# Supplementary material for: Noncanonical roles of chemokine regions in CCR9 activation revealed by structural modeling and mutational mapping
Source: Nat Commun. 2025 Aug 18;16:7695. doi: 10.1038/s41467-025-62321-9 (PMC12361432; doi:10.1038/s41467-025-62321-9)
Supplement: Supplementary file 4 — Supplementary Data 2 [file 41467_2025_62321_MOESM4_ESM.zip › CCR9_CCL25_rnk24.pdb]

SSBOND   1 CYS A   38    CYS A  289 
SSBOND   2 CYS A  119    CYS A  198 
SSBOND   3 CYS B    7    CYS B   35 
SSBOND   4 CYS B    8    CYS B   52 
ATOM      1  N   GLU A  20      -0.047  -5.587  61.410  1.00 41.48           N
ATOM      2  CA  GLU A  20      -0.596  -5.326  60.090  1.00 41.48           C
ATOM      3  C   GLU A  20       0.512  -5.372  59.036  1.00 41.48           C
ATOM      4  O   GLU A  20       0.236  -5.529  57.848  1.00 41.48           O
ATOM      5  HA  GLU A  20      -1.312  -6.128  59.910  1.00 41.48           H
ATOM      6  CB  GLU A  20      -1.329  -3.983  60.057  1.00 41.48           C
ATOM      7 1HB  GLU A  20      -0.814  -3.268  60.700  1.00 41.48           H
ATOM      8 2HB  GLU A  20      -1.426  -3.643  59.026  1.00 41.48           H
ATOM      9  CG  GLU A  20      -2.752  -4.121  60.602  1.00 41.48           C
ATOM     10 1HG  GLU A  20      -3.191  -5.054  60.249  1.00 41.48           H
ATOM     11 2HG  GLU A  20      -2.725  -4.172  61.690  1.00 41.48           H
ATOM     12  CD  GLU A  20      -3.624  -2.943  60.162  1.00 41.48           C
ATOM     13  OE1 GLU A  20      -4.862  -3.088  60.255  1.00 41.48           O
ATOM     14  OE2 GLU A  20      -3.032  -1.924  59.744  1.00 41.48           O
ATOM     15  HN  GLU A  20       0.943  -5.726  61.436  1.00 41.48           H
ATOM     16  N   SER A  21       1.741  -5.233  59.509  1.00 45.13           N
ATOM     17  CA  SER A  21       2.886  -5.180  58.616  1.00 45.13           C
ATOM     18  C   SER A  21       3.133  -6.558  57.999  1.00 45.13           C
ATOM     19  O   SER A  21       3.527  -6.661  56.838  1.00 45.13           O
ATOM     20  HA  SER A  21       2.616  -4.458  57.844  1.00 45.13           H
ATOM     21  CB  SER A  21       4.137  -4.696  59.351  1.00 45.13           C
ATOM     22 1HB  SER A  21       4.864  -4.328  58.627  1.00 45.13           H
ATOM     23 2HB  SER A  21       3.877  -3.856  59.996  1.00 45.13           H
ATOM     24  OG  SER A  21       4.729  -5.729  60.134  1.00 45.13           O
ATOM     25  HG  SER A  21       5.540  -5.380  60.604  1.00 45.13           H
ATOM     26  HN  SER A  21       1.961  -5.157  60.482  1.00 45.13           H
ATOM     27  N   THR A  22       2.890  -7.583  58.803  1.00 47.21           N
ATOM     28  CA  THR A  22       3.284  -8.932  58.435  1.00 47.21           C
ATOM     29  C   THR A  22       2.376  -9.469  57.326  1.00 47.21           C
ATOM     30  O   THR A  22       2.853  -9.852  56.259  1.00 47.21           O
ATOM     31  HA  THR A  22       4.295  -8.897  58.031  1.00 47.21           H
ATOM     32  CB  THR A  22       3.269  -9.791  59.701  1.00 47.21           C
ATOM     33  HB  THR A  22       2.269 -10.178  59.897  1.00 47.21           H
ATOM     34  OG1 THR A  22       3.806  -8.936  60.707  1.00 47.21           O
ATOM     35  HG1 THR A  22       3.639  -9.327  61.612  1.00 47.21           H
ATOM     36  CG2 THR A  22       4.261 -10.954  59.632  1.00 47.21           C
ATOM     37 1HG2 THR A  22       5.270 -10.563  59.503  1.00 47.21           H
ATOM     38 2HG2 THR A  22       4.010 -11.596  58.788  1.00 47.21           H
ATOM     39 3HG2 THR A  22       4.210 -11.531  60.555  1.00 47.21           H
ATOM     40  HN  THR A  22       2.435  -7.502  59.690  1.00 47.21           H
ATOM     41  N   SER A  23       1.083  -9.478  57.617  1.00 48.01           N
ATOM     42  CA  SER A  23       0.106  -9.981  56.666  1.00 48.01           C
ATOM     43  C   SER A  23       0.151  -9.152  55.381  1.00 48.01           C
ATOM     44  O   SER A  23       0.045  -9.696  54.283  1.00 48.01           O
ATOM     45  HA  SER A  23       0.401 -11.012  56.467  1.00 48.01           H
ATOM     46  CB  SER A  23      -1.303  -9.962  57.262  1.00 48.01           C
ATOM     47 1HB  SER A  23      -2.019 -10.298  56.511  1.00 48.01           H
ATOM     48 2HB  SER A  23      -1.356 -10.667  58.091  1.00 48.01           H
ATOM     49  OG  SER A  23      -1.671  -8.663  57.720  1.00 48.01           O
ATOM     50  HG  SER A  23      -2.597  -8.683  58.097  1.00 48.01           H
ATOM     51  HN  SER A  23       0.702  -9.151  58.482  1.00 48.01           H
ATOM     52  N   SER A  24       0.308  -7.849  55.562  1.00 51.46           N
ATOM     53  CA  SER A  24       0.326  -6.934  54.433  1.00 51.46           C
ATOM     54  C   SER A  24       1.602  -7.138  53.613  1.00 51.46           C
ATOM     55  O   SER A  24       1.673  -6.727  52.456  1.00 51.46           O
ATOM     56  HA  SER A  24      -0.554  -7.188  53.841  1.00 51.46           H
ATOM     57  CB  SER A  24       0.222  -5.481  54.900  1.00 51.46           C
ATOM     58 1HB  SER A  24       0.062  -4.833  54.038  1.00 51.46           H
ATOM     59 2HB  SER A  24      -0.647  -5.369  55.548  1.00 51.46           H
ATOM     60  OG  SER A  24       1.391  -5.059  55.597  1.00 51.46           O
ATOM     61  HG  SER A  24       1.149  -4.750  56.517  1.00 51.46           H
ATOM     62  HN  SER A  24       0.422  -7.417  56.457  1.00 51.46           H
ATOM     63  N   MET A  25       2.578  -7.773  54.246  1.00 52.41           N
ATOM     64  CA  MET A  25       3.797  -8.152  53.552  1.00 52.41           C
ATOM     65  C   MET A  25       3.622  -9.487  52.826  1.00 52.41           C
ATOM     66  O   MET A  25       4.095  -9.654  51.702  1.00 52.41           O
ATOM     67  HA  MET A  25       3.981  -7.359  52.828  1.00 52.41           H
ATOM     68  CB  MET A  25       4.943  -8.265  54.559  1.00 52.41           C
ATOM     69 1HB  MET A  25       4.916  -7.417  55.243  1.00 52.41           H
ATOM     70 2HB  MET A  25       4.816  -9.164  55.161  1.00 52.41           H
ATOM     71  CG  MET A  25       6.296  -8.309  53.846  1.00 52.41           C
ATOM     72 1HG  MET A  25       7.072  -8.632  54.540  1.00 52.41           H
ATOM     73 2HG  MET A  25       6.267  -9.039  53.037  1.00 52.41           H
ATOM     74  SD  MET A  25       6.696  -6.696  53.195  1.00 52.41           S
ATOM     75  CE  MET A  25       7.949  -6.192  54.362  1.00 52.41           C
ATOM     76 1HE  MET A  25       7.525  -6.172  55.365  1.00 52.41           H
ATOM     77 2HE  MET A  25       8.778  -6.899  54.332  1.00 52.41           H
ATOM     78 3HE  MET A  25       8.311  -5.198  54.100  1.00 52.41           H
ATOM     79  HN  MET A  25       2.545  -8.028  55.212  1.00 52.41           H
ATOM     80  N   GLU A  26       2.941 -10.405  53.496  1.00 52.40           N
ATOM     81  CA  GLU A  26       2.694 -11.719  52.927  1.00 52.40           C
ATOM     82  C   GLU A  26       1.800 -11.603  51.691  1.00 52.40           C
ATOM     83  O   GLU A  26       2.090 -12.195  50.653  1.00 52.40           O
ATOM     84  HA  GLU A  26       3.675 -12.099  52.640  1.00 52.40           H
ATOM     85  CB  GLU A  26       2.076 -12.659  53.965  1.00 52.40           C
ATOM     86 1HB  GLU A  26       1.335 -12.119  54.554  1.00 52.40           H
ATOM     87 2HB  GLU A  26       1.672 -13.540  53.467  1.00 52.40           H
ATOM     88  CG  GLU A  26       3.136 -13.165  54.946  1.00 52.40           C
ATOM     89 1HG  GLU A  26       3.963 -13.611  54.394  1.00 52.40           H
ATOM     90 2HG  GLU A  26       3.544 -12.327  55.510  1.00 52.40           H
ATOM     91  CD  GLU A  26       2.543 -14.196  55.909  1.00 52.40           C
ATOM     92  OE1 GLU A  26       3.336 -15.013  56.423  1.00 52.40           O
ATOM     93  OE2 GLU A  26       1.310 -14.143  56.108  1.00 52.40           O
ATOM     94  HN  GLU A  26       2.561 -10.262  54.411  1.00 52.40           H
ATOM     95  N   ASP A  27       0.731 -10.835  51.844  1.00 52.98           N
ATOM     96  CA  ASP A  27      -0.188 -10.604  50.742  1.00 52.98           C
ATOM     97  C   ASP A  27       0.586 -10.044  49.547  1.00 52.98           C
ATOM     98  O   ASP A  27       0.241 -10.313  48.398  1.00 52.98           O
ATOM     99  HA  ASP A  27      -0.633 -11.577  50.531  1.00 52.98           H
ATOM    100  CB  ASP A  27      -1.265  -9.588  51.127  1.00 52.98           C
ATOM    101 1HB  ASP A  27      -0.821  -8.790  51.722  1.00 52.98           H
ATOM    102 2HB  ASP A  27      -1.672  -9.126  50.227  1.00 52.98           H
ATOM    103  CG  ASP A  27      -2.391 -10.255  51.919  1.00 52.98           C
ATOM    104  OD1 ASP A  27      -2.445 -11.504  51.885  1.00 52.98           O
ATOM    105  OD2 ASP A  27      -3.172  -9.502  52.539  1.00 52.98           O
ATOM    106  HN  ASP A  27       0.489 -10.377  52.699  1.00 52.98           H
ATOM    107  N   TYR A  28       1.619  -9.274  49.860  1.00 54.93           N
ATOM    108  CA  TYR A  28       2.438  -8.664  48.827  1.00 54.93           C
ATOM    109  C   TYR A  28       3.296  -9.713  48.117  1.00 54.93           C
ATOM    110  O   TYR A  28       3.565  -9.595  46.923  1.00 54.93           O
ATOM    111  HA  TYR A  28       1.771  -8.199  48.100  1.00 54.93           H
ATOM    112  CB  TYR A  28       3.356  -7.674  49.546  1.00 54.93           C
ATOM    113 1HB  TYR A  28       2.991  -7.529  50.563  1.00 54.93           H
ATOM    114 2HB  TYR A  28       4.352  -8.108  49.623  1.00 54.93           H
ATOM    115  CG  TYR A  28       3.461  -6.311  48.859  1.00 54.93           C
ATOM    116  CD1 TYR A  28       4.371  -6.121  47.839  1.00 54.93           C
ATOM    117  HD1 TYR A  28       5.015  -6.942  47.523  1.00 54.93           H
ATOM    118  CD2 TYR A  28       2.646  -5.272  49.258  1.00 54.93           C
ATOM    119  HD2 TYR A  28       1.927  -5.422  50.064  1.00 54.93           H
ATOM    120  CE1 TYR A  28       4.471  -4.838  47.192  1.00 54.93           C
ATOM    121  HE1 TYR A  28       5.185  -4.675  46.385  1.00 54.93           H
ATOM    122  CE2 TYR A  28       2.745  -3.989  48.611  1.00 54.93           C
ATOM    123  HE2 TYR A  28       2.107  -3.160  48.917  1.00 54.93           H
ATOM    124  CZ  TYR A  28       3.652  -3.836  47.610  1.00 54.93           C
ATOM    125  OH  TYR A  28       3.746  -2.624  46.999  1.00 54.93           O
ATOM    126  HH  TYR A  28       2.858  -2.164  47.014  1.00 54.93           H
ATOM    127  HN  TYR A  28       1.897  -9.066  50.798  1.00 54.93           H
ATOM    128  N   VAL A  29       3.701 -10.717  48.882  1.00 53.46           N
ATOM    129  CA  VAL A  29       4.598 -11.736  48.366  1.00 53.46           C
ATOM    130  C   VAL A  29       3.779 -12.829  47.677  1.00 53.46           C
ATOM    131  O   VAL A  29       4.166 -13.326  46.620  1.00 53.46           O
ATOM    132  HA  VAL A  29       5.244 -11.262  47.626  1.00 53.46           H
ATOM    133  CB  VAL A  29       5.483 -12.273  49.493  1.00 53.46           C
ATOM    134  HB  VAL A  29       4.831 -12.641  50.285  1.00 53.46           H
ATOM    135  CG1 VAL A  29       6.339 -13.445  49.007  1.00 53.46           C
ATOM    136 1HG1 VAL A  29       5.690 -14.248  48.659  1.00 53.46           H
ATOM    137 2HG1 VAL A  29       6.978 -13.113  48.189  1.00 53.46           H
ATOM    138 3HG1 VAL A  29       6.958 -13.807  49.828  1.00 53.46           H
ATOM    139  CG2 VAL A  29       6.357 -11.162  50.080  1.00 53.46           C
ATOM    140 1HG2 VAL A  29       6.996 -10.752  49.299  1.00 53.46           H
ATOM    141 2HG2 VAL A  29       5.720 -10.373  50.481  1.00 53.46           H
ATOM    142 3HG2 VAL A  29       6.976 -11.571  50.879  1.00 53.46           H
ATOM    143  HN  VAL A  29       3.427 -10.838  49.836  1.00 53.46           H
ATOM    144  N   ASN A  30       2.663 -13.171  48.303  1.00 51.68           N
ATOM    145  CA  ASN A  30       1.881 -14.316  47.868  1.00 51.68           C
ATOM    146  C   ASN A  30       0.967 -13.895  46.716  1.00 51.68           C
ATOM    147  O   ASN A  30       0.328 -14.737  46.086  1.00 51.68           O
ATOM    148  HA  ASN A  30       2.613 -15.065  47.567  1.00 51.68           H
ATOM    149  CB  ASN A  30       1.000 -14.845  49.002  1.00 51.68           C
ATOM    150 1HB  ASN A  30       0.660 -14.014  49.620  1.00 51.68           H
ATOM    151 2HB  ASN A  30       0.111 -15.318  48.586  1.00 51.68           H
ATOM    152  CG  ASN A  30       1.763 -15.851  49.865  1.00 51.68           C
ATOM    153  OD1 ASN A  30       2.853 -16.291  49.536  1.00 51.68           O
ATOM    154  ND2 ASN A  30       1.133 -16.191  50.986  1.00 51.68           N
ATOM    155 1HD2 ASN A  30       0.240 -15.793  51.197  1.00 51.68           H
ATOM    156 2HD2 ASN A  30       1.551 -16.844  51.617  1.00 51.68           H
ATOM    157  HN  ASN A  30       2.292 -12.682  49.093  1.00 51.68           H
ATOM    158  N   PHE A  31       0.933 -12.593  46.474  1.00 53.50           N
ATOM    159  CA  PHE A  31       0.283 -12.069  45.285  1.00 53.50           C
ATOM    160  C   PHE A  31       0.895 -12.666  44.017  1.00 53.50           C
ATOM    161  O   PHE A  31       2.000 -12.296  43.622  1.00 53.50           O
ATOM    162  HA  PHE A  31      -0.770 -12.346  45.344  1.00 53.50           H
ATOM    163  CB  PHE A  31       0.509 -10.556  45.282  1.00 53.50           C
ATOM    164 1HB  PHE A  31       0.748 -10.232  46.295  1.00 53.50           H
ATOM    165 2HB  PHE A  31       1.376 -10.329  44.662  1.00 53.50           H
ATOM    166  CG  PHE A  31      -0.688  -9.749  44.775  1.00 53.50           C
ATOM    167  CD1 PHE A  31      -0.808  -9.471  43.449  1.00 53.50           C
ATOM    168  HD1 PHE A  31      -0.052  -9.824  42.748  1.00 53.50           H
ATOM    169  CD2 PHE A  31      -1.632  -9.309  45.650  1.00 53.50           C
ATOM    170  HD2 PHE A  31      -1.536  -9.531  46.712  1.00 53.50           H
ATOM    171  CE1 PHE A  31      -1.919  -8.723  42.978  1.00 53.50           C
ATOM    172  HE1 PHE A  31      -2.015  -8.500  41.915  1.00 53.50           H
ATOM    173  CE2 PHE A  31      -2.743  -8.560  45.178  1.00 53.50           C
ATOM    174  HE2 PHE A  31      -3.499  -8.207  45.879  1.00 53.50           H
ATOM    175  CZ  PHE A  31      -2.863  -8.283  43.852  1.00 53.50           C
ATOM    176  HZ  PHE A  31      -3.715  -7.708  43.491  1.00 53.50           H
ATOM    177  HN  PHE A  31       1.339 -11.903  47.073  1.00 53.50           H
ATOM    178  N   ASN A  32       0.151 -13.581  43.413  1.00 53.64           N
ATOM    179  CA  ASN A  32       0.612 -14.243  42.205  1.00 53.64           C
ATOM    180  C   ASN A  32       0.574 -13.252  41.040  1.00 53.64           C
ATOM    181  O   ASN A  32      -0.363 -13.261  40.243  1.00 53.64           O
ATOM    182  HA  ASN A  32       1.623 -14.581  42.431  1.00 53.64           H
ATOM    183  CB  ASN A  32      -0.288 -15.428  41.847  1.00 53.64           C
ATOM    184 1HB  ASN A  32      -1.025 -15.579  42.635  1.00 53.64           H
ATOM    185 2HB  ASN A  32      -0.839 -15.207  40.933  1.00 53.64           H
ATOM    186  CG  ASN A  32       0.535 -16.704  41.659  1.00 53.64           C
ATOM    187  OD1 ASN A  32       1.755 -16.688  41.628  1.00 53.64           O
ATOM    188  ND2 ASN A  32      -0.198 -17.806  41.534  1.00 53.64           N
ATOM    189 1HD2 ASN A  32      -1.196 -17.750  41.568  1.00 53.64           H
ATOM    190 2HD2 ASN A  32       0.249 -18.692  41.406  1.00 53.64           H
ATOM    191  HN  ASN A  32      -0.750 -13.872  43.736  1.00 53.64           H
ATOM    192  N   PHE A  33       1.603 -12.420  40.978  1.00 57.32           N
ATOM    193  CA  PHE A  33       1.726 -11.461  39.893  1.00 57.32           C
ATOM    194  C   PHE A  33       1.953 -12.171  38.557  1.00 57.32           C
ATOM    195  O   PHE A  33       3.082 -12.252  38.076  1.00 57.32           O
ATOM    196  HA  PHE A  33       0.793 -10.899  39.851  1.00 57.32           H
ATOM    197  CB  PHE A  33       2.943 -10.587  40.205  1.00 57.32           C
ATOM    198 1HB  PHE A  33       3.807 -11.230  40.371  1.00 57.32           H
ATOM    199 2HB  PHE A  33       3.166  -9.970  39.335  1.00 57.32           H
ATOM    200  CG  PHE A  33       2.760  -9.678  41.423  1.00 57.32           C
ATOM    201  CD1 PHE A  33       2.110  -8.491  41.294  1.00 57.32           C
ATOM    202  HD1 PHE A  33       1.720  -8.186  40.323  1.00 57.32           H
ATOM    203  CD2 PHE A  33       3.248 -10.059  42.634  1.00 57.32           C
ATOM    204  HD2 PHE A  33       3.768 -11.011  42.737  1.00 57.32           H
ATOM    205  CE1 PHE A  33       1.941  -7.648  42.424  1.00 57.32           C
ATOM    206  HE1 PHE A  33       1.420  -6.696  42.321  1.00 57.32           H
ATOM    207  CE2 PHE A  33       3.078  -9.216  43.764  1.00 57.32           C
ATOM    208  HE2 PHE A  33       3.469  -9.521  44.735  1.00 57.32           H
ATOM    209  CZ  PHE A  33       2.429  -8.028  43.635  1.00 57.32           C
ATOM    210  HZ  PHE A  33       2.298  -7.381  44.503  1.00 57.32           H
ATOM    211  HN  PHE A  33       2.343 -12.395  41.650  1.00 57.32           H
ATOM    212  N   THR A  34       0.860 -12.667  37.994  1.00 64.80           N
ATOM    213  CA  THR A  34       0.797 -12.900  36.561  1.00 64.80           C
ATOM    214  C   THR A  34       1.196 -11.637  35.797  1.00 64.80           C
ATOM    215  O   THR A  34       0.518 -10.614  35.884  1.00 64.80           O
ATOM    216  HA  THR A  34       1.524 -13.671  36.306  1.00 64.80           H
ATOM    217  CB  THR A  34      -0.612 -13.395  36.225  1.00 64.80           C
ATOM    218  HB  THR A  34      -1.268 -12.561  35.977  1.00 64.80           H
ATOM    219  OG1 THR A  34      -0.993 -14.159  37.366  1.00 64.80           O
ATOM    220  HG1 THR A  34      -1.982 -14.307  37.364  1.00 64.80           H
ATOM    221  CG2 THR A  34      -0.619 -14.408  35.079  1.00 64.80           C
ATOM    222 1HG2 THR A  34      -0.016 -15.273  35.355  1.00 64.80           H
ATOM    223 2HG2 THR A  34      -0.202 -13.946  34.184  1.00 64.80           H
ATOM    224 3HG2 THR A  34      -1.642 -14.726  34.881  1.00 64.80           H
ATOM    225  HN  THR A  34       0.031 -12.907  38.499  1.00 64.80           H
ATOM    226  N   ASP A  35       2.294 -11.749  35.065  1.00 77.82           N
ATOM    227  CA  ASP A  35       2.952 -10.574  34.518  1.00 77.82           C
ATOM    228  C   ASP A  35       2.156 -10.062  33.316  1.00 77.82           C
ATOM    229  O   ASP A  35       2.508 -10.338  32.170  1.00 77.82           O
ATOM    230  HA  ASP A  35       2.980  -9.855  35.336  1.00 77.82           H
ATOM    231  CB  ASP A  35       4.367 -10.907  34.040  1.00 77.82           C
ATOM    232 1HB  ASP A  35       4.707 -11.828  34.514  1.00 77.82           H
ATOM    233 2HB  ASP A  35       4.359 -11.086  32.965  1.00 77.82           H
ATOM    234  CG  ASP A  35       5.338  -9.771  34.367  1.00 77.82           C
ATOM    235  OD1 ASP A  35       4.844  -8.716  34.821  1.00 77.82           O
ATOM    236  OD2 ASP A  35       6.551  -9.983  34.156  1.00 77.82           O
ATOM    237  HN  ASP A  35       2.733 -12.620  34.844  1.00 77.82           H
ATOM    238  N   PHE A  36       1.097  -9.325  33.618  1.00 88.15           N
ATOM    239  CA  PHE A  36       0.234  -8.792  32.578  1.00 88.15           C
ATOM    240  C   PHE A  36       0.859  -7.557  31.927  1.00 88.15           C
ATOM    241  O   PHE A  36       0.378  -7.081  30.900  1.00 88.15           O
ATOM    242  HA  PHE A  36       0.112  -9.573  31.827  1.00 88.15           H
ATOM    243  CB  PHE A  36      -1.081  -8.391  33.249  1.00 88.15           C
ATOM    244 1HB  PHE A  36      -0.862  -7.728  34.086  1.00 88.15           H
ATOM    245 2HB  PHE A  36      -1.680  -7.822  32.539  1.00 88.15           H
ATOM    246  CG  PHE A  36      -1.907  -9.575  33.757  1.00 88.15           C
ATOM    247  CD1 PHE A  36      -2.069 -10.676  32.976  1.00 88.15           C
ATOM    248  HD1 PHE A  36      -1.611 -10.715  31.987  1.00 88.15           H
ATOM    249  CD2 PHE A  36      -2.478  -9.526  34.990  1.00 88.15           C
ATOM    250  HD2 PHE A  36      -2.348  -8.643  35.616  1.00 88.15           H
ATOM    251  CE1 PHE A  36      -2.835 -11.774  33.447  1.00 88.15           C
ATOM    252  HE1 PHE A  36      -2.966 -12.657  32.821  1.00 88.15           H
ATOM    253  CE2 PHE A  36      -3.244 -10.624  35.462  1.00 88.15           C
ATOM    254  HE2 PHE A  36      -3.703 -10.584  36.450  1.00 88.15           H
ATOM    255  CZ  PHE A  36      -3.407 -11.725  34.680  1.00 88.15           C
ATOM    256  HZ  PHE A  36      -3.995 -12.568  35.043  1.00 88.15           H
ATOM    257  HN  PHE A  36       0.826  -9.092  34.552  1.00 88.15           H
ATOM    258  N   TYR A  37       1.922  -7.071  32.552  1.00 91.34           N
ATOM    259  CA  TYR A  37       2.748  -6.047  31.938  1.00 91.34           C
ATOM    260  C   TYR A  37       3.829  -6.671  31.054  1.00 91.34           C
ATOM    261  O   TYR A  37       4.693  -7.398  31.542  1.00 91.34           O
ATOM    262  HA  TYR A  37       2.104  -5.419  31.323  1.00 91.34           H
ATOM    263  CB  TYR A  37       3.420  -5.299  33.092  1.00 91.34           C
ATOM    264 1HB  TYR A  37       2.651  -4.951  33.782  1.00 91.34           H
ATOM    265 2HB  TYR A  37       4.052  -5.994  33.643  1.00 91.34           H
ATOM    266  CG  TYR A  37       4.266  -4.103  32.650  1.00 91.34           C
ATOM    267  CD1 TYR A  37       5.621  -4.256  32.441  1.00 91.34           C
ATOM    268  HD1 TYR A  37       6.089  -5.229  32.592  1.00 91.34           H
ATOM    269  CD2 TYR A  37       3.673  -2.871  32.459  1.00 91.34           C
ATOM    270  HD2 TYR A  37       2.602  -2.750  32.624  1.00 91.34           H
ATOM    271  CE1 TYR A  37       6.417  -3.131  32.025  1.00 91.34           C
ATOM    272  HE1 TYR A  37       7.489  -3.238  31.857  1.00 91.34           H
ATOM    273  CE2 TYR A  37       4.469  -1.746  32.043  1.00 91.34           C
ATOM    274  HE2 TYR A  37       4.014  -0.767  31.889  1.00 91.34           H
ATOM    275  CZ  TYR A  37       5.802  -1.931  31.847  1.00 91.34           C
ATOM    276  OH  TYR A  37       6.554  -0.868  31.453  1.00 91.34           O
ATOM    277  HH  TYR A  37       5.967  -0.073  31.297  1.00 91.34           H
ATOM    278  HN  TYR A  37       2.220  -7.367  33.460  1.00 91.34           H
ATOM    279  N   CYS A  38       3.746  -6.365  29.767  1.00 91.11           N
ATOM    280  CA  CYS A  38       4.623  -6.989  28.791  1.00 91.11           C
ATOM    281  C   CYS A  38       5.659  -5.955  28.345  1.00 91.11           C
ATOM    282  O   CYS A  38       5.308  -4.937  27.750  1.00 91.11           O
ATOM    283  HA  CYS A  38       5.105  -7.827  29.294  1.00 91.11           H
ATOM    284  CB  CYS A  38       3.838  -7.558  27.607  1.00 91.11           C
ATOM    285 1HB  CYS A  38       3.028  -8.190  27.969  1.00 91.11           H
ATOM    286 2HB  CYS A  38       3.381  -6.747  27.040  1.00 91.11           H
ATOM    287  SG  CYS A  38       4.952  -8.526  26.525  1.00 91.11           S
ATOM    288  HN  CYS A  38       3.097  -5.704  29.390  1.00 91.11           H
ATOM    289  N   GLU A  39       6.914  -6.252  28.649  1.00 90.03           N
ATOM    290  CA  GLU A  39       8.016  -5.449  28.147  1.00 90.03           C
ATOM    291  C   GLU A  39       8.370  -5.868  26.719  1.00 90.03           C
ATOM    292  O   GLU A  39       8.746  -7.014  26.480  1.00 90.03           O
ATOM    293  HA  GLU A  39       7.651  -4.422  28.151  1.00 90.03           H
ATOM    294  CB  GLU A  39       9.234  -5.552  29.067  1.00 90.03           C
ATOM    295 1HB  GLU A  39       9.441  -6.600  29.286  1.00 90.03           H
ATOM    296 2HB  GLU A  39      10.079  -5.031  28.618  1.00 90.03           H
ATOM    297  CG  GLU A  39       8.967  -4.867  30.409  1.00 90.03           C
ATOM    298 1HG  GLU A  39       8.602  -3.854  30.237  1.00 90.03           H
ATOM    299 2HG  GLU A  39       8.184  -5.402  30.945  1.00 90.03           H
ATOM    300  CD  GLU A  39      10.237  -4.819  31.262  1.00 90.03           C
ATOM    301  OE1 GLU A  39      10.162  -4.223  32.358  1.00 90.03           O
ATOM    302  OE2 GLU A  39      11.253  -5.380  30.798  1.00 90.03           O
ATOM    303  HN  GLU A  39       7.182  -7.023  29.226  1.00 90.03           H
ATOM    304  N   LYS A  40       8.238  -4.916  25.807  1.00 90.02           N
ATOM    305  CA  LYS A  40       8.381  -5.211  24.391  1.00 90.02           C
ATOM    306  C   LYS A  40       9.824  -4.941  23.961  1.00 90.02           C
ATOM    307  O   LYS A  40      10.079  -4.602  22.807  1.00 90.02           O
ATOM    308  HA  LYS A  40       8.173  -6.272  24.256  1.00 90.02           H
ATOM    309  CB  LYS A  40       7.342  -4.439  23.576  1.00 90.02           C
ATOM    310 1HB  LYS A  40       7.489  -3.367  23.713  1.00 90.02           H
ATOM    311 2HB  LYS A  40       7.480  -4.645  22.514  1.00 90.02           H
ATOM    312  CG  LYS A  40       5.921  -4.822  23.994  1.00 90.02           C
ATOM    313 1HG  LYS A  40       5.809  -4.696  25.071  1.00 90.02           H
ATOM    314 2HG  LYS A  40       5.205  -4.152  23.519  1.00 90.02           H
ATOM    315  CD  LYS A  40       5.607  -6.269  23.609  1.00 90.02           C
ATOM    316 1HD  LYS A  40       5.884  -6.440  22.569  1.00 90.02           H
ATOM    317 2HD  LYS A  40       6.207  -6.948  24.214  1.00 90.02           H
ATOM    318  CE  LYS A  40       4.122  -6.579  23.805  1.00 90.02           C
ATOM    319 1HE  LYS A  40       3.927  -6.805  24.853  1.00 90.02           H
ATOM    320 2HE  LYS A  40       3.525  -5.703  23.551  1.00 90.02           H
ATOM    321  NZ  LYS A  40       3.716  -7.724  22.959  1.00 90.02           N
ATOM    322 1HZ  LYS A  40       2.731  -7.918  23.104  1.00 90.02           H
ATOM    323 2HZ  LYS A  40       3.876  -7.498  21.984  1.00 90.02           H
ATOM    324 3HZ  LYS A  40       4.261  -8.540  23.211  1.00 90.02           H
ATOM    325  HN  LYS A  40       8.038  -3.960  26.021  1.00 90.02           H
ATOM    326  N   ASN A  41      10.731  -5.102  24.913  1.00 88.18           N
ATOM    327  CA  ASN A  41      12.134  -4.812  24.668  1.00 88.18           C
ATOM    328  C   ASN A  41      12.639  -5.691  23.522  1.00 88.18           C
ATOM    329  O   ASN A  41      13.354  -5.217  22.640  1.00 88.18           O
ATOM    330  HA  ASN A  41      12.168  -3.750  24.425  1.00 88.18           H
ATOM    331  CB  ASN A  41      12.983  -5.112  25.904  1.00 88.18           C
ATOM    332 1HB  ASN A  41      12.685  -6.069  26.331  1.00 88.18           H
ATOM    333 2HB  ASN A  41      14.030  -5.204  25.617  1.00 88.18           H
ATOM    334  CG  ASN A  41      12.832  -4.010  26.955  1.00 88.18           C
ATOM    335  OD1 ASN A  41      12.535  -2.865  26.653  1.00 88.18           O
ATOM    336  ND2 ASN A  41      13.051  -4.417  28.202  1.00 88.18           N
ATOM    337 1HD2 ASN A  41      13.291  -5.371  28.381  1.00 88.18           H
ATOM    338 2HD2 ASN A  41      12.976  -3.769  28.960  1.00 88.18           H
ATOM    339  HN  ASN A  41      10.522  -5.424  25.837  1.00 88.18           H
ATOM    340  N   ASN A  42      12.248  -6.956  23.573  1.00 89.76           N
ATOM    341  CA  ASN A  42      12.691  -7.916  22.576  1.00 89.76           C
ATOM    342  C   ASN A  42      12.200  -7.474  21.195  1.00 89.76           C
ATOM    343  O   ASN A  42      12.926  -7.587  20.209  1.00 89.76           O
ATOM    344  HA  ASN A  42      13.778  -7.924  22.649  1.00 89.76           H
ATOM    345  CB  ASN A  42      12.119  -9.306  22.858  1.00 89.76           C
ATOM    346 1HB  ASN A  42      11.038  -9.240  22.985  1.00 89.76           H
ATOM    347 2HB  ASN A  42      12.300  -9.959  22.004  1.00 89.76           H
ATOM    348  CG  ASN A  42      12.749  -9.914  24.113  1.00 89.76           C
ATOM    349  OD1 ASN A  42      13.718  -9.411  24.658  1.00 89.76           O
ATOM    350  ND2 ASN A  42      12.147 -11.021  24.539  1.00 89.76           N
ATOM    351 1HD2 ASN A  42      11.355 -11.381  24.046  1.00 89.76           H
ATOM    352 2HD2 ASN A  42      12.485 -11.492  25.354  1.00 89.76           H
ATOM    353  HN  ASN A  42      11.642  -7.326  24.276  1.00 89.76           H
ATOM    354  N   VAL A  43      10.970  -6.981  21.170  1.00 90.84           N
ATOM    355  CA  VAL A  43      10.357  -6.565  19.920  1.00 90.84           C
ATOM    356  C   VAL A  43      11.133  -5.378  19.346  1.00 90.84           C
ATOM    357  O   VAL A  43      11.380  -5.317  18.143  1.00 90.84           O
ATOM    358  HA  VAL A  43      10.429  -7.401  19.224  1.00 90.84           H
ATOM    359  CB  VAL A  43       8.874  -6.259  20.141  1.00 90.84           C
ATOM    360  HB  VAL A  43       8.805  -5.404  20.813  1.00 90.84           H
ATOM    361  CG1 VAL A  43       8.191  -5.880  18.826  1.00 90.84           C
ATOM    362 1HG1 VAL A  43       8.672  -4.995  18.409  1.00 90.84           H
ATOM    363 2HG1 VAL A  43       8.276  -6.706  18.120  1.00 90.84           H
ATOM    364 3HG1 VAL A  43       7.138  -5.667  19.012  1.00 90.84           H
ATOM    365  CG2 VAL A  43       8.164  -7.439  20.807  1.00 90.84           C
ATOM    366 1HG2 VAL A  43       8.248  -8.320  20.171  1.00 90.84           H
ATOM    367 2HG2 VAL A  43       8.627  -7.644  21.773  1.00 90.84           H
ATOM    368 3HG2 VAL A  43       7.112  -7.195  20.953  1.00 90.84           H
ATOM    369  HN  VAL A  43      10.397  -6.865  21.981  1.00 90.84           H
ATOM    370  N   ARG A  44      11.497  -4.465  20.234  1.00 90.15           N
ATOM    371  CA  ARG A  44      12.171  -3.246  19.821  1.00 90.15           C
ATOM    372  C   ARG A  44      13.590  -3.561  19.341  1.00 90.15           C
ATOM    373  O   ARG A  44      14.074  -2.957  18.385  1.00 90.15           O
ATOM    374  HA  ARG A  44      11.561  -2.851  19.009  1.00 90.15           H
ATOM    375  CB  ARG A  44      12.241  -2.238  20.970  1.00 90.15           C
ATOM    376 1HB  ARG A  44      12.672  -2.715  21.851  1.00 90.15           H
ATOM    377 2HB  ARG A  44      12.902  -1.416  20.698  1.00 90.15           H
ATOM    378  CG  ARG A  44      10.851  -1.694  21.307  1.00 90.15           C
ATOM    379 1HG  ARG A  44      10.346  -1.386  20.392  1.00 90.15           H
ATOM    380 2HG  ARG A  44      10.247  -2.482  21.756  1.00 90.15           H
ATOM    381  CD  ARG A  44      10.946  -0.506  22.267  1.00 90.15           C
ATOM    382 1HD  ARG A  44      11.740   0.168  21.948  1.00 90.15           H
ATOM    383 2HD  ARG A  44      10.017   0.063  22.248  1.00 90.15           H
ATOM    384  NE  ARG A  44      11.214  -0.987  23.641  1.00 90.15           N
ATOM    385  HE  ARG A  44      12.161  -1.192  23.890  1.00 90.15           H
ATOM    386  CZ  ARG A  44      10.268  -1.164  24.573  1.00 90.15           C
ATOM    387  NH1 ARG A  44       8.983  -0.905  24.296  1.00 90.15           N
ATOM    388 1HH1 ARG A  44       8.724  -0.576  23.388  1.00 90.15           H
ATOM    389 2HH1 ARG A  44       8.283  -1.040  24.997  1.00 90.15           H
ATOM    390  NH2 ARG A  44      10.626  -1.605  25.787  1.00 90.15           N
ATOM    391 1HH2 ARG A  44       9.932  -1.742  26.494  1.00 90.15           H
ATOM    392 2HH2 ARG A  44      11.587  -1.796  25.986  1.00 90.15           H
ATOM    393  HN  ARG A  44      11.337  -4.547  21.218  1.00 90.15           H
ATOM    394  N   GLN A  45      14.216  -4.506  20.027  1.00 91.18           N
ATOM    395  CA  GLN A  45      15.581  -4.884  19.705  1.00 91.18           C
ATOM    396  C   GLN A  45      15.647  -5.495  18.304  1.00 91.18           C
ATOM    397  O   GLN A  45      16.552  -5.188  17.531  1.00 91.18           O
ATOM    398  HA  GLN A  45      16.153  -3.956  19.731  1.00 91.18           H
ATOM    399  CB  GLN A  45      16.144  -5.848  20.751  1.00 91.18           C
ATOM    400 1HB  GLN A  45      16.021  -5.423  21.747  1.00 91.18           H
ATOM    401 2HB  GLN A  45      15.581  -6.781  20.731  1.00 91.18           H
ATOM    402  CG  GLN A  45      17.625  -6.134  20.493  1.00 91.18           C
ATOM    403 1HG  GLN A  45      17.748  -6.566  19.499  1.00 91.18           H
ATOM    404 2HG  GLN A  45      18.187  -5.201  20.506  1.00 91.18           H
ATOM    405  CD  GLN A  45      18.190  -7.092  21.544  1.00 91.18           C
ATOM    406  OE1 GLN A  45      17.478  -7.640  22.369  1.00 91.18           O
ATOM    407  NE2 GLN A  45      19.507  -7.261  21.468  1.00 91.18           N
ATOM    408 1HE2 GLN A  45      20.034  -6.781  20.766  1.00 91.18           H
ATOM    409 2HE2 GLN A  45      19.971  -7.869  22.113  1.00 91.18           H
ATOM    410  HN  GLN A  45      13.807  -5.008  20.789  1.00 91.18           H
ATOM    411  N   PHE A  46      14.674  -6.349  18.020  1.00 92.80           N
ATOM    412  CA  PHE A  46      14.583  -6.970  16.710  1.00 92.80           C
ATOM    413  C   PHE A  46      14.381  -5.917  15.617  1.00 92.80           C
ATOM    414  O   PHE A  46      15.058  -5.944  14.591  1.00 92.80           O
ATOM    415  HA  PHE A  46      15.521  -7.497  16.535  1.00 92.80           H
ATOM    416  CB  PHE A  46      13.367  -7.898  16.738  1.00 92.80           C
ATOM    417 1HB  PHE A  46      13.543  -8.688  17.468  1.00 92.80           H
ATOM    418 2HB  PHE A  46      12.500  -7.334  17.082  1.00 92.80           H
ATOM    419  CG  PHE A  46      13.038  -8.535  15.386  1.00 92.80           C
ATOM    420  CD1 PHE A  46      11.999  -8.063  14.647  1.00 92.80           C
ATOM    421  HD1 PHE A  46      11.400  -7.231  15.017  1.00 92.80           H
ATOM    422  CD2 PHE A  46      13.785  -9.573  14.924  1.00 92.80           C
ATOM    423  HD2 PHE A  46      14.618  -9.951  15.517  1.00 92.80           H
ATOM    424  CE1 PHE A  46      11.694  -8.654  13.392  1.00 92.80           C
ATOM    425  HE1 PHE A  46      10.861  -8.276  12.800  1.00 92.80           H
ATOM    426  CE2 PHE A  46      13.480 -10.164  13.670  1.00 92.80           C
ATOM    427  HE2 PHE A  46      14.079 -10.997  13.300  1.00 92.80           H
ATOM    428  CZ  PHE A  46      12.441  -9.692  12.930  1.00 92.80           C
ATOM    429  HZ  PHE A  46      12.207 -10.146  11.967  1.00 92.80           H
ATOM    430  HN  PHE A  46      13.959  -6.618  18.666  1.00 92.80           H
ATOM    431  N   ALA A  47      13.445  -5.015  15.876  1.00 92.38           N
ATOM    432  CA  ALA A  47      13.083  -4.010  14.891  1.00 92.38           C
ATOM    433  C   ALA A  47      14.320  -3.182  14.535  1.00 92.38           C
ATOM    434  O   ALA A  47      14.548  -2.871  13.367  1.00 92.38           O
ATOM    435  HA  ALA A  47      12.735  -4.530  13.998  1.00 92.38           H
ATOM    436  CB  ALA A  47      11.942  -3.148  15.436  1.00 92.38           C
ATOM    437 1HB  ALA A  47      11.079  -3.779  15.645  1.00 92.38           H
ATOM    438 2HB  ALA A  47      12.265  -2.657  16.354  1.00 92.38           H
ATOM    439 3HB  ALA A  47      11.671  -2.394  14.697  1.00 92.38           H
ATOM    440  HN  ALA A  47      12.940  -4.964  16.737  1.00 92.38           H
ATOM    441  N   SER A  48      15.086  -2.849  15.563  1.00 92.26           N
ATOM    442  CA  SER A  48      16.154  -1.875  15.416  1.00 92.26           C
ATOM    443  C   SER A  48      17.237  -2.423  14.484  1.00 92.26           C
ATOM    444  O   SER A  48      17.964  -1.657  13.854  1.00 92.26           O
ATOM    445  HA  SER A  48      15.684  -0.994  14.980  1.00 92.26           H
ATOM    446  CB  SER A  48      16.758  -1.511  16.774  1.00 92.26           C
ATOM    447 1HB  SER A  48      17.436  -0.665  16.654  1.00 92.26           H
ATOM    448 2HB  SER A  48      15.965  -1.190  17.449  1.00 92.26           H
ATOM    449  OG  SER A  48      17.463  -2.604  17.356  1.00 92.26           O
ATOM    450  HG  SER A  48      17.831  -2.338  18.247  1.00 92.26           H
ATOM    451  HN  SER A  48      14.986  -3.231  16.482  1.00 92.26           H
ATOM    452  N   HIS A  49      17.309  -3.745  14.425  1.00 92.89           N
ATOM    453  CA  HIS A  49      18.316  -4.404  13.611  1.00 92.89           C
ATOM    454  C   HIS A  49      17.728  -4.741  12.240  1.00 92.89           C
ATOM    455  O   HIS A  49      18.408  -4.622  11.222  1.00 92.89           O
ATOM    456  HA  HIS A  49      19.130  -3.691  13.483  1.00 92.89           H
ATOM    457  CB  HIS A  49      18.880  -5.630  14.332  1.00 92.89           C
ATOM    458 1HB  HIS A  49      18.055  -6.284  14.614  1.00 92.89           H
ATOM    459 2HB  HIS A  49      19.508  -6.190  13.639  1.00 92.89           H
ATOM    460  CG  HIS A  49      19.686  -5.301  15.566  1.00 92.89           C
ATOM    461  ND1 HIS A  49      19.103  -4.991  16.782  1.00 92.89           N
ATOM    462  HD1 HIS A  49      18.121  -4.953  16.967  1.00 92.89           H
ATOM    463  CD2 HIS A  49      21.035  -5.237  15.759  1.00 92.89           C
ATOM    464  HD2 HIS A  49      21.796  -5.426  15.002  1.00 92.89           H
ATOM    465  CE1 HIS A  49      20.067  -4.752  17.659  1.00 92.89           C
ATOM    466  HE1 HIS A  49      19.927  -4.481  18.706  1.00 92.89           H
ATOM    467  NE2 HIS A  49      21.263  -4.905  17.023  1.00 92.89           N
ATOM    468  HN  HIS A  49      16.696  -4.361  14.920  1.00 92.89           H
ATOM    469  N   PHE A  50      16.469  -5.156  12.257  1.00 94.14           N
ATOM    470  CA  PHE A  50      15.875  -5.791  11.094  1.00 94.14           C
ATOM    471  C   PHE A  50      15.376  -4.747  10.093  1.00 94.14           C
ATOM    472  O   PHE A  50      15.626  -4.862   8.894  1.00 94.14           O
ATOM    473  HA  PHE A  50      16.650  -6.399  10.626  1.00 94.14           H
ATOM    474  CB  PHE A  50      14.684  -6.613  11.592  1.00 94.14           C
ATOM    475 1HB  PHE A  50      15.035  -7.328  12.336  1.00 94.14           H
ATOM    476 2HB  PHE A  50      13.983  -5.948  12.096  1.00 94.14           H
ATOM    477  CG  PHE A  50      13.944  -7.369  10.487  1.00 94.14           C
ATOM    478  CD1 PHE A  50      12.686  -6.994  10.132  1.00 94.14           C
ATOM    479  HD1 PHE A  50      12.205  -6.154  10.635  1.00 94.14           H
ATOM    480  CD2 PHE A  50      14.543  -8.416   9.860  1.00 94.14           C
ATOM    481  HD2 PHE A  50      15.552  -8.717  10.145  1.00 94.14           H
ATOM    482  CE1 PHE A  50      11.998  -7.696   9.107  1.00 94.14           C
ATOM    483  HE1 PHE A  50      10.990  -7.395   8.822  1.00 94.14           H
ATOM    484  CE2 PHE A  50      13.856  -9.118   8.835  1.00 94.14           C
ATOM    485  HE2 PHE A  50      14.337  -9.958   8.333  1.00 94.14           H
ATOM    486  CZ  PHE A  50      12.598  -8.743   8.480  1.00 94.14           C
ATOM    487  HZ  PHE A  50      12.071  -9.282   7.693  1.00 94.14           H
ATOM    488  HN  PHE A  50      15.861  -5.063  13.045  1.00 94.14           H
ATOM    489  N   LEU A  51      14.679  -3.752  10.623  1.00 94.88           N
ATOM    490  CA  LEU A  51      13.844  -2.899   9.794  1.00 94.88           C
ATOM    491  C   LEU A  51      14.733  -1.942   8.997  1.00 94.88           C
ATOM    492  O   LEU A  51      14.606  -1.842   7.778  1.00 94.88           O
ATOM    493  HA  LEU A  51      13.314  -3.543   9.093  1.00 94.88           H
ATOM    494  CB  LEU A  51      12.788  -2.193  10.646  1.00 94.88           C
ATOM    495 1HB  LEU A  51      13.300  -1.563  11.375  1.00 94.88           H
ATOM    496 2HB  LEU A  51      12.213  -1.530  10.000  1.00 94.88           H
ATOM    497  CG  LEU A  51      11.813  -3.102  11.396  1.00 94.88           C
ATOM    498  HG  LEU A  51      12.385  -3.721  12.087  1.00 94.88           H
ATOM    499  CD1 LEU A  51      10.830  -2.280  12.233  1.00 94.88           C
ATOM    500 1HD1 LEU A  51      11.382  -1.685  12.961  1.00 94.88           H
ATOM    501 2HD1 LEU A  51      10.261  -1.619  11.580  1.00 94.88           H
ATOM    502 3HD1 LEU A  51      10.149  -2.951  12.756  1.00 94.88           H
ATOM    503  CD2 LEU A  51      11.093  -4.047  10.432  1.00 94.88           C
ATOM    504 1HD2 LEU A  51      10.535  -3.464   9.700  1.00 94.88           H
ATOM    505 2HD2 LEU A  51      11.826  -4.669   9.918  1.00 94.88           H
ATOM    506 3HD2 LEU A  51      10.406  -4.682  10.991  1.00 94.88           H
ATOM    507  HN  LEU A  51      14.679  -3.526  11.597  1.00 94.88           H
ATOM    508  N   PRO A  52      15.644  -1.224   9.668  1.00 95.74           N
ATOM    509  CA  PRO A  52      16.328  -0.094   9.035  1.00 95.74           C
ATOM    510  C   PRO A  52      16.972  -0.476   7.712  1.00 95.74           C
ATOM    511  O   PRO A  52      16.729   0.165   6.691  1.00 95.74           O
ATOM    512  HA  PRO A  52      15.609   0.688   8.787  1.00 95.74           H
ATOM    513  CB  PRO A  52      17.370   0.327  10.074  1.00 95.74           C
ATOM    514 1HB  PRO A  52      18.325  -0.173   9.909  1.00 95.74           H
ATOM    515 2HB  PRO A  52      17.562   1.399  10.038  1.00 95.74           H
ATOM    516  CG  PRO A  52      16.737  -0.089  11.397  1.00 95.74           C
ATOM    517 1HG  PRO A  52      17.480  -0.184  12.188  1.00 95.74           H
ATOM    518 2HG  PRO A  52      16.010   0.644  11.745  1.00 95.74           H
ATOM    519  CD  PRO A  52      16.089  -1.421  11.059  1.00 95.74           C
ATOM    520 1HD  PRO A  52      16.795  -2.247  11.140  1.00 95.74           H
ATOM    521 2HD  PRO A  52      15.259  -1.649  11.728  1.00 95.74           H
ATOM    522  N   PRO A  53      17.805  -1.525   7.699  1.00 96.36           N
ATOM    523  CA  PRO A  53      18.490  -1.928   6.468  1.00 96.36           C
ATOM    524  C   PRO A  53      17.526  -2.132   5.311  1.00 96.36           C
ATOM    525  O   PRO A  53      17.803  -1.718   4.187  1.00 96.36           O
ATOM    526  HA  PRO A  53      19.166  -1.139   6.140  1.00 96.36           H
ATOM    527  CB  PRO A  53      19.195  -3.230   6.856  1.00 96.36           C
ATOM    528 1HB  PRO A  53      18.576  -4.101   6.640  1.00 96.36           H
ATOM    529 2HB  PRO A  53      20.128  -3.360   6.307  1.00 96.36           H
ATOM    530  CG  PRO A  53      19.439  -3.068   8.351  1.00 96.36           C
ATOM    531 1HG  PRO A  53      19.607  -4.027   8.840  1.00 96.36           H
ATOM    532 2HG  PRO A  53      20.322  -2.462   8.554  1.00 96.36           H
ATOM    533  CD  PRO A  53      18.163  -2.397   8.832  1.00 96.36           C
ATOM    534 1HD  PRO A  53      17.378  -3.124   9.041  1.00 96.36           H
ATOM    535 2HD  PRO A  53      18.324  -1.833   9.751  1.00 96.36           H
ATOM    536  N   LEU A  54      16.407  -2.771   5.621  1.00 95.96           N
ATOM    537  CA  LEU A  54      15.458  -3.160   4.592  1.00 95.96           C
ATOM    538  C   LEU A  54      14.790  -1.907   4.021  1.00 95.96           C
ATOM    539  O   LEU A  54      14.651  -1.772   2.806  1.00 95.96           O
ATOM    540  HA  LEU A  54      16.021  -3.645   3.794  1.00 95.96           H
ATOM    541  CB  LEU A  54      14.468  -4.190   5.138  1.00 95.96           C
ATOM    542 1HB  LEU A  54      13.996  -3.776   6.029  1.00 95.96           H
ATOM    543 2HB  LEU A  54      13.680  -4.335   4.399  1.00 95.96           H
ATOM    544  CG  LEU A  54      15.052  -5.559   5.494  1.00 95.96           C
ATOM    545  HG  LEU A  54      15.822  -5.415   6.252  1.00 95.96           H
ATOM    546  CD1 LEU A  54      13.984  -6.470   6.102  1.00 95.96           C
ATOM    547 1HD1 LEU A  54      13.589  -6.012   7.009  1.00 95.96           H
ATOM    548 2HD1 LEU A  54      13.175  -6.611   5.385  1.00 95.96           H
ATOM    549 3HD1 LEU A  54      14.426  -7.436   6.346  1.00 95.96           H
ATOM    550  CD2 LEU A  54      15.728  -6.199   4.280  1.00 95.96           C
ATOM    551 1HD2 LEU A  54      14.995  -6.329   3.483  1.00 95.96           H
ATOM    552 2HD2 LEU A  54      16.534  -5.555   3.931  1.00 95.96           H
ATOM    553 3HD2 LEU A  54      16.134  -7.171   4.560  1.00 95.96           H
ATOM    554  HN  LEU A  54      16.146  -3.022   6.553  1.00 95.96           H
ATOM    555  N   TYR A  55      14.394  -1.023   4.925  1.00 96.20           N
ATOM    556  CA  TYR A  55      13.667   0.173   4.533  1.00 96.20           C
ATOM    557  C   TYR A  55      14.545   1.093   3.682  1.00 96.20           C
ATOM    558  O   TYR A  55      14.052   1.762   2.775  1.00 96.20           O
ATOM    559  HA  TYR A  55      12.802  -0.136   3.947  1.00 96.20           H
ATOM    560  CB  TYR A  55      13.306   0.892   5.834  1.00 96.20           C
ATOM    561 1HB  TYR A  55      14.190   0.934   6.472  1.00 96.20           H
ATOM    562 2HB  TYR A  55      13.031   1.922   5.604  1.00 96.20           H
ATOM    563  CG  TYR A  55      12.164   0.236   6.612  1.00 96.20           C
ATOM    564  CD1 TYR A  55      11.498  -0.848   6.077  1.00 96.20           C
ATOM    565  HD1 TYR A  55      11.786  -1.236   5.100  1.00 96.20           H
ATOM    566  CD2 TYR A  55      11.800   0.728   7.849  1.00 96.20           C
ATOM    567  HD2 TYR A  55      12.325   1.584   8.272  1.00 96.20           H
ATOM    568  CE1 TYR A  55      10.423  -1.466   6.809  1.00 96.20           C
ATOM    569  HE1 TYR A  55       9.889  -2.322   6.398  1.00 96.20           H
ATOM    570  CE2 TYR A  55      10.724   0.110   8.581  1.00 96.20           C
ATOM    571  HE2 TYR A  55      10.426   0.488   9.559  1.00 96.20           H
ATOM    572  CZ  TYR A  55      10.089  -0.956   8.025  1.00 96.20           C
ATOM    573  OH  TYR A  55       9.074  -1.540   8.716  1.00 96.20           O
ATOM    574  HH  TYR A  55       8.671  -2.277   8.174  1.00 96.20           H
ATOM    575  HN  TYR A  55      14.561  -1.113   5.906  1.00 96.20           H
ATOM    576  N   TRP A  56      15.830   1.097   4.004  1.00 96.66           N
ATOM    577  CA  TRP A  56      16.796   1.845   3.218  1.00 96.66           C
ATOM    578  C   TRP A  56      16.890   1.191   1.838  1.00 96.66           C
ATOM    579  O   TRP A  56      16.916   1.882   0.820  1.00 96.66           O
ATOM    580  HA  TRP A  56      16.429   2.867   3.122  1.00 96.66           H
ATOM    581  CB  TRP A  56      18.145   1.922   3.936  1.00 96.66           C
ATOM    582 1HB  TRP A  56      18.298   1.001   4.499  1.00 96.66           H
ATOM    583 2HB  TRP A  56      18.939   1.975   3.191  1.00 96.66           H
ATOM    584  CG  TRP A  56      18.277   3.113   4.886  1.00 96.66           C
ATOM    585  CD1 TRP A  56      18.392   3.094   6.221  1.00 96.66           C
ATOM    586  HD1 TRP A  56      18.406   2.186   6.823  1.00 96.66           H
ATOM    587  CD2 TRP A  56      18.304   4.508   4.518  1.00 96.66           C
ATOM    588  NE1 TRP A  56      18.491   4.370   6.738  1.00 96.66           N
ATOM    589  HE1 TRP A  56      18.584   4.612   7.704  1.00 96.66           H
ATOM    590  CE2 TRP A  56      18.435   5.257   5.670  1.00 96.66           C
ATOM    591  CE3 TRP A  56      18.221   5.117   3.253  1.00 96.66           C
ATOM    592  HE3 TRP A  56      18.117   4.548   2.330  1.00 96.66           H
ATOM    593  CZ2 TRP A  56      18.494   6.656   5.672  1.00 96.66           C
ATOM    594  HZ2 TRP A  56      18.598   7.225   6.595  1.00 96.66           H
ATOM    595  CZ3 TRP A  56      18.281   6.516   3.273  1.00 96.66           C
ATOM    596  HZ3 TRP A  56      18.220   7.038   2.318  1.00 96.66           H
ATOM    597  CH2 TRP A  56      18.413   7.284   4.423  1.00 96.66           C
ATOM    598  HH2 TRP A  56      18.452   8.371   4.354  1.00 96.66           H
ATOM    599  HN  TRP A  56      16.212   0.603   4.785  1.00 96.66           H
ATOM    600  N   LEU A  57      16.937  -0.133   1.847  1.00 96.48           N
ATOM    601  CA  LEU A  57      17.048  -0.887   0.610  1.00 96.48           C
ATOM    602  C   LEU A  57      15.816  -0.620  -0.257  1.00 96.48           C
ATOM    603  O   LEU A  57      15.941  -0.307  -1.439  1.00 96.48           O
ATOM    604  HA  LEU A  57      17.928  -0.520   0.082  1.00 96.48           H
ATOM    605  CB  LEU A  57      17.283  -2.369   0.906  1.00 96.48           C
ATOM    606 1HB  LEU A  57      18.192  -2.461   1.500  1.00 96.48           H
ATOM    607 2HB  LEU A  57      16.461  -2.732   1.523  1.00 96.48           H
ATOM    608  CG  LEU A  57      17.410  -3.284  -0.314  1.00 96.48           C
ATOM    609  HG  LEU A  57      16.548  -3.115  -0.960  1.00 96.48           H
ATOM    610  CD1 LEU A  57      18.659  -2.942  -1.129  1.00 96.48           C
ATOM    611 1HD1 LEU A  57      18.598  -1.909  -1.471  1.00 96.48           H
ATOM    612 2HD1 LEU A  57      19.545  -3.066  -0.505  1.00 96.48           H
ATOM    613 3HD1 LEU A  57      18.725  -3.608  -1.990  1.00 96.48           H
ATOM    614  CD2 LEU A  57      17.381  -4.757   0.100  1.00 96.48           C
ATOM    615 1HD2 LEU A  57      18.211  -4.960   0.777  1.00 96.48           H
ATOM    616 2HD2 LEU A  57      16.439  -4.975   0.603  1.00 96.48           H
ATOM    617 3HD2 LEU A  57      17.473  -5.385  -0.786  1.00 96.48           H
ATOM    618  HN  LEU A  57      16.901  -0.688   2.679  1.00 96.48           H
ATOM    619  N   VAL A  58      14.654  -0.755   0.365  1.00 96.46           N
ATOM    620  CA  VAL A  58      13.399  -0.591  -0.349  1.00 96.46           C
ATOM    621  C   VAL A  58      13.318   0.831  -0.908  1.00 96.46           C
ATOM    622  O   VAL A  58      12.900   1.030  -2.048  1.00 96.46           O
ATOM    623  HA  VAL A  58      13.399  -1.296  -1.180  1.00 96.46           H
ATOM    624  CB  VAL A  58      12.225  -0.941   0.568  1.00 96.46           C
ATOM    625  HB  VAL A  58      12.321  -0.346   1.477  1.00 96.46           H
ATOM    626  CG1 VAL A  58      10.891  -0.583  -0.089  1.00 96.46           C
ATOM    627 1HG1 VAL A  58      10.864   0.486  -0.299  1.00 96.46           H
ATOM    628 2HG1 VAL A  58      10.784  -1.139  -1.021  1.00 96.46           H
ATOM    629 3HG1 VAL A  58      10.074  -0.842   0.584  1.00 96.46           H
ATOM    630  CG2 VAL A  58      12.262  -2.417   0.967  1.00 96.46           C
ATOM    631 1HG2 VAL A  58      12.203  -3.037   0.072  1.00 96.46           H
ATOM    632 2HG2 VAL A  58      13.193  -2.628   1.494  1.00 96.46           H
ATOM    633 3HG2 VAL A  58      11.417  -2.639   1.619  1.00 96.46           H
ATOM    634  HN  VAL A  58      14.562  -0.972   1.337  1.00 96.46           H
ATOM    635  N   PHE A  59      13.724   1.782  -0.080  1.00 97.66           N
ATOM    636  CA  PHE A  59      13.708   3.179  -0.480  1.00 97.66           C
ATOM    637  C   PHE A  59      14.513   3.391  -1.765  1.00 97.66           C
ATOM    638  O   PHE A  59      14.009   3.965  -2.729  1.00 97.66           O
ATOM    639  HA  PHE A  59      12.668   3.454  -0.656  1.00 97.66           H
ATOM    640  CB  PHE A  59      14.359   3.976   0.652  1.00 97.66           C
ATOM    641 1HB  PHE A  59      13.727   3.912   1.538  1.00 97.66           H
ATOM    642 2HB  PHE A  59      15.312   3.513   0.907  1.00 97.66           H
ATOM    643  CG  PHE A  59      14.597   5.450   0.319  1.00 97.66           C
ATOM    644  CD1 PHE A  59      15.865   5.937   0.258  1.00 97.66           C
ATOM    645  HD1 PHE A  59      16.712   5.278   0.447  1.00 97.66           H
ATOM    646  CD2 PHE A  59      13.540   6.273   0.083  1.00 97.66           C
ATOM    647  HD2 PHE A  59      12.524   5.883   0.132  1.00 97.66           H
ATOM    648  CE1 PHE A  59      16.086   7.306  -0.051  1.00 97.66           C
ATOM    649  HE1 PHE A  59      17.103   7.696  -0.100  1.00 97.66           H
ATOM    650  CE2 PHE A  59      13.761   7.641  -0.226  1.00 97.66           C
ATOM    651  HE2 PHE A  59      12.914   8.301  -0.415  1.00 97.66           H
ATOM    652  CZ  PHE A  59      15.030   8.129  -0.287  1.00 97.66           C
ATOM    653  HZ  PHE A  59      15.199   9.179  -0.525  1.00 97.66           H
ATOM    654  HN  PHE A  59      14.059   1.612   0.846  1.00 97.66           H
ATOM    655  N   ILE A  60      15.749   2.916  -1.735  1.00 97.29           N
ATOM    656  CA  ILE A  60      16.679   3.182  -2.820  1.00 97.29           C
ATOM    657  C   ILE A  60      16.145   2.556  -4.109  1.00 97.29           C
ATOM    658  O   ILE A  60      16.043   3.228  -5.134  1.00 97.29           O
ATOM    659  HA  ILE A  60      16.724   4.263  -2.954  1.00 97.29           H
ATOM    660  CB  ILE A  60      18.087   2.714  -2.445  1.00 97.29           C
ATOM    661  HB  ILE A  60      18.019   1.694  -2.069  1.00 97.29           H
ATOM    662  CG1 ILE A  60      18.669   3.573  -1.321  1.00 97.29           C
ATOM    663 1HG1 ILE A  60      18.915   4.563  -1.704  1.00 97.29           H
ATOM    664 2HG1 ILE A  60      17.922   3.710  -0.539  1.00 97.29           H
ATOM    665  CG2 ILE A  60      18.999   2.683  -3.674  1.00 97.29           C
ATOM    666 1HG2 ILE A  60      18.588   1.997  -4.414  1.00 97.29           H
ATOM    667 2HG2 ILE A  60      19.065   3.683  -4.102  1.00 97.29           H
ATOM    668 3HG2 ILE A  60      19.993   2.347  -3.379  1.00 97.29           H
ATOM    669  CD1 ILE A  60      19.922   2.924  -0.728  1.00 97.29           C
ATOM    670 1HD1 ILE A  60      19.666   1.944  -0.324  1.00 97.29           H
ATOM    671 2HD1 ILE A  60      20.675   2.810  -1.507  1.00 97.29           H
ATOM    672 3HD1 ILE A  60      20.315   3.554   0.069  1.00 97.29           H
ATOM    673  HN  ILE A  60      16.117   2.359  -0.990  1.00 97.29           H
ATOM    674  N   VAL A  61      15.819   1.275  -4.016  1.00 96.12           N
ATOM    675  CA  VAL A  61      15.425   0.516  -5.191  1.00 96.12           C
ATOM    676  C   VAL A  61      14.111   1.076  -5.738  1.00 96.12           C
ATOM    677  O   VAL A  61      13.949   1.217  -6.950  1.00 96.12           O
ATOM    678  HA  VAL A  61      16.203   0.646  -5.943  1.00 96.12           H
ATOM    679  CB  VAL A  61      15.343  -0.973  -4.848  1.00 96.12           C
ATOM    680  HB  VAL A  61      14.643  -1.089  -4.020  1.00 96.12           H
ATOM    681  CG1 VAL A  61      14.807  -1.780  -6.032  1.00 96.12           C
ATOM    682 1HG1 VAL A  61      13.809  -1.425  -6.291  1.00 96.12           H
ATOM    683 2HG1 VAL A  61      15.470  -1.654  -6.888  1.00 96.12           H
ATOM    684 3HG1 VAL A  61      14.758  -2.834  -5.762  1.00 96.12           H
ATOM    685  CG2 VAL A  61      16.702  -1.507  -4.392  1.00 96.12           C
ATOM    686 1HG2 VAL A  61      17.432  -1.372  -5.190  1.00 96.12           H
ATOM    687 2HG2 VAL A  61      17.028  -0.962  -3.506  1.00 96.12           H
ATOM    688 3HG2 VAL A  61      16.615  -2.567  -4.155  1.00 96.12           H
ATOM    689  HN  VAL A  61      15.821   0.758  -3.160  1.00 96.12           H
ATOM    690  N   GLY A  62      13.207   1.382  -4.820  1.00 96.81           N
ATOM    691  CA  GLY A  62      11.887   1.857  -5.198  1.00 96.81           C
ATOM    692  C   GLY A  62      11.968   3.240  -5.848  1.00 96.81           C
ATOM    693  O   GLY A  62      11.280   3.509  -6.832  1.00 96.81           O
ATOM    694 1HA  GLY A  62      11.427   1.152  -5.891  1.00 96.81           H
ATOM    695 2HA  GLY A  62      11.246   1.902  -4.318  1.00 96.81           H
ATOM    696  HN  GLY A  62      13.363   1.309  -3.835  1.00 96.81           H
ATOM    697  N   ALA A  63      12.813   4.081  -5.270  1.00 96.98           N
ATOM    698  CA  ALA A  63      12.946   5.450  -5.740  1.00 96.98           C
ATOM    699  C   ALA A  63      13.463   5.442  -7.180  1.00 96.98           C
ATOM    700  O   ALA A  63      12.935   6.149  -8.037  1.00 96.98           O
ATOM    701  HA  ALA A  63      11.955   5.904  -5.722  1.00 96.98           H
ATOM    702  CB  ALA A  63      13.863   6.228  -4.795  1.00 96.98           C
ATOM    703 1HB  ALA A  63      13.436   6.228  -3.792  1.00 96.98           H
ATOM    704 2HB  ALA A  63      14.845   5.755  -4.772  1.00 96.98           H
ATOM    705 3HB  ALA A  63      13.962   7.254  -5.148  1.00 96.98           H
ATOM    706  HN  ALA A  63      13.400   3.841  -4.497  1.00 96.98           H
ATOM    707  N   LEU A  64      14.491   4.635  -7.402  1.00 95.50           N
ATOM    708  CA  LEU A  64      15.099   4.542  -8.718  1.00 95.50           C
ATOM    709  C   LEU A  64      14.078   3.980  -9.709  1.00 95.50           C
ATOM    710  O   LEU A  64      13.917   4.508 -10.807  1.00 95.50           O
ATOM    711  HA  LEU A  64      15.360   5.554  -9.029  1.00 95.50           H
ATOM    712  CB  LEU A  64      16.399   3.739  -8.652  1.00 95.50           C
ATOM    713 1HB  LEU A  64      16.186   2.779  -8.182  1.00 95.50           H
ATOM    714 2HB  LEU A  64      16.727   3.530  -9.670  1.00 95.50           H
ATOM    715  CG  LEU A  64      17.557   4.398  -7.899  1.00 95.50           C
ATOM    716  HG  LEU A  64      17.211   4.654  -6.898  1.00 95.50           H
ATOM    717  CD1 LEU A  64      18.729   3.427  -7.737  1.00 95.50           C
ATOM    718 1HD1 LEU A  64      18.401   2.551  -7.177  1.00 95.50           H
ATOM    719 2HD1 LEU A  64      19.083   3.117  -8.721  1.00 95.50           H
ATOM    720 3HD1 LEU A  64      19.538   3.921  -7.199  1.00 95.50           H
ATOM    721  CD2 LEU A  64      17.982   5.701  -8.578  1.00 95.50           C
ATOM    722 1HD2 LEU A  64      18.303   5.491  -9.599  1.00 95.50           H
ATOM    723 2HD2 LEU A  64      17.139   6.392  -8.597  1.00 95.50           H
ATOM    724 3HD2 LEU A  64      18.806   6.148  -8.023  1.00 95.50           H
ATOM    725  HN  LEU A  64      14.905   4.053  -6.703  1.00 95.50           H
ATOM    726  N   GLY A  65      13.415   2.914  -9.284  1.00 94.19           N
ATOM    727  CA  GLY A  65      12.515   2.192 -10.168  1.00 94.19           C
ATOM    728  C   GLY A  65      11.368   3.090 -10.636  1.00 94.19           C
ATOM    729  O   GLY A  65      11.127   3.221 -11.835  1.00 94.19           O
ATOM    730 1HA  GLY A  65      13.067   1.821 -11.031  1.00 94.19           H
ATOM    731 2HA  GLY A  65      12.112   1.322  -9.650  1.00 94.19           H
ATOM    732  HN  GLY A  65      13.485   2.544  -8.358  1.00 94.19           H
ATOM    733  N   ASN A  66      10.692   3.686  -9.665  1.00 96.02           N
ATOM    734  CA  ASN A  66       9.472   4.424  -9.946  1.00 96.02           C
ATOM    735  C   ASN A  66       9.823   5.723 -10.673  1.00 96.02           C
ATOM    736  O   ASN A  66       9.048   6.207 -11.496  1.00 96.02           O
ATOM    737  HA  ASN A  66       8.867   3.754 -10.558  1.00 96.02           H
ATOM    738  CB  ASN A  66       8.738   4.788  -8.654  1.00 96.02           C
ATOM    739 1HB  ASN A  66       9.445   5.198  -7.933  1.00 96.02           H
ATOM    740 2HB  ASN A  66       8.002   5.566  -8.857  1.00 96.02           H
ATOM    741  CG  ASN A  66       8.043   3.564  -8.055  1.00 96.02           C
ATOM    742  OD1 ASN A  66       7.147   2.978  -8.640  1.00 96.02           O
ATOM    743  ND2 ASN A  66       8.503   3.213  -6.857  1.00 96.02           N
ATOM    744 1HD2 ASN A  66       9.240   3.737  -6.431  1.00 96.02           H
ATOM    745 2HD2 ASN A  66       8.111   2.425  -6.383  1.00 96.02           H
ATOM    746  HN  ASN A  66      10.964   3.671  -8.703  1.00 96.02           H
ATOM    747  N   SER A  67      10.992   6.252 -10.343  1.00 94.90           N
ATOM    748  CA  SER A  67      11.493   7.439 -11.014  1.00 94.90           C
ATOM    749  C   SER A  67      11.697   7.152 -12.503  1.00 94.90           C
ATOM    750  O   SER A  67      11.438   8.010 -13.345  1.00 94.90           O
ATOM    751  HA  SER A  67      10.723   8.197 -10.872  1.00 94.90           H
ATOM    752  CB  SER A  67      12.802   7.918 -10.381  1.00 94.90           C
ATOM    753 1HB  SER A  67      13.544   7.122 -10.437  1.00 94.90           H
ATOM    754 2HB  SER A  67      13.194   8.760 -10.952  1.00 94.90           H
ATOM    755  OG  SER A  67      12.626   8.308  -9.022  1.00 94.90           O
ATOM    756  HG  SER A  67      13.097   7.666  -8.418  1.00 94.90           H
ATOM    757  HN  SER A  67      11.592   5.883  -9.632  1.00 94.90           H
ATOM    758  N   LEU A  68      12.161   5.942 -12.781  1.00 92.33           N
ATOM    759  CA  LEU A  68      12.384   5.525 -14.155  1.00 92.33           C
ATOM    760  C   LEU A  68      11.043   5.466 -14.890  1.00 92.33           C
ATOM    761  O   LEU A  68      10.950   5.860 -16.051  1.00 92.33           O
ATOM    762  HA  LEU A  68      13.005   6.284 -14.630  1.00 92.33           H
ATOM    763  CB  LEU A  68      13.166   4.210 -14.195  1.00 92.33           C
ATOM    764 1HB  LEU A  68      14.095   4.346 -13.641  1.00 92.33           H
ATOM    765 2HB  LEU A  68      12.588   3.451 -13.667  1.00 92.33           H
ATOM    766  CG  LEU A  68      13.507   3.675 -15.587  1.00 92.33           C
ATOM    767  HG  LEU A  68      12.583   3.599 -16.160  1.00 92.33           H
ATOM    768  CD1 LEU A  68      14.425   4.642 -16.336  1.00 92.33           C
ATOM    769 1HD1 LEU A  68      13.926   5.606 -16.445  1.00 92.33           H
ATOM    770 2HD1 LEU A  68      15.350   4.773 -15.776  1.00 92.33           H
ATOM    771 3HD1 LEU A  68      14.652   4.238 -17.323  1.00 92.33           H
ATOM    772  CD2 LEU A  68      14.103   2.268 -15.502  1.00 92.33           C
ATOM    773 1HD2 LEU A  68      15.015   2.295 -14.905  1.00 92.33           H
ATOM    774 2HD2 LEU A  68      13.383   1.596 -15.036  1.00 92.33           H
ATOM    775 3HD2 LEU A  68      14.337   1.912 -16.506  1.00 92.33           H
ATOM    776  HN  LEU A  68      12.382   5.255 -12.089  1.00 92.33           H
ATOM    777  N   VAL A  69      10.038   4.970 -14.183  1.00 92.49           N
ATOM    778  CA  VAL A  69       8.717   4.816 -14.766  1.00 92.49           C
ATOM    779  C   VAL A  69       8.206   6.182 -15.229  1.00 92.49           C
ATOM    780  O   VAL A  69       7.694   6.313 -16.340  1.00 92.49           O
ATOM    781  HA  VAL A  69       8.815   4.165 -15.636  1.00 92.49           H
ATOM    782  CB  VAL A  69       7.780   4.134 -13.768  1.00 92.49           C
ATOM    783  HB  VAL A  69       7.794   4.714 -12.845  1.00 92.49           H
ATOM    784  CG1 VAL A  69       6.342   4.116 -14.289  1.00 92.49           C
ATOM    785 1HG1 VAL A  69       6.000   5.139 -14.447  1.00 92.49           H
ATOM    786 2HG1 VAL A  69       6.304   3.571 -15.232  1.00 92.49           H
ATOM    787 3HG1 VAL A  69       5.697   3.626 -13.560  1.00 92.49           H
ATOM    788  CG2 VAL A  69       8.262   2.719 -13.441  1.00 92.49           C
ATOM    789 1HG2 VAL A  69       8.291   2.125 -14.354  1.00 92.49           H
ATOM    790 2HG2 VAL A  69       9.261   2.767 -13.007  1.00 92.49           H
ATOM    791 3HG2 VAL A  69       7.578   2.257 -12.729  1.00 92.49           H
ATOM    792  HN  VAL A  69      10.116   4.677 -13.230  1.00 92.49           H
ATOM    793  N   ILE A  70       8.362   7.164 -14.354  1.00 93.48           N
ATOM    794  CA  ILE A  70       7.888   8.507 -14.643  1.00 93.48           C
ATOM    795  C   ILE A  70       8.641   9.059 -15.855  1.00 93.48           C
ATOM    796  O   ILE A  70       8.042   9.674 -16.735  1.00 93.48           O
ATOM    797  HA  ILE A  70       6.831   8.432 -14.898  1.00 93.48           H
ATOM    798  CB  ILE A  70       7.993   9.391 -13.399  1.00 93.48           C
ATOM    799  HB  ILE A  70       9.010   9.319 -13.013  1.00 93.48           H
ATOM    800  CG1 ILE A  70       7.055   8.899 -12.295  1.00 93.48           C
ATOM    801 1HG1 ILE A  70       6.023   8.940 -12.645  1.00 93.48           H
ATOM    802 2HG1 ILE A  70       7.272   7.855 -12.067  1.00 93.48           H
ATOM    803  CG2 ILE A  70       7.746  10.860 -13.748  1.00 93.48           C
ATOM    804 1HG2 ILE A  70       8.487  11.191 -14.475  1.00 93.48           H
ATOM    805 2HG2 ILE A  70       6.747  10.970 -14.172  1.00 93.48           H
ATOM    806 3HG2 ILE A  70       7.826  11.467 -12.846  1.00 93.48           H
ATOM    807  CD1 ILE A  70       7.204   9.746 -11.030  1.00 93.48           C
ATOM    808 1HD1 ILE A  70       8.231   9.683 -10.669  1.00 93.48           H
ATOM    809 2HD1 ILE A  70       6.962  10.784 -11.257  1.00 93.48           H
ATOM    810 3HD1 ILE A  70       6.526   9.374 -10.262  1.00 93.48           H
ATOM    811  HN  ILE A  70       8.803   7.054 -13.462  1.00 93.48           H
ATOM    812  N   LEU A  71       9.944   8.818 -15.861  1.00 90.88           N
ATOM    813  CA  LEU A  71      10.801   9.363 -16.901  1.00 90.88           C
ATOM    814  C   LEU A  71      10.398   8.767 -18.252  1.00 90.88           C
ATOM    815  O   LEU A  71      10.328   9.479 -19.252  1.00 90.88           O
ATOM    816  HA  LEU A  71      10.630  10.439 -16.934  1.00 90.88           H
ATOM    817  CB  LEU A  71      12.274   9.149 -16.549  1.00 90.88           C
ATOM    818 1HB  LEU A  71      12.444   9.522 -15.539  1.00 90.88           H
ATOM    819 2HB  LEU A  71      12.470   8.077 -16.531  1.00 90.88           H
ATOM    820  CG  LEU A  71      13.290   9.809 -17.484  1.00 90.88           C
ATOM    821  HG  LEU A  71      12.856  10.735 -17.860  1.00 90.88           H
ATOM    822  CD1 LEU A  71      14.568  10.182 -16.730  1.00 90.88           C
ATOM    823 1HD1 LEU A  71      14.326  10.879 -15.928  1.00 90.88           H
ATOM    824 2HD1 LEU A  71      15.015   9.282 -16.306  1.00 90.88           H
ATOM    825 3HD1 LEU A  71      15.272  10.649 -17.417  1.00 90.88           H
ATOM    826  CD2 LEU A  71      13.578   8.920 -18.696  1.00 90.88           C
ATOM    827 1HD2 LEU A  71      13.982   7.966 -18.359  1.00 90.88           H
ATOM    828 2HD2 LEU A  71      12.654   8.749 -19.248  1.00 90.88           H
ATOM    829 3HD2 LEU A  71      14.303   9.413 -19.344  1.00 90.88           H
ATOM    830  HN  LEU A  71      10.414   8.264 -15.175  1.00 90.88           H
ATOM    831  N   VAL A  72      10.143   7.467 -18.236  1.00 88.87           N
ATOM    832  CA  VAL A  72       9.776   6.762 -19.453  1.00 88.87           C
ATOM    833  C   VAL A  72       8.469   7.341 -19.997  1.00 88.87           C
ATOM    834  O   VAL A  72       8.341   7.574 -21.198  1.00 88.87           O
ATOM    835  HA  VAL A  72      10.566   6.932 -20.183  1.00 88.87           H
ATOM    836  CB  VAL A  72       9.696   5.258 -19.182  1.00 88.87           C
ATOM    837  HB  VAL A  72       9.032   5.105 -18.332  1.00 88.87           H
ATOM    838  CG1 VAL A  72       9.103   4.516 -20.381  1.00 88.87           C
ATOM    839 1HG1 VAL A  72       8.098   4.889 -20.579  1.00 88.87           H
ATOM    840 2HG1 VAL A  72       9.731   4.681 -21.257  1.00 88.87           H
ATOM    841 3HG1 VAL A  72       9.058   3.449 -20.162  1.00 88.87           H
ATOM    842  CG2 VAL A  72      11.070   4.694 -18.812  1.00 88.87           C
ATOM    843 1HG2 VAL A  72      11.766   4.865 -19.634  1.00 88.87           H
ATOM    844 2HG2 VAL A  72      11.437   5.192 -17.915  1.00 88.87           H
ATOM    845 3HG2 VAL A  72      10.984   3.624 -18.625  1.00 88.87           H
ATOM    846  HN  VAL A  72      10.185   6.899 -17.415  1.00 88.87           H
ATOM    847  N   TYR A  73       7.530   7.557 -19.088  1.00 88.79           N
ATOM    848  CA  TYR A  73       6.239   8.112 -19.461  1.00 88.79           C
ATOM    849  C   TYR A  73       6.400   9.489 -20.107  1.00 88.79           C
ATOM    850  O   TYR A  73       5.696   9.818 -21.060  1.00 88.79           O
ATOM    851  HA  TYR A  73       5.777   7.434 -20.179  1.00 88.79           H
ATOM    852  CB  TYR A  73       5.452   8.261 -18.158  1.00 88.79           C
ATOM    853 1HB  TYR A  73       5.394   7.290 -17.666  1.00 88.79           H
ATOM    854 2HB  TYR A  73       5.999   8.925 -17.488  1.00 88.79           H
ATOM    855  CG  TYR A  73       4.035   8.806 -18.346  1.00 88.79           C
ATOM    856  CD1 TYR A  73       3.817  10.168 -18.376  1.00 88.79           C
ATOM    857  HD1 TYR A  73       4.655  10.856 -18.265  1.00 88.79           H
ATOM    858  CD2 TYR A  73       2.974   7.935 -18.486  1.00 88.79           C
ATOM    859  HD2 TYR A  73       3.145   6.858 -18.463  1.00 88.79           H
ATOM    860  CE1 TYR A  73       2.483  10.681 -18.553  1.00 88.79           C
ATOM    861  HE1 TYR A  73       2.298  11.755 -18.578  1.00 88.79           H
ATOM    862  CE2 TYR A  73       1.640   8.447 -18.664  1.00 88.79           C
ATOM    863  HE2 TYR A  73       0.793   7.770 -18.776  1.00 88.79           H
ATOM    864  CZ  TYR A  73       1.460   9.795 -18.688  1.00 88.79           C
ATOM    865  OH  TYR A  73       0.201  10.279 -18.856  1.00 88.79           O
ATOM    866  HH  TYR A  73      -0.428   9.531 -19.065  1.00 88.79           H
ATOM    867  HN  TYR A  73       7.640   7.361 -18.113  1.00 88.79           H
ATOM    868  N   TRP A  74       7.331  10.258 -19.561  1.00 87.71           N
ATOM    869  CA  TRP A  74       7.494  11.642 -19.972  1.00 87.71           C
ATOM    870  C   TRP A  74       7.965  11.652 -21.427  1.00 87.71           C
ATOM    871  O   TRP A  74       7.349  12.290 -22.279  1.00 87.71           O
ATOM    872  HA  TRP A  74       6.522  12.130 -19.891  1.00 87.71           H
ATOM    873  CB  TRP A  74       8.444  12.385 -19.031  1.00 87.71           C
ATOM    874 1HB  TRP A  74       8.204  12.117 -18.002  1.00 87.71           H
ATOM    875 2HB  TRP A  74       9.463  12.047 -19.219  1.00 87.71           H
ATOM    876  CG  TRP A  74       8.394  13.908 -19.170  1.00 87.71           C
ATOM    877  CD1 TRP A  74       9.148  14.691 -19.954  1.00 87.71           C
ATOM    878  HD1 TRP A  74       9.927  14.322 -20.621  1.00 87.71           H
ATOM    879  CD2 TRP A  74       7.507  14.806 -18.470  1.00 87.71           C
ATOM    880  NE1 TRP A  74       8.814  16.022 -19.812  1.00 87.71           N
ATOM    881  HE1 TRP A  74       9.235  16.793 -20.290  1.00 87.71           H
ATOM    882  CE2 TRP A  74       7.784  16.095 -18.880  1.00 87.71           C
ATOM    883  CE3 TRP A  74       6.504  14.539 -17.522  1.00 87.71           C
ATOM    884  HE3 TRP A  74       6.266  13.531 -17.182  1.00 87.71           H
ATOM    885  CZ2 TRP A  74       7.103  17.217 -18.395  1.00 87.71           C
ATOM    886  HZ2 TRP A  74       7.340  18.225 -18.735  1.00 87.71           H
ATOM    887  CZ3 TRP A  74       5.832  15.672 -17.047  1.00 87.71           C
ATOM    888  HZ3 TRP A  74       5.044  15.521 -16.309  1.00 87.71           H
ATOM    889  CH2 TRP A  74       6.099  16.975 -17.449  1.00 87.71           C
ATOM    890  HH2 TRP A  74       5.530  17.805 -17.031  1.00 87.71           H
ATOM    891  HN  TRP A  74       7.966   9.950 -18.852  1.00 87.71           H
ATOM    892  N   TYR A  75       9.054  10.936 -21.668  1.00 84.84           N
ATOM    893  CA  TYR A  75       9.766  11.057 -22.929  1.00 84.84           C
ATOM    894  C   TYR A  75       9.181  10.112 -23.981  1.00 84.84           C
ATOM    895  O   TYR A  75       9.583  10.146 -25.143  1.00 84.84           O
ATOM    896  HA  TYR A  75       9.662  12.085 -23.276  1.00 84.84           H
ATOM    897  CB  TYR A  75      11.211  10.646 -22.639  1.00 84.84           C
ATOM    898 1HB  TYR A  75      11.205   9.750 -22.018  1.00 84.84           H
ATOM    899 2HB  TYR A  75      11.698  10.381 -23.577  1.00 84.84           H
ATOM    900  CG  TYR A  75      12.037  11.727 -21.940  1.00 84.84           C
ATOM    901  CD1 TYR A  75      12.545  12.785 -22.666  1.00 84.84           C
ATOM    902  HD1 TYR A  75      12.358  12.850 -23.738  1.00 84.84           H
ATOM    903  CD2 TYR A  75      12.273  11.645 -20.582  1.00 84.84           C
ATOM    904  HD2 TYR A  75      11.872  10.810 -20.009  1.00 84.84           H
ATOM    905  CE1 TYR A  75      13.322  13.803 -22.008  1.00 84.84           C
ATOM    906  HE1 TYR A  75      13.730  14.643 -22.570  1.00 84.84           H
ATOM    907  CE2 TYR A  75      13.051  12.663 -19.925  1.00 84.84           C
ATOM    908  HE2 TYR A  75      13.245  12.611 -18.853  1.00 84.84           H
ATOM    909  CZ  TYR A  75      13.537  13.692 -20.670  1.00 84.84           C
ATOM    910  OH  TYR A  75      14.271  14.653 -20.048  1.00 84.84           O
ATOM    911  HH  TYR A  75      14.554  15.348 -20.710  1.00 84.84           H
ATOM    912  HN  TYR A  75       9.449  10.284 -21.020  1.00 84.84           H
ATOM    913  N   CYS A  76       8.240   9.292 -23.536  1.00 79.24           N
ATOM    914  CA  CYS A  76       7.584   8.352 -24.429  1.00 79.24           C
ATOM    915  C   CYS A  76       6.807   9.148 -25.479  1.00 79.24           C
ATOM    916  O   CYS A  76       5.864   9.865 -25.147  1.00 79.24           O
ATOM    917  HA  CYS A  76       8.372   7.761 -24.896  1.00 79.24           H
ATOM    918  CB  CYS A  76       6.680   7.382 -23.664  1.00 79.24           C
ATOM    919 1HB  CYS A  76       7.269   6.815 -22.943  1.00 79.24           H
ATOM    920 2HB  CYS A  76       5.933   7.938 -23.098  1.00 79.24           H
ATOM    921  SG  CYS A  76       5.856   6.241 -24.833  1.00 79.24           S
ATOM    922  HG  CYS A  76       6.969   5.656 -25.265  1.00 79.24           H
ATOM    923  HN  CYS A  76       7.927   9.263 -22.587  1.00 79.24           H
ATOM    924  N   THR A  77       7.232   8.996 -26.724  1.00 74.24           N
ATOM    925  CA  THR A  77       6.729   9.840 -27.795  1.00 74.24           C
ATOM    926  C   THR A  77       5.359   9.346 -28.264  1.00 74.24           C
ATOM    927  O   THR A  77       4.668  10.038 -29.011  1.00 74.24           O
ATOM    928  HA  THR A  77       6.589  10.847 -27.402  1.00 74.24           H
ATOM    929  CB  THR A  77       7.779   9.867 -28.908  1.00 74.24           C
ATOM    930  HB  THR A  77       7.472  10.532 -29.716  1.00 74.24           H
ATOM    931  OG1 THR A  77       7.940   8.498 -29.267  1.00 74.24           O
ATOM    932  HG1 THR A  77       8.385   8.428 -30.160  1.00 74.24           H
ATOM    933  CG2 THR A  77       9.160  10.285 -28.400  1.00 74.24           C
ATOM    934 1HG2 THR A  77       9.496   9.580 -27.640  1.00 74.24           H
ATOM    935 2HG2 THR A  77       9.102  11.284 -27.969  1.00 74.24           H
ATOM    936 3HG2 THR A  77       9.867  10.288 -29.230  1.00 74.24           H
ATOM    937  HN  THR A  77       7.906   8.313 -27.006  1.00 74.24           H
ATOM    938  N   ARG A  78       5.007   8.154 -27.806  1.00 75.79           N
ATOM    939  CA  ARG A  78       3.768   7.525 -28.231  1.00 75.79           C
ATOM    940  C   ARG A  78       2.586   8.097 -27.446  1.00 75.79           C
ATOM    941  O   ARG A  78       2.732   8.478 -26.286  1.00 75.79           O
ATOM    942  HA  ARG A  78       3.685   7.761 -29.292  1.00 75.79           H
ATOM    943  CB  ARG A  78       3.821   6.010 -28.028  1.00 75.79           C
ATOM    944 1HB  ARG A  78       3.102   5.525 -28.688  1.00 75.79           H
ATOM    945 2HB  ARG A  78       4.807   5.636 -28.302  1.00 75.79           H
ATOM    946  CG  ARG A  78       3.516   5.641 -26.574  1.00 75.79           C
ATOM    947 1HG  ARG A  78       4.086   6.285 -25.905  1.00 75.79           H
ATOM    948 2HG  ARG A  78       2.461   5.817 -26.364  1.00 75.79           H
ATOM    949  CD  ARG A  78       3.858   4.176 -26.297  1.00 75.79           C
ATOM    950 1HD  ARG A  78       3.093   3.528 -26.724  1.00 75.79           H
ATOM    951 2HD  ARG A  78       4.801   3.917 -26.779  1.00 75.79           H
ATOM    952  NE  ARG A  78       3.957   3.947 -24.838  1.00 75.79           N
ATOM    953  HE  ARG A  78       4.851   3.701 -24.462  1.00 75.79           H
ATOM    954  CZ  ARG A  78       2.925   4.048 -23.990  1.00 75.79           C
ATOM    955  NH1 ARG A  78       1.705   4.375 -24.439  1.00 75.79           N
ATOM    956 1HH1 ARG A  78       1.560   4.545 -25.413  1.00 75.79           H
ATOM    957 2HH1 ARG A  78       0.940   4.449 -23.799  1.00 75.79           H
ATOM    958  NH2 ARG A  78       3.131   3.818 -22.686  1.00 75.79           N
ATOM    959 1HH2 ARG A  78       2.371   3.890 -22.040  1.00 75.79           H
ATOM    960 2HH2 ARG A  78       4.044   3.575 -22.359  1.00 75.79           H
ATOM    961  HN  ARG A  78       5.550   7.621 -27.158  1.00 75.79           H
ATOM    962  N   VAL A  79       1.440   8.140 -28.111  1.00 79.48           N
ATOM    963  CA  VAL A  79       0.215   8.574 -27.463  1.00 79.48           C
ATOM    964  C   VAL A  79       0.032   7.801 -26.155  1.00 79.48           C
ATOM    965  O   VAL A  79       0.176   6.579 -26.128  1.00 79.48           O
ATOM    966  HA  VAL A  79       0.322   9.634 -27.231  1.00 79.48           H
ATOM    967  CB  VAL A  79      -0.968   8.417 -28.420  1.00 79.48           C
ATOM    968  HB  VAL A  79      -1.110   7.352 -28.606  1.00 79.48           H
ATOM    969  CG1 VAL A  79      -2.255   8.960 -27.797  1.00 79.48           C
ATOM    970 1HG1 VAL A  79      -2.473   8.414 -26.879  1.00 79.48           H
ATOM    971 2HG1 VAL A  79      -2.129  10.019 -27.568  1.00 79.48           H
ATOM    972 3HG1 VAL A  79      -3.080   8.836 -28.498  1.00 79.48           H
ATOM    973  CG2 VAL A  79      -0.681   9.093 -29.762  1.00 79.48           C
ATOM    974 1HG2 VAL A  79      -0.501  10.156 -29.602  1.00 79.48           H
ATOM    975 2HG2 VAL A  79       0.200   8.639 -30.217  1.00 79.48           H
ATOM    976 3HG2 VAL A  79      -1.538   8.966 -30.424  1.00 79.48           H
ATOM    977  HN  VAL A  79       1.342   7.885 -29.073  1.00 79.48           H
ATOM    978  N   LYS A  80      -0.281   8.544 -25.104  1.00 83.73           N
ATOM    979  CA  LYS A  80      -0.558   7.936 -23.814  1.00 83.73           C
ATOM    980  C   LYS A  80      -1.845   7.114 -23.907  1.00 83.73           C
ATOM    981  O   LYS A  80      -2.637   7.298 -24.830  1.00 83.73           O
ATOM    982  HA  LYS A  80       0.267   7.260 -23.588  1.00 83.73           H
ATOM    983  CB  LYS A  80      -0.585   9.000 -22.715  1.00 83.73           C
ATOM    984 1HB  LYS A  80      -1.481   9.612 -22.818  1.00 83.73           H
ATOM    985 2HB  LYS A  80      -0.640   8.518 -21.739  1.00 83.73           H
ATOM    986  CG  LYS A  80       0.658   9.890 -22.782  1.00 83.73           C
ATOM    987 1HG  LYS A  80       0.646  10.468 -23.706  1.00 83.73           H
ATOM    988 2HG  LYS A  80       0.643  10.604 -21.959  1.00 83.73           H
ATOM    989  CD  LYS A  80       1.936   9.052 -22.715  1.00 83.73           C
ATOM    990 1HD  LYS A  80       1.871   8.349 -21.884  1.00 83.73           H
ATOM    991 2HD  LYS A  80       2.036   8.461 -23.625  1.00 83.73           H
ATOM    992  CE  LYS A  80       3.167   9.943 -22.540  1.00 83.73           C
ATOM    993 1HE  LYS A  80       3.030  10.875 -23.089  1.00 83.73           H
ATOM    994 2HE  LYS A  80       3.287  10.207 -21.489  1.00 83.73           H
ATOM    995  NZ  LYS A  80       4.382   9.250 -23.025  1.00 83.73           N
ATOM    996 1HZ  LYS A  80       5.204   9.767 -22.734  1.00 83.73           H
ATOM    997 2HZ  LYS A  80       4.415   8.314 -22.635  1.00 83.73           H
ATOM    998 3HZ  LYS A  80       4.358   9.194 -24.037  1.00 83.73           H
ATOM    999  HN  LYS A  80      -0.348   9.541 -25.124  1.00 83.73           H
ATOM   1000  N   THR A  81      -2.014   6.226 -22.939  1.00 84.03           N
ATOM   1001  CA  THR A  81      -3.264   5.499 -22.799  1.00 84.03           C
ATOM   1002  C   THR A  81      -3.779   5.595 -21.361  1.00 84.03           C
ATOM   1003  O   THR A  81      -3.036   5.971 -20.456  1.00 84.03           O
ATOM   1004  HA  THR A  81      -4.010   5.973 -23.437  1.00 84.03           H
ATOM   1005  CB  THR A  81      -3.031   4.061 -23.266  1.00 84.03           C
ATOM   1006  HB  THR A  81      -3.967   3.504 -23.294  1.00 84.03           H
ATOM   1007  OG1 THR A  81      -2.044   3.560 -22.368  1.00 84.03           O
ATOM   1008  HG1 THR A  81      -1.157   3.978 -22.567  1.00 84.03           H
ATOM   1009  CG2 THR A  81      -2.356   3.993 -24.638  1.00 84.03           C
ATOM   1010 1HG2 THR A  81      -1.388   4.493 -24.591  1.00 84.03           H
ATOM   1011 2HG2 THR A  81      -2.985   4.489 -25.377  1.00 84.03           H
ATOM   1012 3HG2 THR A  81      -2.214   2.951 -24.921  1.00 84.03           H
ATOM   1013  HN  THR A  81      -1.316   6.000 -22.259  1.00 84.03           H
ATOM   1014  N   MET A  82      -5.047   5.248 -21.196  1.00 87.28           N
ATOM   1015  CA  MET A  82      -5.661   5.263 -19.879  1.00 87.28           C
ATOM   1016  C   MET A  82      -4.861   4.411 -18.891  1.00 87.28           C
ATOM   1017  O   MET A  82      -4.670   4.803 -17.741  1.00 87.28           O
ATOM   1018  HA  MET A  82      -5.650   6.306 -19.562  1.00 87.28           H
ATOM   1019  CB  MET A  82      -7.090   4.726 -19.976  1.00 87.28           C
ATOM   1020 1HB  MET A  82      -7.685   5.378 -20.617  1.00 87.28           H
ATOM   1021 2HB  MET A  82      -7.082   3.741 -20.444  1.00 87.28           H
ATOM   1022  CG  MET A  82      -7.737   4.634 -18.593  1.00 87.28           C
ATOM   1023 1HG  MET A  82      -7.371   3.750 -18.069  1.00 87.28           H
ATOM   1024 2HG  MET A  82      -7.456   5.499 -17.992  1.00 87.28           H
ATOM   1025  SD  MET A  82      -9.513   4.555 -18.753  1.00 87.28           S
ATOM   1026  CE  MET A  82      -9.988   4.791 -17.048  1.00 87.28           C
ATOM   1027 1HE  MET A  82      -9.563   3.994 -16.439  1.00 87.28           H
ATOM   1028 2HE  MET A  82      -9.618   5.754 -16.698  1.00 87.28           H
ATOM   1029 3HE  MET A  82     -11.075   4.769 -16.968  1.00 87.28           H
ATOM   1030  HN  MET A  82      -5.650   4.962 -21.940  1.00 87.28           H
ATOM   1031  N   THR A  83      -4.416   3.261 -19.376  1.00 85.16           N
ATOM   1032  CA  THR A  83      -3.556   2.399 -18.585  1.00 85.16           C
ATOM   1033  C   THR A  83      -2.317   3.165 -18.117  1.00 85.16           C
ATOM   1034  O   THR A  83      -1.933   3.079 -16.952  1.00 85.16           O
ATOM   1035  HA  THR A  83      -4.101   2.096 -17.690  1.00 85.16           H
ATOM   1036  CB  THR A  83      -3.225   1.163 -19.423  1.00 85.16           C
ATOM   1037  HB  THR A  83      -2.510   1.405 -20.209  1.00 85.16           H
ATOM   1038  OG1 THR A  83      -4.495   0.696 -19.871  1.00 85.16           O
ATOM   1039  HG1 THR A  83      -5.223   1.103 -19.318  1.00 85.16           H
ATOM   1040  CG2 THR A  83      -2.682   0.009 -18.578  1.00 85.16           C
ATOM   1041 1HG2 THR A  83      -3.426  -0.279 -17.835  1.00 85.16           H
ATOM   1042 2HG2 THR A  83      -1.769   0.327 -18.074  1.00 85.16           H
ATOM   1043 3HG2 THR A  83      -2.463  -0.843 -19.222  1.00 85.16           H
ATOM   1044  HN  THR A  83      -4.633   2.918 -20.290  1.00 85.16           H
ATOM   1045  N   ASP A  84      -1.726   3.897 -19.050  1.00 87.04           N
ATOM   1046  CA  ASP A  84      -0.471   4.578 -18.783  1.00 87.04           C
ATOM   1047  C   ASP A  84      -0.691   5.640 -17.703  1.00 87.04           C
ATOM   1048  O   ASP A  84       0.185   5.876 -16.873  1.00 87.04           O
ATOM   1049  HA  ASP A  84       0.218   3.796 -18.464  1.00 87.04           H
ATOM   1050  CB  ASP A  84       0.052   5.281 -20.038  1.00 87.04           C
ATOM   1051 1HB  ASP A  84      -0.620   6.095 -20.310  1.00 87.04           H
ATOM   1052 2HB  ASP A  84       1.025   5.727 -19.830  1.00 87.04           H
ATOM   1053  CG  ASP A  84       0.173   4.300 -21.206  1.00 87.04           C
ATOM   1054  OD1 ASP A  84       0.893   3.294 -21.029  1.00 87.04           O
ATOM   1055  OD2 ASP A  84      -0.457   4.579 -22.249  1.00 87.04           O
ATOM   1056  HN  ASP A  84      -2.090   4.027 -19.972  1.00 87.04           H
ATOM   1057  N   MET A  85      -1.866   6.250 -17.750  1.00 90.98           N
ATOM   1058  CA  MET A  85      -2.206   7.292 -16.795  1.00 90.98           C
ATOM   1059  C   MET A  85      -2.224   6.742 -15.368  1.00 90.98           C
ATOM   1060  O   MET A  85      -1.711   7.377 -14.448  1.00 90.98           O
ATOM   1061  HA  MET A  85      -1.425   8.045 -16.892  1.00 90.98           H
ATOM   1062  CB  MET A  85      -3.581   7.868 -17.138  1.00 90.98           C
ATOM   1063 1HB  MET A  85      -3.599   8.179 -18.182  1.00 90.98           H
ATOM   1064 2HB  MET A  85      -4.343   7.097 -17.022  1.00 90.98           H
ATOM   1065  CG  MET A  85      -3.915   9.061 -16.239  1.00 90.98           C
ATOM   1066 1HG  MET A  85      -4.914   9.432 -16.469  1.00 90.98           H
ATOM   1067 2HG  MET A  85      -3.924   8.748 -15.195  1.00 90.98           H
ATOM   1068  SD  MET A  85      -2.713  10.359 -16.476  1.00 90.98           S
ATOM   1069  CE  MET A  85      -3.156  10.895 -18.120  1.00 90.98           C
ATOM   1070 1HE  MET A  85      -3.051  10.062 -18.815  1.00 90.98           H
ATOM   1071 2HE  MET A  85      -4.190  11.242 -18.123  1.00 90.98           H
ATOM   1072 3HE  MET A  85      -2.499  11.709 -18.426  1.00 90.98           H
ATOM   1073  HN  MET A  85      -2.577   6.045 -18.423  1.00 90.98           H
ATOM   1074  N   PHE A  86      -2.820   5.567 -15.227  1.00 92.28           N
ATOM   1075  CA  PHE A  86      -2.925   4.932 -13.925  1.00 92.28           C
ATOM   1076  C   PHE A  86      -1.558   4.444 -13.441  1.00 92.28           C
ATOM   1077  O   PHE A  86      -1.235   4.561 -12.260  1.00 92.28           O
ATOM   1078  HA  PHE A  86      -3.309   5.679 -13.230  1.00 92.28           H
ATOM   1079  CB  PHE A  86      -3.854   3.727 -14.088  1.00 92.28           C
ATOM   1080 1HB  PHE A  86      -3.453   3.074 -14.864  1.00 92.28           H
ATOM   1081 2HB  PHE A  86      -3.857   3.155 -13.160  1.00 92.28           H
ATOM   1082  CG  PHE A  86      -5.295   4.096 -14.447  1.00 92.28           C
ATOM   1083  CD1 PHE A  86      -5.867   5.206 -13.908  1.00 92.28           C
ATOM   1084  HD1 PHE A  86      -5.299   5.832 -13.220  1.00 92.28           H
ATOM   1085  CD2 PHE A  86      -6.003   3.315 -15.306  1.00 92.28           C
ATOM   1086  HD2 PHE A  86      -5.545   2.425 -15.738  1.00 92.28           H
ATOM   1087  CE1 PHE A  86      -7.204   5.549 -14.241  1.00 92.28           C
ATOM   1088  HE1 PHE A  86      -7.662   6.438 -13.809  1.00 92.28           H
ATOM   1089  CE2 PHE A  86      -7.340   3.658 -15.639  1.00 92.28           C
ATOM   1090  HE2 PHE A  86      -7.908   3.031 -16.327  1.00 92.28           H
ATOM   1091  CZ  PHE A  86      -7.912   4.767 -15.100  1.00 92.28           C
ATOM   1092  HZ  PHE A  86      -8.939   5.031 -15.356  1.00 92.28           H
ATOM   1093  HN  PHE A  86      -3.227   5.052 -15.983  1.00 92.28           H
ATOM   1094  N   LEU A  87      -0.790   3.908 -14.379  1.00 89.63           N
ATOM   1095  CA  LEU A  87       0.532   3.398 -14.062  1.00 89.63           C
ATOM   1096  C   LEU A  87       1.409   4.544 -13.553  1.00 89.63           C
ATOM   1097  O   LEU A  87       2.241   4.349 -12.669  1.00 89.63           O
ATOM   1098  HA  LEU A  87       0.418   2.669 -13.260  1.00 89.63           H
ATOM   1099  CB  LEU A  87       1.124   2.658 -15.264  1.00 89.63           C
ATOM   1100 1HB  LEU A  87       1.103   3.328 -16.124  1.00 89.63           H
ATOM   1101 2HB  LEU A  87       2.171   2.442 -15.053  1.00 89.63           H
ATOM   1102  CG  LEU A  87       0.431   1.351 -15.654  1.00 89.63           C
ATOM   1103  HG  LEU A  87      -0.621   1.565 -15.843  1.00 89.63           H
ATOM   1104  CD1 LEU A  87       1.017   0.786 -16.950  1.00 89.63           C
ATOM   1105 1HD1 LEU A  87       0.881   1.508 -17.755  1.00 89.63           H
ATOM   1106 2HD1 LEU A  87       2.080   0.590 -16.813  1.00 89.63           H
ATOM   1107 3HD1 LEU A  87       0.506  -0.143 -17.204  1.00 89.63           H
ATOM   1108  CD2 LEU A  87       0.487   0.338 -14.510  1.00 89.63           C
ATOM   1109 1HD2 LEU A  87       1.528   0.122 -14.266  1.00 89.63           H
ATOM   1110 2HD2 LEU A  87      -0.013   0.750 -13.634  1.00 89.63           H
ATOM   1111 3HD2 LEU A  87      -0.012  -0.582 -14.814  1.00 89.63           H
ATOM   1112  HN  LEU A  87      -1.058   3.821 -15.338  1.00 89.63           H
ATOM   1113  N   LEU A  88       1.192   5.715 -14.134  1.00 92.40           N
ATOM   1114  CA  LEU A  88       1.922   6.902 -13.722  1.00 92.40           C
ATOM   1115  C   LEU A  88       1.584   7.223 -12.265  1.00 92.40           C
ATOM   1116  O   LEU A  88       2.480   7.397 -11.440  1.00 92.40           O
ATOM   1117  HA  LEU A  88       2.985   6.670 -13.787  1.00 92.40           H
ATOM   1118  CB  LEU A  88       1.651   8.059 -14.685  1.00 92.40           C
ATOM   1119 1HB  LEU A  88       2.044   7.789 -15.666  1.00 92.40           H
ATOM   1120 2HB  LEU A  88       0.572   8.170 -14.794  1.00 92.40           H
ATOM   1121  CG  LEU A  88       2.238   9.415 -14.287  1.00 92.40           C
ATOM   1122  HG  LEU A  88       1.972   9.610 -13.248  1.00 92.40           H
ATOM   1123  CD1 LEU A  88       3.765   9.396 -14.366  1.00 92.40           C
ATOM   1124 1HD1 LEU A  88       4.155   8.634 -13.691  1.00 92.40           H
ATOM   1125 2HD1 LEU A  88       4.073   9.168 -15.387  1.00 92.40           H
ATOM   1126 3HD1 LEU A  88       4.156  10.372 -14.078  1.00 92.40           H
ATOM   1127  CD2 LEU A  88       1.634  10.542 -15.127  1.00 92.40           C
ATOM   1128 1HD2 LEU A  88       1.848  10.364 -16.181  1.00 92.40           H
ATOM   1129 2HD2 LEU A  88       0.555  10.570 -14.976  1.00 92.40           H
ATOM   1130 3HD2 LEU A  88       2.068  11.494 -14.823  1.00 92.40           H
ATOM   1131  HN  LEU A  88       0.532   5.859 -14.872  1.00 92.40           H
ATOM   1132  N   ASN A  89       0.289   7.291 -11.992  1.00 95.60           N
ATOM   1133  CA  ASN A  89      -0.178   7.698 -10.678  1.00 95.60           C
ATOM   1134  C   ASN A  89       0.246   6.653  -9.644  1.00 95.60           C
ATOM   1135  O   ASN A  89       0.464   6.980  -8.479  1.00 95.60           O
ATOM   1136  HA  ASN A  89       0.280   8.671 -10.499  1.00 95.60           H
ATOM   1137  CB  ASN A  89      -1.704   7.804 -10.645  1.00 95.60           C
ATOM   1138 1HB  ASN A  89      -2.142   6.989 -11.222  1.00 95.60           H
ATOM   1139 2HB  ASN A  89      -2.058   7.694  -9.619  1.00 95.60           H
ATOM   1140  CG  ASN A  89      -2.174   9.146 -11.210  1.00 95.60           C
ATOM   1141  OD1 ASN A  89      -2.419  10.100 -10.491  1.00 95.60           O
ATOM   1142  ND2 ASN A  89      -2.285   9.165 -12.535  1.00 95.60           N
ATOM   1143 1HD2 ASN A  89      -2.068   8.347 -13.067  1.00 95.60           H
ATOM   1144 2HD2 ASN A  89      -2.585   9.998 -13.000  1.00 95.60           H
ATOM   1145  HN  ASN A  89      -0.433   7.075 -12.649  1.00 95.60           H
ATOM   1146  N   LEU A  90       0.350   5.416 -10.108  1.00 93.02           N
ATOM   1147  CA  LEU A  90       0.785   4.329  -9.249  1.00 93.02           C
ATOM   1148  C   LEU A  90       2.220   4.590  -8.787  1.00 93.02           C
ATOM   1149  O   LEU A  90       2.529   4.461  -7.604  1.00 93.02           O
ATOM   1150  HA  LEU A  90       0.136   4.325  -8.373  1.00 93.02           H
ATOM   1151  CB  LEU A  90       0.601   2.983  -9.953  1.00 93.02           C
ATOM   1152 1HB  LEU A  90      -0.332   3.014 -10.516  1.00 93.02           H
ATOM   1153 2HB  LEU A  90       1.406   2.862 -10.677  1.00 93.02           H
ATOM   1154  CG  LEU A  90       0.577   1.750  -9.048  1.00 93.02           C
ATOM   1155  HG  LEU A  90       1.329   1.882  -8.270  1.00 93.02           H
ATOM   1156  CD1 LEU A  90      -0.777   1.609  -8.349  1.00 93.02           C
ATOM   1157 1HD1 LEU A  90      -0.965   2.493  -7.740  1.00 93.02           H
ATOM   1158 2HD1 LEU A  90      -1.563   1.509  -9.097  1.00 93.02           H
ATOM   1159 3HD1 LEU A  90      -0.767   0.725  -7.712  1.00 93.02           H
ATOM   1160  CD2 LEU A  90       0.952   0.489  -9.829  1.00 93.02           C
ATOM   1161 1HD2 LEU A  90       0.242   0.340 -10.642  1.00 93.02           H
ATOM   1162 2HD2 LEU A  90       1.956   0.601 -10.240  1.00 93.02           H
ATOM   1163 3HD2 LEU A  90       0.927  -0.373  -9.162  1.00 93.02           H
ATOM   1164  HN  LEU A  90       0.144   5.154 -11.051  1.00 93.02           H
ATOM   1165  N   ALA A  91       3.058   4.954  -9.747  1.00 95.14           N
ATOM   1166  CA  ALA A  91       4.467   5.175  -9.465  1.00 95.14           C
ATOM   1167  C   ALA A  91       4.613   6.379  -8.532  1.00 95.14           C
ATOM   1168  O   ALA A  91       5.498   6.404  -7.679  1.00 95.14           O
ATOM   1169  HA  ALA A  91       4.848   4.287  -8.961  1.00 95.14           H
ATOM   1170  CB  ALA A  91       5.227   5.361 -10.780  1.00 95.14           C
ATOM   1171 1HB  ALA A  91       5.116   4.467 -11.393  1.00 95.14           H
ATOM   1172 2HB  ALA A  91       4.824   6.221 -11.314  1.00 95.14           H
ATOM   1173 3HB  ALA A  91       6.284   5.527 -10.568  1.00 95.14           H
ATOM   1174  HN  ALA A  91       2.790   5.098 -10.699  1.00 95.14           H
ATOM   1175  N   ILE A  92       3.731   7.349  -8.726  1.00 96.47           N
ATOM   1176  CA  ILE A  92       3.746   8.549  -7.908  1.00 96.47           C
ATOM   1177  C   ILE A  92       3.372   8.185  -6.469  1.00 96.47           C
ATOM   1178  O   ILE A  92       4.003   8.654  -5.523  1.00 96.47           O
ATOM   1179  HA  ILE A  92       4.765   8.935  -7.912  1.00 96.47           H
ATOM   1180  CB  ILE A  92       2.850   9.627  -8.522  1.00 96.47           C
ATOM   1181  HB  ILE A  92       1.885   9.178  -8.754  1.00 96.47           H
ATOM   1182  CG1 ILE A  92       3.437  10.143  -9.837  1.00 96.47           C
ATOM   1183 1HG1 ILE A  92       4.338  10.722  -9.636  1.00 96.47           H
ATOM   1184 2HG1 ILE A  92       3.732   9.300 -10.463  1.00 96.47           H
ATOM   1185  CG2 ILE A  92       2.594  10.760  -7.525  1.00 96.47           C
ATOM   1186 1HG2 ILE A  92       2.102  10.360  -6.639  1.00 96.47           H
ATOM   1187 2HG2 ILE A  92       3.543  11.214  -7.240  1.00 96.47           H
ATOM   1188 3HG2 ILE A  92       1.955  11.513  -7.987  1.00 96.47           H
ATOM   1189  CD1 ILE A  92       2.423  11.011 -10.586  1.00 96.47           C
ATOM   1190 1HD1 ILE A  92       1.533  10.421 -10.807  1.00 96.47           H
ATOM   1191 2HD1 ILE A  92       2.149  11.865  -9.967  1.00 96.47           H
ATOM   1192 3HD1 ILE A  92       2.866  11.364 -11.518  1.00 96.47           H
ATOM   1193  HN  ILE A  92       3.016   7.323  -9.426  1.00 96.47           H
ATOM   1194  N   ALA A  93       2.348   7.353  -6.350  1.00 96.53           N
ATOM   1195  CA  ALA A  93       1.853   6.958  -5.042  1.00 96.53           C
ATOM   1196  C   ALA A  93       2.963   6.233  -4.279  1.00 96.53           C
ATOM   1197  O   ALA A  93       3.161   6.472  -3.089  1.00 96.53           O
ATOM   1198  HA  ALA A  93       1.584   7.865  -4.501  1.00 96.53           H
ATOM   1199  CB  ALA A  93       0.600   6.095  -5.210  1.00 96.53           C
ATOM   1200 1HB  ALA A  93      -0.168   6.667  -5.731  1.00 96.53           H
ATOM   1201 2HB  ALA A  93       0.847   5.205  -5.789  1.00 96.53           H
ATOM   1202 3HB  ALA A  93       0.229   5.799  -4.229  1.00 96.53           H
ATOM   1203  HN  ALA A  93       1.860   6.952  -7.126  1.00 96.53           H
ATOM   1204  N   ASP A  94       3.657   5.360  -4.996  1.00 96.25           N
ATOM   1205  CA  ASP A  94       4.722   4.577  -4.393  1.00 96.25           C
ATOM   1206  C   ASP A  94       5.826   5.516  -3.903  1.00 96.25           C
ATOM   1207  O   ASP A  94       6.320   5.369  -2.787  1.00 96.25           O
ATOM   1208  HA  ASP A  94       4.249   4.029  -3.579  1.00 96.25           H
ATOM   1209  CB  ASP A  94       5.339   3.613  -5.409  1.00 96.25           C
ATOM   1210 1HB  ASP A  94       5.467   4.120  -6.365  1.00 96.25           H
ATOM   1211 2HB  ASP A  94       6.330   3.310  -5.073  1.00 96.25           H
ATOM   1212  CG  ASP A  94       4.458   2.376  -5.596  1.00 96.25           C
ATOM   1213  OD1 ASP A  94       3.740   2.040  -4.630  1.00 96.25           O
ATOM   1214  OD2 ASP A  94       4.522   1.795  -6.701  1.00 96.25           O
ATOM   1215  HN  ASP A  94       3.502   5.186  -5.968  1.00 96.25           H
ATOM   1216  N   LEU A  95       6.179   6.461  -4.762  1.00 97.13           N
ATOM   1217  CA  LEU A  95       7.260   7.383  -4.457  1.00 97.13           C
ATOM   1218  C   LEU A  95       6.925   8.151  -3.177  1.00 97.13           C
ATOM   1219  O   LEU A  95       7.782   8.330  -2.314  1.00 97.13           O
ATOM   1220  HA  LEU A  95       8.156   6.788  -4.278  1.00 97.13           H
ATOM   1221  CB  LEU A  95       7.549   8.286  -5.658  1.00 97.13           C
ATOM   1222 1HB  LEU A  95       6.598   8.585  -6.100  1.00 97.13           H
ATOM   1223 2HB  LEU A  95       8.032   9.194  -5.297  1.00 97.13           H
ATOM   1224  CG  LEU A  95       8.423   7.681  -6.758  1.00 97.13           C
ATOM   1225  HG  LEU A  95       7.959   6.751  -7.090  1.00 97.13           H
ATOM   1226  CD1 LEU A  95       8.497   8.608  -7.973  1.00 97.13           C
ATOM   1227 1HD1 LEU A  95       7.494   8.766  -8.370  1.00 97.13           H
ATOM   1228 2HD1 LEU A  95       8.924   9.565  -7.674  1.00 97.13           H
ATOM   1229 3HD1 LEU A  95       9.124   8.153  -8.740  1.00 97.13           H
ATOM   1230  CD2 LEU A  95       9.812   7.326  -6.222  1.00 97.13           C
ATOM   1231 1HD2 LEU A  95      10.297   8.227  -5.847  1.00 97.13           H
ATOM   1232 2HD2 LEU A  95       9.715   6.602  -5.414  1.00 97.13           H
ATOM   1233 3HD2 LEU A  95      10.412   6.898  -7.025  1.00 97.13           H
ATOM   1234  HN  LEU A  95       5.742   6.602  -5.650  1.00 97.13           H
ATOM   1235  N   LEU A  96       5.675   8.583  -3.095  1.00 96.82           N
ATOM   1236  CA  LEU A  96       5.249   9.435  -1.997  1.00 96.82           C
ATOM   1237  C   LEU A  96       5.484   8.708  -0.672  1.00 96.82           C
ATOM   1238  O   LEU A  96       5.912   9.318   0.307  1.00 96.82           O
ATOM   1239  HA  LEU A  96       5.872  10.329  -2.017  1.00 96.82           H
ATOM   1240  CB  LEU A  96       3.801   9.887  -2.202  1.00 96.82           C
ATOM   1241 1HB  LEU A  96       3.204   9.017  -2.474  1.00 96.82           H
ATOM   1242 2HB  LEU A  96       3.418  10.252  -1.249  1.00 96.82           H
ATOM   1243  CG  LEU A  96       3.581  10.973  -3.257  1.00 96.82           C
ATOM   1244  HG  LEU A  96       3.919  10.588  -4.219  1.00 96.82           H
ATOM   1245  CD1 LEU A  96       2.094  11.304  -3.401  1.00 96.82           C
ATOM   1246 1HD1 LEU A  96       1.550  10.408  -3.701  1.00 96.82           H
ATOM   1247 2HD1 LEU A  96       1.707  11.660  -2.446  1.00 96.82           H
ATOM   1248 3HD1 LEU A  96       1.965  12.078  -4.157  1.00 96.82           H
ATOM   1249  CD2 LEU A  96       4.417  12.216  -2.948  1.00 96.82           C
ATOM   1250 1HD2 LEU A  96       4.132  12.613  -1.973  1.00 96.82           H
ATOM   1251 2HD2 LEU A  96       5.474  11.950  -2.937  1.00 96.82           H
ATOM   1252 3HD2 LEU A  96       4.241  12.972  -3.713  1.00 96.82           H
ATOM   1253  HN  LEU A  96       4.962   8.362  -3.759  1.00 96.82           H
ATOM   1254  N   PHE A  97       5.196   7.415  -0.683  1.00 97.21           N
ATOM   1255  CA  PHE A  97       5.360   6.601   0.509  1.00 97.21           C
ATOM   1256  C   PHE A  97       6.840   6.330   0.788  1.00 97.21           C
ATOM   1257  O   PHE A  97       7.295   6.460   1.924  1.00 97.21           O
ATOM   1258  HA  PHE A  97       4.931   7.157   1.342  1.00 97.21           H
ATOM   1259  CB  PHE A  97       4.652   5.271   0.244  1.00 97.21           C
ATOM   1260 1HB  PHE A  97       3.578   5.448   0.189  1.00 97.21           H
ATOM   1261 2HB  PHE A  97       4.963   4.893  -0.730  1.00 97.21           H
ATOM   1262  CG  PHE A  97       4.925   4.199   1.301  1.00 97.21           C
ATOM   1263  CD1 PHE A  97       5.499   3.020   0.941  1.00 97.21           C
ATOM   1264  HD1 PHE A  97       5.766   2.839  -0.100  1.00 97.21           H
ATOM   1265  CD2 PHE A  97       4.592   4.425   2.600  1.00 97.21           C
ATOM   1266  HD2 PHE A  97       4.131   5.370   2.888  1.00 97.21           H
ATOM   1267  CE1 PHE A  97       5.753   2.025   1.922  1.00 97.21           C
ATOM   1268  HE1 PHE A  97       6.213   1.080   1.634  1.00 97.21           H
ATOM   1269  CE2 PHE A  97       4.845   3.430   3.581  1.00 97.21           C
ATOM   1270  HE2 PHE A  97       4.579   3.611   4.622  1.00 97.21           H
ATOM   1271  CZ  PHE A  97       5.420   2.251   3.222  1.00 97.21           C
ATOM   1272  HZ  PHE A  97       5.614   1.488   3.975  1.00 97.21           H
ATOM   1273  HN  PHE A  97       4.856   6.925  -1.486  1.00 97.21           H
ATOM   1274  N   LEU A  98       7.550   5.959  -0.267  1.00 97.28           N
ATOM   1275  CA  LEU A  98       8.930   5.526  -0.126  1.00 97.28           C
ATOM   1276  C   LEU A  98       9.730   6.611   0.597  1.00 97.28           C
ATOM   1277  O   LEU A  98      10.605   6.308   1.406  1.00 97.28           O
ATOM   1278  HA  LEU A  98       8.928   4.628   0.493  1.00 97.28           H
ATOM   1279  CB  LEU A  98       9.511   5.137  -1.486  1.00 97.28           C
ATOM   1280 1HB  LEU A  98       9.287   5.933  -2.196  1.00 97.28           H
ATOM   1281 2HB  LEU A  98      10.597   5.089  -1.395  1.00 97.28           H
ATOM   1282  CG  LEU A  98       9.017   3.813  -2.073  1.00 97.28           C
ATOM   1283  HG  LEU A  98       7.937   3.763  -1.941  1.00 97.28           H
ATOM   1284  CD1 LEU A  98       9.292   3.744  -3.577  1.00 97.28           C
ATOM   1285 1HD1 LEU A  98       8.777   4.563  -4.079  1.00 97.28           H
ATOM   1286 2HD1 LEU A  98      10.364   3.826  -3.754  1.00 97.28           H
ATOM   1287 3HD1 LEU A  98       8.931   2.793  -3.968  1.00 97.28           H
ATOM   1288  CD2 LEU A  98       9.620   2.623  -1.325  1.00 97.28           C
ATOM   1289 1HD2 LEU A  98      10.707   2.656  -1.404  1.00 97.28           H
ATOM   1290 2HD2 LEU A  98       9.330   2.669  -0.275  1.00 97.28           H
ATOM   1291 3HD2 LEU A  98       9.252   1.694  -1.762  1.00 97.28           H
ATOM   1292  HN  LEU A  98       7.199   5.952  -1.203  1.00 97.28           H
ATOM   1293  N   VAL A  99       9.399   7.855   0.280  1.00 96.78           N
ATOM   1294  CA  VAL A  99      10.118   8.986   0.841  1.00 96.78           C
ATOM   1295  C   VAL A  99       9.962   8.981   2.363  1.00 96.78           C
ATOM   1296  O   VAL A  99      10.736   9.621   3.073  1.00 96.78           O
ATOM   1297  HA  VAL A  99      11.173   8.860   0.597  1.00 96.78           H
ATOM   1298  CB  VAL A  99       9.635  10.286   0.195  1.00 96.78           C
ATOM   1299  HB  VAL A  99       8.546  10.298   0.242  1.00 96.78           H
ATOM   1300  CG1 VAL A  99      10.151  11.505   0.962  1.00 96.78           C
ATOM   1301 1HG1 VAL A  99       9.788  11.469   1.989  1.00 96.78           H
ATOM   1302 2HG1 VAL A  99      11.241  11.499   0.962  1.00 96.78           H
ATOM   1303 3HG1 VAL A  99       9.793  12.415   0.482  1.00 96.78           H
ATOM   1304  CG2 VAL A  99      10.043  10.351  -1.278  1.00 96.78           C
ATOM   1305 1HG2 VAL A  99      11.129  10.305  -1.356  1.00 96.78           H
ATOM   1306 2HG2 VAL A  99       9.604   9.510  -1.814  1.00 96.78           H
ATOM   1307 3HG2 VAL A  99       9.687  11.285  -1.713  1.00 96.78           H
ATOM   1308  HN  VAL A  99       8.658   8.094  -0.346  1.00 96.78           H
ATOM   1309  N   THR A 100       8.955   8.250   2.820  1.00 96.21           N
ATOM   1310  CA  THR A 100       8.665   8.181   4.242  1.00 96.21           C
ATOM   1311  C   THR A 100       9.530   7.111   4.911  1.00 96.21           C
ATOM   1312  O   THR A 100       9.760   7.159   6.118  1.00 96.21           O
ATOM   1313  HA  THR A 100       8.932   9.136   4.694  1.00 96.21           H
ATOM   1314  CB  THR A 100       7.163   7.940   4.407  1.00 96.21           C
ATOM   1315  HB  THR A 100       6.842   8.168   5.424  1.00 96.21           H
ATOM   1316  OG1 THR A 100       6.981   6.589   3.994  1.00 96.21           O
ATOM   1317  HG1 THR A 100       6.932   6.540   2.996  1.00 96.21           H
ATOM   1318  CG2 THR A 100       6.327   8.750   3.414  1.00 96.21           C
ATOM   1319 1HG2 THR A 100       6.602   8.472   2.397  1.00 96.21           H
ATOM   1320 2HG2 THR A 100       6.515   9.813   3.564  1.00 96.21           H
ATOM   1321 3HG2 THR A 100       5.269   8.542   3.575  1.00 96.21           H
ATOM   1322  HN  THR A 100       8.344   7.714   2.238  1.00 96.21           H
ATOM   1323  N   LEU A 101       9.985   6.169   4.097  1.00 96.00           N
ATOM   1324  CA  LEU A 101      10.625   4.974   4.619  1.00 96.00           C
ATOM   1325  C   LEU A 101      11.860   5.376   5.429  1.00 96.00           C
ATOM   1326  O   LEU A 101      12.157   4.769   6.457  1.00 96.00           O
ATOM   1327  HA  LEU A 101       9.916   4.490   5.290  1.00 96.00           H
ATOM   1328  CB  LEU A 101      10.925   3.989   3.488  1.00 96.00           C
ATOM   1329 1HB  LEU A 101      11.427   4.530   2.685  1.00 96.00           H
ATOM   1330 2HB  LEU A 101      11.629   3.244   3.859  1.00 96.00           H
ATOM   1331  CG  LEU A 101       9.718   3.260   2.896  1.00 96.00           C
ATOM   1332  HG  LEU A 101       9.097   3.991   2.378  1.00 96.00           H
ATOM   1333  CD1 LEU A 101      10.157   2.224   1.859  1.00 96.00           C
ATOM   1334 1HD1 LEU A 101      10.694   2.723   1.052  1.00 96.00           H
ATOM   1335 2HD1 LEU A 101      10.810   1.491   2.331  1.00 96.00           H
ATOM   1336 3HD1 LEU A 101       9.279   1.721   1.454  1.00 96.00           H
ATOM   1337  CD2 LEU A 101       8.858   2.638   3.999  1.00 96.00           C
ATOM   1338 1HD2 LEU A 101       9.455   1.923   4.565  1.00 96.00           H
ATOM   1339 2HD2 LEU A 101       8.500   3.422   4.666  1.00 96.00           H
ATOM   1340 3HD2 LEU A 101       8.007   2.126   3.550  1.00 96.00           H
ATOM   1341  HN  LEU A 101       9.921   6.213   3.100  1.00 96.00           H
ATOM   1342  N   PRO A 102      12.600   6.400   4.982  1.00 95.57           N
ATOM   1343  CA  PRO A 102      13.780   6.856   5.720  1.00 95.57           C
ATOM   1344  C   PRO A 102      13.470   7.156   7.177  1.00 95.57           C
ATOM   1345  O   PRO A 102      14.275   6.864   8.060  1.00 95.57           O
ATOM   1346  HA  PRO A 102      14.534   6.069   5.745  1.00 95.57           H
ATOM   1347  CB  PRO A 102      14.217   8.112   4.963  1.00 95.57           C
ATOM   1348 1HB  PRO A 102      13.769   9.012   5.385  1.00 95.57           H
ATOM   1349 2HB  PRO A 102      15.298   8.248   5.002  1.00 95.57           H
ATOM   1350  CG  PRO A 102      13.732   7.855   3.541  1.00 95.57           C
ATOM   1351 1HG  PRO A 102      13.648   8.778   2.969  1.00 95.57           H
ATOM   1352 2HG  PRO A 102      14.419   7.213   2.989  1.00 95.57           H
ATOM   1353  CD  PRO A 102      12.381   7.193   3.759  1.00 95.57           C
ATOM   1354 1HD  PRO A 102      11.588   7.927   3.894  1.00 95.57           H
ATOM   1355 2HD  PRO A 102      12.094   6.571   2.911  1.00 95.57           H
ATOM   1356  N   PHE A 103      12.298   7.736   7.393  1.00 94.82           N
ATOM   1357  CA  PHE A 103      11.889   8.121   8.732  1.00 94.82           C
ATOM   1358  C   PHE A 103      11.530   6.892   9.571  1.00 94.82           C
ATOM   1359  O   PHE A 103      11.804   6.853  10.769  1.00 94.82           O
ATOM   1360  HA  PHE A 103      12.731   8.639   9.192  1.00 94.82           H
ATOM   1361  CB  PHE A 103      10.647   9.003   8.585  1.00 94.82           C
ATOM   1362 1HB  PHE A 103       9.884   8.449   8.037  1.00 94.82           H
ATOM   1363 2HB  PHE A 103      10.241   9.210   9.575  1.00 94.82           H
ATOM   1364  CG  PHE A 103      10.908  10.329   7.868  1.00 94.82           C
ATOM   1365  CD1 PHE A 103      11.279  11.426   8.581  1.00 94.82           C
ATOM   1366  HD1 PHE A 103      11.392  11.360   9.663  1.00 94.82           H
ATOM   1367  CD2 PHE A 103      10.767  10.411   6.518  1.00 94.82           C
ATOM   1368  HD2 PHE A 103      10.469   9.533   5.946  1.00 94.82           H
ATOM   1369  CE1 PHE A 103      11.521  12.657   7.916  1.00 94.82           C
ATOM   1370  HE1 PHE A 103      11.819  13.536   8.488  1.00 94.82           H
ATOM   1371  CE2 PHE A 103      11.009  11.643   5.853  1.00 94.82           C
ATOM   1372  HE2 PHE A 103      10.897  11.709   4.770  1.00 94.82           H
ATOM   1373  CZ  PHE A 103      11.381  12.739   6.566  1.00 94.82           C
ATOM   1374  HZ  PHE A 103      11.566  13.684   6.055  1.00 94.82           H
ATOM   1375  HN  PHE A 103      11.635   7.942   6.673  1.00 94.82           H
ATOM   1376  N   TRP A 104      10.923   5.919   8.907  1.00 92.44           N
ATOM   1377  CA  TRP A 104      10.590   4.664   9.559  1.00 92.44           C
ATOM   1378  C   TRP A 104      11.890   4.033  10.062  1.00 92.44           C
ATOM   1379  O   TRP A 104      11.935   3.493  11.167  1.00 92.44           O
ATOM   1380  HA  TRP A 104       9.934   4.889  10.400  1.00 92.44           H
ATOM   1381  CB  TRP A 104       9.807   3.748   8.616  1.00 92.44           C
ATOM   1382 1HB  TRP A 104      10.351   3.662   7.675  1.00 92.44           H
ATOM   1383 2HB  TRP A 104       9.762   2.749   9.051  1.00 92.44           H
ATOM   1384  CG  TRP A 104       8.383   4.226   8.324  1.00 92.44           C
ATOM   1385  CD1 TRP A 104       7.976   5.064   7.361  1.00 92.44           C
ATOM   1386  HD1 TRP A 104       8.639   5.530   6.633  1.00 92.44           H
ATOM   1387  CD2 TRP A 104       7.188   3.857   9.044  1.00 92.44           C
ATOM   1388  NE1 TRP A 104       6.611   5.261   7.408  1.00 92.44           N
ATOM   1389  HE1 TRP A 104       6.075   5.842   6.795  1.00 92.44           H
ATOM   1390  CE2 TRP A 104       6.117   4.504   8.464  1.00 92.44           C
ATOM   1391  CE3 TRP A 104       7.018   3.005  10.149  1.00 92.44           C
ATOM   1392  HE3 TRP A 104       7.848   2.482  10.625  1.00 92.44           H
ATOM   1393  CZ2 TRP A 104       4.800   4.368   8.919  1.00 92.44           C
ATOM   1394  HZ2 TRP A 104       3.970   4.890   8.443  1.00 92.44           H
ATOM   1395  CZ3 TRP A 104       5.696   2.879  10.593  1.00 92.44           C
ATOM   1396  HZ3 TRP A 104       5.509   2.229  11.448  1.00 92.44           H
ATOM   1397  CH2 TRP A 104       4.607   3.523  10.019  1.00 92.44           C
ATOM   1398  HH2 TRP A 104       3.606   3.373  10.425  1.00 92.44           H
ATOM   1399  HN  TRP A 104      10.660   5.978   7.944  1.00 92.44           H
ATOM   1400  N   ALA A 105      12.916   4.123   9.228  1.00 94.15           N
ATOM   1401  CA  ALA A 105      14.178   3.466   9.522  1.00 94.15           C
ATOM   1402  C   ALA A 105      14.807   4.109  10.760  1.00 94.15           C
ATOM   1403  O   ALA A 105      15.227   3.410  11.681  1.00 94.15           O
ATOM   1404  HA  ALA A 105      13.966   2.418   9.735  1.00 94.15           H
ATOM   1405  CB  ALA A 105      15.092   3.545   8.297  1.00 94.15           C
ATOM   1406 1HB  ALA A 105      14.612   3.048   7.454  1.00 94.15           H
ATOM   1407 2HB  ALA A 105      15.275   4.590   8.047  1.00 94.15           H
ATOM   1408 3HB  ALA A 105      16.039   3.052   8.518  1.00 94.15           H
ATOM   1409  HN  ALA A 105      12.894   4.631   8.368  1.00 94.15           H
ATOM   1410  N   ILE A 106      14.851   5.433  10.742  1.00 93.55           N
ATOM   1411  CA  ILE A 106      15.480   6.175  11.821  1.00 93.55           C
ATOM   1412  C   ILE A 106      14.749   5.878  13.133  1.00 93.55           C
ATOM   1413  O   ILE A 106      15.382   5.680  14.169  1.00 93.55           O
ATOM   1414  HA  ILE A 106      16.506   5.818  11.909  1.00 93.55           H
ATOM   1415  CB  ILE A 106      15.547   7.665  11.479  1.00 93.55           C
ATOM   1416  HB  ILE A 106      14.569   7.975  11.111  1.00 93.55           H
ATOM   1417  CG1 ILE A 106      16.555   7.925  10.358  1.00 93.55           C
ATOM   1418 1HG1 ILE A 106      17.569   7.807  10.741  1.00 93.55           H
ATOM   1419 2HG1 ILE A 106      16.425   7.185   9.568  1.00 93.55           H
ATOM   1420  CG2 ILE A 106      15.847   8.501  12.725  1.00 93.55           C
ATOM   1421 1HG2 ILE A 106      15.060   8.348  13.463  1.00 93.55           H
ATOM   1422 2HG2 ILE A 106      16.805   8.196  13.145  1.00 93.55           H
ATOM   1423 3HG2 ILE A 106      15.889   9.556  12.453  1.00 93.55           H
ATOM   1424  CD1 ILE A 106      16.383   9.331   9.780  1.00 93.55           C
ATOM   1425 1HD1 ILE A 106      15.376   9.437   9.376  1.00 93.55           H
ATOM   1426 2HD1 ILE A 106      16.538  10.069  10.568  1.00 93.55           H
ATOM   1427 3HD1 ILE A 106      17.111   9.489   8.985  1.00 93.55           H
ATOM   1428  HN  ILE A 106      14.467   5.995  10.010  1.00 93.55           H
ATOM   1429  N   ALA A 107      13.427   5.856  13.045  1.00 91.83           N
ATOM   1430  CA  ALA A 107      12.602   5.665  14.225  1.00 91.83           C
ATOM   1431  C   ALA A 107      12.852   4.268  14.796  1.00 91.83           C
ATOM   1432  O   ALA A 107      12.805   4.072  16.010  1.00 91.83           O
ATOM   1433  HA  ALA A 107      12.901   6.409  14.963  1.00 91.83           H
ATOM   1434  CB  ALA A 107      11.133   5.892  13.863  1.00 91.83           C
ATOM   1435 1HB  ALA A 107      11.003   6.908  13.490  1.00 91.83           H
ATOM   1436 2HB  ALA A 107      10.834   5.181  13.092  1.00 91.83           H
ATOM   1437 3HB  ALA A 107      10.514   5.749  14.748  1.00 91.83           H
ATOM   1438  HN  ALA A 107      12.922   5.966  12.189  1.00 91.83           H
ATOM   1439  N   ALA A 108      13.113   3.333  13.895  1.00 91.40           N
ATOM   1440  CA  ALA A 108      13.336   1.953  14.291  1.00 91.40           C
ATOM   1441  C   ALA A 108      14.745   1.815  14.871  1.00 91.40           C
ATOM   1442  O   ALA A 108      14.972   1.016  15.779  1.00 91.40           O
ATOM   1443  HA  ALA A 108      12.609   1.708  15.065  1.00 91.40           H
ATOM   1444  CB  ALA A 108      13.107   1.033  13.090  1.00 91.40           C
ATOM   1445 1HB  ALA A 108      12.083   1.148  12.735  1.00 91.40           H
ATOM   1446 2HB  ALA A 108      13.800   1.298  12.292  1.00 91.40           H
ATOM   1447 3HB  ALA A 108      13.274  -0.002  13.388  1.00 91.40           H
ATOM   1448  HN  ALA A 108      13.172   3.505  12.912  1.00 91.40           H
ATOM   1449  N   ALA A 109      15.656   2.605  14.322  1.00 90.74           N
ATOM   1450  CA  ALA A 109      17.062   2.480  14.668  1.00 90.74           C
ATOM   1451  C   ALA A 109      17.265   2.913  16.122  1.00 90.74           C
ATOM   1452  O   ALA A 109      18.102   2.354  16.828  1.00 90.74           O
ATOM   1453  HA  ALA A 109      17.336   1.430  14.569  1.00 90.74           H
ATOM   1454  CB  ALA A 109      17.904   3.304  13.691  1.00 90.74           C
ATOM   1455 1HB  ALA A 109      17.746   2.937  12.677  1.00 90.74           H
ATOM   1456 2HB  ALA A 109      17.607   4.351  13.750  1.00 90.74           H
ATOM   1457 3HB  ALA A 109      18.958   3.210  13.952  1.00 90.74           H
ATOM   1458  HN  ALA A 109      15.448   3.319  13.654  1.00 90.74           H
ATOM   1459  N   ASP A 110      16.485   3.906  16.524  1.00 86.61           N
ATOM   1460  CA  ASP A 110      16.654   4.504  17.838  1.00 86.61           C
ATOM   1461  C   ASP A 110      15.285   4.903  18.392  1.00 86.61           C
ATOM   1462  O   ASP A 110      14.553   4.062  18.913  1.00 86.61           O
ATOM   1463  HA  ASP A 110      17.141   3.738  18.441  1.00 86.61           H
ATOM   1464  CB  ASP A 110      17.518   5.765  17.762  1.00 86.61           C
ATOM   1465 1HB  ASP A 110      18.481   5.523  17.312  1.00 86.61           H
ATOM   1466 2HB  ASP A 110      17.040   6.500  17.114  1.00 86.61           H
ATOM   1467  CG  ASP A 110      17.735   6.365  19.152  1.00 86.61           C
ATOM   1468  OD1 ASP A 110      17.417   5.658  20.132  1.00 86.61           O
ATOM   1469  OD2 ASP A 110      18.214   7.519  19.203  1.00 86.61           O
ATOM   1470  HN  ASP A 110      15.751   4.299  15.972  1.00 86.61           H
ATOM   1471  N   GLN A 111      14.979   6.185  18.260  1.00 86.30           N
ATOM   1472  CA  GLN A 111      13.686   6.694  18.686  1.00 86.30           C
ATOM   1473  C   GLN A 111      13.189   7.763  17.710  1.00 86.30           C
ATOM   1474  O   GLN A 111      13.936   8.212  16.843  1.00 86.30           O
ATOM   1475  HA  GLN A 111      13.016   5.834  18.666  1.00 86.30           H
ATOM   1476  CB  GLN A 111      13.756   7.243  20.112  1.00 86.30           C
ATOM   1477 1HB  GLN A 111      12.769   7.586  20.422  1.00 86.30           H
ATOM   1478 2HB  GLN A 111      14.047   6.448  20.798  1.00 86.30           H
ATOM   1479  CG  GLN A 111      14.756   8.397  20.207  1.00 86.30           C
ATOM   1480 1HG  GLN A 111      15.755   8.038  19.961  1.00 86.30           H
ATOM   1481 2HG  GLN A 111      14.503   9.163  19.473  1.00 86.30           H
ATOM   1482  CD  GLN A 111      14.757   9.007  21.610  1.00 86.30           C
ATOM   1483  OE1 GLN A 111      13.729   9.363  22.161  1.00 86.30           O
ATOM   1484  NE2 GLN A 111      15.967   9.108  22.154  1.00 86.30           N
ATOM   1485 1HE2 GLN A 111      16.771   8.798  21.647  1.00 86.30           H
ATOM   1486 2HE2 GLN A 111      16.072   9.495  23.070  1.00 86.30           H
ATOM   1487  HN  GLN A 111      15.595   6.870  17.871  1.00 86.30           H
ATOM   1488  N   TRP A 112      11.930   8.138  17.885  1.00 91.06           N
ATOM   1489  CA  TRP A 112      11.328   9.154  17.039  1.00 91.06           C
ATOM   1490  C   TRP A 112      11.912  10.510  17.439  1.00 91.06           C
ATOM   1491  O   TRP A 112      11.612  11.026  18.514  1.00 91.06           O
ATOM   1492  HA  TRP A 112      11.590   8.925  16.006  1.00 91.06           H
ATOM   1493  CB  TRP A 112       9.801   9.110  17.131  1.00 91.06           C
ATOM   1494 1HB  TRP A 112       9.464   8.093  16.930  1.00 91.06           H
ATOM   1495 2HB  TRP A 112       9.502   9.349  18.152  1.00 91.06           H
ATOM   1496  CG  TRP A 112       9.091  10.066  16.170  1.00 91.06           C
ATOM   1497  CD1 TRP A 112       8.676  11.317  16.409  1.00 91.06           C
ATOM   1498  HD1 TRP A 112       8.797  11.833  17.361  1.00 91.06           H
ATOM   1499  CD2 TRP A 112       8.729   9.795  14.800  1.00 91.06           C
ATOM   1500  NE1 TRP A 112       8.074  11.871  15.297  1.00 91.06           N
ATOM   1501  HE1 TRP A 112       7.686  12.790  15.230  1.00 91.06           H
ATOM   1502  CE2 TRP A 112       8.108  10.916  14.287  1.00 91.06           C
ATOM   1503  CE3 TRP A 112       8.920   8.642  14.019  1.00 91.06           C
ATOM   1504  HE3 TRP A 112       9.408   7.745  14.400  1.00 91.06           H
ATOM   1505  CZ2 TRP A 112       7.627  10.993  12.975  1.00 91.06           C
ATOM   1506  HZ2 TRP A 112       7.140  11.890  12.593  1.00 91.06           H
ATOM   1507  CZ3 TRP A 112       8.434   8.735  12.709  1.00 91.06           C
ATOM   1508  HZ3 TRP A 112       8.556   7.867  12.061  1.00 91.06           H
ATOM   1509  CH2 TRP A 112       7.806   9.856  12.178  1.00 91.06           C
ATOM   1510  HH2 TRP A 112       7.455   9.849  11.146  1.00 91.06           H
ATOM   1511  HN  TRP A 112      11.327   7.762  18.589  1.00 91.06           H
ATOM   1512  N   LYS A 113      12.735  11.049  16.552  1.00 90.36           N
ATOM   1513  CA  LYS A 113      13.464  12.269  16.852  1.00 90.36           C
ATOM   1514  C   LYS A 113      12.748  13.458  16.206  1.00 90.36           C
ATOM   1515  O   LYS A 113      13.188  14.599  16.339  1.00 90.36           O
ATOM   1516  HA  LYS A 113      13.447  12.403  17.934  1.00 90.36           H
ATOM   1517  CB  LYS A 113      14.930  12.134  16.435  1.00 90.36           C
ATOM   1518 1HB  LYS A 113      14.990  11.897  15.373  1.00 90.36           H
ATOM   1519 2HB  LYS A 113      15.442  13.086  16.578  1.00 90.36           H
ATOM   1520  CG  LYS A 113      15.633  11.044  17.247  1.00 90.36           C
ATOM   1521 1HG  LYS A 113      15.585  11.288  18.308  1.00 90.36           H
ATOM   1522 2HG  LYS A 113      15.113  10.095  17.115  1.00 90.36           H
ATOM   1523  CD  LYS A 113      17.094  10.896  16.817  1.00 90.36           C
ATOM   1524 1HD  LYS A 113      17.143  10.691  15.748  1.00 90.36           H
ATOM   1525 2HD  LYS A 113      17.623  11.834  16.987  1.00 90.36           H
ATOM   1526  CE  LYS A 113      17.781   9.769  17.591  1.00 90.36           C
ATOM   1527 1HE  LYS A 113      17.748   9.981  18.659  1.00 90.36           H
ATOM   1528 2HE  LYS A 113      17.244   8.833  17.435  1.00 90.36           H
ATOM   1529  NZ  LYS A 113      19.186   9.621  17.151  1.00 90.36           N
ATOM   1530 1HZ  LYS A 113      19.610   8.836  17.633  1.00 90.36           H
ATOM   1531 2HZ  LYS A 113      19.212   9.456  16.150  1.00 90.36           H
ATOM   1532 3HZ  LYS A 113      19.699  10.468  17.367  1.00 90.36           H
ATOM   1533  HN  LYS A 113      12.907  10.666  15.644  1.00 90.36           H
ATOM   1534  N   PHE A 114      11.657  13.149  15.521  1.00 92.79           N
ATOM   1535  CA  PHE A 114      11.010  14.127  14.663  1.00 92.79           C
ATOM   1536  C   PHE A 114       9.770  14.714  15.339  1.00 92.79           C
ATOM   1537  O   PHE A 114       9.318  14.206  16.364  1.00 92.79           O
ATOM   1538  HA  PHE A 114      11.732  14.923  14.479  1.00 92.79           H
ATOM   1539  CB  PHE A 114      10.584  13.394  13.390  1.00 92.79           C
ATOM   1540 1HB  PHE A 114       9.793  12.685  13.639  1.00 92.79           H
ATOM   1541 2HB  PHE A 114      10.158  14.115  12.693  1.00 92.79           H
ATOM   1542  CG  PHE A 114      11.721  12.643  12.694  1.00 92.79           C
ATOM   1543  CD1 PHE A 114      12.639  13.328  11.961  1.00 92.79           C
ATOM   1544  HD1 PHE A 114      12.566  14.412  11.871  1.00 92.79           H
ATOM   1545  CD2 PHE A 114      11.813  11.291  12.807  1.00 92.79           C
ATOM   1546  HD2 PHE A 114      11.077  10.742  13.394  1.00 92.79           H
ATOM   1547  CE1 PHE A 114      13.695  12.632  11.315  1.00 92.79           C
ATOM   1548  HE1 PHE A 114      14.431  13.181  10.728  1.00 92.79           H
ATOM   1549  CE2 PHE A 114      12.868  10.595  12.161  1.00 92.79           C
ATOM   1550  HE2 PHE A 114      12.942   9.511  12.251  1.00 92.79           H
ATOM   1551  CZ  PHE A 114      13.787  11.280  11.428  1.00 92.79           C
ATOM   1552  HZ  PHE A 114      14.597  10.745  10.932  1.00 92.79           H
ATOM   1553  HN  PHE A 114      11.217  12.251  15.545  1.00 92.79           H
ATOM   1554  N   GLN A 115       9.254  15.777  14.739  1.00 92.56           N
ATOM   1555  CA  GLN A 115       8.100  16.464  15.293  1.00 92.56           C
ATOM   1556  C   GLN A 115       6.828  15.653  15.040  1.00 92.56           C
ATOM   1557  O   GLN A 115       6.823  14.741  14.215  1.00 92.56           O
ATOM   1558  HA  GLN A 115       8.290  16.530  16.364  1.00 92.56           H
ATOM   1559  CB  GLN A 115       7.974  17.876  14.718  1.00 92.56           C
ATOM   1560 1HB  GLN A 115       7.952  17.829  13.629  1.00 92.56           H
ATOM   1561 2HB  GLN A 115       7.032  18.320  15.037  1.00 92.56           H
ATOM   1562  CG  GLN A 115       9.139  18.759  15.171  1.00 92.56           C
ATOM   1563 1HG  GLN A 115      10.084  18.292  14.891  1.00 92.56           H
ATOM   1564 2HG  GLN A 115       9.094  19.719  14.657  1.00 92.56           H
ATOM   1565  CD  GLN A 115       9.103  18.981  16.684  1.00 92.56           C
ATOM   1566  OE1 GLN A 115       8.080  18.836  17.334  1.00 92.56           O
ATOM   1567  NE2 GLN A 115      10.272  19.340  17.207  1.00 92.56           N
ATOM   1568 1HE2 GLN A 115      11.073  19.442  16.617  1.00 92.56           H
ATOM   1569 2HE2 GLN A 115      10.349  19.509  18.189  1.00 92.56           H
ATOM   1570  HN  GLN A 115       9.611  16.167  13.890  1.00 92.56           H
ATOM   1571  N   THR A 116       5.780  16.015  15.765  1.00 93.66           N
ATOM   1572  CA  THR A 116       4.523  15.291  15.677  1.00 93.66           C
ATOM   1573  C   THR A 116       3.971  15.352  14.252  1.00 93.66           C
ATOM   1574  O   THR A 116       3.358  14.396  13.778  1.00 93.66           O
ATOM   1575  HA  THR A 116       4.714  14.242  15.902  1.00 93.66           H
ATOM   1576  CB  THR A 116       3.569  15.871  16.724  1.00 93.66           C
ATOM   1577  HB  THR A 116       3.309  16.902  16.484  1.00 93.66           H
ATOM   1578  OG1 THR A 116       4.252  15.681  17.960  1.00 93.66           O
ATOM   1579  HG1 THR A 116       3.856  16.271  18.664  1.00 93.66           H
ATOM   1580  CG2 THR A 116       2.291  15.044  16.873  1.00 93.66           C
ATOM   1581 1HG2 THR A 116       2.548  14.030  17.179  1.00 93.66           H
ATOM   1582 2HG2 THR A 116       1.764  15.013  15.919  1.00 93.66           H
ATOM   1583 3HG2 THR A 116       1.649  15.499  17.628  1.00 93.66           H
ATOM   1584  HN  THR A 116       5.780  16.786  16.402  1.00 93.66           H
ATOM   1585  N   PHE A 117       4.207  16.485  13.607  1.00 94.48           N
ATOM   1586  CA  PHE A 117       3.748  16.680  12.243  1.00 94.48           C
ATOM   1587  C   PHE A 117       4.223  15.542  11.337  1.00 94.48           C
ATOM   1588  O   PHE A 117       3.439  14.987  10.569  1.00 94.48           O
ATOM   1589  HA  PHE A 117       2.659  16.693  12.267  1.00 94.48           H
ATOM   1590  CB  PHE A 117       4.355  17.996  11.750  1.00 94.48           C
ATOM   1591 1HB  PHE A 117       3.979  18.811  12.367  1.00 94.48           H
ATOM   1592 2HB  PHE A 117       5.435  17.961  11.892  1.00 94.48           H
ATOM   1593  CG  PHE A 117       4.058  18.307  10.282  1.00 94.48           C
ATOM   1594  CD1 PHE A 117       5.025  18.134   9.341  1.00 94.48           C
ATOM   1595  HD1 PHE A 117       6.011  17.773   9.633  1.00 94.48           H
ATOM   1596  CD2 PHE A 117       2.827  18.756   9.918  1.00 94.48           C
ATOM   1597  HD2 PHE A 117       2.053  18.895  10.672  1.00 94.48           H
ATOM   1598  CE1 PHE A 117       4.749  18.422   7.978  1.00 94.48           C
ATOM   1599  HE1 PHE A 117       5.523  18.284   7.224  1.00 94.48           H
ATOM   1600  CE2 PHE A 117       2.551  19.045   8.555  1.00 94.48           C
ATOM   1601  HE2 PHE A 117       1.565  19.406   8.263  1.00 94.48           H
ATOM   1602  CZ  PHE A 117       3.518  18.872   7.614  1.00 94.48           C
ATOM   1603  HZ  PHE A 117       3.306  19.094   6.568  1.00 94.48           H
ATOM   1604  HN  PHE A 117       4.702  17.260  14.002  1.00 94.48           H
ATOM   1605  N   MET A 118       5.505  15.229  11.456  1.00 94.42           N
ATOM   1606  CA  MET A 118       6.102  14.191  10.633  1.00 94.42           C
ATOM   1607  C   MET A 118       5.492  12.823  10.949  1.00 94.42           C
ATOM   1608  O   MET A 118       5.347  11.985  10.060  1.00 94.42           O
ATOM   1609  HA  MET A 118       5.877  14.468   9.603  1.00 94.42           H
ATOM   1610  CB  MET A 118       7.611  14.147  10.881  1.00 94.42           C
ATOM   1611 1HB  MET A 118       8.021  15.156  10.831  1.00 94.42           H
ATOM   1612 2HB  MET A 118       7.807  13.772  11.886  1.00 94.42           H
ATOM   1613  CG  MET A 118       8.310  13.256   9.852  1.00 94.42           C
ATOM   1614 1HG  MET A 118       9.377  13.208  10.066  1.00 94.42           H
ATOM   1615 2HG  MET A 118       7.925  12.238   9.920  1.00 94.42           H
ATOM   1616  SD  MET A 118       8.045  13.898   8.208  1.00 94.42           S
ATOM   1617  CE  MET A 118       9.056  15.368   8.283  1.00 94.42           C
ATOM   1618 1HE  MET A 118       8.691  16.019   9.077  1.00 94.42           H
ATOM   1619 2HE  MET A 118      10.089  15.088   8.488  1.00 94.42           H
ATOM   1620 3HE  MET A 118       9.004  15.893   7.329  1.00 94.42           H
ATOM   1621  HN  MET A 118       6.131  15.670  12.100  1.00 94.42           H
ATOM   1622  N   CYS A 119       5.152  12.641  12.216  1.00 94.02           N
ATOM   1623  CA  CYS A 119       4.560  11.390  12.659  1.00 94.02           C
ATOM   1624  C   CYS A 119       3.235  11.196  11.919  1.00 94.02           C
ATOM   1625  O   CYS A 119       2.945  10.104  11.434  1.00 94.02           O
ATOM   1626  HA  CYS A 119       5.267  10.601  12.401  1.00 94.02           H
ATOM   1627  CB  CYS A 119       4.375  11.358  14.178  1.00 94.02           C
ATOM   1628 1HB  CYS A 119       5.347  11.379  14.671  1.00 94.02           H
ATOM   1629 2HB  CYS A 119       3.833  12.245  14.505  1.00 94.02           H
ATOM   1630  SG  CYS A 119       3.459   9.851  14.665  1.00 94.02           S
ATOM   1631  HN  CYS A 119       5.274  13.328  12.932  1.00 94.02           H
ATOM   1632  N   LYS A 120       2.467  12.273  11.855  1.00 94.88           N
ATOM   1633  CA  LYS A 120       1.172  12.231  11.197  1.00 94.88           C
ATOM   1634  C   LYS A 120       1.364  11.866   9.724  1.00 94.88           C
ATOM   1635  O   LYS A 120       0.696  10.969   9.211  1.00 94.88           O
ATOM   1636  HA  LYS A 120       0.589  11.443  11.675  1.00 94.88           H
ATOM   1637  CB  LYS A 120       0.418  13.545  11.412  1.00 94.88           C
ATOM   1638 1HB  LYS A 120       1.056  14.384  11.132  1.00 94.88           H
ATOM   1639 2HB  LYS A 120      -0.455  13.578  10.761  1.00 94.88           H
ATOM   1640  CG  LYS A 120      -0.019  13.694  12.870  1.00 94.88           C
ATOM   1641 1HG  LYS A 120      -0.643  12.847  13.155  1.00 94.88           H
ATOM   1642 2HG  LYS A 120       0.856  13.678  13.520  1.00 94.88           H
ATOM   1643  CD  LYS A 120      -0.793  14.998  13.080  1.00 94.88           C
ATOM   1644 1HD  LYS A 120      -0.129  15.848  12.923  1.00 94.88           H
ATOM   1645 2HD  LYS A 120      -1.590  15.075  12.340  1.00 94.88           H
ATOM   1646  CE  LYS A 120      -1.388  15.061  14.488  1.00 94.88           C
ATOM   1647 1HE  LYS A 120      -1.764  14.079  14.775  1.00 94.88           H
ATOM   1648 2HE  LYS A 120      -0.613  15.329  15.206  1.00 94.88           H
ATOM   1649  NZ  LYS A 120      -2.485  16.053  14.542  1.00 94.88           N
ATOM   1650 1HZ  LYS A 120      -2.851  16.102  15.487  1.00 94.88           H
ATOM   1651 2HZ  LYS A 120      -2.131  16.964  14.270  1.00 94.88           H
ATOM   1652 3HZ  LYS A 120      -3.225  15.775  13.908  1.00 94.88           H
ATOM   1653  HN  LYS A 120       2.716  13.162  12.241  1.00 94.88           H
ATOM   1654  N   VAL A 121       2.280  12.579   9.085  1.00 94.39           N
ATOM   1655  CA  VAL A 121       2.491  12.418   7.657  1.00 94.39           C
ATOM   1656  C   VAL A 121       2.922  10.979   7.367  1.00 94.39           C
ATOM   1657  O   VAL A 121       2.386  10.337   6.465  1.00 94.39           O
ATOM   1658  HA  VAL A 121       1.539  12.606   7.161  1.00 94.39           H
ATOM   1659  CB  VAL A 121       3.498  13.456   7.157  1.00 94.39           C
ATOM   1660  HB  VAL A 121       4.386  13.391   7.786  1.00 94.39           H
ATOM   1661  CG1 VAL A 121       3.920  13.161   5.716  1.00 94.39           C
ATOM   1662 1HG1 VAL A 121       4.381  12.174   5.667  1.00 94.39           H
ATOM   1663 2HG1 VAL A 121       3.043  13.185   5.069  1.00 94.39           H
ATOM   1664 3HG1 VAL A 121       4.636  13.913   5.386  1.00 94.39           H
ATOM   1665  CG2 VAL A 121       2.935  14.873   7.284  1.00 94.39           C
ATOM   1666 1HG2 VAL A 121       2.024  14.956   6.691  1.00 94.39           H
ATOM   1667 2HG2 VAL A 121       2.708  15.081   8.330  1.00 94.39           H
ATOM   1668 3HG2 VAL A 121       3.671  15.590   6.922  1.00 94.39           H
ATOM   1669  HN  VAL A 121       2.871  13.254   9.527  1.00 94.39           H
ATOM   1670  N   VAL A 122       3.885  10.515   8.150  1.00 93.57           N
ATOM   1671  CA  VAL A 122       4.540   9.251   7.860  1.00 93.57           C
ATOM   1672  C   VAL A 122       3.515   8.118   7.945  1.00 93.57           C
ATOM   1673  O   VAL A 122       3.502   7.224   7.101  1.00 93.57           O
ATOM   1674  HA  VAL A 122       4.921   9.304   6.840  1.00 93.57           H
ATOM   1675  CB  VAL A 122       5.731   9.051   8.800  1.00 93.57           C
ATOM   1676  HB  VAL A 122       5.389   9.237   9.818  1.00 93.57           H
ATOM   1677  CG1 VAL A 122       6.247   7.612   8.733  1.00 93.57           C
ATOM   1678 1HG1 VAL A 122       5.451   6.927   9.026  1.00 93.57           H
ATOM   1679 2HG1 VAL A 122       6.564   7.387   7.715  1.00 93.57           H
ATOM   1680 3HG1 VAL A 122       7.093   7.498   9.411  1.00 93.57           H
ATOM   1681  CG2 VAL A 122       6.848  10.049   8.489  1.00 93.57           C
ATOM   1682 1HG2 VAL A 122       7.186   9.909   7.463  1.00 93.57           H
ATOM   1683 2HG2 VAL A 122       6.472  11.065   8.612  1.00 93.57           H
ATOM   1684 3HG2 VAL A 122       7.682   9.886   9.172  1.00 93.57           H
ATOM   1685  HN  VAL A 122       4.217  10.986   8.967  1.00 93.57           H
ATOM   1686  N   ASN A 123       2.681   8.194   8.971  1.00 92.51           N
ATOM   1687  CA  ASN A 123       1.687   7.160   9.205  1.00 92.51           C
ATOM   1688  C   ASN A 123       0.642   7.202   8.089  1.00 92.51           C
ATOM   1689  O   ASN A 123       0.192   6.159   7.616  1.00 92.51           O
ATOM   1690  HA  ASN A 123       2.245   6.224   9.220  1.00 92.51           H
ATOM   1691  CB  ASN A 123       0.966   7.381  10.537  1.00 92.51           C
ATOM   1692 1HB  ASN A 123       0.734   8.440  10.658  1.00 92.51           H
ATOM   1693 2HB  ASN A 123       0.016   6.846  10.533  1.00 92.51           H
ATOM   1694  CG  ASN A 123       1.822   6.903  11.710  1.00 92.51           C
ATOM   1695  OD1 ASN A 123       2.768   6.149  11.555  1.00 92.51           O
ATOM   1696  ND2 ASN A 123       1.439   7.383  12.890  1.00 92.51           N
ATOM   1697 1HD2 ASN A 123       0.654   7.999  12.949  1.00 92.51           H
ATOM   1698 2HD2 ASN A 123       1.937   7.128  13.719  1.00 92.51           H
ATOM   1699  HN  ASN A 123       2.677   8.942   9.635  1.00 92.51           H
ATOM   1700  N   SER A 124       0.286   8.417   7.699  1.00 94.59           N
ATOM   1701  CA  SER A 124      -0.841   8.616   6.805  1.00 94.59           C
ATOM   1702  C   SER A 124      -0.440   8.265   5.371  1.00 94.59           C
ATOM   1703  O   SER A 124      -1.270   7.813   4.583  1.00 94.59           O
ATOM   1704  HA  SER A 124      -1.617   7.938   7.162  1.00 94.59           H
ATOM   1705  CB  SER A 124      -1.353  10.057   6.875  1.00 94.59           C
ATOM   1706 1HB  SER A 124      -0.615  10.725   6.430  1.00 94.59           H
ATOM   1707 2HB  SER A 124      -2.263  10.147   6.283  1.00 94.59           H
ATOM   1708  OG  SER A 124      -1.615  10.465   8.215  1.00 94.59           O
ATOM   1709  HG  SER A 124      -0.973  11.183   8.485  1.00 94.59           H
ATOM   1710  HN  SER A 124       0.753   9.254   7.984  1.00 94.59           H
ATOM   1711  N   MET A 125       0.832   8.485   5.075  1.00 95.53           N
ATOM   1712  CA  MET A 125       1.323   8.329   3.717  1.00 95.53           C
ATOM   1713  C   MET A 125       1.147   6.888   3.232  1.00 95.53           C
ATOM   1714  O   MET A 125       0.770   6.657   2.085  1.00 95.53           O
ATOM   1715  HA  MET A 125       0.718   9.000   3.107  1.00 95.53           H
ATOM   1716  CB  MET A 125       2.804   8.709   3.662  1.00 95.53           C
ATOM   1717 1HB  MET A 125       3.302   8.379   4.573  1.00 95.53           H
ATOM   1718 2HB  MET A 125       3.285   8.193   2.831  1.00 95.53           H
ATOM   1719  CG  MET A 125       2.977  10.220   3.499  1.00 95.53           C
ATOM   1720 1HG  MET A 125       2.363  10.746   4.231  1.00 95.53           H
ATOM   1721 2HG  MET A 125       4.012  10.499   3.692  1.00 95.53           H
ATOM   1722  SD  MET A 125       2.511  10.713   1.848  1.00 95.53           S
ATOM   1723  CE  MET A 125       2.378  12.479   2.077  1.00 95.53           C
ATOM   1724 1HE  MET A 125       1.622  12.691   2.833  1.00 95.53           H
ATOM   1725 2HE  MET A 125       3.339  12.876   2.403  1.00 95.53           H
ATOM   1726 3HE  MET A 125       2.092  12.947   1.135  1.00 95.53           H
ATOM   1727  HN  MET A 125       1.521   8.765   5.744  1.00 95.53           H
ATOM   1728  N   TYR A 126       1.429   5.957   4.132  1.00 92.37           N
ATOM   1729  CA  TYR A 126       1.318   4.545   3.807  1.00 92.37           C
ATOM   1730  C   TYR A 126      -0.115   4.184   3.413  1.00 92.37           C
ATOM   1731  O   TYR A 126      -0.337   3.524   2.399  1.00 92.37           O
ATOM   1732  HA  TYR A 126       1.981   4.340   2.966  1.00 92.37           H
ATOM   1733  CB  TYR A 126       1.690   3.788   5.083  1.00 92.37           C
ATOM   1734 1HB  TYR A 126       2.742   3.966   5.305  1.00 92.37           H
ATOM   1735 2HB  TYR A 126       1.116   4.195   5.915  1.00 92.37           H
ATOM   1736  CG  TYR A 126       1.448   2.279   5.005  1.00 92.37           C
ATOM   1737  CD1 TYR A 126       0.632   1.662   5.932  1.00 92.37           C
ATOM   1738  HD1 TYR A 126       0.161   2.250   6.719  1.00 92.37           H
ATOM   1739  CD2 TYR A 126       2.045   1.535   4.008  1.00 92.37           C
ATOM   1740  HD2 TYR A 126       2.690   2.023   3.276  1.00 92.37           H
ATOM   1741  CE1 TYR A 126       0.404   0.242   5.858  1.00 92.37           C
ATOM   1742  HE1 TYR A 126      -0.237  -0.257   6.584  1.00 92.37           H
ATOM   1743  CE2 TYR A 126       1.817   0.115   3.934  1.00 92.37           C
ATOM   1744  HE2 TYR A 126       2.283  -0.484   3.152  1.00 92.37           H
ATOM   1745  CZ  TYR A 126       1.008  -0.461   4.863  1.00 92.37           C
ATOM   1746  OH  TYR A 126       0.793  -1.802   4.793  1.00 92.37           O
ATOM   1747  HH  TYR A 126       1.021  -2.138   3.880  1.00 92.37           H
ATOM   1748  HN  TYR A 126       1.727   6.153   5.066  1.00 92.37           H
ATOM   1749  N   LYS A 127      -1.052   4.632   4.236  1.00 91.14           N
ATOM   1750  CA  LYS A 127      -2.448   4.279   4.045  1.00 91.14           C
ATOM   1751  C   LYS A 127      -2.948   4.885   2.732  1.00 91.14           C
ATOM   1752  O   LYS A 127      -3.734   4.266   2.017  1.00 91.14           O
ATOM   1753  HA  LYS A 127      -2.503   3.193   3.966  1.00 91.14           H
ATOM   1754  CB  LYS A 127      -3.277   4.687   5.265  1.00 91.14           C
ATOM   1755 1HB  LYS A 127      -3.048   5.717   5.536  1.00 91.14           H
ATOM   1756 2HB  LYS A 127      -4.337   4.650   5.017  1.00 91.14           H
ATOM   1757  CG  LYS A 127      -2.993   3.766   6.453  1.00 91.14           C
ATOM   1758 1HG  LYS A 127      -1.925   3.769   6.673  1.00 91.14           H
ATOM   1759 2HG  LYS A 127      -3.502   4.143   7.340  1.00 91.14           H
ATOM   1760  CD  LYS A 127      -3.455   2.337   6.162  1.00 91.14           C
ATOM   1761 1HD  LYS A 127      -4.494   2.347   5.833  1.00 91.14           H
ATOM   1762 2HD  LYS A 127      -2.866   1.919   5.346  1.00 91.14           H
ATOM   1763  CE  LYS A 127      -3.317   1.452   7.403  1.00 91.14           C
ATOM   1764 1HE  LYS A 127      -2.295   1.502   7.780  1.00 91.14           H
ATOM   1765 2HE  LYS A 127      -3.967   1.823   8.195  1.00 91.14           H
ATOM   1766  NZ  LYS A 127      -3.666   0.050   7.082  1.00 91.14           N
ATOM   1767 1HZ  LYS A 127      -3.603  -0.514   7.921  1.00 91.14           H
ATOM   1768 2HZ  LYS A 127      -4.611   0.012   6.718  1.00 91.14           H
ATOM   1769 3HZ  LYS A 127      -3.021  -0.307   6.385  1.00 91.14           H
ATOM   1770  HN  LYS A 127      -0.870   5.224   5.021  1.00 91.14           H
ATOM   1771  N   MET A 128      -2.470   6.089   2.454  1.00 94.40           N
ATOM   1772  CA  MET A 128      -2.822   6.767   1.217  1.00 94.40           C
ATOM   1773  C   MET A 128      -2.315   5.988   0.002  1.00 94.40           C
ATOM   1774  O   MET A 128      -3.027   5.847  -0.991  1.00 94.40           O
ATOM   1775  HA  MET A 128      -3.911   6.806   1.204  1.00 94.40           H
ATOM   1776  CB  MET A 128      -2.214   8.171   1.214  1.00 94.40           C
ATOM   1777 1HB  MET A 128      -2.469   8.684   2.142  1.00 94.40           H
ATOM   1778 2HB  MET A 128      -1.127   8.101   1.177  1.00 94.40           H
ATOM   1779  CG  MET A 128      -2.719   8.984   0.020  1.00 94.40           C
ATOM   1780 1HG  MET A 128      -2.468   8.474  -0.910  1.00 94.40           H
ATOM   1781 2HG  MET A 128      -3.805   9.063   0.057  1.00 94.40           H
ATOM   1782  SD  MET A 128      -1.989  10.613   0.038  1.00 94.40           S
ATOM   1783  CE  MET A 128      -0.287  10.194  -0.299  1.00 94.40           C
ATOM   1784 1HE  MET A 128       0.086   9.532   0.482  1.00 94.40           H
ATOM   1785 2HE  MET A 128      -0.222   9.689  -1.264  1.00 94.40           H
ATOM   1786 3HE  MET A 128       0.313  11.103  -0.323  1.00 94.40           H
ATOM   1787  HN  MET A 128      -1.854   6.599   3.055  1.00 94.40           H
ATOM   1788  N   ASN A 129      -1.087   5.503   0.120  1.00 94.07           N
ATOM   1789  CA  ASN A 129      -0.493   4.707  -0.940  1.00 94.07           C
ATOM   1790  C   ASN A 129      -1.337   3.450  -1.164  1.00 94.07           C
ATOM   1791  O   ASN A 129      -1.718   3.147  -2.293  1.00 94.07           O
ATOM   1792  HA  ASN A 129      -0.476   5.359  -1.814  1.00 94.07           H
ATOM   1793  CB  ASN A 129       0.924   4.264  -0.568  1.00 94.07           C
ATOM   1794 1HB  ASN A 129       1.596   5.121  -0.599  1.00 94.07           H
ATOM   1795 2HB  ASN A 129       0.934   3.888   0.455  1.00 94.07           H
ATOM   1796  CG  ASN A 129       1.427   3.179  -1.521  1.00 94.07           C
ATOM   1797  OD1 ASN A 129       1.250   1.992  -1.302  1.00 94.07           O
ATOM   1798  ND2 ASN A 129       2.064   3.650  -2.590  1.00 94.07           N
ATOM   1799 1HD2 ASN A 129       2.176   4.636  -2.710  1.00 94.07           H
ATOM   1800 2HD2 ASN A 129       2.431   3.018  -3.272  1.00 94.07           H
ATOM   1801  HN  ASN A 129      -0.504   5.646   0.919  1.00 94.07           H
ATOM   1802  N   PHE A 130      -1.605   2.754  -0.069  1.00 91.26           N
ATOM   1803  CA  PHE A 130      -2.265   1.462  -0.147  1.00 91.26           C
ATOM   1804  C   PHE A 130      -3.602   1.573  -0.883  1.00 91.26           C
ATOM   1805  O   PHE A 130      -3.849   0.845  -1.844  1.00 91.26           O
ATOM   1806  HA  PHE A 130      -1.604   0.793  -0.698  1.00 91.26           H
ATOM   1807  CB  PHE A 130      -2.524   1.004   1.290  1.00 91.26           C
ATOM   1808 1HB  PHE A 130      -1.572   0.937   1.816  1.00 91.26           H
ATOM   1809 2HB  PHE A 130      -3.118   1.762   1.800  1.00 91.26           H
ATOM   1810  CG  PHE A 130      -3.244  -0.342   1.394  1.00 91.26           C
ATOM   1811  CD1 PHE A 130      -4.602  -0.384   1.462  1.00 91.26           C
ATOM   1812  HD1 PHE A 130      -5.177   0.542   1.442  1.00 91.26           H
ATOM   1813  CD2 PHE A 130      -2.526  -1.497   1.419  1.00 91.26           C
ATOM   1814  HD2 PHE A 130      -1.438  -1.463   1.365  1.00 91.26           H
ATOM   1815  CE1 PHE A 130      -5.270  -1.633   1.559  1.00 91.26           C
ATOM   1816  HE1 PHE A 130      -6.358  -1.667   1.613  1.00 91.26           H
ATOM   1817  CE2 PHE A 130      -3.194  -2.746   1.516  1.00 91.26           C
ATOM   1818  HE2 PHE A 130      -2.618  -3.672   1.536  1.00 91.26           H
ATOM   1819  CZ  PHE A 130      -4.552  -2.788   1.583  1.00 91.26           C
ATOM   1820  HZ  PHE A 130      -5.064  -3.747   1.658  1.00 91.26           H
ATOM   1821  HN  PHE A 130      -1.379   3.057   0.856  1.00 91.26           H
ATOM   1822  N   TYR A 131      -4.430   2.490  -0.404  1.00 91.61           N
ATOM   1823  CA  TYR A 131      -5.782   2.620  -0.921  1.00 91.61           C
ATOM   1824  C   TYR A 131      -5.770   3.075  -2.381  1.00 91.61           C
ATOM   1825  O   TYR A 131      -6.559   2.591  -3.192  1.00 91.61           O
ATOM   1826  HA  TYR A 131      -6.262   1.643  -0.856  1.00 91.61           H
ATOM   1827  CB  TYR A 131      -6.457   3.697  -0.069  1.00 91.61           C
ATOM   1828 1HB  TYR A 131      -5.847   4.600  -0.094  1.00 91.61           H
ATOM   1829 2HB  TYR A 131      -7.419   3.950  -0.516  1.00 91.61           H
ATOM   1830  CG  TYR A 131      -6.680   3.289   1.389  1.00 91.61           C
ATOM   1831  CD1 TYR A 131      -7.056   1.997   1.694  1.00 91.61           C
ATOM   1832  HD1 TYR A 131      -7.194   1.267   0.896  1.00 91.61           H
ATOM   1833  CD2 TYR A 131      -6.504   4.214   2.398  1.00 91.61           C
ATOM   1834  HD2 TYR A 131      -6.207   5.235   2.157  1.00 91.61           H
ATOM   1835  CE1 TYR A 131      -7.265   1.613   3.066  1.00 91.61           C
ATOM   1836  HE1 TYR A 131      -7.562   0.596   3.321  1.00 91.61           H
ATOM   1837  CE2 TYR A 131      -6.714   3.830   3.770  1.00 91.61           C
ATOM   1838  HE2 TYR A 131      -6.579   4.550   4.577  1.00 91.61           H
ATOM   1839  CZ  TYR A 131      -7.084   2.549   4.036  1.00 91.61           C
ATOM   1840  OH  TYR A 131      -7.281   2.186   5.332  1.00 91.61           O
ATOM   1841  HH  TYR A 131      -7.265   2.995   5.920  1.00 91.61           H
ATOM   1842  HN  TYR A 131      -4.191   3.135   0.321  1.00 91.61           H
ATOM   1843  N   SER A 132      -4.866   3.999  -2.673  1.00 93.49           N
ATOM   1844  CA  SER A 132      -4.760   4.545  -4.015  1.00 93.49           C
ATOM   1845  C   SER A 132      -4.326   3.450  -4.992  1.00 93.49           C
ATOM   1846  O   SER A 132      -4.827   3.381  -6.114  1.00 93.49           O
ATOM   1847  HA  SER A 132      -5.760   4.903  -4.261  1.00 93.49           H
ATOM   1848  CB  SER A 132      -3.775   5.715  -4.057  1.00 93.49           C
ATOM   1849 1HB  SER A 132      -3.682   6.073  -5.083  1.00 93.49           H
ATOM   1850 2HB  SER A 132      -4.168   6.541  -3.466  1.00 93.49           H
ATOM   1851  OG  SER A 132      -2.489   5.348  -3.564  1.00 93.49           O
ATOM   1852  HG  SER A 132      -2.352   5.729  -2.650  1.00 93.49           H
ATOM   1853  HN  SER A 132      -4.216   4.373  -2.012  1.00 93.49           H
ATOM   1854  N   CYS A 133      -3.400   2.622  -4.531  1.00 90.42           N
ATOM   1855  CA  CYS A 133      -2.877   1.549  -5.358  1.00 90.42           C
ATOM   1856  C   CYS A 133      -4.025   0.592  -5.687  1.00 90.42           C
ATOM   1857  O   CYS A 133      -4.207   0.208  -6.841  1.00 90.42           O
ATOM   1858  HA  CYS A 133      -2.489   2.013  -6.265  1.00 90.42           H
ATOM   1859  CB  CYS A 133      -1.711   0.828  -4.679  1.00 90.42           C
ATOM   1860 1HB  CYS A 133      -1.952   0.633  -3.634  1.00 90.42           H
ATOM   1861 2HB  CYS A 133      -1.544  -0.139  -5.154  1.00 90.42           H
ATOM   1862  SG  CYS A 133      -0.195   1.848  -4.790  1.00 90.42           S
ATOM   1863  HG  CYS A 133      -0.537   2.709  -3.836  1.00 90.42           H
ATOM   1864  HN  CYS A 133      -3.010   2.677  -3.612  1.00 90.42           H
ATOM   1865  N   VAL A 134      -4.771   0.236  -4.651  1.00 88.08           N
ATOM   1866  CA  VAL A 134      -5.867  -0.705  -4.807  1.00 88.08           C
ATOM   1867  C   VAL A 134      -6.821  -0.196  -5.890  1.00 88.08           C
ATOM   1868  O   VAL A 134      -7.201  -0.945  -6.789  1.00 88.08           O
ATOM   1869  HA  VAL A 134      -5.442  -1.655  -5.132  1.00 88.08           H
ATOM   1870  CB  VAL A 134      -6.558  -0.931  -3.460  1.00 88.08           C
ATOM   1871  HB  VAL A 134      -6.833   0.044  -3.057  1.00 88.08           H
ATOM   1872  CG1 VAL A 134      -7.841  -1.747  -3.633  1.00 88.08           C
ATOM   1873 1HG1 VAL A 134      -8.526  -1.213  -4.292  1.00 88.08           H
ATOM   1874 2HG1 VAL A 134      -7.599  -2.716  -4.068  1.00 88.08           H
ATOM   1875 3HG1 VAL A 134      -8.312  -1.892  -2.661  1.00 88.08           H
ATOM   1876  CG2 VAL A 134      -5.611  -1.602  -2.464  1.00 88.08           C
ATOM   1877 1HG2 VAL A 134      -5.292  -2.566  -2.859  1.00 88.08           H
ATOM   1878 2HG2 VAL A 134      -4.739  -0.967  -2.307  1.00 88.08           H
ATOM   1879 3HG2 VAL A 134      -6.128  -1.751  -1.516  1.00 88.08           H
ATOM   1880  HN  VAL A 134      -4.637   0.578  -3.721  1.00 88.08           H
ATOM   1881  N   LEU A 135      -7.179   1.074  -5.769  1.00 90.53           N
ATOM   1882  CA  LEU A 135      -8.183   1.654  -6.645  1.00 90.53           C
ATOM   1883  C   LEU A 135      -7.634   1.717  -8.071  1.00 90.53           C
ATOM   1884  O   LEU A 135      -8.364   1.477  -9.032  1.00 90.53           O
ATOM   1885  HA  LEU A 135      -9.047   0.990  -6.636  1.00 90.53           H
ATOM   1886  CB  LEU A 135      -8.647   3.008  -6.104  1.00 90.53           C
ATOM   1887 1HB  LEU A 135      -7.770   3.642  -5.966  1.00 90.53           H
ATOM   1888 2HB  LEU A 135      -9.269   3.486  -6.861  1.00 90.53           H
ATOM   1889  CG  LEU A 135      -9.428   2.973  -4.789  1.00 90.53           C
ATOM   1890  HG  LEU A 135      -8.850   2.400  -4.064  1.00 90.53           H
ATOM   1891  CD1 LEU A 135      -9.600   4.382  -4.216  1.00 90.53           C
ATOM   1892 1HD1 LEU A 135      -8.620   4.821  -4.029  1.00 90.53           H
ATOM   1893 2HD1 LEU A 135     -10.145   5.000  -4.930  1.00 90.53           H
ATOM   1894 3HD1 LEU A 135     -10.159   4.328  -3.281  1.00 90.53           H
ATOM   1895  CD2 LEU A 135     -10.769   2.258  -4.966  1.00 90.53           C
ATOM   1896 1HD2 LEU A 135     -11.364   2.784  -5.713  1.00 90.53           H
ATOM   1897 2HD2 LEU A 135     -10.593   1.234  -5.296  1.00 90.53           H
ATOM   1898 3HD2 LEU A 135     -11.303   2.248  -4.016  1.00 90.53           H
ATOM   1899  HN  LEU A 135      -6.797   1.700  -5.090  1.00 90.53           H
ATOM   1900  N   LEU A 136      -6.353   2.041  -8.165  1.00 91.47           N
ATOM   1901  CA  LEU A 136      -5.710   2.185  -9.460  1.00 91.47           C
ATOM   1902  C   LEU A 136      -5.685   0.827 -10.165  1.00 91.47           C
ATOM   1903  O   LEU A 136      -5.976   0.737 -11.357  1.00 91.47           O
ATOM   1904  HA  LEU A 136      -6.317   2.870 -10.052  1.00 91.47           H
ATOM   1905  CB  LEU A 136      -4.328   2.822  -9.305  1.00 91.47           C
ATOM   1906 1HB  LEU A 136      -3.812   2.326  -8.483  1.00 91.47           H
ATOM   1907 2HB  LEU A 136      -3.754   2.622 -10.209  1.00 91.47           H
ATOM   1908  CG  LEU A 136      -4.310   4.330  -9.046  1.00 91.47           C
ATOM   1909  HG  LEU A 136      -5.022   4.548  -8.250  1.00 91.47           H
ATOM   1910  CD1 LEU A 136      -2.933   4.786  -8.558  1.00 91.47           C
ATOM   1911 1HD1 LEU A 136      -2.687   4.269  -7.631  1.00 91.47           H
ATOM   1912 2HD1 LEU A 136      -2.184   4.552  -9.315  1.00 91.47           H
ATOM   1913 3HD1 LEU A 136      -2.949   5.862  -8.382  1.00 91.47           H
ATOM   1914  CD2 LEU A 136      -4.765   5.104 -10.285  1.00 91.47           C
ATOM   1915 1HD2 LEU A 136      -4.096   4.884 -11.117  1.00 91.47           H
ATOM   1916 2HD2 LEU A 136      -5.780   4.807 -10.546  1.00 91.47           H
ATOM   1917 3HD2 LEU A 136      -4.743   6.173 -10.073  1.00 91.47           H
ATOM   1918  HN  LEU A 136      -5.759   2.205  -7.378  1.00 91.47           H
ATOM   1919  N   ILE A 137      -5.336  -0.196  -9.399  1.00 86.10           N
ATOM   1920  CA  ILE A 137      -5.224  -1.537  -9.947  1.00 86.10           C
ATOM   1921  C   ILE A 137      -6.588  -1.981 -10.478  1.00 86.10           C
ATOM   1922  O   ILE A 137      -6.672  -2.617 -11.528  1.00 86.10           O
ATOM   1923  HA  ILE A 137      -4.526  -1.492 -10.782  1.00 86.10           H
ATOM   1924  CB  ILE A 137      -4.628  -2.491  -8.910  1.00 86.10           C
ATOM   1925  HB  ILE A 137      -5.134  -2.322  -7.959  1.00 86.10           H
ATOM   1926  CG1 ILE A 137      -3.142  -2.201  -8.689  1.00 86.10           C
ATOM   1927 1HG1 ILE A 137      -2.576  -2.489  -9.575  1.00 86.10           H
ATOM   1928 2HG1 ILE A 137      -2.993  -1.131  -8.549  1.00 86.10           H
ATOM   1929  CG2 ILE A 137      -4.876  -3.949  -9.300  1.00 86.10           C
ATOM   1930 1HG2 ILE A 137      -5.949  -4.131  -9.365  1.00 86.10           H
ATOM   1931 2HG2 ILE A 137      -4.414  -4.151 -10.266  1.00 86.10           H
ATOM   1932 3HG2 ILE A 137      -4.442  -4.606  -8.546  1.00 86.10           H
ATOM   1933  CD1 ILE A 137      -2.611  -2.959  -7.470  1.00 86.10           C
ATOM   1934 1HD1 ILE A 137      -3.163  -2.651  -6.582  1.00 86.10           H
ATOM   1935 2HD1 ILE A 137      -2.739  -4.030  -7.624  1.00 86.10           H
ATOM   1936 3HD1 ILE A 137      -1.553  -2.735  -7.336  1.00 86.10           H
ATOM   1937  HN  ILE A 137      -5.131  -0.119  -8.423  1.00 86.10           H
ATOM   1938  N   MET A 138      -7.623  -1.628  -9.730  1.00 86.45           N
ATOM   1939  CA  MET A 138      -8.984  -1.920 -10.148  1.00 86.45           C
ATOM   1940  C   MET A 138      -9.299  -1.256 -11.490  1.00 86.45           C
ATOM   1941  O   MET A 138      -9.834  -1.897 -12.393  1.00 86.45           O
ATOM   1942  HA  MET A 138      -9.033  -3.004 -10.251  1.00 86.45           H
ATOM   1943  CB  MET A 138      -9.963  -1.417  -9.086  1.00 86.45           C
ATOM   1944 1HB  MET A 138      -9.664  -1.787  -8.106  1.00 86.45           H
ATOM   1945 2HB  MET A 138      -9.928  -0.329  -9.040  1.00 86.45           H
ATOM   1946  CG  MET A 138     -11.390  -1.874  -9.397  1.00 86.45           C
ATOM   1947 1HG  MET A 138     -11.697  -1.498 -10.373  1.00 86.45           H
ATOM   1948 2HG  MET A 138     -11.430  -2.962  -9.447  1.00 86.45           H
ATOM   1949  SD  MET A 138     -12.508  -1.282  -8.138  1.00 86.45           S
ATOM   1950  CE  MET A 138     -12.319   0.480  -8.358  1.00 86.45           C
ATOM   1951 1HE  MET A 138     -11.278   0.756  -8.192  1.00 86.45           H
ATOM   1952 2HE  MET A 138     -12.609   0.752  -9.373  1.00 86.45           H
ATOM   1953 3HE  MET A 138     -12.953   1.006  -7.645  1.00 86.45           H
ATOM   1954  HN  MET A 138      -7.543  -1.152  -8.854  1.00 86.45           H
ATOM   1955  N   CYS A 139      -8.954   0.020 -11.578  1.00 89.40           N
ATOM   1956  CA  CYS A 139      -9.285   0.806 -12.754  1.00 89.40           C
ATOM   1957  C   CYS A 139      -8.523   0.227 -13.948  1.00 89.40           C
ATOM   1958  O   CYS A 139      -9.042   0.192 -15.063  1.00 89.40           O
ATOM   1959  HA  CYS A 139     -10.361   0.713 -12.900  1.00 89.40           H
ATOM   1960  CB  CYS A 139      -8.979   2.291 -12.548  1.00 89.40           C
ATOM   1961 1HB  CYS A 139      -7.953   2.414 -12.200  1.00 89.40           H
ATOM   1962 2HB  CYS A 139      -9.059   2.822 -13.496  1.00 89.40           H
ATOM   1963  SG  CYS A 139     -10.142   3.006 -11.330  1.00 89.40           S
ATOM   1964  HG  CYS A 139      -9.529   2.525 -10.253  1.00 89.40           H
ATOM   1965  HN  CYS A 139      -8.459   0.516 -10.864  1.00 89.40           H
ATOM   1966  N   ILE A 140      -7.303  -0.213 -13.674  1.00 85.60           N
ATOM   1967  CA  ILE A 140      -6.471  -0.805 -14.708  1.00 85.60           C
ATOM   1968  C   ILE A 140      -7.180  -2.029 -15.289  1.00 85.60           C
ATOM   1969  O   ILE A 140      -7.214  -2.212 -16.505  1.00 85.60           O
ATOM   1970  HA  ILE A 140      -6.357  -0.064 -15.499  1.00 85.60           H
ATOM   1971  CB  ILE A 140      -5.073  -1.104 -14.164  1.00 85.60           C
ATOM   1972  HB  ILE A 140      -5.180  -1.566 -13.182  1.00 85.60           H
ATOM   1973  CG1 ILE A 140      -4.271   0.184 -13.972  1.00 85.60           C
ATOM   1974 1HG1 ILE A 140      -3.982   0.585 -14.944  1.00 85.60           H
ATOM   1975 2HG1 ILE A 140      -4.895   0.937 -13.490  1.00 85.60           H
ATOM   1976  CG2 ILE A 140      -4.341  -2.108 -15.057  1.00 85.60           C
ATOM   1977 1HG2 ILE A 140      -4.907  -3.038 -15.098  1.00 85.60           H
ATOM   1978 2HG2 ILE A 140      -4.244  -1.697 -16.062  1.00 85.60           H
ATOM   1979 3HG2 ILE A 140      -3.349  -2.303 -14.647  1.00 85.60           H
ATOM   1980  CD1 ILE A 140      -3.021  -0.068 -13.127  1.00 85.60           C
ATOM   1981 1HD1 ILE A 140      -3.315  -0.446 -12.148  1.00 85.60           H
ATOM   1982 2HD1 ILE A 140      -2.388  -0.803 -13.625  1.00 85.60           H
ATOM   1983 3HD1 ILE A 140      -2.469   0.864 -13.006  1.00 85.60           H
ATOM   1984  HN  ILE A 140      -6.884  -0.171 -12.767  1.00 85.60           H
ATOM   1985  N   SER A 141      -7.729  -2.836 -14.393  1.00 83.00           N
ATOM   1986  CA  SER A 141      -8.319  -4.103 -14.789  1.00 83.00           C
ATOM   1987  C   SER A 141      -9.574  -3.857 -15.630  1.00 83.00           C
ATOM   1988  O   SER A 141      -9.832  -4.579 -16.592  1.00 83.00           O
ATOM   1989  HA  SER A 141      -7.554  -4.605 -15.382  1.00 83.00           H
ATOM   1990  CB  SER A 141      -8.659  -4.959 -13.567  1.00 83.00           C
ATOM   1991 1HB  SER A 141      -9.384  -4.432 -12.946  1.00 83.00           H
ATOM   1992 2HB  SER A 141      -9.132  -5.885 -13.893  1.00 83.00           H
ATOM   1993  OG  SER A 141      -7.504  -5.264 -12.791  1.00 83.00           O
ATOM   1994  HG  SER A 141      -7.347  -4.545 -12.114  1.00 83.00           H
ATOM   1995  HN  SER A 141      -7.775  -2.636 -13.414  1.00 83.00           H
ATOM   1996  N   VAL A 142     -10.320  -2.835 -15.237  1.00 82.76           N
ATOM   1997  CA  VAL A 142     -11.504  -2.443 -15.981  1.00 82.76           C
ATOM   1998  C   VAL A 142     -11.089  -1.945 -17.367  1.00 82.76           C
ATOM   1999  O   VAL A 142     -11.734  -2.264 -18.364  1.00 82.76           O
ATOM   2000  HA  VAL A 142     -12.127  -3.330 -16.099  1.00 82.76           H
ATOM   2001  CB  VAL A 142     -12.302  -1.406 -15.187  1.00 82.76           C
ATOM   2002  HB  VAL A 142     -11.636  -0.574 -14.958  1.00 82.76           H
ATOM   2003  CG1 VAL A 142     -13.468  -0.861 -16.014  1.00 82.76           C
ATOM   2004 1HG1 VAL A 142     -13.082  -0.388 -16.918  1.00 82.76           H
ATOM   2005 2HG1 VAL A 142     -14.133  -1.679 -16.288  1.00 82.76           H
ATOM   2006 3HG1 VAL A 142     -14.018  -0.126 -15.426  1.00 82.76           H
ATOM   2007  CG2 VAL A 142     -12.795  -1.991 -13.862  1.00 82.76           C
ATOM   2008 1HG2 VAL A 142     -13.438  -2.849 -14.061  1.00 82.76           H
ATOM   2009 2HG2 VAL A 142     -11.941  -2.308 -13.264  1.00 82.76           H
ATOM   2010 3HG2 VAL A 142     -13.359  -1.233 -13.318  1.00 82.76           H
ATOM   2011  HN  VAL A 142     -10.126  -2.281 -14.427  1.00 82.76           H
ATOM   2012  N   ASP A 143     -10.014  -1.170 -17.384  1.00 83.11           N
ATOM   2013  CA  ASP A 143      -9.552  -0.559 -18.619  1.00 83.11           C
ATOM   2014  C   ASP A 143      -9.122  -1.655 -19.596  1.00 83.11           C
ATOM   2015  O   ASP A 143      -9.375  -1.557 -20.795  1.00 83.11           O
ATOM   2016  HA  ASP A 143     -10.400   0.019 -18.987  1.00 83.11           H
ATOM   2017  CB  ASP A 143      -8.346   0.349 -18.367  1.00 83.11           C
ATOM   2018 1HB  ASP A 143      -8.571   1.041 -17.555  1.00 83.11           H
ATOM   2019 2HB  ASP A 143      -7.495  -0.252 -18.047  1.00 83.11           H
ATOM   2020  CG  ASP A 143      -7.978   1.134 -19.627  1.00 83.11           C
ATOM   2021  OD1 ASP A 143      -6.826   0.971 -20.081  1.00 83.11           O
ATOM   2022  OD2 ASP A 143      -8.858   1.881 -20.107  1.00 83.11           O
ATOM   2023  HN  ASP A 143      -9.463  -0.959 -16.576  1.00 83.11           H
ATOM   2024  N   ARG A 144      -8.479  -2.675 -19.046  1.00 79.14           N
ATOM   2025  CA  ARG A 144      -8.036  -3.802 -19.849  1.00 79.14           C
ATOM   2026  C   ARG A 144      -9.238  -4.510 -20.478  1.00 79.14           C
ATOM   2027  O   ARG A 144      -9.219  -4.839 -21.663  1.00 79.14           O
ATOM   2028  HA  ARG A 144      -7.395  -3.364 -20.614  1.00 79.14           H
ATOM   2029  CB  ARG A 144      -7.247  -4.804 -19.005  1.00 79.14           C
ATOM   2030 1HB  ARG A 144      -7.777  -4.996 -18.072  1.00 79.14           H
ATOM   2031 2HB  ARG A 144      -7.177  -5.755 -19.533  1.00 79.14           H
ATOM   2032  CG  ARG A 144      -5.842  -4.279 -18.701  1.00 79.14           C
ATOM   2033 1HG  ARG A 144      -5.899  -3.233 -18.401  1.00 79.14           H
ATOM   2034 2HG  ARG A 144      -5.418  -4.829 -17.862  1.00 79.14           H
ATOM   2035  CD  ARG A 144      -4.930  -4.416 -19.922  1.00 79.14           C
ATOM   2036 1HD  ARG A 144      -3.919  -4.669 -19.603  1.00 79.14           H
ATOM   2037 2HD  ARG A 144      -5.278  -5.231 -20.556  1.00 79.14           H
ATOM   2038  NE  ARG A 144      -4.916  -3.150 -20.688  1.00 79.14           N
ATOM   2039  HE  ARG A 144      -5.344  -2.347 -20.274  1.00 79.14           H
ATOM   2040  CZ  ARG A 144      -4.365  -3.013 -21.902  1.00 79.14           C
ATOM   2041  NH1 ARG A 144      -3.778  -4.056 -22.504  1.00 79.14           N
ATOM   2042 1HH1 ARG A 144      -3.748  -4.945 -22.048  1.00 79.14           H
ATOM   2043 2HH1 ARG A 144      -3.370  -3.946 -23.410  1.00 79.14           H
ATOM   2044  NH2 ARG A 144      -4.411  -1.817 -22.505  1.00 79.14           N
ATOM   2045 1HH2 ARG A 144      -4.005  -1.698 -23.411  1.00 79.14           H
ATOM   2046 2HH2 ARG A 144      -4.851  -1.044 -22.049  1.00 79.14           H
ATOM   2047  HN  ARG A 144      -8.261  -2.739 -18.072  1.00 79.14           H
ATOM   2048  N   TYR A 145     -10.255  -4.724 -19.656  1.00 79.32           N
ATOM   2049  CA  TYR A 145     -11.466  -5.381 -20.119  1.00 79.32           C
ATOM   2050  C   TYR A 145     -12.059  -4.650 -21.326  1.00 79.32           C
ATOM   2051  O   TYR A 145     -12.309  -5.261 -22.364  1.00 79.32           O
ATOM   2052  HA  TYR A 145     -11.206  -6.398 -20.411  1.00 79.32           H
ATOM   2053  CB  TYR A 145     -12.457  -5.307 -18.955  1.00 79.32           C
ATOM   2054 1HB  TYR A 145     -12.083  -5.919 -18.134  1.00 79.32           H
ATOM   2055 2HB  TYR A 145     -12.500  -4.280 -18.593  1.00 79.32           H
ATOM   2056  CG  TYR A 145     -13.871  -5.766 -19.313  1.00 79.32           C
ATOM   2057  CD1 TYR A 145     -14.914  -4.862 -19.304  1.00 79.32           C
ATOM   2058  HD1 TYR A 145     -14.729  -3.820 -19.042  1.00 79.32           H
ATOM   2059  CD2 TYR A 145     -14.105  -7.086 -19.644  1.00 79.32           C
ATOM   2060  HD2 TYR A 145     -13.282  -7.800 -19.651  1.00 79.32           H
ATOM   2061  CE1 TYR A 145     -16.245  -5.295 -19.640  1.00 79.32           C
ATOM   2062  HE1 TYR A 145     -17.078  -4.591 -19.637  1.00 79.32           H
ATOM   2063  CE2 TYR A 145     -15.437  -7.518 -19.981  1.00 79.32           C
ATOM   2064  HE2 TYR A 145     -15.635  -8.557 -20.244  1.00 79.32           H
ATOM   2065  CZ  TYR A 145     -16.441  -6.601 -19.962  1.00 79.32           C
ATOM   2066  OH  TYR A 145     -17.699  -7.010 -20.280  1.00 79.32           O
ATOM   2067  HH  TYR A 145     -17.696  -7.985 -20.501  1.00 79.32           H
ATOM   2068  HN  TYR A 145     -10.261  -4.457 -18.693  1.00 79.32           H
ATOM   2069  N   ILE A 146     -12.267  -3.354 -21.149  1.00 78.27           N
ATOM   2070  CA  ILE A 146     -12.910  -2.552 -22.176  1.00 78.27           C
ATOM   2071  C   ILE A 146     -12.074  -2.604 -23.456  1.00 78.27           C
ATOM   2072  O   ILE A 146     -12.618  -2.706 -24.554  1.00 78.27           O
ATOM   2073  HA  ILE A 146     -13.882  -3.002 -22.380  1.00 78.27           H
ATOM   2074  CB  ILE A 146     -13.167  -1.133 -21.665  1.00 78.27           C
ATOM   2075  HB  ILE A 146     -12.229  -0.735 -21.276  1.00 78.27           H
ATOM   2076  CG1 ILE A 146     -14.169  -1.139 -20.509  1.00 78.27           C
ATOM   2077 1HG1 ILE A 146     -15.163  -1.380 -20.886  1.00 78.27           H
ATOM   2078 2HG1 ILE A 146     -13.901  -1.917 -19.795  1.00 78.27           H
ATOM   2079  CG2 ILE A 146     -13.610  -0.212 -22.804  1.00 78.27           C
ATOM   2080 1HG2 ILE A 146     -12.831  -0.174 -23.565  1.00 78.27           H
ATOM   2081 2HG2 ILE A 146     -14.530  -0.597 -23.244  1.00 78.27           H
ATOM   2082 3HG2 ILE A 146     -13.786   0.790 -22.413  1.00 78.27           H
ATOM   2083  CD1 ILE A 146     -14.201   0.219 -19.804  1.00 78.27           C
ATOM   2084 1HD1 ILE A 146     -13.211   0.446 -19.408  1.00 78.27           H
ATOM   2085 2HD1 ILE A 146     -14.493   0.991 -20.516  1.00 78.27           H
ATOM   2086 3HD1 ILE A 146     -14.921   0.187 -18.987  1.00 78.27           H
ATOM   2087  HN  ILE A 146     -12.004  -2.853 -20.324  1.00 78.27           H
ATOM   2088  N   ALA A 147     -10.764  -2.530 -23.272  1.00 77.69           N
ATOM   2089  CA  ALA A 147      -9.851  -2.473 -24.401  1.00 77.69           C
ATOM   2090  C   ALA A 147      -9.992  -3.752 -25.229  1.00 77.69           C
ATOM   2091  O   ALA A 147      -9.806  -3.732 -26.445  1.00 77.69           O
ATOM   2092  HA  ALA A 147     -10.137  -1.620 -25.016  1.00 77.69           H
ATOM   2093  CB  ALA A 147      -8.423  -2.261 -23.894  1.00 77.69           C
ATOM   2094 1HB  ALA A 147      -8.371  -1.325 -23.338  1.00 77.69           H
ATOM   2095 2HB  ALA A 147      -8.143  -3.088 -23.242  1.00 77.69           H
ATOM   2096 3HB  ALA A 147      -7.740  -2.219 -24.742  1.00 77.69           H
ATOM   2097  HN  ALA A 147     -10.325  -2.509 -22.373  1.00 77.69           H
ATOM   2098  N   ILE A 148     -10.319  -4.834 -24.538  1.00 74.46           N
ATOM   2099  CA  ILE A 148     -10.319  -6.148 -25.159  1.00 74.46           C
ATOM   2100  C   ILE A 148     -11.723  -6.460 -25.682  1.00 74.46           C
ATOM   2101  O   ILE A 148     -11.876  -6.976 -26.788  1.00 74.46           O
ATOM   2102  HA  ILE A 148      -9.636  -6.108 -26.007  1.00 74.46           H
ATOM   2103  CB  ILE A 148      -9.776  -7.199 -24.189  1.00 74.46           C
ATOM   2104  HB  ILE A 148     -10.320  -7.110 -23.249  1.00 74.46           H
ATOM   2105  CG1 ILE A 148      -8.298  -6.949 -23.881  1.00 74.46           C
ATOM   2106 1HG1 ILE A 148      -7.698  -7.156 -24.767  1.00 74.46           H
ATOM   2107 2HG1 ILE A 148      -8.147  -5.899 -23.632  1.00 74.46           H
ATOM   2108  CG2 ILE A 148     -10.020  -8.613 -24.720  1.00 74.46           C
ATOM   2109 1HG2 ILE A 148     -11.090  -8.774 -24.846  1.00 74.46           H
ATOM   2110 2HG2 ILE A 148      -9.519  -8.732 -25.680  1.00 74.46           H
ATOM   2111 3HG2 ILE A 148      -9.624  -9.340 -24.011  1.00 74.46           H
ATOM   2112  CD1 ILE A 148      -7.824  -7.827 -22.721  1.00 74.46           C
ATOM   2113 1HD1 ILE A 148      -8.409  -7.599 -21.830  1.00 74.46           H
ATOM   2114 2HD1 ILE A 148      -7.953  -8.877 -22.983  1.00 74.46           H
ATOM   2115 3HD1 ILE A 148      -6.770  -7.629 -22.523  1.00 74.46           H
ATOM   2116  HN  ILE A 148     -10.581  -4.823 -23.573  1.00 74.46           H
ATOM   2117  N   ALA A 149     -12.711  -6.135 -24.862  1.00 75.76           N
ATOM   2118  CA  ALA A 149     -14.081  -6.523 -25.149  1.00 75.76           C
ATOM   2119  C   ALA A 149     -14.645  -5.615 -26.244  1.00 75.76           C
ATOM   2120  O   ALA A 149     -15.358  -6.077 -27.133  1.00 75.76           O
ATOM   2121  HA  ALA A 149     -14.065  -7.550 -25.514  1.00 75.76           H
ATOM   2122  CB  ALA A 149     -14.908  -6.469 -23.863  1.00 75.76           C
ATOM   2123 1HB  ALA A 149     -14.483  -7.154 -23.129  1.00 75.76           H
ATOM   2124 2HB  ALA A 149     -14.895  -5.455 -23.465  1.00 75.76           H
ATOM   2125 3HB  ALA A 149     -15.936  -6.761 -24.080  1.00 75.76           H
ATOM   2126  HN  ALA A 149     -12.588  -5.616 -24.015  1.00 75.76           H
ATOM   2127  N   GLN A 150     -14.304  -4.338 -26.143  1.00 76.31           N
ATOM   2128  CA  GLN A 150     -14.829  -3.348 -27.067  1.00 76.31           C
ATOM   2129  C   GLN A 150     -13.702  -2.779 -27.932  1.00 76.31           C
ATOM   2130  O   GLN A 150     -13.694  -1.590 -28.243  1.00 76.31           O
ATOM   2131  HA  GLN A 150     -15.541  -3.885 -27.694  1.00 76.31           H
ATOM   2132  CB  GLN A 150     -15.562  -2.233 -26.319  1.00 76.31           C
ATOM   2133 1HB  GLN A 150     -14.871  -1.728 -25.643  1.00 76.31           H
ATOM   2134 2HB  GLN A 150     -15.916  -1.485 -27.029  1.00 76.31           H
ATOM   2135  CG  GLN A 150     -16.745  -2.790 -25.525  1.00 76.31           C
ATOM   2136 1HG  GLN A 150     -17.317  -3.476 -26.151  1.00 76.31           H
ATOM   2137 2HG  GLN A 150     -16.378  -3.366 -24.675  1.00 76.31           H
ATOM   2138  CD  GLN A 150     -17.654  -1.663 -25.030  1.00 76.31           C
ATOM   2139  OE1 GLN A 150     -17.417  -0.491 -25.269  1.00 76.31           O
ATOM   2140  NE2 GLN A 150     -18.704  -2.083 -24.330  1.00 76.31           N
ATOM   2141 1HE2 GLN A 150     -18.839  -3.061 -24.170  1.00 76.31           H
ATOM   2142 2HE2 GLN A 150     -19.357  -1.421 -23.963  1.00 76.31           H
ATOM   2143  HN  GLN A 150     -13.683  -3.979 -25.446  1.00 76.31           H
ATOM   2144  N   ALA A 151     -12.778  -3.657 -28.295  1.00 72.56           N
ATOM   2145  CA  ALA A 151     -11.563  -3.229 -28.968  1.00 72.56           C
ATOM   2146  C   ALA A 151     -11.930  -2.339 -30.157  1.00 72.56           C
ATOM   2147  O   ALA A 151     -11.235  -1.365 -30.445  1.00 72.56           O
ATOM   2148  HA  ALA A 151     -10.977  -2.647 -28.256  1.00 72.56           H
ATOM   2149  CB  ALA A 151     -10.752  -4.457 -29.387  1.00 72.56           C
ATOM   2150 1HB  ALA A 151     -10.492  -5.039 -28.503  1.00 72.56           H
ATOM   2151 2HB  ALA A 151     -11.345  -5.070 -30.065  1.00 72.56           H
ATOM   2152 3HB  ALA A 151      -9.841  -4.135 -29.891  1.00 72.56           H
ATOM   2153  HN  ALA A 151     -12.850  -4.642 -28.138  1.00 72.56           H
ATOM   2154  N   MET A 152     -13.020  -2.704 -30.814  1.00 69.39           N
ATOM   2155  CA  MET A 152     -13.455  -1.985 -32.000  1.00 69.39           C
ATOM   2156  C   MET A 152     -13.808  -0.535 -31.664  1.00 69.39           C
ATOM   2157  O   MET A 152     -13.422   0.385 -32.384  1.00 69.39           O
ATOM   2158  HA  MET A 152     -12.608  -2.010 -32.685  1.00 69.39           H
ATOM   2159  CB  MET A 152     -14.677  -2.683 -32.600  1.00 69.39           C
ATOM   2160 1HB  MET A 152     -15.409  -2.881 -31.817  1.00 69.39           H
ATOM   2161 2HB  MET A 152     -15.157  -2.024 -33.325  1.00 69.39           H
ATOM   2162  CG  MET A 152     -14.281  -3.995 -33.280  1.00 69.39           C
ATOM   2163 1HG  MET A 152     -13.327  -4.345 -32.886  1.00 69.39           H
ATOM   2164 2HG  MET A 152     -15.019  -4.766 -33.059  1.00 69.39           H
ATOM   2165  SD  MET A 152     -14.160  -3.756 -35.045  1.00 69.39           S
ATOM   2166  CE  MET A 152     -15.882  -3.898 -35.495  1.00 69.39           C
ATOM   2167 1HE  MET A 152     -16.253  -4.881 -35.206  1.00 69.39           H
ATOM   2168 2HE  MET A 152     -16.456  -3.127 -34.983  1.00 69.39           H
ATOM   2169 3HE  MET A 152     -15.987  -3.773 -36.573  1.00 69.39           H
ATOM   2170  HN  MET A 152     -13.602  -3.473 -30.550  1.00 69.39           H
ATOM   2171  N   ARG A 153     -14.538  -0.376 -30.569  1.00 70.29           N
ATOM   2172  CA  ARG A 153     -15.007   0.940 -30.168  1.00 70.29           C
ATOM   2173  C   ARG A 153     -13.935   1.657 -29.344  1.00 70.29           C
ATOM   2174  O   ARG A 153     -13.966   2.879 -29.208  1.00 70.29           O
ATOM   2175  HA  ARG A 153     -15.199   1.465 -31.103  1.00 70.29           H
ATOM   2176  CB  ARG A 153     -16.291   0.838 -29.342  1.00 70.29           C
ATOM   2177 1HB  ARG A 153     -16.138   0.154 -28.508  1.00 70.29           H
ATOM   2178 2HB  ARG A 153     -16.532   1.812 -28.916  1.00 70.29           H
ATOM   2179  CG  ARG A 153     -17.458   0.349 -30.203  1.00 70.29           C
ATOM   2180 1HG  ARG A 153     -17.576   1.002 -31.067  1.00 70.29           H
ATOM   2181 2HG  ARG A 153     -17.241  -0.649 -30.584  1.00 70.29           H
ATOM   2182  CD  ARG A 153     -18.759   0.321 -29.397  1.00 70.29           C
ATOM   2183 1HD  ARG A 153     -18.673  -0.392 -28.577  1.00 70.29           H
ATOM   2184 2HD  ARG A 153     -18.942   1.299 -28.952  1.00 70.29           H
ATOM   2185  NE  ARG A 153     -19.890  -0.054 -30.275  1.00 70.29           N
ATOM   2186  HE  ARG A 153     -19.692  -0.253 -31.235  1.00 70.29           H
ATOM   2187  CZ  ARG A 153     -21.162  -0.143 -29.864  1.00 70.29           C
ATOM   2188  NH1 ARG A 153     -21.485   0.112 -28.589  1.00 70.29           N
ATOM   2189 1HH1 ARG A 153     -20.773   0.372 -27.936  1.00 70.29           H
ATOM   2190 2HH1 ARG A 153     -22.437   0.044 -28.291  1.00 70.29           H
ATOM   2191  NH2 ARG A 153     -22.107  -0.492 -30.748  1.00 70.29           N
ATOM   2192 1HH2 ARG A 153     -23.061  -0.563 -30.458  1.00 70.29           H
ATOM   2193 2HH2 ARG A 153     -21.858  -0.681 -31.698  1.00 70.29           H
ATOM   2194  HN  ARG A 153     -14.808  -1.124 -29.963  1.00 70.29           H
ATOM   2195  N   ALA A 154     -13.012   0.866 -28.817  1.00 68.94           N
ATOM   2196  CA  ALA A 154     -12.070   1.369 -27.832  1.00 68.94           C
ATOM   2197  C   ALA A 154     -11.172   2.424 -28.483  1.00 68.94           C
ATOM   2198  O   ALA A 154     -10.655   3.308 -27.803  1.00 68.94           O
ATOM   2199  HA  ALA A 154     -12.644   1.836 -27.032  1.00 68.94           H
ATOM   2200  CB  ALA A 154     -11.270   0.203 -27.248  1.00 68.94           C
ATOM   2201 1HB  ALA A 154     -11.950  -0.503 -26.772  1.00 68.94           H
ATOM   2202 2HB  ALA A 154     -10.725  -0.301 -28.047  1.00 68.94           H
ATOM   2203 3HB  ALA A 154     -10.563   0.581 -26.509  1.00 68.94           H
ATOM   2204  HN  ALA A 154     -12.903  -0.100 -29.051  1.00 68.94           H
ATOM   2205  N   HIS A 155     -11.016   2.294 -29.792  1.00 69.17           N
ATOM   2206  CA  HIS A 155     -10.108   3.160 -30.526  1.00 69.17           C
ATOM   2207  C   HIS A 155     -10.705   4.565 -30.624  1.00 69.17           C
ATOM   2208  O   HIS A 155     -10.036   5.551 -30.319  1.00 69.17           O
ATOM   2209  HA  HIS A 155      -9.185   3.206 -29.949  1.00 69.17           H
ATOM   2210  CB  HIS A 155      -9.774   2.561 -31.894  1.00 69.17           C
ATOM   2211 1HB  HIS A 155      -9.468   1.523 -31.760  1.00 69.17           H
ATOM   2212 2HB  HIS A 155     -10.676   2.550 -32.505  1.00 69.17           H
ATOM   2213  CG  HIS A 155      -8.687   3.299 -32.638  1.00 69.17           C
ATOM   2214  ND1 HIS A 155      -8.951   4.338 -33.513  1.00 69.17           N
ATOM   2215  HD1 HIS A 155      -9.856   4.698 -33.738  1.00 69.17           H
ATOM   2216  CD2 HIS A 155      -7.332   3.139 -32.629  1.00 69.17           C
ATOM   2217  HD2 HIS A 155      -6.783   2.402 -32.043  1.00 69.17           H
ATOM   2218  CE1 HIS A 155      -7.800   4.775 -34.003  1.00 69.17           C
ATOM   2219  HE1 HIS A 155      -7.675   5.588 -34.719  1.00 69.17           H
ATOM   2220  NE2 HIS A 155      -6.798   4.030 -33.454  1.00 69.17           N
ATOM   2221  HN  HIS A 155     -11.495   1.616 -30.348  1.00 69.17           H
ATOM   2222  N   THR A 156     -11.959   4.612 -31.051  1.00 73.28           N
ATOM   2223  CA  THR A 156     -12.620   5.883 -31.292  1.00 73.28           C
ATOM   2224  C   THR A 156     -12.848   6.625 -29.973  1.00 73.28           C
ATOM   2225  O   THR A 156     -13.026   7.842 -29.964  1.00 73.28           O
ATOM   2226  HA  THR A 156     -11.960   6.504 -31.898  1.00 73.28           H
ATOM   2227  CB  THR A 156     -13.912   5.606 -32.064  1.00 73.28           C
ATOM   2228  HB  THR A 156     -14.576   6.469 -32.035  1.00 73.28           H
ATOM   2229  OG1 THR A 156     -14.423   4.416 -31.468  1.00 73.28           O
ATOM   2230  HG1 THR A 156     -15.395   4.317 -31.683  1.00 73.28           H
ATOM   2231  CG2 THR A 156     -13.651   5.211 -33.519  1.00 73.28           C
ATOM   2232 1HG2 THR A 156     -13.042   4.308 -33.547  1.00 73.28           H
ATOM   2233 2HG2 THR A 156     -13.124   6.020 -34.026  1.00 73.28           H
ATOM   2234 3HG2 THR A 156     -14.601   5.026 -34.021  1.00 73.28           H
ATOM   2235  HN  THR A 156     -12.519   3.804 -31.231  1.00 73.28           H
ATOM   2236  N   TRP A 157     -12.835   5.860 -28.891  1.00 79.22           N
ATOM   2237  CA  TRP A 157     -13.191   6.399 -27.590  1.00 79.22           C
ATOM   2238  C   TRP A 157     -11.896   6.704 -26.834  1.00 79.22           C
ATOM   2239  O   TRP A 157     -11.920   6.953 -25.630  1.00 79.22           O
ATOM   2240  HA  TRP A 157     -13.753   7.318 -27.752  1.00 79.22           H
ATOM   2241  CB  TRP A 157     -14.113   5.440 -26.833  1.00 79.22           C
ATOM   2242 1HB  TRP A 157     -13.699   4.433 -26.891  1.00 79.22           H
ATOM   2243 2HB  TRP A 157     -14.125   5.720 -25.780  1.00 79.22           H
ATOM   2244  CG  TRP A 157     -15.550   5.416 -27.357  1.00 79.22           C
ATOM   2245  CD1 TRP A 157     -15.971   5.563 -28.620  1.00 79.22           C
ATOM   2246  HD1 TRP A 157     -15.310   5.725 -29.472  1.00 79.22           H
ATOM   2247  CD2 TRP A 157     -16.747   5.227 -26.573  1.00 79.22           C
ATOM   2248  NE1 TRP A 157     -17.346   5.483 -28.709  1.00 79.22           N
ATOM   2249  HE1 TRP A 157     -17.891   5.562 -29.543  1.00 79.22           H
ATOM   2250  CE2 TRP A 157     -17.833   5.273 -27.424  1.00 79.22           C
ATOM   2251  CE3 TRP A 157     -16.908   5.025 -25.191  1.00 79.22           C
ATOM   2252  HE3 TRP A 157     -16.067   4.986 -24.498  1.00 79.22           H
ATOM   2253  CZ2 TRP A 157     -19.155   5.124 -26.988  1.00 79.22           C
ATOM   2254  HZ2 TRP A 157     -19.996   5.163 -27.681  1.00 79.22           H
ATOM   2255  CZ3 TRP A 157     -18.235   4.879 -24.771  1.00 79.22           C
ATOM   2256  HZ3 TRP A 157     -18.416   4.720 -23.708  1.00 79.22           H
ATOM   2257  CH2 TRP A 157     -19.339   4.922 -25.615  1.00 79.22           C
ATOM   2258  HH2 TRP A 157     -20.343   4.798 -25.210  1.00 79.22           H
ATOM   2259  HN  TRP A 157     -12.587   4.891 -28.894  1.00 79.22           H
ATOM   2260  N   ARG A 158     -10.796   6.675 -27.573  1.00 77.69           N
ATOM   2261  CA  ARG A 158      -9.481   6.725 -26.958  1.00 77.69           C
ATOM   2262  C   ARG A 158      -9.306   8.033 -26.184  1.00 77.69           C
ATOM   2263  O   ARG A 158      -8.827   8.028 -25.051  1.00 77.69           O
ATOM   2264  HA  ARG A 158      -9.453   5.866 -26.288  1.00 77.69           H
ATOM   2265  CB  ARG A 158      -8.376   6.612 -28.011  1.00 77.69           C
ATOM   2266 1HB  ARG A 158      -8.534   5.717 -28.614  1.00 77.69           H
ATOM   2267 2HB  ARG A 158      -8.425   7.465 -28.688  1.00 77.69           H
ATOM   2268  CG  ARG A 158      -6.996   6.554 -27.354  1.00 77.69           C
ATOM   2269 1HG  ARG A 158      -6.829   7.459 -26.769  1.00 77.69           H
ATOM   2270 2HG  ARG A 158      -6.955   5.714 -26.660  1.00 77.69           H
ATOM   2271  CD  ARG A 158      -5.894   6.408 -28.405  1.00 77.69           C
ATOM   2272 1HD  ARG A 158      -6.090   5.538 -29.031  1.00 77.69           H
ATOM   2273 2HD  ARG A 158      -5.889   7.279 -29.061  1.00 77.69           H
ATOM   2274  NE  ARG A 158      -4.578   6.268 -27.742  1.00 77.69           N
ATOM   2275  HE  ARG A 158      -4.526   6.449 -26.760  1.00 77.69           H
ATOM   2276  CZ  ARG A 158      -3.452   5.912 -28.376  1.00 77.69           C
ATOM   2277  NH1 ARG A 158      -3.463   5.657 -29.691  1.00 77.69           N
ATOM   2278 1HH1 ARG A 158      -4.317   5.732 -30.208  1.00 77.69           H
ATOM   2279 2HH1 ARG A 158      -2.619   5.393 -30.157  1.00 77.69           H
ATOM   2280  NH2 ARG A 158      -2.314   5.816 -27.674  1.00 77.69           N
ATOM   2281 1HH2 ARG A 158      -1.465   5.552 -28.132  1.00 77.69           H
ATOM   2282 2HH2 ARG A 158      -2.314   6.008 -26.693  1.00 77.69           H
ATOM   2283  HN  ARG A 158     -10.795   6.618 -28.571  1.00 77.69           H
ATOM   2284  N   GLU A 159      -9.703   9.121 -26.826  1.00 80.78           N
ATOM   2285  CA  GLU A 159      -9.510  10.442 -26.252  1.00 80.78           C
ATOM   2286  C   GLU A 159     -10.397  10.619 -25.018  1.00 80.78           C
ATOM   2287  O   GLU A 159      -9.931  11.074 -23.974  1.00 80.78           O
ATOM   2288  HA  GLU A 159      -8.460  10.481 -25.962  1.00 80.78           H
ATOM   2289  CB  GLU A 159      -9.786  11.535 -27.286  1.00 80.78           C
ATOM   2290 1HB  GLU A 159     -10.743  11.347 -27.773  1.00 80.78           H
ATOM   2291 2HB  GLU A 159      -9.730  12.514 -26.810  1.00 80.78           H
ATOM   2292  CG  GLU A 159      -8.722  11.530 -28.386  1.00 80.78           C
ATOM   2293 1HG  GLU A 159      -7.730  11.588 -27.938  1.00 80.78           H
ATOM   2294 2HG  GLU A 159      -8.769  10.590 -28.937  1.00 80.78           H
ATOM   2295  CD  GLU A 159      -8.923  12.702 -29.349  1.00 80.78           C
ATOM   2296  OE1 GLU A 159      -7.977  12.973 -30.119  1.00 80.78           O
ATOM   2297  OE2 GLU A 159     -10.019  13.301 -29.293  1.00 80.78           O
ATOM   2298  HN  GLU A 159     -10.149   9.111 -27.721  1.00 80.78           H
ATOM   2299  N   LYS A 160     -11.659  10.250 -25.177  1.00 84.24           N
ATOM   2300  CA  LYS A 160     -12.610  10.340 -24.082  1.00 84.24           C
ATOM   2301  C   LYS A 160     -12.080   9.546 -22.886  1.00 84.24           C
ATOM   2302  O   LYS A 160     -12.136  10.016 -21.751  1.00 84.24           O
ATOM   2303  HA  LYS A 160     -12.680  11.390 -23.796  1.00 84.24           H
ATOM   2304  CB  LYS A 160     -14.002   9.903 -24.543  1.00 84.24           C
ATOM   2305 1HB  LYS A 160     -13.943   8.917 -25.005  1.00 84.24           H
ATOM   2306 2HB  LYS A 160     -14.662   9.812 -23.681  1.00 84.24           H
ATOM   2307  CG  LYS A 160     -14.589  10.905 -25.539  1.00 84.24           C
ATOM   2308 1HG  LYS A 160     -14.540  11.910 -25.121  1.00 84.24           H
ATOM   2309 2HG  LYS A 160     -13.992  10.909 -26.451  1.00 84.24           H
ATOM   2310  CD  LYS A 160     -16.040  10.556 -25.876  1.00 84.24           C
ATOM   2311 1HD  LYS A 160     -16.084   9.568 -26.335  1.00 84.24           H
ATOM   2312 2HD  LYS A 160     -16.629  10.508 -24.960  1.00 84.24           H
ATOM   2313  CE  LYS A 160     -16.647  11.592 -26.824  1.00 84.24           C
ATOM   2314 1HE  LYS A 160     -16.556  12.588 -26.391  1.00 84.24           H
ATOM   2315 2HE  LYS A 160     -16.094  11.602 -27.764  1.00 84.24           H
ATOM   2316  NZ  LYS A 160     -18.071  11.286 -27.084  1.00 84.24           N
ATOM   2317 1HZ  LYS A 160     -18.458  11.983 -27.711  1.00 84.24           H
ATOM   2318 2HZ  LYS A 160     -18.148  10.369 -27.510  1.00 84.24           H
ATOM   2319 3HZ  LYS A 160     -18.584  11.295 -26.209  1.00 84.24           H
ATOM   2320  HN  LYS A 160     -12.034   9.896 -26.034  1.00 84.24           H
ATOM   2321  N   ARG A 161     -11.579   8.356 -23.183  1.00 85.50           N
ATOM   2322  CA  ARG A 161     -11.069   7.479 -22.142  1.00 85.50           C
ATOM   2323  C   ARG A 161      -9.930   8.162 -21.383  1.00 85.50           C
ATOM   2324  O   ARG A 161      -9.798   7.994 -20.172  1.00 85.50           O
ATOM   2325  HA  ARG A 161     -11.922   7.296 -21.489  1.00 85.50           H
ATOM   2326  CB  ARG A 161     -10.561   6.162 -22.732  1.00 85.50           C
ATOM   2327 1HB  ARG A 161      -9.932   6.366 -23.599  1.00 85.50           H
ATOM   2328 2HB  ARG A 161      -9.938   5.647 -22.001  1.00 85.50           H
ATOM   2329  CG  ARG A 161     -11.726   5.259 -23.143  1.00 85.50           C
ATOM   2330 1HG  ARG A 161     -12.253   4.913 -22.254  1.00 85.50           H
ATOM   2331 2HG  ARG A 161     -12.442   5.830 -23.735  1.00 85.50           H
ATOM   2332  CD  ARG A 161     -11.231   4.057 -23.950  1.00 85.50           C
ATOM   2333 1HD  ARG A 161     -12.079   3.524 -24.381  1.00 85.50           H
ATOM   2334 2HD  ARG A 161     -10.612   4.397 -24.780  1.00 85.50           H
ATOM   2335  NE  ARG A 161     -10.453   3.149 -23.078  1.00 85.50           N
ATOM   2336  HE  ARG A 161     -10.468   3.317 -22.093  1.00 85.50           H
ATOM   2337  CZ  ARG A 161      -9.729   2.114 -23.528  1.00 85.50           C
ATOM   2338  NH1 ARG A 161      -9.673   1.842 -24.838  1.00 85.50           N
ATOM   2339 1HH1 ARG A 161     -10.173   2.412 -25.490  1.00 85.50           H
ATOM   2340 2HH1 ARG A 161      -9.131   1.068 -25.165  1.00 85.50           H
ATOM   2341  NH2 ARG A 161      -9.063   1.356 -22.646  1.00 85.50           N
ATOM   2342 1HH2 ARG A 161      -8.518   0.580 -22.965  1.00 85.50           H
ATOM   2343 2HH2 ARG A 161      -9.110   1.566 -21.670  1.00 85.50           H
ATOM   2344  HN  ARG A 161     -11.518   7.990 -24.111  1.00 85.50           H
ATOM   2345  N   LEU A 162      -9.136   8.919 -22.126  1.00 86.53           N
ATOM   2346  CA  LEU A 162      -7.998   9.609 -21.543  1.00 86.53           C
ATOM   2347  C   LEU A 162      -8.499  10.694 -20.588  1.00 86.53           C
ATOM   2348  O   LEU A 162      -7.949  10.874 -19.503  1.00 86.53           O
ATOM   2349  HA  LEU A 162      -7.433   8.876 -20.967  1.00 86.53           H
ATOM   2350  CB  LEU A 162      -7.071  10.135 -22.640  1.00 86.53           C
ATOM   2351 1HB  LEU A 162      -6.854   9.318 -23.328  1.00 86.53           H
ATOM   2352 2HB  LEU A 162      -7.607  10.896 -23.207  1.00 86.53           H
ATOM   2353  CG  LEU A 162      -5.744  10.732 -22.167  1.00 86.53           C
ATOM   2354  HG  LEU A 162      -5.958  11.478 -21.401  1.00 86.53           H
ATOM   2355  CD1 LEU A 162      -4.860   9.663 -21.522  1.00 86.53           C
ATOM   2356 1HD1 LEU A 162      -5.376   9.234 -20.663  1.00 86.53           H
ATOM   2357 2HD1 LEU A 162      -4.651   8.878 -22.249  1.00 86.53           H
ATOM   2358 3HD1 LEU A 162      -3.923  10.114 -21.195  1.00 86.53           H
ATOM   2359  CD2 LEU A 162      -5.028  11.454 -23.311  1.00 86.53           C
ATOM   2360 1HD2 LEU A 162      -4.826  10.747 -24.116  1.00 86.53           H
ATOM   2361 2HD2 LEU A 162      -5.660  12.259 -23.685  1.00 86.53           H
ATOM   2362 3HD2 LEU A 162      -4.088  11.868 -22.948  1.00 86.53           H
ATOM   2363  HN  LEU A 162      -9.260   9.064 -23.108  1.00 86.53           H
ATOM   2364  N   LEU A 163      -9.539  11.389 -21.027  1.00 88.89           N
ATOM   2365  CA  LEU A 163     -10.116  12.457 -20.228  1.00 88.89           C
ATOM   2366  C   LEU A 163     -10.655  11.876 -18.920  1.00 88.89           C
ATOM   2367  O   LEU A 163     -10.346  12.377 -17.840  1.00 88.89           O
ATOM   2368  HA  LEU A 163      -9.314  13.157 -19.991  1.00 88.89           H
ATOM   2369  CB  LEU A 163     -11.162  13.226 -21.037  1.00 88.89           C
ATOM   2370 1HB  LEU A 163     -10.706  13.546 -21.974  1.00 88.89           H
ATOM   2371 2HB  LEU A 163     -11.969  12.540 -21.295  1.00 88.89           H
ATOM   2372  CG  LEU A 163     -11.771  14.451 -20.354  1.00 88.89           C
ATOM   2373  HG  LEU A 163     -12.147  14.146 -19.377  1.00 88.89           H
ATOM   2374  CD1 LEU A 163     -10.712  15.529 -20.114  1.00 88.89           C
ATOM   2375 1HD1 LEU A 163      -9.924  15.128 -19.476  1.00 88.89           H
ATOM   2376 2HD1 LEU A 163     -10.284  15.837 -21.068  1.00 88.89           H
ATOM   2377 3HD1 LEU A 163     -11.171  16.389 -19.627  1.00 88.89           H
ATOM   2378  CD2 LEU A 163     -12.963  14.987 -21.149  1.00 88.89           C
ATOM   2379 1HD2 LEU A 163     -12.635  15.272 -22.149  1.00 88.89           H
ATOM   2380 2HD2 LEU A 163     -13.727  14.213 -21.224  1.00 88.89           H
ATOM   2381 3HD2 LEU A 163     -13.377  15.858 -20.641  1.00 88.89           H
ATOM   2382  HN  LEU A 163      -9.984  11.233 -21.908  1.00 88.89           H
ATOM   2383  N   TYR A 164     -11.452  10.827 -19.060  1.00 90.45           N
ATOM   2384  CA  TYR A 164     -12.025  10.163 -17.901  1.00 90.45           C
ATOM   2385  C   TYR A 164     -10.929   9.652 -16.964  1.00 90.45           C
ATOM   2386  O   TYR A 164     -11.078   9.702 -15.744  1.00 90.45           O
ATOM   2387  HA  TYR A 164     -12.640  10.888 -17.368  1.00 90.45           H
ATOM   2388  CB  TYR A 164     -12.812   8.969 -18.446  1.00 90.45           C
ATOM   2389 1HB  TYR A 164     -12.208   8.462 -19.198  1.00 90.45           H
ATOM   2390 2HB  TYR A 164     -12.978   8.257 -17.638  1.00 90.45           H
ATOM   2391  CG  TYR A 164     -14.161   9.342 -19.063  1.00 90.45           C
ATOM   2392  CD1 TYR A 164     -15.127   9.955 -18.291  1.00 90.45           C
ATOM   2393  HD1 TYR A 164     -14.928  10.173 -17.242  1.00 90.45           H
ATOM   2394  CD2 TYR A 164     -14.412   9.065 -20.392  1.00 90.45           C
ATOM   2395  HD2 TYR A 164     -13.649   8.581 -21.001  1.00 90.45           H
ATOM   2396  CE1 TYR A 164     -16.397  10.306 -18.872  1.00 90.45           C
ATOM   2397  HE1 TYR A 164     -17.169  10.790 -18.273  1.00 90.45           H
ATOM   2398  CE2 TYR A 164     -15.682   9.416 -20.972  1.00 90.45           C
ATOM   2399  HE2 TYR A 164     -15.894   9.203 -22.020  1.00 90.45           H
ATOM   2400  CZ  TYR A 164     -16.612  10.019 -20.184  1.00 90.45           C
ATOM   2401  OH  TYR A 164     -17.811  10.351 -20.732  1.00 90.45           O
ATOM   2402  HH  TYR A 164     -18.384  10.808 -20.052  1.00 90.45           H
ATOM   2403  HN  TYR A 164     -11.706  10.431 -19.942  1.00 90.45           H
ATOM   2404  N   SER A 165      -9.853   9.171 -17.570  1.00 91.86           N
ATOM   2405  CA  SER A 165      -8.750   8.616 -16.806  1.00 91.86           C
ATOM   2406  C   SER A 165      -8.180   9.676 -15.861  1.00 91.86           C
ATOM   2407  O   SER A 165      -7.755   9.360 -14.751  1.00 91.86           O
ATOM   2408  HA  SER A 165      -9.178   7.789 -16.239  1.00 91.86           H
ATOM   2409  CB  SER A 165      -7.652   8.084 -17.730  1.00 91.86           C
ATOM   2410 1HB  SER A 165      -7.017   7.391 -17.177  1.00 91.86           H
ATOM   2411 2HB  SER A 165      -8.106   7.520 -18.545  1.00 91.86           H
ATOM   2412  OG  SER A 165      -6.852   9.134 -18.267  1.00 91.86           O
ATOM   2413  HG  SER A 165      -7.375   9.986 -18.288  1.00 91.86           H
ATOM   2414  HN  SER A 165      -9.730   9.158 -18.562  1.00 91.86           H
ATOM   2415  N   LYS A 166      -8.191  10.913 -16.337  1.00 93.30           N
ATOM   2416  CA  LYS A 166      -7.671  12.021 -15.553  1.00 93.30           C
ATOM   2417  C   LYS A 166      -8.569  12.246 -14.336  1.00 93.30           C
ATOM   2418  O   LYS A 166      -8.081  12.374 -13.214  1.00 93.30           O
ATOM   2419  HA  LYS A 166      -6.679  11.735 -15.202  1.00 93.30           H
ATOM   2420  CB  LYS A 166      -7.500  13.263 -16.430  1.00 93.30           C
ATOM   2421 1HB  LYS A 166      -8.421  13.455 -16.980  1.00 93.30           H
ATOM   2422 2HB  LYS A 166      -7.318  14.134 -15.801  1.00 93.30           H
ATOM   2423  CG  LYS A 166      -6.340  13.086 -17.412  1.00 93.30           C
ATOM   2424 1HG  LYS A 166      -5.421  12.885 -16.863  1.00 93.30           H
ATOM   2425 2HG  LYS A 166      -6.527  12.221 -18.049  1.00 93.30           H
ATOM   2426  CD  LYS A 166      -6.160  14.334 -18.279  1.00 93.30           C
ATOM   2427 1HD  LYS A 166      -7.067  14.513 -18.857  1.00 93.30           H
ATOM   2428 2HD  LYS A 166      -6.011  15.205 -17.642  1.00 93.30           H
ATOM   2429  CE  LYS A 166      -4.969  14.177 -19.225  1.00 93.30           C
ATOM   2430 1HE  LYS A 166      -4.077  13.914 -18.656  1.00 93.30           H
ATOM   2431 2HE  LYS A 166      -5.155  13.359 -19.922  1.00 93.30           H
ATOM   2432  NZ  LYS A 166      -4.734  15.431 -19.975  1.00 93.30           N
ATOM   2433 1HZ  LYS A 166      -3.954  15.304 -20.611  1.00 93.30           H
ATOM   2434 2HZ  LYS A 166      -5.565  15.669 -20.504  1.00 93.30           H
ATOM   2435 3HZ  LYS A 166      -4.521  16.179 -19.325  1.00 93.30           H
ATOM   2436  HN  LYS A 166      -8.547  11.163 -17.237  1.00 93.30           H
ATOM   2437  N   MET A 167      -9.868  12.287 -14.598  1.00 94.81           N
ATOM   2438  CA  MET A 167     -10.836  12.548 -13.547  1.00 94.81           C
ATOM   2439  C   MET A 167     -10.816  11.437 -12.495  1.00 94.81           C
ATOM   2440  O   MET A 167     -10.871  11.710 -11.297  1.00 94.81           O
ATOM   2441  HA  MET A 167     -10.529  13.491 -13.094  1.00 94.81           H
ATOM   2442  CB  MET A 167     -12.235  12.652 -14.155  1.00 94.81           C
ATOM   2443 1HB  MET A 167     -12.454  11.750 -14.728  1.00 94.81           H
ATOM   2444 2HB  MET A 167     -12.978  12.712 -13.360  1.00 94.81           H
ATOM   2445  CG  MET A 167     -12.350  13.879 -15.062  1.00 94.81           C
ATOM   2446 1HG  MET A 167     -12.014  14.768 -14.529  1.00 94.81           H
ATOM   2447 2HG  MET A 167     -11.700  13.762 -15.929  1.00 94.81           H
ATOM   2448  SD  MET A 167     -14.041  14.089 -15.593  1.00 94.81           S
ATOM   2449  CE  MET A 167     -14.223  12.645 -16.627  1.00 94.81           C
ATOM   2450 1HE  MET A 167     -13.496  12.685 -17.438  1.00 94.81           H
ATOM   2451 2HE  MET A 167     -14.055  11.748 -16.031  1.00 94.81           H
ATOM   2452 3HE  MET A 167     -15.231  12.621 -17.043  1.00 94.81           H
ATOM   2453  HN  MET A 167     -10.259  12.146 -15.508  1.00 94.81           H
ATOM   2454  N   VAL A 168     -10.739  10.207 -12.982  1.00 95.22           N
ATOM   2455  CA  VAL A 168     -10.731   9.052 -12.100  1.00 95.22           C
ATOM   2456  C   VAL A 168      -9.524   9.139 -11.164  1.00 95.22           C
ATOM   2457  O   VAL A 168      -9.645   8.893  -9.965  1.00 95.22           O
ATOM   2458  HA  VAL A 168     -11.642   9.089 -11.502  1.00 95.22           H
ATOM   2459  CB  VAL A 168     -10.758   7.764 -12.925  1.00 95.22           C
ATOM   2460  HB  VAL A 168      -9.969   7.829 -13.674  1.00 95.22           H
ATOM   2461  CG1 VAL A 168     -10.471   6.545 -12.046  1.00 95.22           C
ATOM   2462 1HG1 VAL A 168      -9.486   6.648 -11.591  1.00 95.22           H
ATOM   2463 2HG1 VAL A 168     -11.227   6.474 -11.264  1.00 95.22           H
ATOM   2464 3HG1 VAL A 168     -10.495   5.643 -12.657  1.00 95.22           H
ATOM   2465  CG2 VAL A 168     -12.091   7.609 -13.658  1.00 95.22           C
ATOM   2466 1HG2 VAL A 168     -12.904   7.576 -12.932  1.00 95.22           H
ATOM   2467 2HG2 VAL A 168     -12.238   8.456 -14.329  1.00 95.22           H
ATOM   2468 3HG2 VAL A 168     -12.083   6.686 -14.237  1.00 95.22           H
ATOM   2469  HN  VAL A 168     -10.682   9.994 -13.957  1.00 95.22           H
ATOM   2470  N   CYS A 169      -8.387   9.488 -11.748  1.00 95.83           N
ATOM   2471  CA  CYS A 169      -7.155   9.590 -10.985  1.00 95.83           C
ATOM   2472  C   CYS A 169      -7.372  10.599  -9.855  1.00 95.83           C
ATOM   2473  O   CYS A 169      -7.017  10.336  -8.707  1.00 95.83           O
ATOM   2474  HA  CYS A 169      -6.952   8.597 -10.584  1.00 95.83           H
ATOM   2475  CB  CYS A 169      -5.970   9.975 -11.873  1.00 95.83           C
ATOM   2476 1HB  CYS A 169      -6.240  10.817 -12.509  1.00 95.83           H
ATOM   2477 2HB  CYS A 169      -5.131  10.297 -11.255  1.00 95.83           H
ATOM   2478  SG  CYS A 169      -5.473   8.547 -12.905  1.00 95.83           S
ATOM   2479  HG  CYS A 169      -6.439   8.686 -13.808  1.00 95.83           H
ATOM   2480  HN  CYS A 169      -8.300   9.699 -12.721  1.00 95.83           H
ATOM   2481  N   PHE A 170      -7.954  11.732 -10.220  1.00 96.33           N
ATOM   2482  CA  PHE A 170      -8.188  12.796  -9.258  1.00 96.33           C
ATOM   2483  C   PHE A 170      -9.090  12.317  -8.119  1.00 96.33           C
ATOM   2484  O   PHE A 170      -8.801  12.560  -6.949  1.00 96.33           O
ATOM   2485  HA  PHE A 170      -7.219  13.086  -8.854  1.00 96.33           H
ATOM   2486  CB  PHE A 170      -8.892  13.929 -10.008  1.00 96.33           C
ATOM   2487 1HB  PHE A 170      -8.277  14.225 -10.858  1.00 96.33           H
ATOM   2488 2HB  PHE A 170      -9.833  13.555 -10.411  1.00 96.33           H
ATOM   2489  CG  PHE A 170      -9.176  15.162  -9.148  1.00 96.33           C
ATOM   2490  CD1 PHE A 170     -10.415  15.353  -8.621  1.00 96.33           C
ATOM   2491  HD1 PHE A 170     -11.206  14.627  -8.812  1.00 96.33           H
ATOM   2492  CD2 PHE A 170      -8.189  16.067  -8.910  1.00 96.33           C
ATOM   2493  HD2 PHE A 170      -7.196  15.915  -9.332  1.00 96.33           H
ATOM   2494  CE1 PHE A 170     -10.679  16.497  -7.823  1.00 96.33           C
ATOM   2495  HE1 PHE A 170     -11.672  16.650  -7.401  1.00 96.33           H
ATOM   2496  CE2 PHE A 170      -8.453  17.212  -8.112  1.00 96.33           C
ATOM   2497  HE2 PHE A 170      -7.662  17.937  -7.921  1.00 96.33           H
ATOM   2498  CZ  PHE A 170      -9.692  17.402  -7.585  1.00 96.33           C
ATOM   2499  HZ  PHE A 170      -9.895  18.281  -6.972  1.00 96.33           H
ATOM   2500  HN  PHE A 170      -8.262  11.928 -11.150  1.00 96.33           H
ATOM   2501  N   THR A 171     -10.166  11.644  -8.502  1.00 96.55           N
ATOM   2502  CA  THR A 171     -11.121  11.144  -7.528  1.00 96.55           C
ATOM   2503  C   THR A 171     -10.437  10.185  -6.552  1.00 96.55           C
ATOM   2504  O   THR A 171     -10.736  10.190  -5.359  1.00 96.55           O
ATOM   2505  HA  THR A 171     -11.489  11.987  -6.944  1.00 96.55           H
ATOM   2506  CB  THR A 171     -12.284  10.506  -8.292  1.00 96.55           C
ATOM   2507  HB  THR A 171     -11.955   9.616  -8.828  1.00 96.55           H
ATOM   2508  OG1 THR A 171     -12.788  11.562  -9.104  1.00 96.55           O
ATOM   2509  HG1 THR A 171     -13.230  11.187  -9.918  1.00 96.55           H
ATOM   2510  CG2 THR A 171     -13.457  10.146  -7.378  1.00 96.55           C
ATOM   2511 1HG2 THR A 171     -13.829  11.048  -6.892  1.00 96.55           H
ATOM   2512 2HG2 THR A 171     -13.123   9.437  -6.620  1.00 96.55           H
ATOM   2513 3HG2 THR A 171     -14.254   9.696  -7.970  1.00 96.55           H
ATOM   2514  HN  THR A 171     -10.388  11.439  -9.455  1.00 96.55           H
ATOM   2515  N   ILE A 172      -9.530   9.386  -7.095  1.00 96.31           N
ATOM   2516  CA  ILE A 172      -8.844   8.383  -6.299  1.00 96.31           C
ATOM   2517  C   ILE A 172      -8.015   9.076  -5.216  1.00 96.31           C
ATOM   2518  O   ILE A 172      -8.038   8.668  -4.056  1.00 96.31           O
ATOM   2519  HA  ILE A 172      -9.606   7.774  -5.814  1.00 96.31           H
ATOM   2520  CB  ILE A 172      -8.026   7.453  -7.198  1.00 96.31           C
ATOM   2521  HB  ILE A 172      -7.498   8.063  -7.930  1.00 96.31           H
ATOM   2522  CG1 ILE A 172      -8.938   6.502  -7.976  1.00 96.31           C
ATOM   2523 1HG1 ILE A 172      -9.418   5.807  -7.287  1.00 96.31           H
ATOM   2524 2HG1 ILE A 172      -9.732   7.069  -8.462  1.00 96.31           H
ATOM   2525  CG2 ILE A 172      -6.968   6.699  -6.390  1.00 96.31           C
ATOM   2526 1HG2 ILE A 172      -6.293   7.414  -5.920  1.00 96.31           H
ATOM   2527 2HG2 ILE A 172      -7.457   6.101  -5.620  1.00 96.31           H
ATOM   2528 3HG2 ILE A 172      -6.402   6.046  -7.053  1.00 96.31           H
ATOM   2529  CD1 ILE A 172      -8.146   5.721  -9.027  1.00 96.31           C
ATOM   2530 1HD1 ILE A 172      -7.687   6.418  -9.729  1.00 96.31           H
ATOM   2531 2HD1 ILE A 172      -7.369   5.136  -8.536  1.00 96.31           H
ATOM   2532 3HD1 ILE A 172      -8.818   5.053  -9.566  1.00 96.31           H
ATOM   2533  HN  ILE A 172      -9.262   9.417  -8.058  1.00 96.31           H
ATOM   2534  N   TRP A 173      -7.303  10.112  -5.633  1.00 96.60           N
ATOM   2535  CA  TRP A 173      -6.411  10.819  -4.730  1.00 96.60           C
ATOM   2536  C   TRP A 173      -7.252  11.399  -3.592  1.00 96.60           C
ATOM   2537  O   TRP A 173      -6.888  11.280  -2.423  1.00 96.60           O
ATOM   2538  HA  TRP A 173      -5.696  10.097  -4.335  1.00 96.60           H
ATOM   2539  CB  TRP A 173      -5.603  11.882  -5.478  1.00 96.60           C
ATOM   2540 1HB  TRP A 173      -6.252  12.374  -6.202  1.00 96.60           H
ATOM   2541 2HB  TRP A 173      -5.280  12.644  -4.769  1.00 96.60           H
ATOM   2542  CG  TRP A 173      -4.375  11.332  -6.207  1.00 96.60           C
ATOM   2543  CD1 TRP A 173      -4.174  11.237  -7.528  1.00 96.60           C
ATOM   2544  HD1 TRP A 173      -4.894  11.555  -8.283  1.00 96.60           H
ATOM   2545  CD2 TRP A 173      -3.179  10.802  -5.597  1.00 96.60           C
ATOM   2546  NE1 TRP A 173      -2.941  10.687  -7.814  1.00 96.60           N
ATOM   2547  HE1 TRP A 173      -2.566  10.516  -8.725  1.00 96.60           H
ATOM   2548  CE2 TRP A 173      -2.317  10.413  -6.602  1.00 96.60           C
ATOM   2549  CE3 TRP A 173      -2.838  10.655  -4.241  1.00 96.60           C
ATOM   2550  HE3 TRP A 173      -3.501  10.954  -3.429  1.00 96.60           H
ATOM   2551  CZ2 TRP A 173      -1.058   9.853  -6.358  1.00 96.60           C
ATOM   2552  HZ2 TRP A 173      -0.394   9.554  -7.170  1.00 96.60           H
ATOM   2553  CZ3 TRP A 173      -1.575  10.094  -4.014  1.00 96.60           C
ATOM   2554  HZ3 TRP A 173      -1.261   9.958  -2.979  1.00 96.60           H
ATOM   2555  CH2 TRP A 173      -0.696   9.698  -5.014  1.00 96.60           C
ATOM   2556  HH2 TRP A 173       0.272   9.268  -4.754  1.00 96.60           H
ATOM   2557  HN  TRP A 173      -7.328  10.469  -6.567  1.00 96.60           H
ATOM   2558  N   VAL A 174      -8.362  12.015  -3.973  1.00 96.56           N
ATOM   2559  CA  VAL A 174      -9.223  12.673  -3.006  1.00 96.56           C
ATOM   2560  C   VAL A 174      -9.745  11.638  -2.007  1.00 96.56           C
ATOM   2561  O   VAL A 174      -9.748  11.880  -0.801  1.00 96.56           O
ATOM   2562  HA  VAL A 174      -8.618  13.404  -2.470  1.00 96.56           H
ATOM   2563  CB  VAL A 174     -10.343  13.424  -3.728  1.00 96.56           C
ATOM   2564  HB  VAL A 174     -10.850  12.719  -4.387  1.00 96.56           H
ATOM   2565  CG1 VAL A 174     -11.374  13.960  -2.733  1.00 96.56           C
ATOM   2566 1HG1 VAL A 174     -11.812  13.129  -2.179  1.00 96.56           H
ATOM   2567 2HG1 VAL A 174     -10.887  14.644  -2.038  1.00 96.56           H
ATOM   2568 3HG1 VAL A 174     -12.159  14.490  -3.273  1.00 96.56           H
ATOM   2569  CG2 VAL A 174      -9.778  14.553  -4.593  1.00 96.56           C
ATOM   2570 1HG2 VAL A 174      -9.235  15.257  -3.962  1.00 96.56           H
ATOM   2571 2HG2 VAL A 174      -9.100  14.135  -5.338  1.00 96.56           H
ATOM   2572 3HG2 VAL A 174     -10.595  15.070  -5.095  1.00 96.56           H
ATOM   2573  HN  VAL A 174      -8.674  12.068  -4.922  1.00 96.56           H
ATOM   2574  N   LEU A 175     -10.174  10.506  -2.546  1.00 95.36           N
ATOM   2575  CA  LEU A 175     -10.796   9.477  -1.730  1.00 95.36           C
ATOM   2576  C   LEU A 175      -9.766   8.921  -0.745  1.00 95.36           C
ATOM   2577  O   LEU A 175     -10.063   8.744   0.435  1.00 95.36           O
ATOM   2578  HA  LEU A 175     -11.596   9.951  -1.162  1.00 95.36           H
ATOM   2579  CB  LEU A 175     -11.440   8.408  -2.615  1.00 95.36           C
ATOM   2580 1HB  LEU A 175     -12.122   8.901  -3.308  1.00 95.36           H
ATOM   2581 2HB  LEU A 175     -10.658   7.942  -3.215  1.00 95.36           H
ATOM   2582  CG  LEU A 175     -12.209   7.306  -1.884  1.00 95.36           C
ATOM   2583  HG  LEU A 175     -11.537   6.842  -1.163  1.00 95.36           H
ATOM   2584  CD1 LEU A 175     -13.385   7.888  -1.097  1.00 95.36           C
ATOM   2585 1HD1 LEU A 175     -13.012   8.601  -0.361  1.00 95.36           H
ATOM   2586 2HD1 LEU A 175     -14.066   8.394  -1.781  1.00 95.36           H
ATOM   2587 3HD1 LEU A 175     -13.914   7.083  -0.587  1.00 95.36           H
ATOM   2588  CD2 LEU A 175     -12.656   6.212  -2.856  1.00 95.36           C
ATOM   2589 1HD2 LEU A 175     -13.304   6.645  -3.617  1.00 95.36           H
ATOM   2590 2HD2 LEU A 175     -11.780   5.770  -3.332  1.00 95.36           H
ATOM   2591 3HD2 LEU A 175     -13.200   5.441  -2.310  1.00 95.36           H
ATOM   2592  HN  LEU A 175     -10.101  10.287  -3.519  1.00 95.36           H
ATOM   2593  N   ALA A 176      -8.576   8.660  -1.267  1.00 95.38           N
ATOM   2594  CA  ALA A 176      -7.525   8.054  -0.467  1.00 95.38           C
ATOM   2595  C   ALA A 176      -7.132   9.011   0.660  1.00 95.38           C
ATOM   2596  O   ALA A 176      -6.812   8.576   1.765  1.00 95.38           O
ATOM   2597  HA  ALA A 176      -7.925   7.139  -0.032  1.00 95.38           H
ATOM   2598  CB  ALA A 176      -6.341   7.696  -1.368  1.00 95.38           C
ATOM   2599 1HB  ALA A 176      -6.666   6.992  -2.133  1.00 95.38           H
ATOM   2600 2HB  ALA A 176      -5.960   8.600  -1.844  1.00 95.38           H
ATOM   2601 3HB  ALA A 176      -5.552   7.242  -0.767  1.00 95.38           H
ATOM   2602  HN  ALA A 176      -8.326   8.855  -2.215  1.00 95.38           H
ATOM   2603  N   ALA A 177      -7.168  10.297   0.341  1.00 95.09           N
ATOM   2604  CA  ALA A 177      -6.794  11.318   1.305  1.00 95.09           C
ATOM   2605  C   ALA A 177      -7.803  11.321   2.455  1.00 95.09           C
ATOM   2606  O   ALA A 177      -7.426  11.471   3.616  1.00 95.09           O
ATOM   2607  HA  ALA A 177      -5.810  11.060   1.697  1.00 95.09           H
ATOM   2608  CB  ALA A 177      -6.705  12.675   0.604  1.00 95.09           C
ATOM   2609 1HB  ALA A 177      -5.954  12.627  -0.185  1.00 95.09           H
ATOM   2610 2HB  ALA A 177      -7.673  12.923   0.169  1.00 95.09           H
ATOM   2611 3HB  ALA A 177      -6.424  13.440   1.327  1.00 95.09           H
ATOM   2612  HN  ALA A 177      -7.446  10.643  -0.555  1.00 95.09           H
ATOM   2613  N   ALA A 178      -9.066  11.154   2.093  1.00 95.26           N
ATOM   2614  CA  ALA A 178     -10.138  11.187   3.074  1.00 95.26           C
ATOM   2615  C   ALA A 178     -10.024   9.965   3.988  1.00 95.26           C
ATOM   2616  O   ALA A 178     -10.312  10.048   5.181  1.00 95.26           O
ATOM   2617  HA  ALA A 178     -10.013  12.090   3.671  1.00 95.26           H
ATOM   2618  CB  ALA A 178     -11.487  11.253   2.355  1.00 95.26           C
ATOM   2619 1HB  ALA A 178     -11.528  12.154   1.743  1.00 95.26           H
ATOM   2620 2HB  ALA A 178     -11.603  10.376   1.719  1.00 95.26           H
ATOM   2621 3HB  ALA A 178     -12.290  11.278   3.092  1.00 95.26           H
ATOM   2622  HN  ALA A 178      -9.362  10.999   1.150  1.00 95.26           H
ATOM   2623  N   LEU A 179      -9.603   8.858   3.393  1.00 93.71           N
ATOM   2624  CA  LEU A 179      -9.603   7.585   4.094  1.00 93.71           C
ATOM   2625  C   LEU A 179      -8.440   7.555   5.088  1.00 93.71           C
ATOM   2626  O   LEU A 179      -8.417   6.728   5.997  1.00 93.71           O
ATOM   2627  HA  LEU A 179     -10.537   7.520   4.653  1.00 93.71           H
ATOM   2628  CB  LEU A 179      -9.591   6.425   3.097  1.00 93.71           C
ATOM   2629 1HB  LEU A 179      -8.772   6.583   2.396  1.00 93.71           H
ATOM   2630 2HB  LEU A 179      -9.371   5.506   3.642  1.00 93.71           H
ATOM   2631  CG  LEU A 179     -10.877   6.214   2.297  1.00 93.71           C
ATOM   2632  HG  LEU A 179     -11.100   7.136   1.759  1.00 93.71           H
ATOM   2633  CD1 LEU A 179     -10.698   5.112   1.251  1.00 93.71           C
ATOM   2634 1HD1 LEU A 179      -9.900   5.391   0.563  1.00 93.71           H
ATOM   2635 2HD1 LEU A 179     -10.439   4.177   1.748  1.00 93.71           H
ATOM   2636 3HD1 LEU A 179     -11.628   4.983   0.696  1.00 93.71           H
ATOM   2637  CD2 LEU A 179     -12.061   5.935   3.226  1.00 93.71           C
ATOM   2638 1HD2 LEU A 179     -11.862   5.037   3.809  1.00 93.71           H
ATOM   2639 2HD2 LEU A 179     -12.202   6.782   3.898  1.00 93.71           H
ATOM   2640 3HD2 LEU A 179     -12.963   5.789   2.631  1.00 93.71           H
ATOM   2641  HN  LEU A 179      -9.267   8.822   2.452  1.00 93.71           H
ATOM   2642  N   CYS A 180      -7.502   8.468   4.880  1.00 94.32           N
ATOM   2643  CA  CYS A 180      -6.302   8.507   5.698  1.00 94.32           C
ATOM   2644  C   CYS A 180      -6.499   9.561   6.790  1.00 94.32           C
ATOM   2645  O   CYS A 180      -5.565   9.884   7.522  1.00 94.32           O
ATOM   2646  HA  CYS A 180      -6.188   7.515   6.134  1.00 94.32           H
ATOM   2647  CB  CYS A 180      -5.054   8.783   4.858  1.00 94.32           C
ATOM   2648 1HB  CYS A 180      -4.159   8.525   5.425  1.00 94.32           H
ATOM   2649 2HB  CYS A 180      -5.059   8.155   3.967  1.00 94.32           H
ATOM   2650  SG  CYS A 180      -5.001  10.548   4.377  1.00 94.32           S
ATOM   2651  HG  CYS A 180      -3.811  10.495   3.784  1.00 94.32           H
ATOM   2652  HN  CYS A 180      -7.553   9.170   4.170  1.00 94.32           H
ATOM   2653  N   ILE A 181      -7.722  10.066   6.866  1.00 94.89           N
ATOM   2654  CA  ILE A 181      -8.055  11.070   7.862  1.00 94.89           C
ATOM   2655  C   ILE A 181      -7.753  10.519   9.257  1.00 94.89           C
ATOM   2656  O   ILE A 181      -7.122  11.192  10.071  1.00 94.89           O
ATOM   2657  HA  ILE A 181      -7.413  11.933   7.685  1.00 94.89           H
ATOM   2658  CB  ILE A 181      -9.501  11.539   7.687  1.00 94.89           C
ATOM   2659  HB  ILE A 181     -10.125  10.663   7.506  1.00 94.89           H
ATOM   2660  CG1 ILE A 181      -9.638  12.451   6.466  1.00 94.89           C
ATOM   2661 1HG1 ILE A 181      -9.057  13.360   6.620  1.00 94.89           H
ATOM   2662 2HG1 ILE A 181      -9.224  11.954   5.588  1.00 94.89           H
ATOM   2663  CG2 ILE A 181     -10.020  12.207   8.962  1.00 94.89           C
ATOM   2664 1HG2 ILE A 181      -9.981  11.495   9.787  1.00 94.89           H
ATOM   2665 2HG2 ILE A 181      -9.398  13.071   9.198  1.00 94.89           H
ATOM   2666 3HG2 ILE A 181     -11.049  12.531   8.810  1.00 94.89           H
ATOM   2667  CD1 ILE A 181     -11.103  12.812   6.212  1.00 94.89           C
ATOM   2668 1HD1 ILE A 181     -11.675  11.902   6.034  1.00 94.89           H
ATOM   2669 2HD1 ILE A 181     -11.505  13.330   7.082  1.00 94.89           H
ATOM   2670 3HD1 ILE A 181     -11.171  13.461   5.339  1.00 94.89           H
ATOM   2671  HN  ILE A 181      -8.475   9.802   6.264  1.00 94.89           H
ATOM   2672  N   PRO A 182      -8.194   9.290   9.557  1.00 93.57           N
ATOM   2673  CA  PRO A 182      -8.026   8.736  10.903  1.00 93.57           C
ATOM   2674  C   PRO A 182      -6.583   8.801  11.377  1.00 93.57           C
ATOM   2675  O   PRO A 182      -6.318   9.170  12.520  1.00 93.57           O
ATOM   2676  HA  PRO A 182      -8.590   9.326  11.624  1.00 93.57           H
ATOM   2677  CB  PRO A 182      -8.513   7.292  10.763  1.00 93.57           C
ATOM   2678 1HB  PRO A 182      -7.694   6.613  10.524  1.00 93.57           H
ATOM   2679 2HB  PRO A 182      -8.966   6.930  11.687  1.00 93.57           H
ATOM   2680  CG  PRO A 182      -9.529   7.370   9.630  1.00 93.57           C
ATOM   2681 1HG  PRO A 182      -9.705   6.395   9.176  1.00 93.57           H
ATOM   2682 2HG  PRO A 182     -10.499   7.725   9.980  1.00 93.57           H
ATOM   2683  CD  PRO A 182      -8.881   8.344   8.660  1.00 93.57           C
ATOM   2684 1HD  PRO A 182      -8.179   7.843   7.993  1.00 93.57           H
ATOM   2685 2HD  PRO A 182      -9.619   8.837   8.028  1.00 93.57           H
ATOM   2686  N   GLU A 183      -5.681   8.436  10.478  1.00 93.74           N
ATOM   2687  CA  GLU A 183      -4.264   8.427  10.800  1.00 93.74           C
ATOM   2688  C   GLU A 183      -3.805   9.827  11.213  1.00 93.74           C
ATOM   2689  O   GLU A 183      -3.019   9.976  12.147  1.00 93.74           O
ATOM   2690  HA  GLU A 183      -4.162   7.741  11.641  1.00 93.74           H
ATOM   2691  CB  GLU A 183      -3.437   7.904   9.623  1.00 93.74           C
ATOM   2692 1HB  GLU A 183      -3.852   8.279   8.688  1.00 93.74           H
ATOM   2693 2HB  GLU A 183      -2.389   8.167   9.765  1.00 93.74           H
ATOM   2694  CG  GLU A 183      -3.493   6.377   9.550  1.00 93.74           C
ATOM   2695 1HG  GLU A 183      -2.781   6.019   8.806  1.00 93.74           H
ATOM   2696 2HG  GLU A 183      -3.192   5.953  10.508  1.00 93.74           H
ATOM   2697  CD  GLU A 183      -4.900   5.896   9.192  1.00 93.74           C
ATOM   2698  OE1 GLU A 183      -5.214   4.741   9.552  1.00 93.74           O
ATOM   2699  OE2 GLU A 183      -5.631   6.694   8.566  1.00 93.74           O
ATOM   2700  HN  GLU A 183      -5.904   8.150   9.546  1.00 93.74           H
ATOM   2701  N   ILE A 184      -4.316  10.818  10.496  1.00 94.81           N
ATOM   2702  CA  ILE A 184      -3.865  12.187  10.684  1.00 94.81           C
ATOM   2703  C   ILE A 184      -4.270  12.666  12.079  1.00 94.81           C
ATOM   2704  O   ILE A 184      -3.519  13.389  12.733  1.00 94.81           O
ATOM   2705  HA  ILE A 184      -2.777  12.184  10.622  1.00 94.81           H
ATOM   2706  CB  ILE A 184      -4.381  13.080   9.554  1.00 94.81           C
ATOM   2707  HB  ILE A 184      -5.466  12.986   9.512  1.00 94.81           H
ATOM   2708  CG1 ILE A 184      -3.835  12.621   8.200  1.00 94.81           C
ATOM   2709 1HG1 ILE A 184      -2.754  12.757   8.175  1.00 94.81           H
ATOM   2710 2HG1 ILE A 184      -4.026  11.556   8.069  1.00 94.81           H
ATOM   2711  CG2 ILE A 184      -4.065  14.551   9.830  1.00 94.81           C
ATOM   2712 1HG2 ILE A 184      -4.542  14.856  10.762  1.00 94.81           H
ATOM   2713 2HG2 ILE A 184      -2.986  14.682   9.915  1.00 94.81           H
ATOM   2714 3HG2 ILE A 184      -4.443  15.164   9.012  1.00 94.81           H
ATOM   2715  CD1 ILE A 184      -4.479  13.406   7.055  1.00 94.81           C
ATOM   2716 1HD1 ILE A 184      -5.558  13.248   7.068  1.00 94.81           H
ATOM   2717 2HD1 ILE A 184      -4.265  14.468   7.177  1.00 94.81           H
ATOM   2718 3HD1 ILE A 184      -4.073  13.060   6.104  1.00 94.81           H
ATOM   2719  HN  ILE A 184      -5.023  10.698   9.800  1.00 94.81           H
ATOM   2720  N   LEU A 185      -5.455  12.243  12.495  1.00 93.69           N
ATOM   2721  CA  LEU A 185      -6.071  12.798  13.688  1.00 93.69           C
ATOM   2722  C   LEU A 185      -5.359  12.252  14.927  1.00 93.69           C
ATOM   2723  O   LEU A 185      -4.981  13.013  15.816  1.00 93.69           O
ATOM   2724  HA  LEU A 185      -5.929  13.878  13.656  1.00 93.69           H
ATOM   2725  CB  LEU A 185      -7.579  12.540  13.681  1.00 93.69           C
ATOM   2726 1HB  LEU A 185      -7.745  11.479  13.495  1.00 93.69           H
ATOM   2727 2HB  LEU A 185      -7.969  12.754  14.676  1.00 93.69           H
ATOM   2728  CG  LEU A 185      -8.393  13.341  12.662  1.00 93.69           C
ATOM   2729  HG  LEU A 185      -8.041  13.079  11.664  1.00 93.69           H
ATOM   2730  CD1 LEU A 185      -9.875  12.970  12.730  1.00 93.69           C
ATOM   2731 1HD1 LEU A 185      -9.994  11.908  12.516  1.00 93.69           H
ATOM   2732 2HD1 LEU A 185     -10.258  13.184  13.728  1.00 93.69           H
ATOM   2733 3HD1 LEU A 185     -10.430  13.553  11.996  1.00 93.69           H
ATOM   2734  CD2 LEU A 185      -8.169  14.843  12.841  1.00 93.69           C
ATOM   2735 1HD2 LEU A 185      -8.476  15.140  13.844  1.00 93.69           H
ATOM   2736 2HD2 LEU A 185      -7.112  15.072  12.702  1.00 93.69           H
ATOM   2737 3HD2 LEU A 185      -8.758  15.389  12.104  1.00 93.69           H
ATOM   2738  HN  LEU A 185      -5.990  11.535  12.033  1.00 93.69           H
ATOM   2739  N   TYR A 186      -5.198  10.937  14.946  1.00 93.75           N
ATOM   2740  CA  TYR A 186      -4.866  10.241  16.177  1.00 93.75           C
ATOM   2741  C   TYR A 186      -3.360   9.991  16.277  1.00 93.75           C
ATOM   2742  O   TYR A 186      -2.865   9.571  17.321  1.00 93.75           O
ATOM   2743  HA  TYR A 186      -5.179  10.868  17.013  1.00 93.75           H
ATOM   2744  CB  TYR A 186      -5.592   8.896  16.111  1.00 93.75           C
ATOM   2745 1HB  TYR A 186      -5.251   8.354  15.228  1.00 93.75           H
ATOM   2746 2HB  TYR A 186      -5.310   8.299  16.978  1.00 93.75           H
ATOM   2747  CG  TYR A 186      -7.116   9.012  16.063  1.00 93.75           C
ATOM   2748  CD1 TYR A 186      -7.782   9.753  17.018  1.00 93.75           C
ATOM   2749  HD1 TYR A 186      -7.221  10.254  17.807  1.00 93.75           H
ATOM   2750  CD2 TYR A 186      -7.826   8.377  15.064  1.00 93.75           C
ATOM   2751  HD2 TYR A 186      -7.300   7.792  14.309  1.00 93.75           H
ATOM   2752  CE1 TYR A 186      -9.217   9.863  16.974  1.00 93.75           C
ATOM   2753  HE1 TYR A 186      -9.755  10.444  17.722  1.00 93.75           H
ATOM   2754  CE2 TYR A 186      -9.261   8.487  15.019  1.00 93.75           C
ATOM   2755  HE2 TYR A 186      -9.834   7.990  14.236  1.00 93.75           H
ATOM   2756  CZ  TYR A 186      -9.886   9.224  15.976  1.00 93.75           C
ATOM   2757  OH  TYR A 186     -11.241   9.328  15.934  1.00 93.75           O
ATOM   2758  HH  TYR A 186     -11.556   9.984  16.620  1.00 93.75           H
ATOM   2759  HN  TYR A 186      -5.291  10.350  14.141  1.00 93.75           H
ATOM   2760  N   SER A 187      -2.674  10.259  15.176  1.00 94.29           N
ATOM   2761  CA  SER A 187      -1.228  10.120  15.142  1.00 94.29           C
ATOM   2762  C   SER A 187      -0.581  11.156  16.063  1.00 94.29           C
ATOM   2763  O   SER A 187      -0.742  12.359  15.861  1.00 94.29           O
ATOM   2764  HA  SER A 187      -1.027   9.111  15.501  1.00 94.29           H
ATOM   2765  CB  SER A 187      -0.693  10.270  13.716  1.00 94.29           C
ATOM   2766 1HB  SER A 187      -1.026  11.222  13.302  1.00 94.29           H
ATOM   2767 2HB  SER A 187       0.396  10.296  13.739  1.00 94.29           H
ATOM   2768  OG  SER A 187      -1.125   9.208  12.870  1.00 94.29           O
ATOM   2769  HG  SER A 187      -1.640   9.575  12.095  1.00 94.29           H
ATOM   2770  HN  SER A 187      -3.089  10.567  14.319  1.00 94.29           H
ATOM   2771  N   GLN A 188       0.138  10.652  17.056  1.00 91.88           N
ATOM   2772  CA  GLN A 188       0.799  11.518  18.016  1.00 91.88           C
ATOM   2773  C   GLN A 188       2.122  10.897  18.469  1.00 91.88           C
ATOM   2774  O   GLN A 188       2.384   9.725  18.203  1.00 91.88           O
ATOM   2775  HA  GLN A 188       0.991  12.449  17.483  1.00 91.88           H
ATOM   2776  CB  GLN A 188      -0.110  11.805  19.213  1.00 91.88           C
ATOM   2777 1HB  GLN A 188      -0.383  10.868  19.699  1.00 91.88           H
ATOM   2778 2HB  GLN A 188       0.429  12.401  19.949  1.00 91.88           H
ATOM   2779  CG  GLN A 188      -1.375  12.546  18.776  1.00 91.88           C
ATOM   2780 1HG  GLN A 188      -1.105  13.390  18.142  1.00 91.88           H
ATOM   2781 2HG  GLN A 188      -2.000  11.884  18.176  1.00 91.88           H
ATOM   2782  CD  GLN A 188      -2.165  13.043  19.988  1.00 91.88           C
ATOM   2783  OE1 GLN A 188      -1.678  13.083  21.105  1.00 91.88           O
ATOM   2784  NE2 GLN A 188      -3.409  13.419  19.705  1.00 91.88           N
ATOM   2785 1HE2 GLN A 188      -3.748  13.361  18.766  1.00 91.88           H
ATOM   2786 2HE2 GLN A 188      -4.006  13.760  20.431  1.00 91.88           H
ATOM   2787  HN  GLN A 188       0.271   9.672  17.208  1.00 91.88           H
ATOM   2788  N   ILE A 189       2.921  11.710  19.144  1.00 92.11           N
ATOM   2789  CA  ILE A 189       4.135  11.216  19.771  1.00 92.11           C
ATOM   2790  C   ILE A 189       3.843  10.861  21.230  1.00 92.11           C
ATOM   2791  O   ILE A 189       3.298  11.676  21.974  1.00 92.11           O
ATOM   2792  HA  ILE A 189       4.427  10.307  19.246  1.00 92.11           H
ATOM   2793  CB  ILE A 189       5.274  12.224  19.599  1.00 92.11           C
ATOM   2794  HB  ILE A 189       4.954  13.176  20.021  1.00 92.11           H
ATOM   2795  CG1 ILE A 189       5.576  12.463  18.118  1.00 92.11           C
ATOM   2796 1HG1 ILE A 189       5.998  11.560  17.679  1.00 92.11           H
ATOM   2797 2HG1 ILE A 189       4.649  12.674  17.584  1.00 92.11           H
ATOM   2798  CG2 ILE A 189       6.518  11.782  20.373  1.00 92.11           C
ATOM   2799 1HG2 ILE A 189       6.277  11.704  21.434  1.00 92.11           H
ATOM   2800 2HG2 ILE A 189       6.850  10.812  20.004  1.00 92.11           H
ATOM   2801 3HG2 ILE A 189       7.312  12.516  20.234  1.00 92.11           H
ATOM   2802  CD1 ILE A 189       6.551  13.628  17.939  1.00 92.11           C
ATOM   2803 1HD1 ILE A 189       6.114  14.535  18.358  1.00 92.11           H
ATOM   2804 2HD1 ILE A 189       7.485  13.403  18.454  1.00 92.11           H
ATOM   2805 3HD1 ILE A 189       6.748  13.777  16.877  1.00 92.11           H
ATOM   2806  HN  ILE A 189       2.749  12.688  19.266  1.00 92.11           H
ATOM   2807  N   LYS A 190       4.218   9.644  21.596  1.00 87.86           N
ATOM   2808  CA  LYS A 190       4.103   9.210  22.978  1.00 87.86           C
ATOM   2809  C   LYS A 190       5.503   9.008  23.562  1.00 87.86           C
ATOM   2810  O   LYS A 190       6.346   8.353  22.951  1.00 87.86           O
ATOM   2811  HA  LYS A 190       3.610  10.008  23.532  1.00 87.86           H
ATOM   2812  CB  LYS A 190       3.211   7.971  23.078  1.00 87.86           C
ATOM   2813 1HB  LYS A 190       2.296   8.130  22.506  1.00 87.86           H
ATOM   2814 2HB  LYS A 190       3.719   7.115  22.633  1.00 87.86           H
ATOM   2815  CG  LYS A 190       2.861   7.663  24.535  1.00 87.86           C
ATOM   2816 1HG  LYS A 190       3.776   7.533  25.112  1.00 87.86           H
ATOM   2817 2HG  LYS A 190       2.327   8.507  24.971  1.00 87.86           H
ATOM   2818  CD  LYS A 190       2.003   6.401  24.638  1.00 87.86           C
ATOM   2819 1HD  LYS A 190       1.068   6.547  24.096  1.00 87.86           H
ATOM   2820 2HD  LYS A 190       2.519   5.566  24.163  1.00 87.86           H
ATOM   2821  CE  LYS A 190       1.704   6.059  26.099  1.00 87.86           C
ATOM   2822 1HE  LYS A 190       2.625   6.091  26.682  1.00 87.86           H
ATOM   2823 2HE  LYS A 190       1.032   6.804  26.523  1.00 87.86           H
ATOM   2824  NZ  LYS A 190       1.092   4.715  26.202  1.00 87.86           N
ATOM   2825 1HZ  LYS A 190       1.110   4.409  27.168  1.00 87.86           H
ATOM   2826 2HZ  LYS A 190       0.133   4.755  25.877  1.00 87.86           H
ATOM   2827 3HZ  LYS A 190       1.616   4.061  25.631  1.00 87.86           H
ATOM   2828  HN  LYS A 190       4.594   8.963  20.968  1.00 87.86           H
ATOM   2829  N   GLU A 191       5.707   9.582  24.739  1.00 86.23           N
ATOM   2830  CA  GLU A 191       6.951   9.386  25.462  1.00 86.23           C
ATOM   2831  C   GLU A 191       6.794   8.271  26.497  1.00 86.23           C
ATOM   2832  O   GLU A 191       5.850   8.280  27.286  1.00 86.23           O
ATOM   2833  HA  GLU A 191       7.681   9.090  24.708  1.00 86.23           H
ATOM   2834  CB  GLU A 191       7.413  10.686  26.123  1.00 86.23           C
ATOM   2835 1HB  GLU A 191       6.578  11.145  26.653  1.00 86.23           H
ATOM   2836 2HB  GLU A 191       8.273  10.488  26.762  1.00 86.23           H
ATOM   2837  CG  GLU A 191       7.879  11.699  25.075  1.00 86.23           C
ATOM   2838 1HG  GLU A 191       8.642  11.246  24.441  1.00 86.23           H
ATOM   2839 2HG  GLU A 191       7.045  11.967  24.427  1.00 86.23           H
ATOM   2840  CD  GLU A 191       8.441  12.957  25.739  1.00 86.23           C
ATOM   2841  OE1 GLU A 191       8.860  13.859  24.983  1.00 86.23           O
ATOM   2842  OE2 GLU A 191       8.438  12.988  26.989  1.00 86.23           O
ATOM   2843  HN  GLU A 191       5.040  10.171  25.196  1.00 86.23           H
ATOM   2844  N   GLU A 192       7.732   7.336  26.461  1.00 79.25           N
ATOM   2845  CA  GLU A 192       7.727   6.233  27.408  1.00 79.25           C
ATOM   2846  C   GLU A 192       9.144   5.968  27.921  1.00 79.25           C
ATOM   2847  O   GLU A 192      10.022   5.575  27.155  1.00 79.25           O
ATOM   2848  HA  GLU A 192       7.091   6.560  28.230  1.00 79.25           H
ATOM   2849  CB  GLU A 192       7.127   4.974  26.779  1.00 79.25           C
ATOM   2850 1HB  GLU A 192       6.090   5.161  26.501  1.00 79.25           H
ATOM   2851 2HB  GLU A 192       7.746   4.651  25.942  1.00 79.25           H
ATOM   2852  CG  GLU A 192       7.113   3.816  27.778  1.00 79.25           C
ATOM   2853 1HG  GLU A 192       7.993   3.190  27.627  1.00 79.25           H
ATOM   2854 2HG  GLU A 192       7.170   4.206  28.794  1.00 79.25           H
ATOM   2855  CD  GLU A 192       5.847   2.971  27.621  1.00 79.25           C
ATOM   2856  OE1 GLU A 192       5.664   2.062  28.459  1.00 79.25           O
ATOM   2857  OE2 GLU A 192       5.090   3.255  26.667  1.00 79.25           O
ATOM   2858  HN  GLU A 192       8.485   7.324  25.803  1.00 79.25           H
ATOM   2859  N   SER A 193       9.322   6.193  29.215  1.00 74.76           N
ATOM   2860  CA  SER A 193      10.563   5.825  29.874  1.00 74.76           C
ATOM   2861  C   SER A 193      11.750   6.466  29.152  1.00 74.76           C
ATOM   2862  O   SER A 193      12.824   5.873  29.067  1.00 74.76           O
ATOM   2863  HA  SER A 193      10.477   6.214  30.889  1.00 74.76           H
ATOM   2864  CB  SER A 193      10.731   4.305  29.924  1.00 74.76           C
ATOM   2865 1HB  SER A 193      10.905   3.926  28.917  1.00 74.76           H
ATOM   2866 2HB  SER A 193      11.613   4.057  30.515  1.00 74.76           H
ATOM   2867  OG  SER A 193       9.589   3.660  30.482  1.00 74.76           O
ATOM   2868  HG  SER A 193       9.690   2.667  30.415  1.00 74.76           H
ATOM   2869  HN  SER A 193       8.638   6.617  29.808  1.00 74.76           H
ATOM   2870  N   GLY A 194      11.515   7.670  28.650  1.00 76.31           N
ATOM   2871  CA  GLY A 194      12.571   8.429  28.002  1.00 76.31           C
ATOM   2872  C   GLY A 194      12.686   8.056  26.523  1.00 76.31           C
ATOM   2873  O   GLY A 194      13.569   8.547  25.822  1.00 76.31           O
ATOM   2874 1HA  GLY A 194      12.368   9.496  28.097  1.00 76.31           H
ATOM   2875 2HA  GLY A 194      13.520   8.240  28.503  1.00 76.31           H
ATOM   2876  HN  GLY A 194      10.626   8.125  28.681  1.00 76.31           H
ATOM   2877  N   ILE A 195      11.780   7.190  26.092  1.00 81.87           N
ATOM   2878  CA  ILE A 195      11.716   6.809  24.691  1.00 81.87           C
ATOM   2879  C   ILE A 195      10.502   7.475  24.041  1.00 81.87           C
ATOM   2880  O   ILE A 195       9.374   7.301  24.499  1.00 81.87           O
ATOM   2881  HA  ILE A 195      12.618   7.187  24.208  1.00 81.87           H
ATOM   2882  CB  ILE A 195      11.731   5.286  24.549  1.00 81.87           C
ATOM   2883  HB  ILE A 195      10.870   4.885  25.083  1.00 81.87           H
ATOM   2884  CG1 ILE A 195      12.983   4.687  25.195  1.00 81.87           C
ATOM   2885 1HG1 ILE A 195      13.871   5.048  24.677  1.00 81.87           H
ATOM   2886 2HG1 ILE A 195      13.058   5.023  26.229  1.00 81.87           H
ATOM   2887  CG2 ILE A 195      11.588   4.870  23.084  1.00 81.87           C
ATOM   2888 1HG2 ILE A 195      10.645   5.249  22.689  1.00 81.87           H
ATOM   2889 2HG2 ILE A 195      12.415   5.283  22.506  1.00 81.87           H
ATOM   2890 3HG2 ILE A 195      11.602   3.783  23.011  1.00 81.87           H
ATOM   2891  CD1 ILE A 195      12.945   3.158  25.150  1.00 81.87           C
ATOM   2892 1HD1 ILE A 195      12.068   2.801  25.690  1.00 81.87           H
ATOM   2893 2HD1 ILE A 195      12.894   2.827  24.113  1.00 81.87           H
ATOM   2894 3HD1 ILE A 195      13.846   2.759  25.615  1.00 81.87           H
ATOM   2895  HN  ILE A 195      11.100   6.753  26.680  1.00 81.87           H
ATOM   2896  N   ALA A 196      10.775   8.225  22.983  1.00 89.60           N
ATOM   2897  CA  ALA A 196       9.711   8.823  22.195  1.00 89.60           C
ATOM   2898  C   ALA A 196       9.236   7.820  21.142  1.00 89.60           C
ATOM   2899  O   ALA A 196      10.040   7.289  20.378  1.00 89.60           O
ATOM   2900  HA  ALA A 196       8.884   9.048  22.870  1.00 89.60           H
ATOM   2901  CB  ALA A 196      10.208  10.130  21.573  1.00 89.60           C
ATOM   2902 1HB  ALA A 196      10.505  10.819  22.364  1.00 89.60           H
ATOM   2903 2HB  ALA A 196      11.063   9.924  20.930  1.00 89.60           H
ATOM   2904 3HB  ALA A 196       9.409  10.578  20.982  1.00 89.60           H
ATOM   2905  HN  ALA A 196      11.701   8.426  22.663  1.00 89.60           H
ATOM   2906  N   ILE A 197       7.931   7.590  21.136  1.00 89.03           N
ATOM   2907  CA  ILE A 197       7.338   6.669  20.181  1.00 89.03           C
ATOM   2908  C   ILE A 197       6.237   7.390  19.400  1.00 89.03           C
ATOM   2909  O   ILE A 197       5.323   7.962  19.992  1.00 89.03           O
ATOM   2910  HA  ILE A 197       8.121   6.374  19.483  1.00 89.03           H
ATOM   2911  CB  ILE A 197       6.859   5.400  20.889  1.00 89.03           C
ATOM   2912  HB  ILE A 197       6.156   5.688  21.670  1.00 89.03           H
ATOM   2913  CG1 ILE A 197       8.024   4.681  21.572  1.00 89.03           C
ATOM   2914 1HG1 ILE A 197       8.727   4.322  20.820  1.00 89.03           H
ATOM   2915 2HG1 ILE A 197       8.566   5.382  22.207  1.00 89.03           H
ATOM   2916  CG2 ILE A 197       6.109   4.483  19.921  1.00 89.03           C
ATOM   2917 1HG2 ILE A 197       5.241   5.008  19.521  1.00 89.03           H
ATOM   2918 2HG2 ILE A 197       6.770   4.199  19.102  1.00 89.03           H
ATOM   2919 3HG2 ILE A 197       5.780   3.588  20.449  1.00 89.03           H
ATOM   2920  CD1 ILE A 197       7.524   3.504  22.413  1.00 89.03           C
ATOM   2921 1HD1 ILE A 197       6.841   3.870  23.180  1.00 89.03           H
ATOM   2922 2HD1 ILE A 197       7.004   2.794  21.771  1.00 89.03           H
ATOM   2923 3HD1 ILE A 197       8.373   3.011  22.888  1.00 89.03           H
ATOM   2924  HN  ILE A 197       7.284   8.020  21.766  1.00 89.03           H
ATOM   2925  N   CYS A 198       6.362   7.338  18.081  1.00 91.73           N
ATOM   2926  CA  CYS A 198       5.289   7.789  17.211  1.00 91.73           C
ATOM   2927  C   CYS A 198       4.221   6.694  17.157  1.00 91.73           C
ATOM   2928  O   CYS A 198       4.474   5.600  16.656  1.00 91.73           O
ATOM   2929  HA  CYS A 198       4.888   8.700  17.655  1.00 91.73           H
ATOM   2930  CB  CYS A 198       5.807   8.150  15.817  1.00 91.73           C
ATOM   2931 1HB  CYS A 198       6.438   9.037  15.873  1.00 91.73           H
ATOM   2932 2HB  CYS A 198       6.426   7.342  15.429  1.00 91.73           H
ATOM   2933  SG  CYS A 198       4.400   8.455  14.687  1.00 91.73           S
ATOM   2934  HN  CYS A 198       7.174   6.997  17.609  1.00 91.73           H
ATOM   2935  N   THR A 199       3.051   7.028  17.681  1.00 91.04           N
ATOM   2936  CA  THR A 199       1.960   6.070  17.746  1.00 91.04           C
ATOM   2937  C   THR A 199       0.627   6.760  17.452  1.00 91.04           C
ATOM   2938  O   THR A 199       0.573   7.981  17.313  1.00 91.04           O
ATOM   2939  HA  THR A 199       2.112   5.323  16.968  1.00 91.04           H
ATOM   2940  CB  THR A 199       2.005   5.395  19.119  1.00 91.04           C
ATOM   2941  HB  THR A 199       3.021   5.093  19.371  1.00 91.04           H
ATOM   2942  OG1 THR A 199       1.056   4.337  19.016  1.00 91.04           O
ATOM   2943  HG1 THR A 199       1.190   3.684  19.762  1.00 91.04           H
ATOM   2944  CG2 THR A 199       1.448   6.289  20.229  1.00 91.04           C
ATOM   2945 1HG2 THR A 199       0.409   6.536  20.010  1.00 91.04           H
ATOM   2946 2HG2 THR A 199       2.035   7.206  20.286  1.00 91.04           H
ATOM   2947 3HG2 THR A 199       1.503   5.762  21.182  1.00 91.04           H
ATOM   2948  HN  THR A 199       2.843   7.931  18.056  1.00 91.04           H
ATOM   2949  N   MET A 200      -0.417   5.948  17.364  1.00 92.62           N
ATOM   2950  CA  MET A 200      -1.773   6.460  17.455  1.00 92.62           C
ATOM   2951  C   MET A 200      -2.299   6.370  18.889  1.00 92.62           C
ATOM   2952  O   MET A 200      -2.258   5.305  19.503  1.00 92.62           O
ATOM   2953  HA  MET A 200      -1.714   7.504  17.148  1.00 92.62           H
ATOM   2954  CB  MET A 200      -2.685   5.657  16.525  1.00 92.62           C
ATOM   2955 1HB  MET A 200      -2.612   4.596  16.765  1.00 92.62           H
ATOM   2956 2HB  MET A 200      -3.723   5.950  16.686  1.00 92.62           H
ATOM   2957  CG  MET A 200      -2.308   5.881  15.060  1.00 92.62           C
ATOM   2958 1HG  MET A 200      -2.348   6.944  14.823  1.00 92.62           H
ATOM   2959 2HG  MET A 200      -1.283   5.554  14.885  1.00 92.62           H
ATOM   2960  SD  MET A 200      -3.424   4.979  13.997  1.00 92.62           S
ATOM   2961  CE  MET A 200      -3.082   3.311  14.534  1.00 92.62           C
ATOM   2962 1HE  MET A 200      -2.030   3.084  14.366  1.00 92.62           H
ATOM   2963 2HE  MET A 200      -3.309   3.218  15.596  1.00 92.62           H
ATOM   2964 3HE  MET A 200      -3.700   2.614  13.968  1.00 92.62           H
ATOM   2965  HN  MET A 200      -0.346   4.959  17.234  1.00 92.62           H
ATOM   2966  N   VAL A 201      -2.780   7.502  19.381  1.00 92.88           N
ATOM   2967  CA  VAL A 201      -3.456   7.531  20.667  1.00 92.88           C
ATOM   2968  C   VAL A 201      -4.938   7.846  20.453  1.00 92.88           C
ATOM   2969  O   VAL A 201      -5.278   8.830  19.798  1.00 92.88           O
ATOM   2970  HA  VAL A 201      -3.369   6.538  21.107  1.00 92.88           H
ATOM   2971  CB  VAL A 201      -2.763   8.525  21.600  1.00 92.88           C
ATOM   2972  HB  VAL A 201      -2.889   9.523  21.181  1.00 92.88           H
ATOM   2973  CG1 VAL A 201      -3.406   8.514  22.989  1.00 92.88           C
ATOM   2974 1HG1 VAL A 201      -4.457   8.789  22.904  1.00 92.88           H
ATOM   2975 2HG1 VAL A 201      -3.324   7.516  23.419  1.00 92.88           H
ATOM   2976 3HG1 VAL A 201      -2.893   9.230  23.632  1.00 92.88           H
ATOM   2977  CG2 VAL A 201      -1.262   8.240  21.689  1.00 92.88           C
ATOM   2978 1HG2 VAL A 201      -1.106   7.232  22.074  1.00 92.88           H
ATOM   2979 2HG2 VAL A 201      -0.817   8.323  20.697  1.00 92.88           H
ATOM   2980 3HG2 VAL A 201      -0.794   8.961  22.358  1.00 92.88           H
ATOM   2981  HN  VAL A 201      -2.714   8.386  18.918  1.00 92.88           H
ATOM   2982  N   TYR A 202      -5.779   6.992  21.017  1.00 91.56           N
ATOM   2983  CA  TYR A 202      -7.217   7.161  20.886  1.00 91.56           C
ATOM   2984  C   TYR A 202      -7.803   7.848  22.121  1.00 91.56           C
ATOM   2985  O   TYR A 202      -7.965   7.220  23.166  1.00 91.56           O
ATOM   2986  HA  TYR A 202      -7.404   7.782  20.010  1.00 91.56           H
ATOM   2987  CB  TYR A 202      -7.799   5.750  20.778  1.00 91.56           C
ATOM   2988 1HB  TYR A 202      -7.490   5.173  21.649  1.00 91.56           H
ATOM   2989 2HB  TYR A 202      -8.886   5.813  20.806  1.00 91.56           H
ATOM   2990  CG  TYR A 202      -7.379   4.999  19.512  1.00 91.56           C
ATOM   2991  CD1 TYR A 202      -8.024   5.246  18.318  1.00 91.56           C
ATOM   2992  HD1 TYR A 202      -8.833   5.975  18.276  1.00 91.56           H
ATOM   2993  CD2 TYR A 202      -6.355   4.075  19.566  1.00 91.56           C
ATOM   2994  HD2 TYR A 202      -5.845   3.881  20.510  1.00 91.56           H
ATOM   2995  CE1 TYR A 202      -7.629   4.539  17.127  1.00 91.56           C
ATOM   2996  HE1 TYR A 202      -8.130   4.724  16.177  1.00 91.56           H
ATOM   2997  CE2 TYR A 202      -5.959   3.369  18.375  1.00 91.56           C
ATOM   2998  HE2 TYR A 202      -5.152   2.637  18.404  1.00 91.56           H
ATOM   2999  CZ  TYR A 202      -6.616   3.636  17.214  1.00 91.56           C
ATOM   3000  OH  TYR A 202      -6.243   2.968  16.090  1.00 91.56           O
ATOM   3001  HH  TYR A 202      -5.776   2.118  16.335  1.00 91.56           H
ATOM   3002  HN  TYR A 202      -5.494   6.199  21.555  1.00 91.56           H
ATOM   3003  N   PRO A 203      -8.129   9.144  22.025  1.00 81.04           N
ATOM   3004  CA  PRO A 203      -8.700   9.865  23.165  1.00 81.04           C
ATOM   3005  C   PRO A 203     -10.105   9.393  23.501  1.00 81.04           C
ATOM   3006  O   PRO A 203     -10.708   8.636  22.741  1.00 81.04           O
ATOM   3007  HA  PRO A 203      -8.114   9.674  24.063  1.00 81.04           H
ATOM   3008  CB  PRO A 203      -8.685  11.327  22.713  1.00 81.04           C
ATOM   3009 1HB  PRO A 203      -9.524  11.884  23.131  1.00 81.04           H
ATOM   3010 2HB  PRO A 203      -7.776  11.836  23.031  1.00 81.04           H
ATOM   3011  CG  PRO A 203      -8.774  11.238  21.216  1.00 81.04           C
ATOM   3012 1HG  PRO A 203      -9.809  11.151  20.887  1.00 81.04           H
ATOM   3013 2HG  PRO A 203      -8.363  12.129  20.743  1.00 81.04           H
ATOM   3014  CD  PRO A 203      -7.984  10.016  20.845  1.00 81.04           C
ATOM   3015 1HD  PRO A 203      -8.376   9.543  19.945  1.00 81.04           H
ATOM   3016 2HD  PRO A 203      -6.939  10.257  20.650  1.00 81.04           H
ATOM   3017  N   SER A 204     -10.594   9.856  24.642  1.00 70.54           N
ATOM   3018  CA  SER A 204     -11.994   9.674  24.986  1.00 70.54           C
ATOM   3019  C   SER A 204     -12.143   8.512  25.970  1.00 70.54           C
ATOM   3020  O   SER A 204     -11.265   7.655  26.063  1.00 70.54           O
ATOM   3021  HA  SER A 204     -12.302  10.610  25.450  1.00 70.54           H
ATOM   3022  CB  SER A 204     -12.840   9.423  23.736  1.00 70.54           C
ATOM   3023 1HB  SER A 204     -13.861   9.757  23.916  1.00 70.54           H
ATOM   3024 2HB  SER A 204     -12.451  10.017  22.909  1.00 70.54           H
ATOM   3025  OG  SER A 204     -12.850   8.046  23.365  1.00 70.54           O
ATOM   3026  HG  SER A 204     -13.353   7.926  22.510  1.00 70.54           H
ATOM   3027  HN  SER A 204     -10.052  10.348  25.323  1.00 70.54           H
ATOM   3028  N   ASP A 205     -13.262   8.520  26.680  1.00 76.64           N
ATOM   3029  CA  ASP A 205     -13.590   7.422  27.573  1.00 76.64           C
ATOM   3030  C   ASP A 205     -13.871   6.165  26.747  1.00 76.64           C
ATOM   3031  O   ASP A 205     -13.800   5.050  27.263  1.00 76.64           O
ATOM   3032  HA  ASP A 205     -12.719   7.309  28.220  1.00 76.64           H
ATOM   3033  CB  ASP A 205     -14.840   7.736  28.397  1.00 76.64           C
ATOM   3034 1HB  ASP A 205     -15.681   7.928  27.730  1.00 76.64           H
ATOM   3035 2HB  ASP A 205     -15.106   6.871  29.005  1.00 76.64           H
ATOM   3036  CG  ASP A 205     -14.611   8.950  29.300  1.00 76.64           C
ATOM   3037  OD1 ASP A 205     -13.518   9.009  29.905  1.00 76.64           O
ATOM   3038  OD2 ASP A 205     -15.533   9.791  29.365  1.00 76.64           O
ATOM   3039  HN  ASP A 205     -13.937   9.257  26.651  1.00 76.64           H
ATOM   3040  N   GLU A 206     -14.185   6.386  25.479  1.00 86.52           N
ATOM   3041  CA  GLU A 206     -14.527   5.289  24.590  1.00 86.52           C
ATOM   3042  C   GLU A 206     -13.361   4.989  23.646  1.00 86.52           C
ATOM   3043  O   GLU A 206     -13.571   4.568  22.509  1.00 86.52           O
ATOM   3044  HA  GLU A 206     -14.705   4.433  25.241  1.00 86.52           H
ATOM   3045  CB  GLU A 206     -15.803   5.597  23.805  1.00 86.52           C
ATOM   3046 1HB  GLU A 206     -15.679   6.528  23.252  1.00 86.52           H
ATOM   3047 2HB  GLU A 206     -16.056   4.749  23.169  1.00 86.52           H
ATOM   3048  CG  GLU A 206     -16.991   5.799  24.747  1.00 86.52           C
ATOM   3049 1HG  GLU A 206     -16.783   5.326  25.707  1.00 86.52           H
ATOM   3050 2HG  GLU A 206     -17.131   6.863  24.939  1.00 86.52           H
ATOM   3051  CD  GLU A 206     -18.271   5.210  24.150  1.00 86.52           C
ATOM   3052  OE1 GLU A 206     -19.068   4.664  24.943  1.00 86.52           O
ATOM   3053  OE2 GLU A 206     -18.423   5.320  22.914  1.00 86.52           O
ATOM   3054  HN  GLU A 206     -14.209   7.294  25.059  1.00 86.52           H
ATOM   3055  N   SER A 207     -12.158   5.217  24.151  1.00 90.78           N
ATOM   3056  CA  SER A 207     -10.962   5.044  23.344  1.00 90.78           C
ATOM   3057  C   SER A 207     -10.930   3.634  22.752  1.00 90.78           C
ATOM   3058  O   SER A 207     -10.468   3.438  21.629  1.00 90.78           O
ATOM   3059  HA  SER A 207     -11.037   5.790  22.553  1.00 90.78           H
ATOM   3060  CB  SER A 207      -9.699   5.302  24.169  1.00 90.78           C
ATOM   3061 1HB  SER A 207      -8.822   5.020  23.587  1.00 90.78           H
ATOM   3062 2HB  SER A 207      -9.613   6.369  24.377  1.00 90.78           H
ATOM   3063  OG  SER A 207      -9.706   4.579  25.397  1.00 90.78           O
ATOM   3064  HG  SER A 207      -8.964   4.899  25.986  1.00 90.78           H
ATOM   3065  HN  SER A 207     -11.993   5.515  25.092  1.00 90.78           H
ATOM   3066  N   THR A 208     -11.427   2.686  23.534  1.00 91.26           N
ATOM   3067  CA  THR A 208     -11.427   1.295  23.117  1.00 91.26           C
ATOM   3068  C   THR A 208     -12.332   1.104  21.898  1.00 91.26           C
ATOM   3069  O   THR A 208     -11.955   0.431  20.940  1.00 91.26           O
ATOM   3070  HA  THR A 208     -10.416   1.028  22.809  1.00 91.26           H
ATOM   3071  CB  THR A 208     -11.837   0.441  24.318  1.00 91.26           C
ATOM   3072  HB  THR A 208     -11.794  -0.621  24.074  1.00 91.26           H
ATOM   3073  OG1 THR A 208     -13.123   0.938  24.675  1.00 91.26           O
ATOM   3074  HG1 THR A 208     -13.601   0.271  25.247  1.00 91.26           H
ATOM   3075  CG2 THR A 208     -10.976   0.715  25.553  1.00 91.26           C
ATOM   3076 1HG2 THR A 208     -11.072   1.763  25.837  1.00 91.26           H
ATOM   3077 2HG2 THR A 208      -9.933   0.495  25.325  1.00 91.26           H
ATOM   3078 3HG2 THR A 208     -11.309   0.083  26.376  1.00 91.26           H
ATOM   3079  HN  THR A 208     -11.823   2.857  24.436  1.00 91.26           H
ATOM   3080  N   LYS A 209     -13.509   1.708  21.975  1.00 92.36           N
ATOM   3081  CA  LYS A 209     -14.464   1.627  20.883  1.00 92.36           C
ATOM   3082  C   LYS A 209     -13.856   2.263  19.631  1.00 92.36           C
ATOM   3083  O   LYS A 209     -13.991   1.730  18.531  1.00 92.36           O
ATOM   3084  HA  LYS A 209     -14.641   0.570  20.681  1.00 92.36           H
ATOM   3085  CB  LYS A 209     -15.803   2.239  21.296  1.00 92.36           C
ATOM   3086 1HB  LYS A 209     -15.640   3.232  21.716  1.00 92.36           H
ATOM   3087 2HB  LYS A 209     -16.436   2.366  20.417  1.00 92.36           H
ATOM   3088  CG  LYS A 209     -16.517   1.356  22.322  1.00 92.36           C
ATOM   3089 1HG  LYS A 209     -16.693   0.368  21.897  1.00 92.36           H
ATOM   3090 2HG  LYS A 209     -15.879   1.219  23.195  1.00 92.36           H
ATOM   3091  CD  LYS A 209     -17.848   1.978  22.749  1.00 92.36           C
ATOM   3092 1HD  LYS A 209     -17.673   2.969  23.167  1.00 92.36           H
ATOM   3093 2HD  LYS A 209     -18.489   2.109  21.877  1.00 92.36           H
ATOM   3094  CE  LYS A 209     -18.557   1.100  23.782  1.00 92.36           C
ATOM   3095 1HE  LYS A 209     -18.806   0.136  23.339  1.00 92.36           H
ATOM   3096 2HE  LYS A 209     -17.889   0.902  24.620  1.00 92.36           H
ATOM   3097  NZ  LYS A 209     -19.788   1.762  24.267  1.00 92.36           N
ATOM   3098 1HZ  LYS A 209     -20.292   1.131  24.881  1.00 92.36           H
ATOM   3099 2HZ  LYS A 209     -19.541   2.603  24.777  1.00 92.36           H
ATOM   3100 3HZ  LYS A 209     -20.375   2.005  23.477  1.00 92.36           H
ATOM   3101  HN  LYS A 209     -13.812   2.244  22.762  1.00 92.36           H
ATOM   3102  N   LEU A 210     -13.200   3.395  19.841  1.00 93.03           N
ATOM   3103  CA  LEU A 210     -12.646   4.155  18.734  1.00 93.03           C
ATOM   3104  C   LEU A 210     -11.580   3.315  18.027  1.00 93.03           C
ATOM   3105  O   LEU A 210     -11.593   3.191  16.803  1.00 93.03           O
ATOM   3106  HA  LEU A 210     -13.456   4.347  18.031  1.00 93.03           H
ATOM   3107  CB  LEU A 210     -12.136   5.514  19.219  1.00 93.03           C
ATOM   3108 1HB  LEU A 210     -12.932   5.998  19.783  1.00 93.03           H
ATOM   3109 2HB  LEU A 210     -11.312   5.344  19.912  1.00 93.03           H
ATOM   3110  CG  LEU A 210     -11.660   6.479  18.131  1.00 93.03           C
ATOM   3111  HG  LEU A 210     -10.869   5.990  17.562  1.00 93.03           H
ATOM   3112  CD1 LEU A 210     -12.790   6.799  17.150  1.00 93.03           C
ATOM   3113 1HD1 LEU A 210     -13.131   5.879  16.676  1.00 93.03           H
ATOM   3114 2HD1 LEU A 210     -13.618   7.260  17.688  1.00 93.03           H
ATOM   3115 3HD1 LEU A 210     -12.424   7.487  16.387  1.00 93.03           H
ATOM   3116  CD2 LEU A 210     -11.058   7.744  18.745  1.00 93.03           C
ATOM   3117 1HD2 LEU A 210     -11.811   8.246  19.353  1.00 93.03           H
ATOM   3118 2HD2 LEU A 210     -10.207   7.475  19.370  1.00 93.03           H
ATOM   3119 3HD2 LEU A 210     -10.728   8.413  17.950  1.00 93.03           H
ATOM   3120  HN  LEU A 210     -13.045   3.792  20.746  1.00 93.03           H
ATOM   3121  N   LYS A 211     -10.682   2.760  18.828  1.00 93.51           N
ATOM   3122  CA  LYS A 211      -9.621   1.922  18.296  1.00 93.51           C
ATOM   3123  C   LYS A 211     -10.233   0.818  17.431  1.00 93.51           C
ATOM   3124  O   LYS A 211      -9.807   0.604  16.298  1.00 93.51           O
ATOM   3125  HA  LYS A 211      -8.996   2.551  17.661  1.00 93.51           H
ATOM   3126  CB  LYS A 211      -8.735   1.397  19.427  1.00 93.51           C
ATOM   3127 1HB  LYS A 211      -8.231   2.231  19.917  1.00 93.51           H
ATOM   3128 2HB  LYS A 211      -9.352   0.911  20.182  1.00 93.51           H
ATOM   3129  CG  LYS A 211      -7.696   0.408  18.895  1.00 93.51           C
ATOM   3130 1HG  LYS A 211      -8.188  -0.520  18.603  1.00 93.51           H
ATOM   3131 2HG  LYS A 211      -7.226   0.815  18.000  1.00 93.51           H
ATOM   3132  CD  LYS A 211      -6.628   0.114  19.951  1.00 93.51           C
ATOM   3133 1HD  LYS A 211      -6.188   1.049  20.298  1.00 93.51           H
ATOM   3134 2HD  LYS A 211      -7.088  -0.362  20.816  1.00 93.51           H
ATOM   3135  CE  LYS A 211      -5.532  -0.792  19.385  1.00 93.51           C
ATOM   3136 1HE  LYS A 211      -5.940  -1.783  19.184  1.00 93.51           H
ATOM   3137 2HE  LYS A 211      -5.178  -0.394  18.434  1.00 93.51           H
ATOM   3138  NZ  LYS A 211      -4.404  -0.897  20.337  1.00 93.51           N
ATOM   3139 1HZ  LYS A 211      -3.591  -1.269  19.858  1.00 93.51           H
ATOM   3140 2HZ  LYS A 211      -4.187   0.022  20.707  1.00 93.51           H
ATOM   3141 3HZ  LYS A 211      -4.660  -1.516  21.098  1.00 93.51           H
ATOM   3142  HN  LYS A 211     -10.672   2.875  19.821  1.00 93.51           H
ATOM   3143  N   SER A 212     -11.224   0.147  18.000  1.00 93.21           N
ATOM   3144  CA  SER A 212     -11.781  -1.039  17.371  1.00 93.21           C
ATOM   3145  C   SER A 212     -12.471  -0.661  16.059  1.00 93.21           C
ATOM   3146  O   SER A 212     -12.402  -1.403  15.081  1.00 93.21           O
ATOM   3147  HA  SER A 212     -10.929  -1.692  17.181  1.00 93.21           H
ATOM   3148  CB  SER A 212     -12.766  -1.746  18.305  1.00 93.21           C
ATOM   3149 1HB  SER A 212     -13.651  -1.123  18.436  1.00 93.21           H
ATOM   3150 2HB  SER A 212     -13.097  -2.677  17.846  1.00 93.21           H
ATOM   3151  OG  SER A 212     -12.190  -2.023  19.578  1.00 93.21           O
ATOM   3152  HG  SER A 212     -12.497  -1.347  20.248  1.00 93.21           H
ATOM   3153  HN  SER A 212     -11.643   0.400  18.871  1.00 93.21           H
ATOM   3154  N   ALA A 213     -13.121   0.493  16.081  1.00 93.71           N
ATOM   3155  CA  ALA A 213     -13.797   0.994  14.896  1.00 93.71           C
ATOM   3156  C   ALA A 213     -12.761   1.294  13.812  1.00 93.71           C
ATOM   3157  O   ALA A 213     -12.934   0.905  12.658  1.00 93.71           O
ATOM   3158  HA  ALA A 213     -14.467   0.211  14.540  1.00 93.71           H
ATOM   3159  CB  ALA A 213     -14.629   2.224  15.265  1.00 93.71           C
ATOM   3160 1HB  ALA A 213     -15.369   1.951  16.017  1.00 93.71           H
ATOM   3161 2HB  ALA A 213     -13.975   2.999  15.664  1.00 93.71           H
ATOM   3162 3HB  ALA A 213     -15.136   2.599  14.376  1.00 93.71           H
ATOM   3163  HN  ALA A 213     -13.190   1.081  16.887  1.00 93.71           H
ATOM   3164  N   VAL A 214     -11.706   1.984  14.221  1.00 93.07           N
ATOM   3165  CA  VAL A 214     -10.670   2.390  13.287  1.00 93.07           C
ATOM   3166  C   VAL A 214      -9.996   1.145  12.706  1.00 93.07           C
ATOM   3167  O   VAL A 214      -9.678   1.104  11.519  1.00 93.07           O
ATOM   3168  HA  VAL A 214     -11.152   2.937  12.477  1.00 93.07           H
ATOM   3169  CB  VAL A 214      -9.685   3.336  13.977  1.00 93.07           C
ATOM   3170  HB  VAL A 214      -9.368   2.868  14.909  1.00 93.07           H
ATOM   3171  CG1 VAL A 214      -8.440   3.556  13.115  1.00 93.07           C
ATOM   3172 1HG1 VAL A 214      -7.944   2.601  12.942  1.00 93.07           H
ATOM   3173 2HG1 VAL A 214      -8.732   3.992  12.160  1.00 93.07           H
ATOM   3174 3HG1 VAL A 214      -7.757   4.232  13.629  1.00 93.07           H
ATOM   3175  CG2 VAL A 214     -10.355   4.668  14.323  1.00 93.07           C
ATOM   3176 1HG2 VAL A 214     -10.713   5.142  13.410  1.00 93.07           H
ATOM   3177 2HG2 VAL A 214     -11.195   4.488  14.994  1.00 93.07           H
ATOM   3178 3HG2 VAL A 214      -9.633   5.321  14.813  1.00 93.07           H
ATOM   3179  HN  VAL A 214     -11.554   2.264  15.169  1.00 93.07           H
ATOM   3180  N   LEU A 215      -9.797   0.161  13.571  1.00 93.38           N
ATOM   3181  CA  LEU A 215      -9.166  -1.081  13.160  1.00 93.38           C
ATOM   3182  C   LEU A 215     -10.069  -1.798  12.154  1.00 93.38           C
ATOM   3183  O   LEU A 215      -9.589  -2.338  11.158  1.00 93.38           O
ATOM   3184  HA  LEU A 215      -8.231  -0.823  12.662  1.00 93.38           H
ATOM   3185  CB  LEU A 215      -8.809  -1.931  14.381  1.00 93.38           C
ATOM   3186 1HB  LEU A 215      -9.627  -1.862  15.098  1.00 93.38           H
ATOM   3187 2HB  LEU A 215      -8.747  -2.973  14.067  1.00 93.38           H
ATOM   3188  CG  LEU A 215      -7.507  -1.564  15.096  1.00 93.38           C
ATOM   3189  HG  LEU A 215      -7.522  -0.495  15.305  1.00 93.38           H
ATOM   3190  CD1 LEU A 215      -7.399  -2.286  16.441  1.00 93.38           C
ATOM   3191 1HD1 LEU A 215      -8.238  -2.001  17.075  1.00 93.38           H
ATOM   3192 2HD1 LEU A 215      -7.416  -3.364  16.277  1.00 93.38           H
ATOM   3193 3HD1 LEU A 215      -6.464  -2.008  16.928  1.00 93.38           H
ATOM   3194  CD2 LEU A 215      -6.296  -1.834  14.202  1.00 93.38           C
ATOM   3195 1HD2 LEU A 215      -6.265  -2.891  13.940  1.00 93.38           H
ATOM   3196 2HD2 LEU A 215      -6.375  -1.237  13.293  1.00 93.38           H
ATOM   3197 3HD2 LEU A 215      -5.384  -1.564  14.735  1.00 93.38           H
ATOM   3198  HN  LEU A 215     -10.059   0.203  14.536  1.00 93.38           H
ATOM   3199  N   THR A 216     -11.360  -1.780  12.448  1.00 93.97           N
ATOM   3200  CA  THR A 216     -12.335  -2.417  11.580  1.00 93.97           C
ATOM   3201  C   THR A 216     -12.279  -1.807  10.177  1.00 93.97           C
ATOM   3202  O   THR A 216     -12.268  -2.530   9.182  1.00 93.97           O
ATOM   3203  HA  THR A 216     -12.071  -3.470  11.481  1.00 93.97           H
ATOM   3204  CB  THR A 216     -13.709  -2.294  12.241  1.00 93.97           C
ATOM   3205  HB  THR A 216     -14.047  -1.258  12.246  1.00 93.97           H
ATOM   3206  OG1 THR A 216     -13.532  -2.890  13.523  1.00 93.97           O
ATOM   3207  HG1 THR A 216     -14.172  -2.489  14.178  1.00 93.97           H
ATOM   3208  CG2 THR A 216     -14.765  -3.172  11.565  1.00 93.97           C
ATOM   3209 1HG2 THR A 216     -14.458  -4.216  11.619  1.00 93.97           H
ATOM   3210 2HG2 THR A 216     -14.867  -2.877  10.520  1.00 93.97           H
ATOM   3211 3HG2 THR A 216     -15.721  -3.047  12.073  1.00 93.97           H
ATOM   3212  HN  THR A 216     -11.742  -1.341  13.262  1.00 93.97           H
ATOM   3213  N   LEU A 217     -12.245  -0.483  10.143  1.00 91.82           N
ATOM   3214  CA  LEU A 217     -12.201   0.232   8.880  1.00 91.82           C
ATOM   3215  C   LEU A 217     -10.951  -0.188   8.104  1.00 91.82           C
ATOM   3216  O   LEU A 217     -11.003  -0.372   6.889  1.00 91.82           O
ATOM   3217  HA  LEU A 217     -13.079  -0.064   8.306  1.00 91.82           H
ATOM   3218  CB  LEU A 217     -12.301   1.741   9.114  1.00 91.82           C
ATOM   3219 1HB  LEU A 217     -13.212   1.941   9.678  1.00 91.82           H
ATOM   3220 2HB  LEU A 217     -11.464   2.047   9.741  1.00 91.82           H
ATOM   3221  CG  LEU A 217     -12.309   2.616   7.859  1.00 91.82           C
ATOM   3222  HG  LEU A 217     -11.441   2.354   7.255  1.00 91.82           H
ATOM   3223  CD1 LEU A 217     -13.551   2.342   7.007  1.00 91.82           C
ATOM   3224 1HD1 LEU A 217     -13.560   1.295   6.704  1.00 91.82           H
ATOM   3225 2HD1 LEU A 217     -14.446   2.559   7.590  1.00 91.82           H
ATOM   3226 3HD1 LEU A 217     -13.531   2.977   6.122  1.00 91.82           H
ATOM   3227  CD2 LEU A 217     -12.178   4.096   8.221  1.00 91.82           C
ATOM   3228 1HD2 LEU A 217     -13.013   4.390   8.857  1.00 91.82           H
ATOM   3229 2HD2 LEU A 217     -11.241   4.258   8.754  1.00 91.82           H
ATOM   3230 3HD2 LEU A 217     -12.186   4.695   7.311  1.00 91.82           H
ATOM   3231  HN  LEU A 217     -12.247   0.097  10.958  1.00 91.82           H
ATOM   3232  N   LYS A 218      -9.857  -0.327   8.838  1.00 90.24           N
ATOM   3233  CA  LYS A 218      -8.592  -0.705   8.232  1.00 90.24           C
ATOM   3234  C   LYS A 218      -8.720  -2.104   7.625  1.00 90.24           C
ATOM   3235  O   LYS A 218      -8.183  -2.371   6.551  1.00 90.24           O
ATOM   3236  HA  LYS A 218      -8.390   0.002   7.427  1.00 90.24           H
ATOM   3237  CB  LYS A 218      -7.452  -0.576   9.244  1.00 90.24           C
ATOM   3238 1HB  LYS A 218      -7.744  -1.038  10.187  1.00 90.24           H
ATOM   3239 2HB  LYS A 218      -6.577  -1.116   8.883  1.00 90.24           H
ATOM   3240  CG  LYS A 218      -7.092   0.892   9.479  1.00 90.24           C
ATOM   3241 1HG  LYS A 218      -6.653   1.312   8.574  1.00 90.24           H
ATOM   3242 2HG  LYS A 218      -7.996   1.463   9.690  1.00 90.24           H
ATOM   3243  CD  LYS A 218      -6.108   1.035  10.643  1.00 90.24           C
ATOM   3244 1HD  LYS A 218      -6.479   0.484  11.507  1.00 90.24           H
ATOM   3245 2HD  LYS A 218      -5.150   0.594  10.370  1.00 90.24           H
ATOM   3246  CE  LYS A 218      -5.911   2.506  11.016  1.00 90.24           C
ATOM   3247 1HE  LYS A 218      -5.987   3.127  10.123  1.00 90.24           H
ATOM   3248 2HE  LYS A 218      -6.702   2.825  11.694  1.00 90.24           H
ATOM   3249  NZ  LYS A 218      -4.591   2.706  11.655  1.00 90.24           N
ATOM   3250 1HZ  LYS A 218      -4.603   3.565  12.194  1.00 90.24           H
ATOM   3251 2HZ  LYS A 218      -4.392   1.925  12.270  1.00 90.24           H
ATOM   3252 3HZ  LYS A 218      -3.875   2.765  10.941  1.00 90.24           H
ATOM   3253  HN  LYS A 218      -9.826  -0.186   9.828  1.00 90.24           H
ATOM   3254  N   VAL A 219      -9.435  -2.961   8.340  1.00 90.90           N
ATOM   3255  CA  VAL A 219      -9.595  -4.341   7.913  1.00 90.90           C
ATOM   3256  C   VAL A 219     -10.475  -4.385   6.663  1.00 90.90           C
ATOM   3257  O   VAL A 219     -10.172  -5.102   5.711  1.00 90.90           O
ATOM   3258  HA  VAL A 219      -8.606  -4.724   7.660  1.00 90.90           H
ATOM   3259  CB  VAL A 219     -10.149  -5.183   9.064  1.00 90.90           C
ATOM   3260  HB  VAL A 219     -11.035  -4.681   9.452  1.00 90.90           H
ATOM   3261  CG1 VAL A 219     -10.572  -6.570   8.574  1.00 90.90           C
ATOM   3262 1HG1 VAL A 219     -11.345  -6.466   7.813  1.00 90.90           H
ATOM   3263 2HG1 VAL A 219      -9.710  -7.083   8.148  1.00 90.90           H
ATOM   3264 3HG1 VAL A 219     -10.961  -7.148   9.412  1.00 90.90           H
ATOM   3265  CG2 VAL A 219      -9.133  -5.291  10.203  1.00 90.90           C
ATOM   3266 1HG2 VAL A 219      -8.221  -5.760   9.834  1.00 90.90           H
ATOM   3267 2HG2 VAL A 219      -8.902  -4.294  10.579  1.00 90.90           H
ATOM   3268 3HG2 VAL A 219      -9.552  -5.895  11.008  1.00 90.90           H
ATOM   3269  HN  VAL A 219      -9.899  -2.726   9.194  1.00 90.90           H
ATOM   3270  N   ILE A 220     -11.548  -3.608   6.706  1.00 91.18           N
ATOM   3271  CA  ILE A 220     -12.494  -3.577   5.603  1.00 91.18           C
ATOM   3272  C   ILE A 220     -11.777  -3.107   4.335  1.00 91.18           C
ATOM   3273  O   ILE A 220     -11.883  -3.741   3.287  1.00 91.18           O
ATOM   3274  HA  ILE A 220     -12.844  -4.597   5.444  1.00 91.18           H
ATOM   3275  CB  ILE A 220     -13.715  -2.731   5.968  1.00 91.18           C
ATOM   3276  HB  ILE A 220     -13.365  -1.801   6.417  1.00 91.18           H
ATOM   3277  CG1 ILE A 220     -14.580  -3.439   7.013  1.00 91.18           C
ATOM   3278 1HG1 ILE A 220     -15.048  -4.317   6.568  1.00 91.18           H
ATOM   3279 2HG1 ILE A 220     -13.952  -3.792   7.831  1.00 91.18           H
ATOM   3280  CG2 ILE A 220     -14.516  -2.356   4.720  1.00 91.18           C
ATOM   3281 1HG2 ILE A 220     -13.884  -1.783   4.041  1.00 91.18           H
ATOM   3282 2HG2 ILE A 220     -14.856  -3.263   4.221  1.00 91.18           H
ATOM   3283 3HG2 ILE A 220     -15.378  -1.755   5.008  1.00 91.18           H
ATOM   3284  CD1 ILE A 220     -15.658  -2.501   7.560  1.00 91.18           C
ATOM   3285 1HD1 ILE A 220     -15.185  -1.636   8.025  1.00 91.18           H
ATOM   3286 2HD1 ILE A 220     -16.298  -2.168   6.743  1.00 91.18           H
ATOM   3287 3HD1 ILE A 220     -16.258  -3.029   8.300  1.00 91.18           H
ATOM   3288  HN  ILE A 220     -11.775  -3.009   7.474  1.00 91.18           H
ATOM   3289  N   LEU A 221     -11.063  -1.999   4.473  1.00 86.65           N
ATOM   3290  CA  LEU A 221     -10.433  -1.368   3.327  1.00 86.65           C
ATOM   3291  C   LEU A 221      -9.131  -2.101   2.998  1.00 86.65           C
ATOM   3292  O   LEU A 221      -8.647  -2.038   1.869  1.00 86.65           O
ATOM   3293  HA  LEU A 221     -11.112  -1.474   2.481  1.00 86.65           H
ATOM   3294  CB  LEU A 221     -10.249   0.131   3.575  1.00 86.65           C
ATOM   3295 1HB  LEU A 221      -9.581   0.259   4.427  1.00 86.65           H
ATOM   3296 2HB  LEU A 221      -9.748   0.563   2.709  1.00 86.65           H
ATOM   3297  CG  LEU A 221     -11.527   0.929   3.840  1.00 86.65           C
ATOM   3298  HG  LEU A 221     -12.074   0.440   4.646  1.00 86.65           H
ATOM   3299  CD1 LEU A 221     -11.201   2.347   4.311  1.00 86.65           C
ATOM   3300 1HD1 LEU A 221     -10.621   2.300   5.233  1.00 86.65           H
ATOM   3301 2HD1 LEU A 221     -10.621   2.861   3.543  1.00 86.65           H
ATOM   3302 3HD1 LEU A 221     -12.127   2.892   4.492  1.00 86.65           H
ATOM   3303  CD2 LEU A 221     -12.439   0.928   2.611  1.00 86.65           C
ATOM   3304 1HD2 LEU A 221     -11.914   1.379   1.769  1.00 86.65           H
ATOM   3305 2HD2 LEU A 221     -12.712  -0.097   2.362  1.00 86.65           H
ATOM   3306 3HD2 LEU A 221     -13.340   1.502   2.827  1.00 86.65           H
ATOM   3307  HN  LEU A 221     -10.914  -1.536   5.347  1.00 86.65           H
ATOM   3308  N   GLY A 222      -8.601  -2.779   4.005  1.00 83.51           N
ATOM   3309  CA  GLY A 222      -7.293  -3.401   3.883  1.00 83.51           C
ATOM   3310  C   GLY A 222      -7.404  -4.790   3.251  1.00 83.51           C
ATOM   3311  O   GLY A 222      -6.537  -5.196   2.479  1.00 83.51           O
ATOM   3312 1HA  GLY A 222      -6.643  -2.772   3.275  1.00 83.51           H
ATOM   3313 2HA  GLY A 222      -6.831  -3.481   4.866  1.00 83.51           H
ATOM   3314  HN  GLY A 222      -9.048  -2.906   4.891  1.00 83.51           H
ATOM   3315  N   PHE A 223      -8.479  -5.481   3.603  1.00 85.62           N
ATOM   3316  CA  PHE A 223      -8.606  -6.890   3.269  1.00 85.62           C
ATOM   3317  C   PHE A 223      -9.756  -7.119   2.287  1.00 85.62           C
ATOM   3318  O   PHE A 223      -9.536  -7.564   1.161  1.00 85.62           O
ATOM   3319  HA  PHE A 223      -7.668  -7.198   2.807  1.00 85.62           H
ATOM   3320  CB  PHE A 223      -8.908  -7.632   4.572  1.00 85.62           C
ATOM   3321 1HB  PHE A 223      -8.157  -7.362   5.315  1.00 85.62           H
ATOM   3322 2HB  PHE A 223      -9.871  -7.296   4.955  1.00 85.62           H
ATOM   3323  CG  PHE A 223      -8.936  -9.155   4.428  1.00 85.62           C
ATOM   3324  CD1 PHE A 223     -10.125  -9.816   4.423  1.00 85.62           C
ATOM   3325  HD1 PHE A 223     -11.057  -9.260   4.522  1.00 85.62           H
ATOM   3326  CD2 PHE A 223      -7.772  -9.848   4.305  1.00 85.62           C
ATOM   3327  HD2 PHE A 223      -6.820  -9.319   4.310  1.00 85.62           H
ATOM   3328  CE1 PHE A 223     -10.151 -11.229   4.290  1.00 85.62           C
ATOM   3329  HE1 PHE A 223     -11.104 -11.759   4.286  1.00 85.62           H
ATOM   3330  CE2 PHE A 223      -7.799 -11.262   4.172  1.00 85.62           C
ATOM   3331  HE2 PHE A 223      -6.866 -11.817   4.073  1.00 85.62           H
ATOM   3332  CZ  PHE A 223      -8.987 -11.922   4.167  1.00 85.62           C
ATOM   3333  HZ  PHE A 223      -9.008 -13.007   4.064  1.00 85.62           H
ATOM   3334  HN  PHE A 223      -9.253  -5.094   4.105  1.00 85.62           H
ATOM   3335  N   PHE A 224     -10.958  -6.805   2.748  1.00 88.12           N
ATOM   3336  CA  PHE A 224     -12.160  -7.216   2.044  1.00 88.12           C
ATOM   3337  C   PHE A 224     -12.280  -6.499   0.698  1.00 88.12           C
ATOM   3338  O   PHE A 224     -12.629  -7.114  -0.308  1.00 88.12           O
ATOM   3339  HA  PHE A 224     -12.086  -8.291   1.876  1.00 88.12           H
ATOM   3340  CB  PHE A 224     -13.349  -6.826   2.925  1.00 88.12           C
ATOM   3341 1HB  PHE A 224     -13.197  -5.811   3.294  1.00 88.12           H
ATOM   3342 2HB  PHE A 224     -14.251  -6.810   2.313  1.00 88.12           H
ATOM   3343  CG  PHE A 224     -13.575  -7.759   4.116  1.00 88.12           C
ATOM   3344  CD1 PHE A 224     -14.174  -8.965   3.931  1.00 88.12           C
ATOM   3345  HD1 PHE A 224     -14.493  -9.268   2.933  1.00 88.12           H
ATOM   3346  CD2 PHE A 224     -13.176  -7.381   5.360  1.00 88.12           C
ATOM   3347  HD2 PHE A 224     -12.696  -6.414   5.509  1.00 88.12           H
ATOM   3348  CE1 PHE A 224     -14.383  -9.832   5.036  1.00 88.12           C
ATOM   3349  HE1 PHE A 224     -14.863 -10.799   4.888  1.00 88.12           H
ATOM   3350  CE2 PHE A 224     -13.385  -8.247   6.466  1.00 88.12           C
ATOM   3351  HE2 PHE A 224     -13.066  -7.945   7.463  1.00 88.12           H
ATOM   3352  CZ  PHE A 224     -13.984  -9.454   6.281  1.00 88.12           C
ATOM   3353  HZ  PHE A 224     -14.145 -10.119   7.129  1.00 88.12           H
ATOM   3354  HN  PHE A 224     -11.116  -6.281   3.585  1.00 88.12           H
ATOM   3355  N   LEU A 225     -11.984  -5.208   0.723  1.00 84.03           N
ATOM   3356  CA  LEU A 225     -12.089  -4.392  -0.475  1.00 84.03           C
ATOM   3357  C   LEU A 225     -11.136  -4.937  -1.541  1.00 84.03           C
ATOM   3358  O   LEU A 225     -11.554  -5.228  -2.661  1.00 84.03           O
ATOM   3359  HA  LEU A 225     -13.110  -4.484  -0.845  1.00 84.03           H
ATOM   3360  CB  LEU A 225     -11.859  -2.917  -0.141  1.00 84.03           C
ATOM   3361 1HB  LEU A 225     -12.651  -2.590   0.533  1.00 84.03           H
ATOM   3362 2HB  LEU A 225     -10.920  -2.831   0.405  1.00 84.03           H
ATOM   3363  CG  LEU A 225     -11.814  -1.959  -1.332  1.00 84.03           C
ATOM   3364  HG  LEU A 225     -11.131  -2.370  -2.076  1.00 84.03           H
ATOM   3365  CD1 LEU A 225     -13.188  -1.844  -1.996  1.00 84.03           C
ATOM   3366 1HD1 LEU A 225     -13.505  -2.825  -2.348  1.00 84.03           H
ATOM   3367 2HD1 LEU A 225     -13.911  -1.467  -1.272  1.00 84.03           H
ATOM   3368 3HD1 LEU A 225     -13.128  -1.156  -2.840  1.00 84.03           H
ATOM   3369  CD2 LEU A 225     -11.262  -0.593  -0.918  1.00 84.03           C
ATOM   3370 1HD2 LEU A 225     -11.900  -0.162  -0.146  1.00 84.03           H
ATOM   3371 2HD2 LEU A 225     -10.251  -0.714  -0.527  1.00 84.03           H
ATOM   3372 3HD2 LEU A 225     -11.241   0.068  -1.783  1.00 84.03           H
ATOM   3373  HN  LEU A 225     -11.678  -4.720   1.541  1.00 84.03           H
ATOM   3374  N   PRO A 226      -9.845  -5.083  -1.216  1.00 82.64           N
ATOM   3375  CA  PRO A 226      -8.896  -5.695  -2.149  1.00 82.64           C
ATOM   3376  C   PRO A 226      -9.369  -7.052  -2.646  1.00 82.64           C
ATOM   3377  O   PRO A 226      -9.253  -7.358  -3.831  1.00 82.64           O
ATOM   3378  HA  PRO A 226      -8.802  -5.081  -3.045  1.00 82.64           H
ATOM   3379  CB  PRO A 226      -7.606  -5.807  -1.334  1.00 82.64           C
ATOM   3380 1HB  PRO A 226      -7.531  -6.771  -0.831  1.00 82.64           H
ATOM   3381 2HB  PRO A 226      -6.723  -5.708  -1.965  1.00 82.64           H
ATOM   3382  CG  PRO A 226      -7.718  -4.659  -0.337  1.00 82.64           C
ATOM   3383 1HG  PRO A 226      -7.070  -4.809   0.527  1.00 82.64           H
ATOM   3384 2HG  PRO A 226      -7.424  -3.708  -0.780  1.00 82.64           H
ATOM   3385  CD  PRO A 226      -9.190  -4.682   0.042  1.00 82.64           C
ATOM   3386 1HD  PRO A 226      -9.390  -5.394   0.843  1.00 82.64           H
ATOM   3387 2HD  PRO A 226      -9.532  -3.708   0.393  1.00 82.64           H
ATOM   3388  N   PHE A 227      -9.895  -7.836  -1.716  1.00 86.73           N
ATOM   3389  CA  PHE A 227     -10.320  -9.189  -2.032  1.00 86.73           C
ATOM   3390  C   PHE A 227     -11.432  -9.183  -3.082  1.00 86.73           C
ATOM   3391  O   PHE A 227     -11.389  -9.951  -4.041  1.00 86.73           O
ATOM   3392  HA  PHE A 227      -9.452  -9.717  -2.427  1.00 86.73           H
ATOM   3393  CB  PHE A 227     -10.860  -9.801  -0.738  1.00 86.73           C
ATOM   3394 1HB  PHE A 227     -10.076  -9.776   0.019  1.00 86.73           H
ATOM   3395 2HB  PHE A 227     -11.678  -9.182  -0.369  1.00 86.73           H
ATOM   3396  CG  PHE A 227     -11.357 -11.240  -0.890  1.00 86.73           C
ATOM   3397  CD1 PHE A 227     -12.684 -11.488  -1.052  1.00 86.73           C
ATOM   3398  HD1 PHE A 227     -13.394 -10.661  -1.074  1.00 86.73           H
ATOM   3399  CD2 PHE A 227     -10.471 -12.272  -0.863  1.00 86.73           C
ATOM   3400  HD2 PHE A 227      -9.407 -12.073  -0.733  1.00 86.73           H
ATOM   3401  CE1 PHE A 227     -13.145 -12.823  -1.194  1.00 86.73           C
ATOM   3402  HE1 PHE A 227     -14.209 -13.022  -1.324  1.00 86.73           H
ATOM   3403  CE2 PHE A 227     -10.932 -13.607  -1.005  1.00 86.73           C
ATOM   3404  HE2 PHE A 227     -10.222 -14.434  -0.983  1.00 86.73           H
ATOM   3405  CZ  PHE A 227     -12.259 -13.855  -1.167  1.00 86.73           C
ATOM   3406  HZ  PHE A 227     -12.613 -14.880  -1.276  1.00 86.73           H
ATOM   3407  HN  PHE A 227     -10.031  -7.561  -0.764  1.00 86.73           H
ATOM   3408  N   VAL A 228     -12.403  -8.307  -2.865  1.00 87.22           N
ATOM   3409  CA  VAL A 228     -13.506  -8.165  -3.800  1.00 87.22           C
ATOM   3410  C   VAL A 228     -12.962  -7.729  -5.162  1.00 87.22           C
ATOM   3411  O   VAL A 228     -13.377  -8.249  -6.196  1.00 87.22           O
ATOM   3412  HA  VAL A 228     -13.974  -9.144  -3.907  1.00 87.22           H
ATOM   3413  CB  VAL A 228     -14.550  -7.199  -3.236  1.00 87.22           C
ATOM   3414  HB  VAL A 228     -14.037  -6.279  -2.954  1.00 87.22           H
ATOM   3415  CG1 VAL A 228     -15.599  -6.848  -4.292  1.00 87.22           C
ATOM   3416 1HG1 VAL A 228     -15.112  -6.376  -5.146  1.00 87.22           H
ATOM   3417 2HG1 VAL A 228     -16.105  -7.756  -4.619  1.00 87.22           H
ATOM   3418 3HG1 VAL A 228     -16.328  -6.160  -3.865  1.00 87.22           H
ATOM   3419  CG2 VAL A 228     -15.207  -7.775  -1.980  1.00 87.22           C
ATOM   3420 1HG2 VAL A 228     -15.699  -8.716  -2.226  1.00 87.22           H
ATOM   3421 2HG2 VAL A 228     -14.446  -7.951  -1.219  1.00 87.22           H
ATOM   3422 3HG2 VAL A 228     -15.944  -7.068  -1.599  1.00 87.22           H
ATOM   3423  HN  VAL A 228     -12.443  -7.703  -2.069  1.00 87.22           H
ATOM   3424  N   VAL A 229     -12.040  -6.778  -5.118  1.00 81.57           N
ATOM   3425  CA  VAL A 229     -11.448  -6.252  -6.336  1.00 81.57           C
ATOM   3426  C   VAL A 229     -10.755  -7.388  -7.092  1.00 81.57           C
ATOM   3427  O   VAL A 229     -10.909  -7.516  -8.305  1.00 81.57           O
ATOM   3428  HA  VAL A 229     -12.258  -5.863  -6.954  1.00 81.57           H
ATOM   3429  CB  VAL A 229     -10.507  -5.093  -6.003  1.00 81.57           C
ATOM   3430  HB  VAL A 229      -9.851  -5.416  -5.194  1.00 81.57           H
ATOM   3431  CG1 VAL A 229      -9.629  -4.737  -7.205  1.00 81.57           C
ATOM   3432 1HG1 VAL A 229      -9.031  -5.603  -7.488  1.00 81.57           H
ATOM   3433 2HG1 VAL A 229     -10.262  -4.443  -8.042  1.00 81.57           H
ATOM   3434 3HG1 VAL A 229      -8.970  -3.910  -6.941  1.00 81.57           H
ATOM   3435  CG2 VAL A 229     -11.290  -3.873  -5.515  1.00 81.57           C
ATOM   3436 1HG2 VAL A 229     -11.981  -3.549  -6.294  1.00 81.57           H
ATOM   3437 2HG2 VAL A 229     -11.852  -4.136  -4.619  1.00 81.57           H
ATOM   3438 3HG2 VAL A 229     -10.597  -3.064  -5.285  1.00 81.57           H
ATOM   3439  HN  VAL A 229     -11.699  -6.368  -4.272  1.00 81.57           H
ATOM   3440  N   MET A 230     -10.006  -8.183  -6.343  1.00 83.60           N
ATOM   3441  CA  MET A 230      -9.294  -9.308  -6.925  1.00 83.60           C
ATOM   3442  C   MET A 230     -10.253 -10.234  -7.676  1.00 83.60           C
ATOM   3443  O   MET A 230     -10.013 -10.576  -8.833  1.00 83.60           O
ATOM   3444  HA  MET A 230      -8.578  -8.873  -7.623  1.00 83.60           H
ATOM   3445  CB  MET A 230      -8.586 -10.093  -5.819  1.00 83.60           C
ATOM   3446 1HB  MET A 230      -9.296 -10.335  -5.028  1.00 83.60           H
ATOM   3447 2HB  MET A 230      -8.218 -11.038  -6.217  1.00 83.60           H
ATOM   3448  CG  MET A 230      -7.421  -9.290  -5.237  1.00 83.60           C
ATOM   3449 1HG  MET A 230      -6.648  -9.154  -5.994  1.00 83.60           H
ATOM   3450 2HG  MET A 230      -7.761  -8.297  -4.947  1.00 83.60           H
ATOM   3451  SD  MET A 230      -6.743 -10.139  -3.820  1.00 83.60           S
ATOM   3452  CE  MET A 230      -6.649  -8.783  -2.663  1.00 83.60           C
ATOM   3453 1HE  MET A 230      -6.000  -8.006  -3.066  1.00 83.60           H
ATOM   3454 2HE  MET A 230      -7.646  -8.376  -2.499  1.00 83.60           H
ATOM   3455 3HE  MET A 230      -6.243  -9.141  -1.717  1.00 83.60           H
ATOM   3456  HN  MET A 230      -9.882  -8.069  -5.357  1.00 83.60           H
ATOM   3457  N   ALA A 231     -11.318 -10.615  -6.986  1.00 86.62           N
ATOM   3458  CA  ALA A 231     -12.256 -11.581  -7.531  1.00 86.62           C
ATOM   3459  C   ALA A 231     -12.853 -11.031  -8.828  1.00 86.62           C
ATOM   3460  O   ALA A 231     -12.987 -11.758  -9.811  1.00 86.62           O
ATOM   3461  HA  ALA A 231     -11.702 -12.493  -7.755  1.00 86.62           H
ATOM   3462  CB  ALA A 231     -13.327 -11.899  -6.486  1.00 86.62           C
ATOM   3463 1HB  ALA A 231     -12.854 -12.314  -5.596  1.00 86.62           H
ATOM   3464 2HB  ALA A 231     -13.859 -10.986  -6.221  1.00 86.62           H
ATOM   3465 3HB  ALA A 231     -14.031 -12.624  -6.895  1.00 86.62           H
ATOM   3466  HN  ALA A 231     -11.544 -10.275  -6.073  1.00 86.62           H
ATOM   3467  N   CYS A 232     -13.196  -9.752  -8.788  1.00 83.13           N
ATOM   3468  CA  CYS A 232     -13.742  -9.086  -9.959  1.00 83.13           C
ATOM   3469  C   CYS A 232     -12.683  -9.112 -11.063  1.00 83.13           C
ATOM   3470  O   CYS A 232     -12.986  -9.438 -12.210  1.00 83.13           O
ATOM   3471  HA  CYS A 232     -14.625  -9.651 -10.256  1.00 83.13           H
ATOM   3472  CB  CYS A 232     -14.198  -7.661  -9.638  1.00 83.13           C
ATOM   3473 1HB  CYS A 232     -13.386  -7.109  -9.165  1.00 83.13           H
ATOM   3474 2HB  CYS A 232     -14.447  -7.135 -10.560  1.00 83.13           H
ATOM   3475  SG  CYS A 232     -15.653  -7.704  -8.530  1.00 83.13           S
ATOM   3476  HG  CYS A 232     -14.967  -7.894  -7.407  1.00 83.13           H
ATOM   3477  HN  CYS A 232     -13.106  -9.174  -7.977  1.00 83.13           H
ATOM   3478  N   CYS A 233     -11.464  -8.765 -10.679  1.00 81.05           N
ATOM   3479  CA  CYS A 233     -10.382  -8.643 -11.641  1.00 81.05           C
ATOM   3480  C   CYS A 233     -10.207  -9.992 -12.341  1.00 81.05           C
ATOM   3481  O   CYS A 233     -10.174 -10.058 -13.569  1.00 81.05           O
ATOM   3482  HA  CYS A 233     -10.682  -7.873 -12.353  1.00 81.05           H
ATOM   3483  CB  CYS A 233      -9.086  -8.171 -10.978  1.00 81.05           C
ATOM   3484 1HB  CYS A 233      -8.860  -8.798 -10.116  1.00 81.05           H
ATOM   3485 2HB  CYS A 233      -8.254  -8.274 -11.674  1.00 81.05           H
ATOM   3486  SG  CYS A 233      -9.250  -6.425 -10.455  1.00 81.05           S
ATOM   3487  HG  CYS A 233      -9.799  -6.685  -9.272  1.00 81.05           H
ATOM   3488  HN  CYS A 233     -11.211  -8.570  -9.731  1.00 81.05           H
ATOM   3489  N   TYR A 234     -10.100 -11.034 -11.530  1.00 84.19           N
ATOM   3490  CA  TYR A 234      -9.875 -12.370 -12.054  1.00 84.19           C
ATOM   3491  C   TYR A 234     -11.081 -12.852 -12.863  1.00 84.19           C
ATOM   3492  O   TYR A 234     -10.922 -13.484 -13.906  1.00 84.19           O
ATOM   3493  HA  TYR A 234      -9.002 -12.334 -12.705  1.00 84.19           H
ATOM   3494  CB  TYR A 234      -9.698 -13.277 -10.835  1.00 84.19           C
ATOM   3495 1HB  TYR A 234     -10.416 -12.983 -10.069  1.00 84.19           H
ATOM   3496 2HB  TYR A 234      -9.938 -14.302 -11.119  1.00 84.19           H
ATOM   3497  CG  TYR A 234      -8.291 -13.246 -10.235  1.00 84.19           C
ATOM   3498  CD1 TYR A 234      -7.207 -13.627 -10.998  1.00 84.19           C
ATOM   3499  HD1 TYR A 234      -7.353 -13.950 -12.029  1.00 84.19           H
ATOM   3500  CD2 TYR A 234      -8.107 -12.837  -8.929  1.00 84.19           C
ATOM   3501  HD2 TYR A 234      -8.964 -12.536  -8.326  1.00 84.19           H
ATOM   3502  CE1 TYR A 234      -5.883 -13.597 -10.433  1.00 84.19           C
ATOM   3503  HE1 TYR A 234      -5.017 -13.896 -11.025  1.00 84.19           H
ATOM   3504  CE2 TYR A 234      -6.783 -12.808  -8.365  1.00 84.19           C
ATOM   3505  HE2 TYR A 234      -6.623 -12.487  -7.335  1.00 84.19           H
ATOM   3506  CZ  TYR A 234      -5.736 -13.189  -9.144  1.00 84.19           C
ATOM   3507  OH  TYR A 234      -4.485 -13.162  -8.611  1.00 84.19           O
ATOM   3508  HH  TYR A 234      -3.810 -13.402  -9.309  1.00 84.19           H
ATOM   3509  HN  TYR A 234     -10.163 -10.976 -10.534  1.00 84.19           H
ATOM   3510  N   THR A 235     -12.261 -12.535 -12.351  1.00 86.09           N
ATOM   3511  CA  THR A 235     -13.494 -12.889 -13.034  1.00 86.09           C
ATOM   3512  C   THR A 235     -13.516 -12.286 -14.441  1.00 86.09           C
ATOM   3513  O   THR A 235     -13.872 -12.962 -15.404  1.00 86.09           O
ATOM   3514  HA  THR A 235     -13.523 -13.972 -13.151  1.00 86.09           H
ATOM   3515  CB  THR A 235     -14.666 -12.437 -12.161  1.00 86.09           C
ATOM   3516  HB  THR A 235     -14.686 -11.351 -12.069  1.00 86.09           H
ATOM   3517  OG1 THR A 235     -14.488 -13.155 -10.943  1.00 86.09           O
ATOM   3518  HG1 THR A 235     -14.125 -12.546 -10.237  1.00 86.09           H
ATOM   3519  CG2 THR A 235     -16.014 -12.929 -12.690  1.00 86.09           C
ATOM   3520 1HG2 THR A 235     -16.018 -14.019 -12.719  1.00 86.09           H
ATOM   3521 2HG2 THR A 235     -16.174 -12.539 -13.696  1.00 86.09           H
ATOM   3522 3HG2 THR A 235     -16.811 -12.581 -12.034  1.00 86.09           H
ATOM   3523  HN  THR A 235     -12.383 -12.046 -11.487  1.00 86.09           H
ATOM   3524  N   ILE A 236     -13.129 -11.021 -14.513  1.00 81.10           N
ATOM   3525  CA  ILE A 236     -13.089 -10.323 -15.787  1.00 81.10           C
ATOM   3526  C   ILE A 236     -12.050 -10.986 -16.694  1.00 81.10           C
ATOM   3527  O   ILE A 236     -12.300 -11.196 -17.880  1.00 81.10           O
ATOM   3528  HA  ILE A 236     -14.070 -10.430 -16.250  1.00 81.10           H
ATOM   3529  CB  ILE A 236     -12.851  -8.827 -15.571  1.00 81.10           C
ATOM   3530  HB  ILE A 236     -12.079  -8.710 -14.811  1.00 81.10           H
ATOM   3531  CG1 ILE A 236     -14.113  -8.142 -15.042  1.00 81.10           C
ATOM   3532 1HG1 ILE A 236     -14.870  -8.110 -15.826  1.00 81.10           H
ATOM   3533 2HG1 ILE A 236     -14.530  -8.724 -14.220  1.00 81.10           H
ATOM   3534  CG2 ILE A 236     -12.332  -8.164 -16.848  1.00 81.10           C
ATOM   3535 1HG2 ILE A 236     -11.391  -8.628 -17.142  1.00 81.10           H
ATOM   3536 2HG2 ILE A 236     -13.064  -8.290 -17.646  1.00 81.10           H
ATOM   3537 3HG2 ILE A 236     -12.172  -7.101 -16.667  1.00 81.10           H
ATOM   3538  CD1 ILE A 236     -13.806  -6.721 -14.563  1.00 81.10           C
ATOM   3539 1HD1 ILE A 236     -13.067  -6.759 -13.763  1.00 81.10           H
ATOM   3540 2HD1 ILE A 236     -13.413  -6.135 -15.394  1.00 81.10           H
ATOM   3541 3HD1 ILE A 236     -14.720  -6.258 -14.192  1.00 81.10           H
ATOM   3542  HN  ILE A 236     -12.848 -10.475 -13.723  1.00 81.10           H
ATOM   3543  N   ILE A 237     -10.907 -11.297 -16.102  1.00 79.14           N
ATOM   3544  CA  ILE A 237      -9.807 -11.877 -16.854  1.00 79.14           C
ATOM   3545  C   ILE A 237     -10.265 -13.194 -17.484  1.00 79.14           C
ATOM   3546  O   ILE A 237     -10.089 -13.407 -18.682  1.00 79.14           O
ATOM   3547  HA  ILE A 237      -9.556 -11.181 -17.654  1.00 79.14           H
ATOM   3548  CB  ILE A 237      -8.567 -12.017 -15.970  1.00 79.14           C
ATOM   3549  HB  ILE A 237      -8.878 -12.425 -15.008  1.00 79.14           H
ATOM   3550  CG1 ILE A 237      -7.931 -10.652 -15.697  1.00 79.14           C
ATOM   3551 1HG1 ILE A 237      -7.418 -10.301 -16.592  1.00 79.14           H
ATOM   3552 2HG1 ILE A 237      -8.709  -9.923 -15.469  1.00 79.14           H
ATOM   3553  CG2 ILE A 237      -7.568 -13.003 -16.578  1.00 79.14           C
ATOM   3554 1HG2 ILE A 237      -8.038 -13.982 -16.677  1.00 79.14           H
ATOM   3555 2HG2 ILE A 237      -7.258 -12.647 -17.560  1.00 79.14           H
ATOM   3556 3HG2 ILE A 237      -6.696 -13.084 -15.929  1.00 79.14           H
ATOM   3557  CD1 ILE A 237      -6.941 -10.731 -14.533  1.00 79.14           C
ATOM   3558 1HD1 ILE A 237      -7.463 -11.059 -13.634  1.00 79.14           H
ATOM   3559 2HD1 ILE A 237      -6.152 -11.442 -14.775  1.00 79.14           H
ATOM   3560 3HD1 ILE A 237      -6.504  -9.747 -14.361  1.00 79.14           H
ATOM   3561  HN  ILE A 237     -10.726 -11.159 -15.128  1.00 79.14           H
ATOM   3562  N   ILE A 238     -10.844 -14.043 -16.648  1.00 82.25           N
ATOM   3563  CA  ILE A 238     -11.277 -15.356 -17.094  1.00 82.25           C
ATOM   3564  C   ILE A 238     -12.271 -15.196 -18.246  1.00 82.25           C
ATOM   3565  O   ILE A 238     -12.137 -15.846 -19.282  1.00 82.25           O
ATOM   3566  HA  ILE A 238     -10.397 -15.880 -17.468  1.00 82.25           H
ATOM   3567  CB  ILE A 238     -11.822 -16.169 -15.919  1.00 82.25           C
ATOM   3568  HB  ILE A 238     -12.516 -15.540 -15.361  1.00 82.25           H
ATOM   3569  CG1 ILE A 238     -10.700 -16.566 -14.958  1.00 82.25           C
ATOM   3570 1HG1 ILE A 238     -10.104 -17.365 -15.400  1.00 82.25           H
ATOM   3571 2HG1 ILE A 238     -10.032 -15.718 -14.804  1.00 82.25           H
ATOM   3572  CG2 ILE A 238     -12.611 -17.384 -16.412  1.00 82.25           C
ATOM   3573 1HG2 ILE A 238     -13.448 -17.050 -17.024  1.00 82.25           H
ATOM   3574 2HG2 ILE A 238     -11.959 -18.024 -17.006  1.00 82.25           H
ATOM   3575 3HG2 ILE A 238     -12.987 -17.945 -15.556  1.00 82.25           H
ATOM   3576  CD1 ILE A 238     -11.266 -17.027 -13.614  1.00 82.25           C
ATOM   3577 1HD1 ILE A 238     -11.840 -16.217 -13.164  1.00 82.25           H
ATOM   3578 2HD1 ILE A 238     -11.914 -17.890 -13.769  1.00 82.25           H
ATOM   3579 3HD1 ILE A 238     -10.446 -17.303 -12.950  1.00 82.25           H
ATOM   3580  HN  ILE A 238     -11.018 -13.847 -15.683  1.00 82.25           H
ATOM   3581  N   HIS A 239     -13.247 -14.327 -18.026  1.00 82.14           N
ATOM   3582  CA  HIS A 239     -14.291 -14.109 -19.013  1.00 82.14           C
ATOM   3583  C   HIS A 239     -13.665 -13.645 -20.329  1.00 82.14           C
ATOM   3584  O   HIS A 239     -14.096 -14.057 -21.405  1.00 82.14           O
ATOM   3585  HA  HIS A 239     -14.777 -15.072 -19.172  1.00 82.14           H
ATOM   3586  CB  HIS A 239     -15.346 -13.136 -18.482  1.00 82.14           C
ATOM   3587 1HB  HIS A 239     -15.782 -13.549 -17.573  1.00 82.14           H
ATOM   3588 2HB  HIS A 239     -14.857 -12.202 -18.206  1.00 82.14           H
ATOM   3589  CG  HIS A 239     -16.454 -12.836 -19.463  1.00 82.14           C
ATOM   3590  ND1 HIS A 239     -16.453 -11.716 -20.276  1.00 82.14           N
ATOM   3591  HD1 HIS A 239     -15.744 -11.011 -20.300  1.00 82.14           H
ATOM   3592  CD2 HIS A 239     -17.597 -13.521 -19.754  1.00 82.14           C
ATOM   3593  HD2 HIS A 239     -17.913 -14.457 -19.293  1.00 82.14           H
ATOM   3594  CE1 HIS A 239     -17.550 -11.736 -21.018  1.00 82.14           C
ATOM   3595  HE1 HIS A 239     -17.837 -10.989 -21.758  1.00 82.14           H
ATOM   3596  NE2 HIS A 239     -18.258 -12.856 -20.692  1.00 82.14           N
ATOM   3597  HN  HIS A 239     -13.331 -13.779 -17.194  1.00 82.14           H
ATOM   3598  N   THR A 240     -12.658 -12.794 -20.201  1.00 76.06           N
ATOM   3599  CA  THR A 240     -11.988 -12.245 -21.367  1.00 76.06           C
ATOM   3600  C   THR A 240     -11.249 -13.349 -22.127  1.00 76.06           C
ATOM   3601  O   THR A 240     -11.275 -13.387 -23.356  1.00 76.06           O
ATOM   3602  HA  THR A 240     -12.745 -11.845 -22.042  1.00 76.06           H
ATOM   3603  CB  THR A 240     -11.072 -11.113 -20.898  1.00 76.06           C
ATOM   3604  HB  THR A 240     -10.284 -11.494 -20.248  1.00 76.06           H
ATOM   3605  OG1 THR A 240     -11.960 -10.172 -20.301  1.00 76.06           O
ATOM   3606  HG1 THR A 240     -11.895 -10.225 -19.305  1.00 76.06           H
ATOM   3607  CG2 THR A 240     -10.444 -10.346 -22.064  1.00 76.06           C
ATOM   3608 1HG2 THR A 240     -11.232  -9.908 -22.676  1.00 76.06           H
ATOM   3609 2HG2 THR A 240      -9.850 -11.029 -22.670  1.00 76.06           H
ATOM   3610 3HG2 THR A 240      -9.804  -9.554 -21.675  1.00 76.06           H
ATOM   3611  HN  THR A 240     -12.300 -12.480 -19.321  1.00 76.06           H
ATOM   3612  N   LEU A 241     -10.608 -14.222 -21.363  1.00 77.30           N
ATOM   3613  CA  LEU A 241      -9.840 -15.307 -21.949  1.00 77.30           C
ATOM   3614  C   LEU A 241     -10.780 -16.224 -22.735  1.00 77.30           C
ATOM   3615  O   LEU A 241     -10.434 -16.691 -23.819  1.00 77.30           O
ATOM   3616  HA  LEU A 241      -9.127 -14.865 -22.645  1.00 77.30           H
ATOM   3617  CB  LEU A 241      -9.031 -16.033 -20.873  1.00 77.30           C
ATOM   3618 1HB  LEU A 241      -9.692 -16.250 -20.033  1.00 77.30           H
ATOM   3619 2HB  LEU A 241      -8.704 -16.991 -21.276  1.00 77.30           H
ATOM   3620  CG  LEU A 241      -7.804 -15.290 -20.340  1.00 77.30           C
ATOM   3621  HG  LEU A 241      -8.133 -14.330 -19.943  1.00 77.30           H
ATOM   3622  CD1 LEU A 241      -7.155 -16.058 -19.187  1.00 77.30           C
ATOM   3623 1HD1 LEU A 241      -7.874 -16.172 -18.376  1.00 77.30           H
ATOM   3624 2HD1 LEU A 241      -6.843 -17.043 -19.537  1.00 77.30           H
ATOM   3625 3HD1 LEU A 241      -6.285 -15.508 -18.828  1.00 77.30           H
ATOM   3626  CD2 LEU A 241      -6.810 -14.997 -21.466  1.00 77.30           C
ATOM   3627 1HD2 LEU A 241      -6.483 -15.935 -21.915  1.00 77.30           H
ATOM   3628 2HD2 LEU A 241      -7.291 -14.379 -22.224  1.00 77.30           H
ATOM   3629 3HD2 LEU A 241      -5.947 -14.468 -21.060  1.00 77.30           H
ATOM   3630  HN  LEU A 241     -10.607 -14.195 -20.363  1.00 77.30           H
ATOM   3631  N   ILE A 242     -11.950 -16.454 -22.158  1.00 79.05           N
ATOM   3632  CA  ILE A 242     -12.930 -17.331 -22.776  1.00 79.05           C
ATOM   3633  C   ILE A 242     -13.398 -16.715 -24.096  1.00 79.05           C
ATOM   3634  O   ILE A 242     -13.528 -17.414 -25.100  1.00 79.05           O
ATOM   3635  HA  ILE A 242     -12.432 -18.276 -22.994  1.00 79.05           H
ATOM   3636  CB  ILE A 242     -14.069 -17.634 -21.801  1.00 79.05           C
ATOM   3637  HB  ILE A 242     -14.434 -16.689 -21.397  1.00 79.05           H
ATOM   3638  CG1 ILE A 242     -13.571 -18.467 -20.618  1.00 79.05           C
ATOM   3639 1HG1 ILE A 242     -13.349 -19.481 -20.951  1.00 79.05           H
ATOM   3640 2HG1 ILE A 242     -12.640 -18.046 -20.238  1.00 79.05           H
ATOM   3641  CG2 ILE A 242     -15.243 -18.302 -22.519  1.00 79.05           C
ATOM   3642 1HG2 ILE A 242     -15.617 -17.639 -23.298  1.00 79.05           H
ATOM   3643 2HG2 ILE A 242     -14.909 -19.238 -22.968  1.00 79.05           H
ATOM   3644 3HG2 ILE A 242     -16.038 -18.507 -21.802  1.00 79.05           H
ATOM   3645  CD1 ILE A 242     -14.613 -18.508 -19.498  1.00 79.05           C
ATOM   3646 1HD1 ILE A 242     -14.813 -17.495 -19.152  1.00 79.05           H
ATOM   3647 2HD1 ILE A 242     -15.534 -18.952 -19.876  1.00 79.05           H
ATOM   3648 3HD1 ILE A 242     -14.233 -19.107 -18.671  1.00 79.05           H
ATOM   3649  HN  ILE A 242     -12.232 -16.054 -21.286  1.00 79.05           H
ATOM   3650  N   GLN A 243     -13.640 -15.413 -24.052  1.00 73.74           N
ATOM   3651  CA  GLN A 243     -14.140 -14.704 -25.218  1.00 73.74           C
ATOM   3652  C   GLN A 243     -13.027 -14.536 -26.254  1.00 73.74           C
ATOM   3653  O   GLN A 243     -13.300 -14.313 -27.432  1.00 73.74           O
ATOM   3654  HA  GLN A 243     -14.931 -15.336 -25.623  1.00 73.74           H
ATOM   3655  CB  GLN A 243     -14.732 -13.350 -24.824  1.00 73.74           C
ATOM   3656 1HB  GLN A 243     -14.034 -12.818 -24.178  1.00 73.74           H
ATOM   3657 2HB  GLN A 243     -14.871 -12.737 -25.715  1.00 73.74           H
ATOM   3658  CG  GLN A 243     -16.070 -13.524 -24.104  1.00 73.74           C
ATOM   3659 1HG  GLN A 243     -16.688 -14.241 -24.646  1.00 73.74           H
ATOM   3660 2HG  GLN A 243     -15.901 -13.938 -23.109  1.00 73.74           H
ATOM   3661  CD  GLN A 243     -16.809 -12.190 -23.988  1.00 73.74           C
ATOM   3662  OE1 GLN A 243     -16.249 -11.122 -24.175  1.00 73.74           O
ATOM   3663  NE2 GLN A 243     -18.095 -12.309 -23.670  1.00 73.74           N
ATOM   3664 1HE2 GLN A 243     -18.493 -13.216 -23.530  1.00 73.74           H
ATOM   3665 2HE2 GLN A 243     -18.663 -11.492 -23.571  1.00 73.74           H
ATOM   3666  HN  GLN A 243     -13.500 -14.845 -23.240  1.00 73.74           H
ATOM   3667  N   ALA A 244     -11.796 -14.651 -25.777  1.00 66.38           N
ATOM   3668  CA  ALA A 244     -10.640 -14.465 -26.638  1.00 66.38           C
ATOM   3669  C   ALA A 244     -10.503 -15.673 -27.567  1.00 66.38           C
ATOM   3670  O   ALA A 244      -9.742 -16.597 -27.283  1.00 66.38           O
ATOM   3671  HA  ALA A 244     -10.813 -13.573 -27.239  1.00 66.38           H
ATOM   3672  CB  ALA A 244      -9.393 -14.247 -25.778  1.00 66.38           C
ATOM   3673 1HB  ALA A 244      -9.530 -13.361 -25.158  1.00 66.38           H
ATOM   3674 2HB  ALA A 244      -9.235 -15.116 -25.140  1.00 66.38           H
ATOM   3675 3HB  ALA A 244      -8.526 -14.108 -26.424  1.00 66.38           H
ATOM   3676  HN  ALA A 244     -11.583 -14.865 -24.824  1.00 66.38           H
ATOM   3677  N   LYS A 245     -11.252 -15.626 -28.660  1.00 61.22           N
ATOM   3678  CA  LYS A 245     -11.117 -16.630 -29.702  1.00 61.22           C
ATOM   3679  C   LYS A 245      -9.657 -16.697 -30.154  1.00 61.22           C
ATOM   3680  O   LYS A 245      -9.212 -17.718 -30.678  1.00 61.22           O
ATOM   3681  HA  LYS A 245     -11.389 -17.591 -29.267  1.00 61.22           H
ATOM   3682  CB  LYS A 245     -12.101 -16.354 -30.841  1.00 61.22           C
ATOM   3683 1HB  LYS A 245     -12.034 -15.308 -31.140  1.00 61.22           H
ATOM   3684 2HB  LYS A 245     -11.832 -16.951 -31.712  1.00 61.22           H
ATOM   3685  CG  LYS A 245     -13.535 -16.678 -30.417  1.00 61.22           C
ATOM   3686 1HG  LYS A 245     -13.564 -17.657 -29.937  1.00 61.22           H
ATOM   3687 2HG  LYS A 245     -13.873 -15.951 -29.679  1.00 61.22           H
ATOM   3688  CD  LYS A 245     -14.479 -16.667 -31.621  1.00 61.22           C
ATOM   3689 1HD  LYS A 245     -14.539 -15.658 -32.031  1.00 61.22           H
ATOM   3690 2HD  LYS A 245     -14.079 -17.307 -32.408  1.00 61.22           H
ATOM   3691  CE  LYS A 245     -15.877 -17.146 -31.227  1.00 61.22           C
ATOM   3692 1HE  LYS A 245     -15.805 -18.090 -30.687  1.00 61.22           H
ATOM   3693 2HE  LYS A 245     -16.338 -16.427 -30.551  1.00 61.22           H
ATOM   3694  NZ  LYS A 245     -16.724 -17.319 -32.429  1.00 61.22           N
ATOM   3695 1HZ  LYS A 245     -17.655 -17.606 -32.147  1.00 61.22           H
ATOM   3696 2HZ  LYS A 245     -16.779 -16.441 -32.932  1.00 61.22           H
ATOM   3697 3HZ  LYS A 245     -16.318 -18.028 -33.029  1.00 61.22           H
ATOM   3698  HN  LYS A 245     -11.938 -14.922 -28.837  1.00 61.22           H
ATOM   3699  N   LYS A 246      -8.952 -15.598 -29.935  1.00 57.65           N
ATOM   3700  CA  LYS A 246      -7.589 -15.473 -30.423  1.00 57.65           C
ATOM   3701  C   LYS A 246      -6.619 -15.555 -29.243  1.00 57.65           C
ATOM   3702  O   LYS A 246      -6.785 -14.850 -28.248  1.00 57.65           O
ATOM   3703  HA  LYS A 246      -7.400 -16.319 -31.084  1.00 57.65           H
ATOM   3704  CB  LYS A 246      -7.434 -14.201 -31.259  1.00 57.65           C
ATOM   3705 1HB  LYS A 246      -7.858 -13.353 -30.721  1.00 57.65           H
ATOM   3706 2HB  LYS A 246      -6.375 -13.986 -31.408  1.00 57.65           H
ATOM   3707  CG  LYS A 246      -8.125 -14.349 -32.616  1.00 57.65           C
ATOM   3708 1HG  LYS A 246      -7.904 -15.330 -33.036  1.00 57.65           H
ATOM   3709 2HG  LYS A 246      -9.206 -14.295 -32.485  1.00 57.65           H
ATOM   3710  CD  LYS A 246      -7.668 -13.258 -33.586  1.00 57.65           C
ATOM   3711 1HD  LYS A 246      -7.968 -12.280 -33.208  1.00 57.65           H
ATOM   3712 2HD  LYS A 246      -6.580 -13.254 -33.649  1.00 57.65           H
ATOM   3713  CE  LYS A 246      -8.265 -13.477 -34.978  1.00 57.65           C
ATOM   3714 1HE  LYS A 246      -8.132 -14.516 -35.277  1.00 57.65           H
ATOM   3715 2HE  LYS A 246      -9.338 -13.286 -34.954  1.00 57.65           H
ATOM   3716  NZ  LYS A 246      -7.618 -12.584 -35.965  1.00 57.65           N
ATOM   3717 1HZ  LYS A 246      -8.045 -12.720 -36.875  1.00 57.65           H
ATOM   3718 2HZ  LYS A 246      -7.737 -11.619 -35.677  1.00 57.65           H
ATOM   3719 3HZ  LYS A 246      -6.629 -12.800 -36.020  1.00 57.65           H
ATOM   3720  HN  LYS A 246      -9.296 -14.803 -29.435  1.00 57.65           H
ATOM   3721  N   SER A 247      -5.628 -16.422 -29.391  1.00 56.11           N
ATOM   3722  CA  SER A 247      -4.754 -16.757 -28.280  1.00 56.11           C
ATOM   3723  C   SER A 247      -3.920 -15.538 -27.884  1.00 56.11           C
ATOM   3724  O   SER A 247      -3.413 -15.464 -26.766  1.00 56.11           O
ATOM   3725  HA  SER A 247      -5.419 -17.046 -27.467  1.00 56.11           H
ATOM   3726  CB  SER A 247      -3.841 -17.933 -28.633  1.00 56.11           C
ATOM   3727 1HB  SER A 247      -3.470 -18.392 -27.717  1.00 56.11           H
ATOM   3728 2HB  SER A 247      -4.417 -18.694 -29.159  1.00 56.11           H
ATOM   3729  OG  SER A 247      -2.739 -17.529 -29.441  1.00 56.11           O
ATOM   3730  HG  SER A 247      -2.175 -18.323 -29.672  1.00 56.11           H
ATOM   3731  HN  SER A 247      -5.419 -16.891 -30.250  1.00 56.11           H
ATOM   3732  N   SER A 248      -3.803 -14.610 -28.823  1.00 58.40           N
ATOM   3733  CA  SER A 248      -2.870 -13.507 -28.673  1.00 58.40           C
ATOM   3734  C   SER A 248      -3.223 -12.687 -27.431  1.00 58.40           C
ATOM   3735  O   SER A 248      -2.404 -11.912 -26.940  1.00 58.40           O
ATOM   3736  HA  SER A 248      -1.890 -13.971 -28.559  1.00 58.40           H
ATOM   3737  CB  SER A 248      -2.868 -12.614 -29.916  1.00 58.40           C
ATOM   3738 1HB  SER A 248      -2.058 -11.889 -29.840  1.00 58.40           H
ATOM   3739 2HB  SER A 248      -2.671 -13.221 -30.799  1.00 58.40           H
ATOM   3740  OG  SER A 248      -4.106 -11.926 -30.080  1.00 58.40           O
ATOM   3741  HG  SER A 248      -4.061 -11.329 -30.881  1.00 58.40           H
ATOM   3742  HN  SER A 248      -4.331 -14.604 -29.672  1.00 58.40           H
ATOM   3743  N   LYS A 249      -4.445 -12.886 -26.957  1.00 64.14           N
ATOM   3744  CA  LYS A 249      -4.960 -12.090 -25.857  1.00 64.14           C
ATOM   3745  C   LYS A 249      -4.285 -12.527 -24.556  1.00 64.14           C
ATOM   3746  O   LYS A 249      -4.205 -11.753 -23.603  1.00 64.14           O
ATOM   3747  HA  LYS A 249      -4.693 -11.051 -26.053  1.00 64.14           H
ATOM   3748  CB  LYS A 249      -6.488 -12.164 -25.812  1.00 64.14           C
ATOM   3749 1HB  LYS A 249      -6.800 -13.180 -25.572  1.00 64.14           H
ATOM   3750 2HB  LYS A 249      -6.863 -11.520 -25.016  1.00 64.14           H
ATOM   3751  CG  LYS A 249      -7.097 -11.739 -27.149  1.00 64.14           C
ATOM   3752 1HG  LYS A 249      -6.391 -11.110 -27.691  1.00 64.14           H
ATOM   3753 2HG  LYS A 249      -7.279 -12.619 -27.766  1.00 64.14           H
ATOM   3754  CD  LYS A 249      -8.408 -10.978 -26.938  1.00 64.14           C
ATOM   3755 1HD  LYS A 249      -8.867 -11.291 -26.000  1.00 64.14           H
ATOM   3756 2HD  LYS A 249      -8.203  -9.911 -26.851  1.00 64.14           H
ATOM   3757  CE  LYS A 249      -9.378 -11.224 -28.095  1.00 64.14           C
ATOM   3758 1HE  LYS A 249      -9.039 -10.688 -28.982  1.00 64.14           H
ATOM   3759 2HE  LYS A 249      -9.390 -12.284 -28.348  1.00 64.14           H
ATOM   3760  NZ  LYS A 249     -10.742 -10.780 -27.731  1.00 64.14           N
ATOM   3761 1HZ  LYS A 249     -11.399 -11.092 -28.438  1.00 64.14           H
ATOM   3762 2HZ  LYS A 249     -10.998 -11.176 -26.833  1.00 64.14           H
ATOM   3763 3HZ  LYS A 249     -10.763  -9.768 -27.672  1.00 64.14           H
ATOM   3764  HN  LYS A 249      -5.076 -13.576 -27.312  1.00 64.14           H
ATOM   3765  N   HIS A 250      -3.815 -13.766 -24.558  1.00 68.66           N
ATOM   3766  CA  HIS A 250      -3.169 -14.324 -23.382  1.00 68.66           C
ATOM   3767  C   HIS A 250      -1.959 -13.466 -23.006  1.00 68.66           C
ATOM   3768  O   HIS A 250      -1.709 -13.222 -21.827  1.00 68.66           O
ATOM   3769  HA  HIS A 250      -3.900 -14.280 -22.574  1.00 68.66           H
ATOM   3770  CB  HIS A 250      -2.808 -15.793 -23.605  1.00 68.66           C
ATOM   3771 1HB  HIS A 250      -2.273 -15.886 -24.550  1.00 68.66           H
ATOM   3772 2HB  HIS A 250      -2.124 -16.113 -22.819  1.00 68.66           H
ATOM   3773  CG  HIS A 250      -3.999 -16.722 -23.624  1.00 68.66           C
ATOM   3774  ND1 HIS A 250      -4.508 -17.313 -22.481  1.00 68.66           N
ATOM   3775  HD1 HIS A 250      -4.154 -17.192 -21.553  1.00 68.66           H
ATOM   3776  CD2 HIS A 250      -4.775 -17.155 -24.659  1.00 68.66           C
ATOM   3777  HD2 HIS A 250      -4.651 -16.881 -25.707  1.00 68.66           H
ATOM   3778  CE1 HIS A 250      -5.543 -18.065 -22.824  1.00 68.66           C
ATOM   3779  HE1 HIS A 250      -6.156 -18.659 -22.146  1.00 68.66           H
ATOM   3780  NE2 HIS A 250      -5.707 -17.966 -24.174  1.00 68.66           N
ATOM   3781  HN  HIS A 250      -3.871 -14.384 -25.342  1.00 68.66           H
ATOM   3782  N   LYS A 251      -1.240 -13.033 -24.031  1.00 69.07           N
ATOM   3783  CA  LYS A 251       0.009 -12.321 -23.821  1.00 69.07           C
ATOM   3784  C   LYS A 251      -0.286 -10.958 -23.191  1.00 69.07           C
ATOM   3785  O   LYS A 251       0.489 -10.470 -22.369  1.00 69.07           O
ATOM   3786  HA  LYS A 251       0.604 -12.905 -23.119  1.00 69.07           H
ATOM   3787  CB  LYS A 251       0.803 -12.236 -25.126  1.00 69.07           C
ATOM   3788 1HB  LYS A 251       0.677 -13.157 -25.694  1.00 69.07           H
ATOM   3789 2HB  LYS A 251       0.412 -11.426 -25.742  1.00 69.07           H
ATOM   3790  CG  LYS A 251       2.290 -12.001 -24.849  1.00 69.07           C
ATOM   3791 1HG  LYS A 251       2.418 -11.066 -24.305  1.00 69.07           H
ATOM   3792 2HG  LYS A 251       2.674 -12.797 -24.210  1.00 69.07           H
ATOM   3793  CD  LYS A 251       3.089 -11.954 -26.152  1.00 69.07           C
ATOM   3794 1HD  LYS A 251       2.877 -12.844 -26.745  1.00 69.07           H
ATOM   3795 2HD  LYS A 251       2.777 -11.094 -26.744  1.00 69.07           H
ATOM   3796  CE  LYS A 251       4.591 -11.868 -25.871  1.00 69.07           C
ATOM   3797 1HE  LYS A 251       4.775 -11.164 -25.060  1.00 69.07           H
ATOM   3798 2HE  LYS A 251       4.962 -12.838 -25.541  1.00 69.07           H
ATOM   3799  NZ  LYS A 251       5.321 -11.438 -27.084  1.00 69.07           N
ATOM   3800 1HZ  LYS A 251       6.278 -11.207 -26.839  1.00 69.07           H
ATOM   3801 2HZ  LYS A 251       5.319 -12.190 -27.764  1.00 69.07           H
ATOM   3802 3HZ  LYS A 251       4.868 -10.623 -27.481  1.00 69.07           H
ATOM   3803  HN  LYS A 251      -1.498 -13.161 -24.989  1.00 69.07           H
ATOM   3804  N   ALA A 252      -1.407 -10.383 -23.599  1.00 70.20           N
ATOM   3805  CA  ALA A 252      -1.752  -9.035 -23.181  1.00 70.20           C
ATOM   3806  C   ALA A 252      -2.193  -9.057 -21.716  1.00 70.20           C
ATOM   3807  O   ALA A 252      -2.123  -8.040 -21.027  1.00 70.20           O
ATOM   3808  HA  ALA A 252      -0.857  -8.419 -23.273  1.00 70.20           H
ATOM   3809  CB  ALA A 252      -2.833  -8.474 -24.106  1.00 70.20           C
ATOM   3810 1HB  ALA A 252      -2.459  -8.451 -25.130  1.00 70.20           H
ATOM   3811 2HB  ALA A 252      -3.719  -9.107 -24.056  1.00 70.20           H
ATOM   3812 3HB  ALA A 252      -3.092  -7.462 -23.792  1.00 70.20           H
ATOM   3813  HN  ALA A 252      -2.072 -10.821 -24.204  1.00 70.20           H
ATOM   3814  N   LEU A 253      -2.636 -10.228 -21.283  1.00 78.47           N
ATOM   3815  CA  LEU A 253      -3.227 -10.363 -19.962  1.00 78.47           C
ATOM   3816  C   LEU A 253      -2.129 -10.693 -18.948  1.00 78.47           C
ATOM   3817  O   LEU A 253      -2.327 -10.544 -17.743  1.00 78.47           O
ATOM   3818  HA  LEU A 253      -3.661  -9.398 -19.698  1.00 78.47           H
ATOM   3819  CB  LEU A 253      -4.368 -11.382 -19.986  1.00 78.47           C
ATOM   3820 1HB  LEU A 253      -4.035 -12.257 -20.545  1.00 78.47           H
ATOM   3821 2HB  LEU A 253      -4.558 -11.709 -18.964  1.00 78.47           H
ATOM   3822  CG  LEU A 253      -5.687 -10.897 -20.591  1.00 78.47           C
ATOM   3823  HG  LEU A 253      -5.471 -10.430 -21.552  1.00 78.47           H
ATOM   3824  CD1 LEU A 253      -6.631 -12.070 -20.860  1.00 78.47           C
ATOM   3825 1HD1 LEU A 253      -6.160 -12.763 -21.558  1.00 78.47           H
ATOM   3826 2HD1 LEU A 253      -6.844 -12.587 -19.924  1.00 78.47           H
ATOM   3827 3HD1 LEU A 253      -7.561 -11.698 -21.290  1.00 78.47           H
ATOM   3828  CD2 LEU A 253      -6.336  -9.830 -19.707  1.00 78.47           C
ATOM   3829 1HD2 LEU A 253      -6.537 -10.249 -18.720  1.00 78.47           H
ATOM   3830 2HD2 LEU A 253      -5.662  -8.979 -19.610  1.00 78.47           H
ATOM   3831 3HD2 LEU A 253      -7.272  -9.503 -20.160  1.00 78.47           H
ATOM   3832  HN  LEU A 253      -2.597 -11.073 -21.816  1.00 78.47           H
ATOM   3833  N   LYS A 254      -0.996 -11.134 -19.474  1.00 78.55           N
ATOM   3834  CA  LYS A 254       0.082 -11.620 -18.629  1.00 78.55           C
ATOM   3835  C   LYS A 254       0.453 -10.539 -17.611  1.00 78.55           C
ATOM   3836  O   LYS A 254       0.608 -10.826 -16.425  1.00 78.55           O
ATOM   3837  HA  LYS A 254      -0.293 -12.489 -18.088  1.00 78.55           H
ATOM   3838  CB  LYS A 254       1.261 -12.092 -19.482  1.00 78.55           C
ATOM   3839 1HB  LYS A 254       0.911 -12.802 -20.232  1.00 78.55           H
ATOM   3840 2HB  LYS A 254       1.686 -11.245 -20.021  1.00 78.55           H
ATOM   3841  CG  LYS A 254       2.338 -12.746 -18.615  1.00 78.55           C
ATOM   3842 1HG  LYS A 254       2.689 -12.035 -17.867  1.00 78.55           H
ATOM   3843 2HG  LYS A 254       1.912 -13.592 -18.076  1.00 78.55           H
ATOM   3844  CD  LYS A 254       3.517 -13.218 -19.469  1.00 78.55           C
ATOM   3845 1HD  LYS A 254       3.170 -13.945 -20.204  1.00 78.55           H
ATOM   3846 2HD  LYS A 254       3.930 -12.376 -20.024  1.00 78.55           H
ATOM   3847  CE  LYS A 254       4.607 -13.846 -18.598  1.00 78.55           C
ATOM   3848 1HE  LYS A 254       5.012 -13.099 -17.916  1.00 78.55           H
ATOM   3849 2HE  LYS A 254       4.179 -14.639 -17.985  1.00 78.55           H
ATOM   3850  NZ  LYS A 254       5.692 -14.395 -19.442  1.00 78.55           N
ATOM   3851 1HZ  LYS A 254       6.405 -14.807 -18.851  1.00 78.55           H
ATOM   3852 2HZ  LYS A 254       5.314 -15.105 -20.060  1.00 78.55           H
ATOM   3853 3HZ  LYS A 254       6.100 -13.650 -19.995  1.00 78.55           H
ATOM   3854  HN  LYS A 254      -0.809 -11.163 -20.456  1.00 78.55           H
ATOM   3855  N   VAL A 255       0.584  -9.320 -18.112  1.00 78.47           N
ATOM   3856  CA  VAL A 255       1.046  -8.217 -17.286  1.00 78.47           C
ATOM   3857  C   VAL A 255       0.072  -8.013 -16.124  1.00 78.47           C
ATOM   3858  O   VAL A 255       0.484  -7.961 -14.966  1.00 78.47           O
ATOM   3859  HA  VAL A 255       2.020  -8.494 -16.883  1.00 78.47           H
ATOM   3860  CB  VAL A 255       1.227  -6.962 -18.142  1.00 78.47           C
ATOM   3861  HB  VAL A 255       0.269  -6.736 -18.612  1.00 78.47           H
ATOM   3862  CG1 VAL A 255       1.621  -5.762 -17.279  1.00 78.47           C
ATOM   3863 1HG1 VAL A 255       0.841  -5.573 -16.542  1.00 78.47           H
ATOM   3864 2HG1 VAL A 255       2.560  -5.975 -16.768  1.00 78.47           H
ATOM   3865 3HG1 VAL A 255       1.743  -4.883 -17.912  1.00 78.47           H
ATOM   3866  CG2 VAL A 255       2.251  -7.199 -19.253  1.00 78.47           C
ATOM   3867 1HG2 VAL A 255       3.213  -7.462 -18.811  1.00 78.47           H
ATOM   3868 2HG2 VAL A 255       1.912  -8.013 -19.894  1.00 78.47           H
ATOM   3869 3HG2 VAL A 255       2.361  -6.291 -19.846  1.00 78.47           H
ATOM   3870  HN  VAL A 255       0.381  -9.081 -19.062  1.00 78.47           H
ATOM   3871  N   THR A 256      -1.202  -7.904 -16.473  1.00 78.67           N
ATOM   3872  CA  THR A 256      -2.220  -7.566 -15.494  1.00 78.67           C
ATOM   3873  C   THR A 256      -2.281  -8.634 -14.399  1.00 78.67           C
ATOM   3874  O   THR A 256      -2.389  -8.310 -13.217  1.00 78.67           O
ATOM   3875  HA  THR A 256      -1.937  -6.630 -15.012  1.00 78.67           H
ATOM   3876  CB  THR A 256      -3.545  -7.379 -16.235  1.00 78.67           C
ATOM   3877  HB  THR A 256      -3.897  -8.325 -16.648  1.00 78.67           H
ATOM   3878  OG1 THR A 256      -3.269  -6.356 -17.187  1.00 78.67           O
ATOM   3879  HG1 THR A 256      -2.966  -5.526 -16.719  1.00 78.67           H
ATOM   3880  CG2 THR A 256      -4.634  -6.776 -15.344  1.00 78.67           C
ATOM   3881 1HG2 THR A 256      -4.309  -5.799 -14.985  1.00 78.67           H
ATOM   3882 2HG2 THR A 256      -4.814  -7.434 -14.495  1.00 78.67           H
ATOM   3883 3HG2 THR A 256      -5.553  -6.665 -15.919  1.00 78.67           H
ATOM   3884  HN  THR A 256      -1.540  -8.041 -17.404  1.00 78.67           H
ATOM   3885  N   ILE A 257      -2.210  -9.884 -14.831  1.00 81.85           N
ATOM   3886  CA  ILE A 257      -2.258 -11.001 -13.903  1.00 81.85           C
ATOM   3887  C   ILE A 257      -1.102 -10.882 -12.908  1.00 81.85           C
ATOM   3888  O   ILE A 257      -1.295 -11.046 -11.704  1.00 81.85           O
ATOM   3889  HA  ILE A 257      -3.196 -10.928 -13.353  1.00 81.85           H
ATOM   3890  CB  ILE A 257      -2.281 -12.329 -14.663  1.00 81.85           C
ATOM   3891  HB  ILE A 257      -1.480 -12.313 -15.402  1.00 81.85           H
ATOM   3892  CG1 ILE A 257      -3.596 -12.502 -15.425  1.00 81.85           C
ATOM   3893 1HG1 ILE A 257      -4.389 -12.782 -14.731  1.00 81.85           H
ATOM   3894 2HG1 ILE A 257      -3.887 -11.552 -15.875  1.00 81.85           H
ATOM   3895  CG2 ILE A 257      -2.005 -13.503 -13.723  1.00 81.85           C
ATOM   3896 1HG2 ILE A 257      -1.023 -13.379 -13.265  1.00 81.85           H
ATOM   3897 2HG2 ILE A 257      -2.767 -13.533 -12.944  1.00 81.85           H
ATOM   3898 3HG2 ILE A 257      -2.027 -14.435 -14.289  1.00 81.85           H
ATOM   3899  CD1 ILE A 257      -3.463 -13.569 -16.513  1.00 81.85           C
ATOM   3900 1HD1 ILE A 257      -2.686 -13.273 -17.219  1.00 81.85           H
ATOM   3901 2HD1 ILE A 257      -3.196 -14.522 -16.057  1.00 81.85           H
ATOM   3902 3HD1 ILE A 257      -4.412 -13.672 -17.040  1.00 81.85           H
ATOM   3903  HN  ILE A 257      -2.121 -10.138 -15.794  1.00 81.85           H
ATOM   3904  N   THR A 258       0.074 -10.597 -13.448  1.00 85.29           N
ATOM   3905  CA  THR A 258       1.286 -10.601 -12.646  1.00 85.29           C
ATOM   3906  C   THR A 258       1.208  -9.530 -11.556  1.00 85.29           C
ATOM   3907  O   THR A 258       1.490  -9.803 -10.391  1.00 85.29           O
ATOM   3908  HA  THR A 258       1.362 -11.564 -12.142  1.00 85.29           H
ATOM   3909  CB  THR A 258       2.477 -10.422 -13.589  1.00 85.29           C
ATOM   3910  HB  THR A 258       2.503  -9.411 -13.996  1.00 85.29           H
ATOM   3911  OG1 THR A 258       2.323 -11.467 -14.546  1.00 85.29           O
ATOM   3912  HG1 THR A 258       1.409 -11.427 -14.950  1.00 85.29           H
ATOM   3913  CG2 THR A 258       3.813 -10.733 -12.911  1.00 85.29           C
ATOM   3914 1HG2 THR A 258       3.812 -11.766 -12.563  1.00 85.29           H
ATOM   3915 2HG2 THR A 258       3.954 -10.064 -12.062  1.00 85.29           H
ATOM   3916 3HG2 THR A 258       4.625 -10.590 -13.624  1.00 85.29           H
ATOM   3917  HN  THR A 258       0.206 -10.367 -14.412  1.00 85.29           H
ATOM   3918  N   VAL A 259       0.823  -8.333 -11.974  1.00 83.76           N
ATOM   3919  CA  VAL A 259       0.775  -7.202 -11.063  1.00 83.76           C
ATOM   3920  C   VAL A 259      -0.203  -7.508  -9.927  1.00 83.76           C
ATOM   3921  O   VAL A 259       0.096  -7.257  -8.760  1.00 83.76           O
ATOM   3922  HA  VAL A 259       1.773  -7.076 -10.642  1.00 83.76           H
ATOM   3923  CB  VAL A 259       0.420  -5.926 -11.830  1.00 83.76           C
ATOM   3924  HB  VAL A 259      -0.488  -6.120 -12.401  1.00 83.76           H
ATOM   3925  CG1 VAL A 259       0.133  -4.771 -10.869  1.00 83.76           C
ATOM   3926 1HG1 VAL A 259      -0.704  -5.035 -10.223  1.00 83.76           H
ATOM   3927 2HG1 VAL A 259       1.016  -4.578 -10.259  1.00 83.76           H
ATOM   3928 3HG1 VAL A 259      -0.116  -3.877 -11.440  1.00 83.76           H
ATOM   3929  CG2 VAL A 259       1.527  -5.555 -12.819  1.00 83.76           C
ATOM   3930 1HG2 VAL A 259       2.458  -5.389 -12.276  1.00 83.76           H
ATOM   3931 2HG2 VAL A 259       1.663  -6.367 -13.533  1.00 83.76           H
ATOM   3932 3HG2 VAL A 259       1.249  -4.645 -13.350  1.00 83.76           H
ATOM   3933  HN  VAL A 259       0.547  -8.130 -12.913  1.00 83.76           H
ATOM   3934  N   LEU A 260      -1.352  -8.047 -10.307  1.00 83.18           N
ATOM   3935  CA  LEU A 260      -2.386  -8.368  -9.338  1.00 83.18           C
ATOM   3936  C   LEU A 260      -1.831  -9.364  -8.318  1.00 83.18           C
ATOM   3937  O   LEU A 260      -1.872  -9.114  -7.115  1.00 83.18           O
ATOM   3938  HA  LEU A 260      -2.641  -7.446  -8.816  1.00 83.18           H
ATOM   3939  CB  LEU A 260      -3.652  -8.853 -10.046  1.00 83.18           C
ATOM   3940 1HB  LEU A 260      -3.925  -8.119 -10.804  1.00 83.18           H
ATOM   3941 2HB  LEU A 260      -3.419  -9.781 -10.569  1.00 83.18           H
ATOM   3942  CG  LEU A 260      -4.869  -9.097  -9.151  1.00 83.18           C
ATOM   3943  HG  LEU A 260      -4.573  -9.772  -8.348  1.00 83.18           H
ATOM   3944  CD1 LEU A 260      -5.339  -7.796  -8.498  1.00 83.18           C
ATOM   3945 1HD1 LEU A 260      -4.535  -7.383  -7.889  1.00 83.18           H
ATOM   3946 2HD1 LEU A 260      -5.612  -7.079  -9.273  1.00 83.18           H
ATOM   3947 3HD1 LEU A 260      -6.205  -7.998  -7.868  1.00 83.18           H
ATOM   3948  CD2 LEU A 260      -5.992  -9.786  -9.929  1.00 83.18           C
ATOM   3949 1HD2 LEU A 260      -6.294  -9.157 -10.766  1.00 83.18           H
ATOM   3950 2HD2 LEU A 260      -5.637 -10.746 -10.306  1.00 83.18           H
ATOM   3951 3HD2 LEU A 260      -6.845  -9.948  -9.269  1.00 83.18           H
ATOM   3952  HN  LEU A 260      -1.581  -8.263 -11.257  1.00 83.18           H
ATOM   3953  N   THR A 261      -1.325 -10.474  -8.837  1.00 86.78           N
ATOM   3954  CA  THR A 261      -0.903 -11.573  -7.987  1.00 86.78           C
ATOM   3955  C   THR A 261       0.155 -11.100  -6.988  1.00 86.78           C
ATOM   3956  O   THR A 261       0.118 -11.470  -5.816  1.00 86.78           O
ATOM   3957  HA  THR A 261      -1.763 -11.908  -7.407  1.00 86.78           H
ATOM   3958  CB  THR A 261      -0.421 -12.711  -8.889  1.00 86.78           C
ATOM   3959  HB  THR A 261       0.443 -12.402  -9.478  1.00 86.78           H
ATOM   3960  OG1 THR A 261      -1.578 -13.074  -9.638  1.00 86.78           O
ATOM   3961  HG1 THR A 261      -1.603 -12.562 -10.497  1.00 86.78           H
ATOM   3962  CG2 THR A 261      -0.075 -13.976  -8.102  1.00 86.78           C
ATOM   3963 1HG2 THR A 261      -0.958 -14.324  -7.566  1.00 86.78           H
ATOM   3964 2HG2 THR A 261       0.719 -13.755  -7.388  1.00 86.78           H
ATOM   3965 3HG2 THR A 261       0.261 -14.752  -8.790  1.00 86.78           H
ATOM   3966  HN  THR A 261      -1.201 -10.626  -9.818  1.00 86.78           H
ATOM   3967  N   VAL A 262       1.074 -10.288  -7.489  1.00 88.65           N
ATOM   3968  CA  VAL A 262       2.190  -9.829  -6.679  1.00 88.65           C
ATOM   3969  C   VAL A 262       1.663  -8.943  -5.548  1.00 88.65           C
ATOM   3970  O   VAL A 262       2.130  -9.035  -4.414  1.00 88.65           O
ATOM   3971  HA  VAL A 262       2.664 -10.709  -6.244  1.00 88.65           H
ATOM   3972  CB  VAL A 262       3.221  -9.122  -7.561  1.00 88.65           C
ATOM   3973  HB  VAL A 262       2.702  -8.354  -8.134  1.00 88.65           H
ATOM   3974  CG1 VAL A 262       4.289  -8.432  -6.709  1.00 88.65           C
ATOM   3975 1HG1 VAL A 262       3.816  -7.693  -6.063  1.00 88.65           H
ATOM   3976 2HG1 VAL A 262       4.802  -9.175  -6.098  1.00 88.65           H
ATOM   3977 3HG1 VAL A 262       5.009  -7.938  -7.361  1.00 88.65           H
ATOM   3978  CG2 VAL A 262       3.857 -10.099  -8.552  1.00 88.65           C
ATOM   3979 1HG2 VAL A 262       4.355 -10.899  -8.004  1.00 88.65           H
ATOM   3980 2HG2 VAL A 262       3.083 -10.523  -9.191  1.00 88.65           H
ATOM   3981 3HG2 VAL A 262       4.586  -9.571  -9.166  1.00 88.65           H
ATOM   3982  HN  VAL A 262       1.066  -9.945  -8.429  1.00 88.65           H
ATOM   3983  N   PHE A 263       0.696  -8.106  -5.897  1.00 86.43           N
ATOM   3984  CA  PHE A 263       0.080  -7.226  -4.919  1.00 86.43           C
ATOM   3985  C   PHE A 263      -0.592  -8.030  -3.804  1.00 86.43           C
ATOM   3986  O   PHE A 263      -0.402  -7.741  -2.624  1.00 86.43           O
ATOM   3987  HA  PHE A 263       0.873  -6.611  -4.493  1.00 86.43           H
ATOM   3988  CB  PHE A 263      -0.983  -6.411  -5.657  1.00 86.43           C
ATOM   3989 1HB  PHE A 263      -0.509  -5.869  -6.475  1.00 86.43           H
ATOM   3990 2HB  PHE A 263      -1.704  -7.096  -6.105  1.00 86.43           H
ATOM   3991  CG  PHE A 263      -1.732  -5.415  -4.770  1.00 86.43           C
ATOM   3992  CD1 PHE A 263      -2.926  -5.759  -4.217  1.00 86.43           C
ATOM   3993  HD1 PHE A 263      -3.349  -6.746  -4.406  1.00 86.43           H
ATOM   3994  CD2 PHE A 263      -1.203  -4.184  -4.534  1.00 86.43           C
ATOM   3995  HD2 PHE A 263      -0.246  -3.908  -4.977  1.00 86.43           H
ATOM   3996  CE1 PHE A 263      -3.620  -4.834  -3.393  1.00 86.43           C
ATOM   3997  HE1 PHE A 263      -4.577  -5.111  -2.950  1.00 86.43           H
ATOM   3998  CE2 PHE A 263      -1.898  -3.259  -3.710  1.00 86.43           C
ATOM   3999  HE2 PHE A 263      -1.474  -2.273  -3.521  1.00 86.43           H
ATOM   4000  CZ  PHE A 263      -3.091  -3.604  -3.157  1.00 86.43           C
ATOM   4001  HZ  PHE A 263      -3.624  -2.894  -2.525  1.00 86.43           H
ATOM   4002  HN  PHE A 263       0.335  -8.025  -6.826  1.00 86.43           H
ATOM   4003  N   VAL A 264      -1.366  -9.023  -4.218  1.00 84.69           N
ATOM   4004  CA  VAL A 264      -2.150  -9.803  -3.277  1.00 84.69           C
ATOM   4005  C   VAL A 264      -1.209 -10.501  -2.292  1.00 84.69           C
ATOM   4006  O   VAL A 264      -1.408 -10.428  -1.080  1.00 84.69           O
ATOM   4007  HA  VAL A 264      -2.785  -9.111  -2.724  1.00 84.69           H
ATOM   4008  CB  VAL A 264      -3.055 -10.778  -4.032  1.00 84.69           C
ATOM   4009  HB  VAL A 264      -2.421 -11.419  -4.644  1.00 84.69           H
ATOM   4010  CG1 VAL A 264      -3.829 -11.673  -3.060  1.00 84.69           C
ATOM   4011 1HG1 VAL A 264      -3.126 -12.245  -2.456  1.00 84.69           H
ATOM   4012 2HG1 VAL A 264      -4.447 -11.053  -2.410  1.00 84.69           H
ATOM   4013 3HG1 VAL A 264      -4.465 -12.356  -3.623  1.00 84.69           H
ATOM   4014  CG2 VAL A 264      -4.009 -10.030  -4.966  1.00 84.69           C
ATOM   4015 1HG2 VAL A 264      -4.633  -9.354  -4.382  1.00 84.69           H
ATOM   4016 2HG2 VAL A 264      -3.431  -9.456  -5.691  1.00 84.69           H
ATOM   4017 3HG2 VAL A 264      -4.641 -10.747  -5.490  1.00 84.69           H
ATOM   4018  HN  VAL A 264      -1.461  -9.296  -5.176  1.00 84.69           H
ATOM   4019  N   LEU A 265      -0.206 -11.163  -2.849  1.00 89.34           N
ATOM   4020  CA  LEU A 265       0.645 -12.037  -2.059  1.00 89.34           C
ATOM   4021  C   LEU A 265       1.425 -11.200  -1.043  1.00 89.34           C
ATOM   4022  O   LEU A 265       1.767 -11.686   0.034  1.00 89.34           O
ATOM   4023  HA  LEU A 265      -0.006 -12.722  -1.515  1.00 89.34           H
ATOM   4024  CB  LEU A 265       1.534 -12.885  -2.970  1.00 89.34           C
ATOM   4025 1HB  LEU A 265       2.043 -12.221  -3.668  1.00 89.34           H
ATOM   4026 2HB  LEU A 265       2.304 -13.355  -2.358  1.00 89.34           H
ATOM   4027  CG  LEU A 265       0.825 -13.977  -3.773  1.00 89.34           C
ATOM   4028  HG  LEU A 265       0.043 -13.508  -4.371  1.00 89.34           H
ATOM   4029  CD1 LEU A 265       1.790 -14.658  -4.746  1.00 89.34           C
ATOM   4030 1HD1 LEU A 265       2.189 -13.917  -5.439  1.00 89.34           H
ATOM   4031 2HD1 LEU A 265       2.609 -15.111  -4.188  1.00 89.34           H
ATOM   4032 3HD1 LEU A 265       1.260 -15.429  -5.304  1.00 89.34           H
ATOM   4033  CD2 LEU A 265       0.142 -14.984  -2.845  1.00 89.34           C
ATOM   4034 1HD2 LEU A 265       0.888 -15.452  -2.204  1.00 89.34           H
ATOM   4035 2HD2 LEU A 265      -0.595 -14.468  -2.229  1.00 89.34           H
ATOM   4036 3HD2 LEU A 265      -0.355 -15.749  -3.442  1.00 89.34           H
ATOM   4037  HN  LEU A 265       0.029 -11.109  -3.820  1.00 89.34           H
ATOM   4038  N   SER A 266       1.683  -9.957  -1.422  1.00 90.91           N
ATOM   4039  CA  SER A 266       2.497  -9.078  -0.600  1.00 90.91           C
ATOM   4040  C   SER A 266       1.644  -8.463   0.511  1.00 90.91           C
ATOM   4041  O   SER A 266       2.107  -8.308   1.640  1.00 90.91           O
ATOM   4042  HA  SER A 266       3.274  -9.715  -0.177  1.00 90.91           H
ATOM   4043  CB  SER A 266       3.144  -7.978  -1.444  1.00 90.91           C
ATOM   4044 1HB  SER A 266       3.697  -7.300  -0.793  1.00 90.91           H
ATOM   4045 2HB  SER A 266       3.866  -8.423  -2.128  1.00 90.91           H
ATOM   4046  OG  SER A 266       2.179  -7.238  -2.187  1.00 90.91           O
ATOM   4047  HG  SER A 266       2.105  -7.607  -3.114  1.00 90.91           H
ATOM   4048  HN  SER A 266       1.347  -9.550  -2.272  1.00 90.91           H
ATOM   4049  N   GLN A 267       0.413  -8.128   0.152  1.00 89.50           N
ATOM   4050  CA  GLN A 267      -0.437  -7.346   1.034  1.00 89.50           C
ATOM   4051  C   GLN A 267      -1.199  -8.266   1.990  1.00 89.50           C
ATOM   4052  O   GLN A 267      -1.503  -7.880   3.118  1.00 89.50           O
ATOM   4053  HA  GLN A 267       0.241  -6.706   1.598  1.00 89.50           H
ATOM   4054  CB  GLN A 267      -1.402  -6.471   0.231  1.00 89.50           C
ATOM   4055 1HB  GLN A 267      -2.008  -7.097  -0.423  1.00 89.50           H
ATOM   4056 2HB  GLN A 267      -2.086  -5.961   0.909  1.00 89.50           H
ATOM   4057  CG  GLN A 267      -0.640  -5.440  -0.604  1.00 89.50           C
ATOM   4058 1HG  GLN A 267      -0.006  -5.950  -1.329  1.00 89.50           H
ATOM   4059 2HG  GLN A 267      -1.346  -4.832  -1.170  1.00 89.50           H
ATOM   4060  CD  GLN A 267       0.218  -4.539   0.287  1.00 89.50           C
ATOM   4061  OE1 GLN A 267      -0.214  -4.049   1.317  1.00 89.50           O
ATOM   4062  NE2 GLN A 267       1.454  -4.349  -0.167  1.00 89.50           N
ATOM   4063 1HE2 GLN A 267       1.745  -4.781  -1.020  1.00 89.50           H
ATOM   4064 2HE2 GLN A 267       2.092  -3.775   0.346  1.00 89.50           H
ATOM   4065  HN  GLN A 267      -0.003  -8.382  -0.721  1.00 89.50           H
ATOM   4066  N   PHE A 268      -1.484  -9.466   1.505  1.00 90.43           N
ATOM   4067  CA  PHE A 268      -2.388 -10.361   2.207  1.00 90.43           C
ATOM   4068  C   PHE A 268      -1.879 -10.658   3.619  1.00 90.43           C
ATOM   4069  O   PHE A 268      -2.621 -10.527   4.591  1.00 90.43           O
ATOM   4070  HA  PHE A 268      -3.355  -9.861   2.269  1.00 90.43           H
ATOM   4071  CB  PHE A 268      -2.435 -11.666   1.409  1.00 90.43           C
ATOM   4072 1HB  PHE A 268      -2.787 -11.450   0.401  1.00 90.43           H
ATOM   4073 2HB  PHE A 268      -1.422 -12.059   1.316  1.00 90.43           H
ATOM   4074  CG  PHE A 268      -3.329 -12.742   2.028  1.00 90.43           C
ATOM   4075  CD1 PHE A 268      -2.782 -13.720   2.799  1.00 90.43           C
ATOM   4076  HD1 PHE A 268      -1.707 -13.737   2.976  1.00 90.43           H
ATOM   4077  CD2 PHE A 268      -4.671 -12.721   1.807  1.00 90.43           C
ATOM   4078  HD2 PHE A 268      -5.109 -11.937   1.189  1.00 90.43           H
ATOM   4079  CE1 PHE A 268      -3.612 -14.719   3.373  1.00 90.43           C
ATOM   4080  HE1 PHE A 268      -3.174 -15.502   3.991  1.00 90.43           H
ATOM   4081  CE2 PHE A 268      -5.501 -13.720   2.381  1.00 90.43           C
ATOM   4082  HE2 PHE A 268      -6.576 -13.703   2.203  1.00 90.43           H
ATOM   4083  CZ  PHE A 268      -4.954 -14.698   3.152  1.00 90.43           C
ATOM   4084  HZ  PHE A 268      -5.591 -15.464   3.592  1.00 90.43           H
ATOM   4085  HN  PHE A 268      -1.110  -9.827   0.651  1.00 90.43           H
ATOM   4086  N   PRO A 269      -0.609 -11.062   3.757  1.00 93.91           N
ATOM   4087  CA  PRO A 269      -0.083 -11.464   5.064  1.00 93.91           C
ATOM   4088  C   PRO A 269      -0.314 -10.404   6.129  1.00 93.91           C
ATOM   4089  O   PRO A 269      -0.742 -10.717   7.239  1.00 93.91           O
ATOM   4090  HA  PRO A 269      -0.608 -12.348   5.424  1.00 93.91           H
ATOM   4091  CB  PRO A 269       1.408 -11.689   4.801  1.00 93.91           C
ATOM   4092 1HB  PRO A 269       1.990 -10.787   4.991  1.00 93.91           H
ATOM   4093 2HB  PRO A 269       1.815 -12.471   5.443  1.00 93.91           H
ATOM   4094  CG  PRO A 269       1.451 -12.088   3.331  1.00 93.91           C
ATOM   4095 1HG  PRO A 269       2.442 -11.942   2.901  1.00 93.91           H
ATOM   4096 2HG  PRO A 269       1.207 -13.141   3.190  1.00 93.91           H
ATOM   4097  CD  PRO A 269       0.414 -11.173   2.701  1.00 93.91           C
ATOM   4098 1HD  PRO A 269       0.834 -10.200   2.447  1.00 93.91           H
ATOM   4099 2HD  PRO A 269       0.010 -11.593   1.780  1.00 93.91           H
ATOM   4100  N   TYR A 270      -0.021  -9.166   5.760  1.00 94.11           N
ATOM   4101  CA  TYR A 270      -0.088  -8.066   6.707  1.00 94.11           C
ATOM   4102  C   TYR A 270      -1.524  -7.841   7.185  1.00 94.11           C
ATOM   4103  O   TYR A 270      -1.762  -7.642   8.376  1.00 94.11           O
ATOM   4104  HA  TYR A 270       0.536  -8.322   7.564  1.00 94.11           H
ATOM   4105  CB  TYR A 270       0.385  -6.825   5.948  1.00 94.11           C
ATOM   4106 1HB  TYR A 270       1.432  -6.955   5.676  1.00 94.11           H
ATOM   4107 2HB  TYR A 270      -0.178  -6.745   5.018  1.00 94.11           H
ATOM   4108  CG  TYR A 270       0.234  -5.520   6.732  1.00 94.11           C
ATOM   4109  CD1 TYR A 270      -0.640  -4.547   6.291  1.00 94.11           C
ATOM   4110  HD1 TYR A 270      -1.222  -4.708   5.384  1.00 94.11           H
ATOM   4111  CD2 TYR A 270       0.971  -5.317   7.881  1.00 94.11           C
ATOM   4112  HD2 TYR A 270       1.661  -6.086   8.229  1.00 94.11           H
ATOM   4113  CE1 TYR A 270      -0.782  -3.319   7.029  1.00 94.11           C
ATOM   4114  HE1 TYR A 270      -1.468  -2.542   6.692  1.00 94.11           H
ATOM   4115  CE2 TYR A 270       0.829  -4.089   8.619  1.00 94.11           C
ATOM   4116  HE2 TYR A 270       1.405  -3.915   9.528  1.00 94.11           H
ATOM   4117  CZ  TYR A 270      -0.040  -3.151   8.157  1.00 94.11           C
ATOM   4118  OH  TYR A 270      -0.175  -1.991   8.855  1.00 94.11           O
ATOM   4119  HH  TYR A 270       0.532  -1.932   9.560  1.00 94.11           H
ATOM   4120  HN  TYR A 270       0.257  -8.909   4.834  1.00 94.11           H
ATOM   4121  N   ASN A 271      -2.444  -7.880   6.232  1.00 90.57           N
ATOM   4122  CA  ASN A 271      -3.839  -7.604   6.528  1.00 90.57           C
ATOM   4123  C   ASN A 271      -4.400  -8.721   7.410  1.00 90.57           C
ATOM   4124  O   ASN A 271      -5.343  -8.503   8.169  1.00 90.57           O
ATOM   4125  HA  ASN A 271      -3.840  -6.636   7.030  1.00 90.57           H
ATOM   4126  CB  ASN A 271      -4.673  -7.549   5.246  1.00 90.57           C
ATOM   4127 1HB  ASN A 271      -4.400  -8.379   4.595  1.00 90.57           H
ATOM   4128 2HB  ASN A 271      -5.729  -7.669   5.490  1.00 90.57           H
ATOM   4129  CG  ASN A 271      -4.462  -6.225   4.510  1.00 90.57           C
ATOM   4130  OD1 ASN A 271      -4.912  -5.172   4.931  1.00 90.57           O
ATOM   4131  ND2 ASN A 271      -3.753  -6.336   3.390  1.00 90.57           N
ATOM   4132 1HD2 ASN A 271      -3.413  -7.230   3.100  1.00 90.57           H
ATOM   4133 2HD2 ASN A 271      -3.561  -5.525   2.837  1.00 90.57           H
ATOM   4134  HN  ASN A 271      -2.249  -8.094   5.275  1.00 90.57           H
ATOM   4135  N   CYS A 272      -3.796  -9.893   7.280  1.00 93.09           N
ATOM   4136  CA  CYS A 272      -4.171 -11.024   8.112  1.00 93.09           C
ATOM   4137  C   CYS A 272      -3.872 -10.668   9.570  1.00 93.09           C
ATOM   4138  O   CYS A 272      -4.694 -10.909  10.452  1.00 93.09           O
ATOM   4139  HA  CYS A 272      -5.239 -11.182   7.963  1.00 93.09           H
ATOM   4140  CB  CYS A 272      -3.456 -12.306   7.679  1.00 93.09           C
ATOM   4141 1HB  CYS A 272      -2.382 -12.130   7.617  1.00 93.09           H
ATOM   4142 2HB  CYS A 272      -3.609 -13.086   8.425  1.00 93.09           H
ATOM   4143  SG  CYS A 272      -4.094 -12.860   6.056  1.00 93.09           S
ATOM   4144  HG  CYS A 272      -3.432 -11.961   5.333  1.00 93.09           H
ATOM   4145  HN  CYS A 272      -3.065 -10.076   6.623  1.00 93.09           H
ATOM   4146  N   ILE A 273      -2.693 -10.100   9.777  1.00 94.01           N
ATOM   4147  CA  ILE A 273      -2.257  -9.747  11.117  1.00 94.01           C
ATOM   4148  C   ILE A 273      -3.119  -8.597  11.643  1.00 94.01           C
ATOM   4149  O   ILE A 273      -3.468  -8.567  12.822  1.00 94.01           O
ATOM   4150  HA  ILE A 273      -2.419 -10.618  11.753  1.00 94.01           H
ATOM   4151  CB  ILE A 273      -0.757  -9.448  11.132  1.00 94.01           C
ATOM   4152  HB  ILE A 273      -0.561  -8.650  10.416  1.00 94.01           H
ATOM   4153  CG1 ILE A 273       0.050 -10.667  10.682  1.00 94.01           C
ATOM   4154 1HG1 ILE A 273      -0.243 -10.949   9.670  1.00 94.01           H
ATOM   4155 2HG1 ILE A 273       1.110 -10.414  10.647  1.00 94.01           H
ATOM   4156  CG2 ILE A 273      -0.312  -8.941  12.506  1.00 94.01           C
ATOM   4157 1HG2 ILE A 273      -0.854  -8.027  12.748  1.00 94.01           H
ATOM   4158 2HG2 ILE A 273      -0.525  -9.700  13.259  1.00 94.01           H
ATOM   4159 3HG2 ILE A 273       0.758  -8.736  12.488  1.00 94.01           H
ATOM   4160  CD1 ILE A 273      -0.167 -11.849  11.629  1.00 94.01           C
ATOM   4161 1HD1 ILE A 273       0.150 -11.571  12.635  1.00 94.01           H
ATOM   4162 2HD1 ILE A 273      -1.224 -12.114  11.642  1.00 94.01           H
ATOM   4163 3HD1 ILE A 273       0.418 -12.702  11.286  1.00 94.01           H
ATOM   4164  HN  ILE A 273      -2.042  -9.882   9.050  1.00 94.01           H
ATOM   4165  N   LEU A 274      -3.438  -7.680  10.742  1.00 93.25           N
ATOM   4166  CA  LEU A 274      -4.293  -6.557  11.087  1.00 93.25           C
ATOM   4167  C   LEU A 274      -5.630  -7.083  11.614  1.00 93.25           C
ATOM   4168  O   LEU A 274      -6.196  -6.522  12.551  1.00 93.25           O
ATOM   4169  HA  LEU A 274      -3.800  -6.005  11.887  1.00 93.25           H
ATOM   4170  CB  LEU A 274      -4.433  -5.604   9.899  1.00 93.25           C
ATOM   4171 1HB  LEU A 274      -4.551  -6.199   8.993  1.00 93.25           H
ATOM   4172 2HB  LEU A 274      -5.350  -5.030  10.024  1.00 93.25           H
ATOM   4173  CG  LEU A 274      -3.277  -4.625   9.685  1.00 93.25           C
ATOM   4174  HG  LEU A 274      -2.369  -5.201   9.506  1.00 93.25           H
ATOM   4175  CD1 LEU A 274      -3.514  -3.758   8.446  1.00 93.25           C
ATOM   4176 1HD1 LEU A 274      -3.598  -4.397   7.567  1.00 93.25           H
ATOM   4177 2HD1 LEU A 274      -4.435  -3.190   8.572  1.00 93.25           H
ATOM   4178 3HD1 LEU A 274      -2.677  -3.072   8.318  1.00 93.25           H
ATOM   4179  CD2 LEU A 274      -3.035  -3.780  10.937  1.00 93.25           C
ATOM   4180 1HD2 LEU A 274      -3.935  -3.212  11.172  1.00 93.25           H
ATOM   4181 2HD2 LEU A 274      -2.789  -4.433  11.774  1.00 93.25           H
ATOM   4182 3HD2 LEU A 274      -2.208  -3.093  10.758  1.00 93.25           H
ATOM   4183  HN  LEU A 274      -3.124  -7.695   9.792  1.00 93.25           H
ATOM   4184  N   LEU A 275      -6.096  -8.153  10.989  1.00 94.09           N
ATOM   4185  CA  LEU A 275      -7.354  -8.764  11.385  1.00 94.09           C
ATOM   4186  C   LEU A 275      -7.243  -9.256  12.830  1.00 94.09           C
ATOM   4187  O   LEU A 275      -8.133  -9.011  13.643  1.00 94.09           O
ATOM   4188  HA  LEU A 275      -8.120  -7.990  11.342  1.00 94.09           H
ATOM   4189  CB  LEU A 275      -7.757  -9.856  10.393  1.00 94.09           C
ATOM   4190 1HB  LEU A 275      -7.871  -9.401   9.409  1.00 94.09           H
ATOM   4191 2HB  LEU A 275      -6.938 -10.572  10.319  1.00 94.09           H
ATOM   4192  CG  LEU A 275      -9.039 -10.622  10.722  1.00 94.09           C
ATOM   4193  HG  LEU A 275      -8.952 -11.014  11.735  1.00 94.09           H
ATOM   4194  CD1 LEU A 275     -10.254  -9.692  10.700  1.00 94.09           C
ATOM   4195 1HD1 LEU A 275     -10.120  -8.901  11.438  1.00 94.09           H
ATOM   4196 2HD1 LEU A 275     -10.356  -9.250   9.709  1.00 94.09           H
ATOM   4197 3HD1 LEU A 275     -11.152 -10.262  10.937  1.00 94.09           H
ATOM   4198  CD2 LEU A 275      -9.218 -11.820   9.787  1.00 94.09           C
ATOM   4199 1HD2 LEU A 275      -9.274 -11.471   8.756  1.00 94.09           H
ATOM   4200 2HD2 LEU A 275      -8.369 -12.496   9.897  1.00 94.09           H
ATOM   4201 3HD2 LEU A 275     -10.137 -12.347  10.043  1.00 94.09           H
ATOM   4202  HN  LEU A 275      -5.632  -8.602  10.225  1.00 94.09           H
ATOM   4203  N   VAL A 276      -6.143  -9.941  13.105  1.00 94.71           N
ATOM   4204  CA  VAL A 276      -5.915 -10.488  14.432  1.00 94.71           C
ATOM   4205  C   VAL A 276      -5.906  -9.350  15.454  1.00 94.71           C
ATOM   4206  O   VAL A 276      -6.547  -9.445  16.500  1.00 94.71           O
ATOM   4207  HA  VAL A 276      -6.744 -11.157  14.659  1.00 94.71           H
ATOM   4208  CB  VAL A 276      -4.625 -11.311  14.443  1.00 94.71           C
ATOM   4209  HB  VAL A 276      -3.817 -10.673  14.086  1.00 94.71           H
ATOM   4210  CG1 VAL A 276      -4.275 -11.763  15.863  1.00 94.71           C
ATOM   4211 1HG1 VAL A 276      -4.137 -10.888  16.499  1.00 94.71           H
ATOM   4212 2HG1 VAL A 276      -5.085 -12.376  16.259  1.00 94.71           H
ATOM   4213 3HG1 VAL A 276      -3.355 -12.346  15.842  1.00 94.71           H
ATOM   4214  CG2 VAL A 276      -4.731 -12.509  13.497  1.00 94.71           C
ATOM   4215 1HG2 VAL A 276      -5.556 -13.148  13.811  1.00 94.71           H
ATOM   4216 2HG2 VAL A 276      -4.911 -12.156  12.482  1.00 94.71           H
ATOM   4217 3HG2 VAL A 276      -3.801 -13.077  13.525  1.00 94.71           H
ATOM   4218  HN  VAL A 276      -5.417 -10.124  12.442  1.00 94.71           H
ATOM   4219  N   GLN A 277      -5.174  -8.299  15.115  1.00 93.87           N
ATOM   4220  CA  GLN A 277      -5.060  -7.150  15.998  1.00 93.87           C
ATOM   4221  C   GLN A 277      -6.439  -6.539  16.254  1.00 93.87           C
ATOM   4222  O   GLN A 277      -6.702  -6.023  17.339  1.00 93.87           O
ATOM   4223  HA  GLN A 277      -4.650  -7.540  16.930  1.00 93.87           H
ATOM   4224  CB  GLN A 277      -4.097  -6.110  15.423  1.00 93.87           C
ATOM   4225 1HB  GLN A 277      -4.319  -5.947  14.368  1.00 93.87           H
ATOM   4226 2HB  GLN A 277      -4.241  -5.156  15.930  1.00 93.87           H
ATOM   4227  CG  GLN A 277      -2.643  -6.562  15.580  1.00 93.87           C
ATOM   4228 1HG  GLN A 277      -2.438  -6.782  16.627  1.00 93.87           H
ATOM   4229 2HG  GLN A 277      -2.484  -7.486  15.023  1.00 93.87           H
ATOM   4230  CD  GLN A 277      -1.677  -5.486  15.080  1.00 93.87           C
ATOM   4231  OE1 GLN A 277      -2.022  -4.626  14.286  1.00 93.87           O
ATOM   4232  NE2 GLN A 277      -0.451  -5.582  15.586  1.00 93.87           N
ATOM   4233 1HE2 GLN A 277      -0.234  -6.313  16.233  1.00 93.87           H
ATOM   4234 2HE2 GLN A 277       0.253  -4.924  15.320  1.00 93.87           H
ATOM   4235  HN  GLN A 277      -4.665  -8.225  14.258  1.00 93.87           H
ATOM   4236  N   THR A 278      -7.283  -6.616  15.236  1.00 93.90           N
ATOM   4237  CA  THR A 278      -8.624  -6.064  15.332  1.00 93.90           C
ATOM   4238  C   THR A 278      -9.457  -6.858  16.340  1.00 93.90           C
ATOM   4239  O   THR A 278     -10.113  -6.278  17.203  1.00 93.90           O
ATOM   4240  HA  THR A 278      -8.550  -5.045  15.711  1.00 93.90           H
ATOM   4241  CB  THR A 278      -9.228  -6.043  13.926  1.00 93.90           C
ATOM   4242  HB  THR A 278      -9.397  -7.056  13.560  1.00 93.90           H
ATOM   4243  OG1 THR A 278      -8.313  -5.259  13.166  1.00 93.90           O
ATOM   4244  HG1 THR A 278      -7.377  -5.573  13.328  1.00 93.90           H
ATOM   4245  CG2 THR A 278     -10.537  -5.253  13.863  1.00 93.90           C
ATOM   4246 1HG2 THR A 278     -10.354  -4.222  14.165  1.00 93.90           H
ATOM   4247 2HG2 THR A 278     -11.267  -5.704  14.536  1.00 93.90           H
ATOM   4248 3HG2 THR A 278     -10.923  -5.270  12.844  1.00 93.90           H
ATOM   4249  HN  THR A 278      -7.065  -7.045  14.359  1.00 93.90           H
ATOM   4250  N   ILE A 279      -9.403  -8.175  16.196  1.00 94.99           N
ATOM   4251  CA  ILE A 279     -10.174  -9.053  17.059  1.00 94.99           C
ATOM   4252  C   ILE A 279      -9.718  -8.867  18.508  1.00 94.99           C
ATOM   4253  O   ILE A 279     -10.540  -8.839  19.422  1.00 94.99           O
ATOM   4254  HA  ILE A 279     -11.219  -8.750  16.985  1.00 94.99           H
ATOM   4255  CB  ILE A 279     -10.086 -10.499  16.568  1.00 94.99           C
ATOM   4256  HB  ILE A 279      -9.033 -10.764  16.470  1.00 94.99           H
ATOM   4257  CG1 ILE A 279     -10.719 -10.647  15.183  1.00 94.99           C
ATOM   4258 1HG1 ILE A 279     -11.805 -10.604  15.269  1.00 94.99           H
ATOM   4259 2HG1 ILE A 279     -10.416  -9.813  14.549  1.00 94.99           H
ATOM   4260  CG2 ILE A 279     -10.701 -11.463  17.585  1.00 94.99           C
ATOM   4261 1HG2 ILE A 279     -10.166 -11.382  18.531  1.00 94.99           H
ATOM   4262 2HG2 ILE A 279     -11.750 -11.209  17.737  1.00 94.99           H
ATOM   4263 3HG2 ILE A 279     -10.625 -12.484  17.210  1.00 94.99           H
ATOM   4264  CD1 ILE A 279     -10.307 -11.968  14.529  1.00 94.99           C
ATOM   4265 1HD1 ILE A 279      -9.222 -11.997  14.423  1.00 94.99           H
ATOM   4266 2HD1 ILE A 279     -10.633 -12.799  15.153  1.00 94.99           H
ATOM   4267 3HD1 ILE A 279     -10.770 -12.047  13.546  1.00 94.99           H
ATOM   4268  HN  ILE A 279      -8.847  -8.640  15.508  1.00 94.99           H
ATOM   4269  N   ASP A 280      -8.409  -8.746  18.671  1.00 94.30           N
ATOM   4270  CA  ASP A 280      -7.829  -8.621  19.998  1.00 94.30           C
ATOM   4271  C   ASP A 280      -8.211  -7.264  20.592  1.00 94.30           C
ATOM   4272  O   ASP A 280      -8.362  -7.134  21.805  1.00 94.30           O
ATOM   4273  HA  ASP A 280      -8.237  -9.456  20.568  1.00 94.30           H
ATOM   4274  CB  ASP A 280      -6.302  -8.699  19.941  1.00 94.30           C
ATOM   4275 1HB  ASP A 280      -6.000  -9.568  19.355  1.00 94.30           H
ATOM   4276 2HB  ASP A 280      -5.908  -7.819  19.432  1.00 94.30           H
ATOM   4277  CG  ASP A 280      -5.705  -8.793  21.346  1.00 94.30           C
ATOM   4278  OD1 ASP A 280      -6.183  -9.659  22.110  1.00 94.30           O
ATOM   4279  OD2 ASP A 280      -4.783  -7.996  21.625  1.00 94.30           O
ATOM   4280  HN  ASP A 280      -7.750  -8.731  17.919  1.00 94.30           H
ATOM   4281  N   ALA A 281      -8.356  -6.287  19.708  1.00 92.63           N
ATOM   4282  CA  ALA A 281      -8.750  -4.952  20.127  1.00 92.63           C
ATOM   4283  C   ALA A 281     -10.125  -5.017  20.794  1.00 92.63           C
ATOM   4284  O   ALA A 281     -10.389  -4.289  21.750  1.00 92.63           O
ATOM   4285  HA  ALA A 281      -8.017  -4.603  20.855  1.00 92.63           H
ATOM   4286  CB  ALA A 281      -8.731  -4.013  18.919  1.00 92.63           C
ATOM   4287 1HB  ALA A 281      -7.725  -3.980  18.500  1.00 92.63           H
ATOM   4288 2HB  ALA A 281      -9.428  -4.377  18.165  1.00 92.63           H
ATOM   4289 3HB  ALA A 281      -9.026  -3.011  19.234  1.00 92.63           H
ATOM   4290  HN  ALA A 281      -8.210  -6.396  18.725  1.00 92.63           H
ATOM   4291  N   TYR A 282     -10.964  -5.894  20.264  1.00 91.36           N
ATOM   4292  CA  TYR A 282     -12.301  -6.072  20.805  1.00 91.36           C
ATOM   4293  C   TYR A 282     -12.286  -7.024  22.003  1.00 91.36           C
ATOM   4294  O   TYR A 282     -12.871  -6.728  23.043  1.00 91.36           O
ATOM   4295  HA  TYR A 282     -12.665  -5.097  21.130  1.00 91.36           H
ATOM   4296  CB  TYR A 282     -13.130  -6.698  19.682  1.00 91.36           C
ATOM   4297 1HB  TYR A 282     -12.524  -7.444  19.169  1.00 91.36           H
ATOM   4298 2HB  TYR A 282     -13.979  -7.223  20.120  1.00 91.36           H
ATOM   4299  CG  TYR A 282     -13.649  -5.689  18.655  1.00 91.36           C
ATOM   4300  CD1 TYR A 282     -14.673  -4.827  18.991  1.00 91.36           C
ATOM   4301  HD1 TYR A 282     -15.113  -4.866  19.987  1.00 91.36           H
ATOM   4302  CD2 TYR A 282     -13.091  -5.640  17.394  1.00 91.36           C
ATOM   4303  HD2 TYR A 282     -12.282  -6.320  17.129  1.00 91.36           H
ATOM   4304  CE1 TYR A 282     -15.161  -3.878  18.025  1.00 91.36           C
ATOM   4305  HE1 TYR A 282     -15.970  -3.192  18.276  1.00 91.36           H
ATOM   4306  CE2 TYR A 282     -13.579  -4.690  16.427  1.00 91.36           C
ATOM   4307  HE2 TYR A 282     -13.148  -4.641  15.427  1.00 91.36           H
ATOM   4308  CZ  TYR A 282     -14.590  -3.856  16.790  1.00 91.36           C
ATOM   4309  OH  TYR A 282     -15.050  -2.959  15.878  1.00 91.36           O
ATOM   4310  HH  TYR A 282     -15.622  -2.274  16.330  1.00 91.36           H
ATOM   4311  HN  TYR A 282     -10.744  -6.477  19.482  1.00 91.36           H
ATOM   4312  N   ALA A 283     -11.610  -8.149  21.815  1.00 92.17           N
ATOM   4313  CA  ALA A 283     -11.792  -9.287  22.701  1.00 92.17           C
ATOM   4314  C   ALA A 283     -10.703  -9.270  23.776  1.00 92.17           C
ATOM   4315  O   ALA A 283     -10.857  -9.885  24.830  1.00 92.17           O
ATOM   4316  HA  ALA A 283     -12.765  -9.183  23.180  1.00 92.17           H
ATOM   4317  CB  ALA A 283     -11.781 -10.579  21.881  1.00 92.17           C
ATOM   4318 1HB  ALA A 283     -12.591 -10.553  21.152  1.00 92.17           H
ATOM   4319 2HB  ALA A 283     -10.827 -10.671  21.361  1.00 92.17           H
ATOM   4320 3HB  ALA A 283     -11.917 -11.432  22.545  1.00 92.17           H
ATOM   4321  HN  ALA A 283     -10.951  -8.289  21.077  1.00 92.17           H
ATOM   4322  N   MET A 284      -9.627  -8.558  23.472  1.00 90.37           N
ATOM   4323  CA  MET A 284      -8.494  -8.491  24.378  1.00 90.37           C
ATOM   4324  C   MET A 284      -8.115  -9.884  24.886  1.00 90.37           C
ATOM   4325  O   MET A 284      -7.886 -10.072  26.080  1.00 90.37           O
ATOM   4326  HA  MET A 284      -7.674  -8.075  23.793  1.00 90.37           H
ATOM   4327  CB  MET A 284      -8.842  -7.592  25.566  1.00 90.37           C
ATOM   4328 1HB  MET A 284      -9.660  -8.035  26.134  1.00 90.37           H
ATOM   4329 2HB  MET A 284      -7.987  -7.524  26.239  1.00 90.37           H
ATOM   4330  CG  MET A 284      -9.240  -6.192  25.096  1.00 90.37           C
ATOM   4331 1HG  MET A 284      -8.426  -5.746  24.523  1.00 90.37           H
ATOM   4332 2HG  MET A 284     -10.101  -6.254  24.430  1.00 90.37           H
ATOM   4333  SD  MET A 284      -9.631  -5.163  26.501  1.00 90.37           S
ATOM   4334  CE  MET A 284     -10.375  -3.771  25.669  1.00 90.37           C
ATOM   4335 1HE  MET A 284      -9.653  -3.328  24.983  1.00 90.37           H
ATOM   4336 2HE  MET A 284     -11.249  -4.106  25.110  1.00 90.37           H
ATOM   4337 3HE  MET A 284     -10.680  -3.027  26.406  1.00 90.37           H
ATOM   4338  HN  MET A 284      -9.523  -8.035  22.626  1.00 90.37           H
ATOM   4339  N   PHE A 285      -8.059 -10.824  23.954  1.00 90.72           N
ATOM   4340  CA  PHE A 285      -7.886 -12.222  24.310  1.00 90.72           C
ATOM   4341  C   PHE A 285      -6.404 -12.570  24.458  1.00 90.72           C
ATOM   4342  O   PHE A 285      -6.059 -13.599  25.038  1.00 90.72           O
ATOM   4343  HA  PHE A 285      -8.391 -12.378  25.263  1.00 90.72           H
ATOM   4344  CB  PHE A 285      -8.481 -13.051  23.170  1.00 90.72           C
ATOM   4345 1HB  PHE A 285      -8.616 -14.077  23.513  1.00 90.72           H
ATOM   4346 2HB  PHE A 285      -9.471 -12.662  22.930  1.00 90.72           H
ATOM   4347  CG  PHE A 285      -7.631 -13.060  21.898  1.00 90.72           C
ATOM   4348  CD1 PHE A 285      -7.821 -12.108  20.946  1.00 90.72           C
ATOM   4349  HD1 PHE A 285      -8.578 -11.337  21.090  1.00 90.72           H
ATOM   4350  CD2 PHE A 285      -6.686 -14.022  21.719  1.00 90.72           C
ATOM   4351  HD2 PHE A 285      -6.534 -14.785  22.482  1.00 90.72           H
ATOM   4352  CE1 PHE A 285      -7.032 -12.116  19.766  1.00 90.72           C
ATOM   4353  HE1 PHE A 285      -7.184 -11.353  19.003  1.00 90.72           H
ATOM   4354  CE2 PHE A 285      -5.897 -14.031  20.539  1.00 90.72           C
ATOM   4355  HE2 PHE A 285      -5.139 -14.801  20.395  1.00 90.72           H
ATOM   4356  CZ  PHE A 285      -6.086 -13.078  19.587  1.00 90.72           C
ATOM   4357  HZ  PHE A 285      -5.481 -13.085  18.681  1.00 90.72           H
ATOM   4358  HN  PHE A 285      -8.130 -10.643  22.973  1.00 90.72           H
ATOM   4359  N   ILE A 286      -5.566 -11.693  23.925  1.00 91.50           N
ATOM   4360  CA  ILE A 286      -4.128 -11.876  24.024  1.00 91.50           C
ATOM   4361  C   ILE A 286      -3.632 -11.278  25.342  1.00 91.50           C
ATOM   4362  O   ILE A 286      -3.185 -10.133  25.379  1.00 91.50           O
ATOM   4363  HA  ILE A 286      -3.935 -12.948  24.037  1.00 91.50           H
ATOM   4364  CB  ILE A 286      -3.429 -11.305  22.788  1.00 91.50           C
ATOM   4365  HB  ILE A 286      -3.600 -10.229  22.766  1.00 91.50           H
ATOM   4366  CG1 ILE A 286      -4.027 -11.884  21.504  1.00 91.50           C
ATOM   4367 1HG1 ILE A 286      -3.763 -12.938  21.419  1.00 91.50           H
ATOM   4368 2HG1 ILE A 286      -5.115 -11.831  21.549  1.00 91.50           H
ATOM   4369  CG2 ILE A 286      -1.917 -11.522  22.865  1.00 91.50           C
ATOM   4370 1HG2 ILE A 286      -1.523 -11.023  23.750  1.00 91.50           H
ATOM   4371 2HG2 ILE A 286      -1.705 -12.589  22.924  1.00 91.50           H
ATOM   4372 3HG2 ILE A 286      -1.445 -11.107  21.974  1.00 91.50           H
ATOM   4373  CD1 ILE A 286      -3.524 -11.125  20.275  1.00 91.50           C
ATOM   4374 1HD1 ILE A 286      -3.811 -10.076  20.352  1.00 91.50           H
ATOM   4375 2HD1 ILE A 286      -2.438 -11.201  20.220  1.00 91.50           H
ATOM   4376 3HD1 ILE A 286      -3.964 -11.557  19.376  1.00 91.50           H
ATOM   4377  HN  ILE A 286      -5.855 -10.872  23.433  1.00 91.50           H
ATOM   4378  N   SER A 287      -3.727 -12.080  26.392  1.00 88.60           N
ATOM   4379  CA  SER A 287      -3.260 -11.658  27.701  1.00 88.60           C
ATOM   4380  C   SER A 287      -1.812 -12.107  27.910  1.00 88.60           C
ATOM   4381  O   SER A 287      -1.130 -11.616  28.808  1.00 88.60           O
ATOM   4382  HA  SER A 287      -3.326 -10.570  27.695  1.00 88.60           H
ATOM   4383  CB  SER A 287      -4.153 -12.216  28.811  1.00 88.60           C
ATOM   4384 1HB  SER A 287      -3.779 -11.883  29.779  1.00 88.60           H
ATOM   4385 2HB  SER A 287      -5.160 -11.813  28.703  1.00 88.60           H
ATOM   4386  OG  SER A 287      -4.208 -13.640  28.788  1.00 88.60           O
ATOM   4387  HG  SER A 287      -4.822 -13.970  29.505  1.00 88.60           H
ATOM   4388  HN  SER A 287      -4.115 -13.002  26.358  1.00 88.60           H
ATOM   4389  N   ASN A 288      -1.386 -13.034  27.065  1.00 91.79           N
ATOM   4390  CA  ASN A 288      -0.069 -13.631  27.210  1.00 91.79           C
ATOM   4391  C   ASN A 288       0.967 -12.746  26.514  1.00 91.79           C
ATOM   4392  O   ASN A 288       0.848 -12.466  25.322  1.00 91.79           O
ATOM   4393  HA  ASN A 288       0.097 -13.700  28.285  1.00 91.79           H
ATOM   4394  CB  ASN A 288      -0.018 -15.017  26.564  1.00 91.79           C
ATOM   4395 1HB  ASN A 288      -0.855 -15.619  26.919  1.00 91.79           H
ATOM   4396 2HB  ASN A 288      -0.129 -14.923  25.484  1.00 91.79           H
ATOM   4397  CG  ASN A 288       1.299 -15.725  26.888  1.00 91.79           C
ATOM   4398  OD1 ASN A 288       2.377 -15.162  26.785  1.00 91.79           O
ATOM   4399  ND2 ASN A 288       1.153 -16.986  27.283  1.00 91.79           N
ATOM   4400 1HD2 ASN A 288       0.239 -17.387  27.346  1.00 91.79           H
ATOM   4401 2HD2 ASN A 288       1.956 -17.533  27.518  1.00 91.79           H
ATOM   4402  HN  ASN A 288      -1.923 -13.377  26.294  1.00 91.79           H
ATOM   4403  N   CYS A 289       1.959 -12.332  27.287  1.00 91.55           N
ATOM   4404  CA  CYS A 289       2.952 -11.393  26.792  1.00 91.55           C
ATOM   4405  C   CYS A 289       3.742 -12.075  25.674  1.00 91.55           C
ATOM   4406  O   CYS A 289       4.117 -11.434  24.693  1.00 91.55           O
ATOM   4407  HA  CYS A 289       2.404 -10.532  26.409  1.00 91.55           H
ATOM   4408  CB  CYS A 289       3.865 -10.891  27.913  1.00 91.55           C
ATOM   4409 1HB  CYS A 289       3.269 -10.417  28.693  1.00 91.55           H
ATOM   4410 2HB  CYS A 289       4.383 -11.732  28.374  1.00 91.55           H
ATOM   4411  SG  CYS A 289       5.081  -9.699  27.243  1.00 91.55           S
ATOM   4412  HN  CYS A 289       2.091 -12.625  28.234  1.00 91.55           H
ATOM   4413  N   ALA A 290       3.974 -13.367  25.859  1.00 92.98           N
ATOM   4414  CA  ALA A 290       4.770 -14.128  24.912  1.00 92.98           C
ATOM   4415  C   ALA A 290       4.069 -14.135  23.552  1.00 92.98           C
ATOM   4416  O   ALA A 290       4.702 -13.906  22.522  1.00 92.98           O
ATOM   4417  HA  ALA A 290       5.734 -13.628  24.812  1.00 92.98           H
ATOM   4418  CB  ALA A 290       5.001 -15.539  25.456  1.00 92.98           C
ATOM   4419 1HB  ALA A 290       5.528 -15.479  26.409  1.00 92.98           H
ATOM   4420 2HB  ALA A 290       4.040 -16.033  25.603  1.00 92.98           H
ATOM   4421 3HB  ALA A 290       5.599 -16.109  24.746  1.00 92.98           H
ATOM   4422  HN  ALA A 290       3.628 -13.891  26.638  1.00 92.98           H
ATOM   4423  N   VAL A 291       2.772 -14.399  23.593  1.00 93.58           N
ATOM   4424  CA  VAL A 291       1.979 -14.445  22.376  1.00 93.58           C
ATOM   4425  C   VAL A 291       1.945 -13.053  21.742  1.00 93.58           C
ATOM   4426  O   VAL A 291       2.074 -12.917  20.526  1.00 93.58           O
ATOM   4427  HA  VAL A 291       2.472 -15.131  21.687  1.00 93.58           H
ATOM   4428  CB  VAL A 291       0.585 -14.998  22.679  1.00 93.58           C
ATOM   4429  HB  VAL A 291       0.116 -14.340  23.411  1.00 93.58           H
ATOM   4430  CG1 VAL A 291      -0.288 -15.003  21.423  1.00 93.58           C
ATOM   4431 1HG1 VAL A 291      -0.391 -13.985  21.048  1.00 93.58           H
ATOM   4432 2HG1 VAL A 291       0.176 -15.627  20.660  1.00 93.58           H
ATOM   4433 3HG1 VAL A 291      -1.273 -15.400  21.667  1.00 93.58           H
ATOM   4434  CG2 VAL A 291       0.672 -16.397  23.293  1.00 93.58           C
ATOM   4435 1HG2 VAL A 291       1.170 -17.069  22.595  1.00 93.58           H
ATOM   4436 2HG2 VAL A 291       1.240 -16.351  24.222  1.00 93.58           H
ATOM   4437 3HG2 VAL A 291      -0.333 -16.766  23.499  1.00 93.58           H
ATOM   4438  HN  VAL A 291       2.264 -14.580  24.435  1.00 93.58           H
ATOM   4439  N   SER A 292       1.770 -12.053  22.594  1.00 93.12           N
ATOM   4440  CA  SER A 292       1.688 -10.679  22.130  1.00 93.12           C
ATOM   4441  C   SER A 292       2.988 -10.286  21.427  1.00 93.12           C
ATOM   4442  O   SER A 292       2.961  -9.651  20.373  1.00 93.12           O
ATOM   4443  HA  SER A 292       0.853 -10.661  21.429  1.00 93.12           H
ATOM   4444  CB  SER A 292       1.401  -9.722  23.289  1.00 93.12           C
ATOM   4445 1HB  SER A 292       0.557 -10.098  23.868  1.00 93.12           H
ATOM   4446 2HB  SER A 292       2.260  -9.695  23.958  1.00 93.12           H
ATOM   4447  OG  SER A 292       1.113  -8.403  22.833  1.00 93.12           O
ATOM   4448  HG  SER A 292       0.206  -8.376  22.414  1.00 93.12           H
ATOM   4449  HN  SER A 292       1.686 -12.171  23.584  1.00 93.12           H
ATOM   4450  N   THR A 293       4.097 -10.679  22.037  1.00 93.31           N
ATOM   4451  CA  THR A 293       5.405 -10.335  21.508  1.00 93.31           C
ATOM   4452  C   THR A 293       5.580 -10.913  20.102  1.00 93.31           C
ATOM   4453  O   THR A 293       6.048 -10.223  19.197  1.00 93.31           O
ATOM   4454  HA  THR A 293       5.466  -9.251  21.417  1.00 93.31           H
ATOM   4455  CB  THR A 293       6.461 -10.825  22.501  1.00 93.31           C
ATOM   4456  HB  THR A 293       6.411 -11.907  22.620  1.00 93.31           H
ATOM   4457  OG1 THR A 293       6.208 -10.064  23.679  1.00 93.31           O
ATOM   4458  HG1 THR A 293       5.725 -10.625  24.351  1.00 93.31           H
ATOM   4459  CG2 THR A 293       7.880 -10.422  22.094  1.00 93.31           C
ATOM   4460 1HG2 THR A 293       7.947  -9.335  22.041  1.00 93.31           H
ATOM   4461 2HG2 THR A 293       8.113 -10.849  21.118  1.00 93.31           H
ATOM   4462 3HG2 THR A 293       8.589 -10.795  22.833  1.00 93.31           H
ATOM   4463  HN  THR A 293       4.110 -11.221  22.878  1.00 93.31           H
ATOM   4464  N   ASN A 294       5.194 -12.173  19.962  1.00 94.12           N
ATOM   4465  CA  ASN A 294       5.364 -12.872  18.699  1.00 94.12           C
ATOM   4466  C   ASN A 294       4.482 -12.215  17.635  1.00 94.12           C
ATOM   4467  O   ASN A 294       4.887 -12.088  16.481  1.00 94.12           O
ATOM   4468  HA  ASN A 294       6.426 -12.792  18.469  1.00 94.12           H
ATOM   4469  CB  ASN A 294       4.945 -14.338  18.821  1.00 94.12           C
ATOM   4470 1HB  ASN A 294       3.973 -14.403  19.311  1.00 94.12           H
ATOM   4471 2HB  ASN A 294       4.830 -14.771  17.827  1.00 94.12           H
ATOM   4472  CG  ASN A 294       5.977 -15.139  19.617  1.00 94.12           C
ATOM   4473  OD1 ASN A 294       7.116 -14.736  19.789  1.00 94.12           O
ATOM   4474  ND2 ASN A 294       5.517 -16.293  20.092  1.00 94.12           N
ATOM   4475 1HD2 ASN A 294       4.571 -16.566  19.915  1.00 94.12           H
ATOM   4476 2HD2 ASN A 294       6.117 -16.889  20.626  1.00 94.12           H
ATOM   4477  HN  ASN A 294       4.772 -12.713  20.691  1.00 94.12           H
ATOM   4478  N   ILE A 295       3.293 -11.815  18.061  1.00 93.86           N
ATOM   4479  CA  ILE A 295       2.331 -11.223  17.148  1.00 93.86           C
ATOM   4480  C   ILE A 295       2.873  -9.885  16.641  1.00 93.86           C
ATOM   4481  O   ILE A 295       2.705  -9.547  15.470  1.00 93.86           O
ATOM   4482  HA  ILE A 295       2.229 -11.898  16.298  1.00 93.86           H
ATOM   4483  CB  ILE A 295       0.957 -11.118  17.811  1.00 93.86           C
ATOM   4484  HB  ILE A 295       1.096 -10.762  18.832  1.00 93.86           H
ATOM   4485  CG1 ILE A 295       0.284 -12.489  17.899  1.00 93.86           C
ATOM   4486 1HG1 ILE A 295       0.021 -12.834  16.899  1.00 93.86           H
ATOM   4487 2HG1 ILE A 295       0.984 -13.216  18.312  1.00 93.86           H
ATOM   4488  CG2 ILE A 295       0.077 -10.093  17.092  1.00 93.86           C
ATOM   4489 1HG2 ILE A 295       0.557  -9.115  17.126  1.00 93.86           H
ATOM   4490 2HG2 ILE A 295      -0.058 -10.396  16.054  1.00 93.86           H
ATOM   4491 3HG2 ILE A 295      -0.894 -10.039  17.584  1.00 93.86           H
ATOM   4492  CD1 ILE A 295      -0.972 -12.430  18.770  1.00 93.86           C
ATOM   4493 1HD1 ILE A 295      -0.702 -12.108  19.776  1.00 93.86           H
ATOM   4494 2HD1 ILE A 295      -1.679 -11.720  18.340  1.00 93.86           H
ATOM   4495 3HD1 ILE A 295      -1.430 -13.418  18.815  1.00 93.86           H
ATOM   4496  HN  ILE A 295       2.985 -11.890  19.010  1.00 93.86           H
ATOM   4497  N   ASP A 296       3.511  -9.159  17.547  1.00 93.76           N
ATOM   4498  CA  ASP A 296       4.063  -7.858  17.211  1.00 93.76           C
ATOM   4499  C   ASP A 296       5.204  -8.036  16.207  1.00 93.76           C
ATOM   4500  O   ASP A 296       5.342  -7.249  15.272  1.00 93.76           O
ATOM   4501  HA  ASP A 296       3.229  -7.291  16.797  1.00 93.76           H
ATOM   4502  CB  ASP A 296       4.629  -7.162  18.450  1.00 93.76           C
ATOM   4503 1HB  ASP A 296       5.323  -7.829  18.961  1.00 93.76           H
ATOM   4504 2HB  ASP A 296       5.196  -6.281  18.150  1.00 93.76           H
ATOM   4505  CG  ASP A 296       3.508  -6.752  19.408  1.00 93.76           C
ATOM   4506  OD1 ASP A 296       2.356  -6.669  18.931  1.00 93.76           O
ATOM   4507  OD2 ASP A 296       3.829  -6.530  20.595  1.00 93.76           O
ATOM   4508  HN  ASP A 296       3.653  -9.446  18.494  1.00 93.76           H
ATOM   4509  N   ILE A 297       5.992  -9.077  16.434  1.00 94.53           N
ATOM   4510  CA  ILE A 297       7.081  -9.403  15.529  1.00 94.53           C
ATOM   4511  C   ILE A 297       6.506  -9.777  14.161  1.00 94.53           C
ATOM   4512  O   ILE A 297       7.014  -9.338  13.130  1.00 94.53           O
ATOM   4513  HA  ILE A 297       7.690  -8.507  15.414  1.00 94.53           H
ATOM   4514  CB  ILE A 297       7.977 -10.485  16.136  1.00 94.53           C
ATOM   4515  HB  ILE A 297       7.339 -11.286  16.510  1.00 94.53           H
ATOM   4516  CG1 ILE A 297       8.763  -9.939  17.330  1.00 94.53           C
ATOM   4517 1HG1 ILE A 297       9.490  -9.203  16.985  1.00 94.53           H
ATOM   4518 2HG1 ILE A 297       8.086  -9.423  18.011  1.00 94.53           H
ATOM   4519  CG2 ILE A 297       8.895 -11.095  15.076  1.00 94.53           C
ATOM   4520 1HG2 ILE A 297       8.291 -11.544  14.287  1.00 94.53           H
ATOM   4521 2HG2 ILE A 297       9.527 -10.316  14.651  1.00 94.53           H
ATOM   4522 3HG2 ILE A 297       9.521 -11.861  15.534  1.00 94.53           H
ATOM   4523  CD1 ILE A 297       9.482 -11.065  18.074  1.00 94.53           C
ATOM   4524 1HD1 ILE A 297       8.750 -11.786  18.438  1.00 94.53           H
ATOM   4525 2HD1 ILE A 297      10.176 -11.563  17.397  1.00 94.53           H
ATOM   4526 3HD1 ILE A 297      10.033 -10.650  18.918  1.00 94.53           H
ATOM   4527  HN  ILE A 297       5.896  -9.690  17.218  1.00 94.53           H
ATOM   4528  N   CYS A 298       5.456 -10.584  14.196  1.00 94.67           N
ATOM   4529  CA  CYS A 298       4.799 -11.011  12.973  1.00 94.67           C
ATOM   4530  C   CYS A 298       4.338  -9.765  12.215  1.00 94.67           C
ATOM   4531  O   CYS A 298       4.446  -9.703  10.991  1.00 94.67           O
ATOM   4532  HA  CYS A 298       5.541 -11.563  12.396  1.00 94.67           H
ATOM   4533  CB  CYS A 298       3.640 -11.967  13.258  1.00 94.67           C
ATOM   4534 1HB  CYS A 298       3.024 -11.575  14.067  1.00 94.67           H
ATOM   4535 2HB  CYS A 298       2.998 -12.046  12.380  1.00 94.67           H
ATOM   4536  SG  CYS A 298       4.287 -13.619  13.708  1.00 94.67           S
ATOM   4537  HG  CYS A 298       4.674 -13.286  14.936  1.00 94.67           H
ATOM   4538  HN  CYS A 298       5.055 -10.943  15.039  1.00 94.67           H
ATOM   4539  N   PHE A 299       3.833  -8.803  12.973  1.00 94.69           N
ATOM   4540  CA  PHE A 299       3.368  -7.556  12.389  1.00 94.69           C
ATOM   4541  C   PHE A 299       4.497  -6.845  11.641  1.00 94.69           C
ATOM   4542  O   PHE A 299       4.310  -6.389  10.515  1.00 94.69           O
ATOM   4543  HA  PHE A 299       2.571  -7.805  11.689  1.00 94.69           H
ATOM   4544  CB  PHE A 299       2.900  -6.669  13.545  1.00 94.69           C
ATOM   4545 1HB  PHE A 299       2.112  -7.187  14.092  1.00 94.69           H
ATOM   4546 2HB  PHE A 299       3.728  -6.525  14.238  1.00 94.69           H
ATOM   4547  CG  PHE A 299       2.378  -5.299  13.105  1.00 94.69           C
ATOM   4548  CD1 PHE A 299       3.236  -4.249  12.992  1.00 94.69           C
ATOM   4549  HD1 PHE A 299       4.295  -4.384  13.214  1.00 94.69           H
ATOM   4550  CD2 PHE A 299       1.058  -5.131  12.828  1.00 94.69           C
ATOM   4551  HD2 PHE A 299       0.370  -5.972  12.919  1.00 94.69           H
ATOM   4552  CE1 PHE A 299       2.752  -2.978  12.584  1.00 94.69           C
ATOM   4553  HE1 PHE A 299       3.439  -2.137  12.493  1.00 94.69           H
ATOM   4554  CE2 PHE A 299       0.574  -3.859  12.421  1.00 94.69           C
ATOM   4555  HE2 PHE A 299      -0.485  -3.725  12.199  1.00 94.69           H
ATOM   4556  CZ  PHE A 299       1.431  -2.810  12.307  1.00 94.69           C
ATOM   4557  HZ  PHE A 299       1.060  -1.834  11.994  1.00 94.69           H
ATOM   4558  HN  PHE A 299       3.740  -8.865  13.967  1.00 94.69           H
ATOM   4559  N   GLN A 300       5.646  -6.774  12.299  1.00 93.90           N
ATOM   4560  CA  GLN A 300       6.781  -6.056  11.745  1.00 93.90           C
ATOM   4561  C   GLN A 300       7.241  -6.714  10.442  1.00 93.90           C
ATOM   4562  O   GLN A 300       7.561  -6.025   9.474  1.00 93.90           O
ATOM   4563  HA  GLN A 300       6.417  -5.049  11.542  1.00 93.90           H
ATOM   4564  CB  GLN A 300       7.928  -5.981  12.755  1.00 93.90           C
ATOM   4565 1HB  GLN A 300       8.121  -6.972  13.166  1.00 93.90           H
ATOM   4566 2HB  GLN A 300       8.841  -5.662  12.252  1.00 93.90           H
ATOM   4567  CG  GLN A 300       7.597  -5.008  13.888  1.00 93.90           C
ATOM   4568 1HG  GLN A 300       7.466  -4.004  13.484  1.00 93.90           H
ATOM   4569 2HG  GLN A 300       6.652  -5.291  14.351  1.00 93.90           H
ATOM   4570  CD  GLN A 300       8.706  -4.998  14.943  1.00 93.90           C
ATOM   4571  OE1 GLN A 300       9.610  -5.816  14.938  1.00 93.90           O
ATOM   4572  NE2 GLN A 300       8.585  -4.028  15.845  1.00 93.90           N
ATOM   4573 1HE2 GLN A 300       7.818  -3.389  15.793  1.00 93.90           H
ATOM   4574 2HE2 GLN A 300       9.261  -3.939  16.577  1.00 93.90           H
ATOM   4575  HN  GLN A 300       5.806  -7.194  13.191  1.00 93.90           H
ATOM   4576  N   VAL A 301       7.258  -8.039  10.459  1.00 94.71           N
ATOM   4577  CA  VAL A 301       7.739  -8.796   9.316  1.00 94.71           C
ATOM   4578  C   VAL A 301       6.796  -8.575   8.131  1.00 94.71           C
ATOM   4579  O   VAL A 301       7.239  -8.231   7.036  1.00 94.71           O
ATOM   4580  HA  VAL A 301       8.724  -8.410   9.056  1.00 94.71           H
ATOM   4581  CB  VAL A 301       7.891 -10.271   9.692  1.00 94.71           C
ATOM   4582  HB  VAL A 301       6.940 -10.613  10.099  1.00 94.71           H
ATOM   4583  CG1 VAL A 301       8.207 -11.121   8.459  1.00 94.71           C
ATOM   4584 1HG1 VAL A 301       7.398 -11.026   7.736  1.00 94.71           H
ATOM   4585 2HG1 VAL A 301       9.139 -10.777   8.010  1.00 94.71           H
ATOM   4586 3HG1 VAL A 301       8.311 -12.165   8.755  1.00 94.71           H
ATOM   4587  CG2 VAL A 301       8.959 -10.454  10.772  1.00 94.71           C
ATOM   4588 1HG2 VAL A 301       9.916 -10.086  10.403  1.00 94.71           H
ATOM   4589 2HG2 VAL A 301       8.674  -9.894  11.663  1.00 94.71           H
ATOM   4590 3HG2 VAL A 301       9.047 -11.511  11.021  1.00 94.71           H
ATOM   4591  HN  VAL A 301       6.952  -8.592  11.234  1.00 94.71           H
ATOM   4592  N   THR A 302       5.513  -8.782   8.390  1.00 94.50           N
ATOM   4593  CA  THR A 302       4.516  -8.713   7.335  1.00 94.50           C
ATOM   4594  C   THR A 302       4.394  -7.282   6.810  1.00 94.50           C
ATOM   4595  O   THR A 302       4.131  -7.071   5.627  1.00 94.50           O
ATOM   4596  HA  THR A 302       4.852  -9.332   6.503  1.00 94.50           H
ATOM   4597  CB  THR A 302       3.203  -9.271   7.889  1.00 94.50           C
ATOM   4598  HB  THR A 302       2.417  -9.237   7.134  1.00 94.50           H
ATOM   4599  OG1 THR A 302       2.964  -8.497   9.061  1.00 94.50           O
ATOM   4600  HG1 THR A 302       3.358  -8.954   9.859  1.00 94.50           H
ATOM   4601  CG2 THR A 302       3.348 -10.702   8.410  1.00 94.50           C
ATOM   4602 1HG2 THR A 302       4.086 -10.724   9.211  1.00 94.50           H
ATOM   4603 2HG2 THR A 302       3.674 -11.353   7.598  1.00 94.50           H
ATOM   4604 3HG2 THR A 302       2.388 -11.049   8.791  1.00 94.50           H
ATOM   4605  HN  THR A 302       5.153  -8.994   9.299  1.00 94.50           H
ATOM   4606  N   GLN A 303       4.592  -6.334   7.714  1.00 93.34           N
ATOM   4607  CA  GLN A 303       4.578  -4.929   7.342  1.00 93.34           C
ATOM   4608  C   GLN A 303       5.689  -4.637   6.332  1.00 93.34           C
ATOM   4609  O   GLN A 303       5.476  -3.913   5.361  1.00 93.34           O
ATOM   4610  HA  GLN A 303       3.605  -4.762   6.881  1.00 93.34           H
ATOM   4611  CB  GLN A 303       4.709  -4.034   8.576  1.00 93.34           C
ATOM   4612 1HB  GLN A 303       3.895  -4.244   9.270  1.00 93.34           H
ATOM   4613 2HB  GLN A 303       5.639  -4.261   9.097  1.00 93.34           H
ATOM   4614  CG  GLN A 303       4.685  -2.555   8.185  1.00 93.34           C
ATOM   4615 1HG  GLN A 303       5.603  -2.300   7.657  1.00 93.34           H
ATOM   4616 2HG  GLN A 303       3.859  -2.370   7.498  1.00 93.34           H
ATOM   4617  CD  GLN A 303       4.536  -1.664   9.420  1.00 93.34           C
ATOM   4618  OE1 GLN A 303       5.370  -1.649  10.311  1.00 93.34           O
ATOM   4619  NE2 GLN A 303       3.430  -0.925   9.424  1.00 93.34           N
ATOM   4620 1HE2 GLN A 303       2.786  -0.985   8.661  1.00 93.34           H
ATOM   4621 2HE2 GLN A 303       3.243  -0.309  10.189  1.00 93.34           H
ATOM   4622  HN  GLN A 303       4.759  -6.513   8.684  1.00 93.34           H
ATOM   4623  N   THR A 304       6.852  -5.215   6.595  1.00 93.76           N
ATOM   4624  CA  THR A 304       8.010  -4.989   5.747  1.00 93.76           C
ATOM   4625  C   THR A 304       7.766  -5.562   4.349  1.00 93.76           C
ATOM   4626  O   THR A 304       8.149  -4.955   3.350  1.00 93.76           O
ATOM   4627  HA  THR A 304       8.147  -3.914   5.632  1.00 93.76           H
ATOM   4628  CB  THR A 304       9.232  -5.588   6.445  1.00 93.76           C
ATOM   4629  HB  THR A 304       9.132  -6.669   6.545  1.00 93.76           H
ATOM   4630  OG1 THR A 304       9.324  -4.863   7.668  1.00 93.76           O
ATOM   4631  HG1 THR A 304       8.868  -5.369   8.401  1.00 93.76           H
ATOM   4632  CG2 THR A 304      10.539  -5.262   5.720  1.00 93.76           C
ATOM   4633 1HG2 THR A 304      10.672  -4.181   5.679  1.00 93.76           H
ATOM   4634 2HG2 THR A 304      10.502  -5.662   4.706  1.00 93.76           H
ATOM   4635 3HG2 THR A 304      11.374  -5.712   6.257  1.00 93.76           H
ATOM   4636  HN  THR A 304       7.009  -5.827   7.371  1.00 93.76           H
ATOM   4637  N   ILE A 305       7.131  -6.724   4.323  1.00 93.94           N
ATOM   4638  CA  ILE A 305       6.803  -7.370   3.064  1.00 93.94           C
ATOM   4639  C   ILE A 305       5.864  -6.467   2.262  1.00 93.94           C
ATOM   4640  O   ILE A 305       6.003  -6.345   1.046  1.00 93.94           O
ATOM   4641  HA  ILE A 305       7.732  -7.486   2.504  1.00 93.94           H
ATOM   4642  CB  ILE A 305       6.246  -8.774   3.310  1.00 93.94           C
ATOM   4643  HB  ILE A 305       5.439  -8.697   4.040  1.00 93.94           H
ATOM   4644  CG1 ILE A 305       7.313  -9.690   3.910  1.00 93.94           C
ATOM   4645 1HG1 ILE A 305       8.036  -9.965   3.142  1.00 93.94           H
ATOM   4646 2HG1 ILE A 305       7.861  -9.156   4.687  1.00 93.94           H
ATOM   4647  CG2 ILE A 305       5.643  -9.357   2.030  1.00 93.94           C
ATOM   4648 1HG2 ILE A 305       4.833  -8.714   1.685  1.00 93.94           H
ATOM   4649 2HG2 ILE A 305       6.413  -9.417   1.261  1.00 93.94           H
ATOM   4650 3HG2 ILE A 305       5.254 -10.354   2.234  1.00 93.94           H
ATOM   4651  CD1 ILE A 305       6.683 -10.953   4.500  1.00 93.94           C
ATOM   4652 1HD1 ILE A 305       5.979 -10.676   5.285  1.00 93.94           H
ATOM   4653 2HD1 ILE A 305       6.156 -11.497   3.716  1.00 93.94           H
ATOM   4654 3HD1 ILE A 305       7.464 -11.587   4.920  1.00 93.94           H
ATOM   4655  HN  ILE A 305       6.842  -7.222   5.141  1.00 93.94           H
ATOM   4656  N   ALA A 306       4.929  -5.858   2.975  1.00 93.01           N
ATOM   4657  CA  ALA A 306       3.931  -5.015   2.338  1.00 93.01           C
ATOM   4658  C   ALA A 306       4.623  -3.816   1.688  1.00 93.01           C
ATOM   4659  O   ALA A 306       4.240  -3.388   0.600  1.00 93.01           O
ATOM   4660  HA  ALA A 306       3.444  -5.607   1.563  1.00 93.01           H
ATOM   4661  CB  ALA A 306       2.883  -4.595   3.370  1.00 93.01           C
ATOM   4662 1HB  ALA A 306       2.400  -5.482   3.780  1.00 93.01           H
ATOM   4663 2HB  ALA A 306       3.367  -4.040   4.174  1.00 93.01           H
ATOM   4664 3HB  ALA A 306       2.135  -3.963   2.891  1.00 93.01           H
ATOM   4665  HN  ALA A 306       4.846  -5.932   3.969  1.00 93.01           H
ATOM   4666  N   PHE A 307       5.630  -3.306   2.382  1.00 93.94           N
ATOM   4667  CA  PHE A 307       6.327  -2.116   1.926  1.00 93.94           C
ATOM   4668  C   PHE A 307       7.207  -2.426   0.713  1.00 93.94           C
ATOM   4669  O   PHE A 307       7.394  -1.577  -0.156  1.00 93.94           O
ATOM   4670  HA  PHE A 307       5.569  -1.385   1.644  1.00 93.94           H
ATOM   4671  CB  PHE A 307       7.216  -1.648   3.080  1.00 93.94           C
ATOM   4672 1HB  PHE A 307       7.782  -2.499   3.458  1.00 93.94           H
ATOM   4673 2HB  PHE A 307       7.940  -0.928   2.699  1.00 93.94           H
ATOM   4674  CG  PHE A 307       6.447  -1.010   4.239  1.00 93.94           C
ATOM   4675  CD1 PHE A 307       5.088  -1.053   4.258  1.00 93.94           C
ATOM   4676  HD1 PHE A 307       4.546  -1.541   3.448  1.00 93.94           H
ATOM   4677  CD2 PHE A 307       7.123  -0.401   5.250  1.00 93.94           C
ATOM   4678  HD2 PHE A 307       8.212  -0.367   5.235  1.00 93.94           H
ATOM   4679  CE1 PHE A 307       4.374  -0.461   5.333  1.00 93.94           C
ATOM   4680  HE1 PHE A 307       3.285  -0.495   5.349  1.00 93.94           H
ATOM   4681  CE2 PHE A 307       6.409   0.190   6.325  1.00 93.94           C
ATOM   4682  HE2 PHE A 307       6.950   0.679   7.136  1.00 93.94           H
ATOM   4683  CZ  PHE A 307       5.050   0.148   6.344  1.00 93.94           C
ATOM   4684  HZ  PHE A 307       4.502   0.602   7.170  1.00 93.94           H
ATOM   4685  HN  PHE A 307       5.970  -3.692   3.240  1.00 93.94           H
ATOM   4686  N   PHE A 308       7.725  -3.646   0.695  1.00 93.67           N
ATOM   4687  CA  PHE A 308       8.616  -4.064  -0.374  1.00 93.67           C
ATOM   4688  C   PHE A 308       7.902  -4.035  -1.727  1.00 93.67           C
ATOM   4689  O   PHE A 308       8.547  -3.947  -2.771  1.00 93.67           O
ATOM   4690  HA  PHE A 308       9.452  -3.365  -0.390  1.00 93.67           H
ATOM   4691  CB  PHE A 308       9.040  -5.502  -0.065  1.00 93.67           C
ATOM   4692 1HB  PHE A 308       9.407  -5.550   0.960  1.00 93.67           H
ATOM   4693 2HB  PHE A 308       8.164  -6.148  -0.121  1.00 93.67           H
ATOM   4694  CG  PHE A 308      10.118  -6.048  -1.004  1.00 93.67           C
ATOM   4695  CD1 PHE A 308       9.777  -6.893  -2.013  1.00 93.67           C
ATOM   4696  HD1 PHE A 308       8.735  -7.182  -2.153  1.00 93.67           H
ATOM   4697  CD2 PHE A 308      11.418  -5.687  -0.829  1.00 93.67           C
ATOM   4698  HD2 PHE A 308      11.691  -5.010  -0.020  1.00 93.67           H
ATOM   4699  CE1 PHE A 308      10.778  -7.400  -2.884  1.00 93.67           C
ATOM   4700  HE1 PHE A 308      10.504  -8.077  -3.692  1.00 93.67           H
ATOM   4701  CE2 PHE A 308      12.418  -6.194  -1.699  1.00 93.67           C
ATOM   4702  HE2 PHE A 308      13.460  -5.905  -1.559  1.00 93.67           H
ATOM   4703  CZ  PHE A 308      12.077  -7.039  -2.709  1.00 93.67           C
ATOM   4704  HZ  PHE A 308      12.845  -7.428  -3.377  1.00 93.67           H
ATOM   4705  HN  PHE A 308       7.544  -4.341   1.391  1.00 93.67           H
ATOM   4706  N   HIS A 309       6.581  -4.109  -1.664  1.00 91.69           N
ATOM   4707  CA  HIS A 309       5.776  -4.147  -2.873  1.00 91.69           C
ATOM   4708  C   HIS A 309       6.039  -2.891  -3.705  1.00 91.69           C
ATOM   4709  O   HIS A 309       6.080  -2.952  -4.933  1.00 91.69           O
ATOM   4710  HA  HIS A 309       6.101  -5.021  -3.438  1.00 91.69           H
ATOM   4711  CB  HIS A 309       4.296  -4.335  -2.534  1.00 91.69           C
ATOM   4712 1HB  HIS A 309       4.182  -5.240  -1.938  1.00 91.69           H
ATOM   4713 2HB  HIS A 309       3.967  -3.501  -1.914  1.00 91.69           H
ATOM   4714  CG  HIS A 309       3.396  -4.429  -3.743  1.00 91.69           C
ATOM   4715  ND1 HIS A 309       3.350  -5.547  -4.558  1.00 91.69           N
ATOM   4716  HD1 HIS A 309       3.888  -6.381  -4.438  1.00 91.69           H
ATOM   4717  CD2 HIS A 309       2.509  -3.535  -4.266  1.00 91.69           C
ATOM   4718  HD2 HIS A 309       2.294  -2.544  -3.868  1.00 91.69           H
ATOM   4719  CE1 HIS A 309       2.472  -5.324  -5.525  1.00 91.69           C
ATOM   4720  HE1 HIS A 309       2.211  -6.016  -6.326  1.00 91.69           H
ATOM   4721  NE2 HIS A 309       1.952  -4.076  -5.343  1.00 91.69           N
ATOM   4722  HN  HIS A 309       6.062  -4.143  -0.810  1.00 91.69           H
ATOM   4723  N   SER A 310       6.211  -1.780  -3.003  1.00 91.89           N
ATOM   4724  CA  SER A 310       6.226  -0.480  -3.652  1.00 91.89           C
ATOM   4725  C   SER A 310       7.483  -0.340  -4.513  1.00 91.89           C
ATOM   4726  O   SER A 310       7.602   0.602  -5.295  1.00 91.89           O
ATOM   4727  HA  SER A 310       5.332  -0.457  -4.274  1.00 91.89           H
ATOM   4728  CB  SER A 310       6.161   0.650  -2.622  1.00 91.89           C
ATOM   4729 1HB  SER A 310       6.965   0.526  -1.897  1.00 91.89           H
ATOM   4730 2HB  SER A 310       6.325   1.605  -3.121  1.00 91.89           H
ATOM   4731  OG  SER A 310       4.909   0.680  -1.942  1.00 91.89           O
ATOM   4732  HG  SER A 310       4.197   1.031  -2.550  1.00 91.89           H
ATOM   4733  HN  SER A 310       6.337  -1.759  -2.012  1.00 91.89           H
ATOM   4734  N   CYS A 311       8.389  -1.292  -4.341  1.00 93.02           N
ATOM   4735  CA  CYS A 311       9.611  -1.312  -5.126  1.00 93.02           C
ATOM   4736  C   CYS A 311       9.478  -2.397  -6.196  1.00 93.02           C
ATOM   4737  O   CYS A 311      10.355  -2.549  -7.044  1.00 93.02           O
ATOM   4738  HA  CYS A 311       9.706  -0.327  -5.583  1.00 93.02           H
ATOM   4739  CB  CYS A 311      10.845  -1.527  -4.246  1.00 93.02           C
ATOM   4740 1HB  CYS A 311      11.749  -1.298  -4.811  1.00 93.02           H
ATOM   4741 2HB  CYS A 311      10.819  -0.844  -3.397  1.00 93.02           H
ATOM   4742  SG  CYS A 311      10.899  -3.258  -3.656  1.00 93.02           S
ATOM   4743  HG  CYS A 311      12.089  -3.168  -3.070  1.00 93.02           H
ATOM   4744  HN  CYS A 311       8.298  -2.037  -3.681  1.00 93.02           H
ATOM   4745  N   LEU A 312       8.372  -3.124  -6.121  1.00 90.53           N
ATOM   4746  CA  LEU A 312       8.205  -4.317  -6.934  1.00 90.53           C
ATOM   4747  C   LEU A 312       7.606  -3.927  -8.287  1.00 90.53           C
ATOM   4748  O   LEU A 312       7.945  -4.516  -9.312  1.00 90.53           O
ATOM   4749  HA  LEU A 312       9.195  -4.739  -7.103  1.00 90.53           H
ATOM   4750  CB  LEU A 312       7.388  -5.368  -6.180  1.00 90.53           C
ATOM   4751 1HB  LEU A 312       6.529  -4.875  -5.725  1.00 90.53           H
ATOM   4752 2HB  LEU A 312       6.998  -6.085  -6.903  1.00 90.53           H
ATOM   4753  CG  LEU A 312       8.133  -6.141  -5.089  1.00 90.53           C
ATOM   4754  HG  LEU A 312       8.397  -5.442  -4.295  1.00 90.53           H
ATOM   4755  CD1 LEU A 312       7.236  -7.213  -4.467  1.00 90.53           C
ATOM   4756 1HD1 LEU A 312       6.359  -6.741  -4.024  1.00 90.53           H
ATOM   4757 2HD1 LEU A 312       6.920  -7.915  -5.239  1.00 90.53           H
ATOM   4758 3HD1 LEU A 312       7.790  -7.747  -3.695  1.00 90.53           H
ATOM   4759  CD2 LEU A 312       9.439  -6.728  -5.628  1.00 90.53           C
ATOM   4760 1HD2 LEU A 312       9.219  -7.409  -6.450  1.00 90.53           H
ATOM   4761 2HD2 LEU A 312      10.080  -5.922  -5.984  1.00 90.53           H
ATOM   4762 3HD2 LEU A 312       9.948  -7.272  -4.832  1.00 90.53           H
ATOM   4763  HN  LEU A 312       7.602  -2.910  -5.520  1.00 90.53           H
ATOM   4764  N   ASN A 313       6.727  -2.937  -8.245  1.00 85.42           N
ATOM   4765  CA  ASN A 313       5.898  -2.624  -9.397  1.00 85.42           C
ATOM   4766  C   ASN A 313       6.796  -2.300 -10.593  1.00 85.42           C
ATOM   4767  O   ASN A 313       6.625  -2.863 -11.673  1.00 85.42           O
ATOM   4768  HA  ASN A 313       5.289  -3.512  -9.562  1.00 85.42           H
ATOM   4769  CB  ASN A 313       5.015  -1.404  -9.125  1.00 85.42           C
ATOM   4770 1HB  ASN A 313       5.609  -0.616  -8.662  1.00 85.42           H
ATOM   4771 2HB  ASN A 313       4.637  -1.007 -10.067  1.00 85.42           H
ATOM   4772  CG  ASN A 313       3.842  -1.769  -8.212  1.00 85.42           C
ATOM   4773  OD1 ASN A 313       3.315  -2.869  -8.246  1.00 85.42           O
ATOM   4774  ND2 ASN A 313       3.465  -0.788  -7.397  1.00 85.42           N
ATOM   4775 1HD2 ASN A 313       3.941   0.091  -7.420  1.00 85.42           H
ATOM   4776 2HD2 ASN A 313       2.706  -0.930  -6.762  1.00 85.42           H
ATOM   4777  HN  ASN A 313       6.576  -2.355  -7.446  1.00 85.42           H
ATOM   4778  N   PRO A 314       7.765  -1.390 -10.424  1.00 84.96           N
ATOM   4779  CA  PRO A 314       8.640  -1.004 -11.534  1.00 84.96           C
ATOM   4780  C   PRO A 314       9.291  -2.205 -12.199  1.00 84.96           C
ATOM   4781  O   PRO A 314       9.406  -2.255 -13.422  1.00 84.96           O
ATOM   4782  HA  PRO A 314       8.057  -0.524 -12.320  1.00 84.96           H
ATOM   4783  CB  PRO A 314       9.674  -0.087 -10.878  1.00 84.96           C
ATOM   4784 1HB  PRO A 314      10.553  -0.643 -10.551  1.00 84.96           H
ATOM   4785 2HB  PRO A 314      10.023   0.682 -11.567  1.00 84.96           H
ATOM   4786  CG  PRO A 314       8.918   0.513  -9.699  1.00 84.96           C
ATOM   4787 1HG  PRO A 314       9.595   0.903  -8.939  1.00 84.96           H
ATOM   4788 2HG  PRO A 314       8.287   1.348 -10.005  1.00 84.96           H
ATOM   4789  CD  PRO A 314       8.101  -0.662  -9.186  1.00 84.96           C
ATOM   4790 1HD  PRO A 314       8.673  -1.284  -8.499  1.00 84.96           H
ATOM   4791 2HD  PRO A 314       7.212  -0.333  -8.648  1.00 84.96           H
ATOM   4792  N   VAL A 315       9.704  -3.150 -11.367  1.00 84.31           N
ATOM   4793  CA  VAL A 315      10.437  -4.307 -11.853  1.00 84.31           C
ATOM   4794  C   VAL A 315       9.533  -5.128 -12.774  1.00 84.31           C
ATOM   4795  O   VAL A 315       9.976  -5.611 -13.815  1.00 84.31           O
ATOM   4796  HA  VAL A 315      11.286  -3.940 -12.431  1.00 84.31           H
ATOM   4797  CB  VAL A 315      10.981  -5.115 -10.673  1.00 84.31           C
ATOM   4798  HB  VAL A 315      10.133  -5.445 -10.073  1.00 84.31           H
ATOM   4799  CG1 VAL A 315      11.725  -6.361 -11.159  1.00 84.31           C
ATOM   4800 1HG1 VAL A 315      11.043  -6.992 -11.730  1.00 84.31           H
ATOM   4801 2HG1 VAL A 315      12.560  -6.062 -11.792  1.00 84.31           H
ATOM   4802 3HG1 VAL A 315      12.101  -6.917 -10.300  1.00 84.31           H
ATOM   4803  CG2 VAL A 315      11.879  -4.252  -9.785  1.00 84.31           C
ATOM   4804 1HG2 VAL A 315      12.719  -3.880 -10.370  1.00 84.31           H
ATOM   4805 2HG2 VAL A 315      11.305  -3.411  -9.397  1.00 84.31           H
ATOM   4806 3HG2 VAL A 315      12.252  -4.851  -8.954  1.00 84.31           H
ATOM   4807  HN  VAL A 315       9.546  -3.135 -10.380  1.00 84.31           H
ATOM   4808  N   LEU A 316       8.282  -5.261 -12.358  1.00 83.46           N
ATOM   4809  CA  LEU A 316       7.326  -6.061 -13.105  1.00 83.46           C
ATOM   4810  C   LEU A 316       7.201  -5.504 -14.524  1.00 83.46           C
ATOM   4811  O   LEU A 316       7.114  -6.264 -15.487  1.00 83.46           O
ATOM   4812  HA  LEU A 316       7.724  -7.074 -13.165  1.00 83.46           H
ATOM   4813  CB  LEU A 316       5.994  -6.141 -12.356  1.00 83.46           C
ATOM   4814 1HB  LEU A 316       5.626  -5.127 -12.200  1.00 83.46           H
ATOM   4815 2HB  LEU A 316       5.271  -6.648 -12.994  1.00 83.46           H
ATOM   4816  CG  LEU A 316       6.027  -6.855 -11.003  1.00 83.46           C
ATOM   4817  HG  LEU A 316       6.692  -6.301 -10.340  1.00 83.46           H
ATOM   4818  CD1 LEU A 316       4.643  -6.862 -10.353  1.00 83.46           C
ATOM   4819 1HD1 LEU A 316       4.308  -5.837 -10.198  1.00 83.46           H
ATOM   4820 2HD1 LEU A 316       3.938  -7.380 -11.004  1.00 83.46           H
ATOM   4821 3HD1 LEU A 316       4.695  -7.376  -9.393  1.00 83.46           H
ATOM   4822  CD2 LEU A 316       6.603  -8.266 -11.142  1.00 83.46           C
ATOM   4823 1HD2 LEU A 316       5.984  -8.845 -11.828  1.00 83.46           H
ATOM   4824 2HD2 LEU A 316       7.619  -8.207 -11.531  1.00 83.46           H
ATOM   4825 3HD2 LEU A 316       6.615  -8.751 -10.166  1.00 83.46           H
ATOM   4826  HN  LEU A 316       7.920  -4.835 -11.529  1.00 83.46           H
ATOM   4827  N   TYR A 317       7.195  -4.182 -14.609  1.00 79.69           N
ATOM   4828  CA  TYR A 317       7.015  -3.515 -15.887  1.00 79.69           C
ATOM   4829  C   TYR A 317       8.210  -3.766 -16.810  1.00 79.69           C
ATOM   4830  O   TYR A 317       8.041  -3.943 -18.015  1.00 79.69           O
ATOM   4831  HA  TYR A 317       6.115  -3.916 -16.353  1.00 79.69           H
ATOM   4832  CB  TYR A 317       6.934  -2.019 -15.574  1.00 79.69           C
ATOM   4833 1HB  TYR A 317       7.876  -1.700 -15.129  1.00 79.69           H
ATOM   4834 2HB  TYR A 317       6.820  -1.469 -16.508  1.00 79.69           H
ATOM   4835  CG  TYR A 317       5.787  -1.642 -14.634  1.00 79.69           C
ATOM   4836  CD1 TYR A 317       4.650  -2.421 -14.586  1.00 79.69           C
ATOM   4837  HD1 TYR A 317       4.567  -3.305 -15.218  1.00 79.69           H
ATOM   4838  CD2 TYR A 317       5.892  -0.522 -13.833  1.00 79.69           C
ATOM   4839  HD2 TYR A 317       6.791   0.093 -13.871  1.00 79.69           H
ATOM   4840  CE1 TYR A 317       3.571  -2.066 -13.700  1.00 79.69           C
ATOM   4841  HE1 TYR A 317       2.666  -2.673 -13.652  1.00 79.69           H
ATOM   4842  CE2 TYR A 317       4.813  -0.167 -12.948  1.00 79.69           C
ATOM   4843  HE2 TYR A 317       4.882   0.714 -12.311  1.00 79.69           H
ATOM   4844  CZ  TYR A 317       3.706  -0.957 -12.925  1.00 79.69           C
ATOM   4845  OH  TYR A 317       2.687  -0.622 -12.089  1.00 79.69           O
ATOM   4846  HH  TYR A 317       2.052  -1.389 -11.999  1.00 79.69           H
ATOM   4847  HN  TYR A 317       7.310  -3.571 -13.826  1.00 79.69           H
ATOM   4848  N   VAL A 318       9.390  -3.774 -16.208  1.00 75.21           N
ATOM   4849  CA  VAL A 318      10.615  -3.970 -16.965  1.00 75.21           C
ATOM   4850  C   VAL A 318      10.583  -5.348 -17.629  1.00 75.21           C
ATOM   4851  O   VAL A 318      10.791  -5.464 -18.836  1.00 75.21           O
ATOM   4852  HA  VAL A 318      10.647  -3.207 -17.742  1.00 75.21           H
ATOM   4853  CB  VAL A 318      11.829  -3.773 -16.055  1.00 75.21           C
ATOM   4854  HB  VAL A 318      11.710  -4.426 -15.191  1.00 75.21           H
ATOM   4855  CG1 VAL A 318      13.121  -4.173 -16.771  1.00 75.21           C
ATOM   4856 1HG1 VAL A 318      13.067  -5.223 -17.059  1.00 75.21           H
ATOM   4857 2HG1 VAL A 318      13.248  -3.558 -17.662  1.00 75.21           H
ATOM   4858 3HG1 VAL A 318      13.969  -4.022 -16.103  1.00 75.21           H
ATOM   4859  CG2 VAL A 318      11.907  -2.331 -15.549  1.00 75.21           C
ATOM   4860 1HG2 VAL A 318      11.991  -1.652 -16.397  1.00 75.21           H
ATOM   4861 2HG2 VAL A 318      11.005  -2.096 -14.984  1.00 75.21           H
ATOM   4862 3HG2 VAL A 318      12.779  -2.219 -14.905  1.00 75.21           H
ATOM   4863  HN  VAL A 318       9.517  -3.650 -15.224  1.00 75.21           H
ATOM   4864  N   PHE A 319      10.322  -6.358 -16.812  1.00 74.70           N
ATOM   4865  CA  PHE A 319      10.501  -7.734 -17.243  1.00 74.70           C
ATOM   4866  C   PHE A 319       9.296  -8.217 -18.052  1.00 74.70           C
ATOM   4867  O   PHE A 319       9.452  -8.944 -19.032  1.00 74.70           O
ATOM   4868  HA  PHE A 319      11.393  -7.764 -17.869  1.00 74.70           H
ATOM   4869  CB  PHE A 319      10.625  -8.586 -15.978  1.00 74.70           C
ATOM   4870 1HB  PHE A 319       9.868  -8.267 -15.262  1.00 74.70           H
ATOM   4871 2HB  PHE A 319      10.410  -9.625 -16.229  1.00 74.70           H
ATOM   4872  CG  PHE A 319      12.000  -8.513 -15.311  1.00 74.70           C
ATOM   4873  CD1 PHE A 319      13.088  -9.041 -15.934  1.00 74.70           C
ATOM   4874  HD1 PHE A 319      12.980  -9.516 -16.909  1.00 74.70           H
ATOM   4875  CD2 PHE A 319      12.135  -7.919 -14.094  1.00 74.70           C
ATOM   4876  HD2 PHE A 319      11.263  -7.496 -13.595  1.00 74.70           H
ATOM   4877  CE1 PHE A 319      14.364  -8.972 -15.315  1.00 74.70           C
ATOM   4878  HE1 PHE A 319      15.235  -9.396 -15.814  1.00 74.70           H
ATOM   4879  CE2 PHE A 319      13.411  -7.851 -13.475  1.00 74.70           C
ATOM   4880  HE2 PHE A 319      13.519  -7.376 -12.500  1.00 74.70           H
ATOM   4881  CZ  PHE A 319      14.498  -8.379 -14.098  1.00 74.70           C
ATOM   4882  HZ  PHE A 319      15.478  -8.327 -13.623  1.00 74.70           H
ATOM   4883  HN  PHE A 319       9.995  -6.248 -15.874  1.00 74.70           H
ATOM   4884  N   VAL A 320       8.120  -7.792 -17.613  1.00 76.59           N
ATOM   4885  CA  VAL A 320       6.882  -8.343 -18.137  1.00 76.59           C
ATOM   4886  C   VAL A 320       6.339  -7.419 -19.228  1.00 76.59           C
ATOM   4887  O   VAL A 320       5.700  -7.878 -20.174  1.00 76.59           O
ATOM   4888  HA  VAL A 320       7.115  -9.311 -18.580  1.00 76.59           H
ATOM   4889  CB  VAL A 320       5.887  -8.572 -16.997  1.00 76.59           C
ATOM   4890  HB  VAL A 320       5.476  -7.603 -16.712  1.00 76.59           H
ATOM   4891  CG1 VAL A 320       4.727  -9.459 -17.451  1.00 76.59           C
ATOM   4892 1HG1 VAL A 320       4.205  -8.979 -18.280  1.00 76.59           H
ATOM   4893 2HG1 VAL A 320       5.114 -10.425 -17.776  1.00 76.59           H
ATOM   4894 3HG1 VAL A 320       4.035  -9.605 -16.622  1.00 76.59           H
ATOM   4895  CG2 VAL A 320       6.584  -9.165 -15.771  1.00 76.59           C
ATOM   4896 1HG2 VAL A 320       7.036 -10.121 -16.037  1.00 76.59           H
ATOM   4897 2HG2 VAL A 320       7.360  -8.481 -15.427  1.00 76.59           H
ATOM   4898 3HG2 VAL A 320       5.855  -9.317 -14.976  1.00 76.59           H
ATOM   4899  HN  VAL A 320       8.006  -7.087 -16.913  1.00 76.59           H
ATOM   4900  N   GLY A 321       6.612  -6.134 -19.060  1.00 76.40           N
ATOM   4901  CA  GLY A 321       6.055  -5.128 -19.949  1.00 76.40           C
ATOM   4902  C   GLY A 321       6.858  -5.038 -21.248  1.00 76.40           C
ATOM   4903  O   GLY A 321       7.901  -4.389 -21.294  1.00 76.40           O
ATOM   4904 1HA  GLY A 321       5.017  -5.372 -20.175  1.00 76.40           H
ATOM   4905 2HA  GLY A 321       6.054  -4.158 -19.451  1.00 76.40           H
ATOM   4906  HN  GLY A 321       7.202  -5.777 -18.335  1.00 76.40           H
ATOM   4907  N   GLU A 322       6.341  -5.701 -22.273  1.00 77.69           N
ATOM   4908  CA  GLU A 322       6.916  -5.589 -23.603  1.00 77.69           C
ATOM   4909  C   GLU A 322       6.858  -4.139 -24.086  1.00 77.69           C
ATOM   4910  O   GLU A 322       7.811  -3.641 -24.683  1.00 77.69           O
ATOM   4911  HA  GLU A 322       7.954  -5.903 -23.497  1.00 77.69           H
ATOM   4912  CB  GLU A 322       6.208  -6.524 -24.586  1.00 77.69           C
ATOM   4913 1HB  GLU A 322       5.135  -6.333 -24.566  1.00 77.69           H
ATOM   4914 2HB  GLU A 322       6.646  -6.414 -25.577  1.00 77.69           H
ATOM   4915  CG  GLU A 322       6.402  -7.988 -24.188  1.00 77.69           C
ATOM   4916 1HG  GLU A 322       7.420  -8.139 -23.828  1.00 77.69           H
ATOM   4917 2HG  GLU A 322       5.733  -8.237 -23.364  1.00 77.69           H
ATOM   4918  CD  GLU A 322       6.131  -8.919 -25.371  1.00 77.69           C
ATOM   4919  OE1 GLU A 322       6.828  -9.953 -25.451  1.00 77.69           O
ATOM   4920  OE2 GLU A 322       5.232  -8.575 -26.169  1.00 77.69           O
ATOM   4921  HN  GLU A 322       5.546  -6.304 -22.205  1.00 77.69           H
ATOM   4922  N   ARG A 323       5.730  -3.501 -23.809  1.00 79.03           N
ATOM   4923  CA  ARG A 323       5.528  -2.123 -24.223  1.00 79.03           C
ATOM   4924  C   ARG A 323       6.545  -1.209 -23.537  1.00 79.03           C
ATOM   4925  O   ARG A 323       7.136  -0.341 -24.178  1.00 79.03           O
ATOM   4926  HA  ARG A 323       5.675  -2.132 -25.303  1.00 79.03           H
ATOM   4927  CB  ARG A 323       4.114  -1.647 -23.884  1.00 79.03           C
ATOM   4928 1HB  ARG A 323       3.399  -2.444 -24.088  1.00 79.03           H
ATOM   4929 2HB  ARG A 323       4.048  -1.424 -22.819  1.00 79.03           H
ATOM   4930  CG  ARG A 323       3.745  -0.403 -24.694  1.00 79.03           C
ATOM   4931 1HG  ARG A 323       4.460   0.394 -24.489  1.00 79.03           H
ATOM   4932 2HG  ARG A 323       3.812  -0.625 -25.759  1.00 79.03           H
ATOM   4933  CD  ARG A 323       2.331   0.073 -24.355  1.00 79.03           C
ATOM   4934 1HD  ARG A 323       1.657  -0.781 -24.290  1.00 79.03           H
ATOM   4935 2HD  ARG A 323       2.326   0.558 -23.379  1.00 79.03           H
ATOM   4936  NE  ARG A 323       1.853   1.016 -25.390  1.00 79.03           N
ATOM   4937  HE  ARG A 323       2.414   1.138 -26.209  1.00 79.03           H
ATOM   4938  CZ  ARG A 323       0.714   1.717 -25.299  1.00 79.03           C
ATOM   4939  NH1 ARG A 323      -0.076   1.594 -24.225  1.00 79.03           N
ATOM   4940 1HH1 ARG A 323       0.181   0.975 -23.483  1.00 79.03           H
ATOM   4941 2HH1 ARG A 323      -0.924   2.121 -24.164  1.00 79.03           H
ATOM   4942  NH2 ARG A 323       0.379   2.544 -26.299  1.00 79.03           N
ATOM   4943 1HH2 ARG A 323      -0.467   3.075 -26.247  1.00 79.03           H
ATOM   4944 2HH2 ARG A 323       0.975   2.631 -27.098  1.00 79.03           H
ATOM   4945  HN  ARG A 323       4.963  -3.910 -23.313  1.00 79.03           H
ATOM   4946  N   PHE A 324       6.718  -1.435 -22.243  1.00 82.60           N
ATOM   4947  CA  PHE A 324       7.593  -0.592 -21.447  1.00 82.60           C
ATOM   4948  C   PHE A 324       9.045  -0.713 -21.913  1.00 82.60           C
ATOM   4949  O   PHE A 324       9.755   0.287 -22.010  1.00 82.60           O
ATOM   4950  HA  PHE A 324       7.257   0.437 -21.576  1.00 82.60           H
ATOM   4951  CB  PHE A 324       7.492  -1.082 -20.001  1.00 82.60           C
ATOM   4952 1HB  PHE A 324       6.440  -1.148 -19.723  1.00 82.60           H
ATOM   4953 2HB  PHE A 324       7.901  -2.091 -19.940  1.00 82.60           H
ATOM   4954  CG  PHE A 324       8.217  -0.192 -18.990  1.00 82.60           C
ATOM   4955  CD1 PHE A 324       9.489  -0.489 -18.611  1.00 82.60           C
ATOM   4956  HD1 PHE A 324       9.992  -1.362 -19.028  1.00 82.60           H
ATOM   4957  CD2 PHE A 324       7.590   0.897 -18.469  1.00 82.60           C
ATOM   4958  HD2 PHE A 324       6.570   1.135 -18.772  1.00 82.60           H
ATOM   4959  CE1 PHE A 324      10.162   0.337 -17.673  1.00 82.60           C
ATOM   4960  HE1 PHE A 324      11.182   0.098 -17.369  1.00 82.60           H
ATOM   4961  CE2 PHE A 324       8.263   1.723 -17.531  1.00 82.60           C
ATOM   4962  HE2 PHE A 324       7.760   2.595 -17.113  1.00 82.60           H
ATOM   4963  CZ  PHE A 324       9.535   1.425 -17.152  1.00 82.60           C
ATOM   4964  HZ  PHE A 324      10.052   2.060 -16.432  1.00 82.60           H
ATOM   4965  HN  PHE A 324       6.274  -2.177 -21.741  1.00 82.60           H
ATOM   4966  N   ARG A 325       9.443  -1.946 -22.190  1.00 83.82           N
ATOM   4967  CA  ARG A 325      10.799  -2.211 -22.642  1.00 83.82           C
ATOM   4968  C   ARG A 325      11.096  -1.423 -23.919  1.00 83.82           C
ATOM   4969  O   ARG A 325      12.181  -0.862 -24.068  1.00 83.82           O
ATOM   4970  HA  ARG A 325      11.436  -1.882 -21.821  1.00 83.82           H
ATOM   4971  CB  ARG A 325      11.008  -3.703 -22.911  1.00 83.82           C
ATOM   4972 1HB  ARG A 325      10.142  -4.106 -23.436  1.00 83.82           H
ATOM   4973 2HB  ARG A 325      11.870  -3.841 -23.564  1.00 83.82           H
ATOM   4974  CG  ARG A 325      11.223  -4.470 -21.605  1.00 83.82           C
ATOM   4975 1HG  ARG A 325      11.997  -3.981 -21.014  1.00 83.82           H
ATOM   4976 2HG  ARG A 325      10.308  -4.450 -21.012  1.00 83.82           H
ATOM   4977  CD  ARG A 325      11.625  -5.920 -21.881  1.00 83.82           C
ATOM   4978 1HD  ARG A 325      12.330  -5.959 -22.711  1.00 83.82           H
ATOM   4979 2HD  ARG A 325      12.133  -6.337 -21.012  1.00 83.82           H
ATOM   4980  NE  ARG A 325      10.425  -6.727 -22.200  1.00 83.82           N
ATOM   4981  HE  ARG A 325       9.532  -6.283 -22.135  1.00 83.82           H
ATOM   4982  CZ  ARG A 325      10.462  -8.014 -22.570  1.00 83.82           C
ATOM   4983  NH1 ARG A 325      11.632  -8.659 -22.674  1.00 83.82           N
ATOM   4984 1HH1 ARG A 325      12.487  -8.179 -22.474  1.00 83.82           H
ATOM   4985 2HH1 ARG A 325      11.651  -9.619 -22.951  1.00 83.82           H
ATOM   4986  NH2 ARG A 325       9.311  -8.647 -22.835  1.00 83.82           N
ATOM   4987 1HH2 ARG A 325       9.321  -9.607 -23.113  1.00 83.82           H
ATOM   4988 2HH2 ARG A 325       8.442  -8.158 -22.756  1.00 83.82           H
ATOM   4989  HN  ARG A 325       8.859  -2.754 -22.111  1.00 83.82           H
ATOM   4990  N   ARG A 326      10.114  -1.405 -24.808  1.00 84.73           N
ATOM   4991  CA  ARG A 326      10.259  -0.699 -26.070  1.00 84.73           C
ATOM   4992  C   ARG A 326      10.367   0.807 -25.826  1.00 84.73           C
ATOM   4993  O   ARG A 326      11.191   1.482 -26.442  1.00 84.73           O
ATOM   4994  HA  ARG A 326      11.177  -1.093 -26.505  1.00 84.73           H
ATOM   4995  CB  ARG A 326       9.071  -0.975 -26.994  1.00 84.73           C
ATOM   4996 1HB  ARG A 326       8.140  -0.781 -26.464  1.00 84.73           H
ATOM   4997 2HB  ARG A 326       9.102  -0.294 -27.845  1.00 84.73           H
ATOM   4998  CG  ARG A 326       9.089  -2.422 -27.492  1.00 84.73           C
ATOM   4999 1HG  ARG A 326       9.987  -2.595 -28.086  1.00 84.73           H
ATOM   5000 2HG  ARG A 326       9.133  -3.102 -26.642  1.00 84.73           H
ATOM   5001  CD  ARG A 326       7.848  -2.727 -28.334  1.00 84.73           C
ATOM   5002 1HD  ARG A 326       6.956  -2.358 -27.828  1.00 84.73           H
ATOM   5003 2HD  ARG A 326       7.910  -2.208 -29.290  1.00 84.73           H
ATOM   5004  NE  ARG A 326       7.734  -4.186 -28.557  1.00 84.73           N
ATOM   5005  HE  ARG A 326       8.168  -4.797 -27.895  1.00 84.73           H
ATOM   5006  CZ  ARG A 326       7.086  -4.739 -29.592  1.00 84.73           C
ATOM   5007  NH1 ARG A 326       6.486  -3.968 -30.509  1.00 84.73           N
ATOM   5008 1HH1 ARG A 326       6.520  -2.972 -30.425  1.00 84.73           H
ATOM   5009 2HH1 ARG A 326       6.005  -4.389 -31.278  1.00 84.73           H
ATOM   5010  NH2 ARG A 326       7.047  -6.074 -29.694  1.00 84.73           N
ATOM   5011 1HH2 ARG A 326       6.568  -6.503 -30.460  1.00 84.73           H
ATOM   5012 2HH2 ARG A 326       7.497  -6.642 -29.005  1.00 84.73           H
ATOM   5013  HN  ARG A 326       9.233  -1.860 -24.677  1.00 84.73           H
ATOM   5014  N   ASP A 327       9.524   1.291 -24.925  1.00 86.02           N
ATOM   5015  CA  ASP A 327       9.494   2.710 -24.615  1.00 86.02           C
ATOM   5016  C   ASP A 327      10.804   3.105 -23.930  1.00 86.02           C
ATOM   5017  O   ASP A 327      11.353   4.172 -24.201  1.00 86.02           O
ATOM   5018  HA  ASP A 327       9.357   3.210 -25.573  1.00 86.02           H
ATOM   5019  CB  ASP A 327       8.344   3.041 -23.661  1.00 86.02           C
ATOM   5020 1HB  ASP A 327       8.417   2.420 -22.769  1.00 86.02           H
ATOM   5021 2HB  ASP A 327       8.424   4.078 -23.335  1.00 86.02           H
ATOM   5022  CG  ASP A 327       6.990   2.816 -24.337  1.00 86.02           C
ATOM   5023  OD1 ASP A 327       6.948   2.944 -25.580  1.00 86.02           O
ATOM   5024  OD2 ASP A 327       6.028   2.521 -23.596  1.00 86.02           O
ATOM   5025  HN  ASP A 327       8.871   0.732 -24.414  1.00 86.02           H
ATOM   5026  N   LEU A 328      11.267   2.224 -23.056  1.00 84.72           N
ATOM   5027  CA  LEU A 328      12.483   2.484 -22.304  1.00 84.72           C
ATOM   5028  C   LEU A 328      13.647   2.683 -23.276  1.00 84.72           C
ATOM   5029  O   LEU A 328      14.379   3.667 -23.181  1.00 84.72           O
ATOM   5030  HA  LEU A 328      12.333   3.411 -21.751  1.00 84.72           H
ATOM   5031  CB  LEU A 328      12.724   1.377 -21.275  1.00 84.72           C
ATOM   5032 1HB  LEU A 328      11.893   1.378 -20.569  1.00 84.72           H
ATOM   5033 2HB  LEU A 328      12.703   0.418 -21.791  1.00 84.72           H
ATOM   5034  CG  LEU A 328      14.029   1.470 -20.483  1.00 84.72           C
ATOM   5035  HG  LEU A 328      14.857   1.503 -21.191  1.00 84.72           H
ATOM   5036  CD1 LEU A 328      14.084   2.762 -19.665  1.00 84.72           C
ATOM   5037 1HD1 LEU A 328      14.019   3.619 -20.335  1.00 84.72           H
ATOM   5038 2HD1 LEU A 328      13.248   2.784 -18.965  1.00 84.72           H
ATOM   5039 3HD1 LEU A 328      15.022   2.802 -19.111  1.00 84.72           H
ATOM   5040  CD2 LEU A 328      14.230   0.230 -19.610  1.00 84.72           C
ATOM   5041 1HD2 LEU A 328      13.401   0.141 -18.908  1.00 84.72           H
ATOM   5042 2HD2 LEU A 328      14.267  -0.657 -20.242  1.00 84.72           H
ATOM   5043 3HD2 LEU A 328      15.166   0.322 -19.058  1.00 84.72           H
ATOM   5044  HN  LEU A 328      10.828   1.348 -22.859  1.00 84.72           H
ATOM   5045  N   VAL A 329      13.781   1.733 -24.190  1.00 84.97           N
ATOM   5046  CA  VAL A 329      14.893   1.747 -25.126  1.00 84.97           C
ATOM   5047  C   VAL A 329      14.790   2.989 -26.014  1.00 84.97           C
ATOM   5048  O   VAL A 329      15.803   3.598 -26.355  1.00 84.97           O
ATOM   5049  HA  VAL A 329      15.812   1.807 -24.545  1.00 84.97           H
ATOM   5050  CB  VAL A 329      14.921   0.442 -25.925  1.00 84.97           C
ATOM   5051  HB  VAL A 329      13.957   0.332 -26.422  1.00 84.97           H
ATOM   5052  CG1 VAL A 329      16.004   0.484 -27.004  1.00 84.97           C
ATOM   5053 1HG1 VAL A 329      15.804   1.308 -27.689  1.00 84.97           H
ATOM   5054 2HG1 VAL A 329      16.978   0.628 -26.537  1.00 84.97           H
ATOM   5055 3HG1 VAL A 329      16.002  -0.456 -27.557  1.00 84.97           H
ATOM   5056  CG2 VAL A 329      15.113  -0.762 -25.001  1.00 84.97           C
ATOM   5057 1HG2 VAL A 329      16.056  -0.660 -24.463  1.00 84.97           H
ATOM   5058 2HG2 VAL A 329      14.291  -0.807 -24.286  1.00 84.97           H
ATOM   5059 3HG2 VAL A 329      15.130  -1.676 -25.594  1.00 84.97           H
ATOM   5060  HN  VAL A 329      13.149   0.966 -24.296  1.00 84.97           H
ATOM   5061  N   LYS A 330      13.557   3.327 -26.364  1.00 84.38           N
[truncated: 117,320 more chars]
