# Supplementary material for: Noncanonical roles of chemokine regions in CCR9 activation revealed by structural modeling and mutational mapping
Source: Nat Commun. 2025 Aug 18;16:7695. doi: 10.1038/s41467-025-62321-9 (PMC12361432; doi:10.1038/s41467-025-62321-9)
Supplement: Supplementary file 4 — Supplementary Data 2 [file 41467_2025_62321_MOESM4_ESM.zip › CCR9_CCL25_rnk250.pdb]

SSBOND   1 CYS A   38    CYS A  289 
SSBOND   2 CYS A  119    CYS A  198 
SSBOND   3 CYS B    7    CYS B   35 
SSBOND   4 CYS B    8    CYS B   52 
ATOM      1  N   GLU A  20      -3.785  -4.057  61.042  1.00 50.74           N
ATOM      2  CA  GLU A  20      -3.878  -3.583  59.672  1.00 50.74           C
ATOM      3  C   GLU A  20      -2.558  -3.824  58.936  1.00 50.74           C
ATOM      4  O   GLU A  20      -2.543  -3.983  57.717  1.00 50.74           O
ATOM      5  HA  GLU A  20      -4.670  -4.174  59.214  1.00 50.74           H
ATOM      6  CB  GLU A  20      -4.267  -2.104  59.628  1.00 50.74           C
ATOM      7 1HB  GLU A  20      -3.873  -1.594  60.508  1.00 50.74           H
ATOM      8 2HB  GLU A  20      -3.932  -1.663  58.689  1.00 50.74           H
ATOM      9  CG  GLU A  20      -5.787  -1.935  59.665  1.00 50.74           C
ATOM     10 1HG  GLU A  20      -6.261  -2.756  59.126  1.00 50.74           H
ATOM     11 2HG  GLU A  20      -6.137  -1.987  60.696  1.00 50.74           H
ATOM     12  CD  GLU A  20      -6.206  -0.601  59.045  1.00 50.74           C
ATOM     13  OE1 GLU A  20      -7.394  -0.499  58.667  1.00 50.74           O
ATOM     14  OE2 GLU A  20      -5.330   0.286  58.962  1.00 50.74           O
ATOM     15  HN  GLU A  20      -2.896  -4.434  61.299  1.00 50.74           H
ATOM     16  N   SER A  21      -1.482  -3.844  59.709  1.00 56.48           N
ATOM     17  CA  SER A  21      -0.155  -4.004  59.139  1.00 56.48           C
ATOM     18  C   SER A  21       0.015  -5.426  58.600  1.00 56.48           C
ATOM     19  O   SER A  21       0.545  -5.619  57.507  1.00 56.48           O
ATOM     20  HA  SER A  21      -0.099  -3.278  58.329  1.00 56.48           H
ATOM     21  CB  SER A  21       0.929  -3.696  60.174  1.00 56.48           C
ATOM     22 1HB  SER A  21       1.869  -3.488  59.663  1.00 56.48           H
ATOM     23 2HB  SER A  21       0.660  -2.795  60.725  1.00 56.48           H
ATOM     24  OG  SER A  21       1.115  -4.772  61.089  1.00 56.48           O
ATOM     25  HG  SER A  21       1.826  -4.539  61.753  1.00 56.48           H
ATOM     26  HN  SER A  21      -1.507  -3.754  60.704  1.00 56.48           H
ATOM     27  N   THR A  22      -0.444  -6.384  59.391  1.00 56.76           N
ATOM     28  CA  THR A  22      -0.208  -7.785  59.086  1.00 56.76           C
ATOM     29  C   THR A  22      -1.063  -8.223  57.895  1.00 56.76           C
ATOM     30  O   THR A  22      -0.550  -8.795  56.935  1.00 56.76           O
ATOM     31  HA  THR A  22       0.835  -7.901  58.790  1.00 56.76           H
ATOM     32  CB  THR A  22      -0.472  -8.597  60.355  1.00 56.76           C
ATOM     33  HB  THR A  22      -1.412  -9.144  60.279  1.00 56.76           H
ATOM     34  OG1 THR A  22      -0.406  -7.634  61.404  1.00 56.76           O
ATOM     35  HG1 THR A  22      -0.778  -8.020  62.247  1.00 56.76           H
ATOM     36  CG2 THR A  22       0.663  -9.572  60.674  1.00 56.76           C
ATOM     37 1HG2 THR A  22       1.589  -9.017  60.817  1.00 56.76           H
ATOM     38 2HG2 THR A  22       0.782 -10.272  59.846  1.00 56.76           H
ATOM     39 3HG2 THR A  22       0.424 -10.123  61.584  1.00 56.76           H
ATOM     40  HN  THR A  22      -0.968  -6.216  60.226  1.00 56.76           H
ATOM     41  N   SER A  23      -2.353  -7.937  57.997  1.00 59.41           N
ATOM     42  CA  SER A  23      -3.290  -8.327  56.958  1.00 59.41           C
ATOM     43  C   SER A  23      -2.926  -7.641  55.640  1.00 59.41           C
ATOM     44  O   SER A  23      -3.017  -8.248  54.574  1.00 59.41           O
ATOM     45  HA  SER A  23      -3.187  -9.409  56.868  1.00 59.41           H
ATOM     46  CB  SER A  23      -4.728  -7.985  57.356  1.00 59.41           C
ATOM     47 1HB  SER A  23      -5.405  -8.279  56.554  1.00 59.41           H
ATOM     48 2HB  SER A  23      -5.007  -8.562  58.237  1.00 59.41           H
ATOM     49  OG  SER A  23      -4.890  -6.595  57.627  1.00 59.41           O
ATOM     50  HG  SER A  23      -5.842  -6.402  57.865  1.00 59.41           H
ATOM     51  HN  SER A  23      -2.758  -7.449  58.771  1.00 59.41           H
ATOM     52  N   SER A  24      -2.522  -6.384  55.756  1.00 63.71           N
ATOM     53  CA  SER A  24      -2.146  -5.608  54.587  1.00 63.71           C
ATOM     54  C   SER A  24      -0.904  -6.216  53.932  1.00 63.71           C
ATOM     55  O   SER A  24      -0.686  -6.049  52.733  1.00 63.71           O
ATOM     56  HA  SER A  24      -3.002  -5.668  53.914  1.00 63.71           H
ATOM     57  CB  SER A  24      -1.890  -4.146  54.956  1.00 63.71           C
ATOM     58 1HB  SER A  24      -1.976  -3.526  54.063  1.00 63.71           H
ATOM     59 2HB  SER A  24      -2.656  -3.808  55.653  1.00 63.71           H
ATOM     60  OG  SER A  24      -0.603  -3.960  55.539  1.00 63.71           O
ATOM     61  HG  SER A  24      -0.501  -4.552  56.338  1.00 63.71           H
ATOM     62  HN  SER A  24      -2.449  -5.899  56.627  1.00 63.71           H
ATOM     63  N   MET A  25      -0.123  -6.908  54.748  1.00 65.06           N
ATOM     64  CA  MET A  25       1.072  -7.572  54.256  1.00 65.06           C
ATOM     65  C   MET A  25       0.719  -8.879  53.542  1.00 65.06           C
ATOM     66  O   MET A  25       1.280  -9.188  52.492  1.00 65.06           O
ATOM     67  HA  MET A  25       1.525  -6.876  53.551  1.00 65.06           H
ATOM     68  CB  MET A  25       2.011  -7.868  55.427  1.00 65.06           C
ATOM     69 1HB  MET A  25       1.991  -7.038  56.133  1.00 65.06           H
ATOM     70 2HB  MET A  25       1.662  -8.751  55.963  1.00 65.06           H
ATOM     71  CG  MET A  25       3.443  -8.095  54.938  1.00 65.06           C
ATOM     72 1HG  MET A  25       4.036  -8.558  55.726  1.00 65.06           H
ATOM     73 2HG  MET A  25       3.443  -8.783  54.093  1.00 65.06           H
ATOM     74  SD  MET A  25       4.177  -6.540  54.458  1.00 65.06           S
ATOM     75  CE  MET A  25       5.894  -7.019  54.378  1.00 65.06           C
ATOM     76 1HE  MET A  25       6.217  -7.378  55.355  1.00 65.06           H
ATOM     77 2HE  MET A  25       6.016  -7.813  53.641  1.00 65.06           H
ATOM     78 3HE  MET A  25       6.499  -6.159  54.089  1.00 65.06           H
ATOM     79  HN  MET A  25      -0.295  -7.019  55.727  1.00 65.06           H
ATOM     80  N   GLU A  26      -0.210  -9.610  54.140  1.00 65.90           N
ATOM     81  CA  GLU A  26      -0.659 -10.866  53.564  1.00 65.90           C
ATOM     82  C   GLU A  26      -1.358 -10.617  52.226  1.00 65.90           C
ATOM     83  O   GLU A  26      -1.111 -11.325  51.251  1.00 65.90           O
ATOM     84  HA  GLU A  26       0.246 -11.452  53.405  1.00 65.90           H
ATOM     85  CB  GLU A  26      -1.578 -11.616  54.531  1.00 65.90           C
ATOM     86 1HB  GLU A  26      -2.308 -10.925  54.954  1.00 65.90           H
ATOM     87 2HB  GLU A  26      -2.033 -12.465  54.022  1.00 65.90           H
ATOM     88  CG  GLU A  26      -0.785 -12.192  55.706  1.00 65.90           C
ATOM     89 1HG  GLU A  26      -0.007 -12.858  55.332  1.00 65.90           H
ATOM     90 2HG  GLU A  26      -0.284 -11.386  56.242  1.00 65.90           H
ATOM     91  CD  GLU A  26      -1.701 -12.956  56.664  1.00 65.90           C
ATOM     92  OE1 GLU A  26      -1.163 -13.805  57.408  1.00 65.90           O
ATOM     93  OE2 GLU A  26      -2.918 -12.675  56.630  1.00 65.90           O
ATOM     94  HN  GLU A  26      -0.652  -9.358  55.001  1.00 65.90           H
ATOM     95  N   ASP A  27      -2.217  -9.608  52.223  1.00 64.97           N
ATOM     96  CA  ASP A  27      -2.976  -9.276  51.029  1.00 64.97           C
ATOM     97  C   ASP A  27      -2.011  -9.029  49.868  1.00 64.97           C
ATOM     98  O   ASP A  27      -2.280  -9.429  48.737  1.00 64.97           O
ATOM     99  HA  ASP A  27      -3.627 -10.133  50.855  1.00 64.97           H
ATOM    100  CB  ASP A  27      -3.800  -8.003  51.237  1.00 64.97           C
ATOM    101 1HB  ASP A  27      -3.199  -7.257  51.756  1.00 64.97           H
ATOM    102 2HB  ASP A  27      -4.071  -7.579  50.270  1.00 64.97           H
ATOM    103  CG  ASP A  27      -5.067  -8.296  52.044  1.00 64.97           C
ATOM    104  OD1 ASP A  27      -5.380  -9.497  52.193  1.00 64.97           O
ATOM    105  OD2 ASP A  27      -5.693  -7.312  52.493  1.00 64.97           O
ATOM    106  HN  ASP A  27      -2.398  -9.024  53.015  1.00 64.97           H
ATOM    107  N   TYR A  28      -0.905  -8.373  50.189  1.00 68.95           N
ATOM    108  CA  TYR A  28       0.090  -8.047  49.182  1.00 68.95           C
ATOM    109  C   TYR A  28       0.831  -9.302  48.717  1.00 68.95           C
ATOM    110  O   TYR A  28       1.200  -9.413  47.549  1.00 68.95           O
ATOM    111  HA  TYR A  28      -0.425  -7.602  48.331  1.00 68.95           H
ATOM    112  CB  TYR A  28       1.085  -7.105  49.862  1.00 68.95           C
ATOM    113 1HB  TYR A  28       0.541  -6.257  50.279  1.00 68.95           H
ATOM    114 2HB  TYR A  28       1.551  -7.626  50.698  1.00 68.95           H
ATOM    115  CG  TYR A  28       2.182  -6.581  48.933  1.00 68.95           C
ATOM    116  CD1 TYR A  28       3.390  -7.243  48.849  1.00 68.95           C
ATOM    117  HD1 TYR A  28       3.563  -8.139  49.445  1.00 68.95           H
ATOM    118  CD2 TYR A  28       1.962  -5.446  48.178  1.00 68.95           C
ATOM    119  HD2 TYR A  28       1.008  -4.923  48.244  1.00 68.95           H
ATOM    120  CE1 TYR A  28       4.422  -6.749  47.974  1.00 68.95           C
ATOM    121  HE1 TYR A  28       5.380  -7.263  47.898  1.00 68.95           H
ATOM    122  CE2 TYR A  28       2.994  -4.953  47.303  1.00 68.95           C
ATOM    123  HE2 TYR A  28       2.834  -4.058  46.701  1.00 68.95           H
ATOM    124  CZ  TYR A  28       4.173  -5.629  47.244  1.00 68.95           C
ATOM    125  OH  TYR A  28       5.147  -5.164  46.417  1.00 68.95           O
ATOM    126  HH  TYR A  28       4.952  -4.218  46.157  1.00 68.95           H
ATOM    127  HN  TYR A  28      -0.686  -8.066  51.115  1.00 68.95           H
ATOM    128  N   VAL A  29       1.027 -10.217  49.656  1.00 65.72           N
ATOM    129  CA  VAL A  29       1.797 -11.418  49.381  1.00 65.72           C
ATOM    130  C   VAL A  29       0.945 -12.388  48.560  1.00 65.72           C
ATOM    131  O   VAL A  29       1.459 -13.084  47.686  1.00 65.72           O
ATOM    132  HA  VAL A  29       2.664 -11.125  48.789  1.00 65.72           H
ATOM    133  CB  VAL A  29       2.302 -12.027  50.691  1.00 65.72           C
ATOM    134  HB  VAL A  29       1.446 -12.156  51.353  1.00 65.72           H
ATOM    135  CG1 VAL A  29       2.923 -13.404  50.452  1.00 65.72           C
ATOM    136 1HG1 VAL A  29       2.174 -14.070  50.023  1.00 65.72           H
ATOM    137 2HG1 VAL A  29       3.763 -13.310  49.764  1.00 65.72           H
ATOM    138 3HG1 VAL A  29       3.273 -13.814  51.399  1.00 65.72           H
ATOM    139  CG2 VAL A  29       3.295 -11.091  51.384  1.00 65.72           C
ATOM    140 1HG2 VAL A  29       4.148 -10.916  50.728  1.00 65.72           H
ATOM    141 2HG2 VAL A  29       2.806 -10.142  51.605  1.00 65.72           H
ATOM    142 3HG2 VAL A  29       3.638 -11.548  52.312  1.00 65.72           H
ATOM    143  HN  VAL A  29       0.671 -10.147  50.588  1.00 65.72           H
ATOM    144  N   ASN A  30      -0.343 -12.403  48.871  1.00 68.72           N
ATOM    145  CA  ASN A  30      -1.246 -13.370  48.271  1.00 68.72           C
ATOM    146  C   ASN A  30      -1.723 -12.842  46.916  1.00 68.72           C
ATOM    147  O   ASN A  30      -2.365 -13.565  46.156  1.00 68.72           O
ATOM    148  HA  ASN A  30      -0.665 -14.287  48.180  1.00 68.72           H
ATOM    149  CB  ASN A  30      -2.478 -13.594  49.151  1.00 68.72           C
ATOM    150 1HB  ASN A  30      -2.813 -12.642  49.563  1.00 68.72           H
ATOM    151 2HB  ASN A  30      -3.295 -13.985  48.546  1.00 68.72           H
ATOM    152  CG  ASN A  30      -2.168 -14.567  50.290  1.00 68.72           C
ATOM    153  OD1 ASN A  30      -1.224 -15.339  50.242  1.00 68.72           O
ATOM    154  ND2 ASN A  30      -3.013 -14.489  51.313  1.00 68.72           N
ATOM    155 1HD2 ASN A  30      -3.768 -13.834  51.290  1.00 68.72           H
ATOM    156 2HD2 ASN A  30      -2.894 -15.086  52.107  1.00 68.72           H
ATOM    157  HN  ASN A  30      -0.769 -11.772  49.519  1.00 68.72           H
ATOM    158  N   PHE A  31      -1.391 -11.586  46.655  1.00 74.73           N
ATOM    159  CA  PHE A  31      -1.754 -10.963  45.394  1.00 74.73           C
ATOM    160  C   PHE A  31      -1.051 -11.649  44.221  1.00 74.73           C
ATOM    161  O   PHE A  31       0.177 -11.706  44.176  1.00 74.73           O
ATOM    162  HA  PHE A  31      -2.833 -11.067  45.280  1.00 74.73           H
ATOM    163  CB  PHE A  31      -1.293  -9.506  45.467  1.00 74.73           C
ATOM    164 1HB  PHE A  31      -1.711  -9.047  46.363  1.00 74.73           H
ATOM    165 2HB  PHE A  31      -0.208  -9.483  45.574  1.00 74.73           H
ATOM    166  CG  PHE A  31      -1.688  -8.666  44.250  1.00 74.73           C
ATOM    167  CD1 PHE A  31      -0.789  -8.450  43.253  1.00 74.73           C
ATOM    168  HD1 PHE A  31       0.213  -8.874  43.320  1.00 74.73           H
ATOM    169  CD2 PHE A  31      -2.938  -8.137  44.166  1.00 74.73           C
ATOM    170  HD2 PHE A  31      -3.658  -8.310  44.966  1.00 74.73           H
ATOM    171  CE1 PHE A  31      -1.156  -7.671  42.123  1.00 74.73           C
ATOM    172  HE1 PHE A  31      -0.436  -7.498  41.324  1.00 74.73           H
ATOM    173  CE2 PHE A  31      -3.304  -7.358  43.037  1.00 74.73           C
ATOM    174  HE2 PHE A  31      -4.306  -6.934  42.969  1.00 74.73           H
ATOM    175  CZ  PHE A  31      -2.406  -7.142  42.039  1.00 74.73           C
ATOM    176  HZ  PHE A  31      -2.687  -6.544  41.172  1.00 74.73           H
ATOM    177  HN  PHE A  31      -0.885 -10.999  47.287  1.00 74.73           H
ATOM    178  N   ASN A  32      -1.860 -12.153  43.301  1.00 71.94           N
ATOM    179  CA  ASN A  32      -1.331 -12.796  42.110  1.00 71.94           C
ATOM    180  C   ASN A  32      -0.862 -11.725  41.123  1.00 71.94           C
ATOM    181  O   ASN A  32      -1.660 -11.194  40.352  1.00 71.94           O
ATOM    182  HA  ASN A  32      -0.513 -13.424  42.463  1.00 71.94           H
ATOM    183  CB  ASN A  32      -2.403 -13.640  41.417  1.00 71.94           C
ATOM    184 1HB  ASN A  32      -2.889 -14.287  42.147  1.00 71.94           H
ATOM    185 2HB  ASN A  32      -3.173 -12.989  41.005  1.00 71.94           H
ATOM    186  CG  ASN A  32      -1.794 -14.490  40.300  1.00 71.94           C
ATOM    187  OD1 ASN A  32      -0.620 -14.396  39.983  1.00 71.94           O
ATOM    188  ND2 ASN A  32      -2.656 -15.322  39.723  1.00 71.94           N
ATOM    189 1HD2 ASN A  32      -3.607 -15.350  40.031  1.00 71.94           H
ATOM    190 2HD2 ASN A  32      -2.353 -15.920  38.981  1.00 71.94           H
ATOM    191  HN  ASN A  32      -2.858 -12.127  43.359  1.00 71.94           H
ATOM    192  N   PHE A  33       0.431 -11.439  41.180  1.00 73.08           N
ATOM    193  CA  PHE A  33       1.039 -10.532  40.221  1.00 73.08           C
ATOM    194  C   PHE A  33       1.269 -11.228  38.878  1.00 73.08           C
ATOM    195  O   PHE A  33       2.397 -11.289  38.391  1.00 73.08           O
ATOM    196  HA  PHE A  33       0.351  -9.698  40.083  1.00 73.08           H
ATOM    197  CB  PHE A  33       2.391 -10.110  40.801  1.00 73.08           C
ATOM    198 1HB  PHE A  33       2.972 -11.003  41.030  1.00 73.08           H
ATOM    199 2HB  PHE A  33       2.943  -9.556  40.041  1.00 73.08           H
ATOM    200  CG  PHE A  33       2.285  -9.250  42.062  1.00 73.08           C
ATOM    201  CD1 PHE A  33       2.119  -7.905  41.956  1.00 73.08           C
ATOM    202  HD1 PHE A  33       2.060  -7.439  40.972  1.00 73.08           H
ATOM    203  CD2 PHE A  33       2.359  -9.831  43.289  1.00 73.08           C
ATOM    204  HD2 PHE A  33       2.492 -10.910  43.374  1.00 73.08           H
ATOM    205  CE1 PHE A  33       2.021  -7.107  43.126  1.00 73.08           C
ATOM    206  HE1 PHE A  33       1.888  -6.028  43.041  1.00 73.08           H
ATOM    207  CE2 PHE A  33       2.261  -9.034  44.460  1.00 73.08           C
ATOM    208  HE2 PHE A  33       2.320  -9.500  45.443  1.00 73.08           H
ATOM    209  CZ  PHE A  33       2.094  -7.688  44.354  1.00 73.08           C
ATOM    210  HZ  PHE A  33       2.019  -7.076  45.252  1.00 73.08           H
ATOM    211  HN  PHE A  33       1.057 -11.815  41.863  1.00 73.08           H
ATOM    212  N   THR A  34       0.181 -11.735  38.317  1.00 74.89           N
ATOM    213  CA  THR A  34       0.184 -12.158  36.927  1.00 74.89           C
ATOM    214  C   THR A  34       0.645 -11.014  36.022  1.00 74.89           C
ATOM    215  O   THR A  34       0.130  -9.901  36.112  1.00 74.89           O
ATOM    216  HA  THR A  34       0.907 -12.966  36.815  1.00 74.89           H
ATOM    217  CB  THR A  34      -1.216 -12.676  36.587  1.00 74.89           C
ATOM    218  HB  THR A  34      -1.944 -11.865  36.599  1.00 74.89           H
ATOM    219  OG1 THR A  34      -1.440 -13.718  37.533  1.00 74.89           O
ATOM    220  HG1 THR A  34      -0.620 -14.284  37.618  1.00 74.89           H
ATOM    221  CG2 THR A  34      -1.265 -13.385  35.232  1.00 74.89           C
ATOM    222 1HG2 THR A  34      -0.586 -14.237  35.244  1.00 74.89           H
ATOM    223 2HG2 THR A  34      -0.964 -12.691  34.448  1.00 74.89           H
ATOM    224 3HG2 THR A  34      -2.280 -13.732  35.041  1.00 74.89           H
ATOM    225  HN  THR A  34      -0.689 -11.858  38.794  1.00 74.89           H
ATOM    226  N   ASP A  35       1.610 -11.328  35.170  1.00 81.89           N
ATOM    227  CA  ASP A  35       2.309 -10.299  34.419  1.00 81.89           C
ATOM    228  C   ASP A  35       1.469  -9.899  33.205  1.00 81.89           C
ATOM    229  O   ASP A  35       1.739 -10.336  32.087  1.00 81.89           O
ATOM    230  HA  ASP A  35       2.446  -9.476  35.121  1.00 81.89           H
ATOM    231  CB  ASP A  35       3.660 -10.809  33.912  1.00 81.89           C
ATOM    232 1HB  ASP A  35       4.056 -11.551  34.605  1.00 81.89           H
ATOM    233 2HB  ASP A  35       3.527 -11.309  32.953  1.00 81.89           H
ATOM    234  CG  ASP A  35       4.658  -9.660  33.761  1.00 81.89           C
ATOM    235  OD1 ASP A  35       4.340  -8.561  34.265  1.00 81.89           O
ATOM    236  OD2 ASP A  35       5.718  -9.906  33.145  1.00 81.89           O
ATOM    237  HN  ASP A  35       1.914 -12.263  34.990  1.00 81.89           H
ATOM    238  N   PHE A  36       0.466  -9.074  33.466  1.00 90.62           N
ATOM    239  CA  PHE A  36      -0.381  -8.565  32.400  1.00 90.62           C
ATOM    240  C   PHE A  36       0.266  -7.359  31.714  1.00 90.62           C
ATOM    241  O   PHE A  36      -0.179  -6.934  30.649  1.00 90.62           O
ATOM    242  HA  PHE A  36      -0.507  -9.369  31.675  1.00 90.62           H
ATOM    243  CB  PHE A  36      -1.696  -8.124  33.045  1.00 90.62           C
ATOM    244 1HB  PHE A  36      -1.475  -7.455  33.877  1.00 90.62           H
ATOM    245 2HB  PHE A  36      -2.271  -7.549  32.319  1.00 90.62           H
ATOM    246  CG  PHE A  36      -2.557  -9.281  33.555  1.00 90.62           C
ATOM    247  CD1 PHE A  36      -2.681 -10.415  32.814  1.00 90.62           C
ATOM    248  HD1 PHE A  36      -2.166 -10.499  31.857  1.00 90.62           H
ATOM    249  CD2 PHE A  36      -3.199  -9.176  34.750  1.00 90.62           C
ATOM    250  HD2 PHE A  36      -3.100  -8.267  35.343  1.00 90.62           H
ATOM    251  CE1 PHE A  36      -3.480 -11.488  33.288  1.00 90.62           C
ATOM    252  HE1 PHE A  36      -3.580 -12.397  32.694  1.00 90.62           H
ATOM    253  CE2 PHE A  36      -3.999 -10.249  35.223  1.00 90.62           C
ATOM    254  HE2 PHE A  36      -4.513 -10.165  36.180  1.00 90.62           H
ATOM    255  CZ  PHE A  36      -4.122 -11.383  34.482  1.00 90.62           C
ATOM    256  HZ  PHE A  36      -4.736 -12.207  34.846  1.00 90.62           H
ATOM    257  HN  PHE A  36       0.229  -8.753  34.383  1.00 90.62           H
ATOM    258  N   TYR A  37       1.306  -6.843  32.353  1.00 92.05           N
ATOM    259  CA  TYR A  37       2.119  -5.805  31.742  1.00 92.05           C
ATOM    260  C   TYR A  37       3.231  -6.413  30.885  1.00 92.05           C
ATOM    261  O   TYR A  37       4.101  -7.116  31.397  1.00 92.05           O
ATOM    262  HA  TYR A  37       1.471  -5.200  31.109  1.00 92.05           H
ATOM    263  CB  TYR A  37       2.751  -5.029  32.900  1.00 92.05           C
ATOM    264 1HB  TYR A  37       1.959  -4.668  33.557  1.00 92.05           H
ATOM    265 2HB  TYR A  37       3.367  -5.710  33.487  1.00 92.05           H
ATOM    266  CG  TYR A  37       3.608  -3.842  32.458  1.00 92.05           C
ATOM    267  CD1 TYR A  37       4.948  -4.023  32.181  1.00 92.05           C
ATOM    268  HD1 TYR A  37       5.395  -5.012  32.278  1.00 92.05           H
ATOM    269  CD2 TYR A  37       3.042  -2.589  32.337  1.00 92.05           C
ATOM    270  HD2 TYR A  37       1.984  -2.446  32.555  1.00 92.05           H
ATOM    271  CE1 TYR A  37       5.755  -2.905  31.766  1.00 92.05           C
ATOM    272  HE1 TYR A  37       6.815  -3.035  31.544  1.00 92.05           H
ATOM    273  CE2 TYR A  37       3.849  -1.471  31.921  1.00 92.05           C
ATOM    274  HE2 TYR A  37       3.414  -0.477  31.821  1.00 92.05           H
ATOM    275  CZ  TYR A  37       5.166  -1.685  31.656  1.00 92.05           C
ATOM    276  OH  TYR A  37       5.928  -0.629  31.263  1.00 92.05           O
ATOM    277  HH  TYR A  37       6.621  -0.932  30.610  1.00 92.05           H
ATOM    278  HN  TYR A  37       1.595  -7.122  33.269  1.00 92.05           H
ATOM    279  N   CYS A  38       3.166  -6.120  29.594  1.00 91.80           N
ATOM    280  CA  CYS A  38       4.103  -6.699  28.647  1.00 91.80           C
ATOM    281  C   CYS A  38       5.138  -5.633  28.281  1.00 91.80           C
ATOM    282  O   CYS A  38       4.801  -4.619  27.674  1.00 91.80           O
ATOM    283  HA  CYS A  38       4.577  -7.542  29.151  1.00 91.80           H
ATOM    284  CB  CYS A  38       3.390  -7.250  27.411  1.00 91.80           C
ATOM    285 1HB  CYS A  38       2.574  -7.907  27.714  1.00 91.80           H
ATOM    286 2HB  CYS A  38       2.947  -6.433  26.842  1.00 91.80           H
ATOM    287  SG  CYS A  38       4.575  -8.170  26.362  1.00 91.80           S
ATOM    288  HN  CYS A  38       2.491  -5.500  29.195  1.00 91.80           H
ATOM    289  N   GLU A  39       6.377  -5.900  28.667  1.00 90.23           N
ATOM    290  CA  GLU A  39       7.501  -5.130  28.162  1.00 90.23           C
ATOM    291  C   GLU A  39       7.886  -5.609  26.761  1.00 90.23           C
ATOM    292  O   GLU A  39       8.287  -6.758  26.583  1.00 90.23           O
ATOM    293  HA  GLU A  39       7.148  -4.099  28.117  1.00 90.23           H
ATOM    294  CB  GLU A  39       8.694  -5.210  29.116  1.00 90.23           C
ATOM    295 1HB  GLU A  39       8.853  -6.244  29.420  1.00 90.23           H
ATOM    296 2HB  GLU A  39       9.569  -4.759  28.649  1.00 90.23           H
ATOM    297  CG  GLU A  39       8.429  -4.411  30.394  1.00 90.23           C
ATOM    298 1HG  GLU A  39       8.127  -3.396  30.136  1.00 90.23           H
ATOM    299 2HG  GLU A  39       7.601  -4.860  30.943  1.00 90.23           H
ATOM    300  CD  GLU A  39       9.674  -4.368  31.282  1.00 90.23           C
ATOM    301  OE1 GLU A  39       9.557  -3.817  32.398  1.00 90.23           O
ATOM    302  OE2 GLU A  39      10.715  -4.888  30.826  1.00 90.23           O
ATOM    303  HN  GLU A  39       6.618  -6.626  29.311  1.00 90.23           H
ATOM    304  N   LYS A  40       7.751  -4.704  25.803  1.00 90.12           N
ATOM    305  CA  LYS A  40       7.950  -5.056  24.407  1.00 90.12           C
ATOM    306  C   LYS A  40       9.367  -4.664  23.983  1.00 90.12           C
ATOM    307  O   LYS A  40       9.597  -4.309  22.828  1.00 90.12           O
ATOM    308  HA  LYS A  40       7.853  -6.139  24.327  1.00 90.12           H
ATOM    309  CB  LYS A  40       6.854  -4.437  23.537  1.00 90.12           C
ATOM    310 1HB  LYS A  40       6.908  -3.350  23.596  1.00 90.12           H
ATOM    311 2HB  LYS A  40       7.017  -4.708  22.494  1.00 90.12           H
ATOM    312  CG  LYS A  40       5.468  -4.909  23.982  1.00 90.12           C
ATOM    313 1HG  LYS A  40       5.517  -5.954  24.289  1.00 90.12           H
ATOM    314 2HG  LYS A  40       5.148  -4.336  24.853  1.00 90.12           H
ATOM    315  CD  LYS A  40       4.446  -4.750  22.855  1.00 90.12           C
ATOM    316 1HD  LYS A  40       4.377  -3.701  22.567  1.00 90.12           H
ATOM    317 2HD  LYS A  40       4.781  -5.300  21.975  1.00 90.12           H
ATOM    318  CE  LYS A  40       3.070  -5.258  23.287  1.00 90.12           C
ATOM    319 1HE  LYS A  40       3.132  -6.313  23.554  1.00 90.12           H
ATOM    320 2HE  LYS A  40       2.741  -4.723  24.178  1.00 90.12           H
ATOM    321  NZ  LYS A  40       2.084  -5.073  22.199  1.00 90.12           N
ATOM    322 1HZ  LYS A  40       1.201  -5.494  22.467  1.00 90.12           H
ATOM    323 2HZ  LYS A  40       1.948  -4.082  22.031  1.00 90.12           H
ATOM    324 3HZ  LYS A  40       2.426  -5.515  21.354  1.00 90.12           H
ATOM    325  HN  LYS A  40       7.511  -3.747  25.967  1.00 90.12           H
ATOM    326  N   ASN A  41      10.279  -4.740  24.941  1.00 88.71           N
ATOM    327  CA  ASN A  41      11.664  -4.381  24.686  1.00 88.71           C
ATOM    328  C   ASN A  41      12.222  -5.276  23.577  1.00 88.71           C
ATOM    329  O   ASN A  41      12.936  -4.804  22.694  1.00 88.71           O
ATOM    330  HA  ASN A  41      11.639  -3.330  24.400  1.00 88.71           H
ATOM    331  CB  ASN A  41      12.524  -4.584  25.935  1.00 88.71           C
ATOM    332 1HB  ASN A  41      12.253  -5.521  26.420  1.00 88.71           H
ATOM    333 2HB  ASN A  41      13.573  -4.665  25.649  1.00 88.71           H
ATOM    334  CG  ASN A  41      12.346  -3.424  26.917  1.00 88.71           C
ATOM    335  OD1 ASN A  41      12.054  -2.300  26.544  1.00 88.71           O
ATOM    336  ND2 ASN A  41      12.538  -3.759  28.190  1.00 88.71           N
ATOM    337 1HD2 ASN A  41      12.776  -4.701  28.429  1.00 88.71           H
ATOM    338 2HD2 ASN A  41      12.444  -3.070  28.908  1.00 88.71           H
ATOM    339  HN  ASN A  41      10.085  -5.040  25.875  1.00 88.71           H
ATOM    340  N   ASN A  42      11.875  -6.552  23.660  1.00 91.22           N
ATOM    341  CA  ASN A  42      12.369  -7.525  22.701  1.00 91.22           C
ATOM    342  C   ASN A  42      11.885  -7.145  21.300  1.00 91.22           C
ATOM    343  O   ASN A  42      12.631  -7.261  20.329  1.00 91.22           O
ATOM    344  HA  ASN A  42      13.454  -7.490  22.790  1.00 91.22           H
ATOM    345  CB  ASN A  42      11.844  -8.927  23.018  1.00 91.22           C
ATOM    346 1HB  ASN A  42      10.761  -8.895  23.142  1.00 91.22           H
ATOM    347 2HB  ASN A  42      12.049  -9.594  22.181  1.00 91.22           H
ATOM    348  CG  ASN A  42      12.492  -9.480  24.289  1.00 91.22           C
ATOM    349  OD1 ASN A  42      13.468  -8.955  24.799  1.00 91.22           O
ATOM    350  ND2 ASN A  42      11.896 -10.567  24.771  1.00 91.22           N
ATOM    351 1HD2 ASN A  42      11.098 -10.948  24.304  1.00 91.22           H
ATOM    352 2HD2 ASN A  42      12.246 -11.003  25.600  1.00 91.22           H
ATOM    353  HN  ASN A  42      11.269  -6.923  24.364  1.00 91.22           H
ATOM    354  N   VAL A  43      10.638  -6.700  21.240  1.00 91.63           N
ATOM    355  CA  VAL A  43      10.045  -6.305  19.973  1.00 91.63           C
ATOM    356  C   VAL A  43      10.824  -5.120  19.398  1.00 91.63           C
ATOM    357  O   VAL A  43      11.120  -5.088  18.205  1.00 91.63           O
ATOM    358  HA  VAL A  43      10.136  -7.149  19.290  1.00 91.63           H
ATOM    359  CB  VAL A  43       8.556  -6.007  20.163  1.00 91.63           C
ATOM    360  HB  VAL A  43       8.469  -5.142  20.821  1.00 91.63           H
ATOM    361  CG1 VAL A  43       7.894  -5.652  18.831  1.00 91.63           C
ATOM    362 1HG1 VAL A  43       8.376  -4.770  18.409  1.00 91.63           H
ATOM    363 2HG1 VAL A  43       7.997  -6.488  18.140  1.00 91.63           H
ATOM    364 3HG1 VAL A  43       6.837  -5.444  18.995  1.00 91.63           H
ATOM    365  CG2 VAL A  43       7.843  -7.182  20.835  1.00 91.63           C
ATOM    366 1HG2 VAL A  43       7.944  -8.072  20.213  1.00 91.63           H
ATOM    367 2HG2 VAL A  43       8.290  -7.368  21.812  1.00 91.63           H
ATOM    368 3HG2 VAL A  43       6.787  -6.943  20.958  1.00 91.63           H
ATOM    369  HN  VAL A  43      10.038  -6.608  22.034  1.00 91.63           H
ATOM    370  N   ARG A  44      11.133  -4.175  20.274  1.00 90.21           N
ATOM    371  CA  ARG A  44      11.808  -2.959  19.855  1.00 90.21           C
ATOM    372  C   ARG A  44      13.232  -3.274  19.393  1.00 90.21           C
ATOM    373  O   ARG A  44      13.717  -2.693  18.424  1.00 90.21           O
ATOM    374  HA  ARG A  44      11.205  -2.575  19.032  1.00 90.21           H
ATOM    375  CB  ARG A  44      11.863  -1.939  20.994  1.00 90.21           C
ATOM    376 1HB  ARG A  44      12.260  -2.412  21.892  1.00 90.21           H
ATOM    377 2HB  ARG A  44      12.545  -1.130  20.731  1.00 90.21           H
ATOM    378  CG  ARG A  44      10.474  -1.367  21.285  1.00 90.21           C
ATOM    379 1HG  ARG A  44       9.993  -1.077  20.351  1.00 90.21           H
ATOM    380 2HG  ARG A  44       9.848  -2.135  21.740  1.00 90.21           H
ATOM    381  CD  ARG A  44      10.563  -0.156  22.216  1.00 90.21           C
ATOM    382 1HD  ARG A  44      11.376   0.497  21.899  1.00 90.21           H
ATOM    383 2HD  ARG A  44       9.644   0.427  22.157  1.00 90.21           H
ATOM    384  NE  ARG A  44      10.788  -0.604  23.608  1.00 90.21           N
ATOM    385  HE  ARG A  44      11.723  -0.833  23.882  1.00 90.21           H
ATOM    386  CZ  ARG A  44       9.819  -0.721  24.526  1.00 90.21           C
ATOM    387  NH1 ARG A  44       8.549  -0.427  24.215  1.00 90.21           N
ATOM    388 1HH1 ARG A  44       8.319  -0.117  23.292  1.00 90.21           H
ATOM    389 2HH1 ARG A  44       7.831  -0.517  24.905  1.00 90.21           H
ATOM    390  NH2 ARG A  44      10.138  -1.136  25.759  1.00 90.21           N
ATOM    391 1HH2 ARG A  44       9.427  -1.229  26.455  1.00 90.21           H
ATOM    392 2HH2 ARG A  44      11.088  -1.354  25.983  1.00 90.21           H
ATOM    393  HN  ARG A  44      10.930  -4.231  21.251  1.00 90.21           H
ATOM    394  N   GLN A  45      13.862  -4.194  20.109  1.00 91.92           N
ATOM    395  CA  GLN A  45      15.238  -4.558  19.816  1.00 91.92           C
ATOM    396  C   GLN A  45      15.332  -5.204  18.432  1.00 91.92           C
ATOM    397  O   GLN A  45      16.247  -4.906  17.665  1.00 91.92           O
ATOM    398  HA  GLN A  45      15.794  -3.621  19.826  1.00 91.92           H
ATOM    399  CB  GLN A  45      15.801  -5.487  20.893  1.00 91.92           C
ATOM    400 1HB  GLN A  45      15.665  -5.035  21.875  1.00 91.92           H
ATOM    401 2HB  GLN A  45      15.246  -6.426  20.895  1.00 91.92           H
ATOM    402  CG  GLN A  45      17.286  -5.766  20.655  1.00 91.92           C
ATOM    403 1HG  GLN A  45      17.421  -6.221  19.673  1.00 91.92           H
ATOM    404 2HG  GLN A  45      17.840  -4.828  20.651  1.00 91.92           H
ATOM    405  CD  GLN A  45      17.850  -6.693  21.734  1.00 91.92           C
ATOM    406  OE1 GLN A  45      17.136  -7.217  22.573  1.00 91.92           O
ATOM    407  NE2 GLN A  45      19.167  -6.864  21.666  1.00 91.92           N
ATOM    408 1HE2 GLN A  45      19.695  -6.405  20.951  1.00 91.92           H
ATOM    409 2HE2 GLN A  45      19.629  -7.453  22.328  1.00 91.92           H
ATOM    410  HN  GLN A  45      13.449  -4.685  20.876  1.00 91.92           H
ATOM    411  N   PHE A  46      14.374  -6.075  18.154  1.00 93.73           N
ATOM    412  CA  PHE A  46      14.306  -6.725  16.856  1.00 93.73           C
ATOM    413  C   PHE A  46      14.118  -5.698  15.738  1.00 93.73           C
ATOM    414  O   PHE A  46      14.823  -5.735  14.730  1.00 93.73           O
ATOM    415  HA  PHE A  46      15.250  -7.251  16.708  1.00 93.73           H
ATOM    416  CB  PHE A  46      13.094  -7.658  16.885  1.00 93.73           C
ATOM    417 1HB  PHE A  46      13.273  -8.447  17.616  1.00 93.73           H
ATOM    418 2HB  PHE A  46      12.225  -7.097  17.228  1.00 93.73           H
ATOM    419  CG  PHE A  46      12.769  -8.298  15.534  1.00 93.73           C
ATOM    420  CD1 PHE A  46      11.758  -7.802  14.772  1.00 93.73           C
ATOM    421  HD1 PHE A  46      11.179  -6.949  15.124  1.00 93.73           H
ATOM    422  CD2 PHE A  46      13.492  -9.364  15.095  1.00 93.73           C
ATOM    423  HD2 PHE A  46      14.302  -9.761  15.706  1.00 93.73           H
ATOM    424  CE1 PHE A  46      11.456  -8.397  13.518  1.00 93.73           C
ATOM    425  HE1 PHE A  46      10.645  -7.999  12.908  1.00 93.73           H
ATOM    426  CE2 PHE A  46      13.190  -9.958  13.841  1.00 93.73           C
ATOM    427  HE2 PHE A  46      13.769 -10.812  13.489  1.00 93.73           H
ATOM    428  CZ  PHE A  46      12.178  -9.462  13.079  1.00 93.73           C
ATOM    429  HZ  PHE A  46      11.947  -9.918  12.117  1.00 93.73           H
ATOM    430  HN  PHE A  46      13.654  -6.339  18.796  1.00 93.73           H
ATOM    431  N   ALA A  47      13.163  -4.805  15.952  1.00 92.37           N
ATOM    432  CA  ALA A  47      12.810  -3.827  14.937  1.00 92.37           C
ATOM    433  C   ALA A  47      14.047  -2.998  14.583  1.00 92.37           C
ATOM    434  O   ALA A  47      14.283  -2.698  13.413  1.00 92.37           O
ATOM    435  HA  ALA A  47      12.482  -4.372  14.052  1.00 92.37           H
ATOM    436  CB  ALA A  47      11.653  -2.963  15.441  1.00 92.37           C
ATOM    437 1HB  ALA A  47      10.791  -3.596  15.650  1.00 92.37           H
ATOM    438 2HB  ALA A  47      11.955  -2.447  16.352  1.00 92.37           H
ATOM    439 3HB  ALA A  47      11.389  -2.229  14.679  1.00 92.37           H
ATOM    440  HN  ALA A  47      12.635  -4.744  16.800  1.00 92.37           H
ATOM    441  N   SER A  48      14.803  -2.652  15.614  1.00 92.64           N
ATOM    442  CA  SER A  48      15.879  -1.688  15.462  1.00 92.64           C
ATOM    443  C   SER A  48      16.968  -2.257  14.551  1.00 92.64           C
ATOM    444  O   SER A  48      17.703  -1.507  13.911  1.00 92.64           O
ATOM    445  HA  SER A  48      15.419  -0.811  15.006  1.00 92.64           H
ATOM    446  CB  SER A  48      16.470  -1.304  16.820  1.00 92.64           C
ATOM    447 1HB  SER A  48      17.141  -0.454  16.696  1.00 92.64           H
ATOM    448 2HB  SER A  48      15.670  -0.983  17.487  1.00 92.64           H
ATOM    449  OG  SER A  48      17.181  -2.385  17.418  1.00 92.64           O
ATOM    450  HG  SER A  48      17.553  -2.102  18.302  1.00 92.64           H
ATOM    451  HN  SER A  48      14.691  -3.018  16.538  1.00 92.64           H
ATOM    452  N   HIS A  49      17.037  -3.580  14.521  1.00 93.85           N
ATOM    453  CA  HIS A  49      18.047  -4.259  13.726  1.00 93.85           C
ATOM    454  C   HIS A  49      17.467  -4.614  12.355  1.00 93.85           C
ATOM    455  O   HIS A  49      18.157  -4.519  11.341  1.00 93.85           O
ATOM    456  HA  HIS A  49      18.866  -3.553  13.592  1.00 93.85           H
ATOM    457  CB  HIS A  49      18.596  -5.477  14.470  1.00 93.85           C
ATOM    458 1HB  HIS A  49      17.765  -6.120  14.758  1.00 93.85           H
ATOM    459 2HB  HIS A  49      19.224  -6.053  13.790  1.00 93.85           H
ATOM    460  CG  HIS A  49      19.398  -5.133  15.703  1.00 93.85           C
ATOM    461  ND1 HIS A  49      18.810  -4.842  16.922  1.00 93.85           N
ATOM    462  HD1 HIS A  49      17.828  -4.829  17.110  1.00 93.85           H
ATOM    463  CD2 HIS A  49      20.745  -5.038  15.893  1.00 93.85           C
ATOM    464  HD2 HIS A  49      21.509  -5.205  15.133  1.00 93.85           H
ATOM    465  CE1 HIS A  49      19.770  -4.584  17.798  1.00 93.85           C
ATOM    466  HE1 HIS A  49      19.627  -4.321  18.846  1.00 93.85           H
ATOM    467  NE2 HIS A  49      20.969  -4.705  17.158  1.00 93.85           N
ATOM    468  HN  HIS A  49      16.421  -4.184  15.026  1.00 93.85           H
ATOM    469  N   PHE A  50      16.204  -5.015  12.368  1.00 95.13           N
ATOM    470  CA  PHE A  50      15.609  -5.650  11.205  1.00 95.13           C
ATOM    471  C   PHE A  50      15.124  -4.606  10.197  1.00 95.13           C
ATOM    472  O   PHE A  50      15.383  -4.724   9.001  1.00 95.13           O
ATOM    473  HA  PHE A  50      16.380  -6.267  10.743  1.00 95.13           H
ATOM    474  CB  PHE A  50      14.408  -6.458  11.701  1.00 95.13           C
ATOM    475 1HB  PHE A  50      14.754  -7.192  12.430  1.00 95.13           H
ATOM    476 2HB  PHE A  50      13.724  -5.789  12.223  1.00 95.13           H
ATOM    477  CG  PHE A  50      13.644  -7.183  10.592  1.00 95.13           C
ATOM    478  CD1 PHE A  50      12.423  -6.730  10.200  1.00 95.13           C
ATOM    479  HD1 PHE A  50      11.989  -5.851  10.676  1.00 95.13           H
ATOM    480  CD2 PHE A  50      14.185  -8.280   9.997  1.00 95.13           C
ATOM    481  HD2 PHE A  50      15.164  -8.643  10.311  1.00 95.13           H
ATOM    482  CE1 PHE A  50      11.713  -7.403   9.170  1.00 95.13           C
ATOM    483  HE1 PHE A  50      10.734  -7.040   8.856  1.00 95.13           H
ATOM    484  CE2 PHE A  50      13.476  -8.952   8.967  1.00 95.13           C
ATOM    485  HE2 PHE A  50      13.909  -9.831   8.491  1.00 95.13           H
ATOM    486  CZ  PHE A  50      12.254  -8.499   8.575  1.00 95.13           C
ATOM    487  HZ  PHE A  50      11.710  -9.015   7.785  1.00 95.13           H
ATOM    488  HN  PHE A  50      15.593  -4.913  13.153  1.00 95.13           H
ATOM    489  N   LEU A  51      14.428  -3.606  10.719  1.00 94.83           N
ATOM    490  CA  LEU A  51      13.610  -2.746   9.881  1.00 94.83           C
ATOM    491  C   LEU A  51      14.517  -1.816   9.072  1.00 94.83           C
ATOM    492  O   LEU A  51      14.396  -1.734   7.851  1.00 94.83           O
ATOM    493  HA  LEU A  51      13.067  -3.388   9.187  1.00 94.83           H
ATOM    494  CB  LEU A  51      12.569  -2.009  10.725  1.00 94.83           C
ATOM    495 1HB  LEU A  51      13.092  -1.410  11.471  1.00 94.83           H
ATOM    496 2HB  LEU A  51      12.032  -1.314  10.079  1.00 94.83           H
ATOM    497  CG  LEU A  51      11.544  -2.888  11.445  1.00 94.83           C
ATOM    498  HG  LEU A  51      12.079  -3.537  12.139  1.00 94.83           H
ATOM    499  CD1 LEU A  51      10.579  -2.038  12.273  1.00 94.83           C
ATOM    500 1HD1 LEU A  51      11.139  -1.473  13.018  1.00 94.83           H
ATOM    501 2HD1 LEU A  51      10.048  -1.347  11.618  1.00 94.83           H
ATOM    502 3HD1 LEU A  51       9.861  -2.687  12.774  1.00 94.83           H
ATOM    503  CD2 LEU A  51      10.807  -3.793  10.456  1.00 94.83           C
ATOM    504 1HD2 LEU A  51      10.286  -3.179   9.721  1.00 94.83           H
ATOM    505 2HD2 LEU A  51      11.525  -4.437   9.948  1.00 94.83           H
ATOM    506 3HD2 LEU A  51      10.085  -4.407  10.994  1.00 94.83           H
ATOM    507  HN  LEU A  51      14.418  -3.380  11.693  1.00 94.83           H
ATOM    508  N   PRO A  52      15.437  -1.102   9.735  1.00 95.62           N
ATOM    509  CA  PRO A  52      16.150  -0.001   9.083  1.00 95.62           C
ATOM    510  C   PRO A  52      16.797  -0.426   7.775  1.00 95.62           C
ATOM    511  O   PRO A  52      16.593   0.210   6.742  1.00 95.62           O
ATOM    512  HA  PRO A  52      15.450   0.789   8.811  1.00 95.62           H
ATOM    513  CB  PRO A  52      17.191   0.421  10.122  1.00 95.62           C
ATOM    514 1HB  PRO A  52      18.137  -0.102   9.977  1.00 95.62           H
ATOM    515 2HB  PRO A  52      17.406   1.488  10.064  1.00 95.62           H
ATOM    516  CG  PRO A  52      16.539   0.049  11.448  1.00 95.62           C
ATOM    517 1HG  PRO A  52      17.273  -0.043  12.248  1.00 95.62           H
ATOM    518 2HG  PRO A  52      15.824   0.804  11.773  1.00 95.62           H
ATOM    519  CD  PRO A  52      15.866  -1.277  11.134  1.00 95.62           C
ATOM    520 1HD  PRO A  52      16.554  -2.116  11.240  1.00 95.62           H
ATOM    521 2HD  PRO A  52      15.026  -1.473  11.801  1.00 95.62           H
ATOM    522  N   PRO A  53      17.590  -1.506   7.788  1.00 96.51           N
ATOM    523  CA  PRO A  53      18.259  -1.965   6.568  1.00 96.51           C
ATOM    524  C   PRO A  53      17.287  -2.160   5.416  1.00 96.51           C
ATOM    525  O   PRO A  53      17.573  -1.770   4.285  1.00 96.51           O
ATOM    526  HA  PRO A  53      18.965  -1.210   6.221  1.00 96.51           H
ATOM    527  CB  PRO A  53      18.914  -3.283   6.988  1.00 96.51           C
ATOM    528 1HB  PRO A  53      18.262  -4.134   6.794  1.00 96.51           H
ATOM    529 2HB  PRO A  53      19.841  -3.461   6.443  1.00 96.51           H
ATOM    530  CG  PRO A  53      19.164  -3.093   8.479  1.00 96.51           C
ATOM    531 1HG  PRO A  53      19.295  -4.046   8.992  1.00 96.51           H
ATOM    532 2HG  PRO A  53      20.069  -2.516   8.668  1.00 96.51           H
ATOM    533  CD  PRO A  53      17.914  -2.363   8.943  1.00 96.51           C
ATOM    534 1HD  PRO A  53      17.102  -3.054   9.169  1.00 96.51           H
ATOM    535 2HD  PRO A  53      18.096  -1.783   9.848  1.00 96.51           H
ATOM    536  N   LEU A  54      16.153  -2.766   5.736  1.00 95.52           N
ATOM    537  CA  LEU A  54      15.194  -3.148   4.714  1.00 95.52           C
ATOM    538  C   LEU A  54      14.533  -1.891   4.145  1.00 95.52           C
ATOM    539  O   LEU A  54      14.361  -1.770   2.933  1.00 95.52           O
ATOM    540  HA  LEU A  54      15.748  -3.639   3.914  1.00 95.52           H
ATOM    541  CB  LEU A  54      14.199  -4.169   5.268  1.00 95.52           C
ATOM    542 1HB  LEU A  54      13.756  -3.760   6.176  1.00 95.52           H
ATOM    543 2HB  LEU A  54      13.392  -4.290   4.546  1.00 95.52           H
ATOM    544  CG  LEU A  54      14.767  -5.553   5.591  1.00 95.52           C
ATOM    545  HG  LEU A  54      15.587  -5.429   6.298  1.00 95.52           H
ATOM    546  CD1 LEU A  54      13.715  -6.433   6.268  1.00 95.52           C
ATOM    547 1HD1 LEU A  54      13.391  -5.963   7.197  1.00 95.52           H
ATOM    548 2HD1 LEU A  54      12.859  -6.553   5.604  1.00 95.52           H
ATOM    549 3HD1 LEU A  54      14.145  -7.411   6.487  1.00 95.52           H
ATOM    550  CD2 LEU A  54      15.347  -6.213   4.339  1.00 95.52           C
ATOM    551 1HD2 LEU A  54      14.563  -6.324   3.590  1.00 95.52           H
ATOM    552 2HD2 LEU A  54      16.147  -5.591   3.938  1.00 95.52           H
ATOM    553 3HD2 LEU A  54      15.744  -7.195   4.596  1.00 95.52           H
ATOM    554  HN  LEU A  54      15.886  -2.994   6.673  1.00 95.52           H
ATOM    555  N   TYR A  55      14.180  -0.987   5.047  1.00 94.57           N
ATOM    556  CA  TYR A  55      13.487   0.229   4.657  1.00 94.57           C
ATOM    557  C   TYR A  55      14.370   1.099   3.760  1.00 94.57           C
ATOM    558  O   TYR A  55      13.878   1.739   2.831  1.00 94.57           O
ATOM    559  HA  TYR A  55      12.591  -0.056   4.105  1.00 94.57           H
ATOM    560  CB  TYR A  55      13.198   0.985   5.955  1.00 94.57           C
ATOM    561 1HB  TYR A  55      14.096   0.982   6.573  1.00 94.57           H
ATOM    562 2HB  TYR A  55      12.979   2.026   5.716  1.00 94.57           H
ATOM    563  CG  TYR A  55      12.037   0.408   6.766  1.00 94.57           C
ATOM    564  CD1 TYR A  55      11.342  -0.687   6.293  1.00 94.57           C
ATOM    565  HD1 TYR A  55      11.620  -1.140   5.342  1.00 94.57           H
ATOM    566  CD2 TYR A  55      11.684   0.981   7.971  1.00 94.57           C
ATOM    567  HD2 TYR A  55      12.233   1.846   8.345  1.00 94.57           H
ATOM    568  CE1 TYR A  55      10.248  -1.230   7.057  1.00 94.57           C
ATOM    569  HE1 TYR A  55       9.691  -2.094   6.695  1.00 94.57           H
ATOM    570  CE2 TYR A  55      10.591   0.438   8.735  1.00 94.57           C
ATOM    571  HE2 TYR A  55      10.302   0.881   9.687  1.00 94.57           H
ATOM    572  CZ  TYR A  55       9.927  -0.641   8.240  1.00 94.57           C
ATOM    573  OH  TYR A  55       8.895  -1.155   8.961  1.00 94.57           O
ATOM    574  HH  TYR A  55       8.447  -1.885   8.445  1.00 94.57           H
ATOM    575  HN  TYR A  55      14.359  -1.075   6.027  1.00 94.57           H
ATOM    576  N   TRP A  56      15.659   1.094   4.068  1.00 95.77           N
ATOM    577  CA  TRP A  56      16.628   1.794   3.243  1.00 95.77           C
ATOM    578  C   TRP A  56      16.681   1.097   1.882  1.00 95.77           C
ATOM    579  O   TRP A  56      16.703   1.757   0.843  1.00 95.77           O
ATOM    580  HA  TRP A  56      16.284   2.821   3.123  1.00 95.77           H
ATOM    581  CB  TRP A  56      17.992   1.858   3.934  1.00 95.77           C
ATOM    582 1HB  TRP A  56      18.127   0.958   4.533  1.00 95.77           H
ATOM    583 2HB  TRP A  56      18.773   1.857   3.174  1.00 95.77           H
ATOM    584  CG  TRP A  56      18.177   3.083   4.832  1.00 95.77           C
ATOM    585  CD1 TRP A  56      18.329   3.114   6.163  1.00 95.77           C
ATOM    586  HD1 TRP A  56      18.341   2.230   6.801  1.00 95.77           H
ATOM    587  CD2 TRP A  56      18.223   4.461   4.408  1.00 95.77           C
ATOM    588  NE1 TRP A  56      18.470   4.407   6.626  1.00 95.77           N
ATOM    589  HE1 TRP A  56      18.596   4.684   7.578  1.00 95.77           H
ATOM    590  CE2 TRP A  56      18.403   5.252   5.525  1.00 95.77           C
ATOM    591  CE3 TRP A  56      18.116   5.022   3.123  1.00 95.77           C
ATOM    592  HE3 TRP A  56      17.974   4.419   2.226  1.00 95.77           H
ATOM    593  CZ2 TRP A  56      18.492   6.648   5.469  1.00 95.77           C
ATOM    594  HZ2 TRP A  56      18.634   7.251   6.366  1.00 95.77           H
ATOM    595  CZ3 TRP A  56      18.207   6.418   3.084  1.00 95.77           C
ATOM    596  HZ3 TRP A  56      18.130   6.905   2.112  1.00 95.77           H
ATOM    597  CH2 TRP A  56      18.388   7.229   4.199  1.00 95.77           C
ATOM    598  HH2 TRP A  56      18.449   8.311   4.086  1.00 95.77           H
ATOM    599  HN  TRP A  56      16.041   0.625   4.864  1.00 95.77           H
ATOM    600  N   LEU A  57      16.698  -0.227   1.930  1.00 96.12           N
ATOM    601  CA  LEU A  57      16.761  -1.020   0.714  1.00 96.12           C
ATOM    602  C   LEU A  57      15.532  -0.723  -0.147  1.00 96.12           C
ATOM    603  O   LEU A  57      15.659  -0.420  -1.333  1.00 96.12           O
ATOM    604  HA  LEU A  57      17.651  -0.708   0.167  1.00 96.12           H
ATOM    605  CB  LEU A  57      16.933  -2.502   1.050  1.00 96.12           C
ATOM    606 1HB  LEU A  57      17.832  -2.615   1.657  1.00 96.12           H
ATOM    607 2HB  LEU A  57      16.091  -2.815   1.667  1.00 96.12           H
ATOM    608  CG  LEU A  57      17.036  -3.453  -0.145  1.00 96.12           C
ATOM    609  HG  LEU A  57      16.236  -3.209  -0.844  1.00 96.12           H
ATOM    610  CD1 LEU A  57      18.360  -3.261  -0.886  1.00 96.12           C
ATOM    611 1HD1 LEU A  57      18.428  -2.235  -1.249  1.00 96.12           H
ATOM    612 2HD1 LEU A  57      19.189  -3.462  -0.207  1.00 96.12           H
ATOM    613 3HD1 LEU A  57      18.407  -3.949  -1.730  1.00 96.12           H
ATOM    614  CD2 LEU A  57      16.827  -4.905   0.291  1.00 96.12           C
ATOM    615 1HD2 LEU A  57      17.589  -5.178   1.021  1.00 96.12           H
ATOM    616 2HD2 LEU A  57      15.839  -5.012   0.739  1.00 96.12           H
ATOM    617 3HD2 LEU A  57      16.905  -5.559  -0.578  1.00 96.12           H
ATOM    618  HN  LEU A  57      16.671  -0.755   2.779  1.00 96.12           H
ATOM    619  N   VAL A  58      14.371  -0.819   0.482  1.00 94.89           N
ATOM    620  CA  VAL A  58      13.116  -0.645  -0.230  1.00 94.89           C
ATOM    621  C   VAL A  58      13.063   0.764  -0.825  1.00 94.89           C
ATOM    622  O   VAL A  58      12.651   0.943  -1.969  1.00 94.89           O
ATOM    623  HA  VAL A  58      13.097  -1.370  -1.044  1.00 94.89           H
ATOM    624  CB  VAL A  58      11.940  -0.946   0.700  1.00 94.89           C
ATOM    625  HB  VAL A  58      12.026  -0.296   1.570  1.00 94.89           H
ATOM    626  CG1 VAL A  58      10.607  -0.640   0.014  1.00 94.89           C
ATOM    627 1HG1 VAL A  58      10.574   0.414  -0.261  1.00 94.89           H
ATOM    628 2HG1 VAL A  58      10.509  -1.253  -0.882  1.00 94.89           H
ATOM    629 3HG1 VAL A  58       9.787  -0.863   0.698  1.00 94.89           H
ATOM    630  CG2 VAL A  58      11.984  -2.395   1.189  1.00 94.89           C
ATOM    631 1HG2 VAL A  58      11.935  -3.069   0.334  1.00 94.89           H
ATOM    632 2HG2 VAL A  58      12.913  -2.567   1.733  1.00 94.89           H
ATOM    633 3HG2 VAL A  58      11.137  -2.583   1.848  1.00 94.89           H
ATOM    634  HN  VAL A  58      14.278  -1.011   1.459  1.00 94.89           H
ATOM    635  N   PHE A  59      13.487   1.727  -0.020  1.00 96.36           N
ATOM    636  CA  PHE A  59      13.502   3.113  -0.455  1.00 96.36           C
ATOM    637  C   PHE A  59      14.310   3.275  -1.744  1.00 96.36           C
ATOM    638  O   PHE A  59      13.815   3.826  -2.726  1.00 96.36           O
ATOM    639  HA  PHE A  59      12.468   3.406  -0.637  1.00 96.36           H
ATOM    640  CB  PHE A  59      14.171   3.924   0.657  1.00 96.36           C
ATOM    641 1HB  PHE A  59      13.545   3.885   1.548  1.00 96.36           H
ATOM    642 2HB  PHE A  59      15.121   3.455   0.914  1.00 96.36           H
ATOM    643  CG  PHE A  59      14.425   5.388   0.293  1.00 96.36           C
ATOM    644  CD1 PHE A  59      15.697   5.868   0.251  1.00 96.36           C
ATOM    645  HD1 PHE A  59      16.535   5.209   0.476  1.00 96.36           H
ATOM    646  CD2 PHE A  59      13.378   6.210   0.012  1.00 96.36           C
ATOM    647  HD2 PHE A  59      12.359   5.826   0.045  1.00 96.36           H
ATOM    648  CE1 PHE A  59      15.932   7.227  -0.087  1.00 96.36           C
ATOM    649  HE1 PHE A  59      16.951   7.612  -0.121  1.00 96.36           H
ATOM    650  CE2 PHE A  59      13.614   7.569  -0.326  1.00 96.36           C
ATOM    651  HE2 PHE A  59      12.775   8.228  -0.552  1.00 96.36           H
ATOM    652  CZ  PHE A  59      14.886   8.049  -0.368  1.00 96.36           C
ATOM    653  HZ  PHE A  59      15.066   9.092  -0.628  1.00 96.36           H
ATOM    654  HN  PHE A  59      13.815   1.573   0.912  1.00 96.36           H
ATOM    655  N   ILE A  60      15.540   2.783  -1.700  1.00 96.62           N
ATOM    656  CA  ILE A  60      16.473   3.003  -2.791  1.00 96.62           C
ATOM    657  C   ILE A  60      15.924   2.356  -4.065  1.00 96.62           C
ATOM    658  O   ILE A  60      15.821   3.009  -5.102  1.00 96.62           O
ATOM    659  HA  ILE A  60      16.541   4.079  -2.952  1.00 96.62           H
ATOM    660  CB  ILE A  60      17.871   2.514  -2.407  1.00 96.62           C
ATOM    661  HB  ILE A  60      17.781   1.505  -2.006  1.00 96.62           H
ATOM    662  CG1 ILE A  60      18.474   3.387  -1.305  1.00 96.62           C
ATOM    663 1HG1 ILE A  60      18.745   4.360  -1.715  1.00 96.62           H
ATOM    664 2HG1 ILE A  60      17.730   3.564  -0.529  1.00 96.62           H
ATOM    665  CG2 ILE A  60      18.780   2.432  -3.636  1.00 96.62           C
ATOM    666 1HG2 ILE A  60      18.353   1.737  -4.358  1.00 96.62           H
ATOM    667 2HG2 ILE A  60      18.867   3.419  -4.089  1.00 96.62           H
ATOM    668 3HG2 ILE A  60      19.767   2.082  -3.334  1.00 96.62           H
ATOM    669  CD1 ILE A  60      19.709   2.723  -0.694  1.00 96.62           C
ATOM    670 1HD1 ILE A  60      19.430   1.762  -0.264  1.00 96.62           H
ATOM    671 2HD1 ILE A  60      20.461   2.570  -1.469  1.00 96.62           H
ATOM    672 3HD1 ILE A  60      20.118   3.365   0.087  1.00 96.62           H
ATOM    673  HN  ILE A  60      15.899   2.245  -0.938  1.00 96.62           H
ATOM    674  N   VAL A  61      15.585   1.081  -3.944  1.00 94.84           N
ATOM    675  CA  VAL A  61      15.186   0.300  -5.102  1.00 94.84           C
ATOM    676  C   VAL A  61      13.875   0.856  -5.661  1.00 94.84           C
ATOM    677  O   VAL A  61      13.719   0.988  -6.874  1.00 94.84           O
ATOM    678  HA  VAL A  61      15.964   0.410  -5.857  1.00 94.84           H
ATOM    679  CB  VAL A  61      15.095  -1.181  -4.728  1.00 94.84           C
ATOM    680  HB  VAL A  61      14.384  -1.277  -3.908  1.00 94.84           H
ATOM    681  CG1 VAL A  61      14.574  -2.012  -5.902  1.00 94.84           C
ATOM    682 1HG1 VAL A  61      13.580  -1.661  -6.182  1.00 94.84           H
ATOM    683 2HG1 VAL A  61      15.249  -1.906  -6.751  1.00 94.84           H
ATOM    684 3HG1 VAL A  61      14.519  -3.060  -5.609  1.00 94.84           H
ATOM    685  CG2 VAL A  61      16.447  -1.708  -4.242  1.00 94.84           C
ATOM    686 1HG2 VAL A  61      17.188  -1.592  -5.033  1.00 94.84           H
ATOM    687 2HG2 VAL A  61      16.762  -1.144  -3.364  1.00 94.84           H
ATOM    688 3HG2 VAL A  61      16.355  -2.762  -3.983  1.00 94.84           H
ATOM    689  HN  VAL A  61      15.580   0.584  -3.076  1.00 94.84           H
ATOM    690  N   GLY A  62      12.965   1.168  -4.749  1.00 94.98           N
ATOM    691  CA  GLY A  62      11.653   1.656  -5.138  1.00 94.98           C
ATOM    692  C   GLY A  62      11.754   3.024  -5.814  1.00 94.98           C
ATOM    693  O   GLY A  62      11.079   3.279  -6.810  1.00 94.98           O
ATOM    694 1HA  GLY A  62      11.183   0.944  -5.817  1.00 94.98           H
ATOM    695 2HA  GLY A  62      11.013   1.727  -4.258  1.00 94.98           H
ATOM    696  HN  GLY A  62      13.113   1.093  -3.763  1.00 94.98           H
ATOM    697  N   ALA A  63      12.603   3.868  -5.246  1.00 95.63           N
ATOM    698  CA  ALA A  63      12.748   5.228  -5.738  1.00 95.63           C
ATOM    699  C   ALA A  63      13.283   5.193  -7.171  1.00 95.63           C
ATOM    700  O   ALA A  63      12.770   5.888  -8.046  1.00 95.63           O
ATOM    701  HA  ALA A  63      11.760   5.687  -5.739  1.00 95.63           H
ATOM    702  CB  ALA A  63      13.658   6.018  -4.795  1.00 95.63           C
ATOM    703 1HB  ALA A  63      13.218   6.037  -3.797  1.00 95.63           H
ATOM    704 2HB  ALA A  63      14.637   5.541  -4.751  1.00 95.63           H
ATOM    705 3HB  ALA A  63      13.766   7.037  -5.164  1.00 95.63           H
ATOM    706  HN  ALA A  63      13.184   3.637  -4.466  1.00 95.63           H
ATOM    707  N   LEU A  64      14.308   4.376  -7.366  1.00 94.09           N
ATOM    708  CA  LEU A  64      14.921   4.245  -8.677  1.00 94.09           C
ATOM    709  C   LEU A  64      13.888   3.704  -9.667  1.00 94.09           C
ATOM    710  O   LEU A  64      13.735   4.238 -10.764  1.00 94.09           O
ATOM    711  HA  LEU A  64      15.219   5.243  -8.999  1.00 94.09           H
ATOM    712  CB  LEU A  64      16.193   3.398  -8.591  1.00 94.09           C
ATOM    713 1HB  LEU A  64      15.948   2.460  -8.093  1.00 94.09           H
ATOM    714 2HB  LEU A  64      16.508   3.149  -9.604  1.00 94.09           H
ATOM    715  CG  LEU A  64      17.376   4.037  -7.861  1.00 94.09           C
ATOM    716  HG  LEU A  64      17.039   4.353  -6.874  1.00 94.09           H
ATOM    717  CD1 LEU A  64      18.503   3.023  -7.651  1.00 94.09           C
ATOM    718 1HD1 LEU A  64      18.133   2.189  -7.055  1.00 94.09           H
ATOM    719 2HD1 LEU A  64      18.846   2.655  -8.618  1.00 94.09           H
ATOM    720 3HD1 LEU A  64      19.331   3.503  -7.130  1.00 94.09           H
ATOM    721  CD2 LEU A  64      17.862   5.289  -8.595  1.00 94.09           C
ATOM    722 1HD2 LEU A  64      18.177   5.020  -9.603  1.00 94.09           H
ATOM    723 2HD2 LEU A  64      17.051   6.016  -8.649  1.00 94.09           H
ATOM    724 3HD2 LEU A  64      18.703   5.723  -8.055  1.00 94.09           H
ATOM    725  HN  LEU A  64      14.718   3.812  -6.649  1.00 94.09           H
ATOM    726  N   GLY A  65      13.205   2.651  -9.243  1.00 92.17           N
ATOM    727  CA  GLY A  65      12.281   1.955 -10.123  1.00 92.17           C
ATOM    728  C   GLY A  65      11.171   2.891 -10.604  1.00 92.17           C
ATOM    729  O   GLY A  65      10.963   3.047 -11.806  1.00 92.17           O
ATOM    730 1HA  GLY A  65      12.822   1.555 -10.981  1.00 92.17           H
ATOM    731 2HA  GLY A  65      11.844   1.106  -9.598  1.00 92.17           H
ATOM    732  HN  GLY A  65      13.274   2.274  -8.320  1.00 92.17           H
ATOM    733  N   ASN A  66      10.487   3.491  -9.640  1.00 93.50           N
ATOM    734  CA  ASN A  66       9.303   4.277  -9.940  1.00 93.50           C
ATOM    735  C   ASN A  66       9.716   5.552 -10.678  1.00 93.50           C
ATOM    736  O   ASN A  66       8.999   6.025 -11.558  1.00 93.50           O
ATOM    737  HA  ASN A  66       8.675   3.628 -10.550  1.00 93.50           H
ATOM    738  CB  ASN A  66       8.575   4.687  -8.659  1.00 93.50           C
ATOM    739 1HB  ASN A  66       9.294   5.067  -7.933  1.00 93.50           H
ATOM    740 2HB  ASN A  66       7.881   5.500  -8.875  1.00 93.50           H
ATOM    741  CG  ASN A  66       7.812   3.504  -8.059  1.00 93.50           C
ATOM    742  OD1 ASN A  66       6.852   3.003  -8.620  1.00 93.50           O
ATOM    743  ND2 ASN A  66       8.292   3.088  -6.890  1.00 93.50           N
ATOM    744 1HD2 ASN A  66       9.084   3.544  -6.484  1.00 93.50           H
ATOM    745 2HD2 ASN A  66       7.861   2.320  -6.418  1.00 93.50           H
ATOM    746  HN  ASN A  66      10.730   3.446  -8.671  1.00 93.50           H
ATOM    747  N   SER A  67      10.872   6.073 -10.292  1.00 92.59           N
ATOM    748  CA  SER A  67      11.407   7.264 -10.930  1.00 92.59           C
ATOM    749  C   SER A  67      11.638   7.001 -12.419  1.00 92.59           C
ATOM    750  O   SER A  67      11.418   7.881 -13.250  1.00 92.59           O
ATOM    751  HA  SER A  67      10.646   8.032 -10.791  1.00 92.59           H
ATOM    752  CB  SER A  67      12.708   7.710 -10.261  1.00 92.59           C
ATOM    753 1HB  SER A  67      13.439   6.903 -10.315  1.00 92.59           H
ATOM    754 2HB  SER A  67      13.126   8.555 -10.808  1.00 92.59           H
ATOM    755  OG  SER A  67      12.510   8.078  -8.899  1.00 92.59           O
ATOM    756  HG  SER A  67      12.943   7.408  -8.296  1.00 92.59           H
ATOM    757  HN  SER A  67      11.439   5.695  -9.560  1.00 92.59           H
ATOM    758  N   LEU A  68      12.080   5.787 -12.711  1.00 89.43           N
ATOM    759  CA  LEU A  68      12.333   5.393 -14.087  1.00 89.43           C
ATOM    760  C   LEU A  68      11.008   5.345 -14.851  1.00 89.43           C
ATOM    761  O   LEU A  68      10.947   5.726 -16.019  1.00 89.43           O
ATOM    762  HA  LEU A  68      12.962   6.161 -14.536  1.00 89.43           H
ATOM    763  CB  LEU A  68      13.117   4.081 -14.133  1.00 89.43           C
ATOM    764 1HB  LEU A  68      14.039   4.211 -13.567  1.00 89.43           H
ATOM    765 2HB  LEU A  68      12.535   3.314 -13.622  1.00 89.43           H
ATOM    766  CG  LEU A  68      13.477   3.563 -15.528  1.00 89.43           C
ATOM    767  HG  LEU A  68      12.561   3.500 -16.115  1.00 89.43           H
ATOM    768  CD1 LEU A  68      14.411   4.536 -16.249  1.00 89.43           C
ATOM    769 1HD1 LEU A  68      13.920   5.504 -16.352  1.00 89.43           H
ATOM    770 2HD1 LEU A  68      15.329   4.654 -15.673  1.00 89.43           H
ATOM    771 3HD1 LEU A  68      14.651   4.144 -17.238  1.00 89.43           H
ATOM    772  CD2 LEU A  68      14.065   2.152 -15.454  1.00 89.43           C
ATOM    773 1HD2 LEU A  68      14.967   2.166 -14.843  1.00 89.43           H
ATOM    774 2HD2 LEU A  68      13.334   1.477 -15.008  1.00 89.43           H
ATOM    775 3HD2 LEU A  68      14.312   1.809 -16.458  1.00 89.43           H
ATOM    776  HN  LEU A  68      12.264   5.079 -12.029  1.00 89.43           H
ATOM    777  N   VAL A  69       9.980   4.874 -14.160  1.00 88.65           N
ATOM    778  CA  VAL A  69       8.658   4.779 -14.756  1.00 88.65           C
ATOM    779  C   VAL A  69       8.221   6.164 -15.239  1.00 88.65           C
ATOM    780  O   VAL A  69       7.775   6.317 -16.375  1.00 88.65           O
ATOM    781  HA  VAL A  69       8.733   4.115 -15.617  1.00 88.65           H
ATOM    782  CB  VAL A  69       7.679   4.156 -13.760  1.00 88.65           C
ATOM    783  HB  VAL A  69       7.642   4.798 -12.880  1.00 88.65           H
ATOM    784  CG1 VAL A  69       6.268   4.085 -14.349  1.00 88.65           C
ATOM    785 1HG1 VAL A  69       5.926   5.091 -14.594  1.00 88.65           H
ATOM    786 2HG1 VAL A  69       6.283   3.476 -15.253  1.00 88.65           H
ATOM    787 3HG1 VAL A  69       5.592   3.638 -13.620  1.00 88.65           H
ATOM    788  CG2 VAL A  69       8.156   2.773 -13.313  1.00 88.65           C
ATOM    789 1HG2 VAL A  69       8.236   2.118 -14.181  1.00 88.65           H
ATOM    790 2HG2 VAL A  69       9.132   2.863 -12.835  1.00 88.65           H
ATOM    791 3HG2 VAL A  69       7.442   2.353 -12.605  1.00 88.65           H
ATOM    792  HN  VAL A  69      10.040   4.561 -13.212  1.00 88.65           H
ATOM    793  N   ILE A  70       8.363   7.137 -14.351  1.00 89.71           N
ATOM    794  CA  ILE A  70       7.910   8.487 -14.641  1.00 89.71           C
ATOM    795  C   ILE A  70       8.714   9.049 -15.815  1.00 89.71           C
ATOM    796  O   ILE A  70       8.155   9.686 -16.706  1.00 89.71           O
ATOM    797  HA  ILE A  70       6.864   8.423 -14.938  1.00 89.71           H
ATOM    798  CB  ILE A  70       7.971   9.355 -13.382  1.00 89.71           C
ATOM    799  HB  ILE A  70       8.983   9.301 -12.979  1.00 89.71           H
ATOM    800  CG1 ILE A  70       7.026   8.823 -12.303  1.00 89.71           C
ATOM    801 1HG1 ILE A  70       6.000   8.843 -12.671  1.00 89.71           H
ATOM    802 2HG1 ILE A  70       7.266   7.782 -12.086  1.00 89.71           H
ATOM    803  CG2 ILE A  70       7.694  10.822 -13.714  1.00 89.71           C
ATOM    804 1HG2 ILE A  70       8.441  11.182 -14.423  1.00 89.71           H
ATOM    805 2HG2 ILE A  70       6.701  10.914 -14.154  1.00 89.71           H
ATOM    806 3HG2 ILE A  70       7.744  11.417 -12.802  1.00 89.71           H
ATOM    807  CD1 ILE A  70       7.131   9.655 -11.024  1.00 89.71           C
ATOM    808 1HD1 ILE A  70       8.152   9.612 -10.645  1.00 89.71           H
ATOM    809 2HD1 ILE A  70       6.867  10.690 -11.240  1.00 89.71           H
ATOM    810 3HD1 ILE A  70       6.449   9.255 -10.273  1.00 89.71           H
ATOM    811  HN  ILE A  70       8.779   7.015 -13.450  1.00 89.71           H
ATOM    812  N   LEU A  71      10.014   8.793 -15.777  1.00 87.56           N
ATOM    813  CA  LEU A  71      10.914   9.341 -16.777  1.00 87.56           C
ATOM    814  C   LEU A  71      10.521   8.809 -18.157  1.00 87.56           C
ATOM    815  O   LEU A  71      10.445   9.570 -19.121  1.00 87.56           O
ATOM    816  HA  LEU A  71      10.785  10.423 -16.775  1.00 87.56           H
ATOM    817  CB  LEU A  71      12.370   9.058 -16.401  1.00 87.56           C
ATOM    818 1HB  LEU A  71      12.540   9.423 -15.388  1.00 87.56           H
ATOM    819 2HB  LEU A  71      12.515   7.978 -16.379  1.00 87.56           H
ATOM    820  CG  LEU A  71      13.431   9.669 -17.318  1.00 87.56           C
ATOM    821  HG  LEU A  71      13.044  10.610 -17.709  1.00 87.56           H
ATOM    822  CD1 LEU A  71      14.708   9.993 -16.540  1.00 87.56           C
ATOM    823 1HD1 LEU A  71      14.479  10.706 -15.748  1.00 87.56           H
ATOM    824 2HD1 LEU A  71      15.108   9.079 -16.102  1.00 87.56           H
ATOM    825 3HD1 LEU A  71      15.445  10.426 -17.216  1.00 87.56           H
ATOM    826  CD2 LEU A  71      13.706   8.761 -18.519  1.00 87.56           C
ATOM    827 1HD2 LEU A  71      14.063   7.793 -18.168  1.00 87.56           H
ATOM    828 2HD2 LEU A  71      12.787   8.624 -19.089  1.00 87.56           H
ATOM    829 3HD2 LEU A  71      14.464   9.219 -19.154  1.00 87.56           H
ATOM    830  HN  LEU A  71      10.452   8.223 -15.082  1.00 87.56           H
ATOM    831  N   VAL A  72      10.282   7.507 -18.208  1.00 82.27           N
ATOM    832  CA  VAL A  72       9.963   6.854 -19.466  1.00 82.27           C
ATOM    833  C   VAL A  72       8.639   7.403 -20.000  1.00 82.27           C
ATOM    834  O   VAL A  72       8.489   7.612 -21.203  1.00 82.27           O
ATOM    835  HA  VAL A  72      10.755   7.099 -20.174  1.00 82.27           H
ATOM    836  CB  VAL A  72       9.949   5.335 -19.278  1.00 82.27           C
ATOM    837  HB  VAL A  72       9.257   5.105 -18.468  1.00 82.27           H
ATOM    838  CG1 VAL A  72       9.446   4.631 -20.540  1.00 82.27           C
ATOM    839 1HG1 VAL A  72       8.433   4.966 -20.763  1.00 82.27           H
ATOM    840 2HG1 VAL A  72      10.101   4.874 -21.377  1.00 82.27           H
ATOM    841 3HG1 VAL A  72       9.445   3.553 -20.379  1.00 82.27           H
ATOM    842  CG2 VAL A  72      11.332   4.819 -18.877  1.00 82.27           C
ATOM    843 1HG2 VAL A  72      12.053   5.068 -19.656  1.00 82.27           H
ATOM    844 2HG2 VAL A  72      11.635   5.285 -17.939  1.00 82.27           H
ATOM    845 3HG2 VAL A  72      11.293   3.737 -18.750  1.00 82.27           H
ATOM    846  HN  VAL A  72      10.304   6.903 -17.412  1.00 82.27           H
ATOM    847  N   TYR A  73       7.711   7.620 -19.079  1.00 82.79           N
ATOM    848  CA  TYR A  73       6.413   8.165 -19.438  1.00 82.79           C
ATOM    849  C   TYR A  73       6.558   9.538 -20.098  1.00 82.79           C
ATOM    850  O   TYR A  73       5.862   9.843 -21.065  1.00 82.79           O
ATOM    851  HA  TYR A  73       5.944   7.479 -20.144  1.00 82.79           H
ATOM    852  CB  TYR A  73       5.644   8.322 -18.125  1.00 82.79           C
ATOM    853 1HB  TYR A  73       5.612   7.359 -17.617  1.00 82.79           H
ATOM    854 2HB  TYR A  73       6.189   9.007 -17.476  1.00 82.79           H
ATOM    855  CG  TYR A  73       4.214   8.838 -18.300  1.00 82.79           C
ATOM    856  CD1 TYR A  73       3.978  10.194 -18.407  1.00 82.79           C
ATOM    857  HD1 TYR A  73       4.810  10.897 -18.367  1.00 82.79           H
ATOM    858  CD2 TYR A  73       3.160   7.948 -18.350  1.00 82.79           C
ATOM    859  HD2 TYR A  73       3.347   6.877 -18.266  1.00 82.79           H
ATOM    860  CE1 TYR A  73       2.632  10.679 -18.571  1.00 82.79           C
ATOM    861  HE1 TYR A  73       2.431  11.747 -18.657  1.00 82.79           H
ATOM    862  CE2 TYR A  73       1.815   8.434 -18.515  1.00 82.79           C
ATOM    863  HE2 TYR A  73       0.974   7.742 -18.556  1.00 82.79           H
ATOM    864  CZ  TYR A  73       1.617   9.775 -18.617  1.00 82.79           C
ATOM    865  OH  TYR A  73       0.346  10.234 -18.772  1.00 82.79           O
ATOM    866  HH  TYR A  73      -0.276   9.468 -18.938  1.00 82.79           H
ATOM    867  HN  TYR A  73       7.835   7.431 -18.105  1.00 82.79           H
ATOM    868  N   TRP A  74       7.468  10.330 -19.549  1.00 83.36           N
ATOM    869  CA  TRP A  74       7.601  11.716 -19.963  1.00 83.36           C
ATOM    870  C   TRP A  74       8.196  11.734 -21.372  1.00 83.36           C
ATOM    871  O   TRP A  74       7.660  12.386 -22.267  1.00 83.36           O
ATOM    872  HA  TRP A  74       6.605  12.158 -19.973  1.00 83.36           H
ATOM    873  CB  TRP A  74       8.432  12.512 -18.954  1.00 83.36           C
ATOM    874 1HB  TRP A  74       8.218  12.142 -17.951  1.00 83.36           H
ATOM    875 2HB  TRP A  74       9.489  12.328 -19.143  1.00 83.36           H
ATOM    876  CG  TRP A  74       8.177  14.020 -18.990  1.00 83.36           C
ATOM    877  CD1 TRP A  74       8.646  14.915 -19.870  1.00 83.36           C
ATOM    878  HD1 TRP A  74       9.297  14.668 -20.708  1.00 83.36           H
ATOM    879  CD2 TRP A  74       7.368  14.778 -18.066  1.00 83.36           C
ATOM    880  NE1 TRP A  74       8.201  16.189 -19.582  1.00 83.36           N
ATOM    881  HE1 TRP A  74       8.415  17.021 -20.094  1.00 83.36           H
ATOM    882  CE2 TRP A  74       7.399  16.103 -18.450  1.00 83.36           C
ATOM    883  CE3 TRP A  74       6.634  14.358 -16.943  1.00 83.36           C
ATOM    884  HE3 TRP A  74       6.594  13.318 -16.619  1.00 83.36           H
ATOM    885  CZ2 TRP A  74       6.716  17.116 -17.766  1.00 83.36           C
ATOM    886  HZ2 TRP A  74       6.756  18.156 -18.089  1.00 83.36           H
ATOM    887  CZ3 TRP A  74       5.957  15.382 -16.269  1.00 83.36           C
ATOM    888  HZ3 TRP A  74       5.373  15.110 -15.390  1.00 83.36           H
ATOM    889  CH2 TRP A  74       5.978  16.720 -16.643  1.00 83.36           C
ATOM    890  HH2 TRP A  74       5.423  17.459 -16.065  1.00 83.36           H
ATOM    891  HN  TRP A  74       8.105  10.039 -18.835  1.00 83.36           H
ATOM    892  N   TYR A  75       9.295  11.010 -21.526  1.00 75.95           N
ATOM    893  CA  TYR A  75      10.093  11.110 -22.736  1.00 75.95           C
ATOM    894  C   TYR A  75       9.528  10.216 -23.841  1.00 75.95           C
ATOM    895  O   TYR A  75       9.928  10.325 -24.999  1.00 75.95           O
ATOM    896  HA  TYR A  75      10.070  12.147 -23.070  1.00 75.95           H
ATOM    897  CB  TYR A  75      11.491  10.613 -22.360  1.00 75.95           C
ATOM    898 1HB  TYR A  75      11.395   9.726 -21.734  1.00 75.95           H
ATOM    899 2HB  TYR A  75      12.013  10.308 -23.267  1.00 75.95           H
ATOM    900  CG  TYR A  75      12.342  11.650 -21.624  1.00 75.95           C
ATOM    901  CD1 TYR A  75      12.942  12.675 -22.327  1.00 75.95           C
ATOM    902  HD1 TYR A  75      12.810  12.746 -23.406  1.00 75.95           H
ATOM    903  CD2 TYR A  75      12.510  11.559 -20.257  1.00 75.95           C
ATOM    904  HD2 TYR A  75      12.037  10.750 -19.702  1.00 75.95           H
ATOM    905  CE1 TYR A  75      13.744  13.650 -21.634  1.00 75.95           C
ATOM    906  HE1 TYR A  75      14.223  14.465 -22.177  1.00 75.95           H
ATOM    907  CE2 TYR A  75      13.312  12.535 -19.564  1.00 75.95           C
ATOM    908  HE2 TYR A  75      13.453  12.475 -18.485  1.00 75.95           H
ATOM    909  CZ  TYR A  75      13.889  13.532 -20.287  1.00 75.95           C
ATOM    910  OH  TYR A  75      14.645  14.453 -19.632  1.00 75.95           O
ATOM    911  HH  TYR A  75      14.996  15.130 -20.280  1.00 75.95           H
ATOM    912  HN  TYR A  75       9.640  10.366 -20.843  1.00 75.95           H
ATOM    913  N   CYS A  76       8.605   9.351 -23.445  1.00 68.47           N
ATOM    914  CA  CYS A  76       7.937   8.481 -24.397  1.00 68.47           C
ATOM    915  C   CYS A  76       7.030   9.341 -25.280  1.00 68.47           C
ATOM    916  O   CYS A  76       6.036   9.889 -24.806  1.00 68.47           O
ATOM    917  HA  CYS A  76       8.719   8.008 -24.991  1.00 68.47           H
ATOM    918  CB  CYS A  76       7.160   7.365 -23.696  1.00 68.47           C
ATOM    919 1HB  CYS A  76       7.823   6.810 -23.032  1.00 68.47           H
ATOM    920 2HB  CYS A  76       6.373   7.794 -23.074  1.00 68.47           H
ATOM    921  SG  CYS A  76       6.429   6.236 -24.936  1.00 68.47           S
ATOM    922  HG  CYS A  76       7.584   5.849 -25.470  1.00 68.47           H
ATOM    923  HN  CYS A  76       8.313   9.241 -22.495  1.00 68.47           H
ATOM    924  N   THR A  77       7.404   9.431 -26.548  1.00 60.20           N
ATOM    925  CA  THR A  77       6.697  10.295 -27.477  1.00 60.20           C
ATOM    926  C   THR A  77       5.407   9.624 -27.953  1.00 60.20           C
ATOM    927  O   THR A  77       4.648  10.208 -28.725  1.00 60.20           O
ATOM    928  HA  THR A  77       6.408  11.204 -26.949  1.00 60.20           H
ATOM    929  CB  THR A  77       7.655  10.648 -28.617  1.00 60.20           C
ATOM    930  HB  THR A  77       7.175  11.311 -29.337  1.00 60.20           H
ATOM    931  OG1 THR A  77       8.070   9.384 -29.126  1.00 60.20           O
ATOM    932  HG1 THR A  77       8.482   9.498 -30.030  1.00 60.20           H
ATOM    933  CG2 THR A  77       8.949  11.291 -28.115  1.00 60.20           C
ATOM    934 1HG2 THR A  77       9.463  10.600 -27.447  1.00 60.20           H
ATOM    935 2HG2 THR A  77       8.714  12.210 -27.577  1.00 60.20           H
ATOM    936 3HG2 THR A  77       9.593  11.522 -28.964  1.00 60.20           H
ATOM    937  HN  THR A  77       8.174   8.928 -26.941  1.00 60.20           H
ATOM    938  N   ARG A  78       5.200   8.406 -27.474  1.00 64.12           N
ATOM    939  CA  ARG A  78       4.052   7.621 -27.896  1.00 64.12           C
ATOM    940  C   ARG A  78       2.770   8.183 -27.279  1.00 64.12           C
ATOM    941  O   ARG A  78       2.791   8.711 -26.169  1.00 64.12           O
ATOM    942  HA  ARG A  78       4.037   7.711 -28.982  1.00 64.12           H
ATOM    943  CB  ARG A  78       4.207   6.155 -27.487  1.00 64.12           C
ATOM    944 1HB  ARG A  78       3.651   5.521 -28.178  1.00 64.12           H
ATOM    945 2HB  ARG A  78       5.255   5.862 -27.560  1.00 64.12           H
ATOM    946  CG  ARG A  78       3.705   5.928 -26.060  1.00 64.12           C
ATOM    947 1HG  ARG A  78       4.216   6.608 -25.379  1.00 64.12           H
ATOM    948 2HG  ARG A  78       2.642   6.158 -26.004  1.00 64.12           H
ATOM    949  CD  ARG A  78       3.943   4.482 -25.619  1.00 64.12           C
ATOM    950 1HD  ARG A  78       3.412   3.799 -26.281  1.00 64.12           H
ATOM    951 2HD  ARG A  78       5.003   4.240 -25.695  1.00 64.12           H
ATOM    952  NE  ARG A  78       3.482   4.296 -24.225  1.00 64.12           N
ATOM    953  HE  ARG A  78       3.227   5.110 -23.703  1.00 64.12           H
ATOM    954  CZ  ARG A  78       3.383   3.104 -23.620  1.00 64.12           C
ATOM    955  NH1 ARG A  78       3.710   1.981 -24.272  1.00 64.12           N
ATOM    956 1HH1 ARG A  78       4.031   2.027 -25.218  1.00 64.12           H
ATOM    957 2HH1 ARG A  78       3.634   1.096 -23.812  1.00 64.12           H
ATOM    958  NH2 ARG A  78       2.952   3.054 -22.352  1.00 64.12           N
ATOM    959 1HH2 ARG A  78       2.873   2.173 -21.885  1.00 64.12           H
ATOM    960 2HH2 ARG A  78       2.710   3.897 -21.872  1.00 64.12           H
ATOM    961  HN  ARG A  78       5.799   7.956 -26.811  1.00 64.12           H
ATOM    962  N   VAL A  79       1.683   8.049 -28.026  1.00 68.36           N
ATOM    963  CA  VAL A  79       0.371   8.398 -27.508  1.00 68.36           C
ATOM    964  C   VAL A  79       0.124   7.640 -26.203  1.00 68.36           C
ATOM    965  O   VAL A  79       0.289   6.422 -26.148  1.00 68.36           O
ATOM    966  HA  VAL A  79       0.375   9.468 -27.297  1.00 68.36           H
ATOM    967  CB  VAL A  79      -0.698   8.128 -28.568  1.00 68.36           C
ATOM    968  HB  VAL A  79      -0.803   7.048 -28.672  1.00 68.36           H
ATOM    969  CG1 VAL A  79      -2.053   8.692 -28.136  1.00 68.36           C
ATOM    970 1HG1 VAL A  79      -2.361   8.222 -27.202  1.00 68.36           H
ATOM    971 2HG1 VAL A  79      -1.969   9.769 -27.991  1.00 68.36           H
ATOM    972 3HG1 VAL A  79      -2.795   8.486 -28.907  1.00 68.36           H
ATOM    973  CG2 VAL A  79      -0.278   8.692 -29.927  1.00 68.36           C
ATOM    974 1HG2 VAL A  79      -0.132   9.769 -29.845  1.00 68.36           H
ATOM    975 2HG2 VAL A  79       0.654   8.222 -30.243  1.00 68.36           H
ATOM    976 3HG2 VAL A  79      -1.056   8.486 -30.662  1.00 68.36           H
ATOM    977  HN  VAL A  79       1.690   7.709 -28.966  1.00 68.36           H
ATOM    978  N   LYS A  80      -0.267   8.391 -25.184  1.00 77.10           N
ATOM    979  CA  LYS A  80      -0.525   7.807 -23.879  1.00 77.10           C
ATOM    980  C   LYS A  80      -1.808   6.975 -23.943  1.00 77.10           C
ATOM    981  O   LYS A  80      -2.641   7.179 -24.825  1.00 77.10           O
ATOM    982  HA  LYS A  80       0.306   7.141 -23.648  1.00 77.10           H
ATOM    983  CB  LYS A  80      -0.549   8.892 -22.801  1.00 77.10           C
ATOM    984 1HB  LYS A  80      -1.453   9.493 -22.904  1.00 77.10           H
ATOM    985 2HB  LYS A  80      -0.586   8.430 -21.815  1.00 77.10           H
ATOM    986  CG  LYS A  80       0.683   9.793 -22.903  1.00 77.10           C
ATOM    987 1HG  LYS A  80       0.662  10.339 -23.846  1.00 77.10           H
ATOM    988 2HG  LYS A  80       0.662  10.535 -22.104  1.00 77.10           H
ATOM    989  CD  LYS A  80       1.971   8.973 -22.811  1.00 77.10           C
ATOM    990 1HD  LYS A  80       1.919   8.303 -21.952  1.00 77.10           H
ATOM    991 2HD  LYS A  80       2.072   8.347 -23.697  1.00 77.10           H
ATOM    992  CE  LYS A  80       3.194   9.884 -22.681  1.00 77.10           C
ATOM    993 1HE  LYS A  80       3.115  10.710 -23.387  1.00 77.10           H
ATOM    994 2HE  LYS A  80       3.225  10.320 -21.683  1.00 77.10           H
ATOM    995  NZ  LYS A  80       4.437   9.122 -22.936  1.00 77.10           N
ATOM    996 1HZ  LYS A  80       5.238   9.691 -22.687  1.00 77.10           H
ATOM    997 2HZ  LYS A  80       4.436   8.276 -22.377  1.00 77.10           H
ATOM    998 3HZ  LYS A  80       4.488   8.878 -23.919  1.00 77.10           H
ATOM    999  HN  LYS A  80      -0.406   9.380 -25.239  1.00 77.10           H
ATOM   1000  N   THR A  81      -1.927   6.056 -22.996  1.00 79.04           N
ATOM   1001  CA  THR A  81      -3.169   5.323 -22.817  1.00 79.04           C
ATOM   1002  C   THR A  81      -3.705   5.521 -21.398  1.00 79.04           C
ATOM   1003  O   THR A  81      -3.009   6.057 -20.537  1.00 79.04           O
ATOM   1004  HA  THR A  81      -3.912   5.734 -23.500  1.00 79.04           H
ATOM   1005  CB  THR A  81      -2.907   3.857 -23.168  1.00 79.04           C
ATOM   1006  HB  THR A  81      -3.837   3.287 -23.177  1.00 79.04           H
ATOM   1007  OG1 THR A  81      -1.938   3.438 -22.212  1.00 79.04           O
ATOM   1008  HG1 THR A  81      -1.027   3.737 -22.495  1.00 79.04           H
ATOM   1009  CG2 THR A  81      -2.197   3.695 -24.514  1.00 79.04           C
ATOM   1010 1HG2 THR A  81      -1.237   4.209 -24.482  1.00 79.04           H
ATOM   1011 2HG2 THR A  81      -2.813   4.125 -25.304  1.00 79.04           H
ATOM   1012 3HG2 THR A  81      -2.036   2.636 -24.715  1.00 79.04           H
ATOM   1013  HN  THR A  81      -1.195   5.810 -22.361  1.00 79.04           H
ATOM   1014  N   MET A  82      -4.937   5.078 -21.197  1.00 82.97           N
ATOM   1015  CA  MET A  82      -5.541   5.117 -19.877  1.00 82.97           C
ATOM   1016  C   MET A  82      -4.696   4.342 -18.864  1.00 82.97           C
ATOM   1017  O   MET A  82      -4.460   4.817 -17.754  1.00 82.97           O
ATOM   1018  HA  MET A  82      -5.575   6.171 -19.601  1.00 82.97           H
ATOM   1019  CB  MET A  82      -6.946   4.513 -19.939  1.00 82.97           C
ATOM   1020 1HB  MET A  82      -7.615   5.194 -20.464  1.00 82.97           H
ATOM   1021 2HB  MET A  82      -6.921   3.586 -20.511  1.00 82.97           H
ATOM   1022  CG  MET A  82      -7.487   4.238 -18.535  1.00 82.97           C
ATOM   1023 1HG  MET A  82      -6.876   3.482 -18.042  1.00 82.97           H
ATOM   1024 2HG  MET A  82      -7.426   5.142 -17.929  1.00 82.97           H
ATOM   1025  SD  MET A  82      -9.181   3.684 -18.631  1.00 82.97           S
ATOM   1026  CE  MET A  82      -9.974   5.198 -19.146  1.00 82.97           C
ATOM   1027 1HE  MET A  82      -9.803   5.970 -18.396  1.00 82.97           H
ATOM   1028 2HE  MET A  82      -9.558   5.520 -20.100  1.00 82.97           H
ATOM   1029 3HE  MET A  82     -11.045   5.028 -19.255  1.00 82.97           H
ATOM   1030  HN  MET A  82      -5.519   4.698 -21.917  1.00 82.97           H
ATOM   1031  N   THR A  83      -4.264   3.162 -19.282  1.00 82.52           N
ATOM   1032  CA  THR A  83      -3.385   2.351 -18.457  1.00 82.52           C
ATOM   1033  C   THR A  83      -2.153   3.157 -18.038  1.00 82.52           C
ATOM   1034  O   THR A  83      -1.736   3.103 -16.883  1.00 82.52           O
ATOM   1035  HA  THR A  83      -3.919   2.085 -17.544  1.00 82.52           H
ATOM   1036  CB  THR A  83      -3.043   1.080 -19.237  1.00 82.52           C
ATOM   1037  HB  THR A  83      -2.524   1.321 -20.165  1.00 82.52           H
ATOM   1038  OG1 THR A  83      -4.295   0.417 -19.387  1.00 82.52           O
ATOM   1039  HG1 THR A  83      -5.041   1.031 -19.127  1.00 82.52           H
ATOM   1040  CG2 THR A  83      -2.198   0.101 -18.420  1.00 82.52           C
ATOM   1041 1HG2 THR A  83      -2.746  -0.192 -17.524  1.00 82.52           H
ATOM   1042 2HG2 THR A  83      -1.262   0.580 -18.132  1.00 82.52           H
ATOM   1043 3HG2 THR A  83      -1.984  -0.784 -19.020  1.00 82.52           H
ATOM   1044  HN  THR A  83      -4.504   2.759 -20.166  1.00 82.52           H
ATOM   1045  N   ASP A  84      -1.607   3.885 -19.001  1.00 83.05           N
ATOM   1046  CA  ASP A  84      -0.383   4.634 -18.770  1.00 83.05           C
ATOM   1047  C   ASP A  84      -0.633   5.690 -17.692  1.00 83.05           C
ATOM   1048  O   ASP A  84       0.240   5.961 -16.869  1.00 83.05           O
ATOM   1049  HA  ASP A  84       0.353   3.891 -18.463  1.00 83.05           H
ATOM   1050  CB  ASP A  84       0.070   5.354 -20.041  1.00 83.05           C
ATOM   1051 1HB  ASP A  84      -0.706   6.045 -20.369  1.00 83.05           H
ATOM   1052 2HB  ASP A  84       0.958   5.949 -19.829  1.00 83.05           H
ATOM   1053  CG  ASP A  84       0.375   4.354 -21.159  1.00 83.05           C
ATOM   1054  OD1 ASP A  84       0.989   3.314 -20.837  1.00 83.05           O
ATOM   1055  OD2 ASP A  84      -0.014   4.652 -22.309  1.00 83.05           O
ATOM   1056  HN  ASP A  84      -1.985   3.968 -19.923  1.00 83.05           H
ATOM   1057  N   MET A  85      -1.829   6.259 -17.731  1.00 88.32           N
ATOM   1058  CA  MET A  85      -2.198   7.293 -16.780  1.00 88.32           C
ATOM   1059  C   MET A  85      -2.220   6.743 -15.352  1.00 88.32           C
ATOM   1060  O   MET A  85      -1.727   7.387 -14.427  1.00 88.32           O
ATOM   1061  HA  MET A  85      -1.429   8.061 -16.869  1.00 88.32           H
ATOM   1062  CB  MET A  85      -3.579   7.846 -17.136  1.00 88.32           C
ATOM   1063 1HB  MET A  85      -3.600   8.134 -18.188  1.00 88.32           H
ATOM   1064 2HB  MET A  85      -4.331   7.068 -17.004  1.00 88.32           H
ATOM   1065  CG  MET A  85      -3.928   9.054 -16.265  1.00 88.32           C
ATOM   1066 1HG  MET A  85      -4.919   9.426 -16.524  1.00 88.32           H
ATOM   1067 2HG  MET A  85      -3.962   8.759 -15.216  1.00 88.32           H
ATOM   1068  SD  MET A  85      -2.715  10.344 -16.495  1.00 88.32           S
ATOM   1069  CE  MET A  85      -3.110  10.847 -18.162  1.00 88.32           C
ATOM   1070 1HE  MET A  85      -2.988   9.999 -18.836  1.00 88.32           H
ATOM   1071 2HE  MET A  85      -4.141  11.197 -18.201  1.00 88.32           H
ATOM   1072 3HE  MET A  85      -2.441  11.652 -18.466  1.00 88.32           H
ATOM   1073  HN  MET A  85      -2.539   6.023 -18.395  1.00 88.32           H
ATOM   1074  N   PHE A  86      -2.798   5.559 -15.218  1.00 89.54           N
ATOM   1075  CA  PHE A  86      -2.896   4.917 -13.918  1.00 89.54           C
ATOM   1076  C   PHE A  86      -1.518   4.481 -13.417  1.00 89.54           C
ATOM   1077  O   PHE A  86      -1.230   4.573 -12.224  1.00 89.54           O
ATOM   1078  HA  PHE A  86      -3.318   5.647 -13.228  1.00 89.54           H
ATOM   1079  CB  PHE A  86      -3.776   3.678 -14.096  1.00 89.54           C
ATOM   1080 1HB  PHE A  86      -3.340   3.043 -14.867  1.00 89.54           H
ATOM   1081 2HB  PHE A  86      -3.770   3.104 -13.169  1.00 89.54           H
ATOM   1082  CG  PHE A  86      -5.225   3.992 -14.474  1.00 89.54           C
ATOM   1083  CD1 PHE A  86      -5.839   5.090 -13.958  1.00 89.54           C
ATOM   1084  HD1 PHE A  86      -5.300   5.746 -13.274  1.00 89.54           H
ATOM   1085  CD2 PHE A  86      -5.898   3.174 -15.327  1.00 89.54           C
ATOM   1086  HD2 PHE A  86      -5.406   2.294 -15.740  1.00 89.54           H
ATOM   1087  CE1 PHE A  86      -7.184   5.382 -14.309  1.00 89.54           C
ATOM   1088  HE1 PHE A  86      -7.676   6.262 -13.895  1.00 89.54           H
ATOM   1089  CE2 PHE A  86      -7.243   3.466 -15.678  1.00 89.54           C
ATOM   1090  HE2 PHE A  86      -7.782   2.810 -16.361  1.00 89.54           H
ATOM   1091  CZ  PHE A  86      -7.857   4.564 -15.161  1.00 89.54           C
ATOM   1092  HZ  PHE A  86      -8.889   4.788 -15.431  1.00 89.54           H
ATOM   1093  HN  PHE A  86      -3.195   5.040 -15.976  1.00 89.54           H
ATOM   1094  N   LEU A  87      -0.703   4.016 -14.352  1.00 87.69           N
ATOM   1095  CA  LEU A  87       0.634   3.556 -14.018  1.00 87.69           C
ATOM   1096  C   LEU A  87       1.466   4.739 -13.518  1.00 87.69           C
ATOM   1097  O   LEU A  87       2.292   4.585 -12.620  1.00 87.69           O
ATOM   1098  HA  LEU A  87       0.538   2.834 -13.207  1.00 87.69           H
ATOM   1099  CB  LEU A  87       1.260   2.822 -15.206  1.00 87.69           C
ATOM   1100 1HB  LEU A  87       1.179   3.460 -16.086  1.00 87.69           H
ATOM   1101 2HB  LEU A  87       2.324   2.690 -15.006  1.00 87.69           H
ATOM   1102  CG  LEU A  87       0.659   1.456 -15.543  1.00 87.69           C
ATOM   1103  HG  LEU A  87      -0.391   1.599 -15.799  1.00 87.69           H
ATOM   1104  CD1 LEU A  87       1.343   0.843 -16.767  1.00 87.69           C
ATOM   1105 1HD1 LEU A  87       1.214   1.504 -17.624  1.00 87.69           H
ATOM   1106 2HD1 LEU A  87       2.406   0.717 -16.563  1.00 87.69           H
ATOM   1107 3HD1 LEU A  87       0.896  -0.127 -16.985  1.00 87.69           H
ATOM   1108  CD2 LEU A  87       0.706   0.523 -14.332  1.00 87.69           C
ATOM   1109 1HD2 LEU A  87       1.741   0.382 -14.022  1.00 87.69           H
ATOM   1110 2HD2 LEU A  87       0.138   0.962 -13.512  1.00 87.69           H
ATOM   1111 3HD2 LEU A  87       0.272  -0.441 -14.600  1.00 87.69           H
ATOM   1112  HN  LEU A  87      -0.943   3.952 -15.321  1.00 87.69           H
ATOM   1113  N   LEU A  88       1.219   5.892 -14.122  1.00 89.88           N
ATOM   1114  CA  LEU A  88       1.897   7.111 -13.713  1.00 89.88           C
ATOM   1115  C   LEU A  88       1.546   7.421 -12.257  1.00 89.88           C
ATOM   1116  O   LEU A  88       2.434   7.628 -11.431  1.00 89.88           O
ATOM   1117  HA  LEU A  88       2.969   6.925 -13.778  1.00 89.88           H
ATOM   1118  CB  LEU A  88       1.576   8.252 -14.680  1.00 89.88           C
ATOM   1119 1HB  LEU A  88       1.980   7.997 -15.660  1.00 89.88           H
ATOM   1120 2HB  LEU A  88       0.493   8.316 -14.789  1.00 89.88           H
ATOM   1121  CG  LEU A  88       2.103   9.633 -14.286  1.00 89.88           C
ATOM   1122  HG  LEU A  88       1.772   9.848 -13.269  1.00 89.88           H
ATOM   1123  CD1 LEU A  88       3.632   9.655 -14.278  1.00 89.88           C
ATOM   1124 1HD1 LEU A  88       4.002   8.922 -13.561  1.00 89.88           H
ATOM   1125 2HD1 LEU A  88       4.004   9.410 -15.273  1.00 89.88           H
ATOM   1126 3HD1 LEU A  88       3.980  10.648 -13.995  1.00 89.88           H
ATOM   1127  CD2 LEU A  88       1.519  10.721 -15.189  1.00 89.88           C
ATOM   1128 1HD2 LEU A  88       1.798  10.523 -16.224  1.00 89.88           H
ATOM   1129 2HD2 LEU A  88       0.432  10.723 -15.100  1.00 89.88           H
ATOM   1130 3HD2 LEU A  88       1.910  11.693 -14.887  1.00 89.88           H
ATOM   1131  HN  LEU A  88       0.570   6.002 -14.875  1.00 89.88           H
ATOM   1132  N   ASN A  89       0.249   7.444 -11.986  1.00 93.34           N
ATOM   1133  CA  ASN A  89      -0.234   7.831 -10.671  1.00 93.34           C
ATOM   1134  C   ASN A  89       0.206   6.786  -9.644  1.00 93.34           C
ATOM   1135  O   ASN A  89       0.435   7.113  -8.480  1.00 93.34           O
ATOM   1136  HA  ASN A  89       0.203   8.811 -10.482  1.00 93.34           H
ATOM   1137  CB  ASN A  89      -1.762   7.905 -10.646  1.00 93.34           C
ATOM   1138 1HB  ASN A  89      -2.179   7.079 -11.222  1.00 93.34           H
ATOM   1139 2HB  ASN A  89      -2.118   7.791  -9.622  1.00 93.34           H
ATOM   1140  CG  ASN A  89      -2.256   9.234 -11.219  1.00 93.34           C
ATOM   1141  OD1 ASN A  89      -2.524  10.186 -10.505  1.00 93.34           O
ATOM   1142  ND2 ASN A  89      -2.362   9.246 -12.545  1.00 93.34           N
ATOM   1143 1HD2 ASN A  89      -2.125   8.430 -13.072  1.00 93.34           H
ATOM   1144 2HD2 ASN A  89      -2.677  10.071 -13.014  1.00 93.34           H
ATOM   1145  HN  ASN A  89      -0.464   7.206 -12.645  1.00 93.34           H
ATOM   1146  N   LEU A  90       0.311   5.551 -10.111  1.00 91.38           N
ATOM   1147  CA  LEU A  90       0.737   4.460  -9.251  1.00 91.38           C
ATOM   1148  C   LEU A  90       2.169   4.717  -8.778  1.00 91.38           C
ATOM   1149  O   LEU A  90       2.470   4.577  -7.594  1.00 91.38           O
ATOM   1150  HA  LEU A  90       0.081   4.455  -8.380  1.00 91.38           H
ATOM   1151  CB  LEU A  90       0.556   3.116  -9.961  1.00 91.38           C
ATOM   1152 1HB  LEU A  90      -0.471   3.053 -10.321  1.00 91.38           H
ATOM   1153 2HB  LEU A  90       1.203   3.102 -10.839  1.00 91.38           H
ATOM   1154  CG  LEU A  90       0.852   1.870  -9.124  1.00 91.38           C
ATOM   1155  HG  LEU A  90       1.833   1.991  -8.666  1.00 91.38           H
ATOM   1156  CD1 LEU A  90      -0.162   1.720  -7.987  1.00 91.38           C
ATOM   1157 1HD1 LEU A  90      -0.113   2.596  -7.340  1.00 91.38           H
ATOM   1158 2HD1 LEU A  90      -1.165   1.632  -8.404  1.00 91.38           H
ATOM   1159 3HD1 LEU A  90       0.071   0.827  -7.408  1.00 91.38           H
ATOM   1160  CD2 LEU A  90       0.914   0.620 -10.005  1.00 91.38           C
ATOM   1161 1HD2 LEU A  90      -0.042   0.484 -10.510  1.00 91.38           H
ATOM   1162 2HD2 LEU A  90       1.704   0.738 -10.747  1.00 91.38           H
ATOM   1163 3HD2 LEU A  90       1.125  -0.251  -9.384  1.00 91.38           H
ATOM   1164  HN  LEU A  90       0.111   5.291 -11.055  1.00 91.38           H
ATOM   1165  N   ALA A  91       3.014   5.090  -9.728  1.00 92.86           N
ATOM   1166  CA  ALA A  91       4.417   5.322  -9.433  1.00 92.86           C
ATOM   1167  C   ALA A  91       4.544   6.520  -8.489  1.00 92.86           C
ATOM   1168  O   ALA A  91       5.398   6.530  -7.604  1.00 92.86           O
ATOM   1169  HA  ALA A  91       4.802   4.434  -8.932  1.00 92.86           H
ATOM   1170  CB  ALA A  91       5.188   5.524 -10.739  1.00 92.86           C
ATOM   1171 1HB  ALA A  91       5.090   4.634 -11.360  1.00 92.86           H
ATOM   1172 2HB  ALA A  91       4.782   6.385 -11.271  1.00 92.86           H
ATOM   1173 3HB  ALA A  91       6.240   5.698 -10.517  1.00 92.86           H
ATOM   1174  HN  ALA A  91       2.754   5.234 -10.683  1.00 92.86           H
ATOM   1175  N   ILE A  92       3.682   7.501  -8.711  1.00 94.49           N
ATOM   1176  CA  ILE A  92       3.690   8.703  -7.895  1.00 94.49           C
ATOM   1177  C   ILE A  92       3.323   8.338  -6.455  1.00 94.49           C
ATOM   1178  O   ILE A  92       3.980   8.779  -5.513  1.00 94.49           O
ATOM   1179  HA  ILE A  92       4.706   9.097  -7.903  1.00 94.49           H
ATOM   1180  CB  ILE A  92       2.784   9.773  -8.507  1.00 94.49           C
ATOM   1181  HB  ILE A  92       1.823   9.314  -8.742  1.00 94.49           H
ATOM   1182  CG1 ILE A  92       3.366  10.298  -9.821  1.00 94.49           C
ATOM   1183 1HG1 ILE A  92       4.251  10.900  -9.616  1.00 94.49           H
ATOM   1184 2HG1 ILE A  92       3.687   9.460 -10.441  1.00 94.49           H
ATOM   1185  CG2 ILE A  92       2.514  10.901  -7.509  1.00 94.49           C
ATOM   1186 1HG2 ILE A  92       2.025  10.494  -6.624  1.00 94.49           H
ATOM   1187 2HG2 ILE A  92       3.458  11.365  -7.221  1.00 94.49           H
ATOM   1188 3HG2 ILE A  92       1.868  11.648  -7.970  1.00 94.49           H
ATOM   1189  CD1 ILE A  92       2.337  11.136 -10.581  1.00 94.49           C
ATOM   1190 1HD1 ILE A  92       1.464  10.524 -10.806  1.00 94.49           H
ATOM   1191 2HD1 ILE A  92       2.036  11.986  -9.968  1.00 94.49           H
ATOM   1192 3HD1 ILE A  92       2.777  11.497 -11.511  1.00 94.49           H
ATOM   1193  HN  ILE A  92       2.989   7.484  -9.432  1.00 94.49           H
ATOM   1194  N   ALA A  93       2.276   7.537  -6.329  1.00 94.62           N
ATOM   1195  CA  ALA A  93       1.777   7.157  -5.018  1.00 94.62           C
ATOM   1196  C   ALA A  93       2.877   6.416  -4.254  1.00 94.62           C
ATOM   1197  O   ALA A  93       3.073   6.647  -3.062  1.00 94.62           O
ATOM   1198  HA  ALA A  93       1.525   8.071  -4.481  1.00 94.62           H
ATOM   1199  CB  ALA A  93       0.510   6.314  -5.179  1.00 94.62           C
ATOM   1200 1HB  ALA A  93      -0.249   6.896  -5.701  1.00 94.62           H
ATOM   1201 2HB  ALA A  93       0.740   5.417  -5.754  1.00 94.62           H
ATOM   1202 3HB  ALA A  93       0.136   6.029  -4.195  1.00 94.62           H
ATOM   1203  HN  ALA A  93       1.771   7.151  -7.102  1.00 94.62           H
ATOM   1204  N   ASP A  94       3.566   5.541  -4.972  1.00 94.15           N
ATOM   1205  CA  ASP A  94       4.619   4.743  -4.369  1.00 94.15           C
ATOM   1206  C   ASP A  94       5.738   5.667  -3.884  1.00 94.15           C
ATOM   1207  O   ASP A  94       6.234   5.514  -2.768  1.00 94.15           O
ATOM   1208  HA  ASP A  94       4.139   4.205  -3.552  1.00 94.15           H
ATOM   1209  CB  ASP A  94       5.219   3.767  -5.383  1.00 94.15           C
ATOM   1210 1HB  ASP A  94       5.384   4.277  -6.332  1.00 94.15           H
ATOM   1211 2HB  ASP A  94       6.193   3.425  -5.032  1.00 94.15           H
ATOM   1212  CG  ASP A  94       4.297   2.565  -5.598  1.00 94.15           C
ATOM   1213  OD1 ASP A  94       3.629   2.180  -4.615  1.00 94.15           O
ATOM   1214  OD2 ASP A  94       4.282   2.058  -6.741  1.00 94.15           O
ATOM   1215  HN  ASP A  94       3.414   5.374  -5.947  1.00 94.15           H
ATOM   1216  N   LEU A  95       6.104   6.605  -4.745  1.00 95.44           N
ATOM   1217  CA  LEU A  95       7.200   7.510  -4.446  1.00 95.44           C
ATOM   1218  C   LEU A  95       6.887   8.275  -3.158  1.00 95.44           C
ATOM   1219  O   LEU A  95       7.751   8.423  -2.295  1.00 95.44           O
ATOM   1220  HA  LEU A  95       8.089   6.902  -4.279  1.00 95.44           H
ATOM   1221  CB  LEU A  95       7.490   8.416  -5.644  1.00 95.44           C
ATOM   1222 1HB  LEU A  95       6.539   8.749  -6.061  1.00 95.44           H
ATOM   1223 2HB  LEU A  95       8.009   9.305  -5.286  1.00 95.44           H
ATOM   1224  CG  LEU A  95       8.319   7.794  -6.770  1.00 95.44           C
ATOM   1225  HG  LEU A  95       7.771   6.938  -7.164  1.00 95.44           H
ATOM   1226  CD1 LEU A  95       8.504   8.782  -7.924  1.00 95.44           C
ATOM   1227 1HD1 LEU A  95       7.529   9.063  -8.322  1.00 95.44           H
ATOM   1228 2HD1 LEU A  95       9.019   9.672  -7.561  1.00 95.44           H
ATOM   1229 3HD1 LEU A  95       9.097   8.315  -8.710  1.00 95.44           H
ATOM   1230  CD2 LEU A  95       9.656   7.272  -6.242  1.00 95.44           C
ATOM   1231 1HD2 LEU A  95      10.221   8.095  -5.806  1.00 95.44           H
ATOM   1232 2HD2 LEU A  95       9.475   6.512  -5.482  1.00 95.44           H
ATOM   1233 3HD2 LEU A  95      10.225   6.835  -7.063  1.00 95.44           H
ATOM   1234  HN  LEU A  95       5.665   6.751  -5.632  1.00 95.44           H
ATOM   1235  N   LEU A  96       5.650   8.741  -3.070  1.00 94.94           N
ATOM   1236  CA  LEU A  96       5.243   9.577  -1.954  1.00 94.94           C
ATOM   1237  C   LEU A  96       5.457   8.814  -0.645  1.00 94.94           C
ATOM   1238  O   LEU A  96       5.880   9.395   0.353  1.00 94.94           O
ATOM   1239  HA  LEU A  96       5.889  10.455  -1.952  1.00 94.94           H
ATOM   1240  CB  LEU A  96       3.808  10.072  -2.150  1.00 94.94           C
ATOM   1241 1HB  LEU A  96       3.184   9.218  -2.415  1.00 94.94           H
ATOM   1242 2HB  LEU A  96       3.442  10.451  -1.196  1.00 94.94           H
ATOM   1243  CG  LEU A  96       3.612  11.159  -3.209  1.00 94.94           C
ATOM   1244  HG  LEU A  96       3.906  10.751  -4.176  1.00 94.94           H
ATOM   1245  CD1 LEU A  96       2.140  11.560  -3.317  1.00 94.94           C
ATOM   1246 1HD1 LEU A  96       1.545  10.690  -3.595  1.00 94.94           H
ATOM   1247 2HD1 LEU A  96       1.796  11.942  -2.355  1.00 94.94           H
ATOM   1248 3HD1 LEU A  96       2.029  12.334  -4.076  1.00 94.94           H
ATOM   1249  CD2 LEU A  96       4.516  12.362  -2.933  1.00 94.94           C
ATOM   1250 1HD2 LEU A  96       4.276  12.780  -1.955  1.00 94.94           H
ATOM   1251 2HD2 LEU A  96       5.558  12.045  -2.947  1.00 94.94           H
ATOM   1252 3HD2 LEU A  96       4.356  13.120  -3.700  1.00 94.94           H
ATOM   1253  HN  LEU A  96       4.934   8.555  -3.743  1.00 94.94           H
ATOM   1254  N   PHE A  97       5.155   7.525  -0.693  1.00 95.81           N
ATOM   1255  CA  PHE A  97       5.295   6.680   0.481  1.00 95.81           C
ATOM   1256  C   PHE A  97       6.768   6.400   0.783  1.00 95.81           C
ATOM   1257  O   PHE A  97       7.206   6.524   1.926  1.00 95.81           O
ATOM   1258  HA  PHE A  97       4.849   7.215   1.319  1.00 95.81           H
ATOM   1259  CB  PHE A  97       4.591   5.358   0.166  1.00 95.81           C
ATOM   1260 1HB  PHE A  97       3.514   5.526   0.152  1.00 95.81           H
ATOM   1261 2HB  PHE A  97       4.876   5.036  -0.835  1.00 95.81           H
ATOM   1262  CG  PHE A  97       4.904   4.236   1.157  1.00 95.81           C
ATOM   1263  CD1 PHE A  97       5.490   3.088   0.722  1.00 95.81           C
ATOM   1264  HD1 PHE A  97       5.737   2.969  -0.333  1.00 95.81           H
ATOM   1265  CD2 PHE A  97       4.597   4.385   2.474  1.00 95.81           C
ATOM   1266  HD2 PHE A  97       4.127   5.305   2.823  1.00 95.81           H
ATOM   1267  CE1 PHE A  97       5.781   2.046   1.642  1.00 95.81           C
ATOM   1268  HE1 PHE A  97       6.250   1.126   1.292  1.00 95.81           H
ATOM   1269  CE2 PHE A  97       4.888   3.343   3.393  1.00 95.81           C
ATOM   1270  HE2 PHE A  97       4.641   3.462   4.448  1.00 95.81           H
ATOM   1271  CZ  PHE A  97       5.473   2.195   2.958  1.00 95.81           C
ATOM   1272  HZ  PHE A  97       5.697   1.396   3.664  1.00 95.81           H
ATOM   1273  HN  PHE A  97       4.821   7.059  -1.512  1.00 95.81           H
ATOM   1274  N   LEU A  98       7.493   6.028  -0.262  1.00 95.46           N
ATOM   1275  CA  LEU A  98       8.863   5.572  -0.098  1.00 95.46           C
ATOM   1276  C   LEU A  98       9.673   6.652   0.621  1.00 95.46           C
ATOM   1277  O   LEU A  98      10.540   6.343   1.438  1.00 95.46           O
ATOM   1278  HA  LEU A  98       8.838   4.682   0.531  1.00 95.46           H
ATOM   1279  CB  LEU A  98       9.454   5.156  -1.447  1.00 95.46           C
ATOM   1280 1HB  LEU A  98       9.291   5.965  -2.158  1.00 95.46           H
ATOM   1281 2HB  LEU A  98      10.532   5.047  -1.330  1.00 95.46           H
ATOM   1282  CG  LEU A  98       8.901   3.863  -2.051  1.00 95.46           C
ATOM   1283  HG  LEU A  98       7.817   3.872  -1.942  1.00 95.46           H
ATOM   1284  CD1 LEU A  98       9.205   3.785  -3.549  1.00 95.46           C
ATOM   1285 1HD1 LEU A  98       8.746   4.633  -4.057  1.00 95.46           H
ATOM   1286 2HD1 LEU A  98      10.284   3.809  -3.703  1.00 95.46           H
ATOM   1287 3HD1 LEU A  98       8.801   2.857  -3.953  1.00 95.46           H
ATOM   1288  CD2 LEU A  98       9.421   2.639  -1.296  1.00 95.46           C
ATOM   1289 1HD2 LEU A  98      10.510   2.613  -1.351  1.00 95.46           H
ATOM   1290 2HD2 LEU A  98       9.112   2.697  -0.253  1.00 95.46           H
ATOM   1291 3HD2 LEU A  98       9.013   1.734  -1.746  1.00 95.46           H
ATOM   1292  HN  LEU A  98       7.160   6.035  -1.205  1.00 95.46           H
ATOM   1293  N   VAL A  99       9.362   7.897   0.292  1.00 95.60           N
ATOM   1294  CA  VAL A  99      10.091   9.023   0.852  1.00 95.60           C
ATOM   1295  C   VAL A  99       9.917   9.033   2.372  1.00 95.60           C
ATOM   1296  O   VAL A  99      10.688   9.673   3.085  1.00 95.60           O
ATOM   1297  HA  VAL A  99      11.146   8.880   0.621  1.00 95.60           H
ATOM   1298  CB  VAL A  99       9.633  10.324   0.189  1.00 95.60           C
ATOM   1299  HB  VAL A  99       8.544  10.359   0.235  1.00 95.60           H
ATOM   1300  CG1 VAL A  99      10.174  11.542   0.941  1.00 95.60           C
ATOM   1301 1HG1 VAL A  99       9.810  11.526   1.969  1.00 95.60           H
ATOM   1302 2HG1 VAL A  99      11.263  11.515   0.941  1.00 95.60           H
ATOM   1303 3HG1 VAL A  99       9.833  12.453   0.449  1.00 95.60           H
ATOM   1304  CG2 VAL A  99      10.043  10.363  -1.284  1.00 95.60           C
ATOM   1305 1HG2 VAL A  99      11.128  10.294  -1.361  1.00 95.60           H
ATOM   1306 2HG2 VAL A  99       9.588   9.523  -1.810  1.00 95.60           H
ATOM   1307 3HG2 VAL A  99       9.705  11.298  -1.731  1.00 95.60           H
ATOM   1308  HN  VAL A  99       8.630   8.142  -0.343  1.00 95.60           H
ATOM   1309  N   THR A 100       8.898   8.316   2.824  1.00 94.97           N
ATOM   1310  CA  THR A 100       8.580   8.278   4.241  1.00 94.97           C
ATOM   1311  C   THR A 100       9.370   7.167   4.935  1.00 94.97           C
ATOM   1312  O   THR A 100       9.476   7.148   6.160  1.00 94.97           O
ATOM   1313  HA  THR A 100       8.892   9.221   4.689  1.00 94.97           H
ATOM   1314  CB  THR A 100       7.064   8.123   4.381  1.00 94.97           C
ATOM   1315  HB  THR A 100       6.741   8.357   5.395  1.00 94.97           H
ATOM   1316  OG1 THR A 100       6.809   6.790   3.946  1.00 94.97           O
ATOM   1317  HG1 THR A 100       6.785   6.755   2.947  1.00 94.97           H
ATOM   1318  CG2 THR A 100       6.292   8.993   3.387  1.00 94.97           C
ATOM   1319 1HG2 THR A 100       6.566   8.712   2.370  1.00 94.97           H
ATOM   1320 2HG2 THR A 100       6.540  10.042   3.553  1.00 94.97           H
ATOM   1321 3HG2 THR A 100       5.222   8.846   3.529  1.00 94.97           H
ATOM   1322  HN  THR A 100       8.297   7.769   2.241  1.00 94.97           H
ATOM   1323  N   LEU A 101       9.906   6.268   4.122  1.00 94.67           N
ATOM   1324  CA  LEU A 101      10.550   5.076   4.645  1.00 94.67           C
ATOM   1325  C   LEU A 101      11.788   5.480   5.448  1.00 94.67           C
ATOM   1326  O   LEU A 101      12.052   4.923   6.512  1.00 94.67           O
ATOM   1327  HA  LEU A 101       9.844   4.592   5.320  1.00 94.67           H
ATOM   1328  CB  LEU A 101      10.846   4.087   3.515  1.00 94.67           C
ATOM   1329 1HB  LEU A 101      11.364   4.621   2.718  1.00 94.67           H
ATOM   1330 2HB  LEU A 101      11.535   3.331   3.892  1.00 94.67           H
ATOM   1331  CG  LEU A 101       9.633   3.377   2.911  1.00 94.67           C
ATOM   1332  HG  LEU A 101       9.017   4.121   2.408  1.00 94.67           H
ATOM   1333  CD1 LEU A 101      10.065   2.358   1.854  1.00 94.67           C
ATOM   1334 1HD1 LEU A 101      10.605   2.869   1.056  1.00 94.67           H
ATOM   1335 2HD1 LEU A 101      10.715   1.613   2.312  1.00 94.67           H
ATOM   1336 3HD1 LEU A 101       9.184   1.868   1.440  1.00 94.67           H
ATOM   1337  CD2 LEU A 101       8.771   2.739   4.002  1.00 94.67           C
ATOM   1338 1HD2 LEU A 101       9.364   2.010   4.554  1.00 94.67           H
ATOM   1339 2HD2 LEU A 101       8.419   3.512   4.685  1.00 94.67           H
ATOM   1340 3HD2 LEU A 101       7.916   2.241   3.545  1.00 94.67           H
ATOM   1341  HN  LEU A 101       9.904   6.345   3.125  1.00 94.67           H
ATOM   1342  N   PRO A 102      12.566   6.454   4.956  1.00 94.51           N
ATOM   1343  CA  PRO A 102      13.771   6.889   5.667  1.00 94.51           C
ATOM   1344  C   PRO A 102      13.484   7.260   7.113  1.00 94.51           C
ATOM   1345  O   PRO A 102      14.265   6.937   8.007  1.00 94.51           O
ATOM   1346  HA  PRO A 102      14.490   6.072   5.720  1.00 94.51           H
ATOM   1347  CB  PRO A 102      14.254   8.094   4.858  1.00 94.51           C
ATOM   1348 1HB  PRO A 102      13.847   9.028   5.246  1.00 94.51           H
ATOM   1349 2HB  PRO A 102      15.340   8.186   4.884  1.00 94.51           H
ATOM   1350  CG  PRO A 102      13.748   7.801   3.451  1.00 94.51           C
ATOM   1351 1HG  PRO A 102      13.698   8.703   2.842  1.00 94.51           H
ATOM   1352 2HG  PRO A 102      14.402   7.109   2.921  1.00 94.51           H
ATOM   1353  CD  PRO A 102      12.372   7.205   3.703  1.00 94.51           C
ATOM   1354 1HD  PRO A 102      11.611   7.978   3.813  1.00 94.51           H
ATOM   1355 2HD  PRO A 102      12.053   6.563   2.882  1.00 94.51           H
ATOM   1356  N   PHE A 103      12.360   7.934   7.307  1.00 94.32           N
ATOM   1357  CA  PHE A 103      11.984   8.397   8.631  1.00 94.32           C
ATOM   1358  C   PHE A 103      11.633   7.221   9.545  1.00 94.32           C
ATOM   1359  O   PHE A 103      11.974   7.225  10.726  1.00 94.32           O
ATOM   1360  HA  PHE A 103      12.840   8.931   9.043  1.00 94.32           H
ATOM   1361  CB  PHE A 103      10.747   9.282   8.461  1.00 94.32           C
ATOM   1362 1HB  PHE A 103       9.976   8.715   7.941  1.00 94.32           H
ATOM   1363 2HB  PHE A 103      10.352   9.530   9.446  1.00 94.32           H
ATOM   1364  CG  PHE A 103      11.011  10.579   7.693  1.00 94.32           C
ATOM   1365  CD1 PHE A 103      11.394  11.700   8.362  1.00 94.32           C
ATOM   1366  HD1 PHE A 103      11.514  11.674   9.445  1.00 94.32           H
ATOM   1367  CD2 PHE A 103      10.862  10.611   6.341  1.00 94.32           C
ATOM   1368  HD2 PHE A 103      10.555   9.713   5.806  1.00 94.32           H
ATOM   1369  CE1 PHE A 103      11.639  12.903   7.649  1.00 94.32           C
ATOM   1370  HE1 PHE A 103      11.946  13.801   8.184  1.00 94.32           H
ATOM   1371  CE2 PHE A 103      11.107  11.814   5.628  1.00 94.32           C
ATOM   1372  HE2 PHE A 103      10.988  11.840   4.545  1.00 94.32           H
ATOM   1373  CZ  PHE A 103      11.490  12.935   6.297  1.00 94.32           C
ATOM   1374  HZ  PHE A 103      11.678  13.859   5.750  1.00 94.32           H
ATOM   1375  HN  PHE A 103      11.714   8.164   6.579  1.00 94.32           H
ATOM   1376  N   TRP A 104      10.955   6.243   8.962  1.00 92.29           N
ATOM   1377  CA  TRP A 104      10.591   5.044   9.697  1.00 92.29           C
ATOM   1378  C   TRP A 104      11.881   4.348  10.135  1.00 92.29           C
ATOM   1379  O   TRP A 104      11.954   3.801  11.234  1.00 92.29           O
ATOM   1380  HA  TRP A 104      10.017   5.350  10.572  1.00 92.29           H
ATOM   1381  CB  TRP A 104       9.680   4.143   8.861  1.00 92.29           C
ATOM   1382 1HB  TRP A 104      10.030   4.149   7.828  1.00 92.29           H
ATOM   1383 2HB  TRP A 104       9.770   3.118   9.221  1.00 92.29           H
ATOM   1384  CG  TRP A 104       8.206   4.551   8.888  1.00 92.29           C
ATOM   1385  CD1 TRP A 104       7.442   4.952   7.862  1.00 92.29           C
ATOM   1386  HD1 TRP A 104       7.793   5.042   6.834  1.00 92.29           H
ATOM   1387  CD2 TRP A 104       7.343   4.581  10.044  1.00 92.29           C
ATOM   1388  NE1 TRP A 104       6.156   5.238   8.272  1.00 92.29           N
ATOM   1389  HE1 TRP A 104       5.406   5.554   7.691  1.00 92.29           H
ATOM   1390  CE2 TRP A 104       6.094   5.005   9.641  1.00 92.29           C
ATOM   1391  CE3 TRP A 104       7.610   4.260  11.387  1.00 92.29           C
ATOM   1392  HE3 TRP A 104       8.588   3.923  11.730  1.00 92.29           H
ATOM   1393  CZ2 TRP A 104       5.012   5.148  10.518  1.00 92.29           C
ATOM   1394  HZ2 TRP A 104       4.034   5.485  10.175  1.00 92.29           H
ATOM   1395  CZ3 TRP A 104       6.519   4.408  12.251  1.00 92.29           C
ATOM   1396  HZ3 TRP A 104       6.671   4.173  13.305  1.00 92.29           H
ATOM   1397  CH2 TRP A 104       5.255   4.834  11.861  1.00 92.29           C
ATOM   1398  HH2 TRP A 104       4.456   4.923  12.597  1.00 92.29           H
ATOM   1399  HN  TRP A 104      10.656   6.261   8.008  1.00 92.29           H
ATOM   1400  N   ALA A 105      12.869   4.392   9.252  1.00 93.96           N
ATOM   1401  CA  ALA A 105      14.126   3.708   9.501  1.00 93.96           C
ATOM   1402  C   ALA A 105      14.797   4.316  10.735  1.00 93.96           C
ATOM   1403  O   ALA A 105      15.252   3.592  11.618  1.00 93.96           O
ATOM   1404  HA  ALA A 105      13.901   2.660   9.700  1.00 93.96           H
ATOM   1405  CB  ALA A 105      15.010   3.794   8.255  1.00 93.96           C
ATOM   1406 1HB  ALA A 105      14.500   3.323   7.415  1.00 93.96           H
ATOM   1407 2HB  ALA A 105      15.206   4.841   8.020  1.00 93.96           H
ATOM   1408 3HB  ALA A 105      15.953   3.281   8.442  1.00 93.96           H
ATOM   1409  HN  ALA A 105      12.819   4.882   8.382  1.00 93.96           H
ATOM   1410  N   ILE A 106      14.836   5.640  10.756  1.00 93.66           N
ATOM   1411  CA  ILE A 106      15.477   6.353  11.847  1.00 93.66           C
ATOM   1412  C   ILE A 106      14.732   6.058  13.151  1.00 93.66           C
ATOM   1413  O   ILE A 106      15.353   5.813  14.183  1.00 93.66           O
ATOM   1414  HA  ILE A 106      16.493   5.969  11.936  1.00 93.66           H
ATOM   1415  CB  ILE A 106      15.584   7.845  11.524  1.00 93.66           C
ATOM   1416  HB  ILE A 106      14.612   8.188  11.169  1.00 93.66           H
ATOM   1417  CG1 ILE A 106      16.589   8.090  10.396  1.00 93.66           C
ATOM   1418 1HG1 ILE A 106      17.602   7.939  10.768  1.00 93.66           H
ATOM   1419 2HG1 ILE A 106      16.430   7.365   9.598  1.00 93.66           H
ATOM   1420  CG2 ILE A 106      15.920   8.655  12.777  1.00 93.66           C
ATOM   1421 1HG2 ILE A 106      15.136   8.514  13.522  1.00 93.66           H
ATOM   1422 2HG2 ILE A 106      16.873   8.316  13.185  1.00 93.66           H
ATOM   1423 3HG2 ILE A 106      15.990   9.711  12.519  1.00 93.66           H
ATOM   1424  CD1 ILE A 106      16.451   9.509   9.839  1.00 93.66           C
ATOM   1425 1HD1 ILE A 106      15.444   9.648   9.446  1.00 93.66           H
ATOM   1426 2HD1 ILE A 106      16.635  10.231  10.634  1.00 93.66           H
ATOM   1427 3HD1 ILE A 106      17.177   9.657   9.039  1.00 93.66           H
ATOM   1428  HN  ILE A 106      14.440   6.223  10.045  1.00 93.66           H
ATOM   1429  N   ALA A 107      13.411   6.092  13.060  1.00 92.23           N
ATOM   1430  CA  ALA A 107      12.575   5.925  14.237  1.00 92.23           C
ATOM   1431  C   ALA A 107      12.781   4.521  14.808  1.00 92.23           C
ATOM   1432  O   ALA A 107      12.749   4.330  16.023  1.00 92.23           O
ATOM   1433  HA  ALA A 107      12.893   6.660  14.977  1.00 92.23           H
ATOM   1434  CB  ALA A 107      11.115   6.197  13.870  1.00 92.23           C
ATOM   1435 1HB  ALA A 107      11.017   7.216  13.497  1.00 92.23           H
ATOM   1436 2HB  ALA A 107      10.798   5.496  13.097  1.00 92.23           H
ATOM   1437 3HB  ALA A 107      10.489   6.071  14.753  1.00 92.23           H
ATOM   1438  HN  ALA A 107      12.912   6.231  12.204  1.00 92.23           H
ATOM   1439  N   ALA A 108      12.989   3.574  13.905  1.00 91.65           N
ATOM   1440  CA  ALA A 108      13.160   2.187  14.301  1.00 91.65           C
ATOM   1441  C   ALA A 108      14.551   2.002  14.910  1.00 91.65           C
ATOM   1442  O   ALA A 108      14.733   1.194  15.819  1.00 91.65           O
ATOM   1443  HA  ALA A 108      12.408   1.962  15.058  1.00 91.65           H
ATOM   1444  CB  ALA A 108      12.928   1.278  13.092  1.00 91.65           C
ATOM   1445 1HB  ALA A 108      11.916   1.426  12.715  1.00 91.65           H
ATOM   1446 2HB  ALA A 108      13.646   1.523  12.310  1.00 91.65           H
ATOM   1447 3HB  ALA A 108      13.056   0.237  13.390  1.00 91.65           H
ATOM   1448  HN  ALA A 108      13.040   3.742  12.920  1.00 91.65           H
ATOM   1449  N   ALA A 109      15.498   2.766  14.385  1.00 91.54           N
ATOM   1450  CA  ALA A 109      16.889   2.605  14.771  1.00 91.54           C
ATOM   1451  C   ALA A 109      17.064   3.035  16.229  1.00 91.54           C
ATOM   1452  O   ALA A 109      17.853   2.444  16.964  1.00 91.54           O
ATOM   1453  HA  ALA A 109      17.138   1.547  14.681  1.00 91.54           H
ATOM   1454  CB  ALA A 109      17.780   3.404  13.817  1.00 91.54           C
ATOM   1455 1HB  ALA A 109      17.640   3.039  12.799  1.00 91.54           H
ATOM   1456 2HB  ALA A 109      17.510   4.458  13.865  1.00 91.54           H
ATOM   1457 3HB  ALA A 109      18.824   3.282  14.106  1.00 91.54           H
ATOM   1458  HN  ALA A 109      15.327   3.484  13.710  1.00 91.54           H
ATOM   1459  N   ASP A 110      16.313   4.061  16.603  1.00 87.75           N
ATOM   1460  CA  ASP A 110      16.469   4.662  17.917  1.00 87.75           C
ATOM   1461  C   ASP A 110      15.098   5.093  18.441  1.00 87.75           C
ATOM   1462  O   ASP A 110      14.371   4.289  19.022  1.00 87.75           O
ATOM   1463  HA  ASP A 110      16.927   3.889  18.533  1.00 87.75           H
ATOM   1464  CB  ASP A 110      17.362   5.903  17.852  1.00 87.75           C
ATOM   1465 1HB  ASP A 110      18.333   5.636  17.434  1.00 87.75           H
ATOM   1466 2HB  ASP A 110      16.919   6.640  17.183  1.00 87.75           H
ATOM   1467  CG  ASP A 110      17.551   6.516  19.242  1.00 87.75           C
ATOM   1468  OD1 ASP A 110      17.235   5.807  20.222  1.00 87.75           O
ATOM   1469  OD2 ASP A 110      18.005   7.679  19.292  1.00 87.75           O
ATOM   1470  HN  ASP A 110      15.611   4.480  16.027  1.00 87.75           H
ATOM   1471  N   GLN A 111      14.786   6.361  18.218  1.00 87.65           N
ATOM   1472  CA  GLN A 111      13.504   6.901  18.636  1.00 87.65           C
ATOM   1473  C   GLN A 111      13.025   7.961  17.642  1.00 87.65           C
ATOM   1474  O   GLN A 111      13.789   8.406  16.787  1.00 87.65           O
ATOM   1475  HA  GLN A 111      12.818   6.054  18.633  1.00 87.65           H
ATOM   1476  CB  GLN A 111      13.585   7.475  20.052  1.00 87.65           C
ATOM   1477 1HB  GLN A 111      12.607   7.848  20.354  1.00 87.65           H
ATOM   1478 2HB  GLN A 111      13.856   6.685  20.753  1.00 87.65           H
ATOM   1479  CG  GLN A 111      14.614   8.605  20.128  1.00 87.65           C
ATOM   1480 1HG  GLN A 111      15.598   8.224  19.856  1.00 87.65           H
ATOM   1481 2HG  GLN A 111      14.361   9.380  19.404  1.00 87.65           H
ATOM   1482  CD  GLN A 111      14.664   9.208  21.533  1.00 87.65           C
ATOM   1483  OE1 GLN A 111      13.653   9.429  22.178  1.00 87.65           O
ATOM   1484  NE2 GLN A 111      15.895   9.460  21.970  1.00 87.65           N
ATOM   1485 1HE2 GLN A 111      16.683   9.255  21.390  1.00 87.65           H
ATOM   1486 2HE2 GLN A 111      16.032   9.855  22.878  1.00 87.65           H
ATOM   1487  HN  GLN A 111      15.391   7.014  17.762  1.00 87.65           H
ATOM   1488  N   TRP A 112      11.762   8.336  17.788  1.00 90.28           N
ATOM   1489  CA  TRP A 112      11.186   9.369  16.944  1.00 90.28           C
ATOM   1490  C   TRP A 112      11.778  10.714  17.373  1.00 90.28           C
ATOM   1491  O   TRP A 112      11.469  11.216  18.452  1.00 90.28           O
ATOM   1492  HA  TRP A 112      11.464   9.151  15.913  1.00 90.28           H
ATOM   1493  CB  TRP A 112       9.658   9.341  17.009  1.00 90.28           C
ATOM   1494 1HB  TRP A 112       9.314   8.330  16.794  1.00 90.28           H
ATOM   1495 2HB  TRP A 112       9.343   9.576  18.026  1.00 90.28           H
ATOM   1496  CG  TRP A 112       8.976  10.313  16.043  1.00 90.28           C
ATOM   1497  CD1 TRP A 112       8.568  11.566  16.285  1.00 90.28           C
ATOM   1498  HD1 TRP A 112       8.675  12.072  17.244  1.00 90.28           H
ATOM   1499  CD2 TRP A 112       8.638  10.057  14.664  1.00 90.28           C
ATOM   1500  NE1 TRP A 112       7.993  12.135  15.166  1.00 90.28           N
ATOM   1501  HE1 TRP A 112       7.615  13.058  15.100  1.00 90.28           H
ATOM   1502  CE2 TRP A 112       8.038  11.188  14.149  1.00 90.28           C
ATOM   1503  CE3 TRP A 112       8.834   8.909  13.876  1.00 90.28           C
ATOM   1504  HE3 TRP A 112       9.306   8.004  14.259  1.00 90.28           H
ATOM   1505  CZ2 TRP A 112       7.583  11.282  12.828  1.00 90.28           C
ATOM   1506  HZ2 TRP A 112       7.112  12.187  12.446  1.00 90.28           H
ATOM   1507  CZ3 TRP A 112       8.374   9.018  12.558  1.00 90.28           C
ATOM   1508  HZ3 TRP A 112       8.501   8.156  11.904  1.00 90.28           H
ATOM   1509  CH2 TRP A 112       7.767  10.150  12.025  1.00 90.28           C
ATOM   1510  HH2 TRP A 112       7.436  10.155  10.987  1.00 90.28           H
ATOM   1511  HN  TRP A 112      11.138   7.947  18.465  1.00 90.28           H
ATOM   1512  N   LYS A 113      12.619  11.258  16.505  1.00 91.15           N
ATOM   1513  CA  LYS A 113      13.353  12.468  16.832  1.00 91.15           C
ATOM   1514  C   LYS A 113      12.662  13.669  16.183  1.00 91.15           C
ATOM   1515  O   LYS A 113      13.086  14.809  16.369  1.00 91.15           O
ATOM   1516  HA  LYS A 113      13.315  12.591  17.914  1.00 91.15           H
ATOM   1517  CB  LYS A 113      14.826  12.323  16.443  1.00 91.15           C
ATOM   1518 1HB  LYS A 113      14.904  12.067  15.387  1.00 91.15           H
ATOM   1519 2HB  LYS A 113      15.337  13.276  16.579  1.00 91.15           H
ATOM   1520  CG  LYS A 113      15.511  11.246  17.287  1.00 91.15           C
ATOM   1521 1HG  LYS A 113      15.468  11.522  18.340  1.00 91.15           H
ATOM   1522 2HG  LYS A 113      14.977  10.302  17.182  1.00 91.15           H
ATOM   1523  CD  LYS A 113      16.970  11.062  16.861  1.00 91.15           C
ATOM   1524 1HD  LYS A 113      17.015  10.822  15.799  1.00 91.15           H
ATOM   1525 2HD  LYS A 113      17.513  11.997  17.000  1.00 91.15           H
ATOM   1526  CE  LYS A 113      17.641   9.950  17.670  1.00 91.15           C
ATOM   1527 1HE  LYS A 113      17.632  10.207  18.729  1.00 91.15           H
ATOM   1528 2HE  LYS A 113      17.078   9.023  17.562  1.00 91.15           H
ATOM   1529  NZ  LYS A 113      19.034   9.747  17.214  1.00 91.15           N
ATOM   1530 1HZ  LYS A 113      19.442   8.964  17.713  1.00 91.15           H
ATOM   1531 2HZ  LYS A 113      19.039   9.553  16.219  1.00 91.15           H
ATOM   1532 3HZ  LYS A 113      19.576  10.584  17.398  1.00 91.15           H
ATOM   1533  HN  LYS A 113      12.801  10.886  15.594  1.00 91.15           H
ATOM   1534  N   PHE A 114      11.608  13.373  15.437  1.00 92.46           N
ATOM   1535  CA  PHE A 114      10.991  14.374  14.582  1.00 92.46           C
ATOM   1536  C   PHE A 114       9.762  14.987  15.255  1.00 92.46           C
ATOM   1537  O   PHE A 114       9.276  14.469  16.259  1.00 92.46           O
ATOM   1538  HA  PHE A 114      11.734  15.152  14.408  1.00 92.46           H
ATOM   1539  CB  PHE A 114      10.555  13.660  13.301  1.00 92.46           C
ATOM   1540 1HB  PHE A 114       9.737  12.979  13.537  1.00 92.46           H
ATOM   1541 2HB  PHE A 114      10.163  14.398  12.602  1.00 92.46           H
ATOM   1542  CG  PHE A 114      11.673  12.872  12.615  1.00 92.46           C
ATOM   1543  CD1 PHE A 114      12.637  13.529  11.916  1.00 92.46           C
ATOM   1544  HD1 PHE A 114      12.613  14.617  11.844  1.00 92.46           H
ATOM   1545  CD2 PHE A 114      11.704  11.516  12.706  1.00 92.46           C
ATOM   1546  HD2 PHE A 114      10.931  10.989  13.266  1.00 92.46           H
ATOM   1547  CE1 PHE A 114      13.675  12.798  11.279  1.00 92.46           C
ATOM   1548  HE1 PHE A 114      14.447  13.325  10.719  1.00 92.46           H
ATOM   1549  CE2 PHE A 114      12.742  10.785  12.069  1.00 92.46           C
ATOM   1550  HE2 PHE A 114      12.766   9.698  12.141  1.00 92.46           H
ATOM   1551  CZ  PHE A 114      13.705  11.442  11.370  1.00 92.46           C
ATOM   1552  HZ  PHE A 114      14.502  10.881  10.881  1.00 92.46           H
ATOM   1553  HN  PHE A 114      11.177  12.471  15.410  1.00 92.46           H
ATOM   1554  N   GLN A 115       9.293  16.082  14.674  1.00 92.91           N
ATOM   1555  CA  GLN A 115       8.150  16.790  15.224  1.00 92.91           C
ATOM   1556  C   GLN A 115       6.866  15.996  14.982  1.00 92.91           C
ATOM   1557  O   GLN A 115       6.841  15.085  14.156  1.00 92.91           O
ATOM   1558  HA  GLN A 115       8.344  16.864  16.294  1.00 92.91           H
ATOM   1559  CB  GLN A 115       8.043  18.199  14.635  1.00 92.91           C
ATOM   1560 1HB  GLN A 115       8.071  18.145  13.547  1.00 92.91           H
ATOM   1561 2HB  GLN A 115       7.084  18.639  14.908  1.00 92.91           H
ATOM   1562  CG  GLN A 115       9.181  19.090  15.137  1.00 92.91           C
ATOM   1563 1HG  GLN A 115      10.139  18.611  14.935  1.00 92.91           H
ATOM   1564 2HG  GLN A 115       9.175  20.034  14.591  1.00 92.91           H
ATOM   1565  CD  GLN A 115       9.045  19.362  16.636  1.00 92.91           C
ATOM   1566  OE1 GLN A 115       7.986  19.221  17.225  1.00 92.91           O
ATOM   1567  NE2 GLN A 115      10.173  19.757  17.219  1.00 92.91           N
ATOM   1568 1HE2 GLN A 115      11.009  19.853  16.678  1.00 92.91           H
ATOM   1569 2HE2 GLN A 115      10.186  19.959  18.198  1.00 92.91           H
ATOM   1570  HN  GLN A 115       9.680  16.483  13.844  1.00 92.91           H
ATOM   1571  N   THR A 116       5.829  16.369  15.718  1.00 93.48           N
ATOM   1572  CA  THR A 116       4.565  15.656  15.646  1.00 93.48           C
ATOM   1573  C   THR A 116       3.996  15.719  14.228  1.00 93.48           C
ATOM   1574  O   THR A 116       3.389  14.759  13.755  1.00 93.48           O
ATOM   1575  HA  THR A 116       4.750  14.606  15.871  1.00 93.48           H
ATOM   1576  CB  THR A 116       3.629  16.246  16.703  1.00 93.48           C
ATOM   1577  HB  THR A 116       3.315  17.253  16.426  1.00 93.48           H
ATOM   1578  OG1 THR A 116       4.368  16.145  17.917  1.00 93.48           O
ATOM   1579  HG1 THR A 116       3.966  16.740  18.613  1.00 93.48           H
ATOM   1580  CG2 THR A 116       2.395  15.375  16.944  1.00 93.48           C
ATOM   1581 1HG2 THR A 116       2.707  14.389  17.286  1.00 93.48           H
ATOM   1582 2HG2 THR A 116       1.833  15.277  16.015  1.00 93.48           H
ATOM   1583 3HG2 THR A 116       1.764  15.840  17.702  1.00 93.48           H
ATOM   1584  HN  THR A 116       5.843  17.142  16.352  1.00 93.48           H
ATOM   1585  N   PHE A 117       4.213  16.858  13.587  1.00 94.30           N
ATOM   1586  CA  PHE A 117       3.732  17.058  12.231  1.00 94.30           C
ATOM   1587  C   PHE A 117       4.210  15.934  11.309  1.00 94.30           C
ATOM   1588  O   PHE A 117       3.428  15.389  10.532  1.00 94.30           O
ATOM   1589  HA  PHE A 117       2.643  17.055  12.270  1.00 94.30           H
ATOM   1590  CB  PHE A 117       4.314  18.385  11.740  1.00 94.30           C
ATOM   1591 1HB  PHE A 117       3.931  19.191  12.366  1.00 94.30           H
ATOM   1592 2HB  PHE A 117       5.396  18.367  11.872  1.00 94.30           H
ATOM   1593  CG  PHE A 117       3.998  18.701  10.277  1.00 94.30           C
ATOM   1594  CD1 PHE A 117       4.961  18.559   9.328  1.00 94.30           C
ATOM   1595  HD1 PHE A 117       5.959  18.221   9.609  1.00 94.30           H
ATOM   1596  CD2 PHE A 117       2.754  19.122   9.926  1.00 94.30           C
ATOM   1597  HD2 PHE A 117       1.981  19.236  10.687  1.00 94.30           H
ATOM   1598  CE1 PHE A 117       4.668  18.852   7.969  1.00 94.30           C
ATOM   1599  HE1 PHE A 117       5.440  18.739   7.209  1.00 94.30           H
ATOM   1600  CE2 PHE A 117       2.460  19.415   8.567  1.00 94.30           C
ATOM   1601  HE2 PHE A 117       1.463  19.753   8.286  1.00 94.30           H
ATOM   1602  CZ  PHE A 117       3.424  19.274   7.618  1.00 94.30           C
ATOM   1603  HZ  PHE A 117       3.198  19.498   6.575  1.00 94.30           H
ATOM   1604  HN  PHE A 117       4.706  17.635  13.979  1.00 94.30           H
ATOM   1605  N   MET A 118       5.492  15.621  11.426  1.00 94.33           N
ATOM   1606  CA  MET A 118       6.092  14.596  10.588  1.00 94.33           C
ATOM   1607  C   MET A 118       5.474  13.226  10.871  1.00 94.33           C
ATOM   1608  O   MET A 118       5.332  12.406   9.965  1.00 94.33           O
ATOM   1609  HA  MET A 118       5.878  14.894   9.562  1.00 94.33           H
ATOM   1610  CB  MET A 118       7.599  14.541  10.848  1.00 94.33           C
ATOM   1611 1HB  MET A 118       8.010  15.550  10.839  1.00 94.33           H
ATOM   1612 2HB  MET A 118       7.785  14.130  11.841  1.00 94.33           H
ATOM   1613  CG  MET A 118       8.306  13.686   9.795  1.00 94.33           C
ATOM   1614 1HG  MET A 118       9.372  13.630  10.016  1.00 94.33           H
ATOM   1615 2HG  MET A 118       7.921  12.666   9.824  1.00 94.33           H
ATOM   1616  SD  MET A 118       8.055  14.385   8.172  1.00 94.33           S
ATOM   1617  CE  MET A 118       9.063  15.853   8.308  1.00 94.33           C
ATOM   1618 1HE  MET A 118       8.689  16.476   9.121  1.00 94.33           H
ATOM   1619 2HE  MET A 118      10.094  15.568   8.513  1.00 94.33           H
ATOM   1620 3HE  MET A 118       9.019  16.412   7.373  1.00 94.33           H
ATOM   1621  HN  MET A 118       6.116  16.053  12.077  1.00 94.33           H
ATOM   1622  N   CYS A 119       5.123  13.019  12.132  1.00 93.27           N
ATOM   1623  CA  CYS A 119       4.514  11.765  12.543  1.00 93.27           C
ATOM   1624  C   CYS A 119       3.177  11.619  11.815  1.00 93.27           C
ATOM   1625  O   CYS A 119       2.862  10.549  11.296  1.00 93.27           O
ATOM   1626  HA  CYS A 119       5.203  10.972  12.251  1.00 93.27           H
ATOM   1627  CB  CYS A 119       4.349  11.689  14.062  1.00 93.27           C
ATOM   1628 1HB  CYS A 119       5.327  11.665  14.542  1.00 93.27           H
ATOM   1629 2HB  CYS A 119       3.837  12.579  14.426  1.00 93.27           H
ATOM   1630  SG  CYS A 119       3.397  10.193  14.513  1.00 93.27           S
ATOM   1631  HN  CYS A 119       5.248  13.688  12.864  1.00 93.27           H
ATOM   1632  N   LYS A 120       2.425  12.710  11.801  1.00 94.31           N
ATOM   1633  CA  LYS A 120       1.125  12.715  11.152  1.00 94.31           C
ATOM   1634  C   LYS A 120       1.295  12.351   9.676  1.00 94.31           C
ATOM   1635  O   LYS A 120       0.597  11.477   9.164  1.00 94.31           O
ATOM   1636  HA  LYS A 120       0.519  11.945  11.630  1.00 94.31           H
ATOM   1637  CB  LYS A 120       0.417  14.052  11.379  1.00 94.31           C
ATOM   1638 1HB  LYS A 120       1.085  14.871  11.110  1.00 94.31           H
ATOM   1639 2HB  LYS A 120      -0.452  14.123  10.725  1.00 94.31           H
ATOM   1640  CG  LYS A 120      -0.020  14.201  12.837  1.00 94.31           C
ATOM   1641 1HG  LYS A 120      -0.674  13.373  13.111  1.00 94.31           H
ATOM   1642 2HG  LYS A 120       0.852  14.148  13.489  1.00 94.31           H
ATOM   1643  CD  LYS A 120      -0.750  15.528  13.058  1.00 94.31           C
ATOM   1644 1HD  LYS A 120      -0.063  16.357  12.889  1.00 94.31           H
ATOM   1645 2HD  LYS A 120      -1.556  15.629  12.332  1.00 94.31           H
ATOM   1646  CE  LYS A 120      -1.320  15.611  14.476  1.00 94.31           C
ATOM   1647 1HE  LYS A 120      -1.297  14.625  14.941  1.00 94.31           H
ATOM   1648 2HE  LYS A 120      -0.698  16.266  15.086  1.00 94.31           H
ATOM   1649  NZ  LYS A 120      -2.709  16.120  14.447  1.00 94.31           N
ATOM   1650 1HZ  LYS A 120      -3.074  16.159  15.392  1.00 94.31           H
ATOM   1651 2HZ  LYS A 120      -2.720  17.049  14.041  1.00 94.31           H
ATOM   1652 3HZ  LYS A 120      -3.284  15.500  13.887  1.00 94.31           H
ATOM   1653  HN  LYS A 120       2.691  13.578  12.221  1.00 94.31           H
ATOM   1654  N   VAL A 121       2.226  13.041   9.033  1.00 94.21           N
ATOM   1655  CA  VAL A 121       2.424  12.878   7.603  1.00 94.21           C
ATOM   1656  C   VAL A 121       2.828  11.432   7.310  1.00 94.21           C
ATOM   1657  O   VAL A 121       2.243  10.784   6.443  1.00 94.21           O
ATOM   1658  HA  VAL A 121       1.471  13.082   7.114  1.00 94.21           H
ATOM   1659  CB  VAL A 121       3.445  13.898   7.096  1.00 94.21           C
ATOM   1660  HB  VAL A 121       4.341  13.809   7.711  1.00 94.21           H
ATOM   1661  CG1 VAL A 121       3.838  13.607   5.647  1.00 94.21           C
ATOM   1662 1HG1 VAL A 121       4.277  12.612   5.582  1.00 94.21           H
ATOM   1663 2HG1 VAL A 121       2.952  13.656   5.013  1.00 94.21           H
ATOM   1664 3HG1 VAL A 121       4.565  14.348   5.312  1.00 94.21           H
ATOM   1665  CG2 VAL A 121       2.914  15.325   7.245  1.00 94.21           C
ATOM   1666 1HG2 VAL A 121       1.996  15.433   6.667  1.00 94.21           H
ATOM   1667 2HG2 VAL A 121       2.708  15.529   8.296  1.00 94.21           H
ATOM   1668 3HG2 VAL A 121       3.659  16.031   6.878  1.00 94.21           H
ATOM   1669  HN  VAL A 121       2.837  13.699   9.472  1.00 94.21           H
ATOM   1670  N   VAL A 122       3.825  10.968   8.049  1.00 92.69           N
ATOM   1671  CA  VAL A 122       4.458   9.697   7.739  1.00 92.69           C
ATOM   1672  C   VAL A 122       3.426   8.575   7.863  1.00 92.69           C
ATOM   1673  O   VAL A 122       3.370   7.682   7.019  1.00 92.69           O
ATOM   1674  HA  VAL A 122       4.803   9.744   6.706  1.00 92.69           H
ATOM   1675  CB  VAL A 122       5.679   9.489   8.637  1.00 92.69           C
ATOM   1676  HB  VAL A 122       5.380   9.698   9.664  1.00 92.69           H
ATOM   1677  CG1 VAL A 122       6.163   8.039   8.575  1.00 92.69           C
ATOM   1678 1HG1 VAL A 122       5.366   7.375   8.910  1.00 92.69           H
ATOM   1679 2HG1 VAL A 122       6.437   7.790   7.550  1.00 92.69           H
ATOM   1680 3HG1 VAL A 122       7.032   7.918   9.223  1.00 92.69           H
ATOM   1681  CG2 VAL A 122       6.803  10.458   8.268  1.00 92.69           C
ATOM   1682 1HG2 VAL A 122       7.099  10.294   7.232  1.00 92.69           H
ATOM   1683 2HG2 VAL A 122       6.453  11.484   8.388  1.00 92.69           H
ATOM   1684 3HG2 VAL A 122       7.659  10.289   8.922  1.00 92.69           H
ATOM   1685  HN  VAL A 122       4.199  11.444   8.845  1.00 92.69           H
ATOM   1686  N   ASN A 123       2.634   8.656   8.922  1.00 91.12           N
ATOM   1687  CA  ASN A 123       1.607   7.658   9.168  1.00 91.12           C
ATOM   1688  C   ASN A 123       0.578   7.703   8.037  1.00 91.12           C
ATOM   1689  O   ASN A 123       0.115   6.663   7.572  1.00 91.12           O
ATOM   1690  HA  ASN A 123       2.137   6.706   9.211  1.00 91.12           H
ATOM   1691  CB  ASN A 123       0.877   7.931  10.484  1.00 91.12           C
ATOM   1692 1HB  ASN A 123       0.821   9.006  10.657  1.00 91.12           H
ATOM   1693 2HB  ASN A 123      -0.148   7.566  10.417  1.00 91.12           H
ATOM   1694  CG  ASN A 123       1.590   7.256  11.657  1.00 91.12           C
ATOM   1695  OD1 ASN A 123       2.361   6.325  11.496  1.00 91.12           O
ATOM   1696  ND2 ASN A 123       1.290   7.777  12.844  1.00 91.12           N
ATOM   1697 1HD2 ASN A 123       0.648   8.542  12.907  1.00 91.12           H
ATOM   1698 2HD2 ASN A 123       1.706   7.404  13.673  1.00 91.12           H
ATOM   1699  HN  ASN A 123       2.686   9.385   9.604  1.00 91.12           H
ATOM   1700  N   SER A 124       0.249   8.919   7.627  1.00 92.79           N
ATOM   1701  CA  SER A 124      -0.849   9.125   6.698  1.00 92.79           C
ATOM   1702  C   SER A 124      -0.428   8.701   5.289  1.00 92.79           C
ATOM   1703  O   SER A 124      -1.230   8.150   4.537  1.00 92.79           O
ATOM   1704  HA  SER A 124      -1.658   8.492   7.062  1.00 92.79           H
ATOM   1705  CB  SER A 124      -1.305  10.585   6.698  1.00 92.79           C
ATOM   1706 1HB  SER A 124      -0.511  11.213   6.292  1.00 92.79           H
ATOM   1707 2HB  SER A 124      -2.167  10.696   6.041  1.00 92.79           H
ATOM   1708  OG  SER A 124      -1.644  11.038   8.006  1.00 92.79           O
ATOM   1709  HG  SER A 124      -1.004  11.748   8.299  1.00 92.79           H
ATOM   1710  HN  SER A 124       0.717   9.753   7.919  1.00 92.79           H
ATOM   1711  N   MET A 125       0.830   8.974   4.974  1.00 92.98           N
ATOM   1712  CA  MET A 125       1.331   8.745   3.630  1.00 92.98           C
ATOM   1713  C   MET A 125       1.213   7.269   3.245  1.00 92.98           C
ATOM   1714  O   MET A 125       0.874   6.945   2.108  1.00 92.98           O
ATOM   1715  HA  MET A 125       0.704   9.349   2.976  1.00 92.98           H
ATOM   1716  CB  MET A 125       2.797   9.177   3.551  1.00 92.98           C
ATOM   1717 1HB  MET A 125       3.341   8.790   4.413  1.00 92.98           H
ATOM   1718 2HB  MET A 125       3.259   8.747   2.663  1.00 92.98           H
ATOM   1719  CG  MET A 125       2.917  10.702   3.507  1.00 92.98           C
ATOM   1720 1HG  MET A 125       2.398  11.140   4.360  1.00 92.98           H
ATOM   1721 2HG  MET A 125       3.964  10.995   3.586  1.00 92.98           H
ATOM   1722  SD  MET A 125       2.222  11.326   1.986  1.00 92.98           S
ATOM   1723  CE  MET A 125       0.738  12.093   2.614  1.00 92.98           C
ATOM   1724 1HE  MET A 125       0.121  11.342   3.108  1.00 92.98           H
ATOM   1725 2HE  MET A 125       1.006  12.870   3.330  1.00 92.98           H
ATOM   1726 3HE  MET A 125       0.181  12.536   1.789  1.00 92.98           H
ATOM   1727  HN  MET A 125       1.500   9.344   5.618  1.00 92.98           H
ATOM   1728  N   TYR A 126       1.499   6.412   4.215  1.00 86.85           N
ATOM   1729  CA  TYR A 126       1.426   4.978   3.992  1.00 86.85           C
ATOM   1730  C   TYR A 126       0.010   4.556   3.599  1.00 86.85           C
ATOM   1731  O   TYR A 126      -0.177   3.824   2.628  1.00 86.85           O
ATOM   1732  HA  TYR A 126       2.110   4.728   3.181  1.00 86.85           H
ATOM   1733  CB  TYR A 126       1.788   4.325   5.328  1.00 86.85           C
ATOM   1734 1HB  TYR A 126       2.850   4.478   5.519  1.00 86.85           H
ATOM   1735 2HB  TYR A 126       1.245   4.830   6.126  1.00 86.85           H
ATOM   1736  CG  TYR A 126       1.483   2.827   5.391  1.00 86.85           C
ATOM   1737  CD1 TYR A 126       0.693   2.326   6.405  1.00 86.85           C
ATOM   1738  HD1 TYR A 126       0.286   2.998   7.161  1.00 86.85           H
ATOM   1739  CD2 TYR A 126       1.998   1.977   4.433  1.00 86.85           C
ATOM   1740  HD2 TYR A 126       2.623   2.373   3.632  1.00 86.85           H
ATOM   1741  CE1 TYR A 126       0.406   0.916   6.465  1.00 86.85           C
ATOM   1742  HE1 TYR A 126      -0.216   0.507   7.261  1.00 86.85           H
ATOM   1743  CE2 TYR A 126       1.712   0.568   4.493  1.00 86.85           C
ATOM   1744  HE2 TYR A 126       2.112  -0.115   3.743  1.00 86.85           H
ATOM   1745  CZ  TYR A 126       0.930   0.107   5.506  1.00 86.85           C
ATOM   1746  OH  TYR A 126       0.658  -1.225   5.562  1.00 86.85           O
ATOM   1747  HH  TYR A 126       1.101  -1.696   4.799  1.00 86.85           H
ATOM   1748  HN  TYR A 126       1.776   6.683   5.136  1.00 86.85           H
ATOM   1749  N   LYS A 127      -0.953   5.035   4.373  1.00 87.70           N
ATOM   1750  CA  LYS A 127      -2.337   4.640   4.177  1.00 87.70           C
ATOM   1751  C   LYS A 127      -2.837   5.191   2.840  1.00 87.70           C
ATOM   1752  O   LYS A 127      -3.637   4.550   2.160  1.00 87.70           O
ATOM   1753  HA  LYS A 127      -2.363   3.551   4.133  1.00 87.70           H
ATOM   1754  CB  LYS A 127      -3.190   5.064   5.375  1.00 87.70           C
ATOM   1755 1HB  LYS A 127      -3.012   6.116   5.599  1.00 87.70           H
ATOM   1756 2HB  LYS A 127      -4.247   4.966   5.126  1.00 87.70           H
ATOM   1757  CG  LYS A 127      -2.869   4.213   6.605  1.00 87.70           C
ATOM   1758 1HG  LYS A 127      -1.812   4.309   6.852  1.00 87.70           H
ATOM   1759 2HG  LYS A 127      -3.432   4.581   7.463  1.00 87.70           H
ATOM   1760  CD  LYS A 127      -3.209   2.742   6.358  1.00 87.70           C
ATOM   1761 1HD  LYS A 127      -4.259   2.650   6.079  1.00 87.70           H
ATOM   1762 2HD  LYS A 127      -2.623   2.365   5.521  1.00 87.70           H
ATOM   1763  CE  LYS A 127      -2.931   1.898   7.604  1.00 87.70           C
ATOM   1764 1HE  LYS A 127      -1.936   2.122   7.987  1.00 87.70           H
ATOM   1765 2HE  LYS A 127      -3.641   2.156   8.391  1.00 87.70           H
ATOM   1766  NZ  LYS A 127      -3.035   0.456   7.287  1.00 87.70           N
ATOM   1767 1HZ  LYS A 127      -2.823  -0.088   8.116  1.00 87.70           H
ATOM   1768 2HZ  LYS A 127      -3.976   0.246   6.976  1.00 87.70           H
ATOM   1769 3HZ  LYS A 127      -2.376   0.224   6.553  1.00 87.70           H
ATOM   1770  HN  LYS A 127      -0.800   5.681   5.120  1.00 87.70           H
ATOM   1771  N   MET A 128      -2.345   6.374   2.504  1.00 91.27           N
ATOM   1772  CA  MET A 128      -2.720   7.012   1.253  1.00 91.27           C
ATOM   1773  C   MET A 128      -2.261   6.180   0.054  1.00 91.27           C
ATOM   1774  O   MET A 128      -3.026   5.963  -0.885  1.00 91.27           O
ATOM   1775  HA  MET A 128      -3.808   7.071   1.268  1.00 91.27           H
ATOM   1776  CB  MET A 128      -2.088   8.404   1.180  1.00 91.27           C
ATOM   1777 1HB  MET A 128      -2.330   8.965   2.082  1.00 91.27           H
ATOM   1778 2HB  MET A 128      -1.002   8.312   1.143  1.00 91.27           H
ATOM   1779  CG  MET A 128      -2.583   9.167  -0.050  1.00 91.27           C
ATOM   1780 1HG  MET A 128      -2.387   8.586  -0.952  1.00 91.27           H
ATOM   1781 2HG  MET A 128      -3.662   9.309   0.010  1.00 91.27           H
ATOM   1782  SD  MET A 128      -1.765  10.750  -0.156  1.00 91.27           S
ATOM   1783  CE  MET A 128      -0.093  10.215  -0.477  1.00 91.27           C
ATOM   1784 1HE  MET A 128       0.253   9.592   0.348  1.00 91.27           H
ATOM   1785 2HE  MET A 128      -0.067   9.640  -1.402  1.00 91.27           H
ATOM   1786 3HE  MET A 128       0.555  11.086  -0.571  1.00 91.27           H
ATOM   1787  HN  MET A 128      -1.703   6.894   3.067  1.00 91.27           H
ATOM   1788  N   ASN A 129      -1.015   5.735   0.124  1.00 90.29           N
ATOM   1789  CA  ASN A 129      -0.465   4.880  -0.914  1.00 90.29           C
ATOM   1790  C   ASN A 129      -1.277   3.585  -0.984  1.00 90.29           C
ATOM   1791  O   ASN A 129      -1.651   3.140  -2.068  1.00 90.29           O
ATOM   1792  HA  ASN A 129      -0.533   5.464  -1.832  1.00 90.29           H
ATOM   1793  CB  ASN A 129       0.988   4.511  -0.612  1.00 90.29           C
ATOM   1794 1HB  ASN A 129       1.624   5.387  -0.742  1.00 90.29           H
ATOM   1795 2HB  ASN A 129       1.080   4.203   0.430  1.00 90.29           H
ATOM   1796  CG  ASN A 129       1.470   3.384  -1.528  1.00 90.29           C
ATOM   1797  OD1 ASN A 129       1.376   2.210  -1.212  1.00 90.29           O
ATOM   1798  ND2 ASN A 129       1.990   3.806  -2.677  1.00 90.29           N
ATOM   1799 1HD2 ASN A 129       2.037   4.785  -2.875  1.00 90.29           H
ATOM   1800 2HD2 ASN A 129       2.333   3.144  -3.343  1.00 90.29           H
ATOM   1801  HN  ASN A 129      -0.386   5.950   0.871  1.00 90.29           H
ATOM   1802  N   PHE A 130      -1.525   3.015   0.187  1.00 84.13           N
ATOM   1803  CA  PHE A 130      -2.169   1.715   0.265  1.00 84.13           C
ATOM   1804  C   PHE A 130      -3.501   1.717  -0.488  1.00 84.13           C
ATOM   1805  O   PHE A 130      -3.745   0.851  -1.326  1.00 84.13           O
ATOM   1806  HA  PHE A 130      -1.495   0.992  -0.194  1.00 84.13           H
ATOM   1807  CB  PHE A 130      -2.434   1.436   1.746  1.00 84.13           C
ATOM   1808 1HB  PHE A 130      -1.491   1.493   2.291  1.00 84.13           H
ATOM   1809 2HB  PHE A 130      -3.079   2.220   2.143  1.00 84.13           H
ATOM   1810  CG  PHE A 130      -3.082   0.077   2.017  1.00 84.13           C
ATOM   1811  CD1 PHE A 130      -4.325   0.013   2.564  1.00 84.13           C
ATOM   1812  HD1 PHE A 130      -4.860   0.930   2.810  1.00 84.13           H
ATOM   1813  CD2 PHE A 130      -2.414  -1.068   1.710  1.00 84.13           C
ATOM   1814  HD2 PHE A 130      -1.418  -1.017   1.271  1.00 84.13           H
ATOM   1815  CE1 PHE A 130      -4.926  -1.249   2.816  1.00 84.13           C
ATOM   1816  HE1 PHE A 130      -5.923  -1.300   3.255  1.00 84.13           H
ATOM   1817  CE2 PHE A 130      -3.016  -2.329   1.961  1.00 84.13           C
ATOM   1818  HE2 PHE A 130      -2.481  -3.247   1.715  1.00 84.13           H
ATOM   1819  CZ  PHE A 130      -4.259  -2.393   2.509  1.00 84.13           C
ATOM   1820  HZ  PHE A 130      -4.720  -3.362   2.701  1.00 84.13           H
ATOM   1821  HN  PHE A 130      -1.293   3.426   1.069  1.00 84.13           H
ATOM   1822  N   TYR A 131      -4.327   2.700  -0.161  1.00 86.17           N
ATOM   1823  CA  TYR A 131      -5.650   2.795  -0.756  1.00 86.17           C
ATOM   1824  C   TYR A 131      -5.558   3.138  -2.244  1.00 86.17           C
ATOM   1825  O   TYR A 131      -6.265   2.555  -3.064  1.00 86.17           O
ATOM   1826  HA  TYR A 131      -6.139   1.827  -0.644  1.00 86.17           H
ATOM   1827  CB  TYR A 131      -6.361   3.935  -0.024  1.00 86.17           C
ATOM   1828 1HB  TYR A 131      -5.717   4.814  -0.030  1.00 86.17           H
ATOM   1829 2HB  TYR A 131      -7.265   4.198  -0.573  1.00 86.17           H
ATOM   1830  CG  TYR A 131      -6.737   3.606   1.422  1.00 86.17           C
ATOM   1831  CD1 TYR A 131      -7.369   2.416   1.717  1.00 86.17           C
ATOM   1832  HD1 TYR A 131      -7.600   1.709   0.920  1.00 86.17           H
ATOM   1833  CD2 TYR A 131      -6.445   4.501   2.431  1.00 86.17           C
ATOM   1834  HD2 TYR A 131      -5.946   5.442   2.198  1.00 86.17           H
ATOM   1835  CE1 TYR A 131      -7.724   2.107   3.078  1.00 86.17           C
ATOM   1836  HE1 TYR A 131      -8.223   1.170   3.325  1.00 86.17           H
ATOM   1837  CE2 TYR A 131      -6.800   4.193   3.792  1.00 86.17           C
ATOM   1838  HE2 TYR A 131      -6.575   4.890   4.599  1.00 86.17           H
ATOM   1839  CZ  TYR A 131      -7.421   3.010   4.049  1.00 86.17           C
ATOM   1840  OH  TYR A 131      -7.756   2.719   5.334  1.00 86.17           O
ATOM   1841  HH  TYR A 131      -7.586   3.511   5.920  1.00 86.17           H
ATOM   1842  HN  TYR A 131      -4.107   3.421   0.496  1.00 86.17           H
ATOM   1843  N   SER A 132      -4.681   4.085  -2.547  1.00 88.65           N
ATOM   1844  CA  SER A 132      -4.567   4.592  -3.904  1.00 88.65           C
ATOM   1845  C   SER A 132      -4.098   3.478  -4.842  1.00 88.65           C
ATOM   1846  O   SER A 132      -4.613   3.337  -5.950  1.00 88.65           O
ATOM   1847  HA  SER A 132      -5.570   4.923  -4.173  1.00 88.65           H
ATOM   1848  CB  SER A 132      -3.605   5.780  -3.968  1.00 88.65           C
ATOM   1849 1HB  SER A 132      -3.483   6.092  -5.005  1.00 88.65           H
ATOM   1850 2HB  SER A 132      -4.035   6.625  -3.430  1.00 88.65           H
ATOM   1851  OG  SER A 132      -2.330   5.465  -3.415  1.00 88.65           O
ATOM   1852  HG  SER A 132      -2.214   5.929  -2.537  1.00 88.65           H
ATOM   1853  HN  SER A 132      -4.057   4.502  -1.886  1.00 88.65           H
ATOM   1854  N   CYS A 133      -3.126   2.715  -4.363  1.00 82.47           N
ATOM   1855  CA  CYS A 133      -2.587   1.614  -5.142  1.00 82.47           C
ATOM   1856  C   CYS A 133      -3.727   0.641  -5.452  1.00 82.47           C
ATOM   1857  O   CYS A 133      -3.902   0.230  -6.598  1.00 82.47           O
ATOM   1858  HA  CYS A 133      -2.186   2.046  -6.059  1.00 82.47           H
ATOM   1859  CB  CYS A 133      -1.428   0.923  -4.420  1.00 82.47           C
ATOM   1860 1HB  CYS A 133      -1.696   0.738  -3.379  1.00 82.47           H
ATOM   1861 2HB  CYS A 133      -1.231  -0.047  -4.875  1.00 82.47           H
ATOM   1862  SG  CYS A 133       0.072   1.968  -4.501  1.00 82.47           S
ATOM   1863  HG  CYS A 133      -0.334   2.864  -3.606  1.00 82.47           H
ATOM   1864  HN  CYS A 133      -2.710   2.839  -3.462  1.00 82.47           H
ATOM   1865  N   VAL A 134      -4.472   0.302  -4.411  1.00 80.05           N
ATOM   1866  CA  VAL A 134      -5.559  -0.653  -4.548  1.00 80.05           C
ATOM   1867  C   VAL A 134      -6.507  -0.185  -5.654  1.00 80.05           C
ATOM   1868  O   VAL A 134      -6.849  -0.954  -6.550  1.00 80.05           O
ATOM   1869  HA  VAL A 134      -5.123  -1.608  -4.841  1.00 80.05           H
ATOM   1870  CB  VAL A 134      -6.260  -0.845  -3.201  1.00 80.05           C
ATOM   1871  HB  VAL A 134      -6.279   0.119  -2.693  1.00 80.05           H
ATOM   1872  CG1 VAL A 134      -7.706  -1.302  -3.397  1.00 80.05           C
ATOM   1873 1HG1 VAL A 134      -8.251  -0.552  -3.970  1.00 80.05           H
ATOM   1874 2HG1 VAL A 134      -7.719  -2.250  -3.935  1.00 80.05           H
ATOM   1875 3HG1 VAL A 134      -8.181  -1.431  -2.424  1.00 80.05           H
ATOM   1876  CG2 VAL A 134      -5.488  -1.827  -2.317  1.00 80.05           C
ATOM   1877 1HG2 VAL A 134      -5.423  -2.793  -2.819  1.00 80.05           H
ATOM   1878 2HG2 VAL A 134      -4.484  -1.443  -2.137  1.00 80.05           H
ATOM   1879 3HG2 VAL A 134      -6.008  -1.945  -1.367  1.00 80.05           H
ATOM   1880  HN  VAL A 134      -4.344   0.667  -3.489  1.00 80.05           H
ATOM   1881  N   LEU A 135      -6.905   1.075  -5.554  1.00 84.88           N
ATOM   1882  CA  LEU A 135      -7.927   1.609  -6.439  1.00 84.88           C
ATOM   1883  C   LEU A 135      -7.385   1.652  -7.869  1.00 84.88           C
ATOM   1884  O   LEU A 135      -8.121   1.401  -8.822  1.00 84.88           O
ATOM   1885  HA  LEU A 135      -8.774   0.924  -6.410  1.00 84.88           H
ATOM   1886  CB  LEU A 135      -8.422   2.964  -5.928  1.00 84.88           C
ATOM   1887 1HB  LEU A 135      -7.561   3.622  -5.808  1.00 84.88           H
ATOM   1888 2HB  LEU A 135      -9.058   3.408  -6.694  1.00 84.88           H
ATOM   1889  CG  LEU A 135      -9.199   2.941  -4.610  1.00 84.88           C
ATOM   1890  HG  LEU A 135      -8.614   2.384  -3.879  1.00 84.88           H
ATOM   1891  CD1 LEU A 135      -9.384   4.356  -4.058  1.00 84.88           C
ATOM   1892 1HD1 LEU A 135      -8.407   4.807  -3.880  1.00 84.88           H
ATOM   1893 2HD1 LEU A 135      -9.936   4.958  -4.779  1.00 84.88           H
ATOM   1894 3HD1 LEU A 135      -9.938   4.310  -3.121  1.00 84.88           H
ATOM   1895  CD2 LEU A 135     -10.533   2.210  -4.773  1.00 84.88           C
ATOM   1896 1HD2 LEU A 135     -11.136   2.718  -5.525  1.00 84.88           H
ATOM   1897 2HD2 LEU A 135     -10.349   1.183  -5.088  1.00 84.88           H
ATOM   1898 3HD2 LEU A 135     -11.065   2.209  -3.821  1.00 84.88           H
ATOM   1899  HN  LEU A 135      -6.543   1.725  -4.886  1.00 84.88           H
ATOM   1900  N   LEU A 136      -6.103   1.971  -7.973  1.00 86.89           N
ATOM   1901  CA  LEU A 136      -5.468   2.102  -9.273  1.00 86.89           C
ATOM   1902  C   LEU A 136      -5.401   0.729  -9.945  1.00 86.89           C
ATOM   1903  O   LEU A 136      -5.665   0.605 -11.139  1.00 86.89           O
ATOM   1904  HA  LEU A 136      -6.098   2.753  -9.880  1.00 86.89           H
ATOM   1905  CB  LEU A 136      -4.107   2.788  -9.138  1.00 86.89           C
ATOM   1906 1HB  LEU A 136      -3.571   2.326  -8.310  1.00 86.89           H
ATOM   1907 2HB  LEU A 136      -3.531   2.590 -10.042  1.00 86.89           H
ATOM   1908  CG  LEU A 136      -4.138   4.301  -8.908  1.00 86.89           C
ATOM   1909  HG  LEU A 136      -4.852   4.511  -8.112  1.00 86.89           H
ATOM   1910  CD1 LEU A 136      -2.775   4.812  -8.440  1.00 86.89           C
ATOM   1911 1HD1 LEU A 136      -2.504   4.322  -7.505  1.00 86.89           H
ATOM   1912 2HD1 LEU A 136      -2.023   4.589  -9.197  1.00 86.89           H
ATOM   1913 3HD1 LEU A 136      -2.825   5.890  -8.284  1.00 86.89           H
ATOM   1914  CD2 LEU A 136      -4.628   5.035 -10.158  1.00 86.89           C
ATOM   1915 1HD2 LEU A 136      -3.957   4.822 -10.991  1.00 86.89           H
ATOM   1916 2HD2 LEU A 136      -5.634   4.699 -10.407  1.00 86.89           H
ATOM   1917 3HD2 LEU A 136      -4.640   6.108  -9.968  1.00 86.89           H
ATOM   1918  HN  LEU A 136      -5.503   2.138  -7.191  1.00 86.89           H
ATOM   1919  N   ILE A 137      -5.045  -0.267  -9.147  1.00 78.66           N
ATOM   1920  CA  ILE A 137      -4.908  -1.621  -9.656  1.00 78.66           C
ATOM   1921  C   ILE A 137      -6.260  -2.102 -10.186  1.00 78.66           C
ATOM   1922  O   ILE A 137      -6.325  -2.767 -11.218  1.00 78.66           O
ATOM   1923  HA  ILE A 137      -4.203  -1.588 -10.487  1.00 78.66           H
ATOM   1924  CB  ILE A 137      -4.305  -2.536  -8.588  1.00 78.66           C
ATOM   1925  HB  ILE A 137      -4.822  -2.350  -7.647  1.00 78.66           H
ATOM   1926  CG1 ILE A 137      -2.826  -2.215  -8.362  1.00 78.66           C
ATOM   1927 1HG1 ILE A 137      -2.252  -2.485  -9.248  1.00 78.66           H
ATOM   1928 2HG1 ILE A 137      -2.702  -1.142  -8.216  1.00 78.66           H
ATOM   1929  CG2 ILE A 137      -4.524  -4.009  -8.941  1.00 78.66           C
ATOM   1930 1HG2 ILE A 137      -5.592  -4.211  -9.011  1.00 78.66           H
ATOM   1931 2HG2 ILE A 137      -4.049  -4.228  -9.898  1.00 78.66           H
ATOM   1932 3HG2 ILE A 137      -4.085  -4.637  -8.166  1.00 78.66           H
ATOM   1933  CD1 ILE A 137      -2.281  -2.967  -7.146  1.00 78.66           C
ATOM   1934 1HD1 ILE A 137      -2.842  -2.676  -6.258  1.00 78.66           H
ATOM   1935 2HD1 ILE A 137      -2.385  -4.040  -7.307  1.00 78.66           H
ATOM   1936 3HD1 ILE A 137      -1.228  -2.720  -7.008  1.00 78.66           H
ATOM   1937  HN  ILE A 137      -4.853  -0.161  -8.171  1.00 78.66           H
ATOM   1938  N   MET A 138      -7.306  -1.747  -9.454  1.00 78.79           N
ATOM   1939  CA  MET A 138      -8.660  -2.050  -9.888  1.00 78.79           C
ATOM   1940  C   MET A 138      -8.943  -1.446 -11.264  1.00 78.79           C
ATOM   1941  O   MET A 138      -9.433  -2.133 -12.159  1.00 78.79           O
ATOM   1942  HA  MET A 138      -8.714  -3.137  -9.943  1.00 78.79           H
ATOM   1943  CB  MET A 138      -9.658  -1.494  -8.871  1.00 78.79           C
ATOM   1944 1HB  MET A 138      -9.564  -2.036  -7.930  1.00 78.79           H
ATOM   1945 2HB  MET A 138      -9.426  -0.450  -8.661  1.00 78.79           H
ATOM   1946  CG  MET A 138     -11.092  -1.609  -9.391  1.00 78.79           C
ATOM   1947 1HG  MET A 138     -11.228  -0.956 -10.253  1.00 78.79           H
ATOM   1948 2HG  MET A 138     -11.285  -2.627  -9.728  1.00 78.79           H
ATOM   1949  SD  MET A 138     -12.246  -1.165  -8.103  1.00 78.79           S
ATOM   1950  CE  MET A 138     -11.992   0.601  -8.054  1.00 78.79           C
ATOM   1951 1HE  MET A 138     -10.951   0.812  -7.808  1.00 78.79           H
ATOM   1952 2HE  MET A 138     -12.229   1.029  -9.028  1.00 78.79           H
ATOM   1953 3HE  MET A 138     -12.641   1.041  -7.297  1.00 78.79           H
ATOM   1954  HN  MET A 138      -7.240  -1.262  -8.582  1.00 78.79           H
ATOM   1955  N   CYS A 139      -8.623  -0.166 -11.391  1.00 83.81           N
ATOM   1956  CA  CYS A 139      -8.964   0.575 -12.593  1.00 83.81           C
ATOM   1957  C   CYS A 139      -8.187  -0.026 -13.765  1.00 83.81           C
ATOM   1958  O   CYS A 139      -8.717  -0.148 -14.869  1.00 83.81           O
ATOM   1959  HA  CYS A 139     -10.038   0.458 -12.739  1.00 83.81           H
ATOM   1960  CB  CYS A 139      -8.687   2.072 -12.432  1.00 83.81           C
ATOM   1961 1HB  CYS A 139      -7.666   2.226 -12.084  1.00 83.81           H
ATOM   1962 2HB  CYS A 139      -8.774   2.572 -13.397  1.00 83.81           H
ATOM   1963  SG  CYS A 139      -9.869   2.802 -11.241  1.00 83.81           S
ATOM   1964  HG  CYS A 139      -9.245   2.376 -10.147  1.00 83.81           H
ATOM   1965  HN  CYS A 139      -8.140   0.361 -10.692  1.00 83.81           H
ATOM   1966  N   ILE A 140      -6.942  -0.386 -13.487  1.00 79.82           N
ATOM   1967  CA  ILE A 140      -6.090  -0.981 -14.502  1.00 79.82           C
ATOM   1968  C   ILE A 140      -6.750  -2.257 -15.031  1.00 79.82           C
ATOM   1969  O   ILE A 140      -6.728  -2.519 -16.232  1.00 79.82           O
ATOM   1970  HA  ILE A 140      -6.012  -0.268 -15.322  1.00 79.82           H
ATOM   1971  CB  ILE A 140      -4.678  -1.200 -13.955  1.00 79.82           C
ATOM   1972  HB  ILE A 140      -4.761  -1.653 -12.967  1.00 79.82           H
ATOM   1973  CG1 ILE A 140      -3.945   0.131 -13.782  1.00 79.82           C
ATOM   1974 1HG1 ILE A 140      -3.667   0.527 -14.759  1.00 79.82           H
ATOM   1975 2HG1 ILE A 140      -4.611   0.860 -13.320  1.00 79.82           H
ATOM   1976  CG2 ILE A 140      -3.895  -2.176 -14.835  1.00 79.82           C
ATOM   1977 1HG2 ILE A 140      -4.411  -3.136 -14.863  1.00 79.82           H
ATOM   1978 2HG2 ILE A 140      -3.820  -1.775 -15.846  1.00 79.82           H
ATOM   1979 3HG2 ILE A 140      -2.895  -2.314 -14.424  1.00 79.82           H
ATOM   1980  CD1 ILE A 140      -2.692  -0.041 -12.921  1.00 79.82           C
ATOM   1981 1HD1 ILE A 140      -2.976  -0.414 -11.937  1.00 79.82           H
ATOM   1982 2HD1 ILE A 140      -2.018  -0.752 -13.399  1.00 79.82           H
ATOM   1983 3HD1 ILE A 140      -2.190   0.921 -12.814  1.00 79.82           H
ATOM   1984  HN  ILE A 140      -6.516  -0.276 -12.589  1.00 79.82           H
ATOM   1985  N   SER A 141      -7.321  -3.016 -14.107  1.00 74.98           N
ATOM   1986  CA  SER A 141      -7.894  -4.307 -14.449  1.00 74.98           C
ATOM   1987  C   SER A 141      -9.125  -4.113 -15.338  1.00 74.98           C
ATOM   1988  O   SER A 141      -9.327  -4.860 -16.294  1.00 74.98           O
ATOM   1989  HA  SER A 141      -7.110  -4.836 -14.991  1.00 74.98           H
ATOM   1990  CB  SER A 141      -8.266  -5.095 -13.191  1.00 74.98           C
ATOM   1991 1HB  SER A 141      -9.036  -4.555 -12.640  1.00 74.98           H
ATOM   1992 2HB  SER A 141      -8.694  -6.055 -13.479  1.00 74.98           H
ATOM   1993  OG  SER A 141      -7.141  -5.311 -12.345  1.00 74.98           O
ATOM   1994  HG  SER A 141      -7.045  -4.552 -11.701  1.00 74.98           H
ATOM   1995  HN  SER A 141      -7.395  -2.763 -13.142  1.00 74.98           H
ATOM   1996  N   VAL A 142      -9.914  -3.108 -14.990  1.00 76.41           N
ATOM   1997  CA  VAL A 142     -11.103  -2.789 -15.762  1.00 76.41           C
ATOM   1998  C   VAL A 142     -10.691  -2.348 -17.168  1.00 76.41           C
ATOM   1999  O   VAL A 142     -11.301  -2.757 -18.154  1.00 76.41           O
ATOM   2000  HA  VAL A 142     -11.699  -3.699 -15.840  1.00 76.41           H
ATOM   2001  CB  VAL A 142     -11.938  -1.738 -15.026  1.00 76.41           C
ATOM   2002  HB  VAL A 142     -11.297  -0.878 -14.832  1.00 76.41           H
ATOM   2003  CG1 VAL A 142     -13.109  -1.266 -15.890  1.00 76.41           C
ATOM   2004 1HG1 VAL A 142     -12.727  -0.827 -16.812  1.00 76.41           H
ATOM   2005 2HG1 VAL A 142     -13.749  -2.115 -16.130  1.00 76.41           H
ATOM   2006 3HG1 VAL A 142     -13.686  -0.519 -15.343  1.00 76.41           H
ATOM   2007  CG2 VAL A 142     -12.430  -2.272 -13.680  1.00 76.41           C
ATOM   2008 1HG2 VAL A 142     -13.046  -3.156 -13.843  1.00 76.41           H
ATOM   2009 2HG2 VAL A 142     -11.573  -2.536 -13.059  1.00 76.41           H
ATOM   2010 3HG2 VAL A 142     -13.020  -1.505 -13.178  1.00 76.41           H
ATOM   2011  HN  VAL A 142      -9.752  -2.517 -14.199  1.00 76.41           H
ATOM   2012  N   ASP A 143      -9.658  -1.520 -17.214  1.00 79.27           N
ATOM   2013  CA  ASP A 143      -9.218  -0.943 -18.473  1.00 79.27           C
ATOM   2014  C   ASP A 143      -8.741  -2.061 -19.402  1.00 79.27           C
ATOM   2015  O   ASP A 143      -9.008  -2.032 -20.602  1.00 79.27           O
ATOM   2016  HA  ASP A 143     -10.087  -0.417 -18.867  1.00 79.27           H
ATOM   2017  CB  ASP A 143      -8.051   0.023 -18.258  1.00 79.27           C
ATOM   2018 1HB  ASP A 143      -8.293   0.718 -17.454  1.00 79.27           H
ATOM   2019 2HB  ASP A 143      -7.167  -0.532 -17.944  1.00 79.27           H
ATOM   2020  CG  ASP A 143      -7.742   0.803 -19.538  1.00 79.27           C
ATOM   2021  OD1 ASP A 143      -8.718   1.247 -20.182  1.00 79.27           O
ATOM   2022  OD2 ASP A 143      -6.538   0.938 -19.843  1.00 79.27           O
ATOM   2023  HN  ASP A 143      -9.127  -1.242 -16.414  1.00 79.27           H
ATOM   2024  N   ARG A 144      -8.042  -3.020 -18.812  1.00 73.65           N
ATOM   2025  CA  ARG A 144      -7.529  -4.148 -19.570  1.00 73.65           C
ATOM   2026  C   ARG A 144      -8.682  -4.937 -20.193  1.00 73.65           C
ATOM   2027  O   ARG A 144      -8.613  -5.332 -21.356  1.00 73.65           O
ATOM   2028  HA  ARG A 144      -6.898  -3.702 -20.340  1.00 73.65           H
ATOM   2029  CB  ARG A 144      -6.703  -5.080 -18.681  1.00 73.65           C
ATOM   2030 1HB  ARG A 144      -7.193  -5.195 -17.715  1.00 73.65           H
ATOM   2031 2HB  ARG A 144      -6.654  -6.070 -19.133  1.00 73.65           H
ATOM   2032  CG  ARG A 144      -5.288  -4.534 -18.480  1.00 73.65           C
ATOM   2033 1HG  ARG A 144      -4.808  -4.391 -19.448  1.00 73.65           H
ATOM   2034 2HG  ARG A 144      -5.336  -3.556 -18.001  1.00 73.65           H
ATOM   2035  CD  ARG A 144      -4.450  -5.486 -17.625  1.00 73.65           C
ATOM   2036 1HD  ARG A 144      -4.874  -5.557 -16.623  1.00 73.65           H
ATOM   2037 2HD  ARG A 144      -4.472  -6.488 -18.053  1.00 73.65           H
ATOM   2038  NE  ARG A 144      -3.053  -5.000 -17.548  1.00 73.65           N
ATOM   2039  HE  ARG A 144      -2.845  -4.107 -17.945  1.00 73.65           H
ATOM   2040  CZ  ARG A 144      -2.051  -5.684 -16.979  1.00 73.65           C
ATOM   2041  NH1 ARG A 144      -2.272  -6.886 -16.431  1.00 73.65           N
ATOM   2042 1HH1 ARG A 144      -3.191  -7.280 -16.444  1.00 73.65           H
ATOM   2043 2HH1 ARG A 144      -1.519  -7.390 -16.008  1.00 73.65           H
ATOM   2044  NH2 ARG A 144      -0.823  -5.146 -16.966  1.00 73.65           N
ATOM   2045 1HH2 ARG A 144      -0.064  -5.643 -16.546  1.00 73.65           H
ATOM   2046 2HH2 ARG A 144      -0.667  -4.248 -17.378  1.00 73.65           H
ATOM   2047  HN  ARG A 144      -7.826  -3.034 -17.835  1.00 73.65           H
ATOM   2048  N   TYR A 145      -9.716  -5.145 -19.391  1.00 72.34           N
ATOM   2049  CA  TYR A 145     -10.890  -5.866 -19.854  1.00 72.34           C
ATOM   2050  C   TYR A 145     -11.495  -5.193 -21.088  1.00 72.34           C
ATOM   2051  O   TYR A 145     -11.753  -5.852 -22.094  1.00 72.34           O
ATOM   2052  HA  TYR A 145     -10.581  -6.878 -20.115  1.00 72.34           H
ATOM   2053  CB  TYR A 145     -11.901  -5.805 -18.707  1.00 72.34           C
ATOM   2054 1HB  TYR A 145     -11.560  -6.454 -17.900  1.00 72.34           H
ATOM   2055 2HB  TYR A 145     -11.926  -4.790 -18.311  1.00 72.34           H
ATOM   2056  CG  TYR A 145     -13.320  -6.216 -19.107  1.00 72.34           C
ATOM   2057  CD1 TYR A 145     -14.308  -5.260 -19.221  1.00 72.34           C
ATOM   2058  HD1 TYR A 145     -14.078  -4.212 -19.027  1.00 72.34           H
ATOM   2059  CD2 TYR A 145     -13.610  -7.542 -19.353  1.00 72.34           C
ATOM   2060  HD2 TYR A 145     -12.830  -8.298 -19.262  1.00 72.34           H
ATOM   2061  CE1 TYR A 145     -15.644  -5.646 -19.597  1.00 72.34           C
ATOM   2062  HE1 TYR A 145     -16.434  -4.902 -19.691  1.00 72.34           H
ATOM   2063  CE2 TYR A 145     -14.946  -7.929 -19.729  1.00 72.34           C
ATOM   2064  HE2 TYR A 145     -15.189  -8.973 -19.926  1.00 72.34           H
ATOM   2065  CZ  TYR A 145     -15.896  -6.962 -19.832  1.00 72.34           C
ATOM   2066  OH  TYR A 145     -17.157  -7.327 -20.188  1.00 72.34           O
ATOM   2067  HH  TYR A 145     -17.197  -8.314 -20.341  1.00 72.34           H
ATOM   2068  HN  TYR A 145      -9.760  -4.831 -18.442  1.00 72.34           H
ATOM   2069  N   ILE A 146     -11.702  -3.890 -20.970  1.00 73.09           N
ATOM   2070  CA  ILE A 146     -12.345  -3.136 -22.033  1.00 73.09           C
ATOM   2071  C   ILE A 146     -11.492  -3.221 -23.300  1.00 73.09           C
ATOM   2072  O   ILE A 146     -12.022  -3.375 -24.400  1.00 73.09           O
ATOM   2073  HA  ILE A 146     -13.307  -3.607 -22.232  1.00 73.09           H
ATOM   2074  CB  ILE A 146     -12.629  -1.703 -21.577  1.00 73.09           C
ATOM   2075  HB  ILE A 146     -11.704  -1.280 -21.184  1.00 73.09           H
ATOM   2076  CG1 ILE A 146     -13.654  -1.682 -20.441  1.00 73.09           C
ATOM   2077 1HG1 ILE A 146     -14.633  -1.968 -20.825  1.00 73.09           H
ATOM   2078 2HG1 ILE A 146     -13.380  -2.418 -19.685  1.00 73.09           H
ATOM   2079  CG2 ILE A 146     -13.061  -0.828 -22.755  1.00 73.09           C
ATOM   2080 1HG2 ILE A 146     -12.267  -0.807 -23.502  1.00 73.09           H
ATOM   2081 2HG2 ILE A 146     -13.967  -1.239 -23.200  1.00 73.09           H
ATOM   2082 3HG2 ILE A 146     -13.256   0.185 -22.403  1.00 73.09           H
ATOM   2083  CD1 ILE A 146     -13.736  -0.294 -19.803  1.00 73.09           C
ATOM   2084 1HD1 ILE A 146     -12.761  -0.021 -19.399  1.00 73.09           H
ATOM   2085 2HD1 ILE A 146     -14.034   0.435 -20.556  1.00 73.09           H
ATOM   2086 3HD1 ILE A 146     -14.471  -0.307 -18.999  1.00 73.09           H
ATOM   2087  HN  ILE A 146     -11.441  -3.352 -20.169  1.00 73.09           H
ATOM   2088  N   ALA A 147     -10.186  -3.116 -23.104  1.00 74.35           N
ATOM   2089  CA  ALA A 147      -9.263  -3.058 -24.225  1.00 74.35           C
ATOM   2090  C   ALA A 147      -9.313  -4.382 -24.990  1.00 74.35           C
ATOM   2091  O   ALA A 147      -9.049  -4.419 -26.191  1.00 74.35           O
ATOM   2092  HA  ALA A 147      -9.592  -2.255 -24.884  1.00 74.35           H
ATOM   2093  CB  ALA A 147      -7.858  -2.733 -23.714  1.00 74.35           C
ATOM   2094 1HB  ALA A 147      -7.872  -1.769 -23.204  1.00 74.35           H
ATOM   2095 2HB  ALA A 147      -7.536  -3.508 -23.018  1.00 74.35           H
ATOM   2096 3HB  ALA A 147      -7.167  -2.689 -24.555  1.00 74.35           H
ATOM   2097  HN  ALA A 147      -9.758  -3.072 -22.201  1.00 74.35           H
ATOM   2098  N   ILE A 148      -9.653  -5.436 -24.263  1.00 70.06           N
ATOM   2099  CA  ILE A 148      -9.652  -6.772 -24.836  1.00 70.06           C
ATOM   2100  C   ILE A 148     -11.039  -7.081 -25.402  1.00 70.06           C
ATOM   2101  O   ILE A 148     -11.166  -7.485 -26.556  1.00 70.06           O
ATOM   2102  HA  ILE A 148      -8.935  -6.775 -25.657  1.00 70.06           H
ATOM   2103  CB  ILE A 148      -9.165  -7.795 -23.808  1.00 70.06           C
ATOM   2104  HB  ILE A 148      -9.736  -7.655 -22.890  1.00 70.06           H
ATOM   2105  CG1 ILE A 148      -7.692  -7.569 -23.463  1.00 70.06           C
ATOM   2106 1HG1 ILE A 148      -7.070  -7.833 -24.318  1.00 70.06           H
ATOM   2107 2HG1 ILE A 148      -7.521  -6.512 -23.259  1.00 70.06           H
ATOM   2108  CG2 ILE A 148      -9.428  -9.224 -24.289  1.00 70.06           C
ATOM   2109 1HG2 ILE A 148     -10.498  -9.364 -24.443  1.00 70.06           H
ATOM   2110 2HG2 ILE A 148      -8.901  -9.393 -25.228  1.00 70.06           H
ATOM   2111 3HG2 ILE A 148      -9.073  -9.931 -23.540  1.00 70.06           H
ATOM   2112  CD1 ILE A 148      -7.279  -8.401 -22.248  1.00 70.06           C
ATOM   2113 1HD1 ILE A 148      -7.886  -8.117 -21.389  1.00 70.06           H
ATOM   2114 2HD1 ILE A 148      -7.428  -9.459 -22.465  1.00 70.06           H
ATOM   2115 3HD1 ILE A 148      -6.227  -8.221 -22.025  1.00 70.06           H
ATOM   2116  HN  ILE A 148      -9.925  -5.389 -23.302  1.00 70.06           H
ATOM   2117  N   ALA A 149     -12.044  -6.878 -24.563  1.00 70.10           N
ATOM   2118  CA  ALA A 149     -13.388  -7.330 -24.881  1.00 70.10           C
ATOM   2119  C   ALA A 149     -13.978  -6.433 -25.971  1.00 70.10           C
ATOM   2120  O   ALA A 149     -14.688  -6.910 -26.855  1.00 70.10           O
ATOM   2121  HA  ALA A 149     -13.314  -8.349 -25.261  1.00 70.10           H
ATOM   2122  CB  ALA A 149     -14.238  -7.339 -23.609  1.00 70.10           C
ATOM   2123 1HB  ALA A 149     -13.792  -8.013 -22.878  1.00 70.10           H
ATOM   2124 2HB  ALA A 149     -14.283  -6.332 -23.195  1.00 70.10           H
ATOM   2125 3HB  ALA A 149     -15.246  -7.678 -23.848  1.00 70.10           H
ATOM   2126  HN  ALA A 149     -11.952  -6.415 -23.681  1.00 70.10           H
ATOM   2127  N   GLN A 150     -13.663  -5.150 -25.872  1.00 73.34           N
ATOM   2128  CA  GLN A 150     -14.276  -4.160 -26.741  1.00 73.34           C
ATOM   2129  C   GLN A 150     -13.204  -3.430 -27.552  1.00 73.34           C
ATOM   2130  O   GLN A 150     -13.274  -2.215 -27.730  1.00 73.34           O
ATOM   2131  HA  GLN A 150     -14.926  -4.724 -27.410  1.00 73.34           H
ATOM   2132  CB  GLN A 150     -15.121  -3.172 -25.935  1.00 73.34           C
ATOM   2133 1HB  GLN A 150     -14.486  -2.631 -25.234  1.00 73.34           H
ATOM   2134 2HB  GLN A 150     -15.559  -2.431 -26.605  1.00 73.34           H
ATOM   2135  CG  GLN A 150     -16.233  -3.896 -25.172  1.00 73.34           C
ATOM   2136 1HG  GLN A 150     -16.737  -4.597 -25.837  1.00 73.34           H
ATOM   2137 2HG  GLN A 150     -15.800  -4.480 -24.361  1.00 73.34           H
ATOM   2138  CD  GLN A 150     -17.247  -2.900 -24.606  1.00 73.34           C
ATOM   2139  OE1 GLN A 150     -17.181  -1.705 -24.842  1.00 73.34           O
ATOM   2140  NE2 GLN A 150     -18.186  -3.458 -23.847  1.00 73.34           N
ATOM   2141 1HE2 GLN A 150     -18.183  -4.446 -23.693  1.00 73.34           H
ATOM   2142 2HE2 GLN A 150     -18.896  -2.889 -23.431  1.00 73.34           H
ATOM   2143  HN  GLN A 150     -13.004  -4.785 -25.214  1.00 73.34           H
ATOM   2144  N   ALA A 151     -12.235  -4.202 -28.023  1.00 70.59           N
ATOM   2145  CA  ALA A 151     -11.031  -3.626 -28.598  1.00 70.59           C
ATOM   2146  C   ALA A 151     -11.420  -2.549 -29.613  1.00 70.59           C
ATOM   2147  O   ALA A 151     -10.828  -1.472 -29.638  1.00 70.59           O
ATOM   2148  HA  ALA A 151     -10.466  -3.163 -27.788  1.00 70.59           H
ATOM   2149  CB  ALA A 151     -10.181  -4.735 -29.221  1.00 70.59           C
ATOM   2150 1HB  ALA A 151      -9.907  -5.458 -28.452  1.00 70.59           H
ATOM   2151 2HB  ALA A 151     -10.753  -5.235 -30.002  1.00 70.59           H
ATOM   2152 3HB  ALA A 151      -9.278  -4.303 -29.651  1.00 70.59           H
ATOM   2153  HN  ALA A 151     -12.264  -5.202 -28.017  1.00 70.59           H
ATOM   2154  N   MET A 152     -12.413  -2.879 -30.426  1.00 67.02           N
ATOM   2155  CA  MET A 152     -12.865  -1.967 -31.463  1.00 67.02           C
ATOM   2156  C   MET A 152     -13.339  -0.643 -30.861  1.00 67.02           C
ATOM   2157  O   MET A 152     -12.810   0.417 -31.190  1.00 67.02           O
ATOM   2158  HA  MET A 152     -11.998  -1.795 -32.100  1.00 67.02           H
ATOM   2159  CB  MET A 152     -14.011  -2.612 -32.246  1.00 67.02           C
ATOM   2160 1HB  MET A 152     -14.695  -3.105 -31.555  1.00 67.02           H
ATOM   2161 2HB  MET A 152     -14.581  -1.841 -32.764  1.00 67.02           H
ATOM   2162  CG  MET A 152     -13.479  -3.628 -33.259  1.00 67.02           C
ATOM   2163 1HG  MET A 152     -12.531  -4.038 -32.912  1.00 67.02           H
ATOM   2164 2HG  MET A 152     -14.174  -4.463 -33.347  1.00 67.02           H
ATOM   2165  SD  MET A 152     -13.261  -2.847 -34.849  1.00 67.02           S
ATOM   2166  CE  MET A 152     -14.945  -2.869 -35.439  1.00 67.02           C
ATOM   2167 1HE  MET A 152     -15.297  -3.899 -35.496  1.00 67.02           H
ATOM   2168 2HE  MET A 152     -15.578  -2.306 -34.753  1.00 67.02           H
ATOM   2169 3HE  MET A 152     -14.989  -2.414 -36.429  1.00 67.02           H
ATOM   2170  HN  MET A 152     -12.905  -3.748 -30.383  1.00 67.02           H
ATOM   2171  N   ARG A 153     -14.332  -0.748 -29.990  1.00 71.81           N
ATOM   2172  CA  ARG A 153     -14.916   0.432 -29.375  1.00 71.81           C
ATOM   2173  C   ARG A 153     -13.863   1.179 -28.554  1.00 71.81           C
ATOM   2174  O   ARG A 153     -13.872   2.408 -28.495  1.00 71.81           O
ATOM   2175  HA  ARG A 153     -15.263   1.039 -30.211  1.00 71.81           H
ATOM   2176  CB  ARG A 153     -16.089   0.057 -28.468  1.00 71.81           C
ATOM   2177 1HB  ARG A 153     -15.801  -0.767 -27.816  1.00 71.81           H
ATOM   2178 2HB  ARG A 153     -16.339   0.900 -27.823  1.00 71.81           H
ATOM   2179  CG  ARG A 153     -17.315  -0.341 -29.293  1.00 71.81           C
ATOM   2180 1HG  ARG A 153     -17.572   0.464 -29.981  1.00 71.81           H
ATOM   2181 2HG  ARG A 153     -17.080  -1.216 -29.899  1.00 71.81           H
ATOM   2182  CD  ARG A 153     -18.509  -0.647 -28.387  1.00 71.81           C
ATOM   2183 1HD  ARG A 153     -18.301  -1.529 -27.781  1.00 71.81           H
ATOM   2184 2HD  ARG A 153     -18.675   0.181 -27.698  1.00 71.81           H
ATOM   2185  NE  ARG A 153     -19.721  -0.872 -29.207  1.00 71.81           N
ATOM   2186  HE  ARG A 153     -19.634  -0.804 -30.200  1.00 71.81           H
ATOM   2187  CZ  ARG A 153     -20.928  -1.161 -28.700  1.00 71.81           C
ATOM   2188  NH1 ARG A 153     -21.102  -1.264 -27.375  1.00 71.81           N
ATOM   2189 1HH1 ARG A 153     -20.329  -1.125 -26.757  1.00 71.81           H
ATOM   2190 2HH1 ARG A 153     -22.006  -1.480 -27.006  1.00 71.81           H
ATOM   2191  NH2 ARG A 153     -21.957  -1.345 -29.538  1.00 71.81           N
ATOM   2192 1HH2 ARG A 153     -22.864  -1.561 -29.176  1.00 71.81           H
ATOM   2193 2HH2 ARG A 153     -21.818  -1.266 -30.525  1.00 71.81           H
ATOM   2194  HN  ARG A 153     -14.735  -1.617 -29.703  1.00 71.81           H
ATOM   2195  N   ALA A 154     -12.980   0.405 -27.939  1.00 71.64           N
ATOM   2196  CA  ALA A 154     -11.995   0.969 -27.032  1.00 71.64           C
ATOM   2197  C   ALA A 154     -11.060   1.895 -27.813  1.00 71.64           C
ATOM   2198  O   ALA A 154     -10.540   2.865 -27.264  1.00 71.64           O
ATOM   2199  HA  ALA A 154     -12.529   1.553 -26.283  1.00 71.64           H
ATOM   2200  CB  ALA A 154     -11.241  -0.163 -26.330  1.00 71.64           C
ATOM   2201 1HB  ALA A 154     -11.946  -0.773 -25.766  1.00 71.64           H
ATOM   2202 2HB  ALA A 154     -10.739  -0.781 -27.073  1.00 71.64           H
ATOM   2203 3HB  ALA A 154     -10.502   0.261 -25.650  1.00 71.64           H
ATOM   2204  HN  ALA A 154     -12.932  -0.587 -28.052  1.00 71.64           H
ATOM   2205  N   HIS A 155     -10.875   1.563 -29.082  1.00 72.96           N
ATOM   2206  CA  HIS A 155     -10.015   2.355 -29.945  1.00 72.96           C
ATOM   2207  C   HIS A 155     -10.678   3.704 -30.231  1.00 72.96           C
ATOM   2208  O   HIS A 155     -10.052   4.751 -30.080  1.00 72.96           O
ATOM   2209  HA  HIS A 155      -9.090   2.524 -29.395  1.00 72.96           H
ATOM   2210  CB  HIS A 155      -9.666   1.584 -31.220  1.00 72.96           C
ATOM   2211 1HB  HIS A 155      -9.344   0.579 -30.948  1.00 72.96           H
ATOM   2212 2HB  HIS A 155     -10.566   1.477 -31.826  1.00 72.96           H
ATOM   2213  CG  HIS A 155      -8.589   2.233 -32.055  1.00 72.96           C
ATOM   2214  ND1 HIS A 155      -8.864   3.163 -33.043  1.00 72.96           N
ATOM   2215  HD1 HIS A 155      -9.773   3.492 -33.299  1.00 72.96           H
ATOM   2216  CD2 HIS A 155      -7.233   2.078 -32.039  1.00 72.96           C
ATOM   2217  HD2 HIS A 155      -6.676   1.416 -31.377  1.00 72.96           H
ATOM   2218  CE1 HIS A 155      -7.719   3.543 -33.590  1.00 72.96           C
ATOM   2219  HE1 HIS A 155      -7.603   4.267 -34.397  1.00 72.96           H
ATOM   2220  NE2 HIS A 155      -6.709   2.869 -32.967  1.00 72.96           N
ATOM   2221  HN  HIS A 155     -11.299   0.770 -29.521  1.00 72.96           H
ATOM   2222  N   THR A 156     -11.937   3.634 -30.640  1.00 73.22           N
ATOM   2223  CA  THR A 156     -12.654   4.825 -31.060  1.00 73.22           C
ATOM   2224  C   THR A 156     -12.824   5.788 -29.883  1.00 73.22           C
ATOM   2225  O   THR A 156     -12.816   7.005 -30.066  1.00 73.22           O
ATOM   2226  HA  THR A 156     -12.055   5.341 -31.811  1.00 73.22           H
ATOM   2227  CB  THR A 156     -13.981   4.384 -31.681  1.00 73.22           C
ATOM   2228  HB  THR A 156     -14.701   4.114 -30.909  1.00 73.22           H
ATOM   2229  OG1 THR A 156     -13.614   3.336 -32.574  1.00 73.22           O
ATOM   2230  HG1 THR A 156     -13.919   2.455 -32.211  1.00 73.22           H
ATOM   2231  CG2 THR A 156     -14.586   5.454 -32.591  1.00 73.22           C
ATOM   2232 1HG2 THR A 156     -13.893   5.676 -33.403  1.00 73.22           H
ATOM   2233 2HG2 THR A 156     -14.771   6.360 -32.014  1.00 73.22           H
ATOM   2234 3HG2 THR A 156     -15.526   5.090 -33.006  1.00 73.22           H
ATOM   2235  HN  THR A 156     -12.463   2.785 -30.685  1.00 73.22           H
ATOM   2236  N   TRP A 157     -12.976   5.208 -28.702  1.00 80.11           N
ATOM   2237  CA  TRP A 157     -13.316   5.986 -27.524  1.00 80.11           C
ATOM   2238  C   TRP A 157     -12.022   6.290 -26.767  1.00 80.11           C
ATOM   2239  O   TRP A 157     -12.053   6.606 -25.578  1.00 80.11           O
ATOM   2240  HA  TRP A 157     -13.778   6.915 -27.860  1.00 80.11           H
ATOM   2241  CB  TRP A 157     -14.353   5.258 -26.666  1.00 80.11           C
ATOM   2242 1HB  TRP A 157     -14.052   4.217 -26.556  1.00 80.11           H
ATOM   2243 2HB  TRP A 157     -14.357   5.696 -25.668  1.00 80.11           H
ATOM   2244  CG  TRP A 157     -15.774   5.305 -27.233  1.00 80.11           C
ATOM   2245  CD1 TRP A 157     -16.184   4.957 -28.460  1.00 80.11           C
ATOM   2246  HD1 TRP A 157     -15.526   4.578 -29.243  1.00 80.11           H
ATOM   2247  CD2 TRP A 157     -16.962   5.742 -26.541  1.00 80.11           C
ATOM   2248  NE1 TRP A 157     -17.544   5.136 -28.609  1.00 80.11           N
ATOM   2249  HE1 TRP A 157     -18.080   4.947 -29.432  1.00 80.11           H
ATOM   2250  CE2 TRP A 157     -18.032   5.629 -27.404  1.00 80.11           C
ATOM   2251  CE3 TRP A 157     -17.127   6.218 -25.228  1.00 80.11           C
ATOM   2252  HE3 TRP A 157     -16.298   6.316 -24.527  1.00 80.11           H
ATOM   2253  CZ2 TRP A 157     -19.343   5.972 -27.050  1.00 80.11           C
ATOM   2254  HZ2 TRP A 157     -20.172   5.874 -27.751  1.00 80.11           H
ATOM   2255  CZ3 TRP A 157     -18.443   6.556 -24.889  1.00 80.11           C
ATOM   2256  HZ3 TRP A 157     -18.626   6.930 -23.882  1.00 80.11           H
ATOM   2257  CH2 TRP A 157     -19.531   6.448 -25.747  1.00 80.11           C
ATOM   2258  HH2 TRP A 157     -20.527   6.733 -25.407  1.00 80.11           H
ATOM   2259  HN  TRP A 157     -12.869   4.226 -28.544  1.00 80.11           H
ATOM   2260  N   ARG A 158     -10.914   6.183 -27.486  1.00 78.37           N
ATOM   2261  CA  ARG A 158      -9.605   6.266 -26.861  1.00 78.37           C
ATOM   2262  C   ARG A 158      -9.454   7.595 -26.119  1.00 78.37           C
ATOM   2263  O   ARG A 158      -8.971   7.627 -24.988  1.00 78.37           O
ATOM   2264  HA  ARG A 158      -9.573   5.424 -26.169  1.00 78.37           H
ATOM   2265  CB  ARG A 158      -8.490   6.140 -27.901  1.00 78.37           C
ATOM   2266 1HB  ARG A 158      -8.613   5.214 -28.462  1.00 78.37           H
ATOM   2267 2HB  ARG A 158      -8.562   6.958 -28.617  1.00 78.37           H
ATOM   2268  CG  ARG A 158      -7.113   6.159 -27.233  1.00 78.37           C
ATOM   2269 1HG  ARG A 158      -7.013   7.057 -26.624  1.00 78.37           H
ATOM   2270 2HG  ARG A 158      -7.019   5.306 -26.561  1.00 78.37           H
ATOM   2271  CD  ARG A 158      -5.996   6.118 -28.278  1.00 78.37           C
ATOM   2272 1HD  ARG A 158      -6.111   5.238 -28.911  1.00 78.37           H
ATOM   2273 2HD  ARG A 158      -6.064   6.989 -28.929  1.00 78.37           H
ATOM   2274  NE  ARG A 158      -4.677   6.089 -27.608  1.00 78.37           N
ATOM   2275  HE  ARG A 158      -4.646   6.277 -26.626  1.00 78.37           H
ATOM   2276  CZ  ARG A 158      -3.522   5.828 -28.234  1.00 78.37           C
ATOM   2277  NH1 ARG A 158      -3.504   5.569 -29.549  1.00 78.37           N
ATOM   2278 1HH1 ARG A 158      -4.358   5.571 -30.070  1.00 78.37           H
ATOM   2279 2HH1 ARG A 158      -2.638   5.375 -30.009  1.00 78.37           H
ATOM   2280  NH2 ARG A 158      -2.384   5.829 -27.526  1.00 78.37           N
ATOM   2281 1HH2 ARG A 158      -1.513   5.635 -27.979  1.00 78.37           H
ATOM   2282 2HH2 ARG A 158      -2.406   6.022 -26.546  1.00 78.37           H
ATOM   2283  HN  ARG A 158     -10.902   6.043 -28.476  1.00 78.37           H
ATOM   2284  N   GLU A 159      -9.876   8.659 -26.785  1.00 80.24           N
ATOM   2285  CA  GLU A 159      -9.702   9.997 -26.246  1.00 80.24           C
ATOM   2286  C   GLU A 159     -10.591  10.195 -25.017  1.00 80.24           C
ATOM   2287  O   GLU A 159     -10.127  10.667 -23.980  1.00 80.24           O
ATOM   2288  HA  GLU A 159      -8.652  10.059 -25.958  1.00 80.24           H
ATOM   2289  CB  GLU A 159      -9.993  11.059 -27.309  1.00 80.24           C
ATOM   2290 1HB  GLU A 159     -10.943  10.840 -27.796  1.00 80.24           H
ATOM   2291 2HB  GLU A 159      -9.958  12.050 -26.858  1.00 80.24           H
ATOM   2292  CG  GLU A 159      -8.924  11.046 -28.404  1.00 80.24           C
ATOM   2293 1HG  GLU A 159      -7.933  11.090 -27.951  1.00 80.24           H
ATOM   2294 2HG  GLU A 159      -8.978  10.110 -28.960  1.00 80.24           H
ATOM   2295  CD  GLU A 159      -9.105  12.225 -29.361  1.00 80.24           C
ATOM   2296  OE1 GLU A 159      -8.142  12.504 -30.108  1.00 80.24           O
ATOM   2297  OE2 GLU A 159     -10.204  12.821 -29.326  1.00 80.24           O
ATOM   2298  HN  GLU A 159     -10.330   8.618 -27.676  1.00 80.24           H
ATOM   2299  N   LYS A 160     -11.853   9.823 -25.173  1.00 84.19           N
ATOM   2300  CA  LYS A 160     -12.804   9.924 -24.079  1.00 84.19           C
ATOM   2301  C   LYS A 160     -12.274   9.142 -22.875  1.00 84.19           C
ATOM   2302  O   LYS A 160     -12.364   9.606 -21.740  1.00 84.19           O
ATOM   2303  HA  LYS A 160     -12.873  10.976 -23.803  1.00 84.19           H
ATOM   2304  CB  LYS A 160     -14.195   9.482 -24.536  1.00 84.19           C
ATOM   2305 1HB  LYS A 160     -14.129   8.516 -25.036  1.00 84.19           H
ATOM   2306 2HB  LYS A 160     -14.841   9.347 -23.668  1.00 84.19           H
ATOM   2307  CG  LYS A 160     -14.814  10.512 -25.483  1.00 84.19           C
ATOM   2308 1HG  LYS A 160     -14.787  11.499 -25.021  1.00 84.19           H
ATOM   2309 2HG  LYS A 160     -14.223  10.572 -26.397  1.00 84.19           H
ATOM   2310  CD  LYS A 160     -16.259  10.144 -25.826  1.00 84.19           C
ATOM   2311 1HD  LYS A 160     -16.281   9.177 -26.330  1.00 84.19           H
ATOM   2312 2HD  LYS A 160     -16.838  10.039 -24.909  1.00 84.19           H
ATOM   2313  CE  LYS A 160     -16.898  11.207 -26.722  1.00 84.19           C
ATOM   2314 1HE  LYS A 160     -16.850  12.180 -26.232  1.00 84.19           H
ATOM   2315 2HE  LYS A 160     -16.338  11.291 -27.653  1.00 84.19           H
ATOM   2316  NZ  LYS A 160     -18.307  10.860 -27.013  1.00 84.19           N
ATOM   2317 1HZ  LYS A 160     -18.712  11.569 -27.614  1.00 84.19           H
ATOM   2318 2HZ  LYS A 160     -18.344   9.960 -27.478  1.00 84.19           H
ATOM   2319 3HZ  LYS A 160     -18.830  10.814 -26.145  1.00 84.19           H
ATOM   2320  HN  LYS A 160     -12.227   9.459 -26.026  1.00 84.19           H
ATOM   2321  N   ARG A 161     -11.734   7.967 -23.165  1.00 85.10           N
ATOM   2322  CA  ARG A 161     -11.189   7.116 -22.120  1.00 85.10           C
ATOM   2323  C   ARG A 161     -10.068   7.843 -21.375  1.00 85.10           C
ATOM   2324  O   ARG A 161      -9.964   7.744 -20.153  1.00 85.10           O
ATOM   2325  HA  ARG A 161     -12.031   6.912 -21.459  1.00 85.10           H
ATOM   2326  CB  ARG A 161     -10.642   5.811 -22.703  1.00 85.10           C
ATOM   2327 1HB  ARG A 161     -10.045   6.026 -23.589  1.00 85.10           H
ATOM   2328 2HB  ARG A 161      -9.980   5.335 -21.979  1.00 85.10           H
ATOM   2329  CG  ARG A 161     -11.779   4.855 -23.068  1.00 85.10           C
ATOM   2330 1HG  ARG A 161     -12.249   4.479 -22.159  1.00 85.10           H
ATOM   2331 2HG  ARG A 161     -12.547   5.392 -23.624  1.00 85.10           H
ATOM   2332  CD  ARG A 161     -11.262   3.682 -23.903  1.00 85.10           C
ATOM   2333 1HD  ARG A 161     -12.101   3.098 -24.283  1.00 85.10           H
ATOM   2334 2HD  ARG A 161     -10.715   4.055 -24.769  1.00 85.10           H
ATOM   2335  NE  ARG A 161     -10.381   2.824 -23.080  1.00 85.10           N
ATOM   2336  HE  ARG A 161     -10.567   2.765 -22.099  1.00 85.10           H
ATOM   2337  CZ  ARG A 161      -9.350   2.120 -23.567  1.00 85.10           C
ATOM   2338  NH1 ARG A 161      -9.055   2.161 -24.873  1.00 85.10           N
ATOM   2339 1HH1 ARG A 161      -9.606   2.720 -25.493  1.00 85.10           H
ATOM   2340 2HH1 ARG A 161      -8.284   1.633 -25.229  1.00 85.10           H
ATOM   2341  NH2 ARG A 161      -8.618   1.375 -22.728  1.00 85.10           N
ATOM   2342 1HH2 ARG A 161      -7.845   0.844 -23.075  1.00 85.10           H
ATOM   2343 2HH2 ARG A 161      -8.845   1.350 -21.754  1.00 85.10           H
ATOM   2344  HN  ARG A 161     -11.666   7.596 -24.091  1.00 85.10           H
ATOM   2345  N   LEU A 162      -9.257   8.557 -22.142  1.00 85.93           N
ATOM   2346  CA  LEU A 162      -8.120   9.263 -21.576  1.00 85.93           C
ATOM   2347  C   LEU A 162      -8.623  10.387 -20.668  1.00 85.93           C
ATOM   2348  O   LEU A 162      -8.007  10.689 -19.647  1.00 85.93           O
ATOM   2349  HA  LEU A 162      -7.563   8.550 -20.966  1.00 85.93           H
ATOM   2350  CB  LEU A 162      -7.180   9.742 -22.684  1.00 85.93           C
ATOM   2351 1HB  LEU A 162      -6.974   8.901 -23.346  1.00 85.93           H
ATOM   2352 2HB  LEU A 162      -7.702  10.494 -23.276  1.00 85.93           H
ATOM   2353  CG  LEU A 162      -5.846  10.332 -22.223  1.00 85.93           C
ATOM   2354  HG  LEU A 162      -6.048  11.069 -21.446  1.00 85.93           H
ATOM   2355  CD1 LEU A 162      -4.954   9.254 -21.603  1.00 85.93           C
ATOM   2356 1HD1 LEU A 162      -5.459   8.816 -20.742  1.00 85.93           H
ATOM   2357 2HD1 LEU A 162      -4.757   8.476 -22.342  1.00 85.93           H
ATOM   2358 3HD1 LEU A 162      -4.012   9.700 -21.285  1.00 85.93           H
ATOM   2359  CD2 LEU A 162      -5.145  11.065 -23.370  1.00 85.93           C
ATOM   2360 1HD2 LEU A 162      -4.956  10.367 -24.185  1.00 85.93           H
ATOM   2361 2HD2 LEU A 162      -5.782  11.875 -23.725  1.00 85.93           H
ATOM   2362 3HD2 LEU A 162      -4.200  11.474 -23.015  1.00 85.93           H
ATOM   2363  HN  LEU A 162      -9.366   8.657 -23.131  1.00 85.93           H
ATOM   2364  N   LEU A 163      -9.739  10.976 -21.072  1.00 89.32           N
ATOM   2365  CA  LEU A 163     -10.346  12.044 -20.296  1.00 89.32           C
ATOM   2366  C   LEU A 163     -10.843  11.481 -18.963  1.00 89.32           C
ATOM   2367  O   LEU A 163     -10.518  12.010 -17.902  1.00 89.32           O
ATOM   2368  HA  LEU A 163      -9.569  12.780 -20.091  1.00 89.32           H
ATOM   2369  CB  LEU A 163     -11.433  12.747 -21.110  1.00 89.32           C
ATOM   2370 1HB  LEU A 163     -11.009  13.037 -22.072  1.00 89.32           H
ATOM   2371 2HB  LEU A 163     -12.227  12.029 -21.316  1.00 89.32           H
ATOM   2372  CG  LEU A 163     -12.058  13.986 -20.466  1.00 89.32           C
ATOM   2373  HG  LEU A 163     -12.376  13.723 -19.457  1.00 89.32           H
ATOM   2374  CD1 LEU A 163     -11.031  15.113 -20.336  1.00 89.32           C
ATOM   2375 1HD1 LEU A 163     -10.200  14.778 -19.716  1.00 89.32           H
ATOM   2376 2HD1 LEU A 163     -10.661  15.383 -21.325  1.00 89.32           H
ATOM   2377 3HD1 LEU A 163     -11.502  15.982 -19.875  1.00 89.32           H
ATOM   2378  CD2 LEU A 163     -13.305  14.432 -21.231  1.00 89.32           C
ATOM   2379 1HD2 LEU A 163     -13.035  14.672 -22.259  1.00 89.32           H
ATOM   2380 2HD2 LEU A 163     -14.041  13.628 -21.227  1.00 89.32           H
ATOM   2381 3HD2 LEU A 163     -13.730  15.315 -20.752  1.00 89.32           H
ATOM   2382  HN  LEU A 163     -10.226  10.735 -21.912  1.00 89.32           H
ATOM   2383  N   TYR A 164     -11.623  10.414 -19.062  1.00 89.68           N
ATOM   2384  CA  TYR A 164     -12.185   9.786 -17.879  1.00 89.68           C
ATOM   2385  C   TYR A 164     -11.081   9.295 -16.941  1.00 89.68           C
ATOM   2386  O   TYR A 164     -11.245   9.307 -15.722  1.00 89.68           O
ATOM   2387  HA  TYR A 164     -12.789  10.529 -17.358  1.00 89.68           H
ATOM   2388  CB  TYR A 164     -12.985   8.582 -18.380  1.00 89.68           C
ATOM   2389 1HB  TYR A 164     -12.369   8.014 -19.077  1.00 89.68           H
ATOM   2390 2HB  TYR A 164     -13.200   7.925 -17.537  1.00 89.68           H
ATOM   2391  CG  TYR A 164     -14.300   8.952 -19.069  1.00 89.68           C
ATOM   2392  CD1 TYR A 164     -15.125   9.908 -18.513  1.00 89.68           C
ATOM   2393  HD1 TYR A 164     -14.840  10.399 -17.583  1.00 89.68           H
ATOM   2394  CD2 TYR A 164     -14.661   8.329 -20.246  1.00 89.68           C
ATOM   2395  HD2 TYR A 164     -14.010   7.574 -20.686  1.00 89.68           H
ATOM   2396  CE1 TYR A 164     -16.363  10.256 -19.161  1.00 89.68           C
ATOM   2397  HE1 TYR A 164     -17.024  11.009 -18.732  1.00 89.68           H
ATOM   2398  CE2 TYR A 164     -15.899   8.677 -20.895  1.00 89.68           C
ATOM   2399  HE2 TYR A 164     -16.196   8.193 -21.825  1.00 89.68           H
ATOM   2400  CZ  TYR A 164     -16.689   9.623 -20.320  1.00 89.68           C
ATOM   2401  OH  TYR A 164     -17.858   9.952 -20.932  1.00 89.68           O
ATOM   2402  HH  TYR A 164     -17.980   9.399 -21.756  1.00 89.68           H
ATOM   2403  HN  TYR A 164     -11.870   9.981 -19.929  1.00 89.68           H
ATOM   2404  N   SER A 165      -9.979   8.873 -17.545  1.00 90.35           N
ATOM   2405  CA  SER A 165      -8.858   8.355 -16.781  1.00 90.35           C
ATOM   2406  C   SER A 165      -8.307   9.443 -15.856  1.00 90.35           C
ATOM   2407  O   SER A 165      -7.866   9.153 -14.745  1.00 90.35           O
ATOM   2408  HA  SER A 165      -9.263   7.527 -16.199  1.00 90.35           H
ATOM   2409  CB  SER A 165      -7.754   7.836 -17.705  1.00 90.35           C
ATOM   2410 1HB  SER A 165      -7.070   7.208 -17.135  1.00 90.35           H
ATOM   2411 2HB  SER A 165      -8.195   7.207 -18.479  1.00 90.35           H
ATOM   2412  OG  SER A 165      -7.026   8.898 -18.315  1.00 90.35           O
ATOM   2413  HG  SER A 165      -7.648   9.639 -18.567  1.00 90.35           H
ATOM   2414  HN  SER A 165      -9.847   8.882 -18.537  1.00 90.35           H
ATOM   2415  N   LYS A 166      -8.352  10.672 -16.349  1.00 92.20           N
ATOM   2416  CA  LYS A 166      -7.882  11.807 -15.573  1.00 92.20           C
ATOM   2417  C   LYS A 166      -8.796  12.005 -14.362  1.00 92.20           C
ATOM   2418  O   LYS A 166      -8.319  12.157 -13.238  1.00 92.20           O
ATOM   2419  HA  LYS A 166      -6.881  11.565 -15.214  1.00 92.20           H
ATOM   2420  CB  LYS A 166      -7.757  13.047 -16.459  1.00 92.20           C
ATOM   2421 1HB  LYS A 166      -8.680  13.193 -17.020  1.00 92.20           H
ATOM   2422 2HB  LYS A 166      -7.620  13.932 -15.837  1.00 92.20           H
ATOM   2423  CG  LYS A 166      -6.581  12.913 -17.429  1.00 92.20           C
ATOM   2424 1HG  LYS A 166      -5.657  12.777 -16.868  1.00 92.20           H
ATOM   2425 2HG  LYS A 166      -6.713  12.023 -18.045  1.00 92.20           H
ATOM   2426  CD  LYS A 166      -6.465  14.148 -18.324  1.00 92.20           C
ATOM   2427 1HD  LYS A 166      -7.383  14.274 -18.898  1.00 92.20           H
ATOM   2428 2HD  LYS A 166      -6.349  15.039 -17.708  1.00 92.20           H
ATOM   2429  CE  LYS A 166      -5.275  14.023 -19.278  1.00 92.20           C
ATOM   2430 1HE  LYS A 166      -4.369  13.805 -18.712  1.00 92.20           H
ATOM   2431 2HE  LYS A 166      -5.433  13.188 -19.960  1.00 92.20           H
ATOM   2432  NZ  LYS A 166      -5.096  15.273 -20.050  1.00 92.20           N
ATOM   2433 1HZ  LYS A 166      -4.316  15.167 -20.689  1.00 92.20           H
ATOM   2434 2HZ  LYS A 166      -5.940  15.470 -20.575  1.00 92.20           H
ATOM   2435 3HZ  LYS A 166      -4.908  16.040 -19.413  1.00 92.20           H
ATOM   2436  HN  LYS A 166      -8.701  10.898 -17.258  1.00 92.20           H
ATOM   2437  N   MET A 167     -10.093  11.998 -14.632  1.00 93.97           N
ATOM   2438  CA  MET A 167     -11.077  12.204 -13.583  1.00 93.97           C
ATOM   2439  C   MET A 167     -10.980  11.110 -12.518  1.00 93.97           C
ATOM   2440  O   MET A 167     -11.018  11.397 -11.323  1.00 93.97           O
ATOM   2441  HA  MET A 167     -10.838  13.172 -13.142  1.00 93.97           H
ATOM   2442  CB  MET A 167     -12.480  12.201 -14.192  1.00 93.97           C
ATOM   2443 1HB  MET A 167     -12.645  11.268 -14.731  1.00 93.97           H
ATOM   2444 2HB  MET A 167     -13.225  12.246 -13.398  1.00 93.97           H
ATOM   2445  CG  MET A 167     -12.668  13.385 -15.142  1.00 93.97           C
ATOM   2446 1HG  MET A 167     -12.473  14.319 -14.616  1.00 93.97           H
ATOM   2447 2HG  MET A 167     -11.949  13.324 -15.959  1.00 93.97           H
ATOM   2448  SD  MET A 167     -14.330  13.388 -15.793  1.00 93.97           S
ATOM   2449  CE  MET A 167     -15.228  13.927 -14.347  1.00 93.97           C
ATOM   2450 1HE  MET A 167     -15.071  13.216 -13.536  1.00 93.97           H
ATOM   2451 2HE  MET A 167     -14.870  14.911 -14.043  1.00 93.97           H
ATOM   2452 3HE  MET A 167     -16.292  13.984 -14.580  1.00 93.97           H
ATOM   2453  HN  MET A 167     -10.473  11.856 -15.546  1.00 93.97           H
ATOM   2454  N   VAL A 168     -10.857   9.878 -12.991  1.00 93.93           N
ATOM   2455  CA  VAL A 168     -10.796   8.735 -12.095  1.00 93.93           C
ATOM   2456  C   VAL A 168      -9.588   8.883 -11.168  1.00 93.93           C
ATOM   2457  O   VAL A 168      -9.683   8.614  -9.972  1.00 93.93           O
ATOM   2458  HA  VAL A 168     -11.704   8.742 -11.492  1.00 93.93           H
ATOM   2459  CB  VAL A 168     -10.775   7.437 -12.904  1.00 93.93           C
ATOM   2460  HB  VAL A 168     -10.002   7.530 -13.667  1.00 93.93           H
ATOM   2461  CG1 VAL A 168     -10.416   6.244 -12.016  1.00 93.93           C
ATOM   2462 1HG1 VAL A 168      -9.430   6.400 -11.578  1.00 93.93           H
ATOM   2463 2HG1 VAL A 168     -11.155   6.148 -11.220  1.00 93.93           H
ATOM   2464 3HG1 VAL A 168     -10.408   5.334 -12.616  1.00 93.93           H
ATOM   2465  CG2 VAL A 168     -12.111   7.210 -13.613  1.00 93.93           C
ATOM   2466 1HG2 VAL A 168     -12.909   7.148 -12.874  1.00 93.93           H
ATOM   2467 2HG2 VAL A 168     -12.308   8.041 -14.291  1.00 93.93           H
ATOM   2468 3HG2 VAL A 168     -12.068   6.281 -14.181  1.00 93.93           H
ATOM   2469  HN  VAL A 168     -10.799   9.655 -13.964  1.00 93.93           H
ATOM   2470  N   CYS A 169      -8.480   9.309 -11.756  1.00 93.79           N
ATOM   2471  CA  CYS A 169      -7.248   9.470 -11.003  1.00 93.79           C
ATOM   2472  C   CYS A 169      -7.496  10.487  -9.888  1.00 93.79           C
ATOM   2473  O   CYS A 169      -7.129  10.254  -8.737  1.00 93.79           O
ATOM   2474  HA  CYS A 169      -7.004   8.492 -10.589  1.00 93.79           H
ATOM   2475  CB  CYS A 169      -6.084   9.886 -11.906  1.00 93.79           C
ATOM   2476 1HB  CYS A 169      -6.366  10.754 -12.501  1.00 93.79           H
ATOM   2477 2HB  CYS A 169      -5.229  10.181 -11.297  1.00 93.79           H
ATOM   2478  SG  CYS A 169      -5.618   8.499 -13.005  1.00 93.79           S
ATOM   2479  HG  CYS A 169      -6.477   8.797 -13.976  1.00 93.79           H
ATOM   2480  HN  CYS A 169      -8.416   9.542 -12.727  1.00 93.79           H
ATOM   2481  N   PHE A 170      -8.117  11.594 -10.267  1.00 95.44           N
ATOM   2482  CA  PHE A 170      -8.396  12.659  -9.318  1.00 95.44           C
ATOM   2483  C   PHE A 170      -9.275  12.155  -8.172  1.00 95.44           C
ATOM   2484  O   PHE A 170      -8.984  12.409  -7.004  1.00 95.44           O
ATOM   2485  HA  PHE A 170      -7.439  12.995  -8.919  1.00 95.44           H
ATOM   2486  CB  PHE A 170      -9.149  13.751 -10.080  1.00 95.44           C
ATOM   2487 1HB  PHE A 170      -8.555  14.054 -10.943  1.00 95.44           H
ATOM   2488 2HB  PHE A 170     -10.081  13.336 -10.464  1.00 95.44           H
ATOM   2489  CG  PHE A 170      -9.468  14.989  -9.239  1.00 95.44           C
ATOM   2490  CD1 PHE A 170     -10.707  15.145  -8.701  1.00 95.44           C
ATOM   2491  HD1 PHE A 170     -11.473  14.388  -8.868  1.00 95.44           H
ATOM   2492  CD2 PHE A 170      -8.512  15.934  -9.031  1.00 95.44           C
ATOM   2493  HD2 PHE A 170      -7.519  15.809  -9.462  1.00 95.44           H
ATOM   2494  CE1 PHE A 170     -11.003  16.294  -7.921  1.00 95.44           C
ATOM   2495  HE1 PHE A 170     -11.996  16.419  -7.489  1.00 95.44           H
ATOM   2496  CE2 PHE A 170      -8.808  17.083  -8.250  1.00 95.44           C
ATOM   2497  HE2 PHE A 170      -8.042  17.840  -8.083  1.00 95.44           H
ATOM   2498  CZ  PHE A 170     -10.047  17.239  -7.712  1.00 95.44           C
ATOM   2499  HZ  PHE A 170     -10.274  18.121  -7.113  1.00 95.44           H
ATOM   2500  HN  PHE A 170      -8.428  11.769 -11.202  1.00 95.44           H
ATOM   2501  N   THR A 171     -10.333  11.450  -8.545  1.00 95.80           N
ATOM   2502  CA  THR A 171     -11.271  10.932  -7.564  1.00 95.80           C
ATOM   2503  C   THR A 171     -10.555  10.008  -6.577  1.00 95.80           C
ATOM   2504  O   THR A 171     -10.853  10.019  -5.384  1.00 95.80           O
ATOM   2505  HA  THR A 171     -11.666  11.770  -6.990  1.00 95.80           H
ATOM   2506  CB  THR A 171     -12.413  10.247  -8.318  1.00 95.80           C
ATOM   2507  HB  THR A 171     -12.060   9.352  -8.829  1.00 95.80           H
ATOM   2508  OG1 THR A 171     -12.936  11.271  -9.160  1.00 95.80           O
ATOM   2509  HG1 THR A 171     -12.510  11.221 -10.064  1.00 95.80           H
ATOM   2510  CG2 THR A 171     -13.584   9.884  -7.402  1.00 95.80           C
ATOM   2511 1HG2 THR A 171     -13.981  10.789  -6.943  1.00 95.80           H
ATOM   2512 2HG2 THR A 171     -13.239   9.202  -6.625  1.00 95.80           H
ATOM   2513 3HG2 THR A 171     -14.367   9.401  -7.988  1.00 95.80           H
ATOM   2514  HN  THR A 171     -10.553  11.232  -9.496  1.00 95.80           H
ATOM   2515  N   ILE A 172      -9.624   9.231  -7.111  1.00 94.20           N
ATOM   2516  CA  ILE A 172      -8.897   8.270  -6.301  1.00 94.20           C
ATOM   2517  C   ILE A 172      -8.082   9.015  -5.242  1.00 94.20           C
ATOM   2518  O   ILE A 172      -8.082   8.634  -4.072  1.00 94.20           O
ATOM   2519  HA  ILE A 172      -9.633   7.646  -5.794  1.00 94.20           H
ATOM   2520  CB  ILE A 172      -8.056   7.349  -7.188  1.00 94.20           C
ATOM   2521  HB  ILE A 172      -7.567   7.959  -7.947  1.00 94.20           H
ATOM   2522  CG1 ILE A 172      -8.940   6.337  -7.921  1.00 94.20           C
ATOM   2523 1HG1 ILE A 172      -9.384   5.649  -7.202  1.00 94.20           H
ATOM   2524 2HG1 ILE A 172      -9.762   6.857  -8.413  1.00 94.20           H
ATOM   2525  CG2 ILE A 172      -6.953   6.665  -6.378  1.00 94.20           C
ATOM   2526 1HG2 ILE A 172      -6.300   7.421  -5.942  1.00 94.20           H
ATOM   2527 2HG2 ILE A 172      -7.402   6.070  -5.583  1.00 94.20           H
ATOM   2528 3HG2 ILE A 172      -6.371   6.016  -7.033  1.00 94.20           H
ATOM   2529  CD1 ILE A 172      -8.132   5.552  -8.956  1.00 94.20           C
ATOM   2530 1HD1 ILE A 172      -7.710   6.242  -9.687  1.00 94.20           H
ATOM   2531 2HD1 ILE A 172      -7.326   5.015  -8.457  1.00 94.20           H
ATOM   2532 3HD1 ILE A 172      -8.784   4.841  -9.463  1.00 94.20           H
ATOM   2533  HN  ILE A 172      -9.366   9.251  -8.077  1.00 94.20           H
ATOM   2534  N   TRP A 173      -7.407  10.063  -5.690  1.00 95.26           N
ATOM   2535  CA  TRP A 173      -6.533  10.822  -4.811  1.00 95.26           C
ATOM   2536  C   TRP A 173      -7.388  11.406  -3.684  1.00 95.26           C
ATOM   2537  O   TRP A 173      -7.018  11.327  -2.514  1.00 95.26           O
ATOM   2538  HA  TRP A 173      -5.795  10.134  -4.399  1.00 95.26           H
ATOM   2539  CB  TRP A 173      -5.762  11.888  -5.591  1.00 95.26           C
ATOM   2540 1HB  TRP A 173      -6.423  12.324  -6.341  1.00 95.26           H
ATOM   2541 2HB  TRP A 173      -5.481  12.691  -4.909  1.00 95.26           H
ATOM   2542  CG  TRP A 173      -4.504  11.364  -6.285  1.00 95.26           C
ATOM   2543  CD1 TRP A 173      -4.292  11.201  -7.598  1.00 95.26           C
ATOM   2544  HD1 TRP A 173      -5.025  11.433  -8.371  1.00 95.26           H
ATOM   2545  CD2 TRP A 173      -3.283  10.937  -5.644  1.00 95.26           C
ATOM   2546  NE1 TRP A 173      -3.030  10.703  -7.849  1.00 95.26           N
ATOM   2547  HE1 TRP A 173      -2.642  10.498  -8.748  1.00 95.26           H
ATOM   2548  CE2 TRP A 173      -2.397  10.537  -6.623  1.00 95.26           C
ATOM   2549  CE3 TRP A 173      -2.939  10.891  -4.281  1.00 95.26           C
ATOM   2550  HE3 TRP A 173      -3.621  11.202  -3.489  1.00 95.26           H
ATOM   2551  CZ2 TRP A 173      -1.110  10.062  -6.344  1.00 95.26           C
ATOM   2552  HZ2 TRP A 173      -0.428   9.752  -7.136  1.00 95.26           H
ATOM   2553  CZ3 TRP A 173      -1.649  10.414  -4.019  1.00 95.26           C
ATOM   2554  HZ3 TRP A 173      -1.331  10.358  -2.978  1.00 95.26           H
ATOM   2555  CH2 TRP A 173      -0.745  10.008  -4.994  1.00 95.26           C
ATOM   2556  HH2 TRP A 173       0.243   9.648  -4.708  1.00 95.26           H
ATOM   2557  HN  TRP A 173      -7.449  10.394  -6.632  1.00 95.26           H
ATOM   2558  N   VAL A 174      -8.516  11.981  -4.078  1.00 95.76           N
ATOM   2559  CA  VAL A 174      -9.396  12.633  -3.123  1.00 95.76           C
ATOM   2560  C   VAL A 174      -9.879  11.606  -2.097  1.00 95.76           C
ATOM   2561  O   VAL A 174      -9.875  11.875  -0.896  1.00 95.76           O
ATOM   2562  HA  VAL A 174      -8.814  13.397  -2.608  1.00 95.76           H
ATOM   2563  CB  VAL A 174     -10.543  13.328  -3.859  1.00 95.76           C
ATOM   2564  HB  VAL A 174     -11.019  12.592  -4.508  1.00 95.76           H
ATOM   2565  CG1 VAL A 174     -11.597  13.838  -2.874  1.00 95.76           C
ATOM   2566 1HG1 VAL A 174     -12.002  13.000  -2.308  1.00 95.76           H
ATOM   2567 2HG1 VAL A 174     -11.138  14.552  -2.189  1.00 95.76           H
ATOM   2568 3HG1 VAL A 174     -12.401  14.328  -3.424  1.00 95.76           H
ATOM   2569  CG2 VAL A 174     -10.021  14.464  -4.741  1.00 95.76           C
ATOM   2570 1HG2 VAL A 174      -9.508  15.199  -4.121  1.00 95.76           H
ATOM   2571 2HG2 VAL A 174      -9.325  14.061  -5.478  1.00 95.76           H
ATOM   2572 3HG2 VAL A 174     -10.857  14.940  -5.253  1.00 95.76           H
ATOM   2573  HN  VAL A 174      -8.830  12.004  -5.027  1.00 95.76           H
ATOM   2574  N   LEU A 175     -10.283  10.452  -2.607  1.00 93.79           N
ATOM   2575  CA  LEU A 175     -10.868   9.425  -1.762  1.00 93.79           C
ATOM   2576  C   LEU A 175      -9.815   8.925  -0.771  1.00 93.79           C
ATOM   2577  O   LEU A 175     -10.103   8.757   0.413  1.00 93.79           O
ATOM   2578  HA  LEU A 175     -11.679   9.887  -1.200  1.00 93.79           H
ATOM   2579  CB  LEU A 175     -11.483   8.315  -2.617  1.00 93.79           C
ATOM   2580 1HB  LEU A 175     -12.157   8.773  -3.341  1.00 93.79           H
ATOM   2581 2HB  LEU A 175     -10.685   7.834  -3.182  1.00 93.79           H
ATOM   2582  CG  LEU A 175     -12.255   7.234  -1.857  1.00 93.79           C
ATOM   2583  HG  LEU A 175     -11.615   6.852  -1.062  1.00 93.79           H
ATOM   2584  CD1 LEU A 175     -13.504   7.816  -1.192  1.00 93.79           C
ATOM   2585 1HD1 LEU A 175     -13.211   8.595  -0.489  1.00 93.79           H
ATOM   2586 2HD1 LEU A 175     -14.157   8.241  -1.954  1.00 93.79           H
ATOM   2587 3HD1 LEU A 175     -14.033   7.026  -0.659  1.00 93.79           H
ATOM   2588  CD2 LEU A 175     -12.590   6.054  -2.773  1.00 93.79           C
ATOM   2589 1HD2 LEU A 175     -13.203   6.403  -3.604  1.00 93.79           H
ATOM   2590 2HD2 LEU A 175     -11.668   5.620  -3.158  1.00 93.79           H
ATOM   2591 3HD2 LEU A 175     -13.138   5.300  -2.208  1.00 93.79           H
ATOM   2592  HN  LEU A 175     -10.216  10.215  -3.576  1.00 93.79           H
ATOM   2593  N   ALA A 176      -8.617   8.702  -1.291  1.00 93.50           N
ATOM   2594  CA  ALA A 176      -7.537   8.166  -0.480  1.00 93.50           C
ATOM   2595  C   ALA A 176      -7.198   9.160   0.632  1.00 93.50           C
ATOM   2596  O   ALA A 176      -6.901   8.761   1.757  1.00 93.50           O
ATOM   2597  HA  ALA A 176      -7.889   7.237  -0.031  1.00 93.50           H
ATOM   2598  CB  ALA A 176      -6.334   7.856  -1.373  1.00 93.50           C
ATOM   2599 1HB  ALA A 176      -6.620   7.124  -2.127  1.00 93.50           H
ATOM   2600 2HB  ALA A 176      -6.000   8.771  -1.863  1.00 93.50           H
ATOM   2601 3HB  ALA A 176      -5.524   7.454  -0.764  1.00 93.50           H
ATOM   2602  HN  ALA A 176      -8.380   8.881  -2.246  1.00 93.50           H
ATOM   2603  N   ALA A 177      -7.253  10.436   0.278  1.00 93.94           N
ATOM   2604  CA  ALA A 177      -6.928  11.490   1.225  1.00 93.94           C
ATOM   2605  C   ALA A 177      -7.917  11.443   2.391  1.00 93.94           C
ATOM   2606  O   ALA A 177      -7.517  11.516   3.552  1.00 93.94           O
ATOM   2607  HA  ALA A 177      -5.924  11.298   1.603  1.00 93.94           H
ATOM   2608  CB  ALA A 177      -6.936  12.841   0.507  1.00 93.94           C
ATOM   2609 1HB  ALA A 177      -6.196  12.831  -0.293  1.00 93.94           H
ATOM   2610 2HB  ALA A 177      -7.924  13.023   0.086  1.00 93.94           H
ATOM   2611 3HB  ALA A 177      -6.692  13.631   1.218  1.00 93.94           H
ATOM   2612  HN  ALA A 177      -7.512  10.753  -0.634  1.00 93.94           H
ATOM   2613  N   ALA A 178      -9.190  11.323   2.042  1.00 94.12           N
ATOM   2614  CA  ALA A 178     -10.246  11.359   3.040  1.00 94.12           C
ATOM   2615  C   ALA A 178     -10.093  10.163   3.982  1.00 94.12           C
ATOM   2616  O   ALA A 178     -10.334  10.279   5.182  1.00 94.12           O
ATOM   2617  HA  ALA A 178     -10.130  12.279   3.612  1.00 94.12           H
ATOM   2618  CB  ALA A 178     -11.607  11.381   2.341  1.00 94.12           C
ATOM   2619 1HB  ALA A 178     -11.676  12.264   1.707  1.00 94.12           H
ATOM   2620 2HB  ALA A 178     -11.716  10.485   1.730  1.00 94.12           H
ATOM   2621 3HB  ALA A 178     -12.399  11.408   3.090  1.00 94.12           H
ATOM   2622  HN  ALA A 178      -9.502  11.202   1.100  1.00 94.12           H
ATOM   2623  N   LEU A 179      -9.692   9.041   3.402  1.00 92.01           N
ATOM   2624  CA  LEU A 179      -9.608   7.800   4.153  1.00 92.01           C
ATOM   2625  C   LEU A 179      -8.415   7.867   5.108  1.00 92.01           C
ATOM   2626  O   LEU A 179      -8.277   7.026   5.995  1.00 92.01           O
ATOM   2627  HA  LEU A 179     -10.519   7.713   4.744  1.00 92.01           H
ATOM   2628  CB  LEU A 179      -9.568   6.601   3.203  1.00 92.01           C
ATOM   2629 1HB  LEU A 179      -8.788   6.775   2.462  1.00 92.01           H
ATOM   2630 2HB  LEU A 179      -9.275   5.720   3.774  1.00 92.01           H
ATOM   2631  CG  LEU A 179     -10.871   6.286   2.466  1.00 92.01           C
ATOM   2632  HG  LEU A 179     -11.193   7.186   1.941  1.00 92.01           H
ATOM   2633  CD1 LEU A 179     -10.655   5.200   1.410  1.00 92.01           C
ATOM   2634 1HD1 LEU A 179      -9.917   5.541   0.684  1.00 92.01           H
ATOM   2635 2HD1 LEU A 179     -10.298   4.290   1.892  1.00 92.01           H
ATOM   2636 3HD1 LEU A 179     -11.597   4.995   0.901  1.00 92.01           H
ATOM   2637  CD2 LEU A 179     -11.982   5.915   3.450  1.00 92.01           C
ATOM   2638 1HD2 LEU A 179     -11.683   5.037   4.022  1.00 92.01           H
ATOM   2639 2HD2 LEU A 179     -12.158   6.749   4.130  1.00 92.01           H
ATOM   2640 3HD2 LEU A 179     -12.897   5.696   2.900  1.00 92.01           H
ATOM   2641  HN  LEU A 179      -9.429   8.972   2.440  1.00 92.01           H
ATOM   2642  N   CYS A 180      -7.582   8.875   4.894  1.00 92.84           N
ATOM   2643  CA  CYS A 180      -6.360   9.014   5.668  1.00 92.84           C
ATOM   2644  C   CYS A 180      -6.607  10.037   6.778  1.00 92.84           C
ATOM   2645  O   CYS A 180      -5.698  10.366   7.538  1.00 92.84           O
ATOM   2646  HA  CYS A 180      -6.143   8.032   6.088  1.00 92.84           H
ATOM   2647  CB  CYS A 180      -5.173   9.405   4.786  1.00 92.84           C
ATOM   2648 1HB  CYS A 180      -5.397  10.326   4.248  1.00 92.84           H
ATOM   2649 2HB  CYS A 180      -4.298   9.601   5.405  1.00 92.84           H
ATOM   2650  SG  CYS A 180      -4.808   8.062   3.597  1.00 92.84           S
ATOM   2651  HG  CYS A 180      -5.909   8.219   2.867  1.00 92.84           H
ATOM   2652  HN  CYS A 180      -7.731   9.588   4.209  1.00 92.84           H
ATOM   2653  N   ILE A 181      -7.843  10.512   6.836  1.00 93.68           N
ATOM   2654  CA  ILE A 181      -8.213  11.517   7.819  1.00 93.68           C
ATOM   2655  C   ILE A 181      -7.897  10.994   9.221  1.00 93.68           C
ATOM   2656  O   ILE A 181      -7.292  11.697  10.028  1.00 93.68           O
ATOM   2657  HA  ILE A 181      -7.598  12.398   7.632  1.00 93.68           H
ATOM   2658  CB  ILE A 181      -9.672  11.936   7.633  1.00 93.68           C
ATOM   2659  HB  ILE A 181     -10.268  11.037   7.473  1.00 93.68           H
ATOM   2660  CG1 ILE A 181      -9.837  12.814   6.391  1.00 93.68           C
ATOM   2661 1HG1 ILE A 181      -9.298  13.751   6.529  1.00 93.68           H
ATOM   2662 2HG1 ILE A 181      -9.395  12.316   5.528  1.00 93.68           H
ATOM   2663  CG2 ILE A 181     -10.212  12.618   8.892  1.00 93.68           C
ATOM   2664 1HG2 ILE A 181     -10.151  11.927   9.733  1.00 93.68           H
ATOM   2665 2HG2 ILE A 181      -9.618  13.506   9.107  1.00 93.68           H
ATOM   2666 3HG2 ILE A 181     -11.251  12.905   8.733  1.00 93.68           H
ATOM   2667  CD1 ILE A 181     -11.314  13.105   6.117  1.00 93.68           C
ATOM   2668 1HD1 ILE A 181     -11.845  12.167   5.955  1.00 93.68           H
ATOM   2669 2HD1 ILE A 181     -11.746  13.625   6.972  1.00 93.68           H
ATOM   2670 3HD1 ILE A 181     -11.402  13.731   5.229  1.00 93.68           H
ATOM   2671  HN  ILE A 181      -8.583  10.223   6.229  1.00 93.68           H
ATOM   2672  N   PRO A 182      -8.298   9.755   9.535  1.00 91.49           N
ATOM   2673  CA  PRO A 182      -8.101   9.217  10.884  1.00 91.49           C
ATOM   2674  C   PRO A 182      -6.656   9.329  11.344  1.00 91.49           C
ATOM   2675  O   PRO A 182      -6.391   9.733  12.475  1.00 91.49           O
ATOM   2676  HA  PRO A 182      -8.676   9.796  11.606  1.00 91.49           H
ATOM   2677  CB  PRO A 182      -8.546   7.758  10.761  1.00 91.49           C
ATOM   2678 1HB  PRO A 182      -7.710   7.102  10.519  1.00 91.49           H
ATOM   2679 2HB  PRO A 182      -8.979   7.391  11.691  1.00 91.49           H
ATOM   2680  CG  PRO A 182      -9.575   7.796   9.637  1.00 91.49           C
ATOM   2681 1HG  PRO A 182      -9.726   6.813   9.192  1.00 91.49           H
ATOM   2682 2HG  PRO A 182     -10.551   8.125   9.993  1.00 91.49           H
ATOM   2683  CD  PRO A 182      -8.965   8.781   8.652  1.00 91.49           C
ATOM   2684 1HD  PRO A 182      -8.255   8.296   7.982  1.00 91.49           H
ATOM   2685 2HD  PRO A 182      -9.724   9.247   8.024  1.00 91.49           H
ATOM   2686  N   GLU A 183      -5.753   8.964  10.446  1.00 91.94           N
ATOM   2687  CA  GLU A 183      -4.336   8.968  10.766  1.00 91.94           C
ATOM   2688  C   GLU A 183      -3.877  10.382  11.128  1.00 91.94           C
ATOM   2689  O   GLU A 183      -3.067  10.562  12.036  1.00 91.94           O
ATOM   2690  HA  GLU A 183      -4.232   8.313  11.630  1.00 91.94           H
ATOM   2691  CB  GLU A 183      -3.510   8.404   9.607  1.00 91.94           C
ATOM   2692 1HB  GLU A 183      -3.908   8.771   8.661  1.00 91.94           H
ATOM   2693 2HB  GLU A 183      -2.458   8.646   9.755  1.00 91.94           H
ATOM   2694  CG  GLU A 183      -3.600   6.878   9.562  1.00 91.94           C
ATOM   2695 1HG  GLU A 183      -2.873   6.488   8.849  1.00 91.94           H
ATOM   2696 2HG  GLU A 183      -3.343   6.465  10.537  1.00 91.94           H
ATOM   2697  CD  GLU A 183      -5.006   6.423   9.165  1.00 91.94           C
ATOM   2698  OE1 GLU A 183      -5.333   5.256   9.472  1.00 91.94           O
ATOM   2699  OE2 GLU A 183      -5.722   7.252   8.563  1.00 91.94           O
ATOM   2700  HN  GLU A 183      -5.975   8.670   9.516  1.00 91.94           H
ATOM   2701  N   ILE A 184      -4.416  11.349  10.400  1.00 93.61           N
ATOM   2702  CA  ILE A 184      -3.987  12.729  10.554  1.00 93.61           C
ATOM   2703  C   ILE A 184      -4.385  13.230  11.943  1.00 93.61           C
ATOM   2704  O   ILE A 184      -3.642  13.983  12.572  1.00 93.61           O
ATOM   2705  HA  ILE A 184      -2.900  12.743  10.480  1.00 93.61           H
ATOM   2706  CB  ILE A 184      -4.530  13.589   9.411  1.00 93.61           C
ATOM   2707  HB  ILE A 184      -5.612  13.463   9.372  1.00 93.61           H
ATOM   2708  CG1 ILE A 184      -3.973  13.126   8.063  1.00 93.61           C
ATOM   2709 1HG1 ILE A 184      -2.899  13.310   8.027  1.00 93.61           H
ATOM   2710 2HG1 ILE A 184      -4.116  12.051   7.957  1.00 93.61           H
ATOM   2711  CG2 ILE A 184      -4.258  15.073   9.664  1.00 93.61           C
ATOM   2712 1HG2 ILE A 184      -4.742  15.378  10.592  1.00 93.61           H
ATOM   2713 2HG2 ILE A 184      -3.183  15.237   9.745  1.00 93.61           H
ATOM   2714 3HG2 ILE A 184      -4.654  15.662   8.837  1.00 93.61           H
ATOM   2715  CD1 ILE A 184      -4.660  13.854   6.906  1.00 93.61           C
ATOM   2716 1HD1 ILE A 184      -5.730  13.647   6.931  1.00 93.61           H
ATOM   2717 2HD1 ILE A 184      -4.495  14.927   7.003  1.00 93.61           H
ATOM   2718 3HD1 ILE A 184      -4.245  13.506   5.960  1.00 93.61           H
ATOM   2719  HN  ILE A 184      -5.132  11.203   9.717  1.00 93.61           H
ATOM   2720  N   LEU A 185      -5.556  12.793  12.383  1.00 93.47           N
ATOM   2721  CA  LEU A 185      -6.159  13.346  13.583  1.00 93.47           C
ATOM   2722  C   LEU A 185      -5.440  12.789  14.813  1.00 93.47           C
ATOM   2723  O   LEU A 185      -5.016  13.546  15.685  1.00 93.47           O
ATOM   2724  HA  LEU A 185      -6.011  14.426  13.556  1.00 93.47           H
ATOM   2725  CB  LEU A 185      -7.669  13.097  13.588  1.00 93.47           C
ATOM   2726 1HB  LEU A 185      -7.843  12.036  13.410  1.00 93.47           H
ATOM   2727 2HB  LEU A 185      -8.050  13.320  14.585  1.00 93.47           H
ATOM   2728  CG  LEU A 185      -8.484  13.897  12.570  1.00 93.47           C
ATOM   2729  HG  LEU A 185      -8.141  13.629  11.571  1.00 93.47           H
ATOM   2730  CD1 LEU A 185      -9.968  13.536  12.650  1.00 93.47           C
ATOM   2731 1HD1 LEU A 185     -10.095  12.473  12.442  1.00 93.47           H
ATOM   2732 2HD1 LEU A 185     -10.343  13.757  13.650  1.00 93.47           H
ATOM   2733 3HD1 LEU A 185     -10.525  14.118  11.916  1.00 93.47           H
ATOM   2734  CD2 LEU A 185      -8.250  15.400  12.739  1.00 93.47           C
ATOM   2735 1HD2 LEU A 185      -8.549  15.703  13.743  1.00 93.47           H
ATOM   2736 2HD2 LEU A 185      -7.193  15.622  12.593  1.00 93.47           H
ATOM   2737 3HD2 LEU A 185      -8.841  15.945  12.004  1.00 93.47           H
ATOM   2738  HN  LEU A 185      -6.089  12.076  11.934  1.00 93.47           H
ATOM   2739  N   TYR A 186      -5.325  11.469  14.845  1.00 92.82           N
ATOM   2740  CA  TYR A 186      -5.037  10.773  16.087  1.00 92.82           C
ATOM   2741  C   TYR A 186      -3.543  10.464  16.209  1.00 92.82           C
ATOM   2742  O   TYR A 186      -3.087   9.987  17.247  1.00 92.82           O
ATOM   2743  HA  TYR A 186      -5.335  11.419  16.912  1.00 92.82           H
ATOM   2744  CB  TYR A 186      -5.814   9.456  16.021  1.00 92.82           C
ATOM   2745 1HB  TYR A 186      -5.465   8.883  15.163  1.00 92.82           H
ATOM   2746 2HB  TYR A 186      -5.587   8.868  16.911  1.00 92.82           H
ATOM   2747  CG  TYR A 186      -7.330   9.633  15.917  1.00 92.82           C
ATOM   2748  CD1 TYR A 186      -7.990  10.463  16.799  1.00 92.82           C
ATOM   2749  HD1 TYR A 186      -7.431  10.994  17.571  1.00 92.82           H
ATOM   2750  CD2 TYR A 186      -8.037   8.961  14.941  1.00 92.82           C
ATOM   2751  HD2 TYR A 186      -7.516   8.305  14.244  1.00 92.82           H
ATOM   2752  CE1 TYR A 186      -9.417  10.630  16.701  1.00 92.82           C
ATOM   2753  HE1 TYR A 186      -9.951  11.283  17.392  1.00 92.82           H
ATOM   2754  CE2 TYR A 186      -9.464   9.127  14.843  1.00 92.82           C
ATOM   2755  HE2 TYR A 186     -10.035   8.603  14.077  1.00 92.82           H
ATOM   2756  CZ  TYR A 186     -10.084   9.953  15.728  1.00 92.82           C
ATOM   2757  OH  TYR A 186     -11.431  10.110  15.635  1.00 92.82           O
ATOM   2758  HH  TYR A 186     -11.774   9.647  14.818  1.00 92.82           H
ATOM   2759  HN  TYR A 186      -5.424  10.880  14.043  1.00 92.82           H
ATOM   2760  N   SER A 187      -2.823  10.749  15.134  1.00 92.99           N
ATOM   2761  CA  SER A 187      -1.376  10.612  15.144  1.00 92.99           C
ATOM   2762  C   SER A 187      -0.757  11.668  16.061  1.00 92.99           C
ATOM   2763  O   SER A 187      -0.922  12.866  15.834  1.00 92.99           O
ATOM   2764  HA  SER A 187      -1.185   9.610  15.530  1.00 92.99           H
ATOM   2765  CB  SER A 187      -0.802  10.732  13.731  1.00 92.99           C
ATOM   2766 1HB  SER A 187      -1.135  11.668  13.283  1.00 92.99           H
ATOM   2767 2HB  SER A 187       0.286  10.773  13.785  1.00 92.99           H
ATOM   2768  OG  SER A 187      -1.194   9.642  12.901  1.00 92.99           O
ATOM   2769  HG  SER A 187      -2.191   9.604  12.836  1.00 92.99           H
ATOM   2770  HN  SER A 187      -3.211  11.069  14.269  1.00 92.99           H
ATOM   2771  N   GLN A 188      -0.056  11.186  17.077  1.00 91.87           N
ATOM   2772  CA  GLN A 188       0.732  12.064  17.926  1.00 91.87           C
ATOM   2773  C   GLN A 188       1.965  11.327  18.451  1.00 91.87           C
ATOM   2774  O   GLN A 188       2.081  10.113  18.295  1.00 91.87           O
ATOM   2775  HA  GLN A 188       1.039  12.889  17.284  1.00 91.87           H
ATOM   2776  CB  GLN A 188      -0.111  12.613  19.079  1.00 91.87           C
ATOM   2777 1HB  GLN A 188       0.463  13.357  19.631  1.00 91.87           H
ATOM   2778 2HB  GLN A 188      -0.991  13.119  18.682  1.00 91.87           H
ATOM   2779  CG  GLN A 188      -0.545  11.491  20.024  1.00 91.87           C
ATOM   2780 1HG  GLN A 188      -1.124  10.750  19.473  1.00 91.87           H
ATOM   2781 2HG  GLN A 188       0.335  10.980  20.416  1.00 91.87           H
ATOM   2782  CD  GLN A 188      -1.379  12.041  21.182  1.00 91.87           C
ATOM   2783  OE1 GLN A 188      -1.773  13.196  21.204  1.00 91.87           O
ATOM   2784  NE2 GLN A 188      -1.626  11.153  22.141  1.00 91.87           N
ATOM   2785 1HE2 GLN A 188      -1.273  10.221  22.062  1.00 91.87           H
ATOM   2786 2HE2 GLN A 188      -2.164  11.418  22.941  1.00 91.87           H
ATOM   2787  HN  GLN A 188      -0.022  10.218  17.323  1.00 91.87           H
ATOM   2788  N   ILE A 189       2.857  12.093  19.063  1.00 91.59           N
ATOM   2789  CA  ILE A 189       4.029  11.516  19.698  1.00 91.59           C
ATOM   2790  C   ILE A 189       3.706  11.195  21.159  1.00 91.59           C
ATOM   2791  O   ILE A 189       3.188  12.042  21.884  1.00 91.59           O
ATOM   2792  HA  ILE A 189       4.255  10.584  19.181  1.00 91.59           H
ATOM   2793  CB  ILE A 189       5.240  12.435  19.524  1.00 91.59           C
ATOM   2794  HB  ILE A 189       5.004  13.400  19.974  1.00 91.59           H
ATOM   2795  CG1 ILE A 189       5.529  12.686  18.042  1.00 91.59           C
ATOM   2796 1HG1 ILE A 189       5.884  11.767  17.577  1.00 91.59           H
ATOM   2797 2HG1 ILE A 189       4.609  12.968  17.531  1.00 91.59           H
ATOM   2798  CG2 ILE A 189       6.461  11.879  20.260  1.00 91.59           C
ATOM   2799 1HG2 ILE A 189       6.236  11.795  21.323  1.00 91.59           H
ATOM   2800 2HG2 ILE A 189       6.708  10.896  19.862  1.00 91.59           H
ATOM   2801 3HG2 ILE A 189       7.307  12.552  20.119  1.00 91.59           H
ATOM   2802  CD1 ILE A 189       6.575  13.789  17.867  1.00 91.59           C
ATOM   2803 1HD1 ILE A 189       6.206  14.713  18.313  1.00 91.59           H
ATOM   2804 2HD1 ILE A 189       7.502  13.493  18.359  1.00 91.59           H
ATOM   2805 3HD1 ILE A 189       6.762  13.947  16.805  1.00 91.59           H
ATOM   2806  HN  ILE A 189       2.788  13.089  19.128  1.00 91.59           H
ATOM   2807  N   LYS A 190       4.027   9.969  21.546  1.00 88.62           N
ATOM   2808  CA  LYS A 190       3.906   9.569  22.938  1.00 88.62           C
ATOM   2809  C   LYS A 190       5.295   9.249  23.494  1.00 88.62           C
ATOM   2810  O   LYS A 190       6.064   8.518  22.871  1.00 88.62           O
ATOM   2811  HA  LYS A 190       3.501  10.418  23.488  1.00 88.62           H
ATOM   2812  CB  LYS A 190       2.907   8.419  23.080  1.00 88.62           C
ATOM   2813 1HB  LYS A 190       1.959   8.696  22.621  1.00 88.62           H
ATOM   2814 2HB  LYS A 190       3.276   7.544  22.544  1.00 88.62           H
ATOM   2815  CG  LYS A 190       2.684   8.065  24.552  1.00 88.62           C
ATOM   2816 1HG  LYS A 190       3.546   7.518  24.933  1.00 88.62           H
ATOM   2817 2HG  LYS A 190       2.601   8.979  25.140  1.00 88.62           H
ATOM   2818  CD  LYS A 190       1.419   7.223  24.728  1.00 88.62           C
ATOM   2819 1HD  LYS A 190       0.542   7.870  24.716  1.00 88.62           H
ATOM   2820 2HD  LYS A 190       1.318   6.533  23.889  1.00 88.62           H
ATOM   2821  CE  LYS A 190       1.462   6.436  26.039  1.00 88.62           C
ATOM   2822 1HE  LYS A 190       2.496   6.312  26.362  1.00 88.62           H
ATOM   2823 2HE  LYS A 190       0.950   6.995  26.822  1.00 88.62           H
ATOM   2824  NZ  LYS A 190       0.826   5.110  25.870  1.00 88.62           N
ATOM   2825 1HZ  LYS A 190       0.894   4.590  26.737  1.00 88.62           H
ATOM   2826 2HZ  LYS A 190      -0.150   5.233  25.625  1.00 88.62           H
ATOM   2827 3HZ  LYS A 190       1.299   4.601  25.132  1.00 88.62           H
ATOM   2828  HN  LYS A 190       4.362   9.257  20.929  1.00 88.62           H
ATOM   2829  N   GLU A 191       5.575   9.813  24.660  1.00 85.64           N
ATOM   2830  CA  GLU A 191       6.826   9.534  25.345  1.00 85.64           C
ATOM   2831  C   GLU A 191       6.630   8.422  26.377  1.00 85.64           C
ATOM   2832  O   GLU A 191       5.718   8.487  27.200  1.00 85.64           O
ATOM   2833  HA  GLU A 191       7.514   9.201  24.568  1.00 85.64           H
ATOM   2834  CB  GLU A 191       7.385  10.799  26.001  1.00 85.64           C
ATOM   2835 1HB  GLU A 191       6.590  11.314  26.541  1.00 85.64           H
ATOM   2836 2HB  GLU A 191       8.236  10.540  26.631  1.00 85.64           H
ATOM   2837  CG  GLU A 191       7.909  11.777  24.948  1.00 85.64           C
ATOM   2838 1HG  GLU A 191       8.654  11.281  24.325  1.00 85.64           H
ATOM   2839 2HG  GLU A 191       7.095  12.080  24.291  1.00 85.64           H
ATOM   2840  CD  GLU A 191       8.528  13.012  25.607  1.00 85.64           C
ATOM   2841  OE1 GLU A 191       9.007  13.880  24.846  1.00 85.64           O
ATOM   2842  OE2 GLU A 191       8.506  13.059  26.856  1.00 85.64           O
ATOM   2843  HN  GLU A 191       4.965  10.447  25.135  1.00 85.64           H
ATOM   2844  N   GLU A 192       7.501   7.426  26.299  1.00 76.63           N
ATOM   2845  CA  GLU A 192       7.397   6.271  27.174  1.00 76.63           C
ATOM   2846  C   GLU A 192       8.788   5.817  27.621  1.00 76.63           C
ATOM   2847  O   GLU A 192       9.625   5.462  26.793  1.00 76.63           O
ATOM   2848  HA  GLU A 192       6.824   6.612  28.037  1.00 76.63           H
ATOM   2849  CB  GLU A 192       6.642   5.131  26.489  1.00 76.63           C
ATOM   2850 1HB  GLU A 192       5.635   5.459  26.232  1.00 76.63           H
ATOM   2851 2HB  GLU A 192       7.212   4.776  25.630  1.00 76.63           H
ATOM   2852  CG  GLU A 192       6.488   3.933  27.428  1.00 76.63           C
ATOM   2853 1HG  GLU A 192       7.237   3.178  27.186  1.00 76.63           H
ATOM   2854 2HG  GLU A 192       6.672   4.246  28.456  1.00 76.63           H
ATOM   2855  CD  GLU A 192       5.089   3.325  27.317  1.00 76.63           C
ATOM   2856  OE1 GLU A 192       4.779   2.455  28.159  1.00 76.63           O
ATOM   2857  OE2 GLU A 192       4.360   3.744  26.392  1.00 76.63           O
ATOM   2858  HN  GLU A 192       8.265   7.401  25.655  1.00 76.63           H
ATOM   2859  N   SER A 193       8.992   5.843  28.930  1.00 72.12           N
ATOM   2860  CA  SER A 193      10.215   5.313  29.508  1.00 72.12           C
ATOM   2861  C   SER A 193      11.431   5.979  28.860  1.00 72.12           C
ATOM   2862  O   SER A 193      12.482   5.356  28.717  1.00 72.12           O
ATOM   2863  HA  SER A 193      10.164   5.559  30.568  1.00 72.12           H
ATOM   2864  CB  SER A 193      10.290   3.794  29.341  1.00 72.12           C
ATOM   2865 1HB  SER A 193      10.379   3.550  28.282  1.00 72.12           H
ATOM   2866 2HB  SER A 193      11.189   3.419  29.831  1.00 72.12           H
ATOM   2867  OG  SER A 193       9.147   3.140  29.884  1.00 72.12           O
ATOM   2868  HG  SER A 193       9.175   2.165  29.666  1.00 72.12           H
ATOM   2869  HN  SER A 193       8.340   6.217  29.590  1.00 72.12           H
ATOM   2870  N   GLY A 194      11.248   7.237  28.486  1.00 76.80           N
ATOM   2871  CA  GLY A 194      12.333   8.012  27.908  1.00 76.80           C
ATOM   2872  C   GLY A 194      12.466   7.737  26.409  1.00 76.80           C
ATOM   2873  O   GLY A 194      13.411   8.198  25.771  1.00 76.80           O
ATOM   2874 1HA  GLY A 194      12.153   9.074  28.072  1.00 76.80           H
ATOM   2875 2HA  GLY A 194      13.268   7.765  28.411  1.00 76.80           H
ATOM   2876  HN  GLY A 194      10.379   7.724  28.571  1.00 76.80           H
ATOM   2877  N   ILE A 195      11.505   6.986  25.890  1.00 84.01           N
ATOM   2878  CA  ILE A 195      11.466   6.700  24.466  1.00 84.01           C
ATOM   2879  C   ILE A 195      10.282   7.435  23.835  1.00 84.01           C
ATOM   2880  O   ILE A 195       9.140   7.260  24.259  1.00 84.01           O
ATOM   2881  HA  ILE A 195      12.386   7.088  24.029  1.00 84.01           H
ATOM   2882  CB  ILE A 195      11.452   5.189  24.224  1.00 84.01           C
ATOM   2883  HB  ILE A 195      10.554   4.777  24.685  1.00 84.01           H
ATOM   2884  CG1 ILE A 195      12.653   4.516  24.892  1.00 84.01           C
ATOM   2885 1HG1 ILE A 195      13.576   4.884  24.444  1.00 84.01           H
ATOM   2886 2HG1 ILE A 195      12.682   4.783  25.948  1.00 84.01           H
ATOM   2887  CG2 ILE A 195      11.378   4.875  22.728  1.00 84.01           C
ATOM   2888 1HG2 ILE A 195      10.466   5.303  22.312  1.00 84.01           H
ATOM   2889 2HG2 ILE A 195      12.244   5.302  22.223  1.00 84.01           H
ATOM   2890 3HG2 ILE A 195      11.369   3.794  22.584  1.00 84.01           H
ATOM   2891  CD1 ILE A 195      12.579   2.995  24.746  1.00 84.01           C
ATOM   2892 1HD1 ILE A 195      11.667   2.628  25.216  1.00 84.01           H
ATOM   2893 2HD1 ILE A 195      12.575   2.731  23.689  1.00 84.01           H
ATOM   2894 3HD1 ILE A 195      13.445   2.541  25.230  1.00 84.01           H
ATOM   2895  HN  ILE A 195      10.764   6.579  26.424  1.00 84.01           H
ATOM   2896  N   ALA A 196      10.594   8.241  22.831  1.00 90.42           N
ATOM   2897  CA  ALA A 196       9.560   8.906  22.055  1.00 90.42           C
ATOM   2898  C   ALA A 196       9.064   7.961  20.959  1.00 90.42           C
ATOM   2899  O   ALA A 196       9.860   7.423  20.191  1.00 90.42           O
ATOM   2900  HA  ALA A 196       8.734   9.133  22.729  1.00 90.42           H
ATOM   2901  CB  ALA A 196      10.110  10.217  21.490  1.00 90.42           C
ATOM   2902 1HB  ALA A 196      10.421  10.864  22.310  1.00 90.42           H
ATOM   2903 2HB  ALA A 196      10.965  10.006  20.848  1.00 90.42           H
ATOM   2904 3HB  ALA A 196       9.334  10.715  20.908  1.00 90.42           H
ATOM   2905  HN  ALA A 196      11.531   8.442  22.546  1.00 90.42           H
ATOM   2906  N   ILE A 197       7.751   7.787  20.922  1.00 89.31           N
ATOM   2907  CA  ILE A 197       7.142   6.889  19.955  1.00 89.31           C
ATOM   2908  C   ILE A 197       6.061   7.642  19.177  1.00 89.31           C
ATOM   2909  O   ILE A 197       5.188   8.272  19.771  1.00 89.31           O
ATOM   2910  HA  ILE A 197       7.921   6.584  19.257  1.00 89.31           H
ATOM   2911  CB  ILE A 197       6.632   5.623  20.647  1.00 89.31           C
ATOM   2912  HB  ILE A 197       5.919   5.918  21.416  1.00 89.31           H
ATOM   2913  CG1 ILE A 197       7.774   4.884  21.348  1.00 89.31           C
ATOM   2914 1HG1 ILE A 197       8.489   4.526  20.607  1.00 89.31           H
ATOM   2915 2HG1 ILE A 197       8.310   5.572  22.002  1.00 89.31           H
ATOM   2916  CG2 ILE A 197       5.887   4.722  19.661  1.00 89.31           C
ATOM   2917 1HG2 ILE A 197       5.034   5.262  19.248  1.00 89.31           H
ATOM   2918 2HG2 ILE A 197       6.559   4.433  18.853  1.00 89.31           H
ATOM   2919 3HG2 ILE A 197       5.535   3.829  20.178  1.00 89.31           H
ATOM   2920  CD1 ILE A 197       7.243   3.704  22.165  1.00 89.31           C
ATOM   2921 1HD1 ILE A 197       6.547   4.069  22.920  1.00 89.31           H
ATOM   2922 2HD1 ILE A 197       6.730   3.007  21.504  1.00 89.31           H
ATOM   2923 3HD1 ILE A 197       8.076   3.197  22.653  1.00 89.31           H
ATOM   2924  HN  ILE A 197       7.108   8.246  21.535  1.00 89.31           H
ATOM   2925  N   CYS A 198       6.155   7.551  17.858  1.00 91.79           N
ATOM   2926  CA  CYS A 198       5.098   8.053  16.996  1.00 91.79           C
ATOM   2927  C   CYS A 198       3.991   6.998  16.931  1.00 91.79           C
ATOM   2928  O   CYS A 198       4.188   5.921  16.370  1.00 91.79           O
ATOM   2929  HA  CYS A 198       4.731   8.971  17.453  1.00 91.79           H
ATOM   2930  CB  CYS A 198       5.625   8.414  15.606  1.00 91.79           C
ATOM   2931 1HB  CYS A 198       6.266   9.293  15.669  1.00 91.79           H
ATOM   2932 2HB  CYS A 198       6.238   7.600  15.218  1.00 91.79           H
ATOM   2933  SG  CYS A 198       4.227   8.740  14.472  1.00 91.79           S
ATOM   2934  HN  CYS A 198       6.934   7.145  17.380  1.00 91.79           H
ATOM   2935  N   THR A 199       2.852   7.345  17.511  1.00 91.01           N
ATOM   2936  CA  THR A 199       1.733   6.421  17.576  1.00 91.01           C
ATOM   2937  C   THR A 199       0.413   7.164  17.363  1.00 91.01           C
ATOM   2938  O   THR A 199       0.369   8.391  17.438  1.00 91.01           O
ATOM   2939  HA  THR A 199       1.832   5.704  16.761  1.00 91.01           H
ATOM   2940  CB  THR A 199       1.806   5.684  18.916  1.00 91.01           C
ATOM   2941  HB  THR A 199       2.828   5.374  19.134  1.00 91.01           H
ATOM   2942  OG1 THR A 199       0.858   4.629  18.783  1.00 91.01           O
ATOM   2943  HG1 THR A 199       0.936   4.000  19.557  1.00 91.01           H
ATOM   2944  CG2 THR A 199       1.269   6.525  20.076  1.00 91.01           C
ATOM   2945 1HG2 THR A 199       0.225   6.778  19.888  1.00 91.01           H
ATOM   2946 2HG2 THR A 199       1.854   7.440  20.164  1.00 91.01           H
ATOM   2947 3HG2 THR A 199       1.343   5.955  21.002  1.00 91.01           H
ATOM   2948  HN  THR A 199       2.688   8.238  17.931  1.00 91.01           H
ATOM   2949  N   MET A 200      -0.630   6.390  17.101  1.00 91.65           N
ATOM   2950  CA  MET A 200      -1.984   6.911  17.172  1.00 91.65           C
ATOM   2951  C   MET A 200      -2.549   6.778  18.588  1.00 91.65           C
ATOM   2952  O   MET A 200      -2.391   5.740  19.229  1.00 91.65           O
ATOM   2953  HA  MET A 200      -1.909   7.964  16.901  1.00 91.65           H
ATOM   2954  CB  MET A 200      -2.877   6.146  16.193  1.00 91.65           C
ATOM   2955 1HB  MET A 200      -2.782   5.074  16.369  1.00 91.65           H
ATOM   2956 2HB  MET A 200      -3.921   6.406  16.368  1.00 91.65           H
ATOM   2957  CG  MET A 200      -2.503   6.466  14.745  1.00 91.65           C
ATOM   2958 1HG  MET A 200      -2.521   7.544  14.585  1.00 91.65           H
ATOM   2959 2HG  MET A 200      -1.486   6.131  14.541  1.00 91.65           H
ATOM   2960  SD  MET A 200      -3.643   5.666  13.628  1.00 91.65           S
ATOM   2961  CE  MET A 200      -3.425   3.966  14.128  1.00 91.65           C
ATOM   2962 1HE  MET A 200      -2.385   3.675  13.983  1.00 91.65           H
ATOM   2963 2HE  MET A 200      -3.689   3.861  15.181  1.00 91.65           H
ATOM   2964 3HE  MET A 200      -4.070   3.325  13.527  1.00 91.65           H
ATOM   2965  HN  MET A 200      -0.560   5.426  16.844  1.00 91.65           H
ATOM   2966  N   VAL A 201      -3.195   7.845  19.035  1.00 92.18           N
ATOM   2967  CA  VAL A 201      -3.844   7.836  20.335  1.00 92.18           C
ATOM   2968  C   VAL A 201      -5.331   8.154  20.160  1.00 92.18           C
ATOM   2969  O   VAL A 201      -5.686   9.147  19.527  1.00 92.18           O
ATOM   2970  HA  VAL A 201      -3.746   6.831  20.745  1.00 92.18           H
ATOM   2971  CB  VAL A 201      -3.133   8.806  21.282  1.00 92.18           C
ATOM   2972  HB  VAL A 201      -3.220   9.808  20.862  1.00 92.18           H
ATOM   2973  CG1 VAL A 201      -3.799   8.814  22.659  1.00 92.18           C
ATOM   2974 1HG1 VAL A 201      -4.839   9.124  22.558  1.00 92.18           H
ATOM   2975 2HG1 VAL A 201      -3.758   7.813  23.089  1.00 92.18           H
ATOM   2976 3HG1 VAL A 201      -3.274   9.511  23.312  1.00 92.18           H
ATOM   2977  CG2 VAL A 201      -1.645   8.470  21.394  1.00 92.18           C
ATOM   2978 1HG2 VAL A 201      -1.529   7.457  21.780  1.00 92.18           H
ATOM   2979 2HG2 VAL A 201      -1.181   8.539  20.410  1.00 92.18           H
ATOM   2980 3HG2 VAL A 201      -1.164   9.174  22.073  1.00 92.18           H
ATOM   2981  HN  VAL A 201      -3.278   8.702  18.527  1.00 92.18           H
ATOM   2982  N   TYR A 202      -6.158   7.292  20.732  1.00 91.19           N
ATOM   2983  CA  TYR A 202      -7.598   7.435  20.597  1.00 91.19           C
ATOM   2984  C   TYR A 202      -8.199   8.115  21.829  1.00 91.19           C
ATOM   2985  O   TYR A 202      -7.776   7.855  22.954  1.00 91.19           O
ATOM   2986  HA  TYR A 202      -7.794   8.051  19.720  1.00 91.19           H
ATOM   2987  CB  TYR A 202      -8.155   6.014  20.491  1.00 91.19           C
ATOM   2988 1HB  TYR A 202      -7.823   5.439  21.356  1.00 91.19           H
ATOM   2989 2HB  TYR A 202      -9.243   6.057  20.535  1.00 91.19           H
ATOM   2990  CG  TYR A 202      -7.739   5.276  19.217  1.00 91.19           C
ATOM   2991  CD1 TYR A 202      -8.466   5.442  18.055  1.00 91.19           C
ATOM   2992  HD1 TYR A 202      -9.336   6.098  18.046  1.00 91.19           H
ATOM   2993  CD2 TYR A 202      -6.637   4.446  19.229  1.00 91.19           C
ATOM   2994  HD2 TYR A 202      -6.063   4.315  20.146  1.00 91.19           H
ATOM   2995  CE1 TYR A 202      -8.075   4.748  16.856  1.00 91.19           C
ATOM   2996  HE1 TYR A 202      -8.640   4.869  15.932  1.00 91.19           H
ATOM   2997  CE2 TYR A 202      -6.246   3.752  18.029  1.00 91.19           C
ATOM   2998  HE2 TYR A 202      -5.377   3.092  18.025  1.00 91.19           H
ATOM   2999  CZ  TYR A 202      -6.984   3.937  16.902  1.00 91.19           C
ATOM   3000  OH  TYR A 202      -6.614   3.281  15.769  1.00 91.19           O
ATOM   3001  HH  TYR A 202      -6.004   2.522  15.997  1.00 91.19           H
ATOM   3002  HN  TYR A 202      -5.861   6.509  21.278  1.00 91.19           H
ATOM   3003  N   PRO A 203      -9.193   8.993  21.641  1.00 83.21           N
ATOM   3004  CA  PRO A 203      -9.725   9.781  22.755  1.00 83.21           C
ATOM   3005  C   PRO A 203     -10.485   8.925  23.756  1.00 83.21           C
ATOM   3006  O   PRO A 203     -11.100   7.927  23.383  1.00 83.21           O
ATOM   3007  HA  PRO A 203      -8.909  10.227  23.324  1.00 83.21           H
ATOM   3008  CB  PRO A 203     -10.638  10.803  22.074  1.00 83.21           C
ATOM   3009 1HB  PRO A 203     -11.491  11.061  22.702  1.00 83.21           H
ATOM   3010 2HB  PRO A 203     -10.110  11.732  21.857  1.00 83.21           H
ATOM   3011  CG  PRO A 203     -11.071  10.109  20.814  1.00 83.21           C
ATOM   3012 1HG  PRO A 203     -11.933   9.466  20.994  1.00 83.21           H
ATOM   3013 2HG  PRO A 203     -11.364  10.827  20.049  1.00 83.21           H
ATOM   3014  CD  PRO A 203      -9.881   9.306  20.375  1.00 83.21           C
ATOM   3015 1HD  PRO A 203     -10.180   8.402  19.846  1.00 83.21           H
ATOM   3016 2HD  PRO A 203      -9.241   9.875  19.700  1.00 83.21           H
ATOM   3017  N   SER A 204     -10.422   9.343  25.012  1.00 72.41           N
ATOM   3018  CA  SER A 204     -10.614   8.420  26.117  1.00 72.41           C
ATOM   3019  C   SER A 204     -11.976   7.734  25.995  1.00 72.41           C
ATOM   3020  O   SER A 204     -12.082   6.521  26.170  1.00 72.41           O
ATOM   3021  HA  SER A 204      -9.809   7.691  26.029  1.00 72.41           H
ATOM   3022  CB  SER A 204     -10.502   9.142  27.462  1.00 72.41           C
ATOM   3023 1HB  SER A 204     -10.832   8.475  28.259  1.00 72.41           H
ATOM   3024 2HB  SER A 204      -9.458   9.381  27.659  1.00 72.41           H
ATOM   3025  OG  SER A 204     -11.277  10.337  27.493  1.00 72.41           O
ATOM   3026  HG  SER A 204     -12.238  10.118  27.661  1.00 72.41           H
ATOM   3027  HN  SER A 204     -10.243  10.290  25.278  1.00 72.41           H
ATOM   3028  N   ASP A 205     -12.984   8.539  25.695  1.00 71.32           N
ATOM   3029  CA  ASP A 205     -14.352   8.185  26.034  1.00 71.32           C
ATOM   3030  C   ASP A 205     -14.729   6.885  25.321  1.00 71.32           C
ATOM   3031  O   ASP A 205     -15.127   5.914  25.963  1.00 71.32           O
ATOM   3032  HA  ASP A 205     -14.361   8.084  27.119  1.00 71.32           H
ATOM   3033  CB  ASP A 205     -15.330   9.272  25.584  1.00 71.32           C
ATOM   3034 1HB  ASP A 205     -15.144   9.525  24.541  1.00 71.32           H
ATOM   3035 2HB  ASP A 205     -16.351   8.895  25.643  1.00 71.32           H
ATOM   3036  CG  ASP A 205     -15.194  10.526  26.451  1.00 71.32           C
ATOM   3037  OD1 ASP A 205     -14.610  10.396  27.549  1.00 71.32           O
ATOM   3038  OD2 ASP A 205     -15.676  11.585  25.996  1.00 71.32           O
ATOM   3039  HN  ASP A 205     -12.878   9.418  25.229  1.00 71.32           H
ATOM   3040  N   GLU A 206     -14.592   6.908  24.004  1.00 82.47           N
ATOM   3041  CA  GLU A 206     -14.917   5.745  23.197  1.00 82.47           C
ATOM   3042  C   GLU A 206     -13.678   5.262  22.439  1.00 82.47           C
ATOM   3043  O   GLU A 206     -13.779   4.822  21.295  1.00 82.47           O
ATOM   3044  HA  GLU A 206     -15.237   4.981  23.906  1.00 82.47           H
ATOM   3045  CB  GLU A 206     -16.065   6.048  22.233  1.00 82.47           C
ATOM   3046 1HB  GLU A 206     -15.842   6.954  21.669  1.00 82.47           H
ATOM   3047 2HB  GLU A 206     -16.252   5.182  21.599  1.00 82.47           H
ATOM   3048  CG  GLU A 206     -17.365   6.313  22.995  1.00 82.47           C
ATOM   3049 1HG  GLU A 206     -17.232   6.059  24.047  1.00 82.47           H
ATOM   3050 2HG  GLU A 206     -17.607   7.375  22.952  1.00 82.47           H
ATOM   3051  CD  GLU A 206     -18.520   5.498  22.410  1.00 82.47           C
ATOM   3052  OE1 GLU A 206     -19.300   4.954  23.222  1.00 82.47           O
ATOM   3053  OE2 GLU A 206     -18.597   5.437  21.164  1.00 82.47           O
ATOM   3054  HN  GLU A 206     -14.267   7.702  23.489  1.00 82.47           H
ATOM   3055  N   SER A 207     -12.539   5.362  23.108  1.00 88.95           N
ATOM   3056  CA  SER A 207     -11.268   5.064  22.469  1.00 88.95           C
ATOM   3057  C   SER A 207     -11.321   3.680  21.818  1.00 88.95           C
ATOM   3058  O   SER A 207     -10.921   3.517  20.667  1.00 88.95           O
ATOM   3059  HA  SER A 207     -11.137   5.838  21.713  1.00 88.95           H
ATOM   3060  CB  SER A 207     -10.116   5.134  23.474  1.00 88.95           C
ATOM   3061 1HB  SER A 207      -9.232   4.663  23.046  1.00 88.95           H
ATOM   3062 2HB  SER A 207      -9.862   6.177  23.662  1.00 88.95           H
ATOM   3063  OG  SER A 207     -10.444   4.497  24.706  1.00 88.95           O
ATOM   3064  HG  SER A 207     -10.705   5.181  25.386  1.00 88.95           H
ATOM   3065  HN  SER A 207     -12.475   5.639  24.066  1.00 88.95           H
ATOM   3066  N   THR A 208     -11.818   2.720  22.584  1.00 89.49           N
ATOM   3067  CA  THR A 208     -11.778   1.330  22.161  1.00 89.49           C
ATOM   3068  C   THR A 208     -12.651   1.124  20.922  1.00 89.49           C
ATOM   3069  O   THR A 208     -12.237   0.466  19.969  1.00 89.49           O
ATOM   3070  HA  THR A 208     -10.754   1.087  21.875  1.00 89.49           H
ATOM   3071  CB  THR A 208     -12.195   0.463  23.351  1.00 89.49           C
ATOM   3072  HB  THR A 208     -12.168  -0.595  23.089  1.00 89.49           H
ATOM   3073  OG1 THR A 208     -13.473   0.972  23.721  1.00 89.49           O
ATOM   3074  HG1 THR A 208     -13.952   0.310  24.297  1.00 89.49           H
ATOM   3075  CG2 THR A 208     -11.325   0.704  24.586  1.00 89.49           C
ATOM   3076 1HG2 THR A 208     -11.405   1.749  24.888  1.00 89.49           H
ATOM   3077 2HG2 THR A 208     -10.286   0.473  24.350  1.00 89.49           H
ATOM   3078 3HG2 THR A 208     -11.664   0.064  25.400  1.00 89.49           H
ATOM   3079  HN  THR A 208     -12.241   2.879  23.476  1.00 89.49           H
ATOM   3080  N   LYS A 209     -13.844   1.698  20.976  1.00 91.30           N
ATOM   3081  CA  LYS A 209     -14.775   1.597  19.865  1.00 91.30           C
ATOM   3082  C   LYS A 209     -14.138   2.207  18.615  1.00 91.30           C
ATOM   3083  O   LYS A 209     -14.223   1.635  17.529  1.00 91.30           O
ATOM   3084  HA  LYS A 209     -14.950   0.537  19.681  1.00 91.30           H
ATOM   3085  CB  LYS A 209     -16.122   2.220  20.235  1.00 91.30           C
ATOM   3086 1HB  LYS A 209     -15.964   3.215  20.653  1.00 91.30           H
ATOM   3087 2HB  LYS A 209     -16.728   2.345  19.338  1.00 91.30           H
ATOM   3088  CG  LYS A 209     -16.870   1.349  21.247  1.00 91.30           C
ATOM   3089 1HG  LYS A 209     -17.007   0.348  20.838  1.00 91.30           H
ATOM   3090 2HG  LYS A 209     -16.273   1.245  22.153  1.00 91.30           H
ATOM   3091  CD  LYS A 209     -18.231   1.956  21.592  1.00 91.30           C
ATOM   3092 1HD  LYS A 209     -18.100   2.984  21.931  1.00 91.30           H
ATOM   3093 2HD  LYS A 209     -18.854   1.992  20.699  1.00 91.30           H
ATOM   3094  CE  LYS A 209     -18.935   1.142  22.679  1.00 91.30           C
ATOM   3095 1HE  LYS A 209     -19.171   0.147  22.301  1.00 91.30           H
ATOM   3096 2HE  LYS A 209     -18.268   1.008  23.531  1.00 91.30           H
ATOM   3097  NZ  LYS A 209     -20.175   1.821  23.115  1.00 91.30           N
ATOM   3098 1HZ  LYS A 209     -20.629   1.267  23.833  1.00 91.30           H
ATOM   3099 2HZ  LYS A 209     -19.947   2.736  23.488  1.00 91.30           H
ATOM   3100 3HZ  LYS A 209     -20.800   1.925  22.323  1.00 91.30           H
ATOM   3101  HN  LYS A 209     -14.176   2.224  21.759  1.00 91.30           H
ATOM   3102  N   LEU A 210     -13.513   3.359  18.810  1.00 92.41           N
ATOM   3103  CA  LEU A 210     -12.948   4.101  17.696  1.00 92.41           C
ATOM   3104  C   LEU A 210     -11.833   3.275  17.052  1.00 92.41           C
ATOM   3105  O   LEU A 210     -11.775   3.150  15.829  1.00 92.41           O
ATOM   3106  HA  LEU A 210     -13.741   4.243  16.962  1.00 92.41           H
ATOM   3107  CB  LEU A 210     -12.498   5.491  18.152  1.00 92.41           C
ATOM   3108 1HB  LEU A 210     -13.344   5.986  18.629  1.00 92.41           H
ATOM   3109 2HB  LEU A 210     -11.728   5.371  18.913  1.00 92.41           H
ATOM   3110  CG  LEU A 210     -11.956   6.413  17.058  1.00 92.41           C
ATOM   3111  HG  LEU A 210     -11.132   5.902  16.559  1.00 92.41           H
ATOM   3112  CD1 LEU A 210     -13.023   6.692  15.997  1.00 92.41           C
ATOM   3113 1HD1 LEU A 210     -13.335   5.754  15.540  1.00 92.41           H
ATOM   3114 2HD1 LEU A 210     -13.882   7.173  16.464  1.00 92.41           H
ATOM   3115 3HD1 LEU A 210     -12.610   7.350  15.232  1.00 92.41           H
ATOM   3116  CD2 LEU A 210     -11.391   7.702  17.657  1.00 92.41           C
ATOM   3117 1HD2 LEU A 210     -12.180   8.227  18.197  1.00 92.41           H
ATOM   3118 2HD2 LEU A 210     -10.580   7.459  18.344  1.00 92.41           H
ATOM   3119 3HD2 LEU A 210     -11.012   8.339  16.858  1.00 92.41           H
ATOM   3120  HN  LEU A 210     -13.391   3.784  19.706  1.00 92.41           H
ATOM   3121  N   LYS A 211     -10.974   2.733  17.903  1.00 92.44           N
ATOM   3122  CA  LYS A 211      -9.879   1.902  17.433  1.00 92.44           C
ATOM   3123  C   LYS A 211     -10.441   0.746  16.602  1.00 92.44           C
ATOM   3124  O   LYS A 211      -9.994   0.509  15.481  1.00 92.44           O
ATOM   3125  HA  LYS A 211      -9.254   2.519  16.788  1.00 92.44           H
ATOM   3126  CB  LYS A 211      -9.009   1.449  18.607  1.00 92.44           C
ATOM   3127 1HB  LYS A 211      -8.603   2.320  19.122  1.00 92.44           H
ATOM   3128 2HB  LYS A 211      -9.620   0.908  19.330  1.00 92.44           H
ATOM   3129  CG  LYS A 211      -7.864   0.554  18.128  1.00 92.44           C
ATOM   3130 1HG  LYS A 211      -8.267  -0.380  17.737  1.00 92.44           H
ATOM   3131 2HG  LYS A 211      -7.336   1.040  17.308  1.00 92.44           H
ATOM   3132  CD  LYS A 211      -6.887   0.256  19.267  1.00 92.44           C
ATOM   3133 1HD  LYS A 211      -6.537   1.191  19.704  1.00 92.44           H
ATOM   3134 2HD  LYS A 211      -7.400  -0.293  20.057  1.00 92.44           H
ATOM   3135  CE  LYS A 211      -5.692  -0.558  18.766  1.00 92.44           C
ATOM   3136 1HE  LYS A 211      -6.020  -1.556  18.476  1.00 92.44           H
ATOM   3137 2HE  LYS A 211      -5.273  -0.089  17.875  1.00 92.44           H
ATOM   3138  NZ  LYS A 211      -4.654  -0.655  19.817  1.00 92.44           N
ATOM   3139 1HZ  LYS A 211      -3.796  -1.014  19.412  1.00 92.44           H
ATOM   3140 2HZ  LYS A 211      -4.484   0.264  20.210  1.00 92.44           H
ATOM   3141 3HZ  LYS A 211      -4.971  -1.282  20.548  1.00 92.44           H
ATOM   3142  HN  LYS A 211     -11.018   2.853  18.894  1.00 92.44           H
ATOM   3143  N   SER A 212     -11.412   0.059  17.184  1.00 91.55           N
ATOM   3144  CA  SER A 212     -11.987  -1.113  16.545  1.00 91.55           C
ATOM   3145  C   SER A 212     -12.555  -0.736  15.175  1.00 91.55           C
ATOM   3146  O   SER A 212     -12.356  -1.455  14.197  1.00 91.55           O
ATOM   3147  HA  SER A 212     -11.161  -1.816  16.436  1.00 91.55           H
ATOM   3148  CB  SER A 212     -13.077  -1.738  17.418  1.00 91.55           C
ATOM   3149 1HB  SER A 212     -12.656  -2.004  18.387  1.00 91.55           H
ATOM   3150 2HB  SER A 212     -13.860  -1.003  17.602  1.00 91.55           H
ATOM   3151  OG  SER A 212     -13.646  -2.896  16.814  1.00 91.55           O
ATOM   3152  HG  SER A 212     -12.924  -3.541  16.563  1.00 91.55           H
ATOM   3153  HN  SER A 212     -11.805   0.290  18.074  1.00 91.55           H
ATOM   3154  N   ALA A 213     -13.251   0.391  15.149  1.00 92.53           N
ATOM   3155  CA  ALA A 213     -13.890   0.847  13.926  1.00 92.53           C
ATOM   3156  C   ALA A 213     -12.816   1.179  12.888  1.00 92.53           C
ATOM   3157  O   ALA A 213     -12.932   0.794  11.725  1.00 92.53           O
ATOM   3158  HA  ALA A 213     -14.508   0.032  13.550  1.00 92.53           H
ATOM   3159  CB  ALA A 213     -14.791   2.045  14.237  1.00 92.53           C
ATOM   3160 1HB  ALA A 213     -15.554   1.749  14.956  1.00 92.53           H
ATOM   3161 2HB  ALA A 213     -14.190   2.852  14.656  1.00 92.53           H
ATOM   3162 3HB  ALA A 213     -15.270   2.387  13.319  1.00 92.53           H
ATOM   3163  HN  ALA A 213     -13.382   0.987  15.941  1.00 92.53           H
ATOM   3164  N   VAL A 214     -11.796   1.890  13.345  1.00 91.33           N
ATOM   3165  CA  VAL A 214     -10.738   2.339  12.456  1.00 91.33           C
ATOM   3166  C   VAL A 214     -10.032   1.122  11.855  1.00 91.33           C
ATOM   3167  O   VAL A 214      -9.738   1.097  10.661  1.00 91.33           O
ATOM   3168  HA  VAL A 214     -11.205   2.907  11.650  1.00 91.33           H
ATOM   3169  CB  VAL A 214      -9.786   3.273  13.204  1.00 91.33           C
ATOM   3170  HB  VAL A 214      -9.502   2.785  14.137  1.00 91.33           H
ATOM   3171  CG1 VAL A 214      -8.511   3.519  12.396  1.00 91.33           C
ATOM   3172 1HG1 VAL A 214      -8.003   2.570  12.220  1.00 91.33           H
ATOM   3173 2HG1 VAL A 214      -8.769   3.976  11.440  1.00 91.33           H
ATOM   3174 3HG1 VAL A 214      -7.851   4.186  12.951  1.00 91.33           H
ATOM   3175  CG2 VAL A 214     -10.476   4.593  13.556  1.00 91.33           C
ATOM   3176 1HG2 VAL A 214     -10.802   5.087  12.641  1.00 91.33           H
ATOM   3177 2HG2 VAL A 214     -11.340   4.394  14.189  1.00 91.33           H
ATOM   3178 3HG2 VAL A 214      -9.776   5.238  14.087  1.00 91.33           H
ATOM   3179  HN  VAL A 214     -11.686   2.158  14.302  1.00 91.33           H
ATOM   3180  N   LEU A 215      -9.781   0.141  12.710  1.00 91.21           N
ATOM   3181  CA  LEU A 215      -9.101  -1.069  12.282  1.00 91.21           C
ATOM   3182  C   LEU A 215      -9.986  -1.820  11.284  1.00 91.21           C
ATOM   3183  O   LEU A 215      -9.503  -2.298  10.258  1.00 91.21           O
ATOM   3184  HA  LEU A 215      -8.186  -0.768  11.773  1.00 91.21           H
ATOM   3185  CB  LEU A 215      -8.691  -1.910  13.492  1.00 91.21           C
ATOM   3186 1HB  LEU A 215      -9.256  -1.565  14.358  1.00 91.21           H
ATOM   3187 2HB  LEU A 215      -8.986  -2.943  13.309  1.00 91.21           H
ATOM   3188  CG  LEU A 215      -7.203  -1.890  13.849  1.00 91.21           C
ATOM   3189  HG  LEU A 215      -6.629  -1.991  12.927  1.00 91.21           H
ATOM   3190  CD1 LEU A 215      -6.809  -0.554  14.482  1.00 91.21           C
ATOM   3191 1HD1 LEU A 215      -7.011   0.255  13.780  1.00 91.21           H
ATOM   3192 2HD1 LEU A 215      -7.388  -0.398  15.392  1.00 91.21           H
ATOM   3193 3HD1 LEU A 215      -5.746  -0.567  14.726  1.00 91.21           H
ATOM   3194  CD2 LEU A 215      -6.837  -3.077  14.742  1.00 91.21           C
ATOM   3195 1HD2 LEU A 215      -7.418  -3.032  15.663  1.00 91.21           H
ATOM   3196 2HD2 LEU A 215      -7.059  -4.007  14.218  1.00 91.21           H
ATOM   3197 3HD2 LEU A 215      -5.774  -3.039  14.980  1.00 91.21           H
ATOM   3198  HN  LEU A 215     -10.033   0.165  13.677  1.00 91.21           H
ATOM   3199  N   THR A 216     -11.265  -1.900  11.619  1.00 91.98           N
ATOM   3200  CA  THR A 216     -12.218  -2.601  10.775  1.00 91.98           C
ATOM   3201  C   THR A 216     -12.235  -1.992   9.371  1.00 91.98           C
ATOM   3202  O   THR A 216     -12.233  -2.717   8.377  1.00 91.98           O
ATOM   3203  HA  THR A 216     -11.889  -3.635  10.671  1.00 91.98           H
ATOM   3204  CB  THR A 216     -13.581  -2.565  11.469  1.00 91.98           C
ATOM   3205  HB  THR A 216     -13.940  -1.540  11.569  1.00 91.98           H
ATOM   3206  OG1 THR A 216     -13.366  -3.263  12.693  1.00 91.98           O
ATOM   3207  HG1 THR A 216     -13.244  -2.611  13.442  1.00 91.98           H
ATOM   3208  CG2 THR A 216     -14.631  -3.405  10.741  1.00 91.98           C
ATOM   3209 1HG2 THR A 216     -14.302  -4.443  10.701  1.00 91.98           H
ATOM   3210 2HG2 THR A 216     -14.761  -3.026   9.727  1.00 91.98           H
ATOM   3211 3HG2 THR A 216     -15.579  -3.345  11.275  1.00 91.98           H
ATOM   3212  HN  THR A 216     -11.652  -1.497  12.449  1.00 91.98           H
ATOM   3213  N   LEU A 217     -12.251  -0.668   9.335  1.00 89.24           N
ATOM   3214  CA  LEU A 217     -12.282   0.045   8.069  1.00 89.24           C
ATOM   3215  C   LEU A 217     -11.040  -0.319   7.253  1.00 89.24           C
ATOM   3216  O   LEU A 217     -11.126  -0.521   6.043  1.00 89.24           O
ATOM   3217  HA  LEU A 217     -13.164  -0.292   7.526  1.00 89.24           H
ATOM   3218  CB  LEU A 217     -12.443   1.549   8.306  1.00 89.24           C
ATOM   3219 1HB  LEU A 217     -13.318   1.705   8.936  1.00 89.24           H
ATOM   3220 2HB  LEU A 217     -11.579   1.903   8.867  1.00 89.24           H
ATOM   3221  CG  LEU A 217     -12.591   2.413   7.052  1.00 89.24           C
ATOM   3222  HG  LEU A 217     -11.778   2.165   6.369  1.00 89.24           H
ATOM   3223  CD1 LEU A 217     -13.901   2.104   6.325  1.00 89.24           C
ATOM   3224 1HD1 LEU A 217     -13.915   1.055   6.030  1.00 89.24           H
ATOM   3225 2HD1 LEU A 217     -14.741   2.306   6.989  1.00 89.24           H
ATOM   3226 3HD1 LEU A 217     -13.981   2.732   5.437  1.00 89.24           H
ATOM   3227  CD2 LEU A 217     -12.459   3.899   7.391  1.00 89.24           C
ATOM   3228 1HD2 LEU A 217     -13.236   4.179   8.102  1.00 89.24           H
ATOM   3229 2HD2 LEU A 217     -11.479   4.085   7.831  1.00 89.24           H
ATOM   3230 3HD2 LEU A 217     -12.568   4.490   6.482  1.00 89.24           H
ATOM   3231  HN  LEU A 217     -12.243  -0.086  10.148  1.00 89.24           H
ATOM   3232  N   LYS A 218      -9.915  -0.392   7.948  1.00 87.32           N
ATOM   3233  CA  LYS A 218      -8.649  -0.683   7.295  1.00 87.32           C
ATOM   3234  C   LYS A 218      -8.706  -2.085   6.684  1.00 87.32           C
ATOM   3235  O   LYS A 218      -8.232  -2.300   5.570  1.00 87.32           O
ATOM   3236  HA  LYS A 218      -8.524   0.040   6.489  1.00 87.32           H
ATOM   3237  CB  LYS A 218      -7.486  -0.482   8.268  1.00 87.32           C
ATOM   3238 1HB  LYS A 218      -7.711  -0.970   9.216  1.00 87.32           H
ATOM   3239 2HB  LYS A 218      -6.589  -0.958   7.871  1.00 87.32           H
ATOM   3240  CG  LYS A 218      -7.219   1.006   8.504  1.00 87.32           C
ATOM   3241 1HG  LYS A 218      -6.791   1.449   7.604  1.00 87.32           H
ATOM   3242 2HG  LYS A 218      -8.159   1.521   8.698  1.00 87.32           H
ATOM   3243  CD  LYS A 218      -6.265   1.211   9.683  1.00 87.32           C
ATOM   3244 1HD  LYS A 218      -6.680   0.745  10.576  1.00 87.32           H
ATOM   3245 2HD  LYS A 218      -5.315   0.718   9.478  1.00 87.32           H
ATOM   3246  CE  LYS A 218      -6.027   2.700   9.942  1.00 87.32           C
ATOM   3247 1HE  LYS A 218      -5.667   3.181   9.033  1.00 87.32           H
ATOM   3248 2HE  LYS A 218      -6.968   3.184  10.208  1.00 87.32           H
ATOM   3249  NZ  LYS A 218      -5.043   2.886  11.032  1.00 87.32           N
ATOM   3250 1HZ  LYS A 218      -4.729   3.850  11.043  1.00 87.32           H
ATOM   3251 2HZ  LYS A 218      -5.476   2.660  11.920  1.00 87.32           H
ATOM   3252 3HZ  LYS A 218      -4.249   2.274  10.877  1.00 87.32           H
ATOM   3253  HN  LYS A 218      -9.858  -0.257   8.937  1.00 87.32           H
ATOM   3254  N   VAL A 219      -9.290  -3.002   7.441  1.00 87.92           N
ATOM   3255  CA  VAL A 219      -9.354  -4.391   7.019  1.00 87.92           C
ATOM   3256  C   VAL A 219     -10.245  -4.502   5.781  1.00 87.92           C
ATOM   3257  O   VAL A 219      -9.890  -5.175   4.814  1.00 87.92           O
ATOM   3258  HA  VAL A 219      -8.343  -4.700   6.752  1.00 87.92           H
ATOM   3259  CB  VAL A 219      -9.828  -5.269   8.178  1.00 87.92           C
ATOM   3260  HB  VAL A 219     -10.728  -4.818   8.595  1.00 87.92           H
ATOM   3261  CG1 VAL A 219     -10.189  -6.673   7.690  1.00 87.92           C
ATOM   3262 1HG1 VAL A 219     -10.988  -6.607   6.952  1.00 87.92           H
ATOM   3263 2HG1 VAL A 219      -9.313  -7.137   7.237  1.00 87.92           H
ATOM   3264 3HG1 VAL A 219     -10.523  -7.277   8.535  1.00 87.92           H
ATOM   3265  CG2 VAL A 219      -8.776  -5.328   9.288  1.00 87.92           C
ATOM   3266 1HG2 VAL A 219      -7.851  -5.744   8.890  1.00 87.92           H
ATOM   3267 2HG2 VAL A 219      -8.589  -4.322   9.665  1.00 87.92           H
ATOM   3268 3HG2 VAL A 219      -9.138  -5.958  10.099  1.00 87.92           H
ATOM   3269  HN  VAL A 219      -9.714  -2.810   8.326  1.00 87.92           H
ATOM   3270  N   ILE A 220     -11.386  -3.832   5.850  1.00 87.58           N
ATOM   3271  CA  ILE A 220     -12.369  -3.916   4.784  1.00 87.58           C
ATOM   3272  C   ILE A 220     -11.782  -3.312   3.506  1.00 87.58           C
ATOM   3273  O   ILE A 220     -11.744  -3.968   2.466  1.00 87.58           O
ATOM   3274  HA  ILE A 220     -12.570  -4.973   4.606  1.00 87.58           H
ATOM   3275  CB  ILE A 220     -13.688  -3.272   5.218  1.00 87.58           C
ATOM   3276  HB  ILE A 220     -13.465  -2.297   5.650  1.00 87.58           H
ATOM   3277  CG1 ILE A 220     -14.371  -4.103   6.306  1.00 87.58           C
ATOM   3278 1HG1 ILE A 220     -14.691  -5.059   5.891  1.00 87.58           H
ATOM   3279 2HG1 ILE A 220     -13.660  -4.323   7.102  1.00 87.58           H
ATOM   3280  CG2 ILE A 220     -14.605  -3.036   4.016  1.00 87.58           C
ATOM   3281 1HG2 ILE A 220     -14.110  -2.373   3.307  1.00 87.58           H
ATOM   3282 2HG2 ILE A 220     -14.823  -3.988   3.533  1.00 87.58           H
ATOM   3283 3HG2 ILE A 220     -15.534  -2.577   4.354  1.00 87.58           H
ATOM   3284  CD1 ILE A 220     -15.579  -3.363   6.884  1.00 87.58           C
ATOM   3285 1HD1 ILE A 220     -15.252  -2.419   7.319  1.00 87.58           H
ATOM   3286 2HD1 ILE A 220     -16.299  -3.166   6.090  1.00 87.58           H
ATOM   3287 3HD1 ILE A 220     -16.046  -3.976   7.655  1.00 87.58           H
ATOM   3288  HN  ILE A 220     -11.643  -3.242   6.616  1.00 87.58           H
ATOM   3289  N   LEU A 221     -11.338  -2.070   3.627  1.00 82.49           N
ATOM   3290  CA  LEU A 221     -10.939  -1.301   2.460  1.00 82.49           C
ATOM   3291  C   LEU A 221      -9.531  -1.723   2.035  1.00 82.49           C
ATOM   3292  O   LEU A 221      -9.147  -1.542   0.881  1.00 82.49           O
ATOM   3293  HA  LEU A 221     -11.630  -1.547   1.654  1.00 82.49           H
ATOM   3294  CB  LEU A 221     -11.076   0.198   2.733  1.00 82.49           C
ATOM   3295 1HB  LEU A 221     -10.488   0.441   3.618  1.00 82.49           H
ATOM   3296 2HB  LEU A 221     -10.634   0.741   1.898  1.00 82.49           H
ATOM   3297  CG  LEU A 221     -12.501   0.714   2.944  1.00 82.49           C
ATOM   3298  HG  LEU A 221     -12.912   0.230   3.830  1.00 82.49           H
ATOM   3299  CD1 LEU A 221     -12.505   2.220   3.209  1.00 82.49           C
ATOM   3300 1HD1 LEU A 221     -11.920   2.434   4.104  1.00 82.49           H
ATOM   3301 2HD1 LEU A 221     -12.068   2.740   2.356  1.00 82.49           H
ATOM   3302 3HD1 LEU A 221     -13.530   2.561   3.355  1.00 82.49           H
ATOM   3303  CD2 LEU A 221     -13.400   0.336   1.765  1.00 82.49           C
ATOM   3304 1HD2 LEU A 221     -13.002   0.774   0.850  1.00 82.49           H
ATOM   3305 2HD2 LEU A 221     -13.433  -0.749   1.666  1.00 82.49           H
ATOM   3306 3HD2 LEU A 221     -14.407   0.715   1.941  1.00 82.49           H
ATOM   3307  HN  LEU A 221     -11.250  -1.590   4.500  1.00 82.49           H
ATOM   3308  N   GLY A 222      -8.799  -2.276   2.992  1.00 75.46           N
ATOM   3309  CA  GLY A 222      -7.394  -2.578   2.779  1.00 75.46           C
ATOM   3310  C   GLY A 222      -7.223  -3.927   2.078  1.00 75.46           C
ATOM   3311  O   GLY A 222      -6.290  -4.112   1.298  1.00 75.46           O
ATOM   3312 1HA  GLY A 222      -6.936  -1.792   2.178  1.00 75.46           H
ATOM   3313 2HA  GLY A 222      -6.872  -2.592   3.736  1.00 75.46           H
ATOM   3314  HN  GLY A 222      -9.151  -2.516   3.896  1.00 75.46           H
ATOM   3315  N   PHE A 223      -8.139  -4.835   2.381  1.00 76.57           N
ATOM   3316  CA  PHE A 223      -8.001  -6.213   1.941  1.00 76.57           C
ATOM   3317  C   PHE A 223      -9.236  -6.665   1.159  1.00 76.57           C
ATOM   3318  O   PHE A 223      -9.158  -6.918  -0.042  1.00 76.57           O
ATOM   3319  HA  PHE A 223      -7.126  -6.259   1.292  1.00 76.57           H
ATOM   3320  CB  PHE A 223      -7.864  -7.074   3.198  1.00 76.57           C
ATOM   3321 1HB  PHE A 223      -7.064  -6.669   3.818  1.00 76.57           H
ATOM   3322 2HB  PHE A 223      -8.785  -7.001   3.778  1.00 76.57           H
ATOM   3323  CG  PHE A 223      -7.573  -8.549   2.914  1.00 76.57           C
ATOM   3324  CD1 PHE A 223      -8.462  -9.504   3.298  1.00 76.57           C
ATOM   3325  HD1 PHE A 223      -9.382  -9.218   3.808  1.00 76.57           H
ATOM   3326  CD2 PHE A 223      -6.425  -8.905   2.278  1.00 76.57           C
ATOM   3327  HD2 PHE A 223      -5.712  -8.140   1.971  1.00 76.57           H
ATOM   3328  CE1 PHE A 223      -8.192 -10.872   3.034  1.00 76.57           C
ATOM   3329  HE1 PHE A 223      -8.904 -11.638   3.342  1.00 76.57           H
ATOM   3330  CE2 PHE A 223      -6.155 -10.274   2.015  1.00 76.57           C
ATOM   3331  HE2 PHE A 223      -5.234 -10.559   1.505  1.00 76.57           H
ATOM   3332  CZ  PHE A 223      -7.044 -11.229   2.398  1.00 76.57           C
ATOM   3333  HZ  PHE A 223      -6.836 -12.279   2.196  1.00 76.57           H
ATOM   3334  HN  PHE A 223      -8.961  -4.643   2.917  1.00 76.57           H
ATOM   3335  N   PHE A 224     -10.349  -6.753   1.873  1.00 82.98           N
ATOM   3336  CA  PHE A 224     -11.506  -7.474   1.370  1.00 82.98           C
ATOM   3337  C   PHE A 224     -12.021  -6.846   0.073  1.00 82.98           C
ATOM   3338  O   PHE A 224     -12.300  -7.553  -0.894  1.00 82.98           O
ATOM   3339  HA  PHE A 224     -11.189  -8.498   1.175  1.00 82.98           H
ATOM   3340  CB  PHE A 224     -12.596  -7.373   2.439  1.00 82.98           C
ATOM   3341 1HB  PHE A 224     -12.568  -6.375   2.879  1.00 82.98           H
ATOM   3342 2HB  PHE A 224     -13.570  -7.484   1.963  1.00 82.98           H
ATOM   3343  CG  PHE A 224     -12.469  -8.410   3.557  1.00 82.98           C
ATOM   3344  CD1 PHE A 224     -12.885  -9.688   3.348  1.00 82.98           C
ATOM   3345  HD1 PHE A 224     -13.309  -9.973   2.385  1.00 82.98           H
ATOM   3346  CD2 PHE A 224     -11.941  -8.055   4.758  1.00 82.98           C
ATOM   3347  HD2 PHE A 224     -11.608  -7.030   4.926  1.00 82.98           H
ATOM   3348  CE1 PHE A 224     -12.768 -10.651   4.385  1.00 82.98           C
ATOM   3349  HE1 PHE A 224     -13.102 -11.675   4.218  1.00 82.98           H
ATOM   3350  CE2 PHE A 224     -11.824  -9.018   5.795  1.00 82.98           C
ATOM   3351  HE2 PHE A 224     -11.400  -8.733   6.759  1.00 82.98           H
ATOM   3352  CZ  PHE A 224     -12.240 -10.296   5.587  1.00 82.98           C
ATOM   3353  HZ  PHE A 224     -12.150 -11.035   6.383  1.00 82.98           H
ATOM   3354  HN  PHE A 224     -10.467  -6.344   2.778  1.00 82.98           H
ATOM   3355  N   LEU A 225     -12.132  -5.526   0.095  1.00 80.82           N
ATOM   3356  CA  LEU A 225     -12.626  -4.798  -1.061  1.00 80.82           C
ATOM   3357  C   LEU A 225     -11.693  -5.042  -2.249  1.00 80.82           C
ATOM   3358  O   LEU A 225     -12.135  -5.479  -3.310  1.00 80.82           O
ATOM   3359  HA  LEU A 225     -13.609  -5.200  -1.306  1.00 80.82           H
ATOM   3360  CB  LEU A 225     -12.814  -3.318  -0.721  1.00 80.82           C
ATOM   3361 1HB  LEU A 225     -13.490  -3.244   0.130  1.00 80.82           H
ATOM   3362 2HB  LEU A 225     -11.853  -2.914  -0.401  1.00 80.82           H
ATOM   3363  CG  LEU A 225     -13.357  -2.435  -1.847  1.00 80.82           C
ATOM   3364  HG  LEU A 225     -12.745  -2.598  -2.734  1.00 80.82           H
ATOM   3365  CD1 LEU A 225     -14.791  -2.828  -2.208  1.00 80.82           C
ATOM   3366 1HD1 LEU A 225     -14.811  -3.866  -2.538  1.00 80.82           H
ATOM   3367 2HD1 LEU A 225     -15.431  -2.712  -1.333  1.00 80.82           H
ATOM   3368 3HD1 LEU A 225     -15.152  -2.185  -3.011  1.00 80.82           H
ATOM   3369  CD2 LEU A 225     -13.243  -0.953  -1.485  1.00 80.82           C
ATOM   3370 1HD2 LEU A 225     -13.815  -0.755  -0.578  1.00 80.82           H
ATOM   3371 2HD2 LEU A 225     -12.196  -0.700  -1.316  1.00 80.82           H
ATOM   3372 3HD2 LEU A 225     -13.636  -0.348  -2.302  1.00 80.82           H
ATOM   3373  HN  LEU A 225     -11.892  -4.958   0.882  1.00 80.82           H
ATOM   3374  N   PRO A 226     -10.391  -4.766  -2.094  1.00 74.56           N
ATOM   3375  CA  PRO A 226      -9.428  -5.041  -3.163  1.00 74.56           C
ATOM   3376  C   PRO A 226      -9.506  -6.478  -3.654  1.00 74.56           C
ATOM   3377  O   PRO A 226      -9.566  -6.724  -4.858  1.00 74.56           O
ATOM   3378  HA  PRO A 226      -9.654  -4.429  -4.036  1.00 74.56           H
ATOM   3379  CB  PRO A 226      -8.074  -4.734  -2.520  1.00 74.56           C
ATOM   3380 1HB  PRO A 226      -7.631  -5.623  -2.073  1.00 74.56           H
ATOM   3381 2HB  PRO A 226      -7.359  -4.356  -3.252  1.00 74.56           H
ATOM   3382  CG  PRO A 226      -8.413  -3.683  -1.469  1.00 74.56           C
ATOM   3383 1HG  PRO A 226      -7.643  -3.617  -0.700  1.00 74.56           H
ATOM   3384 2HG  PRO A 226      -8.497  -2.688  -1.905  1.00 74.56           H
ATOM   3385  CD  PRO A 226      -9.738  -4.177  -0.911  1.00 74.56           C
ATOM   3386 1HD  PRO A 226      -9.594  -4.916  -0.123  1.00 74.56           H
ATOM   3387 2HD  PRO A 226     -10.323  -3.364  -0.479  1.00 74.56           H
ATOM   3388  N   PHE A 227      -9.504  -7.397  -2.699  1.00 78.33           N
ATOM   3389  CA  PHE A 227      -9.426  -8.811  -3.022  1.00 78.33           C
ATOM   3390  C   PHE A 227     -10.616  -9.244  -3.881  1.00 78.33           C
ATOM   3391  O   PHE A 227     -10.441  -9.920  -4.894  1.00 78.33           O
ATOM   3392  HA  PHE A 227      -8.502  -8.965  -3.581  1.00 78.33           H
ATOM   3393  CB  PHE A 227      -9.463  -9.575  -1.697  1.00 78.33           C
ATOM   3394 1HB  PHE A 227      -8.607  -9.276  -1.093  1.00 78.33           H
ATOM   3395 2HB  PHE A 227     -10.358  -9.285  -1.148  1.00 78.33           H
ATOM   3396  CG  PHE A 227      -9.450 -11.097  -1.856  1.00 78.33           C
ATOM   3397  CD1 PHE A 227     -10.603 -11.805  -1.715  1.00 78.33           C
ATOM   3398  HD1 PHE A 227     -11.536 -11.288  -1.489  1.00 78.33           H
ATOM   3399  CD2 PHE A 227      -8.287 -11.741  -2.138  1.00 78.33           C
ATOM   3400  HD2 PHE A 227      -7.363 -11.174  -2.251  1.00 78.33           H
ATOM   3401  CE1 PHE A 227     -10.591 -13.217  -1.862  1.00 78.33           C
ATOM   3402  HE1 PHE A 227     -11.515 -13.785  -1.749  1.00 78.33           H
ATOM   3403  CE2 PHE A 227      -8.275 -13.154  -2.285  1.00 78.33           C
ATOM   3404  HE2 PHE A 227      -7.342 -13.670  -2.511  1.00 78.33           H
ATOM   3405  CZ  PHE A 227      -9.427 -13.862  -2.144  1.00 78.33           C
ATOM   3406  HZ  PHE A 227      -9.418 -14.946  -2.257  1.00 78.33           H
ATOM   3407  HN  PHE A 227      -9.555  -7.188  -1.723  1.00 78.33           H
ATOM   3408  N   VAL A 228     -11.799  -8.838  -3.444  1.00 82.14           N
ATOM   3409  CA  VAL A 228     -13.019  -9.195  -4.147  1.00 82.14           C
ATOM   3410  C   VAL A 228     -12.975  -8.618  -5.563  1.00 82.14           C
ATOM   3411  O   VAL A 228     -13.279  -9.314  -6.531  1.00 82.14           O
ATOM   3412  HA  VAL A 228     -13.054 -10.283  -4.213  1.00 82.14           H
ATOM   3413  CB  VAL A 228     -14.238  -8.729  -3.349  1.00 82.14           C
ATOM   3414  HB  VAL A 228     -14.082  -7.685  -3.077  1.00 82.14           H
ATOM   3415  CG1 VAL A 228     -15.511  -8.809  -4.195  1.00 82.14           C
ATOM   3416 1HG1 VAL A 228     -15.404  -8.173  -5.073  1.00 82.14           H
ATOM   3417 2HG1 VAL A 228     -15.673  -9.840  -4.511  1.00 82.14           H
ATOM   3418 3HG1 VAL A 228     -16.362  -8.472  -3.603  1.00 82.14           H
ATOM   3419  CG2 VAL A 228     -14.388  -9.534  -2.056  1.00 82.14           C
ATOM   3420 1HG2 VAL A 228     -14.511 -10.590  -2.298  1.00 82.14           H
ATOM   3421 2HG2 VAL A 228     -13.497  -9.404  -1.442  1.00 82.14           H
ATOM   3422 3HG2 VAL A 228     -15.262  -9.182  -1.508  1.00 82.14           H
ATOM   3423  HN  VAL A 228     -11.931  -8.275  -2.628  1.00 82.14           H
ATOM   3424  N   VAL A 229     -12.595  -7.351  -5.640  1.00 74.52           N
ATOM   3425  CA  VAL A 229     -12.589  -6.647  -6.910  1.00 74.52           C
ATOM   3426  C   VAL A 229     -11.646  -7.362  -7.880  1.00 74.52           C
ATOM   3427  O   VAL A 229     -12.020  -7.652  -9.016  1.00 74.52           O
ATOM   3428  HA  VAL A 229     -13.601  -6.685  -7.313  1.00 74.52           H
ATOM   3429  CB  VAL A 229     -12.221  -5.178  -6.693  1.00 74.52           C
ATOM   3430  HB  VAL A 229     -11.362  -5.143  -6.023  1.00 74.52           H
ATOM   3431  CG1 VAL A 229     -11.816  -4.513  -8.010  1.00 74.52           C
ATOM   3432 1HG1 VAL A 229     -10.954  -5.031  -8.429  1.00 74.52           H
ATOM   3433 2HG1 VAL A 229     -12.648  -4.564  -8.713  1.00 74.52           H
ATOM   3434 3HG1 VAL A 229     -11.560  -3.469  -7.827  1.00 74.52           H
ATOM   3435  CG2 VAL A 229     -13.369  -4.418  -6.025  1.00 74.52           C
ATOM   3436 1HG2 VAL A 229     -14.254  -4.466  -6.659  1.00 74.52           H
ATOM   3437 2HG2 VAL A 229     -13.589  -4.870  -5.058  1.00 74.52           H
ATOM   3438 3HG2 VAL A 229     -13.081  -3.377  -5.882  1.00 74.52           H
ATOM   3439  HN  VAL A 229     -12.295  -6.809  -4.855  1.00 74.52           H
ATOM   3440  N   MET A 230     -10.440  -7.626  -7.398  1.00 74.60           N
ATOM   3441  CA  MET A 230      -9.422  -8.248  -8.226  1.00 74.60           C
ATOM   3442  C   MET A 230      -9.863  -9.640  -8.684  1.00 74.60           C
ATOM   3443  O   MET A 230      -9.711  -9.990  -9.853  1.00 74.60           O
ATOM   3444  HA  MET A 230      -9.307  -7.594  -9.090  1.00 74.60           H
ATOM   3445  CB  MET A 230      -8.118  -8.360  -7.435  1.00 74.60           C
ATOM   3446 1HB  MET A 230      -8.341  -8.515  -6.379  1.00 74.60           H
ATOM   3447 2HB  MET A 230      -7.556  -9.231  -7.773  1.00 74.60           H
ATOM   3448  CG  MET A 230      -7.265  -7.100  -7.602  1.00 74.60           C
ATOM   3449 1HG  MET A 230      -6.993  -6.972  -8.649  1.00 74.60           H
ATOM   3450 2HG  MET A 230      -7.841  -6.221  -7.312  1.00 74.60           H
ATOM   3451  SD  MET A 230      -5.793  -7.222  -6.600  1.00 74.60           S
ATOM   3452  CE  MET A 230      -6.460  -6.756  -5.011  1.00 74.60           C
ATOM   3453 1HE  MET A 230      -6.873  -5.748  -5.072  1.00 74.60           H
ATOM   3454 2HE  MET A 230      -7.248  -7.454  -4.728  1.00 74.60           H
ATOM   3455 3HE  MET A 230      -5.668  -6.779  -4.263  1.00 74.60           H
ATOM   3456  HN  MET A 230     -10.156  -7.422  -6.461  1.00 74.60           H
ATOM   3457  N   ALA A 231     -10.400 -10.396  -7.738  1.00 78.42           N
ATOM   3458  CA  ALA A 231     -10.841 -11.751  -8.024  1.00 78.42           C
ATOM   3459  C   ALA A 231     -11.867 -11.720  -9.158  1.00 78.42           C
ATOM   3460  O   ALA A 231     -11.816 -12.547 -10.068  1.00 78.42           O
ATOM   3461  HA  ALA A 231      -9.971 -12.322  -8.347  1.00 78.42           H
ATOM   3462  CB  ALA A 231     -11.401 -12.385  -6.749  1.00 78.42           C
ATOM   3463 1HB  ALA A 231     -10.625 -12.409  -5.984  1.00 78.42           H
ATOM   3464 2HB  ALA A 231     -12.246 -11.796  -6.391  1.00 78.42           H
ATOM   3465 3HB  ALA A 231     -11.732 -13.401  -6.963  1.00 78.42           H
ATOM   3466  HN  ALA A 231     -10.536 -10.098  -6.793  1.00 78.42           H
ATOM   3467  N   CYS A 232     -12.774 -10.759  -9.068  1.00 77.41           N
ATOM   3468  CA  CYS A 232     -13.810 -10.610 -10.075  1.00 77.41           C
ATOM   3469  C   CYS A 232     -13.144 -10.220 -11.396  1.00 77.41           C
ATOM   3470  O   CYS A 232     -13.405 -10.831 -12.431  1.00 77.41           O
ATOM   3471  HA  CYS A 232     -14.304 -11.578 -10.162  1.00 77.41           H
ATOM   3472  CB  CYS A 232     -14.872  -9.594  -9.650  1.00 77.41           C
ATOM   3473 1HB  CYS A 232     -14.393  -8.669  -9.326  1.00 77.41           H
ATOM   3474 2HB  CYS A 232     -15.508  -9.343 -10.498  1.00 77.41           H
ATOM   3475  SG  CYS A 232     -15.886 -10.280  -8.290  1.00 77.41           S
ATOM   3476  HG  CYS A 232     -15.008 -10.034  -7.323  1.00 77.41           H
ATOM   3477  HN  CYS A 232     -12.808 -10.090  -8.325  1.00 77.41           H
ATOM   3478  N   CYS A 233     -12.297  -9.204 -11.317  1.00 70.96           N
ATOM   3479  CA  CYS A 233     -11.717  -8.619 -12.514  1.00 70.96           C
ATOM   3480  C   CYS A 233     -10.970  -9.718 -13.273  1.00 70.96           C
ATOM   3481  O   CYS A 233     -11.172  -9.895 -14.474  1.00 70.96           O
ATOM   3482  HA  CYS A 233     -12.546  -8.234 -13.107  1.00 70.96           H
ATOM   3483  CB  CYS A 233     -10.806  -7.436 -12.181  1.00 70.96           C
ATOM   3484 1HB  CYS A 233     -10.114  -7.712 -11.385  1.00 70.96           H
ATOM   3485 2HB  CYS A 233     -10.203  -7.174 -13.051  1.00 70.96           H
ATOM   3486  SG  CYS A 233     -11.812  -5.997 -11.664  1.00 70.96           S
ATOM   3487  HG  CYS A 233     -12.100  -6.459 -10.450  1.00 70.96           H
ATOM   3488  HN  CYS A 233     -12.006  -8.784 -10.458  1.00 70.96           H
ATOM   3489  N   TYR A 234     -10.123 -10.427 -12.542  1.00 73.50           N
ATOM   3490  CA  TYR A 234      -9.244 -11.408 -13.156  1.00 73.50           C
ATOM   3491  C   TYR A 234     -10.033 -12.629 -13.634  1.00 73.50           C
ATOM   3492  O   TYR A 234      -9.680 -13.246 -14.638  1.00 73.50           O
ATOM   3493  HA  TYR A 234      -8.762 -10.937 -14.013  1.00 73.50           H
ATOM   3494  CB  TYR A 234      -8.268 -11.843 -12.061  1.00 73.50           C
ATOM   3495 1HB  TYR A 234      -8.814 -11.953 -11.124  1.00 73.50           H
ATOM   3496 2HB  TYR A 234      -7.868 -12.824 -12.314  1.00 73.50           H
ATOM   3497  CG  TYR A 234      -7.104 -10.874 -11.845  1.00 73.50           C
ATOM   3498  CD1 TYR A 234      -6.233 -10.599 -12.880  1.00 73.50           C
ATOM   3499  HD1 TYR A 234      -6.375 -11.072 -13.851  1.00 73.50           H
ATOM   3500  CD2 TYR A 234      -6.924 -10.275 -10.615  1.00 73.50           C
ATOM   3501  HD2 TYR A 234      -7.611 -10.492  -9.797  1.00 73.50           H
ATOM   3502  CE1 TYR A 234      -5.137  -9.687 -12.676  1.00 73.50           C
ATOM   3503  HE1 TYR A 234      -4.443  -9.461 -13.485  1.00 73.50           H
ATOM   3504  CE2 TYR A 234      -5.828  -9.363 -10.411  1.00 73.50           C
ATOM   3505  HE2 TYR A 234      -5.675  -8.883  -9.444  1.00 73.50           H
ATOM   3506  CZ  TYR A 234      -4.989  -9.114 -11.452  1.00 73.50           C
ATOM   3507  OH  TYR A 234      -3.954  -8.253 -11.260  1.00 73.50           O
ATOM   3508  HH  TYR A 234      -4.043  -7.805 -10.370  1.00 73.50           H
ATOM   3509  HN  TYR A 234     -10.033 -10.341 -11.550  1.00 73.50           H
ATOM   3510  N   THR A 235     -11.085 -12.941 -12.892  1.00 79.13           N
ATOM   3511  CA  THR A 235     -12.002 -13.992 -13.299  1.00 79.13           C
ATOM   3512  C   THR A 235     -12.548 -13.710 -14.700  1.00 79.13           C
ATOM   3513  O   THR A 235     -12.560 -14.594 -15.555  1.00 79.13           O
ATOM   3514  HA  THR A 235     -11.448 -14.929 -13.354  1.00 79.13           H
ATOM   3515  CB  THR A 235     -13.094 -14.106 -12.233  1.00 79.13           C
ATOM   3516  HB  THR A 235     -13.655 -13.175 -12.149  1.00 79.13           H
ATOM   3517  OG1 THR A 235     -12.393 -14.509 -11.060  1.00 79.13           O
ATOM   3518  HG1 THR A 235     -12.404 -13.772 -10.384  1.00 79.13           H
ATOM   3519  CG2 THR A 235     -14.060 -15.260 -12.506  1.00 79.13           C
ATOM   3520 1HG2 THR A 235     -13.508 -16.200 -12.522  1.00 79.13           H
ATOM   3521 2HG2 THR A 235     -14.547 -15.107 -13.469  1.00 79.13           H
ATOM   3522 3HG2 THR A 235     -14.815 -15.296 -11.720  1.00 79.13           H
ATOM   3523  HN  THR A 235     -11.315 -12.490 -12.030  1.00 79.13           H
ATOM   3524  N   ILE A 236     -12.987 -12.475 -14.892  1.00 74.72           N
ATOM   3525  CA  ILE A 236     -13.573 -12.078 -16.162  1.00 74.72           C
ATOM   3526  C   ILE A 236     -12.485 -12.061 -17.237  1.00 74.72           C
ATOM   3527  O   ILE A 236     -12.713 -12.502 -18.363  1.00 74.72           O
ATOM   3528  HA  ILE A 236     -14.313 -12.832 -16.431  1.00 74.72           H
ATOM   3529  CB  ILE A 236     -14.314 -10.747 -16.017  1.00 74.72           C
ATOM   3530  HB  ILE A 236     -13.628 -10.019 -15.585  1.00 74.72           H
ATOM   3531  CG1 ILE A 236     -15.496 -10.880 -15.054  1.00 74.72           C
ATOM   3532 1HG1 ILE A 236     -16.298 -11.443 -15.533  1.00 74.72           H
ATOM   3533 2HG1 ILE A 236     -15.191 -11.446 -14.174  1.00 74.72           H
ATOM   3534  CG2 ILE A 236     -14.745 -10.208 -17.382  1.00 74.72           C
ATOM   3535 1HG2 ILE A 236     -13.864 -10.051 -18.005  1.00 74.72           H
ATOM   3536 2HG2 ILE A 236     -15.408 -10.927 -17.864  1.00 74.72           H
ATOM   3537 3HG2 ILE A 236     -15.270  -9.262 -17.250  1.00 74.72           H
ATOM   3538  CD1 ILE A 236     -16.015  -9.505 -14.629  1.00 74.72           C
ATOM   3539 1HD1 ILE A 236     -15.218  -8.954 -14.130  1.00 74.72           H
ATOM   3540 2HD1 ILE A 236     -16.342  -8.952 -15.510  1.00 74.72           H
ATOM   3541 3HD1 ILE A 236     -16.855  -9.629 -13.945  1.00 74.72           H
ATOM   3542  HN  ILE A 236     -12.948 -11.754 -14.201  1.00 74.72           H
ATOM   3543  N   ILE A 237     -11.325 -11.548 -16.853  1.00 72.59           N
ATOM   3544  CA  ILE A 237     -10.218 -11.420 -17.785  1.00 72.59           C
ATOM   3545  C   ILE A 237      -9.836 -12.805 -18.311  1.00 72.59           C
ATOM   3546  O   ILE A 237      -9.707 -13.001 -19.518  1.00 72.59           O
ATOM   3547  HA  ILE A 237     -10.565 -10.816 -18.624  1.00 72.59           H
ATOM   3548  CB  ILE A 237      -9.055 -10.667 -17.136  1.00 72.59           C
ATOM   3549  HB  ILE A 237      -8.921 -11.052 -16.125  1.00 72.59           H
ATOM   3550  CG1 ILE A 237      -9.370  -9.174 -17.012  1.00 72.59           C
ATOM   3551 1HG1 ILE A 237      -9.349  -8.712 -17.999  1.00 72.59           H
ATOM   3552 2HG1 ILE A 237     -10.378  -9.043 -16.620  1.00 72.59           H
ATOM   3553  CG2 ILE A 237      -7.749 -10.917 -17.892  1.00 72.59           C
ATOM   3554 1HG2 ILE A 237      -7.523 -11.983 -17.884  1.00 72.59           H
ATOM   3555 2HG2 ILE A 237      -7.855 -10.576 -18.922  1.00 72.59           H
ATOM   3556 3HG2 ILE A 237      -6.939 -10.370 -17.409  1.00 72.59           H
ATOM   3557  CD1 ILE A 237      -8.364  -8.477 -16.094  1.00 72.59           C
ATOM   3558 1HD1 ILE A 237      -8.405  -8.926 -15.102  1.00 72.59           H
ATOM   3559 2HD1 ILE A 237      -7.360  -8.590 -16.503  1.00 72.59           H
ATOM   3560 3HD1 ILE A 237      -8.610  -7.417 -16.024  1.00 72.59           H
ATOM   3561  HN  ILE A 237     -11.137 -11.224 -15.926  1.00 72.59           H
ATOM   3562  N   ILE A 238      -9.666 -13.731 -17.378  1.00 73.46           N
ATOM   3563  CA  ILE A 238      -9.246 -15.077 -17.727  1.00 73.46           C
ATOM   3564  C   ILE A 238     -10.264 -15.691 -18.690  1.00 73.46           C
ATOM   3565  O   ILE A 238      -9.889 -16.290 -19.697  1.00 73.46           O
ATOM   3566  HA  ILE A 238      -8.289 -14.997 -18.242  1.00 73.46           H
ATOM   3567  CB  ILE A 238      -9.013 -15.910 -16.465  1.00 73.46           C
ATOM   3568  HB  ILE A 238      -9.851 -15.745 -15.787  1.00 73.46           H
ATOM   3569  CG1 ILE A 238      -7.746 -15.458 -15.735  1.00 73.46           C
ATOM   3570 1HG1 ILE A 238      -6.867 -15.778 -16.294  1.00 73.46           H
ATOM   3571 2HG1 ILE A 238      -7.717 -14.369 -15.691  1.00 73.46           H
ATOM   3572  CG2 ILE A 238      -8.984 -17.404 -16.792  1.00 73.46           C
ATOM   3573 1HG2 ILE A 238      -9.935 -17.698 -17.234  1.00 73.46           H
ATOM   3574 2HG2 ILE A 238      -8.178 -17.606 -17.497  1.00 73.46           H
ATOM   3575 3HG2 ILE A 238      -8.817 -17.973 -15.877  1.00 73.46           H
ATOM   3576  CD1 ILE A 238      -7.695 -16.033 -14.319  1.00 73.46           C
ATOM   3577 1HD1 ILE A 238      -8.563 -15.691 -13.756  1.00 73.46           H
ATOM   3578 2HD1 ILE A 238      -7.700 -17.122 -14.368  1.00 73.46           H
ATOM   3579 3HD1 ILE A 238      -6.784 -15.696 -13.823  1.00 73.46           H
ATOM   3580  HN  ILE A 238      -9.811 -13.573 -16.401  1.00 73.46           H
ATOM   3581  N   HIS A 239     -11.533 -15.521 -18.346  1.00 78.80           N
ATOM   3582  CA  HIS A 239     -12.606 -16.083 -19.148  1.00 78.80           C
ATOM   3583  C   HIS A 239     -12.519 -15.539 -20.576  1.00 78.80           C
ATOM   3584  O   HIS A 239     -12.621 -16.296 -21.540  1.00 78.80           O
ATOM   3585  HA  HIS A 239     -12.450 -17.161 -19.169  1.00 78.80           H
ATOM   3586  CB  HIS A 239     -13.965 -15.821 -18.496  1.00 78.80           C
ATOM   3587 1HB  HIS A 239     -13.942 -16.191 -17.471  1.00 78.80           H
ATOM   3588 2HB  HIS A 239     -14.130 -14.745 -18.443  1.00 78.80           H
ATOM   3589  CG  HIS A 239     -15.127 -16.458 -19.220  1.00 78.80           C
ATOM   3590  ND1 HIS A 239     -15.871 -15.791 -20.178  1.00 78.80           N
ATOM   3591  HD1 HIS A 239     -15.724 -14.850 -20.482  1.00 78.80           H
ATOM   3592  CD2 HIS A 239     -15.664 -17.708 -19.117  1.00 78.80           C
ATOM   3593  HD2 HIS A 239     -15.317 -18.498 -18.451  1.00 78.80           H
ATOM   3594  CE1 HIS A 239     -16.811 -16.612 -20.624  1.00 78.80           C
ATOM   3595  HE1 HIS A 239     -17.557 -16.379 -21.383  1.00 78.80           H
ATOM   3596  NE2 HIS A 239     -16.681 -17.799 -19.965  1.00 78.80           N
ATOM   3597  HN  HIS A 239     -11.830 -15.012 -17.539  1.00 78.80           H
ATOM   3598  N   THR A 240     -12.332 -14.230 -20.666  1.00 72.77           N
ATOM   3599  CA  THR A 240     -12.289 -13.568 -21.959  1.00 72.77           C
ATOM   3600  C   THR A 240     -11.066 -14.028 -22.754  1.00 72.77           C
ATOM   3601  O   THR A 240     -11.150 -14.242 -23.962  1.00 72.77           O
ATOM   3602  HA  THR A 240     -13.170 -13.866 -22.527  1.00 72.77           H
ATOM   3603  CB  THR A 240     -12.324 -12.058 -21.717  1.00 72.77           C
ATOM   3604  HB  THR A 240     -11.376 -11.707 -21.310  1.00 72.77           H
ATOM   3605  OG1 THR A 240     -13.461 -11.866 -20.880  1.00 72.77           O
ATOM   3606  HG1 THR A 240     -13.173 -11.783 -19.926  1.00 72.77           H
ATOM   3607  CG2 THR A 240     -12.657 -11.269 -22.985  1.00 72.77           C
ATOM   3608 1HG2 THR A 240     -13.637 -11.573 -23.355  1.00 72.77           H
ATOM   3609 2HG2 THR A 240     -11.904 -11.470 -23.747  1.00 72.77           H
ATOM   3610 3HG2 THR A 240     -12.669 -10.203 -22.758  1.00 72.77           H
ATOM   3611  HN  THR A 240     -12.211 -13.627 -19.878  1.00 72.77           H
ATOM   3612  N   LEU A 241      -9.956 -14.168 -22.043  1.00 73.33           N
ATOM   3613  CA  LEU A 241      -8.701 -14.529 -22.679  1.00 73.33           C
ATOM   3614  C   LEU A 241      -8.808 -15.947 -23.243  1.00 73.33           C
ATOM   3615  O   LEU A 241      -8.282 -16.233 -24.317  1.00 73.33           O
ATOM   3616  HA  LEU A 241      -8.544 -13.838 -23.508  1.00 73.33           H
ATOM   3617  CB  LEU A 241      -7.534 -14.341 -21.707  1.00 73.33           C
ATOM   3618 1HB  LEU A 241      -7.840 -14.711 -20.728  1.00 73.33           H
ATOM   3619 2HB  LEU A 241      -6.706 -14.966 -22.039  1.00 73.33           H
ATOM   3620  CG  LEU A 241      -7.022 -12.908 -21.542  1.00 73.33           C
ATOM   3621  HG  LEU A 241      -7.859 -12.279 -21.240  1.00 73.33           H
ATOM   3622  CD1 LEU A 241      -5.970 -12.826 -20.434  1.00 73.33           C
ATOM   3623 1HD1 LEU A 241      -6.410 -13.150 -19.491  1.00 73.33           H
ATOM   3624 2HD1 LEU A 241      -5.128 -13.471 -20.684  1.00 73.33           H
ATOM   3625 3HD1 LEU A 241      -5.623 -11.797 -20.339  1.00 73.33           H
ATOM   3626  CD2 LEU A 241      -6.500 -12.357 -22.871  1.00 73.33           C
ATOM   3627 1HD2 LEU A 241      -5.681 -12.982 -23.227  1.00 73.33           H
ATOM   3628 2HD2 LEU A 241      -7.304 -12.359 -23.606  1.00 73.33           H
ATOM   3629 3HD2 LEU A 241      -6.142 -11.338 -22.725  1.00 73.33           H
ATOM   3630  HN  LEU A 241      -9.907 -14.040 -21.052  1.00 73.33           H
ATOM   3631  N   ILE A 242      -9.494 -16.797 -22.493  1.00 75.11           N
ATOM   3632  CA  ILE A 242      -9.681 -18.177 -22.907  1.00 75.11           C
ATOM   3633  C   ILE A 242     -10.477 -18.210 -24.214  1.00 75.11           C
ATOM   3634  O   ILE A 242     -10.167 -18.989 -25.114  1.00 75.11           O
ATOM   3635  HA  ILE A 242      -8.694 -18.599 -23.094  1.00 75.11           H
ATOM   3636  CB  ILE A 242     -10.317 -18.993 -21.780  1.00 75.11           C
ATOM   3637  HB  ILE A 242     -11.137 -18.413 -21.359  1.00 75.11           H
ATOM   3638  CG1 ILE A 242      -9.314 -19.243 -20.652  1.00 75.11           C
ATOM   3639 1HG1 ILE A 242      -8.553 -19.948 -20.986  1.00 75.11           H
ATOM   3640 2HG1 ILE A 242      -8.801 -18.314 -20.404  1.00 75.11           H
ATOM   3641  CG2 ILE A 242     -10.913 -20.297 -22.316  1.00 75.11           C
ATOM   3642 1HG2 ILE A 242     -11.680 -20.068 -23.056  1.00 75.11           H
ATOM   3643 2HG2 ILE A 242     -10.127 -20.893 -22.779  1.00 75.11           H
ATOM   3644 3HG2 ILE A 242     -11.358 -20.857 -21.493  1.00 75.11           H
ATOM   3645  CD1 ILE A 242     -10.014 -19.793 -19.407  1.00 75.11           C
ATOM   3646 1HD1 ILE A 242     -10.758 -19.074 -19.062  1.00 75.11           H
ATOM   3647 2HD1 ILE A 242     -10.506 -20.734 -19.653  1.00 75.11           H
ATOM   3648 3HD1 ILE A 242      -9.279 -19.961 -18.621  1.00 75.11           H
ATOM   3649  HN  ILE A 242      -9.917 -16.557 -21.620  1.00 75.11           H
ATOM   3650  N   GLN A 243     -11.487 -17.355 -24.276  1.00 71.98           N
ATOM   3651  CA  GLN A 243     -12.347 -17.297 -25.445  1.00 71.98           C
ATOM   3652  C   GLN A 243     -11.586 -16.712 -26.637  1.00 71.98           C
ATOM   3653  O   GLN A 243     -11.926 -16.981 -27.788  1.00 71.98           O
ATOM   3654  HA  GLN A 243     -12.623 -18.330 -25.654  1.00 71.98           H
ATOM   3655  CB  GLN A 243     -13.614 -16.489 -25.155  1.00 71.98           C
ATOM   3656 1HB  GLN A 243     -13.343 -15.524 -24.725  1.00 71.98           H
ATOM   3657 2HB  GLN A 243     -14.142 -16.286 -26.086  1.00 71.98           H
ATOM   3658  CG  GLN A 243     -14.536 -17.241 -24.193  1.00 71.98           C
ATOM   3659 1HG  GLN A 243     -14.744 -18.236 -24.586  1.00 71.98           H
ATOM   3660 2HG  GLN A 243     -14.035 -17.376 -23.234  1.00 71.98           H
ATOM   3661  CD  GLN A 243     -15.849 -16.483 -23.987  1.00 71.98           C
ATOM   3662  OE1 GLN A 243     -15.975 -15.311 -24.301  1.00 71.98           O
ATOM   3663  NE2 GLN A 243     -16.816 -17.216 -23.443  1.00 71.98           N
ATOM   3664 1HE2 GLN A 243     -16.647 -18.173 -23.208  1.00 71.98           H
ATOM   3665 2HE2 GLN A 243     -17.713 -16.809 -23.268  1.00 71.98           H
ATOM   3666  HN  GLN A 243     -11.720 -16.711 -23.547  1.00 71.98           H
ATOM   3667  N   ALA A 244     -10.569 -15.924 -26.319  1.00 67.43           N
ATOM   3668  CA  ALA A 244      -9.737 -15.324 -27.349  1.00 67.43           C
ATOM   3669  C   ALA A 244      -9.043 -16.430 -28.146  1.00 67.43           C
ATOM   3670  O   ALA A 244      -8.401 -17.307 -27.569  1.00 67.43           O
ATOM   3671  HA  ALA A 244     -10.390 -14.762 -28.016  1.00 67.43           H
ATOM   3672  CB  ALA A 244      -8.742 -14.359 -26.702  1.00 67.43           C
ATOM   3673 1HB  ALA A 244      -9.286 -13.576 -26.173  1.00 67.43           H
ATOM   3674 2HB  ALA A 244      -8.112 -14.903 -25.998  1.00 67.43           H
ATOM   3675 3HB  ALA A 244      -8.118 -13.909 -27.475  1.00 67.43           H
ATOM   3676  HN  ALA A 244     -10.311 -15.695 -25.381  1.00 67.43           H
ATOM   3677  N   LYS A 245      -9.194 -16.353 -29.460  1.00 59.60           N
ATOM   3678  CA  LYS A 245      -8.544 -17.303 -30.346  1.00 59.60           C
ATOM   3679  C   LYS A 245      -7.104 -16.852 -30.602  1.00 59.60           C
ATOM   3680  O   LYS A 245      -6.359 -17.518 -31.319  1.00 59.60           O
ATOM   3681  HA  LYS A 245      -8.518 -18.264 -29.832  1.00 59.60           H
ATOM   3682  CB  LYS A 245      -9.365 -17.494 -31.623  1.00 59.60           C
ATOM   3683 1HB  LYS A 245      -9.637 -16.522 -32.034  1.00 59.60           H
ATOM   3684 2HB  LYS A 245      -8.760 -18.001 -32.375  1.00 59.60           H
ATOM   3685  CG  LYS A 245     -10.630 -18.309 -31.344  1.00 59.60           C
ATOM   3686 1HG  LYS A 245     -10.370 -19.215 -30.797  1.00 59.60           H
ATOM   3687 2HG  LYS A 245     -11.303 -17.734 -30.708  1.00 59.60           H
ATOM   3688  CD  LYS A 245     -11.342 -18.678 -32.647  1.00 59.60           C
ATOM   3689 1HD  LYS A 245     -11.684 -17.773 -33.148  1.00 59.60           H
ATOM   3690 2HD  LYS A 245     -10.641 -19.170 -33.321  1.00 59.60           H
ATOM   3691  CE  LYS A 245     -12.533 -19.601 -32.378  1.00 59.60           C
ATOM   3692 1HE  LYS A 245     -12.206 -20.468 -31.804  1.00 59.60           H
ATOM   3693 2HE  LYS A 245     -13.275 -19.079 -31.773  1.00 59.60           H
ATOM   3694  NZ  LYS A 245     -13.144 -20.042 -33.652  1.00 59.60           N
ATOM   3695 1HZ  LYS A 245     -13.929 -20.653 -33.456  1.00 59.60           H
ATOM   3696 2HZ  LYS A 245     -13.466 -19.233 -34.170  1.00 59.60           H
ATOM   3697 3HZ  LYS A 245     -12.455 -20.543 -34.201  1.00 59.60           H
ATOM   3698  HN  LYS A 245      -9.749 -15.658 -29.919  1.00 59.60           H
ATOM   3699  N   LYS A 246      -6.756 -15.723 -30.002  1.00 59.45           N
ATOM   3700  CA  LYS A 246      -5.469 -15.101 -30.265  1.00 59.45           C
ATOM   3701  C   LYS A 246      -4.382 -15.839 -29.481  1.00 59.45           C
ATOM   3702  O   LYS A 246      -4.525 -16.070 -28.281  1.00 59.45           O
ATOM   3703  HA  LYS A 246      -5.264 -15.213 -31.329  1.00 59.45           H
ATOM   3704  CB  LYS A 246      -5.529 -13.601 -29.970  1.00 59.45           C
ATOM   3705 1HB  LYS A 246      -6.010 -13.434 -29.007  1.00 59.45           H
ATOM   3706 2HB  LYS A 246      -4.517 -13.202 -29.894  1.00 59.45           H
ATOM   3707  CG  LYS A 246      -6.295 -12.857 -31.065  1.00 59.45           C
ATOM   3708 1HG  LYS A 246      -5.920 -13.157 -32.044  1.00 59.45           H
ATOM   3709 2HG  LYS A 246      -7.349 -13.135 -31.029  1.00 59.45           H
ATOM   3710  CD  LYS A 246      -6.155 -11.343 -30.901  1.00 59.45           C
ATOM   3711 1HD  LYS A 246      -6.607 -11.032 -29.959  1.00 59.45           H
ATOM   3712 2HD  LYS A 246      -5.100 -11.075 -30.852  1.00 59.45           H
ATOM   3713  CE  LYS A 246      -6.822 -10.601 -32.061  1.00 59.45           C
ATOM   3714 1HE  LYS A 246      -6.392 -10.931 -33.007  1.00 59.45           H
ATOM   3715 2HE  LYS A 246      -7.884 -10.843 -32.093  1.00 59.45           H
ATOM   3716  NZ  LYS A 246      -6.645  -9.139 -31.912  1.00 59.45           N
ATOM   3717 1HZ  LYS A 246      -7.109  -8.663 -32.677  1.00 59.45           H
ATOM   3718 2HZ  LYS A 246      -7.048  -8.838 -31.032  1.00 59.45           H
ATOM   3719 3HZ  LYS A 246      -5.656  -8.916 -31.925  1.00 59.45           H
ATOM   3720  HN  LYS A 246      -7.335 -15.236 -29.348  1.00 59.45           H
ATOM   3721  N   SER A 247      -3.320 -16.189 -30.191  1.00 59.86           N
ATOM   3722  CA  SER A 247      -2.253 -16.981 -29.602  1.00 59.86           C
ATOM   3723  C   SER A 247      -1.604 -16.210 -28.451  1.00 59.86           C
ATOM   3724  O   SER A 247      -1.204 -16.803 -27.450  1.00 59.86           O
ATOM   3725  HA  SER A 247      -2.736 -17.886 -29.232  1.00 59.86           H
ATOM   3726  CB  SER A 247      -1.203 -17.356 -30.649  1.00 59.86           C
ATOM   3727 1HB  SER A 247      -0.483 -18.047 -30.210  1.00 59.86           H
ATOM   3728 2HB  SER A 247      -1.684 -17.880 -31.475  1.00 59.86           H
ATOM   3729  OG  SER A 247      -0.516 -16.212 -31.150  1.00 59.86           O
ATOM   3730  HG  SER A 247       0.152 -16.489 -31.841  1.00 59.86           H
ATOM   3731  HN  SER A 247      -3.182 -15.941 -31.150  1.00 59.86           H
ATOM   3732  N   SER A 248      -1.518 -14.901 -28.632  1.00 63.20           N
ATOM   3733  CA  SER A 248      -0.837 -14.055 -27.667  1.00 63.20           C
ATOM   3734  C   SER A 248      -1.581 -14.082 -26.330  1.00 63.20           C
ATOM   3735  O   SER A 248      -1.115 -13.511 -25.345  1.00 63.20           O
ATOM   3736  HA  SER A 248       0.159 -14.484 -27.559  1.00 63.20           H
ATOM   3737  CB  SER A 248      -0.720 -12.618 -28.180  1.00 63.20           C
ATOM   3738 1HB  SER A 248      -0.132 -12.029 -27.476  1.00 63.20           H
ATOM   3739 2HB  SER A 248      -0.182 -12.614 -29.127  1.00 63.20           H
ATOM   3740  OG  SER A 248      -1.996 -12.009 -28.357  1.00 63.20           O
ATOM   3741  HG  SER A 248      -1.885 -11.070 -28.682  1.00 63.20           H
ATOM   3742  HN  SER A 248      -1.904 -14.418 -29.419  1.00 63.20           H
ATOM   3743  N   LYS A 249      -2.724 -14.752 -26.339  1.00 67.37           N
ATOM   3744  CA  LYS A 249      -3.552 -14.834 -25.148  1.00 67.37           C
ATOM   3745  C   LYS A 249      -2.741 -15.457 -24.010  1.00 67.37           C
ATOM   3746  O   LYS A 249      -2.867 -15.048 -22.857  1.00 67.37           O
ATOM   3747  HA  LYS A 249      -3.819 -13.816 -24.864  1.00 67.37           H
ATOM   3748  CB  LYS A 249      -4.855 -15.576 -25.452  1.00 67.37           C
ATOM   3749 1HB  LYS A 249      -5.553 -15.449 -24.624  1.00 67.37           H
ATOM   3750 2HB  LYS A 249      -5.327 -15.144 -26.334  1.00 67.37           H
ATOM   3751  CG  LYS A 249      -4.597 -17.066 -25.683  1.00 67.37           C
ATOM   3752 1HG  LYS A 249      -3.761 -17.191 -26.372  1.00 67.37           H
ATOM   3753 2HG  LYS A 249      -4.309 -17.539 -24.744  1.00 67.37           H
ATOM   3754  CD  LYS A 249      -5.839 -17.757 -26.248  1.00 67.37           C
ATOM   3755 1HD  LYS A 249      -6.712 -17.489 -25.653  1.00 67.37           H
ATOM   3756 2HD  LYS A 249      -6.025 -17.405 -27.263  1.00 67.37           H
ATOM   3757  CE  LYS A 249      -5.667 -19.278 -26.254  1.00 67.37           C
ATOM   3758 1HE  LYS A 249      -4.938 -19.564 -27.012  1.00 67.37           H
ATOM   3759 2HE  LYS A 249      -5.273 -19.608 -25.292  1.00 67.37           H
ATOM   3760  NZ  LYS A 249      -6.960 -19.945 -26.522  1.00 67.37           N
ATOM   3761 1HZ  LYS A 249      -6.809 -20.942 -26.631  1.00 67.37           H
ATOM   3762 2HZ  LYS A 249      -7.592 -19.781 -25.747  1.00 67.37           H
ATOM   3763 3HZ  LYS A 249      -7.364 -19.569 -27.373  1.00 67.37           H
ATOM   3764  HN  LYS A 249      -3.085 -15.231 -27.139  1.00 67.37           H
ATOM   3765  N   HIS A 250      -1.926 -16.436 -24.374  1.00 71.20           N
ATOM   3766  CA  HIS A 250      -1.213 -17.224 -23.383  1.00 71.20           C
ATOM   3767  C   HIS A 250      -0.241 -16.326 -22.616  1.00 71.20           C
ATOM   3768  O   HIS A 250      -0.094 -16.458 -21.402  1.00 71.20           O
ATOM   3769  HA  HIS A 250      -1.963 -17.608 -22.691  1.00 71.20           H
ATOM   3770  CB  HIS A 250      -0.523 -18.424 -24.036  1.00 71.20           C
ATOM   3771 1HB  HIS A 250       0.072 -18.073 -24.879  1.00 71.20           H
ATOM   3772 2HB  HIS A 250       0.169 -18.866 -23.319  1.00 71.20           H
ATOM   3773  CG  HIS A 250      -1.475 -19.491 -24.520  1.00 71.20           C
ATOM   3774  ND1 HIS A 250      -2.091 -20.390 -23.666  1.00 71.20           N
ATOM   3775  HD1 HIS A 250      -1.976 -20.426 -22.674  1.00 71.20           H
ATOM   3776  CD2 HIS A 250      -1.911 -19.794 -25.777  1.00 71.20           C
ATOM   3777  HD2 HIS A 250      -1.621 -19.279 -26.693  1.00 71.20           H
ATOM   3778  CE1 HIS A 250      -2.860 -21.193 -24.388  1.00 71.20           C
ATOM   3779  HE1 HIS A 250      -3.475 -22.006 -24.004  1.00 71.20           H
ATOM   3780  NE2 HIS A 250      -2.746 -20.822 -25.695  1.00 71.20           N
ATOM   3781  HN  HIS A 250      -1.751 -16.694 -25.324  1.00 71.20           H
ATOM   3782  N   LYS A 251       0.399 -15.432 -23.356  1.00 70.94           N
ATOM   3783  CA  LYS A 251       1.362 -14.521 -22.763  1.00 70.94           C
ATOM   3784  C   LYS A 251       0.636 -13.568 -21.811  1.00 70.94           C
ATOM   3785  O   LYS A 251       1.071 -13.366 -20.678  1.00 70.94           O
ATOM   3786  HA  LYS A 251       2.064 -15.119 -22.183  1.00 70.94           H
ATOM   3787  CB  LYS A 251       2.166 -13.808 -23.852  1.00 70.94           C
ATOM   3788 1HB  LYS A 251       2.588 -14.542 -24.538  1.00 70.94           H
ATOM   3789 2HB  LYS A 251       1.505 -13.168 -24.437  1.00 70.94           H
ATOM   3790  CG  LYS A 251       3.289 -12.967 -23.242  1.00 70.94           C
ATOM   3791 1HG  LYS A 251       2.863 -12.123 -22.699  1.00 70.94           H
ATOM   3792 2HG  LYS A 251       3.844 -13.564 -22.519  1.00 70.94           H
ATOM   3793  CD  LYS A 251       4.241 -12.455 -24.325  1.00 70.94           C
ATOM   3794 1HD  LYS A 251       4.633 -13.296 -24.897  1.00 70.94           H
ATOM   3795 2HD  LYS A 251       3.695 -11.822 -25.025  1.00 70.94           H
ATOM   3796  CE  LYS A 251       5.398 -11.665 -23.710  1.00 70.94           C
ATOM   3797 1HE  LYS A 251       5.042 -10.692 -23.372  1.00 70.94           H
ATOM   3798 2HE  LYS A 251       5.777 -12.189 -22.833  1.00 70.94           H
ATOM   3799  NZ  LYS A 251       6.486 -11.487 -24.697  1.00 70.94           N
ATOM   3800 1HZ  LYS A 251       7.228 -10.931 -24.286  1.00 70.94           H
ATOM   3801 2HZ  LYS A 251       6.852 -12.394 -24.964  1.00 70.94           H
ATOM   3802 3HZ  LYS A 251       6.124 -11.014 -25.518  1.00 70.94           H
ATOM   3803  HN  LYS A 251       0.268 -15.326 -24.342  1.00 70.94           H
ATOM   3804  N   ALA A 252      -0.457 -13.007 -22.306  1.00 69.52           N
ATOM   3805  CA  ALA A 252      -1.229 -12.054 -21.526  1.00 69.52           C
ATOM   3806  C   ALA A 252      -1.709 -12.725 -20.238  1.00 69.52           C
ATOM   3807  O   ALA A 252      -1.727 -12.102 -19.178  1.00 69.52           O
ATOM   3808  HA  ALA A 252      -0.569 -11.224 -21.269  1.00 69.52           H
ATOM   3809  CB  ALA A 252      -2.386 -11.520 -22.372  1.00 69.52           C
ATOM   3810 1HB  ALA A 252      -1.990 -11.026 -23.259  1.00 69.52           H
ATOM   3811 2HB  ALA A 252      -3.029 -12.347 -22.672  1.00 69.52           H
ATOM   3812 3HB  ALA A 252      -2.964 -10.805 -21.786  1.00 69.52           H
ATOM   3813  HN  ALA A 252      -0.817 -13.193 -23.220  1.00 69.52           H
ATOM   3814  N   LEU A 253      -2.086 -13.988 -20.372  1.00 73.68           N
ATOM   3815  CA  LEU A 253      -2.585 -14.745 -19.236  1.00 73.68           C
ATOM   3816  C   LEU A 253      -1.481 -14.863 -18.183  1.00 73.68           C
ATOM   3817  O   LEU A 253      -1.714 -14.607 -17.003  1.00 73.68           O
ATOM   3818  HA  LEU A 253      -3.413 -14.182 -18.807  1.00 73.68           H
ATOM   3819  CB  LEU A 253      -3.144 -16.094 -19.695  1.00 73.68           C
ATOM   3820 1HB  LEU A 253      -3.666 -15.946 -20.640  1.00 73.68           H
ATOM   3821 2HB  LEU A 253      -2.306 -16.762 -19.895  1.00 73.68           H
ATOM   3822  CG  LEU A 253      -4.096 -16.791 -18.721  1.00 73.68           C
ATOM   3823  HG  LEU A 253      -3.783 -16.549 -17.705  1.00 73.68           H
ATOM   3824  CD1 LEU A 253      -5.526 -16.274 -18.889  1.00 73.68           C
ATOM   3825 1HD1 LEU A 253      -5.550 -15.202 -18.694  1.00 73.68           H
ATOM   3826 2HD1 LEU A 253      -5.865 -16.466 -19.907  1.00 73.68           H
ATOM   3827 3HD1 LEU A 253      -6.182 -16.787 -18.185  1.00 73.68           H
ATOM   3828  CD2 LEU A 253      -4.015 -18.312 -18.869  1.00 73.68           C
ATOM   3829 1HD2 LEU A 253      -4.287 -18.593 -19.887  1.00 73.68           H
ATOM   3830 2HD2 LEU A 253      -2.997 -18.643 -18.661  1.00 73.68           H
ATOM   3831 3HD2 LEU A 253      -4.701 -18.782 -18.166  1.00 73.68           H
ATOM   3832  HN  LEU A 253      -2.055 -14.492 -21.235  1.00 73.68           H
ATOM   3833  N   LYS A 254      -0.303 -15.251 -18.648  1.00 75.93           N
ATOM   3834  CA  LYS A 254       0.820 -15.469 -17.752  1.00 75.93           C
ATOM   3835  C   LYS A 254       1.074 -14.197 -16.940  1.00 75.93           C
ATOM   3836  O   LYS A 254       1.201 -14.251 -15.718  1.00 75.93           O
ATOM   3837  HA  LYS A 254       0.540 -16.267 -17.065  1.00 75.93           H
ATOM   3838  CB  LYS A 254       2.043 -15.953 -18.534  1.00 75.93           C
ATOM   3839 1HB  LYS A 254       1.783 -16.840 -19.112  1.00 75.93           H
ATOM   3840 2HB  LYS A 254       2.351 -15.188 -19.247  1.00 75.93           H
ATOM   3841  CG  LYS A 254       3.204 -16.276 -17.591  1.00 75.93           C
ATOM   3842 1HG  LYS A 254       3.543 -15.363 -17.100  1.00 75.93           H
ATOM   3843 2HG  LYS A 254       2.863 -16.952 -16.807  1.00 75.93           H
ATOM   3844  CD  LYS A 254       4.368 -16.914 -18.353  1.00 75.93           C
ATOM   3845 1HD  LYS A 254       4.032 -17.833 -18.833  1.00 75.93           H
ATOM   3846 2HD  LYS A 254       4.700 -16.243 -19.145  1.00 75.93           H
ATOM   3847  CE  LYS A 254       5.536 -17.220 -17.413  1.00 75.93           C
ATOM   3848 1HE  LYS A 254       5.951 -16.291 -17.025  1.00 75.93           H
ATOM   3849 2HE  LYS A 254       5.180 -17.793 -16.556  1.00 75.93           H
ATOM   3850  NZ  LYS A 254       6.587 -17.982 -18.124  1.00 75.93           N
ATOM   3851 1HZ  LYS A 254       7.359 -18.162 -17.492  1.00 75.93           H
ATOM   3852 2HZ  LYS A 254       6.204 -18.863 -18.449  1.00 75.93           H
ATOM   3853 3HZ  LYS A 254       6.917 -17.443 -18.917  1.00 75.93           H
ATOM   3854  HN  LYS A 254      -0.110 -15.415 -19.616  1.00 75.93           H
ATOM   3855  N   VAL A 255       1.140 -13.082 -17.653  1.00 73.84           N
ATOM   3856  CA  VAL A 255       1.411 -11.803 -17.018  1.00 73.84           C
ATOM   3857  C   VAL A 255       0.340 -11.526 -15.961  1.00 73.84           C
ATOM   3858  O   VAL A 255       0.654 -11.094 -14.853  1.00 73.84           O
ATOM   3859  HA  VAL A 255       2.380 -11.880 -16.524  1.00 73.84           H
ATOM   3860  CB  VAL A 255       1.504 -10.702 -18.077  1.00 73.84           C
ATOM   3861  HB  VAL A 255       0.590 -10.728 -18.669  1.00 73.84           H
ATOM   3862  CG1 VAL A 255       1.604  -9.322 -17.425  1.00 73.84           C
ATOM   3863 1HG1 VAL A 255       0.719  -9.144 -16.813  1.00 73.84           H
ATOM   3864 2HG1 VAL A 255       2.494  -9.279 -16.797  1.00 73.84           H
ATOM   3865 3HG1 VAL A 255       1.669  -8.558 -18.200  1.00 73.84           H
ATOM   3866  CG2 VAL A 255       2.682 -10.949 -19.021  1.00 73.84           C
ATOM   3867 1HG2 VAL A 255       3.610 -10.963 -18.449  1.00 73.84           H
ATOM   3868 2HG2 VAL A 255       2.551 -11.907 -19.524  1.00 73.84           H
ATOM   3869 3HG2 VAL A 255       2.726 -10.152 -19.764  1.00 73.84           H
ATOM   3870  HN  VAL A 255       1.013 -13.043 -18.644  1.00 73.84           H
ATOM   3871  N   THR A 256      -0.902 -11.787 -16.341  1.00 71.55           N
ATOM   3872  CA  THR A 256      -2.028 -11.493 -15.471  1.00 71.55           C
ATOM   3873  C   THR A 256      -1.920 -12.291 -14.170  1.00 71.55           C
ATOM   3874  O   THR A 256      -2.108 -11.743 -13.084  1.00 71.55           O
ATOM   3875  HA  THR A 256      -1.988 -10.437 -15.203  1.00 71.55           H
ATOM   3876  CB  THR A 256      -3.314 -11.773 -16.251  1.00 71.55           C
ATOM   3877  HB  THR A 256      -3.365 -12.819 -16.554  1.00 71.55           H
ATOM   3878  OG1 THR A 256      -3.289 -10.825 -17.315  1.00 71.55           O
ATOM   3879  HG1 THR A 256      -3.154 -11.294 -18.188  1.00 71.55           H
ATOM   3880  CG2 THR A 256      -4.571 -11.409 -15.458  1.00 71.55           C
ATOM   3881 1HG2 THR A 256      -4.552 -10.347 -15.213  1.00 71.55           H
ATOM   3882 2HG2 THR A 256      -4.602 -11.994 -14.538  1.00 71.55           H
ATOM   3883 3HG2 THR A 256      -5.455 -11.628 -16.057  1.00 71.55           H
ATOM   3884  HN  THR A 256      -1.144 -12.192 -17.223  1.00 71.55           H
ATOM   3885  N   ILE A 257      -1.619 -13.572 -14.322  1.00 75.60           N
ATOM   3886  CA  ILE A 257      -1.514 -14.457 -13.175  1.00 75.60           C
ATOM   3887  C   ILE A 257      -0.381 -13.976 -12.267  1.00 75.60           C
ATOM   3888  O   ILE A 257      -0.546 -13.897 -11.051  1.00 75.60           O
ATOM   3889  HA  ILE A 257      -2.451 -14.389 -12.623  1.00 75.60           H
ATOM   3890  CB  ILE A 257      -1.362 -15.910 -13.631  1.00 75.60           C
ATOM   3891  HB  ILE A 257      -0.569 -15.952 -14.378  1.00 75.60           H
ATOM   3892  CG1 ILE A 257      -2.642 -16.411 -14.303  1.00 75.60           C
ATOM   3893 1HG1 ILE A 257      -3.423 -16.538 -13.554  1.00 75.60           H
ATOM   3894 2HG1 ILE A 257      -3.000 -15.665 -15.013  1.00 75.60           H
ATOM   3895  CG2 ILE A 257      -0.935 -16.808 -12.468  1.00 75.60           C
ATOM   3896 1HG2 ILE A 257       0.021 -16.463 -12.075  1.00 75.60           H
ATOM   3897 2HG2 ILE A 257      -1.688 -16.766 -11.682  1.00 75.60           H
ATOM   3898 3HG2 ILE A 257      -0.834 -17.834 -12.821  1.00 75.60           H
ATOM   3899  CD1 ILE A 257      -2.399 -17.737 -15.026  1.00 75.60           C
ATOM   3900 1HD1 ILE A 257      -1.634 -17.599 -15.790  1.00 75.60           H
ATOM   3901 2HD1 ILE A 257      -2.064 -18.486 -14.308  1.00 75.60           H
ATOM   3902 3HD1 ILE A 257      -3.325 -18.070 -15.494  1.00 75.60           H
ATOM   3903  HN  ILE A 257      -1.449 -14.005 -15.207  1.00 75.60           H
ATOM   3904  N   THR A 258       0.746 -13.667 -12.893  1.00 80.11           N
ATOM   3905  CA  THR A 258       1.934 -13.284 -12.150  1.00 80.11           C
ATOM   3906  C   THR A 258       1.637 -12.082 -11.251  1.00 80.11           C
ATOM   3907  O   THR A 258       2.005 -12.074 -10.077  1.00 80.11           O
ATOM   3908  HA  THR A 258       2.212 -14.111 -11.496  1.00 80.11           H
ATOM   3909  CB  THR A 258       3.058 -13.027 -13.155  1.00 80.11           C
ATOM   3910  HB  THR A 258       2.807 -12.198 -13.816  1.00 80.11           H
ATOM   3911  OG1 THR A 258       3.247 -14.287 -13.794  1.00 80.11           O
ATOM   3912  HG1 THR A 258       2.630 -14.370 -14.577  1.00 80.11           H
ATOM   3913  CG2 THR A 258       4.400 -12.750 -12.475  1.00 80.11           C
ATOM   3914 1HG2 THR A 258       4.684 -13.608 -11.867  1.00 80.11           H
ATOM   3915 2HG2 THR A 258       4.310 -11.868 -11.840  1.00 80.11           H
ATOM   3916 3HG2 THR A 258       5.163 -12.574 -13.234  1.00 80.11           H
ATOM   3917  HN  THR A 258       0.853 -13.675 -13.887  1.00 80.11           H
ATOM   3918  N   VAL A 259       0.974 -11.095 -11.836  1.00 74.66           N
ATOM   3919  CA  VAL A 259       0.667  -9.871 -11.118  1.00 74.66           C
ATOM   3920  C   VAL A 259      -0.203 -10.201  -9.903  1.00 74.66           C
ATOM   3921  O   VAL A 259       0.064  -9.732  -8.798  1.00 74.66           O
ATOM   3922  HA  VAL A 259       1.609  -9.448 -10.770  1.00 74.66           H
ATOM   3923  CB  VAL A 259       0.014  -8.859 -12.063  1.00 74.66           C
ATOM   3924  HB  VAL A 259      -0.833  -9.348 -12.544  1.00 74.66           H
ATOM   3925  CG1 VAL A 259      -0.518  -7.651 -11.289  1.00 74.66           C
ATOM   3926 1HG1 VAL A 259      -1.262  -7.983 -10.565  1.00 74.66           H
ATOM   3927 2HG1 VAL A 259       0.305  -7.162 -10.768  1.00 74.66           H
ATOM   3928 3HG1 VAL A 259      -0.977  -6.948 -11.985  1.00 74.66           H
ATOM   3929  CG2 VAL A 259       0.990  -8.423 -13.157  1.00 74.66           C
ATOM   3930 1HG2 VAL A 259       1.865  -7.961 -12.701  1.00 74.66           H
ATOM   3931 2HG2 VAL A 259       1.299  -9.293 -13.736  1.00 74.66           H
ATOM   3932 3HG2 VAL A 259       0.500  -7.704 -13.815  1.00 74.66           H
ATOM   3933  HN  VAL A 259       0.650 -11.123 -12.782  1.00 74.66           H
ATOM   3934  N   LEU A 260      -1.226 -11.007 -10.149  1.00 76.12           N
ATOM   3935  CA  LEU A 260      -2.179 -11.346  -9.107  1.00 76.12           C
ATOM   3936  C   LEU A 260      -1.453 -12.077  -7.976  1.00 76.12           C
ATOM   3937  O   LEU A 260      -1.658 -11.771  -6.802  1.00 76.12           O
ATOM   3938  HA  LEU A 260      -2.579 -10.411  -8.713  1.00 76.12           H
ATOM   3939  CB  LEU A 260      -3.355 -12.131  -9.691  1.00 76.12           C
ATOM   3940 1HB  LEU A 260      -3.881 -11.488 -10.396  1.00 76.12           H
ATOM   3941 2HB  LEU A 260      -2.958 -12.971 -10.261  1.00 76.12           H
ATOM   3942  CG  LEU A 260      -4.370 -12.670  -8.681  1.00 76.12           C
ATOM   3943  HG  LEU A 260      -3.833 -13.265  -7.942  1.00 76.12           H
ATOM   3944  CD1 LEU A 260      -5.055 -11.527  -7.929  1.00 76.12           C
ATOM   3945 1HD1 LEU A 260      -4.306 -10.943  -7.394  1.00 76.12           H
ATOM   3946 2HD1 LEU A 260      -5.576 -10.885  -8.640  1.00 76.12           H
ATOM   3947 3HD1 LEU A 260      -5.771 -11.938  -7.217  1.00 76.12           H
ATOM   3948  CD2 LEU A 260      -5.381 -13.596  -9.359  1.00 76.12           C
ATOM   3949 1HD2 LEU A 260      -5.916 -13.046 -10.133  1.00 76.12           H
ATOM   3950 2HD2 LEU A 260      -4.856 -14.438  -9.810  1.00 76.12           H
ATOM   3951 3HD2 LEU A 260      -6.090 -13.965  -8.619  1.00 76.12           H
ATOM   3952  HN  LEU A 260      -1.407 -11.424 -11.040  1.00 76.12           H
ATOM   3953  N   THR A 261      -0.620 -13.029  -8.368  1.00 82.75           N
ATOM   3954  CA  THR A 261       0.060 -13.874  -7.402  1.00 82.75           C
ATOM   3955  C   THR A 261       0.956 -13.031  -6.493  1.00 82.75           C
ATOM   3956  O   THR A 261       0.984 -13.234  -5.280  1.00 82.75           O
ATOM   3957  HA  THR A 261      -0.691 -14.341  -6.765  1.00 82.75           H
ATOM   3958  CB  THR A 261       0.821 -14.956  -8.171  1.00 82.75           C
ATOM   3959  HB  THR A 261       1.587 -14.514  -8.809  1.00 82.75           H
ATOM   3960  OG1 THR A 261      -0.200 -15.683  -8.850  1.00 82.75           O
ATOM   3961  HG1 THR A 261      -0.398 -15.252  -9.730  1.00 82.75           H
ATOM   3962  CG2 THR A 261       1.463 -15.991  -7.246  1.00 82.75           C
ATOM   3963 1HG2 THR A 261       0.688 -16.481  -6.656  1.00 82.75           H
ATOM   3964 2HG2 THR A 261       2.168 -15.495  -6.579  1.00 82.75           H
ATOM   3965 3HG2 THR A 261       1.990 -16.735  -7.843  1.00 82.75           H
ATOM   3966  HN  THR A 261      -0.408 -13.227  -9.325  1.00 82.75           H
ATOM   3967  N   VAL A 262       1.667 -12.101  -7.115  1.00 83.88           N
ATOM   3968  CA  VAL A 262       2.645 -11.302  -6.396  1.00 83.88           C
ATOM   3969  C   VAL A 262       1.924 -10.414  -5.380  1.00 83.88           C
ATOM   3970  O   VAL A 262       2.388 -10.252  -4.252  1.00 83.88           O
ATOM   3971  HA  VAL A 262       3.301 -11.988  -5.860  1.00 83.88           H
ATOM   3972  CB  VAL A 262       3.499 -10.506  -7.385  1.00 83.88           C
ATOM   3973  HB  VAL A 262       2.827  -9.922  -8.014  1.00 83.88           H
ATOM   3974  CG1 VAL A 262       4.422  -9.530  -6.652  1.00 83.88           C
ATOM   3975 1HG1 VAL A 262       3.822  -8.832  -6.068  1.00 83.88           H
ATOM   3976 2HG1 VAL A 262       5.083 -10.086  -5.987  1.00 83.88           H
ATOM   3977 3HG1 VAL A 262       5.017  -8.978  -7.379  1.00 83.88           H
ATOM   3978  CG2 VAL A 262       4.300 -11.441  -8.294  1.00 83.88           C
ATOM   3979 1HG2 VAL A 262       4.957 -12.063  -7.686  1.00 83.88           H
ATOM   3980 2HG2 VAL A 262       3.615 -12.076  -8.855  1.00 83.88           H
ATOM   3981 3HG2 VAL A 262       4.898 -10.849  -8.987  1.00 83.88           H
ATOM   3982  HN  VAL A 262       1.584 -11.892  -8.089  1.00 83.88           H
ATOM   3983  N   PHE A 263       0.801  -9.862  -5.816  1.00 78.09           N
ATOM   3984  CA  PHE A 263      -0.000  -9.013  -4.951  1.00 78.09           C
ATOM   3985  C   PHE A 263      -0.502  -9.789  -3.732  1.00 78.09           C
ATOM   3986  O   PHE A 263      -0.323  -9.352  -2.596  1.00 78.09           O
ATOM   3987  HA  PHE A 263       0.638  -8.193  -4.620  1.00 78.09           H
ATOM   3988  CB  PHE A 263      -1.203  -8.545  -5.773  1.00 78.09           C
ATOM   3989 1HB  PHE A 263      -0.844  -8.002  -6.647  1.00 78.09           H
ATOM   3990 2HB  PHE A 263      -1.741  -9.419  -6.140  1.00 78.09           H
ATOM   3991  CG  PHE A 263      -2.176  -7.652  -5.000  1.00 78.09           C
ATOM   3992  CD1 PHE A 263      -3.217  -8.207  -4.323  1.00 78.09           C
ATOM   3993  HD1 PHE A 263      -3.357  -9.288  -4.331  1.00 78.09           H
ATOM   3994  CD2 PHE A 263      -2.000  -6.304  -4.990  1.00 78.09           C
ATOM   3995  HD2 PHE A 263      -1.166  -5.859  -5.533  1.00 78.09           H
ATOM   3996  CE1 PHE A 263      -4.120  -7.379  -3.606  1.00 78.09           C
ATOM   3997  HE1 PHE A 263      -4.954  -7.824  -3.063  1.00 78.09           H
ATOM   3998  CE2 PHE A 263      -2.903  -5.475  -4.273  1.00 78.09           C
ATOM   3999  HE2 PHE A 263      -2.762  -4.394  -4.265  1.00 78.09           H
ATOM   4000  CZ  PHE A 263      -3.944  -6.030  -3.596  1.00 78.09           C
ATOM   4001  HZ  PHE A 263      -4.637  -5.394  -3.045  1.00 78.09           H
ATOM   4002  HN  PHE A 263       0.438  -9.987  -6.739  1.00 78.09           H
ATOM   4003  N   VAL A 264      -1.120 -10.928  -4.009  1.00 82.68           N
ATOM   4004  CA  VAL A 264      -1.746 -11.714  -2.959  1.00 82.68           C
ATOM   4005  C   VAL A 264      -0.687 -12.121  -1.933  1.00 82.68           C
ATOM   4006  O   VAL A 264      -0.895 -11.975  -0.729  1.00 82.68           O
ATOM   4007  HA  VAL A 264      -2.484 -11.080  -2.468  1.00 82.68           H
ATOM   4008  CB  VAL A 264      -2.479 -12.910  -3.568  1.00 82.68           C
ATOM   4009  HB  VAL A 264      -1.779 -13.440  -4.214  1.00 82.68           H
ATOM   4010  CG1 VAL A 264      -2.942 -13.882  -2.480  1.00 82.68           C
ATOM   4011 1HG1 VAL A 264      -2.077 -14.247  -1.927  1.00 82.68           H
ATOM   4012 2HG1 VAL A 264      -3.619 -13.367  -1.798  1.00 82.68           H
ATOM   4013 3HG1 VAL A 264      -3.460 -14.723  -2.941  1.00 82.68           H
ATOM   4014  CG2 VAL A 264      -3.657 -12.451  -4.430  1.00 82.68           C
ATOM   4015 1HG2 VAL A 264      -4.359 -11.887  -3.816  1.00 82.68           H
ATOM   4016 2HG2 VAL A 264      -3.291 -11.817  -5.238  1.00 82.68           H
ATOM   4017 3HG2 VAL A 264      -4.161 -13.321  -4.851  1.00 82.68           H
ATOM   4018  HN  VAL A 264      -1.197 -11.313  -4.928  1.00 82.68           H
ATOM   4019  N   LEU A 265       0.426 -12.624  -2.446  1.00 87.22           N
ATOM   4020  CA  LEU A 265       1.448 -13.206  -1.593  1.00 87.22           C
ATOM   4021  C   LEU A 265       2.058 -12.112  -0.715  1.00 87.22           C
ATOM   4022  O   LEU A 265       2.528 -12.386   0.388  1.00 87.22           O
ATOM   4023  HA  LEU A 265       0.957 -13.934  -0.946  1.00 87.22           H
ATOM   4024  CB  LEU A 265       2.477 -13.967  -2.431  1.00 87.22           C
ATOM   4025 1HB  LEU A 265       2.817 -13.313  -3.234  1.00 87.22           H
ATOM   4026 2HB  LEU A 265       3.343 -14.179  -1.804  1.00 87.22           H
ATOM   4027  CG  LEU A 265       1.998 -15.282  -3.051  1.00 87.22           C
ATOM   4028  HG  LEU A 265       1.148 -15.064  -3.698  1.00 87.22           H
ATOM   4029  CD1 LEU A 265       3.087 -15.904  -3.927  1.00 87.22           C
ATOM   4030 1HD1 LEU A 265       3.346 -15.213  -4.730  1.00 87.22           H
ATOM   4031 2HD1 LEU A 265       3.970 -16.104  -3.321  1.00 87.22           H
ATOM   4032 3HD1 LEU A 265       2.720 -16.837  -4.355  1.00 87.22           H
ATOM   4033  CD2 LEU A 265       1.508 -16.250  -1.972  1.00 87.22           C
ATOM   4034 1HD2 LEU A 265       2.322 -16.465  -1.280  1.00 87.22           H
ATOM   4035 2HD2 LEU A 265       0.679 -15.797  -1.427  1.00 87.22           H
ATOM   4036 3HD2 LEU A 265       1.173 -17.176  -2.440  1.00 87.22           H
ATOM   4037  HN  LEU A 265       0.635 -12.637  -3.424  1.00 87.22           H
ATOM   4038  N   SER A 266       2.031 -10.895  -1.238  1.00 87.12           N
ATOM   4039  CA  SER A 266       2.676  -9.778  -0.569  1.00 87.12           C
ATOM   4040  C   SER A 266       1.724  -9.163   0.458  1.00 87.12           C
ATOM   4041  O   SER A 266       2.137  -8.817   1.564  1.00 87.12           O
ATOM   4042  HA  SER A 266       3.549 -10.204  -0.074  1.00 87.12           H
ATOM   4043  CB  SER A 266       3.128  -8.718  -1.576  1.00 87.12           C
ATOM   4044 1HB  SER A 266       3.599  -7.891  -1.045  1.00 87.12           H
ATOM   4045 2HB  SER A 266       3.883  -9.144  -2.236  1.00 87.12           H
ATOM   4046  OG  SER A 266       2.041  -8.224  -2.354  1.00 87.12           O
ATOM   4047  HG  SER A 266       1.947  -8.763  -3.191  1.00 87.12           H
ATOM   4048  HN  SER A 266       1.580 -10.667  -2.101  1.00 87.12           H
ATOM   4049  N   GLN A 267       0.467  -9.045   0.056  1.00 85.84           N
ATOM   4050  CA  GLN A 267      -0.492  -8.261   0.816  1.00 85.84           C
ATOM   4051  C   GLN A 267      -1.217  -9.147   1.831  1.00 85.84           C
ATOM   4052  O   GLN A 267      -1.552  -8.698   2.926  1.00 85.84           O
ATOM   4053  HA  GLN A 267       0.099  -7.508   1.338  1.00 85.84           H
ATOM   4054  CB  GLN A 267      -1.488  -7.562  -0.112  1.00 85.84           C
ATOM   4055 1HB  GLN A 267      -1.991  -8.302  -0.734  1.00 85.84           H
ATOM   4056 2HB  GLN A 267      -2.257  -7.067   0.481  1.00 85.84           H
ATOM   4057  CG  GLN A 267      -0.782  -6.536  -1.000  1.00 85.84           C
ATOM   4058 1HG  GLN A 267      -0.026  -7.034  -1.607  1.00 85.84           H
ATOM   4059 2HG  GLN A 267      -1.500  -6.090  -1.689  1.00 85.84           H
ATOM   4060  CD  GLN A 267      -0.127  -5.439  -0.158  1.00 85.84           C
ATOM   4061  OE1 GLN A 267      -0.660  -4.988   0.843  1.00 85.84           O
ATOM   4062  NE2 GLN A 267       1.055  -5.038  -0.617  1.00 85.84           N
ATOM   4063 1HE2 GLN A 267       1.436  -5.449  -1.445  1.00 85.84           H
ATOM   4064 2HE2 GLN A 267       1.562  -4.324  -0.135  1.00 85.84           H
ATOM   4065  HN  GLN A 267       0.102  -9.472  -0.771  1.00 85.84           H
ATOM   4066  N   PHE A 268      -1.437 -10.391   1.431  1.00 88.07           N
ATOM   4067  CA  PHE A 268      -2.270 -11.291   2.210  1.00 88.07           C
ATOM   4068  C   PHE A 268      -1.736 -11.436   3.636  1.00 88.07           C
ATOM   4069  O   PHE A 268      -2.473 -11.246   4.602  1.00 88.07           O
ATOM   4070  HA  PHE A 268      -3.271 -10.860   2.241  1.00 88.07           H
ATOM   4071  CB  PHE A 268      -2.223 -12.655   1.519  1.00 88.07           C
ATOM   4072 1HB  PHE A 268      -2.543 -12.538   0.484  1.00 88.07           H
ATOM   4073 2HB  PHE A 268      -1.191 -13.004   1.496  1.00 88.07           H
ATOM   4074  CG  PHE A 268      -3.092 -13.722   2.188  1.00 88.07           C
ATOM   4075  CD1 PHE A 268      -2.517 -14.673   2.973  1.00 88.07           C
ATOM   4076  HD1 PHE A 268      -1.438 -14.675   3.124  1.00 88.07           H
ATOM   4077  CD2 PHE A 268      -4.438 -13.720   1.999  1.00 88.07           C
ATOM   4078  HD2 PHE A 268      -4.899 -12.958   1.370  1.00 88.07           H
ATOM   4079  CE1 PHE A 268      -3.323 -15.664   3.594  1.00 88.07           C
ATOM   4080  HE1 PHE A 268      -2.863 -16.426   4.222  1.00 88.07           H
ATOM   4081  CE2 PHE A 268      -5.245 -14.710   2.620  1.00 88.07           C
ATOM   4082  HE2 PHE A 268      -6.324 -14.708   2.468  1.00 88.07           H
ATOM   4083  CZ  PHE A 268      -4.670 -15.661   3.404  1.00 88.07           C
ATOM   4084  HZ  PHE A 268      -5.289 -16.421   3.881  1.00 88.07           H
ATOM   4085  HN  PHE A 268      -1.059 -10.784   0.593  1.00 88.07           H
ATOM   4086  N   PRO A 269      -0.449 -11.775   3.794  1.00 92.51           N
ATOM   4087  CA  PRO A 269       0.099 -12.060   5.123  1.00 92.51           C
ATOM   4088  C   PRO A 269      -0.174 -10.938   6.112  1.00 92.51           C
ATOM   4089  O   PRO A 269      -0.577 -11.190   7.246  1.00 92.51           O
ATOM   4090  HA  PRO A 269      -0.387 -12.938   5.548  1.00 92.51           H
ATOM   4091  CB  PRO A 269       1.596 -12.240   4.867  1.00 92.51           C
ATOM   4092 1HB  PRO A 269       2.140 -11.303   4.988  1.00 92.51           H
ATOM   4093 2HB  PRO A 269       2.038 -12.956   5.560  1.00 92.51           H
ATOM   4094  CG  PRO A 269       1.651 -12.740   3.428  1.00 92.51           C
ATOM   4095 1HG  PRO A 269       2.633 -12.583   2.982  1.00 92.51           H
ATOM   4096 2HG  PRO A 269       1.452 -13.810   3.364  1.00 92.51           H
ATOM   4097  CD  PRO A 269       0.573 -11.917   2.742  1.00 92.51           C
ATOM   4098 1HD  PRO A 269       0.950 -10.948   2.416  1.00 92.51           H
ATOM   4099 2HD  PRO A 269       0.184 -12.418   1.855  1.00 92.51           H
ATOM   4100  N   TYR A 270       0.057  -9.717   5.651  1.00 91.41           N
ATOM   4101  CA  TYR A 270      -0.081  -8.554   6.511  1.00 91.41           C
ATOM   4102  C   TYR A 270      -1.529  -8.383   6.975  1.00 91.41           C
ATOM   4103  O   TYR A 270      -1.782  -8.138   8.153  1.00 91.41           O
ATOM   4104  HA  TYR A 270       0.557  -8.704   7.383  1.00 91.41           H
ATOM   4105  CB  TYR A 270       0.315  -7.349   5.656  1.00 91.41           C
ATOM   4106 1HB  TYR A 270       1.378  -7.413   5.426  1.00 91.41           H
ATOM   4107 2HB  TYR A 270      -0.220  -7.397   4.708  1.00 91.41           H
ATOM   4108  CG  TYR A 270       0.032  -5.998   6.317  1.00 91.41           C
ATOM   4109  CD1 TYR A 270      -0.934  -5.163   5.793  1.00 91.41           C
ATOM   4110  HD1 TYR A 270      -1.494  -5.465   4.909  1.00 91.41           H
ATOM   4111  CD2 TYR A 270       0.742  -5.615   7.437  1.00 91.41           C
ATOM   4112  HD2 TYR A 270       1.504  -6.275   7.850  1.00 91.41           H
ATOM   4113  CE1 TYR A 270      -1.200  -3.891   6.415  1.00 91.41           C
ATOM   4114  HE1 TYR A 270      -1.960  -3.222   6.011  1.00 91.41           H
ATOM   4115  CE2 TYR A 270       0.475  -4.344   8.058  1.00 91.41           C
ATOM   4116  HE2 TYR A 270       1.029  -4.029   8.943  1.00 91.41           H
ATOM   4117  CZ  TYR A 270      -0.483  -3.545   7.517  1.00 91.41           C
ATOM   4118  OH  TYR A 270      -0.734  -2.344   8.104  1.00 91.41           O
ATOM   4119  HH  TYR A 270      -0.111  -2.202   8.873  1.00 91.41           H
ATOM   4120  HN  TYR A 270       0.332  -9.517   4.711  1.00 91.41           H
ATOM   4121  N   ASN A 271      -2.441  -8.519   6.023  1.00 88.97           N
ATOM   4122  CA  ASN A 271      -3.845  -8.261   6.291  1.00 88.97           C
ATOM   4123  C   ASN A 271      -4.394  -9.353   7.211  1.00 88.97           C
ATOM   4124  O   ASN A 271      -5.350  -9.124   7.951  1.00 88.97           O
ATOM   4125  HA  ASN A 271      -3.872  -7.274   6.753  1.00 88.97           H
ATOM   4126  CB  ASN A 271      -4.664  -8.276   4.999  1.00 88.97           C
ATOM   4127 1HB  ASN A 271      -4.391  -9.146   4.401  1.00 88.97           H
ATOM   4128 2HB  ASN A 271      -5.724  -8.374   5.236  1.00 88.97           H
ATOM   4129  CG  ASN A 271      -4.433  -7.000   4.187  1.00 88.97           C
ATOM   4130  OD1 ASN A 271      -4.824  -5.910   4.572  1.00 88.97           O
ATOM   4131  ND2 ASN A 271      -3.778  -7.195   3.047  1.00 88.97           N
ATOM   4132 1HD2 ASN A 271      -3.484  -8.116   2.790  1.00 88.97           H
ATOM   4133 2HD2 ASN A 271      -3.578  -6.421   2.446  1.00 88.97           H
ATOM   4134  HN  ASN A 271      -2.234  -8.800   5.086  1.00 88.97           H
ATOM   4135  N   CYS A 272      -3.765 -10.516   7.137  1.00 92.05           N
ATOM   4136  CA  CYS A 272      -4.084 -11.600   8.051  1.00 92.05           C
ATOM   4137  C   CYS A 272      -3.808 -11.122   9.477  1.00 92.05           C
ATOM   4138  O   CYS A 272      -4.647 -11.280  10.363  1.00 92.05           O
ATOM   4139  HA  CYS A 272      -5.143 -11.822   7.915  1.00 92.05           H
ATOM   4140  CB  CYS A 272      -3.304 -12.872   7.714  1.00 92.05           C
ATOM   4141 1HB  CYS A 272      -2.248 -12.638   7.584  1.00 92.05           H
ATOM   4142 2HB  CYS A 272      -3.374 -13.581   8.540  1.00 92.05           H
ATOM   4143  SG  CYS A 272      -3.969 -13.628   6.185  1.00 92.05           S
ATOM   4144  HG  CYS A 272      -3.417 -12.755   5.348  1.00 92.05           H
ATOM   4145  HN  CYS A 272      -3.050 -10.724   6.468  1.00 92.05           H
ATOM   4146  N   ILE A 273      -2.628 -10.546   9.657  1.00 93.08           N
ATOM   4147  CA  ILE A 273      -2.211 -10.086  10.970  1.00 93.08           C
ATOM   4148  C   ILE A 273      -3.089  -8.907  11.396  1.00 93.08           C
ATOM   4149  O   ILE A 273      -3.474  -8.804  12.559  1.00 93.08           O
ATOM   4150  HA  ILE A 273      -2.373 -10.907  11.670  1.00 93.08           H
ATOM   4151  CB  ILE A 273      -0.714  -9.773  10.978  1.00 93.08           C
ATOM   4152  HB  ILE A 273      -0.516  -9.034  10.201  1.00 93.08           H
ATOM   4153  CG1 ILE A 273       0.109 -11.017  10.640  1.00 93.08           C
ATOM   4154 1HG1 ILE A 273      -0.181 -11.393   9.658  1.00 93.08           H
ATOM   4155 2HG1 ILE A 273       1.165 -10.754  10.581  1.00 93.08           H
ATOM   4156  CG2 ILE A 273      -0.291  -9.151  12.311  1.00 93.08           C
ATOM   4157 1HG2 ILE A 273      -0.843  -8.225  12.471  1.00 93.08           H
ATOM   4158 2HG2 ILE A 273      -0.506  -9.847  13.121  1.00 93.08           H
ATOM   4159 3HG2 ILE A 273       0.778  -8.938  12.289  1.00 93.08           H
ATOM   4160  CD1 ILE A 273      -0.093 -12.111  11.691  1.00 93.08           C
ATOM   4161 1HD1 ILE A 273       0.221 -11.739  12.666  1.00 93.08           H
ATOM   4162 2HD1 ILE A 273      -1.146 -12.388  11.729  1.00 93.08           H
ATOM   4163 3HD1 ILE A 273       0.503 -12.984  11.426  1.00 93.08           H
ATOM   4164  HN  ILE A 273      -1.964 -10.393   8.925  1.00 93.08           H
ATOM   4165  N   LEU A 274      -3.379  -8.049  10.429  1.00 91.53           N
ATOM   4166  CA  LEU A 274      -4.187  -6.870  10.693  1.00 91.53           C
ATOM   4167  C   LEU A 274      -5.568  -7.304  11.188  1.00 91.53           C
ATOM   4168  O   LEU A 274      -6.164  -6.642  12.037  1.00 91.53           O
ATOM   4169  HA  LEU A 274      -3.696  -6.309  11.489  1.00 91.53           H
ATOM   4170  CB  LEU A 274      -4.232  -5.964   9.461  1.00 91.53           C
ATOM   4171 1HB  LEU A 274      -3.219  -5.864   9.071  1.00 91.53           H
ATOM   4172 2HB  LEU A 274      -4.822  -6.460   8.691  1.00 91.53           H
ATOM   4173  CG  LEU A 274      -4.805  -4.562   9.680  1.00 91.53           C
ATOM   4174  HG  LEU A 274      -5.751  -4.660  10.213  1.00 91.53           H
ATOM   4175  CD1 LEU A 274      -3.876  -3.721  10.557  1.00 91.53           C
ATOM   4176 1HD1 LEU A 274      -3.755  -4.204  11.527  1.00 91.53           H
ATOM   4177 2HD1 LEU A 274      -2.904  -3.629  10.074  1.00 91.53           H
ATOM   4178 3HD1 LEU A 274      -4.307  -2.730  10.697  1.00 91.53           H
ATOM   4179  CD2 LEU A 274      -5.107  -3.879   8.345  1.00 91.53           C
ATOM   4180 1HD2 LEU A 274      -4.188  -3.794   7.764  1.00 91.53           H
ATOM   4181 2HD2 LEU A 274      -5.834  -4.471   7.790  1.00 91.53           H
ATOM   4182 3HD2 LEU A 274      -5.513  -2.885   8.529  1.00 91.53           H
ATOM   4183  HN  LEU A 274      -3.074  -8.148   9.482  1.00 91.53           H
ATOM   4184  N   LEU A 275      -6.038  -8.413  10.636  1.00 93.08           N
ATOM   4185  CA  LEU A 275      -7.317  -8.969  11.045  1.00 93.08           C
ATOM   4186  C   LEU A 275      -7.242  -9.382  12.516  1.00 93.08           C
ATOM   4187  O   LEU A 275      -8.135  -9.064  13.300  1.00 93.08           O
ATOM   4188  HA  LEU A 275      -8.062  -8.180  10.945  1.00 93.08           H
ATOM   4189  CB  LEU A 275      -7.731 -10.105  10.107  1.00 93.08           C
ATOM   4190 1HB  LEU A 275      -7.811  -9.705   9.097  1.00 93.08           H
ATOM   4191 2HB  LEU A 275      -6.933 -10.848  10.094  1.00 93.08           H
ATOM   4192  CG  LEU A 275      -9.043 -10.813  10.450  1.00 93.08           C
ATOM   4193  HG  LEU A 275      -8.981 -11.167  11.479  1.00 93.08           H
ATOM   4194  CD1 LEU A 275     -10.225  -9.844  10.377  1.00 93.08           C
ATOM   4195 1HD1 LEU A 275     -10.071  -9.029  11.085  1.00 93.08           H
ATOM   4196 2HD1 LEU A 275     -10.300  -9.438   9.368  1.00 93.08           H
ATOM   4197 3HD1 LEU A 275     -11.145 -10.373  10.625  1.00 93.08           H
ATOM   4198  CD2 LEU A 275      -9.253 -12.041   9.562  1.00 93.08           C
ATOM   4199 1HD2 LEU A 275      -9.285 -11.732   8.517  1.00 93.08           H
ATOM   4200 2HD2 LEU A 275      -8.430 -12.740   9.708  1.00 93.08           H
ATOM   4201 3HD2 LEU A 275     -10.193 -12.525   9.827  1.00 93.08           H
ATOM   4202  HN  LEU A 275      -5.561  -8.929   9.924  1.00 93.08           H
ATOM   4203  N   VAL A 276      -6.168 -10.085  12.846  1.00 94.38           N
ATOM   4204  CA  VAL A 276      -5.970 -10.554  14.207  1.00 94.38           C
ATOM   4205  C   VAL A 276      -5.979  -9.357  15.160  1.00 94.38           C
ATOM   4206  O   VAL A 276      -6.632  -9.393  16.202  1.00 94.38           O
ATOM   4207  HA  VAL A 276      -6.808 -11.206  14.456  1.00 94.38           H
ATOM   4208  CB  VAL A 276      -4.685 -11.378  14.295  1.00 94.38           C
ATOM   4209  HB  VAL A 276      -3.873 -10.778  13.885  1.00 94.38           H
ATOM   4210  CG1 VAL A 276      -4.340 -11.704  15.750  1.00 94.38           C
ATOM   4211 1HG1 VAL A 276      -4.199 -10.777  16.306  1.00 94.38           H
ATOM   4212 2HG1 VAL A 276      -5.154 -12.276  16.197  1.00 94.38           H
ATOM   4213 3HG1 VAL A 276      -3.422 -12.291  15.783  1.00 94.38           H
ATOM   4214  CG2 VAL A 276      -4.794 -12.655  13.459  1.00 94.38           C
ATOM   4215 1HG2 VAL A 276      -5.623 -13.260  13.826  1.00 94.38           H
ATOM   4216 2HG2 VAL A 276      -4.970 -12.392  12.416  1.00 94.38           H
ATOM   4217 3HG2 VAL A 276      -3.867 -13.222  13.539  1.00 94.38           H
ATOM   4218  HN  VAL A 276      -5.444 -10.334  12.204  1.00 94.38           H
ATOM   4219  N   GLN A 277      -5.246  -8.324  14.770  1.00 92.93           N
ATOM   4220  CA  GLN A 277      -5.150  -7.124  15.582  1.00 92.93           C
ATOM   4221  C   GLN A 277      -6.531  -6.488  15.753  1.00 92.93           C
ATOM   4222  O   GLN A 277      -6.827  -5.908  16.797  1.00 92.93           O
ATOM   4223  HA  GLN A 277      -4.774  -7.458  16.549  1.00 92.93           H
ATOM   4224  CB  GLN A 277      -4.159  -6.128  14.976  1.00 92.93           C
ATOM   4225 1HB  GLN A 277      -4.354  -6.020  13.909  1.00 92.93           H
ATOM   4226 2HB  GLN A 277      -4.302  -5.146  15.427  1.00 92.93           H
ATOM   4227  CG  GLN A 277      -2.717  -6.590  15.192  1.00 92.93           C
ATOM   4228 1HG  GLN A 277      -2.538  -6.750  16.256  1.00 92.93           H
ATOM   4229 2HG  GLN A 277      -2.559  -7.547  14.695  1.00 92.93           H
ATOM   4230  CD  GLN A 277      -1.724  -5.558  14.652  1.00 92.93           C
ATOM   4231  OE1 GLN A 277      -2.040  -4.739  13.806  1.00 92.93           O
ATOM   4232  NE2 GLN A 277      -0.510  -5.644  15.188  1.00 92.93           N
ATOM   4233 1HE2 GLN A 277      -0.316  -6.341  15.879  1.00 92.93           H
ATOM   4234 2HE2 GLN A 277       0.210  -5.012  14.899  1.00 92.93           H
ATOM   4235  HN  GLN A 277      -4.724  -8.300  13.917  1.00 92.93           H
ATOM   4236  N   THR A 278      -7.340  -6.617  14.712  1.00 92.86           N
ATOM   4237  CA  THR A 278      -8.669  -6.030  14.719  1.00 92.86           C
ATOM   4238  C   THR A 278      -9.566  -6.753  15.727  1.00 92.86           C
ATOM   4239  O   THR A 278     -10.289  -6.115  16.490  1.00 92.86           O
ATOM   4240  HA  THR A 278      -8.587  -4.995  15.050  1.00 92.86           H
ATOM   4241  CB  THR A 278      -9.211  -6.067  13.289  1.00 92.86           C
ATOM   4242  HB  THR A 278      -9.368  -7.094  12.959  1.00 92.86           H
ATOM   4243  OG1 THR A 278      -8.258  -5.319  12.538  1.00 92.86           O
ATOM   4244  HG1 THR A 278      -7.574  -5.934  12.145  1.00 92.86           H
ATOM   4245  CG2 THR A 278     -10.511  -5.277  13.134  1.00 92.86           C
ATOM   4246 1HG2 THR A 278     -10.336  -4.234  13.400  1.00 92.86           H
ATOM   4247 2HG2 THR A 278     -11.272  -5.697  13.792  1.00 92.86           H
ATOM   4248 3HG2 THR A 278     -10.852  -5.336  12.100  1.00 92.86           H
ATOM   4249  HN  THR A 278      -7.101  -7.110  13.876  1.00 92.86           H
ATOM   4250  N   ILE A 279      -9.488  -8.076  15.697  1.00 94.37           N
ATOM   4251  CA  ILE A 279     -10.292  -8.893  16.591  1.00 94.37           C
ATOM   4252  C   ILE A 279      -9.877  -8.617  18.038  1.00 94.37           C
ATOM   4253  O   ILE A 279     -10.728  -8.483  18.916  1.00 94.37           O
ATOM   4254  HA  ILE A 279     -11.331  -8.589  16.465  1.00 94.37           H
ATOM   4255  CB  ILE A 279     -10.200 -10.368  16.196  1.00 94.37           C
ATOM   4256  HB  ILE A 279      -9.147 -10.645  16.153  1.00 94.37           H
ATOM   4257  CG1 ILE A 279     -10.785 -10.599  14.801  1.00 94.37           C
ATOM   4258 1HG1 ILE A 279     -11.873 -10.535  14.844  1.00 94.37           H
ATOM   4259 2HG1 ILE A 279     -10.446  -9.814  14.125  1.00 94.37           H
ATOM   4260  CG2 ILE A 279     -10.860 -11.260  17.249  1.00 94.37           C
ATOM   4261 1HG2 ILE A 279     -10.358 -11.123  18.207  1.00 94.37           H
ATOM   4262 2HG2 ILE A 279     -11.911 -10.989  17.348  1.00 94.37           H
ATOM   4263 3HG2 ILE A 279     -10.780 -12.303  16.943  1.00 94.37           H
ATOM   4264  CD1 ILE A 279     -10.371 -11.966  14.253  1.00 94.37           C
ATOM   4265 1HD1 ILE A 279      -9.285 -12.018  14.188  1.00 94.37           H
ATOM   4266 2HD1 ILE A 279     -10.734 -12.750  14.918  1.00 94.37           H
ATOM   4267 3HD1 ILE A 279     -10.801 -12.105  13.260  1.00 94.37           H
ATOM   4268  HN  ILE A 279      -8.892  -8.587  15.079  1.00 94.37           H
ATOM   4269  N   ASP A 280      -8.570  -8.540  18.241  1.00 94.16           N
ATOM   4270  CA  ASP A 280      -8.031  -8.354  19.577  1.00 94.16           C
ATOM   4271  C   ASP A 280      -8.378  -6.949  20.072  1.00 94.16           C
ATOM   4272  O   ASP A 280      -8.598  -6.744  21.265  1.00 94.16           O
ATOM   4273  HA  ASP A 280      -8.491  -9.135  20.183  1.00 94.16           H
ATOM   4274  CB  ASP A 280      -6.507  -8.493  19.580  1.00 94.16           C
ATOM   4275 1HB  ASP A 280      -6.221  -9.412  19.067  1.00 94.16           H
ATOM   4276 2HB  ASP A 280      -6.062  -7.667  19.026  1.00 94.16           H
ATOM   4277  CG  ASP A 280      -5.961  -8.510  21.009  1.00 94.16           C
ATOM   4278  OD1 ASP A 280      -6.497  -9.303  21.812  1.00 94.16           O
ATOM   4279  OD2 ASP A 280      -5.019  -7.729  21.265  1.00 94.16           O
ATOM   4280  HN  ASP A 280      -7.887  -8.601  17.514  1.00 94.16           H
ATOM   4281  N   ALA A 281      -8.416  -6.017  19.131  1.00 91.90           N
ATOM   4282  CA  ALA A 281      -8.770  -4.645  19.451  1.00 91.90           C
ATOM   4283  C   ALA A 281     -10.189  -4.608  20.022  1.00 91.90           C
ATOM   4284  O   ALA A 281     -10.517  -3.737  20.826  1.00 91.90           O
ATOM   4285  HA  ALA A 281      -8.073  -4.290  20.210  1.00 91.90           H
ATOM   4286  CB  ALA A 281      -8.622  -3.775  18.201  1.00 91.90           C
ATOM   4287 1HB  ALA A 281      -7.590  -3.812  17.853  1.00 91.90           H
ATOM   4288 2HB  ALA A 281      -9.283  -4.147  17.419  1.00 91.90           H
ATOM   4289 3HB  ALA A 281      -8.888  -2.745  18.441  1.00 91.90           H
ATOM   4290  HN  ALA A 281      -8.210  -6.187  18.168  1.00 91.90           H
ATOM   4291  N   TYR A 282     -10.994  -5.566  19.583  1.00 90.45           N
ATOM   4292  CA  TYR A 282     -12.372  -5.651  20.036  1.00 90.45           C
ATOM   4293  C   TYR A 282     -12.487  -6.538  21.277  1.00 90.45           C
ATOM   4294  O   TYR A 282     -13.096  -6.145  22.271  1.00 90.45           O
ATOM   4295  HA  TYR A 282     -12.707  -4.644  20.286  1.00 90.45           H
ATOM   4296  CB  TYR A 282     -13.153  -6.294  18.889  1.00 90.45           C
ATOM   4297 1HB  TYR A 282     -12.976  -5.725  17.977  1.00 90.45           H
ATOM   4298 2HB  TYR A 282     -12.766  -7.299  18.718  1.00 90.45           H
ATOM   4299  CG  TYR A 282     -14.661  -6.380  19.135  1.00 90.45           C
ATOM   4300  CD1 TYR A 282     -15.235  -7.581  19.497  1.00 90.45           C
ATOM   4301  HD1 TYR A 282     -14.613  -8.470  19.608  1.00 90.45           H
ATOM   4302  CD2 TYR A 282     -15.448  -5.254  18.994  1.00 90.45           C
ATOM   4303  HD2 TYR A 282     -14.995  -4.305  18.708  1.00 90.45           H
ATOM   4304  CE1 TYR A 282     -16.654  -7.662  19.727  1.00 90.45           C
ATOM   4305  HE1 TYR A 282     -17.119  -8.605  20.014  1.00 90.45           H
ATOM   4306  CE2 TYR A 282     -16.867  -5.334  19.225  1.00 90.45           C
ATOM   4307  HE2 TYR A 282     -17.500  -4.453  19.117  1.00 90.45           H
ATOM   4308  CZ  TYR A 282     -17.400  -6.534  19.580  1.00 90.45           C
ATOM   4309  OH  TYR A 282     -18.740  -6.610  19.798  1.00 90.45           O
ATOM   4310  HH  TYR A 282     -18.988  -7.535  20.084  1.00 90.45           H
ATOM   4311  HN  TYR A 282     -10.718  -6.273  18.932  1.00 90.45           H
ATOM   4312  N   ALA A 283     -11.893  -7.718  21.179  1.00 92.21           N
ATOM   4313  CA  ALA A 283     -12.173  -8.779  22.132  1.00 92.21           C
ATOM   4314  C   ALA A 283     -11.123  -8.749  23.245  1.00 92.21           C
ATOM   4315  O   ALA A 283     -11.349  -9.281  24.331  1.00 92.21           O
ATOM   4316  HA  ALA A 283     -13.154  -8.585  22.565  1.00 92.21           H
ATOM   4317  CB  ALA A 283     -12.213 -10.123  21.403  1.00 92.21           C
ATOM   4318 1HB  ALA A 283     -12.994 -10.102  20.644  1.00 92.21           H
ATOM   4319 2HB  ALA A 283     -11.249 -10.307  20.928  1.00 92.21           H
ATOM   4320 3HB  ALA A 283     -12.423 -10.918  22.119  1.00 92.21           H
ATOM   4321  HN  ALA A 283     -11.232  -7.954  20.467  1.00 92.21           H
ATOM   4322  N   MET A 284      -9.997  -8.122  22.936  1.00 90.92           N
ATOM   4323  CA  MET A 284      -8.889  -8.068  23.874  1.00 90.92           C
ATOM   4324  C   MET A 284      -8.588  -9.454  24.448  1.00 90.92           C
ATOM   4325  O   MET A 284      -8.486  -9.617  25.663  1.00 90.92           O
ATOM   4326  HA  MET A 284      -8.035  -7.712  23.298  1.00 90.92           H
ATOM   4327  CB  MET A 284      -9.232  -7.106  25.014  1.00 90.92           C
ATOM   4328 1HB  MET A 284     -10.142  -7.438  25.513  1.00 90.92           H
ATOM   4329 2HB  MET A 284      -8.436  -7.120  25.758  1.00 90.92           H
ATOM   4330  CG  MET A 284      -9.423  -5.681  24.490  1.00 90.92           C
ATOM   4331 1HG  MET A 284      -8.471  -5.284  24.137  1.00 90.92           H
ATOM   4332 2HG  MET A 284     -10.101  -5.686  23.637  1.00 90.92           H
ATOM   4333  SD  MET A 284     -10.077  -4.638  25.782  1.00 90.92           S
ATOM   4334  CE  MET A 284     -11.814  -5.022  25.641  1.00 90.92           C
ATOM   4335 1HE  MET A 284     -12.164  -4.762  24.642  1.00 90.92           H
ATOM   4336 2HE  MET A 284     -11.966  -6.088  25.813  1.00 90.92           H
ATOM   4337 3HE  MET A 284     -12.374  -4.452  26.382  1.00 90.92           H
ATOM   4338  HN  MET A 284      -9.836  -7.658  22.064  1.00 90.92           H
ATOM   4339  N   PHE A 285      -8.455 -10.416  23.548  1.00 91.03           N
ATOM   4340  CA  PHE A 285      -8.342 -11.808  23.950  1.00 91.03           C
ATOM   4341  C   PHE A 285      -6.879 -12.199  24.168  1.00 91.03           C
ATOM   4342  O   PHE A 285      -6.593 -13.232  24.771  1.00 91.03           O
ATOM   4343  HA  PHE A 285      -8.890 -11.919  24.887  1.00 91.03           H
ATOM   4344  CB  PHE A 285      -8.919 -12.651  22.812  1.00 91.03           C
ATOM   4345 1HB  PHE A 285      -9.090 -13.665  23.174  1.00 91.03           H
ATOM   4346 2HB  PHE A 285      -9.891 -12.246  22.529  1.00 91.03           H
ATOM   4347  CG  PHE A 285      -8.028 -12.713  21.570  1.00 91.03           C
ATOM   4348  CD1 PHE A 285      -8.177 -11.793  20.579  1.00 91.03           C
ATOM   4349  HD1 PHE A 285      -8.932 -11.011  20.670  1.00 91.03           H
ATOM   4350  CD2 PHE A 285      -7.087 -13.688  21.456  1.00 91.03           C
ATOM   4351  HD2 PHE A 285      -6.967 -14.425  22.250  1.00 91.03           H
ATOM   4352  CE1 PHE A 285      -7.350 -11.850  19.426  1.00 91.03           C
ATOM   4353  HE1 PHE A 285      -7.470 -11.113  18.633  1.00 91.03           H
ATOM   4354  CE2 PHE A 285      -6.259 -13.745  20.303  1.00 91.03           C
ATOM   4355  HE2 PHE A 285      -5.505 -14.526  20.212  1.00 91.03           H
ATOM   4356  CZ  PHE A 285      -6.408 -12.825  19.313  1.00 91.03           C
ATOM   4357  HZ  PHE A 285      -5.773 -12.869  18.428  1.00 91.03           H
ATOM   4358  HN  PHE A 285      -8.423 -10.258  22.561  1.00 91.03           H
ATOM   4359  N   ILE A 286      -5.993 -11.352  23.666  1.00 91.37           N
ATOM   4360  CA  ILE A 286      -4.567 -11.572  23.839  1.00 91.37           C
ATOM   4361  C   ILE A 286      -4.124 -10.985  25.181  1.00 91.37           C
ATOM   4362  O   ILE A 286      -3.849  -9.790  25.279  1.00 91.37           O
ATOM   4363  HA  ILE A 286      -4.403 -12.649  23.862  1.00 91.37           H
ATOM   4364  CB  ILE A 286      -3.791 -11.022  22.641  1.00 91.37           C
ATOM   4365  HB  ILE A 286      -3.976  -9.949  22.577  1.00 91.37           H
ATOM   4366  CG1 ILE A 286      -4.285 -11.645  21.334  1.00 91.37           C
ATOM   4367 1HG1 ILE A 286      -4.006 -12.698  21.300  1.00 91.37           H
ATOM   4368 2HG1 ILE A 286      -5.374 -11.602  21.296  1.00 91.37           H
ATOM   4369  CG2 ILE A 286      -2.284 -11.209  22.831  1.00 91.37           C
ATOM   4370 1HG2 ILE A 286      -1.963 -10.680  23.728  1.00 91.37           H
ATOM   4371 2HG2 ILE A 286      -2.060 -12.270  22.935  1.00 91.37           H
ATOM   4372 3HG2 ILE A 286      -1.756 -10.809  21.965  1.00 91.37           H
ATOM   4373  CD1 ILE A 286      -3.699 -10.917  20.123  1.00 91.37           C
ATOM   4374 1HD1 ILE A 286      -4.000  -9.870  20.147  1.00 91.37           H
ATOM   4375 2HD1 ILE A 286      -2.611 -10.982  20.152  1.00 91.37           H
ATOM   4376 3HD1 ILE A 286      -4.066 -11.380  19.207  1.00 91.37           H
ATOM   4377  HN  ILE A 286      -6.234 -10.530  23.150  1.00 91.37           H
ATOM   4378  N   SER A 287      -4.069 -11.852  26.181  1.00 89.70           N
ATOM   4379  CA  SER A 287      -3.630 -11.443  27.504  1.00 89.70           C
ATOM   4380  C   SER A 287      -2.173 -11.855  27.723  1.00 89.70           C
ATOM   4381  O   SER A 287      -1.513 -11.355  28.633  1.00 89.70           O
ATOM   4382  HA  SER A 287      -3.727 -10.357  27.516  1.00 89.70           H
ATOM   4383  CB  SER A 287      -4.522 -12.046  28.591  1.00 89.70           C
ATOM   4384 1HB  SER A 287      -4.166 -11.726  29.570  1.00 89.70           H
ATOM   4385 2HB  SER A 287      -5.537 -11.663  28.481  1.00 89.70           H
ATOM   4386  OG  SER A 287      -4.543 -13.469  28.535  1.00 89.70           O
ATOM   4387  HG  SER A 287      -5.154 -13.830  29.240  1.00 89.70           H
ATOM   4388  HN  SER A 287      -4.317 -12.818  26.098  1.00 89.70           H
ATOM   4389  N   ASN A 288      -1.714 -12.763  26.874  1.00 92.72           N
ATOM   4390  CA  ASN A 288      -0.395 -13.347  27.044  1.00 92.72           C
ATOM   4391  C   ASN A 288       0.641 -12.471  26.337  1.00 92.72           C
ATOM   4392  O   ASN A 288       0.522 -12.206  25.142  1.00 92.72           O
ATOM   4393  HA  ASN A 288      -0.238 -13.390  28.122  1.00 92.72           H
ATOM   4394  CB  ASN A 288      -0.329 -14.747  26.430  1.00 92.72           C
ATOM   4395 1HB  ASN A 288      -1.169 -15.344  26.785  1.00 92.72           H
ATOM   4396 2HB  ASN A 288      -0.423 -14.677  25.347  1.00 92.72           H
ATOM   4397  CG  ASN A 288       0.985 -15.442  26.790  1.00 92.72           C
ATOM   4398  OD1 ASN A 288       2.061 -14.872  26.710  1.00 92.72           O
ATOM   4399  ND2 ASN A 288       0.839 -16.702  27.189  1.00 92.72           N
ATOM   4400 1HD2 ASN A 288      -0.073 -17.111  27.232  1.00 92.72           H
ATOM   4401 2HD2 ASN A 288       1.641 -17.242  27.447  1.00 92.72           H
ATOM   4402  HN  ASN A 288      -2.226 -13.098  26.083  1.00 92.72           H
ATOM   4403  N   CYS A 289       1.634 -12.047  27.105  1.00 91.71           N
ATOM   4404  CA  CYS A 289       2.622 -11.109  26.600  1.00 91.71           C
ATOM   4405  C   CYS A 289       3.439 -11.810  25.513  1.00 91.71           C
ATOM   4406  O   CYS A 289       3.832 -11.186  24.528  1.00 91.71           O
ATOM   4407  HA  CYS A 289       2.070 -10.265  26.186  1.00 91.71           H
ATOM   4408  CB  CYS A 289       3.511 -10.566  27.721  1.00 91.71           C
ATOM   4409 1HB  CYS A 289       2.896 -10.090  28.486  1.00 91.71           H
ATOM   4410 2HB  CYS A 289       4.042 -11.386  28.204  1.00 91.71           H
ATOM   4411  SG  CYS A 289       4.708  -9.360  27.042  1.00 91.71           S
ATOM   4412  HN  CYS A 289       1.768 -12.333  28.054  1.00 91.71           H
ATOM   4413  N   ALA A 290       3.670 -13.096  25.728  1.00 93.79           N
ATOM   4414  CA  ALA A 290       4.470 -13.879  24.801  1.00 93.79           C
ATOM   4415  C   ALA A 290       3.776 -13.910  23.437  1.00 93.79           C
ATOM   4416  O   ALA A 290       4.427 -13.772  22.403  1.00 93.79           O
ATOM   4417  HA  ALA A 290       5.435 -13.384  24.697  1.00 93.79           H
ATOM   4418  CB  ALA A 290       4.692 -15.280  25.374  1.00 93.79           C
ATOM   4419 1HB  ALA A 290       5.214 -15.203  26.328  1.00 93.79           H
ATOM   4420 2HB  ALA A 290       3.729 -15.768  25.524  1.00 93.79           H
ATOM   4421 3HB  ALA A 290       5.292 -15.866  24.678  1.00 93.79           H
ATOM   4422  HN  ALA A 290       3.322 -13.603  26.517  1.00 93.79           H
ATOM   4423  N   VAL A 291       2.465 -14.092  23.480  1.00 93.93           N
ATOM   4424  CA  VAL A 291       1.676 -14.144  22.261  1.00 93.93           C
ATOM   4425  C   VAL A 291       1.683 -12.766  21.595  1.00 93.93           C
ATOM   4426  O   VAL A 291       1.829 -12.662  20.378  1.00 93.93           O
ATOM   4427  HA  VAL A 291       2.153 -14.860  21.591  1.00 93.93           H
ATOM   4428  CB  VAL A 291       0.266 -14.651  22.570  1.00 93.93           C
ATOM   4429  HB  VAL A 291      -0.182 -13.972  23.296  1.00 93.93           H
ATOM   4430  CG1 VAL A 291      -0.608 -14.640  21.315  1.00 93.93           C
ATOM   4431 1HG1 VAL A 291      -0.679 -13.623  20.930  1.00 93.93           H
ATOM   4432 2HG1 VAL A 291      -0.164 -15.285  20.557  1.00 93.93           H
ATOM   4433 3HG1 VAL A 291      -1.605 -15.005  21.563  1.00 93.93           H
ATOM   4434  CG2 VAL A 291       0.310 -16.046  23.196  1.00 93.93           C
ATOM   4435 1HG2 VAL A 291       0.787 -16.740  22.504  1.00 93.93           H
ATOM   4436 2HG2 VAL A 291       0.880 -16.010  24.125  1.00 93.93           H
ATOM   4437 3HG2 VAL A 291      -0.705 -16.382  23.406  1.00 93.93           H
ATOM   4438  HN  VAL A 291       1.943 -14.203  24.326  1.00 93.93           H
ATOM   4439  N   SER A 292       1.525 -11.744  22.422  1.00 93.83           N
ATOM   4440  CA  SER A 292       1.493 -10.378  21.927  1.00 93.83           C
ATOM   4441  C   SER A 292       2.812 -10.045  21.227  1.00 93.83           C
ATOM   4442  O   SER A 292       2.813  -9.481  20.133  1.00 93.83           O
ATOM   4443  HA  SER A 292       0.665 -10.347  21.218  1.00 93.83           H
ATOM   4444  CB  SER A 292       1.229  -9.386  23.062  1.00 93.83           C
ATOM   4445 1HB  SER A 292       0.317  -9.670  23.587  1.00 93.83           H
ATOM   4446 2HB  SER A 292       2.043  -9.439  23.785  1.00 93.83           H
ATOM   4447  OG  SER A 292       1.104  -8.050  22.584  1.00 93.83           O
ATOM   4448  HG  SER A 292       0.275  -7.959  22.032  1.00 93.83           H
ATOM   4449  HN  SER A 292       1.419 -11.837  23.412  1.00 93.83           H
ATOM   4450  N   THR A 293       3.903 -10.407  21.885  1.00 93.39           N
ATOM   4451  CA  THR A 293       5.226 -10.114  21.361  1.00 93.39           C
ATOM   4452  C   THR A 293       5.388 -10.709  19.961  1.00 93.39           C
ATOM   4453  O   THR A 293       5.844 -10.029  19.043  1.00 93.39           O
ATOM   4454  HA  THR A 293       5.324  -9.032  21.262  1.00 93.39           H
ATOM   4455  CB  THR A 293       6.258 -10.631  22.365  1.00 93.39           C
ATOM   4456  HB  THR A 293       6.138 -11.702  22.529  1.00 93.39           H
ATOM   4457  OG1 THR A 293       6.068  -9.808  23.513  1.00 93.39           O
ATOM   4458  HG1 THR A 293       5.432 -10.248  24.147  1.00 93.39           H
ATOM   4459  CG2 THR A 293       7.695 -10.338  21.930  1.00 93.39           C
ATOM   4460 1HG2 THR A 293       7.833  -9.262  21.832  1.00 93.39           H
ATOM   4461 2HG2 THR A 293       7.890 -10.819  20.971  1.00 93.39           H
ATOM   4462 3HG2 THR A 293       8.387 -10.726  22.678  1.00 93.39           H
ATOM   4463  HN  THR A 293       3.893 -10.891  22.760  1.00 93.39           H
ATOM   4464  N   ASN A 294       5.007 -11.972  19.842  1.00 94.71           N
ATOM   4465  CA  ASN A 294       5.196 -12.696  18.596  1.00 94.71           C
ATOM   4466  C   ASN A 294       4.322 -12.069  17.509  1.00 94.71           C
ATOM   4467  O   ASN A 294       4.734 -11.975  16.353  1.00 94.71           O
ATOM   4468  HA  ASN A 294       6.260 -12.614  18.375  1.00 94.71           H
ATOM   4469  CB  ASN A 294       4.786 -14.163  18.744  1.00 94.71           C
ATOM   4470 1HB  ASN A 294       3.816 -14.225  19.238  1.00 94.71           H
ATOM   4471 2HB  ASN A 294       4.672 -14.614  17.759  1.00 94.71           H
ATOM   4472  CG  ASN A 294       5.825 -14.944  19.551  1.00 94.71           C
ATOM   4473  OD1 ASN A 294       6.951 -14.515  19.742  1.00 94.71           O
ATOM   4474  ND2 ASN A 294       5.386 -16.112  20.011  1.00 94.71           N
ATOM   4475 1HD2 ASN A 294       4.450 -16.406  19.818  1.00 94.71           H
ATOM   4476 2HD2 ASN A 294       5.993 -16.697  20.551  1.00 94.71           H
ATOM   4477  HN  ASN A 294       4.577 -12.498  20.575  1.00 94.71           H
ATOM   4478  N   ILE A 295       3.131 -11.655  17.916  1.00 93.70           N
ATOM   4479  CA  ILE A 295       2.176 -11.086  16.981  1.00 93.70           C
ATOM   4480  C   ILE A 295       2.729  -9.769  16.432  1.00 93.70           C
ATOM   4481  O   ILE A 295       2.590  -9.480  15.245  1.00 93.70           O
ATOM   4482  HA  ILE A 295       2.071 -11.787  16.154  1.00 93.70           H
ATOM   4483  CB  ILE A 295       0.800 -10.949  17.637  1.00 93.70           C
ATOM   4484  HB  ILE A 295       0.941 -10.579  18.653  1.00 93.70           H
ATOM   4485  CG1 ILE A 295       0.106 -12.308  17.743  1.00 93.70           C
ATOM   4486 1HG1 ILE A 295      -0.176 -12.655  16.749  1.00 93.70           H
ATOM   4487 2HG1 ILE A 295       0.799 -13.043  18.152  1.00 93.70           H
ATOM   4488  CG2 ILE A 295      -0.060  -9.922  16.898  1.00 93.70           C
ATOM   4489 1HG2 ILE A 295       0.435  -8.951  16.919  1.00 93.70           H
ATOM   4490 2HG2 ILE A 295      -0.195 -10.238  15.864  1.00 93.70           H
ATOM   4491 3HG2 ILE A 295      -1.032  -9.844  17.385  1.00 93.70           H
ATOM   4492  CD1 ILE A 295      -1.137 -12.221  18.630  1.00 93.70           C
ATOM   4493 1HD1 ILE A 295      -0.848 -11.897  19.630  1.00 93.70           H
ATOM   4494 2HD1 ILE A 295      -1.838 -11.502  18.205  1.00 93.70           H
ATOM   4495 3HD1 ILE A 295      -1.612 -13.200  18.688  1.00 93.70           H
ATOM   4496  HN  ILE A 295       2.817 -11.704  18.864  1.00 93.70           H
ATOM   4497  N   ASP A 296       3.345  -9.005  17.323  1.00 93.76           N
ATOM   4498  CA  ASP A 296       3.879  -7.706  16.953  1.00 93.76           C
ATOM   4499  C   ASP A 296       5.052  -7.897  15.990  1.00 93.76           C
ATOM   4500  O   ASP A 296       5.198  -7.146  15.027  1.00 93.76           O
ATOM   4501  HA  ASP A 296       3.046  -7.173  16.495  1.00 93.76           H
ATOM   4502  CB  ASP A 296       4.394  -6.952  18.181  1.00 93.76           C
ATOM   4503 1HB  ASP A 296       5.064  -7.595  18.753  1.00 93.76           H
ATOM   4504 2HB  ASP A 296       4.976  -6.087  17.864  1.00 93.76           H
ATOM   4505  CG  ASP A 296       3.235  -6.496  19.070  1.00 93.76           C
ATOM   4506  OD1 ASP A 296       2.095  -6.487  18.556  1.00 93.76           O
ATOM   4507  OD2 ASP A 296       3.515  -6.166  20.243  1.00 93.76           O
ATOM   4508  HN  ASP A 296       3.481  -9.261  18.280  1.00 93.76           H
ATOM   4509  N   ILE A 297       5.859  -8.907  16.283  1.00 94.40           N
ATOM   4510  CA  ILE A 297       6.975  -9.248  15.418  1.00 94.40           C
ATOM   4511  C   ILE A 297       6.444  -9.661  14.044  1.00 94.40           C
ATOM   4512  O   ILE A 297       6.960  -9.224  13.017  1.00 94.40           O
ATOM   4513  HA  ILE A 297       7.582  -8.350  15.298  1.00 94.40           H
ATOM   4514  CB  ILE A 297       7.861 -10.306  16.079  1.00 94.40           C
ATOM   4515  HB  ILE A 297       7.218 -11.099  16.461  1.00 94.40           H
ATOM   4516  CG1 ILE A 297       8.616  -9.721  17.274  1.00 94.40           C
ATOM   4517 1HG1 ILE A 297       9.343  -8.988  16.925  1.00 94.40           H
ATOM   4518 2HG1 ILE A 297       7.920  -9.194  17.926  1.00 94.40           H
ATOM   4519  CG2 ILE A 297       8.807 -10.944  15.059  1.00 94.40           C
ATOM   4520 1HG2 ILE A 297       8.224 -11.419  14.270  1.00 94.40           H
ATOM   4521 2HG2 ILE A 297       9.446 -10.175  14.626  1.00 94.40           H
ATOM   4522 3HG2 ILE A 297       9.425 -11.692  15.555  1.00 94.40           H
ATOM   4523  CD1 ILE A 297       9.331 -10.820  18.063  1.00 94.40           C
ATOM   4524 1HD1 ILE A 297       8.598 -11.539  18.430  1.00 94.40           H
ATOM   4525 2HD1 ILE A 297      10.044 -11.329  17.413  1.00 94.40           H
ATOM   4526 3HD1 ILE A 297       9.860 -10.377  18.906  1.00 94.40           H
ATOM   4527  HN  ILE A 297       5.759  -9.485  17.092  1.00 94.40           H
ATOM   4528  N   CYS A 298       5.417 -10.499  14.070  1.00 94.54           N
ATOM   4529  CA  CYS A 298       4.811 -10.978  12.840  1.00 94.54           C
ATOM   4530  C   CYS A 298       4.331  -9.767  12.038  1.00 94.54           C
ATOM   4531  O   CYS A 298       4.479  -9.728  10.817  1.00 94.54           O
ATOM   4532  HA  CYS A 298       5.588 -11.518  12.298  1.00 94.54           H
ATOM   4533  CB  CYS A 298       3.677 -11.967  13.116  1.00 94.54           C
ATOM   4534 1HB  CYS A 298       3.055 -11.601  13.933  1.00 94.54           H
ATOM   4535 2HB  CYS A 298       3.035 -12.050  12.239  1.00 94.54           H
ATOM   4536  SG  CYS A 298       4.366 -13.608  13.542  1.00 94.54           S
ATOM   4537  HG  CYS A 298       4.718 -13.292  14.786  1.00 94.54           H
ATOM   4538  HN  CYS A 298       5.002 -10.848  14.910  1.00 94.54           H
ATOM   4539  N   PHE A 299       3.765  -8.809  12.756  1.00 93.62           N
ATOM   4540  CA  PHE A 299       3.255  -7.603  12.125  1.00 93.62           C
ATOM   4541  C   PHE A 299       4.366  -6.864  11.377  1.00 93.62           C
ATOM   4542  O   PHE A 299       4.178  -6.444  10.236  1.00 93.62           O
ATOM   4543  HA  PHE A 299       2.484  -7.909  11.418  1.00 93.62           H
ATOM   4544  CB  PHE A 299       2.724  -6.704  13.243  1.00 93.62           C
ATOM   4545 1HB  PHE A 299       1.953  -7.243  13.795  1.00 93.62           H
ATOM   4546 2HB  PHE A 299       3.532  -6.498  13.945  1.00 93.62           H
ATOM   4547  CG  PHE A 299       2.145  -5.376  12.752  1.00 93.62           C
ATOM   4548  CD1 PHE A 299       2.928  -4.264  12.714  1.00 93.62           C
ATOM   4549  HD1 PHE A 299       3.968  -4.320  13.034  1.00 93.62           H
ATOM   4550  CD2 PHE A 299       0.846  -5.306  12.353  1.00 93.62           C
ATOM   4551  HD2 PHE A 299       0.219  -6.197  12.383  1.00 93.62           H
ATOM   4552  CE1 PHE A 299       2.390  -3.032  12.258  1.00 93.62           C
ATOM   4553  HE1 PHE A 299       3.018  -2.141  12.228  1.00 93.62           H
ATOM   4554  CE2 PHE A 299       0.308  -4.074  11.896  1.00 93.62           C
ATOM   4555  HE2 PHE A 299      -0.732  -4.018  11.576  1.00 93.62           H
ATOM   4556  CZ  PHE A 299       1.092  -2.963  11.858  1.00 93.62           C
ATOM   4557  HZ  PHE A 299       0.679  -2.017  11.508  1.00 93.62           H
ATOM   4558  HN  PHE A 299       3.652  -8.846  13.749  1.00 93.62           H
ATOM   4559  N   GLN A 300       5.499  -6.727  12.049  1.00 93.31           N
ATOM   4560  CA  GLN A 300       6.619  -5.992  11.487  1.00 93.31           C
ATOM   4561  C   GLN A 300       7.107  -6.667  10.204  1.00 93.31           C
ATOM   4562  O   GLN A 300       7.377  -5.996   9.209  1.00 93.31           O
ATOM   4563  HA  GLN A 300       6.228  -5.000  11.258  1.00 93.31           H
ATOM   4564  CB  GLN A 300       7.755  -5.860  12.504  1.00 93.31           C
ATOM   4565 1HB  GLN A 300       7.959  -6.832  12.953  1.00 93.31           H
ATOM   4566 2HB  GLN A 300       8.667  -5.545  11.997  1.00 93.31           H
ATOM   4567  CG  GLN A 300       7.398  -4.851  13.597  1.00 93.31           C
ATOM   4568 1HG  GLN A 300       7.167  -3.887  13.145  1.00 93.31           H
ATOM   4569 2HG  GLN A 300       6.501  -5.180  14.122  1.00 93.31           H
ATOM   4570  CD  GLN A 300       8.549  -4.692  14.593  1.00 93.31           C
ATOM   4571  OE1 GLN A 300       9.604  -5.290  14.462  1.00 93.31           O
ATOM   4572  NE2 GLN A 300       8.288  -3.853  15.591  1.00 93.31           N
ATOM   4573 1HE2 GLN A 300       7.401  -3.394  15.640  1.00 93.31           H
ATOM   4574 2HE2 GLN A 300       8.978  -3.682  16.294  1.00 93.31           H
ATOM   4575  HN  GLN A 300       5.658  -7.108  12.960  1.00 93.31           H
ATOM   4576  N   VAL A 301       7.206  -7.987  10.268  1.00 94.29           N
ATOM   4577  CA  VAL A 301       7.735  -8.753   9.153  1.00 94.29           C
ATOM   4578  C   VAL A 301       6.802  -8.604   7.949  1.00 94.29           C
ATOM   4579  O   VAL A 301       7.244  -8.253   6.856  1.00 94.29           O
ATOM   4580  HA  VAL A 301       8.707  -8.333   8.897  1.00 94.29           H
ATOM   4581  CB  VAL A 301       7.943 -10.210   9.571  1.00 94.29           C
ATOM   4582  HB  VAL A 301       6.999 -10.583   9.967  1.00 94.29           H
ATOM   4583  CG1 VAL A 301       8.323 -11.076   8.368  1.00 94.29           C
ATOM   4584 1HG1 VAL A 301       7.527 -11.036   7.625  1.00 94.29           H
ATOM   4585 2HG1 VAL A 301       9.249 -10.703   7.930  1.00 94.29           H
ATOM   4586 3HG1 VAL A 301       8.466 -12.107   8.694  1.00 94.29           H
ATOM   4587  CG2 VAL A 301       8.993 -10.318  10.678  1.00 94.29           C
ATOM   4588 1HG2 VAL A 301       9.942  -9.918  10.320  1.00 94.29           H
ATOM   4589 2HG2 VAL A 301       8.664  -9.748  11.548  1.00 94.29           H
ATOM   4590 3HG2 VAL A 301       9.121 -11.364  10.957  1.00 94.29           H
ATOM   4591  HN  VAL A 301       6.932  -8.530  11.062  1.00 94.29           H
ATOM   4592  N   THR A 302       5.528  -8.878   8.191  1.00 93.12           N
ATOM   4593  CA  THR A 302       4.550  -8.900   7.116  1.00 93.12           C
ATOM   4594  C   THR A 302       4.372  -7.498   6.529  1.00 93.12           C
ATOM   4595  O   THR A 302       4.146  -7.348   5.329  1.00 93.12           O
ATOM   4596  HA  THR A 302       4.932  -9.535   6.317  1.00 93.12           H
ATOM   4597  CB  THR A 302       3.254  -9.497   7.668  1.00 93.12           C
ATOM   4598  HB  THR A 302       2.484  -9.535   6.897  1.00 93.12           H
ATOM   4599  OG1 THR A 302       2.952  -8.685   8.799  1.00 93.12           O
ATOM   4600  HG1 THR A 302       3.314  -9.108   9.630  1.00 93.12           H
ATOM   4601  CG2 THR A 302       3.457 -10.895   8.256  1.00 93.12           C
ATOM   4602 1HG2 THR A 302       4.178 -10.844   9.072  1.00 93.12           H
ATOM   4603 2HG2 THR A 302       3.832 -11.564   7.481  1.00 93.12           H
ATOM   4604 3HG2 THR A 302       2.507 -11.272   8.633  1.00 93.12           H
ATOM   4605  HN  THR A 302       5.162  -9.083   9.099  1.00 93.12           H
ATOM   4606  N   GLN A 303       4.481  -6.508   7.402  1.00 91.79           N
ATOM   4607  CA  GLN A 303       4.387  -5.121   6.976  1.00 91.79           C
ATOM   4608  C   GLN A 303       5.510  -4.792   5.991  1.00 91.79           C
ATOM   4609  O   GLN A 303       5.284  -4.109   4.993  1.00 91.79           O
ATOM   4610  HA  GLN A 303       3.421  -5.036   6.479  1.00 91.79           H
ATOM   4611  CB  GLN A 303       4.418  -4.176   8.179  1.00 91.79           C
ATOM   4612 1HB  GLN A 303       3.565  -4.378   8.827  1.00 91.79           H
ATOM   4613 2HB  GLN A 303       5.316  -4.359   8.767  1.00 91.79           H
ATOM   4614  CG  GLN A 303       4.387  -2.714   7.727  1.00 91.79           C
ATOM   4615 1HG  GLN A 303       5.366  -2.427   7.343  1.00 91.79           H
ATOM   4616 2HG  GLN A 303       3.677  -2.597   6.908  1.00 91.79           H
ATOM   4617  CD  GLN A 303       3.997  -1.791   8.883  1.00 91.79           C
ATOM   4618  OE1 GLN A 303       4.706  -1.650   9.866  1.00 91.79           O
ATOM   4619  NE2 GLN A 303       2.832  -1.172   8.712  1.00 91.79           N
ATOM   4620 1HE2 GLN A 303       2.298  -1.332   7.881  1.00 91.79           H
ATOM   4621 2HE2 GLN A 303       2.490  -0.547   9.413  1.00 91.79           H
ATOM   4622  HN  GLN A 303       4.630  -6.640   8.382  1.00 91.79           H
ATOM   4623  N   THR A 304       6.696  -5.293   6.305  1.00 91.71           N
ATOM   4624  CA  THR A 304       7.866  -5.011   5.491  1.00 91.71           C
ATOM   4625  C   THR A 304       7.720  -5.649   4.108  1.00 91.71           C
ATOM   4626  O   THR A 304       8.137  -5.070   3.106  1.00 91.71           O
ATOM   4627  HA  THR A 304       7.929  -3.934   5.341  1.00 91.71           H
ATOM   4628  CB  THR A 304       9.101  -5.494   6.255  1.00 91.71           C
ATOM   4629  HB  THR A 304       9.106  -6.581   6.339  1.00 91.71           H
ATOM   4630  OG1 THR A 304       9.045  -4.783   7.489  1.00 91.71           O
ATOM   4631  HG1 THR A 304       8.652  -5.364   8.201  1.00 91.71           H
ATOM   4632  CG2 THR A 304      10.407  -5.024   5.613  1.00 91.71           C
ATOM   4633 1HG2 THR A 304      10.431  -3.935   5.591  1.00 91.71           H
ATOM   4634 2HG2 THR A 304      10.471  -5.409   4.595  1.00 91.71           H
ATOM   4635 3HG2 THR A 304      11.252  -5.394   6.195  1.00 91.71           H
ATOM   4636  HN  THR A 304       6.863  -5.879   7.097  1.00 91.71           H
ATOM   4637  N   ILE A 305       7.127  -6.834   4.098  1.00 92.00           N
ATOM   4638  CA  ILE A 305       6.866  -7.530   2.849  1.00 92.00           C
ATOM   4639  C   ILE A 305       5.901  -6.699   2.000  1.00 92.00           C
ATOM   4640  O   ILE A 305       6.071  -6.593   0.786  1.00 92.00           O
ATOM   4641  HA  ILE A 305       7.813  -7.611   2.316  1.00 92.00           H
ATOM   4642  CB  ILE A 305       6.376  -8.953   3.121  1.00 92.00           C
ATOM   4643  HB  ILE A 305       5.545  -8.900   3.825  1.00 92.00           H
ATOM   4644  CG1 ILE A 305       7.472  -9.794   3.778  1.00 92.00           C
ATOM   4645 1HG1 ILE A 305       8.260 -10.001   3.054  1.00 92.00           H
ATOM   4646 2HG1 ILE A 305       7.927  -9.232   4.593  1.00 92.00           H
ATOM   4647  CG2 ILE A 305       5.843  -9.603   1.842  1.00 92.00           C
ATOM   4648 1HG2 ILE A 305       5.011  -9.016   1.455  1.00 92.00           H
ATOM   4649 2HG2 ILE A 305       6.638  -9.644   1.097  1.00 92.00           H
ATOM   4650 3HG2 ILE A 305       5.502 -10.615   2.064  1.00 92.00           H
ATOM   4651  CD1 ILE A 305       6.906 -11.111   4.313  1.00 92.00           C
ATOM   4652 1HD1 ILE A 305       6.135 -10.901   5.055  1.00 92.00           H
ATOM   4653 2HD1 ILE A 305       6.473 -11.681   3.491  1.00 92.00           H
ATOM   4654 3HD1 ILE A 305       7.706 -11.689   4.775  1.00 92.00           H
ATOM   4655  HN  ILE A 305       6.827  -7.317   4.921  1.00 92.00           H
ATOM   4656  N   ALA A 306       4.911  -6.131   2.671  1.00 89.29           N
ATOM   4657  CA  ALA A 306       3.883  -5.367   1.985  1.00 89.29           C
ATOM   4658  C   ALA A 306       4.521  -4.148   1.316  1.00 89.29           C
ATOM   4659  O   ALA A 306       4.112  -3.748   0.227  1.00 89.29           O
ATOM   4660  HA  ALA A 306       3.450  -6.007   1.217  1.00 89.29           H
ATOM   4661  CB  ALA A 306       2.786  -4.978   2.979  1.00 89.29           C
ATOM   4662 1HB  ALA A 306       2.345  -5.880   3.404  1.00 89.29           H
ATOM   4663 2HB  ALA A 306       3.217  -4.373   3.777  1.00 89.29           H
ATOM   4664 3HB  ALA A 306       2.016  -4.405   2.464  1.00 89.29           H
ATOM   4665  HN  ALA A 306       4.804  -6.187   3.664  1.00 89.29           H
ATOM   4666  N   PHE A 307       5.514  -3.592   1.995  1.00 89.25           N
ATOM   4667  CA  PHE A 307       6.178  -2.396   1.505  1.00 89.25           C
ATOM   4668  C   PHE A 307       6.993  -2.698   0.246  1.00 89.25           C
ATOM   4669  O   PHE A 307       7.096  -1.859  -0.647  1.00 89.25           O
ATOM   4670  HA  PHE A 307       5.401  -1.669   1.267  1.00 89.25           H
ATOM   4671  CB  PHE A 307       7.124  -1.925   2.611  1.00 89.25           C
ATOM   4672 1HB  PHE A 307       7.729  -2.769   2.942  1.00 89.25           H
ATOM   4673 2HB  PHE A 307       7.810  -1.185   2.198  1.00 89.25           H
ATOM   4674  CG  PHE A 307       6.413  -1.319   3.823  1.00 89.25           C
ATOM   4675  CD1 PHE A 307       5.055  -1.329   3.889  1.00 89.25           C
ATOM   4676  HD1 PHE A 307       4.473  -1.769   3.079  1.00 89.25           H
ATOM   4677  CD2 PHE A 307       7.139  -0.771   4.834  1.00 89.25           C
ATOM   4678  HD2 PHE A 307       8.228  -0.763   4.780  1.00 89.25           H
ATOM   4679  CE1 PHE A 307       4.395  -0.768   5.014  1.00 89.25           C
ATOM   4680  HE1 PHE A 307       3.306  -0.776   5.067  1.00 89.25           H
ATOM   4681  CE2 PHE A 307       6.479  -0.209   5.958  1.00 89.25           C
ATOM   4682  HE2 PHE A 307       7.061   0.230   6.769  1.00 89.25           H
ATOM   4683  CZ  PHE A 307       5.121  -0.219   6.025  1.00 89.25           C
ATOM   4684  HZ  PHE A 307       4.614   0.212   6.888  1.00 89.25           H
ATOM   4685  HN  PHE A 307       5.863  -3.944   2.863  1.00 89.25           H
ATOM   4686  N   PHE A 308       7.552  -3.899   0.216  1.00 89.90           N
ATOM   4687  CA  PHE A 308       8.377  -4.312  -0.906  1.00 89.90           C
ATOM   4688  C   PHE A 308       7.557  -4.372  -2.196  1.00 89.90           C
ATOM   4689  O   PHE A 308       8.116  -4.379  -3.292  1.00 89.90           O
ATOM   4690  HA  PHE A 308       9.169  -3.572  -1.016  1.00 89.90           H
ATOM   4691  CB  PHE A 308       8.901  -5.713  -0.584  1.00 89.90           C
ATOM   4692 1HB  PHE A 308       9.167  -5.757   0.472  1.00 89.90           H
ATOM   4693 2HB  PHE A 308       8.099  -6.435  -0.740  1.00 89.90           H
ATOM   4694  CG  PHE A 308      10.113  -6.131  -1.418  1.00 89.90           C
ATOM   4695  CD1 PHE A 308       9.947  -6.929  -2.507  1.00 89.90           C
ATOM   4696  HD1 PHE A 308       8.950  -7.270  -2.786  1.00 89.90           H
ATOM   4697  CD2 PHE A 308      11.357  -5.705  -1.071  1.00 89.90           C
ATOM   4698  HD2 PHE A 308      11.491  -5.066  -0.198  1.00 89.90           H
ATOM   4699  CE1 PHE A 308      11.072  -7.317  -3.282  1.00 89.90           C
ATOM   4700  HE1 PHE A 308      10.939  -7.956  -4.154  1.00 89.90           H
ATOM   4701  CE2 PHE A 308      12.483  -6.093  -1.845  1.00 89.90           C
ATOM   4702  HE2 PHE A 308      13.480  -5.752  -1.567  1.00 89.90           H
ATOM   4703  CZ  PHE A 308      12.316  -6.891  -2.934  1.00 89.90           C
ATOM   4704  HZ  PHE A 308      13.180  -7.188  -3.529  1.00 89.90           H
ATOM   4705  HN  PHE A 308       7.450  -4.581   0.940  1.00 89.90           H
ATOM   4706  N   HIS A 309       6.243  -4.413  -2.024  1.00 86.31           N
ATOM   4707  CA  HIS A 309       5.340  -4.457  -3.161  1.00 86.31           C
ATOM   4708  C   HIS A 309       5.486  -3.175  -3.982  1.00 86.31           C
ATOM   4709  O   HIS A 309       5.369  -3.200  -5.206  1.00 86.31           O
ATOM   4710  HA  HIS A 309       5.647  -5.306  -3.772  1.00 86.31           H
ATOM   4711  CB  HIS A 309       3.902  -4.708  -2.703  1.00 86.31           C
ATOM   4712 1HB  HIS A 309       3.890  -5.566  -2.031  1.00 86.31           H
ATOM   4713 2HB  HIS A 309       3.559  -3.848  -2.128  1.00 86.31           H
ATOM   4714  CG  HIS A 309       2.932  -4.959  -3.833  1.00 86.31           C
ATOM   4715  ND1 HIS A 309       2.161  -3.956  -4.395  1.00 86.31           N
ATOM   4716  HD1 HIS A 309       2.163  -2.994  -4.123  1.00 86.31           H
ATOM   4717  CD2 HIS A 309       2.618  -6.106  -4.501  1.00 86.31           C
ATOM   4718  HD2 HIS A 309       3.045  -7.091  -4.310  1.00 86.31           H
ATOM   4719  CE1 HIS A 309       1.419  -4.488  -5.355  1.00 86.31           C
ATOM   4720  HE1 HIS A 309       0.707  -3.954  -5.985  1.00 86.31           H
ATOM   4721  NE2 HIS A 309       1.704  -5.821  -5.419  1.00 86.31           N
ATOM   4722  HN  HIS A 309       5.797  -4.417  -1.129  1.00 86.31           H
ATOM   4723  N   SER A 310       5.738  -2.083  -3.275  1.00 84.95           N
ATOM   4724  CA  SER A 310       5.777  -0.775  -3.906  1.00 84.95           C
ATOM   4725  C   SER A 310       6.994  -0.674  -4.828  1.00 84.95           C
ATOM   4726  O   SER A 310       7.006   0.130  -5.759  1.00 84.95           O
ATOM   4727  HA  SER A 310       4.854  -0.705  -4.482  1.00 84.95           H
ATOM   4728  CB  SER A 310       5.809   0.341  -2.859  1.00 84.95           C
ATOM   4729 1HB  SER A 310       6.623   0.156  -2.158  1.00 84.95           H
ATOM   4730 2HB  SER A 310       6.020   1.292  -3.349  1.00 84.95           H
ATOM   4731  OG  SER A 310       4.581   0.439  -2.144  1.00 84.95           O
ATOM   4732  HG  SER A 310       3.897   0.909  -2.702  1.00 84.95           H
ATOM   4733  HN  SER A 310       5.914  -2.082  -2.290  1.00 84.95           H
ATOM   4734  N   CYS A 311       7.987  -1.501  -4.536  1.00 87.43           N
ATOM   4735  CA  CYS A 311       9.191  -1.540  -5.349  1.00 87.43           C
ATOM   4736  C   CYS A 311       8.988  -2.574  -6.458  1.00 87.43           C
ATOM   4737  O   CYS A 311       9.697  -2.558  -7.463  1.00 87.43           O
ATOM   4738  HA  CYS A 311       9.318  -0.542  -5.768  1.00 87.43           H
ATOM   4739  CB  CYS A 311      10.432  -1.843  -4.507  1.00 87.43           C
ATOM   4740 1HB  CYS A 311      11.326  -1.784  -5.128  1.00 87.43           H
ATOM   4741 2HB  CYS A 311      10.540  -1.095  -3.721  1.00 87.43           H
ATOM   4742  SG  CYS A 311      10.295  -3.511  -3.766  1.00 87.43           S
ATOM   4743  HG  CYS A 311      11.440  -3.458  -3.093  1.00 87.43           H
ATOM   4744  HN  CYS A 311       7.978  -2.134  -3.763  1.00 87.43           H
ATOM   4745  N   LEU A 312       8.017  -3.448  -6.239  1.00 87.15           N
ATOM   4746  CA  LEU A 312       7.730  -4.504  -7.194  1.00 87.15           C
ATOM   4747  C   LEU A 312       6.802  -3.964  -8.283  1.00 87.15           C
ATOM   4748  O   LEU A 312       6.817  -4.448  -9.414  1.00 87.15           O
ATOM   4749  HA  LEU A 312       8.675  -4.791  -7.657  1.00 87.15           H
ATOM   4750  CB  LEU A 312       7.184  -5.741  -6.478  1.00 87.15           C
ATOM   4751 1HB  LEU A 312       6.387  -5.424  -5.805  1.00 87.15           H
ATOM   4752 2HB  LEU A 312       6.732  -6.397  -7.221  1.00 87.15           H
ATOM   4753  CG  LEU A 312       8.200  -6.553  -5.672  1.00 87.15           C
ATOM   4754  HG  LEU A 312       8.588  -5.919  -4.874  1.00 87.15           H
ATOM   4755  CD1 LEU A 312       7.534  -7.760  -5.008  1.00 87.15           C
ATOM   4756 1HD1 LEU A 312       6.748  -7.416  -4.335  1.00 87.15           H
ATOM   4757 2HD1 LEU A 312       7.101  -8.403  -5.773  1.00 87.15           H
ATOM   4758 3HD1 LEU A 312       8.279  -8.319  -4.441  1.00 87.15           H
ATOM   4759  CD2 LEU A 312       9.389  -6.962  -6.543  1.00 87.15           C
ATOM   4760 1HD2 LEU A 312       9.038  -7.570  -7.376  1.00 87.15           H
ATOM   4761 2HD2 LEU A 312       9.882  -6.069  -6.927  1.00 87.15           H
ATOM   4762 3HD2 LEU A 312      10.096  -7.538  -5.945  1.00 87.15           H
ATOM   4763  HN  LEU A 312       7.432  -3.442  -5.427  1.00 87.15           H
ATOM   4764  N   ASN A 313       6.014  -2.968  -7.904  1.00 79.37           N
ATOM   4765  CA  ASN A 313       4.999  -2.434  -8.796  1.00 79.37           C
ATOM   4766  C   ASN A 313       5.639  -2.095 -10.144  1.00 79.37           C
ATOM   4767  O   ASN A 313       5.121  -2.472 -11.194  1.00 79.37           O
ATOM   4768  HA  ASN A 313       4.248  -3.220  -8.877  1.00 79.37           H
ATOM   4769  CB  ASN A 313       4.385  -1.153  -8.229  1.00 79.37           C
ATOM   4770 1HB  ASN A 313       5.155  -0.568  -7.725  1.00 79.37           H
ATOM   4771 2HB  ASN A 313       4.000  -0.539  -9.043  1.00 79.37           H
ATOM   4772  CG  ASN A 313       3.257  -1.474  -7.247  1.00 79.37           C
ATOM   4773  OD1 ASN A 313       2.731  -2.574  -7.203  1.00 79.37           O
ATOM   4774  ND2 ASN A 313       2.915  -0.455  -6.463  1.00 79.37           N
ATOM   4775 1HD2 ASN A 313       3.387   0.422  -6.550  1.00 79.37           H
ATOM   4776 2HD2 ASN A 313       2.187  -0.567  -5.788  1.00 79.37           H
ATOM   4777  HN  ASN A 313       6.062  -2.528  -7.007  1.00 79.37           H
ATOM   4778  N   PRO A 314       6.773  -1.380 -10.141  1.00 79.80           N
ATOM   4779  CA  PRO A 314       7.478  -1.078 -11.388  1.00 79.80           C
ATOM   4780  C   PRO A 314       7.762  -2.327 -12.207  1.00 79.80           C
ATOM   4781  O   PRO A 314       7.462  -2.374 -13.399  1.00 79.80           O
ATOM   4782  HA  PRO A 314       6.856  -0.453 -12.029  1.00 79.80           H
ATOM   4783  CB  PRO A 314       8.768  -0.401 -10.921  1.00 79.80           C
ATOM   4784 1HB  PRO A 314       9.576  -1.121 -10.792  1.00 79.80           H
ATOM   4785 2HB  PRO A 314       9.115   0.341 -11.640  1.00 79.80           H
ATOM   4786  CG  PRO A 314       8.370   0.241  -9.597  1.00 79.80           C
ATOM   4787 1HG  PRO A 314       9.238   0.456  -8.974  1.00 79.80           H
ATOM   4788 2HG  PRO A 314       7.856   1.191  -9.746  1.00 79.80           H
ATOM   4789  CD  PRO A 314       7.463  -0.806  -8.971  1.00 79.80           C
ATOM   4790 1HD  PRO A 314       8.031  -1.563  -8.431  1.00 79.80           H
ATOM   4791 2HD  PRO A 314       6.767  -0.365  -8.258  1.00 79.80           H
ATOM   4792  N   VAL A 315       8.339  -3.316 -11.539  1.00 78.19           N
ATOM   4793  CA  VAL A 315       8.773  -4.525 -12.219  1.00 78.19           C
ATOM   4794  C   VAL A 315       7.565  -5.197 -12.875  1.00 78.19           C
ATOM   4795  O   VAL A 315       7.632  -5.610 -14.031  1.00 78.19           O
ATOM   4796  HA  VAL A 315       9.476  -4.230 -12.998  1.00 78.19           H
ATOM   4797  CB  VAL A 315       9.507  -5.441 -11.238  1.00 78.19           C
ATOM   4798  HB  VAL A 315       8.787  -5.782 -10.494  1.00 78.19           H
ATOM   4799  CG1 VAL A 315      10.064  -6.674 -11.952  1.00 78.19           C
ATOM   4800 1HG1 VAL A 315       9.245  -7.232 -12.405  1.00 78.19           H
ATOM   4801 2HG1 VAL A 315      10.763  -6.360 -12.728  1.00 78.19           H
ATOM   4802 3HG1 VAL A 315      10.582  -7.308 -11.232  1.00 78.19           H
ATOM   4803  CG2 VAL A 315      10.617  -4.683 -10.506  1.00 78.19           C
ATOM   4804 1HG2 VAL A 315      11.335  -4.300 -11.232  1.00 78.19           H
ATOM   4805 2HG2 VAL A 315      10.184  -3.852  -9.950  1.00 78.19           H
ATOM   4806 3HG2 VAL A 315      11.123  -5.358  -9.816  1.00 78.19           H
ATOM   4807  HN  VAL A 315       8.511  -3.299 -10.554  1.00 78.19           H
ATOM   4808  N   LEU A 316       6.488  -5.286 -12.107  1.00 75.47           N
ATOM   4809  CA  LEU A 316       5.368  -6.131 -12.484  1.00 75.47           C
ATOM   4810  C   LEU A 316       4.689  -5.548 -13.725  1.00 75.47           C
ATOM   4811  O   LEU A 316       4.490  -6.249 -14.716  1.00 75.47           O
ATOM   4812  HA  LEU A 316       5.771  -7.112 -12.740  1.00 75.47           H
ATOM   4813  CB  LEU A 316       4.421  -6.326 -11.299  1.00 75.47           C
ATOM   4814 1HB  LEU A 316       4.117  -5.343 -10.937  1.00 75.47           H
ATOM   4815 2HB  LEU A 316       3.521  -6.826 -11.657  1.00 75.47           H
ATOM   4816  CG  LEU A 316       4.978  -7.123 -10.118  1.00 75.47           C
ATOM   4817  HG  LEU A 316       5.897  -6.641  -9.784  1.00 75.47           H
ATOM   4818  CD1 LEU A 316       4.005  -7.109  -8.938  1.00 75.47           C
ATOM   4819 1HD1 LEU A 316       3.837  -6.081  -8.618  1.00 75.47           H
ATOM   4820 2HD1 LEU A 316       3.057  -7.553  -9.244  1.00 75.47           H
ATOM   4821 3HD1 LEU A 316       4.426  -7.683  -8.113  1.00 75.47           H
ATOM   4822  CD2 LEU A 316       5.344  -8.547 -10.542  1.00 75.47           C
ATOM   4823 1HD2 LEU A 316       4.455  -9.054 -10.918  1.00 75.47           H
ATOM   4824 2HD2 LEU A 316       6.100  -8.510 -11.327  1.00 75.47           H
ATOM   4825 3HD2 LEU A 316       5.738  -9.092  -9.684  1.00 75.47           H
ATOM   4826  HN  LEU A 316       6.375  -4.794 -11.244  1.00 75.47           H
ATOM   4827  N   TYR A 317       4.353  -4.270 -13.630  1.00 67.05           N
ATOM   4828  CA  TYR A 317       3.442  -3.663 -14.586  1.00 67.05           C
ATOM   4829  C   TYR A 317       4.207  -3.072 -15.773  1.00 67.05           C
ATOM   4830  O   TYR A 317       3.623  -2.811 -16.823  1.00 67.05           O
ATOM   4831  HA  TYR A 317       2.768  -4.439 -14.948  1.00 67.05           H
ATOM   4832  CB  TYR A 317       2.736  -2.532 -13.836  1.00 67.05           C
ATOM   4833 1HB  TYR A 317       3.487  -1.896 -13.367  1.00 67.05           H
ATOM   4834 2HB  TYR A 317       2.199  -1.913 -14.555  1.00 67.05           H
ATOM   4835  CG  TYR A 317       1.755  -3.013 -12.765  1.00 67.05           C
ATOM   4836  CD1 TYR A 317       0.537  -3.546 -13.135  1.00 67.05           C
ATOM   4837  HD1 TYR A 317       0.274  -3.624 -14.190  1.00 67.05           H
ATOM   4838  CD2 TYR A 317       2.088  -2.914 -11.430  1.00 67.05           C
ATOM   4839  HD2 TYR A 317       3.050  -2.493 -11.137  1.00 67.05           H
ATOM   4840  CE1 TYR A 317      -0.386  -3.999 -12.127  1.00 67.05           C
ATOM   4841  HE1 TYR A 317      -1.352  -4.422 -12.405  1.00 67.05           H
ATOM   4842  CE2 TYR A 317       1.165  -3.367 -10.422  1.00 67.05           C
ATOM   4843  HE2 TYR A 317       1.415  -3.295  -9.363  1.00 67.05           H
ATOM   4844  CZ  TYR A 317      -0.027  -3.887 -10.820  1.00 67.05           C
ATOM   4845  OH  TYR A 317      -0.899  -4.315  -9.868  1.00 67.05           O
ATOM   4846  HH  TYR A 317      -0.420  -4.447  -9.001  1.00 67.05           H
ATOM   4847  HN  TYR A 317       4.691  -3.654 -12.919  1.00 67.05           H
ATOM   4848  N   VAL A 318       5.501  -2.879 -15.565  1.00 66.79           N
ATOM   4849  CA  VAL A 318       6.269  -1.983 -16.412  1.00 66.79           C
ATOM   4850  C   VAL A 318       7.257  -2.799 -17.248  1.00 66.79           C
ATOM   4851  O   VAL A 318       7.184  -2.801 -18.476  1.00 66.79           O
ATOM   4852  HA  VAL A 318       5.570  -1.485 -17.084  1.00 66.79           H
ATOM   4853  CB  VAL A 318       6.951  -0.912 -15.558  1.00 66.79           C
ATOM   4854  HB  VAL A 318       7.775  -1.384 -15.024  1.00 66.79           H
ATOM   4855  CG1 VAL A 318       7.534   0.198 -16.434  1.00 66.79           C
ATOM   4856 1HG1 VAL A 318       8.271  -0.226 -17.116  1.00 66.79           H
ATOM   4857 2HG1 VAL A 318       6.735   0.666 -17.008  1.00 66.79           H
ATOM   4858 3HG1 VAL A 318       8.013   0.946 -15.802  1.00 66.79           H
ATOM   4859  CG2 VAL A 318       5.983  -0.341 -14.520  1.00 66.79           C
ATOM   4860 1HG2 VAL A 318       5.130   0.109 -15.028  1.00 66.79           H
ATOM   4861 2HG2 VAL A 318       5.637  -1.141 -13.866  1.00 66.79           H
ATOM   4862 3HG2 VAL A 318       6.494   0.418 -13.927  1.00 66.79           H
ATOM   4863  HN  VAL A 318       6.022  -3.322 -14.836  1.00 66.79           H
ATOM   4864  N   PHE A 319       8.158  -3.474 -16.549  1.00 66.31           N
ATOM   4865  CA  PHE A 319       9.214  -4.220 -17.212  1.00 66.31           C
ATOM   4866  C   PHE A 319       8.666  -5.498 -17.849  1.00 66.31           C
ATOM   4867  O   PHE A 319       9.293  -6.072 -18.738  1.00 66.31           O
ATOM   4868  HA  PHE A 319       9.626  -3.576 -17.990  1.00 66.31           H
ATOM   4869  CB  PHE A 319      10.237  -4.597 -16.139  1.00 66.31           C
ATOM   4870 1HB  PHE A 319       9.710  -5.008 -15.278  1.00 66.31           H
ATOM   4871 2HB  PHE A 319      10.881  -5.387 -16.526  1.00 66.31           H
ATOM   4872  CG  PHE A 319      11.111  -3.430 -15.674  1.00 66.31           C
ATOM   4873  CD1 PHE A 319      12.176  -3.038 -16.423  1.00 66.31           C
ATOM   4874  HD1 PHE A 319      12.408  -3.555 -17.354  1.00 66.31           H
ATOM   4875  CD2 PHE A 319      10.822  -2.784 -14.513  1.00 66.31           C
ATOM   4876  HD2 PHE A 319       9.968  -3.099 -13.912  1.00 66.31           H
ATOM   4877  CE1 PHE A 319      12.987  -1.955 -15.992  1.00 66.31           C
ATOM   4878  HE1 PHE A 319      13.841  -1.640 -16.592  1.00 66.31           H
ATOM   4879  CE2 PHE A 319      11.633  -1.701 -14.081  1.00 66.31           C
ATOM   4880  HE2 PHE A 319      11.401  -1.184 -13.150  1.00 66.31           H
ATOM   4881  CZ  PHE A 319      12.698  -1.309 -14.830  1.00 66.31           C
ATOM   4882  HZ  PHE A 319      13.320  -0.478 -14.499  1.00 66.31           H
ATOM   4883  HN  PHE A 319       8.175  -3.515 -15.550  1.00 66.31           H
ATOM   4884  N   VAL A 320       7.501  -5.908 -17.368  1.00 67.55           N
ATOM   4885  CA  VAL A 320       6.813  -7.050 -17.946  1.00 67.55           C
ATOM   4886  C   VAL A 320       6.144  -6.628 -19.255  1.00 67.55           C
ATOM   4887  O   VAL A 320       5.878  -7.464 -20.118  1.00 67.55           O
ATOM   4888  HA  VAL A 320       7.564  -7.810 -18.165  1.00 67.55           H
ATOM   4889  CB  VAL A 320       5.828  -7.636 -16.932  1.00 67.55           C
ATOM   4890  HB  VAL A 320       5.112  -6.856 -16.672  1.00 67.55           H
ATOM   4891  CG1 VAL A 320       5.050  -8.806 -17.536  1.00 67.55           C
ATOM   4892 1HG1 VAL A 320       4.492  -8.460 -18.406  1.00 67.55           H
ATOM   4893 2HG1 VAL A 320       5.746  -9.588 -17.839  1.00 67.55           H
ATOM   4894 3HG1 VAL A 320       4.357  -9.203 -16.795  1.00 67.55           H
ATOM   4895  CG2 VAL A 320       6.548  -8.060 -15.650  1.00 67.55           C
ATOM   4896 1HG2 VAL A 320       7.297  -8.816 -15.887  1.00 67.55           H
ATOM   4897 2HG2 VAL A 320       7.036  -7.193 -15.204  1.00 67.55           H
ATOM   4898 3HG2 VAL A 320       5.825  -8.472 -14.947  1.00 67.55           H
ATOM   4899  HN  VAL A 320       7.029  -5.474 -16.601  1.00 67.55           H
ATOM   4900  N   GLY A 321       5.889  -5.332 -19.362  1.00 66.02           N
ATOM   4901  CA  GLY A 321       5.230  -4.794 -20.539  1.00 66.02           C
ATOM   4902  C   GLY A 321       6.200  -4.710 -21.720  1.00 66.02           C
ATOM   4903  O   GLY A 321       7.228  -4.041 -21.637  1.00 66.02           O
ATOM   4904 1HA  GLY A 321       4.381  -5.423 -20.805  1.00 66.02           H
ATOM   4905 2HA  GLY A 321       4.835  -3.802 -20.318  1.00 66.02           H
ATOM   4906  HN  GLY A 321       6.125  -4.657 -18.663  1.00 66.02           H
ATOM   4907  N   GLU A 322       5.838  -5.400 -22.792  1.00 66.84           N
ATOM   4908  CA  GLU A 322       6.615  -5.341 -24.018  1.00 66.84           C
ATOM   4909  C   GLU A 322       6.751  -3.892 -24.491  1.00 66.84           C
ATOM   4910  O   GLU A 322       7.842  -3.453 -24.852  1.00 66.84           O
ATOM   4911  HA  GLU A 322       7.596  -5.739 -23.758  1.00 66.84           H
ATOM   4912  CB  GLU A 322       5.990  -6.217 -25.106  1.00 66.84           C
ATOM   4913 1HB  GLU A 322       4.909  -6.084 -25.108  1.00 66.84           H
ATOM   4914 2HB  GLU A 322       6.453  -5.994 -26.067  1.00 66.84           H
ATOM   4915  CG  GLU A 322       6.253  -7.699 -24.834  1.00 66.84           C
ATOM   4916 1HG  GLU A 322       7.313  -7.854 -24.636  1.00 66.84           H
ATOM   4917 2HG  GLU A 322       5.712  -8.010 -23.940  1.00 66.84           H
ATOM   4918  CD  GLU A 322       5.819  -8.559 -26.023  1.00 66.84           C
ATOM   4919  OE1 GLU A 322       6.298  -9.712 -26.094  1.00 66.84           O
ATOM   4920  OE2 GLU A 322       5.020  -8.045 -26.835  1.00 66.84           O
ATOM   4921  HN  GLU A 322       5.031  -5.990 -22.831  1.00 66.84           H
ATOM   4922  N   ARG A 323       5.628  -3.190 -24.473  1.00 66.18           N
ATOM   4923  CA  ARG A 323       5.587  -1.831 -24.986  1.00 66.18           C
ATOM   4924  C   ARG A 323       6.609  -0.957 -24.256  1.00 66.18           C
ATOM   4925  O   ARG A 323       7.337  -0.190 -24.885  1.00 66.18           O
ATOM   4926  HA  ARG A 323       5.835  -1.925 -26.043  1.00 66.18           H
ATOM   4927  CB  ARG A 323       4.193  -1.221 -24.820  1.00 66.18           C
ATOM   4928 1HB  ARG A 323       3.843  -1.378 -23.800  1.00 66.18           H
ATOM   4929 2HB  ARG A 323       4.243  -0.144 -24.978  1.00 66.18           H
ATOM   4930  CG  ARG A 323       3.202  -1.842 -25.806  1.00 66.18           C
ATOM   4931 1HG  ARG A 323       3.625  -1.827 -26.811  1.00 66.18           H
ATOM   4932 2HG  ARG A 323       3.033  -2.888 -25.548  1.00 66.18           H
ATOM   4933  CD  ARG A 323       1.872  -1.087 -25.796  1.00 66.18           C
ATOM   4934 1HD  ARG A 323       1.397  -1.184 -24.819  1.00 66.18           H
ATOM   4935 2HD  ARG A 323       2.046  -0.024 -25.961  1.00 66.18           H
ATOM   4936  NE  ARG A 323       0.978  -1.622 -26.847  1.00 66.18           N
ATOM   4937  HE  ARG A 323       1.330  -2.348 -27.437  1.00 66.18           H
ATOM   4938  CZ  ARG A 323      -0.274  -1.192 -27.058  1.00 66.18           C
ATOM   4939  NH1 ARG A 323      -0.797  -0.221 -26.298  1.00 66.18           N
ATOM   4940 1HH1 ARG A 323      -0.253   0.190 -25.567  1.00 66.18           H
ATOM   4941 2HH1 ARG A 323      -1.732   0.094 -26.462  1.00 66.18           H
ATOM   4942  NH2 ARG A 323      -0.995  -1.750 -28.041  1.00 66.18           N
ATOM   4943 1HH2 ARG A 323      -1.930  -1.441 -28.212  1.00 66.18           H
ATOM   4944 2HH2 ARG A 323      -0.597  -2.474 -28.604  1.00 66.18           H
ATOM   4945  HN  ARG A 323       4.759  -3.533 -24.116  1.00 66.18           H
ATOM   4946  N   PHE A 324       6.630  -1.101 -22.939  1.00 70.24           N
ATOM   4947  CA  PHE A 324       7.474  -0.259 -22.108  1.00 70.24           C
ATOM   4948  C   PHE A 324       8.955  -0.540 -22.369  1.00 70.24           C
ATOM   4949  O   PHE A 324       9.766   0.384 -22.415  1.00 70.24           O
ATOM   4950  HA  PHE A 324       7.251   0.776 -22.365  1.00 70.24           H
ATOM   4951  CB  PHE A 324       7.151  -0.602 -20.652  1.00 70.24           C
ATOM   4952 1HB  PHE A 324       6.070  -0.574 -20.514  1.00 70.24           H
ATOM   4953 2HB  PHE A 324       7.472  -1.624 -20.450  1.00 70.24           H
ATOM   4954  CG  PHE A 324       7.805   0.333 -19.633  1.00 70.24           C
ATOM   4955  CD1 PHE A 324       9.050   0.058 -19.158  1.00 70.24           C
ATOM   4956  HD1 PHE A 324       9.581  -0.829 -19.504  1.00 70.24           H
ATOM   4957  CD2 PHE A 324       7.143   1.440 -19.202  1.00 70.24           C
ATOM   4958  HD2 PHE A 324       6.145   1.661 -19.582  1.00 70.24           H
ATOM   4959  CE1 PHE A 324       9.657   0.925 -18.213  1.00 70.24           C
ATOM   4960  HE1 PHE A 324      10.654   0.704 -17.832  1.00 70.24           H
ATOM   4961  CE2 PHE A 324       7.750   2.308 -18.256  1.00 70.24           C
ATOM   4962  HE2 PHE A 324       7.219   3.194 -17.911  1.00 70.24           H
ATOM   4963  CZ  PHE A 324       8.995   2.032 -17.782  1.00 70.24           C
ATOM   4964  HZ  PHE A 324       9.461   2.698 -17.056  1.00 70.24           H
ATOM   4965  HN  PHE A 324       6.086  -1.777 -22.442  1.00 70.24           H
ATOM   4966  N   ARG A 325       9.263  -1.818 -22.533  1.00 71.21           N
ATOM   4967  CA  ARG A 325      10.618  -2.225 -22.865  1.00 71.21           C
ATOM   4968  C   ARG A 325      11.089  -1.513 -24.135  1.00 71.21           C
ATOM   4969  O   ARG A 325      12.233  -1.066 -24.212  1.00 71.21           O
ATOM   4970  HA  ARG A 325      11.217  -1.929 -22.004  1.00 71.21           H
ATOM   4971  CB  ARG A 325      10.702  -3.738 -23.075  1.00 71.21           C
ATOM   4972 1HB  ARG A 325       9.920  -4.057 -23.763  1.00 71.21           H
ATOM   4973 2HB  ARG A 325      11.656  -3.992 -23.538  1.00 71.21           H
ATOM   4974  CG  ARG A 325      10.558  -4.485 -21.748  1.00 71.21           C
ATOM   4975 1HG  ARG A 325      11.249  -4.068 -21.015  1.00 71.21           H
ATOM   4976 2HG  ARG A 325       9.552  -4.343 -21.354  1.00 71.21           H
ATOM   4977  CD  ARG A 325      10.835  -5.979 -21.926  1.00 71.21           C
ATOM   4978 1HD  ARG A 325      10.159  -6.396 -22.673  1.00 71.21           H
ATOM   4979 2HD  ARG A 325      11.850  -6.127 -22.297  1.00 71.21           H
ATOM   4980  NE  ARG A 325      10.660  -6.684 -20.637  1.00 71.21           N
ATOM   4981  HE  ARG A 325      10.297  -6.164 -19.864  1.00 71.21           H
ATOM   4982  CZ  ARG A 325      10.958  -7.976 -20.441  1.00 71.21           C
ATOM   4983  NH1 ARG A 325      11.447  -8.720 -21.441  1.00 71.21           N
ATOM   4984 1HH1 ARG A 325      11.593  -8.313 -22.343  1.00 71.21           H
ATOM   4985 2HH1 ARG A 325      11.666  -9.684 -21.286  1.00 71.21           H
ATOM   4986  NH2 ARG A 325      10.758  -8.511 -19.228  1.00 71.21           N
ATOM   4987 1HH2 ARG A 325      10.975  -9.474 -19.065  1.00 71.21           H
ATOM   4988 2HH2 ARG A 325      10.393  -7.948 -18.487  1.00 71.21           H
ATOM   4989  HN  ARG A 325       8.607  -2.567 -22.443  1.00 71.21           H
ATOM   4990  N   ARG A 326      10.185  -1.430 -25.099  1.00 73.61           N
ATOM   4991  CA  ARG A 326      10.460  -0.696 -26.323  1.00 73.61           C
ATOM   4992  C   ARG A 326      10.656   0.790 -26.018  1.00 73.61           C
ATOM   4993  O   ARG A 326      11.582   1.416 -26.532  1.00 73.61           O
ATOM   4994  HA  ARG A 326      11.376  -1.140 -26.713  1.00 73.61           H
ATOM   4995  CB  ARG A 326       9.320  -0.858 -27.330  1.00 73.61           C
ATOM   4996 1HB  ARG A 326       8.376  -0.577 -26.864  1.00 73.61           H
ATOM   4997 2HB  ARG A 326       9.475  -0.181 -28.171  1.00 73.61           H
ATOM   4998  CG  ARG A 326       9.237  -2.299 -27.837  1.00 73.61           C
ATOM   4999 1HG  ARG A 326      10.186  -2.584 -28.290  1.00 73.61           H
ATOM   5000 2HG  ARG A 326       9.067  -2.974 -26.999  1.00 73.61           H
ATOM   5001  CD  ARG A 326       8.110  -2.455 -28.861  1.00 73.61           C
ATOM   5002 1HD  ARG A 326       7.187  -2.033 -28.465  1.00 73.61           H
ATOM   5003 2HD  ARG A 326       8.351  -1.900 -29.767  1.00 73.61           H
ATOM   5004  NE  ARG A 326       7.914  -3.886 -29.183  1.00 73.61           N
ATOM   5005  HE  ARG A 326       7.956  -4.546 -28.432  1.00 73.61           H
ATOM   5006  CZ  ARG A 326       7.683  -4.354 -30.417  1.00 73.61           C
ATOM   5007  NH1 ARG A 326       7.617  -3.515 -31.461  1.00 73.61           N
ATOM   5008 1HH1 ARG A 326       7.739  -2.533 -31.321  1.00 73.61           H
ATOM   5009 2HH1 ARG A 326       7.444  -3.872 -32.379  1.00 73.61           H
ATOM   5010  NH2 ARG A 326       7.521  -5.672 -30.593  1.00 73.61           N
ATOM   5011 1HH2 ARG A 326       7.348  -6.037 -31.508  1.00 73.61           H
ATOM   5012 2HH2 ARG A 326       7.572  -6.291 -29.809  1.00 73.61           H
ATOM   5013  HN  ARG A 326       9.279  -1.852 -25.054  1.00 73.61           H
ATOM   5014  N   ASP A 327       9.769   1.312 -25.183  1.00 73.84           N
ATOM   5015  CA  ASP A 327       9.745   2.739 -24.913  1.00 73.84           C
ATOM   5016  C   ASP A 327      10.945   3.110 -24.041  1.00 73.84           C
ATOM   5017  O   ASP A 327      11.496   4.203 -24.168  1.00 73.84           O
ATOM   5018  HA  ASP A 327       9.778   3.216 -25.893  1.00 73.84           H
ATOM   5019  CB  ASP A 327       8.473   3.136 -24.161  1.00 73.84           C
ATOM   5020 1HB  ASP A 327       8.395   2.557 -23.241  1.00 73.84           H
ATOM   5021 2HB  ASP A 327       8.529   4.186 -23.873  1.00 73.84           H
ATOM   5022  CG  ASP A 327       7.231   2.904 -25.023  1.00 73.84           C
ATOM   5023  OD1 ASP A 327       7.344   3.117 -26.250  1.00 73.84           O
ATOM   5024  OD2 ASP A 327       6.196   2.519 -24.436  1.00 73.84           O
ATOM   5025  HN  ASP A 327       9.078   0.778 -24.696  1.00 73.84           H
ATOM   5026  N   LEU A 328      11.317   2.179 -23.174  1.00 73.12           N
ATOM   5027  CA  LEU A 328      12.502   2.352 -22.352  1.00 73.12           C
ATOM   5028  C   LEU A 328      13.728   2.496 -23.257  1.00 73.12           C
ATOM   5029  O   LEU A 328      14.534   3.407 -23.075  1.00 73.12           O
ATOM   5030  HA  LEU A 328      12.378   3.277 -21.790  1.00 73.12           H
ATOM   5031  CB  LEU A 328      12.619   1.215 -21.335  1.00 73.12           C
ATOM   5032 1HB  LEU A 328      11.749   1.250 -20.679  1.00 73.12           H
ATOM   5033 2HB  LEU A 328      12.576   0.267 -21.872  1.00 73.12           H
ATOM   5034  CG  LEU A 328      13.878   1.220 -20.465  1.00 73.12           C
ATOM   5035  HG  LEU A 328      14.746   1.263 -21.122  1.00 73.12           H
ATOM   5036  CD1 LEU A 328      13.923   2.462 -19.573  1.00 73.12           C
ATOM   5037 1HD1 LEU A 328      13.925   3.357 -20.196  1.00 73.12           H
ATOM   5038 2HD1 LEU A 328      13.049   2.475 -18.923  1.00 73.12           H
ATOM   5039 3HD1 LEU A 328      14.828   2.440 -18.966  1.00 73.12           H
ATOM   5040  CD2 LEU A 328      13.989  -0.073 -19.654  1.00 73.12           C
ATOM   5041 1HD2 LEU A 328      13.117  -0.171 -19.007  1.00 73.12           H
ATOM   5042 2HD2 LEU A 328      14.036  -0.925 -20.332  1.00 73.12           H
ATOM   5043 3HD2 LEU A 328      14.892  -0.043 -19.045  1.00 73.12           H
ATOM   5044  HN  LEU A 328      10.824   1.321 -23.030  1.00 73.12           H
ATOM   5045  N   VAL A 329      13.830   1.583 -24.212  1.00 73.83           N
ATOM   5046  CA  VAL A 329      14.963   1.574 -25.121  1.00 73.83           C
ATOM   5047  C   VAL A 329      14.935   2.843 -25.975  1.00 73.83           C
ATOM   5048  O   VAL A 329      15.982   3.408 -26.289  1.00 73.83           O
ATOM   5049  HA  VAL A 329      15.870   1.578 -24.517  1.00 73.83           H
ATOM   5050  CB  VAL A 329      14.955   0.292 -25.956  1.00 73.83           C
ATOM   5051  HB  VAL A 329      13.973   0.200 -26.420  1.00 73.83           H
ATOM   5052  CG1 VAL A 329      15.998   0.358 -27.073  1.00 73.83           C
ATOM   5053 1HG1 VAL A 329      15.777   1.202 -27.726  1.00 73.83           H
ATOM   5054 2HG1 VAL A 329      16.989   0.485 -26.637  1.00 73.83           H
ATOM   5055 3HG1 VAL A 329      15.971  -0.566 -27.650  1.00 73.83           H
ATOM   5056  CG2 VAL A 329      15.174  -0.938 -25.072  1.00 73.83           C
ATOM   5057 1HG2 VAL A 329      16.136  -0.856 -24.568  1.00 73.83           H
ATOM   5058 2HG2 VAL A 329      14.378  -0.999 -24.330  1.00 73.83           H
ATOM   5059 3HG2 VAL A 329      15.163  -1.836 -25.691  1.00 73.83           H
ATOM   5060  HN  VAL A 329      13.157   0.860 -24.368  1.00 73.83           H
ATOM   5061  N   LYS A 330      13.726   3.255 -26.327  1.00 73.70           N
[truncated: 117,320 more chars]
