# Supplementary material for: Noncanonical roles of chemokine regions in CCR9 activation revealed by structural modeling and mutational mapping
Source: Nat Commun. 2025 Aug 18;16:7695. doi: 10.1038/s41467-025-62321-9 (PMC12361432; doi:10.1038/s41467-025-62321-9)
Supplement: Supplementary file 4 — Supplementary Data 2 [file 41467_2025_62321_MOESM4_ESM.zip › CCR9_CCL25_rnk251.pdb]

SSBOND   1 CYS A   38    CYS A  289 
SSBOND   2 CYS A  119    CYS A  198 
SSBOND   3 CYS B    7    CYS B   35 
SSBOND   4 CYS B    8    CYS B   52 
ATOM      1  N   GLU A  20      -3.246  -4.053  60.425  1.00 44.27           N
ATOM      2  CA  GLU A  20      -3.611  -3.828  59.037  1.00 44.27           C
ATOM      3  C   GLU A  20      -2.370  -3.895  58.144  1.00 44.27           C
ATOM      4  O   GLU A  20      -2.480  -4.112  56.938  1.00 44.27           O
ATOM      5  HA  GLU A  20      -4.294  -4.638  58.782  1.00 44.27           H
ATOM      6  CB  GLU A  20      -4.334  -2.490  58.870  1.00 44.27           C
ATOM      7 1HB  GLU A  20      -3.979  -1.784  59.622  1.00 44.27           H
ATOM      8 2HB  GLU A  20      -4.210  -2.130  57.849  1.00 44.27           H
ATOM      9  CG  GLU A  20      -5.840  -2.649  59.092  1.00 44.27           C
ATOM     10 1HG  GLU A  20      -6.178  -3.587  58.652  1.00 44.27           H
ATOM     11 2HG  GLU A  20      -6.050  -2.704  60.160  1.00 44.27           H
ATOM     12  CD  GLU A  20      -6.611  -1.481  58.474  1.00 44.27           C
ATOM     13  OE1 GLU A  20      -7.843  -1.633  58.321  1.00 44.27           O
ATOM     14  OE2 GLU A  20      -5.952  -0.464  58.168  1.00 44.27           O
ATOM     15  HN  GLU A  20      -2.268  -4.185  60.589  1.00 44.27           H
ATOM     16  N   SER A  21      -1.218  -3.705  58.771  1.00 48.10           N
ATOM     17  CA  SER A  21       0.032  -3.634  58.034  1.00 48.10           C
ATOM     18  C   SER A  21       0.409  -5.021  57.509  1.00 48.10           C
ATOM     19  O   SER A  21       0.934  -5.148  56.404  1.00 48.10           O
ATOM     20  HA  SER A  21      -0.159  -2.951  57.206  1.00 48.10           H
ATOM     21  CB  SER A  21       1.156  -3.074  58.908  1.00 48.10           C
ATOM     22 1HB  SER A  21       1.964  -2.713  58.272  1.00 48.10           H
ATOM     23 2HB  SER A  21       0.785  -2.216  59.469  1.00 48.10           H
ATOM     24  OG  SER A  21       1.664  -4.049  59.814  1.00 48.10           O
ATOM     25  HG  SER A  21       2.399  -3.654  60.365  1.00 48.10           H
ATOM     26  HN  SER A  21      -1.131  -3.600  59.762  1.00 48.10           H
ATOM     27  N   THR A  22       0.127  -6.025  58.326  1.00 48.59           N
ATOM     28  CA  THR A  22       0.619  -7.366  58.062  1.00 48.59           C
ATOM     29  C   THR A  22      -0.199  -8.024  56.949  1.00 48.59           C
ATOM     30  O   THR A  22       0.358  -8.489  55.956  1.00 48.59           O
ATOM     31  HA  THR A  22       1.645  -7.291  57.702  1.00 48.59           H
ATOM     32  CB  THR A  22       0.594  -8.147  59.377  1.00 48.59           C
ATOM     33  HB  THR A  22      -0.430  -8.346  59.692  1.00 48.59           H
ATOM     34  OG1 THR A  22       1.368  -7.349  60.269  1.00 48.59           O
ATOM     35  HG1 THR A  22       1.216  -7.645  61.212  1.00 48.59           H
ATOM     36  CG2 THR A  22       1.366  -9.465  59.290  1.00 48.59           C
ATOM     37 1HG2 THR A  22       2.407  -9.260  59.041  1.00 48.59           H
ATOM     38 2HG2 THR A  22       0.925 -10.094  58.518  1.00 48.59           H
ATOM     39 3HG2 THR A  22       1.317  -9.979  60.250  1.00 48.59           H
ATOM     40  HN  THR A  22      -0.425  -5.933  59.155  1.00 48.59           H
ATOM     41  N   SER A  23      -1.509  -8.042  57.152  1.00 50.60           N
ATOM     42  CA  SER A  23      -2.409  -8.639  56.180  1.00 50.60           C
ATOM     43  C   SER A  23      -2.288  -7.911  54.840  1.00 50.60           C
ATOM     44  O   SER A  23      -2.298  -8.542  53.784  1.00 50.60           O
ATOM     45  HA  SER A  23      -2.084  -9.675  56.084  1.00 50.60           H
ATOM     46  CB  SER A  23      -3.856  -8.603  56.675  1.00 50.60           C
ATOM     47 1HB  SER A  23      -4.512  -9.010  55.906  1.00 50.60           H
ATOM     48 2HB  SER A  23      -3.956  -9.245  57.551  1.00 50.60           H
ATOM     49  OG  SER A  23      -4.275  -7.282  57.006  1.00 50.60           O
ATOM     50  HG  SER A  23      -5.224  -7.293  57.319  1.00 50.60           H
ATOM     51  HN  SER A  23      -1.954  -7.660  57.962  1.00 50.60           H
ATOM     52  N   SER A  24      -2.178  -6.593  54.926  1.00 53.43           N
ATOM     53  CA  SER A  24      -2.053  -5.773  53.733  1.00 53.43           C
ATOM     54  C   SER A  24      -0.733  -6.081  53.023  1.00 53.43           C
ATOM     55  O   SER A  24      -0.606  -5.860  51.819  1.00 53.43           O
ATOM     56  HA  SER A  24      -2.900  -6.048  53.104  1.00 53.43           H
ATOM     57  CB  SER A  24      -2.137  -4.285  54.077  1.00 53.43           C
ATOM     58 1HB  SER A  24      -2.148  -3.700  53.157  1.00 53.43           H
ATOM     59 2HB  SER A  24      -3.075  -4.084  54.594  1.00 53.43           H
ATOM     60  OG  SER A  24      -1.047  -3.863  54.893  1.00 53.43           O
ATOM     61  HG  SER A  24      -1.047  -4.372  55.754  1.00 53.43           H
ATOM     62  HN  SER A  24      -2.173  -6.088  55.789  1.00 53.43           H
ATOM     63  N   MET A  25       0.216  -6.585  53.798  1.00 53.10           N
ATOM     64  CA  MET A  25       1.488  -7.011  53.241  1.00 53.10           C
ATOM     65  C   MET A  25       1.364  -8.384  52.577  1.00 53.10           C
ATOM     66  O   MET A  25       1.880  -8.597  51.481  1.00 53.10           O
ATOM     67  HA  MET A  25       1.748  -6.261  52.494  1.00 53.10           H
ATOM     68  CB  MET A  25       2.536  -7.076  54.354  1.00 53.10           C
ATOM     69 1HB  MET A  25       2.436  -6.206  55.004  1.00 53.10           H
ATOM     70 2HB  MET A  25       2.363  -7.957  54.972  1.00 53.10           H
ATOM     71  CG  MET A  25       3.951  -7.125  53.773  1.00 53.10           C
ATOM     72 1HG  MET A  25       4.673  -7.309  54.567  1.00 53.10           H
ATOM     73 2HG  MET A  25       4.035  -7.952  53.067  1.00 53.10           H
ATOM     74  SD  MET A  25       4.327  -5.584  52.953  1.00 53.10           S
ATOM     75  CE  MET A  25       5.657  -4.998  53.989  1.00 53.10           C
ATOM     76 1HE  MET A  25       5.296  -4.879  55.011  1.00 53.10           H
ATOM     77 2HE  MET A  25       6.474  -5.719  53.974  1.00 53.10           H
ATOM     78 3HE  MET A  25       6.012  -4.038  53.616  1.00 53.10           H
ATOM     79  HN  MET A  25       0.126  -6.703  54.787  1.00 53.10           H
ATOM     80  N   GLU A  26       0.675  -9.280  53.269  1.00 53.00           N
ATOM     81  CA  GLU A  26       0.470 -10.624  52.756  1.00 53.00           C
ATOM     82  C   GLU A  26      -0.319 -10.578  51.446  1.00 53.00           C
ATOM     83  O   GLU A  26       0.074 -11.197  50.458  1.00 53.00           O
ATOM     84  HA  GLU A  26       1.469 -11.020  52.572  1.00 53.00           H
ATOM     85  CB  GLU A  26      -0.236 -11.504  53.790  1.00 53.00           C
ATOM     86 1HB  GLU A  26      -1.023 -10.932  54.282  1.00 53.00           H
ATOM     87 2HB  GLU A  26      -0.599 -12.414  53.312  1.00 53.00           H
ATOM     88  CG  GLU A  26       0.735 -11.950  54.885  1.00 53.00           C
ATOM     89 1HG  GLU A  26       1.596 -12.443  54.434  1.00 53.00           H
ATOM     90 2HG  GLU A  26       1.112 -11.077  55.419  1.00 53.00           H
ATOM     91  CD  GLU A  26       0.052 -12.901  55.869  1.00 53.00           C
ATOM     92  OE1 GLU A  26       0.785 -13.714  56.474  1.00 53.00           O
ATOM     93  OE2 GLU A  26      -1.187 -12.795  55.994  1.00 53.00           O
ATOM     94  HN  GLU A  26       0.262  -9.101  54.162  1.00 53.00           H
ATOM     95  N   ASP A  27      -1.418  -9.839  51.480  1.00 53.98           N
ATOM     96  CA  ASP A  27      -2.248  -9.677  50.298  1.00 53.98           C
ATOM     97  C   ASP A  27      -1.387  -9.169  49.140  1.00 53.98           C
ATOM     98  O   ASP A  27      -1.641  -9.497  47.983  1.00 53.98           O
ATOM     99  HA  ASP A  27      -2.667 -10.665  50.105  1.00 53.98           H
ATOM    100  CB  ASP A  27      -3.361  -8.656  50.542  1.00 53.98           C
ATOM    101 1HB  ASP A  27      -2.965  -7.807  51.100  1.00 53.98           H
ATOM    102 2HB  ASP A  27      -3.721  -8.270  49.589  1.00 53.98           H
ATOM    103  CG  ASP A  27      -4.522  -9.284  51.316  1.00 53.98           C
ATOM    104  OD1 ASP A  27      -4.540 -10.532  51.398  1.00 53.98           O
ATOM    105  OD2 ASP A  27      -5.366  -8.504  51.807  1.00 53.98           O
ATOM    106  HN  ASP A  27      -1.743  -9.356  52.293  1.00 53.98           H
ATOM    107  N   TYR A  28      -0.385  -8.377  49.493  1.00 56.37           N
ATOM    108  CA  TYR A  28       0.497  -7.796  48.496  1.00 56.37           C
ATOM    109  C   TYR A  28       1.448  -8.849  47.924  1.00 56.37           C
ATOM    110  O   TYR A  28       1.800  -8.798  46.746  1.00 56.37           O
ATOM    111  HA  TYR A  28      -0.121  -7.400  47.690  1.00 56.37           H
ATOM    112  CB  TYR A  28       1.316  -6.730  49.226  1.00 56.37           C
ATOM    113 1HB  TYR A  28       0.682  -6.244  49.968  1.00 56.37           H
ATOM    114 2HB  TYR A  28       2.126  -7.217  49.769  1.00 56.37           H
ATOM    115  CG  TYR A  28       1.909  -5.661  48.306  1.00 56.37           C
ATOM    116  CD1 TYR A  28       3.113  -5.888  47.671  1.00 56.37           C
ATOM    117  HD1 TYR A  28       3.641  -6.829  47.825  1.00 56.37           H
ATOM    118  CD2 TYR A  28       1.240  -4.470  48.110  1.00 56.37           C
ATOM    119  HD2 TYR A  28       0.289  -4.291  48.612  1.00 56.37           H
ATOM    120  CE1 TYR A  28       3.671  -4.883  46.804  1.00 56.37           C
ATOM    121  HE1 TYR A  28       4.621  -5.049  46.297  1.00 56.37           H
ATOM    122  CE2 TYR A  28       1.798  -3.465  47.244  1.00 56.37           C
ATOM    123  HE2 TYR A  28       1.280  -2.519  47.081  1.00 56.37           H
ATOM    124  CZ  TYR A  28       2.986  -3.721  46.634  1.00 56.37           C
ATOM    125  OH  TYR A  28       3.513  -2.771  45.815  1.00 56.37           O
ATOM    126  HH  TYR A  28       4.498  -2.912  45.718  1.00 56.37           H
ATOM    127  HN  TYR A  28      -0.172  -8.132  50.439  1.00 56.37           H
ATOM    128  N   VAL A  29       1.837  -9.779  48.784  1.00 54.82           N
ATOM    129  CA  VAL A  29       2.737 -10.844  48.378  1.00 54.82           C
ATOM    130  C   VAL A  29       1.947 -11.913  47.620  1.00 54.82           C
ATOM    131  O   VAL A  29       2.414 -12.436  46.610  1.00 54.82           O
ATOM    132  HA  VAL A  29       3.477 -10.411  47.704  1.00 54.82           H
ATOM    133  CB  VAL A  29       3.475 -11.399  49.598  1.00 54.82           C
ATOM    134  HB  VAL A  29       2.817 -12.114  50.091  1.00 54.82           H
ATOM    135  CG1 VAL A  29       4.746 -12.141  49.180  1.00 54.82           C
ATOM    136 1HG1 VAL A  29       4.483 -12.970  48.523  1.00 54.82           H
ATOM    137 2HG1 VAL A  29       5.410 -11.456  48.652  1.00 54.82           H
ATOM    138 3HG1 VAL A  29       5.251 -12.525  50.066  1.00 54.82           H
ATOM    139  CG2 VAL A  29       3.794 -10.286  50.599  1.00 54.82           C
ATOM    140 1HG2 VAL A  29       4.424  -9.537  50.120  1.00 54.82           H
ATOM    141 2HG2 VAL A  29       2.866  -9.821  50.933  1.00 54.82           H
ATOM    142 3HG2 VAL A  29       4.318 -10.708  51.456  1.00 54.82           H
ATOM    143  HN  VAL A  29       1.548  -9.811  49.741  1.00 54.82           H
ATOM    144  N   ASN A  30       0.763 -12.205  48.137  1.00 54.25           N
ATOM    145  CA  ASN A  30      -0.015 -13.327  47.639  1.00 54.25           C
ATOM    146  C   ASN A  30      -0.808 -12.885  46.408  1.00 54.25           C
ATOM    147  O   ASN A  30      -1.393 -13.714  45.712  1.00 54.25           O
ATOM    148  HA  ASN A  30       0.715 -14.102  47.409  1.00 54.25           H
ATOM    149  CB  ASN A  30      -1.011 -13.817  48.692  1.00 54.25           C
ATOM    150 1HB  ASN A  30      -1.385 -12.970  49.267  1.00 54.25           H
ATOM    151 2HB  ASN A  30      -1.871 -14.272  48.200  1.00 54.25           H
ATOM    152  CG  ASN A  30      -0.359 -14.831  49.634  1.00 54.25           C
ATOM    153  OD1 ASN A  30       0.713 -15.353  49.379  1.00 54.25           O
ATOM    154  ND2 ASN A  30      -1.065 -15.080  50.733  1.00 54.25           N
ATOM    155 1HD2 ASN A  30      -1.939 -14.617  50.882  1.00 54.25           H
ATOM    156 2HD2 ASN A  30      -0.722 -15.730  51.412  1.00 54.25           H
ATOM    157  HN  ASN A  30       0.335 -11.692  48.882  1.00 54.25           H
ATOM    158  N   PHE A  31      -0.801 -11.581  46.175  1.00 55.42           N
ATOM    159  CA  PHE A  31      -1.375 -11.035  44.957  1.00 55.42           C
ATOM    160  C   PHE A  31      -0.708 -11.637  43.719  1.00 55.42           C
ATOM    161  O   PHE A  31       0.451 -11.343  43.429  1.00 55.42           O
ATOM    162  HA  PHE A  31      -2.435 -11.289  44.957  1.00 55.42           H
ATOM    163  CB  PHE A  31      -1.117  -9.527  44.979  1.00 55.42           C
ATOM    164 1HB  PHE A  31      -1.189  -9.171  46.006  1.00 55.42           H
ATOM    165 2HB  PHE A  31      -0.096  -9.338  44.647  1.00 55.42           H
ATOM    166  CG  PHE A  31      -2.080  -8.719  44.106  1.00 55.42           C
ATOM    167  CD1 PHE A  31      -1.701  -8.327  42.860  1.00 55.42           C
ATOM    168  HD1 PHE A  31      -0.713  -8.589  42.483  1.00 55.42           H
ATOM    169  CD2 PHE A  31      -3.313  -8.392  44.576  1.00 55.42           C
ATOM    170  HD2 PHE A  31      -3.616  -8.706  45.575  1.00 55.42           H
ATOM    171  CE1 PHE A  31      -2.594  -7.577  42.049  1.00 55.42           C
ATOM    172  HE1 PHE A  31      -2.291  -7.263  41.051  1.00 55.42           H
ATOM    173  CE2 PHE A  31      -4.206  -7.642  43.766  1.00 55.42           C
ATOM    174  HE2 PHE A  31      -5.195  -7.380  44.143  1.00 55.42           H
ATOM    175  CZ  PHE A  31      -3.828  -7.250  42.520  1.00 55.42           C
ATOM    176  HZ  PHE A  31      -4.514  -6.675  41.898  1.00 55.42           H
ATOM    177  HN  PHE A  31      -0.414 -10.904  46.801  1.00 55.42           H
ATOM    178  N   ASN A  32      -1.468 -12.468  43.022  1.00 56.66           N
ATOM    179  CA  ASN A  32      -0.929 -13.207  41.892  1.00 56.66           C
ATOM    180  C   ASN A  32      -0.765 -12.260  40.701  1.00 56.66           C
ATOM    181  O   ASN A  32      -1.631 -12.198  39.830  1.00 56.66           O
ATOM    182  HA  ASN A  32       0.023 -13.607  42.240  1.00 56.66           H
ATOM    183  CB  ASN A  32      -1.871 -14.337  41.473  1.00 56.66           C
ATOM    184 1HB  ASN A  32      -2.557 -14.565  42.289  1.00 56.66           H
ATOM    185 2HB  ASN A  32      -2.479 -14.013  40.627  1.00 56.66           H
ATOM    186  CG  ASN A  32      -1.085 -15.593  41.092  1.00 56.66           C
ATOM    187  OD1 ASN A  32       0.134 -15.603  41.043  1.00 56.66           O
ATOM    188  ND2 ASN A  32      -1.849 -16.649  40.826  1.00 56.66           N
ATOM    189 1HD2 ASN A  32      -2.845 -16.573  40.885  1.00 56.66           H
ATOM    190 2HD2 ASN A  32      -1.428 -17.518  40.567  1.00 56.66           H
ATOM    191  HN  ASN A  32      -2.434 -12.640  43.217  1.00 56.66           H
ATOM    192  N   PHE A  33       0.351 -11.547  40.702  1.00 59.71           N
ATOM    193  CA  PHE A  33       0.636 -10.601  39.637  1.00 59.71           C
ATOM    194  C   PHE A  33       0.860 -11.324  38.307  1.00 59.71           C
ATOM    195  O   PHE A  33       1.994 -11.444  37.845  1.00 59.71           O
ATOM    196  HA  PHE A  33      -0.229  -9.943  39.549  1.00 59.71           H
ATOM    197  CB  PHE A  33       1.918  -9.862  40.025  1.00 59.71           C
ATOM    198 1HB  PHE A  33       2.686 -10.594  40.273  1.00 59.71           H
ATOM    199 2HB  PHE A  33       2.278  -9.303  39.162  1.00 59.71           H
ATOM    200  CG  PHE A  33       1.750  -8.901  41.203  1.00 59.71           C
ATOM    201  CD1 PHE A  33       1.373  -7.613  40.982  1.00 59.71           C
ATOM    202  HD1 PHE A  33       1.190  -7.266  39.965  1.00 59.71           H
ATOM    203  CD2 PHE A  33       1.978  -9.334  42.472  1.00 59.71           C
ATOM    204  HD2 PHE A  33       2.281 -10.366  42.649  1.00 59.71           H
ATOM    205  CE1 PHE A  33       1.217  -6.721  42.076  1.00 59.71           C
ATOM    206  HE1 PHE A  33       0.914  -5.689  41.899  1.00 59.71           H
ATOM    207  CE2 PHE A  33       1.822  -8.442  43.566  1.00 59.71           C
ATOM    208  HE2 PHE A  33       2.005  -8.790  44.583  1.00 59.71           H
ATOM    209  CZ  PHE A  33       1.445  -7.155  43.345  1.00 59.71           C
ATOM    210  HZ  PHE A  33       1.325  -6.470  44.184  1.00 59.71           H
ATOM    211  HN  PHE A  33       1.053 -11.607  41.412  1.00 59.71           H
ATOM    212  N   THR A  34      -0.238 -11.787  37.729  1.00 65.43           N
ATOM    213  CA  THR A  34      -0.277 -12.054  36.301  1.00 65.43           C
ATOM    214  C   THR A  34       0.124 -10.805  35.514  1.00 65.43           C
ATOM    215  O   THR A  34      -0.572  -9.792  35.554  1.00 65.43           O
ATOM    216  HA  THR A  34       0.460 -12.825  36.075  1.00 65.43           H
ATOM    217  CB  THR A  34      -1.675 -12.568  35.954  1.00 65.43           C
ATOM    218  HB  THR A  34      -2.390 -11.747  35.904  1.00 65.43           H
ATOM    219  OG1 THR A  34      -1.940 -13.554  36.948  1.00 65.43           O
ATOM    220  HG1 THR A  34      -2.920 -13.749  36.984  1.00 65.43           H
ATOM    221  CG2 THR A  34      -1.702 -13.349  34.638  1.00 65.43           C
ATOM    222 1HG2 THR A  34      -1.038 -14.209  34.713  1.00 65.43           H
ATOM    223 2HG2 THR A  34      -1.371 -12.703  33.826  1.00 65.43           H
ATOM    224 3HG2 THR A  34      -2.718 -13.691  34.440  1.00 65.43           H
ATOM    225  HN  THR A  34      -1.089 -11.979  38.218  1.00 65.43           H
ATOM    226  N   ASP A  35       1.246 -10.918  34.817  1.00 79.91           N
ATOM    227  CA  ASP A  35       1.889  -9.750  34.240  1.00 79.91           C
ATOM    228  C   ASP A  35       1.116  -9.310  32.996  1.00 79.91           C
ATOM    229  O   ASP A  35       1.481  -9.666  31.876  1.00 79.91           O
ATOM    230  HA  ASP A  35       1.875  -8.997  35.028  1.00 79.91           H
ATOM    231  CB  ASP A  35       3.326 -10.065  33.818  1.00 79.91           C
ATOM    232 1HB  ASP A  35       3.608 -11.053  34.183  1.00 79.91           H
ATOM    233 2HB  ASP A  35       3.390 -10.097  32.730  1.00 79.91           H
ATOM    234  CG  ASP A  35       4.300  -9.018  34.362  1.00 79.91           C
ATOM    235  OD1 ASP A  35       3.803  -7.973  34.835  1.00 79.91           O
ATOM    236  OD2 ASP A  35       5.518  -9.286  34.292  1.00 79.91           O
ATOM    237  HN  ASP A  35       1.712 -11.786  34.645  1.00 79.91           H
ATOM    238  N   PHE A  36       0.063  -8.542  33.233  1.00 88.42           N
ATOM    239  CA  PHE A  36      -0.753  -8.033  32.144  1.00 88.42           C
ATOM    240  C   PHE A  36      -0.104  -6.806  31.500  1.00 88.42           C
ATOM    241  O   PHE A  36      -0.532  -6.359  30.437  1.00 88.42           O
ATOM    242  HA  PHE A  36      -0.836  -8.828  31.403  1.00 88.42           H
ATOM    243  CB  PHE A  36      -2.099  -7.626  32.746  1.00 88.42           C
ATOM    244 1HB  PHE A  36      -1.922  -6.953  33.585  1.00 88.42           H
ATOM    245 2HB  PHE A  36      -2.664  -7.065  32.001  1.00 88.42           H
ATOM    246  CG  PHE A  36      -2.948  -8.805  33.226  1.00 88.42           C
ATOM    247  CD1 PHE A  36      -3.061  -9.920  32.456  1.00 88.42           C
ATOM    248  HD1 PHE A  36      -2.547  -9.973  31.496  1.00 88.42           H
ATOM    249  CD2 PHE A  36      -3.589  -8.737  34.424  1.00 88.42           C
ATOM    250  HD2 PHE A  36      -3.498  -7.844  35.041  1.00 88.42           H
ATOM    251  CE1 PHE A  36      -3.848 -11.014  32.902  1.00 88.42           C
ATOM    252  HE1 PHE A  36      -3.939 -11.907  32.285  1.00 88.42           H
ATOM    253  CE2 PHE A  36      -4.376  -9.832  34.870  1.00 88.42           C
ATOM    254  HE2 PHE A  36      -4.890  -9.778  35.830  1.00 88.42           H
ATOM    255  CZ  PHE A  36      -4.490 -10.947  34.100  1.00 88.42           C
ATOM    256  HZ  PHE A  36      -5.094 -11.786  34.442  1.00 88.42           H
ATOM    257  HN  PHE A  36      -0.234  -8.268  34.148  1.00 88.42           H
ATOM    258  N   TYR A  37       0.919  -6.296  32.170  1.00 91.01           N
ATOM    259  CA  TYR A  37       1.768  -5.276  31.579  1.00 91.01           C
ATOM    260  C   TYR A  37       2.901  -5.909  30.768  1.00 91.01           C
ATOM    261  O   TYR A  37       3.729  -6.637  31.314  1.00 91.01           O
ATOM    262  HA  TYR A  37       1.153  -4.669  30.916  1.00 91.01           H
ATOM    263  CB  TYR A  37       2.369  -4.497  32.750  1.00 91.01           C
ATOM    264 1HB  TYR A  37       1.561  -4.132  33.384  1.00 91.01           H
ATOM    265 2HB  TYR A  37       2.968  -5.176  33.357  1.00 91.01           H
ATOM    266  CG  TYR A  37       3.240  -3.312  32.328  1.00 91.01           C
ATOM    267  CD1 TYR A  37       4.604  -3.473  32.191  1.00 91.01           C
ATOM    268  HD1 TYR A  37       5.061  -4.443  32.384  1.00 91.01           H
ATOM    269  CD2 TYR A  37       2.662  -2.083  32.084  1.00 91.01           C
ATOM    270  HD2 TYR A  37       1.585  -1.956  32.192  1.00 91.01           H
ATOM    271  CE1 TYR A  37       5.424  -2.357  31.793  1.00 91.01           C
ATOM    272  HE1 TYR A  37       6.502  -2.471  31.681  1.00 91.01           H
ATOM    273  CE2 TYR A  37       3.482  -0.968  31.686  1.00 91.01           C
ATOM    274  HE2 TYR A  37       3.038   0.008  31.490  1.00 91.01           H
ATOM    275  CZ  TYR A  37       4.822  -1.160  31.560  1.00 91.01           C
ATOM    276  OH  TYR A  37       5.597  -0.107  31.184  1.00 91.01           O
ATOM    277  HH  TYR A  37       5.020   0.680  30.966  1.00 91.01           H
ATOM    278  HN  TYR A  37       1.170  -6.569  33.099  1.00 91.01           H
ATOM    279  N   CYS A  38       2.903  -5.608  29.478  1.00 90.91           N
ATOM    280  CA  CYS A  38       3.839  -6.238  28.563  1.00 90.91           C
ATOM    281  C   CYS A  38       4.878  -5.196  28.146  1.00 90.91           C
ATOM    282  O   CYS A  38       4.539  -4.188  27.528  1.00 90.91           O
ATOM    283  HA  CYS A  38       4.308  -7.056  29.110  1.00 90.91           H
ATOM    284  CB  CYS A  38       3.125  -6.848  27.355  1.00 90.91           C
ATOM    285 1HB  CYS A  38       2.299  -7.475  27.689  1.00 90.91           H
ATOM    286 2HB  CYS A  38       2.697  -6.058  26.738  1.00 90.91           H
ATOM    287  SG  CYS A  38       4.304  -7.841  26.368  1.00 90.91           S
ATOM    288  HN  CYS A  38       2.280  -4.948  29.057  1.00 90.91           H
ATOM    289  N   GLU A  39       6.124  -5.475  28.500  1.00 89.56           N
ATOM    290  CA  GLU A  39       7.237  -4.677  28.013  1.00 89.56           C
ATOM    291  C   GLU A  39       7.652  -5.142  26.616  1.00 89.56           C
ATOM    292  O   GLU A  39       8.046  -6.292  26.433  1.00 89.56           O
ATOM    293  HA  GLU A  39       6.862  -3.654  27.967  1.00 89.56           H
ATOM    294  CB  GLU A  39       8.418  -4.734  28.984  1.00 89.56           C
ATOM    295 1HB  GLU A  39       8.633  -5.771  29.240  1.00 89.56           H
ATOM    296 2HB  GLU A  39       9.272  -4.210  28.554  1.00 89.56           H
ATOM    297  CG  GLU A  39       8.087  -4.016  30.294  1.00 89.56           C
ATOM    298 1HG  GLU A  39       7.719  -3.013  30.080  1.00 89.56           H
ATOM    299 2HG  GLU A  39       7.286  -4.546  30.810  1.00 89.56           H
ATOM    300  CD  GLU A  39       9.317  -3.932  31.199  1.00 89.56           C
ATOM    301  OE1 GLU A  39       9.182  -3.328  32.285  1.00 89.56           O
ATOM    302  OE2 GLU A  39      10.365  -4.473  30.785  1.00 89.56           O
ATOM    303  HN  GLU A  39       6.378  -6.228  29.107  1.00 89.56           H
ATOM    304  N   LYS A  40       7.550  -4.223  25.667  1.00 89.97           N
ATOM    305  CA  LYS A  40       7.742  -4.567  24.268  1.00 89.97           C
ATOM    306  C   LYS A  40       9.202  -4.323  23.883  1.00 89.97           C
ATOM    307  O   LYS A  40       9.502  -4.037  22.725  1.00 89.97           O
ATOM    308  HA  LYS A  40       7.530  -5.631  24.162  1.00 89.97           H
ATOM    309  CB  LYS A  40       6.739  -3.816  23.389  1.00 89.97           C
ATOM    310 1HB  LYS A  40       6.869  -2.742  23.519  1.00 89.97           H
ATOM    311 2HB  LYS A  40       6.935  -4.036  22.340  1.00 89.97           H
ATOM    312  CG  LYS A  40       5.302  -4.208  23.739  1.00 89.97           C
ATOM    313 1HG  LYS A  40       5.140  -4.090  24.810  1.00 89.97           H
ATOM    314 2HG  LYS A  40       4.606  -3.537  23.236  1.00 89.97           H
ATOM    315  CD  LYS A  40       5.013  -5.653  23.329  1.00 89.97           C
ATOM    316 1HD  LYS A  40       5.327  -5.813  22.298  1.00 89.97           H
ATOM    317 2HD  LYS A  40       5.596  -6.335  23.949  1.00 89.97           H
ATOM    318  CE  LYS A  40       3.524  -5.975  23.470  1.00 89.97           C
ATOM    319 1HE  LYS A  40       3.289  -6.192  24.512  1.00 89.97           H
ATOM    320 2HE  LYS A  40       2.929  -5.108  23.183  1.00 89.97           H
ATOM    321  NZ  LYS A  40       3.162  -7.133  22.622  1.00 89.97           N
ATOM    322 1HZ  LYS A  40       2.176  -7.341  22.737  1.00 89.97           H
ATOM    323 2HZ  LYS A  40       3.350  -6.913  21.651  1.00 89.97           H
ATOM    324 3HZ  LYS A  40       3.711  -7.939  22.899  1.00 89.97           H
ATOM    325  HN  LYS A  40       7.340  -3.261  25.840  1.00 89.97           H
ATOM    326  N   ASN A  41      10.071  -4.444  24.876  1.00 88.25           N
ATOM    327  CA  ASN A  41      11.481  -4.159  24.675  1.00 88.25           C
ATOM    328  C   ASN A  41      12.038  -5.094  23.599  1.00 88.25           C
ATOM    329  O   ASN A  41      12.808  -4.668  22.739  1.00 88.25           O
ATOM    330  HA  ASN A  41      11.522  -3.111  24.378  1.00 88.25           H
ATOM    331  CB  ASN A  41      12.279  -4.389  25.960  1.00 88.25           C
ATOM    332 1HB  ASN A  41      11.976  -5.332  26.416  1.00 88.25           H
ATOM    333 2HB  ASN A  41      13.339  -4.475  25.724  1.00 88.25           H
ATOM    334  CG  ASN A  41      12.062  -3.244  26.952  1.00 88.25           C
ATOM    335  OD1 ASN A  41      11.747  -2.124  26.587  1.00 88.25           O
ATOM    336  ND2 ASN A  41      12.250  -3.588  28.223  1.00 88.25           N
ATOM    337 1HD2 ASN A  41      12.508  -4.526  28.455  1.00 88.25           H
ATOM    338 2HD2 ASN A  41      12.132  -2.908  28.947  1.00 88.25           H
ATOM    339  HN  ASN A  41       9.826  -4.730  25.802  1.00 88.25           H
ATOM    340  N   ASN A  42      11.627  -6.350  23.682  1.00 90.30           N
ATOM    341  CA  ASN A  42      12.110  -7.359  22.754  1.00 90.30           C
ATOM    342  C   ASN A  42      11.680  -6.986  21.334  1.00 90.30           C
ATOM    343  O   ASN A  42      12.448  -7.147  20.387  1.00 90.30           O
ATOM    344  HA  ASN A  42      13.193  -7.363  22.874  1.00 90.30           H
ATOM    345  CB  ASN A  42      11.523  -8.734  23.080  1.00 90.30           C
ATOM    346 1HB  ASN A  42      10.438  -8.662  23.152  1.00 90.30           H
ATOM    347 2HB  ASN A  42      11.744  -9.429  22.270  1.00 90.30           H
ATOM    348  CG  ASN A  42      12.092  -9.275  24.393  1.00 90.30           C
ATOM    349  OD1 ASN A  42      13.023  -8.734  24.967  1.00 90.30           O
ATOM    350  ND2 ASN A  42      11.483 -10.372  24.835  1.00 90.30           N
ATOM    351 1HD2 ASN A  42      10.724 -10.766  24.316  1.00 90.30           H
ATOM    352 2HD2 ASN A  42      11.783 -10.802  25.687  1.00 90.30           H
ATOM    353  HN  ASN A  42      10.978  -6.682  24.367  1.00 90.30           H
ATOM    354  N   VAL A  43      10.454  -6.495  21.231  1.00 91.20           N
ATOM    355  CA  VAL A  43       9.907  -6.113  19.940  1.00 91.20           C
ATOM    356  C   VAL A  43      10.716  -4.944  19.374  1.00 91.20           C
ATOM    357  O   VAL A  43      11.047  -4.930  18.189  1.00 91.20           O
ATOM    358  HA  VAL A  43      10.011  -6.968  19.272  1.00 91.20           H
ATOM    359  CB  VAL A  43       8.416  -5.798  20.076  1.00 91.20           C
ATOM    360  HB  VAL A  43       8.315  -4.923  20.718  1.00 91.20           H
ATOM    361  CG1 VAL A  43       7.801  -5.456  18.717  1.00 91.20           C
ATOM    362 1HG1 VAL A  43       8.306  -4.585  18.299  1.00 91.20           H
ATOM    363 2HG1 VAL A  43       7.919  -6.303  18.042  1.00 91.20           H
ATOM    364 3HG1 VAL A  43       6.741  -5.236  18.843  1.00 91.20           H
ATOM    365  CG2 VAL A  43       7.669  -6.956  20.740  1.00 91.20           C
ATOM    366 1HG2 VAL A  43       7.782  -7.856  20.134  1.00 91.20           H
ATOM    367 2HG2 VAL A  43       8.081  -7.133  21.733  1.00 91.20           H
ATOM    368 3HG2 VAL A  43       6.611  -6.706  20.824  1.00 91.20           H
ATOM    369  HN  VAL A  43       9.839  -6.357  22.008  1.00 91.20           H
ATOM    370  N   ARG A  44      11.010  -3.992  20.247  1.00 89.97           N
ATOM    371  CA  ARG A  44      11.713  -2.789  19.834  1.00 89.97           C
ATOM    372  C   ARG A  44      13.143  -3.129  19.409  1.00 89.97           C
ATOM    373  O   ARG A  44      13.662  -2.558  18.451  1.00 89.97           O
ATOM    374  HA  ARG A  44      11.135  -2.404  18.994  1.00 89.97           H
ATOM    375  CB  ARG A  44      11.755  -1.760  20.965  1.00 89.97           C
ATOM    376 1HB  ARG A  44      12.149  -2.224  21.869  1.00 89.97           H
ATOM    377 2HB  ARG A  44      12.435  -0.950  20.700  1.00 89.97           H
ATOM    378  CG  ARG A  44      10.361  -1.193  21.243  1.00 89.97           C
ATOM    379 1HG  ARG A  44       9.875  -0.935  20.301  1.00 89.97           H
ATOM    380 2HG  ARG A  44       9.744  -1.952  21.722  1.00 89.97           H
ATOM    381  CD  ARG A  44      10.442   0.046  22.137  1.00 89.97           C
ATOM    382 1HD  ARG A  44      11.266   0.683  21.817  1.00 89.97           H
ATOM    383 2HD  ARG A  44       9.529   0.634  22.041  1.00 89.97           H
ATOM    384  NE  ARG A  44      10.635  -0.359  23.547  1.00 89.97           N
ATOM    385  HE  ARG A  44      11.534  -0.705  23.817  1.00 89.97           H
ATOM    386  CZ  ARG A  44       9.681  -0.292  24.486  1.00 89.97           C
ATOM    387  NH1 ARG A  44       8.458   0.163  24.181  1.00 89.97           N
ATOM    388 1HH1 ARG A  44       8.252   0.456  23.247  1.00 89.97           H
ATOM    389 2HH1 ARG A  44       7.751   0.210  24.887  1.00 89.97           H
ATOM    390  NH2 ARG A  44       9.968  -0.687  25.733  1.00 89.97           N
ATOM    391 1HH2 ARG A  44       9.267  -0.644  26.446  1.00 89.97           H
ATOM    392 2HH2 ARG A  44      10.883  -1.026  25.953  1.00 89.97           H
ATOM    393  HN  ARG A  44      10.778  -4.033  21.219  1.00 89.97           H
ATOM    394  N   GLN A  45      13.739  -4.057  20.142  1.00 91.04           N
ATOM    395  CA  GLN A  45      15.116  -4.444  19.885  1.00 91.04           C
ATOM    396  C   GLN A  45      15.233  -5.111  18.513  1.00 91.04           C
ATOM    397  O   GLN A  45      16.169  -4.837  17.764  1.00 91.04           O
ATOM    398  HA  GLN A  45      15.684  -3.514  19.894  1.00 91.04           H
ATOM    399  CB  GLN A  45      15.642  -5.364  20.988  1.00 91.04           C
ATOM    400 1HB  GLN A  45      15.494  -4.894  21.961  1.00 91.04           H
ATOM    401 2HB  GLN A  45      15.073  -6.294  20.994  1.00 91.04           H
ATOM    402  CG  GLN A  45      17.127  -5.671  20.785  1.00 91.04           C
ATOM    403 1HG  GLN A  45      17.278  -6.118  19.803  1.00 91.04           H
ATOM    404 2HG  GLN A  45      17.699  -4.743  20.804  1.00 91.04           H
ATOM    405  CD  GLN A  45      17.645  -6.619  21.868  1.00 91.04           C
ATOM    406  OE1 GLN A  45      16.901  -7.127  22.691  1.00 91.04           O
ATOM    407  NE2 GLN A  45      18.958  -6.827  21.823  1.00 91.04           N
ATOM    408 1HE2 GLN A  45      19.511  -6.378  21.121  1.00 91.04           H
ATOM    409 2HE2 GLN A  45      19.391  -7.432  22.490  1.00 91.04           H
ATOM    410  HN  GLN A  45      13.298  -4.541  20.898  1.00 91.04           H
ATOM    411  N   PHE A  46      14.269  -5.973  18.226  1.00 93.07           N
ATOM    412  CA  PHE A  46      14.219  -6.637  16.934  1.00 93.07           C
ATOM    413  C   PHE A  46      14.059  -5.622  15.801  1.00 93.07           C
ATOM    414  O   PHE A  46      14.774  -5.683  14.802  1.00 93.07           O
ATOM    415  HA  PHE A  46      15.161  -7.172  16.810  1.00 93.07           H
ATOM    416  CB  PHE A  46      12.999  -7.561  16.953  1.00 93.07           C
ATOM    417 1HB  PHE A  46      13.154  -8.335  17.704  1.00 93.07           H
ATOM    418 2HB  PHE A  46      12.126  -6.986  17.262  1.00 93.07           H
ATOM    419  CG  PHE A  46      12.703  -8.226  15.607  1.00 93.07           C
ATOM    420  CD1 PHE A  46      11.706  -7.747  14.816  1.00 93.07           C
ATOM    421  HD1 PHE A  46      11.118  -6.888  15.141  1.00 93.07           H
ATOM    422  CD2 PHE A  46      13.436  -9.298  15.203  1.00 93.07           C
ATOM    423  HD2 PHE A  46      14.235  -9.682  15.836  1.00 93.07           H
ATOM    424  CE1 PHE A  46      11.431  -8.365  13.568  1.00 93.07           C
ATOM    425  HE1 PHE A  46      10.631  -7.981  12.934  1.00 93.07           H
ATOM    426  CE2 PHE A  46      13.161  -9.916  13.954  1.00 93.07           C
ATOM    427  HE2 PHE A  46      13.749 -10.775  13.630  1.00 93.07           H
ATOM    428  CZ  PHE A  46      12.164  -9.437  13.163  1.00 93.07           C
ATOM    429  HZ  PHE A  46      11.953  -9.911  12.205  1.00 93.07           H
ATOM    430  HN  PHE A  46      13.532  -6.219  18.856  1.00 93.07           H
ATOM    431  N   ALA A  47      13.116  -4.712  15.994  1.00 91.89           N
ATOM    432  CA  ALA A  47      12.785  -3.746  14.961  1.00 91.89           C
ATOM    433  C   ALA A  47      14.031  -2.927  14.616  1.00 91.89           C
ATOM    434  O   ALA A  47      14.280  -2.632  13.448  1.00 91.89           O
ATOM    435  HA  ALA A  47      12.469  -4.300  14.077  1.00 91.89           H
ATOM    436  CB  ALA A  47      11.624  -2.869  15.434  1.00 91.89           C
ATOM    437 1HB  ALA A  47      10.755  -3.495  15.637  1.00 91.89           H
ATOM    438 2HB  ALA A  47      11.913  -2.342  16.344  1.00 91.89           H
ATOM    439 3HB  ALA A  47      11.376  -2.144  14.658  1.00 91.89           H
ATOM    440  HN  ALA A  47      12.583  -4.628  16.837  1.00 91.89           H
ATOM    441  N   SER A  48      14.780  -2.584  15.654  1.00 92.32           N
ATOM    442  CA  SER A  48      15.867  -1.630  15.509  1.00 92.32           C
ATOM    443  C   SER A  48      16.956  -2.212  14.605  1.00 92.32           C
ATOM    444  O   SER A  48      17.699  -1.468  13.966  1.00 92.32           O
ATOM    445  HA  SER A  48      15.419  -0.749  15.050  1.00 92.32           H
ATOM    446  CB  SER A  48      16.453  -1.252  16.871  1.00 92.32           C
ATOM    447 1HB  SER A  48      17.125  -0.402  16.753  1.00 92.32           H
ATOM    448 2HB  SER A  48      15.650  -0.934  17.535  1.00 92.32           H
ATOM    449  OG  SER A  48      17.160  -2.336  17.467  1.00 92.32           O
ATOM    450  HG  SER A  48      17.525  -2.059  18.356  1.00 92.32           H
ATOM    451  HN  SER A  48      14.654  -2.945  16.578  1.00 92.32           H
ATOM    452  N   HIS A  49      17.016  -3.535  14.581  1.00 92.75           N
ATOM    453  CA  HIS A  49      18.025  -4.224  13.794  1.00 92.75           C
ATOM    454  C   HIS A  49      17.453  -4.572  12.418  1.00 92.75           C
ATOM    455  O   HIS A  49      18.156  -4.494  11.412  1.00 92.75           O
ATOM    456  HA  HIS A  49      18.853  -3.527  13.667  1.00 92.75           H
ATOM    457  CB  HIS A  49      18.555  -5.448  14.542  1.00 92.75           C
ATOM    458 1HB  HIS A  49      17.714  -6.078  14.831  1.00 92.75           H
ATOM    459 2HB  HIS A  49      19.174  -6.036  13.864  1.00 92.75           H
ATOM    460  CG  HIS A  49      19.361  -5.113  15.774  1.00 92.75           C
ATOM    461  ND1 HIS A  49      18.778  -4.811  16.992  1.00 92.75           N
ATOM    462  HD1 HIS A  49      17.796  -4.783  17.180  1.00 92.75           H
ATOM    463  CD2 HIS A  49      20.710  -5.037  15.964  1.00 92.75           C
ATOM    464  HD2 HIS A  49      21.471  -5.217  15.205  1.00 92.75           H
ATOM    465  CE1 HIS A  49      19.742  -4.564  17.868  1.00 92.75           C
ATOM    466  HE1 HIS A  49      19.603  -4.296  18.915  1.00 92.75           H
ATOM    467  NE2 HIS A  49      20.938  -4.704  17.228  1.00 92.75           N
ATOM    468  HN  HIS A  49      16.393  -4.133  15.085  1.00 92.75           H
ATOM    469  N   PHE A  50      16.182  -4.948  12.419  1.00 93.95           N
ATOM    470  CA  PHE A  50      15.590  -5.587  11.256  1.00 93.95           C
ATOM    471  C   PHE A  50      15.110  -4.546  10.243  1.00 93.95           C
ATOM    472  O   PHE A  50      15.384  -4.663   9.050  1.00 93.95           O
ATOM    473  HA  PHE A  50      16.363  -6.207  10.799  1.00 93.95           H
ATOM    474  CB  PHE A  50      14.388  -6.393  11.751  1.00 93.95           C
ATOM    475 1HB  PHE A  50      14.723  -7.094  12.515  1.00 93.95           H
ATOM    476 2HB  PHE A  50      13.681  -5.714  12.230  1.00 93.95           H
ATOM    477  CG  PHE A  50      13.661  -7.168  10.650  1.00 93.95           C
ATOM    478  CD1 PHE A  50      12.447  -6.745  10.209  1.00 93.95           C
ATOM    479  HD1 PHE A  50      11.991  -5.854  10.639  1.00 93.95           H
ATOM    480  CD2 PHE A  50      14.231  -8.281  10.114  1.00 93.95           C
ATOM    481  HD2 PHE A  50      15.204  -8.620  10.468  1.00 93.95           H
ATOM    482  CE1 PHE A  50      11.773  -7.465   9.187  1.00 93.95           C
ATOM    483  HE1 PHE A  50      10.799  -7.126   8.833  1.00 93.95           H
ATOM    484  CE2 PHE A  50      13.557  -9.001   9.092  1.00 93.95           C
ATOM    485  HE2 PHE A  50      14.013  -9.892   8.662  1.00 93.95           H
ATOM    486  CZ  PHE A  50      12.342  -8.578   8.650  1.00 93.95           C
ATOM    487  HZ  PHE A  50      11.825  -9.130   7.865  1.00 93.95           H
ATOM    488  HN  PHE A  50      15.562  -4.823  13.193  1.00 93.95           H
ATOM    489  N   LEU A  51      14.401  -3.551  10.756  1.00 94.04           N
ATOM    490  CA  LEU A  51      13.590  -2.695   9.908  1.00 94.04           C
ATOM    491  C   LEU A  51      14.504  -1.782   9.089  1.00 94.04           C
ATOM    492  O   LEU A  51      14.376  -1.702   7.868  1.00 94.04           O
ATOM    493  HA  LEU A  51      13.041  -3.340   9.221  1.00 94.04           H
ATOM    494  CB  LEU A  51      12.554  -1.939  10.743  1.00 94.04           C
ATOM    495 1HB  LEU A  51      13.082  -1.341  11.486  1.00 94.04           H
ATOM    496 2HB  LEU A  51      12.027  -1.244  10.090  1.00 94.04           H
ATOM    497  CG  LEU A  51      11.517  -2.801  11.466  1.00 94.04           C
ATOM    498  HG  LEU A  51      12.043  -3.461  12.157  1.00 94.04           H
ATOM    499  CD1 LEU A  51      10.571  -1.936  12.300  1.00 94.04           C
ATOM    500 1HD1 LEU A  51      11.144  -1.382  13.043  1.00 94.04           H
ATOM    501 2HD1 LEU A  51      10.049  -1.236  11.648  1.00 94.04           H
ATOM    502 3HD1 LEU A  51       9.844  -2.574  12.804  1.00 94.04           H
ATOM    503  CD2 LEU A  51      10.760  -3.692  10.479  1.00 94.04           C
ATOM    504 1HD2 LEU A  51      10.247  -3.069   9.747  1.00 94.04           H
ATOM    505 2HD2 LEU A  51      11.465  -4.348   9.968  1.00 94.04           H
ATOM    506 3HD2 LEU A  51      10.030  -4.294  11.020  1.00 94.04           H
ATOM    507  HN  LEU A  51      14.375  -3.328  11.730  1.00 94.04           H
ATOM    508  N   PRO A  52      15.440  -1.079   9.742  1.00 94.99           N
ATOM    509  CA  PRO A  52      16.163   0.011   9.082  1.00 94.99           C
ATOM    510  C   PRO A  52      16.793  -0.427   7.770  1.00 94.99           C
ATOM    511  O   PRO A  52      16.575   0.199   6.733  1.00 94.99           O
ATOM    512  HA  PRO A  52      15.472   0.810   8.814  1.00 94.99           H
ATOM    513  CB  PRO A  52      17.219   0.420  10.110  1.00 94.99           C
ATOM    514 1HB  PRO A  52      18.155  -0.116   9.959  1.00 94.99           H
ATOM    515 2HB  PRO A  52      17.448   1.484  10.048  1.00 94.99           H
ATOM    516  CG  PRO A  52      16.572   0.060  11.443  1.00 94.99           C
ATOM    517 1HG  PRO A  52      17.312  -0.041  12.237  1.00 94.99           H
ATOM    518 2HG  PRO A  52      15.871   0.827  11.772  1.00 94.99           H
ATOM    519  CD  PRO A  52      15.878  -1.257  11.138  1.00 94.99           C
ATOM    520 1HD  PRO A  52      16.555  -2.105  11.240  1.00 94.99           H
ATOM    521 2HD  PRO A  52      15.041  -1.439  11.812  1.00 94.99           H
ATOM    522  N   PRO A  53      17.586  -1.507   7.782  1.00 95.31           N
ATOM    523  CA  PRO A  53      18.248  -1.971   6.560  1.00 95.31           C
ATOM    524  C   PRO A  53      17.270  -2.171   5.414  1.00 95.31           C
ATOM    525  O   PRO A  53      17.558  -1.805   4.276  1.00 95.31           O
ATOM    526  HA  PRO A  53      18.951  -1.217   6.206  1.00 95.31           H
ATOM    527  CB  PRO A  53      18.906  -3.286   6.982  1.00 95.31           C
ATOM    528 1HB  PRO A  53      18.253  -4.139   6.795  1.00 95.31           H
ATOM    529 2HB  PRO A  53      19.830  -3.467   6.432  1.00 95.31           H
ATOM    530  CG  PRO A  53      19.165  -3.091   8.471  1.00 95.31           C
ATOM    531 1HG  PRO A  53      19.299  -4.041   8.986  1.00 95.31           H
ATOM    532 2HG  PRO A  53      20.071  -2.513   8.651  1.00 95.31           H
ATOM    533  CD  PRO A  53      17.917  -2.359   8.939  1.00 95.31           C
ATOM    534 1HD  PRO A  53      17.107  -3.049   9.172  1.00 95.31           H
ATOM    535 2HD  PRO A  53      18.105  -1.775   9.840  1.00 95.31           H
ATOM    536  N   LEU A  54      16.127  -2.752   5.749  1.00 94.20           N
ATOM    537  CA  LEU A  54      15.159  -3.138   4.737  1.00 94.20           C
ATOM    538  C   LEU A  54      14.508  -1.882   4.154  1.00 94.20           C
ATOM    539  O   LEU A  54      14.340  -1.772   2.941  1.00 94.20           O
ATOM    540  HA  LEU A  54      15.704  -3.646   3.941  1.00 94.20           H
ATOM    541  CB  LEU A  54      14.156  -4.141   5.310  1.00 94.20           C
ATOM    542 1HB  LEU A  54      13.720  -3.714   6.213  1.00 94.20           H
ATOM    543 2HB  LEU A  54      13.344  -4.264   4.592  1.00 94.20           H
ATOM    544  CG  LEU A  54      14.711  -5.526   5.650  1.00 94.20           C
ATOM    545  HG  LEU A  54      15.583  -5.395   6.292  1.00 94.20           H
ATOM    546  CD1 LEU A  54      13.689  -6.348   6.437  1.00 94.20           C
ATOM    547 1HD1 LEU A  54      13.444  -5.832   7.365  1.00 94.20           H
ATOM    548 2HD1 LEU A  54      12.785  -6.471   5.840  1.00 94.20           H
ATOM    549 3HD1 LEU A  54      14.110  -7.327   6.666  1.00 94.20           H
ATOM    550  CD2 LEU A  54      15.183  -6.252   4.389  1.00 94.20           C
ATOM    551 1HD2 LEU A  54      14.345  -6.371   3.703  1.00 94.20           H
ATOM    552 2HD2 LEU A  54      15.968  -5.670   3.906  1.00 94.20           H
ATOM    553 3HD2 LEU A  54      15.574  -7.233   4.660  1.00 94.20           H
ATOM    554  HN  LEU A  54      15.859  -2.958   6.690  1.00 94.20           H
ATOM    555  N   TYR A  55      14.159  -0.967   5.046  1.00 93.89           N
ATOM    556  CA  TYR A  55      13.484   0.254   4.641  1.00 93.89           C
ATOM    557  C   TYR A  55      14.378   1.100   3.733  1.00 93.89           C
ATOM    558  O   TYR A  55      13.893   1.745   2.804  1.00 93.89           O
ATOM    559  HA  TYR A  55      12.583  -0.025   4.094  1.00 93.89           H
ATOM    560  CB  TYR A  55      13.206   1.030   5.930  1.00 93.89           C
ATOM    561 1HB  TYR A  55      14.100   1.012   6.553  1.00 93.89           H
ATOM    562 2HB  TYR A  55      13.013   2.073   5.680  1.00 93.89           H
ATOM    563  CG  TYR A  55      12.027   0.489   6.741  1.00 93.89           C
ATOM    564  CD1 TYR A  55      11.286  -0.571   6.258  1.00 93.89           C
ATOM    565  HD1 TYR A  55      11.541  -1.021   5.299  1.00 93.89           H
ATOM    566  CD2 TYR A  55      11.704   1.059   7.955  1.00 93.89           C
ATOM    567  HD2 TYR A  55      12.290   1.896   8.337  1.00 93.89           H
ATOM    568  CE1 TYR A  55      10.176  -1.081   7.021  1.00 93.89           C
ATOM    569  HE1 TYR A  55       9.583  -1.917   6.651  1.00 93.89           H
ATOM    570  CE2 TYR A  55      10.595   0.550   8.718  1.00 93.89           C
ATOM    571  HE2 TYR A  55      10.329   0.991   9.679  1.00 93.89           H
ATOM    572  CZ  TYR A  55       9.885  -0.495   8.213  1.00 93.89           C
ATOM    573  OH  TYR A  55       8.838  -0.977   8.934  1.00 93.89           O
ATOM    574  HH  TYR A  55       8.385  -1.713   8.430  1.00 93.89           H
ATOM    575  HN  TYR A  55      14.331  -1.049   6.028  1.00 93.89           H
ATOM    576  N   TRP A  56      15.668   1.071   4.033  1.00 94.89           N
ATOM    577  CA  TRP A  56      16.645   1.757   3.205  1.00 94.89           C
ATOM    578  C   TRP A  56      16.691   1.054   1.847  1.00 94.89           C
ATOM    579  O   TRP A  56      16.725   1.708   0.806  1.00 94.89           O
ATOM    580  HA  TRP A  56      16.312   2.787   3.080  1.00 94.89           H
ATOM    581  CB  TRP A  56      18.009   1.811   3.896  1.00 94.89           C
ATOM    582 1HB  TRP A  56      18.145   0.901   4.480  1.00 94.89           H
ATOM    583 2HB  TRP A  56      18.790   1.822   3.136  1.00 94.89           H
ATOM    584  CG  TRP A  56      18.194   3.021   4.814  1.00 94.89           C
ATOM    585  CD1 TRP A  56      18.337   3.031   6.146  1.00 94.89           C
ATOM    586  HD1 TRP A  56      18.339   2.138   6.770  1.00 94.89           H
ATOM    587  CD2 TRP A  56      18.251   4.405   4.411  1.00 94.89           C
ATOM    588  NE1 TRP A  56      18.481   4.316   6.629  1.00 94.89           N
ATOM    589  HE1 TRP A  56      18.601   4.578   7.587  1.00 94.89           H
ATOM    590  CE2 TRP A  56      18.427   5.178   5.540  1.00 94.89           C
ATOM    591  CE3 TRP A  56      18.157   4.986   3.133  1.00 94.89           C
ATOM    592  HE3 TRP A  56      18.018   4.398   2.226  1.00 94.89           H
ATOM    593  CZ2 TRP A  56      18.524   6.574   5.507  1.00 94.89           C
ATOM    594  HZ2 TRP A  56      18.663   7.163   6.414  1.00 94.89           H
ATOM    595  CZ3 TRP A  56      18.256   6.382   3.117  1.00 94.89           C
ATOM    596  HZ3 TRP A  56      18.189   6.883   2.151  1.00 94.89           H
ATOM    597  CH2 TRP A  56      18.433   7.174   4.245  1.00 94.89           C
ATOM    598  HH2 TRP A  56      18.500   8.258   4.148  1.00 94.89           H
ATOM    599  HN  TRP A  56      16.048   0.591   4.824  1.00 94.89           H
ATOM    600  N   LEU A  57      16.689  -0.270   1.901  1.00 94.48           N
ATOM    601  CA  LEU A  57      16.747  -1.069   0.689  1.00 94.48           C
ATOM    602  C   LEU A  57      15.518  -0.771  -0.172  1.00 94.48           C
ATOM    603  O   LEU A  57      15.644  -0.489  -1.363  1.00 94.48           O
ATOM    604  HA  LEU A  57      17.637  -0.764   0.139  1.00 94.48           H
ATOM    605  CB  LEU A  57      16.912  -2.551   1.032  1.00 94.48           C
ATOM    606 1HB  LEU A  57      17.814  -2.666   1.634  1.00 94.48           H
ATOM    607 2HB  LEU A  57      16.072  -2.856   1.656  1.00 94.48           H
ATOM    608  CG  LEU A  57      17.001  -3.509  -0.158  1.00 94.48           C
ATOM    609  HG  LEU A  57      16.177  -3.288  -0.836  1.00 94.48           H
ATOM    610  CD1 LEU A  57      18.299  -3.295  -0.938  1.00 94.48           C
ATOM    611 1HD1 LEU A  57      18.334  -2.271  -1.310  1.00 94.48           H
ATOM    612 2HD1 LEU A  57      19.151  -3.472  -0.282  1.00 94.48           H
ATOM    613 3HD1 LEU A  57      18.337  -3.988  -1.779  1.00 94.48           H
ATOM    614  CD2 LEU A  57      16.837  -4.962   0.294  1.00 94.48           C
ATOM    615 1HD2 LEU A  57      17.625  -5.212   1.004  1.00 94.48           H
ATOM    616 2HD2 LEU A  57      15.865  -5.086   0.771  1.00 94.48           H
ATOM    617 3HD2 LEU A  57      16.904  -5.621  -0.571  1.00 94.48           H
ATOM    618  HN  LEU A  57      16.649  -0.795   2.752  1.00 94.48           H
ATOM    619  N   VAL A  58      14.357  -0.843   0.463  1.00 93.46           N
ATOM    620  CA  VAL A  58      13.103  -0.659  -0.246  1.00 93.46           C
ATOM    621  C   VAL A  58      13.058   0.752  -0.835  1.00 93.46           C
ATOM    622  O   VAL A  58      12.629   0.941  -1.973  1.00 93.46           O
ATOM    623  HA  VAL A  58      13.077  -1.381  -1.062  1.00 93.46           H
ATOM    624  CB  VAL A  58      11.926  -0.955   0.686  1.00 93.46           C
ATOM    625  HB  VAL A  58      12.040  -0.338   1.577  1.00 93.46           H
ATOM    626  CG1 VAL A  58      10.597  -0.586   0.025  1.00 93.46           C
ATOM    627 1HG1 VAL A  58      10.593   0.478  -0.215  1.00 93.46           H
ATOM    628 2HG1 VAL A  58      10.473  -1.165  -0.890  1.00 93.46           H
ATOM    629 3HG1 VAL A  58       9.777  -0.807   0.709  1.00 93.46           H
ATOM    630  CG2 VAL A  58      11.931  -2.421   1.126  1.00 93.46           C
ATOM    631 1HG2 VAL A  58      11.853  -3.064   0.249  1.00 93.46           H
ATOM    632 2HG2 VAL A  58      12.859  -2.638   1.655  1.00 93.46           H
ATOM    633 3HG2 VAL A  58      11.085  -2.604   1.788  1.00 93.46           H
ATOM    634  HN  VAL A  58      14.267  -1.024   1.443  1.00 93.46           H
ATOM    635  N   PHE A  59      13.507   1.708  -0.035  1.00 95.10           N
ATOM    636  CA  PHE A  59      13.538   3.094  -0.469  1.00 95.10           C
ATOM    637  C   PHE A  59      14.334   3.245  -1.767  1.00 95.10           C
ATOM    638  O   PHE A  59      13.836   3.804  -2.743  1.00 95.10           O
ATOM    639  HA  PHE A  59      12.507   3.403  -0.639  1.00 95.10           H
ATOM    640  CB  PHE A  59      14.232   3.894   0.636  1.00 95.10           C
ATOM    641 1HB  PHE A  59      13.609   3.873   1.531  1.00 95.10           H
ATOM    642 2HB  PHE A  59      15.171   3.402   0.891  1.00 95.10           H
ATOM    643  CG  PHE A  59      14.519   5.350   0.265  1.00 95.10           C
ATOM    644  CD1 PHE A  59      15.803   5.782   0.150  1.00 95.10           C
ATOM    645  HD1 PHE A  59      16.628   5.091   0.323  1.00 95.10           H
ATOM    646  CD2 PHE A  59      13.489   6.212   0.049  1.00 95.10           C
ATOM    647  HD2 PHE A  59      12.460   5.866   0.141  1.00 95.10           H
ATOM    648  CE1 PHE A  59      16.069   7.133  -0.195  1.00 95.10           C
ATOM    649  HE1 PHE A  59      17.099   7.480  -0.287  1.00 95.10           H
ATOM    650  CE2 PHE A  59      13.756   7.564  -0.296  1.00 95.10           C
ATOM    651  HE2 PHE A  59      12.931   8.255  -0.468  1.00 95.10           H
ATOM    652  CZ  PHE A  59      15.040   7.996  -0.410  1.00 95.10           C
ATOM    653  HZ  PHE A  59      15.244   9.033  -0.675  1.00 95.10           H
ATOM    654  HN  PHE A  59      13.844   1.548   0.893  1.00 95.10           H
ATOM    655  N   ILE A  60      15.557   2.735  -1.736  1.00 95.12           N
ATOM    656  CA  ILE A  60      16.483   2.946  -2.836  1.00 95.12           C
ATOM    657  C   ILE A  60      15.916   2.306  -4.105  1.00 95.12           C
ATOM    658  O   ILE A  60      15.819   2.958  -5.143  1.00 95.12           O
ATOM    659  HA  ILE A  60      16.560   4.021  -2.997  1.00 95.12           H
ATOM    660  CB  ILE A  60      17.879   2.443  -2.464  1.00 95.12           C
ATOM    661  HB  ILE A  60      17.783   1.431  -2.070  1.00 95.12           H
ATOM    662  CG1 ILE A  60      18.495   3.302  -1.359  1.00 95.12           C
ATOM    663 1HG1 ILE A  60      18.780   4.273  -1.764  1.00 95.12           H
ATOM    664 2HG1 ILE A  60      17.755   3.486  -0.581  1.00 95.12           H
ATOM    665  CG2 ILE A  60      18.780   2.363  -3.699  1.00 95.12           C
ATOM    666 1HG2 ILE A  60      18.343   1.677  -4.424  1.00 95.12           H
ATOM    667 2HG2 ILE A  60      18.872   3.354  -4.145  1.00 95.12           H
ATOM    668 3HG2 ILE A  60      19.766   2.003  -3.406  1.00 95.12           H
ATOM    669  CD1 ILE A  60      19.722   2.618  -0.752  1.00 95.12           C
ATOM    670 1HD1 ILE A  60      19.429   1.658  -0.326  1.00 95.12           H
ATOM    671 2HD1 ILE A  60      20.470   2.457  -1.528  1.00 95.12           H
ATOM    672 3HD1 ILE A  60      20.141   3.250   0.031  1.00 95.12           H
ATOM    673  HN  ILE A  60      15.916   2.188  -0.980  1.00 95.12           H
ATOM    674  N   VAL A  61      15.555   1.037  -3.979  1.00 92.97           N
ATOM    675  CA  VAL A  61      15.136   0.260  -5.133  1.00 92.97           C
ATOM    676  C   VAL A  61      13.827   0.833  -5.679  1.00 92.97           C
ATOM    677  O   VAL A  61      13.660   0.963  -6.891  1.00 92.97           O
ATOM    678  HA  VAL A  61      15.908   0.361  -5.895  1.00 92.97           H
ATOM    679  CB  VAL A  61      15.031  -1.219  -4.757  1.00 92.97           C
ATOM    680  HB  VAL A  61      14.333  -1.305  -3.924  1.00 92.97           H
ATOM    681  CG1 VAL A  61      14.475  -2.042  -5.921  1.00 92.97           C
ATOM    682 1HG1 VAL A  61      13.482  -1.677  -6.184  1.00 92.97           H
ATOM    683 2HG1 VAL A  61      15.137  -1.946  -6.782  1.00 92.97           H
ATOM    684 3HG1 VAL A  61      14.411  -3.090  -5.628  1.00 92.97           H
ATOM    685  CG2 VAL A  61      16.383  -1.766  -4.296  1.00 92.97           C
ATOM    686 1HG2 VAL A  61      17.111  -1.660  -5.100  1.00 92.97           H
ATOM    687 2HG2 VAL A  61      16.722  -1.207  -3.423  1.00 92.97           H
ATOM    688 3HG2 VAL A  61      16.280  -2.819  -4.035  1.00 92.97           H
ATOM    689  HN  VAL A  61      15.547   0.542  -3.110  1.00 92.97           H
ATOM    690  N   GLY A  62      12.931   1.160  -4.759  1.00 93.38           N
ATOM    691  CA  GLY A  62      11.616   1.650  -5.135  1.00 93.38           C
ATOM    692  C   GLY A  62      11.714   3.018  -5.813  1.00 93.38           C
ATOM    693  O   GLY A  62      11.026   3.276  -6.800  1.00 93.38           O
ATOM    694 1HA  GLY A  62      11.138   0.939  -5.809  1.00 93.38           H
ATOM    695 2HA  GLY A  62      10.984   1.723  -4.249  1.00 93.38           H
ATOM    696  HN  GLY A  62      13.092   1.095  -3.774  1.00 93.38           H
ATOM    697  N   ALA A  63      12.574   3.858  -5.258  1.00 94.07           N
ATOM    698  CA  ALA A  63      12.719   5.217  -5.752  1.00 94.07           C
ATOM    699  C   ALA A  63      13.237   5.179  -7.191  1.00 94.07           C
ATOM    700  O   ALA A  63      12.735   5.896  -8.055  1.00 94.07           O
ATOM    701  HA  ALA A  63      11.732   5.680  -5.743  1.00 94.07           H
ATOM    702  CB  ALA A  63      13.642   6.004  -4.820  1.00 94.07           C
ATOM    703 1HB  ALA A  63      13.214   6.026  -3.818  1.00 94.07           H
ATOM    704 2HB  ALA A  63      14.620   5.524  -4.787  1.00 94.07           H
ATOM    705 3HB  ALA A  63      13.750   7.023  -5.191  1.00 94.07           H
ATOM    706  HN  ALA A  63      13.165   3.625  -4.485  1.00 94.07           H
ATOM    707  N   LEU A  64      14.236   4.335  -7.404  1.00 92.07           N
ATOM    708  CA  LEU A  64      14.833   4.199  -8.722  1.00 92.07           C
ATOM    709  C   LEU A  64      13.783   3.667  -9.700  1.00 92.07           C
ATOM    710  O   LEU A  64      13.631   4.194 -10.800  1.00 92.07           O
ATOM    711  HA  LEU A  64      15.135   5.194  -9.048  1.00 92.07           H
ATOM    712  CB  LEU A  64      16.098   3.341  -8.652  1.00 92.07           C
ATOM    713 1HB  LEU A  64      15.850   2.404  -8.153  1.00 92.07           H
ATOM    714 2HB  LEU A  64      16.400   3.091  -9.668  1.00 92.07           H
ATOM    715  CG  LEU A  64      17.294   3.968  -7.933  1.00 92.07           C
ATOM    716  HG  LEU A  64      16.969   4.287  -6.943  1.00 92.07           H
ATOM    717  CD1 LEU A  64      18.412   2.943  -7.733  1.00 92.07           C
ATOM    718 1HD1 LEU A  64      18.040   2.112  -7.133  1.00 92.07           H
ATOM    719 2HD1 LEU A  64      18.742   2.571  -8.703  1.00 92.07           H
ATOM    720 3HD1 LEU A  64      19.250   3.414  -7.220  1.00 92.07           H
ATOM    721  CD2 LEU A  64      17.785   5.215  -8.671  1.00 92.07           C
ATOM    722 1HD2 LEU A  64      18.088   4.943  -9.682  1.00 92.07           H
ATOM    723 2HD2 LEU A  64      16.981   5.949  -8.717  1.00 92.07           H
ATOM    724 3HD2 LEU A  64      18.636   5.640  -8.139  1.00 92.07           H
ATOM    725  HN  LEU A  64      14.636   3.752  -6.697  1.00 92.07           H
ATOM    726  N   GLY A  65      13.085   2.629  -9.262  1.00 89.42           N
ATOM    727  CA  GLY A  65      12.152   1.934 -10.133  1.00 89.42           C
ATOM    728  C   GLY A  65      11.032   2.869 -10.594  1.00 89.42           C
ATOM    729  O   GLY A  65      10.769   2.986 -11.790  1.00 89.42           O
ATOM    730 1HA  GLY A  65      12.682   1.541 -11.000  1.00 89.42           H
ATOM    731 2HA  GLY A  65      11.724   1.081  -9.606  1.00 89.42           H
ATOM    732  HN  GLY A  65      13.149   2.264  -8.334  1.00 89.42           H
ATOM    733  N   ASN A  66      10.402   3.512  -9.621  1.00 91.99           N
ATOM    734  CA  ASN A  66       9.217   4.307  -9.893  1.00 91.99           C
ATOM    735  C   ASN A  66       9.621   5.574 -10.649  1.00 91.99           C
ATOM    736  O   ASN A  66       8.874   6.061 -11.496  1.00 91.99           O
ATOM    737  HA  ASN A  66       8.567   3.659 -10.482  1.00 91.99           H
ATOM    738  CB  ASN A  66       8.527   4.730  -8.595  1.00 91.99           C
ATOM    739 1HB  ASN A  66       9.271   5.091  -7.885  1.00 91.99           H
ATOM    740 2HB  ASN A  66       7.847   5.558  -8.794  1.00 91.99           H
ATOM    741  CG  ASN A  66       7.752   3.562  -7.980  1.00 91.99           C
ATOM    742  OD1 ASN A  66       6.766   3.086  -8.518  1.00 91.99           O
ATOM    743  ND2 ASN A  66       8.252   3.130  -6.826  1.00 91.99           N
ATOM    744 1HD2 ASN A  66       9.064   3.565  -6.439  1.00 91.99           H
ATOM    745 2HD2 ASN A  66       7.815   2.369  -6.346  1.00 91.99           H
ATOM    746  HN  ASN A  66      10.689   3.495  -8.663  1.00 91.99           H
ATOM    747  N   SER A  67      10.802   6.073 -10.315  1.00 91.29           N
ATOM    748  CA  SER A  67      11.337   7.244 -10.988  1.00 91.29           C
ATOM    749  C   SER A  67      11.530   6.950 -12.477  1.00 91.29           C
ATOM    750  O   SER A  67      11.287   7.811 -13.320  1.00 91.29           O
ATOM    751  HA  SER A  67      10.590   8.025 -10.846  1.00 91.29           H
ATOM    752  CB  SER A  67      12.660   7.685 -10.358  1.00 91.29           C
ATOM    753 1HB  SER A  67      13.381   6.870 -10.422  1.00 91.29           H
ATOM    754 2HB  SER A  67      13.071   8.520 -10.925  1.00 91.29           H
ATOM    755  OG  SER A  67      12.500   8.070  -8.995  1.00 91.29           O
ATOM    756  HG  SER A  67      12.946   7.404  -8.397  1.00 91.29           H
ATOM    757  HN  SER A  67      11.388   5.692  -9.600  1.00 91.29           H
ATOM    758  N   LEU A  68      11.967   5.729 -12.754  1.00 87.05           N
ATOM    759  CA  LEU A  68      12.194   5.310 -14.126  1.00 87.05           C
ATOM    760  C   LEU A  68      10.861   5.288 -14.876  1.00 87.05           C
ATOM    761  O   LEU A  68      10.794   5.675 -16.042  1.00 87.05           O
ATOM    762  HA  LEU A  68      12.840   6.054 -14.592  1.00 87.05           H
ATOM    763  CB  LEU A  68      12.942   3.976 -14.162  1.00 87.05           C
ATOM    764 1HB  LEU A  68      13.859   4.080 -13.582  1.00 87.05           H
ATOM    765 2HB  LEU A  68      12.331   3.226 -13.659  1.00 87.05           H
ATOM    766  CG  LEU A  68      13.308   3.448 -15.551  1.00 87.05           C
ATOM    767  HG  LEU A  68      12.398   3.405 -16.149  1.00 87.05           H
ATOM    768  CD1 LEU A  68      14.272   4.399 -16.262  1.00 87.05           C
ATOM    769 1HD1 LEU A  68      13.803   5.377 -16.372  1.00 87.05           H
ATOM    770 2HD1 LEU A  68      15.185   4.498 -15.675  1.00 87.05           H
ATOM    771 3HD1 LEU A  68      14.515   4.000 -17.247  1.00 87.05           H
ATOM    772  CD2 LEU A  68      13.863   2.025 -15.468  1.00 87.05           C
ATOM    773 1HD2 LEU A  68      14.758   2.020 -14.846  1.00 87.05           H
ATOM    774 2HD2 LEU A  68      13.112   1.367 -15.030  1.00 87.05           H
ATOM    775 3HD2 LEU A  68      14.114   1.674 -16.469  1.00 87.05           H
ATOM    776  HN  LEU A  68      12.163   5.035 -12.062  1.00 87.05           H
ATOM    777  N   VAL A  69       9.833   4.831 -14.177  1.00 86.92           N
ATOM    778  CA  VAL A  69       8.514   4.711 -14.776  1.00 86.92           C
ATOM    779  C   VAL A  69       8.043   6.090 -15.242  1.00 86.92           C
ATOM    780  O   VAL A  69       7.571   6.241 -16.368  1.00 86.92           O
ATOM    781  HA  VAL A  69       8.606   4.059 -15.645  1.00 86.92           H
ATOM    782  CB  VAL A  69       7.549   4.051 -13.789  1.00 86.92           C
ATOM    783  HB  VAL A  69       7.613   4.592 -12.845  1.00 86.92           H
ATOM    784  CG1 VAL A  69       6.106   4.145 -14.287  1.00 86.92           C
ATOM    785 1HG1 VAL A  69       5.828   5.193 -14.400  1.00 86.92           H
ATOM    786 2HG1 VAL A  69       6.020   3.641 -15.250  1.00 86.92           H
ATOM    787 3HG1 VAL A  69       5.441   3.669 -13.567  1.00 86.92           H
ATOM    788  CG2 VAL A  69       7.944   2.597 -13.524  1.00 86.92           C
ATOM    789 1HG2 VAL A  69       7.922   2.038 -14.460  1.00 86.92           H
ATOM    790 2HG2 VAL A  69       8.950   2.564 -13.105  1.00 86.92           H
ATOM    791 3HG2 VAL A  69       7.242   2.152 -12.820  1.00 86.92           H
ATOM    792  HN  VAL A  69       9.890   4.546 -13.220  1.00 86.92           H
ATOM    793  N   ILE A  70       8.188   7.061 -14.352  1.00 88.69           N
ATOM    794  CA  ILE A  70       7.727   8.410 -14.635  1.00 88.69           C
ATOM    795  C   ILE A  70       8.498   8.966 -15.834  1.00 88.69           C
ATOM    796  O   ILE A  70       7.913   9.591 -16.717  1.00 88.69           O
ATOM    797  HA  ILE A  70       6.672   8.345 -14.903  1.00 88.69           H
ATOM    798  CB  ILE A  70       7.825   9.283 -13.383  1.00 88.69           C
ATOM    799  HB  ILE A  70       8.841   9.213 -12.996  1.00 88.69           H
ATOM    800  CG1 ILE A  70       6.887   8.775 -12.286  1.00 88.69           C
ATOM    801 1HG1 ILE A  70       5.853   8.847 -12.624  1.00 88.69           H
ATOM    802 2HG1 ILE A  70       7.086   7.721 -12.092  1.00 88.69           H
ATOM    803  CG2 ILE A  70       7.570  10.754 -13.719  1.00 88.69           C
ATOM    804 1HG2 ILE A  70       8.311  11.095 -14.441  1.00 88.69           H
ATOM    805 2HG2 ILE A  70       6.572  10.862 -14.144  1.00 88.69           H
ATOM    806 3HG2 ILE A  70       7.645  11.352 -12.811  1.00 88.69           H
ATOM    807  CD1 ILE A  70       7.065   9.579 -10.996  1.00 88.69           C
ATOM    808 1HD1 ILE A  70       8.094   9.484 -10.648  1.00 88.69           H
ATOM    809 2HD1 ILE A  70       6.842  10.628 -11.189  1.00 88.69           H
ATOM    810 3HD1 ILE A  70       6.387   9.197 -10.233  1.00 88.69           H
ATOM    811  HN  ILE A  70       8.609   6.938 -13.454  1.00 88.69           H
ATOM    812  N   LEU A  71       9.799   8.718 -15.827  1.00 85.78           N
ATOM    813  CA  LEU A  71      10.673   9.273 -16.847  1.00 85.78           C
ATOM    814  C   LEU A  71      10.286   8.698 -18.212  1.00 85.78           C
ATOM    815  O   LEU A  71      10.240   9.423 -19.204  1.00 85.78           O
ATOM    816  HA  LEU A  71      10.507  10.350 -16.868  1.00 85.78           H
ATOM    817  CB  LEU A  71      12.140   9.047 -16.478  1.00 85.78           C
ATOM    818 1HB  LEU A  71      12.327   9.516 -15.512  1.00 85.78           H
ATOM    819 2HB  LEU A  71      12.301   7.976 -16.349  1.00 85.78           H
ATOM    820  CG  LEU A  71      13.172   9.572 -17.477  1.00 85.78           C
ATOM    821  HG  LEU A  71      12.691  10.327 -18.099  1.00 85.78           H
ATOM    822  CD1 LEU A  71      14.336  10.255 -16.756  1.00 85.78           C
ATOM    823 1HD1 LEU A  71      13.958  11.093 -16.170  1.00 85.78           H
ATOM    824 2HD1 LEU A  71      14.823   9.540 -16.094  1.00 85.78           H
ATOM    825 3HD1 LEU A  71      15.055  10.620 -17.489  1.00 85.78           H
ATOM    826  CD2 LEU A  71      13.651   8.457 -18.409  1.00 85.78           C
ATOM    827 1HD2 LEU A  71      14.108   7.663 -17.819  1.00 85.78           H
ATOM    828 2HD2 LEU A  71      12.801   8.056 -18.962  1.00 85.78           H
ATOM    829 3HD2 LEU A  71      14.384   8.858 -19.109  1.00 85.78           H
ATOM    830  HN  LEU A  71      10.257   8.150 -15.143  1.00 85.78           H
ATOM    831  N   VAL A  72      10.019   7.400 -18.217  1.00 82.91           N
ATOM    832  CA  VAL A  72       9.638   6.719 -19.443  1.00 82.91           C
ATOM    833  C   VAL A  72       8.333   7.319 -19.969  1.00 82.91           C
ATOM    834  O   VAL A  72       8.189   7.547 -21.169  1.00 82.91           O
ATOM    835  HA  VAL A  72      10.426   6.896 -20.175  1.00 82.91           H
ATOM    836  CB  VAL A  72       9.548   5.212 -19.198  1.00 82.91           C
ATOM    837  HB  VAL A  72       8.894   5.050 -18.341  1.00 82.91           H
ATOM    838  CG1 VAL A  72       8.932   4.497 -20.402  1.00 82.91           C
ATOM    839 1HG1 VAL A  72       7.928   4.883 -20.579  1.00 82.91           H
ATOM    840 2HG1 VAL A  72       9.549   4.671 -21.283  1.00 82.91           H
ATOM    841 3HG1 VAL A  72       8.880   3.427 -20.201  1.00 82.91           H
ATOM    842  CG2 VAL A  72      10.921   4.629 -18.857  1.00 82.91           C
ATOM    843 1HG2 VAL A  72      11.607   4.808 -19.685  1.00 82.91           H
ATOM    844 2HG2 VAL A  72      11.306   5.107 -17.957  1.00 82.91           H
ATOM    845 3HG2 VAL A  72      10.828   3.556 -18.688  1.00 82.91           H
ATOM    846  HN  VAL A  72      10.060   6.817 -17.405  1.00 82.91           H
ATOM    847  N   TYR A  73       7.413   7.557 -19.045  1.00 82.36           N
ATOM    848  CA  TYR A  73       6.103   8.069 -19.408  1.00 82.36           C
ATOM    849  C   TYR A  73       6.217   9.438 -20.082  1.00 82.36           C
ATOM    850  O   TYR A  73       5.476   9.736 -21.018  1.00 82.36           O
ATOM    851  HA  TYR A  73       5.648   7.366 -20.105  1.00 82.36           H
ATOM    852  CB  TYR A  73       5.332   8.223 -18.095  1.00 82.36           C
ATOM    853 1HB  TYR A  73       5.289   7.255 -17.595  1.00 82.36           H
ATOM    854 2HB  TYR A  73       5.883   8.897 -17.439  1.00 82.36           H
ATOM    855  CG  TYR A  73       3.908   8.754 -18.269  1.00 82.36           C
ATOM    856  CD1 TYR A  73       3.678  10.114 -18.306  1.00 82.36           C
ATOM    857  HD1 TYR A  73       4.512  10.810 -18.211  1.00 82.36           H
ATOM    858  CD2 TYR A  73       2.852   7.872 -18.388  1.00 82.36           C
ATOM    859  HD2 TYR A  73       3.034   6.798 -18.359  1.00 82.36           H
ATOM    860  CE1 TYR A  73       2.338  10.614 -18.469  1.00 82.36           C
ATOM    861  HE1 TYR A  73       2.142  11.686 -18.500  1.00 82.36           H
ATOM    862  CE2 TYR A  73       1.512   8.372 -18.551  1.00 82.36           C
ATOM    863  HE2 TYR A  73       0.669   7.687 -18.646  1.00 82.36           H
ATOM    864  CZ  TYR A  73       1.321   9.718 -18.583  1.00 82.36           C
ATOM    865  OH  TYR A  73       0.055  10.190 -18.738  1.00 82.36           O
ATOM    866  HH  TYR A  73      -0.563   9.442 -18.979  1.00 82.36           H
ATOM    867  HN  TYR A  73       7.552   7.406 -18.066  1.00 82.36           H
ATOM    868  N   TRP A  74       7.149  10.234 -19.580  1.00 83.66           N
ATOM    869  CA  TRP A  74       7.313  11.594 -20.064  1.00 83.66           C
ATOM    870  C   TRP A  74       7.883  11.524 -21.482  1.00 83.66           C
ATOM    871  O   TRP A  74       7.347  12.142 -22.401  1.00 83.66           O
ATOM    872  HA  TRP A  74       6.329  12.062 -20.080  1.00 83.66           H
ATOM    873  CB  TRP A  74       8.183  12.415 -19.110  1.00 83.66           C
ATOM    874 1HB  TRP A  74       8.906  11.753 -18.633  1.00 83.66           H
ATOM    875 2HB  TRP A  74       8.750  13.144 -19.688  1.00 83.66           H
ATOM    876  CG  TRP A  74       7.393  13.149 -18.025  1.00 83.66           C
ATOM    877  CD1 TRP A  74       6.128  12.936 -17.638  1.00 83.66           C
ATOM    878  HD1 TRP A  74       5.474  12.178 -18.068  1.00 83.66           H
ATOM    879  CD2 TRP A  74       7.871  14.231 -17.197  1.00 83.66           C
ATOM    880  NE1 TRP A  74       5.756  13.798 -16.626  1.00 83.66           N
ATOM    881  HE1 TRP A  74       4.865  13.832 -16.175  1.00 83.66           H
ATOM    882  CE2 TRP A  74       6.850  14.610 -16.350  1.00 83.66           C
ATOM    883  CE3 TRP A  74       9.124  14.868 -17.166  1.00 83.66           C
ATOM    884  HE3 TRP A  74       9.945  14.587 -17.825  1.00 83.66           H
ATOM    885  CZ2 TRP A  74       6.977  15.639 -15.409  1.00 83.66           C
ATOM    886  HZ2 TRP A  74       6.155  15.920 -14.750  1.00 83.66           H
ATOM    887  CZ3 TRP A  74       9.235  15.894 -16.221  1.00 83.66           C
ATOM    888  HZ3 TRP A  74      10.186  16.422 -16.155  1.00 83.66           H
ATOM    889  CH2 TRP A  74       8.217  16.288 -15.360  1.00 83.66           C
ATOM    890  HH2 TRP A  74       8.383  17.099 -14.650  1.00 83.66           H
ATOM    891  HN  TRP A  74       7.785   9.963 -18.856  1.00 83.66           H
ATOM    892  N   TYR A  75       8.962  10.768 -21.616  1.00 78.95           N
ATOM    893  CA  TYR A  75       9.737  10.779 -22.845  1.00 78.95           C
ATOM    894  C   TYR A  75       9.114   9.858 -23.895  1.00 78.95           C
ATOM    895  O   TYR A  75       9.527   9.862 -25.054  1.00 78.95           O
ATOM    896  HA  TYR A  75       9.746  11.800 -23.227  1.00 78.95           H
ATOM    897  CB  TYR A  75      11.123  10.247 -22.475  1.00 78.95           C
ATOM    898 1HB  TYR A  75      11.006   9.376 -21.830  1.00 78.95           H
ATOM    899 2HB  TYR A  75      11.624   9.907 -23.381  1.00 78.95           H
ATOM    900  CG  TYR A  75      12.015  11.271 -21.770  1.00 78.95           C
ATOM    901  CD1 TYR A  75      12.584  12.302 -22.489  1.00 78.95           C
ATOM    902  HD1 TYR A  75      12.398  12.387 -23.559  1.00 78.95           H
ATOM    903  CD2 TYR A  75      12.250  11.163 -20.414  1.00 78.95           C
ATOM    904  HD2 TYR A  75      11.801  10.348 -19.846  1.00 78.95           H
ATOM    905  CE1 TYR A  75      13.423  13.265 -21.825  1.00 78.95           C
ATOM    906  HE1 TYR A  75      13.879  14.084 -22.381  1.00 78.95           H
ATOM    907  CE2 TYR A  75      13.089  12.126 -19.750  1.00 78.95           C
ATOM    908  HE2 TYR A  75      13.284  12.053 -18.680  1.00 78.95           H
ATOM    909  CZ  TYR A  75      13.635  13.130 -20.488  1.00 78.95           C
ATOM    910  OH  TYR A  75      14.427  14.040 -19.861  1.00 78.95           O
ATOM    911  HH  TYR A  75      14.764  14.712 -20.520  1.00 78.95           H
ATOM    912  HN  TYR A  75       9.308  10.156 -20.905  1.00 78.95           H
ATOM    913  N   CYS A  76       8.129   9.090 -23.452  1.00 70.55           N
ATOM    914  CA  CYS A  76       7.398   8.216 -24.354  1.00 70.55           C
ATOM    915  C   CYS A  76       6.582   9.087 -25.311  1.00 70.55           C
ATOM    916  O   CYS A  76       5.634   9.751 -24.896  1.00 70.55           O
ATOM    917  HA  CYS A  76       8.143   7.635 -24.899  1.00 70.55           H
ATOM    918  CB  CYS A  76       6.516   7.225 -23.591  1.00 70.55           C
ATOM    919 1HB  CYS A  76       7.130   6.615 -22.929  1.00 70.55           H
ATOM    920 2HB  CYS A  76       5.809   7.766 -22.962  1.00 70.55           H
ATOM    921  SG  CYS A  76       5.614   6.155 -24.769  1.00 70.55           S
ATOM    922  HG  CYS A  76       6.695   5.607 -25.316  1.00 70.55           H
ATOM    923  HN  CYS A  76       7.830   9.058 -22.499  1.00 70.55           H
ATOM    924  N   THR A  77       6.981   9.056 -26.574  1.00 63.63           N
ATOM    925  CA  THR A  77       6.384   9.930 -27.569  1.00 63.63           C
ATOM    926  C   THR A  77       5.041   9.366 -28.038  1.00 63.63           C
ATOM    927  O   THR A  77       4.323  10.013 -28.798  1.00 63.63           O
ATOM    928  HA  THR A  77       6.180  10.894 -27.102  1.00 63.63           H
ATOM    929  CB  THR A  77       7.394  10.116 -28.704  1.00 63.63           C
ATOM    930  HB  THR A  77       6.997  10.776 -29.474  1.00 63.63           H
ATOM    931  OG1 THR A  77       7.690   8.787 -29.125  1.00 63.63           O
ATOM    932  HG1 THR A  77       8.123   8.803 -30.026  1.00 63.63           H
ATOM    933  CG2 THR A  77       8.736  10.658 -28.209  1.00 63.63           C
ATOM    934 1HG2 THR A  77       9.166   9.962 -27.488  1.00 63.63           H
ATOM    935 2HG2 THR A  77       8.584  11.627 -27.734  1.00 63.63           H
ATOM    936 3HG2 THR A  77       9.416  10.770 -29.054  1.00 63.63           H
ATOM    937  HN  THR A  77       7.697   8.449 -26.920  1.00 63.63           H
ATOM    938  N   ARG A  78       4.742   8.165 -27.564  1.00 66.38           N
ATOM    939  CA  ARG A  78       3.549   7.463 -28.004  1.00 66.38           C
ATOM    940  C   ARG A  78       2.310   8.038 -27.314  1.00 66.38           C
ATOM    941  O   ARG A  78       2.397   8.547 -26.197  1.00 66.38           O
ATOM    942  HA  ARG A  78       3.509   7.627 -29.081  1.00 66.38           H
ATOM    943  CB  ARG A  78       3.646   5.967 -27.698  1.00 66.38           C
ATOM    944 1HB  ARG A  78       3.053   5.406 -28.421  1.00 66.38           H
ATOM    945 2HB  ARG A  78       4.678   5.636 -27.807  1.00 66.38           H
ATOM    946  CG  ARG A  78       3.154   5.664 -26.282  1.00 66.38           C
ATOM    947 1HG  ARG A  78       3.671   6.306 -25.568  1.00 66.38           H
ATOM    948 2HG  ARG A  78       2.091   5.892 -26.205  1.00 66.38           H
ATOM    949  CD  ARG A  78       3.393   4.196 -25.921  1.00 66.38           C
ATOM    950 1HD  ARG A  78       2.892   3.550 -26.642  1.00 66.38           H
ATOM    951 2HD  ARG A  78       4.458   3.969 -25.974  1.00 66.38           H
ATOM    952  NE  ARG A  78       2.886   3.921 -24.558  1.00 66.38           N
ATOM    953  HE  ARG A  78       2.397   4.653 -24.083  1.00 66.38           H
ATOM    954  CZ  ARG A  78       3.040   2.752 -23.921  1.00 66.38           C
ATOM    955  NH1 ARG A  78       3.687   1.737 -24.510  1.00 66.38           N
ATOM    956 1HH1 ARG A  78       4.058   1.848 -25.431  1.00 66.38           H
ATOM    957 2HH1 ARG A  78       3.798   0.868 -24.027  1.00 66.38           H
ATOM    958  NH2 ARG A  78       2.538   2.614 -22.686  1.00 66.38           N
ATOM    959 1HH2 ARG A  78       2.645   1.749 -22.197  1.00 66.38           H
ATOM    960 2HH2 ARG A  78       2.057   3.377 -22.254  1.00 66.38           H
ATOM    961  HN  ARG A  78       5.298   7.674 -26.893  1.00 66.38           H
ATOM    962  N   VAL A  79       1.185   7.938 -28.007  1.00 71.64           N
ATOM    963  CA  VAL A  79      -0.094   8.287 -27.413  1.00 71.64           C
ATOM    964  C   VAL A  79      -0.257   7.540 -26.088  1.00 71.64           C
ATOM    965  O   VAL A  79      -0.224   6.311 -26.056  1.00 71.64           O
ATOM    966  HA  VAL A  79      -0.082   9.358 -27.212  1.00 71.64           H
ATOM    967  CB  VAL A  79      -1.226   8.002 -28.403  1.00 71.64           C
ATOM    968  HB  VAL A  79      -1.265   6.925 -28.566  1.00 71.64           H
ATOM    969  CG1 VAL A  79      -2.576   8.441 -27.832  1.00 71.64           C
ATOM    970 1HG1 VAL A  79      -2.774   7.897 -26.909  1.00 71.64           H
ATOM    971 2HG1 VAL A  79      -2.553   9.511 -27.626  1.00 71.64           H
ATOM    972 3HG1 VAL A  79      -3.362   8.227 -28.556  1.00 71.64           H
ATOM    973  CG2 VAL A  79      -0.956   8.673 -29.751  1.00 71.64           C
ATOM    974 1HG2 VAL A  79      -0.877   9.751 -29.611  1.00 71.64           H
ATOM    975 2HG2 VAL A  79      -0.024   8.291 -30.167  1.00 71.64           H
ATOM    976 3HG2 VAL A  79      -1.776   8.455 -30.436  1.00 71.64           H
ATOM    977  HN  VAL A  79       1.139   7.625 -28.956  1.00 71.64           H
ATOM    978  N   LYS A  80      -0.429   8.314 -25.026  1.00 77.47           N
ATOM    979  CA  LYS A  80      -0.699   7.741 -23.718  1.00 77.47           C
ATOM    980  C   LYS A  80      -1.987   6.916 -23.784  1.00 77.47           C
ATOM    981  O   LYS A  80      -2.857   7.182 -24.612  1.00 77.47           O
ATOM    982  HA  LYS A  80       0.127   7.072 -23.477  1.00 77.47           H
ATOM    983  CB  LYS A  80      -0.724   8.835 -22.649  1.00 77.47           C
ATOM    984 1HB  LYS A  80      -1.590   9.478 -22.801  1.00 77.47           H
ATOM    985 2HB  LYS A  80      -0.832   8.383 -21.663  1.00 77.47           H
ATOM    986  CG  LYS A  80       0.555   9.674 -22.694  1.00 77.47           C
ATOM    987 1HG  LYS A  80       0.600  10.225 -23.633  1.00 77.47           H
ATOM    988 2HG  LYS A  80       0.538  10.412 -21.892  1.00 77.47           H
ATOM    989  CD  LYS A  80       1.796   8.789 -22.554  1.00 77.47           C
ATOM    990 1HD  LYS A  80       1.662   8.097 -21.723  1.00 77.47           H
ATOM    991 2HD  LYS A  80       1.920   8.187 -23.454  1.00 77.47           H
ATOM    992  CE  LYS A  80       3.049   9.636 -22.324  1.00 77.47           C
ATOM    993 1HE  LYS A  80       2.955  10.586 -22.849  1.00 77.47           H
ATOM    994 2HE  LYS A  80       3.149   9.867 -21.263  1.00 77.47           H
ATOM    995  NZ  LYS A  80       4.254   8.918 -22.796  1.00 77.47           N
ATOM    996 1HZ  LYS A  80       5.082   9.447 -22.547  1.00 77.47           H
ATOM    997 2HZ  LYS A  80       4.294   8.003 -22.362  1.00 77.47           H
ATOM    998 3HZ  LYS A  80       4.211   8.812 -23.804  1.00 77.47           H
ATOM    999  HN  LYS A  80      -0.386   9.313 -25.049  1.00 77.47           H
ATOM   1000  N   THR A  81      -2.067   5.932 -22.900  1.00 78.89           N
ATOM   1001  CA  THR A  81      -3.303   5.191 -22.716  1.00 78.89           C
ATOM   1002  C   THR A  81      -3.868   5.436 -21.316  1.00 78.89           C
ATOM   1003  O   THR A  81      -3.183   5.983 -20.453  1.00 78.89           O
ATOM   1004  HA  THR A  81      -4.038   5.566 -23.428  1.00 78.89           H
ATOM   1005  CB  THR A  81      -3.017   3.716 -23.006  1.00 78.89           C
ATOM   1006  HB  THR A  81      -3.934   3.128 -22.972  1.00 78.89           H
ATOM   1007  OG1 THR A  81      -2.022   3.361 -22.051  1.00 78.89           O
ATOM   1008  HG1 THR A  81      -1.118   3.634 -22.380  1.00 78.89           H
ATOM   1009  CG2 THR A  81      -2.328   3.508 -24.357  1.00 78.89           C
ATOM   1010 1HG2 THR A  81      -1.378   4.042 -24.366  1.00 78.89           H
ATOM   1011 2HG2 THR A  81      -2.967   3.889 -25.153  1.00 78.89           H
ATOM   1012 3HG2 THR A  81      -2.148   2.444 -24.513  1.00 78.89           H
ATOM   1013  HN  THR A  81      -1.308   5.641 -22.318  1.00 78.89           H
ATOM   1014  N   MET A  82      -5.113   5.019 -21.134  1.00 81.80           N
ATOM   1015  CA  MET A  82      -5.737   5.078 -19.823  1.00 81.80           C
ATOM   1016  C   MET A  82      -4.908   4.317 -18.786  1.00 81.80           C
ATOM   1017  O   MET A  82      -4.746   4.776 -17.657  1.00 81.80           O
ATOM   1018  HA  MET A  82      -5.775   6.135 -19.563  1.00 81.80           H
ATOM   1019  CB  MET A  82      -7.140   4.472 -19.898  1.00 81.80           C
ATOM   1020 1HB  MET A  82      -7.753   5.051 -20.590  1.00 81.80           H
ATOM   1021 2HB  MET A  82      -7.082   3.459 -20.296  1.00 81.80           H
ATOM   1022  CG  MET A  82      -7.802   4.448 -18.519  1.00 81.80           C
ATOM   1023 1HG  MET A  82      -7.457   3.581 -17.956  1.00 81.80           H
ATOM   1024 2HG  MET A  82      -7.511   5.333 -17.952  1.00 81.80           H
ATOM   1025  SD  MET A  82      -9.577   4.393 -18.694  1.00 81.80           S
ATOM   1026  CE  MET A  82     -10.065   4.685 -17.002  1.00 81.80           C
ATOM   1027 1HE  MET A  82      -9.658   3.899 -16.366  1.00 81.80           H
ATOM   1028 2HE  MET A  82      -9.682   5.652 -16.675  1.00 81.80           H
ATOM   1029 3HE  MET A  82     -11.153   4.683 -16.932  1.00 81.80           H
ATOM   1030  HN  MET A  82      -5.690   4.648 -21.861  1.00 81.80           H
ATOM   1031  N   THR A  83      -4.404   3.166 -19.207  1.00 79.75           N
ATOM   1032  CA  THR A  83      -3.539   2.371 -18.353  1.00 79.75           C
ATOM   1033  C   THR A  83      -2.304   3.177 -17.947  1.00 79.75           C
ATOM   1034  O   THR A  83      -1.920   3.185 -16.779  1.00 79.75           O
ATOM   1035  HA  THR A  83      -4.082   2.135 -17.438  1.00 79.75           H
ATOM   1036  CB  THR A  83      -3.202   1.076 -19.096  1.00 79.75           C
ATOM   1037  HB  THR A  83      -2.396   1.236 -19.812  1.00 79.75           H
ATOM   1038  OG1 THR A  83      -4.446   0.662 -19.653  1.00 79.75           O
ATOM   1039  HG1 THR A  83      -5.189   0.853 -19.012  1.00 79.75           H
ATOM   1040  CG2 THR A  83      -2.822  -0.062 -18.146  1.00 79.75           C
ATOM   1041 1HG2 THR A  83      -3.655  -0.267 -17.474  1.00 79.75           H
ATOM   1042 2HG2 THR A  83      -1.948   0.228 -17.563  1.00 79.75           H
ATOM   1043 3HG2 THR A  83      -2.593  -0.957 -18.724  1.00 79.75           H
ATOM   1044  HN  THR A  83      -4.579   2.777 -20.112  1.00 79.75           H
ATOM   1045  N   ASP A  84      -1.715   3.836 -18.935  1.00 82.01           N
ATOM   1046  CA  ASP A  84      -0.490   4.584 -18.710  1.00 82.01           C
ATOM   1047  C   ASP A  84      -0.740   5.657 -17.649  1.00 82.01           C
ATOM   1048  O   ASP A  84       0.137   5.949 -16.837  1.00 82.01           O
ATOM   1049  HA  ASP A  84       0.243   3.843 -18.389  1.00 82.01           H
ATOM   1050  CB  ASP A  84      -0.029   5.283 -19.990  1.00 82.01           C
ATOM   1051 1HB  ASP A  84      -0.799   5.975 -20.329  1.00 82.01           H
ATOM   1052 2HB  ASP A  84       0.863   5.875 -19.784  1.00 82.01           H
ATOM   1053  CG  ASP A  84       0.271   4.266 -21.093  1.00 82.01           C
ATOM   1054  OD1 ASP A  84       0.922   3.250 -20.766  1.00 82.01           O
ATOM   1055  OD2 ASP A  84      -0.158   4.527 -22.238  1.00 82.01           O
ATOM   1056  HN  ASP A  84      -2.061   3.863 -19.873  1.00 82.01           H
ATOM   1057  N   MET A  85      -1.941   6.216 -17.690  1.00 87.29           N
ATOM   1058  CA  MET A  85      -2.307   7.271 -16.760  1.00 87.29           C
ATOM   1059  C   MET A  85      -2.320   6.753 -15.321  1.00 87.29           C
ATOM   1060  O   MET A  85      -1.799   7.407 -14.418  1.00 87.29           O
ATOM   1061  HA  MET A  85      -1.542   8.038 -16.871  1.00 87.29           H
ATOM   1062  CB  MET A  85      -3.693   7.810 -17.121  1.00 87.29           C
ATOM   1063 1HB  MET A  85      -3.718   8.081 -18.176  1.00 87.29           H
ATOM   1064 2HB  MET A  85      -4.440   7.030 -16.974  1.00 87.29           H
ATOM   1065  CG  MET A  85      -4.046   9.029 -16.267  1.00 87.29           C
ATOM   1066 1HG  MET A  85      -5.049   9.379 -16.514  1.00 87.29           H
ATOM   1067 2HG  MET A  85      -4.055   8.754 -15.212  1.00 87.29           H
ATOM   1068  SD  MET A  85      -2.860  10.334 -16.545  1.00 87.29           S
ATOM   1069  CE  MET A  85      -3.263  10.764 -18.231  1.00 87.29           C
ATOM   1070 1HE  MET A  85      -3.122   9.893 -18.871  1.00 87.29           H
ATOM   1071 2HE  MET A  85      -4.301  11.090 -18.284  1.00 87.29           H
ATOM   1072 3HE  MET A  85      -2.611  11.571 -18.565  1.00 87.29           H
ATOM   1073  HN  MET A  85      -2.655   5.959 -18.341  1.00 87.29           H
ATOM   1074  N   PHE A  86      -2.919   5.584 -15.151  1.00 87.72           N
ATOM   1075  CA  PHE A  86      -3.012   4.975 -13.835  1.00 87.72           C
ATOM   1076  C   PHE A  86      -1.634   4.535 -13.336  1.00 87.72           C
ATOM   1077  O   PHE A  86      -1.332   4.655 -12.150  1.00 87.72           O
ATOM   1078  HA  PHE A  86      -3.418   5.727 -13.158  1.00 87.72           H
ATOM   1079  CB  PHE A  86      -3.908   3.743 -13.974  1.00 87.72           C
ATOM   1080 1HB  PHE A  86      -3.503   3.097 -14.753  1.00 87.72           H
ATOM   1081 2HB  PHE A  86      -3.878   3.177 -13.044  1.00 87.72           H
ATOM   1082  CG  PHE A  86      -5.366   4.068 -14.309  1.00 87.72           C
ATOM   1083  CD1 PHE A  86      -5.969   5.147 -13.741  1.00 87.72           C
ATOM   1084  HD1 PHE A  86      -5.415   5.779 -13.048  1.00 87.72           H
ATOM   1085  CD2 PHE A  86      -6.057   3.279 -15.174  1.00 87.72           C
ATOM   1086  HD2 PHE A  86      -5.573   2.415 -15.629  1.00 87.72           H
ATOM   1087  CE1 PHE A  86      -7.322   5.449 -14.052  1.00 87.72           C
ATOM   1088  HE1 PHE A  86      -7.805   6.313 -13.597  1.00 87.72           H
ATOM   1089  CE2 PHE A  86      -7.409   3.581 -15.485  1.00 87.72           C
ATOM   1090  HE2 PHE A  86      -7.964   2.949 -16.179  1.00 87.72           H
ATOM   1091  CZ  PHE A  86      -8.013   4.659 -14.917  1.00 87.72           C
ATOM   1092  HZ  PHE A  86      -9.051   4.891 -15.156  1.00 87.72           H
ATOM   1093  HN  PHE A  86      -3.336   5.057 -15.891  1.00 87.72           H
ATOM   1094  N   LEU A  87      -0.836   4.034 -14.267  1.00 84.76           N
ATOM   1095  CA  LEU A  87       0.500   3.567 -13.935  1.00 84.76           C
ATOM   1096  C   LEU A  87       1.334   4.743 -13.423  1.00 84.76           C
ATOM   1097  O   LEU A  87       2.133   4.588 -12.502  1.00 84.76           O
ATOM   1098  HA  LEU A  87       0.401   2.838 -13.131  1.00 84.76           H
ATOM   1099  CB  LEU A  87       1.126   2.842 -15.128  1.00 84.76           C
ATOM   1100 1HB  LEU A  87       1.071   3.499 -15.997  1.00 84.76           H
ATOM   1101 2HB  LEU A  87       2.183   2.682 -14.917  1.00 84.76           H
ATOM   1102  CG  LEU A  87       0.500   1.497 -15.500  1.00 84.76           C
ATOM   1103  HG  LEU A  87      -0.534   1.672 -15.799  1.00 84.76           H
ATOM   1104  CD1 LEU A  87       1.217   0.870 -16.697  1.00 84.76           C
ATOM   1105 1HD1 LEU A  87       1.144   1.538 -17.555  1.00 84.76           H
ATOM   1106 2HD1 LEU A  87       2.266   0.710 -16.449  1.00 84.76           H
ATOM   1107 3HD1 LEU A  87       0.752  -0.085 -16.940  1.00 84.76           H
ATOM   1108  CD2 LEU A  87       0.467   0.556 -14.294  1.00 84.76           C
ATOM   1109 1HD2 LEU A  87       1.484   0.382 -13.941  1.00 84.76           H
ATOM   1110 2HD2 LEU A  87      -0.123   1.007 -13.496  1.00 84.76           H
ATOM   1111 3HD2 LEU A  87       0.017  -0.393 -14.586  1.00 84.76           H
ATOM   1112  HN  LEU A  87      -1.087   3.944 -15.231  1.00 84.76           H
ATOM   1113  N   LEU A  88       1.119   5.894 -14.044  1.00 88.67           N
ATOM   1114  CA  LEU A  88       1.823   7.102 -13.647  1.00 88.67           C
ATOM   1115  C   LEU A  88       1.473   7.436 -12.195  1.00 88.67           C
ATOM   1116  O   LEU A  88       2.362   7.637 -11.369  1.00 88.67           O
ATOM   1117  HA  LEU A  88       2.891   6.892 -13.705  1.00 88.67           H
ATOM   1118  CB  LEU A  88       1.531   8.239 -14.627  1.00 88.67           C
ATOM   1119 1HB  LEU A  88       1.927   7.962 -15.604  1.00 88.67           H
ATOM   1120 2HB  LEU A  88       0.450   8.330 -14.736  1.00 88.67           H
ATOM   1121  CG  LEU A  88       2.094   9.611 -14.250  1.00 88.67           C
ATOM   1122  HG  LEU A  88       1.825   9.818 -13.214  1.00 88.67           H
ATOM   1123  CD1 LEU A  88       3.622   9.617 -14.331  1.00 88.67           C
ATOM   1124 1HD1 LEU A  88       4.025   8.873 -13.644  1.00 88.67           H
ATOM   1125 2HD1 LEU A  88       3.933   9.379 -15.348  1.00 88.67           H
ATOM   1126 3HD1 LEU A  88       3.996  10.604 -14.058  1.00 88.67           H
ATOM   1127  CD2 LEU A  88       1.471  10.714 -15.108  1.00 88.67           C
ATOM   1128 1HD2 LEU A  88       1.688  10.524 -16.159  1.00 88.67           H
ATOM   1129 2HD2 LEU A  88       0.391  10.726 -14.956  1.00 88.67           H
ATOM   1130 3HD2 LEU A  88       1.889  11.679 -14.819  1.00 88.67           H
ATOM   1131  HN  LEU A  88       0.479   6.009 -14.804  1.00 88.67           H
ATOM   1132  N   ASN A  89       0.176   7.486 -11.929  1.00 92.26           N
ATOM   1133  CA  ASN A  89      -0.305   7.921 -10.628  1.00 92.26           C
ATOM   1134  C   ASN A  89       0.119   6.904  -9.566  1.00 92.26           C
ATOM   1135  O   ASN A  89       0.339   7.264  -8.411  1.00 92.26           O
ATOM   1136  HA  ASN A  89       0.146   8.901 -10.470  1.00 92.26           H
ATOM   1137  CB  ASN A  89      -1.831   8.017 -10.609  1.00 92.26           C
ATOM   1138 1HB  ASN A  89      -2.259   7.174 -11.152  1.00 92.26           H
ATOM   1139 2HB  ASN A  89      -2.191   7.950  -9.583  1.00 92.26           H
ATOM   1140  CG  ASN A  89      -2.306   9.329 -11.238  1.00 92.26           C
ATOM   1141  OD1 ASN A  89      -2.554  10.316 -10.564  1.00 92.26           O
ATOM   1142  ND2 ASN A  89      -2.419   9.285 -12.562  1.00 92.26           N
ATOM   1143 1HD2 ASN A  89      -2.200   8.442 -13.055  1.00 92.26           H
ATOM   1144 2HD2 ASN A  89      -2.723  10.094 -13.065  1.00 92.26           H
ATOM   1145  HN  ASN A  89      -0.539   7.236 -12.581  1.00 92.26           H
ATOM   1146  N   LEU A  90       0.220   5.655  -9.996  1.00 89.57           N
ATOM   1147  CA  LEU A  90       0.631   4.587  -9.101  1.00 89.57           C
ATOM   1148  C   LEU A  90       2.079   4.822  -8.666  1.00 89.57           C
ATOM   1149  O   LEU A  90       2.400   4.718  -7.483  1.00 89.57           O
ATOM   1150  HA  LEU A  90      -0.007   4.636  -8.219  1.00 89.57           H
ATOM   1151  CB  LEU A  90       0.399   3.222  -9.753  1.00 89.57           C
ATOM   1152 1HB  LEU A  90      -0.614   3.202 -10.155  1.00 89.57           H
ATOM   1153 2HB  LEU A  90       1.080   3.125 -10.599  1.00 89.57           H
ATOM   1154  CG  LEU A  90       0.582   2.005  -8.845  1.00 89.57           C
ATOM   1155  HG  LEU A  90       1.508   2.133  -8.285  1.00 89.57           H
ATOM   1156  CD1 LEU A  90      -0.553   1.907  -7.824  1.00 89.57           C
ATOM   1157 1HD1 LEU A  90      -0.565   2.805  -7.206  1.00 89.57           H
ATOM   1158 2HD1 LEU A  90      -1.505   1.813  -8.347  1.00 89.57           H
ATOM   1159 3HD1 LEU A  90      -0.398   1.033  -7.191  1.00 89.57           H
ATOM   1160  CD2 LEU A  90       0.725   0.723  -9.668  1.00 89.57           C
ATOM   1161 1HD2 LEU A  90      -0.170   0.577 -10.271  1.00 89.57           H
ATOM   1162 2HD2 LEU A  90       1.594   0.806 -10.321  1.00 89.57           H
ATOM   1163 3HD2 LEU A  90       0.854  -0.127  -8.997  1.00 89.57           H
ATOM   1164  HN  LEU A  90       0.026   5.369 -10.935  1.00 89.57           H
ATOM   1165  N   ALA A  91       2.915   5.134  -9.645  1.00 91.57           N
ATOM   1166  CA  ALA A  91       4.331   5.333  -9.386  1.00 91.57           C
ATOM   1167  C   ALA A  91       4.513   6.548  -8.474  1.00 91.57           C
ATOM   1168  O   ALA A  91       5.396   6.559  -7.618  1.00 91.57           O
ATOM   1169  HA  ALA A  91       4.702   4.445  -8.873  1.00 91.57           H
ATOM   1170  CB  ALA A  91       5.077   5.483 -10.713  1.00 91.57           C
ATOM   1171 1HB  ALA A  91       4.940   4.582 -11.311  1.00 91.57           H
ATOM   1172 2HB  ALA A  91       4.683   6.342 -11.256  1.00 91.57           H
ATOM   1173 3HB  ALA A  91       6.139   5.632 -10.518  1.00 91.57           H
ATOM   1174  HN  ALA A  91       2.639   5.252 -10.599  1.00 91.57           H
ATOM   1175  N   ILE A  92       3.662   7.541  -8.688  1.00 93.64           N
ATOM   1176  CA  ILE A  92       3.709   8.752  -7.887  1.00 93.64           C
ATOM   1177  C   ILE A  92       3.353   8.414  -6.438  1.00 93.64           C
ATOM   1178  O   ILE A  92       4.031   8.852  -5.510  1.00 93.64           O
ATOM   1179  HA  ILE A  92       4.734   9.122  -7.913  1.00 93.64           H
ATOM   1180  CB  ILE A  92       2.821   9.836  -8.501  1.00 93.64           C
ATOM   1181  HB  ILE A  92       1.848   9.396  -8.720  1.00 93.64           H
ATOM   1182  CG1 ILE A  92       3.400  10.334  -9.827  1.00 93.64           C
ATOM   1183 1HG1 ILE A  92       4.303  10.915  -9.638  1.00 93.64           H
ATOM   1184 2HG1 ILE A  92       3.692   9.483 -10.443  1.00 93.64           H
ATOM   1185  CG2 ILE A  92       2.587  10.980  -7.512  1.00 93.64           C
ATOM   1186 1HG2 ILE A  92       2.099  10.593  -6.618  1.00 93.64           H
ATOM   1187 2HG2 ILE A  92       3.544  11.425  -7.239  1.00 93.64           H
ATOM   1188 3HG2 ILE A  92       1.953  11.736  -7.974  1.00 93.64           H
ATOM   1189  CD1 ILE A  92       2.384  11.192 -10.582  1.00 93.64           C
ATOM   1190 1HD1 ILE A  92       1.492  10.601 -10.790  1.00 93.64           H
ATOM   1191 2HD1 ILE A  92       2.113  12.055  -9.973  1.00 93.64           H
ATOM   1192 3HD1 ILE A  92       2.821  11.533 -11.520  1.00 93.64           H
ATOM   1193  HN  ILE A  92       2.953   7.528  -9.393  1.00 93.64           H
ATOM   1194  N   ALA A  93       2.290   7.637  -6.289  1.00 93.60           N
ATOM   1195  CA  ALA A  93       1.805   7.278  -4.968  1.00 93.60           C
ATOM   1196  C   ALA A  93       2.908   6.539  -4.208  1.00 93.60           C
ATOM   1197  O   ALA A  93       3.155   6.820  -3.036  1.00 93.60           O
ATOM   1198  HA  ALA A  93       1.567   8.201  -4.439  1.00 93.60           H
ATOM   1199  CB  ALA A  93       0.530   6.443  -5.101  1.00 93.60           C
ATOM   1200 1HB  ALA A  93      -0.232   7.023  -5.622  1.00 93.60           H
ATOM   1201 2HB  ALA A  93       0.746   5.537  -5.668  1.00 93.60           H
ATOM   1202 3HB  ALA A  93       0.166   6.173  -4.110  1.00 93.60           H
ATOM   1203  HN  ALA A  93       1.764   7.257  -7.050  1.00 93.60           H
ATOM   1204  N   ASP A  94       3.542   5.608  -4.906  1.00 92.89           N
ATOM   1205  CA  ASP A  94       4.575   4.788  -4.295  1.00 92.89           C
ATOM   1206  C   ASP A  94       5.725   5.685  -3.832  1.00 92.89           C
ATOM   1207  O   ASP A  94       6.236   5.524  -2.725  1.00 92.89           O
ATOM   1208  HA  ASP A  94       4.083   4.280  -3.465  1.00 92.89           H
ATOM   1209  CB  ASP A  94       5.137   3.775  -5.294  1.00 92.89           C
ATOM   1210 1HB  ASP A  94       5.253   4.248  -6.270  1.00 92.89           H
ATOM   1211 2HB  ASP A  94       6.129   3.456  -4.975  1.00 92.89           H
ATOM   1212  CG  ASP A  94       4.218   2.558  -5.417  1.00 92.89           C
ATOM   1213  OD1 ASP A  94       3.539   2.257  -4.412  1.00 92.89           O
ATOM   1214  OD2 ASP A  94       4.217   1.956  -6.512  1.00 92.89           O
ATOM   1215  HN  ASP A  94       3.361   5.411  -5.869  1.00 92.89           H
ATOM   1216  N   LEU A  95       6.099   6.610  -4.704  1.00 94.23           N
ATOM   1217  CA  LEU A  95       7.208   7.503  -4.417  1.00 94.23           C
ATOM   1218  C   LEU A  95       6.914   8.279  -3.132  1.00 94.23           C
ATOM   1219  O   LEU A  95       7.788   8.427  -2.278  1.00 94.23           O
ATOM   1220  HA  LEU A  95       8.092   6.886  -4.254  1.00 94.23           H
ATOM   1221  CB  LEU A  95       7.500   8.400  -5.623  1.00 94.23           C
ATOM   1222 1HB  LEU A  95       6.550   8.738  -6.037  1.00 94.23           H
ATOM   1223 2HB  LEU A  95       8.029   9.286  -5.272  1.00 94.23           H
ATOM   1224  CG  LEU A  95       8.318   7.764  -6.749  1.00 94.23           C
ATOM   1225  HG  LEU A  95       7.776   6.891  -7.113  1.00 94.23           H
ATOM   1226  CD1 LEU A  95       8.468   8.727  -7.928  1.00 94.23           C
ATOM   1227 1HD1 LEU A  95       7.482   8.985  -8.315  1.00 94.23           H
ATOM   1228 2HD1 LEU A  95       8.976   9.633  -7.595  1.00 94.23           H
ATOM   1229 3HD1 LEU A  95       9.053   8.250  -8.714  1.00 94.23           H
ATOM   1230  CD2 LEU A  95       9.672   7.273  -6.233  1.00 94.23           C
ATOM   1231 1HD2 LEU A  95      10.233   8.115  -5.827  1.00 94.23           H
ATOM   1232 2HD2 LEU A  95       9.516   6.529  -5.452  1.00 94.23           H
ATOM   1233 3HD2 LEU A  95      10.233   6.826  -7.054  1.00 94.23           H
ATOM   1234  HN  LEU A  95       5.659   6.753  -5.591  1.00 94.23           H
ATOM   1235  N   LEU A  96       5.680   8.752  -3.033  1.00 93.25           N
ATOM   1236  CA  LEU A  96       5.293   9.606  -1.923  1.00 93.25           C
ATOM   1237  C   LEU A  96       5.498   8.851  -0.609  1.00 93.25           C
ATOM   1238  O   LEU A  96       5.938   9.431   0.383  1.00 93.25           O
ATOM   1239  HA  LEU A  96       5.955  10.472  -1.931  1.00 93.25           H
ATOM   1240  CB  LEU A  96       3.867  10.125  -2.119  1.00 93.25           C
ATOM   1241 1HB  LEU A  96       3.224   9.279  -2.364  1.00 93.25           H
ATOM   1242 2HB  LEU A  96       3.515  10.528  -1.169  1.00 93.25           H
ATOM   1243  CG  LEU A  96       3.685  11.197  -3.195  1.00 93.25           C
ATOM   1244  HG  LEU A  96       4.018  10.785  -4.147  1.00 93.25           H
ATOM   1245  CD1 LEU A  96       2.209  11.568  -3.354  1.00 93.25           C
ATOM   1246 1HD1 LEU A  96       1.641  10.684  -3.642  1.00 93.25           H
ATOM   1247 2HD1 LEU A  96       1.827  11.954  -2.409  1.00 93.25           H
ATOM   1248 3HD1 LEU A  96       2.108  12.332  -4.125  1.00 93.25           H
ATOM   1249  CD2 LEU A  96       4.556  12.420  -2.903  1.00 93.25           C
ATOM   1250 1HD2 LEU A  96       4.276  12.843  -1.938  1.00 93.25           H
ATOM   1251 2HD2 LEU A  96       5.604  12.123  -2.880  1.00 93.25           H
ATOM   1252 3HD2 LEU A  96       4.407  13.167  -3.683  1.00 93.25           H
ATOM   1253  HN  LEU A  96       4.954   8.562  -3.693  1.00 93.25           H
ATOM   1254  N   PHE A  97       5.169   7.568  -0.643  1.00 94.18           N
ATOM   1255  CA  PHE A  97       5.306   6.728   0.535  1.00 94.18           C
ATOM   1256  C   PHE A  97       6.778   6.433   0.830  1.00 94.18           C
ATOM   1257  O   PHE A  97       7.217   6.529   1.975  1.00 94.18           O
ATOM   1258  HA  PHE A  97       4.872   7.274   1.373  1.00 94.18           H
ATOM   1259  CB  PHE A  97       4.584   5.413   0.234  1.00 94.18           C
ATOM   1260 1HB  PHE A  97       3.509   5.591   0.241  1.00 94.18           H
ATOM   1261 2HB  PHE A  97       4.847   5.089  -0.773  1.00 94.18           H
ATOM   1262  CG  PHE A  97       4.907   4.287   1.218  1.00 94.18           C
ATOM   1263  CD1 PHE A  97       5.476   3.135   0.770  1.00 94.18           C
ATOM   1264  HD1 PHE A  97       5.701   3.015  -0.289  1.00 94.18           H
ATOM   1265  CD2 PHE A  97       4.625   4.437   2.540  1.00 94.18           C
ATOM   1266  HD2 PHE A  97       4.169   5.360   2.898  1.00 94.18           H
ATOM   1267  CE1 PHE A  97       5.775   2.090   1.683  1.00 94.18           C
ATOM   1268  HE1 PHE A  97       6.231   1.167   1.324  1.00 94.18           H
ATOM   1269  CE2 PHE A  97       4.925   3.391   3.453  1.00 94.18           C
ATOM   1270  HE2 PHE A  97       4.699   3.512   4.512  1.00 94.18           H
ATOM   1271  CZ  PHE A  97       5.493   2.240   3.005  1.00 94.18           C
ATOM   1272  HZ  PHE A  97       5.723   1.437   3.706  1.00 94.18           H
ATOM   1273  HN  PHE A  97       4.815   7.102  -1.454  1.00 94.18           H
ATOM   1274  N   LEU A  98       7.500   6.079  -0.224  1.00 94.47           N
ATOM   1275  CA  LEU A  98       8.867   5.611  -0.071  1.00 94.47           C
ATOM   1276  C   LEU A  98       9.688   6.676   0.657  1.00 94.47           C
ATOM   1277  O   LEU A  98      10.554   6.351   1.468  1.00 94.47           O
ATOM   1278  HA  LEU A  98       8.838   4.714   0.548  1.00 94.47           H
ATOM   1279  CB  LEU A  98       9.449   5.206  -1.427  1.00 94.47           C
ATOM   1280 1HB  LEU A  98       9.267   6.015  -2.135  1.00 94.47           H
ATOM   1281 2HB  LEU A  98      10.529   5.111  -1.323  1.00 94.47           H
ATOM   1282  CG  LEU A  98       8.907   3.908  -2.029  1.00 94.47           C
ATOM   1283  HG  LEU A  98       7.823   3.903  -1.912  1.00 94.47           H
ATOM   1284  CD1 LEU A  98       9.198   3.836  -3.530  1.00 94.47           C
ATOM   1285 1HD1 LEU A  98       8.725   4.679  -4.033  1.00 94.47           H
ATOM   1286 2HD1 LEU A  98      10.276   3.873  -3.692  1.00 94.47           H
ATOM   1287 3HD1 LEU A  98       8.803   2.903  -3.932  1.00 94.47           H
ATOM   1288  CD2 LEU A  98       9.448   2.688  -1.281  1.00 94.47           C
ATOM   1289 1HD2 LEU A  98      10.536   2.676  -1.345  1.00 94.47           H
ATOM   1290 2HD2 LEU A  98       9.146   2.741  -0.235  1.00 94.47           H
ATOM   1291 3HD2 LEU A  98       9.047   1.779  -1.729  1.00 94.47           H
ATOM   1292  HN  LEU A  98       7.166   6.108  -1.166  1.00 94.47           H
ATOM   1293  N   VAL A  99       9.388   7.928   0.341  1.00 94.45           N
ATOM   1294  CA  VAL A  99      10.120   9.042   0.918  1.00 94.45           C
ATOM   1295  C   VAL A  99       9.927   9.042   2.436  1.00 94.45           C
ATOM   1296  O   VAL A  99      10.688   9.679   3.162  1.00 94.45           O
ATOM   1297  HA  VAL A  99      11.177   8.889   0.699  1.00 94.45           H
ATOM   1298  CB  VAL A  99       9.684  10.352   0.260  1.00 94.45           C
ATOM   1299  HB  VAL A  99       8.596  10.402   0.302  1.00 94.45           H
ATOM   1300  CG1 VAL A  99      10.239  11.559   1.020  1.00 94.45           C
ATOM   1301 1HG1 VAL A  99       9.871  11.543   2.046  1.00 94.45           H
ATOM   1302 2HG1 VAL A  99      11.329  11.515   1.024  1.00 94.45           H
ATOM   1303 3HG1 VAL A  99       9.914  12.477   0.531  1.00 94.45           H
ATOM   1304  CG2 VAL A  99      10.100  10.392  -1.212  1.00 94.45           C
ATOM   1305 1HG2 VAL A  99      11.184  10.308  -1.285  1.00 94.45           H
ATOM   1306 2HG2 VAL A  99       9.634   9.562  -1.743  1.00 94.45           H
ATOM   1307 3HG2 VAL A  99       9.777  11.334  -1.655  1.00 94.45           H
ATOM   1308  HN  VAL A  99       8.660   8.185  -0.295  1.00 94.45           H
ATOM   1309  N   THR A 100       8.905   8.320   2.871  1.00 94.00           N
ATOM   1310  CA  THR A 100       8.573   8.267   4.284  1.00 94.00           C
ATOM   1311  C   THR A 100       9.400   7.188   4.986  1.00 94.00           C
ATOM   1312  O   THR A 100       9.548   7.211   6.207  1.00 94.00           O
ATOM   1313  HA  THR A 100       8.842   9.222   4.736  1.00 94.00           H
ATOM   1314  CB  THR A 100       7.063   8.052   4.408  1.00 94.00           C
ATOM   1315  HB  THR A 100       6.711   8.324   5.403  1.00 94.00           H
ATOM   1316  OG1 THR A 100       6.876   6.688   4.041  1.00 94.00           O
ATOM   1317  HG1 THR A 100       6.771   6.612   3.049  1.00 94.00           H
ATOM   1318  CG2 THR A 100       6.272   8.833   3.356  1.00 94.00           C
ATOM   1319 1HG2 THR A 100       6.577   8.511   2.360  1.00 94.00           H
ATOM   1320 2HG2 THR A 100       6.470   9.898   3.470  1.00 94.00           H
ATOM   1321 3HG2 THR A 100       5.207   8.644   3.489  1.00 94.00           H
ATOM   1322  HN  THR A 100       8.310   7.779   2.276  1.00 94.00           H
ATOM   1323  N   LEU A 101       9.917   6.269   4.185  1.00 93.92           N
ATOM   1324  CA  LEU A 101      10.561   5.083   4.723  1.00 93.92           C
ATOM   1325  C   LEU A 101      11.805   5.497   5.512  1.00 93.92           C
ATOM   1326  O   LEU A 101      12.072   4.959   6.585  1.00 93.92           O
ATOM   1327  HA  LEU A 101       9.857   4.613   5.411  1.00 93.92           H
ATOM   1328  CB  LEU A 101      10.846   4.075   3.608  1.00 93.92           C
ATOM   1329 1HB  LEU A 101      11.364   4.593   2.801  1.00 93.92           H
ATOM   1330 2HB  LEU A 101      11.533   3.321   3.994  1.00 93.92           H
ATOM   1331  CG  LEU A 101       9.627   3.362   3.021  1.00 93.92           C
ATOM   1332  HG  LEU A 101       9.009   4.103   2.514  1.00 93.92           H
ATOM   1333  CD1 LEU A 101      10.048   2.330   1.972  1.00 93.92           C
ATOM   1334 1HD1 LEU A 101      10.583   2.831   1.165  1.00 93.92           H
ATOM   1335 2HD1 LEU A 101      10.699   1.588   2.433  1.00 93.92           H
ATOM   1336 3HD1 LEU A 101       9.162   1.838   1.570  1.00 93.92           H
ATOM   1337  CD2 LEU A 101       8.771   2.740   4.125  1.00 93.92           C
ATOM   1338 1HD2 LEU A 101       9.365   2.015   4.681  1.00 93.92           H
ATOM   1339 2HD2 LEU A 101       8.426   3.522   4.802  1.00 93.92           H
ATOM   1340 3HD2 LEU A 101       7.911   2.239   3.680  1.00 93.92           H
ATOM   1341  HN  LEU A 101       9.902   6.325   3.186  1.00 93.92           H
ATOM   1342  N   PRO A 102      12.586   6.456   4.996  1.00 94.03           N
ATOM   1343  CA  PRO A 102      13.799   6.896   5.691  1.00 94.03           C
ATOM   1344  C   PRO A 102      13.526   7.294   7.132  1.00 94.03           C
ATOM   1345  O   PRO A 102      14.311   6.980   8.026  1.00 94.03           O
ATOM   1346  HA  PRO A 102      14.514   6.076   5.752  1.00 94.03           H
ATOM   1347  CB  PRO A 102      14.284   8.083   4.856  1.00 94.03           C
ATOM   1348 1HB  PRO A 102      13.886   9.026   5.231  1.00 94.03           H
ATOM   1349 2HB  PRO A 102      15.370   8.168   4.873  1.00 94.03           H
ATOM   1350  CG  PRO A 102      13.765   7.768   3.459  1.00 94.03           C
ATOM   1351 1HG  PRO A 102      13.716   8.660   2.834  1.00 94.03           H
ATOM   1352 2HG  PRO A 102      14.411   7.063   2.936  1.00 94.03           H
ATOM   1353  CD  PRO A 102      12.387   7.187   3.731  1.00 94.03           C
ATOM   1354 1HD  PRO A 102      11.632   7.966   3.834  1.00 94.03           H
ATOM   1355 2HD  PRO A 102      12.057   6.531   2.925  1.00 94.03           H
ATOM   1356  N   PHE A 103      12.409   7.982   7.322  1.00 93.90           N
ATOM   1357  CA  PHE A 103      12.055   8.485   8.638  1.00 93.90           C
ATOM   1358  C   PHE A 103      11.714   7.338   9.590  1.00 93.90           C
ATOM   1359  O   PHE A 103      12.073   7.375  10.766  1.00 93.90           O
ATOM   1360  HA  PHE A 103      12.919   9.028   9.020  1.00 93.90           H
ATOM   1361  CB  PHE A 103      10.818   9.369   8.460  1.00 93.90           C
ATOM   1362 1HB  PHE A 103      10.044   8.795   7.951  1.00 93.90           H
ATOM   1363 2HB  PHE A 103      10.426   9.630   9.443  1.00 93.90           H
ATOM   1364  CG  PHE A 103      11.080  10.655   7.673  1.00 93.90           C
ATOM   1365  CD1 PHE A 103      11.490  11.777   8.322  1.00 93.90           C
ATOM   1366  HD1 PHE A 103      11.632  11.761   9.403  1.00 93.90           H
ATOM   1367  CD2 PHE A 103      10.902  10.675   6.325  1.00 93.90           C
ATOM   1368  HD2 PHE A 103      10.573   9.775   5.805  1.00 93.90           H
ATOM   1369  CE1 PHE A 103      11.733  12.971   7.592  1.00 93.90           C
ATOM   1370  HE1 PHE A 103      12.061  13.870   8.113  1.00 93.90           H
ATOM   1371  CE2 PHE A 103      11.145  11.869   5.595  1.00 93.90           C
ATOM   1372  HE2 PHE A 103      11.003  11.885   4.515  1.00 93.90           H
ATOM   1373  CZ  PHE A 103      11.555  12.991   6.244  1.00 93.90           C
ATOM   1374  HZ  PHE A 103      11.742  13.907   5.684  1.00 93.90           H
ATOM   1375  HN  PHE A 103      11.754   8.195   6.597  1.00 93.90           H
ATOM   1376  N   TRP A 104      11.026   6.344   9.047  1.00 92.72           N
ATOM   1377  CA  TRP A 104      10.663   5.172   9.825  1.00 92.72           C
ATOM   1378  C   TRP A 104      11.953   4.452  10.224  1.00 92.72           C
ATOM   1379  O   TRP A 104      12.045   3.894  11.316  1.00 92.72           O
ATOM   1380  HA  TRP A 104      10.137   5.513  10.717  1.00 92.72           H
ATOM   1381  CB  TRP A 104       9.694   4.277   9.050  1.00 92.72           C
ATOM   1382 1HB  TRP A 104      10.064   4.155   8.032  1.00 92.72           H
ATOM   1383 2HB  TRP A 104       9.685   3.287   9.506  1.00 92.72           H
ATOM   1384  CG  TRP A 104       8.262   4.811   8.997  1.00 92.72           C
ATOM   1385  CD1 TRP A 104       7.557   5.177   7.917  1.00 92.72           C
ATOM   1386  HD1 TRP A 104       7.936   5.138   6.895  1.00 92.72           H
ATOM   1387  CD2 TRP A 104       7.381   5.025  10.120  1.00 92.72           C
ATOM   1388  NE1 TRP A 104       6.293   5.610   8.261  1.00 92.72           N
ATOM   1389  HE1 TRP A 104       5.586   5.933   7.631  1.00 92.72           H
ATOM   1390  CE2 TRP A 104       6.183   5.515   9.643  1.00 92.72           C
ATOM   1391  CE3 TRP A 104       7.591   4.812  11.494  1.00 92.72           C
ATOM   1392  HE3 TRP A 104       8.529   4.427  11.895  1.00 92.72           H
ATOM   1393  CZ2 TRP A 104       5.100   5.832  10.472  1.00 92.72           C
ATOM   1394  HZ2 TRP A 104       4.163   6.218  10.071  1.00 92.72           H
ATOM   1395  CZ3 TRP A 104       6.500   5.135  12.309  1.00 92.72           C
ATOM   1396  HZ3 TRP A 104       6.610   4.989  13.384  1.00 92.72           H
ATOM   1397  CH2 TRP A 104       5.286   5.629  11.845  1.00 92.72           C
ATOM   1398  HH2 TRP A 104       4.483   5.856  12.546  1.00 92.72           H
ATOM   1399  HN  TRP A 104      10.718   6.332   8.096  1.00 92.72           H
ATOM   1400  N   ALA A 105      12.918   4.487   9.316  1.00 93.81           N
ATOM   1401  CA  ALA A 105      14.174   3.789   9.531  1.00 93.81           C
ATOM   1402  C   ALA A 105      14.890   4.396  10.738  1.00 93.81           C
ATOM   1403  O   ALA A 105      15.370   3.672  11.609  1.00 93.81           O
ATOM   1404  HA  ALA A 105      13.941   2.746   9.744  1.00 93.81           H
ATOM   1405  CB  ALA A 105      15.019   3.855   8.257  1.00 93.81           C
ATOM   1406 1HB  ALA A 105      14.477   3.384   7.437  1.00 93.81           H
ATOM   1407 2HB  ALA A 105      15.221   4.896   8.009  1.00 93.81           H
ATOM   1408 3HB  ALA A 105      15.961   3.330   8.419  1.00 93.81           H
ATOM   1409  HN  ALA A 105      12.852   4.981   8.449  1.00 93.81           H
ATOM   1410  N   ILE A 106      14.941   5.720  10.752  1.00 93.37           N
ATOM   1411  CA  ILE A 106      15.617   6.433  11.822  1.00 93.37           C
ATOM   1412  C   ILE A 106      14.896   6.163  13.144  1.00 93.37           C
ATOM   1413  O   ILE A 106      15.535   5.905  14.163  1.00 93.37           O
ATOM   1414  HA  ILE A 106      16.629   6.032  11.893  1.00 93.37           H
ATOM   1415  CB  ILE A 106      15.742   7.919  11.481  1.00 93.37           C
ATOM   1416  HB  ILE A 106      14.764   8.279  11.161  1.00 93.37           H
ATOM   1417  CG1 ILE A 106      16.707   8.135  10.314  1.00 93.37           C
ATOM   1418 1HG1 ILE A 106      17.733   7.994  10.655  1.00 93.37           H
ATOM   1419 2HG1 ILE A 106      16.523   7.388   9.542  1.00 93.37           H
ATOM   1420  CG2 ILE A 106      16.142   8.733  12.714  1.00 93.37           C
ATOM   1421 1HG2 ILE A 106      15.385   8.614  13.489  1.00 93.37           H
ATOM   1422 2HG2 ILE A 106      17.102   8.378  13.088  1.00 93.37           H
ATOM   1423 3HG2 ILE A 106      16.223   9.785  12.444  1.00 93.37           H
ATOM   1424  CD1 ILE A 106      16.549   9.538   9.724  1.00 93.37           C
ATOM   1425 1HD1 ILE A 106      15.529   9.667   9.362  1.00 93.37           H
ATOM   1426 2HD1 ILE A 106      16.758  10.281  10.493  1.00 93.37           H
ATOM   1427 3HD1 ILE A 106      17.247   9.665   8.896  1.00 93.37           H
ATOM   1428  HN  ILE A 106      14.530   6.303  10.050  1.00 93.37           H
ATOM   1429  N   ALA A 107      13.574   6.233  13.085  1.00 91.86           N
ATOM   1430  CA  ALA A 107      12.764   6.100  14.284  1.00 91.86           C
ATOM   1431  C   ALA A 107      12.932   4.691  14.854  1.00 91.86           C
ATOM   1432  O   ALA A 107      12.845   4.493  16.065  1.00 91.86           O
ATOM   1433  HA  ALA A 107      13.128   6.824  15.013  1.00 91.86           H
ATOM   1434  CB  ALA A 107      11.306   6.425  13.953  1.00 91.86           C
ATOM   1435 1HB  ALA A 107      11.237   7.447  13.579  1.00 91.86           H
ATOM   1436 2HB  ALA A 107      10.943   5.735  13.191  1.00 91.86           H
ATOM   1437 3HB  ALA A 107      10.698   6.326  14.852  1.00 91.86           H
ATOM   1438  HN  ALA A 107      13.059   6.377  12.240  1.00 91.86           H
ATOM   1439  N   ALA A 108      13.169   3.747  13.955  1.00 91.60           N
ATOM   1440  CA  ALA A 108      13.335   2.359  14.352  1.00 91.60           C
ATOM   1441  C   ALA A 108      14.740   2.162  14.926  1.00 91.60           C
ATOM   1442  O   ALA A 108      14.934   1.361  15.838  1.00 91.60           O
ATOM   1443  HA  ALA A 108      12.601   2.146  15.129  1.00 91.60           H
ATOM   1444  CB  ALA A 108      13.063   1.449  13.153  1.00 91.60           C
ATOM   1445 1HB  ALA A 108      12.043   1.606  12.801  1.00 91.60           H
ATOM   1446 2HB  ALA A 108      13.764   1.684  12.352  1.00 91.60           H
ATOM   1447 3HB  ALA A 108      13.188   0.408  13.451  1.00 91.60           H
ATOM   1448  HN  ALA A 108      13.248   3.918  12.973  1.00 91.60           H
ATOM   1449  N   ALA A 109      15.682   2.908  14.368  1.00 90.78           N
ATOM   1450  CA  ALA A 109      17.079   2.745  14.734  1.00 90.78           C
ATOM   1451  C   ALA A 109      17.286   3.229  16.170  1.00 90.78           C
ATOM   1452  O   ALA A 109      18.112   2.682  16.900  1.00 90.78           O
ATOM   1453  HA  ALA A 109      17.314   1.682  14.680  1.00 90.78           H
ATOM   1454  CB  ALA A 109      17.960   3.495  13.733  1.00 90.78           C
ATOM   1455 1HB  ALA A 109      17.797   3.094  12.733  1.00 90.78           H
ATOM   1456 2HB  ALA A 109      17.703   4.554  13.745  1.00 90.78           H
ATOM   1457 3HB  ALA A 109      19.008   3.373  14.007  1.00 90.78           H
ATOM   1458  HN  ALA A 109      15.505   3.611  13.680  1.00 90.78           H
ATOM   1459  N   ASP A 110      16.523   4.249  16.533  1.00 87.39           N
ATOM   1460  CA  ASP A 110      16.676   4.873  17.836  1.00 87.39           C
ATOM   1461  C   ASP A 110      15.299   5.267  18.374  1.00 87.39           C
ATOM   1462  O   ASP A 110      14.564   4.423  18.885  1.00 87.39           O
ATOM   1463  HA  ASP A 110      17.167   4.122  18.457  1.00 87.39           H
ATOM   1464  CB  ASP A 110      17.528   6.140  17.744  1.00 87.39           C
ATOM   1465 1HB  ASP A 110      18.461   5.919  17.224  1.00 87.39           H
ATOM   1466 2HB  ASP A 110      17.005   6.892  17.153  1.00 87.39           H
ATOM   1467  CG  ASP A 110      17.833   6.698  19.135  1.00 87.39           C
ATOM   1468  OD1 ASP A 110      17.611   5.947  20.109  1.00 87.39           O
ATOM   1469  OD2 ASP A 110      18.282   7.864  19.193  1.00 87.39           O
ATOM   1470  HN  ASP A 110      15.812   4.649  15.954  1.00 87.39           H
ATOM   1471  N   GLN A 111      14.991   6.548  18.240  1.00 86.18           N
ATOM   1472  CA  GLN A 111      13.682   7.048  18.623  1.00 86.18           C
ATOM   1473  C   GLN A 111      13.220   8.131  17.645  1.00 86.18           C
ATOM   1474  O   GLN A 111      14.002   8.603  16.822  1.00 86.18           O
ATOM   1475  HA  GLN A 111      13.015   6.187  18.563  1.00 86.18           H
ATOM   1476  CB  GLN A 111      13.694   7.574  20.059  1.00 86.18           C
ATOM   1477 1HB  GLN A 111      12.706   7.954  20.319  1.00 86.18           H
ATOM   1478 2HB  GLN A 111      13.913   6.758  20.748  1.00 86.18           H
ATOM   1479  CG  GLN A 111      14.734   8.684  20.227  1.00 86.18           C
ATOM   1480 1HG  GLN A 111      15.730   8.287  20.027  1.00 86.18           H
ATOM   1481 2HG  GLN A 111      14.552   9.472  19.497  1.00 86.18           H
ATOM   1482  CD  GLN A 111      14.687   9.269  21.640  1.00 86.18           C
ATOM   1483  OE1 GLN A 111      13.633   9.502  22.209  1.00 86.18           O
ATOM   1484  NE2 GLN A 111      15.885   9.494  22.172  1.00 86.18           N
ATOM   1485 1HE2 GLN A 111      16.712   9.281  21.652  1.00 86.18           H
ATOM   1486 2HE2 GLN A 111      15.959   9.876  23.094  1.00 86.18           H
ATOM   1487  HN  GLN A 111      15.618   7.239  17.878  1.00 86.18           H
ATOM   1488  N   TRP A 112      11.952   8.493  17.769  1.00 90.77           N
ATOM   1489  CA  TRP A 112      11.380   9.520  16.916  1.00 90.77           C
ATOM   1490  C   TRP A 112      11.963  10.869  17.343  1.00 90.77           C
ATOM   1491  O   TRP A 112      11.620  11.389  18.404  1.00 90.77           O
ATOM   1492  HA  TRP A 112      11.668   9.298  15.888  1.00 90.77           H
ATOM   1493  CB  TRP A 112       9.851   9.487  16.966  1.00 90.77           C
ATOM   1494 1HB  TRP A 112       9.512   8.475  16.744  1.00 90.77           H
ATOM   1495 2HB  TRP A 112       9.526   9.716  17.981  1.00 90.77           H
ATOM   1496  CG  TRP A 112       9.175  10.459  15.998  1.00 90.77           C
ATOM   1497  CD1 TRP A 112       8.778  11.717  16.235  1.00 90.77           C
ATOM   1498  HD1 TRP A 112       8.893  12.227  17.191  1.00 90.77           H
ATOM   1499  CD2 TRP A 112       8.830  10.201  14.621  1.00 90.77           C
ATOM   1500  NE1 TRP A 112       8.205  12.286  15.116  1.00 90.77           N
ATOM   1501  HE1 TRP A 112       7.835  13.212  15.046  1.00 90.77           H
ATOM   1502  CE2 TRP A 112       8.238  11.335  14.103  1.00 90.77           C
ATOM   1503  CE3 TRP A 112       9.013   9.047  13.838  1.00 90.77           C
ATOM   1504  HE3 TRP A 112       9.478   8.140  14.223  1.00 90.77           H
ATOM   1505  CZ2 TRP A 112       7.780  11.426  12.783  1.00 90.77           C
ATOM   1506  HZ2 TRP A 112       7.316  12.333  12.397  1.00 90.77           H
ATOM   1507  CZ3 TRP A 112       8.551   9.154  12.521  1.00 90.77           C
ATOM   1508  HZ3 TRP A 112       8.668   8.288  11.871  1.00 90.77           H
ATOM   1509  CH2 TRP A 112       7.952  10.289  11.985  1.00 90.77           C
ATOM   1510  HH2 TRP A 112       7.618  10.292  10.947  1.00 90.77           H
ATOM   1511  HN  TRP A 112      11.320   8.098  18.436  1.00 90.77           H
ATOM   1512  N   LYS A 113      12.834  11.396  16.495  1.00 91.02           N
ATOM   1513  CA  LYS A 113      13.559  12.611  16.826  1.00 91.02           C
ATOM   1514  C   LYS A 113      12.866  13.808  16.172  1.00 91.02           C
ATOM   1515  O   LYS A 113      13.292  14.948  16.347  1.00 91.02           O
ATOM   1516  HA  LYS A 113      13.513  12.734  17.908  1.00 91.02           H
ATOM   1517  CB  LYS A 113      15.035  12.473  16.449  1.00 91.02           C
ATOM   1518 1HB  LYS A 113      15.122  12.196  15.398  1.00 91.02           H
ATOM   1519 2HB  LYS A 113      15.535  13.435  16.566  1.00 91.02           H
ATOM   1520  CG  LYS A 113      15.728  11.422  17.318  1.00 91.02           C
ATOM   1521 1HG  LYS A 113      15.673  11.718  18.366  1.00 91.02           H
ATOM   1522 2HG  LYS A 113      15.206  10.469  17.228  1.00 91.02           H
ATOM   1523  CD  LYS A 113      17.191  11.248  16.907  1.00 91.02           C
ATOM   1524 1HD  LYS A 113      17.247  10.974  15.854  1.00 91.02           H
ATOM   1525 2HD  LYS A 113      17.719  12.196  17.019  1.00 91.02           H
ATOM   1526  CE  LYS A 113      17.875  10.175  17.756  1.00 91.02           C
ATOM   1527 1HE  LYS A 113      17.873  10.475  18.804  1.00 91.02           H
ATOM   1528 2HE  LYS A 113      17.317   9.241  17.691  1.00 91.02           H
ATOM   1529  NZ  LYS A 113      19.267   9.961  17.299  1.00 91.02           N
ATOM   1530 1HZ  LYS A 113      19.668   9.172  17.794  1.00 91.02           H
ATOM   1531 2HZ  LYS A 113      19.269   9.772  16.302  1.00 91.02           H
ATOM   1532 3HZ  LYS A 113      19.816  10.792  17.486  1.00 91.02           H
ATOM   1533  HN  LYS A 113      13.046  11.008  15.598  1.00 91.02           H
ATOM   1534  N   PHE A 114      11.809  13.507  15.432  1.00 92.56           N
ATOM   1535  CA  PHE A 114      11.181  14.505  14.583  1.00 92.56           C
ATOM   1536  C   PHE A 114       9.967  15.128  15.275  1.00 92.56           C
ATOM   1537  O   PHE A 114       9.479  14.601  16.273  1.00 92.56           O
ATOM   1538  HA  PHE A 114      11.924  15.279  14.390  1.00 92.56           H
ATOM   1539  CB  PHE A 114      10.717  13.786  13.315  1.00 92.56           C
ATOM   1540 1HB  PHE A 114       9.900  13.112  13.570  1.00 92.56           H
ATOM   1541 2HB  PHE A 114      10.317  14.523  12.618  1.00 92.56           H
ATOM   1542  CG  PHE A 114      11.818  12.988  12.614  1.00 92.56           C
ATOM   1543  CD1 PHE A 114      12.758  13.633  11.872  1.00 92.56           C
ATOM   1544  HD1 PHE A 114      12.727  14.718  11.776  1.00 92.56           H
ATOM   1545  CD2 PHE A 114      11.856  11.634  12.732  1.00 92.56           C
ATOM   1546  HD2 PHE A 114      11.103  11.117  13.327  1.00 92.56           H
ATOM   1547  CE1 PHE A 114      13.780  12.892  11.221  1.00 92.56           C
ATOM   1548  HE1 PHE A 114      14.533  13.408  10.626  1.00 92.56           H
ATOM   1549  CE2 PHE A 114      12.878  10.893  12.082  1.00 92.56           C
ATOM   1550  HE2 PHE A 114      12.909   9.807  12.177  1.00 92.56           H
ATOM   1551  CZ  PHE A 114      13.818  11.537  11.340  1.00 92.56           C
ATOM   1552  HZ  PHE A 114      14.603  10.968  10.840  1.00 92.56           H
ATOM   1553  HN  PHE A 114      11.384  12.602  15.405  1.00 92.56           H
ATOM   1554  N   GLN A 115       9.515  16.242  14.717  1.00 92.69           N
ATOM   1555  CA  GLN A 115       8.385  16.957  15.285  1.00 92.69           C
ATOM   1556  C   GLN A 115       7.082  16.210  14.993  1.00 92.69           C
ATOM   1557  O   GLN A 115       7.047  15.328  14.137  1.00 92.69           O
ATOM   1558  HA  GLN A 115       8.566  16.979  16.360  1.00 92.69           H
ATOM   1559  CB  GLN A 115       8.324  18.393  14.758  1.00 92.69           C
ATOM   1560 1HB  GLN A 115       8.334  18.384  13.668  1.00 92.69           H
ATOM   1561 2HB  GLN A 115       7.387  18.857  15.064  1.00 92.69           H
ATOM   1562  CG  GLN A 115       9.503  19.218  15.278  1.00 92.69           C
ATOM   1563 1HG  GLN A 115      10.440  18.744  14.986  1.00 92.69           H
ATOM   1564 2HG  GLN A 115       9.489  20.207  14.820  1.00 92.69           H
ATOM   1565  CD  GLN A 115       9.447  19.355  16.801  1.00 92.69           C
ATOM   1566  OE1 GLN A 115       8.402  19.245  17.422  1.00 92.69           O
ATOM   1567  NE2 GLN A 115      10.626  19.599  17.366  1.00 92.69           N
ATOM   1568 1HE2 GLN A 115      11.445  19.678  16.798  1.00 92.69           H
ATOM   1569 2HE2 GLN A 115      10.692  19.705  18.358  1.00 92.69           H
ATOM   1570  HN  GLN A 115       9.906  16.654  13.894  1.00 92.69           H
ATOM   1571  N   THR A 116       6.043  16.591  15.721  1.00 93.27           N
ATOM   1572  CA  THR A 116       4.756  15.927  15.594  1.00 93.27           C
ATOM   1573  C   THR A 116       4.233  16.048  14.161  1.00 93.27           C
ATOM   1574  O   THR A 116       3.608  15.123  13.645  1.00 93.27           O
ATOM   1575  HA  THR A 116       4.897  14.865  15.795  1.00 93.27           H
ATOM   1576  CB  THR A 116       3.811  16.524  16.639  1.00 93.27           C
ATOM   1577  HB  THR A 116       3.564  17.557  16.395  1.00 93.27           H
ATOM   1578  OG1 THR A 116       4.494  16.331  17.875  1.00 93.27           O
ATOM   1579  HG1 THR A 116       4.098  16.920  18.579  1.00 93.27           H
ATOM   1580  CG2 THR A 116       2.523  15.713  16.794  1.00 93.27           C
ATOM   1581 1HG2 THR A 116       2.768  14.697  17.104  1.00 93.27           H
ATOM   1582 2HG2 THR A 116       1.995  15.685  15.840  1.00 93.27           H
ATOM   1583 3HG2 THR A 116       1.888  16.180  17.547  1.00 93.27           H
ATOM   1584  HN  THR A 116       6.069  17.338  16.386  1.00 93.27           H
ATOM   1585  N   PHE A 117       4.507  17.196  13.560  1.00 94.40           N
ATOM   1586  CA  PHE A 117       4.078  17.447  12.194  1.00 94.40           C
ATOM   1587  C   PHE A 117       4.529  16.319  11.263  1.00 94.40           C
ATOM   1588  O   PHE A 117       3.743  15.822  10.459  1.00 94.40           O
ATOM   1589  HA  PHE A 117       2.989  17.496  12.201  1.00 94.40           H
ATOM   1590  CB  PHE A 117       4.739  18.754  11.751  1.00 94.40           C
ATOM   1591 1HB  PHE A 117       4.393  19.561  12.397  1.00 94.40           H
ATOM   1592 2HB  PHE A 117       5.816  18.671  11.893  1.00 94.40           H
ATOM   1593  CG  PHE A 117       4.459  19.129  10.294  1.00 94.40           C
ATOM   1594  CD1 PHE A 117       5.416  18.941   9.347  1.00 94.40           C
ATOM   1595  HD1 PHE A 117       6.383  18.523   9.626  1.00 94.40           H
ATOM   1596  CD2 PHE A 117       3.252  19.652   9.947  1.00 94.40           C
ATOM   1597  HD2 PHE A 117       2.484  19.803  10.706  1.00 94.40           H
ATOM   1598  CE1 PHE A 117       5.156  19.290   7.996  1.00 94.40           C
ATOM   1599  HE1 PHE A 117       5.924  19.139   7.236  1.00 94.40           H
ATOM   1600  CE2 PHE A 117       2.992  20.000   8.595  1.00 94.40           C
ATOM   1601  HE2 PHE A 117       2.025  20.419   8.317  1.00 94.40           H
ATOM   1602  CZ  PHE A 117       3.950  19.812   7.648  1.00 94.40           C
ATOM   1603  HZ  PHE A 117       3.750  20.080   6.610  1.00 94.40           H
ATOM   1604  HN  PHE A 117       5.010  17.946  13.989  1.00 94.40           H
ATOM   1605  N   MET A 118       5.794  15.950  11.403  1.00 93.93           N
ATOM   1606  CA  MET A 118       6.372  14.924  10.552  1.00 93.93           C
ATOM   1607  C   MET A 118       5.700  13.570  10.791  1.00 93.93           C
ATOM   1608  O   MET A 118       5.542  12.779   9.862  1.00 93.93           O
ATOM   1609  HA  MET A 118       6.189  15.253   9.529  1.00 93.93           H
ATOM   1610  CB  MET A 118       7.871  14.807  10.839  1.00 93.93           C
ATOM   1611 1HB  MET A 118       8.317  15.802  10.871  1.00 93.93           H
ATOM   1612 2HB  MET A 118       8.023  14.358  11.820  1.00 93.93           H
ATOM   1613  CG  MET A 118       8.569  13.964   9.771  1.00 93.93           C
ATOM   1614 1HG  MET A 118       9.627  13.859  10.012  1.00 93.93           H
ATOM   1615 2HG  MET A 118       8.146  12.959   9.754  1.00 93.93           H
ATOM   1616  SD  MET A 118       8.383  14.729   8.169  1.00 93.93           S
ATOM   1617  CE  MET A 118       9.468  16.133   8.368  1.00 93.93           C
ATOM   1618 1HE  MET A 118       9.117  16.748   9.197  1.00 93.93           H
ATOM   1619 2HE  MET A 118      10.479  15.784   8.577  1.00 93.93           H
ATOM   1620 3HE  MET A 118       9.469  16.724   7.452  1.00 93.93           H
ATOM   1621  HN  MET A 118       6.418  16.338  12.081  1.00 93.93           H
ATOM   1622  N   CYS A 119       5.322  13.345  12.041  1.00 93.37           N
ATOM   1623  CA  CYS A 119       4.663  12.105  12.412  1.00 93.37           C
ATOM   1624  C   CYS A 119       3.326  12.031  11.671  1.00 93.37           C
ATOM   1625  O   CYS A 119       2.983  10.994  11.106  1.00 93.37           O
ATOM   1626  HA  CYS A 119       5.323  11.295  12.101  1.00 93.37           H
ATOM   1627  CB  CYS A 119       4.484  11.990  13.927  1.00 93.37           C
ATOM   1628 1HB  CYS A 119       5.458  11.963  14.416  1.00 93.37           H
ATOM   1629 2HB  CYS A 119       3.961  12.868  14.307  1.00 93.37           H
ATOM   1630  SG  CYS A 119       3.539  10.477  14.333  1.00 93.37           S
ATOM   1631  HN  CYS A 119       5.459  13.992  12.791  1.00 93.37           H
ATOM   1632  N   LYS A 120       2.609  13.144  11.699  1.00 94.38           N
ATOM   1633  CA  LYS A 120       1.322  13.222  11.029  1.00 94.38           C
ATOM   1634  C   LYS A 120       1.507  12.919   9.541  1.00 94.38           C
ATOM   1635  O   LYS A 120       0.798  12.086   8.980  1.00 94.38           O
ATOM   1636  HA  LYS A 120       0.682  12.452  11.461  1.00 94.38           H
ATOM   1637  CB  LYS A 120       0.655  14.571  11.304  1.00 94.38           C
ATOM   1638 1HB  LYS A 120       1.358  15.378  11.095  1.00 94.38           H
ATOM   1639 2HB  LYS A 120      -0.192  14.706  10.632  1.00 94.38           H
ATOM   1640  CG  LYS A 120       0.181  14.663  12.756  1.00 94.38           C
ATOM   1641 1HG  LYS A 120      -0.482  13.827  12.979  1.00 94.38           H
ATOM   1642 2HG  LYS A 120       1.036  14.580  13.427  1.00 94.38           H
ATOM   1643  CD  LYS A 120      -0.549  15.983  13.012  1.00 94.38           C
ATOM   1644 1HD  LYS A 120       0.143  16.816  12.886  1.00 94.38           H
ATOM   1645 2HD  LYS A 120      -1.341  16.113  12.275  1.00 94.38           H
ATOM   1646  CE  LYS A 120      -1.145  16.016  14.421  1.00 94.38           C
ATOM   1647 1HE  LYS A 120      -1.569  15.042  14.665  1.00 94.38           H
ATOM   1648 2HE  LYS A 120      -0.359  16.213  15.150  1.00 94.38           H
ATOM   1649  NZ  LYS A 120      -2.192  17.057  14.517  1.00 94.38           N
ATOM   1650 1HZ  LYS A 120      -2.563  17.078  15.460  1.00 94.38           H
ATOM   1651 2HZ  LYS A 120      -1.791  17.961  14.292  1.00 94.38           H
ATOM   1652 3HZ  LYS A 120      -2.938  16.847  13.864  1.00 94.38           H
ATOM   1653  HN  LYS A 120       2.892  13.981  12.168  1.00 94.38           H
ATOM   1654  N   VAL A 121       2.465  13.613   8.944  1.00 93.93           N
ATOM   1655  CA  VAL A 121       2.685  13.507   7.511  1.00 93.93           C
ATOM   1656  C   VAL A 121       3.011  12.055   7.156  1.00 93.93           C
ATOM   1657  O   VAL A 121       2.428  11.493   6.230  1.00 93.93           O
ATOM   1658  HA  VAL A 121       1.756  13.790   7.015  1.00 93.93           H
ATOM   1659  CB  VAL A 121       3.774  14.489   7.075  1.00 93.93           C
ATOM   1660  HB  VAL A 121       4.638  14.341   7.723  1.00 93.93           H
ATOM   1661  CG1 VAL A 121       4.214  14.214   5.635  1.00 93.93           C
ATOM   1662 1HG1 VAL A 121       4.608  13.200   5.563  1.00 93.93           H
ATOM   1663 2HG1 VAL A 121       3.359  14.321   4.967  1.00 93.93           H
ATOM   1664 3HG1 VAL A 121       4.989  14.926   5.350  1.00 93.93           H
ATOM   1665  CG2 VAL A 121       3.305  15.936   7.238  1.00 93.93           C
ATOM   1666 1HG2 VAL A 121       2.419  16.102   6.626  1.00 93.93           H
ATOM   1667 2HG2 VAL A 121       3.064  16.124   8.284  1.00 93.93           H
ATOM   1668 3HG2 VAL A 121       4.098  16.613   6.920  1.00 93.93           H
ATOM   1669  HN  VAL A 121       3.084  14.238   9.421  1.00 93.93           H
ATOM   1670  N   VAL A 122       3.941  11.490   7.910  1.00 93.52           N
ATOM   1671  CA  VAL A 122       4.506  10.197   7.560  1.00 93.52           C
ATOM   1672  C   VAL A 122       3.410   9.132   7.627  1.00 93.52           C
ATOM   1673  O   VAL A 122       3.296   8.296   6.732  1.00 93.52           O
ATOM   1674  HA  VAL A 122       4.868  10.264   6.534  1.00 93.52           H
ATOM   1675  CB  VAL A 122       5.700   9.885   8.464  1.00 93.52           C
ATOM   1676  HB  VAL A 122       5.417  10.129   9.488  1.00 93.52           H
ATOM   1677  CG1 VAL A 122       6.050   8.396   8.415  1.00 93.52           C
ATOM   1678 1HG1 VAL A 122       5.194   7.810   8.751  1.00 93.52           H
ATOM   1679 2HG1 VAL A 122       6.303   8.116   7.392  1.00 93.52           H
ATOM   1680 3HG1 VAL A 122       6.902   8.202   9.066  1.00 93.52           H
ATOM   1681  CG2 VAL A 122       6.909  10.745   8.092  1.00 93.52           C
ATOM   1682 1HG2 VAL A 122       7.192  10.547   7.058  1.00 93.52           H
ATOM   1683 2HG2 VAL A 122       6.653  11.799   8.203  1.00 93.52           H
ATOM   1684 3HG2 VAL A 122       7.743  10.503   8.750  1.00 93.52           H
ATOM   1685  HN  VAL A 122       4.309  11.898   8.746  1.00 93.52           H
ATOM   1686  N   ASN A 123       2.631   9.197   8.697  1.00 92.63           N
ATOM   1687  CA  ASN A 123       1.553   8.243   8.896  1.00 92.63           C
ATOM   1688  C   ASN A 123       0.520   8.405   7.779  1.00 92.63           C
ATOM   1689  O   ASN A 123       0.021   7.418   7.242  1.00 92.63           O
ATOM   1690  HA  ASN A 123       2.031   7.264   8.883  1.00 92.63           H
ATOM   1691  CB  ASN A 123       0.846   8.483  10.232  1.00 92.63           C
ATOM   1692 1HB  ASN A 123       0.800   9.552  10.436  1.00 92.63           H
ATOM   1693 2HB  ASN A 123      -0.182   8.125  10.172  1.00 92.63           H
ATOM   1694  CG  ASN A 123       1.574   7.770  11.373  1.00 92.63           C
ATOM   1695  OD1 ASN A 123       2.286   6.799  11.179  1.00 92.63           O
ATOM   1696  ND2 ASN A 123       1.356   8.306  12.571  1.00 92.63           N
ATOM   1697 1HD2 ASN A 123       0.760   9.104  12.662  1.00 92.63           H
ATOM   1698 2HD2 ASN A 123       1.789   7.911  13.382  1.00 92.63           H
ATOM   1699  HN  ASN A 123       2.726   9.883   9.417  1.00 92.63           H
ATOM   1700  N   SER A 124       0.230   9.659   7.462  1.00 93.47           N
ATOM   1701  CA  SER A 124      -0.851   9.967   6.542  1.00 93.47           C
ATOM   1702  C   SER A 124      -0.460   9.562   5.120  1.00 93.47           C
ATOM   1703  O   SER A 124      -1.288   9.051   4.367  1.00 93.47           O
ATOM   1704  HA  SER A 124      -1.701   9.378   6.888  1.00 93.47           H
ATOM   1705  CB  SER A 124      -1.209  11.454   6.591  1.00 93.47           C
ATOM   1706 1HB  SER A 124      -0.379  12.040   6.196  1.00 93.47           H
ATOM   1707 2HB  SER A 124      -2.067  11.642   5.947  1.00 93.47           H
ATOM   1708  OG  SER A 124      -1.507  11.888   7.916  1.00 93.47           O
ATOM   1709  HG  SER A 124      -0.827  12.557   8.217  1.00 93.47           H
ATOM   1710  HN  SER A 124       0.719  10.454   7.821  1.00 93.47           H
ATOM   1711  N   MET A 125       0.801   9.806   4.795  1.00 92.62           N
ATOM   1712  CA  MET A 125       1.301   9.509   3.463  1.00 92.62           C
ATOM   1713  C   MET A 125       1.239   8.007   3.176  1.00 92.62           C
ATOM   1714  O   MET A 125       0.921   7.598   2.061  1.00 92.62           O
ATOM   1715  HA  MET A 125       0.645  10.044   2.777  1.00 92.62           H
ATOM   1716  CB  MET A 125       2.747   9.993   3.342  1.00 92.62           C
ATOM   1717 1HB  MET A 125       3.310   9.696   4.227  1.00 92.62           H
ATOM   1718 2HB  MET A 125       3.224   9.514   2.486  1.00 92.62           H
ATOM   1719  CG  MET A 125       2.805  11.513   3.180  1.00 92.62           C
ATOM   1720 1HG  MET A 125       2.202  11.992   3.951  1.00 92.62           H
ATOM   1721 2HG  MET A 125       3.829  11.863   3.314  1.00 92.62           H
ATOM   1722  SD  MET A 125       2.209  11.978   1.563  1.00 92.62           S
ATOM   1723  CE  MET A 125       1.306  13.461   1.980  1.00 92.62           C
ATOM   1724 1HE  MET A 125       0.516  13.217   2.691  1.00 92.62           H
ATOM   1725 2HE  MET A 125       1.986  14.186   2.427  1.00 92.62           H
ATOM   1726 3HE  MET A 125       0.866  13.884   1.078  1.00 92.62           H
ATOM   1727  HN  MET A 125       1.474  10.197   5.422  1.00 92.62           H
ATOM   1728  N   TYR A 126       1.548   7.228   4.202  1.00 89.84           N
ATOM   1729  CA  TYR A 126       1.492   5.781   4.086  1.00 89.84           C
ATOM   1730  C   TYR A 126       0.080   5.314   3.724  1.00 89.84           C
ATOM   1731  O   TYR A 126      -0.094   4.496   2.822  1.00 89.84           O
ATOM   1732  HA  TYR A 126       2.180   5.480   3.296  1.00 89.84           H
ATOM   1733  CB  TYR A 126       1.859   5.232   5.466  1.00 89.84           C
ATOM   1734 1HB  TYR A 126       2.921   5.403   5.643  1.00 89.84           H
ATOM   1735 2HB  TYR A 126       1.315   5.794   6.226  1.00 89.84           H
ATOM   1736  CG  TYR A 126       1.561   3.742   5.643  1.00 89.84           C
ATOM   1737  CD1 TYR A 126       0.817   3.311   6.723  1.00 89.84           C
ATOM   1738  HD1 TYR A 126       0.442   4.032   7.449  1.00 89.84           H
ATOM   1739  CD2 TYR A 126       2.036   2.829   4.723  1.00 89.84           C
ATOM   1740  HD2 TYR A 126       2.623   3.170   3.871  1.00 89.84           H
ATOM   1741  CE1 TYR A 126       0.536   1.908   6.889  1.00 89.84           C
ATOM   1742  HE1 TYR A 126      -0.051   1.554   7.737  1.00 89.84           H
ATOM   1743  CE2 TYR A 126       1.755   1.427   4.890  1.00 89.84           C
ATOM   1744  HE2 TYR A 126       2.124   0.695   4.171  1.00 89.84           H
ATOM   1745  CZ  TYR A 126       1.019   1.035   5.965  1.00 89.84           C
ATOM   1746  OH  TYR A 126       0.753  -0.289   6.122  1.00 89.84           O
ATOM   1747  HH  TYR A 126       0.956  -0.781   5.276  1.00 89.84           H
ATOM   1748  HN  TYR A 126       1.832   7.569   5.098  1.00 89.84           H
ATOM   1749  N   LYS A 127      -0.890   5.854   4.446  1.00 89.65           N
ATOM   1750  CA  LYS A 127      -2.268   5.421   4.290  1.00 89.65           C
ATOM   1751  C   LYS A 127      -2.805   5.914   2.945  1.00 89.65           C
ATOM   1752  O   LYS A 127      -3.587   5.222   2.294  1.00 89.65           O
ATOM   1753  HA  LYS A 127      -2.269   4.331   4.284  1.00 89.65           H
ATOM   1754  CB  LYS A 127      -3.109   5.867   5.489  1.00 89.65           C
ATOM   1755 1HB  LYS A 127      -2.915   6.918   5.703  1.00 89.65           H
ATOM   1756 2HB  LYS A 127      -4.168   5.782   5.246  1.00 89.65           H
ATOM   1757  CG  LYS A 127      -2.793   5.022   6.724  1.00 89.65           C
ATOM   1758 1HG  LYS A 127      -1.717   5.013   6.898  1.00 89.65           H
ATOM   1759 2HG  LYS A 127      -3.254   5.471   7.604  1.00 89.65           H
ATOM   1760  CD  LYS A 127      -3.300   3.588   6.552  1.00 89.65           C
ATOM   1761 1HD  LYS A 127      -4.389   3.586   6.517  1.00 89.65           H
ATOM   1762 2HD  LYS A 127      -2.949   3.186   5.602  1.00 89.65           H
ATOM   1763  CE  LYS A 127      -2.819   2.696   7.698  1.00 89.65           C
ATOM   1764 1HE  LYS A 127      -1.760   2.874   7.887  1.00 89.65           H
ATOM   1765 2HE  LYS A 127      -3.353   2.950   8.614  1.00 89.65           H
ATOM   1766  NZ  LYS A 127      -3.037   1.269   7.370  1.00 89.65           N
ATOM   1767 1HZ  LYS A 127      -2.825   0.700   8.182  1.00 89.65           H
ATOM   1768 2HZ  LYS A 127      -4.004   1.128   7.102  1.00 89.65           H
ATOM   1769 3HZ  LYS A 127      -2.430   1.002   6.603  1.00 89.65           H
ATOM   1770  HN  LYS A 127      -0.748   6.574   5.125  1.00 89.65           H
ATOM   1771  N   MET A 128      -2.364   7.105   2.569  1.00 91.39           N
ATOM   1772  CA  MET A 128      -2.743   7.672   1.286  1.00 91.39           C
ATOM   1773  C   MET A 128      -2.277   6.781   0.133  1.00 91.39           C
ATOM   1774  O   MET A 128      -3.038   6.513  -0.796  1.00 91.39           O
ATOM   1775  HA  MET A 128      -3.832   7.723   1.298  1.00 91.39           H
ATOM   1776  CB  MET A 128      -2.122   9.063   1.139  1.00 91.39           C
ATOM   1777 1HB  MET A 128      -2.367   9.668   2.012  1.00 91.39           H
ATOM   1778 2HB  MET A 128      -1.036   8.978   1.104  1.00 91.39           H
ATOM   1779  CG  MET A 128      -2.626   9.757  -0.128  1.00 91.39           C
ATOM   1780 1HG  MET A 128      -2.377   9.158  -1.004  1.00 91.39           H
ATOM   1781 2HG  MET A 128      -3.712   9.843  -0.098  1.00 91.39           H
ATOM   1782  SD  MET A 128      -1.891  11.378  -0.269  1.00 91.39           S
ATOM   1783  CE  MET A 128      -0.186  10.922  -0.537  1.00 91.39           C
ATOM   1784 1HE  MET A 128       0.174  10.345   0.315  1.00 91.39           H
ATOM   1785 2HE  MET A 128      -0.108  10.320  -1.442  1.00 91.39           H
ATOM   1786 3HE  MET A 128       0.418  11.823  -0.647  1.00 91.39           H
ATOM   1787  HN  MET A 128      -1.760   7.678   3.123  1.00 91.39           H
ATOM   1788  N   ASN A 129      -1.030   6.346   0.231  1.00 90.12           N
ATOM   1789  CA  ASN A 129      -0.472   5.443  -0.762  1.00 90.12           C
ATOM   1790  C   ASN A 129      -1.297   4.155  -0.795  1.00 90.12           C
ATOM   1791  O   ASN A 129      -1.653   3.668  -1.867  1.00 90.12           O
ATOM   1792  HA  ASN A 129      -0.516   5.990  -1.704  1.00 90.12           H
ATOM   1793  CB  ASN A 129       0.972   5.071  -0.419  1.00 90.12           C
ATOM   1794 1HB  ASN A 129       1.629   5.914  -0.632  1.00 90.12           H
ATOM   1795 2HB  ASN A 129       1.054   4.864   0.648  1.00 90.12           H
ATOM   1796  CG  ASN A 129       1.428   3.848  -1.218  1.00 90.12           C
ATOM   1797  OD1 ASN A 129       1.255   2.710  -0.814  1.00 90.12           O
ATOM   1798  ND2 ASN A 129       2.018   4.146  -2.373  1.00 90.12           N
ATOM   1799 1HD2 ASN A 129       2.129   5.101  -2.646  1.00 90.12           H
ATOM   1800 2HD2 ASN A 129       2.351   3.414  -2.967  1.00 90.12           H
ATOM   1801  HN  ASN A 129      -0.405   6.599   0.969  1.00 90.12           H
ATOM   1802  N   PHE A 130      -1.577   3.639   0.393  1.00 87.40           N
ATOM   1803  CA  PHE A 130      -2.224   2.344   0.513  1.00 87.40           C
ATOM   1804  C   PHE A 130      -3.546   2.318  -0.257  1.00 87.40           C
ATOM   1805  O   PHE A 130      -3.757   1.454  -1.107  1.00 87.40           O
ATOM   1806  HA  PHE A 130      -1.545   1.603   0.090  1.00 87.40           H
ATOM   1807  CB  PHE A 130      -2.509   2.122   2.000  1.00 87.40           C
ATOM   1808 1HB  PHE A 130      -1.581   2.241   2.559  1.00 87.40           H
ATOM   1809 2HB  PHE A 130      -3.193   2.896   2.348  1.00 87.40           H
ATOM   1810  CG  PHE A 130      -3.108   0.751   2.321  1.00 87.40           C
ATOM   1811  CD1 PHE A 130      -4.401   0.652   2.730  1.00 87.40           C
ATOM   1812  HD1 PHE A 130      -5.011   1.550   2.830  1.00 87.40           H
ATOM   1813  CD2 PHE A 130      -2.347  -0.370   2.196  1.00 87.40           C
ATOM   1814  HD2 PHE A 130      -1.310  -0.291   1.868  1.00 87.40           H
ATOM   1815  CE1 PHE A 130      -4.956  -0.620   3.028  1.00 87.40           C
ATOM   1816  HE1 PHE A 130      -5.993  -0.699   3.357  1.00 87.40           H
ATOM   1817  CE2 PHE A 130      -2.902  -1.642   2.494  1.00 87.40           C
ATOM   1818  HE2 PHE A 130      -2.292  -2.540   2.394  1.00 87.40           H
ATOM   1819  CZ  PHE A 130      -4.195  -1.740   2.904  1.00 87.40           C
ATOM   1820  HZ  PHE A 130      -4.622  -2.717   3.132  1.00 87.40           H
ATOM   1821  HN  PHE A 130      -1.370   4.090   1.261  1.00 87.40           H
ATOM   1822  N   TYR A 131      -4.403   3.275   0.069  1.00 88.13           N
ATOM   1823  CA  TYR A 131      -5.734   3.317  -0.512  1.00 88.13           C
ATOM   1824  C   TYR A 131      -5.671   3.651  -2.004  1.00 88.13           C
ATOM   1825  O   TYR A 131      -6.376   3.047  -2.809  1.00 88.13           O
ATOM   1826  HA  TYR A 131      -6.187   2.334  -0.386  1.00 88.13           H
ATOM   1827  CB  TYR A 131      -6.477   4.438   0.218  1.00 88.13           C
ATOM   1828 1HB  TYR A 131      -5.877   5.346   0.175  1.00 88.13           H
ATOM   1829 2HB  TYR A 131      -7.409   4.646  -0.309  1.00 88.13           H
ATOM   1830  CG  TYR A 131      -6.795   4.123   1.681  1.00 88.13           C
ATOM   1831  CD1 TYR A 131      -7.361   2.910   2.019  1.00 88.13           C
ATOM   1832  HD1 TYR A 131      -7.581   2.177   1.243  1.00 88.13           H
ATOM   1833  CD2 TYR A 131      -6.516   5.052   2.663  1.00 88.13           C
ATOM   1834  HD2 TYR A 131      -6.069   6.009   2.397  1.00 88.13           H
ATOM   1835  CE1 TYR A 131      -7.660   2.614   3.396  1.00 88.13           C
ATOM   1836  HE1 TYR A 131      -8.107   1.660   3.677  1.00 88.13           H
ATOM   1837  CE2 TYR A 131      -6.815   4.755   4.040  1.00 88.13           C
ATOM   1838  HE2 TYR A 131      -6.600   5.480   4.826  1.00 88.13           H
ATOM   1839  CZ  TYR A 131      -7.372   3.551   4.339  1.00 88.13           C
ATOM   1840  OH  TYR A 131      -7.655   3.271   5.639  1.00 88.13           O
ATOM   1841  HH  TYR A 131      -7.505   4.083   6.204  1.00 88.13           H
ATOM   1842  HN  TYR A 131      -4.200   4.010   0.716  1.00 88.13           H
ATOM   1843  N   SER A 132      -4.819   4.614  -2.326  1.00 90.24           N
ATOM   1844  CA  SER A 132      -4.717   5.096  -3.693  1.00 90.24           C
ATOM   1845  C   SER A 132      -4.268   3.962  -4.617  1.00 90.24           C
ATOM   1846  O   SER A 132      -4.792   3.811  -5.720  1.00 90.24           O
ATOM   1847  HA  SER A 132      -5.721   5.430  -3.957  1.00 90.24           H
ATOM   1848  CB  SER A 132      -3.747   6.275  -3.790  1.00 90.24           C
ATOM   1849 1HB  SER A 132      -3.661   6.589  -4.831  1.00 90.24           H
ATOM   1850 2HB  SER A 132      -4.149   7.122  -3.235  1.00 90.24           H
ATOM   1851  OG  SER A 132      -2.456   5.947  -3.285  1.00 90.24           O
ATOM   1852  HG  SER A 132      -2.287   6.438  -2.431  1.00 90.24           H
ATOM   1853  HN  SER A 132      -4.206   5.060  -1.674  1.00 90.24           H
ATOM   1854  N   CYS A 133      -3.304   3.194  -4.132  1.00 84.36           N
ATOM   1855  CA  CYS A 133      -2.752   2.101  -4.916  1.00 84.36           C
ATOM   1856  C   CYS A 133      -3.866   1.085  -5.174  1.00 84.36           C
ATOM   1857  O   CYS A 133      -4.065   0.651  -6.307  1.00 84.36           O
ATOM   1858  HA  CYS A 133      -2.399   2.535  -5.851  1.00 84.36           H
ATOM   1859  CB  CYS A 133      -1.546   1.463  -4.225  1.00 84.36           C
ATOM   1860 1HB  CYS A 133      -1.779   1.263  -3.179  1.00 84.36           H
ATOM   1861 2HB  CYS A 133      -1.316   0.504  -4.689  1.00 84.36           H
ATOM   1862  SG  CYS A 133      -0.097   2.576  -4.340  1.00 84.36           S
ATOM   1863  HG  CYS A 133      -0.506   3.432  -3.408  1.00 84.36           H
ATOM   1864  HN  CYS A 133      -2.902   3.307  -3.224  1.00 84.36           H
ATOM   1865  N   VAL A 134      -4.563   0.734  -4.103  1.00 83.17           N
ATOM   1866  CA  VAL A 134      -5.620  -0.259  -4.190  1.00 83.17           C
ATOM   1867  C   VAL A 134      -6.632   0.172  -5.254  1.00 83.17           C
ATOM   1868  O   VAL A 134      -7.011  -0.623  -6.113  1.00 83.17           O
ATOM   1869  HA  VAL A 134      -5.164  -1.199  -4.501  1.00 83.17           H
ATOM   1870  CB  VAL A 134      -6.254  -0.471  -2.814  1.00 83.17           C
ATOM   1871  HB  VAL A 134      -6.352   0.503  -2.336  1.00 83.17           H
ATOM   1872  CG1 VAL A 134      -7.655  -1.074  -2.942  1.00 83.17           C
ATOM   1873 1HG1 VAL A 134      -8.289  -0.400  -3.519  1.00 83.17           H
ATOM   1874 2HG1 VAL A 134      -7.591  -2.037  -3.450  1.00 83.17           H
ATOM   1875 3HG1 VAL A 134      -8.082  -1.214  -1.950  1.00 83.17           H
ATOM   1876  CG2 VAL A 134      -5.361  -1.342  -1.928  1.00 83.17           C
ATOM   1877 1HG2 VAL A 134      -5.218  -2.314  -2.400  1.00 83.17           H
ATOM   1878 2HG2 VAL A 134      -4.395  -0.856  -1.796  1.00 83.17           H
ATOM   1879 3HG2 VAL A 134      -5.836  -1.477  -0.956  1.00 83.17           H
ATOM   1880  HN  VAL A 134      -4.416   1.115  -3.190  1.00 83.17           H
ATOM   1881  N   LEU A 135      -7.040   1.429  -5.162  1.00 85.70           N
ATOM   1882  CA  LEU A 135      -8.085   1.942  -6.031  1.00 85.70           C
ATOM   1883  C   LEU A 135      -7.585   1.945  -7.477  1.00 85.70           C
ATOM   1884  O   LEU A 135      -8.338   1.637  -8.399  1.00 85.70           O
ATOM   1885  HA  LEU A 135      -8.933   1.260  -5.961  1.00 85.70           H
ATOM   1886  CB  LEU A 135      -8.564   3.311  -5.544  1.00 85.70           C
ATOM   1887 1HB  LEU A 135      -7.697   3.964  -5.447  1.00 85.70           H
ATOM   1888 2HB  LEU A 135      -9.205   3.744  -6.311  1.00 85.70           H
ATOM   1889  CG  LEU A 135      -9.325   3.322  -4.217  1.00 85.70           C
ATOM   1890  HG  LEU A 135      -8.732   2.783  -3.478  1.00 85.70           H
ATOM   1891  CD1 LEU A 135      -9.504   4.750  -3.699  1.00 85.70           C
ATOM   1892 1HD1 LEU A 135      -8.526   5.206  -3.544  1.00 85.70           H
ATOM   1893 2HD1 LEU A 135     -10.065   5.334  -4.428  1.00 85.70           H
ATOM   1894 3HD1 LEU A 135     -10.048   4.729  -2.754  1.00 85.70           H
ATOM   1895  CD2 LEU A 135     -10.661   2.587  -4.345  1.00 85.70           C
ATOM   1896 1HD2 LEU A 135     -11.273   3.076  -5.103  1.00 85.70           H
ATOM   1897 2HD2 LEU A 135     -10.480   1.552  -4.636  1.00 85.70           H
ATOM   1898 3HD2 LEU A 135     -11.182   2.610  -3.388  1.00 85.70           H
ATOM   1899  HN  LEU A 135      -6.670   2.091  -4.510  1.00 85.70           H
ATOM   1900  N   LEU A 136      -6.316   2.296  -7.630  1.00 86.87           N
ATOM   1901  CA  LEU A 136      -5.716   2.378  -8.951  1.00 86.87           C
ATOM   1902  C   LEU A 136      -5.692   0.985  -9.583  1.00 86.87           C
ATOM   1903  O   LEU A 136      -6.037   0.824 -10.752  1.00 86.87           O
ATOM   1904  HA  LEU A 136      -6.351   3.022  -9.559  1.00 86.87           H
ATOM   1905  CB  LEU A 136      -4.340   3.043  -8.873  1.00 86.87           C
ATOM   1906 1HB  LEU A 136      -3.804   2.625  -8.021  1.00 86.87           H
ATOM   1907 2HB  LEU A 136      -3.777   2.772  -9.767  1.00 86.87           H
ATOM   1908  CG  LEU A 136      -4.337   4.567  -8.745  1.00 86.87           C
ATOM   1909  HG  LEU A 136      -5.040   4.845  -7.960  1.00 86.87           H
ATOM   1910  CD1 LEU A 136      -2.959   5.079  -8.320  1.00 86.87           C
ATOM   1911 1HD1 LEU A 136      -2.693   4.647  -7.356  1.00 86.87           H
ATOM   1912 2HD1 LEU A 136      -2.219   4.790  -9.065  1.00 86.87           H
ATOM   1913 3HD1 LEU A 136      -2.986   6.166  -8.237  1.00 86.87           H
ATOM   1914  CD2 LEU A 136      -4.820   5.227 -10.039  1.00 86.87           C
ATOM   1915 1HD2 LEU A 136      -4.161   4.944 -10.859  1.00 86.87           H
ATOM   1916 2HD2 LEU A 136      -5.835   4.896 -10.258  1.00 86.87           H
ATOM   1917 3HD2 LEU A 136      -4.808   6.310  -9.920  1.00 86.87           H
ATOM   1918  HN  LEU A 136      -5.703   2.522  -6.872  1.00 86.87           H
ATOM   1919  N   ILE A 137      -5.282   0.014  -8.781  1.00 78.48           N
ATOM   1920  CA  ILE A 137      -5.139  -1.348  -9.267  1.00 78.48           C
ATOM   1921  C   ILE A 137      -6.507  -1.874  -9.705  1.00 78.48           C
ATOM   1922  O   ILE A 137      -6.614  -2.579 -10.708  1.00 78.48           O
ATOM   1923  HA  ILE A 137      -4.486  -1.317 -10.139  1.00 78.48           H
ATOM   1924  CB  ILE A 137      -4.451  -2.223  -8.217  1.00 78.48           C
ATOM   1925  HB  ILE A 137      -4.949  -2.064  -7.261  1.00 78.48           H
ATOM   1926  CG1 ILE A 137      -2.987  -1.816  -8.038  1.00 78.48           C
ATOM   1927 1HG1 ILE A 137      -2.407  -2.141  -8.902  1.00 78.48           H
ATOM   1928 2HG1 ILE A 137      -2.911  -0.729  -7.994  1.00 78.48           H
ATOM   1929  CG2 ILE A 137      -4.596  -3.707  -8.560  1.00 78.48           C
ATOM   1930 1HG2 ILE A 137      -5.653  -3.970  -8.596  1.00 78.48           H
ATOM   1931 2HG2 ILE A 137      -4.139  -3.902  -9.531  1.00 78.48           H
ATOM   1932 3HG2 ILE A 137      -4.098  -4.306  -7.798  1.00 78.48           H
ATOM   1933  CD1 ILE A 137      -2.401  -2.426  -6.763  1.00 78.48           C
ATOM   1934 1HD1 ILE A 137      -2.968  -2.078  -5.900  1.00 78.48           H
ATOM   1935 2HD1 ILE A 137      -2.456  -3.513  -6.822  1.00 78.48           H
ATOM   1936 3HD1 ILE A 137      -1.359  -2.120  -6.660  1.00 78.48           H
ATOM   1937  HN  ILE A 137      -5.049   0.145  -7.817  1.00 78.48           H
ATOM   1938  N   MET A 138      -7.521  -1.512  -8.932  1.00 79.97           N
ATOM   1939  CA  MET A 138      -8.890  -1.835  -9.293  1.00 79.97           C
ATOM   1940  C   MET A 138      -9.244  -1.264 -10.668  1.00 79.97           C
ATOM   1941  O   MET A 138      -9.775  -1.974 -11.520  1.00 79.97           O
ATOM   1942  HA  MET A 138      -8.938  -2.924  -9.320  1.00 79.97           H
ATOM   1943  CB  MET A 138      -9.844  -1.263  -8.242  1.00 79.97           C
ATOM   1944 1HB  MET A 138      -9.785  -1.857  -7.330  1.00 79.97           H
ATOM   1945 2HB  MET A 138      -9.539  -0.249  -7.982  1.00 79.97           H
ATOM   1946  CG  MET A 138     -11.285  -1.252  -8.757  1.00 79.97           C
ATOM   1947 1HG  MET A 138     -11.401  -0.482  -9.520  1.00 79.97           H
ATOM   1948 2HG  MET A 138     -11.518  -2.206  -9.228  1.00 79.97           H
ATOM   1949  SD  MET A 138     -12.413  -0.947  -7.408  1.00 79.97           S
ATOM   1950  CE  MET A 138     -12.389   0.838  -7.381  1.00 79.97           C
ATOM   1951 1HE  MET A 138     -11.373   1.185  -7.196  1.00 79.97           H
ATOM   1952 2HE  MET A 138     -12.734   1.220  -8.342  1.00 79.97           H
ATOM   1953 3HE  MET A 138     -13.047   1.199  -6.590  1.00 79.97           H
ATOM   1954  HN  MET A 138      -7.417  -1.008  -8.074  1.00 79.97           H
ATOM   1955  N   CYS A 139      -8.935   0.012 -10.840  1.00 83.16           N
ATOM   1956  CA  CYS A 139      -9.316   0.717 -12.053  1.00 83.16           C
ATOM   1957  C   CYS A 139      -8.574   0.082 -13.230  1.00 83.16           C
ATOM   1958  O   CYS A 139      -9.134  -0.066 -14.315  1.00 83.16           O
ATOM   1959  HA  CYS A 139     -10.393   0.593 -12.162  1.00 83.16           H
ATOM   1960  CB  CYS A 139      -9.039   2.218 -11.946  1.00 83.16           C
ATOM   1961 1HB  CYS A 139      -8.016   2.384 -11.608  1.00 83.16           H
ATOM   1962 2HB  CYS A 139      -9.129   2.684 -12.927  1.00 83.16           H
ATOM   1963  SG  CYS A 139     -10.216   2.990 -10.777  1.00 83.16           S
ATOM   1964  HG  CYS A 139      -9.594   2.592  -9.670  1.00 83.16           H
ATOM   1965  HN  CYS A 139      -8.436   0.562 -10.171  1.00 83.16           H
ATOM   1966  N   ILE A 140      -7.324  -0.277 -12.977  1.00 80.01           N
ATOM   1967  CA  ILE A 140      -6.499  -0.894 -14.002  1.00 80.01           C
ATOM   1968  C   ILE A 140      -7.158  -2.194 -14.466  1.00 80.01           C
ATOM   1969  O   ILE A 140      -7.189  -2.487 -15.660  1.00 80.01           O
ATOM   1970  HA  ILE A 140      -6.460  -0.206 -14.847  1.00 80.01           H
ATOM   1971  CB  ILE A 140      -5.066  -1.076 -13.499  1.00 80.01           C
ATOM   1972  HB  ILE A 140      -5.108  -1.492 -12.492  1.00 80.01           H
ATOM   1973  CG1 ILE A 140      -4.343   0.269 -13.403  1.00 80.01           C
ATOM   1974 1HG1 ILE A 140      -4.112   0.633 -14.404  1.00 80.01           H
ATOM   1975 2HG1 ILE A 140      -4.999   1.006 -12.939  1.00 80.01           H
ATOM   1976  CG2 ILE A 140      -4.303  -2.077 -14.369  1.00 80.01           C
ATOM   1977 1HG2 ILE A 140      -4.808  -3.042 -14.342  1.00 80.01           H
ATOM   1978 2HG2 ILE A 140      -4.269  -1.713 -15.396  1.00 80.01           H
ATOM   1979 3HG2 ILE A 140      -3.287  -2.188 -13.989  1.00 80.01           H
ATOM   1980  CD1 ILE A 140      -3.053   0.141 -12.590  1.00 80.01           C
ATOM   1981 1HD1 ILE A 140      -3.291  -0.200 -11.583  1.00 80.01           H
ATOM   1982 2HD1 ILE A 140      -2.391  -0.578 -13.070  1.00 80.01           H
ATOM   1983 3HD1 ILE A 140      -2.559   1.112 -12.538  1.00 80.01           H
ATOM   1984  HN  ILE A 140      -6.875  -0.152 -12.092  1.00 80.01           H
ATOM   1985  N   SER A 141      -7.670  -2.939 -13.497  1.00 76.51           N
ATOM   1986  CA  SER A 141      -8.231  -4.250 -13.779  1.00 76.51           C
ATOM   1987  C   SER A 141      -9.492  -4.108 -14.632  1.00 76.51           C
ATOM   1988  O   SER A 141      -9.710  -4.886 -15.559  1.00 76.51           O
ATOM   1989  HA  SER A 141      -7.455  -4.784 -14.328  1.00 76.51           H
ATOM   1990  CB  SER A 141      -8.548  -5.003 -12.485  1.00 76.51           C
ATOM   1991 1HB  SER A 141      -9.314  -4.461 -11.929  1.00 76.51           H
ATOM   1992 2HB  SER A 141      -8.961  -5.982 -12.726  1.00 76.51           H
ATOM   1993  OG  SER A 141      -7.394  -5.165 -11.665  1.00 76.51           O
ATOM   1994  HG  SER A 141      -7.329  -4.410 -11.012  1.00 76.51           H
ATOM   1995  HN  SER A 141      -7.705  -2.662 -12.537  1.00 76.51           H
ATOM   1996  N   VAL A 142     -10.290  -3.107 -14.290  1.00 77.15           N
ATOM   1997  CA  VAL A 142     -11.508  -2.832 -15.034  1.00 77.15           C
ATOM   1998  C   VAL A 142     -11.144  -2.377 -16.448  1.00 77.15           C
ATOM   1999  O   VAL A 142     -11.774  -2.793 -17.419  1.00 77.15           O
ATOM   2000  HA  VAL A 142     -12.071  -3.764 -15.099  1.00 77.15           H
ATOM   2001  CB  VAL A 142     -12.363  -1.813 -14.279  1.00 77.15           C
ATOM   2002  HB  VAL A 142     -11.749  -0.932 -14.093  1.00 77.15           H
ATOM   2003  CG1 VAL A 142     -13.566  -1.378 -15.119  1.00 77.15           C
ATOM   2004 1HG1 VAL A 142     -13.217  -0.923 -16.046  1.00 77.15           H
ATOM   2005 2HG1 VAL A 142     -14.181  -2.248 -15.350  1.00 77.15           H
ATOM   2006 3HG1 VAL A 142     -14.157  -0.653 -14.559  1.00 77.15           H
ATOM   2007  CG2 VAL A 142     -12.812  -2.368 -12.926  1.00 77.15           C
ATOM   2008 1HG2 VAL A 142     -13.401  -3.272 -13.081  1.00 77.15           H
ATOM   2009 2HG2 VAL A 142     -11.936  -2.605 -12.322  1.00 77.15           H
ATOM   2010 3HG2 VAL A 142     -13.418  -1.623 -12.410  1.00 77.15           H
ATOM   2011  HN  VAL A 142     -10.117  -2.492 -13.521  1.00 77.15           H
ATOM   2012  N   ASP A 143     -10.129  -1.529 -16.520  1.00 77.30           N
ATOM   2013  CA  ASP A 143      -9.731  -0.943 -17.789  1.00 77.30           C
ATOM   2014  C   ASP A 143      -9.288  -2.055 -18.742  1.00 77.30           C
ATOM   2015  O   ASP A 143      -9.631  -2.038 -19.923  1.00 77.30           O
ATOM   2016  HA  ASP A 143     -10.612  -0.412 -18.148  1.00 77.30           H
ATOM   2017  CB  ASP A 143      -8.555   0.019 -17.607  1.00 77.30           C
ATOM   2018 1HB  ASP A 143      -8.804   0.764 -16.851  1.00 77.30           H
ATOM   2019 2HB  ASP A 143      -7.686  -0.528 -17.242  1.00 77.30           H
ATOM   2020  CG  ASP A 143      -8.209   0.717 -18.924  1.00 77.30           C
ATOM   2021  OD1 ASP A 143      -9.141   1.301 -19.518  1.00 77.30           O
ATOM   2022  OD2 ASP A 143      -7.021   0.651 -19.306  1.00 77.30           O
ATOM   2023  HN  ASP A 143      -9.584  -1.241 -15.732  1.00 77.30           H
ATOM   2024  N   ARG A 144      -8.534  -2.996 -18.193  1.00 72.81           N
ATOM   2025  CA  ARG A 144      -8.059  -4.125 -18.975  1.00 72.81           C
ATOM   2026  C   ARG A 144      -9.241  -4.940 -19.503  1.00 72.81           C
ATOM   2027  O   ARG A 144      -9.261  -5.325 -20.671  1.00 72.81           O
ATOM   2028  HA  ARG A 144      -7.492  -3.679 -19.792  1.00 72.81           H
ATOM   2029  CB  ARG A 144      -7.156  -5.033 -18.138  1.00 72.81           C
ATOM   2030 1HB  ARG A 144      -7.553  -5.114 -17.126  1.00 72.81           H
ATOM   2031 2HB  ARG A 144      -7.153  -6.038 -18.560  1.00 72.81           H
ATOM   2032  CG  ARG A 144      -5.726  -4.490 -18.088  1.00 72.81           C
ATOM   2033 1HG  ARG A 144      -5.361  -4.324 -19.101  1.00 72.81           H
ATOM   2034 2HG  ARG A 144      -5.718  -3.524 -17.584  1.00 72.81           H
ATOM   2035  CD  ARG A 144      -4.796  -5.461 -17.357  1.00 72.81           C
ATOM   2036 1HD  ARG A 144      -5.034  -5.474 -16.293  1.00 72.81           H
ATOM   2037 2HD  ARG A 144      -4.949  -6.474 -17.730  1.00 72.81           H
ATOM   2038  NE  ARG A 144      -3.386  -5.057 -17.555  1.00 72.81           N
ATOM   2039  HE  ARG A 144      -3.208  -4.160 -17.959  1.00 72.81           H
ATOM   2040  CZ  ARG A 144      -2.333  -5.818 -17.227  1.00 72.81           C
ATOM   2041  NH1 ARG A 144      -2.513  -7.029 -16.682  1.00 72.81           N
ATOM   2042 1HH1 ARG A 144      -3.438  -7.371 -16.518  1.00 72.81           H
ATOM   2043 2HH1 ARG A 144      -1.722  -7.591 -16.440  1.00 72.81           H
ATOM   2044  NH2 ARG A 144      -1.098  -5.350 -17.452  1.00 72.81           N
ATOM   2045 1HH2 ARG A 144      -0.302  -5.905 -17.212  1.00 72.81           H
ATOM   2046 2HH2 ARG A 144      -0.973  -4.445 -17.858  1.00 72.81           H
ATOM   2047  HN  ARG A 144      -8.248  -2.995 -17.235  1.00 72.81           H
ATOM   2048  N   TYR A 145     -10.197  -5.178 -18.618  1.00 72.21           N
ATOM   2049  CA  TYR A 145     -11.379  -5.941 -18.980  1.00 72.21           C
ATOM   2050  C   TYR A 145     -12.100  -5.304 -20.170  1.00 72.21           C
ATOM   2051  O   TYR A 145     -12.418  -5.984 -21.144  1.00 72.21           O
ATOM   2052  HA  TYR A 145     -11.060  -6.947 -19.254  1.00 72.21           H
ATOM   2053  CB  TYR A 145     -12.300  -5.898 -17.759  1.00 72.21           C
ATOM   2054 1HB  TYR A 145     -11.874  -6.522 -16.973  1.00 72.21           H
ATOM   2055 2HB  TYR A 145     -12.330  -4.878 -17.375  1.00 72.21           H
ATOM   2056  CG  TYR A 145     -13.730  -6.364 -18.041  1.00 72.21           C
ATOM   2057  CD1 TYR A 145     -14.781  -5.478 -17.919  1.00 72.21           C
ATOM   2058  HD1 TYR A 145     -14.592  -4.446 -17.622  1.00 72.21           H
ATOM   2059  CD2 TYR A 145     -13.969  -7.670 -18.417  1.00 72.21           C
ATOM   2060  HD2 TYR A 145     -13.139  -8.370 -18.513  1.00 72.21           H
ATOM   2061  CE1 TYR A 145     -16.127  -5.916 -18.184  1.00 72.21           C
ATOM   2062  HE1 TYR A 145     -16.966  -5.226 -18.091  1.00 72.21           H
ATOM   2063  CE2 TYR A 145     -15.314  -8.108 -18.682  1.00 72.21           C
ATOM   2064  HE2 TYR A 145     -15.517  -9.137 -18.980  1.00 72.21           H
ATOM   2065  CZ  TYR A 145     -16.327  -7.209 -18.553  1.00 72.21           C
ATOM   2066  OH  TYR A 145     -17.598  -7.623 -18.803  1.00 72.21           O
ATOM   2067  HH  TYR A 145     -18.239  -6.871 -18.650  1.00 72.21           H
ATOM   2068  HN  TYR A 145     -10.173  -4.861 -17.670  1.00 72.21           H
ATOM   2069  N   ILE A 146     -12.337  -4.006 -20.051  1.00 73.76           N
ATOM   2070  CA  ILE A 146     -13.086  -3.286 -21.067  1.00 73.76           C
ATOM   2071  C   ILE A 146     -12.322  -3.338 -22.391  1.00 73.76           C
ATOM   2072  O   ILE A 146     -12.919  -3.532 -23.449  1.00 73.76           O
ATOM   2073  HA  ILE A 146     -14.038  -3.801 -21.197  1.00 73.76           H
ATOM   2074  CB  ILE A 146     -13.401  -1.865 -20.594  1.00 73.76           C
ATOM   2075  HB  ILE A 146     -12.473  -1.406 -20.251  1.00 73.76           H
ATOM   2076  CG1 ILE A 146     -14.362  -1.884 -19.404  1.00 73.76           C
ATOM   2077 1HG1 ILE A 146     -15.348  -2.213 -19.733  1.00 73.76           H
ATOM   2078 2HG1 ILE A 146     -14.016  -2.605 -18.663  1.00 73.76           H
ATOM   2079  CG2 ILE A 146     -13.931  -1.009 -21.746  1.00 73.76           C
ATOM   2080 1HG2 ILE A 146     -13.180  -0.956 -22.534  1.00 73.76           H
ATOM   2081 2HG2 ILE A 146     -14.843  -1.456 -22.141  1.00 73.76           H
ATOM   2082 3HG2 ILE A 146     -14.146  -0.004 -21.382  1.00 73.76           H
ATOM   2083  CD1 ILE A 146     -14.469  -0.498 -18.764  1.00 73.76           C
ATOM   2084 1HD1 ILE A 146     -13.486  -0.183 -18.414  1.00 73.76           H
ATOM   2085 2HD1 ILE A 146     -14.839   0.215 -19.501  1.00 73.76           H
ATOM   2086 3HD1 ILE A 146     -15.159  -0.540 -17.921  1.00 73.76           H
ATOM   2087  HN  ILE A 146     -12.026  -3.449 -19.281  1.00 73.76           H
ATOM   2088  N   ALA A 147     -11.013  -3.161 -22.290  1.00 73.69           N
ATOM   2089  CA  ALA A 147     -10.176  -3.069 -23.474  1.00 73.69           C
ATOM   2090  C   ALA A 147     -10.252  -4.385 -24.250  1.00 73.69           C
ATOM   2091  O   ALA A 147     -10.111  -4.398 -25.472  1.00 73.69           O
ATOM   2092  HA  ALA A 147     -10.570  -2.266 -24.097  1.00 73.69           H
ATOM   2093  CB  ALA A 147      -8.745  -2.716 -23.062  1.00 73.69           C
ATOM   2094 1HB  ALA A 147      -8.743  -1.759 -22.541  1.00 73.69           H
ATOM   2095 2HB  ALA A 147      -8.356  -3.491 -22.402  1.00 73.69           H
ATOM   2096 3HB  ALA A 147      -8.118  -2.647 -23.951  1.00 73.69           H
ATOM   2097  HN  ALA A 147     -10.525  -3.080 -21.420  1.00 73.69           H
ATOM   2098  N   ILE A 148     -10.474  -5.460 -23.509  1.00 70.51           N
ATOM   2099  CA  ILE A 148     -10.512  -6.785 -24.104  1.00 70.51           C
ATOM   2100  C   ILE A 148     -11.919  -7.059 -24.639  1.00 70.51           C
ATOM   2101  O   ILE A 148     -12.079  -7.521 -25.768  1.00 70.51           O
ATOM   2102  HA  ILE A 148      -9.817  -6.786 -24.944  1.00 70.51           H
ATOM   2103  CB  ILE A 148     -10.018  -7.835 -23.107  1.00 70.51           C
ATOM   2104  HB  ILE A 148     -10.564  -7.703 -22.173  1.00 70.51           H
ATOM   2105  CG1 ILE A 148      -8.533  -7.638 -22.794  1.00 70.51           C
ATOM   2106 1HG1 ILE A 148      -7.937  -7.881 -23.674  1.00 70.51           H
ATOM   2107 2HG1 ILE A 148      -8.343  -6.591 -22.559  1.00 70.51           H
ATOM   2108  CG2 ILE A 148     -10.316  -9.250 -23.608  1.00 70.51           C
ATOM   2109 1HG2 ILE A 148     -11.391  -9.370 -23.738  1.00 70.51           H
ATOM   2110 2HG2 ILE A 148      -9.814  -9.410 -24.562  1.00 70.51           H
ATOM   2111 3HG2 ILE A 148      -9.954  -9.976 -22.880  1.00 70.51           H
ATOM   2112  CD1 ILE A 148      -8.099  -8.517 -21.619  1.00 70.51           C
ATOM   2113 1HD1 ILE A 148      -8.681  -8.255 -20.735  1.00 70.51           H
ATOM   2114 2HD1 ILE A 148      -8.268  -9.565 -21.868  1.00 70.51           H
ATOM   2115 3HD1 ILE A 148      -7.040  -8.358 -21.418  1.00 70.51           H
ATOM   2116  HN  ILE A 148     -10.626  -5.436 -22.521  1.00 70.51           H
ATOM   2117  N   ALA A 149     -12.903  -6.762 -23.803  1.00 69.93           N
ATOM   2118  CA  ALA A 149     -14.272  -7.160 -24.087  1.00 69.93           C
ATOM   2119  C   ALA A 149     -14.822  -6.302 -25.228  1.00 69.93           C
ATOM   2120  O   ALA A 149     -15.549  -6.797 -26.087  1.00 69.93           O
ATOM   2121  HA  ALA A 149     -14.255  -8.203 -24.404  1.00 69.93           H
ATOM   2122  CB  ALA A 149     -15.112  -7.045 -22.813  1.00 69.93           C
ATOM   2123 1HB  ALA A 149     -14.696  -7.696 -22.044  1.00 69.93           H
ATOM   2124 2HB  ALA A 149     -15.099  -6.013 -22.462  1.00 69.93           H
ATOM   2125 3HB  ALA A 149     -16.138  -7.344 -23.027  1.00 69.93           H
ATOM   2126  HN  ALA A 149     -12.778  -6.260 -22.948  1.00 69.93           H
ATOM   2127  N   GLN A 150     -14.454  -5.029 -25.199  1.00 69.51           N
ATOM   2128  CA  GLN A 150     -14.982  -4.075 -26.159  1.00 69.51           C
ATOM   2129  C   GLN A 150     -13.866  -3.570 -27.075  1.00 69.51           C
ATOM   2130  O   GLN A 150     -13.827  -2.390 -27.420  1.00 69.51           O
ATOM   2131  HA  GLN A 150     -15.718  -4.629 -26.743  1.00 69.51           H
ATOM   2132  CB  GLN A 150     -15.678  -2.912 -25.450  1.00 69.51           C
ATOM   2133 1HB  GLN A 150     -14.960  -2.378 -24.828  1.00 69.51           H
ATOM   2134 2HB  GLN A 150     -16.050  -2.201 -26.189  1.00 69.51           H
ATOM   2135  CG  GLN A 150     -16.838  -3.411 -24.586  1.00 69.51           C
ATOM   2136 1HG  GLN A 150     -17.433  -4.130 -25.149  1.00 69.51           H
ATOM   2137 2HG  GLN A 150     -16.447  -3.934 -23.713  1.00 69.51           H
ATOM   2138  CD  GLN A 150     -17.726  -2.249 -24.136  1.00 69.51           C
ATOM   2139  OE1 GLN A 150     -17.497  -1.096 -24.463  1.00 69.51           O
ATOM   2140  NE2 GLN A 150     -18.749  -2.616 -23.369  1.00 69.51           N
ATOM   2141 1HE2 GLN A 150     -18.880  -3.580 -23.137  1.00 69.51           H
ATOM   2142 2HE2 GLN A 150     -19.387  -1.927 -23.024  1.00 69.51           H
ATOM   2143  HN  GLN A 150     -13.809  -4.649 -24.536  1.00 69.51           H
ATOM   2144  N   ALA A 151     -12.985  -4.489 -27.443  1.00 65.91           N
ATOM   2145  CA  ALA A 151     -11.794  -4.127 -28.192  1.00 65.91           C
ATOM   2146  C   ALA A 151     -12.196  -3.290 -29.408  1.00 65.91           C
ATOM   2147  O   ALA A 151     -11.480  -2.369 -29.797  1.00 65.91           O
ATOM   2148  HA  ALA A 151     -11.163  -3.523 -27.539  1.00 65.91           H
ATOM   2149  CB  ALA A 151     -11.030  -5.394 -28.582  1.00 65.91           C
ATOM   2150 1HB  ALA A 151     -10.742  -5.936 -27.682  1.00 65.91           H
ATOM   2151 2HB  ALA A 151     -11.668  -6.027 -29.199  1.00 65.91           H
ATOM   2152 3HB  ALA A 151     -10.137  -5.121 -29.144  1.00 65.91           H
ATOM   2153  HN  ALA A 151     -13.075  -5.464 -27.239  1.00 65.91           H
ATOM   2154  N   MET A 152     -13.341  -3.641 -29.976  1.00 60.77           N
ATOM   2155  CA  MET A 152     -13.798  -3.000 -31.197  1.00 60.77           C
ATOM   2156  C   MET A 152     -14.158  -1.535 -30.945  1.00 60.77           C
ATOM   2157  O   MET A 152     -13.844  -0.666 -31.757  1.00 60.77           O
ATOM   2158  HA  MET A 152     -12.961  -3.062 -31.892  1.00 60.77           H
ATOM   2159  CB  MET A 152     -15.023  -3.742 -31.735  1.00 60.77           C
ATOM   2160 1HB  MET A 152     -15.763  -3.853 -30.942  1.00 60.77           H
ATOM   2161 2HB  MET A 152     -15.490  -3.155 -32.526  1.00 60.77           H
ATOM   2162  CG  MET A 152     -14.636  -5.120 -32.275  1.00 60.77           C
ATOM   2163 1HG  MET A 152     -13.553  -5.189 -32.377  1.00 60.77           H
ATOM   2164 2HG  MET A 152     -14.940  -5.895 -31.570  1.00 60.77           H
ATOM   2165  SD  MET A 152     -15.416  -5.397 -33.857  1.00 60.77           S
ATOM   2166  CE  MET A 152     -17.114  -5.579 -33.338  1.00 60.77           C
ATOM   2167 1HE  MET A 152     -17.195  -6.421 -32.651  1.00 60.77           H
ATOM   2168 2HE  MET A 152     -17.440  -4.668 -32.837  1.00 60.77           H
ATOM   2169 3HE  MET A 152     -17.743  -5.760 -34.210  1.00 60.77           H
ATOM   2170  HN  MET A 152     -13.949  -4.348 -29.616  1.00 60.77           H
ATOM   2171  N   ARG A 153     -14.812  -1.305 -29.816  1.00 63.78           N
ATOM   2172  CA  ARG A 153     -15.301   0.024 -29.491  1.00 63.78           C
ATOM   2173  C   ARG A 153     -14.208   0.836 -28.794  1.00 63.78           C
ATOM   2174  O   ARG A 153     -14.260   2.065 -28.773  1.00 63.78           O
ATOM   2175  HA  ARG A 153     -15.565   0.466 -30.452  1.00 63.78           H
ATOM   2176  CB  ARG A 153     -16.531  -0.047 -28.584  1.00 63.78           C
ATOM   2177 1HB  ARG A 153     -16.336  -0.727 -27.754  1.00 63.78           H
ATOM   2178 2HB  ARG A 153     -16.727   0.934 -28.153  1.00 63.78           H
ATOM   2179  CG  ARG A 153     -17.760  -0.523 -29.362  1.00 63.78           C
ATOM   2180 1HG  ARG A 153     -17.889   0.089 -30.255  1.00 63.78           H
ATOM   2181 2HG  ARG A 153     -17.607  -1.548 -29.699  1.00 63.78           H
ATOM   2182  CD  ARG A 153     -19.020  -0.446 -28.498  1.00 63.78           C
ATOM   2183 1HD  ARG A 153     -18.935  -1.133 -27.656  1.00 63.78           H
ATOM   2184 2HD  ARG A 153     -19.125   0.556 -28.082  1.00 63.78           H
ATOM   2185  NE  ARG A 153     -20.211  -0.785 -29.308  1.00 63.78           N
ATOM   2186  HE  ARG A 153     -20.074  -0.998 -30.276  1.00 63.78           H
ATOM   2187  CZ  ARG A 153     -21.461  -0.824 -28.827  1.00 63.78           C
ATOM   2188  NH1 ARG A 153     -21.702  -0.547 -27.538  1.00 63.78           N
ATOM   2189 1HH1 ARG A 153     -20.946  -0.309 -26.928  1.00 63.78           H
ATOM   2190 2HH1 ARG A 153     -22.638  -0.578 -27.187  1.00 63.78           H
ATOM   2191  NH2 ARG A 153     -22.466  -1.143 -29.653  1.00 63.78           N
ATOM   2192 1HH2 ARG A 153     -23.404  -1.177 -29.310  1.00 63.78           H
ATOM   2193 2HH2 ARG A 153     -22.277  -1.349 -30.614  1.00 63.78           H
ATOM   2194  HN  ARG A 153     -15.009  -2.006 -29.131  1.00 63.78           H
ATOM   2195  N   ALA A 154     -13.243   0.117 -28.240  1.00 61.86           N
ATOM   2196  CA  ALA A 154     -12.300   0.717 -27.312  1.00 61.86           C
ATOM   2197  C   ALA A 154     -11.485   1.787 -28.041  1.00 61.86           C
ATOM   2198  O   ALA A 154     -11.008   2.738 -27.423  1.00 61.86           O
ATOM   2199  HA  ALA A 154     -12.875   1.191 -26.515  1.00 61.86           H
ATOM   2200  CB  ALA A 154     -11.418  -0.374 -26.702  1.00 61.86           C
ATOM   2201 1HB  ALA A 154     -12.043  -1.092 -26.171  1.00 61.86           H
ATOM   2202 2HB  ALA A 154     -10.872  -0.884 -27.495  1.00 61.86           H
ATOM   2203 3HB  ALA A 154     -10.711   0.077 -26.006  1.00 61.86           H
ATOM   2204  HN  ALA A 154     -13.101  -0.857 -28.416  1.00 61.86           H
ATOM   2205  N   HIS A 155     -11.349   1.596 -29.345  1.00 63.83           N
ATOM   2206  CA  HIS A 155     -10.483   2.449 -30.141  1.00 63.83           C
ATOM   2207  C   HIS A 155     -11.131   3.824 -30.309  1.00 63.83           C
ATOM   2208  O   HIS A 155     -10.490   4.849 -30.084  1.00 63.83           O
ATOM   2209  HA  HIS A 155      -9.554   2.561 -29.581  1.00 63.83           H
ATOM   2210  CB  HIS A 155     -10.144   1.785 -31.477  1.00 63.83           C
ATOM   2211 1HB  HIS A 155      -9.899   0.738 -31.299  1.00 63.83           H
ATOM   2212 2HB  HIS A 155     -11.029   1.800 -32.113  1.00 63.83           H
ATOM   2213  CG  HIS A 155      -9.000   2.437 -32.215  1.00 63.83           C
ATOM   2214  ND1 HIS A 155      -9.172   3.520 -33.058  1.00 63.83           N
ATOM   2215  HD1 HIS A 155     -10.042   3.971 -33.262  1.00 63.83           H
ATOM   2216  CD2 HIS A 155      -7.666   2.149 -32.226  1.00 63.83           C
ATOM   2217  HD2 HIS A 155      -7.183   1.348 -31.667  1.00 63.83           H
ATOM   2218  CE1 HIS A 155      -7.990   3.860 -33.550  1.00 63.83           C
ATOM   2219  HE1 HIS A 155      -7.795   4.676 -34.246  1.00 63.83           H
ATOM   2220  NE2 HIS A 155      -7.058   3.008 -33.033  1.00 63.83           N
ATOM   2221  HN  HIS A 155     -11.817   0.875 -29.856  1.00 63.83           H
ATOM   2222  N   THR A 156     -12.396   3.802 -30.705  1.00 66.15           N
ATOM   2223  CA  THR A 156     -13.106   5.033 -31.008  1.00 66.15           C
ATOM   2224  C   THR A 156     -13.234   5.898 -29.753  1.00 66.15           C
ATOM   2225  O   THR A 156     -13.415   7.111 -29.846  1.00 66.15           O
ATOM   2226  HA  THR A 156     -12.519   5.600 -31.729  1.00 66.15           H
ATOM   2227  CB  THR A 156     -14.454   4.660 -31.629  1.00 66.15           C
ATOM   2228  HB  THR A 156     -15.159   5.488 -31.555  1.00 66.15           H
ATOM   2229  OG1 THR A 156     -14.833   3.467 -30.946  1.00 66.15           O
ATOM   2230  HG1 THR A 156     -14.610   3.544 -29.974  1.00 66.15           H
ATOM   2231  CG2 THR A 156     -14.326   4.227 -33.091  1.00 66.15           C
ATOM   2232 1HG2 THR A 156     -13.674   3.356 -33.156  1.00 66.15           H
ATOM   2233 2HG2 THR A 156     -13.902   5.044 -33.675  1.00 66.15           H
ATOM   2234 3HG2 THR A 156     -15.312   3.974 -33.482  1.00 66.15           H
ATOM   2235  HN  THR A 156     -12.931   2.965 -30.819  1.00 66.15           H
ATOM   2236  N   TRP A 157     -13.135   5.240 -28.607  1.00 74.40           N
ATOM   2237  CA  TRP A 157     -13.475   5.877 -27.346  1.00 74.40           C
ATOM   2238  C   TRP A 157     -12.171   6.210 -26.618  1.00 74.40           C
ATOM   2239  O   TRP A 157     -12.178   6.486 -25.419  1.00 74.40           O
ATOM   2240  HA  TRP A 157     -14.020   6.794 -27.572  1.00 74.40           H
ATOM   2241  CB  TRP A 157     -14.412   4.994 -26.520  1.00 74.40           C
ATOM   2242 1HB  TRP A 157     -14.028   3.974 -26.522  1.00 74.40           H
ATOM   2243 2HB  TRP A 157     -14.400   5.337 -25.486  1.00 74.40           H
ATOM   2244  CG  TRP A 157     -15.857   4.980 -27.021  1.00 74.40           C
ATOM   2245  CD1 TRP A 157     -16.294   5.086 -28.284  1.00 74.40           C
ATOM   2246  HD1 TRP A 157     -15.642   5.201 -29.150  1.00 74.40           H
ATOM   2247  CD2 TRP A 157     -17.046   4.848 -26.214  1.00 74.40           C
ATOM   2248  NE1 TRP A 157     -17.671   5.033 -28.349  1.00 74.40           N
ATOM   2249  HE1 TRP A 157     -18.227   5.091 -29.178  1.00 74.40           H
ATOM   2250  CE2 TRP A 157     -18.143   4.883 -27.050  1.00 74.40           C
ATOM   2251  CE3 TRP A 157     -17.189   4.704 -24.822  1.00 74.40           C
ATOM   2252  HE3 TRP A 157     -16.339   4.673 -24.141  1.00 74.40           H
ATOM   2253  CZ2 TRP A 157     -19.461   4.780 -26.590  1.00 74.40           C
ATOM   2254  HZ2 TRP A 157     -20.311   4.811 -27.271  1.00 74.40           H
ATOM   2255  CZ3 TRP A 157     -18.513   4.602 -24.378  1.00 74.40           C
ATOM   2256  HZ3 TRP A 157     -18.681   4.489 -23.307  1.00 74.40           H
ATOM   2257  CH2 TRP A 157     -19.628   4.636 -25.207  1.00 74.40           C
ATOM   2258  HH2 TRP A 157     -20.629   4.550 -24.783  1.00 74.40           H
ATOM   2259  HN  TRP A 157     -12.829   4.291 -28.532  1.00 74.40           H
ATOM   2260  N   ARG A 158     -11.083   6.174 -27.373  1.00 71.98           N
ATOM   2261  CA  ARG A 158      -9.758   6.267 -26.783  1.00 71.98           C
ATOM   2262  C   ARG A 158      -9.585   7.614 -26.078  1.00 71.98           C
ATOM   2263  O   ARG A 158      -9.060   7.674 -24.967  1.00 71.98           O
ATOM   2264  HA  ARG A 158      -9.712   5.443 -26.071  1.00 71.98           H
ATOM   2265  CB  ARG A 158      -8.669   6.112 -27.846  1.00 71.98           C
ATOM   2266 1HB  ARG A 158      -8.878   5.237 -28.461  1.00 71.98           H
ATOM   2267 2HB  ARG A 158      -8.678   6.977 -28.510  1.00 71.98           H
ATOM   2268  CG  ARG A 158      -7.289   5.971 -27.201  1.00 71.98           C
ATOM   2269 1HG  ARG A 158      -7.054   6.873 -26.635  1.00 71.98           H
ATOM   2270 2HG  ARG A 158      -7.298   5.143 -26.492  1.00 71.98           H
ATOM   2271  CD  ARG A 158      -6.211   5.732 -28.259  1.00 71.98           C
ATOM   2272 1HD  ARG A 158      -6.467   4.859 -28.861  1.00 71.98           H
ATOM   2273 2HD  ARG A 158      -6.160   6.583 -28.938  1.00 71.98           H
ATOM   2274  NE  ARG A 158      -4.898   5.527 -27.607  1.00 71.98           N
ATOM   2275  HE  ARG A 158      -4.832   5.692 -26.623  1.00 71.98           H
ATOM   2276  CZ  ARG A 158      -3.791   5.134 -28.253  1.00 71.98           C
ATOM   2277  NH1 ARG A 158      -3.821   4.898 -29.572  1.00 71.98           N
ATOM   2278 1HH1 ARG A 158      -4.673   5.015 -30.081  1.00 71.98           H
ATOM   2279 2HH1 ARG A 158      -2.991   4.605 -30.046  1.00 71.98           H
ATOM   2280  NH2 ARG A 158      -2.655   4.981 -27.560  1.00 71.98           N
ATOM   2281 1HH2 ARG A 158      -1.820   4.688 -28.027  1.00 71.98           H
ATOM   2282 2HH2 ARG A 158      -2.641   5.159 -26.576  1.00 71.98           H
ATOM   2283  HN  ARG A 158     -11.096   6.083 -28.369  1.00 71.98           H
ATOM   2284  N   GLU A 159     -10.036   8.661 -26.752  1.00 76.56           N
ATOM   2285  CA  GLU A 159      -9.889  10.009 -26.229  1.00 76.56           C
ATOM   2286  C   GLU A 159     -10.753  10.191 -24.980  1.00 76.56           C
ATOM   2287  O   GLU A 159     -10.278  10.683 -23.957  1.00 76.56           O
ATOM   2288  HA  GLU A 159      -8.835  10.103 -25.966  1.00 76.56           H
ATOM   2289  CB  GLU A 159     -10.236  11.051 -27.293  1.00 76.56           C
ATOM   2290 1HB  GLU A 159     -11.185  10.794 -27.763  1.00 76.56           H
ATOM   2291 2HB  GLU A 159     -10.232  12.046 -26.847  1.00 76.56           H
ATOM   2292  CG  GLU A 159      -9.184  11.073 -28.404  1.00 76.56           C
ATOM   2293 1HG  GLU A 159      -8.190  11.158 -27.966  1.00 76.56           H
ATOM   2294 2HG  GLU A 159      -9.211  10.132 -28.953  1.00 76.56           H
ATOM   2295  CD  GLU A 159      -9.426  12.238 -29.365  1.00 76.56           C
ATOM   2296  OE1 GLU A 159      -8.475  12.568 -30.107  1.00 76.56           O
ATOM   2297  OE2 GLU A 159     -10.555  12.773 -29.337  1.00 76.56           O
ATOM   2298  HN  GLU A 159     -10.495   8.600 -27.638  1.00 76.56           H
ATOM   2299  N   LYS A 160     -12.008   9.784 -25.103  1.00 81.29           N
ATOM   2300  CA  LYS A 160     -12.938   9.877 -23.990  1.00 81.29           C
ATOM   2301  C   LYS A 160     -12.363   9.126 -22.787  1.00 81.29           C
ATOM   2302  O   LYS A 160     -12.421   9.615 -21.660  1.00 81.29           O
ATOM   2303  HA  LYS A 160     -13.029  10.931 -23.728  1.00 81.29           H
ATOM   2304  CB  LYS A 160     -14.327   9.393 -24.411  1.00 81.29           C
ATOM   2305 1HB  LYS A 160     -14.254   8.394 -24.841  1.00 81.29           H
ATOM   2306 2HB  LYS A 160     -14.970   9.315 -23.534  1.00 81.29           H
ATOM   2307  CG  LYS A 160     -14.955  10.347 -25.429  1.00 81.29           C
ATOM   2308 1HG  LYS A 160     -14.912  11.368 -25.050  1.00 81.29           H
ATOM   2309 2HG  LYS A 160     -14.381  10.326 -26.355  1.00 81.29           H
ATOM   2310  CD  LYS A 160     -16.409   9.964 -25.714  1.00 81.29           C
ATOM   2311 1HD  LYS A 160     -16.450   8.950 -26.112  1.00 81.29           H
ATOM   2312 2HD  LYS A 160     -16.978   9.966 -24.785  1.00 81.29           H
ATOM   2313  CE  LYS A 160     -17.046  10.935 -26.710  1.00 81.29           C
ATOM   2314 1HE  LYS A 160     -16.961  11.956 -26.338  1.00 81.29           H
ATOM   2315 2HE  LYS A 160     -16.509  10.896 -27.658  1.00 81.29           H
ATOM   2316  NZ  LYS A 160     -18.470  10.597 -26.926  1.00 81.29           N
ATOM   2317 1HZ  LYS A 160     -18.877  11.250 -27.586  1.00 81.29           H
ATOM   2318 2HZ  LYS A 160     -18.542   9.655 -27.295  1.00 81.29           H
ATOM   2319 3HZ  LYS A 160     -18.968  10.652 -26.044  1.00 81.29           H
ATOM   2320  HN  LYS A 160     -12.391   9.398 -25.942  1.00 81.29           H
ATOM   2321  N   ARG A 161     -11.821   7.950 -23.068  1.00 82.15           N
ATOM   2322  CA  ARG A 161     -11.260   7.115 -22.020  1.00 82.15           C
ATOM   2323  C   ARG A 161     -10.135   7.857 -21.295  1.00 82.15           C
ATOM   2324  O   ARG A 161      -9.968   7.710 -20.086  1.00 82.15           O
ATOM   2325  HA  ARG A 161     -12.094   6.914 -21.347  1.00 82.15           H
ATOM   2326  CB  ARG A 161     -10.713   5.806 -22.592  1.00 82.15           C
ATOM   2327 1HB  ARG A 161     -10.125   6.013 -23.485  1.00 82.15           H
ATOM   2328 2HB  ARG A 161     -10.042   5.341 -21.869  1.00 82.15           H
ATOM   2329  CG  ARG A 161     -11.849   4.840 -22.935  1.00 82.15           C
ATOM   2330 1HG  ARG A 161     -12.366   4.542 -22.023  1.00 82.15           H
ATOM   2331 2HG  ARG A 161     -12.582   5.344 -23.566  1.00 82.15           H
ATOM   2332  CD  ARG A 161     -11.316   3.600 -23.654  1.00 82.15           C
ATOM   2333 1HD  ARG A 161     -12.146   3.017 -24.056  1.00 82.15           H
ATOM   2334 2HD  ARG A 161     -10.697   3.898 -24.500  1.00 82.15           H
ATOM   2335  NE  ARG A 161     -10.526   2.771 -22.716  1.00 82.15           N
ATOM   2336  HE  ARG A 161     -10.590   2.978 -21.740  1.00 82.15           H
ATOM   2337  CZ  ARG A 161      -9.729   1.762 -23.094  1.00 82.15           C
ATOM   2338  NH1 ARG A 161      -9.605   1.441 -24.389  1.00 82.15           N
ATOM   2339 1HH1 ARG A 161     -10.109   1.956 -25.082  1.00 82.15           H
ATOM   2340 2HH1 ARG A 161      -9.009   0.686 -24.662  1.00 82.15           H
ATOM   2341  NH2 ARG A 161      -9.059   1.078 -22.156  1.00 82.15           N
ATOM   2342 1HH2 ARG A 161      -8.460   0.322 -22.421  1.00 82.15           H
ATOM   2343 2HH2 ARG A 161      -9.157   1.324 -21.192  1.00 82.15           H
ATOM   2344  HN  ARG A 161     -11.762   7.567 -23.990  1.00 82.15           H
ATOM   2345  N   LEU A 162      -9.392   8.637 -22.066  1.00 83.99           N
ATOM   2346  CA  LEU A 162      -8.269   9.380 -21.519  1.00 83.99           C
ATOM   2347  C   LEU A 162      -8.791  10.448 -20.556  1.00 83.99           C
ATOM   2348  O   LEU A 162      -8.231  10.646 -19.479  1.00 83.99           O
ATOM   2349  HA  LEU A 162      -7.656   8.677 -20.955  1.00 83.99           H
ATOM   2350  CB  LEU A 162      -7.397   9.940 -22.645  1.00 83.99           C
ATOM   2351 1HB  LEU A 162      -7.432   9.245 -23.484  1.00 83.99           H
ATOM   2352 2HB  LEU A 162      -7.838  10.876 -22.987  1.00 83.99           H
ATOM   2353  CG  LEU A 162      -5.931  10.197 -22.292  1.00 83.99           C
ATOM   2354  HG  LEU A 162      -5.836  10.198 -21.206  1.00 83.99           H
ATOM   2355  CD1 LEU A 162      -5.034   9.077 -22.823  1.00 83.99           C
ATOM   2356 1HD1 LEU A 162      -5.338   8.128 -22.382  1.00 83.99           H
ATOM   2357 2HD1 LEU A 162      -5.128   9.020 -23.908  1.00 83.99           H
ATOM   2358 3HD1 LEU A 162      -3.997   9.286 -22.559  1.00 83.99           H
ATOM   2359  CD2 LEU A 162      -5.482  11.574 -22.786  1.00 83.99           C
ATOM   2360 1HD2 LEU A 162      -5.595  11.626 -23.868  1.00 83.99           H
ATOM   2361 2HD2 LEU A 162      -6.095  12.345 -22.318  1.00 83.99           H
ATOM   2362 3HD2 LEU A 162      -4.436  11.731 -22.522  1.00 83.99           H
ATOM   2363  HN  LEU A 162      -9.546   8.766 -23.046  1.00 83.99           H
ATOM   2364  N   LEU A 163      -9.859  11.110 -20.979  1.00 86.57           N
ATOM   2365  CA  LEU A 163     -10.455  12.161 -20.173  1.00 86.57           C
ATOM   2366  C   LEU A 163     -10.957  11.565 -18.856  1.00 86.57           C
ATOM   2367  O   LEU A 163     -10.661  12.087 -17.782  1.00 86.57           O
ATOM   2368  HA  LEU A 163      -9.672  12.885 -19.948  1.00 86.57           H
ATOM   2369  CB  LEU A 163     -11.537  12.896 -20.967  1.00 86.57           C
ATOM   2370 1HB  LEU A 163     -11.103  13.234 -21.908  1.00 86.57           H
ATOM   2371 2HB  LEU A 163     -12.324  12.184 -21.216  1.00 86.57           H
ATOM   2372  CG  LEU A 163     -12.178  14.100 -20.272  1.00 86.57           C
ATOM   2373  HG  LEU A 163     -12.524  13.782 -19.289  1.00 86.57           H
ATOM   2374  CD1 LEU A 163     -11.154  15.215 -20.053  1.00 86.57           C
ATOM   2375 1HD1 LEU A 163     -10.340  14.844 -19.429  1.00 86.57           H
ATOM   2376 2HD1 LEU A 163     -10.756  15.538 -21.015  1.00 86.57           H
ATOM   2377 3HD1 LEU A 163     -11.635  16.058 -19.558  1.00 86.57           H
ATOM   2378  CD2 LEU A 163     -13.403  14.591 -21.046  1.00 86.57           C
ATOM   2379 1HD2 LEU A 163     -13.104  14.886 -22.051  1.00 86.57           H
ATOM   2380 2HD2 LEU A 163     -14.140  13.790 -21.106  1.00 86.57           H
ATOM   2381 3HD2 LEU A 163     -13.839  15.447 -20.530  1.00 86.57           H
ATOM   2382  HN  LEU A 163     -10.313  10.938 -21.853  1.00 86.57           H
ATOM   2383  N   TYR A 164     -11.708  10.481 -18.982  1.00 87.84           N
ATOM   2384  CA  TYR A 164     -12.239   9.799 -17.814  1.00 87.84           C
ATOM   2385  C   TYR A 164     -11.112   9.337 -16.889  1.00 87.84           C
ATOM   2386  O   TYR A 164     -11.246   9.390 -15.667  1.00 87.84           O
ATOM   2387  HA  TYR A 164     -12.876  10.501 -17.276  1.00 87.84           H
ATOM   2388  CB  TYR A 164     -12.984   8.572 -18.344  1.00 87.84           C
ATOM   2389 1HB  TYR A 164     -12.393   8.117 -19.139  1.00 87.84           H
ATOM   2390 2HB  TYR A 164     -13.064   7.835 -17.545  1.00 87.84           H
ATOM   2391  CG  TYR A 164     -14.384   8.877 -18.881  1.00 87.84           C
ATOM   2392  CD1 TYR A 164     -15.347   9.396 -18.040  1.00 87.84           C
ATOM   2393  HD1 TYR A 164     -15.110   9.588 -16.993  1.00 87.84           H
ATOM   2394  CD2 TYR A 164     -14.683   8.634 -20.206  1.00 87.84           C
ATOM   2395  HD2 TYR A 164     -13.922   8.224 -20.870  1.00 87.84           H
ATOM   2396  CE1 TYR A 164     -16.665   9.683 -18.544  1.00 87.84           C
ATOM   2397  HE1 TYR A 164     -17.435  10.092 -17.891  1.00 87.84           H
ATOM   2398  CE2 TYR A 164     -16.001   8.921 -20.711  1.00 87.84           C
ATOM   2399  HE2 TYR A 164     -16.250   8.734 -21.755  1.00 87.84           H
ATOM   2400  CZ  TYR A 164     -16.926   9.431 -19.855  1.00 87.84           C
ATOM   2401  OH  TYR A 164     -18.171   9.703 -20.332  1.00 87.84           O
ATOM   2402  HH  TYR A 164     -18.736  10.097 -19.607  1.00 87.84           H
ATOM   2403  HN  TYR A 164     -11.953  10.069 -19.859  1.00 87.84           H
ATOM   2404  N   SER A 165     -10.027   8.893 -17.506  1.00 89.14           N
ATOM   2405  CA  SER A 165      -8.890   8.392 -16.754  1.00 89.14           C
ATOM   2406  C   SER A 165      -8.337   9.493 -15.846  1.00 89.14           C
ATOM   2407  O   SER A 165      -7.905   9.221 -14.727  1.00 89.14           O
ATOM   2408  HA  SER A 165      -9.279   7.565 -16.159  1.00 89.14           H
ATOM   2409  CB  SER A 165      -7.795   7.875 -17.689  1.00 89.14           C
ATOM   2410 1HB  SER A 165      -7.118   7.227 -17.132  1.00 89.14           H
ATOM   2411 2HB  SER A 165      -8.245   7.266 -18.473  1.00 89.14           H
ATOM   2412  OG  SER A 165      -7.053   8.938 -18.281  1.00 89.14           O
ATOM   2413  HG  SER A 165      -7.654   9.499 -18.850  1.00 89.14           H
ATOM   2414  HN  SER A 165      -9.919   8.872 -18.500  1.00 89.14           H
ATOM   2415  N   LYS A 166      -8.368  10.712 -16.363  1.00 91.19           N
ATOM   2416  CA  LYS A 166      -7.867  11.854 -15.617  1.00 91.19           C
ATOM   2417  C   LYS A 166      -8.772  12.106 -14.410  1.00 91.19           C
ATOM   2418  O   LYS A 166      -8.288  12.289 -13.294  1.00 91.19           O
ATOM   2419  HA  LYS A 166      -6.872  11.597 -15.255  1.00 91.19           H
ATOM   2420  CB  LYS A 166      -7.715  13.069 -16.535  1.00 91.19           C
ATOM   2421 1HB  LYS A 166      -8.632  13.217 -17.104  1.00 91.19           H
ATOM   2422 2HB  LYS A 166      -7.564  13.966 -15.935  1.00 91.19           H
ATOM   2423  CG  LYS A 166      -6.537  12.887 -17.494  1.00 91.19           C
ATOM   2424 1HG  LYS A 166      -5.619  12.740 -16.925  1.00 91.19           H
ATOM   2425 2HG  LYS A 166      -6.687  11.989 -18.094  1.00 91.19           H
ATOM   2426  CD  LYS A 166      -6.385  14.101 -18.413  1.00 91.19           C
ATOM   2427 1HD  LYS A 166      -7.286  14.222 -19.014  1.00 91.19           H
ATOM   2428 2HD  LYS A 166      -6.279  15.005 -17.812  1.00 91.19           H
ATOM   2429  CE  LYS A 166      -5.170  13.946 -19.330  1.00 91.19           C
ATOM   2430 1HE  LYS A 166      -4.279  13.752 -18.734  1.00 91.19           H
ATOM   2431 2HE  LYS A 166      -5.309  13.086 -19.985  1.00 91.19           H
ATOM   2432  NZ  LYS A 166      -4.974  15.168 -20.141  1.00 91.19           N
ATOM   2433 1HZ  LYS A 166      -4.175  15.044 -20.752  1.00 91.19           H
ATOM   2434 2HZ  LYS A 166      -5.803  15.340 -20.700  1.00 91.19           H
ATOM   2435 3HZ  LYS A 166      -4.811  15.959 -19.528  1.00 91.19           H
ATOM   2436  HN  LYS A 166      -8.726  10.926 -17.272  1.00 91.19           H
ATOM   2437  N   MET A 167     -10.071  12.106 -14.673  1.00 92.75           N
ATOM   2438  CA  MET A 167     -11.046  12.375 -13.631  1.00 92.75           C
ATOM   2439  C   MET A 167     -10.982  11.311 -12.532  1.00 92.75           C
ATOM   2440  O   MET A 167     -11.029  11.635 -11.347  1.00 92.75           O
ATOM   2441  HA  MET A 167     -10.776  13.348 -13.220  1.00 92.75           H
ATOM   2442  CB  MET A 167     -12.450  12.397 -14.238  1.00 92.75           C
ATOM   2443 1HB  MET A 167     -12.624  11.476 -14.794  1.00 92.75           H
ATOM   2444 2HB  MET A 167     -13.194  12.435 -13.443  1.00 92.75           H
ATOM   2445  CG  MET A 167     -12.626  13.600 -15.167  1.00 92.75           C
ATOM   2446 1HG  MET A 167     -12.272  14.506 -14.674  1.00 92.75           H
ATOM   2447 2HG  MET A 167     -12.022  13.469 -16.065  1.00 92.75           H
ATOM   2448  SD  MET A 167     -14.346  13.782 -15.612  1.00 92.75           S
ATOM   2449  CE  MET A 167     -14.572  12.302 -16.584  1.00 92.75           C
ATOM   2450 1HE  MET A 167     -13.890  12.318 -17.434  1.00 92.75           H
ATOM   2451 2HE  MET A 167     -14.364  11.427 -15.968  1.00 92.75           H
ATOM   2452 3HE  MET A 167     -15.600  12.257 -16.943  1.00 92.75           H
ATOM   2453  HN  MET A 167     -10.457  11.927 -15.578  1.00 92.75           H
ATOM   2454  N   VAL A 168     -10.875  10.064 -12.966  1.00 93.03           N
ATOM   2455  CA  VAL A 168     -10.833   8.949 -12.036  1.00 93.03           C
ATOM   2456  C   VAL A 168      -9.624   9.108 -11.111  1.00 93.03           C
ATOM   2457  O   VAL A 168      -9.735   8.917  -9.901  1.00 93.03           O
ATOM   2458  HA  VAL A 168     -11.742   8.987 -11.435  1.00 93.03           H
ATOM   2459  CB  VAL A 168     -10.828   7.626 -12.804  1.00 93.03           C
ATOM   2460  HB  VAL A 168     -10.050   7.683 -13.565  1.00 93.03           H
ATOM   2461  CG1 VAL A 168     -10.494   6.455 -11.877  1.00 93.03           C
ATOM   2462 1HG1 VAL A 168      -9.507   6.609 -11.440  1.00 93.03           H
ATOM   2463 2HG1 VAL A 168     -11.238   6.396 -11.084  1.00 93.03           H
ATOM   2464 3HG1 VAL A 168     -10.497   5.527 -12.449  1.00 93.03           H
ATOM   2465  CG2 VAL A 168     -12.165   7.399 -13.513  1.00 93.03           C
ATOM   2466 1HG2 VAL A 168     -12.967   7.372 -12.776  1.00 93.03           H
ATOM   2467 2HG2 VAL A 168     -12.345   8.212 -14.217  1.00 93.03           H
ATOM   2468 3HG2 VAL A 168     -12.134   6.452 -14.052  1.00 93.03           H
ATOM   2469  HN  VAL A 168     -10.818   9.811 -13.932  1.00 93.03           H
ATOM   2470  N   CYS A 169      -8.498   9.455 -11.716  1.00 93.27           N
ATOM   2471  CA  CYS A 169      -7.265   9.621 -10.965  1.00 93.27           C
ATOM   2472  C   CYS A 169      -7.499  10.681  -9.886  1.00 93.27           C
ATOM   2473  O   CYS A 169      -7.140  10.480  -8.727  1.00 93.27           O
ATOM   2474  HA  CYS A 169      -7.040   8.654 -10.516  1.00 93.27           H
ATOM   2475  CB  CYS A 169      -6.092   9.985 -11.877  1.00 93.27           C
ATOM   2476 1HB  CYS A 169      -6.381  10.791 -12.551  1.00 93.27           H
ATOM   2477 2HB  CYS A 169      -5.257  10.353 -11.281  1.00 93.27           H
ATOM   2478  SG  CYS A 169      -5.572   8.520 -12.843  1.00 93.27           S
ATOM   2479  HG  CYS A 169      -6.552   8.590 -13.739  1.00 93.27           H
ATOM   2480  HN  CYS A 169      -8.420   9.622 -12.699  1.00 93.27           H
ATOM   2481  N   PHE A 170      -8.100  11.785 -10.306  1.00 95.18           N
ATOM   2482  CA  PHE A 170      -8.348  12.892  -9.399  1.00 95.18           C
ATOM   2483  C   PHE A 170      -9.245  12.459  -8.237  1.00 95.18           C
ATOM   2484  O   PHE A 170      -8.959  12.766  -7.081  1.00 95.18           O
ATOM   2485  HA  PHE A 170      -7.382  13.215  -9.010  1.00 95.18           H
ATOM   2486  CB  PHE A 170      -9.065  13.977 -10.205  1.00 95.18           C
ATOM   2487 1HB  PHE A 170      -8.459  14.231 -11.074  1.00 95.18           H
ATOM   2488 2HB  PHE A 170     -10.007  13.575 -10.579  1.00 95.18           H
ATOM   2489  CG  PHE A 170      -9.353  15.254  -9.411  1.00 95.18           C
ATOM   2490  CD1 PHE A 170     -10.589  15.463  -8.885  1.00 95.18           C
ATOM   2491  HD1 PHE A 170     -11.375  14.721  -9.027  1.00 95.18           H
ATOM   2492  CD2 PHE A 170      -8.373  16.179  -9.233  1.00 95.18           C
ATOM   2493  HD2 PHE A 170      -7.382  16.012  -9.655  1.00 95.18           H
ATOM   2494  CE1 PHE A 170     -10.856  16.647  -8.148  1.00 95.18           C
ATOM   2495  HE1 PHE A 170     -11.847  16.815  -7.726  1.00 95.18           H
ATOM   2496  CE2 PHE A 170      -8.640  17.363  -8.496  1.00 95.18           C
ATOM   2497  HE2 PHE A 170      -7.854  18.105  -8.353  1.00 95.18           H
ATOM   2498  CZ  PHE A 170      -9.876  17.572  -7.970  1.00 95.18           C
ATOM   2499  HZ  PHE A 170     -10.081  18.482  -7.404  1.00 95.18           H
ATOM   2500  HN  PHE A 170      -8.413  11.928 -11.245  1.00 95.18           H
ATOM   2501  N   THR A 171     -10.311  11.754  -8.586  1.00 95.42           N
ATOM   2502  CA  THR A 171     -11.262  11.294  -7.588  1.00 95.42           C
ATOM   2503  C   THR A 171     -10.569  10.391  -6.566  1.00 95.42           C
ATOM   2504  O   THR A 171     -10.874  10.447  -5.376  1.00 95.42           O
ATOM   2505  HA  THR A 171     -11.638  12.162  -7.046  1.00 95.42           H
ATOM   2506  CB  THR A 171     -12.419  10.609  -8.319  1.00 95.42           C
ATOM   2507  HB  THR A 171     -12.089   9.680  -8.785  1.00 95.42           H
ATOM   2508  OG1 THR A 171     -12.905  11.606  -9.213  1.00 95.42           O
ATOM   2509  HG1 THR A 171     -12.467  11.508 -10.106  1.00 95.42           H
ATOM   2510  CG2 THR A 171     -13.606  10.323  -7.398  1.00 95.42           C
ATOM   2511 1HG2 THR A 171     -13.979  11.261  -6.984  1.00 95.42           H
ATOM   2512 2HG2 THR A 171     -13.288   9.670  -6.586  1.00 95.42           H
ATOM   2513 3HG2 THR A 171     -14.399   9.837  -7.966  1.00 95.42           H
ATOM   2514  HN  THR A 171     -10.528  11.497  -9.527  1.00 95.42           H
ATOM   2515  N   ILE A 172      -9.649   9.580  -7.068  1.00 94.54           N
ATOM   2516  CA  ILE A 172      -8.943   8.634  -6.221  1.00 94.54           C
ATOM   2517  C   ILE A 172      -8.119   9.399  -5.184  1.00 94.54           C
ATOM   2518  O   ILE A 172      -8.132   9.060  -4.002  1.00 94.54           O
ATOM   2519  HA  ILE A 172      -9.694   8.042  -5.697  1.00 94.54           H
ATOM   2520  CB  ILE A 172      -8.117   7.667  -7.071  1.00 94.54           C
ATOM   2521  HB  ILE A 172      -7.598   8.243  -7.837  1.00 94.54           H
ATOM   2522  CG1 ILE A 172      -9.019   6.664  -7.794  1.00 94.54           C
ATOM   2523 1HG1 ILE A 172      -9.473   5.989  -7.068  1.00 94.54           H
ATOM   2524 2HG1 ILE A 172      -9.832   7.192  -8.290  1.00 94.54           H
ATOM   2525  CG2 ILE A 172      -7.047   6.971  -6.227  1.00 94.54           C
ATOM   2526 1HG2 ILE A 172      -6.379   7.719  -5.799  1.00 94.54           H
ATOM   2527 2HG2 ILE A 172      -7.526   6.410  -5.425  1.00 94.54           H
ATOM   2528 3HG2 ILE A 172      -6.475   6.290  -6.856  1.00 94.54           H
ATOM   2529  CD1 ILE A 172      -8.226   5.855  -8.822  1.00 94.54           C
ATOM   2530 1HD1 ILE A 172      -7.793   6.530  -9.560  1.00 94.54           H
ATOM   2531 2HD1 ILE A 172      -7.429   5.308  -8.318  1.00 94.54           H
ATOM   2532 3HD1 ILE A 172      -8.891   5.150  -9.321  1.00 94.54           H
ATOM   2533  HN  ILE A 172      -9.384   9.564  -8.032  1.00 94.54           H
ATOM   2534  N   TRP A 173      -7.422  10.418  -5.665  1.00 95.32           N
ATOM   2535  CA  TRP A 173      -6.537  11.189  -4.809  1.00 95.32           C
ATOM   2536  C   TRP A 173      -7.385  11.835  -3.711  1.00 95.32           C
ATOM   2537  O   TRP A 173      -7.018  11.801  -2.538  1.00 95.32           O
ATOM   2538  HA  TRP A 173      -5.817  10.501  -4.367  1.00 95.32           H
ATOM   2539  CB  TRP A 173      -5.737  12.208  -5.623  1.00 95.32           C
ATOM   2540 1HB  TRP A 173      -6.391  12.654  -6.371  1.00 95.32           H
ATOM   2541 2HB  TRP A 173      -5.413  13.013  -4.962  1.00 95.32           H
ATOM   2542  CG  TRP A 173      -4.510  11.620  -6.324  1.00 95.32           C
ATOM   2543  CD1 TRP A 173      -4.315  11.448  -7.638  1.00 95.32           C
ATOM   2544  HD1 TRP A 173      -5.039  11.720  -8.407  1.00 95.32           H
ATOM   2545  CD2 TRP A 173      -3.310  11.130  -5.690  1.00 95.32           C
ATOM   2546  NE1 TRP A 173      -3.082  10.886  -7.897  1.00 95.32           N
ATOM   2547  HE1 TRP A 173      -2.710  10.663  -8.798  1.00 95.32           H
ATOM   2548  CE2 TRP A 173      -2.451  10.686  -6.674  1.00 95.32           C
ATOM   2549  CE3 TRP A 173      -2.962  11.064  -4.329  1.00 95.32           C
ATOM   2550  HE3 TRP A 173      -3.623  11.408  -3.533  1.00 95.32           H
ATOM   2551  CZ2 TRP A 173      -1.189  10.144  -6.403  1.00 95.32           C
ATOM   2552  HZ2 TRP A 173      -0.529   9.800  -7.199  1.00 95.32           H
ATOM   2553  CZ3 TRP A 173      -1.697  10.520  -4.075  1.00 95.32           C
ATOM   2554  HZ3 TRP A 173      -1.378  10.445  -3.035  1.00 95.32           H
ATOM   2555  CH2 TRP A 173      -0.821  10.068  -5.055  1.00 95.32           C
ATOM   2556  HH2 TRP A 173       0.149   9.657  -4.774  1.00 95.32           H
ATOM   2557  HN  TRP A 173      -7.454  10.718  -6.618  1.00 95.32           H
ATOM   2558  N   VAL A 174      -8.503  12.408  -4.132  1.00 95.85           N
ATOM   2559  CA  VAL A 174      -9.379  13.108  -3.208  1.00 95.85           C
ATOM   2560  C   VAL A 174      -9.889  12.126  -2.152  1.00 95.85           C
ATOM   2561  O   VAL A 174      -9.910  12.442  -0.963  1.00 95.85           O
ATOM   2562  HA  VAL A 174      -8.787  13.878  -2.713  1.00 95.85           H
ATOM   2563  CB  VAL A 174     -10.507  13.798  -3.977  1.00 95.85           C
ATOM   2564  HB  VAL A 174     -10.992  13.050  -4.603  1.00 95.85           H
ATOM   2565  CG1 VAL A 174     -11.558  14.363  -3.019  1.00 95.85           C
ATOM   2566 1HG1 VAL A 174     -11.984  13.552  -2.428  1.00 95.85           H
ATOM   2567 2HG1 VAL A 174     -11.092  15.090  -2.355  1.00 95.85           H
ATOM   2568 3HG1 VAL A 174     -12.349  14.848  -3.592  1.00 95.85           H
ATOM   2569  CG2 VAL A 174      -9.956  14.893  -4.893  1.00 95.85           C
ATOM   2570 1HG2 VAL A 174      -9.434  15.639  -4.295  1.00 95.85           H
ATOM   2571 2HG2 VAL A 174      -9.263  14.452  -5.610  1.00 95.85           H
ATOM   2572 3HG2 VAL A 174     -10.779  15.367  -5.428  1.00 95.85           H
ATOM   2573  HN  VAL A 174      -8.813  12.399  -5.083  1.00 95.85           H
ATOM   2574  N   LEU A 175     -10.288  10.954  -2.623  1.00 93.96           N
ATOM   2575  CA  LEU A 175     -10.893   9.962  -1.750  1.00 93.96           C
ATOM   2576  C   LEU A 175      -9.853   9.474  -0.741  1.00 93.96           C
ATOM   2577  O   LEU A 175     -10.149   9.337   0.445  1.00 93.96           O
ATOM   2578  HA  LEU A 175     -11.698  10.455  -1.205  1.00 93.96           H
ATOM   2579  CB  LEU A 175     -11.526   8.838  -2.574  1.00 93.96           C
ATOM   2580 1HB  LEU A 175     -12.211   9.284  -3.295  1.00 93.96           H
ATOM   2581 2HB  LEU A 175     -10.739   8.346  -3.144  1.00 93.96           H
ATOM   2582  CG  LEU A 175     -12.286   7.773  -1.781  1.00 93.96           C
ATOM   2583  HG  LEU A 175     -11.619   7.374  -1.017  1.00 93.96           H
ATOM   2584  CD1 LEU A 175     -13.489   8.382  -1.058  1.00 93.96           C
ATOM   2585 1HD1 LEU A 175     -13.146   9.152  -0.367  1.00 93.96           H
ATOM   2586 2HD1 LEU A 175     -14.166   8.825  -1.788  1.00 93.96           H
ATOM   2587 3HD1 LEU A 175     -14.012   7.603  -0.503  1.00 93.96           H
ATOM   2588  CD2 LEU A 175     -12.691   6.604  -2.682  1.00 93.96           C
ATOM   2589 1HD2 LEU A 175     -13.333   6.969  -3.484  1.00 93.96           H
ATOM   2590 2HD2 LEU A 175     -11.798   6.150  -3.111  1.00 93.96           H
ATOM   2591 3HD2 LEU A 175     -13.230   5.862  -2.094  1.00 93.96           H
ATOM   2592  HN  LEU A 175     -10.203  10.678  -3.581  1.00 93.96           H
ATOM   2593  N   ALA A 176      -8.654   9.225  -1.248  1.00 94.04           N
ATOM   2594  CA  ALA A 176      -7.585   8.696  -0.418  1.00 94.04           C
ATOM   2595  C   ALA A 176      -7.210   9.731   0.644  1.00 94.04           C
ATOM   2596  O   ALA A 176      -6.871   9.374   1.771  1.00 94.04           O
ATOM   2597  HA  ALA A 176      -7.962   7.800   0.076  1.00 94.04           H
ATOM   2598  CB  ALA A 176      -6.397   8.309  -1.301  1.00 94.04           C
ATOM   2599 1HB  ALA A 176      -6.710   7.550  -2.018  1.00 94.04           H
ATOM   2600 2HB  ALA A 176      -6.040   9.189  -1.835  1.00 94.04           H
ATOM   2601 3HB  ALA A 176      -5.596   7.912  -0.678  1.00 94.04           H
ATOM   2602  HN  ALA A 176      -8.409   9.379  -2.205  1.00 94.04           H
ATOM   2603  N   ALA A 177      -7.282  10.993   0.246  1.00 94.25           N
ATOM   2604  CA  ALA A 177      -6.933  12.081   1.143  1.00 94.25           C
ATOM   2605  C   ALA A 177      -7.934  12.125   2.300  1.00 94.25           C
ATOM   2606  O   ALA A 177      -7.549  12.324   3.451  1.00 94.25           O
ATOM   2607  HA  ALA A 177      -5.939  11.877   1.541  1.00 94.25           H
ATOM   2608  CB  ALA A 177      -6.890  13.395   0.360  1.00 94.25           C
ATOM   2609 1HB  ALA A 177      -6.144  13.322  -0.431  1.00 94.25           H
ATOM   2610 2HB  ALA A 177      -7.869  13.587  -0.080  1.00 94.25           H
ATOM   2611 3HB  ALA A 177      -6.628  14.211   1.033  1.00 94.25           H
ATOM   2612  HN  ALA A 177      -7.573  11.275  -0.668  1.00 94.25           H
ATOM   2613  N   ALA A 178      -9.198  11.934   1.954  1.00 94.62           N
ATOM   2614  CA  ALA A 178     -10.261  11.983   2.944  1.00 94.62           C
ATOM   2615  C   ALA A 178     -10.113  10.801   3.903  1.00 94.62           C
ATOM   2616  O   ALA A 178     -10.369  10.932   5.099  1.00 94.62           O
ATOM   2617  HA  ALA A 178     -10.149  12.911   3.504  1.00 94.62           H
ATOM   2618  CB  ALA A 178     -11.617  11.994   2.237  1.00 94.62           C
ATOM   2619 1HB  ALA A 178     -11.683  12.869   1.590  1.00 94.62           H
ATOM   2620 2HB  ALA A 178     -11.722  11.090   1.637  1.00 94.62           H
ATOM   2621 3HB  ALA A 178     -12.414  12.030   2.980  1.00 94.62           H
ATOM   2622  HN  ALA A 178      -9.500  11.750   1.019  1.00 94.62           H
ATOM   2623  N   LEU A 179      -9.700   9.673   3.343  1.00 92.97           N
ATOM   2624  CA  LEU A 179      -9.659   8.433   4.099  1.00 92.97           C
ATOM   2625  C   LEU A 179      -8.470   8.467   5.062  1.00 92.97           C
ATOM   2626  O   LEU A 179      -8.400   7.669   5.996  1.00 92.97           O
ATOM   2627  HA  LEU A 179     -10.576   8.378   4.686  1.00 92.97           H
ATOM   2628  CB  LEU A 179      -9.652   7.229   3.155  1.00 92.97           C
ATOM   2629 1HB  LEU A 179      -8.880   7.388   2.402  1.00 92.97           H
ATOM   2630 2HB  LEU A 179      -9.363   6.347   3.725  1.00 92.97           H
ATOM   2631  CG  LEU A 179     -10.971   6.931   2.439  1.00 92.97           C
ATOM   2632  HG  LEU A 179     -11.321   7.851   1.971  1.00 92.97           H
ATOM   2633  CD1 LEU A 179     -10.768   5.905   1.322  1.00 92.97           C
ATOM   2634 1HD1 LEU A 179     -10.056   6.294   0.595  1.00 92.97           H
ATOM   2635 2HD1 LEU A 179     -10.384   4.977   1.747  1.00 92.97           H
ATOM   2636 3HD1 LEU A 179     -11.721   5.711   0.830  1.00 92.97           H
ATOM   2637  CD2 LEU A 179     -12.047   6.492   3.433  1.00 92.97           C
ATOM   2638 1HD2 LEU A 179     -11.719   5.591   3.950  1.00 92.97           H
ATOM   2639 2HD2 LEU A 179     -12.216   7.287   4.160  1.00 92.97           H
ATOM   2640 3HD2 LEU A 179     -12.974   6.286   2.898  1.00 92.97           H
ATOM   2641  HN  LEU A 179      -9.398   9.599   2.393  1.00 92.97           H
ATOM   2642  N   CYS A 180      -7.564   9.398   4.800  1.00 93.48           N
ATOM   2643  CA  CYS A 180      -6.347   9.499   5.587  1.00 93.48           C
ATOM   2644  C   CYS A 180      -6.537  10.605   6.627  1.00 93.48           C
ATOM   2645  O   CYS A 180      -5.601  10.957   7.343  1.00 93.48           O
ATOM   2646  HA  CYS A 180      -6.205   8.533   6.071  1.00 93.48           H
ATOM   2647  CB  CYS A 180      -5.122   9.750   4.704  1.00 93.48           C
ATOM   2648 1HB  CYS A 180      -4.212   9.506   5.252  1.00 93.48           H
ATOM   2649 2HB  CYS A 180      -5.153   9.098   3.831  1.00 93.48           H
ATOM   2650  SG  CYS A 180      -5.082  11.501   4.174  1.00 93.48           S
ATOM   2651  HG  CYS A 180      -3.894  11.439   3.579  1.00 93.48           H
ATOM   2652  HN  CYS A 180      -7.652  10.074   4.069  1.00 93.48           H
ATOM   2653  N   ILE A 181      -7.755  11.123   6.677  1.00 94.14           N
ATOM   2654  CA  ILE A 181      -8.090  12.157   7.641  1.00 94.14           C
ATOM   2655  C   ILE A 181      -7.787  11.649   9.053  1.00 94.14           C
ATOM   2656  O   ILE A 181      -7.144  12.341   9.840  1.00 94.14           O
ATOM   2657  HA  ILE A 181      -7.448  13.014   7.438  1.00 94.14           H
ATOM   2658  CB  ILE A 181      -9.536  12.619   7.452  1.00 94.14           C
ATOM   2659  HB  ILE A 181     -10.162  11.736   7.318  1.00 94.14           H
ATOM   2660  CG1 ILE A 181      -9.679  13.469   6.187  1.00 94.14           C
ATOM   2661 1HG1 ILE A 181      -9.098  14.385   6.294  1.00 94.14           H
ATOM   2662 2HG1 ILE A 181      -9.269  12.929   5.334  1.00 94.14           H
ATOM   2663  CG2 ILE A 181     -10.046  13.351   8.695  1.00 94.14           C
ATOM   2664 1HG2 ILE A 181     -10.003  12.681   9.554  1.00 94.14           H
ATOM   2665 2HG2 ILE A 181      -9.422  14.224   8.884  1.00 94.14           H
ATOM   2666 3HG2 ILE A 181     -11.076  13.668   8.533  1.00 94.14           H
ATOM   2667  CD1 ILE A 181     -11.145  13.815   5.922  1.00 94.14           C
ATOM   2668 1HD1 ILE A 181     -11.718  12.897   5.792  1.00 94.14           H
ATOM   2669 2HD1 ILE A 181     -11.545  14.376   6.767  1.00 94.14           H
ATOM   2670 3HD1 ILE A 181     -11.218  14.420   5.018  1.00 94.14           H
ATOM   2671  HN  ILE A 181      -8.505  10.848   6.075  1.00 94.14           H
ATOM   2672  N   PRO A 182      -8.242  10.437   9.397  1.00 92.38           N
ATOM   2673  CA  PRO A 182      -8.066   9.922  10.757  1.00 92.38           C
ATOM   2674  C   PRO A 182      -6.617   9.981  11.212  1.00 92.38           C
ATOM   2675  O   PRO A 182      -6.332  10.379  12.340  1.00 92.38           O
ATOM   2676  HA  PRO A 182      -8.612  10.544  11.466  1.00 92.38           H
ATOM   2677  CB  PRO A 182      -8.576   8.483  10.669  1.00 92.38           C
ATOM   2678 1HB  PRO A 182      -7.770   7.785  10.441  1.00 92.38           H
ATOM   2679 2HB  PRO A 182      -9.023   8.157  11.608  1.00 92.38           H
ATOM   2680  CG  PRO A 182      -9.605   8.540   9.546  1.00 92.38           C
ATOM   2681 1HG  PRO A 182      -9.800   7.554   9.125  1.00 92.38           H
ATOM   2682 2HG  PRO A 182     -10.565   8.920   9.896  1.00 92.38           H
ATOM   2683  CD  PRO A 182      -8.954   9.473   8.537  1.00 92.38           C
ATOM   2684 1HD  PRO A 182      -8.268   8.942   7.878  1.00 92.38           H
ATOM   2685 2HD  PRO A 182      -9.693   9.958   7.899  1.00 92.38           H
ATOM   2686  N   GLU A 183      -5.731   9.578  10.312  1.00 92.51           N
ATOM   2687  CA  GLU A 183      -4.313   9.536  10.626  1.00 92.51           C
ATOM   2688  C   GLU A 183      -3.797  10.941  10.941  1.00 92.51           C
ATOM   2689  O   GLU A 183      -2.945  11.113  11.811  1.00 92.51           O
ATOM   2690  HA  GLU A 183      -4.230   8.904  11.510  1.00 92.51           H
ATOM   2691  CB  GLU A 183      -3.517   8.903   9.482  1.00 92.51           C
ATOM   2692 1HB  GLU A 183      -3.928   9.227   8.526  1.00 92.51           H
ATOM   2693 2HB  GLU A 183      -2.459   9.137   9.598  1.00 92.51           H
ATOM   2694  CG  GLU A 183      -3.627   7.377   9.516  1.00 92.51           C
ATOM   2695 1HG  GLU A 183      -2.866   6.940   8.870  1.00 92.51           H
ATOM   2696 2HG  GLU A 183      -3.433   7.017  10.526  1.00 92.51           H
ATOM   2697  CD  GLU A 183      -5.015   6.918   9.062  1.00 92.51           C
ATOM   2698  OE1 GLU A 183      -5.324   5.730   9.297  1.00 92.51           O
ATOM   2699  OE2 GLU A 183      -5.735   7.765   8.491  1.00 92.51           O
ATOM   2700  HN  GLU A 183      -5.968   9.285   9.386  1.00 92.51           H
ATOM   2701  N   ILE A 184      -4.334  11.911  10.215  1.00 94.00           N
ATOM   2702  CA  ILE A 184      -3.890  13.287  10.358  1.00 94.00           C
ATOM   2703  C   ILE A 184      -4.235  13.787  11.762  1.00 94.00           C
ATOM   2704  O   ILE A 184      -3.460  14.522  12.371  1.00 94.00           O
ATOM   2705  HA  ILE A 184      -2.806  13.293  10.247  1.00 94.00           H
ATOM   2706  CB  ILE A 184      -4.465  14.155   9.237  1.00 94.00           C
ATOM   2707  HB  ILE A 184      -5.548  14.027   9.228  1.00 94.00           H
ATOM   2708  CG1 ILE A 184      -3.945  13.703   7.871  1.00 94.00           C
ATOM   2709 1HG1 ILE A 184      -2.876  13.903   7.801  1.00 94.00           H
ATOM   2710 2HG1 ILE A 184      -4.074  12.625   7.767  1.00 94.00           H
ATOM   2711  CG2 ILE A 184      -4.188  15.637   9.494  1.00 94.00           C
ATOM   2712 1HG2 ILE A 184      -4.647  15.935  10.437  1.00 94.00           H
ATOM   2713 2HG2 ILE A 184      -3.112  15.802   9.546  1.00 94.00           H
ATOM   2714 3HG2 ILE A 184      -4.608  16.232   8.683  1.00 94.00           H
ATOM   2715  CD1 ILE A 184      -4.680  14.422   6.739  1.00 94.00           C
ATOM   2716 1HD1 ILE A 184      -5.745  14.199   6.798  1.00 94.00           H
ATOM   2717 2HD1 ILE A 184      -4.528  15.497   6.832  1.00 94.00           H
ATOM   2718 3HD1 ILE A 184      -4.291  14.082   5.779  1.00 94.00           H
ATOM   2719  HN  ILE A 184      -5.059  11.769   9.541  1.00 94.00           H
ATOM   2720  N   LEU A 185      -5.400  13.368  12.235  1.00 93.74           N
ATOM   2721  CA  LEU A 185      -5.969  13.943  13.442  1.00 93.74           C
ATOM   2722  C   LEU A 185      -5.267  13.348  14.664  1.00 93.74           C
ATOM   2723  O   LEU A 185      -4.833  14.079  15.553  1.00 93.74           O
ATOM   2724  HA  LEU A 185      -5.771  15.014  13.418  1.00 93.74           H
ATOM   2725  CB  LEU A 185      -7.488  13.763  13.457  1.00 93.74           C
ATOM   2726 1HB  LEU A 185      -7.711  12.707  13.307  1.00 93.74           H
ATOM   2727 2HB  LEU A 185      -7.856  14.030  14.448  1.00 93.74           H
ATOM   2728  CG  LEU A 185      -8.269  14.572  12.419  1.00 93.74           C
ATOM   2729  HG  LEU A 185      -7.938  14.265  11.427  1.00 93.74           H
ATOM   2730  CD1 LEU A 185      -9.768  14.276  12.508  1.00 93.74           C
ATOM   2731 1HD1 LEU A 185      -9.939  13.215  12.325  1.00 93.74           H
ATOM   2732 2HD1 LEU A 185     -10.132  14.537  13.501  1.00 93.74           H
ATOM   2733 3HD1 LEU A 185     -10.299  14.864  11.759  1.00 93.74           H
ATOM   2734  CD2 LEU A 185      -7.972  16.067  12.552  1.00 93.74           C
ATOM   2735 1HD2 LEU A 185      -8.257  16.407  13.547  1.00 93.74           H
ATOM   2736 2HD2 LEU A 185      -6.906  16.240  12.400  1.00 93.74           H
ATOM   2737 3HD2 LEU A 185      -8.540  16.618  11.803  1.00 93.74           H
ATOM   2738  HN  LEU A 185      -5.951  12.650  11.808  1.00 93.74           H
ATOM   2739  N   TYR A 186      -5.178  12.026  14.671  1.00 93.48           N
ATOM   2740  CA  TYR A 186      -4.895  11.301  15.897  1.00 93.48           C
ATOM   2741  C   TYR A 186      -3.409  10.948  15.995  1.00 93.48           C
ATOM   2742  O   TYR A 186      -2.958  10.422  17.012  1.00 93.48           O
ATOM   2743  HA  TYR A 186      -5.165  11.941  16.737  1.00 93.48           H
ATOM   2744  CB  TYR A 186      -5.710  10.008  15.821  1.00 93.48           C
ATOM   2745 1HB  TYR A 186      -5.388   9.439  14.948  1.00 93.48           H
ATOM   2746 2HB  TYR A 186      -5.489   9.398  16.697  1.00 93.48           H
ATOM   2747  CG  TYR A 186      -7.221  10.229  15.739  1.00 93.48           C
ATOM   2748  CD1 TYR A 186      -7.842  11.087  16.624  1.00 93.48           C
ATOM   2749  HD1 TYR A 186      -7.255  11.607  17.381  1.00 93.48           H
ATOM   2750  CD2 TYR A 186      -7.964   9.570  14.781  1.00 93.48           C
ATOM   2751  HD2 TYR A 186      -7.474   8.893  14.082  1.00 93.48           H
ATOM   2752  CE1 TYR A 186      -9.265  11.295  16.547  1.00 93.48           C
ATOM   2753  HE1 TYR A 186      -9.767  11.970  17.240  1.00 93.48           H
ATOM   2754  CE2 TYR A 186      -9.387   9.779  14.704  1.00 93.48           C
ATOM   2755  HE2 TYR A 186      -9.986   9.265  13.952  1.00 93.48           H
ATOM   2756  CZ  TYR A 186      -9.967  10.631  15.591  1.00 93.48           C
ATOM   2757  OH  TYR A 186     -11.311  10.828  15.518  1.00 93.48           O
ATOM   2758  HH  TYR A 186     -11.607  11.436  16.255  1.00 93.48           H
ATOM   2759  HN  TYR A 186      -5.295  11.454  13.859  1.00 93.48           H
ATOM   2760  N   SER A 187      -2.690  11.252  14.925  1.00 93.62           N
ATOM   2761  CA  SER A 187      -1.246  11.089  14.923  1.00 93.62           C
ATOM   2762  C   SER A 187      -0.603  12.114  15.860  1.00 93.62           C
ATOM   2763  O   SER A 187      -0.724  13.319  15.645  1.00 93.62           O
ATOM   2764  HA  SER A 187      -1.069  10.077  15.285  1.00 93.62           H
ATOM   2765  CB  SER A 187      -0.677  11.232  13.510  1.00 93.62           C
ATOM   2766 1HB  SER A 187      -0.988  12.188  13.089  1.00 93.62           H
ATOM   2767 2HB  SER A 187       0.412  11.243  13.557  1.00 93.62           H
ATOM   2768  OG  SER A 187      -1.104  10.176  12.654  1.00 93.62           O
ATOM   2769  HG  SER A 187      -2.103  10.150  12.615  1.00 93.62           H
ATOM   2770  HN  SER A 187      -3.077  11.602  14.072  1.00 93.62           H
ATOM   2771  N   GLN A 188       0.067  11.598  16.880  1.00 92.45           N
ATOM   2772  CA  GLN A 188       0.857  12.442  17.760  1.00 92.45           C
ATOM   2773  C   GLN A 188       2.062  11.667  18.298  1.00 92.45           C
ATOM   2774  O   GLN A 188       2.139  10.449  18.146  1.00 92.45           O
ATOM   2775  HA  GLN A 188       1.198  13.270  17.138  1.00 92.45           H
ATOM   2776  CB  GLN A 188       0.003  12.992  18.904  1.00 92.45           C
ATOM   2777 1HB  GLN A 188       0.588  13.701  19.491  1.00 92.45           H
ATOM   2778 2HB  GLN A 188      -0.847  13.540  18.497  1.00 92.45           H
ATOM   2779  CG  GLN A 188      -0.495  11.863  19.808  1.00 92.45           C
ATOM   2780 1HG  GLN A 188      -1.057  11.140  19.216  1.00 92.45           H
ATOM   2781 2HG  GLN A 188       0.355  11.333  20.236  1.00 92.45           H
ATOM   2782  CD  GLN A 188      -1.381  12.409  20.930  1.00 92.45           C
ATOM   2783  OE1 GLN A 188      -1.822  13.546  20.909  1.00 92.45           O
ATOM   2784  NE2 GLN A 188      -1.615  11.538  21.907  1.00 92.45           N
ATOM   2785 1HE2 GLN A 188      -1.222  10.619  21.863  1.00 92.45           H
ATOM   2786 2HE2 GLN A 188      -2.183  11.801  22.686  1.00 92.45           H
ATOM   2787  HN  GLN A 188       0.076  10.624  17.107  1.00 92.45           H
ATOM   2788  N   ILE A 189       2.971  12.405  18.917  1.00 92.46           N
ATOM   2789  CA  ILE A 189       4.128  11.793  19.550  1.00 92.46           C
ATOM   2790  C   ILE A 189       3.781  11.431  20.995  1.00 92.46           C
ATOM   2791  O   ILE A 189       3.287  12.270  21.748  1.00 92.46           O
ATOM   2792  HA  ILE A 189       4.348  10.874  19.007  1.00 92.46           H
ATOM   2793  CB  ILE A 189       5.352  12.701  19.420  1.00 92.46           C
ATOM   2794  HB  ILE A 189       5.113  13.664  19.870  1.00 92.46           H
ATOM   2795  CG1 ILE A 189       5.690  12.960  17.951  1.00 92.46           C
ATOM   2796 1HG1 ILE A 189       6.038  12.037  17.486  1.00 92.46           H
ATOM   2797 2HG1 ILE A 189       4.791  13.267  17.416  1.00 92.46           H
ATOM   2798  CG2 ILE A 189       6.544  12.127  20.190  1.00 92.46           C
ATOM   2799 1HG2 ILE A 189       6.286  12.037  21.245  1.00 92.46           H
ATOM   2800 2HG2 ILE A 189       6.794  11.143  19.791  1.00 92.46           H
ATOM   2801 3HG2 ILE A 189       7.401  12.792  20.081  1.00 92.46           H
ATOM   2802  CD1 ILE A 189       6.764  14.041  17.817  1.00 92.46           C
ATOM   2803 1HD1 ILE A 189       6.403  14.969  18.261  1.00 92.46           H
ATOM   2804 2HD1 ILE A 189       7.669  13.720  18.332  1.00 92.46           H
ATOM   2805 3HD1 ILE A 189       6.985  14.205  16.762  1.00 92.46           H
ATOM   2806  HN  ILE A 189       2.928  13.401  18.990  1.00 92.46           H
ATOM   2807  N   LYS A 190       4.052  10.181  21.340  1.00 88.96           N
ATOM   2808  CA  LYS A 190       3.905   9.735  22.715  1.00 88.96           C
ATOM   2809  C   LYS A 190       5.289   9.461  23.308  1.00 88.96           C
ATOM   2810  O   LYS A 190       6.088   8.736  22.718  1.00 88.96           O
ATOM   2811  HA  LYS A 190       3.445  10.549  23.275  1.00 88.96           H
ATOM   2812  CB  LYS A 190       2.955   8.538  22.792  1.00 88.96           C
ATOM   2813 1HB  LYS A 190       2.037   8.762  22.249  1.00 88.96           H
ATOM   2814 2HB  LYS A 190       3.410   7.676  22.304  1.00 88.96           H
ATOM   2815  CG  LYS A 190       2.624   8.193  24.245  1.00 88.96           C
ATOM   2816 1HG  LYS A 190       3.530   7.878  24.763  1.00 88.96           H
ATOM   2817 2HG  LYS A 190       2.257   9.081  24.759  1.00 88.96           H
ATOM   2818  CD  LYS A 190       1.575   7.082  24.320  1.00 88.96           C
ATOM   2819 1HD  LYS A 190       0.596   7.484  24.057  1.00 88.96           H
ATOM   2820 2HD  LYS A 190       1.808   6.307  23.590  1.00 88.96           H
ATOM   2821  CE  LYS A 190       1.522   6.471  25.721  1.00 88.96           C
ATOM   2822 1HE  LYS A 190       2.534   6.337  26.104  1.00 88.96           H
ATOM   2823 2HE  LYS A 190       1.011   7.151  26.402  1.00 88.96           H
ATOM   2824  NZ  LYS A 190       0.820   5.168  25.693  1.00 88.96           N
ATOM   2825 1HZ  LYS A 190       0.925   4.708  26.590  1.00 88.96           H
ATOM   2826 2HZ  LYS A 190      -0.165   5.320  25.504  1.00 88.96           H
ATOM   2827 3HZ  LYS A 190       1.218   4.586  24.964  1.00 88.96           H
ATOM   2828  HN  LYS A 190       4.366   9.480  20.700  1.00 88.96           H
ATOM   2829  N   GLU A 191       5.529  10.055  24.468  1.00 87.17           N
ATOM   2830  CA  GLU A 191       6.756   9.796  25.202  1.00 87.17           C
ATOM   2831  C   GLU A 191       6.527   8.707  26.251  1.00 87.17           C
ATOM   2832  O   GLU A 191       5.604   8.802  27.059  1.00 87.17           O
ATOM   2833  HA  GLU A 191       7.471   9.448  24.456  1.00 87.17           H
ATOM   2834  CB  GLU A 191       7.289  11.077  25.848  1.00 87.17           C
ATOM   2835 1HB  GLU A 191       6.478  11.594  26.362  1.00 87.17           H
ATOM   2836 2HB  GLU A 191       8.128  10.837  26.500  1.00 87.17           H
ATOM   2837  CG  GLU A 191       7.827  12.042  24.790  1.00 87.17           C
ATOM   2838 1HG  GLU A 191       8.563  11.532  24.168  1.00 87.17           H
ATOM   2839 2HG  GLU A 191       7.016  12.355  24.132  1.00 87.17           H
ATOM   2840  CD  GLU A 191       8.465  13.270  25.442  1.00 87.17           C
ATOM   2841  OE1 GLU A 191       8.953  14.130  24.677  1.00 87.17           O
ATOM   2842  OE2 GLU A 191       8.450  13.322  26.691  1.00 87.17           O
ATOM   2843  HN  GLU A 191       4.904  10.702  24.904  1.00 87.17           H
ATOM   2844  N   GLU A 192       7.383   7.696  26.205  1.00 78.95           N
ATOM   2845  CA  GLU A 192       7.255   6.566  27.109  1.00 78.95           C
ATOM   2846  C   GLU A 192       8.636   6.112  27.588  1.00 78.95           C
ATOM   2847  O   GLU A 192       9.473   5.705  26.785  1.00 78.95           O
ATOM   2848  HA  GLU A 192       6.673   6.935  27.954  1.00 78.95           H
ATOM   2849  CB  GLU A 192       6.500   5.414  26.444  1.00 78.95           C
ATOM   2850 1HB  GLU A 192       5.491   5.738  26.185  1.00 78.95           H
ATOM   2851 2HB  GLU A 192       7.067   5.047  25.589  1.00 78.95           H
ATOM   2852  CG  GLU A 192       6.351   4.231  27.402  1.00 78.95           C
ATOM   2853 1HG  GLU A 192       7.031   3.432  27.107  1.00 78.95           H
ATOM   2854 2HG  GLU A 192       6.634   4.535  28.409  1.00 78.95           H
ATOM   2855  CD  GLU A 192       4.913   3.707  27.408  1.00 78.95           C
ATOM   2856  OE1 GLU A 192       4.581   2.970  28.361  1.00 78.95           O
ATOM   2857  OE2 GLU A 192       4.178   4.057  26.459  1.00 78.95           O
ATOM   2858  HN  GLU A 192       8.150   7.642  25.566  1.00 78.95           H
ATOM   2859  N   SER A 193       8.830   6.197  28.896  1.00 74.40           N
ATOM   2860  CA  SER A 193      10.036   5.666  29.510  1.00 74.40           C
ATOM   2861  C   SER A 193      11.272   6.286  28.856  1.00 74.40           C
ATOM   2862  O   SER A 193      12.307   5.633  28.734  1.00 74.40           O
ATOM   2863  HA  SER A 193       9.975   5.951  30.560  1.00 74.40           H
ATOM   2864  CB  SER A 193      10.085   4.141  29.399  1.00 74.40           C
ATOM   2865 1HB  SER A 193      10.220   3.858  28.355  1.00 74.40           H
ATOM   2866 2HB  SER A 193      10.949   3.765  29.945  1.00 74.40           H
ATOM   2867  OG  SER A 193       8.901   3.530  29.906  1.00 74.40           O
ATOM   2868  HG  SER A 193       8.878   2.564  29.650  1.00 74.40           H
ATOM   2869  HN  SER A 193       8.183   6.618  29.532  1.00 74.40           H
ATOM   2870  N   GLY A 194      11.123   7.539  28.451  1.00 76.33           N
ATOM   2871  CA  GLY A 194      12.233   8.274  27.870  1.00 76.33           C
ATOM   2872  C   GLY A 194      12.379   7.960  26.380  1.00 76.33           C
ATOM   2873  O   GLY A 194      13.334   8.396  25.740  1.00 76.33           O
ATOM   2874 1HA  GLY A 194      12.076   9.344  28.005  1.00 76.33           H
ATOM   2875 2HA  GLY A 194      13.156   8.020  28.391  1.00 76.33           H
ATOM   2876  HN  GLY A 194      10.266   8.049  28.516  1.00 76.33           H
ATOM   2877  N   ILE A 195      11.417   7.204  25.870  1.00 83.87           N
ATOM   2878  CA  ILE A 195      11.382   6.893  24.451  1.00 83.87           C
ATOM   2879  C   ILE A 195      10.225   7.650  23.797  1.00 83.87           C
ATOM   2880  O   ILE A 195       9.077   7.527  24.223  1.00 83.87           O
ATOM   2881  HA  ILE A 195      12.316   7.247  24.016  1.00 83.87           H
ATOM   2882  CB  ILE A 195      11.327   5.379  24.236  1.00 83.87           C
ATOM   2883  HB  ILE A 195      10.414   5.001  24.696  1.00 83.87           H
ATOM   2884  CG1 ILE A 195      12.502   4.684  24.926  1.00 83.87           C
ATOM   2885 1HG1 ILE A 195      13.438   5.009  24.473  1.00 83.87           H
ATOM   2886 2HG1 ILE A 195      12.537   4.977  25.976  1.00 83.87           H
ATOM   2887  CG2 ILE A 195      11.255   5.040  22.746  1.00 83.87           C
ATOM   2888 1HG2 ILE A 195      10.360   5.487  22.314  1.00 83.87           H
ATOM   2889 2HG2 ILE A 195      12.138   5.433  22.241  1.00 83.87           H
ATOM   2890 3HG2 ILE A 195      11.217   3.958  22.621  1.00 83.87           H
ATOM   2891  CD1 ILE A 195      12.378   3.163  24.820  1.00 83.87           C
ATOM   2892 1HD1 ILE A 195      11.452   2.839  25.295  1.00 83.87           H
ATOM   2893 2HD1 ILE A 195      12.368   2.872  23.769  1.00 83.87           H
ATOM   2894 3HD1 ILE A 195      13.226   2.693  25.319  1.00 83.87           H
ATOM   2895  HN  ILE A 195      10.673   6.808  26.408  1.00 83.87           H
ATOM   2896  N   ALA A 196      10.566   8.416  22.771  1.00 90.30           N
ATOM   2897  CA  ALA A 196       9.556   9.085  21.968  1.00 90.30           C
ATOM   2898  C   ALA A 196       9.073   8.136  20.869  1.00 90.30           C
ATOM   2899  O   ALA A 196       9.880   7.574  20.130  1.00 90.30           O
ATOM   2900  HA  ALA A 196       8.718   9.326  22.622  1.00 90.30           H
ATOM   2901  CB  ALA A 196      10.132  10.385  21.404  1.00 90.30           C
ATOM   2902 1HB  ALA A 196      10.433  11.036  22.225  1.00 90.30           H
ATOM   2903 2HB  ALA A 196      10.999  10.160  20.783  1.00 90.30           H
ATOM   2904 3HB  ALA A 196       9.374  10.887  20.802  1.00 90.30           H
ATOM   2905  HN  ALA A 196      11.510   8.581  22.486  1.00 90.30           H
ATOM   2906  N   ILE A 197       7.759   7.987  20.796  1.00 89.73           N
ATOM   2907  CA  ILE A 197       7.159   7.106  19.808  1.00 89.73           C
ATOM   2908  C   ILE A 197       6.112   7.883  19.007  1.00 89.73           C
ATOM   2909  O   ILE A 197       5.241   8.533  19.583  1.00 89.73           O
ATOM   2910  HA  ILE A 197       7.951   6.792  19.127  1.00 89.73           H
ATOM   2911  CB  ILE A 197       6.610   5.845  20.477  1.00 89.73           C
ATOM   2912  HB  ILE A 197       5.884   6.147  21.232  1.00 89.73           H
ATOM   2913  CG1 ILE A 197       7.721   5.080  21.200  1.00 89.73           C
ATOM   2914 1HG1 ILE A 197       8.440   4.703  20.473  1.00 89.73           H
ATOM   2915 2HG1 ILE A 197       8.261   5.756  21.863  1.00 89.73           H
ATOM   2916  CG2 ILE A 197       5.872   4.965  19.467  1.00 89.73           C
ATOM   2917 1HG2 ILE A 197       5.040   5.523  19.038  1.00 89.73           H
ATOM   2918 2HG2 ILE A 197       6.558   4.669  18.673  1.00 89.73           H
ATOM   2919 3HG2 ILE A 197       5.492   4.075  19.969  1.00 89.73           H
ATOM   2920  CD1 ILE A 197       7.147   3.914  22.009  1.00 89.73           C
ATOM   2921 1HD1 ILE A 197       6.446   4.297  22.751  1.00 89.73           H
ATOM   2922 2HD1 ILE A 197       6.628   3.228  21.339  1.00 89.73           H
ATOM   2923 3HD1 ILE A 197       7.958   3.388  22.512  1.00 89.73           H
ATOM   2924  HN  ILE A 197       7.109   8.454  21.395  1.00 89.73           H
ATOM   2925  N   CYS A 198       6.232   7.790  17.691  1.00 91.79           N
ATOM   2926  CA  CYS A 198       5.204   8.315  16.807  1.00 91.79           C
ATOM   2927  C   CYS A 198       4.077   7.284  16.716  1.00 91.79           C
ATOM   2928  O   CYS A 198       4.271   6.192  16.182  1.00 91.79           O
ATOM   2929  HA  CYS A 198       4.847   9.240  17.258  1.00 91.79           H
ATOM   2930  CB  CYS A 198       5.769   8.667  15.429  1.00 91.79           C
ATOM   2931 1HB  CYS A 198       6.421   9.537  15.506  1.00 91.79           H
ATOM   2932 2HB  CYS A 198       6.379   7.844  15.056  1.00 91.79           H
ATOM   2933  SG  CYS A 198       4.402   9.011  14.262  1.00 91.79           S
ATOM   2934  HN  CYS A 198       7.011   7.367  17.228  1.00 91.79           H
ATOM   2935  N   THR A 199       2.924   7.667  17.244  1.00 91.51           N
ATOM   2936  CA  THR A 199       1.791   6.760  17.303  1.00 91.51           C
ATOM   2937  C   THR A 199       0.488   7.516  17.039  1.00 91.51           C
ATOM   2938  O   THR A 199       0.478   8.745  16.991  1.00 91.51           O
ATOM   2939  HA  THR A 199       1.899   6.022  16.508  1.00 91.51           H
ATOM   2940  CB  THR A 199       1.820   6.055  18.661  1.00 91.51           C
ATOM   2941  HB  THR A 199       2.827   5.713  18.901  1.00 91.51           H
ATOM   2942  OG1 THR A 199       0.835   5.032  18.543  1.00 91.51           O
ATOM   2943  HG1 THR A 199       0.917   4.389  19.304  1.00 91.51           H
ATOM   2944  CG2 THR A 199       1.300   6.944  19.793  1.00 91.51           C
ATOM   2945 1HG2 THR A 199       0.269   7.230  19.586  1.00 91.51           H
ATOM   2946 2HG2 THR A 199       1.918   7.838  19.866  1.00 91.51           H
ATOM   2947 3HG2 THR A 199       1.342   6.395  20.734  1.00 91.51           H
ATOM   2948  HN  THR A 199       2.758   8.576  17.626  1.00 91.51           H
ATOM   2949  N   MET A 200      -0.581   6.751  16.875  1.00 92.48           N
ATOM   2950  CA  MET A 200      -1.920   7.313  16.929  1.00 92.48           C
ATOM   2951  C   MET A 200      -2.513   7.183  18.333  1.00 92.48           C
ATOM   2952  O   MET A 200      -2.371   6.145  18.978  1.00 92.48           O
ATOM   2953  HA  MET A 200      -1.807   8.366  16.671  1.00 92.48           H
ATOM   2954  CB  MET A 200      -2.819   6.588  15.926  1.00 92.48           C
ATOM   2955 1HB  MET A 200      -2.798   5.516  16.121  1.00 92.48           H
ATOM   2956 2HB  MET A 200      -3.851   6.915  16.054  1.00 92.48           H
ATOM   2957  CG  MET A 200      -2.368   6.859  14.489  1.00 92.48           C
ATOM   2958 1HG  MET A 200      -2.286   7.933  14.322  1.00 92.48           H
ATOM   2959 2HG  MET A 200      -1.377   6.435  14.324  1.00 92.48           H
ATOM   2960  SD  MET A 200      -3.534   6.151  13.339  1.00 92.48           S
ATOM   2961  CE  MET A 200      -3.428   4.432  13.809  1.00 92.48           C
ATOM   2962 1HE  MET A 200      -2.404   4.081  13.675  1.00 92.48           H
ATOM   2963 2HE  MET A 200      -3.715   4.323  14.854  1.00 92.48           H
ATOM   2964 3HE  MET A 200      -4.098   3.842  13.184  1.00 92.48           H
ATOM   2965  HN  MET A 200      -0.543   5.766  16.709  1.00 92.48           H
ATOM   2966  N   VAL A 201      -3.167   8.251  18.767  1.00 93.22           N
ATOM   2967  CA  VAL A 201      -3.834   8.248  20.057  1.00 93.22           C
ATOM   2968  C   VAL A 201      -5.307   8.614  19.865  1.00 93.22           C
ATOM   2969  O   VAL A 201      -5.623   9.633  19.254  1.00 93.22           O
ATOM   2970  HA  VAL A 201      -3.773   7.236  20.457  1.00 93.22           H
ATOM   2971  CB  VAL A 201      -3.107   9.184  21.025  1.00 93.22           C
ATOM   2972  HB  VAL A 201      -3.156  10.193  20.615  1.00 93.22           H
ATOM   2973  CG1 VAL A 201      -3.792   9.198  22.393  1.00 93.22           C
ATOM   2974 1HG1 VAL A 201      -4.821   9.542  22.280  1.00 93.22           H
ATOM   2975 2HG1 VAL A 201      -3.789   8.192  22.811  1.00 93.22           H
ATOM   2976 3HG1 VAL A 201      -3.255   9.872  23.061  1.00 93.22           H
ATOM   2977  CG2 VAL A 201      -1.632   8.800  21.154  1.00 93.22           C
ATOM   2978 1HG2 VAL A 201      -1.554   7.780  21.530  1.00 93.22           H
ATOM   2979 2HG2 VAL A 201      -1.152   8.866  20.178  1.00 93.22           H
ATOM   2980 3HG2 VAL A 201      -1.139   9.481  21.848  1.00 93.22           H
ATOM   2981  HN  VAL A 201      -3.243   9.106  18.253  1.00 93.22           H
ATOM   2982  N   TYR A 202      -6.170   7.761  20.399  1.00 92.31           N
ATOM   2983  CA  TYR A 202      -7.602   7.945  20.237  1.00 92.31           C
ATOM   2984  C   TYR A 202      -8.215   8.599  21.477  1.00 92.31           C
ATOM   2985  O   TYR A 202      -7.857   8.259  22.603  1.00 92.31           O
ATOM   2986  HA  TYR A 202      -7.762   8.595  19.376  1.00 92.31           H
ATOM   2987  CB  TYR A 202      -8.191   6.543  20.070  1.00 92.31           C
ATOM   2988 1HB  TYR A 202      -7.941   5.949  20.949  1.00 92.31           H
ATOM   2989 2HB  TYR A 202      -9.278   6.619  20.035  1.00 92.31           H
ATOM   2990  CG  TYR A 202      -7.705   5.808  18.820  1.00 92.31           C
ATOM   2991  CD1 TYR A 202      -8.334   6.015  17.609  1.00 92.31           C
ATOM   2992  HD1 TYR A 202      -9.178   6.702  17.544  1.00 92.31           H
ATOM   2993  CD2 TYR A 202      -6.636   4.939  18.903  1.00 92.31           C
ATOM   2994  HD2 TYR A 202      -6.139   4.775  19.859  1.00 92.31           H
ATOM   2995  CE1 TYR A 202      -7.877   5.323  16.432  1.00 92.31           C
ATOM   2996  HE1 TYR A 202      -8.365   5.477  15.470  1.00 92.31           H
ATOM   2997  CE2 TYR A 202      -6.179   4.247  17.726  1.00 92.31           C
ATOM   2998  HE2 TYR A 202      -5.336   3.557  17.777  1.00 92.31           H
ATOM   2999  CZ  TYR A 202      -6.821   4.473  16.549  1.00 92.31           C
ATOM   3000  OH  TYR A 202      -6.389   3.820  15.437  1.00 92.31           O
ATOM   3001  HH  TYR A 202      -7.058   3.919  14.700  1.00 92.31           H
ATOM   3002  HN  TYR A 202      -5.905   6.959  20.933  1.00 92.31           H
ATOM   3003  N   PRO A 203      -9.145   9.546  21.294  1.00 83.78           N
ATOM   3004  CA  PRO A 203      -9.660  10.326  22.422  1.00 83.78           C
ATOM   3005  C   PRO A 203     -10.502   9.485  23.368  1.00 83.78           C
ATOM   3006  O   PRO A 203     -11.152   8.530  22.944  1.00 83.78           O
ATOM   3007  HA  PRO A 203      -8.836  10.698  23.030  1.00 83.78           H
ATOM   3008  CB  PRO A 203     -10.486  11.428  21.754  1.00 83.78           C
ATOM   3009 1HB  PRO A 203     -11.339  11.717  22.367  1.00 83.78           H
ATOM   3010 2HB  PRO A 203      -9.894  12.328  21.588  1.00 83.78           H
ATOM   3011  CG  PRO A 203     -10.923  10.808  20.458  1.00 83.78           C
ATOM   3012 1HG  PRO A 203     -11.829  10.216  20.590  1.00 83.78           H
ATOM   3013 2HG  PRO A 203     -11.148  11.571  19.712  1.00 83.78           H
ATOM   3014  CD  PRO A 203      -9.773   9.948  20.022  1.00 83.78           C
ATOM   3015 1HD  PRO A 203     -10.112   9.084  19.451  1.00 83.78           H
ATOM   3016 2HD  PRO A 203      -9.078  10.498  19.387  1.00 83.78           H
ATOM   3017  N   SER A 204     -10.468   9.866  24.636  1.00 72.29           N
ATOM   3018  CA  SER A 204     -10.748   8.925  25.708  1.00 72.29           C
ATOM   3019  C   SER A 204     -12.102   8.253  25.474  1.00 72.29           C
ATOM   3020  O   SER A 204     -12.223   7.034  25.591  1.00 72.29           O
ATOM   3021  HA  SER A 204      -9.944   8.191  25.664  1.00 72.29           H
ATOM   3022  CB  SER A 204     -10.729   9.621  27.071  1.00 72.29           C
ATOM   3023 1HB  SER A 204     -11.116   8.941  27.830  1.00 72.29           H
ATOM   3024 2HB  SER A 204      -9.700   9.852  27.345  1.00 72.29           H
ATOM   3025  OG  SER A 204     -11.500  10.819  27.069  1.00 72.29           O
ATOM   3026  HG  SER A 204     -12.468  10.603  27.202  1.00 72.29           H
ATOM   3027  HN  SER A 204     -10.255  10.796  24.936  1.00 72.29           H
ATOM   3028  N   ASP A 205     -13.087   9.076  25.148  1.00 73.49           N
ATOM   3029  CA  ASP A 205     -14.470   8.747  25.451  1.00 73.49           C
ATOM   3030  C   ASP A 205     -14.862   7.473  24.702  1.00 73.49           C
ATOM   3031  O   ASP A 205     -15.346   6.517  25.306  1.00 73.49           O
ATOM   3032  HA  ASP A 205     -14.503   8.622  26.534  1.00 73.49           H
ATOM   3033  CB  ASP A 205     -15.413   9.867  25.006  1.00 73.49           C
ATOM   3034 1HB  ASP A 205     -15.248  10.089  23.952  1.00 73.49           H
ATOM   3035 2HB  ASP A 205     -16.447   9.536  25.104  1.00 73.49           H
ATOM   3036  CG  ASP A 205     -15.195  11.131  25.840  1.00 73.49           C
ATOM   3037  OD1 ASP A 205     -14.543  11.007  26.900  1.00 73.49           O
ATOM   3038  OD2 ASP A 205     -15.685  12.193  25.400  1.00 73.49           O
ATOM   3039  HN  ASP A 205     -12.953   9.953  24.685  1.00 73.49           H
ATOM   3040  N   GLU A 206     -14.639   7.499  23.396  1.00 84.40           N
ATOM   3041  CA  GLU A 206     -14.970   6.360  22.557  1.00 84.40           C
ATOM   3042  C   GLU A 206     -13.718   5.845  21.844  1.00 84.40           C
ATOM   3043  O   GLU A 206     -13.795   5.375  20.710  1.00 84.40           O
ATOM   3044  HA  GLU A 206     -15.347   5.598  23.239  1.00 84.40           H
ATOM   3045  CB  GLU A 206     -16.065   6.720  21.551  1.00 84.40           C
ATOM   3046 1HB  GLU A 206     -15.772   7.607  20.990  1.00 84.40           H
ATOM   3047 2HB  GLU A 206     -16.278   5.860  20.916  1.00 84.40           H
ATOM   3048  CG  GLU A 206     -17.374   7.063  22.265  1.00 84.40           C
ATOM   3049 1HG  GLU A 206     -17.363   6.647  23.272  1.00 84.40           H
ATOM   3050 2HG  GLU A 206     -17.463   8.145  22.368  1.00 84.40           H
ATOM   3051  CD  GLU A 206     -18.578   6.518  21.494  1.00 84.40           C
ATOM   3052  OE1 GLU A 206     -19.499   6.006  22.168  1.00 84.40           O
ATOM   3053  OE2 GLU A 206     -18.551   6.626  20.249  1.00 84.40           O
ATOM   3054  HN  GLU A 206     -14.241   8.279  22.913  1.00 84.40           H
ATOM   3055  N   SER A 207     -12.594   5.952  22.537  1.00 89.85           N
ATOM   3056  CA  SER A 207     -11.312   5.620  21.941  1.00 89.85           C
ATOM   3057  C   SER A 207     -11.380   4.236  21.291  1.00 89.85           C
ATOM   3058  O   SER A 207     -10.936   4.056  20.158  1.00 89.85           O
ATOM   3059  HA  SER A 207     -11.137   6.388  21.187  1.00 89.85           H
ATOM   3060  CB  SER A 207     -10.192   5.663  22.982  1.00 89.85           C
ATOM   3061 1HB  SER A 207      -9.300   5.188  22.575  1.00 89.85           H
ATOM   3062 2HB  SER A 207      -9.932   6.701  23.192  1.00 89.85           H
ATOM   3063  OG  SER A 207     -10.565   5.013  24.194  1.00 89.85           O
ATOM   3064  HG  SER A 207     -10.849   5.691  24.873  1.00 89.85           H
ATOM   3065  HN  SER A 207     -12.551   6.259  23.488  1.00 89.85           H
ATOM   3066  N   THR A 208     -11.939   3.295  22.037  1.00 90.55           N
ATOM   3067  CA  THR A 208     -11.938   1.905  21.612  1.00 90.55           C
ATOM   3068  C   THR A 208     -12.779   1.734  20.346  1.00 90.55           C
ATOM   3069  O   THR A 208     -12.358   1.067  19.402  1.00 90.55           O
ATOM   3070  HA  THR A 208     -10.916   1.624  21.358  1.00 90.55           H
ATOM   3071  CB  THR A 208     -12.425   1.052  22.785  1.00 90.55           C
ATOM   3072  HB  THR A 208     -12.416  -0.007  22.526  1.00 90.55           H
ATOM   3073  OG1 THR A 208     -13.703   1.596  23.103  1.00 90.55           O
ATOM   3074  HG1 THR A 208     -14.224   0.946  23.656  1.00 90.55           H
ATOM   3075  CG2 THR A 208     -11.599   1.274  24.054  1.00 90.55           C
ATOM   3076 1HG2 THR A 208     -11.664   2.321  24.351  1.00 90.55           H
ATOM   3077 2HG2 THR A 208     -10.558   1.015  23.860  1.00 90.55           H
ATOM   3078 3HG2 THR A 208     -11.987   0.645  24.855  1.00 90.55           H
ATOM   3079  HN  THR A 208     -12.385   3.468  22.915  1.00 90.55           H
ATOM   3080  N   LYS A 209     -13.953   2.348  20.366  1.00 91.40           N
ATOM   3081  CA  LYS A 209     -14.849   2.287  19.224  1.00 91.40           C
ATOM   3082  C   LYS A 209     -14.141   2.862  17.995  1.00 91.40           C
ATOM   3083  O   LYS A 209     -14.210   2.287  16.910  1.00 91.40           O
ATOM   3084  HA  LYS A 209     -15.068   1.236  19.036  1.00 91.40           H
ATOM   3085  CB  LYS A 209     -16.176   2.976  19.547  1.00 91.40           C
ATOM   3086 1HB  LYS A 209     -15.987   3.978  19.932  1.00 91.40           H
ATOM   3087 2HB  LYS A 209     -16.762   3.091  18.635  1.00 91.40           H
ATOM   3088  CG  LYS A 209     -16.976   2.172  20.575  1.00 91.40           C
ATOM   3089 1HG  LYS A 209     -17.101   1.148  20.222  1.00 91.40           H
ATOM   3090 2HG  LYS A 209     -16.422   2.121  21.512  1.00 91.40           H
ATOM   3091  CD  LYS A 209     -18.347   2.804  20.819  1.00 91.40           C
ATOM   3092 1HD  LYS A 209     -18.228   3.863  21.047  1.00 91.40           H
ATOM   3093 2HD  LYS A 209     -18.948   2.739  19.912  1.00 91.40           H
ATOM   3094  CE  LYS A 209     -19.075   2.107  21.970  1.00 91.40           C
ATOM   3095 1HE  LYS A 209     -19.325   1.085  21.685  1.00 91.40           H
ATOM   3096 2HE  LYS A 209     -18.418   2.044  22.838  1.00 91.40           H
ATOM   3097  NZ  LYS A 209     -20.308   2.844  22.327  1.00 91.40           N
ATOM   3098 1HZ  LYS A 209     -20.771   2.375  23.097  1.00 91.40           H
ATOM   3099 2HZ  LYS A 209     -20.068   3.790  22.602  1.00 91.40           H
ATOM   3100 3HZ  LYS A 209     -20.928   2.873  21.525  1.00 91.40           H
ATOM   3101  HN  LYS A 209     -14.293   2.878  21.143  1.00 91.40           H
ATOM   3102  N   LEU A 210     -13.478   3.989  18.207  1.00 92.33           N
ATOM   3103  CA  LEU A 210     -12.849   4.705  17.110  1.00 92.33           C
ATOM   3104  C   LEU A 210     -11.745   3.834  16.505  1.00 92.33           C
ATOM   3105  O   LEU A 210     -11.669   3.680  15.287  1.00 92.33           O
ATOM   3106  HA  LEU A 210     -13.612   4.872  16.349  1.00 92.33           H
ATOM   3107  CB  LEU A 210     -12.363   6.079  17.575  1.00 92.33           C
ATOM   3108 1HB  LEU A 210     -13.194   6.590  18.062  1.00 92.33           H
ATOM   3109 2HB  LEU A 210     -11.592   5.933  18.331  1.00 92.33           H
ATOM   3110  CG  LEU A 210     -11.804   6.997  16.486  1.00 92.33           C
ATOM   3111  HG  LEU A 210     -11.011   6.462  15.963  1.00 92.33           H
ATOM   3112  CD1 LEU A 210     -12.878   7.337  15.451  1.00 92.33           C
ATOM   3113 1HD1 LEU A 210     -13.237   6.420  14.985  1.00 92.33           H
ATOM   3114 2HD1 LEU A 210     -13.709   7.844  15.943  1.00 92.33           H
ATOM   3115 3HD1 LEU A 210     -12.454   7.990  14.689  1.00 92.33           H
ATOM   3116  CD2 LEU A 210     -11.177   8.252  17.096  1.00 92.33           C
ATOM   3117 1HD2 LEU A 210     -11.933   8.799  17.659  1.00 92.33           H
ATOM   3118 2HD2 LEU A 210     -10.364   7.965  17.762  1.00 92.33           H
ATOM   3119 3HD2 LEU A 210     -10.787   8.887  16.300  1.00 92.33           H
ATOM   3120  HN  LEU A 210     -13.367   4.412  19.106  1.00 92.33           H
ATOM   3121  N   LYS A 211     -10.918   3.289  17.384  1.00 93.25           N
ATOM   3122  CA  LYS A 211      -9.836   2.420  16.954  1.00 93.25           C
ATOM   3123  C   LYS A 211     -10.411   1.266  16.130  1.00 93.25           C
ATOM   3124  O   LYS A 211      -9.923   0.973  15.040  1.00 93.25           O
ATOM   3125  HA  LYS A 211      -9.180   3.008  16.312  1.00 93.25           H
ATOM   3126  CB  LYS A 211      -9.005   1.964  18.155  1.00 93.25           C
ATOM   3127 1HB  LYS A 211      -8.569   2.831  18.651  1.00 93.25           H
ATOM   3128 2HB  LYS A 211      -9.650   1.472  18.882  1.00 93.25           H
ATOM   3129  CG  LYS A 211      -7.893   1.006  17.721  1.00 93.25           C
ATOM   3130 1HG  LYS A 211      -8.330   0.070  17.374  1.00 93.25           H
ATOM   3131 2HG  LYS A 211      -7.347   1.435  16.880  1.00 93.25           H
ATOM   3132  CD  LYS A 211      -6.927   0.729  18.875  1.00 93.25           C
ATOM   3133 1HD  LYS A 211      -6.529   1.669  19.255  1.00 93.25           H
ATOM   3134 2HD  LYS A 211      -7.464   0.254  19.696  1.00 93.25           H
ATOM   3135  CE  LYS A 211      -5.777  -0.173  18.422  1.00 93.25           C
ATOM   3136 1HE  LYS A 211      -6.152  -1.176  18.217  1.00 93.25           H
ATOM   3137 2HE  LYS A 211      -5.355   0.206  17.490  1.00 93.25           H
ATOM   3138  NZ  LYS A 211      -4.725  -0.232  19.461  1.00 93.25           N
ATOM   3139 1HZ  LYS A 211      -3.871  -0.602  19.057  1.00 93.25           H
ATOM   3140 2HZ  LYS A 211      -4.552   0.700  19.820  1.00 93.25           H
ATOM   3141 3HZ  LYS A 211      -5.030  -0.835  20.217  1.00 93.25           H
ATOM   3142  HN  LYS A 211     -10.978   3.432  18.372  1.00 93.25           H
ATOM   3143  N   SER A 212     -11.440   0.641  16.684  1.00 92.92           N
ATOM   3144  CA  SER A 212     -12.043  -0.518  16.048  1.00 92.92           C
ATOM   3145  C   SER A 212     -12.547  -0.145  14.652  1.00 92.92           C
ATOM   3146  O   SER A 212     -12.357  -0.898  13.698  1.00 92.92           O
ATOM   3147  HA  SER A 212     -11.245  -1.258  15.982  1.00 92.92           H
ATOM   3148  CB  SER A 212     -13.188  -1.077  16.894  1.00 92.92           C
ATOM   3149 1HB  SER A 212     -12.851  -1.203  17.923  1.00 92.92           H
ATOM   3150 2HB  SER A 212     -14.009  -0.360  16.913  1.00 92.92           H
ATOM   3151  OG  SER A 212     -13.660  -2.326  16.394  1.00 92.92           O
ATOM   3152  HG  SER A 212     -12.916  -2.993  16.382  1.00 92.92           H
ATOM   3153  HN  SER A 212     -11.859   0.913  17.550  1.00 92.92           H
ATOM   3154  N   ALA A 213     -13.178   1.017  14.577  1.00 92.32           N
ATOM   3155  CA  ALA A 213     -13.762   1.472  13.326  1.00 92.32           C
ATOM   3156  C   ALA A 213     -12.647   1.729  12.311  1.00 92.32           C
ATOM   3157  O   ALA A 213     -12.740   1.304  11.160  1.00 92.32           O
ATOM   3158  HA  ALA A 213     -14.406   0.676  12.952  1.00 92.32           H
ATOM   3159  CB  ALA A 213     -14.614   2.716  13.583  1.00 92.32           C
ATOM   3160 1HB  ALA A 213     -15.410   2.473  14.288  1.00 92.32           H
ATOM   3161 2HB  ALA A 213     -13.989   3.505  14.000  1.00 92.32           H
ATOM   3162 3HB  ALA A 213     -15.052   3.057  12.645  1.00 92.32           H
ATOM   3163  HN  ALA A 213     -13.294   1.642  15.349  1.00 92.32           H
ATOM   3164  N   VAL A 214     -11.617   2.422  12.774  1.00 92.13           N
ATOM   3165  CA  VAL A 214     -10.515   2.796  11.904  1.00 92.13           C
ATOM   3166  C   VAL A 214      -9.839   1.531  11.372  1.00 92.13           C
ATOM   3167  O   VAL A 214      -9.470   1.466  10.200  1.00 92.13           O
ATOM   3168  HA  VAL A 214     -10.933   3.350  11.064  1.00 92.13           H
ATOM   3169  CB  VAL A 214      -9.551   3.722  12.649  1.00 92.13           C
ATOM   3170  HB  VAL A 214      -9.306   3.253  13.602  1.00 92.13           H
ATOM   3171  CG1 VAL A 214      -8.250   3.903  11.866  1.00 92.13           C
ATOM   3172 1HG1 VAL A 214      -7.769   2.934  11.730  1.00 92.13           H
ATOM   3173 2HG1 VAL A 214      -8.470   4.340  10.891  1.00 92.13           H
ATOM   3174 3HG1 VAL A 214      -7.583   4.565  12.418  1.00 92.13           H
ATOM   3175  CG2 VAL A 214     -10.206   5.072  12.945  1.00 92.13           C
ATOM   3176 1HG2 VAL A 214     -10.494   5.549  12.008  1.00 92.13           H
ATOM   3177 2HG2 VAL A 214     -11.091   4.920  13.562  1.00 92.13           H
ATOM   3178 3HG2 VAL A 214      -9.499   5.711  13.475  1.00 92.13           H
ATOM   3179  HN  VAL A 214     -11.529   2.726  13.723  1.00 92.13           H
ATOM   3180  N   LEU A 215      -9.695   0.558  12.259  1.00 92.51           N
ATOM   3181  CA  LEU A 215      -9.040  -0.689  11.903  1.00 92.51           C
ATOM   3182  C   LEU A 215      -9.899  -1.437  10.881  1.00 92.51           C
ATOM   3183  O   LEU A 215      -9.384  -1.946   9.886  1.00 92.51           O
ATOM   3184  HA  LEU A 215      -8.089  -0.436  11.435  1.00 92.51           H
ATOM   3185  CB  LEU A 215      -8.725  -1.507  13.157  1.00 92.51           C
ATOM   3186 1HB  LEU A 215      -9.590  -1.467  13.819  1.00 92.51           H
ATOM   3187 2HB  LEU A 215      -8.596  -2.549  12.864  1.00 92.51           H
ATOM   3188  CG  LEU A 215      -7.491  -1.072  13.949  1.00 92.51           C
ATOM   3189  HG  LEU A 215      -7.558   0.002  14.123  1.00 92.51           H
ATOM   3190  CD1 LEU A 215      -7.452  -1.750  15.320  1.00 92.51           C
ATOM   3191 1HD1 LEU A 215      -8.343  -1.478  15.885  1.00 92.51           H
ATOM   3192 2HD1 LEU A 215      -7.420  -2.832  15.189  1.00 92.51           H
ATOM   3193 3HD1 LEU A 215      -6.564  -1.423  15.862  1.00 92.51           H
ATOM   3194  CD2 LEU A 215      -6.210  -1.321  13.149  1.00 92.51           C
ATOM   3195 1HD2 LEU A 215      -6.124  -2.384  12.924  1.00 92.51           H
ATOM   3196 2HD2 LEU A 215      -6.247  -0.754  12.219  1.00 92.51           H
ATOM   3197 3HD2 LEU A 215      -5.348  -1.003  13.735  1.00 92.51           H
ATOM   3198  HN  LEU A 215     -10.017   0.611  13.205  1.00 92.51           H
ATOM   3199  N   THR A 216     -11.193  -1.480  11.160  1.00 92.90           N
ATOM   3200  CA  THR A 216     -12.124  -2.180  10.292  1.00 92.90           C
ATOM   3201  C   THR A 216     -12.084  -1.590   8.881  1.00 92.90           C
ATOM   3202  O   THR A 216     -12.080  -2.326   7.896  1.00 92.90           O
ATOM   3203  HA  THR A 216     -11.804  -3.219  10.213  1.00 92.90           H
ATOM   3204  CB  THR A 216     -13.510  -2.119  10.937  1.00 92.90           C
ATOM   3205  HB  THR A 216     -13.868  -1.092  10.995  1.00 92.90           H
ATOM   3206  OG1 THR A 216     -13.340  -2.782  12.187  1.00 92.90           O
ATOM   3207  HG1 THR A 216     -13.293  -2.111  12.927  1.00 92.90           H
ATOM   3208  CG2 THR A 216     -14.538  -2.977  10.197  1.00 92.90           C
ATOM   3209 1HG2 THR A 216     -14.212  -4.017  10.199  1.00 92.90           H
ATOM   3210 2HG2 THR A 216     -14.631  -2.627   9.169  1.00 92.90           H
ATOM   3211 3HG2 THR A 216     -15.504  -2.898  10.697  1.00 92.90           H
ATOM   3212  HN  THR A 216     -11.606  -1.047  11.962  1.00 92.90           H
ATOM   3213  N   LEU A 217     -12.057  -0.266   8.828  1.00 89.94           N
ATOM   3214  CA  LEU A 217     -12.031   0.432   7.554  1.00 89.94           C
ATOM   3215  C   LEU A 217     -10.784   0.013   6.773  1.00 89.94           C
ATOM   3216  O   LEU A 217     -10.849  -0.211   5.566  1.00 89.94           O
ATOM   3217  HA  LEU A 217     -12.911   0.119   6.993  1.00 89.94           H
ATOM   3218  CB  LEU A 217     -12.144   1.943   7.769  1.00 89.94           C
ATOM   3219 1HB  LEU A 217     -13.034   2.139   8.367  1.00 89.94           H
ATOM   3220 2HB  LEU A 217     -11.286   2.272   8.356  1.00 89.94           H
ATOM   3221  CG  LEU A 217     -12.217   2.796   6.501  1.00 89.94           C
ATOM   3222  HG  LEU A 217     -11.383   2.521   5.855  1.00 89.94           H
ATOM   3223  CD1 LEU A 217     -13.504   2.514   5.723  1.00 89.94           C
ATOM   3224 1HD1 LEU A 217     -13.533   1.462   5.438  1.00 89.94           H
ATOM   3225 2HD1 LEU A 217     -14.365   2.745   6.350  1.00 89.94           H
ATOM   3226 3HD1 LEU A 217     -13.530   3.134   4.827  1.00 89.94           H
ATOM   3227  CD2 LEU A 217     -12.061   4.282   6.831  1.00 89.94           C
ATOM   3228 1HD2 LEU A 217     -12.859   4.590   7.506  1.00 89.94           H
ATOM   3229 2HD2 LEU A 217     -11.096   4.449   7.309  1.00 89.94           H
ATOM   3230 3HD2 LEU A 217     -12.116   4.866   5.912  1.00 89.94           H
ATOM   3231  HN  LEU A 217     -12.052   0.326   9.635  1.00 89.94           H
ATOM   3232  N   LYS A 218      -9.676  -0.079   7.495  1.00 88.86           N
ATOM   3233  CA  LYS A 218      -8.407  -0.425   6.877  1.00 88.86           C
ATOM   3234  C   LYS A 218      -8.501  -1.833   6.284  1.00 88.86           C
ATOM   3235  O   LYS A 218      -8.016  -2.079   5.181  1.00 88.86           O
ATOM   3236  HA  LYS A 218      -8.236   0.281   6.065  1.00 88.86           H
ATOM   3237  CB  LYS A 218      -7.261  -0.254   7.876  1.00 88.86           C
ATOM   3238 1HB  LYS A 218      -7.542  -0.686   8.836  1.00 88.86           H
ATOM   3239 2HB  LYS A 218      -6.385  -0.800   7.526  1.00 88.86           H
ATOM   3240  CG  LYS A 218      -6.908   1.224   8.058  1.00 88.86           C
ATOM   3241 1HG  LYS A 218      -6.398   1.591   7.168  1.00 88.86           H
ATOM   3242 2HG  LYS A 218      -7.822   1.808   8.166  1.00 88.86           H
ATOM   3243  CD  LYS A 218      -6.018   1.428   9.285  1.00 88.86           C
ATOM   3244 1HD  LYS A 218      -6.516   1.031  10.170  1.00 88.86           H
ATOM   3245 2HD  LYS A 218      -5.091   0.868   9.163  1.00 88.86           H
ATOM   3246  CE  LYS A 218      -5.702   2.910   9.493  1.00 88.86           C
ATOM   3247 1HE  LYS A 218      -5.159   3.297   8.630  1.00 88.86           H
ATOM   3248 2HE  LYS A 218      -6.629   3.479   9.567  1.00 88.86           H
ATOM   3249  NZ  LYS A 218      -4.897   3.102  10.720  1.00 88.86           N
ATOM   3250 1HZ  LYS A 218      -4.623   4.075  10.796  1.00 88.86           H
ATOM   3251 2HZ  LYS A 218      -5.448   2.842  11.530  1.00 88.86           H
ATOM   3252 3HZ  LYS A 218      -4.068   2.520  10.674  1.00 88.86           H
ATOM   3253  HN  LYS A 218      -9.637   0.079   8.482  1.00 88.86           H
ATOM   3254  N   VAL A 219      -9.129  -2.719   7.043  1.00 89.48           N
ATOM   3255  CA  VAL A 219      -9.208  -4.116   6.652  1.00 89.48           C
ATOM   3256  C   VAL A 219     -10.091  -4.245   5.409  1.00 89.48           C
ATOM   3257  O   VAL A 219      -9.739  -4.949   4.464  1.00 89.48           O
ATOM   3258  HA  VAL A 219      -8.199  -4.445   6.402  1.00 89.48           H
ATOM   3259  CB  VAL A 219      -9.704  -4.961   7.828  1.00 89.48           C
ATOM   3260  HB  VAL A 219     -10.626  -4.513   8.197  1.00 89.48           H
ATOM   3261  CG1 VAL A 219     -10.022  -6.389   7.380  1.00 89.48           C
ATOM   3262 1HG1 VAL A 219     -10.798  -6.366   6.615  1.00 89.48           H
ATOM   3263 2HG1 VAL A 219      -9.123  -6.851   6.973  1.00 89.48           H
ATOM   3264 3HG1 VAL A 219     -10.373  -6.968   8.235  1.00 89.48           H
ATOM   3265  CG2 VAL A 219      -8.688  -4.959   8.972  1.00 89.48           C
ATOM   3266 1HG2 VAL A 219      -7.743  -5.371   8.620  1.00 89.48           H
ATOM   3267 2HG2 VAL A 219      -8.533  -3.937   9.317  1.00 89.48           H
ATOM   3268 3HG2 VAL A 219      -9.066  -5.566   9.794  1.00 89.48           H
ATOM   3269  HN  VAL A 219      -9.578  -2.497   7.909  1.00 89.48           H
ATOM   3270  N   ILE A 220     -11.220  -3.553   5.450  1.00 88.93           N
ATOM   3271  CA  ILE A 220     -12.198  -3.654   4.381  1.00 88.93           C
ATOM   3272  C   ILE A 220     -11.591  -3.110   3.087  1.00 88.93           C
ATOM   3273  O   ILE A 220     -11.574  -3.798   2.067  1.00 88.93           O
ATOM   3274  HA  ILE A 220     -12.421  -4.711   4.240  1.00 88.93           H
ATOM   3275  CB  ILE A 220     -13.505  -2.966   4.784  1.00 88.93           C
ATOM   3276  HB  ILE A 220     -13.262  -1.988   5.199  1.00 88.93           H
ATOM   3277  CG1 ILE A 220     -14.225  -3.756   5.878  1.00 88.93           C
ATOM   3278 1HG1 ILE A 220     -14.538  -4.724   5.487  1.00 88.93           H
ATOM   3279 2HG1 ILE A 220     -13.539  -3.951   6.702  1.00 88.93           H
ATOM   3280  CG2 ILE A 220     -14.398  -2.730   3.564  1.00 88.93           C
ATOM   3281 1HG2 ILE A 220     -13.876  -2.096   2.848  1.00 88.93           H
ATOM   3282 2HG2 ILE A 220     -14.636  -3.686   3.098  1.00 88.93           H
ATOM   3283 3HG2 ILE A 220     -15.320  -2.240   3.879  1.00 88.93           H
ATOM   3284  CD1 ILE A 220     -15.445  -2.990   6.394  1.00 88.93           C
ATOM   3285 1HD1 ILE A 220     -15.126  -2.033   6.806  1.00 88.93           H
ATOM   3286 2HD1 ILE A 220     -16.140  -2.818   5.572  1.00 88.93           H
ATOM   3287 3HD1 ILE A 220     -15.939  -3.574   7.171  1.00 88.93           H
ATOM   3288  HN  ILE A 220     -11.470  -2.934   6.195  1.00 88.93           H
ATOM   3289  N   LEU A 221     -11.106  -1.879   3.169  1.00 84.96           N
ATOM   3290  CA  LEU A 221     -10.657  -1.170   1.983  1.00 84.96           C
ATOM   3291  C   LEU A 221      -9.279  -1.694   1.573  1.00 84.96           C
ATOM   3292  O   LEU A 221      -8.902  -1.608   0.405  1.00 84.96           O
ATOM   3293  HA  LEU A 221     -11.363  -1.392   1.183  1.00 84.96           H
ATOM   3294  CB  LEU A 221     -10.696   0.341   2.216  1.00 84.96           C
ATOM   3295 1HB  LEU A 221     -10.110   0.568   3.106  1.00 84.96           H
ATOM   3296 2HB  LEU A 221     -10.202   0.831   1.376  1.00 84.96           H
ATOM   3297  CG  LEU A 221     -12.086   0.958   2.384  1.00 84.96           C
ATOM   3298  HG  LEU A 221     -12.545   0.529   3.275  1.00 84.96           H
ATOM   3299  CD1 LEU A 221     -11.992   2.469   2.606  1.00 84.96           C
ATOM   3300 1HD1 LEU A 221     -11.410   2.669   3.506  1.00 84.96           H
ATOM   3301 2HD1 LEU A 221     -11.506   2.933   1.748  1.00 84.96           H
ATOM   3302 3HD1 LEU A 221     -12.994   2.882   2.722  1.00 84.96           H
ATOM   3303  CD2 LEU A 221     -12.988   0.608   1.199  1.00 84.96           C
ATOM   3304 1HD2 LEU A 221     -12.545   0.991   0.279  1.00 84.96           H
ATOM   3305 2HD2 LEU A 221     -13.093  -0.475   1.129  1.00 84.96           H
ATOM   3306 3HD2 LEU A 221     -13.970   1.059   1.344  1.00 84.96           H
ATOM   3307  HN  LEU A 221     -11.018  -1.369   4.025  1.00 84.96           H
ATOM   3308  N   GLY A 222      -8.566  -2.224   2.555  1.00 78.18           N
ATOM   3309  CA  GLY A 222      -7.168  -2.571   2.362  1.00 78.18           C
ATOM   3310  C   GLY A 222      -7.031  -3.936   1.683  1.00 78.18           C
ATOM   3311  O   GLY A 222      -6.078  -4.171   0.943  1.00 78.18           O
ATOM   3312 1HA  GLY A 222      -6.681  -1.808   1.756  1.00 78.18           H
ATOM   3313 2HA  GLY A 222      -6.658  -2.588   3.325  1.00 78.18           H
ATOM   3314  HN  GLY A 222      -8.927  -2.416   3.468  1.00 78.18           H
ATOM   3315  N   PHE A 223      -7.998  -4.798   1.959  1.00 79.48           N
ATOM   3316  CA  PHE A 223      -7.891  -6.193   1.567  1.00 79.48           C
ATOM   3317  C   PHE A 223      -9.132  -6.643   0.794  1.00 79.48           C
ATOM   3318  O   PHE A 223      -9.046  -6.972  -0.388  1.00 79.48           O
ATOM   3319  HA  PHE A 223      -7.013  -6.283   0.926  1.00 79.48           H
ATOM   3320  CB  PHE A 223      -7.782  -7.013   2.855  1.00 79.48           C
ATOM   3321 1HB  PHE A 223      -6.969  -6.613   3.461  1.00 79.48           H
ATOM   3322 2HB  PHE A 223      -8.699  -6.889   3.431  1.00 79.48           H
ATOM   3323  CG  PHE A 223      -7.540  -8.506   2.624  1.00 79.48           C
ATOM   3324  CD1 PHE A 223      -8.493  -9.411   2.971  1.00 79.48           C
ATOM   3325  HD1 PHE A 223      -9.430  -9.073   3.415  1.00 79.48           H
ATOM   3326  CD2 PHE A 223      -6.371  -8.927   2.071  1.00 79.48           C
ATOM   3327  HD2 PHE A 223      -5.607  -8.202   1.792  1.00 79.48           H
ATOM   3328  CE1 PHE A 223      -8.268 -10.797   2.757  1.00 79.48           C
ATOM   3329  HE1 PHE A 223      -9.032 -11.522   3.036  1.00 79.48           H
ATOM   3330  CE2 PHE A 223      -6.146 -10.313   1.856  1.00 79.48           C
ATOM   3331  HE2 PHE A 223      -5.209 -10.651   1.413  1.00 79.48           H
ATOM   3332  CZ  PHE A 223      -7.099 -11.218   2.204  1.00 79.48           C
ATOM   3333  HZ  PHE A 223      -6.927 -12.282   2.039  1.00 79.48           H
ATOM   3334  HN  PHE A 223      -8.841  -4.558   2.441  1.00 79.48           H
ATOM   3335  N   PHE A 224     -10.258  -6.642   1.493  1.00 83.52           N
ATOM   3336  CA  PHE A 224     -11.452  -7.298   0.989  1.00 83.52           C
ATOM   3337  C   PHE A 224     -11.910  -6.668  -0.328  1.00 83.52           C
ATOM   3338  O   PHE A 224     -12.236  -7.376  -1.279  1.00 83.52           O
ATOM   3339  HA  PHE A 224     -11.198  -8.345   0.819  1.00 83.52           H
ATOM   3340  CB  PHE A 224     -12.546  -7.106   2.041  1.00 83.52           C
ATOM   3341 1HB  PHE A 224     -12.463  -6.102   2.457  1.00 83.52           H
ATOM   3342 2HB  PHE A 224     -13.519  -7.170   1.554  1.00 83.52           H
ATOM   3343  CG  PHE A 224     -12.496  -8.122   3.184  1.00 83.52           C
ATOM   3344  CD1 PHE A 224     -12.925  -9.396   2.980  1.00 83.52           C
ATOM   3345  HD1 PHE A 224     -13.304  -9.694   2.002  1.00 83.52           H
ATOM   3346  CD2 PHE A 224     -12.023  -7.750   4.403  1.00 83.52           C
ATOM   3347  HD2 PHE A 224     -11.679  -6.729   4.567  1.00 83.52           H
ATOM   3348  CE1 PHE A 224     -12.879 -10.339   4.041  1.00 83.52           C
ATOM   3349  HE1 PHE A 224     -13.222 -11.360   3.878  1.00 83.52           H
ATOM   3350  CE2 PHE A 224     -11.976  -8.693   5.464  1.00 83.52           C
ATOM   3351  HE2 PHE A 224     -11.597  -8.395   6.442  1.00 83.52           H
ATOM   3352  CZ  PHE A 224     -12.405  -9.967   5.260  1.00 83.52           C
ATOM   3353  HZ  PHE A 224     -12.369 -10.691   6.075  1.00 83.52           H
ATOM   3354  HN  PHE A 224     -10.361  -6.204   2.386  1.00 83.52           H
ATOM   3355  N   LEU A 225     -11.920  -5.343  -0.341  1.00 82.45           N
ATOM   3356  CA  LEU A 225     -12.382  -4.609  -1.507  1.00 82.45           C
ATOM   3357  C   LEU A 225     -11.507  -4.968  -2.709  1.00 82.45           C
ATOM   3358  O   LEU A 225     -12.019  -5.325  -3.769  1.00 82.45           O
ATOM   3359  HA  LEU A 225     -13.402  -4.933  -1.713  1.00 82.45           H
ATOM   3360  CB  LEU A 225     -12.435  -3.109  -1.210  1.00 82.45           C
ATOM   3361 1HB  LEU A 225     -13.094  -2.950  -0.356  1.00 82.45           H
ATOM   3362 2HB  LEU A 225     -11.439  -2.784  -0.908  1.00 82.45           H
ATOM   3363  CG  LEU A 225     -12.907  -2.214  -2.357  1.00 82.45           C
ATOM   3364  HG  LEU A 225     -12.308  -2.444  -3.238  1.00 82.45           H
ATOM   3365  CD1 LEU A 225     -14.366  -2.505  -2.714  1.00 82.45           C
ATOM   3366 1HD1 LEU A 225     -14.465  -3.546  -3.019  1.00 82.45           H
ATOM   3367 2HD1 LEU A 225     -14.997  -2.320  -1.844  1.00 82.45           H
ATOM   3368 3HD1 LEU A 225     -14.677  -1.855  -3.532  1.00 82.45           H
ATOM   3369  CD2 LEU A 225     -12.680  -0.737  -2.030  1.00 82.45           C
ATOM   3370 1HD2 LEU A 225     -13.237  -0.475  -1.130  1.00 82.45           H
ATOM   3371 2HD2 LEU A 225     -11.617  -0.561  -1.864  1.00 82.45           H
ATOM   3372 3HD2 LEU A 225     -13.025  -0.123  -2.862  1.00 82.45           H
ATOM   3373  HN  LEU A 225     -11.621  -4.774   0.426  1.00 82.45           H
ATOM   3374  N   PRO A 226     -10.178  -4.880  -2.568  1.00 76.24           N
ATOM   3375  CA  PRO A 226      -9.279  -5.164  -3.690  1.00 76.24           C
ATOM   3376  C   PRO A 226      -9.281  -6.635  -4.072  1.00 76.24           C
ATOM   3377  O   PRO A 226      -9.206  -6.974  -5.252  1.00 76.24           O
ATOM   3378  HA  PRO A 226      -9.615  -4.638  -4.584  1.00 76.24           H
ATOM   3379  CB  PRO A 226      -7.909  -4.711  -3.181  1.00 76.24           C
ATOM   3380 1HB  PRO A 226      -7.106  -5.322  -3.593  1.00 76.24           H
ATOM   3381 2HB  PRO A 226      -7.698  -3.679  -3.461  1.00 76.24           H
ATOM   3382  CG  PRO A 226      -8.014  -4.869  -1.691  1.00 76.24           C
ATOM   3383 1HG  PRO A 226      -7.784  -5.890  -1.385  1.00 76.24           H
ATOM   3384 2HG  PRO A 226      -7.309  -4.216  -1.175  1.00 76.24           H
ATOM   3385  CD  PRO A 226      -9.431  -4.508  -1.353  1.00 76.24           C
ATOM   3386 1HD  PRO A 226      -9.787  -5.055  -0.480  1.00 76.24           H
ATOM   3387 2HD  PRO A 226      -9.532  -3.446  -1.128  1.00 76.24           H
ATOM   3388  N   PHE A 227      -9.368  -7.478  -3.053  1.00 79.64           N
ATOM   3389  CA  PHE A 227      -9.356  -8.915  -3.267  1.00 79.64           C
ATOM   3390  C   PHE A 227     -10.536  -9.350  -4.139  1.00 79.64           C
ATOM   3391  O   PHE A 227     -10.361 -10.100  -5.097  1.00 79.64           O
ATOM   3392  HA  PHE A 227      -8.422  -9.158  -3.775  1.00 79.64           H
ATOM   3393  CB  PHE A 227      -9.482  -9.574  -1.892  1.00 79.64           C
ATOM   3394 1HB  PHE A 227      -8.637  -9.270  -1.276  1.00 79.64           H
ATOM   3395 2HB  PHE A 227     -10.383  -9.201  -1.404  1.00 79.64           H
ATOM   3396  CG  PHE A 227      -9.539 -11.102  -1.937  1.00 79.64           C
ATOM   3397  CD1 PHE A 227     -10.732 -11.742  -1.809  1.00 79.64           C
ATOM   3398  HD1 PHE A 227     -11.648 -11.166  -1.675  1.00 79.64           H
ATOM   3399  CD2 PHE A 227      -8.396 -11.820  -2.105  1.00 79.64           C
ATOM   3400  HD2 PHE A 227      -7.440 -11.307  -2.207  1.00 79.64           H
ATOM   3401  CE1 PHE A 227     -10.785 -13.160  -1.851  1.00 79.64           C
ATOM   3402  HE1 PHE A 227     -11.741 -13.674  -1.748  1.00 79.64           H
ATOM   3403  CE2 PHE A 227      -8.449 -13.239  -2.146  1.00 79.64           C
ATOM   3404  HE2 PHE A 227      -7.533 -13.814  -2.280  1.00 79.64           H
ATOM   3405  CZ  PHE A 227      -9.642 -13.879  -2.018  1.00 79.64           C
ATOM   3406  HZ  PHE A 227      -9.683 -14.968  -2.050  1.00 79.64           H
ATOM   3407  HN  PHE A 227      -9.446  -7.194  -2.097  1.00 79.64           H
ATOM   3408  N   VAL A 228     -11.711  -8.860  -3.774  1.00 82.96           N
ATOM   3409  CA  VAL A 228     -12.925  -9.217  -4.489  1.00 82.96           C
ATOM   3410  C   VAL A 228     -12.829  -8.717  -5.931  1.00 82.96           C
ATOM   3411  O   VAL A 228     -13.143  -9.449  -6.868  1.00 82.96           O
ATOM   3412  HA  VAL A 228     -12.993 -10.305  -4.498  1.00 82.96           H
ATOM   3413  CB  VAL A 228     -14.148  -8.673  -3.747  1.00 82.96           C
ATOM   3414  HB  VAL A 228     -13.967  -7.620  -3.529  1.00 82.96           H
ATOM   3415  CG1 VAL A 228     -15.402  -8.762  -4.619  1.00 82.96           C
ATOM   3416 1HG1 VAL A 228     -15.256  -8.179  -5.528  1.00 82.96           H
ATOM   3417 2HG1 VAL A 228     -15.588  -9.804  -4.882  1.00 82.96           H
ATOM   3418 3HG1 VAL A 228     -16.256  -8.369  -4.068  1.00 82.96           H
ATOM   3419  CG2 VAL A 228     -14.351  -9.400  -2.417  1.00 82.96           C
ATOM   3420 1HG2 VAL A 228     -14.501 -10.464  -2.604  1.00 82.96           H
ATOM   3421 2HG2 VAL A 228     -13.472  -9.261  -1.789  1.00 82.96           H
ATOM   3422 3HG2 VAL A 228     -15.227  -8.994  -1.911  1.00 82.96           H
ATOM   3423  HN  VAL A 228     -11.842  -8.230  -3.008  1.00 82.96           H
ATOM   3424  N   VAL A 229     -12.393  -7.473  -6.065  1.00 76.51           N
ATOM   3425  CA  VAL A 229     -12.335  -6.836  -7.369  1.00 76.51           C
ATOM   3426  C   VAL A 229     -11.388  -7.624  -8.276  1.00 76.51           C
ATOM   3427  O   VAL A 229     -11.720  -7.914  -9.424  1.00 76.51           O
ATOM   3428  HA  VAL A 229     -13.338  -6.868  -7.796  1.00 76.51           H
ATOM   3429  CB  VAL A 229     -11.933  -5.367  -7.217  1.00 76.51           C
ATOM   3430  HB  VAL A 229     -11.063  -5.324  -6.562  1.00 76.51           H
ATOM   3431  CG1 VAL A 229     -11.535  -4.765  -8.567  1.00 76.51           C
ATOM   3432 1HG1 VAL A 229     -10.690  -5.319  -8.977  1.00 76.51           H
ATOM   3433 2HG1 VAL A 229     -12.378  -4.827  -9.255  1.00 76.51           H
ATOM   3434 3HG1 VAL A 229     -11.254  -3.721  -8.430  1.00 76.51           H
ATOM   3435  CG2 VAL A 229     -13.053  -4.556  -6.564  1.00 76.51           C
ATOM   3436 1HG2 VAL A 229     -13.949  -4.611  -7.182  1.00 76.51           H
ATOM   3437 2HG2 VAL A 229     -13.269  -4.964  -5.576  1.00 76.51           H
ATOM   3438 3HG2 VAL A 229     -12.741  -3.516  -6.468  1.00 76.51           H
ATOM   3439  HN  VAL A 229     -12.083  -6.904  -5.303  1.00 76.51           H
ATOM   3440  N   MET A 230     -10.227  -7.949  -7.726  1.00 76.03           N
ATOM   3441  CA  MET A 230      -9.216  -8.669  -8.481  1.00 76.03           C
ATOM   3442  C   MET A 230      -9.750 -10.019  -8.964  1.00 76.03           C
ATOM   3443  O   MET A 230      -9.611 -10.362 -10.137  1.00 76.03           O
ATOM   3444  HA  MET A 230      -8.984  -8.036  -9.338  1.00 76.03           H
ATOM   3445  CB  MET A 230      -7.984  -8.891  -7.603  1.00 76.03           C
ATOM   3446 1HB  MET A 230      -8.296  -9.124  -6.585  1.00 76.03           H
ATOM   3447 2HB  MET A 230      -7.422  -9.751  -7.968  1.00 76.03           H
ATOM   3448  CG  MET A 230      -7.085  -7.653  -7.596  1.00 76.03           C
ATOM   3449 1HG  MET A 230      -6.985  -7.260  -8.608  1.00 76.03           H
ATOM   3450 2HG  MET A 230      -7.539  -6.867  -6.992  1.00 76.03           H
ATOM   3451  SD  MET A 230      -5.476  -8.070  -6.943  1.00 76.03           S
ATOM   3452  CE  MET A 230      -4.594  -6.562  -7.308  1.00 76.03           C
ATOM   3453 1HE  MET A 230      -4.603  -6.386  -8.383  1.00 76.03           H
ATOM   3454 2HE  MET A 230      -5.075  -5.727  -6.799  1.00 76.03           H
ATOM   3455 3HE  MET A 230      -3.563  -6.652  -6.963  1.00 76.03           H
ATOM   3456  HN  MET A 230      -9.974  -7.730  -6.783  1.00 76.03           H
ATOM   3457  N   ALA A 231     -10.349 -10.749  -8.034  1.00 77.26           N
ATOM   3458  CA  ALA A 231     -10.862 -12.074  -8.338  1.00 77.26           C
ATOM   3459  C   ALA A 231     -11.874 -11.974  -9.482  1.00 77.26           C
ATOM   3460  O   ALA A 231     -11.839 -12.772 -10.417  1.00 77.26           O
ATOM   3461  HA  ALA A 231     -10.022 -12.690  -8.660  1.00 77.26           H
ATOM   3462  CB  ALA A 231     -11.469 -12.689  -7.075  1.00 77.26           C
ATOM   3463 1HB  ALA A 231     -10.703 -12.765  -6.304  1.00 77.26           H
ATOM   3464 2HB  ALA A 231     -12.282 -12.057  -6.718  1.00 77.26           H
ATOM   3465 3HB  ALA A 231     -11.854 -13.683  -7.304  1.00 77.26           H
ATOM   3466  HN  ALA A 231     -10.485 -10.450  -7.090  1.00 77.26           H
ATOM   3467  N   CYS A 232     -12.750 -10.987  -9.369  1.00 78.04           N
ATOM   3468  CA  CYS A 232     -13.802 -10.804 -10.355  1.00 78.04           C
ATOM   3469  C   CYS A 232     -13.149 -10.470 -11.698  1.00 78.04           C
ATOM   3470  O   CYS A 232     -13.505 -11.045 -12.725  1.00 78.04           O
ATOM   3471  HA  CYS A 232     -14.344 -11.747 -10.413  1.00 78.04           H
ATOM   3472  CB  CYS A 232     -14.801  -9.729  -9.923  1.00 78.04           C
ATOM   3473 1HB  CYS A 232     -14.269  -8.831  -9.610  1.00 78.04           H
ATOM   3474 2HB  CYS A 232     -15.432  -9.447 -10.767  1.00 78.04           H
ATOM   3475  SG  CYS A 232     -15.837 -10.353  -8.550  1.00 78.04           S
ATOM   3476  HG  CYS A 232     -14.953 -10.109  -7.587  1.00 78.04           H
ATOM   3477  HN  CYS A 232     -12.750 -10.321  -8.623  1.00 78.04           H
ATOM   3478  N   CYS A 233     -12.205  -9.541 -11.646  1.00 71.48           N
ATOM   3479  CA  CYS A 233     -11.614  -9.006 -12.860  1.00 71.48           C
ATOM   3480  C   CYS A 233     -10.881 -10.141 -13.579  1.00 71.48           C
ATOM   3481  O   CYS A 233     -11.059 -10.338 -14.780  1.00 71.48           O
ATOM   3482  HA  CYS A 233     -12.436  -8.630 -13.469  1.00 71.48           H
ATOM   3483  CB  CYS A 233     -10.687  -7.825 -12.566  1.00 71.48           C
ATOM   3484 1HB  CYS A 233      -9.968  -8.100 -11.795  1.00 71.48           H
ATOM   3485 2HB  CYS A 233     -10.116  -7.568 -13.458  1.00 71.48           H
ATOM   3486  SG  CYS A 233     -11.669  -6.381 -12.017  1.00 71.48           S
ATOM   3487  HG  CYS A 233     -11.904  -6.832 -10.787  1.00 71.48           H
ATOM   3488  HN  CYS A 233     -11.845  -9.157 -10.796  1.00 71.48           H
ATOM   3489  N   TYR A 234     -10.071 -10.858 -12.813  1.00 73.05           N
ATOM   3490  CA  TYR A 234      -9.185 -11.855 -13.388  1.00 73.05           C
ATOM   3491  C   TYR A 234      -9.963 -13.103 -13.809  1.00 73.05           C
ATOM   3492  O   TYR A 234      -9.602 -13.766 -14.780  1.00 73.05           O
ATOM   3493  HA  TYR A 234      -8.712 -11.417 -14.267  1.00 73.05           H
ATOM   3494  CB  TYR A 234      -8.199 -12.232 -12.280  1.00 73.05           C
ATOM   3495 1HB  TYR A 234      -8.743 -12.324 -11.340  1.00 73.05           H
ATOM   3496 2HB  TYR A 234      -7.778 -13.213 -12.502  1.00 73.05           H
ATOM   3497  CG  TYR A 234      -7.057 -11.232 -12.096  1.00 73.05           C
ATOM   3498  CD1 TYR A 234      -6.221 -10.937 -13.154  1.00 73.05           C
ATOM   3499  HD1 TYR A 234      -6.374 -11.417 -14.120  1.00 73.05           H
ATOM   3500  CD2 TYR A 234      -6.862 -10.624 -10.873  1.00 73.05           C
ATOM   3501  HD2 TYR A 234      -7.523 -10.856 -10.037  1.00 73.05           H
ATOM   3502  CE1 TYR A 234      -5.145  -9.995 -12.981  1.00 73.05           C
ATOM   3503  HE1 TYR A 234      -4.477  -9.753 -13.808  1.00 73.05           H
ATOM   3504  CE2 TYR A 234      -5.787  -9.682 -10.700  1.00 73.05           C
ATOM   3505  HE2 TYR A 234      -5.622  -9.195  -9.739  1.00 73.05           H
ATOM   3506  CZ  TYR A 234      -4.981  -9.414 -11.762  1.00 73.05           C
ATOM   3507  OH  TYR A 234      -3.966  -8.524 -11.599  1.00 73.05           O
ATOM   3508  HH  TYR A 234      -3.930  -8.217 -10.648  1.00 73.05           H
ATOM   3509  HN  TYR A 234     -10.016 -10.766 -11.818  1.00 73.05           H
ATOM   3510  N   THR A 235     -11.017 -13.385 -13.058  1.00 78.11           N
ATOM   3511  CA  THR A 235     -11.912 -14.476 -13.404  1.00 78.11           C
ATOM   3512  C   THR A 235     -12.478 -14.276 -14.812  1.00 78.11           C
ATOM   3513  O   THR A 235     -12.506 -15.209 -15.612  1.00 78.11           O
ATOM   3514  HA  THR A 235     -11.337 -15.402 -13.420  1.00 78.11           H
ATOM   3515  CB  THR A 235     -12.991 -14.564 -12.323  1.00 78.11           C
ATOM   3516  HB  THR A 235     -13.787 -15.247 -12.622  1.00 78.11           H
ATOM   3517  OG1 THR A 235     -13.388 -13.211 -12.118  1.00 78.11           O
ATOM   3518  HG1 THR A 235     -14.103 -12.961 -12.771  1.00 78.11           H
ATOM   3519  CG2 THR A 235     -12.429 -14.997 -10.968  1.00 78.11           C
ATOM   3520 1HG2 THR A 235     -11.681 -14.276 -10.638  1.00 78.11           H
ATOM   3521 2HG2 THR A 235     -11.968 -15.981 -11.064  1.00 78.11           H
ATOM   3522 3HG2 THR A 235     -13.236 -15.043 -10.237  1.00 78.11           H
ATOM   3523  HN  THR A 235     -11.263 -12.885 -12.228  1.00 78.11           H
ATOM   3524  N   ILE A 236     -12.913 -13.051 -15.071  1.00 75.06           N
ATOM   3525  CA  ILE A 236     -13.496 -12.722 -16.361  1.00 75.06           C
ATOM   3526  C   ILE A 236     -12.400 -12.728 -17.428  1.00 75.06           C
ATOM   3527  O   ILE A 236     -12.608 -13.223 -18.534  1.00 75.06           O
ATOM   3528  HA  ILE A 236     -14.217 -13.503 -16.603  1.00 75.06           H
ATOM   3529  CB  ILE A 236     -14.268 -11.403 -16.279  1.00 75.06           C
ATOM   3530  HB  ILE A 236     -13.580 -10.625 -15.946  1.00 75.06           H
ATOM   3531  CG1 ILE A 236     -15.390 -11.488 -15.243  1.00 75.06           C
ATOM   3532 1HG1 ILE A 236     -16.207 -12.093 -15.635  1.00 75.06           H
ATOM   3533 2HG1 ILE A 236     -15.025 -11.989 -14.346  1.00 75.06           H
ATOM   3534  CG2 ILE A 236     -14.789 -10.986 -17.656  1.00 75.06           C
ATOM   3535 1HG2 ILE A 236     -13.949 -10.858 -18.339  1.00 75.06           H
ATOM   3536 2HG2 ILE A 236     -15.456 -11.758 -18.041  1.00 75.06           H
ATOM   3537 3HG2 ILE A 236     -15.333 -10.046 -17.569  1.00 75.06           H
ATOM   3538  CD1 ILE A 236     -15.908 -10.095 -14.880  1.00 75.06           C
ATOM   3539 1HD1 ILE A 236     -15.093  -9.501 -14.465  1.00 75.06           H
ATOM   3540 2HD1 ILE A 236     -16.294  -9.606 -15.774  1.00 75.06           H
ATOM   3541 3HD1 ILE A 236     -16.705 -10.184 -14.142  1.00 75.06           H
ATOM   3542  HN  ILE A 236     -12.873 -12.294 -14.420  1.00 75.06           H
ATOM   3543  N   ILE A 237     -11.255 -12.172 -17.057  1.00 72.59           N
ATOM   3544  CA  ILE A 237     -10.134 -12.084 -17.977  1.00 72.59           C
ATOM   3545  C   ILE A 237      -9.734 -13.492 -18.422  1.00 72.59           C
ATOM   3546  O   ILE A 237      -9.593 -13.753 -19.616  1.00 72.59           O
ATOM   3547  HA  ILE A 237     -10.471 -11.528 -18.852  1.00 72.59           H
ATOM   3548  CB  ILE A 237      -8.987 -11.289 -17.350  1.00 72.59           C
ATOM   3549  HB  ILE A 237      -8.873 -11.612 -16.315  1.00 72.59           H
ATOM   3550  CG1 ILE A 237      -9.308  -9.793 -17.322  1.00 72.59           C
ATOM   3551 1HG1 ILE A 237      -9.268  -9.391 -18.334  1.00 72.59           H
ATOM   3552 2HG1 ILE A 237     -10.325  -9.642 -16.959  1.00 72.59           H
ATOM   3553  CG2 ILE A 237      -7.665 -11.578 -18.062  1.00 72.59           C
ATOM   3554 1HG2 ILE A 237      -7.436 -12.641 -17.985  1.00 72.59           H
ATOM   3555 2HG2 ILE A 237      -7.749 -11.300 -19.113  1.00 72.59           H
ATOM   3556 3HG2 ILE A 237      -6.867 -11.000 -17.596  1.00 72.59           H
ATOM   3557  CD1 ILE A 237      -8.324  -9.037 -16.428  1.00 72.59           C
ATOM   3558 1HD1 ILE A 237      -8.384  -9.426 -15.411  1.00 72.59           H
ATOM   3559 2HD1 ILE A 237      -7.311  -9.171 -16.808  1.00 72.59           H
ATOM   3560 3HD1 ILE A 237      -8.575  -7.977 -16.426  1.00 72.59           H
ATOM   3561  HN  ILE A 237     -11.089 -11.786 -16.150  1.00 72.59           H
ATOM   3562  N   ILE A 238      -9.562 -14.363 -17.438  1.00 73.65           N
ATOM   3563  CA  ILE A 238      -9.129 -15.723 -17.709  1.00 73.65           C
ATOM   3564  C   ILE A 238     -10.124 -16.390 -18.661  1.00 73.65           C
ATOM   3565  O   ILE A 238      -9.726 -17.040 -19.626  1.00 73.65           O
ATOM   3566  HA  ILE A 238      -8.161 -15.665 -18.208  1.00 73.65           H
ATOM   3567  CB  ILE A 238      -8.920 -16.490 -16.402  1.00 73.65           C
ATOM   3568  HB  ILE A 238      -9.785 -16.316 -15.762  1.00 73.65           H
ATOM   3569  CG1 ILE A 238      -7.692 -15.970 -15.652  1.00 73.65           C
ATOM   3570 1HG1 ILE A 238      -6.785 -16.307 -16.154  1.00 73.65           H
ATOM   3571 2HG1 ILE A 238      -7.682 -14.880 -15.675  1.00 73.65           H
ATOM   3572  CG2 ILE A 238      -8.840 -17.996 -16.656  1.00 73.65           C
ATOM   3573 1HG2 ILE A 238      -9.768 -18.337 -17.116  1.00 73.65           H
ATOM   3574 2HG2 ILE A 238      -8.005 -18.209 -17.324  1.00 73.65           H
ATOM   3575 3HG2 ILE A 238      -8.691 -18.517 -15.710  1.00 73.65           H
ATOM   3576  CD1 ILE A 238      -7.689 -16.455 -14.201  1.00 73.65           C
ATOM   3577 1HD1 ILE A 238      -8.585 -16.095 -13.696  1.00 73.65           H
ATOM   3578 2HD1 ILE A 238      -7.674 -17.544 -14.182  1.00 73.65           H
ATOM   3579 3HD1 ILE A 238      -6.805 -16.071 -13.691  1.00 73.65           H
ATOM   3580  HN  ILE A 238      -9.713 -14.152 -16.472  1.00 73.65           H
ATOM   3581  N   HIS A 239     -11.401 -16.207 -18.355  1.00 77.99           N
ATOM   3582  CA  HIS A 239     -12.454 -16.843 -19.128  1.00 77.99           C
ATOM   3583  C   HIS A 239     -12.340 -16.423 -20.594  1.00 77.99           C
ATOM   3584  O   HIS A 239     -12.406 -17.262 -21.491  1.00 77.99           O
ATOM   3585  HA  HIS A 239     -12.292 -17.918 -19.053  1.00 77.99           H
ATOM   3586  CB  HIS A 239     -13.828 -16.535 -18.529  1.00 77.99           C
ATOM   3587 1HB  HIS A 239     -13.815 -16.786 -17.468  1.00 77.99           H
ATOM   3588 2HB  HIS A 239     -14.013 -15.464 -18.600  1.00 77.99           H
ATOM   3589  CG  HIS A 239     -14.966 -17.274 -19.192  1.00 77.99           C
ATOM   3590  ND1 HIS A 239     -15.761 -16.703 -20.170  1.00 77.99           N
ATOM   3591  HD1 HIS A 239     -15.670 -15.774 -20.529  1.00 77.99           H
ATOM   3592  CD2 HIS A 239     -15.433 -18.542 -19.008  1.00 77.99           C
ATOM   3593  HD2 HIS A 239     -15.033 -19.273 -18.305  1.00 77.99           H
ATOM   3594  CE1 HIS A 239     -16.663 -17.596 -20.550  1.00 77.99           C
ATOM   3595  HE1 HIS A 239     -17.434 -17.446 -21.306  1.00 77.99           H
ATOM   3596  NE2 HIS A 239     -16.459 -18.735 -19.828  1.00 77.99           N
ATOM   3597  HN  HIS A 239     -11.718 -15.637 -17.597  1.00 77.99           H
ATOM   3598  N   THR A 240     -12.169 -15.124 -20.793  1.00 73.51           N
ATOM   3599  CA  THR A 240     -12.118 -14.573 -22.137  1.00 73.51           C
ATOM   3600  C   THR A 240     -10.824 -14.993 -22.837  1.00 73.51           C
ATOM   3601  O   THR A 240     -10.814 -15.220 -24.046  1.00 73.51           O
ATOM   3602  HA  THR A 240     -12.944 -14.992 -22.712  1.00 73.51           H
ATOM   3603  CB  THR A 240     -12.287 -13.056 -22.032  1.00 73.51           C
ATOM   3604  HB  THR A 240     -11.367 -12.585 -21.687  1.00 73.51           H
ATOM   3605  OG1 THR A 240     -13.420 -12.890 -21.184  1.00 73.51           O
ATOM   3606  HG1 THR A 240     -13.122 -12.676 -20.254  1.00 73.51           H
ATOM   3607  CG2 THR A 240     -12.718 -12.422 -23.357  1.00 73.51           C
ATOM   3608 1HG2 THR A 240     -13.673 -12.845 -23.668  1.00 73.51           H
ATOM   3609 2HG2 THR A 240     -11.965 -12.624 -24.118  1.00 73.51           H
ATOM   3610 3HG2 THR A 240     -12.823 -11.345 -23.227  1.00 73.51           H
ATOM   3611  HN  THR A 240     -12.067 -14.454 -20.058  1.00 73.51           H
ATOM   3612  N   LEU A 241      -9.765 -15.085 -22.047  1.00 72.38           N
ATOM   3613  CA  LEU A 241      -8.463 -15.450 -22.580  1.00 72.38           C
ATOM   3614  C   LEU A 241      -8.479 -16.924 -22.988  1.00 72.38           C
ATOM   3615  O   LEU A 241      -7.682 -17.349 -23.823  1.00 72.38           O
ATOM   3616  HA  LEU A 241      -8.295 -14.846 -23.472  1.00 72.38           H
ATOM   3617  CB  LEU A 241      -7.358 -15.099 -21.582  1.00 72.38           C
ATOM   3618 1HB  LEU A 241      -7.687 -15.397 -20.586  1.00 72.38           H
ATOM   3619 2HB  LEU A 241      -6.478 -15.698 -21.818  1.00 72.38           H
ATOM   3620  CG  LEU A 241      -6.940 -13.628 -21.532  1.00 72.38           C
ATOM   3621  HG  LEU A 241      -7.821 -13.031 -21.295  1.00 72.38           H
ATOM   3622  CD1 LEU A 241      -5.917 -13.386 -20.421  1.00 72.38           C
ATOM   3623 1HD1 LEU A 241      -6.353 -13.658 -19.460  1.00 72.38           H
ATOM   3624 2HD1 LEU A 241      -5.031 -13.994 -20.603  1.00 72.38           H
ATOM   3625 3HD1 LEU A 241      -5.637 -12.332 -20.408  1.00 72.38           H
ATOM   3626  CD2 LEU A 241      -6.428 -13.157 -22.895  1.00 72.38           C
ATOM   3627 1HD2 LEU A 241      -5.565 -13.756 -23.186  1.00 72.38           H
ATOM   3628 2HD2 LEU A 241      -7.217 -13.272 -23.639  1.00 72.38           H
ATOM   3629 3HD2 LEU A 241      -6.138 -12.109 -22.832  1.00 72.38           H
ATOM   3630  HN  LEU A 241      -9.785 -14.915 -21.062  1.00 72.38           H
ATOM   3631  N   ILE A 242      -9.394 -17.664 -22.379  1.00 74.98           N
ATOM   3632  CA  ILE A 242      -9.581 -19.062 -22.729  1.00 74.98           C
ATOM   3633  C   ILE A 242     -10.334 -19.154 -24.057  1.00 74.98           C
ATOM   3634  O   ILE A 242     -10.008 -19.985 -24.903  1.00 74.98           O
ATOM   3635  HA  ILE A 242      -8.591 -19.500 -22.862  1.00 74.98           H
ATOM   3636  CB  ILE A 242     -10.259 -19.815 -21.583  1.00 74.98           C
ATOM   3637  HB  ILE A 242     -11.105 -19.220 -21.237  1.00 74.98           H
ATOM   3638  CG1 ILE A 242      -9.308 -19.981 -20.396  1.00 74.98           C
ATOM   3639 1HG1 ILE A 242      -8.532 -20.704 -20.646  1.00 74.98           H
ATOM   3640 2HG1 ILE A 242      -8.808 -19.034 -20.192  1.00 74.98           H
ATOM   3641  CG2 ILE A 242     -10.816 -21.157 -22.063  1.00 74.98           C
ATOM   3642 1HG2 ILE A 242     -11.550 -20.985 -22.851  1.00 74.98           H
ATOM   3643 2HG2 ILE A 242     -10.003 -21.770 -22.451  1.00 74.98           H
ATOM   3644 3HG2 ILE A 242     -11.294 -21.671 -21.229  1.00 74.98           H
ATOM   3645  CD1 ILE A 242     -10.063 -20.444 -19.149  1.00 74.98           C
ATOM   3646 1HD1 ILE A 242     -10.822 -19.707 -18.888  1.00 74.98           H
ATOM   3647 2HD1 ILE A 242     -10.542 -21.403 -19.350  1.00 74.98           H
ATOM   3648 3HD1 ILE A 242      -9.364 -20.554 -18.320  1.00 74.98           H
ATOM   3649  HN  ILE A 242     -10.000 -17.324 -21.660  1.00 74.98           H
ATOM   3650  N   GLN A 243     -11.327 -18.288 -24.199  1.00 71.30           N
ATOM   3651  CA  GLN A 243     -12.277 -18.412 -25.292  1.00 71.30           C
ATOM   3652  C   GLN A 243     -11.599 -18.084 -26.624  1.00 71.30           C
ATOM   3653  O   GLN A 243     -11.783 -18.796 -27.609  1.00 71.30           O
ATOM   3654  HA  GLN A 243     -12.593 -19.455 -25.284  1.00 71.30           H
ATOM   3655  CB  GLN A 243     -13.496 -17.516 -25.062  1.00 71.30           C
ATOM   3656 1HB  GLN A 243     -13.171 -16.536 -24.714  1.00 71.30           H
ATOM   3657 2HB  GLN A 243     -14.021 -17.362 -26.004  1.00 71.30           H
ATOM   3658  CG  GLN A 243     -14.448 -18.138 -24.037  1.00 71.30           C
ATOM   3659 1HG  GLN A 243     -14.634 -19.181 -24.294  1.00 71.30           H
ATOM   3660 2HG  GLN A 243     -13.982 -18.130 -23.052  1.00 71.30           H
ATOM   3661  CD  GLN A 243     -15.773 -17.375 -23.987  1.00 71.30           C
ATOM   3662  OE1 GLN A 243     -15.884 -16.242 -24.425  1.00 71.30           O
ATOM   3663  NE2 GLN A 243     -16.769 -18.057 -23.429  1.00 71.30           N
ATOM   3664 1HE2 GLN A 243     -16.611 -18.984 -23.089  1.00 71.30           H
ATOM   3665 2HE2 GLN A 243     -17.676 -17.643 -23.350  1.00 71.30           H
ATOM   3666  HN  GLN A 243     -11.487 -17.516 -23.585  1.00 71.30           H
ATOM   3667  N   ALA A 244     -10.829 -17.006 -26.610  1.00 64.53           N
ATOM   3668  CA  ALA A 244     -10.160 -16.549 -27.816  1.00 64.53           C
ATOM   3669  C   ALA A 244      -9.093 -17.569 -28.220  1.00 64.53           C
ATOM   3670  O   ALA A 244      -8.495 -18.219 -27.364  1.00 64.53           O
ATOM   3671  HA  ALA A 244     -10.908 -16.485 -28.607  1.00 64.53           H
ATOM   3672  CB  ALA A 244      -9.574 -15.156 -27.578  1.00 64.53           C
ATOM   3673 1HB  ALA A 244     -10.376 -14.463 -27.323  1.00 64.53           H
ATOM   3674 2HB  ALA A 244      -8.857 -15.198 -26.759  1.00 64.53           H
ATOM   3675 3HB  ALA A 244      -9.072 -14.813 -28.483  1.00 64.53           H
ATOM   3676  HN  ALA A 244     -10.660 -16.450 -25.796  1.00 64.53           H
ATOM   3677  N   LYS A 245      -8.888 -17.677 -29.524  1.00 57.86           N
ATOM   3678  CA  LYS A 245      -8.165 -18.810 -30.076  1.00 57.86           C
ATOM   3679  C   LYS A 245      -6.688 -18.442 -30.229  1.00 57.86           C
ATOM   3680  O   LYS A 245      -5.875 -19.273 -30.632  1.00 57.86           O
ATOM   3681  HA  LYS A 245      -8.244 -19.629 -29.360  1.00 57.86           H
ATOM   3682  CB  LYS A 245      -8.819 -19.282 -31.376  1.00 57.86           C
ATOM   3683 1HB  LYS A 245      -8.947 -18.435 -32.052  1.00 57.86           H
ATOM   3684 2HB  LYS A 245      -8.165 -19.994 -31.879  1.00 57.86           H
ATOM   3685  CG  LYS A 245     -10.176 -19.932 -31.103  1.00 57.86           C
ATOM   3686 1HG  LYS A 245     -10.057 -20.742 -30.383  1.00 57.86           H
ATOM   3687 2HG  LYS A 245     -10.849 -19.202 -30.653  1.00 57.86           H
ATOM   3688  CD  LYS A 245     -10.794 -20.476 -32.393  1.00 57.86           C
ATOM   3689 1HD  LYS A 245     -11.037 -19.650 -33.061  1.00 57.86           H
ATOM   3690 2HD  LYS A 245     -10.068 -21.102 -32.912  1.00 57.86           H
ATOM   3691  CE  LYS A 245     -12.056 -21.288 -32.097  1.00 57.86           C
ATOM   3692 1HE  LYS A 245     -11.828 -22.077 -31.380  1.00 57.86           H
ATOM   3693 2HE  LYS A 245     -12.808 -20.647 -31.637  1.00 57.86           H
ATOM   3694  NZ  LYS A 245     -12.595 -21.880 -33.341  1.00 57.86           N
ATOM   3695 1HZ  LYS A 245     -13.425 -22.422 -33.126  1.00 57.86           H
ATOM   3696 2HZ  LYS A 245     -12.834 -21.140 -33.992  1.00 57.86           H
ATOM   3697 3HZ  LYS A 245     -11.896 -22.485 -33.758  1.00 57.86           H
ATOM   3698  HN  LYS A 245      -9.205 -17.010 -30.198  1.00 57.86           H
ATOM   3699  N   LYS A 246      -6.385 -17.195 -29.900  1.00 56.30           N
ATOM   3700  CA  LYS A 246      -5.113 -16.607 -30.285  1.00 56.30           C
ATOM   3701  C   LYS A 246      -4.013 -17.130 -29.359  1.00 56.30           C
ATOM   3702  O   LYS A 246      -4.121 -17.023 -28.139  1.00 56.30           O
ATOM   3703  HA  LYS A 246      -4.895 -16.936 -31.301  1.00 56.30           H
ATOM   3704  CB  LYS A 246      -5.216 -15.081 -30.316  1.00 56.30           C
ATOM   3705 1HB  LYS A 246      -5.701 -14.726 -29.407  1.00 56.30           H
ATOM   3706 2HB  LYS A 246      -4.217 -14.646 -30.334  1.00 56.30           H
ATOM   3707  CG  LYS A 246      -6.005 -14.609 -31.539  1.00 56.30           C
ATOM   3708 1HG  LYS A 246      -5.772 -15.245 -32.394  1.00 56.30           H
ATOM   3709 2HG  LYS A 246      -7.073 -14.710 -31.348  1.00 56.30           H
ATOM   3710  CD  LYS A 246      -5.677 -13.153 -31.875  1.00 56.30           C
ATOM   3711 1HD  LYS A 246      -6.056 -12.500 -31.089  1.00 56.30           H
ATOM   3712 2HD  LYS A 246      -4.596 -13.018 -31.908  1.00 56.30           H
ATOM   3713  CE  LYS A 246      -6.287 -12.750 -33.219  1.00 56.30           C
ATOM   3714 1HE  LYS A 246      -6.270 -13.599 -33.903  1.00 56.30           H
ATOM   3715 2HE  LYS A 246      -7.332 -12.472 -33.082  1.00 56.30           H
ATOM   3716  NZ  LYS A 246      -5.539 -11.617 -33.809  1.00 56.30           N
ATOM   3717 1HZ  LYS A 246      -5.971 -11.347 -34.686  1.00 56.30           H
ATOM   3718 2HZ  LYS A 246      -5.556 -10.831 -33.168  1.00 56.30           H
ATOM   3719 3HZ  LYS A 246      -4.579 -11.896 -33.976  1.00 56.30           H
ATOM   3720  HN  LYS A 246      -6.990 -16.591 -29.381  1.00 56.30           H
ATOM   3721  N   SER A 247      -2.980 -17.686 -29.975  1.00 55.01           N
ATOM   3722  CA  SER A 247      -1.894 -18.288 -29.221  1.00 55.01           C
ATOM   3723  C   SER A 247      -1.394 -17.312 -28.153  1.00 55.01           C
ATOM   3724  O   SER A 247      -1.132 -17.709 -27.019  1.00 55.01           O
ATOM   3725  HA  SER A 247      -2.322 -19.176 -28.757  1.00 55.01           H
ATOM   3726  CB  SER A 247      -0.744 -18.699 -30.143  1.00 55.01           C
ATOM   3727 1HB  SER A 247      -1.017 -19.609 -30.677  1.00 55.01           H
ATOM   3728 2HB  SER A 247      -0.586 -17.925 -30.893  1.00 55.01           H
ATOM   3729  OG  SER A 247       0.466 -18.917 -29.423  1.00 55.01           O
ATOM   3730  HG  SER A 247       1.202 -19.157 -30.056  1.00 55.01           H
ATOM   3731  HN  SER A 247      -2.878 -17.728 -30.969  1.00 55.01           H
ATOM   3732  N   SER A 248      -1.278 -16.055 -28.554  1.00 57.69           N
ATOM   3733  CA  SER A 248      -0.631 -15.059 -27.717  1.00 57.69           C
ATOM   3734  C   SER A 248      -1.355 -14.956 -26.373  1.00 57.69           C
ATOM   3735  O   SER A 248      -0.890 -14.268 -25.465  1.00 57.69           O
ATOM   3736  HA  SER A 248       0.388 -15.418 -27.577  1.00 57.69           H
ATOM   3737  CB  SER A 248      -0.600 -13.694 -28.408  1.00 57.69           C
ATOM   3738 1HB  SER A 248      -0.021 -12.995 -27.804  1.00 57.69           H
ATOM   3739 2HB  SER A 248      -0.090 -13.785 -29.367  1.00 57.69           H
ATOM   3740  OG  SER A 248      -1.909 -13.170 -28.616  1.00 57.69           O
ATOM   3741  HG  SER A 248      -1.853 -12.262 -29.031  1.00 57.69           H
ATOM   3742  HN  SER A 248      -1.616 -15.714 -29.432  1.00 57.69           H
ATOM   3743  N   LYS A 249      -2.480 -15.651 -26.287  1.00 62.71           N
ATOM   3744  CA  LYS A 249      -3.287 -15.622 -25.080  1.00 62.71           C
ATOM   3745  C   LYS A 249      -2.470 -16.175 -23.911  1.00 62.71           C
ATOM   3746  O   LYS A 249      -2.546 -15.660 -22.797  1.00 62.71           O
ATOM   3747  HA  LYS A 249      -3.526 -14.579 -24.871  1.00 62.71           H
ATOM   3748  CB  LYS A 249      -4.612 -16.354 -25.304  1.00 62.71           C
ATOM   3749 1HB  LYS A 249      -4.426 -17.309 -25.796  1.00 62.71           H
ATOM   3750 2HB  LYS A 249      -5.076 -16.576 -24.343  1.00 62.71           H
ATOM   3751  CG  LYS A 249      -5.566 -15.513 -26.155  1.00 62.71           C
ATOM   3752 1HG  LYS A 249      -5.975 -14.701 -25.554  1.00 62.71           H
ATOM   3753 2HG  LYS A 249      -5.017 -15.055 -26.978  1.00 62.71           H
ATOM   3754  CD  LYS A 249      -6.706 -16.369 -26.710  1.00 62.71           C
ATOM   3755 1HD  LYS A 249      -6.395 -16.833 -27.646  1.00 62.71           H
ATOM   3756 2HD  LYS A 249      -6.931 -17.177 -26.013  1.00 62.71           H
ATOM   3757  CE  LYS A 249      -7.961 -15.526 -26.944  1.00 62.71           C
ATOM   3758 1HE  LYS A 249      -7.713 -14.467 -26.873  1.00 62.71           H
ATOM   3759 2HE  LYS A 249      -8.338 -15.697 -27.952  1.00 62.71           H
ATOM   3760  NZ  LYS A 249      -9.006 -15.865 -25.953  1.00 62.71           N
ATOM   3761 1HZ  LYS A 249      -9.708 -15.134 -25.939  1.00 62.71           H
ATOM   3762 2HZ  LYS A 249      -9.440 -16.746 -26.207  1.00 62.71           H
ATOM   3763 3HZ  LYS A 249      -8.586 -15.948 -25.034  1.00 62.71           H
ATOM   3764  HN  LYS A 249      -2.840 -16.225 -27.023  1.00 62.71           H
ATOM   3765  N   HIS A 250      -1.706 -17.217 -24.206  1.00 65.71           N
ATOM   3766  CA  HIS A 250      -0.999 -17.945 -23.165  1.00 65.71           C
ATOM   3767  C   HIS A 250      -0.048 -16.998 -22.431  1.00 65.71           C
ATOM   3768  O   HIS A 250       0.082 -17.065 -21.210  1.00 65.71           O
ATOM   3769  HA  HIS A 250      -1.755 -18.302 -22.465  1.00 65.71           H
ATOM   3770  CB  HIS A 250      -0.287 -19.168 -23.746  1.00 65.71           C
ATOM   3771 1HB  HIS A 250       0.325 -18.852 -24.591  1.00 65.71           H
ATOM   3772 2HB  HIS A 250       0.392 -19.571 -22.994  1.00 65.71           H
ATOM   3773  CG  HIS A 250      -1.221 -20.264 -24.200  1.00 65.71           C
ATOM   3774  ND1 HIS A 250      -1.968 -21.026 -23.319  1.00 65.71           N
ATOM   3775  HD1 HIS A 250      -1.969 -20.936 -22.323  1.00 65.71           H
ATOM   3776  CD2 HIS A 250      -1.521 -20.718 -25.452  1.00 65.71           C
ATOM   3777  HD2 HIS A 250      -1.106 -20.335 -26.384  1.00 65.71           H
ATOM   3778  CE1 HIS A 250      -2.681 -21.896 -24.019  1.00 65.71           C
ATOM   3779  HE1 HIS A 250      -3.370 -22.636 -23.611  1.00 65.71           H
ATOM   3780  NE2 HIS A 250      -2.402 -21.704 -25.341  1.00 65.71           N
ATOM   3781  HN  HIS A 250      -1.566 -17.564 -25.133  1.00 65.71           H
ATOM   3782  N   LYS A 251       0.593 -16.136 -23.207  1.00 67.32           N
ATOM   3783  CA  LYS A 251       1.548 -15.193 -22.650  1.00 67.32           C
ATOM   3784  C   LYS A 251       0.811 -14.203 -21.745  1.00 67.32           C
ATOM   3785  O   LYS A 251       1.239 -13.947 -20.621  1.00 67.32           O
ATOM   3786  HA  LYS A 251       2.250 -15.761 -22.040  1.00 67.32           H
ATOM   3787  CB  LYS A 251       2.355 -14.525 -23.765  1.00 67.32           C
ATOM   3788 1HB  LYS A 251       2.681 -15.276 -24.483  1.00 67.32           H
ATOM   3789 2HB  LYS A 251       1.721 -13.822 -24.306  1.00 67.32           H
ATOM   3790  CG  LYS A 251       3.571 -13.791 -23.197  1.00 67.32           C
ATOM   3791 1HG  LYS A 251       3.241 -12.976 -22.554  1.00 67.32           H
ATOM   3792 2HG  LYS A 251       4.153 -14.472 -22.576  1.00 67.32           H
ATOM   3793  CD  LYS A 251       4.451 -13.238 -24.320  1.00 67.32           C
ATOM   3794 1HD  LYS A 251       4.746 -14.048 -24.988  1.00 67.32           H
ATOM   3795 2HD  LYS A 251       3.882 -12.525 -24.915  1.00 67.32           H
ATOM   3796  CE  LYS A 251       5.699 -12.557 -23.754  1.00 67.32           C
ATOM   3797 1HE  LYS A 251       5.407 -11.733 -23.103  1.00 67.32           H
ATOM   3798 2HE  LYS A 251       6.259 -13.263 -23.141  1.00 67.32           H
ATOM   3799  NZ  LYS A 251       6.556 -12.053 -24.849  1.00 67.32           N
ATOM   3800 1HZ  LYS A 251       7.397 -11.642 -24.459  1.00 67.32           H
ATOM   3801 2HZ  LYS A 251       6.808 -12.820 -25.462  1.00 67.32           H
ATOM   3802 3HZ  LYS A 251       6.051 -11.350 -25.378  1.00 67.32           H
ATOM   3803  HN  LYS A 251       0.469 -16.076 -24.198  1.00 67.32           H
ATOM   3804  N   ALA A 252      -0.284 -13.673 -22.270  1.00 66.19           N
ATOM   3805  CA  ALA A 252      -1.055 -12.677 -21.546  1.00 66.19           C
ATOM   3806  C   ALA A 252      -1.599 -13.298 -20.257  1.00 66.19           C
ATOM   3807  O   ALA A 252      -1.685 -12.628 -19.229  1.00 66.19           O
ATOM   3808  HA  ALA A 252      -0.382 -11.859 -21.289  1.00 66.19           H
ATOM   3809  CB  ALA A 252      -2.167 -12.137 -22.447  1.00 66.19           C
ATOM   3810 1HB  ALA A 252      -1.726 -11.680 -23.333  1.00 66.19           H
ATOM   3811 2HB  ALA A 252      -2.821 -12.955 -22.747  1.00 66.19           H
ATOM   3812 3HB  ALA A 252      -2.745 -11.390 -21.903  1.00 66.19           H
ATOM   3813  HN  ALA A 252      -0.645 -13.913 -23.172  1.00 66.19           H
ATOM   3814  N   LEU A 253      -1.952 -14.571 -20.355  1.00 72.19           N
ATOM   3815  CA  LEU A 253      -2.510 -15.283 -19.218  1.00 72.19           C
ATOM   3816  C   LEU A 253      -1.436 -15.433 -18.139  1.00 72.19           C
ATOM   3817  O   LEU A 253      -1.664 -15.093 -16.979  1.00 72.19           O
ATOM   3818  HA  LEU A 253      -3.320 -14.673 -18.816  1.00 72.19           H
ATOM   3819  CB  LEU A 253      -3.123 -16.611 -19.665  1.00 72.19           C
ATOM   3820 1HB  LEU A 253      -3.766 -16.421 -20.524  1.00 72.19           H
ATOM   3821 2HB  LEU A 253      -2.319 -17.263 -20.007  1.00 72.19           H
ATOM   3822  CG  LEU A 253      -3.937 -17.363 -18.610  1.00 72.19           C
ATOM   3823  HG  LEU A 253      -3.358 -17.390 -17.687  1.00 72.19           H
ATOM   3824  CD1 LEU A 253      -5.245 -16.632 -18.302  1.00 72.19           C
ATOM   3825 1HD1 LEU A 253      -5.023 -15.633 -17.926  1.00 72.19           H
ATOM   3826 2HD1 LEU A 253      -5.840 -16.553 -19.212  1.00 72.19           H
ATOM   3827 3HD1 LEU A 253      -5.804 -17.188 -17.550  1.00 72.19           H
ATOM   3828  CD2 LEU A 253      -4.177 -18.814 -19.034  1.00 72.19           C
ATOM   3829 1HD2 LEU A 253      -4.726 -18.830 -19.976  1.00 72.19           H
ATOM   3830 2HD2 LEU A 253      -3.220 -19.318 -19.162  1.00 72.19           H
ATOM   3831 3HD2 LEU A 253      -4.758 -19.325 -18.267  1.00 72.19           H
ATOM   3832  HN  LEU A 253      -1.862 -15.114 -21.190  1.00 72.19           H
ATOM   3833  N   LYS A 254      -0.288 -15.943 -18.559  1.00 73.67           N
ATOM   3834  CA  LYS A 254       0.803 -16.195 -17.632  1.00 73.67           C
ATOM   3835  C   LYS A 254       1.141 -14.903 -16.886  1.00 73.67           C
ATOM   3836  O   LYS A 254       1.281 -14.906 -15.664  1.00 73.67           O
ATOM   3837  HA  LYS A 254       0.453 -16.931 -16.908  1.00 73.67           H
ATOM   3838  CB  LYS A 254       1.996 -16.813 -18.364  1.00 73.67           C
ATOM   3839 1HB  LYS A 254       1.680 -17.717 -18.885  1.00 73.67           H
ATOM   3840 2HB  LYS A 254       2.361 -16.120 -19.122  1.00 73.67           H
ATOM   3841  CG  LYS A 254       3.124 -17.150 -17.387  1.00 73.67           C
ATOM   3842 1HG  LYS A 254       3.494 -16.235 -16.925  1.00 73.67           H
ATOM   3843 2HG  LYS A 254       2.740 -17.780 -16.585  1.00 73.67           H
ATOM   3844  CD  LYS A 254       4.272 -17.867 -18.101  1.00 73.67           C
ATOM   3845 1HD  LYS A 254       3.899 -18.775 -18.575  1.00 73.67           H
ATOM   3846 2HD  LYS A 254       4.665 -17.231 -18.895  1.00 73.67           H
ATOM   3847  CE  LYS A 254       5.392 -18.220 -17.121  1.00 73.67           C
ATOM   3848 1HE  LYS A 254       5.826 -17.307 -16.712  1.00 73.67           H
ATOM   3849 2HE  LYS A 254       4.985 -18.783 -16.281  1.00 73.67           H
ATOM   3850  NZ  LYS A 254       6.441 -19.016 -17.797  1.00 73.67           N
ATOM   3851 1HZ  LYS A 254       7.183 -19.225 -17.138  1.00 73.67           H
ATOM   3852 2HZ  LYS A 254       6.039 -19.881 -18.140  1.00 73.67           H
ATOM   3853 3HZ  LYS A 254       6.819 -18.486 -18.574  1.00 73.67           H
ATOM   3854  HN  LYS A 254      -0.097 -16.183 -19.511  1.00 73.67           H
ATOM   3855  N   VAL A 255       1.264 -13.829 -17.653  1.00 71.72           N
ATOM   3856  CA  VAL A 255       1.585 -12.533 -17.080  1.00 71.72           C
ATOM   3857  C   VAL A 255       0.550 -12.183 -16.009  1.00 71.72           C
ATOM   3858  O   VAL A 255       0.908 -11.810 -14.893  1.00 71.72           O
ATOM   3859  HA  VAL A 255       2.564 -12.616 -16.608  1.00 71.72           H
ATOM   3860  CB  VAL A 255       1.680 -11.481 -18.186  1.00 71.72           C
ATOM   3861  HB  VAL A 255       1.007 -11.778 -18.990  1.00 71.72           H
ATOM   3862  CG1 VAL A 255       1.231 -10.110 -17.679  1.00 71.72           C
ATOM   3863 1HG1 VAL A 255       0.196 -10.169 -17.341  1.00 71.72           H
ATOM   3864 2HG1 VAL A 255       1.867  -9.803 -16.849  1.00 71.72           H
ATOM   3865 3HG1 VAL A 255       1.308  -9.381 -18.485  1.00 71.72           H
ATOM   3866  CG2 VAL A 255       3.097 -11.416 -18.761  1.00 71.72           C
ATOM   3867 1HG2 VAL A 255       3.798 -11.154 -17.968  1.00 71.72           H
ATOM   3868 2HG2 VAL A 255       3.365 -12.387 -19.177  1.00 71.72           H
ATOM   3869 3HG2 VAL A 255       3.137 -10.660 -19.545  1.00 71.72           H
ATOM   3870  HN  VAL A 255       1.147 -13.835 -18.646  1.00 71.72           H
ATOM   3871  N   THR A 256      -0.713 -12.315 -16.387  1.00 70.94           N
ATOM   3872  CA  THR A 256      -1.802 -11.912 -15.513  1.00 70.94           C
ATOM   3873  C   THR A 256      -1.735 -12.677 -14.190  1.00 70.94           C
ATOM   3874  O   THR A 256      -1.873 -12.087 -13.120  1.00 70.94           O
ATOM   3875  HA  THR A 256      -1.680 -10.855 -15.278  1.00 70.94           H
ATOM   3876  CB  THR A 256      -3.116 -12.118 -16.269  1.00 70.94           C
ATOM   3877  HB  THR A 256      -3.204 -13.145 -16.624  1.00 70.94           H
ATOM   3878  OG1 THR A 256      -3.095 -11.117 -17.282  1.00 70.94           O
ATOM   3879  HG1 THR A 256      -2.979 -11.541 -18.180  1.00 70.94           H
ATOM   3880  CG2 THR A 256      -4.340 -11.765 -15.422  1.00 70.94           C
ATOM   3881 1HG2 THR A 256      -4.286 -10.718 -15.123  1.00 70.94           H
ATOM   3882 2HG2 THR A 256      -4.361 -12.396 -14.533  1.00 70.94           H
ATOM   3883 3HG2 THR A 256      -5.246 -11.930 -16.006  1.00 70.94           H
ATOM   3884  HN  THR A 256      -0.997 -12.689 -17.270  1.00 70.94           H
ATOM   3885  N   ILE A 257      -1.524 -13.980 -14.307  1.00 74.50           N
ATOM   3886  CA  ILE A 257      -1.486 -14.840 -13.136  1.00 74.50           C
ATOM   3887  C   ILE A 257      -0.343 -14.397 -12.220  1.00 74.50           C
ATOM   3888  O   ILE A 257      -0.521 -14.285 -11.009  1.00 74.50           O
ATOM   3889  HA  ILE A 257      -2.427 -14.707 -12.602  1.00 74.50           H
ATOM   3890  CB  ILE A 257      -1.405 -16.310 -13.553  1.00 74.50           C
ATOM   3891  HB  ILE A 257      -0.611 -16.412 -14.293  1.00 74.50           H
ATOM   3892  CG1 ILE A 257      -2.706 -16.762 -14.221  1.00 74.50           C
ATOM   3893 1HG1 ILE A 257      -3.500 -16.817 -13.477  1.00 74.50           H
ATOM   3894 2HG1 ILE A 257      -3.014 -16.024 -14.962  1.00 74.50           H
ATOM   3895  CG2 ILE A 257      -1.033 -17.197 -12.364  1.00 74.50           C
ATOM   3896 1HG2 ILE A 257      -0.062 -16.892 -11.973  1.00 74.50           H
ATOM   3897 2HG2 ILE A 257      -1.787 -17.096 -11.584  1.00 74.50           H
ATOM   3898 3HG2 ILE A 257      -0.982 -18.237 -12.689  1.00 74.50           H
ATOM   3899  CD1 ILE A 257      -2.532 -18.126 -14.892  1.00 74.50           C
ATOM   3900 1HD1 ILE A 257      -1.753 -18.060 -15.652  1.00 74.50           H
ATOM   3901 2HD1 ILE A 257      -2.247 -18.865 -14.144  1.00 74.50           H
ATOM   3902 3HD1 ILE A 257      -3.471 -18.423 -15.359  1.00 74.50           H
ATOM   3903  HN  ILE A 257      -1.380 -14.447 -15.179  1.00 74.50           H
ATOM   3904  N   THR A 258       0.806 -14.157 -12.835  1.00 76.82           N
ATOM   3905  CA  THR A 258       2.001 -13.817 -12.082  1.00 76.82           C
ATOM   3906  C   THR A 258       1.750 -12.584 -11.212  1.00 76.82           C
ATOM   3907  O   THR A 258       2.107 -12.567 -10.034  1.00 76.82           O
ATOM   3908  HA  THR A 258       2.229 -14.643 -11.408  1.00 76.82           H
ATOM   3909  CB  THR A 258       3.151 -13.636 -13.075  1.00 76.82           C
ATOM   3910  HB  THR A 258       2.964 -12.791 -13.737  1.00 76.82           H
ATOM   3911  OG1 THR A 258       3.261 -14.905 -13.714  1.00 76.82           O
ATOM   3912  HG1 THR A 258       2.652 -14.943 -14.506  1.00 76.82           H
ATOM   3913  CG2 THR A 258       4.501 -13.450 -12.380  1.00 76.82           C
ATOM   3914 1HG2 THR A 258       4.720 -14.327 -11.770  1.00 76.82           H
ATOM   3915 2HG2 THR A 258       4.464 -12.565 -11.745  1.00 76.82           H
ATOM   3916 3HG2 THR A 258       5.282 -13.326 -13.131  1.00 76.82           H
ATOM   3917  HN  THR A 258       0.928 -14.192 -13.827  1.00 76.82           H
ATOM   3918  N   VAL A 259       1.139 -11.581 -11.825  1.00 72.82           N
ATOM   3919  CA  VAL A 259       0.897 -10.322 -11.141  1.00 72.82           C
ATOM   3920  C   VAL A 259      -0.012 -10.567  -9.935  1.00 72.82           C
ATOM   3921  O   VAL A 259       0.247 -10.061  -8.845  1.00 72.82           O
ATOM   3922  HA  VAL A 259       1.859  -9.951 -10.786  1.00 72.82           H
ATOM   3923  CB  VAL A 259       0.327  -9.295 -12.122  1.00 72.82           C
ATOM   3924  HB  VAL A 259      -0.534  -9.746 -12.616  1.00 72.82           H
ATOM   3925  CG1 VAL A 259      -0.157  -8.044 -11.386  1.00 72.82           C
ATOM   3926 1HG1 VAL A 259      -0.936  -8.319 -10.675  1.00 72.82           H
ATOM   3927 2HG1 VAL A 259       0.678  -7.591 -10.852  1.00 72.82           H
ATOM   3928 3HG1 VAL A 259      -0.558  -7.331 -12.106  1.00 72.82           H
ATOM   3929  CG2 VAL A 259       1.352  -8.936 -13.198  1.00 72.82           C
ATOM   3930 1HG2 VAL A 259       2.240  -8.513 -12.728  1.00 72.82           H
ATOM   3931 2HG2 VAL A 259       1.627  -9.833 -13.752  1.00 72.82           H
ATOM   3932 3HG2 VAL A 259       0.921  -8.205 -13.882  1.00 72.82           H
ATOM   3933  HN  VAL A 259       0.811 -11.619 -12.769  1.00 72.82           H
ATOM   3934  N   LEU A 260      -1.059 -11.343 -10.173  1.00 74.21           N
ATOM   3935  CA  LEU A 260      -2.035 -11.621  -9.133  1.00 74.21           C
ATOM   3936  C   LEU A 260      -1.344 -12.333  -7.968  1.00 74.21           C
ATOM   3937  O   LEU A 260      -1.532 -11.963  -6.810  1.00 74.21           O
ATOM   3938  HA  LEU A 260      -2.415 -10.664  -8.776  1.00 74.21           H
ATOM   3939  CB  LEU A 260      -3.225 -12.394  -9.707  1.00 74.21           C
ATOM   3940 1HB  LEU A 260      -3.697 -11.778 -10.472  1.00 74.21           H
ATOM   3941 2HB  LEU A 260      -2.846 -13.287 -10.205  1.00 74.21           H
ATOM   3942  CG  LEU A 260      -4.296 -12.820  -8.702  1.00 74.21           C
ATOM   3943  HG  LEU A 260      -3.824 -13.443  -7.942  1.00 74.21           H
ATOM   3944  CD1 LEU A 260      -4.890 -11.605  -7.985  1.00 74.21           C
ATOM   3945 1HD1 LEU A 260      -4.100 -11.077  -7.451  1.00 74.21           H
ATOM   3946 2HD1 LEU A 260      -5.343 -10.937  -8.717  1.00 74.21           H
ATOM   3947 3HD1 LEU A 260      -5.649 -11.937  -7.276  1.00 74.21           H
ATOM   3948  CD2 LEU A 260      -5.374 -13.670  -9.377  1.00 74.21           C
ATOM   3949 1HD2 LEU A 260      -5.849 -13.093 -10.170  1.00 74.21           H
ATOM   3950 2HD2 LEU A 260      -4.918 -14.565  -9.802  1.00 74.21           H
ATOM   3951 3HD2 LEU A 260      -6.123 -13.960  -8.640  1.00 74.21           H
ATOM   3952  HN  LEU A 260      -1.246 -11.777 -11.054  1.00 74.21           H
ATOM   3953  N   THR A 261      -0.559 -13.342  -8.316  1.00 80.38           N
ATOM   3954  CA  THR A 261       0.079 -14.175  -7.310  1.00 80.38           C
ATOM   3955  C   THR A 261       1.004 -13.333  -6.429  1.00 80.38           C
ATOM   3956  O   THR A 261       1.011 -13.484  -5.208  1.00 80.38           O
ATOM   3957  HA  THR A 261      -0.696 -14.584  -6.661  1.00 80.38           H
ATOM   3958  CB  THR A 261       0.799 -15.317  -8.029  1.00 80.38           C
ATOM   3959  HB  THR A 261       1.607 -14.936  -8.653  1.00 80.38           H
ATOM   3960  OG1 THR A 261      -0.241 -16.003  -8.721  1.00 80.38           O
ATOM   3961  HG1 THR A 261      -0.381 -15.592  -9.622  1.00 80.38           H
ATOM   3962  CG2 THR A 261       1.353 -16.363  -7.059  1.00 80.38           C
ATOM   3963 1HG2 THR A 261       0.535 -16.793  -6.482  1.00 80.38           H
ATOM   3964 2HG2 THR A 261       2.066 -15.890  -6.383  1.00 80.38           H
ATOM   3965 3HG2 THR A 261       1.854 -17.151  -7.622  1.00 80.38           H
ATOM   3966  HN  THR A 261      -0.356 -13.593  -9.262  1.00 80.38           H
ATOM   3967  N   VAL A 262       1.762 -12.464  -7.082  1.00 79.33           N
ATOM   3968  CA  VAL A 262       2.747 -11.657  -6.383  1.00 79.33           C
ATOM   3969  C   VAL A 262       2.036 -10.753  -5.374  1.00 79.33           C
ATOM   3970  O   VAL A 262       2.488 -10.607  -4.239  1.00 79.33           O
ATOM   3971  HA  VAL A 262       3.405 -12.337  -5.841  1.00 79.33           H
ATOM   3972  CB  VAL A 262       3.595 -10.878  -7.390  1.00 79.33           C
ATOM   3973  HB  VAL A 262       2.917 -10.363  -8.071  1.00 79.33           H
ATOM   3974  CG1 VAL A 262       4.447  -9.820  -6.686  1.00 79.33           C
ATOM   3975 1HG1 VAL A 262       3.797  -9.120  -6.161  1.00 79.33           H
ATOM   3976 2HG1 VAL A 262       5.112 -10.305  -5.972  1.00 79.33           H
ATOM   3977 3HG1 VAL A 262       5.040  -9.281  -7.426  1.00 79.33           H
ATOM   3978  CG2 VAL A 262       4.467 -11.822  -8.219  1.00 79.33           C
ATOM   3979 1HG2 VAL A 262       5.133 -12.377  -7.557  1.00 79.33           H
ATOM   3980 2HG2 VAL A 262       3.831 -12.521  -8.763  1.00 79.33           H
ATOM   3981 3HG2 VAL A 262       5.060 -11.243  -8.927  1.00 79.33           H
ATOM   3982  HN  VAL A 262       1.711 -12.309  -8.068  1.00 79.33           H
ATOM   3983  N   PHE A 263       0.935 -10.169  -5.824  1.00 74.01           N
ATOM   3984  CA  PHE A 263       0.169  -9.266  -4.982  1.00 74.01           C
ATOM   3985  C   PHE A 263      -0.372  -9.993  -3.749  1.00 74.01           C
ATOM   3986  O   PHE A 263      -0.205  -9.524  -2.624  1.00 74.01           O
ATOM   3987  HA  PHE A 263       0.842  -8.470  -4.665  1.00 74.01           H
ATOM   3988  CB  PHE A 263      -1.008  -8.763  -5.820  1.00 74.01           C
ATOM   3989 1HB  PHE A 263      -0.621  -8.256  -6.704  1.00 74.01           H
ATOM   3990 2HB  PHE A 263      -1.584  -9.620  -6.170  1.00 74.01           H
ATOM   3991  CG  PHE A 263      -1.943  -7.811  -5.072  1.00 74.01           C
ATOM   3992  CD1 PHE A 263      -3.060  -8.292  -4.463  1.00 74.01           C
ATOM   3993  HD1 PHE A 263      -3.289  -9.357  -4.509  1.00 74.01           H
ATOM   3994  CD2 PHE A 263      -1.657  -6.482  -5.015  1.00 74.01           C
ATOM   3995  HD2 PHE A 263      -0.762  -6.096  -5.503  1.00 74.01           H
ATOM   3996  CE1 PHE A 263      -3.927  -7.408  -3.769  1.00 74.01           C
ATOM   3997  HE1 PHE A 263      -4.823  -7.794  -3.281  1.00 74.01           H
ATOM   3998  CE2 PHE A 263      -2.524  -5.598  -4.321  1.00 74.01           C
ATOM   3999  HE2 PHE A 263      -2.295  -4.533  -4.275  1.00 74.01           H
ATOM   4000  CZ  PHE A 263      -3.641  -6.079  -3.712  1.00 74.01           C
ATOM   4001  HZ  PHE A 263      -4.307  -5.401  -3.179  1.00 74.01           H
ATOM   4002  HN  PHE A 263       0.566 -10.304  -6.743  1.00 74.01           H
ATOM   4003  N   VAL A 264      -1.011 -11.126  -4.002  1.00 80.03           N
ATOM   4004  CA  VAL A 264      -1.660 -11.873  -2.938  1.00 80.03           C
ATOM   4005  C   VAL A 264      -0.616 -12.282  -1.897  1.00 80.03           C
ATOM   4006  O   VAL A 264      -0.832 -12.114  -0.697  1.00 80.03           O
ATOM   4007  HA  VAL A 264      -2.386 -11.210  -2.466  1.00 80.03           H
ATOM   4008  CB  VAL A 264      -2.419 -13.065  -3.524  1.00 80.03           C
ATOM   4009  HB  VAL A 264      -1.728 -13.626  -4.153  1.00 80.03           H
ATOM   4010  CG1 VAL A 264      -2.910 -14.000  -2.417  1.00 80.03           C
ATOM   4011 1HG1 VAL A 264      -2.056 -14.373  -1.851  1.00 80.03           H
ATOM   4012 2HG1 VAL A 264      -3.578 -13.455  -1.750  1.00 80.03           H
ATOM   4013 3HG1 VAL A 264      -3.446 -14.839  -2.861  1.00 80.03           H
ATOM   4014  CG2 VAL A 264      -3.581 -12.598  -4.402  1.00 80.03           C
ATOM   4015 1HG2 VAL A 264      -4.272 -12.004  -3.804  1.00 80.03           H
ATOM   4016 2HG2 VAL A 264      -3.196 -11.992  -5.222  1.00 80.03           H
ATOM   4017 3HG2 VAL A 264      -4.104 -13.465  -4.806  1.00 80.03           H
ATOM   4018  HN  VAL A 264      -1.088 -11.533  -4.912  1.00 80.03           H
ATOM   4019  N   LEU A 265       0.492 -12.811  -2.393  1.00 83.86           N
ATOM   4020  CA  LEU A 265       1.497 -13.397  -1.522  1.00 83.86           C
ATOM   4021  C   LEU A 265       2.124 -12.297  -0.662  1.00 83.86           C
ATOM   4022  O   LEU A 265       2.568 -12.556   0.455  1.00 83.86           O
ATOM   4023  HA  LEU A 265       0.988 -14.101  -0.865  1.00 83.86           H
ATOM   4024  CB  LEU A 265       2.515 -14.194  -2.339  1.00 83.86           C
ATOM   4025 1HB  LEU A 265       2.874 -13.562  -3.152  1.00 83.86           H
ATOM   4026 2HB  LEU A 265       3.373 -14.411  -1.702  1.00 83.86           H
ATOM   4027  CG  LEU A 265       2.013 -15.510  -2.937  1.00 83.86           C
ATOM   4028  HG  LEU A 265       1.162 -15.290  -3.582  1.00 83.86           H
ATOM   4029  CD1 LEU A 265       3.087 -16.160  -3.812  1.00 83.86           C
ATOM   4030 1HD1 LEU A 265       3.350 -15.485  -4.626  1.00 83.86           H
ATOM   4031 2HD1 LEU A 265       3.972 -16.365  -3.209  1.00 83.86           H
ATOM   4032 3HD1 LEU A 265       2.704 -17.094  -4.224  1.00 83.86           H
ATOM   4033  CD2 LEU A 265       1.517 -16.455  -1.841  1.00 83.86           C
ATOM   4034 1HD2 LEU A 265       2.333 -16.673  -1.152  1.00 83.86           H
ATOM   4035 2HD2 LEU A 265       0.698 -15.983  -1.298  1.00 83.86           H
ATOM   4036 3HD2 LEU A 265       1.165 -17.383  -2.293  1.00 83.86           H
ATOM   4037  HN  LEU A 265       0.709 -12.843  -3.369  1.00 83.86           H
ATOM   4038  N   SER A 266       2.140 -11.094  -1.216  1.00 83.80           N
ATOM   4039  CA  SER A 266       2.808  -9.980  -0.565  1.00 83.80           C
ATOM   4040  C   SER A 266       1.867  -9.323   0.446  1.00 83.80           C
ATOM   4041  O   SER A 266       2.294  -8.921   1.527  1.00 83.80           O
ATOM   4042  HA  SER A 266       3.670 -10.415  -0.059  1.00 83.80           H
ATOM   4043  CB  SER A 266       3.287  -8.950  -1.591  1.00 83.80           C
ATOM   4044 1HB  SER A 266       3.740  -8.105  -1.072  1.00 83.80           H
ATOM   4045 2HB  SER A 266       4.062  -9.394  -2.215  1.00 83.80           H
ATOM   4046  OG  SER A 266       2.223  -8.484  -2.416  1.00 83.80           O
ATOM   4047  HG  SER A 266       2.171  -9.032  -3.250  1.00 83.80           H
ATOM   4048  HN  SER A 266       1.708 -10.875  -2.091  1.00 83.80           H
ATOM   4049  N   GLN A 267       0.603  -9.234   0.059  1.00 83.87           N
ATOM   4050  CA  GLN A 267      -0.350  -8.421   0.796  1.00 83.87           C
ATOM   4051  C   GLN A 267      -1.103  -9.279   1.815  1.00 83.87           C
ATOM   4052  O   GLN A 267      -1.429  -8.811   2.905  1.00 83.87           O
ATOM   4053  HA  GLN A 267       0.248  -7.671   1.313  1.00 83.87           H
ATOM   4054  CB  GLN A 267      -1.322  -7.719  -0.155  1.00 83.87           C
ATOM   4055 1HB  GLN A 267      -1.814  -8.457  -0.788  1.00 83.87           H
ATOM   4056 2HB  GLN A 267      -2.102  -7.221   0.420  1.00 83.87           H
ATOM   4057  CG  GLN A 267      -0.592  -6.696  -1.028  1.00 83.87           C
ATOM   4058 1HG  GLN A 267       0.182  -7.196  -1.610  1.00 83.87           H
ATOM   4059 2HG  GLN A 267      -1.291  -6.255  -1.739  1.00 83.87           H
ATOM   4060  CD  GLN A 267       0.038  -5.595  -0.172  1.00 83.87           C
ATOM   4061  OE1 GLN A 267      -0.526  -5.135   0.807  1.00 83.87           O
ATOM   4062  NE2 GLN A 267       1.235  -5.200  -0.595  1.00 83.87           N
ATOM   4063 1HE2 GLN A 267       1.643  -5.619  -1.406  1.00 83.87           H
ATOM   4064 2HE2 GLN A 267       1.728  -4.484  -0.101  1.00 83.87           H
ATOM   4065  HN  GLN A 267       0.228  -9.705  -0.740  1.00 83.87           H
ATOM   4066  N   PHE A 268      -1.359 -10.518   1.423  1.00 87.19           N
ATOM   4067  CA  PHE A 268      -2.236 -11.381   2.196  1.00 87.19           C
ATOM   4068  C   PHE A 268      -1.733 -11.528   3.634  1.00 87.19           C
ATOM   4069  O   PHE A 268      -2.484 -11.310   4.583  1.00 87.19           O
ATOM   4070  HA  PHE A 268      -3.222 -10.916   2.204  1.00 87.19           H
ATOM   4071  CB  PHE A 268      -2.222 -12.754   1.521  1.00 87.19           C
ATOM   4072 1HB  PHE A 268      -2.478 -12.632   0.468  1.00 87.19           H
ATOM   4073 2HB  PHE A 268      -1.210 -13.156   1.558  1.00 87.19           H
ATOM   4074  CG  PHE A 268      -3.181 -13.767   2.150  1.00 87.19           C
ATOM   4075  CD1 PHE A 268      -2.710 -14.699   3.021  1.00 87.19           C
ATOM   4076  HD1 PHE A 268      -1.649 -14.724   3.272  1.00 87.19           H
ATOM   4077  CD2 PHE A 268      -4.504 -13.735   1.837  1.00 87.19           C
ATOM   4078  HD2 PHE A 268      -4.882 -12.989   1.139  1.00 87.19           H
ATOM   4079  CE1 PHE A 268      -3.600 -15.639   3.605  1.00 87.19           C
ATOM   4080  HE1 PHE A 268      -3.222 -16.386   4.303  1.00 87.19           H
ATOM   4081  CE2 PHE A 268      -5.394 -14.676   2.421  1.00 87.19           C
ATOM   4082  HE2 PHE A 268      -6.455 -14.650   2.171  1.00 87.19           H
ATOM   4083  CZ  PHE A 268      -4.923 -15.607   3.293  1.00 87.19           C
ATOM   4084  HZ  PHE A 268      -5.606 -16.329   3.741  1.00 87.19           H
ATOM   4085  HN  PHE A 268      -0.979 -10.933   0.597  1.00 87.19           H
ATOM   4086  N   PRO A 269      -0.459 -11.899   3.820  1.00 91.46           N
ATOM   4087  CA  PRO A 269       0.060 -12.168   5.163  1.00 91.46           C
ATOM   4088  C   PRO A 269      -0.194 -11.015   6.120  1.00 91.46           C
ATOM   4089  O   PRO A 269      -0.622 -11.228   7.254  1.00 91.46           O
ATOM   4090  HA  PRO A 269      -0.457 -13.021   5.601  1.00 91.46           H
ATOM   4091  CB  PRO A 269       1.555 -12.396   4.934  1.00 91.46           C
ATOM   4092 1HB  PRO A 269       2.124 -11.473   5.042  1.00 91.46           H
ATOM   4093 2HB  PRO A 269       1.967 -13.108   5.650  1.00 91.46           H
ATOM   4094  CG  PRO A 269       1.617 -12.933   3.509  1.00 91.46           C
ATOM   4095 1HG  PRO A 269       2.609 -12.814   3.074  1.00 91.46           H
ATOM   4096 2HG  PRO A 269       1.389 -13.998   3.467  1.00 91.46           H
ATOM   4097  CD  PRO A 269       0.574 -12.096   2.786  1.00 91.46           C
ATOM   4098 1HD  PRO A 269       0.983 -11.146   2.444  1.00 91.46           H
ATOM   4099 2HD  PRO A 269       0.184 -12.607   1.906  1.00 91.46           H
ATOM   4100  N   TYR A 270       0.078  -9.813   5.635  1.00 91.80           N
ATOM   4101  CA  TYR A 270      -0.042  -8.626   6.464  1.00 91.80           C
ATOM   4102  C   TYR A 270      -1.493  -8.405   6.897  1.00 91.80           C
ATOM   4103  O   TYR A 270      -1.759  -8.122   8.064  1.00 91.80           O
ATOM   4104  HA  TYR A 270       0.576  -8.770   7.350  1.00 91.80           H
ATOM   4105  CB  TYR A 270       0.400  -7.452   5.587  1.00 91.80           C
ATOM   4106 1HB  TYR A 270       1.465  -7.550   5.376  1.00 91.80           H
ATOM   4107 2HB  TYR A 270      -0.120  -7.510   4.631  1.00 91.80           H
ATOM   4108  CG  TYR A 270       0.142  -6.079   6.209  1.00 91.80           C
ATOM   4109  CD1 TYR A 270      -0.775  -5.222   5.635  1.00 91.80           C
ATOM   4110  HD1 TYR A 270      -1.316  -5.525   4.738  1.00 91.80           H
ATOM   4111  CD2 TYR A 270       0.827  -5.696   7.345  1.00 91.80           C
ATOM   4112  HD2 TYR A 270       1.551  -6.372   7.798  1.00 91.80           H
ATOM   4113  CE1 TYR A 270      -1.018  -3.929   6.221  1.00 91.80           C
ATOM   4114  HE1 TYR A 270      -1.740  -3.243   5.777  1.00 91.80           H
ATOM   4115  CE2 TYR A 270       0.584  -4.403   7.930  1.00 91.80           C
ATOM   4116  HE2 TYR A 270       1.118  -4.088   8.827  1.00 91.80           H
ATOM   4117  CZ  TYR A 270      -0.326  -3.584   7.339  1.00 91.80           C
ATOM   4118  OH  TYR A 270      -0.556  -2.363   7.893  1.00 91.80           O
ATOM   4119  HH  TYR A 270      -0.032  -2.267   8.739  1.00 91.80           H
ATOM   4120  HN  TYR A 270       0.376  -9.644   4.695  1.00 91.80           H
ATOM   4121  N   ASN A 271      -2.392  -8.542   5.934  1.00 89.00           N
ATOM   4122  CA  ASN A 271      -3.794  -8.245   6.172  1.00 89.00           C
ATOM   4123  C   ASN A 271      -4.384  -9.302   7.107  1.00 89.00           C
ATOM   4124  O   ASN A 271      -5.349  -9.035   7.822  1.00 89.00           O
ATOM   4125  HA  ASN A 271      -3.805  -7.247   6.611  1.00 89.00           H
ATOM   4126  CB  ASN A 271      -4.592  -8.271   4.866  1.00 89.00           C
ATOM   4127 1HB  ASN A 271      -4.327  -9.158   4.292  1.00 89.00           H
ATOM   4128 2HB  ASN A 271      -5.657  -8.341   5.088  1.00 89.00           H
ATOM   4129  CG  ASN A 271      -4.320  -7.017   4.033  1.00 89.00           C
ATOM   4130  OD1 ASN A 271      -4.696  -5.911   4.386  1.00 89.00           O
ATOM   4131  ND2 ASN A 271      -3.648  -7.250   2.909  1.00 89.00           N
ATOM   4132 1HD2 ASN A 271      -3.368  -8.181   2.677  1.00 89.00           H
ATOM   4133 2HD2 ASN A 271      -3.422  -6.493   2.296  1.00 89.00           H
ATOM   4134  HN  ASN A 271      -2.177  -8.850   5.007  1.00 89.00           H
ATOM   4135  N   CYS A 272      -3.779 -10.480   7.073  1.00 91.74           N
ATOM   4136  CA  CYS A 272      -4.145 -11.537   8.001  1.00 91.74           C
ATOM   4137  C   CYS A 272      -3.883 -11.038   9.424  1.00 91.74           C
ATOM   4138  O   CYS A 272      -4.743 -11.157  10.295  1.00 91.74           O
ATOM   4139  HA  CYS A 272      -5.206 -11.733   7.849  1.00 91.74           H
ATOM   4140  CB  CYS A 272      -3.393 -12.836   7.704  1.00 91.74           C
ATOM   4141 1HB  CYS A 272      -2.328 -12.632   7.594  1.00 91.74           H
ATOM   4142 2HB  CYS A 272      -3.501 -13.527   8.540  1.00 91.74           H
ATOM   4143  SG  CYS A 272      -4.045 -13.600   6.175  1.00 91.74           S
ATOM   4144  HG  CYS A 272      -3.459 -12.752   5.335  1.00 91.74           H
ATOM   4145  HN  CYS A 272      -3.053 -10.717   6.428  1.00 91.74           H
ATOM   4146  N   ILE A 273      -2.691 -10.491   9.615  1.00 93.58           N
ATOM   4147  CA  ILE A 273      -2.289 -10.014  10.927  1.00 93.58           C
ATOM   4148  C   ILE A 273      -3.144  -8.804  11.309  1.00 93.58           C
ATOM   4149  O   ILE A 273      -3.552  -8.667  12.462  1.00 93.58           O
ATOM   4150  HA  ILE A 273      -2.485 -10.814  11.641  1.00 93.58           H
ATOM   4151  CB  ILE A 273      -0.784  -9.738  10.959  1.00 93.58           C
ATOM   4152  HB  ILE A 273      -0.551  -9.025  10.168  1.00 93.58           H
ATOM   4153  CG1 ILE A 273       0.013 -11.011  10.669  1.00 93.58           C
ATOM   4154 1HG1 ILE A 273      -0.264 -11.403   9.690  1.00 93.58           H
ATOM   4155 2HG1 ILE A 273       1.077 -10.778  10.630  1.00 93.58           H
ATOM   4156  CG2 ILE A 273      -0.373  -9.093  12.284  1.00 93.58           C
ATOM   4157 1HG2 ILE A 273      -0.904  -8.149  12.409  1.00 93.58           H
ATOM   4158 2HG2 ILE A 273      -0.623  -9.762  13.107  1.00 93.58           H
ATOM   4159 3HG2 ILE A 273       0.701  -8.907  12.279  1.00 93.58           H
ATOM   4160  CD1 ILE A 273      -0.243 -12.073  11.741  1.00 93.58           C
ATOM   4161 1HD1 ILE A 273       0.057 -11.687  12.714  1.00 93.58           H
ATOM   4162 2HD1 ILE A 273      -1.304 -12.322  11.760  1.00 93.58           H
ATOM   4163 3HD1 ILE A 273       0.336 -12.968  11.511  1.00 93.58           H
ATOM   4164  HN  ILE A 273      -2.008 -10.372   8.895  1.00 93.58           H
ATOM   4165  N   LEU A 274      -3.390  -7.957  10.320  1.00 92.26           N
ATOM   4166  CA  LEU A 274      -4.171  -6.752  10.543  1.00 92.26           C
ATOM   4167  C   LEU A 274      -5.575  -7.139  11.014  1.00 92.26           C
ATOM   4168  O   LEU A 274      -6.165  -6.454  11.847  1.00 92.26           O
ATOM   4169  HA  LEU A 274      -3.683  -6.190  11.339  1.00 92.26           H
ATOM   4170  CB  LEU A 274      -4.163  -5.869   9.294  1.00 92.26           C
ATOM   4171 1HB  LEU A 274      -3.141  -5.813   8.920  1.00 92.26           H
ATOM   4172 2HB  LEU A 274      -4.757  -6.360   8.523  1.00 92.26           H
ATOM   4173  CG  LEU A 274      -4.690  -4.445   9.476  1.00 92.26           C
ATOM   4174  HG  LEU A 274      -5.639  -4.497  10.010  1.00 92.26           H
ATOM   4175  CD1 LEU A 274      -3.734  -3.612  10.333  1.00 92.26           C
ATOM   4176 1HD1 LEU A 274      -3.630  -4.074  11.314  1.00 92.26           H
ATOM   4177 2HD1 LEU A 274      -2.759  -3.565   9.848  1.00 92.26           H
ATOM   4178 3HD1 LEU A 274      -4.133  -2.604  10.446  1.00 92.26           H
ATOM   4179  CD2 LEU A 274      -4.968  -3.786   8.123  1.00 92.26           C
ATOM   4180 1HD2 LEU A 274      -4.047  -3.747   7.542  1.00 92.26           H
ATOM   4181 2HD2 LEU A 274      -5.715  -4.368   7.583  1.00 92.26           H
ATOM   4182 3HD2 LEU A 274      -5.342  -2.774   8.282  1.00 92.26           H
ATOM   4183  HN  LEU A 274      -3.067  -8.084   9.383  1.00 92.26           H
ATOM   4184  N   LEU A 275      -6.069  -8.236  10.458  1.00 93.14           N
ATOM   4185  CA  LEU A 275      -7.374  -8.746  10.842  1.00 93.14           C
ATOM   4186  C   LEU A 275      -7.347  -9.146  12.319  1.00 93.14           C
ATOM   4187  O   LEU A 275      -8.251  -8.797  13.076  1.00 93.14           O
ATOM   4188  HA  LEU A 275      -8.092  -7.935  10.717  1.00 93.14           H
ATOM   4189  CB  LEU A 275      -7.803  -9.879   9.906  1.00 93.14           C
ATOM   4190 1HB  LEU A 275      -7.837  -9.489   8.889  1.00 93.14           H
ATOM   4191 2HB  LEU A 275      -7.034 -10.651   9.926  1.00 93.14           H
ATOM   4192  CG  LEU A 275      -9.150 -10.533  10.218  1.00 93.14           C
ATOM   4193  HG  LEU A 275      -9.135 -10.870  11.255  1.00 93.14           H
ATOM   4194  CD1 LEU A 275     -10.293  -9.523  10.089  1.00 93.14           C
ATOM   4195 1HD1 LEU A 275     -10.133  -8.702  10.787  1.00 93.14           H
ATOM   4196 2HD1 LEU A 275     -10.320  -9.134   9.071  1.00 93.14           H
ATOM   4197 3HD1 LEU A 275     -11.239 -10.014  10.316  1.00 93.14           H
ATOM   4198  CD2 LEU A 275      -9.376 -11.768   9.345  1.00 93.14           C
ATOM   4199 1HD2 LEU A 275      -9.363 -11.478   8.294  1.00 93.14           H
ATOM   4200 2HD2 LEU A 275      -8.584 -12.494   9.530  1.00 93.14           H
ATOM   4201 3HD2 LEU A 275     -10.341 -12.213   9.587  1.00 93.14           H
ATOM   4202  HN  LEU A 275      -5.594  -8.772   9.760  1.00 93.14           H
ATOM   4203  N   VAL A 276      -6.301  -9.872  12.683  1.00 94.79           N
ATOM   4204  CA  VAL A 276      -6.146 -10.326  14.055  1.00 94.79           C
ATOM   4205  C   VAL A 276      -6.143  -9.115  14.990  1.00 94.79           C
ATOM   4206  O   VAL A 276      -6.820  -9.118  16.018  1.00 94.79           O
ATOM   4207  HA  VAL A 276      -7.006 -10.951  14.294  1.00 94.79           H
ATOM   4208  CB  VAL A 276      -4.885 -11.183  14.183  1.00 94.79           C
ATOM   4209  HB  VAL A 276      -4.054 -10.624  13.755  1.00 94.79           H
ATOM   4210  CG1 VAL A 276      -4.558 -11.460  15.652  1.00 94.79           C
ATOM   4211 1HG1 VAL A 276      -4.393 -10.516  16.172  1.00 94.79           H
ATOM   4212 2HG1 VAL A 276      -5.390 -11.989  16.117  1.00 94.79           H
ATOM   4213 3HG1 VAL A 276      -3.658 -12.071  15.715  1.00 94.79           H
ATOM   4214  CG2 VAL A 276      -5.028 -12.489  13.398  1.00 94.79           C
ATOM   4215 1HG2 VAL A 276      -5.876 -13.054  13.784  1.00 94.79           H
ATOM   4216 2HG2 VAL A 276      -5.191 -12.263  12.344  1.00 94.79           H
ATOM   4217 3HG2 VAL A 276      -4.118 -13.079  13.507  1.00 94.79           H
ATOM   4218  HN  VAL A 276      -5.569 -10.150  12.061  1.00 94.79           H
ATOM   4219  N   GLN A 277      -5.374  -8.109  14.602  1.00 93.70           N
ATOM   4220  CA  GLN A 277      -5.257  -6.903  15.404  1.00 93.70           C
ATOM   4221  C   GLN A 277      -6.619  -6.219  15.536  1.00 93.70           C
ATOM   4222  O   GLN A 277      -6.920  -5.621  16.568  1.00 93.70           O
ATOM   4223  HA  GLN A 277      -4.915  -7.238  16.383  1.00 93.70           H
ATOM   4224  CB  GLN A 277      -4.219  -5.948  14.810  1.00 93.70           C
ATOM   4225 1HB  GLN A 277      -4.383  -5.849  13.737  1.00 93.70           H
ATOM   4226 2HB  GLN A 277      -4.343  -4.955  15.244  1.00 93.70           H
ATOM   4227  CG  GLN A 277      -2.798  -6.451  15.071  1.00 93.70           C
ATOM   4228 1HG  GLN A 277      -2.646  -6.583  16.142  1.00 93.70           H
ATOM   4229 2HG  GLN A 277      -2.664  -7.428  14.607  1.00 93.70           H
ATOM   4230  CD  GLN A 277      -1.760  -5.472  14.520  1.00 93.70           C
ATOM   4231  OE1 GLN A 277      -2.020  -4.695  13.616  1.00 93.70           O
ATOM   4232  NE2 GLN A 277      -0.572  -5.552  15.113  1.00 93.70           N
ATOM   4233 1HE2 GLN A 277      -0.425  -6.212  15.850  1.00 93.70           H
ATOM   4234 2HE2 GLN A 277       0.173  -4.952  14.823  1.00 93.70           H
ATOM   4235  HN  GLN A 277      -4.838  -8.108  13.757  1.00 93.70           H
ATOM   4236  N   THR A 278      -7.406  -6.330  14.476  1.00 93.66           N
ATOM   4237  CA  THR A 278      -8.720  -5.708  14.451  1.00 93.66           C
ATOM   4238  C   THR A 278      -9.658  -6.406  15.438  1.00 93.66           C
ATOM   4239  O   THR A 278     -10.381  -5.747  16.184  1.00 93.66           O
ATOM   4240  HA  THR A 278      -8.618  -4.675  14.783  1.00 93.66           H
ATOM   4241  CB  THR A 278      -9.228  -5.734  13.008  1.00 93.66           C
ATOM   4242  HB  THR A 278      -9.419  -6.756  12.681  1.00 93.66           H
ATOM   4243  OG1 THR A 278      -8.227  -5.031  12.276  1.00 93.66           O
ATOM   4244  HG1 THR A 278      -7.574  -5.677  11.882  1.00 93.66           H
ATOM   4245  CG2 THR A 278     -10.491  -4.892  12.817  1.00 93.66           C
ATOM   4246 1HG2 THR A 278     -10.280  -3.855  13.080  1.00 93.66           H
ATOM   4247 2HG2 THR A 278     -11.284  -5.276  13.458  1.00 93.66           H
ATOM   4248 3HG2 THR A 278     -10.808  -4.944  11.775  1.00 93.66           H
ATOM   4249  HN  THR A 278      -7.161  -6.831  13.647  1.00 93.66           H
ATOM   4250  N   ILE A 279      -9.617  -7.730  15.410  1.00 94.58           N
ATOM   4251  CA  ILE A 279     -10.458  -8.524  16.289  1.00 94.58           C
ATOM   4252  C   ILE A 279     -10.059  -8.261  17.743  1.00 94.58           C
ATOM   4253  O   ILE A 279     -10.919  -8.145  18.615  1.00 94.58           O
ATOM   4254  HA  ILE A 279     -11.486  -8.190  16.147  1.00 94.58           H
ATOM   4255  CB  ILE A 279     -10.402 -10.001  15.894  1.00 94.58           C
ATOM   4256  HB  ILE A 279      -9.357 -10.309  15.869  1.00 94.58           H
ATOM   4257  CG1 ILE A 279     -10.970 -10.214  14.489  1.00 94.58           C
ATOM   4258 1HG1 ILE A 279     -12.056 -10.123  14.515  1.00 94.58           H
ATOM   4259 2HG1 ILE A 279     -10.600  -9.436  13.822  1.00 94.58           H
ATOM   4260  CG2 ILE A 279     -11.105 -10.874  16.935  1.00 94.58           C
ATOM   4261 1HG2 ILE A 279     -10.616 -10.752  17.902  1.00 94.58           H
ATOM   4262 2HG2 ILE A 279     -12.150 -10.573  17.017  1.00 94.58           H
ATOM   4263 3HG2 ILE A 279     -11.051 -11.919  16.630  1.00 94.58           H
ATOM   4264  CD1 ILE A 279     -10.581 -11.590  13.944  1.00 94.58           C
ATOM   4265 1HD1 ILE A 279      -9.495 -11.668  13.897  1.00 94.58           H
ATOM   4266 2HD1 ILE A 279     -10.973 -12.366  14.601  1.00 94.58           H
ATOM   4267 3HD1 ILE A 279     -10.998 -11.715  12.944  1.00 94.58           H
ATOM   4268  HN  ILE A 279      -9.024  -8.258  14.802  1.00 94.58           H
ATOM   4269  N   ASP A 280      -8.755  -8.175  17.959  1.00 94.45           N
ATOM   4270  CA  ASP A 280      -8.229  -7.990  19.301  1.00 94.45           C
ATOM   4271  C   ASP A 280      -8.570  -6.579  19.787  1.00 94.45           C
ATOM   4272  O   ASP A 280      -8.788  -6.365  20.978  1.00 94.45           O
ATOM   4273  HA  ASP A 280      -8.703  -8.764  19.904  1.00 94.45           H
ATOM   4274  CB  ASP A 280      -6.707  -8.142  19.322  1.00 94.45           C
ATOM   4275 1HB  ASP A 280      -6.423  -9.063  18.813  1.00 94.45           H
ATOM   4276 2HB  ASP A 280      -6.247  -7.320  18.774  1.00 94.45           H
ATOM   4277  CG  ASP A 280      -6.178  -8.163  20.758  1.00 94.45           C
ATOM   4278  OD1 ASP A 280      -6.717  -8.967  21.549  1.00 94.45           O
ATOM   4279  OD2 ASP A 280      -5.247  -7.376  21.031  1.00 94.45           O
ATOM   4280  HN  ASP A 280      -8.063  -8.230  17.238  1.00 94.45           H
ATOM   4281  N   ALA A 281      -8.604  -5.654  18.839  1.00 92.66           N
ATOM   4282  CA  ALA A 281      -8.958  -4.279  19.149  1.00 92.66           C
ATOM   4283  C   ALA A 281     -10.380  -4.237  19.711  1.00 92.66           C
ATOM   4284  O   ALA A 281     -10.707  -3.368  20.518  1.00 92.66           O
ATOM   4285  HA  ALA A 281      -8.265  -3.921  19.910  1.00 92.66           H
ATOM   4286  CB  ALA A 281      -8.801  -3.416  17.895  1.00 92.66           C
ATOM   4287 1HB  ALA A 281      -7.767  -3.457  17.553  1.00 92.66           H
ATOM   4288 2HB  ALA A 281      -9.458  -3.793  17.111  1.00 92.66           H
ATOM   4289 3HB  ALA A 281      -9.066  -2.385  18.127  1.00 92.66           H
ATOM   4290  HN  ALA A 281      -8.397  -5.830  17.877  1.00 92.66           H
ATOM   4291  N   TYR A 282     -11.188  -5.186  19.262  1.00 90.82           N
ATOM   4292  CA  TYR A 282     -12.573  -5.258  19.697  1.00 90.82           C
ATOM   4293  C   TYR A 282     -12.711  -6.134  20.944  1.00 90.82           C
ATOM   4294  O   TYR A 282     -13.351  -5.738  21.917  1.00 90.82           O
ATOM   4295  HA  TYR A 282     -12.904  -4.247  19.934  1.00 90.82           H
ATOM   4296  CB  TYR A 282     -13.343  -5.907  18.546  1.00 90.82           C
ATOM   4297 1HB  TYR A 282     -13.123  -5.367  17.625  1.00 90.82           H
ATOM   4298 2HB  TYR A 282     -12.984  -6.927  18.410  1.00 90.82           H
ATOM   4299  CG  TYR A 282     -14.859  -5.938  18.751  1.00 90.82           C
ATOM   4300  CD1 TYR A 282     -15.473  -7.094  19.187  1.00 90.82           C
ATOM   4301  HD1 TYR A 282     -14.877  -7.986  19.386  1.00 90.82           H
ATOM   4302  CD2 TYR A 282     -15.613  -4.809  18.500  1.00 90.82           C
ATOM   4303  HD2 TYR A 282     -15.128  -3.896  18.155  1.00 90.82           H
ATOM   4304  CE1 TYR A 282     -16.899  -7.124  19.381  1.00 90.82           C
ATOM   4305  HE1 TYR A 282     -17.397  -8.031  19.725  1.00 90.82           H
ATOM   4306  CE2 TYR A 282     -17.040  -4.839  18.693  1.00 90.82           C
ATOM   4307  HE2 TYR A 282     -17.647  -3.955  18.498  1.00 90.82           H
ATOM   4308  CZ  TYR A 282     -17.612  -5.995  19.124  1.00 90.82           C
ATOM   4309  OH  TYR A 282     -18.960  -6.022  19.307  1.00 90.82           O
ATOM   4310  HH  TYR A 282     -19.350  -5.123  19.111  1.00 90.82           H
ATOM   4311  HN  TYR A 282     -10.911  -5.896  18.614  1.00 90.82           H
ATOM   4312  N   ALA A 283     -12.100  -7.307  20.875  1.00 91.97           N
ATOM   4313  CA  ALA A 283     -12.387  -8.359  21.836  1.00 91.97           C
ATOM   4314  C   ALA A 283     -11.333  -8.333  22.945  1.00 91.97           C
ATOM   4315  O   ALA A 283     -11.556  -8.866  24.030  1.00 91.97           O
ATOM   4316  HA  ALA A 283     -13.365  -8.153  22.270  1.00 91.97           H
ATOM   4317  CB  ALA A 283     -12.442  -9.708  21.115  1.00 91.97           C
ATOM   4318 1HB  ALA A 283     -13.226  -9.683  20.358  1.00 91.97           H
ATOM   4319 2HB  ALA A 283     -11.482  -9.904  20.638  1.00 91.97           H
ATOM   4320 3HB  ALA A 283     -12.658 -10.496  21.836  1.00 91.97           H
ATOM   4321  HN  ALA A 283     -11.421  -7.544  20.180  1.00 91.97           H
ATOM   4322  N   MET A 284     -10.208  -7.707  22.633  1.00 90.34           N
ATOM   4323  CA  MET A 284      -9.103  -7.641  23.574  1.00 90.34           C
ATOM   4324  C   MET A 284      -8.804  -9.019  24.167  1.00 90.34           C
ATOM   4325  O   MET A 284      -8.697  -9.166  25.383  1.00 90.34           O
ATOM   4326  HA  MET A 284      -8.247  -7.292  22.997  1.00 90.34           H
ATOM   4327  CB  MET A 284      -9.449  -6.665  24.701  1.00 90.34           C
ATOM   4328 1HB  MET A 284     -10.368  -6.983  25.193  1.00 90.34           H
ATOM   4329 2HB  MET A 284      -8.662  -6.680  25.454  1.00 90.34           H
ATOM   4330  CG  MET A 284      -9.620  -5.243  24.161  1.00 90.34           C
ATOM   4331 1HG  MET A 284      -8.662  -4.863  23.806  1.00 90.34           H
ATOM   4332 2HG  MET A 284     -10.298  -5.248  23.307  1.00 90.34           H
ATOM   4333  SD  MET A 284     -10.261  -4.177  25.441  1.00 90.34           S
ATOM   4334  CE  MET A 284     -11.999  -4.568  25.328  1.00 90.34           C
ATOM   4335 1HE  MET A 284     -12.362  -4.327  24.329  1.00 90.34           H
ATOM   4336 2HE  MET A 284     -12.146  -5.631  25.521  1.00 90.34           H
ATOM   4337 3HE  MET A 284     -12.552  -3.985  26.065  1.00 90.34           H
ATOM   4338  HN  MET A 284     -10.046  -7.251  21.758  1.00 90.34           H
ATOM   4339  N   PHE A 285      -8.679  -9.995  23.279  1.00 91.45           N
ATOM   4340  CA  PHE A 285      -8.582 -11.382  23.700  1.00 91.45           C
ATOM   4341  C   PHE A 285      -7.124 -11.784  23.931  1.00 91.45           C
ATOM   4342  O   PHE A 285      -6.849 -12.809  24.553  1.00 91.45           O
ATOM   4343  HA  PHE A 285      -9.134 -11.476  24.635  1.00 91.45           H
ATOM   4344  CB  PHE A 285      -9.161 -12.235  22.570  1.00 91.45           C
ATOM   4345 1HB  PHE A 285      -9.335 -13.244  22.943  1.00 91.45           H
ATOM   4346 2HB  PHE A 285     -10.131 -11.829  22.283  1.00 91.45           H
ATOM   4347  CG  PHE A 285      -8.270 -12.312  21.329  1.00 91.45           C
ATOM   4348  CD1 PHE A 285      -8.414 -11.399  20.331  1.00 91.45           C
ATOM   4349  HD1 PHE A 285      -9.164 -10.613  20.415  1.00 91.45           H
ATOM   4350  CD2 PHE A 285      -7.334 -13.292  21.223  1.00 91.45           C
ATOM   4351  HD2 PHE A 285      -7.219 -14.024  22.023  1.00 91.45           H
ATOM   4352  CE1 PHE A 285      -7.586 -11.470  19.179  1.00 91.45           C
ATOM   4353  HE1 PHE A 285      -7.702 -10.739  18.379  1.00 91.45           H
ATOM   4354  CE2 PHE A 285      -6.507 -13.364  20.071  1.00 91.45           C
ATOM   4355  HE2 PHE A 285      -5.756 -14.150  19.987  1.00 91.45           H
ATOM   4356  CZ  PHE A 285      -6.650 -12.451  19.074  1.00 91.45           C
ATOM   4357  HZ  PHE A 285      -6.015 -12.506  18.189  1.00 91.45           H
ATOM   4358  HN  PHE A 285      -8.644  -9.850  22.290  1.00 91.45           H
ATOM   4359  N   ILE A 286      -6.226 -10.956  23.416  1.00 92.08           N
ATOM   4360  CA  ILE A 286      -4.803 -11.200  23.578  1.00 92.08           C
ATOM   4361  C   ILE A 286      -4.332 -10.585  24.898  1.00 92.08           C
ATOM   4362  O   ILE A 286      -3.916  -9.428  24.934  1.00 92.08           O
ATOM   4363  HA  ILE A 286      -4.660 -12.279  23.630  1.00 92.08           H
ATOM   4364  CB  ILE A 286      -4.031 -10.698  22.356  1.00 92.08           C
ATOM   4365  HB  ILE A 286      -4.165  -9.619  22.287  1.00 92.08           H
ATOM   4366  CG1 ILE A 286      -4.589 -11.307  21.068  1.00 92.08           C
ATOM   4367 1HG1 ILE A 286      -4.362 -12.372  21.037  1.00 92.08           H
ATOM   4368 2HG1 ILE A 286      -5.675 -11.211  21.057  1.00 92.08           H
ATOM   4369  CG2 ILE A 286      -2.531 -10.959  22.511  1.00 92.08           C
ATOM   4370 1HG2 ILE A 286      -2.161 -10.439  23.395  1.00 92.08           H
ATOM   4371 2HG2 ILE A 286      -2.358 -12.029  22.619  1.00 92.08           H
ATOM   4372 3HG2 ILE A 286      -2.006 -10.593  21.628  1.00 92.08           H
ATOM   4373  CD1 ILE A 286      -3.998 -10.618  19.836  1.00 92.08           C
ATOM   4374 1HD1 ILE A 286      -4.248  -9.557  19.858  1.00 92.08           H
ATOM   4375 2HD1 ILE A 286      -2.915 -10.736  19.838  1.00 92.08           H
ATOM   4376 3HD1 ILE A 286      -4.412 -11.070  18.934  1.00 92.08           H
ATOM   4377  HN  ILE A 286      -6.458 -10.133  22.897  1.00 92.08           H
ATOM   4378  N   SER A 287      -4.414 -11.387  25.950  1.00 89.84           N
ATOM   4379  CA  SER A 287      -3.991 -10.940  27.266  1.00 89.84           C
ATOM   4380  C   SER A 287      -2.543 -11.365  27.523  1.00 89.84           C
ATOM   4381  O   SER A 287      -1.885 -10.832  28.415  1.00 89.84           O
ATOM   4382  HA  SER A 287      -4.072  -9.853  27.241  1.00 89.84           H
ATOM   4383  CB  SER A 287      -4.908 -11.494  28.357  1.00 89.84           C
ATOM   4384 1HB  SER A 287      -4.572 -11.136  29.330  1.00 89.84           H
ATOM   4385 2HB  SER A 287      -5.919 -11.113  28.210  1.00 89.84           H
ATOM   4386  OG  SER A 287      -4.935 -12.919  28.359  1.00 89.84           O
ATOM   4387  HG  SER A 287      -5.560 -13.248  29.067  1.00 89.84           H
ATOM   4388  HN  SER A 287      -4.760 -12.324  25.913  1.00 89.84           H
ATOM   4389  N   ASN A 288      -2.090 -12.320  26.724  1.00 92.03           N
ATOM   4390  CA  ASN A 288      -0.787 -12.923  26.944  1.00 92.03           C
ATOM   4391  C   ASN A 288       0.287 -12.066  26.271  1.00 92.03           C
ATOM   4392  O   ASN A 288       0.218 -11.807  25.071  1.00 92.03           O
ATOM   4393  HA  ASN A 288      -0.669 -12.965  28.027  1.00 92.03           H
ATOM   4394  CB  ASN A 288      -0.720 -14.327  26.338  1.00 92.03           C
ATOM   4395 1HB  ASN A 288      -1.574 -14.914  26.676  1.00 92.03           H
ATOM   4396 2HB  ASN A 288      -0.789 -14.261  25.252  1.00 92.03           H
ATOM   4397  CG  ASN A 288       0.579 -15.033  26.731  1.00 92.03           C
ATOM   4398  OD1 ASN A 288       1.669 -14.503  26.594  1.00 92.03           O
ATOM   4399  ND2 ASN A 288       0.402 -16.255  27.226  1.00 92.03           N
ATOM   4400 1HD2 ASN A 288      -0.520 -16.631  27.311  1.00 92.03           H
ATOM   4401 2HD2 ASN A 288       1.192 -16.797  27.512  1.00 92.03           H
ATOM   4402  HN  ASN A 288      -2.596 -12.681  25.941  1.00 92.03           H
ATOM   4403  N   CYS A 289       1.256 -11.650  27.074  1.00 91.16           N
ATOM   4404  CA  CYS A 289       2.273 -10.726  26.602  1.00 91.16           C
ATOM   4405  C   CYS A 289       3.122 -11.442  25.550  1.00 91.16           C
ATOM   4406  O   CYS A 289       3.546 -10.832  24.570  1.00 91.16           O
ATOM   4407  HA  CYS A 289       1.747  -9.878  26.164  1.00 91.16           H
ATOM   4408  CB  CYS A 289       3.125 -10.188  27.753  1.00 91.16           C
ATOM   4409 1HB  CYS A 289       2.490  -9.690  28.486  1.00 91.16           H
ATOM   4410 2HB  CYS A 289       3.619 -11.012  28.268  1.00 91.16           H
ATOM   4411  SG  CYS A 289       4.375  -9.015  27.112  1.00 91.16           S
ATOM   4412  HN  CYS A 289       1.351 -11.933  28.028  1.00 91.16           H
ATOM   4413  N   ALA A 290       3.345 -12.726  25.789  1.00 92.81           N
ATOM   4414  CA  ALA A 290       4.187 -13.517  24.908  1.00 92.81           C
ATOM   4415  C   ALA A 290       3.542 -13.588  23.522  1.00 92.81           C
ATOM   4416  O   ALA A 290       4.214 -13.395  22.510  1.00 92.81           O
ATOM   4417  HA  ALA A 290       5.149 -13.011  24.826  1.00 92.81           H
ATOM   4418  CB  ALA A 290       4.409 -14.901  25.519  1.00 92.81           C
ATOM   4419 1HB  ALA A 290       4.895 -14.797  26.489  1.00 92.81           H
ATOM   4420 2HB  ALA A 290       3.448 -15.400  25.647  1.00 92.81           H
ATOM   4421 3HB  ALA A 290       5.040 -15.494  24.858  1.00 92.81           H
ATOM   4422  HN  ALA A 290       2.962 -13.225  26.567  1.00 92.81           H
ATOM   4423  N   VAL A 291       2.247 -13.865  23.521  1.00 93.69           N
ATOM   4424  CA  VAL A 291       1.502 -13.955  22.276  1.00 93.69           C
ATOM   4425  C   VAL A 291       1.505 -12.590  21.585  1.00 93.69           C
ATOM   4426  O   VAL A 291       1.708 -12.504  20.375  1.00 93.69           O
ATOM   4427  HA  VAL A 291       2.015 -14.673  21.637  1.00 93.69           H
ATOM   4428  CB  VAL A 291       0.092 -14.485  22.547  1.00 93.69           C
ATOM   4429  HB  VAL A 291      -0.395 -13.802  23.243  1.00 93.69           H
ATOM   4430  CG1 VAL A 291      -0.737 -14.519  21.262  1.00 93.69           C
ATOM   4431 1HG1 VAL A 291      -0.815 -13.511  20.854  1.00 93.69           H
ATOM   4432 2HG1 VAL A 291      -0.253 -15.170  20.534  1.00 93.69           H
ATOM   4433 3HG1 VAL A 291      -1.735 -14.899  21.484  1.00 93.69           H
ATOM   4434  CG2 VAL A 291       0.143 -15.867  23.204  1.00 93.69           C
ATOM   4435 1HG2 VAL A 291       0.657 -16.564  22.543  1.00 93.69           H
ATOM   4436 2HG2 VAL A 291       0.679 -15.800  24.150  1.00 93.69           H
ATOM   4437 3HG2 VAL A 291      -0.873 -16.220  23.385  1.00 93.69           H
ATOM   4438  HN  VAL A 291       1.709 -14.027  24.348  1.00 93.69           H
ATOM   4439  N   SER A 292       1.276 -11.558  22.384  1.00 93.20           N
ATOM   4440  CA  SER A 292       1.207 -10.206  21.857  1.00 93.20           C
ATOM   4441  C   SER A 292       2.540  -9.828  21.208  1.00 93.20           C
ATOM   4442  O   SER A 292       2.564  -9.230  20.133  1.00 93.20           O
ATOM   4443  HA  SER A 292       0.411 -10.226  21.113  1.00 93.20           H
ATOM   4444  CB  SER A 292       0.850  -9.204  22.957  1.00 93.20           C
ATOM   4445 1HB  SER A 292      -0.029  -9.556  23.497  1.00 93.20           H
ATOM   4446 2HB  SER A 292       1.666  -9.151  23.678  1.00 93.20           H
ATOM   4447  OG  SER A 292       0.596  -7.903  22.433  1.00 93.20           O
ATOM   4448  HG  SER A 292      -0.281  -7.894  21.952  1.00 93.20           H
ATOM   4449  HN  SER A 292       1.140 -11.634  23.372  1.00 93.20           H
ATOM   4450  N   THR A 293       3.618 -10.193  21.888  1.00 93.06           N
ATOM   4451  CA  THR A 293       4.951  -9.874  21.405  1.00 93.06           C
ATOM   4452  C   THR A 293       5.187 -10.509  20.034  1.00 93.06           C
ATOM   4453  O   THR A 293       5.685  -9.854  19.120  1.00 93.06           O
ATOM   4454  HA  THR A 293       5.020  -8.795  21.274  1.00 93.06           H
ATOM   4455  CB  THR A 293       5.957 -10.326  22.465  1.00 93.06           C
ATOM   4456  HB  THR A 293       5.846 -11.388  22.680  1.00 93.06           H
ATOM   4457  OG1 THR A 293       5.723  -9.448  23.563  1.00 93.06           O
ATOM   4458  HG1 THR A 293       5.109  -9.882  24.223  1.00 93.06           H
ATOM   4459  CG2 THR A 293       7.404 -10.036  22.059  1.00 93.06           C
ATOM   4460 1HG2 THR A 293       7.532  -8.964  21.910  1.00 93.06           H
ATOM   4461 2HG2 THR A 293       7.634 -10.562  21.133  1.00 93.06           H
ATOM   4462 3HG2 THR A 293       8.077 -10.376  22.847  1.00 93.06           H
ATOM   4463  HN  THR A 293       3.590 -10.696  22.752  1.00 93.06           H
ATOM   4464  N   ASN A 294       4.818 -11.778  19.933  1.00 94.37           N
ATOM   4465  CA  ASN A 294       5.043 -12.528  18.708  1.00 94.37           C
ATOM   4466  C   ASN A 294       4.194 -11.928  17.585  1.00 94.37           C
ATOM   4467  O   ASN A 294       4.641 -11.845  16.442  1.00 94.37           O
ATOM   4468  HA  ASN A 294       6.112 -12.444  18.513  1.00 94.37           H
ATOM   4469  CB  ASN A 294       4.636 -13.993  18.877  1.00 94.37           C
ATOM   4470 1HB  ASN A 294       3.648 -14.049  19.335  1.00 94.37           H
ATOM   4471 2HB  ASN A 294       4.562 -14.468  17.899  1.00 94.37           H
ATOM   4472  CG  ASN A 294       5.648 -14.747  19.742  1.00 94.37           C
ATOM   4473  OD1 ASN A 294       6.781 -14.332  19.921  1.00 94.37           O
ATOM   4474  ND2 ASN A 294       5.178 -15.875  20.266  1.00 94.37           N
ATOM   4475 1HD2 ASN A 294       4.237 -16.159  20.079  1.00 94.37           H
ATOM   4476 2HD2 ASN A 294       5.764 -16.440  20.846  1.00 94.37           H
ATOM   4477  HN  ASN A 294       4.374 -12.292  20.667  1.00 94.37           H
ATOM   4478  N   ILE A 295       2.986 -11.525  17.950  1.00 93.91           N
ATOM   4479  CA  ILE A 295       2.055 -10.977  16.979  1.00 93.91           C
ATOM   4480  C   ILE A 295       2.616  -9.666  16.424  1.00 93.91           C
ATOM   4481  O   ILE A 295       2.519  -9.403  15.226  1.00 93.91           O
ATOM   4482  HA  ILE A 295       1.977 -11.693  16.161  1.00 93.91           H
ATOM   4483  CB  ILE A 295       0.660 -10.838  17.593  1.00 93.91           C
ATOM   4484  HB  ILE A 295       0.769 -10.431  18.598  1.00 93.91           H
ATOM   4485  CG1 ILE A 295      -0.018 -12.202  17.728  1.00 93.91           C
ATOM   4486 1HG1 ILE A 295      -0.249 -12.597  16.739  1.00 93.91           H
ATOM   4487 2HG1 ILE A 295       0.665 -12.907  18.202  1.00 93.91           H
ATOM   4488  CG2 ILE A 295      -0.193  -9.849  16.796  1.00 93.91           C
ATOM   4489 1HG2 ILE A 295       0.288  -8.871  16.796  1.00 93.91           H
ATOM   4490 2HG2 ILE A 295      -0.297 -10.203  15.770  1.00 93.91           H
ATOM   4491 3HG2 ILE A 295      -1.179  -9.769  17.254  1.00 93.91           H
ATOM   4492  CD1 ILE A 295      -1.302 -12.097  18.553  1.00 93.91           C
ATOM   4493 1HD1 ILE A 295      -1.065 -11.724  19.550  1.00 93.91           H
ATOM   4494 2HD1 ILE A 295      -1.993 -11.410  18.064  1.00 93.91           H
ATOM   4495 3HD1 ILE A 295      -1.764 -13.080  18.634  1.00 93.91           H
ATOM   4496  HN  ILE A 295       2.642 -11.568  18.888  1.00 93.91           H
ATOM   4497  N   ASP A 296       3.191  -8.879  17.321  1.00 93.58           N
ATOM   4498  CA  ASP A 296       3.735  -7.586  16.942  1.00 93.58           C
ATOM   4499  C   ASP A 296       4.924  -7.792  16.001  1.00 93.58           C
ATOM   4500  O   ASP A 296       5.091  -7.050  15.035  1.00 93.58           O
ATOM   4501  HA  ASP A 296       2.911  -7.058  16.462  1.00 93.58           H
ATOM   4502  CB  ASP A 296       4.230  -6.816  18.168  1.00 93.58           C
ATOM   4503 1HB  ASP A 296       4.895  -7.450  18.755  1.00 93.58           H
ATOM   4504 2HB  ASP A 296       4.813  -5.952  17.849  1.00 93.58           H
ATOM   4505  CG  ASP A 296       3.058  -6.355  19.037  1.00 93.58           C
ATOM   4506  OD1 ASP A 296       1.932  -6.318  18.496  1.00 93.58           O
ATOM   4507  OD2 ASP A 296       3.315  -6.051  20.222  1.00 93.58           O
ATOM   4508  HN  ASP A 296       3.289  -9.112  18.288  1.00 93.58           H
ATOM   4509  N   ILE A 297       5.719  -8.804  16.318  1.00 94.40           N
ATOM   4510  CA  ILE A 297       6.853  -9.155  15.480  1.00 94.40           C
ATOM   4511  C   ILE A 297       6.349  -9.592  14.103  1.00 94.40           C
ATOM   4512  O   ILE A 297       6.884  -9.170  13.079  1.00 94.40           O
ATOM   4513  HA  ILE A 297       7.458  -8.257  15.357  1.00 94.40           H
ATOM   4514  CB  ILE A 297       7.729 -10.200  16.174  1.00 94.40           C
ATOM   4515  HB  ILE A 297       7.081 -10.988  16.558  1.00 94.40           H
ATOM   4516  CG1 ILE A 297       8.461  -9.592  17.372  1.00 94.40           C
ATOM   4517 1HG1 ILE A 297       9.211  -8.883  17.023  1.00 94.40           H
ATOM   4518 2HG1 ILE A 297       7.757  -9.034  17.989  1.00 94.40           H
ATOM   4519  CG2 ILE A 297       8.695 -10.852  15.182  1.00 94.40           C
ATOM   4520 1HG2 ILE A 297       8.127 -11.341  14.391  1.00 94.40           H
ATOM   4521 2HG2 ILE A 297       9.339 -10.088  14.748  1.00 94.40           H
ATOM   4522 3HG2 ILE A 297       9.305 -11.590  15.702  1.00 94.40           H
ATOM   4523  CD1 ILE A 297       9.132 -10.680  18.213  1.00 94.40           C
ATOM   4524 1HD1 ILE A 297       8.376 -11.374  18.581  1.00 94.40           H
ATOM   4525 2HD1 ILE A 297       9.854 -11.220  17.600  1.00 94.40           H
ATOM   4526 3HD1 ILE A 297       9.645 -10.221  19.058  1.00 94.40           H
ATOM   4527  HN  ILE A 297       5.598  -9.378  17.127  1.00 94.40           H
ATOM   4528  N   CYS A 298       5.324 -10.432  14.123  1.00 94.01           N
ATOM   4529  CA  CYS A 298       4.740 -10.929  12.888  1.00 94.01           C
ATOM   4530  C   CYS A 298       4.275  -9.729  12.060  1.00 94.01           C
ATOM   4531  O   CYS A 298       4.438  -9.711  10.841  1.00 94.01           O
ATOM   4532  HA  CYS A 298       5.525 -11.477  12.368  1.00 94.01           H
ATOM   4533  CB  CYS A 298       3.599 -11.912  13.158  1.00 94.01           C
ATOM   4534 1HB  CYS A 298       2.938 -11.512  13.927  1.00 94.01           H
ATOM   4535 2HB  CYS A 298       2.999 -12.041  12.257  1.00 94.01           H
ATOM   4536  SG  CYS A 298       4.276 -13.525  13.694  1.00 94.01           S
ATOM   4537  HG  CYS A 298       4.588 -13.141  14.929  1.00 94.01           H
ATOM   4538  HN  CYS A 298       4.896 -10.773  14.960  1.00 94.01           H
ATOM   4539  N   PHE A 299       3.707  -8.755  12.756  1.00 94.08           N
ATOM   4540  CA  PHE A 299       3.213  -7.556  12.099  1.00 94.08           C
ATOM   4541  C   PHE A 299       4.339  -6.832  11.360  1.00 94.08           C
ATOM   4542  O   PHE A 299       4.177  -6.439  10.206  1.00 94.08           O
ATOM   4543  HA  PHE A 299       2.453  -7.870  11.383  1.00 94.08           H
ATOM   4544  CB  PHE A 299       2.666  -6.639  13.195  1.00 94.08           C
ATOM   4545 1HB  PHE A 299       1.867  -7.159  13.725  1.00 94.08           H
ATOM   4546 2HB  PHE A 299       3.456  -6.446  13.921  1.00 94.08           H
ATOM   4547  CG  PHE A 299       2.129  -5.303  12.678  1.00 94.08           C
ATOM   4548  CD1 PHE A 299       2.936  -4.208  12.658  1.00 94.08           C
ATOM   4549  HD1 PHE A 299       3.965  -4.283  13.011  1.00 94.08           H
ATOM   4550  CD2 PHE A 299       0.846  -5.210  12.238  1.00 94.08           C
ATOM   4551  HD2 PHE A 299       0.199  -6.087  12.254  1.00 94.08           H
ATOM   4552  CE1 PHE A 299       2.439  -2.968  12.178  1.00 94.08           C
ATOM   4553  HE1 PHE A 299       3.085  -2.091  12.163  1.00 94.08           H
ATOM   4554  CE2 PHE A 299       0.348  -3.969  11.758  1.00 94.08           C
ATOM   4555  HE2 PHE A 299      -0.680  -3.895  11.405  1.00 94.08           H
ATOM   4556  CZ  PHE A 299       1.155  -2.875  11.738  1.00 94.08           C
ATOM   4557  HZ  PHE A 299       0.773  -1.923  11.370  1.00 94.08           H
ATOM   4558  HN  PHE A 299       3.582  -8.775  13.748  1.00 94.08           H
ATOM   4559  N   GLN A 300       5.457  -6.677  12.056  1.00 93.11           N
ATOM   4560  CA  GLN A 300       6.587  -5.951  11.503  1.00 93.11           C
ATOM   4561  C   GLN A 300       7.098  -6.645  10.239  1.00 93.11           C
ATOM   4562  O   GLN A 300       7.371  -5.990   9.234  1.00 93.11           O
ATOM   4563  HA  GLN A 300       6.202  -4.962  11.253  1.00 93.11           H
ATOM   4564  CB  GLN A 300       7.705  -5.806  12.539  1.00 93.11           C
ATOM   4565 1HB  GLN A 300       7.897  -6.771  13.009  1.00 93.11           H
ATOM   4566 2HB  GLN A 300       8.627  -5.504  12.043  1.00 93.11           H
ATOM   4567  CG  GLN A 300       7.332  -4.777  13.608  1.00 93.11           C
ATOM   4568 1HG  GLN A 300       7.120  -3.818  13.136  1.00 93.11           H
ATOM   4569 2HG  GLN A 300       6.420  -5.090  14.117  1.00 93.11           H
ATOM   4570  CD  GLN A 300       8.461  -4.612  14.627  1.00 93.11           C
ATOM   4571  OE1 GLN A 300       9.491  -5.262  14.562  1.00 93.11           O
ATOM   4572  NE2 GLN A 300       8.210  -3.709  15.570  1.00 93.11           N
ATOM   4573 1HE2 GLN A 300       7.343  -3.209  15.567  1.00 93.11           H
ATOM   4574 2HE2 GLN A 300       8.888  -3.529  16.283  1.00 93.11           H
ATOM   4575  HN  GLN A 300       5.595  -7.037  12.978  1.00 93.11           H
ATOM   4576  N   VAL A 301       7.211  -7.962  10.330  1.00 93.71           N
ATOM   4577  CA  VAL A 301       7.755  -8.744   9.233  1.00 93.71           C
ATOM   4578  C   VAL A 301       6.841  -8.609   8.013  1.00 93.71           C
ATOM   4579  O   VAL A 301       7.299  -8.263   6.926  1.00 93.71           O
ATOM   4580  HA  VAL A 301       8.732  -8.330   8.987  1.00 93.71           H
ATOM   4581  CB  VAL A 301       7.952 -10.196   9.673  1.00 93.71           C
ATOM   4582  HB  VAL A 301       7.000 -10.563  10.055  1.00 93.71           H
ATOM   4583  CG1 VAL A 301       8.355 -11.078   8.490  1.00 93.71           C
ATOM   4584 1HG1 VAL A 301       7.574 -11.046   7.730  1.00 93.71           H
ATOM   4585 2HG1 VAL A 301       9.290 -10.711   8.065  1.00 93.71           H
ATOM   4586 3HG1 VAL A 301       8.489 -12.105   8.831  1.00 93.71           H
ATOM   4587  CG2 VAL A 301       8.980 -10.292  10.803  1.00 93.71           C
ATOM   4588 1HG2 VAL A 301       9.936  -9.898  10.459  1.00 93.71           H
ATOM   4589 2HG2 VAL A 301       8.634  -9.711  11.659  1.00 93.71           H
ATOM   4590 3HG2 VAL A 301       9.101 -11.334  11.097  1.00 93.71           H
ATOM   4591  HN  VAL A 301       6.938  -8.493  11.133  1.00 93.71           H
ATOM   4592  N   THR A 302       5.565  -8.888   8.236  1.00 92.66           N
ATOM   4593  CA  THR A 302       4.604  -8.916   7.146  1.00 92.66           C
ATOM   4594  C   THR A 302       4.436  -7.517   6.548  1.00 92.66           C
ATOM   4595  O   THR A 302       4.225  -7.374   5.345  1.00 92.66           O
ATOM   4596  HA  THR A 302       4.998  -9.556   6.357  1.00 92.66           H
ATOM   4597  CB  THR A 302       3.299  -9.509   7.681  1.00 92.66           C
ATOM   4598  HB  THR A 302       2.543  -9.555   6.898  1.00 92.66           H
ATOM   4599  OG1 THR A 302       2.977  -8.687   8.799  1.00 92.66           O
ATOM   4600  HG1 THR A 302       3.305  -9.112   9.643  1.00 92.66           H
ATOM   4601  CG2 THR A 302       3.493 -10.901   8.286  1.00 92.66           C
ATOM   4602 1HG2 THR A 302       4.200 -10.842   9.114  1.00 92.66           H
ATOM   4603 2HG2 THR A 302       3.882 -11.577   7.524  1.00 92.66           H
ATOM   4604 3HG2 THR A 302       2.537 -11.275   8.650  1.00 92.66           H
ATOM   4605  HN  THR A 302       5.186  -9.093   9.138  1.00 92.66           H
ATOM   4606  N   GLN A 303       4.535  -6.521   7.416  1.00 91.30           N
ATOM   4607  CA  GLN A 303       4.453  -5.138   6.980  1.00 91.30           C
ATOM   4608  C   GLN A 303       5.568  -4.829   5.979  1.00 91.30           C
ATOM   4609  O   GLN A 303       5.338  -4.155   4.977  1.00 91.30           O
ATOM   4610  HA  GLN A 303       3.482  -5.045   6.493  1.00 91.30           H
ATOM   4611  CB  GLN A 303       4.507  -4.183   8.174  1.00 91.30           C
ATOM   4612 1HB  GLN A 303       3.638  -4.342   8.813  1.00 91.30           H
ATOM   4613 2HB  GLN A 303       5.389  -4.398   8.777  1.00 91.30           H
ATOM   4614  CG  GLN A 303       4.544  -2.725   7.709  1.00 91.30           C
ATOM   4615 1HG  GLN A 303       5.526  -2.498   7.293  1.00 91.30           H
ATOM   4616 2HG  GLN A 303       3.817  -2.576   6.911  1.00 91.30           H
ATOM   4617  CD  GLN A 303       4.242  -1.773   8.868  1.00 91.30           C
ATOM   4618  OE1 GLN A 303       5.123  -1.322   9.581  1.00 91.30           O
ATOM   4619  NE2 GLN A 303       2.950  -1.493   9.014  1.00 91.30           N
ATOM   4620 1HE2 GLN A 303       2.277  -1.896   8.395  1.00 91.30           H
ATOM   4621 2HE2 GLN A 303       2.652  -0.878   9.745  1.00 91.30           H
ATOM   4622  HN  GLN A 303       4.670  -6.648   8.399  1.00 91.30           H
ATOM   4623  N   THR A 304       6.753  -5.337   6.287  1.00 91.04           N
ATOM   4624  CA  THR A 304       7.926  -5.039   5.483  1.00 91.04           C
ATOM   4625  C   THR A 304       7.811  -5.695   4.106  1.00 91.04           C
ATOM   4626  O   THR A 304       8.225  -5.118   3.102  1.00 91.04           O
ATOM   4627  HA  THR A 304       7.967  -3.962   5.321  1.00 91.04           H
ATOM   4628  CB  THR A 304       9.162  -5.485   6.268  1.00 91.04           C
ATOM   4629  HB  THR A 304       9.192  -6.570   6.363  1.00 91.04           H
ATOM   4630  OG1 THR A 304       9.075  -4.762   7.493  1.00 91.04           O
ATOM   4631  HG1 THR A 304       8.626  -5.322   8.189  1.00 91.04           H
ATOM   4632  CG2 THR A 304      10.465  -4.992   5.636  1.00 91.04           C
ATOM   4633 1HG2 THR A 304      10.464  -3.902   5.603  1.00 91.04           H
ATOM   4634 2HG2 THR A 304      10.550  -5.386   4.624  1.00 91.04           H
ATOM   4635 3HG2 THR A 304      11.311  -5.336   6.232  1.00 91.04           H
ATOM   4636  HN  THR A 304       6.917  -5.941   7.066  1.00 91.04           H
ATOM   4637  N   ILE A 305       7.246  -6.894   4.103  1.00 90.16           N
ATOM   4638  CA  ILE A 305       7.018  -7.611   2.860  1.00 90.16           C
ATOM   4639  C   ILE A 305       6.041  -6.817   1.990  1.00 90.16           C
ATOM   4640  O   ILE A 305       6.215  -6.728   0.776  1.00 90.16           O
ATOM   4641  HA  ILE A 305       7.973  -7.671   2.338  1.00 90.16           H
ATOM   4642  CB  ILE A 305       6.565  -9.044   3.143  1.00 90.16           C
ATOM   4643  HB  ILE A 305       5.716  -9.006   3.824  1.00 90.16           H
ATOM   4644  CG1 ILE A 305       7.669  -9.840   3.841  1.00 90.16           C
ATOM   4645 1HG1 ILE A 305       8.470 -10.056   3.134  1.00 90.16           H
ATOM   4646 2HG1 ILE A 305       8.104  -9.241   4.641  1.00 90.16           H
ATOM   4647  CG2 ILE A 305       6.086  -9.731   1.862  1.00 90.16           C
ATOM   4648 1HG2 ILE A 305       5.247  -9.175   1.444  1.00 90.16           H
ATOM   4649 2HG2 ILE A 305       6.900  -9.758   1.138  1.00 90.16           H
ATOM   4650 3HG2 ILE A 305       5.770 -10.748   2.092  1.00 90.16           H
ATOM   4651  CD1 ILE A 305       7.123 -11.148   4.416  1.00 90.16           C
ATOM   4652 1HD1 ILE A 305       6.339 -10.927   5.141  1.00 90.16           H
ATOM   4653 2HD1 ILE A 305       6.711 -11.755   3.610  1.00 90.16           H
ATOM   4654 3HD1 ILE A 305       7.928 -11.695   4.907  1.00 90.16           H
ATOM   4655  HN  ILE A 305       6.947  -7.374   4.928  1.00 90.16           H
ATOM   4656  N   ALA A 306       5.032  -6.261   2.646  1.00 87.47           N
ATOM   4657  CA  ALA A 306       3.993  -5.531   1.941  1.00 87.47           C
ATOM   4658  C   ALA A 306       4.605  -4.299   1.272  1.00 87.47           C
ATOM   4659  O   ALA A 306       4.184  -3.904   0.186  1.00 87.47           O
ATOM   4660  HA  ALA A 306       3.589  -6.189   1.171  1.00 87.47           H
ATOM   4661  CB  ALA A 306       2.871  -5.169   2.917  1.00 87.47           C
ATOM   4662 1HB  ALA A 306       2.451  -6.080   3.342  1.00 87.47           H
ATOM   4663 2HB  ALA A 306       3.273  -4.547   3.717  1.00 87.47           H
ATOM   4664 3HB  ALA A 306       2.092  -4.621   2.388  1.00 87.47           H
ATOM   4665  HN  ALA A 306       4.920  -6.303   3.639  1.00 87.47           H
ATOM   4666  N   PHE A 307       5.588  -3.724   1.950  1.00 87.98           N
ATOM   4667  CA  PHE A 307       6.226  -2.514   1.461  1.00 87.98           C
ATOM   4668  C   PHE A 307       7.082  -2.806   0.226  1.00 87.98           C
ATOM   4669  O   PHE A 307       7.224  -1.955  -0.650  1.00 87.98           O
ATOM   4670  HA  PHE A 307       5.433  -1.815   1.194  1.00 87.98           H
ATOM   4671  CB  PHE A 307       7.130  -2.000   2.583  1.00 87.98           C
ATOM   4672 1HB  PHE A 307       7.763  -2.817   2.929  1.00 87.98           H
ATOM   4673 2HB  PHE A 307       7.790  -1.232   2.181  1.00 87.98           H
ATOM   4674  CG  PHE A 307       6.369  -1.423   3.779  1.00 87.98           C
ATOM   4675  CD1 PHE A 307       5.010  -1.387   3.767  1.00 87.98           C
ATOM   4676  HD1 PHE A 307       4.462  -1.770   2.906  1.00 87.98           H
ATOM   4677  CD2 PHE A 307       7.053  -0.945   4.853  1.00 87.98           C
ATOM   4678  HD2 PHE A 307       8.142  -0.974   4.863  1.00 87.98           H
ATOM   4679  CE1 PHE A 307       4.304  -0.851   4.877  1.00 87.98           C
ATOM   4680  HE1 PHE A 307       3.215  -0.823   4.868  1.00 87.98           H
ATOM   4681  CE2 PHE A 307       6.347  -0.410   5.963  1.00 87.98           C
ATOM   4682  HE2 PHE A 307       6.895  -0.027   6.824  1.00 87.98           H
ATOM   4683  CZ  PHE A 307       4.988  -0.374   5.952  1.00 87.98           C
ATOM   4684  HZ  PHE A 307       4.446   0.037   6.804  1.00 87.98           H
ATOM   4685  HN  PHE A 307       5.948  -4.072   2.815  1.00 87.98           H
ATOM   4686  N   PHE A 308       7.630  -4.012   0.197  1.00 85.86           N
ATOM   4687  CA  PHE A 308       8.443  -4.437  -0.930  1.00 85.86           C
ATOM   4688  C   PHE A 308       7.620  -4.464  -2.219  1.00 85.86           C
ATOM   4689  O   PHE A 308       8.175  -4.397  -3.315  1.00 85.86           O
ATOM   4690  HA  PHE A 308       9.255  -3.718  -1.033  1.00 85.86           H
ATOM   4691  CB  PHE A 308       8.929  -5.855  -0.620  1.00 85.86           C
ATOM   4692 1HB  PHE A 308       8.571  -6.143   0.368  1.00 85.86           H
ATOM   4693 2HB  PHE A 308       8.482  -6.545  -1.335  1.00 85.86           H
ATOM   4694  CG  PHE A 308      10.450  -6.014  -0.662  1.00 85.86           C
ATOM   4695  CD1 PHE A 308      11.079  -6.225  -1.849  1.00 85.86           C
ATOM   4696  HD1 PHE A 308      10.500  -6.282  -2.771  1.00 85.86           H
ATOM   4697  CD2 PHE A 308      11.173  -5.943   0.488  1.00 85.86           C
ATOM   4698  HD2 PHE A 308      10.669  -5.774   1.439  1.00 85.86           H
ATOM   4699  CE1 PHE A 308      12.491  -6.373  -1.888  1.00 85.86           C
ATOM   4700  HE1 PHE A 308      12.995  -6.542  -2.840  1.00 85.86           H
ATOM   4701  CE2 PHE A 308      12.585  -6.091   0.449  1.00 85.86           C
ATOM   4702  HE2 PHE A 308      13.165  -6.034   1.370  1.00 85.86           H
ATOM   4703  CZ  PHE A 308      13.214  -6.302  -0.739  1.00 85.86           C
ATOM   4704  HZ  PHE A 308      14.298  -6.415  -0.768  1.00 85.86           H
ATOM   4705  HN  PHE A 308       7.527  -4.691   0.924  1.00 85.86           H
ATOM   4706  N   HIS A 309       6.310  -4.561  -2.046  1.00 79.91           N
ATOM   4707  CA  HIS A 309       5.408  -4.622  -3.184  1.00 79.91           C
ATOM   4708  C   HIS A 309       5.504  -3.322  -3.986  1.00 79.91           C
ATOM   4709  O   HIS A 309       5.408  -3.337  -5.212  1.00 79.91           O
ATOM   4710  HA  HIS A 309       5.746  -5.449  -3.807  1.00 79.91           H
ATOM   4711  CB  HIS A 309       3.980  -4.932  -2.728  1.00 79.91           C
ATOM   4712 1HB  HIS A 309       3.994  -5.832  -2.113  1.00 79.91           H
ATOM   4713 2HB  HIS A 309       3.626  -4.118  -2.096  1.00 79.91           H
ATOM   4714  CG  HIS A 309       3.004  -5.131  -3.863  1.00 79.91           C
ATOM   4715  ND1 HIS A 309       2.271  -4.094  -4.411  1.00 79.91           N
ATOM   4716  HD1 HIS A 309       2.308  -3.136  -4.126  1.00 79.91           H
ATOM   4717  CD2 HIS A 309       2.648  -6.257  -4.546  1.00 79.91           C
ATOM   4718  HD2 HIS A 309       3.038  -7.260  -4.369  1.00 79.91           H
ATOM   4719  CE1 HIS A 309       1.511  -4.584  -5.380  1.00 79.91           C
ATOM   4720  HE1 HIS A 309       0.819  -4.016  -6.002  1.00 79.91           H
ATOM   4721  NE2 HIS A 309       1.746  -5.926  -5.461  1.00 79.91           N
ATOM   4722  HN  HIS A 309       5.866  -4.598  -1.152  1.00 79.91           H
ATOM   4723  N   SER A 310       5.693  -2.229  -3.261  1.00 78.81           N
ATOM   4724  CA  SER A 310       5.683  -0.913  -3.875  1.00 78.81           C
ATOM   4725  C   SER A 310       6.918  -0.739  -4.761  1.00 78.81           C
ATOM   4726  O   SER A 310       6.960   0.153  -5.607  1.00 78.81           O
ATOM   4727  HA  SER A 310       4.774  -0.881  -4.476  1.00 78.81           H
ATOM   4728  CB  SER A 310       5.631   0.189  -2.815  1.00 78.81           C
ATOM   4729 1HB  SER A 310       6.391  -0.001  -2.057  1.00 78.81           H
ATOM   4730 2HB  SER A 310       5.873   1.147  -3.276  1.00 78.81           H
ATOM   4731  OG  SER A 310       4.352   0.272  -2.193  1.00 78.81           O
ATOM   4732  HG  SER A 310       3.731   0.814  -2.759  1.00 78.81           H
ATOM   4733  HN  SER A 310       5.851  -2.234  -2.273  1.00 78.81           H
ATOM   4734  N   CYS A 311       7.894  -1.607  -4.537  1.00 82.44           N
ATOM   4735  CA  CYS A 311       9.114  -1.581  -5.327  1.00 82.44           C
ATOM   4736  C   CYS A 311       8.981  -2.612  -6.450  1.00 82.44           C
ATOM   4737  O   CYS A 311       9.720  -2.563  -7.432  1.00 82.44           O
ATOM   4738  HA  CYS A 311       9.202  -0.574  -5.734  1.00 82.44           H
ATOM   4739  CB  CYS A 311      10.352  -1.834  -4.464  1.00 82.44           C
ATOM   4740 1HB  CYS A 311      11.252  -1.564  -5.016  1.00 82.44           H
ATOM   4741 2HB  CYS A 311      10.321  -1.202  -3.576  1.00 82.44           H
ATOM   4742  SG  CYS A 311      10.425  -3.595  -3.974  1.00 82.44           S
ATOM   4743  HG  CYS A 311      11.527  -3.489  -3.237  1.00 82.44           H
ATOM   4744  HN  CYS A 311       7.862  -2.316  -3.833  1.00 82.44           H
ATOM   4745  N   LEU A 312       8.035  -3.521  -6.267  1.00 78.98           N
ATOM   4746  CA  LEU A 312       7.842  -4.603  -7.217  1.00 78.98           C
ATOM   4747  C   LEU A 312       6.966  -4.112  -8.371  1.00 78.98           C
ATOM   4748  O   LEU A 312       7.057  -4.623  -9.486  1.00 78.98           O
ATOM   4749  HA  LEU A 312       8.822  -4.866  -7.615  1.00 78.98           H
ATOM   4750  CB  LEU A 312       7.292  -5.844  -6.512  1.00 78.98           C
ATOM   4751 1HB  LEU A 312       6.428  -5.546  -5.917  1.00 78.98           H
ATOM   4752 2HB  LEU A 312       6.932  -6.539  -7.271  1.00 78.98           H
ATOM   4753  CG  LEU A 312       8.271  -6.588  -5.601  1.00 78.98           C
ATOM   4754  HG  LEU A 312       8.646  -5.885  -4.857  1.00 78.98           H
ATOM   4755  CD1 LEU A 312       7.566  -7.715  -4.844  1.00 78.98           C
ATOM   4756 1HD1 LEU A 312       6.768  -7.297  -4.231  1.00 78.98           H
ATOM   4757 2HD1 LEU A 312       7.145  -8.424  -5.556  1.00 78.98           H
ATOM   4758 3HD1 LEU A 312       8.285  -8.227  -4.204  1.00 78.98           H
ATOM   4759  CD2 LEU A 312       9.478  -7.095  -6.393  1.00 78.98           C
ATOM   4760 1HD2 LEU A 312       9.140  -7.777  -7.173  1.00 78.98           H
ATOM   4761 2HD2 LEU A 312       9.996  -6.251  -6.847  1.00 78.98           H
ATOM   4762 3HD2 LEU A 312      10.157  -7.620  -5.722  1.00 78.98           H
ATOM   4763  HN  LEU A 312       7.408  -3.526  -5.488  1.00 78.98           H
ATOM   4764  N   ASN A 313       6.136  -3.125  -8.064  1.00 74.11           N
ATOM   4765  CA  ASN A 313       5.179  -2.623  -9.035  1.00 74.11           C
ATOM   4766  C   ASN A 313       5.910  -2.273 -10.332  1.00 74.11           C
ATOM   4767  O   ASN A 313       5.578  -2.795 -11.396  1.00 74.11           O
ATOM   4768  HA  ASN A 313       4.456  -3.429  -9.167  1.00 74.11           H
ATOM   4769  CB  ASN A 313       4.489  -1.357  -8.524  1.00 74.11           C
ATOM   4770 1HB  ASN A 313       5.206  -0.743  -7.978  1.00 74.11           H
ATOM   4771 2HB  ASN A 313       4.140  -0.763  -9.368  1.00 74.11           H
ATOM   4772  CG  ASN A 313       3.309  -1.704  -7.614  1.00 74.11           C
ATOM   4773  OD1 ASN A 313       2.788  -2.807  -7.623  1.00 74.11           O
ATOM   4774  ND2 ASN A 313       2.916  -0.703  -6.831  1.00 74.11           N
ATOM   4775 1HD2 ASN A 313       3.387   0.179  -6.874  1.00 74.11           H
ATOM   4776 2HD2 ASN A 313       2.151  -0.831  -6.200  1.00 74.11           H
ATOM   4777  HN  ASN A 313       6.112  -2.672  -7.173  1.00 74.11           H
ATOM   4778  N   PRO A 314       6.913  -1.387 -10.270  1.00 73.16           N
ATOM   4779  CA  PRO A 314       7.655  -1.001 -11.473  1.00 73.16           C
ATOM   4780  C   PRO A 314       8.193  -2.205 -12.229  1.00 73.16           C
ATOM   4781  O   PRO A 314       8.070  -2.280 -13.451  1.00 73.16           O
ATOM   4782  HA  PRO A 314       6.992  -0.496 -12.175  1.00 73.16           H
ATOM   4783  CB  PRO A 314       8.782  -0.118 -10.935  1.00 73.16           C
ATOM   4784 1HB  PRO A 314       9.681  -0.698 -10.726  1.00 73.16           H
ATOM   4785 2HB  PRO A 314       9.062   0.655 -11.650  1.00 73.16           H
ATOM   4786  CG  PRO A 314       8.189   0.478  -9.664  1.00 73.16           C
ATOM   4787 1HG  PRO A 314       8.962   0.841  -8.988  1.00 73.16           H
ATOM   4788 2HG  PRO A 314       7.545   1.331  -9.880  1.00 73.16           H
ATOM   4789  CD  PRO A 314       7.413  -0.687  -9.073  1.00 73.16           C
ATOM   4790 1HD  PRO A 314       8.051  -1.333  -8.469  1.00 73.16           H
ATOM   4791 2HD  PRO A 314       6.604  -0.348  -8.426  1.00 73.16           H
ATOM   4792  N   VAL A 315       8.781  -3.123 -11.476  1.00 74.32           N
ATOM   4793  CA  VAL A 315       9.460  -4.259 -12.074  1.00 74.32           C
ATOM   4794  C   VAL A 315       8.472  -5.039 -12.943  1.00 74.32           C
ATOM   4795  O   VAL A 315       8.798  -5.428 -14.064  1.00 74.32           O
ATOM   4796  HA  VAL A 315      10.255  -3.869 -12.710  1.00 74.32           H
ATOM   4797  CB  VAL A 315      10.104  -5.118 -10.983  1.00 74.32           C
ATOM   4798  HB  VAL A 315       9.324  -5.403 -10.278  1.00 74.32           H
ATOM   4799  CG1 VAL A 315      10.697  -6.399 -11.573  1.00 74.32           C
ATOM   4800 1HG1 VAL A 315       9.907  -6.977 -12.053  1.00 74.32           H
ATOM   4801 2HG1 VAL A 315      11.458  -6.142 -12.310  1.00 74.32           H
ATOM   4802 3HG1 VAL A 315      11.148  -6.990 -10.776  1.00 74.32           H
ATOM   4803  CG2 VAL A 315      11.164  -4.325 -10.216  1.00 74.32           C
ATOM   4804 1HG2 VAL A 315      11.942  -3.996 -10.906  1.00 74.32           H
ATOM   4805 2HG2 VAL A 315      10.701  -3.456  -9.749  1.00 74.32           H
ATOM   4806 3HG2 VAL A 315      11.606  -4.959  -9.447  1.00 74.32           H
ATOM   4807  HN  VAL A 315       8.797  -3.099 -10.476  1.00 74.32           H
ATOM   4808  N   LEU A 316       7.284  -5.244 -12.394  1.00 70.96           N
ATOM   4809  CA  LEU A 316       6.261  -6.009 -13.087  1.00 70.96           C
ATOM   4810  C   LEU A 316       6.021  -5.397 -14.469  1.00 70.96           C
ATOM   4811  O   LEU A 316       6.030  -6.105 -15.475  1.00 70.96           O
ATOM   4812  HA  LEU A 316       6.644  -7.021 -13.219  1.00 70.96           H
ATOM   4813  CB  LEU A 316       4.997  -6.111 -12.232  1.00 70.96           C
ATOM   4814 1HB  LEU A 316       4.711  -5.107 -11.920  1.00 70.96           H
ATOM   4815 2HB  LEU A 316       4.189  -6.493 -12.856  1.00 70.96           H
ATOM   4816  CG  LEU A 316       5.100  -6.993 -10.985  1.00 70.96           C
ATOM   4817  HG  LEU A 316       5.963  -6.665 -10.406  1.00 70.96           H
ATOM   4818  CD1 LEU A 316       3.868  -6.827 -10.093  1.00 70.96           C
ATOM   4819 1HD1 LEU A 316       3.783  -5.786  -9.780  1.00 70.96           H
ATOM   4820 2HD1 LEU A 316       2.975  -7.112 -10.650  1.00 70.96           H
ATOM   4821 3HD1 LEU A 316       3.967  -7.464  -9.215  1.00 70.96           H
ATOM   4822  CD2 LEU A 316       5.339  -8.455 -11.366  1.00 70.96           C
ATOM   4823 1HD2 LEU A 316       4.511  -8.811 -11.978  1.00 70.96           H
ATOM   4824 2HD2 LEU A 316       6.269  -8.536 -11.929  1.00 70.96           H
ATOM   4825 3HD2 LEU A 316       5.408  -9.059 -10.461  1.00 70.96           H
ATOM   4826  HN  LEU A 316       7.017  -4.899 -11.494  1.00 70.96           H
ATOM   4827  N   TYR A 317       5.813  -4.089 -14.473  1.00 65.55           N
ATOM   4828  CA  TYR A 317       5.466  -3.390 -15.699  1.00 65.55           C
ATOM   4829  C   TYR A 317       6.622  -3.431 -16.700  1.00 65.55           C
ATOM   4830  O   TYR A 317       6.401  -3.514 -17.907  1.00 65.55           O
ATOM   4831  HA  TYR A 317       4.600  -3.888 -16.136  1.00 65.55           H
ATOM   4832  CB  TYR A 317       5.205  -1.937 -15.297  1.00 65.55           C
ATOM   4833 1HB  TYR A 317       6.122  -1.515 -14.884  1.00 65.55           H
ATOM   4834 2HB  TYR A 317       4.964  -1.362 -16.191  1.00 65.55           H
ATOM   4835  CG  TYR A 317       4.078  -1.766 -14.277  1.00 65.55           C
ATOM   4836  CD1 TYR A 317       2.865  -2.394 -14.477  1.00 65.55           C
ATOM   4837  HD1 TYR A 317       2.711  -3.012 -15.362  1.00 65.55           H
ATOM   4838  CD2 TYR A 317       4.273  -0.983 -13.158  1.00 65.55           C
ATOM   4839  HD2 TYR A 317       5.231  -0.487 -13.000  1.00 65.55           H
ATOM   4840  CE1 TYR A 317       1.804  -2.233 -13.518  1.00 65.55           C
ATOM   4841  HE1 TYR A 317       0.842  -2.723 -13.663  1.00 65.55           H
ATOM   4842  CE2 TYR A 317       3.212  -0.822 -12.198  1.00 65.55           C
ATOM   4843  HE2 TYR A 317       3.353  -0.207 -11.309  1.00 65.55           H
ATOM   4844  CZ  TYR A 317       2.030  -1.455 -12.425  1.00 65.55           C
ATOM   4845  OH  TYR A 317       1.027  -1.303 -11.519  1.00 65.55           O
ATOM   4846  HH  TYR A 317       0.188  -1.724 -11.863  1.00 65.55           H
ATOM   4847  HN  TYR A 317       5.878  -3.510 -13.660  1.00 65.55           H
ATOM   4848  N   VAL A 318       7.831  -3.371 -16.161  1.00 64.17           N
ATOM   4849  CA  VAL A 318       9.021  -3.323 -16.994  1.00 64.17           C
ATOM   4850  C   VAL A 318       9.163  -4.647 -17.747  1.00 64.17           C
ATOM   4851  O   VAL A 318       9.249  -4.661 -18.974  1.00 64.17           O
ATOM   4852  HA  VAL A 318       8.883  -2.521 -17.718  1.00 64.17           H
ATOM   4853  CB  VAL A 318      10.245  -2.986 -16.140  1.00 64.17           C
ATOM   4854  HB  VAL A 318      10.340  -3.754 -15.373  1.00 64.17           H
ATOM   4855  CG1 VAL A 318      11.522  -3.003 -16.982  1.00 64.17           C
ATOM   4856 1HG1 VAL A 318      11.659  -3.995 -17.414  1.00 64.17           H
ATOM   4857 2HG1 VAL A 318      11.440  -2.267 -17.782  1.00 64.17           H
ATOM   4858 3HG1 VAL A 318      12.377  -2.760 -16.351  1.00 64.17           H
ATOM   4859  CG2 VAL A 318      10.069  -1.639 -15.438  1.00 64.17           C
ATOM   4860 1HG2 VAL A 318       9.937  -0.855 -16.183  1.00 64.17           H
ATOM   4861 2HG2 VAL A 318       9.192  -1.677 -14.791  1.00 64.17           H
ATOM   4862 3HG2 VAL A 318      10.953  -1.424 -14.838  1.00 64.17           H
ATOM   4863  HN  VAL A 318       8.004  -3.354 -15.176  1.00 64.17           H
ATOM   4864  N   PHE A 319       9.185  -5.728 -16.981  1.00 63.33           N
ATOM   4865  CA  PHE A 319       9.530  -7.028 -17.531  1.00 63.33           C
ATOM   4866  C   PHE A 319       8.345  -7.638 -18.282  1.00 63.33           C
ATOM   4867  O   PHE A 319       8.531  -8.374 -19.250  1.00 63.33           O
ATOM   4868  HA  PHE A 319      10.358  -6.877 -18.223  1.00 63.33           H
ATOM   4869  CB  PHE A 319       9.889  -7.932 -16.349  1.00 63.33           C
ATOM   4870 1HB  PHE A 319       9.171  -7.766 -15.546  1.00 63.33           H
ATOM   4871 2HB  PHE A 319       9.787  -8.973 -16.657  1.00 63.33           H
ATOM   4872  CG  PHE A 319      11.301  -7.712 -15.805  1.00 63.33           C
ATOM   4873  CD1 PHE A 319      12.376  -8.187 -16.490  1.00 63.33           C
ATOM   4874  HD1 PHE A 319      12.231  -8.723 -17.427  1.00 63.33           H
ATOM   4875  CD2 PHE A 319      11.482  -7.042 -14.635  1.00 63.33           C
ATOM   4876  HD2 PHE A 319      10.621  -6.662 -14.086  1.00 63.33           H
ATOM   4877  CE1 PHE A 319      13.687  -7.982 -15.984  1.00 63.33           C
ATOM   4878  HE1 PHE A 319      14.549  -8.363 -16.533  1.00 63.33           H
ATOM   4879  CE2 PHE A 319      12.794  -6.838 -14.129  1.00 63.33           C
ATOM   4880  HE2 PHE A 319      12.939  -6.301 -13.192  1.00 63.33           H
ATOM   4881  CZ  PHE A 319      13.868  -7.312 -14.814  1.00 63.33           C
ATOM   4882  HZ  PHE A 319      14.875  -7.156 -14.426  1.00 63.33           H
ATOM   4883  HN  PHE A 319       8.972  -5.725 -16.004  1.00 63.33           H
ATOM   4884  N   VAL A 320       7.152  -7.308 -17.808  1.00 63.32           N
ATOM   4885  CA  VAL A 320       5.949  -7.970 -18.284  1.00 63.32           C
ATOM   4886  C   VAL A 320       5.347  -7.158 -19.434  1.00 63.32           C
ATOM   4887  O   VAL A 320       4.749  -7.721 -20.349  1.00 63.32           O
ATOM   4888  HA  VAL A 320       6.239  -8.950 -18.662  1.00 63.32           H
ATOM   4889  CB  VAL A 320       4.973  -8.178 -17.125  1.00 63.32           C
ATOM   4890  HB  VAL A 320       4.693  -7.197 -16.741  1.00 63.32           H
ATOM   4891  CG1 VAL A 320       3.698  -8.878 -17.600  1.00 63.32           C
ATOM   4892 1HG1 VAL A 320       3.211  -8.268 -18.362  1.00 63.32           H
ATOM   4893 2HG1 VAL A 320       3.953  -9.850 -18.022  1.00 63.32           H
ATOM   4894 3HG1 VAL A 320       3.022  -9.014 -16.757  1.00 63.32           H
ATOM   4895  CG2 VAL A 320       5.633  -8.957 -15.985  1.00 63.32           C
ATOM   4896 1HG2 VAL A 320       5.955  -9.932 -16.351  1.00 63.32           H
ATOM   4897 2HG2 VAL A 320       6.497  -8.403 -15.619  1.00 63.32           H
ATOM   4898 3HG2 VAL A 320       4.917  -9.092 -15.174  1.00 63.32           H
ATOM   4899  HN  VAL A 320       7.001  -6.605 -17.113  1.00 63.32           H
ATOM   4900  N   GLY A 321       5.526  -5.848 -19.348  1.00 64.87           N
ATOM   4901  CA  GLY A 321       4.989  -4.952 -20.358  1.00 64.87           C
ATOM   4902  C   GLY A 321       5.933  -4.850 -21.558  1.00 64.87           C
ATOM   4903  O   GLY A 321       6.917  -4.113 -21.518  1.00 64.87           O
ATOM   4904 1HA  GLY A 321       4.014  -5.312 -20.687  1.00 64.87           H
ATOM   4905 2HA  GLY A 321       4.835  -3.963 -19.927  1.00 64.87           H
ATOM   4906  HN  GLY A 321       6.026  -5.399 -18.608  1.00 64.87           H
ATOM   4907  N   GLU A 322       5.600  -5.601 -22.598  1.00 69.05           N
ATOM   4908  CA  GLU A 322       6.318  -5.496 -23.857  1.00 69.05           C
ATOM   4909  C   GLU A 322       6.329  -4.045 -24.342  1.00 69.05           C
ATOM   4910  O   GLU A 322       7.353  -3.553 -24.813  1.00 69.05           O
ATOM   4911  HA  GLU A 322       7.335  -5.821 -23.638  1.00 69.05           H
ATOM   4912  CB  GLU A 322       5.711  -6.423 -24.912  1.00 69.05           C
ATOM   4913 1HB  GLU A 322       4.624  -6.341 -24.892  1.00 69.05           H
ATOM   4914 2HB  GLU A 322       6.142  -6.200 -25.888  1.00 69.05           H
ATOM   4915  CG  GLU A 322       6.048  -7.886 -24.617  1.00 69.05           C
ATOM   4916 1HG  GLU A 322       7.121  -7.991 -24.460  1.00 69.05           H
ATOM   4917 2HG  GLU A 322       5.559  -8.196 -23.693  1.00 69.05           H
ATOM   4918  CD  GLU A 322       5.603  -8.794 -25.765  1.00 69.05           C
ATOM   4919  OE1 GLU A 322       6.007  -9.976 -25.743  1.00 69.05           O
ATOM   4920  OE2 GLU A 322       4.870  -8.284 -26.640  1.00 69.05           O
ATOM   4921  HN  GLU A 322       4.856  -6.269 -22.590  1.00 69.05           H
ATOM   4922  N   ARG A 323       5.179  -3.402 -24.211  1.00 70.59           N
ATOM   4923  CA  ARG A 323       5.045  -2.015 -24.625  1.00 70.59           C
ATOM   4924  C   ARG A 323       6.049  -1.138 -23.874  1.00 70.59           C
ATOM   4925  O   ARG A 323       6.760  -0.340 -24.483  1.00 70.59           O
ATOM   4926  HA  ARG A 323       5.255  -2.023 -25.695  1.00 70.59           H
ATOM   4927  CB  ARG A 323       3.630  -1.496 -24.365  1.00 70.59           C
ATOM   4928 1HB  ARG A 323       3.174  -2.064 -23.554  1.00 70.59           H
ATOM   4929 2HB  ARG A 323       3.673  -0.457 -24.042  1.00 70.59           H
ATOM   4930  CG  ARG A 323       2.765  -1.609 -25.622  1.00 70.59           C
ATOM   4931 1HG  ARG A 323       3.257  -1.104 -26.453  1.00 70.59           H
ATOM   4932 2HG  ARG A 323       2.661  -2.657 -25.904  1.00 70.59           H
ATOM   4933  CD  ARG A 323       1.381  -0.998 -25.393  1.00 70.59           C
ATOM   4934 1HD  ARG A 323       0.975  -1.343 -24.442  1.00 70.59           H
ATOM   4935 2HD  ARG A 323       1.460   0.088 -25.331  1.00 70.59           H
ATOM   4936  NE  ARG A 323       0.472  -1.375 -26.498  1.00 70.59           N
ATOM   4937  HE  ARG A 323       0.820  -1.995 -27.201  1.00 70.59           H
ATOM   4938  CZ  ARG A 323      -0.790  -0.938 -26.615  1.00 70.59           C
ATOM   4939  NH1 ARG A 323      -1.308  -0.106 -25.702  1.00 70.59           N
ATOM   4940 1HH1 ARG A 323      -0.753   0.194 -24.926  1.00 70.59           H
ATOM   4941 2HH1 ARG A 323      -2.251   0.216 -25.797  1.00 70.59           H
ATOM   4942  NH2 ARG A 323      -1.524  -1.346 -27.659  1.00 70.59           N
ATOM   4943 1HH2 ARG A 323      -2.467  -1.029 -27.761  1.00 70.59           H
ATOM   4944 2HH2 ARG A 323      -1.129  -1.967 -28.335  1.00 70.59           H
ATOM   4945  HN  ARG A 323       4.349  -3.810 -23.830  1.00 70.59           H
ATOM   4946  N   PHE A 324       6.074  -1.315 -22.561  1.00 72.98           N
ATOM   4947  CA  PHE A 324       6.933  -0.506 -21.713  1.00 72.98           C
ATOM   4948  C   PHE A 324       8.407  -0.721 -22.061  1.00 72.98           C
ATOM   4949  O   PHE A 324       9.188   0.229 -22.087  1.00 72.98           O
ATOM   4950  HA  PHE A 324       6.669   0.538 -21.887  1.00 72.98           H
ATOM   4951  CB  PHE A 324       6.691  -0.956 -20.271  1.00 72.98           C
ATOM   4952 1HB  PHE A 324       5.618  -0.960 -20.077  1.00 72.98           H
ATOM   4953 2HB  PHE A 324       7.038  -1.983 -20.159  1.00 72.98           H
ATOM   4954  CG  PHE A 324       7.381  -0.082 -19.222  1.00 72.98           C
ATOM   4955  CD1 PHE A 324       8.694  -0.280 -18.928  1.00 72.98           C
ATOM   4956  HD1 PHE A 324       9.255  -1.062 -19.441  1.00 72.98           H
ATOM   4957  CD2 PHE A 324       6.681   0.893 -18.582  1.00 72.98           C
ATOM   4958  HD2 PHE A 324       5.628   1.052 -18.817  1.00 72.98           H
ATOM   4959  CE1 PHE A 324       9.334   0.531 -17.955  1.00 72.98           C
ATOM   4960  HE1 PHE A 324      10.386   0.372 -17.719  1.00 72.98           H
ATOM   4961  CE2 PHE A 324       7.321   1.705 -17.609  1.00 72.98           C
ATOM   4962  HE2 PHE A 324       6.760   2.486 -17.096  1.00 72.98           H
ATOM   4963  CZ  PHE A 324       8.634   1.506 -17.315  1.00 72.98           C
ATOM   4964  HZ  PHE A 324       9.126   2.129 -16.568  1.00 72.98           H
ATOM   4965  HN  PHE A 324       5.523  -1.995 -22.077  1.00 72.98           H
ATOM   4966  N   ARG A 325       8.744  -1.976 -22.320  1.00 74.33           N
ATOM   4967  CA  ARG A 325      10.116  -2.332 -22.640  1.00 74.33           C
ATOM   4968  C   ARG A 325      10.573  -1.602 -23.904  1.00 74.33           C
ATOM   4969  O   ARG A 325      11.717  -1.159 -23.990  1.00 74.33           O
ATOM   4970  HA  ARG A 325      10.695  -2.015 -21.773  1.00 74.33           H
ATOM   4971  CB  ARG A 325      10.259  -3.841 -22.850  1.00 74.33           C
ATOM   4972 1HB  ARG A 325       9.636  -4.372 -22.130  1.00 74.33           H
ATOM   4973 2HB  ARG A 325       9.898  -4.109 -23.843  1.00 74.33           H
ATOM   4974  CG  ARG A 325      11.716  -4.280 -22.695  1.00 74.33           C
ATOM   4975 1HG  ARG A 325      12.324  -3.815 -23.470  1.00 74.33           H
ATOM   4976 2HG  ARG A 325      12.103  -3.936 -21.736  1.00 74.33           H
ATOM   4977  CD  ARG A 325      11.842  -5.802 -22.786  1.00 74.33           C
ATOM   4978 1HD  ARG A 325      11.172  -6.274 -22.067  1.00 74.33           H
ATOM   4979 2HD  ARG A 325      11.539  -6.142 -23.776  1.00 74.33           H
ATOM   4980  NE  ARG A 325      13.239  -6.211 -22.517  1.00 74.33           N
ATOM   4981  HE  ARG A 325      13.917  -5.492 -22.367  1.00 74.33           H
ATOM   4982  CZ  ARG A 325      13.651  -7.485 -22.463  1.00 74.33           C
ATOM   4983  NH1 ARG A 325      12.785  -8.489 -22.656  1.00 74.33           N
ATOM   4984 1HH1 ARG A 325      11.823  -8.291 -22.843  1.00 74.33           H
ATOM   4985 2HH1 ARG A 325      13.101  -9.437 -22.614  1.00 74.33           H
ATOM   4986  NH2 ARG A 325      14.943  -7.740 -22.212  1.00 74.33           N
ATOM   4987 1HH2 ARG A 325      15.267  -8.685 -22.168  1.00 74.33           H
ATOM   4988 2HH2 ARG A 325      15.583  -6.985 -22.069  1.00 74.33           H
ATOM   4989  HN  ARG A 325       8.099  -2.740 -22.315  1.00 74.33           H
ATOM   4990  N   ARG A 326       9.655  -1.499 -24.854  1.00 75.84           N
ATOM   4991  CA  ARG A 326       9.925  -0.766 -26.079  1.00 75.84           C
ATOM   4992  C   ARG A 326      10.151   0.716 -25.771  1.00 75.84           C
ATOM   4993  O   ARG A 326      11.100   1.319 -26.269  1.00 75.84           O
ATOM   4994  HA  ARG A 326      10.826  -1.224 -26.486  1.00 75.84           H
ATOM   4995  CB  ARG A 326       8.767  -0.903 -27.070  1.00 75.84           C
ATOM   4996 1HB  ARG A 326       7.821  -0.740 -26.553  1.00 75.84           H
ATOM   4997 2HB  ARG A 326       8.847  -0.134 -27.838  1.00 75.84           H
ATOM   4998  CG  ARG A 326       8.765  -2.286 -27.723  1.00 75.84           C
ATOM   4999 1HG  ARG A 326       9.720  -2.458 -28.222  1.00 75.84           H
ATOM   5000 2HG  ARG A 326       8.663  -3.054 -26.957  1.00 75.84           H
ATOM   5001  CD  ARG A 326       7.625  -2.413 -28.736  1.00 75.84           C
ATOM   5002 1HD  ARG A 326       6.710  -1.991 -28.320  1.00 75.84           H
ATOM   5003 2HD  ARG A 326       7.860  -1.842 -29.634  1.00 75.84           H
ATOM   5004  NE  ARG A 326       7.413  -3.836 -29.083  1.00 75.84           N
ATOM   5005  HE  ARG A 326       7.476  -4.512 -28.349  1.00 75.84           H
ATOM   5006  CZ  ARG A 326       7.141  -4.275 -30.320  1.00 75.84           C
ATOM   5007  NH1 ARG A 326       7.045  -3.413 -31.342  1.00 75.84           N
ATOM   5008 1HH1 ARG A 326       7.176  -2.434 -31.184  1.00 75.84           H
ATOM   5009 2HH1 ARG A 326       6.842  -3.749 -32.261  1.00 75.84           H
ATOM   5010  NH2 ARG A 326       6.967  -5.588 -30.519  1.00 75.84           N
ATOM   5011 1HH2 ARG A 326       6.764  -5.932 -31.436  1.00 75.84           H
ATOM   5012 2HH2 ARG A 326       7.041  -6.225 -29.751  1.00 75.84           H
ATOM   5013  HN  ARG A 326       8.743  -1.906 -24.797  1.00 75.84           H
ATOM   5014  N   ASP A 327       9.262   1.260 -24.953  1.00 77.09           N
ATOM   5015  CA  ASP A 327       9.290   2.682 -24.656  1.00 77.09           C
ATOM   5016  C   ASP A 327      10.563   3.010 -23.872  1.00 77.09           C
ATOM   5017  O   ASP A 327      11.172   4.057 -24.081  1.00 77.09           O
ATOM   5018  HA  ASP A 327       9.259   3.178 -25.626  1.00 77.09           H
ATOM   5019  CB  ASP A 327       8.090   3.090 -23.799  1.00 77.09           C
ATOM   5020 1HB  ASP A 327       8.132   2.577 -22.839  1.00 77.09           H
ATOM   5021 2HB  ASP A 327       8.133   4.159 -23.592  1.00 77.09           H
ATOM   5022  CG  ASP A 327       6.774   2.754 -24.505  1.00 77.09           C
ATOM   5023  OD1 ASP A 327       6.750   2.876 -25.748  1.00 77.09           O
ATOM   5024  OD2 ASP A 327       5.823   2.382 -23.784  1.00 77.09           O
ATOM   5025  HN  ASP A 327       8.534   0.747 -24.497  1.00 77.09           H
ATOM   5026  N   LEU A 328      10.926   2.094 -22.986  1.00 77.95           N
ATOM   5027  CA  LEU A 328      12.118   2.269 -22.174  1.00 77.95           C
ATOM   5028  C   LEU A 328      13.338   2.401 -23.088  1.00 77.95           C
ATOM   5029  O   LEU A 328      14.151   3.308 -22.918  1.00 77.95           O
ATOM   5030  HA  LEU A 328      12.001   3.200 -21.619  1.00 77.95           H
ATOM   5031  CB  LEU A 328      12.238   1.142 -21.147  1.00 77.95           C
ATOM   5032 1HB  LEU A 328      11.377   1.191 -20.480  1.00 77.95           H
ATOM   5033 2HB  LEU A 328      12.179   0.189 -21.674  1.00 77.95           H
ATOM   5034  CG  LEU A 328      13.509   1.143 -20.295  1.00 77.95           C
ATOM   5035  HG  LEU A 328      14.369   1.156 -20.964  1.00 77.95           H
ATOM   5036  CD1 LEU A 328      13.589   2.403 -19.432  1.00 77.95           C
ATOM   5037 1HD1 LEU A 328      13.598   3.284 -20.074  1.00 77.95           H
ATOM   5038 2HD1 LEU A 328      12.724   2.446 -18.770  1.00 77.95           H
ATOM   5039 3HD1 LEU A 328      14.502   2.379 -18.836  1.00 77.95           H
ATOM   5040  CD2 LEU A 328      13.608  -0.133 -19.457  1.00 77.95           C
ATOM   5041 1HD2 LEU A 328      12.744  -0.202 -18.796  1.00 77.95           H
ATOM   5042 2HD2 LEU A 328      13.630  -1.001 -20.116  1.00 77.95           H
ATOM   5043 3HD2 LEU A 328      14.520  -0.106 -18.861  1.00 77.95           H
ATOM   5044  HN  LEU A 328      10.423   1.246 -22.820  1.00 77.95           H
ATOM   5045  N   VAL A 329      13.428   1.481 -24.038  1.00 77.17           N
ATOM   5046  CA  VAL A 329      14.563   1.450 -24.945  1.00 77.17           C
ATOM   5047  C   VAL A 329      14.552   2.711 -25.812  1.00 77.17           C
ATOM   5048  O   VAL A 329      15.607   3.253 -26.137  1.00 77.17           O
ATOM   5049  HA  VAL A 329      15.468   1.449 -24.338  1.00 77.17           H
ATOM   5050  CB  VAL A 329      14.540   0.160 -25.767  1.00 77.17           C
ATOM   5051  HB  VAL A 329      13.588   0.115 -26.294  1.00 77.17           H
ATOM   5052  CG1 VAL A 329      15.657   0.156 -26.812  1.00 77.17           C
ATOM   5053 1HG1 VAL A 329      15.526   1.002 -27.487  1.00 77.17           H
ATOM   5054 2HG1 VAL A 329      16.623   0.236 -26.313  1.00 77.17           H
ATOM   5055 3HG1 VAL A 329      15.619  -0.772 -27.382  1.00 77.17           H
ATOM   5056  CG2 VAL A 329      14.634  -1.069 -24.860  1.00 77.17           C
ATOM   5057 1HG2 VAL A 329      15.564  -1.032 -24.293  1.00 77.17           H
ATOM   5058 2HG2 VAL A 329      13.789  -1.079 -24.172  1.00 77.17           H
ATOM   5059 3HG2 VAL A 329      14.616  -1.973 -25.470  1.00 77.17           H
ATOM   5060  HN  VAL A 329      12.743   0.769 -24.193  1.00 77.17           H
ATOM   5061  N   LYS A 330      13.349   3.141 -26.161  1.00 77.05           N
[truncated: 117,320 more chars]
