# Supplementary material for: Noncanonical roles of chemokine regions in CCR9 activation revealed by structural modeling and mutational mapping
Source: Nat Commun. 2025 Aug 18;16:7695. doi: 10.1038/s41467-025-62321-9 (PMC12361432; doi:10.1038/s41467-025-62321-9)
Supplement: Supplementary file 4 — Supplementary Data 2 [file 41467_2025_62321_MOESM4_ESM.zip › CCR9_CCL25_rnk252.pdb]

SSBOND   1 CYS A   38    CYS A  289 
SSBOND   2 CYS A  119    CYS A  198 
SSBOND   3 CYS B    7    CYS B   35 
SSBOND   4 CYS B    8    CYS B   52 
ATOM      1  N   GLU A  20      -3.952  -4.145  61.105  1.00 50.20           N
ATOM      2  CA  GLU A  20      -4.076  -3.724  59.720  1.00 50.20           C
ATOM      3  C   GLU A  20      -2.761  -3.959  58.974  1.00 50.20           C
ATOM      4  O   GLU A  20      -2.755  -4.128  57.756  1.00 50.20           O
ATOM      5  HA  GLU A  20      -4.859  -4.353  59.296  1.00 50.20           H
ATOM      6  CB  GLU A  20      -4.504  -2.258  59.628  1.00 50.20           C
ATOM      7 1HB  GLU A  20      -4.165  -1.720  60.513  1.00 50.20           H
ATOM      8 2HB  GLU A  20      -4.139  -1.827  58.696  1.00 50.20           H
ATOM      9  CG  GLU A  20      -6.029  -2.134  59.593  1.00 50.20           C
ATOM     10 1HG  GLU A  20      -6.452  -2.966  59.031  1.00 50.20           H
ATOM     11 2HG  GLU A  20      -6.426  -2.198  60.606  1.00 50.20           H
ATOM     12  CD  GLU A  20      -6.456  -0.810  58.956  1.00 50.20           C
ATOM     13  OE1 GLU A  20      -7.647  -0.716  58.587  1.00 50.20           O
ATOM     14  OE2 GLU A  20      -5.582   0.078  58.852  1.00 50.20           O
ATOM     15  HN  GLU A  20      -3.051  -4.494  61.362  1.00 50.20           H
ATOM     16  N   SER A  21      -1.677  -3.963  59.737  1.00 56.11           N
ATOM     17  CA  SER A  21      -0.357  -4.151  59.161  1.00 56.11           C
ATOM     18  C   SER A  21      -0.209  -5.585  58.649  1.00 56.11           C
ATOM     19  O   SER A  21       0.302  -5.806  57.552  1.00 56.11           O
ATOM     20  HA  SER A  21      -0.299  -3.442  58.336  1.00 56.11           H
ATOM     21  CB  SER A  21       0.739  -3.836  60.182  1.00 56.11           C
ATOM     22 1HB  SER A  21       1.682  -3.671  59.661  1.00 56.11           H
ATOM     23 2HB  SER A  21       0.496  -2.909  60.701  1.00 56.11           H
ATOM     24  OG  SER A  21       0.900  -4.885  61.133  1.00 56.11           O
ATOM     25  HG  SER A  21       1.631  -4.654  61.776  1.00 56.11           H
ATOM     26  HN  SER A  21      -1.692  -3.841  60.730  1.00 56.11           H
ATOM     27  N   THR A  22      -0.665  -6.522  59.467  1.00 57.14           N
ATOM     28  CA  THR A  22      -0.450  -7.931  59.185  1.00 57.14           C
ATOM     29  C   THR A  22      -1.287  -8.369  57.982  1.00 57.14           C
ATOM     30  O   THR A  22      -0.763  -8.958  57.038  1.00 57.14           O
ATOM     31  HA  THR A  22       0.597  -8.071  58.915  1.00 57.14           H
ATOM     32  CB  THR A  22      -0.758  -8.720  60.459  1.00 57.14           C
ATOM     33  HB  THR A  22      -1.793  -9.063  60.464  1.00 57.14           H
ATOM     34  OG1 THR A  22      -0.400  -7.831  61.514  1.00 57.14           O
ATOM     35  HG1 THR A  22      -0.755  -8.172  62.384  1.00 57.14           H
ATOM     36  CG2 THR A  22       0.177  -9.917  60.647  1.00 57.14           C
ATOM     37 1HG2 THR A  22       1.207  -9.567  60.711  1.00 57.14           H
ATOM     38 2HG2 THR A  22       0.074 -10.594  59.800  1.00 57.14           H
ATOM     39 3HG2 THR A  22      -0.086 -10.442  61.566  1.00 57.14           H
ATOM     40  HN  THR A  22      -1.173  -6.332  60.307  1.00 57.14           H
ATOM     41  N   SER A  23      -2.574  -8.063  58.054  1.00 60.27           N
ATOM     42  CA  SER A  23      -3.493  -8.438  56.993  1.00 60.27           C
ATOM     43  C   SER A  23      -3.092  -7.751  55.686  1.00 60.27           C
ATOM     44  O   SER A  23      -3.177  -8.349  54.615  1.00 60.27           O
ATOM     45  HA  SER A  23      -3.401  -9.520  56.900  1.00 60.27           H
ATOM     46  CB  SER A  23      -4.934  -8.080  57.360  1.00 60.27           C
ATOM     47 1HB  SER A  23      -5.599  -8.376  56.549  1.00 60.27           H
ATOM     48 2HB  SER A  23      -5.235  -8.646  58.242  1.00 60.27           H
ATOM     49  OG  SER A  23      -5.089  -6.687  57.616  1.00 60.27           O
ATOM     50  HG  SER A  23      -6.044  -6.483  57.833  1.00 60.27           H
ATOM     51  HN  SER A  23      -2.990  -7.570  58.819  1.00 60.27           H
ATOM     52  N   SER A  24      -2.663  -6.504  55.818  1.00 66.13           N
ATOM     53  CA  SER A  24      -2.243  -5.731  54.662  1.00 66.13           C
ATOM     54  C   SER A  24      -1.008  -6.371  54.024  1.00 66.13           C
ATOM     55  O   SER A  24      -0.775  -6.220  52.826  1.00 66.13           O
ATOM     56  HA  SER A  24      -3.088  -5.760  53.973  1.00 66.13           H
ATOM     57  CB  SER A  24      -1.950  -4.279  55.046  1.00 66.13           C
ATOM     58 1HB  SER A  24      -2.023  -3.648  54.161  1.00 66.13           H
ATOM     59 2HB  SER A  24      -2.707  -3.931  55.749  1.00 66.13           H
ATOM     60  OG  SER A  24      -0.658  -4.132  55.629  1.00 66.13           O
ATOM     61  HG  SER A  24      -0.562  -4.751  56.408  1.00 66.13           H
ATOM     62  HN  SER A  24      -2.599  -6.024  56.693  1.00 66.13           H
ATOM     63  N   MET A  25      -0.250  -7.072  54.854  1.00 68.45           N
ATOM     64  CA  MET A  25       0.948  -7.747  54.383  1.00 68.45           C
ATOM     65  C   MET A  25       0.596  -9.053  53.668  1.00 68.45           C
ATOM     66  O   MET A  25       1.177  -9.375  52.633  1.00 68.45           O
ATOM     67  HA  MET A  25       1.418  -7.057  53.682  1.00 68.45           H
ATOM     68  CB  MET A  25       1.866  -8.046  55.570  1.00 68.45           C
ATOM     69 1HB  MET A  25       1.848  -7.209  56.268  1.00 68.45           H
ATOM     70 2HB  MET A  25       1.496  -8.918  56.109  1.00 68.45           H
ATOM     71  CG  MET A  25       3.301  -8.298  55.104  1.00 68.45           C
ATOM     72 1HG  MET A  25       3.875  -8.768  55.902  1.00 68.45           H
ATOM     73 2HG  MET A  25       3.302  -8.989  54.261  1.00 68.45           H
ATOM     74  SD  MET A  25       4.067  -6.757  54.629  1.00 68.45           S
ATOM     75  CE  MET A  25       5.754  -7.302  54.417  1.00 68.45           C
ATOM     76 1HE  MET A  25       6.125  -7.710  55.357  1.00 68.45           H
ATOM     77 2HE  MET A  25       5.793  -8.073  53.646  1.00 68.45           H
ATOM     78 3HE  MET A  25       6.374  -6.458  54.117  1.00 68.45           H
ATOM     79  HN  MET A  25      -0.441  -7.182  55.829  1.00 68.45           H
ATOM     80  N   GLU A  26      -0.355  -9.771  54.249  1.00 69.49           N
ATOM     81  CA  GLU A  26      -0.817 -11.016  53.661  1.00 69.49           C
ATOM     82  C   GLU A  26      -1.491 -10.749  52.313  1.00 69.49           C
ATOM     83  O   GLU A  26      -1.233 -11.450  51.336  1.00 69.49           O
ATOM     84  HA  GLU A  26       0.080 -11.617  53.513  1.00 69.49           H
ATOM     85  CB  GLU A  26      -1.764 -11.753  54.611  1.00 69.49           C
ATOM     86 1HB  GLU A  26      -2.504 -11.056  55.005  1.00 69.49           H
ATOM     87 2HB  GLU A  26      -2.207 -12.607  54.098  1.00 69.49           H
ATOM     88  CG  GLU A  26      -1.005 -12.317  55.813  1.00 69.49           C
ATOM     89 1HG  GLU A  26      -0.221 -12.992  55.468  1.00 69.49           H
ATOM     90 2HG  GLU A  26      -0.514 -11.506  56.351  1.00 69.49           H
ATOM     91  CD  GLU A  26      -1.949 -13.065  56.756  1.00 69.49           C
ATOM     92  OE1 GLU A  26      -1.432 -13.888  57.542  1.00 69.49           O
ATOM     93  OE2 GLU A  26      -3.167 -12.796  56.670  1.00 69.49           O
ATOM     94  HN  GLU A  26      -0.806  -9.514  55.104  1.00 69.49           H
ATOM     95  N   ASP A  27      -2.342  -9.733  52.304  1.00 69.62           N
ATOM     96  CA  ASP A  27      -3.079  -9.385  51.101  1.00 69.62           C
ATOM     97  C   ASP A  27      -2.092  -9.135  49.959  1.00 69.62           C
ATOM     98  O   ASP A  27      -2.345  -9.525  48.820  1.00 69.62           O
ATOM     99  HA  ASP A  27      -3.733 -10.236  50.909  1.00 69.62           H
ATOM    100  CB  ASP A  27      -3.897  -8.109  51.307  1.00 69.62           C
ATOM    101 1HB  ASP A  27      -3.293  -7.365  51.826  1.00 69.62           H
ATOM    102 2HB  ASP A  27      -4.164  -7.684  50.339  1.00 69.62           H
ATOM    103  CG  ASP A  27      -5.166  -8.395  52.112  1.00 69.62           C
ATOM    104  OD1 ASP A  27      -5.496  -9.593  52.245  1.00 69.62           O
ATOM    105  OD2 ASP A  27      -5.778  -7.408  52.577  1.00 69.62           O
ATOM    106  HN  ASP A  27      -2.531  -9.155  53.098  1.00 69.62           H
ATOM    107  N   TYR A  28      -0.989  -8.487  50.303  1.00 71.36           N
ATOM    108  CA  TYR A  28       0.024  -8.157  49.315  1.00 71.36           C
ATOM    109  C   TYR A  28       0.748  -9.416  48.832  1.00 71.36           C
ATOM    110  O   TYR A  28       1.086  -9.529  47.655  1.00 71.36           O
ATOM    111  HA  TYR A  28      -0.473  -7.686  48.467  1.00 71.36           H
ATOM    112  CB  TYR A  28       1.027  -7.248  50.027  1.00 71.36           C
ATOM    113 1HB  TYR A  28       0.496  -6.386  50.433  1.00 71.36           H
ATOM    114 2HB  TYR A  28       1.454  -7.786  50.873  1.00 71.36           H
ATOM    115  CG  TYR A  28       2.164  -6.753  49.131  1.00 71.36           C
ATOM    116  CD1 TYR A  28       3.348  -7.458  49.065  1.00 71.36           C
ATOM    117  HD1 TYR A  28       3.473  -8.368  49.652  1.00 71.36           H
ATOM    118  CD2 TYR A  28       2.005  -5.601  48.387  1.00 71.36           C
ATOM    119  HD2 TYR A  28       1.069  -5.043  48.439  1.00 71.36           H
ATOM    120  CE1 TYR A  28       4.418  -6.992  48.221  1.00 71.36           C
ATOM    121  HE1 TYR A  28       5.358  -7.540  48.160  1.00 71.36           H
ATOM    122  CE2 TYR A  28       3.074  -5.135  47.544  1.00 71.36           C
ATOM    123  HE2 TYR A  28       2.962  -4.227  46.952  1.00 71.36           H
ATOM    124  CZ  TYR A  28       4.228  -5.854  47.502  1.00 71.36           C
ATOM    125  OH  TYR A  28       5.239  -5.414  46.705  1.00 71.36           O
ATOM    126  HH  TYR A  28       4.988  -4.542  46.285  1.00 71.36           H
ATOM    127  HN  TYR A  28      -0.784  -8.188  51.235  1.00 71.36           H
ATOM    128  N   VAL A  29       0.966 -10.330  49.766  1.00 68.80           N
ATOM    129  CA  VAL A  29       1.735 -11.528  49.476  1.00 68.80           C
ATOM    130  C   VAL A  29       0.882 -12.488  48.645  1.00 68.80           C
ATOM    131  O   VAL A  29       1.397 -13.187  47.774  1.00 68.80           O
ATOM    132  HA  VAL A  29       2.601 -11.228  48.886  1.00 68.80           H
ATOM    133  CB  VAL A  29       2.242 -12.152  50.778  1.00 68.80           C
ATOM    134  HB  VAL A  29       1.389 -12.278  51.444  1.00 68.80           H
ATOM    135  CG1 VAL A  29       2.848 -13.534  50.524  1.00 68.80           C
ATOM    136 1HG1 VAL A  29       2.091 -14.189  50.094  1.00 68.80           H
ATOM    137 2HG1 VAL A  29       3.685 -13.442  49.831  1.00 68.80           H
ATOM    138 3HG1 VAL A  29       3.200 -13.955  51.465  1.00 68.80           H
ATOM    139  CG2 VAL A  29       3.248 -11.231  51.472  1.00 68.80           C
ATOM    140 1HG2 VAL A  29       4.099 -11.060  50.812  1.00 68.80           H
ATOM    141 2HG2 VAL A  29       2.770 -10.280  51.704  1.00 68.80           H
ATOM    142 3HG2 VAL A  29       3.592 -11.699  52.394  1.00 68.80           H
ATOM    143  HN  VAL A  29       0.627 -10.262  50.705  1.00 68.80           H
ATOM    144  N   ASN A  30      -0.409 -12.492  48.944  1.00 71.73           N
ATOM    145  CA  ASN A  30      -1.318 -13.440  48.323  1.00 71.73           C
ATOM    146  C   ASN A  30      -1.764 -12.898  46.964  1.00 71.73           C
ATOM    147  O   ASN A  30      -2.399 -13.609  46.186  1.00 71.73           O
ATOM    148  HA  ASN A  30      -0.750 -14.367  48.236  1.00 71.73           H
ATOM    149  CB  ASN A  30      -2.567 -13.649  49.182  1.00 71.73           C
ATOM    150 1HB  ASN A  30      -2.931 -12.686  49.541  1.00 71.73           H
ATOM    151 2HB  ASN A  30      -3.361 -14.085  48.576  1.00 71.73           H
ATOM    152  CG  ASN A  30      -2.267 -14.562  50.373  1.00 71.73           C
ATOM    153  OD1 ASN A  30      -1.300 -15.305  50.390  1.00 71.73           O
ATOM    154  ND2 ASN A  30      -3.149 -14.466  51.364  1.00 71.73           N
ATOM    155 1HD2 ASN A  30      -3.921 -13.835  51.286  1.00 71.73           H
ATOM    156 2HD2 ASN A  30      -3.039 -15.023  52.187  1.00 71.73           H
ATOM    157  HN  ASN A  30      -0.834 -11.863  49.595  1.00 71.73           H
ATOM    158  N   PHE A  31      -1.415 -11.643  46.720  1.00 77.55           N
ATOM    159  CA  PHE A  31      -1.745 -11.007  45.456  1.00 77.55           C
ATOM    160  C   PHE A  31      -0.990 -11.664  44.298  1.00 77.55           C
ATOM    161  O   PHE A  31       0.239 -11.694  44.292  1.00 77.55           O
ATOM    162  HA  PHE A  31      -2.818 -11.129  45.303  1.00 77.55           H
ATOM    163  CB  PHE A  31      -1.314  -9.544  45.565  1.00 77.55           C
ATOM    164 1HB  PHE A  31      -1.769  -9.107  46.454  1.00 77.55           H
ATOM    165 2HB  PHE A  31      -0.234  -9.503  45.707  1.00 77.55           H
ATOM    166  CG  PHE A  31      -1.686  -8.693  44.349  1.00 77.55           C
ATOM    167  CD1 PHE A  31      -0.760  -8.444  43.385  1.00 77.55           C
ATOM    168  HD1 PHE A  31       0.247  -8.851  43.478  1.00 77.55           H
ATOM    169  CD2 PHE A  31      -2.942  -8.185  44.233  1.00 77.55           C
ATOM    170  HD2 PHE A  31      -3.684  -8.384  45.006  1.00 77.55           H
ATOM    171  CE1 PHE A  31      -1.105  -7.654  42.256  1.00 77.55           C
ATOM    172  HE1 PHE A  31      -0.363  -7.455  41.483  1.00 77.55           H
ATOM    173  CE2 PHE A  31      -3.287  -7.395  43.104  1.00 77.55           C
ATOM    174  HE2 PHE A  31      -4.294  -6.988  43.011  1.00 77.55           H
ATOM    175  CZ  PHE A  31      -2.361  -7.146  42.140  1.00 77.55           C
ATOM    176  HZ  PHE A  31      -2.626  -6.540  41.273  1.00 77.55           H
ATOM    177  HN  PHE A  31      -0.917 -11.065  47.366  1.00 77.55           H
ATOM    178  N   ASN A  32      -1.758 -12.174  43.346  1.00 74.80           N
ATOM    179  CA  ASN A  32      -1.177 -12.794  42.168  1.00 74.80           C
ATOM    180  C   ASN A  32      -0.729 -11.704  41.192  1.00 74.80           C
ATOM    181  O   ASN A  32      -1.544 -11.154  40.453  1.00 74.80           O
ATOM    182  HA  ASN A  32      -0.343 -13.390  42.539  1.00 74.80           H
ATOM    183  CB  ASN A  32      -2.198 -13.679  41.451  1.00 74.80           C
ATOM    184 1HB  ASN A  32      -2.742 -14.279  42.181  1.00 74.80           H
ATOM    185 2HB  ASN A  32      -2.932 -13.055  40.941  1.00 74.80           H
ATOM    186  CG  ASN A  32      -1.512 -14.599  40.438  1.00 74.80           C
ATOM    187  OD1 ASN A  32      -0.301 -14.606  40.289  1.00 74.80           O
ATOM    188  ND2 ASN A  32      -2.351 -15.370  39.753  1.00 74.80           N
ATOM    189 1HD2 ASN A  32      -3.335 -15.315  39.924  1.00 74.80           H
ATOM    190 2HD2 ASN A  32      -1.998 -16.006  39.067  1.00 74.80           H
ATOM    191  HN  ASN A  32      -2.758 -12.168  43.371  1.00 74.80           H
ATOM    192  N   PHE A  33       0.566 -11.425  41.221  1.00 77.01           N
ATOM    193  CA  PHE A  33       1.150 -10.485  40.279  1.00 77.01           C
ATOM    194  C   PHE A  33       1.383 -11.146  38.919  1.00 77.01           C
ATOM    195  O   PHE A  33       2.515 -11.210  38.442  1.00 77.01           O
ATOM    196  HA  PHE A  33       0.446  -9.661  40.165  1.00 77.01           H
ATOM    197  CB  PHE A  33       2.498 -10.050  40.859  1.00 77.01           C
ATOM    198 1HB  PHE A  33       3.097 -10.937  41.064  1.00 77.01           H
ATOM    199 2HB  PHE A  33       3.034  -9.469  40.108  1.00 77.01           H
ATOM    200  CG  PHE A  33       2.385  -9.221  42.140  1.00 77.01           C
ATOM    201  CD1 PHE A  33       2.245  -7.870  42.066  1.00 77.01           C
ATOM    202  HD1 PHE A  33       2.212  -7.378  41.093  1.00 77.01           H
ATOM    203  CD2 PHE A  33       2.426  -9.835  43.353  1.00 77.01           C
ATOM    204  HD2 PHE A  33       2.539 -10.917  43.412  1.00 77.01           H
ATOM    205  CE1 PHE A  33       2.141  -7.101  43.255  1.00 77.01           C
ATOM    206  HE1 PHE A  33       2.028  -6.018  43.195  1.00 77.01           H
ATOM    207  CE2 PHE A  33       2.322  -9.065  44.542  1.00 77.01           C
ATOM    208  HE2 PHE A  33       2.354  -9.557  45.514  1.00 77.01           H
ATOM    209  CZ  PHE A  33       2.181  -7.715  44.468  1.00 77.01           C
ATOM    210  HZ  PHE A  33       2.101  -7.124  45.380  1.00 77.01           H
ATOM    211  HN  PHE A  33       1.211 -11.827  41.871  1.00 77.01           H
ATOM    212  N   THR A  34       0.294 -11.619  38.332  1.00 76.42           N
ATOM    213  CA  THR A  34       0.318 -12.053  36.946  1.00 76.42           C
ATOM    214  C   THR A  34       0.855 -10.937  36.047  1.00 76.42           C
ATOM    215  O   THR A  34       0.464  -9.779  36.189  1.00 76.42           O
ATOM    216  HA  THR A  34       1.009 -12.892  36.860  1.00 76.42           H
ATOM    217  CB  THR A  34      -1.092 -12.512  36.569  1.00 76.42           C
ATOM    218  HB  THR A  34      -1.702 -11.668  36.248  1.00 76.42           H
ATOM    219  OG1 THR A  34      -1.554 -13.201  37.727  1.00 76.42           O
ATOM    220  HG1 THR A  34      -2.550 -13.291  37.697  1.00 76.42           H
ATOM    221  CG2 THR A  34      -1.086 -13.583  35.476  1.00 76.42           C
ATOM    222 1HG2 THR A  34      -0.532 -14.454  35.824  1.00 76.42           H
ATOM    223 2HG2 THR A  34      -0.612 -13.184  34.579  1.00 76.42           H
ATOM    224 3HG2 THR A  34      -2.112 -13.873  35.246  1.00 76.42           H
ATOM    225  HN  THR A  34      -0.592 -11.709  38.787  1.00 76.42           H
ATOM    226  N   ASP A  35       1.743 -11.324  35.143  1.00 83.01           N
ATOM    227  CA  ASP A  35       2.473 -10.352  34.348  1.00 83.01           C
ATOM    228  C   ASP A  35       1.609  -9.916  33.163  1.00 83.01           C
ATOM    229  O   ASP A  35       1.857 -10.319  32.028  1.00 83.01           O
ATOM    230  HA  ASP A  35       2.692  -9.530  35.030  1.00 83.01           H
ATOM    231  CB  ASP A  35       3.766 -10.954  33.794  1.00 83.01           C
ATOM    232 1HB  ASP A  35       4.128 -11.731  34.467  1.00 83.01           H
ATOM    233 2HB  ASP A  35       3.567 -11.432  32.834  1.00 83.01           H
ATOM    234  CG  ASP A  35       4.842  -9.879  33.621  1.00 83.01           C
ATOM    235  OD1 ASP A  35       4.624  -8.769  34.152  1.00 83.01           O
ATOM    236  OD2 ASP A  35       5.857 -10.193  32.963  1.00 83.01           O
ATOM    237  HN  ASP A  35       1.965 -12.280  34.951  1.00 83.01           H
ATOM    238  N   PHE A  36       0.613  -9.098  33.468  1.00 90.68           N
ATOM    239  CA  PHE A  36      -0.264  -8.569  32.437  1.00 90.68           C
ATOM    240  C   PHE A  36       0.365  -7.353  31.754  1.00 90.68           C
ATOM    241  O   PHE A  36      -0.094  -6.923  30.697  1.00 90.68           O
ATOM    242  HA  PHE A  36      -0.412  -9.360  31.701  1.00 90.68           H
ATOM    243  CB  PHE A  36      -1.559  -8.137  33.128  1.00 90.68           C
ATOM    244 1HB  PHE A  36      -1.311  -7.488  33.967  1.00 90.68           H
ATOM    245 2HB  PHE A  36      -2.151  -7.545  32.430  1.00 90.68           H
ATOM    246  CG  PHE A  36      -2.410  -9.302  33.637  1.00 90.68           C
ATOM    247  CD1 PHE A  36      -2.549 -10.424  32.880  1.00 90.68           C
ATOM    248  HD1 PHE A  36      -2.053 -10.493  31.912  1.00 90.68           H
ATOM    249  CD2 PHE A  36      -3.029  -9.216  34.845  1.00 90.68           C
ATOM    250  HD2 PHE A  36      -2.918  -8.317  35.451  1.00 90.68           H
ATOM    251  CE1 PHE A  36      -3.339 -11.505  33.352  1.00 90.68           C
ATOM    252  HE1 PHE A  36      -3.451 -12.404  32.746  1.00 90.68           H
ATOM    253  CE2 PHE A  36      -3.819 -10.297  35.317  1.00 90.68           C
ATOM    254  HE2 PHE A  36      -4.315 -10.228  36.285  1.00 90.68           H
ATOM    255  CZ  PHE A  36      -3.958 -11.419  34.561  1.00 90.68           C
ATOM    256  HZ  PHE A  36      -4.564 -12.249  34.923  1.00 90.68           H
ATOM    257  HN  PHE A  36       0.400  -8.797  34.398  1.00 90.68           H
ATOM    258  N   TYR A  37       1.408  -6.832  32.385  1.00 91.98           N
ATOM    259  CA  TYR A  37       2.213  -5.792  31.769  1.00 91.98           C
ATOM    260  C   TYR A  37       3.324  -6.396  30.908  1.00 91.98           C
ATOM    261  O   TYR A  37       4.205  -7.086  31.419  1.00 91.98           O
ATOM    262  HA  TYR A  37       1.560  -5.191  31.137  1.00 91.98           H
ATOM    263  CB  TYR A  37       2.846  -5.011  32.922  1.00 91.98           C
ATOM    264 1HB  TYR A  37       2.056  -4.652  33.582  1.00 91.98           H
ATOM    265 2HB  TYR A  37       3.468  -5.687  33.508  1.00 91.98           H
ATOM    266  CG  TYR A  37       3.696  -3.819  32.474  1.00 91.98           C
ATOM    267  CD1 TYR A  37       5.034  -3.995  32.188  1.00 91.98           C
ATOM    268  HD1 TYR A  37       5.486  -4.983  32.280  1.00 91.98           H
ATOM    269  CD2 TYR A  37       3.123  -2.569  32.357  1.00 91.98           C
ATOM    270  HD2 TYR A  37       2.066  -2.430  32.583  1.00 91.98           H
ATOM    271  CE1 TYR A  37       5.834  -2.874  31.766  1.00 91.98           C
ATOM    272  HE1 TYR A  37       6.892  -2.999  31.536  1.00 91.98           H
ATOM    273  CE2 TYR A  37       3.923  -1.448  31.935  1.00 91.98           C
ATOM    274  HE2 TYR A  37       3.483  -0.455  31.838  1.00 91.98           H
ATOM    275  CZ  TYR A  37       5.238  -1.656  31.661  1.00 91.98           C
ATOM    276  OH  TYR A  37       5.993  -0.597  31.262  1.00 91.98           O
ATOM    277  HH  TYR A  37       6.699  -0.902  30.622  1.00 91.98           H
ATOM    278  HN  TYR A  37       1.703  -7.110  33.299  1.00 91.98           H
ATOM    279  N   CYS A  38       3.246  -6.115  29.615  1.00 91.55           N
ATOM    280  CA  CYS A  38       4.180  -6.694  28.666  1.00 91.55           C
ATOM    281  C   CYS A  38       5.213  -5.627  28.295  1.00 91.55           C
ATOM    282  O   CYS A  38       4.871  -4.611  27.692  1.00 91.55           O
ATOM    283  HA  CYS A  38       4.657  -7.536  29.169  1.00 91.55           H
ATOM    284  CB  CYS A  38       3.464  -7.247  27.432  1.00 91.55           C
ATOM    285 1HB  CYS A  38       2.647  -7.901  27.738  1.00 91.55           H
ATOM    286 2HB  CYS A  38       3.021  -6.430  26.862  1.00 91.55           H
ATOM    287  SG  CYS A  38       4.645  -8.172  26.384  1.00 91.55           S
ATOM    288  HN  CYS A  38       2.561  -5.505  29.216  1.00 91.55           H
ATOM    289  N   GLU A  39       6.454  -5.895  28.672  1.00 90.12           N
ATOM    290  CA  GLU A  39       7.574  -5.119  28.166  1.00 90.12           C
ATOM    291  C   GLU A  39       7.959  -5.597  26.764  1.00 90.12           C
ATOM    292  O   GLU A  39       8.367  -6.744  26.586  1.00 90.12           O
ATOM    293  HA  GLU A  39       7.217  -4.091  28.120  1.00 90.12           H
ATOM    294  CB  GLU A  39       8.769  -5.194  29.118  1.00 90.12           C
ATOM    295 1HB  GLU A  39       8.932  -6.228  29.422  1.00 90.12           H
ATOM    296 2HB  GLU A  39       9.641  -4.739  28.650  1.00 90.12           H
ATOM    297  CG  GLU A  39       8.501  -4.397  30.397  1.00 90.12           C
ATOM    298 1HG  GLU A  39       8.208  -3.379  30.140  1.00 90.12           H
ATOM    299 2HG  GLU A  39       7.667  -4.842  30.939  1.00 90.12           H
ATOM    300  CD  GLU A  39       9.741  -4.365  31.293  1.00 90.12           C
ATOM    301  OE1 GLU A  39       9.623  -3.809  32.406  1.00 90.12           O
ATOM    302  OE2 GLU A  39      10.779  -4.899  30.845  1.00 90.12           O
ATOM    303  HN  GLU A  39       6.700  -6.624  29.311  1.00 90.12           H
ATOM    304  N   LYS A  40       7.817  -4.694  25.806  1.00 89.76           N
ATOM    305  CA  LYS A  40       8.013  -5.047  24.410  1.00 89.76           C
ATOM    306  C   LYS A  40       9.432  -4.662  23.985  1.00 89.76           C
ATOM    307  O   LYS A  40       9.661  -4.298  22.833  1.00 89.76           O
ATOM    308  HA  LYS A  40       7.910  -6.129  24.329  1.00 89.76           H
ATOM    309  CB  LYS A  40       6.920  -4.421  23.541  1.00 89.76           C
ATOM    310 1HB  LYS A  40       6.974  -3.334  23.608  1.00 89.76           H
ATOM    311 2HB  LYS A  40       7.086  -4.684  22.496  1.00 89.76           H
ATOM    312  CG  LYS A  40       5.533  -4.896  23.978  1.00 89.76           C
ATOM    313 1HG  LYS A  40       5.574  -5.952  24.245  1.00 89.76           H
ATOM    314 2HG  LYS A  40       5.223  -4.353  24.871  1.00 89.76           H
ATOM    315  CD  LYS A  40       4.505  -4.686  22.864  1.00 89.76           C
ATOM    316 1HD  LYS A  40       4.480  -3.633  22.582  1.00 89.76           H
ATOM    317 2HD  LYS A  40       4.804  -5.246  21.978  1.00 89.76           H
ATOM    318  CE  LYS A  40       3.112  -5.133  23.311  1.00 89.76           C
ATOM    319 1HE  LYS A  40       3.131  -6.190  23.578  1.00 89.76           H
ATOM    320 2HE  LYS A  40       2.817  -4.584  24.206  1.00 89.76           H
ATOM    321  NZ  LYS A  40       2.123  -4.905  22.234  1.00 89.76           N
ATOM    322 1HZ  LYS A  40       1.222  -5.271  22.519  1.00 89.76           H
ATOM    323 2HZ  LYS A  40       2.043  -3.910  22.054  1.00 89.76           H
ATOM    324 3HZ  LYS A  40       2.428  -5.377  21.390  1.00 89.76           H
ATOM    325  HN  LYS A  40       7.573  -3.738  25.970  1.00 89.76           H
ATOM    326  N   ASN A  41      10.346  -4.756  24.939  1.00 88.29           N
ATOM    327  CA  ASN A  41      11.732  -4.398  24.685  1.00 88.29           C
ATOM    328  C   ASN A  41      12.288  -5.287  23.571  1.00 88.29           C
ATOM    329  O   ASN A  41      13.002  -4.811  22.690  1.00 88.29           O
ATOM    330  HA  ASN A  41      11.709  -3.345  24.406  1.00 88.29           H
ATOM    331  CB  ASN A  41      12.592  -4.609  25.933  1.00 88.29           C
ATOM    332 1HB  ASN A  41      12.334  -5.559  26.401  1.00 88.29           H
ATOM    333 2HB  ASN A  41      13.643  -4.669  25.648  1.00 88.29           H
ATOM    334  CG  ASN A  41      12.394  -3.469  26.934  1.00 88.29           C
ATOM    335  OD1 ASN A  41      12.092  -2.342  26.579  1.00 88.29           O
ATOM    336  ND2 ASN A  41      12.581  -3.825  28.202  1.00 88.29           N
ATOM    337 1HD2 ASN A  41      12.828  -4.768  28.426  1.00 88.29           H
ATOM    338 2HD2 ASN A  41      12.474  -3.150  28.932  1.00 88.29           H
ATOM    339  HN  ASN A  41      10.155  -5.070  25.869  1.00 88.29           H
ATOM    340  N   ASN A  42      11.940  -6.564  23.647  1.00 90.63           N
ATOM    341  CA  ASN A  42      12.431  -7.532  22.681  1.00 90.63           C
ATOM    342  C   ASN A  42      11.938  -7.148  21.285  1.00 90.63           C
ATOM    343  O   ASN A  42      12.677  -7.263  20.308  1.00 90.63           O
ATOM    344  HA  ASN A  42      13.517  -7.494  22.765  1.00 90.63           H
ATOM    345  CB  ASN A  42      11.912  -8.936  22.997  1.00 90.63           C
ATOM    346 1HB  ASN A  42      10.830  -8.909  23.120  1.00 90.63           H
ATOM    347 2HB  ASN A  42      12.121  -9.602  22.159  1.00 90.63           H
ATOM    348  CG  ASN A  42      12.562  -9.488  24.268  1.00 90.63           C
ATOM    349  OD1 ASN A  42      13.538  -8.962  24.776  1.00 90.63           O
ATOM    350  ND2 ASN A  42      11.968 -10.576  24.750  1.00 90.63           N
ATOM    351 1HD2 ASN A  42      11.170 -10.958  24.284  1.00 90.63           H
ATOM    352 2HD2 ASN A  42      12.319 -11.011  25.579  1.00 90.63           H
ATOM    353  HN  ASN A  42      11.335  -6.938  24.350  1.00 90.63           H
ATOM    354  N   VAL A  43      10.692  -6.701  21.234  1.00 91.25           N
ATOM    355  CA  VAL A  43      10.090  -6.303  19.973  1.00 91.25           C
ATOM    356  C   VAL A  43      10.865  -5.118  19.394  1.00 91.25           C
ATOM    357  O   VAL A  43      11.147  -5.081  18.198  1.00 91.25           O
ATOM    358  HA  VAL A  43      10.175  -7.147  19.288  1.00 91.25           H
ATOM    359  CB  VAL A  43       8.603  -6.005  20.174  1.00 91.25           C
ATOM    360  HB  VAL A  43       8.521  -5.146  20.840  1.00 91.25           H
ATOM    361  CG1 VAL A  43       7.934  -5.637  18.848  1.00 91.25           C
ATOM    362 1HG1 VAL A  43       8.415  -4.752  18.432  1.00 91.25           H
ATOM    363 2HG1 VAL A  43       8.032  -6.467  18.149  1.00 91.25           H
ATOM    364 3HG1 VAL A  43       6.877  -5.429  19.020  1.00 91.25           H
ATOM    365  CG2 VAL A  43       7.891  -7.185  20.839  1.00 91.25           C
ATOM    366 1HG2 VAL A  43       7.988  -8.069  20.208  1.00 91.25           H
ATOM    367 2HG2 VAL A  43       8.343  -7.381  21.811  1.00 91.25           H
ATOM    368 3HG2 VAL A  43       6.836  -6.946  20.970  1.00 91.25           H
ATOM    369  HN  VAL A  43      10.098  -6.609  22.034  1.00 91.25           H
ATOM    370  N   ARG A  44      11.188  -4.178  20.271  1.00 89.85           N
ATOM    371  CA  ARG A  44      11.864  -2.963  19.850  1.00 89.85           C
ATOM    372  C   ARG A  44      13.285  -3.282  19.381  1.00 89.85           C
ATOM    373  O   ARG A  44      13.767  -2.702  18.409  1.00 89.85           O
ATOM    374  HA  ARG A  44      11.258  -2.576  19.031  1.00 89.85           H
ATOM    375  CB  ARG A  44      11.928  -1.945  20.991  1.00 89.85           C
ATOM    376 1HB  ARG A  44      12.328  -2.421  21.886  1.00 89.85           H
ATOM    377 2HB  ARG A  44      12.612  -1.139  20.726  1.00 89.85           H
ATOM    378  CG  ARG A  44      10.542  -1.369  21.289  1.00 89.85           C
ATOM    379 1HG  ARG A  44      10.053  -1.087  20.356  1.00 89.85           H
ATOM    380 2HG  ARG A  44       9.920  -2.132  21.758  1.00 89.85           H
ATOM    381  CD  ARG A  44      10.642  -0.149  22.207  1.00 89.85           C
ATOM    382 1HD  ARG A  44      11.458   0.496  21.882  1.00 89.85           H
ATOM    383 2HD  ARG A  44       9.726   0.439  22.145  1.00 89.85           H
ATOM    384  NE  ARG A  44      10.869  -0.584  23.604  1.00 89.85           N
ATOM    385  HE  ARG A  44      11.792  -0.868  23.862  1.00 89.85           H
ATOM    386  CZ  ARG A  44       9.914  -0.621  24.544  1.00 89.85           C
ATOM    387  NH1 ARG A  44       8.659  -0.252  24.253  1.00 89.85           N
ATOM    388 1HH1 ARG A  44       8.429   0.055  23.330  1.00 89.85           H
ATOM    389 2HH1 ARG A  44       7.953  -0.282  24.961  1.00 89.85           H
ATOM    390  NH2 ARG A  44      10.234  -1.033  25.778  1.00 89.85           N
ATOM    391 1HH2 ARG A  44       9.533  -1.067  26.491  1.00 89.85           H
ATOM    392 2HH2 ARG A  44      11.173  -1.307  25.986  1.00 89.85           H
ATOM    393  HN  ARG A  44      10.995  -4.237  21.250  1.00 89.85           H
ATOM    394  N   GLN A  45      13.917  -4.204  20.093  1.00 91.43           N
ATOM    395  CA  GLN A  45      15.291  -4.568  19.795  1.00 91.43           C
ATOM    396  C   GLN A  45      15.382  -5.211  18.410  1.00 91.43           C
ATOM    397  O   GLN A  45      16.297  -4.915  17.643  1.00 91.43           O
ATOM    398  HA  GLN A  45      15.848  -3.632  19.806  1.00 91.43           H
ATOM    399  CB  GLN A  45      15.856  -5.500  20.869  1.00 91.43           C
ATOM    400 1HB  GLN A  45      15.718  -5.053  21.854  1.00 91.43           H
ATOM    401 2HB  GLN A  45      15.305  -6.441  20.867  1.00 91.43           H
ATOM    402  CG  GLN A  45      17.343  -5.773  20.631  1.00 91.43           C
ATOM    403 1HG  GLN A  45      17.482  -6.214  19.644  1.00 91.43           H
ATOM    404 2HG  GLN A  45      17.895  -4.834  20.641  1.00 91.43           H
ATOM    405  CD  GLN A  45      17.906  -6.713  21.699  1.00 91.43           C
ATOM    406  OE1 GLN A  45      17.189  -7.264  22.518  1.00 91.43           O
ATOM    407  NE2 GLN A  45      19.226  -6.865  21.645  1.00 91.43           N
ATOM    408 1HE2 GLN A  45      19.756  -6.384  20.947  1.00 91.43           H
ATOM    409 2HE2 GLN A  45      19.688  -7.461  22.302  1.00 91.43           H
ATOM    410  HN  GLN A  45      13.505  -4.697  20.860  1.00 91.43           H
ATOM    411  N   PHE A  46      14.419  -6.077  18.130  1.00 93.25           N
ATOM    412  CA  PHE A  46      14.347  -6.721  16.830  1.00 93.25           C
ATOM    413  C   PHE A  46      14.155  -5.690  15.716  1.00 93.25           C
ATOM    414  O   PHE A  46      14.857  -5.723  14.707  1.00 93.25           O
ATOM    415  HA  PHE A  46      15.289  -7.248  16.677  1.00 93.25           H
ATOM    416  CB  PHE A  46      13.134  -7.654  16.859  1.00 93.25           C
ATOM    417 1HB  PHE A  46      13.309  -8.439  17.595  1.00 93.25           H
ATOM    418 2HB  PHE A  46      12.264  -7.090  17.196  1.00 93.25           H
ATOM    419  CG  PHE A  46      12.813  -8.301  15.511  1.00 93.25           C
ATOM    420  CD1 PHE A  46      11.806  -7.807  14.741  1.00 93.25           C
ATOM    421  HD1 PHE A  46      11.228  -6.950  15.086  1.00 93.25           H
ATOM    422  CD2 PHE A  46      13.535  -9.370  15.081  1.00 93.25           C
ATOM    423  HD2 PHE A  46      14.342  -9.766  15.697  1.00 93.25           H
ATOM    424  CE1 PHE A  46      11.509  -8.407  13.490  1.00 93.25           C
ATOM    425  HE1 PHE A  46      10.702  -8.012  12.873  1.00 93.25           H
ATOM    426  CE2 PHE A  46      13.238  -9.971  13.829  1.00 93.25           C
ATOM    427  HE2 PHE A  46      13.816 -10.828  13.484  1.00 93.25           H
ATOM    428  CZ  PHE A  46      12.231  -9.477  13.060  1.00 93.25           C
ATOM    429  HZ  PHE A  46      12.003  -9.938  12.099  1.00 93.25           H
ATOM    430  HN  PHE A  46      13.699  -6.339  18.772  1.00 93.25           H
ATOM    431  N   ALA A  47      13.201  -4.797  15.938  1.00 92.05           N
ATOM    432  CA  ALA A  47      12.850  -3.811  14.930  1.00 92.05           C
ATOM    433  C   ALA A  47      14.090  -2.989  14.574  1.00 92.05           C
ATOM    434  O   ALA A  47      14.325  -2.688  13.405  1.00 92.05           O
ATOM    435  HA  ALA A  47      12.514  -4.348  14.043  1.00 92.05           H
ATOM    436  CB  ALA A  47      11.701  -2.941  15.445  1.00 92.05           C
ATOM    437 1HB  ALA A  47      10.836  -3.570  15.655  1.00 92.05           H
ATOM    438 2HB  ALA A  47      12.012  -2.433  16.358  1.00 92.05           H
ATOM    439 3HB  ALA A  47      11.438  -2.202  14.689  1.00 92.05           H
ATOM    440  HN  ALA A  47      12.673  -4.742  16.786  1.00 92.05           H
ATOM    441  N   SER A  48      14.851  -2.648  15.604  1.00 92.23           N
ATOM    442  CA  SER A  48      15.926  -1.682  15.453  1.00 92.23           C
ATOM    443  C   SER A  48      17.011  -2.246  14.534  1.00 92.23           C
ATOM    444  O   SER A  48      17.737  -1.490  13.890  1.00 92.23           O
ATOM    445  HA  SER A  48      15.463  -0.803  15.005  1.00 92.23           H
ATOM    446  CB  SER A  48      16.523  -1.307  16.811  1.00 92.23           C
ATOM    447 1HB  SER A  48      17.168  -0.436  16.695  1.00 92.23           H
ATOM    448 2HB  SER A  48      15.722  -1.022  17.493  1.00 92.23           H
ATOM    449  OG  SER A  48      17.271  -2.378  17.380  1.00 92.23           O
ATOM    450  HG  SER A  48      16.723  -3.214  17.384  1.00 92.23           H
ATOM    451  HN  SER A  48      14.743  -3.020  16.526  1.00 92.23           H
ATOM    452  N   HIS A  49      17.086  -3.568  14.502  1.00 93.51           N
ATOM    453  CA  HIS A  49      18.099  -4.240  13.706  1.00 93.51           C
ATOM    454  C   HIS A  49      17.521  -4.599  12.335  1.00 93.51           C
ATOM    455  O   HIS A  49      18.210  -4.501  11.322  1.00 93.51           O
ATOM    456  HA  HIS A  49      18.915  -3.530  13.572  1.00 93.51           H
ATOM    457  CB  HIS A  49      18.657  -5.455  14.450  1.00 93.51           C
ATOM    458 1HB  HIS A  49      17.829  -6.104  14.737  1.00 93.51           H
ATOM    459 2HB  HIS A  49      19.288  -6.027  13.770  1.00 93.51           H
ATOM    460  CG  HIS A  49      19.455  -5.107  15.683  1.00 93.51           C
ATOM    461  ND1 HIS A  49      18.868  -4.860  16.912  1.00 93.51           N
ATOM    462  HD1 HIS A  49      17.888  -4.885  17.107  1.00 93.51           H
ATOM    463  CD2 HIS A  49      20.800  -4.968  15.864  1.00 93.51           C
ATOM    464  HD2 HIS A  49      21.563  -5.094  15.096  1.00 93.51           H
ATOM    465  CE1 HIS A  49      19.826  -4.585  17.785  1.00 93.51           C
ATOM    466  HE1 HIS A  49      19.682  -4.347  18.839  1.00 93.51           H
ATOM    467  NE2 HIS A  49      21.022  -4.651  17.134  1.00 93.51           N
ATOM    468  HN  HIS A  49      16.473  -4.176  15.006  1.00 93.51           H
ATOM    469  N   PHE A  50      16.260  -5.007  12.349  1.00 94.69           N
ATOM    470  CA  PHE A  50      15.668  -5.645  11.186  1.00 94.69           C
ATOM    471  C   PHE A  50      15.174  -4.602  10.180  1.00 94.69           C
ATOM    472  O   PHE A  50      15.431  -4.719   8.983  1.00 94.69           O
ATOM    473  HA  PHE A  50      16.442  -6.256  10.722  1.00 94.69           H
ATOM    474  CB  PHE A  50      14.473  -6.461  11.683  1.00 94.69           C
ATOM    475 1HB  PHE A  50      14.823  -7.191  12.413  1.00 94.69           H
ATOM    476 2HB  PHE A  50      13.783  -5.796  12.203  1.00 94.69           H
ATOM    477  CG  PHE A  50      13.715  -7.194  10.575  1.00 94.69           C
ATOM    478  CD1 PHE A  50      12.484  -6.760  10.191  1.00 94.69           C
ATOM    479  HD1 PHE A  50      12.038  -5.890  10.673  1.00 94.69           H
ATOM    480  CD2 PHE A  50      14.271  -8.279   9.973  1.00 94.69           C
ATOM    481  HD2 PHE A  50      15.258  -8.627  10.280  1.00 94.69           H
ATOM    482  CE1 PHE A  50      11.781  -7.440   9.162  1.00 94.69           C
ATOM    483  HE1 PHE A  50      10.794  -7.092   8.855  1.00 94.69           H
ATOM    484  CE2 PHE A  50      13.568  -8.959   8.944  1.00 94.69           C
ATOM    485  HE2 PHE A  50      14.014  -9.829   8.461  1.00 94.69           H
ATOM    486  CZ  PHE A  50      12.337  -8.525   8.560  1.00 94.69           C
ATOM    487  HZ  PHE A  50      11.797  -9.047   7.770  1.00 94.69           H
ATOM    488  HN  PHE A  50      15.649  -4.907  13.134  1.00 94.69           H
ATOM    489  N   LEU A  51      14.475  -3.606  10.704  1.00 94.43           N
ATOM    490  CA  LEU A  51      13.648  -2.752   9.868  1.00 94.43           C
ATOM    491  C   LEU A  51      14.546  -1.814   9.059  1.00 94.43           C
ATOM    492  O   LEU A  51      14.421  -1.730   7.838  1.00 94.43           O
ATOM    493  HA  LEU A  51      13.109  -3.397   9.175  1.00 94.43           H
ATOM    494  CB  LEU A  51      12.603  -2.024  10.716  1.00 94.43           C
ATOM    495 1HB  LEU A  51      13.123  -1.420  11.459  1.00 94.43           H
ATOM    496 2HB  LEU A  51      12.057  -1.335  10.071  1.00 94.43           H
ATOM    497  CG  LEU A  51      11.589  -2.912  11.439  1.00 94.43           C
ATOM    498  HG  LEU A  51      12.132  -3.555  12.132  1.00 94.43           H
ATOM    499  CD1 LEU A  51      10.618  -2.071  12.271  1.00 94.43           C
ATOM    500 1HD1 LEU A  51      11.176  -1.500  13.013  1.00 94.43           H
ATOM    501 2HD1 LEU A  51      10.079  -1.386  11.616  1.00 94.43           H
ATOM    502 3HD1 LEU A  51       9.908  -2.727  12.774  1.00 94.43           H
ATOM    503  CD2 LEU A  51      10.857  -3.825  10.453  1.00 94.43           C
ATOM    504 1HD2 LEU A  51      10.328  -3.217   9.719  1.00 94.43           H
ATOM    505 2HD2 LEU A  51      11.579  -4.462   9.944  1.00 94.43           H
ATOM    506 3HD2 LEU A  51      10.142  -4.445  10.994  1.00 94.43           H
ATOM    507  HN  LEU A  51      14.467  -3.380  11.678  1.00 94.43           H
ATOM    508  N   PRO A  52      15.464  -1.096   9.720  1.00 95.42           N
ATOM    509  CA  PRO A  52      16.169   0.011   9.069  1.00 95.42           C
ATOM    510  C   PRO A  52      16.816  -0.410   7.759  1.00 95.42           C
ATOM    511  O   PRO A  52      16.609   0.227   6.728  1.00 95.42           O
ATOM    512  HA  PRO A  52      15.464   0.797   8.799  1.00 95.42           H
ATOM    513  CB  PRO A  52      17.210   0.437  10.105  1.00 95.42           C
ATOM    514 1HB  PRO A  52      18.158  -0.080   9.958  1.00 95.42           H
ATOM    515 2HB  PRO A  52      17.419   1.506  10.048  1.00 95.42           H
ATOM    516  CG  PRO A  52      16.562   0.060  11.432  1.00 95.42           C
ATOM    517 1HG  PRO A  52      17.298  -0.029  12.231  1.00 95.42           H
ATOM    518 2HG  PRO A  52      15.844   0.812  11.760  1.00 95.42           H
ATOM    519  CD  PRO A  52      15.896  -1.269  11.119  1.00 95.42           C
ATOM    520 1HD  PRO A  52      16.589  -2.104  11.223  1.00 95.42           H
ATOM    521 2HD  PRO A  52      15.058  -1.470  11.787  1.00 95.42           H
ATOM    522  N   PRO A  53      17.612  -1.487   7.768  1.00 96.30           N
ATOM    523  CA  PRO A  53      18.281  -1.942   6.547  1.00 96.30           C
ATOM    524  C   PRO A  53      17.308  -2.138   5.396  1.00 96.30           C
ATOM    525  O   PRO A  53      17.592  -1.747   4.265  1.00 96.30           O
ATOM    526  HA  PRO A  53      18.983  -1.184   6.200  1.00 96.30           H
ATOM    527  CB  PRO A  53      18.940  -3.258   6.963  1.00 96.30           C
ATOM    528 1HB  PRO A  53      18.291  -4.112   6.768  1.00 96.30           H
ATOM    529 2HB  PRO A  53      19.867  -3.433   6.417  1.00 96.30           H
ATOM    530  CG  PRO A  53      19.192  -3.071   8.454  1.00 96.30           C
ATOM    531 1HG  PRO A  53      19.327  -4.025   8.965  1.00 96.30           H
ATOM    532 2HG  PRO A  53      20.096  -2.492   8.643  1.00 96.30           H
ATOM    533  CD  PRO A  53      17.941  -2.345   8.921  1.00 96.30           C
ATOM    534 1HD  PRO A  53      17.131  -3.039   9.147  1.00 96.30           H
ATOM    535 2HD  PRO A  53      18.123  -1.767   9.827  1.00 96.30           H
ATOM    536  N   LEU A  54      16.175  -2.745   5.717  1.00 95.26           N
ATOM    537  CA  LEU A  54      15.215  -3.129   4.696  1.00 95.26           C
ATOM    538  C   LEU A  54      14.554  -1.872   4.127  1.00 95.26           C
ATOM    539  O   LEU A  54      14.380  -1.752   2.915  1.00 95.26           O
ATOM    540  HA  LEU A  54      15.768  -3.620   3.896  1.00 95.26           H
ATOM    541  CB  LEU A  54      14.220  -4.149   5.252  1.00 95.26           C
ATOM    542 1HB  LEU A  54      13.783  -3.742   6.163  1.00 95.26           H
ATOM    543 2HB  LEU A  54      13.409  -4.265   4.533  1.00 95.26           H
ATOM    544  CG  LEU A  54      14.786  -5.535   5.567  1.00 95.26           C
ATOM    545  HG  LEU A  54      15.620  -5.414   6.258  1.00 95.26           H
ATOM    546  CD1 LEU A  54      13.742  -6.408   6.266  1.00 95.26           C
ATOM    547 1HD1 LEU A  54      13.439  -5.934   7.200  1.00 95.26           H
ATOM    548 2HD1 LEU A  54      12.873  -6.525   5.619  1.00 95.26           H
ATOM    549 3HD1 LEU A  54      14.171  -7.388   6.478  1.00 95.26           H
ATOM    550  CD2 LEU A  54      15.338  -6.202   4.305  1.00 95.26           C
ATOM    551 1HD2 LEU A  54      14.539  -6.309   3.572  1.00 95.26           H
ATOM    552 2HD2 LEU A  54      16.135  -5.585   3.887  1.00 95.26           H
ATOM    553 3HD2 LEU A  54      15.735  -7.185   4.557  1.00 95.26           H
ATOM    554  HN  LEU A  54      15.910  -2.975   6.654  1.00 95.26           H
ATOM    555  N   TYR A  55      14.203  -0.966   5.028  1.00 94.49           N
ATOM    556  CA  TYR A  55      13.507   0.248   4.638  1.00 94.49           C
ATOM    557  C   TYR A  55      14.386   1.119   3.738  1.00 94.49           C
ATOM    558  O   TYR A  55      13.892   1.753   2.807  1.00 94.49           O
ATOM    559  HA  TYR A  55      12.611  -0.040   4.088  1.00 94.49           H
ATOM    560  CB  TYR A  55      13.219   1.005   5.936  1.00 94.49           C
ATOM    561 1HB  TYR A  55      14.120   1.010   6.549  1.00 94.49           H
ATOM    562 2HB  TYR A  55      12.991   2.043   5.696  1.00 94.49           H
ATOM    563  CG  TYR A  55      12.066   0.420   6.754  1.00 94.49           C
ATOM    564  CD1 TYR A  55      11.367  -0.671   6.280  1.00 94.49           C
ATOM    565  HD1 TYR A  55      11.636  -1.116   5.322  1.00 94.49           H
ATOM    566  CD2 TYR A  55      11.726   0.984   7.967  1.00 94.49           C
ATOM    567  HD2 TYR A  55      12.278   1.846   8.342  1.00 94.49           H
ATOM    568  CE1 TYR A  55      10.282  -1.222   7.051  1.00 94.49           C
ATOM    569  HE1 TYR A  55       9.722  -2.083   6.688  1.00 94.49           H
ATOM    570  CE2 TYR A  55      10.641   0.434   8.738  1.00 94.49           C
ATOM    571  HE2 TYR A  55      10.361   0.869   9.697  1.00 94.49           H
ATOM    572  CZ  TYR A  55       9.973  -0.642   8.241  1.00 94.49           C
ATOM    573  OH  TYR A  55       8.948  -1.162   8.969  1.00 94.49           O
ATOM    574  HH  TYR A  55       8.495  -1.887   8.451  1.00 94.49           H
ATOM    575  HN  TYR A  55      14.386  -1.052   6.007  1.00 94.49           H
ATOM    576  N   TRP A  56      15.675   1.121   4.047  1.00 95.78           N
ATOM    577  CA  TRP A  56      16.641   1.827   3.223  1.00 95.78           C
ATOM    578  C   TRP A  56      16.699   1.131   1.861  1.00 95.78           C
ATOM    579  O   TRP A  56      16.721   1.791   0.824  1.00 95.78           O
ATOM    580  HA  TRP A  56      16.291   2.852   3.103  1.00 95.78           H
ATOM    581  CB  TRP A  56      18.003   1.899   3.915  1.00 95.78           C
ATOM    582 1HB  TRP A  56      18.140   1.003   4.520  1.00 95.78           H
ATOM    583 2HB  TRP A  56      18.786   1.895   3.157  1.00 95.78           H
ATOM    584  CG  TRP A  56      18.184   3.130   4.806  1.00 95.78           C
ATOM    585  CD1 TRP A  56      18.295   3.174   6.141  1.00 95.78           C
ATOM    586  HD1 TRP A  56      18.269   2.296   6.787  1.00 95.78           H
ATOM    587  CD2 TRP A  56      18.271   4.503   4.369  1.00 95.78           C
ATOM    588  NE1 TRP A  56      18.446   4.468   6.594  1.00 95.78           N
ATOM    589  HE1 TRP A  56      18.548   4.754   7.547  1.00 95.78           H
ATOM    590  CE2 TRP A  56      18.431   5.302   5.482  1.00 95.78           C
ATOM    591  CE3 TRP A  56      18.216   5.050   3.075  1.00 95.78           C
ATOM    592  HE3 TRP A  56      18.090   4.441   2.180  1.00 95.78           H
ATOM    593  CZ2 TRP A  56      18.549   6.696   5.415  1.00 95.78           C
ATOM    594  HZ2 TRP A  56      18.675   7.305   6.309  1.00 95.78           H
ATOM    595  CZ3 TRP A  56      18.335   6.444   3.025  1.00 95.78           C
ATOM    596  HZ3 TRP A  56      18.299   6.921   2.045  1.00 95.78           H
ATOM    597  CH2 TRP A  56      18.497   7.263   4.136  1.00 95.78           C
ATOM    598  HH2 TRP A  56      18.583   8.343   4.013  1.00 95.78           H
ATOM    599  HN  TRP A  56      16.060   0.652   4.842  1.00 95.78           H
ATOM    600  N   LEU A  57      16.721  -0.193   1.909  1.00 96.05           N
ATOM    601  CA  LEU A  57      16.794  -0.984   0.693  1.00 96.05           C
ATOM    602  C   LEU A  57      15.566  -0.694  -0.173  1.00 96.05           C
ATOM    603  O   LEU A  57      15.696  -0.389  -1.358  1.00 96.05           O
ATOM    604  HA  LEU A  57      17.683  -0.667   0.149  1.00 96.05           H
ATOM    605  CB  LEU A  57      16.973  -2.466   1.029  1.00 96.05           C
ATOM    606 1HB  LEU A  57      17.866  -2.574   1.643  1.00 96.05           H
ATOM    607 2HB  LEU A  57      16.127  -2.785   1.638  1.00 96.05           H
ATOM    608  CG  LEU A  57      17.091  -3.415  -0.166  1.00 96.05           C
ATOM    609  HG  LEU A  57      16.311  -3.161  -0.883  1.00 96.05           H
ATOM    610  CD1 LEU A  57      18.434  -3.235  -0.877  1.00 96.05           C
ATOM    611 1HD1 LEU A  57      18.521  -2.210  -1.235  1.00 96.05           H
ATOM    612 2HD1 LEU A  57      19.245  -3.447  -0.181  1.00 96.05           H
ATOM    613 3HD1 LEU A  57      18.492  -3.921  -1.722  1.00 96.05           H
ATOM    614  CD2 LEU A  57      16.858  -4.866   0.260  1.00 96.05           C
ATOM    615 1HD2 LEU A  57      17.600  -5.149   1.007  1.00 96.05           H
ATOM    616 2HD2 LEU A  57      15.859  -4.963   0.686  1.00 96.05           H
ATOM    617 3HD2 LEU A  57      16.948  -5.519  -0.608  1.00 96.05           H
ATOM    618  HN  LEU A  57      16.692  -0.722   2.757  1.00 96.05           H
ATOM    619  N   VAL A  58      14.403  -0.798   0.452  1.00 94.83           N
ATOM    620  CA  VAL A  58      13.150  -0.632  -0.266  1.00 94.83           C
ATOM    621  C   VAL A  58      13.085   0.781  -0.850  1.00 94.83           C
ATOM    622  O   VAL A  58      12.671   0.965  -1.993  1.00 94.83           O
ATOM    623  HA  VAL A  58      13.143  -1.351  -1.085  1.00 94.83           H
ATOM    624  CB  VAL A  58      11.972  -0.952   0.656  1.00 94.83           C
ATOM    625  HB  VAL A  58      12.072  -0.341   1.553  1.00 94.83           H
ATOM    626  CG1 VAL A  58      10.642  -0.596  -0.010  1.00 94.83           C
ATOM    627 1HG1 VAL A  58      10.625   0.469  -0.241  1.00 94.83           H
ATOM    628 2HG1 VAL A  58      10.531  -1.170  -0.931  1.00 94.83           H
ATOM    629 3HG1 VAL A  58       9.821  -0.834   0.667  1.00 94.83           H
ATOM    630  CG2 VAL A  58      11.995  -2.421   1.085  1.00 94.83           C
ATOM    631 1HG2 VAL A  58      11.931  -3.058   0.202  1.00 94.83           H
ATOM    632 2HG2 VAL A  58      12.922  -2.630   1.617  1.00 94.83           H
ATOM    633 3HG2 VAL A  58      11.147  -2.622   1.739  1.00 94.83           H
ATOM    634  HN  VAL A  58      14.307  -0.992   1.428  1.00 94.83           H
ATOM    635  N   PHE A  59      13.501   1.742  -0.038  1.00 96.42           N
ATOM    636  CA  PHE A  59      13.511   3.130  -0.465  1.00 96.42           C
ATOM    637  C   PHE A  59      14.317   3.302  -1.754  1.00 96.42           C
ATOM    638  O   PHE A  59      13.820   3.860  -2.731  1.00 96.42           O
ATOM    639  HA  PHE A  59      12.475   3.420  -0.645  1.00 96.42           H
ATOM    640  CB  PHE A  59      14.177   3.937   0.650  1.00 96.42           C
ATOM    641 1HB  PHE A  59      13.549   3.896   1.540  1.00 96.42           H
ATOM    642 2HB  PHE A  59      15.126   3.467   0.908  1.00 96.42           H
ATOM    643  CG  PHE A  59      14.432   5.403   0.292  1.00 96.42           C
ATOM    644  CD1 PHE A  59      15.703   5.884   0.261  1.00 96.42           C
ATOM    645  HD1 PHE A  59      16.541   5.226   0.491  1.00 96.42           H
ATOM    646  CD2 PHE A  59      13.387   6.224   0.004  1.00 96.42           C
ATOM    647  HD2 PHE A  59      12.367   5.838   0.030  1.00 96.42           H
ATOM    648  CE1 PHE A  59      15.940   7.244  -0.072  1.00 96.42           C
ATOM    649  HE1 PHE A  59      16.959   7.630  -0.097  1.00 96.42           H
ATOM    650  CE2 PHE A  59      13.623   7.584  -0.328  1.00 96.42           C
ATOM    651  HE2 PHE A  59      12.785   8.242  -0.559  1.00 96.42           H
ATOM    652  CZ  PHE A  59      14.894   8.066  -0.360  1.00 96.42           C
ATOM    653  HZ  PHE A  59      15.075   9.110  -0.615  1.00 96.42           H
ATOM    654  HN  PHE A  59      13.827   1.584   0.894  1.00 96.42           H
ATOM    655  N   ILE A  60      15.547   2.812  -1.715  1.00 96.64           N
ATOM    656  CA  ILE A  60      16.479   3.039  -2.807  1.00 96.64           C
ATOM    657  C   ILE A  60      15.932   2.392  -4.081  1.00 96.64           C
ATOM    658  O   ILE A  60      15.815   3.049  -5.114  1.00 96.64           O
ATOM    659  HA  ILE A  60      16.540   4.116  -2.965  1.00 96.64           H
ATOM    660  CB  ILE A  60      17.880   2.557  -2.424  1.00 96.64           C
ATOM    661  HB  ILE A  60      17.796   1.547  -2.025  1.00 96.64           H
ATOM    662  CG1 ILE A  60      18.478   3.432  -1.321  1.00 96.64           C
ATOM    663 1HG1 ILE A  60      18.742   4.408  -1.728  1.00 96.64           H
ATOM    664 2HG1 ILE A  60      17.733   3.602  -0.543  1.00 96.64           H
ATOM    665  CG2 ILE A  60      18.788   2.484  -3.653  1.00 96.64           C
ATOM    666 1HG2 ILE A  60      18.365   1.787  -4.377  1.00 96.64           H
ATOM    667 2HG2 ILE A  60      18.869   3.472  -4.105  1.00 96.64           H
ATOM    668 3HG2 ILE A  60      19.778   2.139  -3.353  1.00 96.64           H
ATOM    669  CD1 ILE A  60      19.718   2.775  -0.712  1.00 96.64           C
ATOM    670 1HD1 ILE A  60      19.445   1.810  -0.284  1.00 96.64           H
ATOM    671 2HD1 ILE A  60      20.470   2.629  -1.488  1.00 96.64           H
ATOM    672 3HD1 ILE A  60      20.123   3.417   0.069  1.00 96.64           H
ATOM    673  HN  ILE A  60      15.909   2.269  -0.957  1.00 96.64           H
ATOM    674  N   VAL A  61      15.612   1.111  -3.965  1.00 94.72           N
ATOM    675  CA  VAL A  61      15.221   0.330  -5.126  1.00 94.72           C
ATOM    676  C   VAL A  61      13.907   0.879  -5.686  1.00 94.72           C
ATOM    677  O   VAL A  61      13.752   1.010  -6.899  1.00 94.72           O
ATOM    678  HA  VAL A  61      16.000   0.448  -5.880  1.00 94.72           H
ATOM    679  CB  VAL A  61      15.140  -1.153  -4.757  1.00 94.72           C
ATOM    680  HB  VAL A  61      14.430  -1.255  -3.937  1.00 94.72           H
ATOM    681  CG1 VAL A  61      14.624  -1.984  -5.933  1.00 94.72           C
ATOM    682 1HG1 VAL A  61      13.629  -1.639  -6.212  1.00 94.72           H
ATOM    683 2HG1 VAL A  61      15.299  -1.871  -6.781  1.00 94.72           H
ATOM    684 3HG1 VAL A  61      14.577  -3.033  -5.643  1.00 94.72           H
ATOM    685  CG2 VAL A  61      16.496  -1.671  -4.272  1.00 94.72           C
ATOM    686 1HG2 VAL A  61      17.236  -1.548  -5.063  1.00 94.72           H
ATOM    687 2HG2 VAL A  61      16.807  -1.108  -3.392  1.00 94.72           H
ATOM    688 3HG2 VAL A  61      16.410  -2.727  -4.016  1.00 94.72           H
ATOM    689  HN  VAL A  61      15.617   0.609  -3.100  1.00 94.72           H
ATOM    690  N   GLY A  62      12.995   1.184  -4.775  1.00 94.86           N
ATOM    691  CA  GLY A  62      11.680   1.665  -5.165  1.00 94.86           C
ATOM    692  C   GLY A  62      11.775   3.033  -5.843  1.00 94.86           C
ATOM    693  O   GLY A  62      11.097   3.285  -6.838  1.00 94.86           O
ATOM    694 1HA  GLY A  62      11.214   0.950  -5.844  1.00 94.86           H
ATOM    695 2HA  GLY A  62      11.039   1.734  -4.286  1.00 94.86           H
ATOM    696  HN  GLY A  62      13.142   1.108  -3.789  1.00 94.86           H
ATOM    697  N   ALA A  63      12.621   3.881  -5.276  1.00 95.59           N
ATOM    698  CA  ALA A  63      12.757   5.242  -5.766  1.00 95.59           C
ATOM    699  C   ALA A  63      13.288   5.212  -7.201  1.00 95.59           C
ATOM    700  O   ALA A  63      12.770   5.908  -8.073  1.00 95.59           O
ATOM    701  HA  ALA A  63      11.766   5.696  -5.764  1.00 95.59           H
ATOM    702  CB  ALA A  63      13.665   6.036  -4.825  1.00 95.59           C
ATOM    703 1HB  ALA A  63      13.228   6.051  -3.826  1.00 95.59           H
ATOM    704 2HB  ALA A  63      14.647   5.564  -4.785  1.00 95.59           H
ATOM    705 3HB  ALA A  63      13.767   7.056  -5.193  1.00 95.59           H
ATOM    706  HN  ALA A  63      13.205   3.652  -4.498  1.00 95.59           H
ATOM    707  N   LEU A  64      14.314   4.398  -7.401  1.00 93.87           N
ATOM    708  CA  LEU A  64      14.926   4.275  -8.713  1.00 93.87           C
ATOM    709  C   LEU A  64      13.896   3.724  -9.702  1.00 93.87           C
ATOM    710  O   LEU A  64      13.742   4.252 -10.802  1.00 93.87           O
ATOM    711  HA  LEU A  64      15.213   5.276  -9.036  1.00 93.87           H
ATOM    712  CB  LEU A  64      16.206   3.442  -8.631  1.00 93.87           C
ATOM    713 1HB  LEU A  64      15.966   2.488  -8.160  1.00 93.87           H
ATOM    714 2HB  LEU A  64      16.539   3.221  -9.645  1.00 93.87           H
ATOM    715  CG  LEU A  64      17.372   4.076  -7.869  1.00 93.87           C
ATOM    716  HG  LEU A  64      17.023   4.340  -6.871  1.00 93.87           H
ATOM    717  CD1 LEU A  64      18.521   3.081  -7.697  1.00 93.87           C
ATOM    718 1HD1 LEU A  64      18.170   2.213  -7.140  1.00 93.87           H
ATOM    719 2HD1 LEU A  64      18.876   2.764  -8.678  1.00 93.87           H
ATOM    720 3HD1 LEU A  64      19.336   3.558  -7.153  1.00 93.87           H
ATOM    721  CD2 LEU A  64      17.829   5.370  -8.545  1.00 93.87           C
ATOM    722 1HD2 LEU A  64      18.154   5.153  -9.563  1.00 93.87           H
ATOM    723 2HD2 LEU A  64      17.002   6.079  -8.571  1.00 93.87           H
ATOM    724 3HD2 LEU A  64      18.658   5.800  -7.983  1.00 93.87           H
ATOM    725  HN  LEU A  64      14.725   3.831  -6.688  1.00 93.87           H
ATOM    726  N   GLY A  65      13.218   2.669  -9.274  1.00 91.77           N
ATOM    727  CA  GLY A  65      12.300   1.963 -10.152  1.00 91.77           C
ATOM    728  C   GLY A  65      11.179   2.888 -10.631  1.00 91.77           C
ATOM    729  O   GLY A  65      10.958   3.031 -11.832  1.00 91.77           O
ATOM    730 1HA  GLY A  65      12.843   1.570 -11.011  1.00 91.77           H
ATOM    731 2HA  GLY A  65      11.873   1.109  -9.627  1.00 91.77           H
ATOM    732  HN  GLY A  65      13.288   2.297  -8.349  1.00 91.77           H
ATOM    733  N   ASN A  66      10.501   3.492  -9.665  1.00 93.41           N
ATOM    734  CA  ASN A  66       9.314   4.275  -9.962  1.00 93.41           C
ATOM    735  C   ASN A  66       9.719   5.540 -10.721  1.00 93.41           C
ATOM    736  O   ASN A  66       8.997   5.995 -11.607  1.00 93.41           O
ATOM    737  HA  ASN A  66       8.678   3.618 -10.556  1.00 93.41           H
ATOM    738  CB  ASN A  66       8.600   4.702  -8.678  1.00 93.41           C
ATOM    739 1HB  ASN A  66       9.330   5.072  -7.958  1.00 93.41           H
ATOM    740 2HB  ASN A  66       7.919   5.525  -8.892  1.00 93.41           H
ATOM    741  CG  ASN A  66       7.822   3.534  -8.069  1.00 93.41           C
ATOM    742  OD1 ASN A  66       6.839   3.058  -8.613  1.00 93.41           O
ATOM    743  ND2 ASN A  66       8.314   3.100  -6.912  1.00 93.41           N
ATOM    744 1HD2 ASN A  66       9.124   3.535  -6.519  1.00 93.41           H
ATOM    745 2HD2 ASN A  66       7.874   2.339  -6.435  1.00 93.41           H
ATOM    746  HN  ASN A  66      10.751   3.452  -8.698  1.00 93.41           H
ATOM    747  N   SER A  67      10.872   6.073 -10.345  1.00 92.62           N
ATOM    748  CA  SER A  67      11.398   7.259 -11.001  1.00 92.62           C
ATOM    749  C   SER A  67      11.627   6.977 -12.487  1.00 92.62           C
ATOM    750  O   SER A  67      11.400   7.844 -13.329  1.00 92.62           O
ATOM    751  HA  SER A  67      10.632   8.024 -10.870  1.00 92.62           H
ATOM    752  CB  SER A  67      12.698   7.722 -10.341  1.00 92.62           C
ATOM    753 1HB  SER A  67      13.437   6.922 -10.394  1.00 92.62           H
ATOM    754 2HB  SER A  67      13.104   8.568 -10.895  1.00 92.62           H
ATOM    755  OG  SER A  67      12.503   8.097  -8.980  1.00 92.62           O
ATOM    756  HG  SER A  67      12.950   7.437  -8.376  1.00 92.62           H
ATOM    757  HN  SER A  67      11.443   5.709  -9.609  1.00 92.62           H
ATOM    758  N   LEU A  68      12.075   5.761 -12.763  1.00 89.58           N
ATOM    759  CA  LEU A  68      12.320   5.347 -14.134  1.00 89.58           C
ATOM    760  C   LEU A  68      10.995   5.322 -14.899  1.00 89.58           C
ATOM    761  O   LEU A  68      10.943   5.696 -16.070  1.00 89.58           O
ATOM    762  HA  LEU A  68      12.968   6.096 -14.591  1.00 89.58           H
ATOM    763  CB  LEU A  68      13.074   4.016 -14.166  1.00 89.58           C
ATOM    764 1HB  LEU A  68      14.003   4.134 -13.609  1.00 89.58           H
ATOM    765 2HB  LEU A  68      12.478   3.271 -13.638  1.00 89.58           H
ATOM    766  CG  LEU A  68      13.410   3.469 -15.555  1.00 89.58           C
ATOM    767  HG  LEU A  68      12.487   3.408 -16.131  1.00 89.58           H
ATOM    768  CD1 LEU A  68      14.349   4.415 -16.304  1.00 89.58           C
ATOM    769 1HD1 LEU A  68      13.870   5.388 -16.419  1.00 89.58           H
ATOM    770 2HD1 LEU A  68      15.275   4.531 -15.741  1.00 89.58           H
ATOM    771 3HD1 LEU A  68      14.572   4.002 -17.288  1.00 89.58           H
ATOM    772  CD2 LEU A  68      13.979   2.051 -15.462  1.00 89.58           C
ATOM    773 1HD2 LEU A  68      14.888   2.063 -14.862  1.00 89.58           H
ATOM    774 2HD2 LEU A  68      13.244   1.395 -14.996  1.00 89.58           H
ATOM    775 3HD2 LEU A  68      14.209   1.686 -16.463  1.00 89.58           H
ATOM    776  HN  LEU A  68      12.270   5.066 -12.071  1.00 89.58           H
ATOM    777  N   VAL A  69       9.957   4.879 -14.206  1.00 88.55           N
ATOM    778  CA  VAL A  69       8.638   4.786 -14.810  1.00 88.55           C
ATOM    779  C   VAL A  69       8.210   6.169 -15.304  1.00 88.55           C
ATOM    780  O   VAL A  69       7.776   6.318 -16.445  1.00 88.55           O
ATOM    781  HA  VAL A  69       8.715   4.116 -15.666  1.00 88.55           H
ATOM    782  CB  VAL A  69       7.650   4.173 -13.816  1.00 88.55           C
ATOM    783  HB  VAL A  69       7.541   4.865 -12.981  1.00 88.55           H
ATOM    784  CG1 VAL A  69       6.272   3.990 -14.456  1.00 88.55           C
ATOM    785 1HG1 VAL A  69       5.889   4.958 -14.778  1.00 88.55           H
ATOM    786 2HG1 VAL A  69       6.357   3.328 -15.318  1.00 88.55           H
ATOM    787 3HG1 VAL A  69       5.589   3.553 -13.728  1.00 88.55           H
ATOM    788  CG2 VAL A  69       8.178   2.848 -13.264  1.00 88.55           C
ATOM    789 1HG2 VAL A  69       8.329   2.146 -14.084  1.00 88.55           H
ATOM    790 2HG2 VAL A  69       9.126   3.019 -12.753  1.00 88.55           H
ATOM    791 3HG2 VAL A  69       7.456   2.434 -12.560  1.00 88.55           H
ATOM    792  HN  VAL A  69      10.006   4.586 -13.251  1.00 88.55           H
ATOM    793  N   ILE A  70       8.346   7.146 -14.419  1.00 89.70           N
ATOM    794  CA  ILE A  70       7.888   8.493 -14.715  1.00 89.70           C
ATOM    795  C   ILE A  70       8.692   9.054 -15.890  1.00 89.70           C
ATOM    796  O   ILE A  70       8.134   9.692 -16.781  1.00 89.70           O
ATOM    797  HA  ILE A  70       6.842   8.424 -15.015  1.00 89.70           H
ATOM    798  CB  ILE A  70       7.943   9.366 -13.460  1.00 89.70           C
ATOM    799  HB  ILE A  70       8.957   9.329 -13.062  1.00 89.70           H
ATOM    800  CG1 ILE A  70       7.011   8.824 -12.374  1.00 89.70           C
ATOM    801 1HG1 ILE A  70       5.983   8.834 -12.735  1.00 89.70           H
ATOM    802 2HG1 ILE A  70       7.264   7.786 -12.158  1.00 89.70           H
ATOM    803  CG2 ILE A  70       7.643  10.828 -13.795  1.00 89.70           C
ATOM    804 1HG2 ILE A  70       8.380  11.196 -14.509  1.00 89.70           H
ATOM    805 2HG2 ILE A  70       6.647  10.904 -14.230  1.00 89.70           H
ATOM    806 3HG2 ILE A  70       7.689  11.427 -12.885  1.00 89.70           H
ATOM    807  CD1 ILE A  70       7.117   9.657 -11.095  1.00 89.70           C
ATOM    808 1HD1 ILE A  70       8.141   9.626 -10.724  1.00 89.70           H
ATOM    809 2HD1 ILE A  70       6.840  10.690 -11.310  1.00 89.70           H
ATOM    810 3HD1 ILE A  70       6.444   9.251 -10.340  1.00 89.70           H
ATOM    811  HN  ILE A  70       8.760   7.030 -13.516  1.00 89.70           H
ATOM    812  N   LEU A  71       9.991   8.796 -15.854  1.00 88.04           N
ATOM    813  CA  LEU A  71      10.892   9.345 -16.853  1.00 88.04           C
ATOM    814  C   LEU A  71      10.513   8.799 -18.231  1.00 88.04           C
ATOM    815  O   LEU A  71      10.434   9.552 -19.200  1.00 88.04           O
ATOM    816  HA  LEU A  71      10.752  10.426 -16.859  1.00 88.04           H
ATOM    817  CB  LEU A  71      12.348   9.079 -16.465  1.00 88.04           C
ATOM    818 1HB  LEU A  71      12.513   9.468 -15.460  1.00 88.04           H
ATOM    819 2HB  LEU A  71      12.500   8.001 -16.419  1.00 88.04           H
ATOM    820  CG  LEU A  71      13.408   9.676 -17.393  1.00 88.04           C
ATOM    821  HG  LEU A  71      13.041  10.635 -17.759  1.00 88.04           H
ATOM    822  CD1 LEU A  71      14.709   9.949 -16.635  1.00 88.04           C
ATOM    823 1HD1 LEU A  71      14.517  10.653 -15.826  1.00 88.04           H
ATOM    824 2HD1 LEU A  71      15.091   9.016 -16.221  1.00 88.04           H
ATOM    825 3HD1 LEU A  71      15.445  10.373 -17.318  1.00 88.04           H
ATOM    826  CD2 LEU A  71      13.634   8.782 -18.614  1.00 88.04           C
ATOM    827 1HD2 LEU A  71      13.969   7.798 -18.287  1.00 88.04           H
ATOM    828 2HD2 LEU A  71      12.700   8.683 -19.169  1.00 88.04           H
ATOM    829 3HD2 LEU A  71      14.392   9.230 -19.257  1.00 88.04           H
ATOM    830  HN  LEU A  71      10.428   8.224 -15.160  1.00 88.04           H
ATOM    831  N   VAL A  72      10.287   7.494 -18.273  1.00 83.30           N
ATOM    832  CA  VAL A  72       9.959   6.832 -19.524  1.00 83.30           C
ATOM    833  C   VAL A  72       8.636   7.386 -20.058  1.00 83.30           C
ATOM    834  O   VAL A  72       8.490   7.601 -21.260  1.00 83.30           O
ATOM    835  HA  VAL A  72      10.750   7.064 -20.237  1.00 83.30           H
ATOM    836  CB  VAL A  72       9.933   5.315 -19.322  1.00 83.30           C
ATOM    837  HB  VAL A  72       9.256   5.099 -18.496  1.00 83.30           H
ATOM    838  CG1 VAL A  72       9.397   4.606 -20.567  1.00 83.30           C
ATOM    839 1HG1 VAL A  72       8.383   4.948 -20.772  1.00 83.30           H
ATOM    840 2HG1 VAL A  72      10.037   4.834 -21.419  1.00 83.30           H
ATOM    841 3HG1 VAL A  72       9.389   3.529 -20.396  1.00 83.30           H
ATOM    842  CG2 VAL A  72      11.319   4.789 -18.945  1.00 83.30           C
ATOM    843 1HG2 VAL A  72      12.026   5.023 -19.741  1.00 83.30           H
ATOM    844 2HG2 VAL A  72      11.647   5.259 -18.018  1.00 83.30           H
ATOM    845 3HG2 VAL A  72      11.273   3.709 -18.807  1.00 83.30           H
ATOM    846  HN  VAL A  72      10.326   6.894 -17.474  1.00 83.30           H
ATOM    847  N   TYR A  73       7.708   7.602 -19.138  1.00 83.31           N
ATOM    848  CA  TYR A  73       6.402   8.127 -19.501  1.00 83.31           C
ATOM    849  C   TYR A  73       6.529   9.498 -20.168  1.00 83.31           C
ATOM    850  O   TYR A  73       5.815   9.796 -21.124  1.00 83.31           O
ATOM    851  HA  TYR A  73       5.943   7.431 -20.203  1.00 83.31           H
ATOM    852  CB  TYR A  73       5.630   8.281 -18.190  1.00 83.31           C
ATOM    853 1HB  TYR A  73       5.575   7.310 -17.696  1.00 83.31           H
ATOM    854 2HB  TYR A  73       6.186   8.944 -17.528  1.00 83.31           H
ATOM    855  CG  TYR A  73       4.212   8.828 -18.363  1.00 83.31           C
ATOM    856  CD1 TYR A  73       3.994  10.191 -18.370  1.00 83.31           C
ATOM    857  HD1 TYR A  73       4.833  10.877 -18.252  1.00 83.31           H
ATOM    858  CD2 TYR A  73       3.150   7.959 -18.513  1.00 83.31           C
ATOM    859  HD2 TYR A  73       3.322   6.883 -18.508  1.00 83.31           H
ATOM    860  CE1 TYR A  73       2.659  10.706 -18.534  1.00 83.31           C
ATOM    861  HE1 TYR A  73       2.474  11.780 -18.541  1.00 83.31           H
ATOM    862  CE2 TYR A  73       1.815   8.474 -18.677  1.00 83.31           C
ATOM    863  HE2 TYR A  73       0.968   7.799 -18.796  1.00 83.31           H
ATOM    864  CZ  TYR A  73       1.636   9.822 -18.679  1.00 83.31           C
ATOM    865  OH  TYR A  73       0.375  10.309 -18.833  1.00 83.31           O
ATOM    866  HH  TYR A  73      -0.254   9.564 -19.054  1.00 83.31           H
ATOM    867  HN  TYR A  73       7.835   7.424 -18.162  1.00 83.31           H
ATOM    868  N   TRP A  74       7.444  10.297 -19.637  1.00 83.99           N
ATOM    869  CA  TRP A  74       7.569  11.680 -20.065  1.00 83.99           C
ATOM    870  C   TRP A  74       8.164  11.687 -21.474  1.00 83.99           C
ATOM    871  O   TRP A  74       7.612  12.308 -22.381  1.00 83.99           O
ATOM    872  HA  TRP A  74       6.570  12.116 -20.079  1.00 83.99           H
ATOM    873  CB  TRP A  74       8.394  12.491 -19.063  1.00 83.99           C
ATOM    874 1HB  TRP A  74       8.239  12.082 -18.065  1.00 83.99           H
ATOM    875 2HB  TRP A  74       9.452  12.368 -19.297  1.00 83.99           H
ATOM    876  CG  TRP A  74       8.060  13.984 -19.046  1.00 83.99           C
ATOM    877  CD1 TRP A  74       7.982  14.824 -20.087  1.00 83.99           C
ATOM    878  HD1 TRP A  74       8.155  14.534 -21.123  1.00 83.99           H
ATOM    879  CD2 TRP A  74       7.759  14.783 -17.883  1.00 83.99           C
ATOM    880  NE1 TRP A  74       7.655  16.102 -19.681  1.00 83.99           N
ATOM    881  HE1 TRP A  74       7.539  16.899 -20.274  1.00 83.99           H
ATOM    882  CE2 TRP A  74       7.515  16.076 -18.299  1.00 83.99           C
ATOM    883  CE3 TRP A  74       7.696  14.426 -16.525  1.00 83.99           C
ATOM    884  HE3 TRP A  74       7.884  13.413 -16.171  1.00 83.99           H
ATOM    885  CZ2 TRP A  74       7.191  17.116 -17.419  1.00 83.99           C
ATOM    886  HZ2 TRP A  74       7.002  18.130 -17.773  1.00 83.99           H
ATOM    887  CZ3 TRP A  74       7.371  15.477 -15.658  1.00 83.99           C
ATOM    888  HZ3 TRP A  74       7.308  15.254 -14.593  1.00 83.99           H
ATOM    889  CH2 TRP A  74       7.122  16.784 -16.061  1.00 83.99           C
ATOM    890  HH2 TRP A  74       6.874  17.546 -15.323  1.00 83.99           H
ATOM    891  HN  TRP A  74       8.090  10.013 -18.928  1.00 83.99           H
ATOM    892  N   TYR A  75       9.281  10.988 -21.614  1.00 77.77           N
ATOM    893  CA  TYR A  75      10.084  11.094 -22.821  1.00 77.77           C
ATOM    894  C   TYR A  75       9.521  10.207 -23.933  1.00 77.77           C
ATOM    895  O   TYR A  75       9.912  10.335 -25.092  1.00 77.77           O
ATOM    896  HA  TYR A  75      10.062  12.133 -23.149  1.00 77.77           H
ATOM    897  CB  TYR A  75      11.480  10.595 -22.444  1.00 77.77           C
ATOM    898 1HB  TYR A  75      11.381   9.713 -21.811  1.00 77.77           H
ATOM    899 2HB  TYR A  75      11.999  10.280 -23.349  1.00 77.77           H
ATOM    900  CG  TYR A  75      12.337  11.633 -21.716  1.00 77.77           C
ATOM    901  CD1 TYR A  75      12.934  12.654 -22.427  1.00 77.77           C
ATOM    902  HD1 TYR A  75      12.796  12.721 -23.506  1.00 77.77           H
ATOM    903  CD2 TYR A  75      12.512  11.548 -20.350  1.00 77.77           C
ATOM    904  HD2 TYR A  75      12.040  10.741 -19.789  1.00 77.77           H
ATOM    905  CE1 TYR A  75      13.741  13.631 -21.742  1.00 77.77           C
ATOM    906  HE1 TYR A  75      14.219  14.443 -22.291  1.00 77.77           H
ATOM    907  CE2 TYR A  75      13.318  12.525 -19.665  1.00 77.77           C
ATOM    908  HE2 TYR A  75      13.465  12.470 -18.587  1.00 77.77           H
ATOM    909  CZ  TYR A  75      13.893  13.518 -20.395  1.00 77.77           C
ATOM    910  OH  TYR A  75      14.655  14.441 -19.749  1.00 77.77           O
ATOM    911  HH  TYR A  75      15.015  15.106 -20.403  1.00 77.77           H
ATOM    912  HN  TYR A  75       9.639  10.361 -20.922  1.00 77.77           H
ATOM    913  N   CYS A  76       8.611   9.327 -23.541  1.00 71.28           N
ATOM    914  CA  CYS A  76       7.958   8.449 -24.497  1.00 71.28           C
ATOM    915  C   CYS A  76       7.061   9.302 -25.396  1.00 71.28           C
ATOM    916  O   CYS A  76       6.107   9.917 -24.923  1.00 71.28           O
ATOM    917  HA  CYS A  76       8.749   7.975 -25.078  1.00 71.28           H
ATOM    918  CB  CYS A  76       7.174   7.336 -23.799  1.00 71.28           C
ATOM    919 1HB  CYS A  76       7.830   6.787 -23.123  1.00 71.28           H
ATOM    920 2HB  CYS A  76       6.378   7.766 -23.192  1.00 71.28           H
ATOM    921  SG  CYS A  76       6.465   6.196 -25.043  1.00 71.28           S
ATOM    922  HG  CYS A  76       7.630   5.779 -25.530  1.00 71.28           H
ATOM    923  HN  CYS A  76       8.320   9.208 -22.591  1.00 71.28           H
ATOM    924  N   THR A  77       7.399   9.311 -26.678  1.00 62.22           N
ATOM    925  CA  THR A  77       6.705  10.162 -27.629  1.00 62.22           C
ATOM    926  C   THR A  77       5.401   9.501 -28.082  1.00 62.22           C
ATOM    927  O   THR A  77       4.632  10.092 -28.838  1.00 62.22           O
ATOM    928  HA  THR A  77       6.434  11.090 -27.126  1.00 62.22           H
ATOM    929  CB  THR A  77       7.665  10.465 -28.781  1.00 62.22           C
ATOM    930  HB  THR A  77       7.198  11.123 -29.514  1.00 62.22           H
ATOM    931  OG1 THR A  77       8.046   9.179 -29.263  1.00 62.22           O
ATOM    932  HG1 THR A  77       8.457   9.263 -30.170  1.00 62.22           H
ATOM    933  CG2 THR A  77       8.977  11.087 -28.300  1.00 62.22           C
ATOM    934 1HG2 THR A  77       9.478  10.399 -27.619  1.00 62.22           H
ATOM    935 2HG2 THR A  77       8.768  12.023 -27.783  1.00 62.22           H
ATOM    936 3HG2 THR A  77       9.622  11.283 -29.157  1.00 62.22           H
ATOM    937  HN  THR A  77       8.131   8.752 -27.067  1.00 62.22           H
ATOM    938  N   ARG A  78       5.193   8.284 -27.601  1.00 66.42           N
ATOM    939  CA  ARG A  78       4.021   7.517 -27.987  1.00 66.42           C
ATOM    940  C   ARG A  78       2.762   8.122 -27.362  1.00 66.42           C
ATOM    941  O   ARG A  78       2.810   8.659 -26.256  1.00 66.42           O
ATOM    942  HA  ARG A  78       3.989   7.584 -29.074  1.00 66.42           H
ATOM    943  CB  ARG A  78       4.148   6.057 -27.548  1.00 66.42           C
ATOM    944 1HB  ARG A  78       3.542   5.424 -28.196  1.00 66.42           H
ATOM    945 2HB  ARG A  78       5.182   5.730 -27.658  1.00 66.42           H
ATOM    946  CG  ARG A  78       3.705   5.881 -26.094  1.00 66.42           C
ATOM    947 1HG  ARG A  78       4.203   6.620 -25.466  1.00 66.42           H
ATOM    948 2HG  ARG A  78       2.633   6.064 -26.012  1.00 66.42           H
ATOM    949  CD  ARG A  78       4.027   4.473 -25.589  1.00 66.42           C
ATOM    950 1HD  ARG A  78       3.374   3.746 -26.072  1.00 66.42           H
ATOM    951 2HD  ARG A  78       5.050   4.208 -25.855  1.00 66.42           H
ATOM    952  NE  ARG A  78       3.855   4.410 -24.121  1.00 66.42           N
ATOM    953  HE  ARG A  78       4.003   5.248 -23.595  1.00 66.42           H
ATOM    954  CZ  ARG A  78       3.514   3.301 -23.451  1.00 66.42           C
ATOM    955  NH1 ARG A  78       3.304   2.150 -24.104  1.00 66.42           N
ATOM    956 1HH1 ARG A  78       3.401   2.114 -25.099  1.00 66.42           H
ATOM    957 2HH1 ARG A  78       3.049   1.327 -23.597  1.00 66.42           H
ATOM    958  NH2 ARG A  78       3.386   3.360 -22.118  1.00 66.42           N
ATOM    959 1HH2 ARG A  78       3.132   2.541 -21.604  1.00 66.42           H
ATOM    960 2HH2 ARG A  78       3.545   4.223 -21.639  1.00 66.42           H
ATOM    961  HN  ARG A  78       5.807   7.824 -26.960  1.00 66.42           H
ATOM    962  N   VAL A  79       1.665   8.015 -28.097  1.00 71.58           N
ATOM    963  CA  VAL A  79       0.368   8.400 -27.567  1.00 71.58           C
ATOM    964  C   VAL A  79       0.112   7.647 -26.259  1.00 71.58           C
ATOM    965  O   VAL A  79       0.275   6.430 -26.198  1.00 71.58           O
ATOM    966  HA  VAL A  79       0.403   9.469 -27.355  1.00 71.58           H
ATOM    967  CB  VAL A  79      -0.719   8.161 -28.617  1.00 71.58           C
ATOM    968  HB  VAL A  79      -0.843   7.084 -28.731  1.00 71.58           H
ATOM    969  CG1 VAL A  79      -2.059   8.742 -28.162  1.00 71.58           C
ATOM    970 1HG1 VAL A  79      -2.363   8.267 -27.229  1.00 71.58           H
ATOM    971 2HG1 VAL A  79      -1.954   9.816 -28.005  1.00 71.58           H
ATOM    972 3HG1 VAL A  79      -2.813   8.558 -28.926  1.00 71.58           H
ATOM    973  CG2 VAL A  79      -0.305   8.733 -29.974  1.00 71.58           C
ATOM    974 1HG2 VAL A  79      -0.140   9.806 -29.881  1.00 71.58           H
ATOM    975 2HG2 VAL A  79       0.614   8.251 -30.307  1.00 71.58           H
ATOM    976 3HG2 VAL A  79      -1.096   8.549 -30.702  1.00 71.58           H
ATOM    977  HN  VAL A  79       1.652   7.672 -29.036  1.00 71.58           H
ATOM    978  N   LYS A  80      -0.285   8.404 -25.246  1.00 78.52           N
ATOM    979  CA  LYS A  80      -0.542   7.827 -23.938  1.00 78.52           C
ATOM    980  C   LYS A  80      -1.808   6.971 -24.002  1.00 78.52           C
ATOM    981  O   LYS A  80      -2.634   7.144 -24.897  1.00 78.52           O
ATOM    982  HA  LYS A  80       0.301   7.179 -23.695  1.00 78.52           H
ATOM    983  CB  LYS A  80      -0.594   8.922 -22.870  1.00 78.52           C
ATOM    984 1HB  LYS A  80      -1.522   9.485 -22.966  1.00 78.52           H
ATOM    985 2HB  LYS A  80      -0.597   8.469 -21.879  1.00 78.52           H
ATOM    986  CG  LYS A  80       0.600   9.871 -23.000  1.00 78.52           C
ATOM    987 1HG  LYS A  80       0.568  10.370 -23.968  1.00 78.52           H
ATOM    988 2HG  LYS A  80       0.536  10.647 -22.238  1.00 78.52           H
ATOM    989  CD  LYS A  80       1.921   9.113 -22.854  1.00 78.52           C
ATOM    990 1HD  LYS A  80       1.944   8.596 -21.895  1.00 78.52           H
ATOM    991 2HD  LYS A  80       1.994   8.350 -23.629  1.00 78.52           H
ATOM    992  CE  LYS A  80       3.113  10.066 -22.955  1.00 78.52           C
ATOM    993 1HE  LYS A  80       2.993  10.718 -23.819  1.00 78.52           H
ATOM    994 2HE  LYS A  80       3.149  10.707 -22.074  1.00 78.52           H
ATOM    995  NZ  LYS A  80       4.377   9.304 -23.072  1.00 78.52           N
ATOM    996 1HZ  LYS A  80       5.150   9.949 -23.199  1.00 78.52           H
ATOM    997 2HZ  LYS A  80       4.525   8.762 -22.228  1.00 78.52           H
ATOM    998 3HZ  LYS A  80       4.323   8.680 -23.870  1.00 78.52           H
ATOM    999  HN  LYS A  80      -0.430   9.391 -25.309  1.00 78.52           H
ATOM   1000  N   THR A  81      -1.921   6.064 -23.042  1.00 80.85           N
ATOM   1001  CA  THR A  81      -3.151   5.312 -22.864  1.00 80.85           C
ATOM   1002  C   THR A  81      -3.696   5.509 -21.448  1.00 80.85           C
ATOM   1003  O   THR A  81      -3.011   6.056 -20.586  1.00 80.85           O
ATOM   1004  HA  THR A  81      -3.899   5.708 -23.552  1.00 80.85           H
ATOM   1005  CB  THR A  81      -2.865   3.849 -23.207  1.00 80.85           C
ATOM   1006  HB  THR A  81      -3.787   3.268 -23.236  1.00 80.85           H
ATOM   1007  OG1 THR A  81      -1.913   3.443 -22.227  1.00 80.85           O
ATOM   1008  HG1 THR A  81      -0.998   3.743 -22.494  1.00 80.85           H
ATOM   1009  CG2 THR A  81      -2.122   3.693 -24.535  1.00 80.85           C
ATOM   1010 1HG2 THR A  81      -1.168   4.218 -24.482  1.00 80.85           H
ATOM   1011 2HG2 THR A  81      -2.724   4.115 -25.340  1.00 80.85           H
ATOM   1012 3HG2 THR A  81      -1.944   2.636 -24.730  1.00 80.85           H
ATOM   1013  HN  THR A  81      -1.192   5.842 -22.395  1.00 80.85           H
ATOM   1014  N   MET A  82      -4.924   5.052 -21.252  1.00 84.16           N
ATOM   1015  CA  MET A  82      -5.547   5.119 -19.941  1.00 84.16           C
ATOM   1016  C   MET A  82      -4.732   4.342 -18.906  1.00 84.16           C
ATOM   1017  O   MET A  82      -4.526   4.816 -17.790  1.00 84.16           O
ATOM   1018  HA  MET A  82      -5.566   6.177 -19.679  1.00 84.16           H
ATOM   1019  CB  MET A  82      -6.962   4.540 -20.017  1.00 84.16           C
ATOM   1020 1HB  MET A  82      -7.582   5.169 -20.655  1.00 84.16           H
ATOM   1021 2HB  MET A  82      -6.929   3.553 -20.478  1.00 84.16           H
ATOM   1022  CG  MET A  82      -7.589   4.440 -18.625  1.00 84.16           C
ATOM   1023 1HG  MET A  82      -7.169   3.589 -18.089  1.00 84.16           H
ATOM   1024 2HG  MET A  82      -7.351   5.332 -18.045  1.00 84.16           H
ATOM   1025  SD  MET A  82      -9.359   4.258 -18.765  1.00 84.16           S
ATOM   1026  CE  MET A  82      -9.849   4.716 -17.111  1.00 84.16           C
ATOM   1027 1HE  MET A  82      -9.390   4.035 -16.395  1.00 84.16           H
ATOM   1028 2HE  MET A  82      -9.524   5.735 -16.905  1.00 84.16           H
ATOM   1029 3HE  MET A  82     -10.934   4.656 -17.024  1.00 84.16           H
ATOM   1030  HN  MET A  82      -5.489   4.642 -21.968  1.00 84.16           H
ATOM   1031  N   THR A  83      -4.291   3.161 -19.312  1.00 83.10           N
ATOM   1032  CA  THR A  83      -3.417   2.359 -18.474  1.00 83.10           C
ATOM   1033  C   THR A  83      -2.187   3.169 -18.058  1.00 83.10           C
ATOM   1034  O   THR A  83      -1.780   3.135 -16.898  1.00 83.10           O
ATOM   1035  HA  THR A  83      -3.955   2.104 -17.561  1.00 83.10           H
ATOM   1036  CB  THR A  83      -3.072   1.079 -19.238  1.00 83.10           C
ATOM   1037  HB  THR A  83      -2.565   1.310 -20.174  1.00 83.10           H
ATOM   1038  OG1 THR A  83      -4.320   0.403 -19.364  1.00 83.10           O
ATOM   1039  HG1 THR A  83      -4.953   0.952 -19.909  1.00 83.10           H
ATOM   1040  CG2 THR A  83      -2.210   0.120 -18.414  1.00 83.10           C
ATOM   1041 1HG2 THR A  83      -2.746  -0.164 -17.509  1.00 83.10           H
ATOM   1042 2HG2 THR A  83      -1.275   0.612 -18.144  1.00 83.10           H
ATOM   1043 3HG2 THR A  83      -1.994  -0.772 -19.003  1.00 83.10           H
ATOM   1044  HN  THR A  83      -4.521   2.752 -20.195  1.00 83.10           H
ATOM   1045  N   ASP A  84      -1.629   3.877 -19.028  1.00 83.68           N
ATOM   1046  CA  ASP A  84      -0.395   4.611 -18.805  1.00 83.68           C
ATOM   1047  C   ASP A  84      -0.634   5.696 -17.754  1.00 83.68           C
ATOM   1048  O   ASP A  84       0.249   5.995 -16.952  1.00 83.68           O
ATOM   1049  HA  ASP A  84       0.327   3.863 -18.475  1.00 83.68           H
ATOM   1050  CB  ASP A  84       0.081   5.293 -20.089  1.00 83.68           C
ATOM   1051 1HB  ASP A  84      -0.659   6.025 -20.412  1.00 83.68           H
ATOM   1052 2HB  ASP A  84       1.005   5.838 -19.895  1.00 83.68           H
ATOM   1053  CG  ASP A  84       0.311   4.268 -21.202  1.00 83.68           C
ATOM   1054  OD1 ASP A  84       0.923   3.223 -20.893  1.00 83.68           O
ATOM   1055  OD2 ASP A  84      -0.131   4.553 -22.336  1.00 83.68           O
ATOM   1056  HN  ASP A  84      -2.005   3.955 -19.952  1.00 83.68           H
ATOM   1057  N   MET A  85      -1.834   6.257 -17.791  1.00 88.91           N
ATOM   1058  CA  MET A  85      -2.202   7.302 -16.851  1.00 88.91           C
ATOM   1059  C   MET A  85      -2.218   6.768 -15.417  1.00 88.91           C
ATOM   1060  O   MET A  85      -1.724   7.425 -14.502  1.00 88.91           O
ATOM   1061  HA  MET A  85      -1.435   8.070 -16.952  1.00 88.91           H
ATOM   1062  CB  MET A  85      -3.586   7.847 -17.209  1.00 88.91           C
ATOM   1063 1HB  MET A  85      -3.600   8.157 -18.254  1.00 88.91           H
ATOM   1064 2HB  MET A  85      -4.330   7.058 -17.101  1.00 88.91           H
ATOM   1065  CG  MET A  85      -3.957   9.031 -16.314  1.00 88.91           C
ATOM   1066 1HG  MET A  85      -4.952   9.394 -16.571  1.00 88.91           H
ATOM   1067 2HG  MET A  85      -3.993   8.713 -15.272  1.00 88.91           H
ATOM   1068  SD  MET A  85      -2.761  10.342 -16.509  1.00 88.91           S
ATOM   1069  CE  MET A  85      -3.097  10.819 -18.196  1.00 88.91           C
ATOM   1070 1HE  MET A  85      -2.931   9.967 -18.855  1.00 88.91           H
ATOM   1071 2HE  MET A  85      -4.133  11.148 -18.281  1.00 88.91           H
ATOM   1072 3HE  MET A  85      -2.433  11.634 -18.482  1.00 88.91           H
ATOM   1073  HN  MET A  85      -2.547   6.008 -18.447  1.00 88.91           H
ATOM   1074  N   PHE A  86      -2.790   5.583 -15.267  1.00 89.69           N
ATOM   1075  CA  PHE A  86      -2.890   4.960 -13.958  1.00 89.69           C
ATOM   1076  C   PHE A  86      -1.513   4.520 -13.454  1.00 89.69           C
ATOM   1077  O   PHE A  86      -1.216   4.639 -12.267  1.00 89.69           O
ATOM   1078  HA  PHE A  86      -3.303   5.704 -13.277  1.00 89.69           H
ATOM   1079  CB  PHE A  86      -3.780   3.727 -14.116  1.00 89.69           C
ATOM   1080 1HB  PHE A  86      -3.369   3.092 -14.901  1.00 89.69           H
ATOM   1081 2HB  PHE A  86      -3.751   3.149 -13.192  1.00 89.69           H
ATOM   1082  CG  PHE A  86      -5.237   4.050 -14.452  1.00 89.69           C
ATOM   1083  CD1 PHE A  86      -5.845   5.124 -13.881  1.00 89.69           C
ATOM   1084  HD1 PHE A  86      -5.293   5.755 -13.184  1.00 89.69           H
ATOM   1085  CD2 PHE A  86      -5.925   3.263 -15.322  1.00 89.69           C
ATOM   1086  HD2 PHE A  86      -5.439   2.402 -15.780  1.00 89.69           H
ATOM   1087  CE1 PHE A  86      -7.197   5.424 -14.193  1.00 89.69           C
ATOM   1088  HE1 PHE A  86      -7.684   6.285 -13.735  1.00 89.69           H
ATOM   1089  CE2 PHE A  86      -7.278   3.563 -15.634  1.00 89.69           C
ATOM   1090  HE2 PHE A  86      -7.829   2.932 -16.331  1.00 89.69           H
ATOM   1091  CZ  PHE A  86      -7.885   4.637 -15.063  1.00 89.69           C
ATOM   1092  HZ  PHE A  86      -8.923   4.868 -15.302  1.00 89.69           H
ATOM   1093  HN  PHE A  86      -3.181   5.052 -16.018  1.00 89.69           H
ATOM   1094  N   LEU A  87      -0.711   4.022 -14.383  1.00 87.49           N
ATOM   1095  CA  LEU A  87       0.626   3.561 -14.048  1.00 87.49           C
ATOM   1096  C   LEU A  87       1.457   4.743 -13.545  1.00 87.49           C
ATOM   1097  O   LEU A  87       2.279   4.590 -12.643  1.00 87.49           O
ATOM   1098  HA  LEU A  87       0.529   2.838 -13.238  1.00 87.49           H
ATOM   1099  CB  LEU A  87       1.254   2.829 -15.235  1.00 87.49           C
ATOM   1100 1HB  LEU A  87       1.152   3.457 -16.120  1.00 87.49           H
ATOM   1101 2HB  LEU A  87       2.321   2.717 -15.045  1.00 87.49           H
ATOM   1102  CG  LEU A  87       0.674   1.449 -15.555  1.00 87.49           C
ATOM   1103  HG  LEU A  87      -0.383   1.569 -15.792  1.00 87.49           H
ATOM   1104  CD1 LEU A  87       1.348   0.844 -16.788  1.00 87.49           C
ATOM   1105 1HD1 LEU A  87       1.189   1.497 -17.646  1.00 87.49           H
ATOM   1106 2HD1 LEU A  87       2.417   0.740 -16.604  1.00 87.49           H
ATOM   1107 3HD1 LEU A  87       0.917  -0.136 -16.993  1.00 87.49           H
ATOM   1108  CD2 LEU A  87       0.763   0.522 -14.341  1.00 87.49           C
ATOM   1109 1HD2 LEU A  87       1.807   0.404 -14.050  1.00 87.49           H
ATOM   1110 2HD2 LEU A  87       0.201   0.954 -13.513  1.00 87.49           H
ATOM   1111 3HD2 LEU A  87       0.344  -0.451 -14.596  1.00 87.49           H
ATOM   1112  HN  LEU A  87      -0.960   3.930 -15.347  1.00 87.49           H
ATOM   1113  N   LEU A  88       1.214   5.896 -14.150  1.00 89.95           N
ATOM   1114  CA  LEU A  88       1.896   7.113 -13.745  1.00 89.95           C
ATOM   1115  C   LEU A  88       1.549   7.426 -12.288  1.00 89.95           C
ATOM   1116  O   LEU A  88       2.439   7.635 -11.465  1.00 89.95           O
ATOM   1117  HA  LEU A  88       2.968   6.924 -13.811  1.00 89.95           H
ATOM   1118  CB  LEU A  88       1.577   8.255 -14.712  1.00 89.95           C
ATOM   1119 1HB  LEU A  88       1.980   7.998 -15.692  1.00 89.95           H
ATOM   1120 2HB  LEU A  88       0.494   8.321 -14.820  1.00 89.95           H
ATOM   1121  CG  LEU A  88       2.107   9.635 -14.319  1.00 89.95           C
ATOM   1122  HG  LEU A  88       1.799   9.840 -13.294  1.00 89.95           H
ATOM   1123  CD1 LEU A  88       3.637   9.662 -14.345  1.00 89.95           C
ATOM   1124 1HD1 LEU A  88       4.025   8.925 -13.642  1.00 89.95           H
ATOM   1125 2HD1 LEU A  88       3.988   9.426 -15.349  1.00 89.95           H
ATOM   1126 3HD1 LEU A  88       3.987  10.655 -14.062  1.00 89.95           H
ATOM   1127  CD2 LEU A  88       1.500  10.727 -15.201  1.00 89.95           C
ATOM   1128 1HD2 LEU A  88       1.757  10.538 -16.243  1.00 89.95           H
ATOM   1129 2HD2 LEU A  88       0.416  10.724 -15.088  1.00 89.95           H
ATOM   1130 3HD2 LEU A  88       1.894  11.698 -14.901  1.00 89.95           H
ATOM   1131  HN  LEU A  88       0.566   6.007 -14.904  1.00 89.95           H
ATOM   1132  N   ASN A  89       0.253   7.448 -12.014  1.00 93.27           N
ATOM   1133  CA  ASN A  89      -0.227   7.846 -10.701  1.00 93.27           C
ATOM   1134  C   ASN A  89       0.210   6.808  -9.666  1.00 93.27           C
ATOM   1135  O   ASN A  89       0.440   7.142  -8.505  1.00 93.27           O
ATOM   1136  HA  ASN A  89       0.213   8.827 -10.520  1.00 93.27           H
ATOM   1137  CB  ASN A  89      -1.755   7.925 -10.675  1.00 93.27           C
ATOM   1138 1HB  ASN A  89      -2.176   7.099 -11.249  1.00 93.27           H
ATOM   1139 2HB  ASN A  89      -2.111   7.814  -9.650  1.00 93.27           H
ATOM   1140  CG  ASN A  89      -2.246   9.255 -11.250  1.00 93.27           C
ATOM   1141  OD1 ASN A  89      -2.531  10.202 -10.536  1.00 93.27           O
ATOM   1142  ND2 ASN A  89      -2.328   9.273 -12.577  1.00 93.27           N
ATOM   1143 1HD2 ASN A  89      -2.079   8.461 -13.105  1.00 93.27           H
ATOM   1144 2HD2 ASN A  89      -2.639  10.099 -13.048  1.00 93.27           H
ATOM   1145  HN  ASN A  89      -0.461   7.201 -12.668  1.00 93.27           H
ATOM   1146  N   LEU A  90       0.313   5.569 -10.124  1.00 91.09           N
ATOM   1147  CA  LEU A  90       0.732   4.482  -9.256  1.00 91.09           C
ATOM   1148  C   LEU A  90       2.167   4.735  -8.787  1.00 91.09           C
ATOM   1149  O   LEU A  90       2.470   4.596  -7.603  1.00 91.09           O
ATOM   1150  HA  LEU A  90       0.078   4.489  -8.385  1.00 91.09           H
ATOM   1151  CB  LEU A  90       0.542   3.134  -9.955  1.00 91.09           C
ATOM   1152 1HB  LEU A  90      -0.471   3.095 -10.356  1.00 91.09           H
ATOM   1153 2HB  LEU A  90       1.224   3.088 -10.804  1.00 91.09           H
ATOM   1154  CG  LEU A  90       0.766   1.893  -9.089  1.00 91.09           C
ATOM   1155  HG  LEU A  90       1.709   2.013  -8.556  1.00 91.09           H
ATOM   1156  CD1 LEU A  90      -0.335   1.754  -8.035  1.00 91.09           C
ATOM   1157 1HD1 LEU A  90      -0.334   2.633  -7.391  1.00 91.09           H
ATOM   1158 2HD1 LEU A  90      -1.302   1.666  -8.529  1.00 91.09           H
ATOM   1159 3HD1 LEU A  90      -0.151   0.863  -7.434  1.00 91.09           H
ATOM   1160  CD2 LEU A  90       0.893   0.637  -9.954  1.00 91.09           C
ATOM   1161 1HD2 LEU A  90      -0.021   0.500 -10.532  1.00 91.09           H
ATOM   1162 2HD2 LEU A  90       1.739   0.747 -10.632  1.00 91.09           H
ATOM   1163 3HD2 LEU A  90       1.051  -0.231  -9.313  1.00 91.09           H
ATOM   1164  HN  LEU A  90       0.115   5.304 -11.068  1.00 91.09           H
ATOM   1165  N   ALA A  91       3.011   5.101  -9.740  1.00 92.55           N
ATOM   1166  CA  ALA A  91       4.416   5.330  -9.447  1.00 92.55           C
ATOM   1167  C   ALA A  91       4.547   6.528  -8.505  1.00 92.55           C
ATOM   1168  O   ALA A  91       5.407   6.539  -7.626  1.00 92.55           O
ATOM   1169  HA  ALA A  91       4.800   4.441  -8.947  1.00 92.55           H
ATOM   1170  CB  ALA A  91       5.184   5.530 -10.756  1.00 92.55           C
ATOM   1171 1HB  ALA A  91       5.083   4.640 -11.376  1.00 92.55           H
ATOM   1172 2HB  ALA A  91       4.778   6.391 -11.287  1.00 92.55           H
ATOM   1173 3HB  ALA A  91       6.238   5.702 -10.536  1.00 92.55           H
ATOM   1174  HN  ALA A  91       2.750   5.240 -10.695  1.00 92.55           H
ATOM   1175  N   ILE A  92       3.682   7.508  -8.721  1.00 94.32           N
ATOM   1176  CA  ILE A  92       3.690   8.707  -7.901  1.00 94.32           C
ATOM   1177  C   ILE A  92       3.323   8.339  -6.462  1.00 94.32           C
ATOM   1178  O   ILE A  92       3.977   8.782  -5.519  1.00 94.32           O
ATOM   1179  HA  ILE A  92       4.706   9.101  -7.908  1.00 94.32           H
ATOM   1180  CB  ILE A  92       2.785   9.779  -8.511  1.00 94.32           C
ATOM   1181  HB  ILE A  92       1.824   9.322  -8.745  1.00 94.32           H
ATOM   1182  CG1 ILE A  92       3.367  10.305  -9.825  1.00 94.32           C
ATOM   1183 1HG1 ILE A  92       4.252  10.907  -9.620  1.00 94.32           H
ATOM   1184 2HG1 ILE A  92       3.687   9.468 -10.446  1.00 94.32           H
ATOM   1185  CG2 ILE A  92       2.518  10.906  -7.511  1.00 94.32           C
ATOM   1186 1HG2 ILE A  92       2.029  10.498  -6.627  1.00 94.32           H
ATOM   1187 2HG2 ILE A  92       3.462  11.368  -7.224  1.00 94.32           H
ATOM   1188 3HG2 ILE A  92       1.872  11.654  -7.971  1.00 94.32           H
ATOM   1189  CD1 ILE A  92       2.337  11.145 -10.584  1.00 94.32           C
ATOM   1190 1HD1 ILE A  92       1.463  10.533 -10.808  1.00 94.32           H
ATOM   1191 2HD1 ILE A  92       2.038  11.994  -9.969  1.00 94.32           H
ATOM   1192 3HD1 ILE A  92       2.777  11.506 -11.513  1.00 94.32           H
ATOM   1193  HN  ILE A  92       2.985   7.491  -9.438  1.00 94.32           H
ATOM   1194  N   ALA A  93       2.279   7.533  -6.339  1.00 94.62           N
ATOM   1195  CA  ALA A  93       1.779   7.151  -5.029  1.00 94.62           C
ATOM   1196  C   ALA A  93       2.877   6.407  -4.266  1.00 94.62           C
ATOM   1197  O   ALA A  93       3.075   6.639  -3.075  1.00 94.62           O
ATOM   1198  HA  ALA A  93       1.528   8.064  -4.490  1.00 94.62           H
ATOM   1199  CB  ALA A  93       0.511   6.310  -5.192  1.00 94.62           C
ATOM   1200 1HB  ALA A  93      -0.247   6.894  -5.714  1.00 94.62           H
ATOM   1201 2HB  ALA A  93       0.741   5.414  -5.769  1.00 94.62           H
ATOM   1202 3HB  ALA A  93       0.137   6.023  -4.210  1.00 94.62           H
ATOM   1203  HN  ALA A  93       1.778   7.145  -7.112  1.00 94.62           H
ATOM   1204  N   ASP A  94       3.563   5.530  -4.985  1.00 94.05           N
ATOM   1205  CA  ASP A  94       4.616   4.730  -4.383  1.00 94.05           C
ATOM   1206  C   ASP A  94       5.738   5.652  -3.901  1.00 94.05           C
ATOM   1207  O   ASP A  94       6.242   5.494  -2.790  1.00 94.05           O
ATOM   1208  HA  ASP A  94       4.136   4.194  -3.564  1.00 94.05           H
ATOM   1209  CB  ASP A  94       5.211   3.751  -5.397  1.00 94.05           C
ATOM   1210 1HB  ASP A  94       5.349   4.252  -6.355  1.00 94.05           H
ATOM   1211 2HB  ASP A  94       6.197   3.428  -5.061  1.00 94.05           H
ATOM   1212  CG  ASP A  94       4.304   2.532  -5.578  1.00 94.05           C
ATOM   1213  OD1 ASP A  94       3.634   2.170  -4.587  1.00 94.05           O
ATOM   1214  OD2 ASP A  94       4.302   1.989  -6.704  1.00 94.05           O
ATOM   1215  HN  ASP A  94       3.408   5.362  -5.958  1.00 94.05           H
ATOM   1216  N   LEU A  95       6.097   6.594  -4.761  1.00 95.50           N
ATOM   1217  CA  LEU A  95       7.190   7.504  -4.461  1.00 95.50           C
ATOM   1218  C   LEU A  95       6.874   8.265  -3.172  1.00 95.50           C
ATOM   1219  O   LEU A  95       7.736   8.413  -2.308  1.00 95.50           O
ATOM   1220  HA  LEU A  95       8.082   6.900  -4.296  1.00 95.50           H
ATOM   1221  CB  LEU A  95       7.474   8.413  -5.659  1.00 95.50           C
ATOM   1222 1HB  LEU A  95       6.521   8.742  -6.074  1.00 95.50           H
ATOM   1223 2HB  LEU A  95       7.990   9.303  -5.300  1.00 95.50           H
ATOM   1224  CG  LEU A  95       8.303   7.796  -6.787  1.00 95.50           C
ATOM   1225  HG  LEU A  95       7.767   6.928  -7.170  1.00 95.50           H
ATOM   1226  CD1 LEU A  95       8.463   8.778  -7.950  1.00 95.50           C
ATOM   1227 1HD1 LEU A  95       7.481   9.040  -8.342  1.00 95.50           H
ATOM   1228 2HD1 LEU A  95       8.966   9.679  -7.598  1.00 95.50           H
ATOM   1229 3HD1 LEU A  95       9.057   8.314  -8.737  1.00 95.50           H
ATOM   1230  CD2 LEU A  95       9.654   7.300  -6.266  1.00 95.50           C
ATOM   1231 1HD2 LEU A  95      10.209   8.136  -5.841  1.00 95.50           H
ATOM   1232 2HD2 LEU A  95       9.491   6.543  -5.498  1.00 95.50           H
ATOM   1233 3HD2 LEU A  95      10.223   6.866  -7.088  1.00 95.50           H
ATOM   1234  HN  LEU A  95       5.656   6.740  -5.647  1.00 95.50           H
ATOM   1235  N   LEU A  96       5.636   8.729  -3.085  1.00 95.26           N
ATOM   1236  CA  LEU A  96       5.227   9.563  -1.967  1.00 95.26           C
ATOM   1237  C   LEU A  96       5.448   8.800  -0.660  1.00 95.26           C
ATOM   1238  O   LEU A  96       5.880   9.379   0.336  1.00 95.26           O
ATOM   1239  HA  LEU A  96       5.868  10.444  -1.965  1.00 95.26           H
ATOM   1240  CB  LEU A  96       3.789  10.049  -2.160  1.00 95.26           C
ATOM   1241 1HB  LEU A  96       3.170   9.193  -2.429  1.00 95.26           H
ATOM   1242 2HB  LEU A  96       3.421  10.421  -1.204  1.00 95.26           H
ATOM   1243  CG  LEU A  96       3.586  11.141  -3.212  1.00 95.26           C
ATOM   1244  HG  LEU A  96       3.879  10.740  -4.182  1.00 95.26           H
ATOM   1245  CD1 LEU A  96       2.112  11.537  -3.314  1.00 95.26           C
ATOM   1246 1HD1 LEU A  96       1.520  10.666  -3.596  1.00 95.26           H
ATOM   1247 2HD1 LEU A  96       1.769  11.913  -2.350  1.00 95.26           H
ATOM   1248 3HD1 LEU A  96       1.996  12.315  -4.069  1.00 95.26           H
ATOM   1249  CD2 LEU A  96       4.486  12.347  -2.932  1.00 95.26           C
ATOM   1250 1HD2 LEU A  96       4.247  12.758  -1.951  1.00 95.26           H
ATOM   1251 2HD2 LEU A  96       5.529  12.033  -2.950  1.00 95.26           H
ATOM   1252 3HD2 LEU A  96       4.321  13.108  -3.694  1.00 95.26           H
ATOM   1253  HN  LEU A  96       4.921   8.544  -3.758  1.00 95.26           H
ATOM   1254  N   PHE A  97       5.140   7.511  -0.704  1.00 95.89           N
ATOM   1255  CA  PHE A  97       5.284   6.667   0.470  1.00 95.89           C
ATOM   1256  C   PHE A  97       6.758   6.391   0.770  1.00 95.89           C
ATOM   1257  O   PHE A  97       7.195   6.509   1.914  1.00 95.89           O
ATOM   1258  HA  PHE A  97       4.838   7.201   1.309  1.00 95.89           H
ATOM   1259  CB  PHE A  97       4.583   5.343   0.156  1.00 95.89           C
ATOM   1260 1HB  PHE A  97       3.506   5.508   0.143  1.00 95.89           H
ATOM   1261 2HB  PHE A  97       4.868   5.021  -0.845  1.00 95.89           H
ATOM   1262  CG  PHE A  97       4.901   4.221   1.147  1.00 95.89           C
ATOM   1263  CD1 PHE A  97       5.510   3.085   0.715  1.00 95.89           C
ATOM   1264  HD1 PHE A  97       5.772   2.973  -0.337  1.00 95.89           H
ATOM   1265  CD2 PHE A  97       4.574   4.361   2.460  1.00 95.89           C
ATOM   1266  HD2 PHE A  97       4.086   5.271   2.806  1.00 95.89           H
ATOM   1267  CE1 PHE A  97       5.805   2.044   1.634  1.00 95.89           C
ATOM   1268  HE1 PHE A  97       6.293   1.133   1.288  1.00 95.89           H
ATOM   1269  CE2 PHE A  97       4.869   3.319   3.379  1.00 95.89           C
ATOM   1270  HE2 PHE A  97       4.607   3.431   4.431  1.00 95.89           H
ATOM   1271  CZ  PHE A  97       5.478   2.183   2.947  1.00 95.89           C
ATOM   1272  HZ  PHE A  97       5.705   1.384   3.653  1.00 95.89           H
ATOM   1273  HN  PHE A  97       4.800   7.046  -1.521  1.00 95.89           H
ATOM   1274  N   LEU A  98       7.485   6.029  -0.277  1.00 95.54           N
ATOM   1275  CA  LEU A  98       8.857   5.578  -0.117  1.00 95.54           C
ATOM   1276  C   LEU A  98       9.663   6.658   0.606  1.00 95.54           C
ATOM   1277  O   LEU A  98      10.533   6.349   1.419  1.00 95.54           O
ATOM   1278  HA  LEU A  98       8.836   4.686   0.510  1.00 95.54           H
ATOM   1279  CB  LEU A  98       9.448   5.169  -1.467  1.00 95.54           C
ATOM   1280 1HB  LEU A  98       9.273   5.977  -2.177  1.00 95.54           H
ATOM   1281 2HB  LEU A  98      10.528   5.072  -1.354  1.00 95.54           H
ATOM   1282  CG  LEU A  98       8.908   3.871  -2.071  1.00 95.54           C
ATOM   1283  HG  LEU A  98       7.823   3.871  -1.965  1.00 95.54           H
ATOM   1284  CD1 LEU A  98       9.216   3.793  -3.567  1.00 95.54           C
ATOM   1285 1HD1 LEU A  98       8.752   4.636  -4.079  1.00 95.54           H
ATOM   1286 2HD1 LEU A  98      10.295   3.826  -3.718  1.00 95.54           H
ATOM   1287 3HD1 LEU A  98       8.822   2.860  -3.971  1.00 95.54           H
ATOM   1288  CD2 LEU A  98       9.436   2.652  -1.312  1.00 95.54           C
ATOM   1289 1HD2 LEU A  98      10.525   2.635  -1.364  1.00 95.54           H
ATOM   1290 2HD2 LEU A  98       9.123   2.709  -0.270  1.00 95.54           H
ATOM   1291 3HD2 LEU A  98       9.037   1.743  -1.762  1.00 95.54           H
ATOM   1292  HN  LEU A  98       7.151   6.040  -1.220  1.00 95.54           H
ATOM   1293  N   VAL A  99       9.345   7.904   0.284  1.00 95.83           N
ATOM   1294  CA  VAL A  99      10.068   9.031   0.849  1.00 95.83           C
ATOM   1295  C   VAL A  99       9.892   9.033   2.369  1.00 95.83           C
ATOM   1296  O   VAL A  99      10.662   9.671   3.086  1.00 95.83           O
ATOM   1297  HA  VAL A  99      11.124   8.893   0.619  1.00 95.83           H
ATOM   1298  CB  VAL A  99       9.604  10.332   0.192  1.00 95.83           C
ATOM   1299  HB  VAL A  99       8.516  10.362   0.238  1.00 95.83           H
ATOM   1300  CG1 VAL A  99      10.140  11.549   0.949  1.00 95.83           C
ATOM   1301 1HG1 VAL A  99       9.776  11.528   1.976  1.00 95.83           H
ATOM   1302 2HG1 VAL A  99      11.230  11.527   0.949  1.00 95.83           H
ATOM   1303 3HG1 VAL A  99       9.796  12.461   0.461  1.00 95.83           H
ATOM   1304  CG2 VAL A  99      10.014  10.379  -1.281  1.00 95.83           C
ATOM   1305 1HG2 VAL A  99      11.100  10.315  -1.359  1.00 95.83           H
ATOM   1306 2HG2 VAL A  99       9.563   9.540  -1.811  1.00 95.83           H
ATOM   1307 3HG2 VAL A  99       9.673  11.314  -1.724  1.00 95.83           H
ATOM   1308  HN  VAL A  99       8.611   8.147  -0.349  1.00 95.83           H
ATOM   1309  N   THR A 100       8.875   8.312   2.816  1.00 95.08           N
ATOM   1310  CA  THR A 100       8.553   8.269   4.233  1.00 95.08           C
ATOM   1311  C   THR A 100       9.356   7.169   4.929  1.00 95.08           C
ATOM   1312  O   THR A 100       9.469   7.159   6.154  1.00 95.08           O
ATOM   1313  HA  THR A 100       8.851   9.216   4.682  1.00 95.08           H
ATOM   1314  CB  THR A 100       7.039   8.094   4.368  1.00 95.08           C
ATOM   1315  HB  THR A 100       6.706   8.354   5.373  1.00 95.08           H
ATOM   1316  OG1 THR A 100       6.809   6.744   3.974  1.00 95.08           O
ATOM   1317  HG1 THR A 100       6.769   6.681   2.977  1.00 95.08           H
ATOM   1318  CG2 THR A 100       6.259   8.920   3.343  1.00 95.08           C
ATOM   1319 1HG2 THR A 100       6.544   8.612   2.337  1.00 95.08           H
ATOM   1320 2HG2 THR A 100       6.489   9.977   3.478  1.00 95.08           H
ATOM   1321 3HG2 THR A 100       5.191   8.759   3.484  1.00 95.08           H
ATOM   1322  HN  THR A 100       8.277   7.764   2.231  1.00 95.08           H
ATOM   1323  N   LEU A 101       9.895   6.270   4.119  1.00 94.70           N
ATOM   1324  CA  LEU A 101      10.544   5.082   4.645  1.00 94.70           C
ATOM   1325  C   LEU A 101      11.781   5.494   5.446  1.00 94.70           C
ATOM   1326  O   LEU A 101      12.050   4.937   6.509  1.00 94.70           O
ATOM   1327  HA  LEU A 101       9.840   4.598   5.322  1.00 94.70           H
ATOM   1328  CB  LEU A 101      10.843   4.091   3.518  1.00 94.70           C
ATOM   1329 1HB  LEU A 101      11.351   4.626   2.716  1.00 94.70           H
ATOM   1330 2HB  LEU A 101      11.542   3.344   3.894  1.00 94.70           H
ATOM   1331  CG  LEU A 101       9.634   3.365   2.925  1.00 94.70           C
ATOM   1332  HG  LEU A 101       9.006   4.102   2.423  1.00 94.70           H
ATOM   1333  CD1 LEU A 101      10.069   2.348   1.868  1.00 94.70           C
ATOM   1334 1HD1 LEU A 101      10.598   2.861   1.065  1.00 94.70           H
ATOM   1335 2HD1 LEU A 101      10.730   1.611   2.325  1.00 94.70           H
ATOM   1336 3HD1 LEU A 101       9.191   1.846   1.463  1.00 94.70           H
ATOM   1337  CD2 LEU A 101       8.786   2.723   4.024  1.00 94.70           C
ATOM   1338 1HD2 LEU A 101       9.390   2.002   4.575  1.00 94.70           H
ATOM   1339 2HD2 LEU A 101       8.430   3.495   4.706  1.00 94.70           H
ATOM   1340 3HD2 LEU A 101       7.933   2.214   3.575  1.00 94.70           H
ATOM   1341  HN  LEU A 101       9.893   6.344   3.121  1.00 94.70           H
ATOM   1342  N   PRO A 102      12.552   6.472   4.953  1.00 94.56           N
ATOM   1343  CA  PRO A 102      13.755   6.915   5.663  1.00 94.56           C
ATOM   1344  C   PRO A 102      13.468   7.283   7.110  1.00 94.56           C
ATOM   1345  O   PRO A 102      14.255   6.969   8.002  1.00 94.56           O
ATOM   1346  HA  PRO A 102      14.480   6.103   5.714  1.00 94.56           H
ATOM   1347  CB  PRO A 102      14.230   8.123   4.853  1.00 94.56           C
ATOM   1348 1HB  PRO A 102      13.817   9.054   5.242  1.00 94.56           H
ATOM   1349 2HB  PRO A 102      15.315   8.222   4.878  1.00 94.56           H
ATOM   1350  CG  PRO A 102      13.723   7.827   3.447  1.00 94.56           C
ATOM   1351 1HG  PRO A 102      13.667   8.729   2.838  1.00 94.56           H
ATOM   1352 2HG  PRO A 102      14.382   7.139   2.916  1.00 94.56           H
ATOM   1353  CD  PRO A 102      12.352   7.223   3.700  1.00 94.56           C
ATOM   1354 1HD  PRO A 102      11.586   7.990   3.812  1.00 94.56           H
ATOM   1355 2HD  PRO A 102      12.035   6.578   2.880  1.00 94.56           H
ATOM   1356  N   PHE A 103      12.338   7.945   7.306  1.00 94.27           N
ATOM   1357  CA  PHE A 103      11.957   8.401   8.632  1.00 94.27           C
ATOM   1358  C   PHE A 103      11.614   7.218   9.540  1.00 94.27           C
ATOM   1359  O   PHE A 103      11.958   7.218  10.721  1.00 94.27           O
ATOM   1360  HA  PHE A 103      12.810   8.939   9.046  1.00 94.27           H
ATOM   1361  CB  PHE A 103      10.714   9.277   8.464  1.00 94.27           C
ATOM   1362 1HB  PHE A 103       9.946   8.705   7.945  1.00 94.27           H
ATOM   1363 2HB  PHE A 103      10.318   9.520   9.450  1.00 94.27           H
ATOM   1364  CG  PHE A 103      10.968  10.577   7.698  1.00 94.27           C
ATOM   1365  CD1 PHE A 103      11.350  11.697   8.367  1.00 94.27           C
ATOM   1366  HD1 PHE A 103      11.476  11.669   9.450  1.00 94.27           H
ATOM   1367  CD2 PHE A 103      10.811  10.612   6.348  1.00 94.27           C
ATOM   1368  HD2 PHE A 103      10.504   9.714   5.811  1.00 94.27           H
ATOM   1369  CE1 PHE A 103      11.586  12.903   7.656  1.00 94.27           C
ATOM   1370  HE1 PHE A 103      11.892  13.801   8.192  1.00 94.27           H
ATOM   1371  CE2 PHE A 103      11.046  11.818   5.636  1.00 94.27           C
ATOM   1372  HE2 PHE A 103      10.920  11.846   4.554  1.00 94.27           H
ATOM   1373  CZ  PHE A 103      11.429  12.938   6.306  1.00 94.27           C
ATOM   1374  HZ  PHE A 103      11.610  13.864   5.759  1.00 94.27           H
ATOM   1375  HN  PHE A 103      11.689   8.171   6.579  1.00 94.27           H
ATOM   1376  N   TRP A 104      10.941   6.239   8.954  1.00 92.14           N
ATOM   1377  CA  TRP A 104      10.585   5.034   9.684  1.00 92.14           C
ATOM   1378  C   TRP A 104      11.880   4.351  10.128  1.00 92.14           C
ATOM   1379  O   TRP A 104      11.953   3.807  11.229  1.00 92.14           O
ATOM   1380  HA  TRP A 104      10.003   5.332  10.556  1.00 92.14           H
ATOM   1381  CB  TRP A 104       9.689   4.126   8.840  1.00 92.14           C
ATOM   1382 1HB  TRP A 104      10.047   4.135   7.810  1.00 92.14           H
ATOM   1383 2HB  TRP A 104       9.783   3.102   9.201  1.00 92.14           H
ATOM   1384  CG  TRP A 104       8.211   4.522   8.854  1.00 92.14           C
ATOM   1385  CD1 TRP A 104       7.453   4.917   7.822  1.00 92.14           C
ATOM   1386  HD1 TRP A 104       7.812   5.009   6.797  1.00 92.14           H
ATOM   1387  CD2 TRP A 104       7.338   4.546  10.003  1.00 92.14           C
ATOM   1388  NE1 TRP A 104       6.161   5.193   8.220  1.00 92.14           N
ATOM   1389  HE1 TRP A 104       5.413   5.503   7.632  1.00 92.14           H
ATOM   1390  CE2 TRP A 104       6.089   4.960   9.589  1.00 92.14           C
ATOM   1391  CE3 TRP A 104       7.596   4.228  11.348  1.00 92.14           C
ATOM   1392  HE3 TRP A 104       8.573   3.899  11.700  1.00 92.14           H
ATOM   1393  CZ2 TRP A 104       4.999   5.095  10.457  1.00 92.14           C
ATOM   1394  HZ2 TRP A 104       4.021   5.424  10.104  1.00 92.14           H
ATOM   1395  CZ3 TRP A 104       6.496   4.368  12.203  1.00 92.14           C
ATOM   1396  HZ3 TRP A 104       6.641   4.134  13.258  1.00 92.14           H
ATOM   1397  CH2 TRP A 104       5.232   4.784  11.802  1.00 92.14           C
ATOM   1398  HH2 TRP A 104       4.426   4.867  12.531  1.00 92.14           H
ATOM   1399  HN  TRP A 104      10.640   6.259   8.001  1.00 92.14           H
ATOM   1400  N   ALA A 105      12.869   4.401   9.249  1.00 93.91           N
ATOM   1401  CA  ALA A 105      14.129   3.720   9.500  1.00 93.91           C
ATOM   1402  C   ALA A 105      14.798   4.334  10.731  1.00 93.91           C
ATOM   1403  O   ALA A 105      15.256   3.614  11.617  1.00 93.91           O
ATOM   1404  HA  ALA A 105      13.905   2.673   9.702  1.00 93.91           H
ATOM   1405  CB  ALA A 105      15.012   3.805   8.253  1.00 93.91           C
ATOM   1406 1HB  ALA A 105      14.503   3.329   7.415  1.00 93.91           H
ATOM   1407 2HB  ALA A 105      15.205   4.850   8.015  1.00 93.91           H
ATOM   1408 3HB  ALA A 105      15.956   3.294   8.442  1.00 93.91           H
ATOM   1409  HN  ALA A 105      12.821   4.893   8.380  1.00 93.91           H
ATOM   1410  N   ILE A 106      14.834   5.658  10.747  1.00 93.53           N
ATOM   1411  CA  ILE A 106      15.475   6.376  11.836  1.00 93.53           C
ATOM   1412  C   ILE A 106      14.736   6.078  13.142  1.00 93.53           C
ATOM   1413  O   ILE A 106      15.362   5.843  14.174  1.00 93.53           O
ATOM   1414  HA  ILE A 106      16.494   5.999  11.922  1.00 93.53           H
ATOM   1415  CB  ILE A 106      15.571   7.868  11.511  1.00 93.53           C
ATOM   1416  HB  ILE A 106      14.596   8.205  11.159  1.00 93.53           H
ATOM   1417  CG1 ILE A 106      16.570   8.120  10.380  1.00 93.53           C
ATOM   1418 1HG1 ILE A 106      17.586   7.975  10.748  1.00 93.53           H
ATOM   1419 2HG1 ILE A 106      16.414   7.392   9.583  1.00 93.53           H
ATOM   1420  CG2 ILE A 106      15.905   8.682  12.763  1.00 93.53           C
ATOM   1421 1HG2 ILE A 106      15.125   8.537  13.510  1.00 93.53           H
ATOM   1422 2HG2 ILE A 106      16.862   8.350  13.167  1.00 93.53           H
ATOM   1423 3HG2 ILE A 106      15.968   9.739  12.503  1.00 93.53           H
ATOM   1424  CD1 ILE A 106      16.421   9.536   9.821  1.00 93.53           C
ATOM   1425 1HD1 ILE A 106      15.412   9.669   9.432  1.00 93.53           H
ATOM   1426 2HD1 ILE A 106      16.602  10.261  10.615  1.00 93.53           H
ATOM   1427 3HD1 ILE A 106      17.143   9.688   9.019  1.00 93.53           H
ATOM   1428  HN  ILE A 106      14.437   6.237  10.035  1.00 93.53           H
ATOM   1429  N   ALA A 107      13.414   6.098  13.055  1.00 92.10           N
ATOM   1430  CA  ALA A 107      12.583   5.926  14.234  1.00 92.10           C
ATOM   1431  C   ALA A 107      12.800   4.523  14.806  1.00 92.10           C
ATOM   1432  O   ALA A 107      12.775   4.333  16.020  1.00 92.10           O
ATOM   1433  HA  ALA A 107      12.899   6.662  14.973  1.00 92.10           H
ATOM   1434  CB  ALA A 107      11.120   6.188  13.871  1.00 92.10           C
ATOM   1435 1HB  ALA A 107      11.015   7.207  13.499  1.00 92.10           H
ATOM   1436 2HB  ALA A 107      10.806   5.485  13.100  1.00 92.10           H
ATOM   1437 3HB  ALA A 107      10.498   6.059  14.757  1.00 92.10           H
ATOM   1438  HN  ALA A 107      12.912   6.228  12.200  1.00 92.10           H
ATOM   1439  N   ALA A 108      13.008   3.577  13.902  1.00 91.39           N
ATOM   1440  CA  ALA A 108      13.190   2.191  14.298  1.00 91.39           C
ATOM   1441  C   ALA A 108      14.586   2.016  14.900  1.00 91.39           C
ATOM   1442  O   ALA A 108      14.780   1.206  15.804  1.00 91.39           O
ATOM   1443  HA  ALA A 108      12.445   1.962  15.060  1.00 91.39           H
ATOM   1444  CB  ALA A 108      12.958   1.279  13.092  1.00 91.39           C
ATOM   1445 1HB  ALA A 108      11.942   1.420  12.720  1.00 91.39           H
ATOM   1446 2HB  ALA A 108      13.670   1.529  12.305  1.00 91.39           H
ATOM   1447 3HB  ALA A 108      13.094   0.240  13.389  1.00 91.39           H
ATOM   1448  HN  ALA A 108      13.053   3.744  12.917  1.00 91.39           H
ATOM   1449  N   ALA A 109      15.524   2.790  14.373  1.00 91.27           N
ATOM   1450  CA  ALA A 109      16.919   2.638  14.749  1.00 91.27           C
ATOM   1451  C   ALA A 109      17.101   3.080  16.203  1.00 91.27           C
ATOM   1452  O   ALA A 109      17.904   2.503  16.935  1.00 91.27           O
ATOM   1453  HA  ALA A 109      17.172   1.581  14.665  1.00 91.27           H
ATOM   1454  CB  ALA A 109      17.799   3.435  13.783  1.00 91.27           C
ATOM   1455 1HB  ALA A 109      17.654   3.062  12.769  1.00 91.27           H
ATOM   1456 2HB  ALA A 109      17.524   4.488  13.826  1.00 91.27           H
ATOM   1457 3HB  ALA A 109      18.845   3.320  14.066  1.00 91.27           H
ATOM   1458  HN  ALA A 109      15.343   3.509  13.701  1.00 91.27           H
ATOM   1459  N   ASP A 110      16.343   4.100  16.577  1.00 87.73           N
ATOM   1460  CA  ASP A 110      16.505   4.713  17.885  1.00 87.73           C
ATOM   1461  C   ASP A 110      15.135   5.137  18.418  1.00 87.73           C
ATOM   1462  O   ASP A 110      14.417   4.332  19.008  1.00 87.73           O
ATOM   1463  HA  ASP A 110      16.974   3.947  18.504  1.00 87.73           H
ATOM   1464  CB  ASP A 110      17.388   5.959  17.804  1.00 87.73           C
ATOM   1465 1HB  ASP A 110      18.356   5.696  17.378  1.00 87.73           H
ATOM   1466 2HB  ASP A 110      16.933   6.689  17.134  1.00 87.73           H
ATOM   1467  CG  ASP A 110      17.586   6.583  19.187  1.00 87.73           C
ATOM   1468  OD1 ASP A 110      17.249   5.893  20.173  1.00 87.73           O
ATOM   1469  OD2 ASP A 110      18.069   7.735  19.226  1.00 87.73           O
ATOM   1470  HN  ASP A 110      15.630   4.506  16.006  1.00 87.73           H
ATOM   1471  N   GLN A 111      14.813   6.402  18.190  1.00 87.71           N
ATOM   1472  CA  GLN A 111      13.528   6.935  18.608  1.00 87.71           C
ATOM   1473  C   GLN A 111      13.042   7.991  17.613  1.00 87.71           C
ATOM   1474  O   GLN A 111      13.800   8.433  16.751  1.00 87.71           O
ATOM   1475  HA  GLN A 111      12.847   6.083  18.605  1.00 87.71           H
ATOM   1476  CB  GLN A 111      13.606   7.510  20.023  1.00 87.71           C
ATOM   1477 1HB  GLN A 111      12.626   7.881  20.323  1.00 87.71           H
ATOM   1478 2HB  GLN A 111      13.876   6.721  20.726  1.00 87.71           H
ATOM   1479  CG  GLN A 111      14.632   8.642  20.099  1.00 87.71           C
ATOM   1480 1HG  GLN A 111      15.614   8.267  19.811  1.00 87.71           H
ATOM   1481 2HG  GLN A 111      14.368   9.425  19.388  1.00 87.71           H
ATOM   1482  CD  GLN A 111      14.698   9.228  21.511  1.00 87.71           C
ATOM   1483  OE1 GLN A 111      13.692   9.490  22.150  1.00 87.71           O
ATOM   1484  NE2 GLN A 111      15.935   9.419  21.960  1.00 87.71           N
ATOM   1485 1HE2 GLN A 111      16.718   9.183  21.384  1.00 87.71           H
ATOM   1486 2HE2 GLN A 111      16.082   9.799  22.873  1.00 87.71           H
ATOM   1487  HN  GLN A 111      15.413   7.058  17.730  1.00 87.71           H
ATOM   1488  N   TRP A 112      11.780   8.365  17.765  1.00 90.18           N
ATOM   1489  CA  TRP A 112      11.198   9.396  16.923  1.00 90.18           C
ATOM   1490  C   TRP A 112      11.794  10.741  17.342  1.00 90.18           C
ATOM   1491  O   TRP A 112      11.496  11.246  18.424  1.00 90.18           O
ATOM   1492  HA  TRP A 112      11.468   9.174  15.890  1.00 90.18           H
ATOM   1493  CB  TRP A 112       9.670   9.369  16.999  1.00 90.18           C
ATOM   1494 1HB  TRP A 112       9.325   8.355  16.797  1.00 90.18           H
ATOM   1495 2HB  TRP A 112       9.363   9.614  18.015  1.00 90.18           H
ATOM   1496  CG  TRP A 112       8.981  10.329  16.027  1.00 90.18           C
ATOM   1497  CD1 TRP A 112       8.564  11.581  16.261  1.00 90.18           C
ATOM   1498  HD1 TRP A 112       8.668  12.093  17.218  1.00 90.18           H
ATOM   1499  CD2 TRP A 112       8.646  10.064  14.649  1.00 90.18           C
ATOM   1500  NE1 TRP A 112       7.985  12.139  15.140  1.00 90.18           N
ATOM   1501  HE1 TRP A 112       7.600  13.059  15.068  1.00 90.18           H
ATOM   1502  CE2 TRP A 112       8.037  11.188  14.128  1.00 90.18           C
ATOM   1503  CE3 TRP A 112       8.849   8.913  13.868  1.00 90.18           C
ATOM   1504  HE3 TRP A 112       9.328   8.013  14.256  1.00 90.18           H
ATOM   1505  CZ2 TRP A 112       7.582  11.270  12.807  1.00 90.18           C
ATOM   1506  HZ2 TRP A 112       7.104  12.170  12.419  1.00 90.18           H
ATOM   1507  CZ3 TRP A 112       8.389   9.011  12.550  1.00 90.18           C
ATOM   1508  HZ3 TRP A 112       8.522   8.146  11.901  1.00 90.18           H
ATOM   1509  CH2 TRP A 112       7.774  10.135  12.010  1.00 90.18           C
ATOM   1510  HH2 TRP A 112       7.443  10.132  10.972  1.00 90.18           H
ATOM   1511  HN  TRP A 112      11.160   7.977  18.447  1.00 90.18           H
ATOM   1512  N   LYS A 113      12.625  11.284  16.464  1.00 91.19           N
ATOM   1513  CA  LYS A 113      13.360  12.496  16.781  1.00 91.19           C
ATOM   1514  C   LYS A 113      12.664  13.694  16.130  1.00 91.19           C
ATOM   1515  O   LYS A 113      13.099  14.833  16.294  1.00 91.19           O
ATOM   1516  HA  LYS A 113      13.329  12.625  17.863  1.00 91.19           H
ATOM   1517  CB  LYS A 113      14.831  12.350  16.384  1.00 91.19           C
ATOM   1518 1HB  LYS A 113      14.904  12.132  15.319  1.00 91.19           H
ATOM   1519 2HB  LYS A 113      15.352  13.292  16.553  1.00 91.19           H
ATOM   1520  CG  LYS A 113      15.506  11.236  17.187  1.00 91.19           C
ATOM   1521 1HG  LYS A 113      15.425  11.450  18.252  1.00 91.19           H
ATOM   1522 2HG  LYS A 113      14.990  10.292  17.011  1.00 91.19           H
ATOM   1523  CD  LYS A 113      16.980  11.098  16.800  1.00 91.19           C
ATOM   1524 1HD  LYS A 113      17.063  10.923  15.727  1.00 91.19           H
ATOM   1525 2HD  LYS A 113      17.504  12.030  17.012  1.00 91.19           H
ATOM   1526  CE  LYS A 113      17.642   9.949  17.563  1.00 91.19           C
ATOM   1527 1HE  LYS A 113      17.556  10.120  18.636  1.00 91.19           H
ATOM   1528 2HE  LYS A 113      17.124   9.015  17.346  1.00 91.19           H
ATOM   1529  NZ  LYS A 113      19.068   9.831  17.186  1.00 91.19           N
ATOM   1530 1HZ  LYS A 113      19.483   9.044  17.674  1.00 91.19           H
ATOM   1531 2HZ  LYS A 113      19.143   9.685  16.185  1.00 91.19           H
ATOM   1532 3HZ  LYS A 113      19.557  10.682  17.441  1.00 91.19           H
ATOM   1533  HN  LYS A 113      12.798  10.910  15.553  1.00 91.19           H
ATOM   1534  N   PHE A 114      11.596  13.396  15.406  1.00 92.47           N
ATOM   1535  CA  PHE A 114      10.970  14.389  14.550  1.00 92.47           C
ATOM   1536  C   PHE A 114       9.737  14.995  15.224  1.00 92.47           C
ATOM   1537  O   PHE A 114       9.262  14.480  16.235  1.00 92.47           O
ATOM   1538  HA  PHE A 114      11.707  15.173  14.373  1.00 92.47           H
ATOM   1539  CB  PHE A 114      10.537  13.669  13.272  1.00 92.47           C
ATOM   1540 1HB  PHE A 114       9.725  12.983  13.511  1.00 92.47           H
ATOM   1541 2HB  PHE A 114      10.138  14.403  12.571  1.00 92.47           H
ATOM   1542  CG  PHE A 114      11.660  12.889  12.586  1.00 92.47           C
ATOM   1543  CD1 PHE A 114      12.618  13.551  11.885  1.00 92.47           C
ATOM   1544  HD1 PHE A 114      12.587  14.638  11.812  1.00 92.47           H
ATOM   1545  CD2 PHE A 114      11.699  11.532  12.678  1.00 92.47           C
ATOM   1546  HD2 PHE A 114      10.931  11.001  13.239  1.00 92.47           H
ATOM   1547  CE1 PHE A 114      13.661  12.826  11.248  1.00 92.47           C
ATOM   1548  HE1 PHE A 114      14.429  13.357  10.686  1.00 92.47           H
ATOM   1549  CE2 PHE A 114      12.741  10.808  12.041  1.00 92.47           C
ATOM   1550  HE2 PHE A 114      12.773   9.721  12.114  1.00 92.47           H
ATOM   1551  CZ  PHE A 114      13.700  11.470  11.340  1.00 92.47           C
ATOM   1552  HZ  PHE A 114      14.500  10.914  10.851  1.00 92.47           H
ATOM   1553  HN  PHE A 114      11.159  12.496  15.398  1.00 92.47           H
ATOM   1554  N   GLN A 115       9.254  16.080  14.636  1.00 92.88           N
ATOM   1555  CA  GLN A 115       8.110  16.784  15.189  1.00 92.88           C
ATOM   1556  C   GLN A 115       6.829  15.981  14.955  1.00 92.88           C
ATOM   1557  O   GLN A 115       6.807  15.065  14.135  1.00 92.88           O
ATOM   1558  HA  GLN A 115       8.307  16.863  16.258  1.00 92.88           H
ATOM   1559  CB  GLN A 115       7.992  18.190  14.596  1.00 92.88           C
ATOM   1560 1HB  GLN A 115       7.998  18.131  13.508  1.00 92.88           H
ATOM   1561 2HB  GLN A 115       7.039  18.632  14.886  1.00 92.88           H
ATOM   1562  CG  GLN A 115       9.141  19.083  15.070  1.00 92.88           C
ATOM   1563 1HG  GLN A 115      10.094  18.611  14.832  1.00 92.88           H
ATOM   1564 2HG  GLN A 115       9.112  20.032  14.535  1.00 92.88           H
ATOM   1565  CD  GLN A 115       9.052  19.337  16.576  1.00 92.88           C
ATOM   1566  OE1 GLN A 115       8.000  19.246  17.186  1.00 92.88           O
ATOM   1567  NE2 GLN A 115      10.213  19.659  17.139  1.00 92.88           N
ATOM   1568 1HE2 GLN A 115      11.041  19.717  16.581  1.00 92.88           H
ATOM   1569 2HE2 GLN A 115      10.258  19.844  18.121  1.00 92.88           H
ATOM   1570  HN  GLN A 115       9.631  16.477  13.799  1.00 92.88           H
ATOM   1571  N   THR A 116       5.792  16.355  15.690  1.00 93.48           N
ATOM   1572  CA  THR A 116       4.529  15.639  15.621  1.00 93.48           C
ATOM   1573  C   THR A 116       3.962  15.694  14.201  1.00 93.48           C
ATOM   1574  O   THR A 116       3.358  14.730  13.732  1.00 93.48           O
ATOM   1575  HA  THR A 116       4.715  14.590  15.851  1.00 93.48           H
ATOM   1576  CB  THR A 116       3.590  16.234  16.673  1.00 93.48           C
ATOM   1577  HB  THR A 116       3.276  17.239  16.390  1.00 93.48           H
ATOM   1578  OG1 THR A 116       4.327  16.140  17.889  1.00 93.48           O
ATOM   1579  HG1 THR A 116       3.921  16.735  18.582  1.00 93.48           H
ATOM   1580  CG2 THR A 116       2.356  15.363  16.916  1.00 93.48           C
ATOM   1581 1HG2 THR A 116       2.669  14.379  17.264  1.00 93.48           H
ATOM   1582 2HG2 THR A 116       1.796  15.259  15.986  1.00 93.48           H
ATOM   1583 3HG2 THR A 116       1.724  15.831  17.670  1.00 93.48           H
ATOM   1584  HN  THR A 116       5.805  17.129  16.323  1.00 93.48           H
ATOM   1585  N   PHE A 117       4.178  16.830  13.555  1.00 94.20           N
ATOM   1586  CA  PHE A 117       3.696  17.023  12.198  1.00 94.20           C
ATOM   1587  C   PHE A 117       4.176  15.896  11.280  1.00 94.20           C
ATOM   1588  O   PHE A 117       3.396  15.349  10.503  1.00 94.20           O
ATOM   1589  HA  PHE A 117       2.607  17.018  12.237  1.00 94.20           H
ATOM   1590  CB  PHE A 117       4.275  18.350  11.702  1.00 94.20           C
ATOM   1591 1HB  PHE A 117       3.893  19.157  12.326  1.00 94.20           H
ATOM   1592 2HB  PHE A 117       5.357  18.333  11.829  1.00 94.20           H
ATOM   1593  CG  PHE A 117       3.953  18.661  10.239  1.00 94.20           C
ATOM   1594  CD1 PHE A 117       4.914  18.520   9.286  1.00 94.20           C
ATOM   1595  HD1 PHE A 117       5.913  18.186   9.566  1.00 94.20           H
ATOM   1596  CD2 PHE A 117       2.707  19.078   9.890  1.00 94.20           C
ATOM   1597  HD2 PHE A 117       1.937  19.191  10.653  1.00 94.20           H
ATOM   1598  CE1 PHE A 117       4.616  18.809   7.928  1.00 94.20           C
ATOM   1599  HE1 PHE A 117       5.386  18.696   7.165  1.00 94.20           H
ATOM   1600  CE2 PHE A 117       2.408  19.366   8.532  1.00 94.20           C
ATOM   1601  HE2 PHE A 117       1.409  19.701   8.253  1.00 94.20           H
ATOM   1602  CZ  PHE A 117       3.369  19.226   7.580  1.00 94.20           C
ATOM   1603  HZ  PHE A 117       3.140  19.447   6.538  1.00 94.20           H
ATOM   1604  HN  PHE A 117       4.671  17.609  13.943  1.00 94.20           H
ATOM   1605  N   MET A 118       5.458  15.583  11.402  1.00 94.21           N
ATOM   1606  CA  MET A 118       6.060  14.557  10.567  1.00 94.21           C
ATOM   1607  C   MET A 118       5.453  13.184  10.862  1.00 94.21           C
ATOM   1608  O   MET A 118       5.311  12.358   9.962  1.00 94.21           O
ATOM   1609  HA  MET A 118       5.838  14.847   9.540  1.00 94.21           H
ATOM   1610  CB  MET A 118       7.569  14.514  10.819  1.00 94.21           C
ATOM   1611 1HB  MET A 118       7.977  15.523  10.776  1.00 94.21           H
ATOM   1612 2HB  MET A 118       7.762  14.135  11.823  1.00 94.21           H
ATOM   1613  CG  MET A 118       8.272  13.628   9.789  1.00 94.21           C
ATOM   1614 1HG  MET A 118       9.340  13.587  10.001  1.00 94.21           H
ATOM   1615 2HG  MET A 118       7.893  12.608   9.855  1.00 94.21           H
ATOM   1616  SD  MET A 118       8.002  14.271   8.146  1.00 94.21           S
ATOM   1617  CE  MET A 118       8.987  15.758   8.229  1.00 94.21           C
ATOM   1618 1HE  MET A 118       8.608  16.400   9.024  1.00 94.21           H
ATOM   1619 2HE  MET A 118      10.024  15.495   8.437  1.00 94.21           H
ATOM   1620 3HE  MET A 118       8.929  16.285   7.277  1.00 94.21           H
ATOM   1621  HN  MET A 118       6.080  16.016  12.054  1.00 94.21           H
ATOM   1622  N   CYS A 119       5.111  12.983  12.126  1.00 93.16           N
ATOM   1623  CA  CYS A 119       4.521  11.725  12.551  1.00 93.16           C
ATOM   1624  C   CYS A 119       3.184  11.553  11.826  1.00 93.16           C
ATOM   1625  O   CYS A 119       2.885  10.475  11.316  1.00 93.16           O
ATOM   1626  HA  CYS A 119       5.220  10.939  12.266  1.00 93.16           H
ATOM   1627  CB  CYS A 119       4.358  11.661  14.071  1.00 93.16           C
ATOM   1628 1HB  CYS A 119       5.337  11.652  14.550  1.00 93.16           H
ATOM   1629 2HB  CYS A 119       3.837  12.550  14.427  1.00 93.16           H
ATOM   1630  SG  CYS A 119       3.422  10.160  14.537  1.00 93.16           S
ATOM   1631  HN  CYS A 119       5.232  13.660  12.853  1.00 93.16           H
ATOM   1632  N   LYS A 120       2.416  12.633  11.804  1.00 94.35           N
ATOM   1633  CA  LYS A 120       1.122  12.617  11.144  1.00 94.35           C
ATOM   1634  C   LYS A 120       1.310  12.247   9.672  1.00 94.35           C
ATOM   1635  O   LYS A 120       0.673  11.319   9.175  1.00 94.35           O
ATOM   1636  HA  LYS A 120       0.521  11.843  11.621  1.00 94.35           H
ATOM   1637  CB  LYS A 120       0.397  13.948  11.356  1.00 94.35           C
ATOM   1638 1HB  LYS A 120       1.052  14.773  11.077  1.00 94.35           H
ATOM   1639 2HB  LYS A 120      -0.475  13.999  10.703  1.00 94.35           H
ATOM   1640  CG  LYS A 120      -0.041  14.108  12.813  1.00 94.35           C
ATOM   1641 1HG  LYS A 120      -0.676  13.269  13.100  1.00 94.35           H
ATOM   1642 2HG  LYS A 120       0.833  14.083  13.464  1.00 94.35           H
ATOM   1643  CD  LYS A 120      -0.799  15.421  13.017  1.00 94.35           C
ATOM   1644 1HD  LYS A 120      -0.134  16.263  12.823  1.00 94.35           H
ATOM   1645 2HD  LYS A 120      -1.616  15.489  12.299  1.00 94.35           H
ATOM   1646  CE  LYS A 120      -1.353  15.520  14.440  1.00 94.35           C
ATOM   1647 1HE  LYS A 120      -1.483  14.520  14.855  1.00 94.35           H
ATOM   1648 2HE  LYS A 120      -0.640  16.040  15.079  1.00 94.35           H
ATOM   1649  NZ  LYS A 120      -2.647  16.237  14.443  1.00 94.35           N
ATOM   1650 1HZ  LYS A 120      -2.991  16.310  15.395  1.00 94.35           H
ATOM   1651 2HZ  LYS A 120      -2.520  17.166  14.058  1.00 94.35           H
ATOM   1652 3HZ  LYS A 120      -3.318  15.727  13.880  1.00 94.35           H
ATOM   1653  HN  LYS A 120       2.665  13.505  12.226  1.00 94.35           H
ATOM   1654  N   VAL A 121       2.187  12.991   9.015  1.00 94.21           N
ATOM   1655  CA  VAL A 121       2.379  12.833   7.583  1.00 94.21           C
ATOM   1656  C   VAL A 121       2.790  11.390   7.284  1.00 94.21           C
ATOM   1657  O   VAL A 121       2.226  10.751   6.397  1.00 94.21           O
ATOM   1658  HA  VAL A 121       1.423  13.033   7.099  1.00 94.21           H
ATOM   1659  CB  VAL A 121       3.391  13.861   7.074  1.00 94.21           C
ATOM   1660  HB  VAL A 121       4.289  13.779   7.686  1.00 94.21           H
ATOM   1661  CG1 VAL A 121       3.784  13.573   5.624  1.00 94.21           C
ATOM   1662 1HG1 VAL A 121       4.230  12.581   5.558  1.00 94.21           H
ATOM   1663 2HG1 VAL A 121       2.896  13.614   4.992  1.00 94.21           H
ATOM   1664 3HG1 VAL A 121       4.504  14.319   5.287  1.00 94.21           H
ATOM   1665  CG2 VAL A 121       2.849  15.285   7.223  1.00 94.21           C
ATOM   1666 1HG2 VAL A 121       1.930  15.385   6.647  1.00 94.21           H
ATOM   1667 2HG2 VAL A 121       2.644  15.487   8.274  1.00 94.21           H
ATOM   1668 3HG2 VAL A 121       3.589  15.995   6.854  1.00 94.21           H
ATOM   1669  HN  VAL A 121       2.760  13.690   9.443  1.00 94.21           H
ATOM   1670  N   VAL A 122       3.770  10.919   8.041  1.00 92.76           N
ATOM   1671  CA  VAL A 122       4.412   9.652   7.732  1.00 92.76           C
ATOM   1672  C   VAL A 122       3.387   8.523   7.859  1.00 92.76           C
ATOM   1673  O   VAL A 122       3.355   7.614   7.031  1.00 92.76           O
ATOM   1674  HA  VAL A 122       4.754   9.700   6.698  1.00 92.76           H
ATOM   1675  CB  VAL A 122       5.635   9.453   8.628  1.00 92.76           C
ATOM   1676  HB  VAL A 122       5.335   9.658   9.656  1.00 92.76           H
ATOM   1677  CG1 VAL A 122       6.133   8.008   8.564  1.00 92.76           C
ATOM   1678 1HG1 VAL A 122       5.342   7.336   8.898  1.00 92.76           H
ATOM   1679 2HG1 VAL A 122       6.408   7.763   7.538  1.00 92.76           H
ATOM   1680 3HG1 VAL A 122       7.003   7.894   9.210  1.00 92.76           H
ATOM   1681  CG2 VAL A 122       6.751  10.434   8.260  1.00 92.76           C
ATOM   1682 1HG2 VAL A 122       7.047  10.274   7.223  1.00 92.76           H
ATOM   1683 2HG2 VAL A 122       6.391  11.455   8.381  1.00 92.76           H
ATOM   1684 3HG2 VAL A 122       7.608  10.270   8.912  1.00 92.76           H
ATOM   1685  HN  VAL A 122       4.125  11.386   8.851  1.00 92.76           H
ATOM   1686  N   ASN A 123       2.576   8.617   8.902  1.00 91.11           N
ATOM   1687  CA  ASN A 123       1.564   7.606   9.157  1.00 91.11           C
ATOM   1688  C   ASN A 123       0.522   7.641   8.037  1.00 91.11           C
ATOM   1689  O   ASN A 123       0.096   6.595   7.549  1.00 91.11           O
ATOM   1690  HA  ASN A 123       2.106   6.661   9.194  1.00 91.11           H
ATOM   1691  CB  ASN A 123       0.844   7.870  10.481  1.00 91.11           C
ATOM   1692 1HB  ASN A 123       0.752   8.944  10.642  1.00 91.11           H
ATOM   1693 2HB  ASN A 123      -0.168   7.467  10.435  1.00 91.11           H
ATOM   1694  CG  ASN A 123       1.598   7.235  11.651  1.00 91.11           C
ATOM   1695  OD1 ASN A 123       2.403   6.333  11.489  1.00 91.11           O
ATOM   1696  ND2 ASN A 123       1.294   7.756  12.837  1.00 91.11           N
ATOM   1697 1HD2 ASN A 123       0.624   8.495  12.901  1.00 91.11           H
ATOM   1698 2HD2 ASN A 123       1.736   7.408  13.664  1.00 91.11           H
ATOM   1699  HN  ASN A 123       2.603   9.365   9.566  1.00 91.11           H
ATOM   1700  N   SER A 124       0.141   8.854   7.664  1.00 92.96           N
ATOM   1701  CA  SER A 124      -0.945   9.038   6.716  1.00 92.96           C
ATOM   1702  C   SER A 124      -0.498   8.607   5.318  1.00 92.96           C
ATOM   1703  O   SER A 124      -1.286   8.049   4.556  1.00 92.96           O
ATOM   1704  HA  SER A 124      -1.752   8.399   7.074  1.00 92.96           H
ATOM   1705  CB  SER A 124      -1.418  10.493   6.697  1.00 92.96           C
ATOM   1706 1HB  SER A 124      -0.586  11.141   6.420  1.00 92.96           H
ATOM   1707 2HB  SER A 124      -2.185  10.615   5.933  1.00 92.96           H
ATOM   1708  OG  SER A 124      -1.937  10.903   7.960  1.00 92.96           O
ATOM   1709  HG  SER A 124      -1.199  11.256   8.535  1.00 92.96           H
ATOM   1710  HN  SER A 124       0.560   9.699   7.996  1.00 92.96           H
ATOM   1711  N   MET A 125       0.764   8.883   5.023  1.00 93.02           N
ATOM   1712  CA  MET A 125       1.282   8.672   3.682  1.00 93.02           C
ATOM   1713  C   MET A 125       1.182   7.199   3.281  1.00 93.02           C
ATOM   1714  O   MET A 125       0.866   6.884   2.135  1.00 93.02           O
ATOM   1715  HA  MET A 125       0.657   9.277   3.027  1.00 93.02           H
ATOM   1716  CB  MET A 125       2.745   9.118   3.624  1.00 93.02           C
ATOM   1717 1HB  MET A 125       3.273   8.762   4.509  1.00 93.02           H
ATOM   1718 2HB  MET A 125       3.232   8.667   2.760  1.00 93.02           H
ATOM   1719  CG  MET A 125       2.850  10.642   3.539  1.00 93.02           C
ATOM   1720 1HG  MET A 125       2.234  11.101   4.312  1.00 93.02           H
ATOM   1721 2HG  MET A 125       3.878  10.954   3.724  1.00 93.02           H
ATOM   1722  SD  MET A 125       2.324  11.201   1.928  1.00 93.02           S
ATOM   1723  CE  MET A 125       1.325  12.604   2.398  1.00 93.02           C
ATOM   1724 1HE  MET A 125       0.509  12.271   3.039  1.00 93.02           H
ATOM   1725 2HE  MET A 125       1.941  13.324   2.937  1.00 93.02           H
ATOM   1726 3HE  MET A 125       0.915  13.074   1.504  1.00 93.02           H
ATOM   1727  HN  MET A 125       1.426   9.243   5.680  1.00 93.02           H
ATOM   1728  N   TYR A 126       1.456   6.335   4.248  1.00 86.65           N
ATOM   1729  CA  TYR A 126       1.385   4.903   4.014  1.00 86.65           C
ATOM   1730  C   TYR A 126      -0.030   4.482   3.610  1.00 86.65           C
ATOM   1731  O   TYR A 126      -0.212   3.764   2.629  1.00 86.65           O
ATOM   1732  HA  TYR A 126       2.073   4.660   3.204  1.00 86.65           H
ATOM   1733  CB  TYR A 126       1.741   4.239   5.346  1.00 86.65           C
ATOM   1734 1HB  TYR A 126       2.801   4.397   5.546  1.00 86.65           H
ATOM   1735 2HB  TYR A 126       1.188   4.733   6.145  1.00 86.65           H
ATOM   1736  CG  TYR A 126       1.446   2.739   5.392  1.00 86.65           C
ATOM   1737  CD1 TYR A 126       0.637   2.225   6.386  1.00 86.65           C
ATOM   1738  HD1 TYR A 126       0.209   2.889   7.137  1.00 86.65           H
ATOM   1739  CD2 TYR A 126       1.989   1.899   4.441  1.00 86.65           C
ATOM   1740  HD2 TYR A 126       2.627   2.305   3.656  1.00 86.65           H
ATOM   1741  CE1 TYR A 126       0.360   0.813   6.430  1.00 86.65           C
ATOM   1742  HE1 TYR A 126      -0.277   0.395   7.209  1.00 86.65           H
ATOM   1743  CE2 TYR A 126       1.711   0.487   4.485  1.00 86.65           C
ATOM   1744  HE2 TYR A 126       2.133  -0.188   3.740  1.00 86.65           H
ATOM   1745  CZ  TYR A 126       0.910   0.014   5.477  1.00 86.65           C
ATOM   1746  OH  TYR A 126       0.647  -1.320   5.519  1.00 86.65           O
ATOM   1747  HH  TYR A 126       1.098  -1.781   4.754  1.00 86.65           H
ATOM   1748  HN  TYR A 126       1.722   6.599   5.175  1.00 86.65           H
ATOM   1749  N   LYS A 127      -0.996   4.948   4.389  1.00 87.94           N
ATOM   1750  CA  LYS A 127      -2.379   4.553   4.183  1.00 87.94           C
ATOM   1751  C   LYS A 127      -2.869   5.109   2.845  1.00 87.94           C
ATOM   1752  O   LYS A 127      -3.670   4.473   2.160  1.00 87.94           O
ATOM   1753  HA  LYS A 127      -2.404   3.464   4.135  1.00 87.94           H
ATOM   1754  CB  LYS A 127      -3.239   4.973   5.376  1.00 87.94           C
ATOM   1755 1HB  LYS A 127      -3.059   6.023   5.608  1.00 87.94           H
ATOM   1756 2HB  LYS A 127      -4.294   4.882   5.118  1.00 87.94           H
ATOM   1757  CG  LYS A 127      -2.932   4.114   6.604  1.00 87.94           C
ATOM   1758 1HG  LYS A 127      -1.879   4.214   6.867  1.00 87.94           H
ATOM   1759 2HG  LYS A 127      -3.509   4.472   7.457  1.00 87.94           H
ATOM   1760  CD  LYS A 127      -3.260   2.643   6.340  1.00 87.94           C
ATOM   1761 1HD  LYS A 127      -4.287   2.554   5.984  1.00 87.94           H
ATOM   1762 2HD  LYS A 127      -2.615   2.259   5.551  1.00 87.94           H
ATOM   1763  CE  LYS A 127      -3.080   1.805   7.607  1.00 87.94           C
ATOM   1764 1HE  LYS A 127      -2.097   1.994   8.038  1.00 87.94           H
ATOM   1765 2HE  LYS A 127      -3.817   2.101   8.354  1.00 87.94           H
ATOM   1766  NZ  LYS A 127      -3.227   0.365   7.301  1.00 87.94           N
ATOM   1767 1HZ  LYS A 127      -3.089  -0.176   8.148  1.00 87.94           H
ATOM   1768 2HZ  LYS A 127      -4.156   0.190   6.935  1.00 87.94           H
ATOM   1769 3HZ  LYS A 127      -2.535   0.094   6.611  1.00 87.94           H
ATOM   1770  HN  LYS A 127      -0.846   5.582   5.147  1.00 87.94           H
ATOM   1771  N   MET A 128      -2.369   6.289   2.511  1.00 91.51           N
ATOM   1772  CA  MET A 128      -2.745   6.937   1.266  1.00 91.51           C
ATOM   1773  C   MET A 128      -2.259   6.130   0.060  1.00 91.51           C
ATOM   1774  O   MET A 128      -2.997   5.946  -0.907  1.00 91.51           O
ATOM   1775  HA  MET A 128      -3.834   6.974   1.272  1.00 91.51           H
ATOM   1776  CB  MET A 128      -2.140   8.341   1.218  1.00 91.51           C
ATOM   1777 1HB  MET A 128      -2.397   8.884   2.128  1.00 91.51           H
ATOM   1778 2HB  MET A 128      -1.052   8.272   1.185  1.00 91.51           H
ATOM   1779  CG  MET A 128      -2.644   9.114  -0.003  1.00 91.51           C
ATOM   1780 1HG  MET A 128      -2.441   8.547  -0.911  1.00 91.51           H
ATOM   1781 2HG  MET A 128      -3.724   9.242   0.059  1.00 91.51           H
ATOM   1782  SD  MET A 128      -1.845  10.708  -0.089  1.00 91.51           S
ATOM   1783  CE  MET A 128      -0.167  10.197  -0.421  1.00 91.51           C
ATOM   1784 1HE  MET A 128       0.188   9.566   0.394  1.00 91.51           H
ATOM   1785 2HE  MET A 128      -0.137   9.635  -1.355  1.00 91.51           H
ATOM   1786 3HE  MET A 128       0.471  11.076  -0.505  1.00 91.51           H
ATOM   1787  HN  MET A 128      -1.719   6.801   3.074  1.00 91.51           H
ATOM   1788  N   ASN A 129      -1.020   5.670   0.157  1.00 90.48           N
ATOM   1789  CA  ASN A 129      -0.447   4.838  -0.888  1.00 90.48           C
ATOM   1790  C   ASN A 129      -1.281   3.564  -1.034  1.00 90.48           C
ATOM   1791  O   ASN A 129      -1.648   3.182  -2.145  1.00 90.48           O
ATOM   1792  HA  ASN A 129      -0.466   5.454  -1.787  1.00 90.48           H
ATOM   1793  CB  ASN A 129       0.986   4.428  -0.542  1.00 90.48           C
ATOM   1794 1HB  ASN A 129       1.638   5.300  -0.585  1.00 90.48           H
ATOM   1795 2HB  ASN A 129       1.023   4.052   0.480  1.00 90.48           H
ATOM   1796  CG  ASN A 129       1.496   3.355  -1.505  1.00 90.48           C
ATOM   1797  OD1 ASN A 129       1.361   2.164  -1.277  1.00 90.48           O
ATOM   1798  ND2 ASN A 129       2.090   3.841  -2.592  1.00 90.48           N
ATOM   1799 1HD2 ASN A 129       2.169   4.829  -2.718  1.00 90.48           H
ATOM   1800 2HD2 ASN A 129       2.458   3.217  -3.282  1.00 90.48           H
ATOM   1801  HN  ASN A 129      -0.413   5.856   0.929  1.00 90.48           H
ATOM   1802  N   PHE A 130      -1.557   2.941   0.102  1.00 84.11           N
ATOM   1803  CA  PHE A 130      -2.252   1.665   0.107  1.00 84.11           C
ATOM   1804  C   PHE A 130      -3.559   1.750  -0.682  1.00 84.11           C
ATOM   1805  O   PHE A 130      -3.770   0.989  -1.625  1.00 84.11           O
ATOM   1806  HA  PHE A 130      -1.592   0.936  -0.363  1.00 84.11           H
ATOM   1807  CB  PHE A 130      -2.571   1.336   1.567  1.00 84.11           C
ATOM   1808 1HB  PHE A 130      -1.679   1.502   2.170  1.00 84.11           H
ATOM   1809 2HB  PHE A 130      -3.333   2.027   1.927  1.00 84.11           H
ATOM   1810  CG  PHE A 130      -3.059  -0.098   1.789  1.00 84.11           C
ATOM   1811  CD1 PHE A 130      -4.343  -0.433   1.491  1.00 84.11           C
ATOM   1812  HD1 PHE A 130      -5.024   0.320   1.094  1.00 84.11           H
ATOM   1813  CD2 PHE A 130      -2.208  -1.036   2.284  1.00 84.11           C
ATOM   1814  HD2 PHE A 130      -1.179  -0.768   2.523  1.00 84.11           H
ATOM   1815  CE1 PHE A 130      -4.795  -1.763   1.697  1.00 84.11           C
ATOM   1816  HE1 PHE A 130      -5.825  -2.031   1.459  1.00 84.11           H
ATOM   1817  CE2 PHE A 130      -2.661  -2.366   2.490  1.00 84.11           C
ATOM   1818  HE2 PHE A 130      -1.979  -3.119   2.887  1.00 84.11           H
ATOM   1819  CZ  PHE A 130      -3.945  -2.701   2.192  1.00 84.11           C
ATOM   1820  HZ  PHE A 130      -4.292  -3.723   2.350  1.00 84.11           H
ATOM   1821  HN  PHE A 130      -1.314   3.294   1.006  1.00 84.11           H
ATOM   1822  N   TYR A 131      -4.404   2.682  -0.267  1.00 85.97           N
ATOM   1823  CA  TYR A 131      -5.736   2.794  -0.839  1.00 85.97           C
ATOM   1824  C   TYR A 131      -5.666   3.169  -2.321  1.00 85.97           C
ATOM   1825  O   TYR A 131      -6.407   2.624  -3.138  1.00 85.97           O
ATOM   1826  HA  TYR A 131      -6.227   1.826  -0.740  1.00 85.97           H
ATOM   1827  CB  TYR A 131      -6.431   3.920  -0.072  1.00 85.97           C
ATOM   1828 1HB  TYR A 131      -5.786   4.799  -0.072  1.00 85.97           H
ATOM   1829 2HB  TYR A 131      -7.344   4.196  -0.600  1.00 85.97           H
ATOM   1830  CG  TYR A 131      -6.783   3.564   1.374  1.00 85.97           C
ATOM   1831  CD1 TYR A 131      -7.455   2.391   1.651  1.00 85.97           C
ATOM   1832  HD1 TYR A 131      -7.735   1.719   0.840  1.00 85.97           H
ATOM   1833  CD2 TYR A 131      -6.428   4.415   2.400  1.00 85.97           C
ATOM   1834  HD2 TYR A 131      -5.897   5.342   2.181  1.00 85.97           H
ATOM   1835  CE1 TYR A 131      -7.786   2.056   3.012  1.00 85.97           C
ATOM   1836  HE1 TYR A 131      -8.317   1.132   3.245  1.00 85.97           H
ATOM   1837  CE2 TYR A 131      -6.759   4.080   3.761  1.00 85.97           C
ATOM   1838  HE2 TYR A 131      -6.484   4.743   4.581  1.00 85.97           H
ATOM   1839  CZ  TYR A 131      -7.421   2.916   4.000  1.00 85.97           C
ATOM   1840  OH  TYR A 131      -7.734   2.600   5.285  1.00 85.97           O
ATOM   1841  HH  TYR A 131      -7.500   3.360   5.891  1.00 85.97           H
ATOM   1842  HN  TYR A 131      -4.193   3.352   0.444  1.00 85.97           H
ATOM   1843  N   SER A 132      -4.770   4.097  -2.622  1.00 88.63           N
ATOM   1844  CA  SER A 132      -4.649   4.610  -3.976  1.00 88.63           C
ATOM   1845  C   SER A 132      -4.160   3.503  -4.913  1.00 88.63           C
ATOM   1846  O   SER A 132      -4.656   3.367  -6.030  1.00 88.63           O
ATOM   1847  HA  SER A 132      -5.654   4.930  -4.254  1.00 88.63           H
ATOM   1848  CB  SER A 132      -3.700   5.808  -4.029  1.00 88.63           C
ATOM   1849 1HB  SER A 132      -3.580   6.130  -5.064  1.00 88.63           H
ATOM   1850 2HB  SER A 132      -4.140   6.644  -3.485  1.00 88.63           H
ATOM   1851  OG  SER A 132      -2.422   5.502  -3.477  1.00 88.63           O
ATOM   1852  HG  SER A 132      -2.315   5.954  -2.592  1.00 88.63           H
ATOM   1853  HN  SER A 132      -4.135   4.497  -1.961  1.00 88.63           H
ATOM   1854  N   CYS A 133      -3.194   2.741  -4.422  1.00 82.81           N
ATOM   1855  CA  CYS A 133      -2.628   1.655  -5.204  1.00 82.81           C
ATOM   1856  C   CYS A 133      -3.751   0.674  -5.548  1.00 82.81           C
ATOM   1857  O   CYS A 133      -3.906   0.283  -6.704  1.00 82.81           O
ATOM   1858  HA  CYS A 133      -2.214   2.102  -6.108  1.00 82.81           H
ATOM   1859  CB  CYS A 133      -1.476   0.967  -4.467  1.00 82.81           C
ATOM   1860 1HB  CYS A 133      -1.736   0.831  -3.417  1.00 82.81           H
ATOM   1861 2HB  CYS A 133      -1.307  -0.025  -4.885  1.00 82.81           H
ATOM   1862  SG  CYS A 133       0.046   1.973  -4.608  1.00 82.81           S
ATOM   1863  HG  CYS A 133      -0.335   2.923  -3.759  1.00 82.81           H
ATOM   1864  HN  CYS A 133      -2.799   2.856  -3.511  1.00 82.81           H
ATOM   1865  N   VAL A 134      -4.506   0.306  -4.523  1.00 79.73           N
ATOM   1866  CA  VAL A 134      -5.578  -0.661  -4.692  1.00 79.73           C
ATOM   1867  C   VAL A 134      -6.518  -0.184  -5.801  1.00 79.73           C
ATOM   1868  O   VAL A 134      -6.838  -0.941  -6.716  1.00 79.73           O
ATOM   1869  HA  VAL A 134      -5.125  -1.604  -4.998  1.00 79.73           H
ATOM   1870  CB  VAL A 134      -6.292  -0.889  -3.359  1.00 79.73           C
ATOM   1871  HB  VAL A 134      -6.380   0.075  -2.857  1.00 79.73           H
ATOM   1872  CG1 VAL A 134      -7.705  -1.433  -3.580  1.00 79.73           C
ATOM   1873 1HG1 VAL A 134      -8.282  -0.718  -4.168  1.00 79.73           H
ATOM   1874 2HG1 VAL A 134      -7.650  -2.382  -4.114  1.00 79.73           H
ATOM   1875 3HG1 VAL A 134      -8.191  -1.585  -2.616  1.00 79.73           H
ATOM   1876  CG2 VAL A 134      -5.482  -1.819  -2.454  1.00 79.73           C
ATOM   1877 1HG2 VAL A 134      -5.349  -2.781  -2.948  1.00 79.73           H
ATOM   1878 2HG2 VAL A 134      -4.506  -1.374  -2.257  1.00 79.73           H
ATOM   1879 3HG2 VAL A 134      -6.013  -1.964  -1.513  1.00 79.73           H
ATOM   1880  HN  VAL A 134      -4.395   0.655  -3.593  1.00 79.73           H
ATOM   1881  N   LEU A 135      -6.934   1.068  -5.683  1.00 84.54           N
ATOM   1882  CA  LEU A 135      -7.955   1.604  -6.566  1.00 84.54           C
ATOM   1883  C   LEU A 135      -7.406   1.671  -7.993  1.00 84.54           C
ATOM   1884  O   LEU A 135      -8.133   1.428  -8.954  1.00 84.54           O
ATOM   1885  HA  LEU A 135      -8.796   0.911  -6.553  1.00 84.54           H
ATOM   1886  CB  LEU A 135      -8.467   2.947  -6.041  1.00 84.54           C
ATOM   1887 1HB  LEU A 135      -7.615   3.616  -5.919  1.00 84.54           H
ATOM   1888 2HB  LEU A 135      -9.113   3.389  -6.800  1.00 84.54           H
ATOM   1889  CG  LEU A 135      -9.237   2.901  -4.720  1.00 84.54           C
ATOM   1890  HG  LEU A 135      -8.646   2.336  -4.000  1.00 84.54           H
ATOM   1891  CD1 LEU A 135      -9.426   4.307  -4.146  1.00 84.54           C
ATOM   1892 1HD1 LEU A 135      -8.451   4.760  -3.967  1.00 84.54           H
ATOM   1893 2HD1 LEU A 135      -9.985   4.916  -4.856  1.00 84.54           H
ATOM   1894 3HD1 LEU A 135      -9.976   4.245  -3.207  1.00 84.54           H
ATOM   1895  CD2 LEU A 135     -10.569   2.166  -4.887  1.00 84.54           C
ATOM   1896 1HD2 LEU A 135     -11.178   2.682  -5.629  1.00 84.54           H
ATOM   1897 2HD2 LEU A 135     -10.381   1.145  -5.218  1.00 84.54           H
ATOM   1898 3HD2 LEU A 135     -11.096   2.148  -3.933  1.00 84.54           H
ATOM   1899  HN  LEU A 135      -6.586   1.711  -5.000  1.00 84.54           H
ATOM   1900  N   LEU A 136      -6.126   2.001  -8.085  1.00 86.57           N
ATOM   1901  CA  LEU A 136      -5.482   2.147  -9.379  1.00 86.57           C
ATOM   1902  C   LEU A 136      -5.403   0.781 -10.062  1.00 86.57           C
ATOM   1903  O   LEU A 136      -5.667   0.664 -11.258  1.00 86.57           O
ATOM   1904  HA  LEU A 136      -6.110   2.800  -9.985  1.00 86.57           H
ATOM   1905  CB  LEU A 136      -4.125   2.838  -9.227  1.00 86.57           C
ATOM   1906 1HB  LEU A 136      -3.586   2.361  -8.409  1.00 86.57           H
ATOM   1907 2HB  LEU A 136      -3.547   2.662 -10.135  1.00 86.57           H
ATOM   1908  CG  LEU A 136      -4.165   4.345  -8.966  1.00 86.57           C
ATOM   1909  HG  LEU A 136      -4.878   4.533  -8.163  1.00 86.57           H
ATOM   1910  CD1 LEU A 136      -2.804   4.855  -8.489  1.00 86.57           C
ATOM   1911 1HD1 LEU A 136      -2.528   4.347  -7.565  1.00 86.57           H
ATOM   1912 2HD1 LEU A 136      -2.053   4.653  -9.253  1.00 86.57           H
ATOM   1913 3HD1 LEU A 136      -2.860   5.929  -8.311  1.00 86.57           H
ATOM   1914  CD2 LEU A 136      -4.662   5.103 -10.199  1.00 86.57           C
ATOM   1915 1HD2 LEU A 136      -3.992   4.911 -11.037  1.00 86.57           H
ATOM   1916 2HD2 LEU A 136      -5.667   4.765 -10.452  1.00 86.57           H
ATOM   1917 3HD2 LEU A 136      -4.681   6.172  -9.985  1.00 86.57           H
ATOM   1918  HN  LEU A 136      -5.533   2.168  -7.297  1.00 86.57           H
ATOM   1919  N   ILE A 137      -5.039  -0.219  -9.273  1.00 78.34           N
ATOM   1920  CA  ILE A 137      -4.880  -1.566  -9.796  1.00 78.34           C
ATOM   1921  C   ILE A 137      -6.226  -2.064 -10.326  1.00 78.34           C
ATOM   1922  O   ILE A 137      -6.287  -2.694 -11.381  1.00 78.34           O
ATOM   1923  HA  ILE A 137      -4.179  -1.512 -10.629  1.00 78.34           H
ATOM   1924  CB  ILE A 137      -4.258  -2.481  -8.740  1.00 78.34           C
ATOM   1925  HB  ILE A 137      -4.790  -2.330  -7.801  1.00 78.34           H
ATOM   1926  CG1 ILE A 137      -2.792  -2.117  -8.493  1.00 78.34           C
ATOM   1927 1HG1 ILE A 137      -2.211  -2.300  -9.397  1.00 78.34           H
ATOM   1928 2HG1 ILE A 137      -2.711  -1.053  -8.272  1.00 78.34           H
ATOM   1929  CG2 ILE A 137      -4.426  -3.953  -9.122  1.00 78.34           C
ATOM   1930 1HG2 ILE A 137      -5.487  -4.188  -9.206  1.00 78.34           H
ATOM   1931 2HG2 ILE A 137      -3.936  -4.138 -10.078  1.00 78.34           H
ATOM   1932 3HG2 ILE A 137      -3.975  -4.582  -8.354  1.00 78.34           H
ATOM   1933  CD1 ILE A 137      -2.213  -2.930  -7.334  1.00 78.34           C
ATOM   1934 1HD1 ILE A 137      -2.782  -2.726  -6.427  1.00 78.34           H
ATOM   1935 2HD1 ILE A 137      -2.274  -3.993  -7.569  1.00 78.34           H
ATOM   1936 3HD1 ILE A 137      -1.171  -2.652  -7.180  1.00 78.34           H
ATOM   1937  HN  ILE A 137      -4.853  -0.121  -8.295  1.00 78.34           H
ATOM   1938  N   MET A 138      -7.272  -1.763  -9.570  1.00 77.78           N
ATOM   1939  CA  MET A 138      -8.622  -2.081 -10.001  1.00 77.78           C
ATOM   1940  C   MET A 138      -8.928  -1.449 -11.360  1.00 77.78           C
ATOM   1941  O   MET A 138      -9.434  -2.118 -12.260  1.00 77.78           O
ATOM   1942  HA  MET A 138      -8.656  -3.168 -10.082  1.00 77.78           H
ATOM   1943  CB  MET A 138      -9.623  -1.569  -8.963  1.00 77.78           C
ATOM   1944 1HB  MET A 138      -9.596  -2.208  -8.080  1.00 77.78           H
ATOM   1945 2HB  MET A 138      -9.338  -0.568  -8.640  1.00 77.78           H
ATOM   1946  CG  MET A 138     -11.042  -1.542  -9.535  1.00 77.78           C
ATOM   1947 1HG  MET A 138     -11.069  -0.920 -10.430  1.00 77.78           H
ATOM   1948 2HG  MET A 138     -11.341  -2.546  -9.836  1.00 77.78           H
ATOM   1949  SD  MET A 138     -12.180  -0.907  -8.316  1.00 77.78           S
ATOM   1950  CE  MET A 138     -11.857   0.841  -8.471  1.00 77.78           C
ATOM   1951 1HE  MET A 138     -10.809   1.039  -8.243  1.00 77.78           H
ATOM   1952 2HE  MET A 138     -12.074   1.163  -9.489  1.00 77.78           H
ATOM   1953 3HE  MET A 138     -12.489   1.391  -7.774  1.00 77.78           H
ATOM   1954  HN  MET A 138      -7.207  -1.311  -8.681  1.00 77.78           H
ATOM   1955  N   CYS A 139      -8.608  -0.168 -11.466  1.00 83.03           N
ATOM   1956  CA  CYS A 139      -8.959   0.596 -12.652  1.00 83.03           C
ATOM   1957  C   CYS A 139      -8.179   0.026 -13.838  1.00 83.03           C
ATOM   1958  O   CYS A 139      -8.707  -0.071 -14.944  1.00 83.03           O
ATOM   1959  HA  CYS A 139     -10.032   0.470 -12.798  1.00 83.03           H
ATOM   1960  CB  CYS A 139      -8.697   2.091 -12.460  1.00 83.03           C
ATOM   1961 1HB  CYS A 139      -7.677   2.247 -12.107  1.00 83.03           H
ATOM   1962 2HB  CYS A 139      -8.786   2.609 -13.415  1.00 83.03           H
ATOM   1963  SG  CYS A 139      -9.888   2.786 -11.258  1.00 83.03           S
ATOM   1964  HG  CYS A 139      -9.270   2.333 -10.171  1.00 83.03           H
ATOM   1965  HN  CYS A 139      -8.119   0.347 -10.762  1.00 83.03           H
ATOM   1966  N   ILE A 140      -6.933  -0.335 -13.567  1.00 79.98           N
ATOM   1967  CA  ILE A 140      -6.078  -0.903 -14.596  1.00 79.98           C
ATOM   1968  C   ILE A 140      -6.727  -2.174 -15.148  1.00 79.98           C
ATOM   1969  O   ILE A 140      -6.713  -2.407 -16.355  1.00 79.98           O
ATOM   1970  HA  ILE A 140      -6.008  -0.173 -15.402  1.00 79.98           H
ATOM   1971  CB  ILE A 140      -4.663  -1.120 -14.056  1.00 79.98           C
ATOM   1972  HB  ILE A 140      -4.739  -1.587 -13.075  1.00 79.98           H
ATOM   1973  CG1 ILE A 140      -3.938   0.215 -13.867  1.00 79.98           C
ATOM   1974 1HG1 ILE A 140      -3.666   0.626 -14.839  1.00 79.98           H
ATOM   1975 2HG1 ILE A 140      -4.608   0.932 -13.393  1.00 79.98           H
ATOM   1976  CG2 ILE A 140      -3.875  -2.078 -14.953  1.00 79.98           C
ATOM   1977 1HG2 ILE A 140      -4.385  -3.040 -14.992  1.00 79.98           H
ATOM   1978 2HG2 ILE A 140      -3.807  -1.661 -15.958  1.00 79.98           H
ATOM   1979 3HG2 ILE A 140      -2.873  -2.214 -14.546  1.00 79.98           H
ATOM   1980  CD1 ILE A 140      -2.681   0.039 -13.012  1.00 79.98           C
ATOM   1981 1HD1 ILE A 140      -2.960  -0.349 -12.032  1.00 79.98           H
ATOM   1982 2HD1 ILE A 140      -2.004  -0.660 -13.501  1.00 79.98           H
ATOM   1983 3HD1 ILE A 140      -2.185   1.003 -12.893  1.00 79.98           H
ATOM   1984  HN  ILE A 140      -6.508  -0.245 -12.666  1.00 79.98           H
ATOM   1985  N   SER A 141      -7.280  -2.961 -14.237  1.00 74.50           N
ATOM   1986  CA  SER A 141      -7.844  -4.249 -14.604  1.00 74.50           C
ATOM   1987  C   SER A 141      -9.069  -4.047 -15.499  1.00 74.50           C
ATOM   1988  O   SER A 141      -9.254  -4.770 -16.477  1.00 74.50           O
ATOM   1989  HA  SER A 141      -7.054  -4.766 -15.149  1.00 74.50           H
ATOM   1990  CB  SER A 141      -8.222  -5.059 -13.363  1.00 74.50           C
ATOM   1991 1HB  SER A 141      -8.993  -4.529 -12.804  1.00 74.50           H
ATOM   1992 2HB  SER A 141      -8.650  -6.014 -13.669  1.00 74.50           H
ATOM   1993  OG  SER A 141      -7.099  -5.293 -12.516  1.00 74.50           O
ATOM   1994  HG  SER A 141      -6.994  -4.536 -11.871  1.00 74.50           H
ATOM   1995  HN  SER A 141      -7.345  -2.733 -13.266  1.00 74.50           H
ATOM   1996  N   VAL A 142      -9.874  -3.061 -15.132  1.00 75.84           N
ATOM   1997  CA  VAL A 142     -11.059  -2.735 -15.907  1.00 75.84           C
ATOM   1998  C   VAL A 142     -10.640  -2.282 -17.307  1.00 75.84           C
ATOM   1999  O   VAL A 142     -11.234  -2.697 -18.301  1.00 75.84           O
ATOM   2000  HA  VAL A 142     -11.655  -3.644 -15.996  1.00 75.84           H
ATOM   2001  CB  VAL A 142     -11.897  -1.690 -15.167  1.00 75.84           C
ATOM   2002  HB  VAL A 142     -11.256  -0.835 -14.955  1.00 75.84           H
ATOM   2003  CG1 VAL A 142     -13.059  -1.203 -16.036  1.00 75.84           C
ATOM   2004 1HG1 VAL A 142     -12.666  -0.754 -16.948  1.00 75.84           H
ATOM   2005 2HG1 VAL A 142     -13.699  -2.047 -16.292  1.00 75.84           H
ATOM   2006 3HG1 VAL A 142     -13.638  -0.462 -15.486  1.00 75.84           H
ATOM   2007  CG2 VAL A 142     -12.404  -2.240 -13.832  1.00 75.84           C
ATOM   2008 1HG2 VAL A 142     -13.022  -3.119 -14.012  1.00 75.84           H
ATOM   2009 2HG2 VAL A 142     -11.555  -2.514 -13.206  1.00 75.84           H
ATOM   2010 3HG2 VAL A 142     -12.997  -1.477 -13.326  1.00 75.84           H
ATOM   2011  HN  VAL A 142      -9.728  -2.491 -14.323  1.00 75.84           H
ATOM   2012  N   ASP A 143      -9.619  -1.438 -17.340  1.00 79.23           N
ATOM   2013  CA  ASP A 143      -9.178  -0.845 -18.591  1.00 79.23           C
ATOM   2014  C   ASP A 143      -8.684  -1.950 -19.527  1.00 79.23           C
ATOM   2015  O   ASP A 143      -8.953  -1.918 -20.727  1.00 79.23           O
ATOM   2016  HA  ASP A 143     -10.051  -0.325 -18.985  1.00 79.23           H
ATOM   2017  CB  ASP A 143      -8.024   0.132 -18.361  1.00 79.23           C
ATOM   2018 1HB  ASP A 143      -8.277   0.816 -17.551  1.00 79.23           H
ATOM   2019 2HB  ASP A 143      -7.135  -0.417 -18.049  1.00 79.23           H
ATOM   2020  CG  ASP A 143      -7.718   0.928 -19.631  1.00 79.23           C
ATOM   2021  OD1 ASP A 143      -8.688   1.451 -20.220  1.00 79.23           O
ATOM   2022  OD2 ASP A 143      -6.521   0.995 -19.984  1.00 79.23           O
ATOM   2023  HN  ASP A 143      -9.098  -1.158 -16.533  1.00 79.23           H
ATOM   2024  N   ARG A 144      -7.970  -2.901 -18.943  1.00 73.81           N
ATOM   2025  CA  ARG A 144      -7.436  -4.014 -19.710  1.00 73.81           C
ATOM   2026  C   ARG A 144      -8.574  -4.811 -20.350  1.00 73.81           C
ATOM   2027  O   ARG A 144      -8.497  -5.178 -21.521  1.00 73.81           O
ATOM   2028  HA  ARG A 144      -6.805  -3.552 -20.469  1.00 73.81           H
ATOM   2029  CB  ARG A 144      -6.605  -4.945 -18.824  1.00 73.81           C
ATOM   2030 1HB  ARG A 144      -7.088  -5.055 -17.853  1.00 73.81           H
ATOM   2031 2HB  ARG A 144      -6.562  -5.937 -19.273  1.00 73.81           H
ATOM   2032  CG  ARG A 144      -5.187  -4.402 -18.636  1.00 73.81           C
ATOM   2033 1HG  ARG A 144      -4.721  -4.248 -19.609  1.00 73.81           H
ATOM   2034 2HG  ARG A 144      -5.229  -3.429 -18.145  1.00 73.81           H
ATOM   2035  CD  ARG A 144      -4.338  -5.363 -17.803  1.00 73.81           C
ATOM   2036 1HD  ARG A 144      -4.691  -5.373 -16.771  1.00 73.81           H
ATOM   2037 2HD  ARG A 144      -4.443  -6.379 -18.185  1.00 73.81           H
ATOM   2038  NE  ARG A 144      -2.917  -4.952 -17.847  1.00 73.81           N
ATOM   2039  HE  ARG A 144      -2.690  -4.101 -18.321  1.00 73.81           H
ATOM   2040  CZ  ARG A 144      -1.916  -5.648 -17.291  1.00 73.81           C
ATOM   2041  NH1 ARG A 144      -2.162  -6.795 -16.644  1.00 73.81           N
ATOM   2042 1HH1 ARG A 144      -3.099  -7.137 -16.572  1.00 73.81           H
ATOM   2043 2HH1 ARG A 144      -1.409  -7.308 -16.232  1.00 73.81           H
ATOM   2044  NH2 ARG A 144      -0.664  -5.179 -17.393  1.00 73.81           N
ATOM   2045 1HH2 ARG A 144       0.094  -5.686 -16.984  1.00 73.81           H
ATOM   2046 2HH2 ARG A 144      -0.489  -4.322 -17.878  1.00 73.81           H
ATOM   2047  HN  ARG A 144      -7.755  -2.919 -17.966  1.00 73.81           H
ATOM   2048  N   TYR A 145      -9.604  -5.056 -19.553  1.00 72.34           N
ATOM   2049  CA  TYR A 145     -10.763  -5.790 -20.032  1.00 72.34           C
ATOM   2050  C   TYR A 145     -11.372  -5.112 -21.260  1.00 72.34           C
ATOM   2051  O   TYR A 145     -11.612  -5.761 -22.277  1.00 72.34           O
ATOM   2052  HA  TYR A 145     -10.437  -6.794 -20.304  1.00 72.34           H
ATOM   2053  CB  TYR A 145     -11.781  -5.761 -18.890  1.00 72.34           C
ATOM   2054 1HB  TYR A 145     -11.434  -6.413 -18.090  1.00 72.34           H
ATOM   2055 2HB  TYR A 145     -11.826  -4.751 -18.482  1.00 72.34           H
ATOM   2056  CG  TYR A 145     -13.191  -6.191 -19.303  1.00 72.34           C
ATOM   2057  CD1 TYR A 145     -14.191  -5.248 -19.428  1.00 72.34           C
ATOM   2058  HD1 TYR A 145     -13.976  -4.197 -19.233  1.00 72.34           H
ATOM   2059  CD2 TYR A 145     -13.462  -7.521 -19.550  1.00 72.34           C
ATOM   2060  HD2 TYR A 145     -12.672  -8.266 -19.451  1.00 72.34           H
ATOM   2061  CE1 TYR A 145     -15.517  -5.652 -19.817  1.00 72.34           C
ATOM   2062  HE1 TYR A 145     -16.316  -4.918 -19.919  1.00 72.34           H
ATOM   2063  CE2 TYR A 145     -14.788  -7.926 -19.938  1.00 72.34           C
ATOM   2064  HE2 TYR A 145     -15.016  -8.973 -20.136  1.00 72.34           H
ATOM   2065  CZ  TYR A 145     -15.750  -6.971 -20.053  1.00 72.34           C
ATOM   2066  OH  TYR A 145     -17.003  -7.353 -20.419  1.00 72.34           O
ATOM   2067  HH  TYR A 145     -17.028  -8.341 -20.573  1.00 72.34           H
ATOM   2068  HN  TYR A 145      -9.654  -4.763 -18.598  1.00 72.34           H
ATOM   2069  N   ILE A 146     -11.604  -3.814 -21.126  1.00 73.90           N
ATOM   2070  CA  ILE A 146     -12.249  -3.056 -22.185  1.00 73.90           C
ATOM   2071  C   ILE A 146     -11.390  -3.119 -23.449  1.00 73.90           C
ATOM   2072  O   ILE A 146     -11.912  -3.274 -24.552  1.00 73.90           O
ATOM   2073  HA  ILE A 146     -13.206  -3.536 -22.393  1.00 73.90           H
ATOM   2074  CB  ILE A 146     -12.550  -1.631 -21.716  1.00 73.90           C
ATOM   2075  HB  ILE A 146     -11.631  -1.201 -21.318  1.00 73.90           H
ATOM   2076  CG1 ILE A 146     -13.577  -1.632 -20.582  1.00 73.90           C
ATOM   2077 1HG1 ILE A 146     -14.547  -1.948 -20.966  1.00 73.90           H
ATOM   2078 2HG1 ILE A 146     -13.284  -2.356 -19.822  1.00 73.90           H
ATOM   2079  CG2 ILE A 146     -12.990  -0.750 -22.887  1.00 73.90           C
ATOM   2080 1HG2 ILE A 146     -12.195  -0.713 -23.632  1.00 73.90           H
ATOM   2081 2HG2 ILE A 146     -13.891  -1.168 -23.337  1.00 73.90           H
ATOM   2082 3HG2 ILE A 146     -13.198   0.257 -22.526  1.00 73.90           H
ATOM   2083  CD1 ILE A 146     -13.700  -0.243 -19.952  1.00 73.90           C
ATOM   2084 1HD1 ILE A 146     -12.734   0.059 -19.548  1.00 73.90           H
ATOM   2085 2HD1 ILE A 146     -14.017   0.473 -20.711  1.00 73.90           H
ATOM   2086 3HD1 ILE A 146     -14.436  -0.272 -19.149  1.00 73.90           H
ATOM   2087  HN  ILE A 146     -11.359  -3.283 -20.315  1.00 73.90           H
ATOM   2088  N   ALA A 147     -10.086  -2.997 -23.246  1.00 75.31           N
ATOM   2089  CA  ALA A 147      -9.159  -2.925 -24.362  1.00 75.31           C
ATOM   2090  C   ALA A 147      -9.192  -4.246 -25.133  1.00 75.31           C
ATOM   2091  O   ALA A 147      -8.926  -4.276 -26.333  1.00 75.31           O
ATOM   2092  HA  ALA A 147      -9.492  -2.122 -25.020  1.00 75.31           H
ATOM   2093  CB  ALA A 147      -7.760  -2.588 -23.843  1.00 75.31           C
ATOM   2094 1HB  ALA A 147      -7.785  -1.627 -23.329  1.00 75.31           H
ATOM   2095 2HB  ALA A 147      -7.433  -3.362 -23.149  1.00 75.31           H
ATOM   2096 3HB  ALA A 147      -7.064  -2.534 -24.681  1.00 75.31           H
ATOM   2097  HN  ALA A 147      -9.663  -2.947 -22.341  1.00 75.31           H
ATOM   2098  N   ILE A 148      -9.521  -5.308 -24.411  1.00 70.10           N
ATOM   2099  CA  ILE A 148      -9.512  -6.640 -24.992  1.00 70.10           C
ATOM   2100  C   ILE A 148     -10.894  -6.949 -25.569  1.00 70.10           C
ATOM   2101  O   ILE A 148     -11.012  -7.347 -26.727  1.00 70.10           O
ATOM   2102  HA  ILE A 148      -8.789  -6.635 -25.808  1.00 70.10           H
ATOM   2103  CB  ILE A 148      -9.029  -7.668 -23.966  1.00 70.10           C
ATOM   2104  HB  ILE A 148      -9.597  -7.525 -23.046  1.00 70.10           H
ATOM   2105  CG1 ILE A 148      -7.554  -7.451 -23.625  1.00 70.10           C
ATOM   2106 1HG1 ILE A 148      -6.933  -7.764 -24.464  1.00 70.10           H
ATOM   2107 2HG1 ILE A 148      -7.365  -6.389 -23.467  1.00 70.10           H
ATOM   2108  CG2 ILE A 148      -9.303  -9.094 -24.449  1.00 70.10           C
ATOM   2109 1HG2 ILE A 148     -10.374  -9.227 -24.600  1.00 70.10           H
ATOM   2110 2HG2 ILE A 148      -8.779  -9.265 -25.389  1.00 70.10           H
ATOM   2111 3HG2 ILE A 148      -8.950  -9.804 -23.701  1.00 70.10           H
ATOM   2112  CD1 ILE A 148      -7.160  -8.236 -22.372  1.00 70.10           C
ATOM   2113 1HD1 ILE A 148      -7.766  -7.904 -21.529  1.00 70.10           H
ATOM   2114 2HD1 ILE A 148      -7.327  -9.300 -22.542  1.00 70.10           H
ATOM   2115 3HD1 ILE A 148      -6.106  -8.065 -22.152  1.00 70.10           H
ATOM   2116  HN  ILE A 148      -9.789  -5.268 -23.449  1.00 70.10           H
ATOM   2117  N   ALA A 149     -11.906  -6.754 -24.736  1.00 71.36           N
ATOM   2118  CA  ALA A 149     -13.248  -7.198 -25.071  1.00 71.36           C
ATOM   2119  C   ALA A 149     -13.807  -6.317 -26.191  1.00 71.36           C
ATOM   2120  O   ALA A 149     -14.465  -6.812 -27.104  1.00 71.36           O
ATOM   2121  HA  ALA A 149     -13.178  -8.225 -25.429  1.00 71.36           H
ATOM   2122  CB  ALA A 149     -14.123  -7.171 -23.817  1.00 71.36           C
ATOM   2123 1HB  ALA A 149     -13.699  -7.835 -23.063  1.00 71.36           H
ATOM   2124 2HB  ALA A 149     -14.164  -6.155 -23.424  1.00 71.36           H
ATOM   2125 3HB  ALA A 149     -15.130  -7.504 -24.069  1.00 71.36           H
ATOM   2126  HN  ALA A 149     -11.819  -6.303 -23.847  1.00 71.36           H
ATOM   2127  N   GLN A 150     -13.523  -5.028 -26.083  1.00 75.31           N
ATOM   2128  CA  GLN A 150     -14.137  -4.050 -26.966  1.00 75.31           C
ATOM   2129  C   GLN A 150     -13.063  -3.302 -27.758  1.00 75.31           C
ATOM   2130  O   GLN A 150     -13.139  -2.085 -27.918  1.00 75.31           O
ATOM   2131  HA  GLN A 150     -14.764  -4.627 -27.646  1.00 75.31           H
ATOM   2132  CB  GLN A 150     -15.016  -3.076 -26.179  1.00 75.31           C
ATOM   2133 1HB  GLN A 150     -14.403  -2.520 -25.469  1.00 75.31           H
ATOM   2134 2HB  GLN A 150     -15.456  -2.347 -26.859  1.00 75.31           H
ATOM   2135  CG  GLN A 150     -16.125  -3.819 -25.432  1.00 75.31           C
ATOM   2136 1HG  GLN A 150     -16.615  -4.522 -26.106  1.00 75.31           H
ATOM   2137 2HG  GLN A 150     -15.693  -4.404 -24.620  1.00 75.31           H
ATOM   2138  CD  GLN A 150     -17.158  -2.841 -24.869  1.00 75.31           C
ATOM   2139  OE1 GLN A 150     -17.114  -1.645 -25.109  1.00 75.31           O
ATOM   2140  NE2 GLN A 150     -18.087  -3.413 -24.108  1.00 75.31           N
ATOM   2141 1HE2 GLN A 150     -18.065  -4.400 -23.950  1.00 75.31           H
ATOM   2142 2HE2 GLN A 150     -18.806  -2.855 -23.694  1.00 75.31           H
ATOM   2143  HN  GLN A 150     -12.889  -4.649 -25.410  1.00 75.31           H
ATOM   2144  N   ALA A 151     -12.087  -4.062 -28.234  1.00 73.11           N
ATOM   2145  CA  ALA A 151     -10.876  -3.471 -28.777  1.00 73.11           C
ATOM   2146  C   ALA A 151     -11.251  -2.365 -29.765  1.00 73.11           C
ATOM   2147  O   ALA A 151     -10.663  -1.286 -29.747  1.00 73.11           O
ATOM   2148  HA  ALA A 151     -10.320  -3.033 -27.948  1.00 73.11           H
ATOM   2149  CB  ALA A 151     -10.020  -4.563 -29.421  1.00 73.11           C
ATOM   2150 1HB  ALA A 151      -9.756  -5.308 -28.671  1.00 73.11           H
ATOM   2151 2HB  ALA A 151     -10.582  -5.040 -30.224  1.00 73.11           H
ATOM   2152 3HB  ALA A 151      -9.111  -4.120 -29.828  1.00 73.11           H
ATOM   2153  HN  ALA A 151     -12.115  -5.061 -28.252  1.00 73.11           H
ATOM   2154  N   MET A 152     -12.229  -2.673 -30.605  1.00 72.09           N
ATOM   2155  CA  MET A 152     -12.667  -1.732 -31.621  1.00 72.09           C
ATOM   2156  C   MET A 152     -13.178  -0.437 -30.986  1.00 72.09           C
ATOM   2157  O   MET A 152     -12.666   0.644 -31.273  1.00 72.09           O
ATOM   2158  HA  MET A 152     -11.785  -1.523 -32.227  1.00 72.09           H
ATOM   2159  CB  MET A 152     -13.780  -2.364 -32.458  1.00 72.09           C
ATOM   2160 1HB  MET A 152     -14.493  -2.864 -31.802  1.00 72.09           H
ATOM   2161 2HB  MET A 152     -14.328  -1.586 -32.989  1.00 72.09           H
ATOM   2162  CG  MET A 152     -13.210  -3.369 -33.461  1.00 72.09           C
ATOM   2163 1HG  MET A 152     -12.212  -3.679 -33.150  1.00 72.09           H
ATOM   2164 2HG  MET A 152     -13.829  -4.265 -33.483  1.00 72.09           H
ATOM   2165  SD  MET A 152     -13.140  -2.636 -35.087  1.00 72.09           S
ATOM   2166  CE  MET A 152     -14.854  -2.780 -35.565  1.00 72.09           C
ATOM   2167 1HE  MET A 152     -15.145  -3.831 -35.564  1.00 72.09           H
ATOM   2168 2HE  MET A 152     -15.476  -2.231 -34.858  1.00 72.09           H
ATOM   2169 3HE  MET A 152     -14.989  -2.366 -36.564  1.00 72.09           H
ATOM   2170  HN  MET A 152     -12.718  -3.545 -30.598  1.00 72.09           H
ATOM   2171  N   ARG A 153     -14.181  -0.589 -30.134  1.00 74.99           N
ATOM   2172  CA  ARG A 153     -14.788   0.557 -29.480  1.00 74.99           C
ATOM   2173  C   ARG A 153     -13.750   1.298 -28.634  1.00 74.99           C
ATOM   2174  O   ARG A 153     -13.762   2.526 -28.566  1.00 74.99           O
ATOM   2175  HA  ARG A 153     -15.149   1.184 -30.295  1.00 74.99           H
ATOM   2176  CB  ARG A 153     -15.953   0.128 -28.585  1.00 74.99           C
ATOM   2177 1HB  ARG A 153     -15.647  -0.714 -27.964  1.00 74.99           H
ATOM   2178 2HB  ARG A 153     -16.217   0.943 -27.910  1.00 74.99           H
ATOM   2179  CG  ARG A 153     -17.172  -0.264 -29.422  1.00 74.99           C
ATOM   2180 1HG  ARG A 153     -17.442   0.558 -30.085  1.00 74.99           H
ATOM   2181 2HG  ARG A 153     -16.924  -1.116 -30.055  1.00 74.99           H
ATOM   2182  CD  ARG A 153     -18.361  -0.617 -28.526  1.00 74.99           C
ATOM   2183 1HD  ARG A 153     -18.141  -1.518 -27.954  1.00 74.99           H
ATOM   2184 2HD  ARG A 153     -18.535   0.183 -27.807  1.00 74.99           H
ATOM   2185  NE  ARG A 153     -19.572  -0.825 -29.351  1.00 74.99           N
ATOM   2186  HE  ARG A 153     -19.487  -0.723 -30.343  1.00 74.99           H
ATOM   2187  CZ  ARG A 153     -20.775  -1.142 -28.854  1.00 74.99           C
ATOM   2188  NH1 ARG A 153     -20.947  -1.291 -27.533  1.00 74.99           N
ATOM   2189 1HH1 ARG A 153     -20.174  -1.166 -26.911  1.00 74.99           H
ATOM   2190 2HH1 ARG A 153     -21.848  -1.528 -27.170  1.00 74.99           H
ATOM   2191  NH2 ARG A 153     -21.804  -1.308 -29.696  1.00 74.99           N
ATOM   2192 1HH2 ARG A 153     -22.708  -1.544 -29.341  1.00 74.99           H
ATOM   2193 2HH2 ARG A 153     -21.667  -1.194 -30.680  1.00 74.99           H
ATOM   2194  HN  ARG A 153     -14.577  -1.474 -29.889  1.00 74.99           H
ATOM   2195  N   ALA A 154     -12.876   0.520 -28.012  1.00 74.48           N
ATOM   2196  CA  ALA A 154     -11.895   1.079 -27.098  1.00 74.48           C
ATOM   2197  C   ALA A 154     -10.952   2.002 -27.871  1.00 74.48           C
ATOM   2198  O   ALA A 154     -10.441   2.976 -27.320  1.00 74.48           O
ATOM   2199  HA  ALA A 154     -12.432   1.664 -26.352  1.00 74.48           H
ATOM   2200  CB  ALA A 154     -11.151  -0.056 -26.392  1.00 74.48           C
ATOM   2201 1HB  ALA A 154     -11.862  -0.665 -25.833  1.00 74.48           H
ATOM   2202 2HB  ALA A 154     -10.645  -0.676 -27.133  1.00 74.48           H
ATOM   2203 3HB  ALA A 154     -10.415   0.363 -25.706  1.00 74.48           H
ATOM   2204  HN  ALA A 154     -12.832  -0.473 -28.124  1.00 74.48           H
ATOM   2205  N   HIS A 155     -10.749   1.664 -29.136  1.00 76.24           N
ATOM   2206  CA  HIS A 155      -9.895   2.464 -29.997  1.00 76.24           C
ATOM   2207  C   HIS A 155     -10.571   3.807 -30.285  1.00 76.24           C
ATOM   2208  O   HIS A 155      -9.956   4.861 -30.130  1.00 76.24           O
ATOM   2209  HA  HIS A 155      -8.973   2.642 -29.445  1.00 76.24           H
ATOM   2210  CB  HIS A 155      -9.536   1.697 -31.271  1.00 76.24           C
ATOM   2211 1HB  HIS A 155      -9.166   0.709 -30.996  1.00 76.24           H
ATOM   2212 2HB  HIS A 155     -10.441   1.545 -31.859  1.00 76.24           H
ATOM   2213  CG  HIS A 155      -8.503   2.384 -32.131  1.00 76.24           C
ATOM   2214  ND1 HIS A 155      -8.836   3.282 -33.130  1.00 76.24           N
ATOM   2215  HD1 HIS A 155      -9.763   3.561 -33.380  1.00 76.24           H
ATOM   2216  CD2 HIS A 155      -7.141   2.297 -32.131  1.00 76.24           C
ATOM   2217  HD2 HIS A 155      -6.543   1.675 -31.465  1.00 76.24           H
ATOM   2218  CE1 HIS A 155      -7.718   3.709 -33.699  1.00 76.24           C
ATOM   2219  HE1 HIS A 155      -7.649   4.423 -34.519  1.00 76.24           H
ATOM   2220  NE2 HIS A 155      -6.669   3.096 -33.079  1.00 76.24           N
ATOM   2221  HN  HIS A 155     -11.155   0.861 -29.572  1.00 76.24           H
ATOM   2222  N   THR A 156     -11.827   3.725 -30.697  1.00 76.76           N
ATOM   2223  CA  THR A 156     -12.560   4.911 -31.104  1.00 76.76           C
ATOM   2224  C   THR A 156     -12.736   5.862 -29.918  1.00 76.76           C
ATOM   2225  O   THR A 156     -12.735   7.080 -30.089  1.00 76.76           O
ATOM   2226  HA  THR A 156     -11.971   5.440 -31.853  1.00 76.76           H
ATOM   2227  CB  THR A 156     -13.885   4.460 -31.721  1.00 76.76           C
ATOM   2228  HB  THR A 156     -14.586   4.141 -30.950  1.00 76.76           H
ATOM   2229  OG1 THR A 156     -13.507   3.457 -32.660  1.00 76.76           O
ATOM   2230  HG1 THR A 156     -13.742   2.552 -32.307  1.00 76.76           H
ATOM   2231  CG2 THR A 156     -14.533   5.549 -32.580  1.00 76.76           C
ATOM   2232 1HG2 THR A 156     -13.858   5.819 -33.392  1.00 76.76           H
ATOM   2233 2HG2 THR A 156     -14.731   6.426 -31.964  1.00 76.76           H
ATOM   2234 3HG2 THR A 156     -15.469   5.176 -32.994  1.00 76.76           H
ATOM   2235  HN  THR A 156     -12.341   2.869 -30.756  1.00 76.76           H
ATOM   2236  N   TRP A 157     -12.882   5.270 -28.742  1.00 82.18           N
ATOM   2237  CA  TRP A 157     -13.229   6.035 -27.556  1.00 82.18           C
ATOM   2238  C   TRP A 157     -11.937   6.340 -26.796  1.00 82.18           C
ATOM   2239  O   TRP A 157     -11.972   6.653 -25.607  1.00 82.18           O
ATOM   2240  HA  TRP A 157     -13.697   6.963 -27.884  1.00 82.18           H
ATOM   2241  CB  TRP A 157     -14.261   5.291 -26.707  1.00 82.18           C
ATOM   2242 1HB  TRP A 157     -13.949   4.252 -26.601  1.00 82.18           H
ATOM   2243 2HB  TRP A 157     -14.273   5.723 -25.706  1.00 82.18           H
ATOM   2244  CG  TRP A 157     -15.680   5.327 -27.278  1.00 82.18           C
ATOM   2245  CD1 TRP A 157     -16.072   5.054 -28.530  1.00 82.18           C
ATOM   2246  HD1 TRP A 157     -15.397   4.759 -29.334  1.00 82.18           H
ATOM   2247  CD2 TRP A 157     -16.887   5.667 -26.563  1.00 82.18           C
ATOM   2248  NE1 TRP A 157     -17.438   5.193 -28.674  1.00 82.18           N
ATOM   2249  HE1 TRP A 157     -17.963   5.044 -29.512  1.00 82.18           H
ATOM   2250  CE2 TRP A 157     -17.949   5.578 -27.440  1.00 82.18           C
ATOM   2251  CE3 TRP A 157     -17.074   6.038 -25.220  1.00 82.18           C
ATOM   2252  HE3 TRP A 157     -16.253   6.116 -24.509  1.00 82.18           H
ATOM   2253  CZ2 TRP A 157     -19.272   5.845 -27.071  1.00 82.18           C
ATOM   2254  HZ2 TRP A 157     -20.094   5.767 -27.782  1.00 82.18           H
ATOM   2255  CZ3 TRP A 157     -18.403   6.302 -24.867  1.00 82.18           C
ATOM   2256  HZ3 TRP A 157     -18.605   6.594 -23.836  1.00 82.18           H
ATOM   2257  CH2 TRP A 157     -19.483   6.216 -25.738  1.00 82.18           C
ATOM   2258  HH2 TRP A 157     -20.490   6.438 -25.384  1.00 82.18           H
ATOM   2259  HN  TRP A 157     -12.767   4.287 -28.592  1.00 82.18           H
ATOM   2260  N   ARG A 158     -10.828   6.239 -27.513  1.00 81.48           N
ATOM   2261  CA  ARG A 158      -9.520   6.325 -26.885  1.00 81.48           C
ATOM   2262  C   ARG A 158      -9.380   7.648 -26.130  1.00 81.48           C
ATOM   2263  O   ARG A 158      -8.904   7.673 -24.996  1.00 81.48           O
ATOM   2264  HA  ARG A 158      -9.483   5.477 -26.201  1.00 81.48           H
ATOM   2265  CB  ARG A 158      -8.402   6.218 -27.924  1.00 81.48           C
ATOM   2266 1HB  ARG A 158      -8.511   5.291 -28.486  1.00 81.48           H
ATOM   2267 2HB  ARG A 158      -8.486   7.036 -28.640  1.00 81.48           H
ATOM   2268  CG  ARG A 158      -7.027   6.258 -27.256  1.00 81.48           C
ATOM   2269 1HG  ARG A 158      -6.938   7.161 -26.652  1.00 81.48           H
ATOM   2270 2HG  ARG A 158      -6.923   5.410 -26.578  1.00 81.48           H
ATOM   2271  CD  ARG A 158      -5.908   6.224 -28.299  1.00 81.48           C
ATOM   2272 1HD  ARG A 158      -6.031   5.356 -28.947  1.00 81.48           H
ATOM   2273 2HD  ARG A 158      -5.966   7.107 -28.935  1.00 81.48           H
ATOM   2274  NE  ARG A 158      -4.591   6.170 -27.628  1.00 81.48           N
ATOM   2275  HE  ARG A 158      -4.555   6.371 -26.649  1.00 81.48           H
ATOM   2276  CZ  ARG A 158      -3.442   5.869 -28.249  1.00 81.48           C
ATOM   2277  NH1 ARG A 158      -3.431   5.590 -29.560  1.00 81.48           N
ATOM   2278 1HH1 ARG A 158      -4.284   5.607 -30.082  1.00 81.48           H
ATOM   2279 2HH1 ARG A 158      -2.570   5.367 -30.016  1.00 81.48           H
ATOM   2280  NH2 ARG A 158      -2.305   5.850 -27.540  1.00 81.48           N
ATOM   2281 1HH2 ARG A 158      -1.440   5.627 -27.989  1.00 81.48           H
ATOM   2282 2HH2 ARG A 158      -2.322   6.059 -26.563  1.00 81.48           H
ATOM   2283  HN  ARG A 158     -10.813   6.101 -28.503  1.00 81.48           H
ATOM   2284  N   GLU A 159      -9.803   8.717 -26.789  1.00 82.34           N
ATOM   2285  CA  GLU A 159      -9.637  10.051 -26.237  1.00 82.34           C
ATOM   2286  C   GLU A 159     -10.527  10.230 -25.005  1.00 82.34           C
ATOM   2287  O   GLU A 159     -10.069  10.711 -23.970  1.00 82.34           O
ATOM   2288  HA  GLU A 159      -8.588  10.117 -25.949  1.00 82.34           H
ATOM   2289  CB  GLU A 159      -9.937  11.121 -27.290  1.00 82.34           C
ATOM   2290 1HB  GLU A 159     -10.893  10.908 -27.767  1.00 82.34           H
ATOM   2291 2HB  GLU A 159      -9.894  12.109 -26.831  1.00 82.34           H
ATOM   2292  CG  GLU A 159      -8.880  11.113 -28.396  1.00 82.34           C
ATOM   2293 1HG  GLU A 159      -7.884  11.134 -27.953  1.00 82.34           H
ATOM   2294 2HG  GLU A 159      -8.954  10.188 -28.968  1.00 82.34           H
ATOM   2295  CD  GLU A 159      -9.054  12.312 -29.329  1.00 82.34           C
ATOM   2296  OE1 GLU A 159      -8.089  12.601 -30.069  1.00 82.34           O
ATOM   2297  OE2 GLU A 159     -10.149  12.913 -29.282  1.00 82.34           O
ATOM   2298  HN  GLU A 159     -10.251   8.682 -27.683  1.00 82.34           H
ATOM   2299  N   LYS A 160     -11.782   9.833 -25.158  1.00 86.11           N
ATOM   2300  CA  LYS A 160     -12.735   9.928 -24.065  1.00 86.11           C
ATOM   2301  C   LYS A 160     -12.201   9.153 -22.859  1.00 86.11           C
ATOM   2302  O   LYS A 160     -12.296   9.620 -21.725  1.00 86.11           O
ATOM   2303  HA  LYS A 160     -12.814  10.980 -23.792  1.00 86.11           H
ATOM   2304  CB  LYS A 160     -14.122   9.474 -24.524  1.00 86.11           C
ATOM   2305 1HB  LYS A 160     -14.046   8.508 -25.023  1.00 86.11           H
ATOM   2306 2HB  LYS A 160     -14.768   9.334 -23.657  1.00 86.11           H
ATOM   2307  CG  LYS A 160     -14.748  10.497 -25.473  1.00 86.11           C
ATOM   2308 1HG  LYS A 160     -14.721  11.487 -25.016  1.00 86.11           H
ATOM   2309 2HG  LYS A 160     -14.163  10.553 -26.391  1.00 86.11           H
ATOM   2310  CD  LYS A 160     -16.194  10.123 -25.806  1.00 86.11           C
ATOM   2311 1HD  LYS A 160     -16.217   9.157 -26.309  1.00 86.11           H
ATOM   2312 2HD  LYS A 160     -16.767  10.017 -24.885  1.00 86.11           H
ATOM   2313  CE  LYS A 160     -16.843  11.184 -26.698  1.00 86.11           C
ATOM   2314 1HE  LYS A 160     -16.793  12.157 -26.211  1.00 86.11           H
ATOM   2315 2HE  LYS A 160     -16.291  11.267 -27.634  1.00 86.11           H
ATOM   2316  NZ  LYS A 160     -18.254  10.834 -26.977  1.00 86.11           N
ATOM   2317 1HZ  LYS A 160     -18.666  11.542 -27.573  1.00 86.11           H
ATOM   2318 2HZ  LYS A 160     -18.293   9.934 -27.443  1.00 86.11           H
ATOM   2319 3HZ  LYS A 160     -18.768  10.785 -26.104  1.00 86.11           H
ATOM   2320  HN  LYS A 160     -12.148   9.452 -26.007  1.00 86.11           H
ATOM   2321  N   ARG A 161     -11.652   7.981 -23.145  1.00 86.84           N
ATOM   2322  CA  ARG A 161     -11.125   7.126 -22.096  1.00 86.84           C
ATOM   2323  C   ARG A 161      -9.996   7.837 -21.347  1.00 86.84           C
ATOM   2324  O   ARG A 161      -9.863   7.692 -20.133  1.00 86.84           O
ATOM   2325  HA  ARG A 161     -11.974   6.937 -21.438  1.00 86.84           H
ATOM   2326  CB  ARG A 161     -10.596   5.810 -22.671  1.00 86.84           C
ATOM   2327 1HB  ARG A 161      -9.970   6.014 -23.539  1.00 86.84           H
ATOM   2328 2HB  ARG A 161      -9.966   5.313 -21.933  1.00 86.84           H
ATOM   2329  CG  ARG A 161     -11.747   4.885 -23.072  1.00 86.84           C
ATOM   2330 1HG  ARG A 161     -12.241   4.504 -22.178  1.00 86.84           H
ATOM   2331 2HG  ARG A 161     -12.493   5.449 -23.632  1.00 86.84           H
ATOM   2332  CD  ARG A 161     -11.241   3.717 -23.920  1.00 86.84           C
ATOM   2333 1HD  ARG A 161     -12.084   3.128 -24.283  1.00 86.84           H
ATOM   2334 2HD  ARG A 161     -10.715   4.094 -24.797  1.00 86.84           H
ATOM   2335  NE  ARG A 161     -10.337   2.863 -23.118  1.00 86.84           N
ATOM   2336  HE  ARG A 161     -10.499   2.805 -22.133  1.00 86.84           H
ATOM   2337  CZ  ARG A 161      -9.316   2.162 -23.629  1.00 86.84           C
ATOM   2338  NH1 ARG A 161      -9.053   2.202 -24.942  1.00 86.84           N
ATOM   2339 1HH1 ARG A 161      -9.621   2.758 -25.549  1.00 86.84           H
ATOM   2340 2HH1 ARG A 161      -8.289   1.676 -25.315  1.00 86.84           H
ATOM   2341  NH2 ARG A 161      -8.561   1.421 -22.806  1.00 86.84           N
ATOM   2342 1HH2 ARG A 161      -7.795   0.892 -23.171  1.00 86.84           H
ATOM   2343 2HH2 ARG A 161      -8.764   1.397 -21.827  1.00 86.84           H
ATOM   2344  HN  ARG A 161     -11.564   7.616 -24.072  1.00 86.84           H
ATOM   2345  N   LEU A 162      -9.212   8.592 -22.103  1.00 88.14           N
ATOM   2346  CA  LEU A 162      -8.079   9.300 -21.532  1.00 88.14           C
ATOM   2347  C   LEU A 162      -8.588  10.432 -20.638  1.00 88.14           C
ATOM   2348  O   LEU A 162      -7.977  10.744 -19.617  1.00 88.14           O
ATOM   2349  HA  LEU A 162      -7.529   8.591 -20.913  1.00 88.14           H
ATOM   2350  CB  LEU A 162      -7.129   9.769 -22.636  1.00 88.14           C
ATOM   2351 1HB  LEU A 162      -6.903   8.919 -23.279  1.00 88.14           H
ATOM   2352 2HB  LEU A 162      -7.651  10.503 -23.250  1.00 88.14           H
ATOM   2353  CG  LEU A 162      -5.809  10.384 -22.168  1.00 88.14           C
ATOM   2354  HG  LEU A 162      -6.032  11.147 -21.422  1.00 88.14           H
ATOM   2355  CD1 LEU A 162      -4.925   9.335 -21.491  1.00 88.14           C
ATOM   2356 1HD1 LEU A 162      -5.445   8.925 -20.626  1.00 88.14           H
ATOM   2357 2HD1 LEU A 162      -4.706   8.533 -22.197  1.00 88.14           H
ATOM   2358 3HD1 LEU A 162      -3.993   9.799 -21.168  1.00 88.14           H
ATOM   2359  CD2 LEU A 162      -5.088  11.081 -23.324  1.00 88.14           C
ATOM   2360 1HD2 LEU A 162      -4.877  10.356 -24.110  1.00 88.14           H
ATOM   2361 2HD2 LEU A 162      -5.721  11.874 -23.722  1.00 88.14           H
ATOM   2362 3HD2 LEU A 162      -4.153  11.509 -22.964  1.00 88.14           H
ATOM   2363  HN  LEU A 162      -9.341   8.723 -23.086  1.00 88.14           H
ATOM   2364  N   LEU A 163      -9.703  11.015 -21.053  1.00 90.44           N
ATOM   2365  CA  LEU A 163     -10.319  12.084 -20.285  1.00 90.44           C
ATOM   2366  C   LEU A 163     -10.816  11.526 -18.950  1.00 90.44           C
ATOM   2367  O   LEU A 163     -10.501  12.068 -17.892  1.00 90.44           O
ATOM   2368  HA  LEU A 163      -9.548  12.828 -20.083  1.00 90.44           H
ATOM   2369  CB  LEU A 163     -11.409  12.775 -21.108  1.00 90.44           C
ATOM   2370 1HB  LEU A 163     -10.983  13.066 -22.067  1.00 90.44           H
ATOM   2371 2HB  LEU A 163     -12.195  12.049 -21.315  1.00 90.44           H
ATOM   2372  CG  LEU A 163     -12.050  14.009 -20.470  1.00 90.44           C
ATOM   2373  HG  LEU A 163     -12.384  13.741 -19.468  1.00 90.44           H
ATOM   2374  CD1 LEU A 163     -11.030  15.140 -20.318  1.00 90.44           C
ATOM   2375 1HD1 LEU A 163     -10.208  14.805 -19.685  1.00 90.44           H
ATOM   2376 2HD1 LEU A 163     -10.643  15.414 -21.300  1.00 90.44           H
ATOM   2377 3HD1 LEU A 163     -11.511  16.005 -19.862  1.00 90.44           H
ATOM   2378  CD2 LEU A 163     -13.285  14.454 -21.255  1.00 90.44           C
ATOM   2379 1HD2 LEU A 163     -12.997  14.698 -22.277  1.00 90.44           H
ATOM   2380 2HD2 LEU A 163     -14.018  13.646 -21.267  1.00 90.44           H
ATOM   2381 3HD2 LEU A 163     -13.721  15.333 -20.780  1.00 90.44           H
ATOM   2382  HN  LEU A 163     -10.183  10.770 -21.895  1.00 90.44           H
ATOM   2383  N   TYR A 164     -11.585  10.451 -19.044  1.00 90.91           N
ATOM   2384  CA  TYR A 164     -12.152   9.831 -17.859  1.00 90.91           C
ATOM   2385  C   TYR A 164     -11.051   9.337 -16.918  1.00 90.91           C
ATOM   2386  O   TYR A 164     -11.216   9.357 -15.700  1.00 90.91           O
ATOM   2387  HA  TYR A 164     -12.752  10.580 -17.342  1.00 90.91           H
ATOM   2388  CB  TYR A 164     -12.958   8.629 -18.356  1.00 90.91           C
ATOM   2389 1HB  TYR A 164     -12.342   8.052 -19.046  1.00 90.91           H
ATOM   2390 2HB  TYR A 164     -13.182   7.980 -17.510  1.00 90.91           H
ATOM   2391  CG  TYR A 164     -14.266   9.004 -19.055  1.00 90.91           C
ATOM   2392  CD1 TYR A 164     -15.082   9.977 -18.515  1.00 90.91           C
ATOM   2393  HD1 TYR A 164     -14.794  10.480 -17.592  1.00 90.91           H
ATOM   2394  CD2 TYR A 164     -14.631   8.367 -20.224  1.00 90.91           C
ATOM   2395  HD2 TYR A 164     -13.987   7.598 -20.650  1.00 90.91           H
ATOM   2396  CE1 TYR A 164     -16.314  10.330 -19.173  1.00 90.91           C
ATOM   2397  HE1 TYR A 164     -16.967  11.097 -18.758  1.00 90.91           H
ATOM   2398  CE2 TYR A 164     -15.863   8.720 -20.881  1.00 90.91           C
ATOM   2399  HE2 TYR A 164     -16.163   8.225 -21.805  1.00 90.91           H
ATOM   2400  CZ  TYR A 164     -16.644   9.684 -20.323  1.00 90.91           C
ATOM   2401  OH  TYR A 164     -17.807  10.017 -20.944  1.00 90.91           O
ATOM   2402  HH  TYR A 164     -17.934   9.451 -21.759  1.00 90.91           H
ATOM   2403  HN  TYR A 164     -11.821  10.006 -19.908  1.00 90.91           H
ATOM   2404  N   SER A 165      -9.951   8.907 -17.520  1.00 91.60           N
ATOM   2405  CA  SER A 165      -8.834   8.384 -16.753  1.00 91.60           C
ATOM   2406  C   SER A 165      -8.267   9.476 -15.844  1.00 91.60           C
ATOM   2407  O   SER A 165      -7.813   9.193 -14.736  1.00 91.60           O
ATOM   2408  HA  SER A 165      -9.248   7.569 -16.159  1.00 91.60           H
ATOM   2409  CB  SER A 165      -7.741   7.839 -17.674  1.00 91.60           C
ATOM   2410 1HB  SER A 165      -7.108   7.148 -17.116  1.00 91.60           H
ATOM   2411 2HB  SER A 165      -8.198   7.269 -18.482  1.00 91.60           H
ATOM   2412  OG  SER A 165      -6.937   8.880 -18.223  1.00 91.60           O
ATOM   2413  HG  SER A 165      -7.517   9.635 -18.527  1.00 91.60           H
ATOM   2414  HN  SER A 165      -9.818   8.912 -18.511  1.00 91.60           H
ATOM   2415  N   LYS A 166      -8.311  10.701 -16.346  1.00 93.61           N
ATOM   2416  CA  LYS A 166      -7.845  11.842 -15.576  1.00 93.61           C
ATOM   2417  C   LYS A 166      -8.763  12.046 -14.369  1.00 93.61           C
ATOM   2418  O   LYS A 166      -8.289  12.218 -13.247  1.00 93.61           O
ATOM   2419  HA  LYS A 166      -6.845  11.606 -15.213  1.00 93.61           H
ATOM   2420  CB  LYS A 166      -7.722  13.078 -16.470  1.00 93.61           C
ATOM   2421 1HB  LYS A 166      -8.645  13.217 -17.033  1.00 93.61           H
ATOM   2422 2HB  LYS A 166      -7.589  13.966 -15.853  1.00 93.61           H
ATOM   2423  CG  LYS A 166      -6.544  12.940 -17.437  1.00 93.61           C
ATOM   2424 1HG  LYS A 166      -5.617  12.836 -16.873  1.00 93.61           H
ATOM   2425 2HG  LYS A 166      -6.660  12.032 -18.029  1.00 93.61           H
ATOM   2426  CD  LYS A 166      -6.451  14.153 -18.365  1.00 93.61           C
ATOM   2427 1HD  LYS A 166      -7.365  14.236 -18.953  1.00 93.61           H
ATOM   2428 2HD  LYS A 166      -6.370  15.064 -17.771  1.00 93.61           H
ATOM   2429  CE  LYS A 166      -5.245  14.037 -19.299  1.00 93.61           C
ATOM   2430 1HE  LYS A 166      -4.341  13.866 -18.715  1.00 93.61           H
ATOM   2431 2HE  LYS A 166      -5.368  13.177 -19.956  1.00 93.61           H
ATOM   2432  NZ  LYS A 166      -5.096  15.268 -20.107  1.00 93.61           N
ATOM   2433 1HZ  LYS A 166      -4.303  15.168 -20.731  1.00 93.61           H
ATOM   2434 2HZ  LYS A 166      -5.938  15.420 -20.650  1.00 93.61           H
ATOM   2435 3HZ  LYS A 166      -4.943  16.060 -19.491  1.00 93.61           H
ATOM   2436  HN  LYS A 166      -8.655  10.920 -17.259  1.00 93.61           H
ATOM   2437  N   MET A 167     -10.059  12.020 -14.640  1.00 94.80           N
ATOM   2438  CA  MET A 167     -11.047  12.241 -13.597  1.00 94.80           C
ATOM   2439  C   MET A 167     -10.960  11.156 -12.522  1.00 94.80           C
ATOM   2440  O   MET A 167     -11.006  11.454 -11.329  1.00 94.80           O
ATOM   2441  HA  MET A 167     -10.805  13.211 -13.164  1.00 94.80           H
ATOM   2442  CB  MET A 167     -12.448  12.239 -14.212  1.00 94.80           C
ATOM   2443 1HB  MET A 167     -12.616  11.302 -14.742  1.00 94.80           H
ATOM   2444 2HB  MET A 167     -13.196  12.297 -13.421  1.00 94.80           H
ATOM   2445  CG  MET A 167     -12.625  13.415 -15.176  1.00 94.80           C
ATOM   2446 1HG  MET A 167     -12.438  14.354 -14.655  1.00 94.80           H
ATOM   2447 2HG  MET A 167     -11.895  13.347 -15.982  1.00 94.80           H
ATOM   2448  SD  MET A 167     -14.278  13.409 -15.848  1.00 94.80           S
ATOM   2449  CE  MET A 167     -15.198  13.943 -14.414  1.00 94.80           C
ATOM   2450 1HE  MET A 167     -15.048  13.232 -13.601  1.00 94.80           H
ATOM   2451 2HE  MET A 167     -14.849  14.928 -14.104  1.00 94.80           H
ATOM   2452 3HE  MET A 167     -16.258  13.994 -14.660  1.00 94.80           H
ATOM   2453  HN  MET A 167     -10.437  11.853 -15.551  1.00 94.80           H
ATOM   2454  N   VAL A 168     -10.836   9.919 -12.982  1.00 94.35           N
ATOM   2455  CA  VAL A 168     -10.781   8.785 -12.076  1.00 94.35           C
ATOM   2456  C   VAL A 168      -9.569   8.932 -11.155  1.00 94.35           C
ATOM   2457  O   VAL A 168      -9.666   8.694  -9.952  1.00 94.35           O
ATOM   2458  HA  VAL A 168     -11.687   8.805 -11.469  1.00 94.35           H
ATOM   2459  CB  VAL A 168     -10.772   7.479 -12.872  1.00 94.35           C
ATOM   2460  HB  VAL A 168     -10.000   7.558 -13.637  1.00 94.35           H
ATOM   2461  CG1 VAL A 168     -10.424   6.291 -11.973  1.00 94.35           C
ATOM   2462 1HG1 VAL A 168      -9.436   6.442 -11.538  1.00 94.35           H
ATOM   2463 2HG1 VAL A 168     -11.164   6.209 -11.176  1.00 94.35           H
ATOM   2464 3HG1 VAL A 168     -10.425   5.375 -12.564  1.00 94.35           H
ATOM   2465  CG2 VAL A 168     -12.112   7.258 -13.579  1.00 94.35           C
ATOM   2466 1HG2 VAL A 168     -12.910   7.210 -12.838  1.00 94.35           H
ATOM   2467 2HG2 VAL A 168     -12.301   8.084 -14.264  1.00 94.35           H
ATOM   2468 3HG2 VAL A 168     -12.078   6.323 -14.137  1.00 94.35           H
ATOM   2469  HN  VAL A 168     -10.774   9.688 -13.953  1.00 94.35           H
ATOM   2470  N   CYS A 169      -8.454   9.324 -11.755  1.00 94.51           N
ATOM   2471  CA  CYS A 169      -7.223   9.501 -11.004  1.00 94.51           C
ATOM   2472  C   CYS A 169      -7.483  10.511  -9.885  1.00 94.51           C
ATOM   2473  O   CYS A 169      -7.125  10.273  -8.733  1.00 94.51           O
ATOM   2474  HA  CYS A 169      -6.965   8.525 -10.592  1.00 94.51           H
ATOM   2475  CB  CYS A 169      -6.067   9.934 -11.907  1.00 94.51           C
ATOM   2476 1HB  CYS A 169      -6.388  10.747 -12.558  1.00 94.51           H
ATOM   2477 2HB  CYS A 169      -5.245  10.316 -11.302  1.00 94.51           H
ATOM   2478  SG  CYS A 169      -5.494   8.518 -12.915  1.00 94.51           S
ATOM   2479  HG  CYS A 169      -6.481   8.573 -13.805  1.00 94.51           H
ATOM   2480  HN  CYS A 169      -8.384   9.519 -12.733  1.00 94.51           H
ATOM   2481  N   PHE A 170      -8.104  11.619 -10.264  1.00 96.03           N
ATOM   2482  CA  PHE A 170      -8.381  12.684  -9.316  1.00 96.03           C
ATOM   2483  C   PHE A 170      -9.260  12.181  -8.168  1.00 96.03           C
ATOM   2484  O   PHE A 170      -8.966  12.434  -7.001  1.00 96.03           O
ATOM   2485  HA  PHE A 170      -7.423  13.019  -8.918  1.00 96.03           H
ATOM   2486  CB  PHE A 170      -9.133  13.777 -10.077  1.00 96.03           C
ATOM   2487 1HB  PHE A 170      -8.538  14.081 -10.938  1.00 96.03           H
ATOM   2488 2HB  PHE A 170     -10.063  13.361 -10.464  1.00 96.03           H
ATOM   2489  CG  PHE A 170      -9.455  15.013  -9.235  1.00 96.03           C
ATOM   2490  CD1 PHE A 170     -10.694  15.164  -8.695  1.00 96.03           C
ATOM   2491  HD1 PHE A 170     -11.457  14.405  -8.862  1.00 96.03           H
ATOM   2492  CD2 PHE A 170      -8.502  15.961  -9.027  1.00 96.03           C
ATOM   2493  HD2 PHE A 170      -7.509  15.840  -9.460  1.00 96.03           H
ATOM   2494  CE1 PHE A 170     -10.992  16.312  -7.914  1.00 96.03           C
ATOM   2495  HE1 PHE A 170     -11.985  16.433  -7.481  1.00 96.03           H
ATOM   2496  CE2 PHE A 170      -8.800  17.108  -8.246  1.00 96.03           C
ATOM   2497  HE2 PHE A 170      -8.037  17.868  -8.079  1.00 96.03           H
ATOM   2498  CZ  PHE A 170     -10.039  17.260  -7.706  1.00 96.03           C
ATOM   2499  HZ  PHE A 170     -10.268  18.140  -7.106  1.00 96.03           H
ATOM   2500  HN  PHE A 170      -8.416  11.793 -11.199  1.00 96.03           H
ATOM   2501  N   THR A 171     -10.319  11.479  -8.541  1.00 96.07           N
ATOM   2502  CA  THR A 171     -11.257  10.961  -7.559  1.00 96.07           C
ATOM   2503  C   THR A 171     -10.540  10.035  -6.574  1.00 96.07           C
ATOM   2504  O   THR A 171     -10.834  10.047  -5.380  1.00 96.07           O
ATOM   2505  HA  THR A 171     -11.649  11.799  -6.983  1.00 96.07           H
ATOM   2506  CB  THR A 171     -12.401  10.279  -8.311  1.00 96.07           C
ATOM   2507  HB  THR A 171     -12.047   9.392  -8.837  1.00 96.07           H
ATOM   2508  OG1 THR A 171     -12.937  11.309  -9.137  1.00 96.07           O
ATOM   2509  HG1 THR A 171     -13.381  10.909  -9.939  1.00 96.07           H
ATOM   2510  CG2 THR A 171     -13.562   9.897  -7.391  1.00 96.07           C
ATOM   2511 1HG2 THR A 171     -13.960  10.795  -6.917  1.00 96.07           H
ATOM   2512 2HG2 THR A 171     -13.207   9.209  -6.624  1.00 96.07           H
ATOM   2513 3HG2 THR A 171     -14.347   9.417  -7.976  1.00 96.07           H
ATOM   2514  HN  THR A 171     -10.541  11.263  -9.492  1.00 96.07           H
ATOM   2515  N   ILE A 172      -9.613   9.255  -7.111  1.00 94.30           N
ATOM   2516  CA  ILE A 172      -8.887   8.290  -6.304  1.00 94.30           C
ATOM   2517  C   ILE A 172      -8.071   9.031  -5.242  1.00 94.30           C
ATOM   2518  O   ILE A 172      -8.068   8.644  -4.075  1.00 94.30           O
ATOM   2519  HA  ILE A 172      -9.624   7.666  -5.799  1.00 94.30           H
ATOM   2520  CB  ILE A 172      -8.048   7.371  -7.193  1.00 94.30           C
ATOM   2521  HB  ILE A 172      -7.555   7.983  -7.949  1.00 94.30           H
ATOM   2522  CG1 ILE A 172      -8.934   6.366  -7.933  1.00 94.30           C
ATOM   2523 1HG1 ILE A 172      -9.378   5.673  -7.219  1.00 94.30           H
ATOM   2524 2HG1 ILE A 172      -9.755   6.890  -8.422  1.00 94.30           H
ATOM   2525  CG2 ILE A 172      -6.949   6.679  -6.385  1.00 94.30           C
ATOM   2526 1HG2 ILE A 172      -6.294   7.431  -5.944  1.00 94.30           H
ATOM   2527 2HG2 ILE A 172      -7.401   6.082  -5.593  1.00 94.30           H
ATOM   2528 3HG2 ILE A 172      -6.367   6.032  -7.041  1.00 94.30           H
ATOM   2529  CD1 ILE A 172      -8.127   5.586  -8.974  1.00 94.30           C
ATOM   2530 1HD1 ILE A 172      -7.704   6.280  -9.700  1.00 94.30           H
ATOM   2531 2HD1 ILE A 172      -7.322   5.044  -8.478  1.00 94.30           H
ATOM   2532 3HD1 ILE A 172      -8.781   4.879  -9.485  1.00 94.30           H
ATOM   2533  HN  ILE A 172      -9.357   9.276  -8.078  1.00 94.30           H
ATOM   2534  N   TRP A 173      -7.400  10.083  -5.686  1.00 95.57           N
ATOM   2535  CA  TRP A 173      -6.526  10.839  -4.805  1.00 95.57           C
ATOM   2536  C   TRP A 173      -7.380  11.418  -3.675  1.00 95.57           C
ATOM   2537  O   TRP A 173      -7.012  11.326  -2.504  1.00 95.57           O
ATOM   2538  HA  TRP A 173      -5.786  10.150  -4.398  1.00 95.57           H
ATOM   2539  CB  TRP A 173      -5.757  11.910  -5.581  1.00 95.57           C
ATOM   2540 1HB  TRP A 173      -6.420  12.350  -6.326  1.00 95.57           H
ATOM   2541 2HB  TRP A 173      -5.474  12.709  -4.895  1.00 95.57           H
ATOM   2542  CG  TRP A 173      -4.501  11.390  -6.282  1.00 95.57           C
ATOM   2543  CD1 TRP A 173      -4.290  11.243  -7.597  1.00 95.57           C
ATOM   2544  HD1 TRP A 173      -5.022  11.487  -8.366  1.00 95.57           H
ATOM   2545  CD2 TRP A 173      -3.282  10.951  -5.646  1.00 95.57           C
ATOM   2546  NE1 TRP A 173      -3.030  10.743  -7.854  1.00 95.57           N
ATOM   2547  HE1 TRP A 173      -2.643  10.548  -8.756  1.00 95.57           H
ATOM   2548  CE2 TRP A 173      -2.397  10.560  -6.630  1.00 95.57           C
ATOM   2549  CE3 TRP A 173      -2.938  10.886  -4.284  1.00 95.57           C
ATOM   2550  HE3 TRP A 173      -3.618  11.189  -3.488  1.00 95.57           H
ATOM   2551  CZ2 TRP A 173      -1.112  10.077  -6.358  1.00 95.57           C
ATOM   2552  HZ2 TRP A 173      -0.431   9.774  -7.154  1.00 95.57           H
ATOM   2553  CZ3 TRP A 173      -1.650  10.401  -4.029  1.00 95.57           C
ATOM   2554  HZ3 TRP A 173      -1.332  10.331  -2.988  1.00 95.57           H
ATOM   2555  CH2 TRP A 173      -0.747  10.003  -5.008  1.00 95.57           C
ATOM   2556  HH2 TRP A 173       0.240   9.636  -4.727  1.00 95.57           H
ATOM   2557  HN  TRP A 173      -7.445  10.420  -6.626  1.00 95.57           H
ATOM   2558  N   VAL A 174      -8.505  12.000  -4.064  1.00 95.91           N
ATOM   2559  CA  VAL A 174      -9.381  12.651  -3.106  1.00 95.91           C
ATOM   2560  C   VAL A 174      -9.871  11.620  -2.086  1.00 95.91           C
ATOM   2561  O   VAL A 174      -9.878  11.885  -0.885  1.00 95.91           O
ATOM   2562  HA  VAL A 174      -8.795  13.408  -2.585  1.00 95.91           H
ATOM   2563  CB  VAL A 174     -10.524  13.357  -3.838  1.00 95.91           C
ATOM   2564  HB  VAL A 174     -11.007  12.628  -4.488  1.00 95.91           H
ATOM   2565  CG1 VAL A 174     -11.573  13.872  -2.850  1.00 95.91           C
ATOM   2566 1HG1 VAL A 174     -11.983  13.034  -2.286  1.00 95.91           H
ATOM   2567 2HG1 VAL A 174     -11.108  14.579  -2.162  1.00 95.91           H
ATOM   2568 3HG1 VAL A 174     -12.374  14.370  -3.396  1.00 95.91           H
ATOM   2569  CG2 VAL A 174      -9.994  14.493  -4.716  1.00 95.91           C
ATOM   2570 1HG2 VAL A 174      -9.475  15.221  -4.093  1.00 95.91           H
ATOM   2571 2HG2 VAL A 174      -9.303  14.088  -5.455  1.00 95.91           H
ATOM   2572 3HG2 VAL A 174     -10.827  14.978  -5.225  1.00 95.91           H
ATOM   2573  HN  VAL A 174      -8.819  12.031  -5.013  1.00 95.91           H
ATOM   2574  N   LEU A 175     -10.268  10.467  -2.603  1.00 93.57           N
ATOM   2575  CA  LEU A 175     -10.860   9.437  -1.767  1.00 93.57           C
ATOM   2576  C   LEU A 175      -9.813   8.925  -0.776  1.00 93.57           C
ATOM   2577  O   LEU A 175     -10.104   8.756   0.407  1.00 93.57           O
ATOM   2578  HA  LEU A 175     -11.671   9.899  -1.204  1.00 93.57           H
ATOM   2579  CB  LEU A 175     -11.479   8.336  -2.631  1.00 93.57           C
ATOM   2580 1HB  LEU A 175     -12.163   8.800  -3.341  1.00 93.57           H
ATOM   2581 2HB  LEU A 175     -10.685   7.868  -3.212  1.00 93.57           H
ATOM   2582  CG  LEU A 175     -12.236   7.239  -1.879  1.00 93.57           C
ATOM   2583  HG  LEU A 175     -11.574   6.829  -1.116  1.00 93.57           H
ATOM   2584  CD1 LEU A 175     -13.457   7.812  -1.157  1.00 93.57           C
ATOM   2585 1HD1 LEU A 175     -13.134   8.568  -0.441  1.00 93.57           H
ATOM   2586 2HD1 LEU A 175     -14.130   8.266  -1.885  1.00 93.57           H
ATOM   2587 3HD1 LEU A 175     -13.977   7.012  -0.630  1.00 93.57           H
ATOM   2588  CD2 LEU A 175     -12.612   6.090  -2.817  1.00 93.57           C
ATOM   2589 1HD2 LEU A 175     -13.248   6.468  -3.617  1.00 93.57           H
ATOM   2590 2HD2 LEU A 175     -11.706   5.660  -3.244  1.00 93.57           H
ATOM   2591 3HD2 LEU A 175     -13.149   5.325  -2.256  1.00 93.57           H
ATOM   2592  HN  LEU A 175     -10.190  10.232  -3.572  1.00 93.57           H
ATOM   2593  N   ALA A 176      -8.616   8.694  -1.295  1.00 93.44           N
ATOM   2594  CA  ALA A 176      -7.542   8.145  -0.485  1.00 93.44           C
ATOM   2595  C   ALA A 176      -7.200   9.128   0.636  1.00 93.44           C
ATOM   2596  O   ALA A 176      -6.911   8.719   1.759  1.00 93.44           O
ATOM   2597  HA  ALA A 176      -7.902   7.215  -0.044  1.00 93.44           H
ATOM   2598  CB  ALA A 176      -6.338   7.835  -1.376  1.00 93.44           C
ATOM   2599 1HB  ALA A 176      -6.626   7.109  -2.137  1.00 93.44           H
ATOM   2600 2HB  ALA A 176      -5.997   8.751  -1.858  1.00 93.44           H
ATOM   2601 3HB  ALA A 176      -5.533   7.423  -0.768  1.00 93.44           H
ATOM   2602  HN  ALA A 176      -8.376   8.875  -2.249  1.00 93.44           H
ATOM   2603  N   ALA A 177      -7.245  10.407   0.291  1.00 94.13           N
ATOM   2604  CA  ALA A 177      -6.914  11.451   1.246  1.00 94.13           C
ATOM   2605  C   ALA A 177      -7.913  11.413   2.404  1.00 94.13           C
ATOM   2606  O   ALA A 177      -7.522  11.478   3.568  1.00 94.13           O
ATOM   2607  HA  ALA A 177      -5.915  11.244   1.631  1.00 94.13           H
ATOM   2608  CB  ALA A 177      -6.896  12.806   0.535  1.00 94.13           C
ATOM   2609 1HB  ALA A 177      -6.150  12.790  -0.259  1.00 94.13           H
ATOM   2610 2HB  ALA A 177      -7.879  13.004   0.107  1.00 94.13           H
ATOM   2611 3HB  ALA A 177      -6.648  13.589   1.252  1.00 94.13           H
ATOM   2612  HN  ALA A 177      -7.501  10.733  -0.619  1.00 94.13           H
ATOM   2613  N   ALA A 178      -9.184  11.308   2.044  1.00 94.00           N
ATOM   2614  CA  ALA A 178     -10.247  11.348   3.033  1.00 94.00           C
ATOM   2615  C   ALA A 178     -10.103  10.156   3.980  1.00 94.00           C
ATOM   2616  O   ALA A 178     -10.354  10.276   5.178  1.00 94.00           O
ATOM   2617  HA  ALA A 178     -10.135  12.270   3.603  1.00 94.00           H
ATOM   2618  CB  ALA A 178     -11.603  11.369   2.324  1.00 94.00           C
ATOM   2619 1HB  ALA A 178     -11.666  12.250   1.686  1.00 94.00           H
ATOM   2620 2HB  ALA A 178     -11.708  10.471   1.715  1.00 94.00           H
ATOM   2621 3HB  ALA A 178     -12.401  11.399   3.066  1.00 94.00           H
ATOM   2622  HN  ALA A 178      -9.490  11.197   1.098  1.00 94.00           H
ATOM   2623  N   LEU A 179      -9.698   9.032   3.408  1.00 91.67           N
ATOM   2624  CA  LEU A 179      -9.616   7.794   4.164  1.00 91.67           C
ATOM   2625  C   LEU A 179      -8.441   7.874   5.140  1.00 91.67           C
ATOM   2626  O   LEU A 179      -8.340   7.068   6.063  1.00 91.67           O
ATOM   2627  HA  LEU A 179     -10.537   7.701   4.740  1.00 91.67           H
ATOM   2628  CB  LEU A 179      -9.550   6.592   3.220  1.00 91.67           C
ATOM   2629 1HB  LEU A 179      -8.758   6.769   2.493  1.00 91.67           H
ATOM   2630 2HB  LEU A 179      -9.261   5.715   3.799  1.00 91.67           H
ATOM   2631  CG  LEU A 179     -10.837   6.265   2.459  1.00 91.67           C
ATOM   2632  HG  LEU A 179     -11.139   7.151   1.902  1.00 91.67           H
ATOM   2633  CD1 LEU A 179     -10.604   5.147   1.441  1.00 91.67           C
ATOM   2634 1HD1 LEU A 179      -9.845   5.462   0.724  1.00 91.67           H
ATOM   2635 2HD1 LEU A 179     -10.265   4.249   1.958  1.00 91.67           H
ATOM   2636 3HD1 LEU A 179     -11.534   4.935   0.915  1.00 91.67           H
ATOM   2637  CD2 LEU A 179     -11.975   5.930   3.426  1.00 91.67           C
ATOM   2638 1HD2 LEU A 179     -11.697   5.067   4.030  1.00 91.67           H
ATOM   2639 2HD2 LEU A 179     -12.161   6.784   4.077  1.00 91.67           H
ATOM   2640 3HD2 LEU A 179     -12.878   5.702   2.859  1.00 91.67           H
ATOM   2641  HN  LEU A 179      -9.429   8.958   2.447  1.00 91.67           H
ATOM   2642  N   CYS A 180      -7.581   8.854   4.902  1.00 92.97           N
ATOM   2643  CA  CYS A 180      -6.360   8.983   5.678  1.00 92.97           C
ATOM   2644  C   CYS A 180      -6.602  10.004   6.791  1.00 92.97           C
ATOM   2645  O   CYS A 180      -5.686  10.340   7.540  1.00 92.97           O
ATOM   2646  HA  CYS A 180      -6.149   7.998   6.096  1.00 92.97           H
ATOM   2647  CB  CYS A 180      -5.169   9.369   4.798  1.00 92.97           C
ATOM   2648 1HB  CYS A 180      -5.388  10.291   4.260  1.00 92.97           H
ATOM   2649 2HB  CYS A 180      -4.294   9.562   5.419  1.00 92.97           H
ATOM   2650  SG  CYS A 180      -4.807   8.025   3.610  1.00 92.97           S
ATOM   2651  HG  CYS A 180      -5.904   8.188   2.877  1.00 92.97           H
ATOM   2652  HN  CYS A 180      -7.709   9.551   4.196  1.00 92.97           H
ATOM   2653  N   ILE A 181      -7.840  10.470   6.863  1.00 93.74           N
ATOM   2654  CA  ILE A 181      -8.205  11.476   7.846  1.00 93.74           C
ATOM   2655  C   ILE A 181      -7.884  10.954   9.247  1.00 93.74           C
ATOM   2656  O   ILE A 181      -7.268  11.655  10.049  1.00 93.74           O
ATOM   2657  HA  ILE A 181      -7.591  12.356   7.656  1.00 93.74           H
ATOM   2658  CB  ILE A 181      -9.665  11.896   7.666  1.00 93.74           C
ATOM   2659  HB  ILE A 181     -10.261  10.999   7.500  1.00 93.74           H
ATOM   2660  CG1 ILE A 181      -9.832  12.784   6.431  1.00 93.74           C
ATOM   2661 1HG1 ILE A 181      -9.288  13.718   6.574  1.00 93.74           H
ATOM   2662 2HG1 ILE A 181      -9.397  12.291   5.562  1.00 93.74           H
ATOM   2663  CG2 ILE A 181     -10.203  12.567   8.931  1.00 93.74           C
ATOM   2664 1HG2 ILE A 181     -10.140  11.870   9.767  1.00 93.74           H
ATOM   2665 2HG2 ILE A 181      -9.609  13.454   9.153  1.00 93.74           H
ATOM   2666 3HG2 ILE A 181     -11.242  12.856   8.776  1.00 93.74           H
ATOM   2667  CD1 ILE A 181     -11.309  13.084   6.167  1.00 93.74           C
ATOM   2668 1HD1 ILE A 181     -11.846  12.150   6.001  1.00 93.74           H
ATOM   2669 2HD1 ILE A 181     -11.735  13.599   7.028  1.00 93.74           H
ATOM   2670 3HD1 ILE A 181     -11.399  13.717   5.284  1.00 93.74           H
ATOM   2671  HN  ILE A 181      -8.586  10.172   6.267  1.00 93.74           H
ATOM   2672  N   PRO A 182      -8.293   9.719   9.568  1.00 91.67           N
ATOM   2673  CA  PRO A 182      -8.100   9.187  10.919  1.00 91.67           C
ATOM   2674  C   PRO A 182      -6.656   9.293  11.380  1.00 91.67           C
ATOM   2675  O   PRO A 182      -6.389   9.698  12.511  1.00 91.67           O
ATOM   2676  HA  PRO A 182      -8.672   9.774  11.638  1.00 91.67           H
ATOM   2677  CB  PRO A 182      -8.553   7.730  10.803  1.00 91.67           C
ATOM   2678 1HB  PRO A 182      -7.720   7.068  10.566  1.00 91.67           H
ATOM   2679 2HB  PRO A 182      -8.990   7.370  11.735  1.00 91.67           H
ATOM   2680  CG  PRO A 182      -9.580   7.769   9.678  1.00 91.67           C
ATOM   2681 1HG  PRO A 182      -9.736   6.783   9.238  1.00 91.67           H
ATOM   2682 2HG  PRO A 182     -10.555   8.104  10.031  1.00 91.67           H
ATOM   2683  CD  PRO A 182      -8.964   8.744   8.689  1.00 91.67           C
ATOM   2684 1HD  PRO A 182      -8.256   8.252   8.023  1.00 91.67           H
ATOM   2685 2HD  PRO A 182      -9.719   9.211   8.057  1.00 91.67           H
ATOM   2686  N   GLU A 183      -5.753   8.923  10.484  1.00 91.96           N
ATOM   2687  CA  GLU A 183      -4.335   8.928  10.803  1.00 91.96           C
ATOM   2688  C   GLU A 183      -3.879  10.342  11.168  1.00 91.96           C
ATOM   2689  O   GLU A 183      -3.066  10.522  12.074  1.00 91.96           O
ATOM   2690  HA  GLU A 183      -4.230   8.271  11.666  1.00 91.96           H
ATOM   2691  CB  GLU A 183      -3.510   8.368   9.643  1.00 91.96           C
ATOM   2692 1HB  GLU A 183      -3.897   8.750   8.698  1.00 91.96           H
ATOM   2693 2HB  GLU A 183      -2.455   8.594   9.800  1.00 91.96           H
ATOM   2694  CG  GLU A 183      -3.619   6.843   9.579  1.00 91.96           C
ATOM   2695 1HG  GLU A 183      -2.892   6.453   8.867  1.00 91.96           H
ATOM   2696 2HG  GLU A 183      -3.374   6.416  10.551  1.00 91.96           H
ATOM   2697  CD  GLU A 183      -5.027   6.411   9.166  1.00 91.96           C
ATOM   2698  OE1 GLU A 183      -5.375   5.248   9.464  1.00 91.96           O
ATOM   2699  OE2 GLU A 183      -5.725   7.253   8.561  1.00 91.96           O
ATOM   2700  HN  GLU A 183      -5.976   8.623   9.556  1.00 91.96           H
ATOM   2701  N   ILE A 184      -4.421  11.310  10.444  1.00 93.64           N
ATOM   2702  CA  ILE A 184      -3.989  12.689  10.594  1.00 93.64           C
ATOM   2703  C   ILE A 184      -4.385  13.195  11.982  1.00 93.64           C
ATOM   2704  O   ILE A 184      -3.643  13.952  12.606  1.00 93.64           O
ATOM   2705  HA  ILE A 184      -2.901  12.700  10.519  1.00 93.64           H
ATOM   2706  CB  ILE A 184      -4.530  13.548   9.448  1.00 93.64           C
ATOM   2707  HB  ILE A 184      -5.613  13.435   9.420  1.00 93.64           H
ATOM   2708  CG1 ILE A 184      -3.990  13.066   8.100  1.00 93.64           C
ATOM   2709 1HG1 ILE A 184      -2.909  13.207   8.066  1.00 93.64           H
ATOM   2710 2HG1 ILE A 184      -4.175  11.998   7.990  1.00 93.64           H
ATOM   2711  CG2 ILE A 184      -4.235  15.030   9.688  1.00 93.64           C
ATOM   2712 1HG2 ILE A 184      -4.708  15.349  10.617  1.00 93.64           H
ATOM   2713 2HG2 ILE A 184      -3.158  15.179   9.758  1.00 93.64           H
ATOM   2714 3HG2 ILE A 184      -4.630  15.617   8.859  1.00 93.64           H
ATOM   2715  CD1 ILE A 184      -4.646  13.825   6.945  1.00 93.64           C
ATOM   2716 1HD1 ILE A 184      -5.723  13.662   6.968  1.00 93.64           H
ATOM   2717 2HD1 ILE A 184      -4.437  14.890   7.045  1.00 93.64           H
ATOM   2718 3HD1 ILE A 184      -4.244  13.464   5.998  1.00 93.64           H
ATOM   2719  HN  ILE A 184      -5.142  11.164   9.766  1.00 93.64           H
ATOM   2720  N   LEU A 185      -5.555  12.757  12.425  1.00 93.51           N
ATOM   2721  CA  LEU A 185      -6.158  13.316  13.623  1.00 93.51           C
ATOM   2722  C   LEU A 185      -5.441  12.762  14.856  1.00 93.51           C
ATOM   2723  O   LEU A 185      -5.021  13.522  15.727  1.00 93.51           O
ATOM   2724  HA  LEU A 185      -6.007  14.395  13.592  1.00 93.51           H
ATOM   2725  CB  LEU A 185      -7.668  13.069  13.627  1.00 93.51           C
ATOM   2726 1HB  LEU A 185      -7.843  12.007  13.456  1.00 93.51           H
ATOM   2727 2HB  LEU A 185      -8.051  13.299  14.621  1.00 93.51           H
ATOM   2728  CG  LEU A 185      -8.480  13.863  12.602  1.00 93.51           C
ATOM   2729  HG  LEU A 185      -8.134  13.590  11.606  1.00 93.51           H
ATOM   2730  CD1 LEU A 185      -9.965  13.502  12.680  1.00 93.51           C
ATOM   2731 1HD1 LEU A 185     -10.091  12.438  12.477  1.00 93.51           H
ATOM   2732 2HD1 LEU A 185     -10.342  13.729  13.677  1.00 93.51           H
ATOM   2733 3HD1 LEU A 185     -10.519  14.081  11.941  1.00 93.51           H
ATOM   2734  CD2 LEU A 185      -8.247  15.367  12.764  1.00 93.51           C
ATOM   2735 1HD2 LEU A 185      -8.550  15.676  13.765  1.00 93.51           H
ATOM   2736 2HD2 LEU A 185      -7.190  15.588  12.619  1.00 93.51           H
ATOM   2737 3HD2 LEU A 185      -8.836  15.908  12.023  1.00 93.51           H
ATOM   2738  HN  LEU A 185      -6.086  12.036  11.981  1.00 93.51           H
ATOM   2739  N   TYR A 186      -5.324  11.443  14.890  1.00 92.83           N
ATOM   2740  CA  TYR A 186      -5.032  10.749  16.133  1.00 92.83           C
ATOM   2741  C   TYR A 186      -3.538  10.441  16.251  1.00 92.83           C
ATOM   2742  O   TYR A 186      -3.078   9.974  17.292  1.00 92.83           O
ATOM   2743  HA  TYR A 186      -5.328  11.397  16.957  1.00 92.83           H
ATOM   2744  CB  TYR A 186      -5.809   9.432  16.073  1.00 92.83           C
ATOM   2745 1HB  TYR A 186      -5.469   8.861  15.210  1.00 92.83           H
ATOM   2746 2HB  TYR A 186      -5.573   8.842  16.959  1.00 92.83           H
ATOM   2747  CG  TYR A 186      -7.326   9.608  15.985  1.00 92.83           C
ATOM   2748  CD1 TYR A 186      -7.978  10.432  16.879  1.00 92.83           C
ATOM   2749  HD1 TYR A 186      -7.413  10.957  17.649  1.00 92.83           H
ATOM   2750  CD2 TYR A 186      -8.042   8.943  15.010  1.00 92.83           C
ATOM   2751  HD2 TYR A 186      -7.527   8.293  14.303  1.00 92.83           H
ATOM   2752  CE1 TYR A 186      -9.406  10.597  16.796  1.00 92.83           C
ATOM   2753  HE1 TYR A 186      -9.934  11.245  17.497  1.00 92.83           H
ATOM   2754  CE2 TYR A 186      -9.470   9.109  14.927  1.00 92.83           C
ATOM   2755  HE2 TYR A 186     -10.048   8.590  14.162  1.00 92.83           H
ATOM   2756  CZ  TYR A 186     -10.082   9.928  15.824  1.00 92.83           C
ATOM   2757  OH  TYR A 186     -11.430  10.084  15.746  1.00 92.83           O
ATOM   2758  HH  TYR A 186     -11.778   9.641  14.919  1.00 92.83           H
ATOM   2759  HN  TYR A 186      -5.424  10.852  14.089  1.00 92.83           H
ATOM   2760  N   SER A 187      -2.822  10.716  15.171  1.00 92.89           N
ATOM   2761  CA  SER A 187      -1.376  10.572  15.175  1.00 92.89           C
ATOM   2762  C   SER A 187      -0.747  11.636  16.076  1.00 92.89           C
ATOM   2763  O   SER A 187      -0.907  12.832  15.835  1.00 92.89           O
ATOM   2764  HA  SER A 187      -1.186   9.574  15.571  1.00 92.89           H
ATOM   2765  CB  SER A 187      -0.809  10.674  13.757  1.00 92.89           C
ATOM   2766 1HB  SER A 187      -1.123  11.615  13.308  1.00 92.89           H
ATOM   2767 2HB  SER A 187       0.280  10.690  13.803  1.00 92.89           H
ATOM   2768  OG  SER A 187      -1.233   9.591  12.934  1.00 92.89           O
ATOM   2769  HG  SER A 187      -1.713   9.940  12.129  1.00 92.89           H
ATOM   2770  HN  SER A 187      -3.213  11.030  14.306  1.00 92.89           H
ATOM   2771  N   GLN A 188      -0.044  11.163  17.095  1.00 91.79           N
ATOM   2772  CA  GLN A 188       0.745  12.048  17.934  1.00 91.79           C
ATOM   2773  C   GLN A 188       1.981  11.316  18.461  1.00 91.79           C
ATOM   2774  O   GLN A 188       2.101  10.102  18.306  1.00 91.79           O
ATOM   2775  HA  GLN A 188       1.050  12.868  17.284  1.00 91.79           H
ATOM   2776  CB  GLN A 188      -0.094  12.606  19.085  1.00 91.79           C
ATOM   2777 1HB  GLN A 188       0.483  13.351  19.633  1.00 91.79           H
ATOM   2778 2HB  GLN A 188      -0.973  13.113  18.687  1.00 91.79           H
ATOM   2779  CG  GLN A 188      -0.531  11.490  20.036  1.00 91.79           C
ATOM   2780 1HG  GLN A 188      -1.113  10.748  19.490  1.00 91.79           H
ATOM   2781 2HG  GLN A 188       0.348  10.979  20.431  1.00 91.79           H
ATOM   2782  CD  GLN A 188      -1.364  12.048  21.192  1.00 91.79           C
ATOM   2783  OE1 GLN A 188      -1.775  13.197  21.196  1.00 91.79           O
ATOM   2784  NE2 GLN A 188      -1.589  11.174  22.169  1.00 91.79           N
ATOM   2785 1HE2 GLN A 188      -1.222  10.246  22.103  1.00 91.79           H
ATOM   2786 2HE2 GLN A 188      -2.124  11.446  22.969  1.00 91.79           H
ATOM   2787  HN  GLN A 188      -0.010  10.197  17.349  1.00 91.79           H
ATOM   2788  N   ILE A 189       2.869  12.086  19.074  1.00 91.45           N
ATOM   2789  CA  ILE A 189       4.044  11.514  19.709  1.00 91.45           C
ATOM   2790  C   ILE A 189       3.726  11.202  21.173  1.00 91.45           C
ATOM   2791  O   ILE A 189       3.221  12.058  21.898  1.00 91.45           O
ATOM   2792  HA  ILE A 189       4.268  10.577  19.198  1.00 91.45           H
ATOM   2793  CB  ILE A 189       5.253  12.432  19.524  1.00 91.45           C
ATOM   2794  HB  ILE A 189       5.021  13.398  19.973  1.00 91.45           H
ATOM   2795  CG1 ILE A 189       5.533  12.678  18.040  1.00 91.45           C
ATOM   2796 1HG1 ILE A 189       5.894  11.760  17.578  1.00 91.45           H
ATOM   2797 2HG1 ILE A 189       4.607  12.948  17.532  1.00 91.45           H
ATOM   2798  CG2 ILE A 189       6.479  11.878  20.254  1.00 91.45           C
ATOM   2799 1HG2 ILE A 189       6.261  11.797  21.319  1.00 91.45           H
ATOM   2800 2HG2 ILE A 189       6.724  10.893  19.858  1.00 91.45           H
ATOM   2801 3HG2 ILE A 189       7.324  12.550  20.106  1.00 91.45           H
ATOM   2802  CD1 ILE A 189       6.567  13.790  17.854  1.00 91.45           C
ATOM   2803 1HD1 ILE A 189       6.192  14.713  18.297  1.00 91.45           H
ATOM   2804 2HD1 ILE A 189       7.499  13.505  18.343  1.00 91.45           H
ATOM   2805 3HD1 ILE A 189       6.747  13.945  16.790  1.00 91.45           H
ATOM   2806  HN  ILE A 189       2.795  13.081  19.141  1.00 91.45           H
ATOM   2807  N   LYS A 190       4.036   9.975  21.564  1.00 88.51           N
ATOM   2808  CA  LYS A 190       3.933   9.586  22.961  1.00 88.51           C
ATOM   2809  C   LYS A 190       5.328   9.261  23.499  1.00 88.51           C
ATOM   2810  O   LYS A 190       6.084   8.522  22.869  1.00 88.51           O
ATOM   2811  HA  LYS A 190       3.542  10.442  23.510  1.00 88.51           H
ATOM   2812  CB  LYS A 190       2.928   8.444  23.127  1.00 88.51           C
ATOM   2813 1HB  LYS A 190       1.968   8.734  22.699  1.00 88.51           H
ATOM   2814 2HB  LYS A 190       3.272   7.569  22.574  1.00 88.51           H
ATOM   2815  CG  LYS A 190       2.747   8.084  24.602  1.00 88.51           C
ATOM   2816 1HG  LYS A 190       3.612   7.521  24.952  1.00 88.51           H
ATOM   2817 2HG  LYS A 190       2.696   8.994  25.199  1.00 88.51           H
ATOM   2818  CD  LYS A 190       1.476   7.258  24.813  1.00 88.51           C
ATOM   2819 1HD  LYS A 190       0.611   7.920  24.855  1.00 88.51           H
ATOM   2820 2HD  LYS A 190       1.326   6.592  23.964  1.00 88.51           H
ATOM   2821  CE  LYS A 190       1.561   6.439  26.102  1.00 88.51           C
ATOM   2822 1HE  LYS A 190       2.598   6.375  26.432  1.00 88.51           H
ATOM   2823 2HE  LYS A 190       1.005   6.940  26.896  1.00 88.51           H
ATOM   2824  NZ  LYS A 190       1.017   5.079  25.890  1.00 88.51           N
ATOM   2825 1HZ  LYS A 190       1.141   4.530  26.733  1.00 88.51           H
ATOM   2826 2HZ  LYS A 190       0.030   5.141  25.668  1.00 88.51           H
ATOM   2827 3HZ  LYS A 190       1.509   4.635  25.122  1.00 88.51           H
ATOM   2828  HN  LYS A 190       4.351   9.254  20.947  1.00 88.51           H
ATOM   2829  N   GLU A 191       5.627   9.828  24.659  1.00 85.61           N
ATOM   2830  CA  GLU A 191       6.885   9.545  25.327  1.00 85.61           C
ATOM   2831  C   GLU A 191       6.696   8.442  26.370  1.00 85.61           C
ATOM   2832  O   GLU A 191       5.806   8.527  27.215  1.00 85.61           O
ATOM   2833  HA  GLU A 191       7.559   9.201  24.543  1.00 85.61           H
ATOM   2834  CB  GLU A 191       7.463  10.810  25.966  1.00 85.61           C
ATOM   2835 1HB  GLU A 191       6.682  11.333  26.516  1.00 85.61           H
ATOM   2836 2HB  GLU A 191       8.324  10.550  26.582  1.00 85.61           H
ATOM   2837  CG  GLU A 191       7.975  11.778  24.898  1.00 85.61           C
ATOM   2838 1HG  GLU A 191       8.696  11.271  24.257  1.00 85.61           H
ATOM   2839 2HG  GLU A 191       7.148  12.092  24.260  1.00 85.61           H
ATOM   2840  CD  GLU A 191       8.627  13.006  25.538  1.00 85.61           C
ATOM   2841  OE1 GLU A 191       9.098  13.866  24.763  1.00 85.61           O
ATOM   2842  OE2 GLU A 191       8.638  13.056  26.787  1.00 85.61           O
ATOM   2843  HN  GLU A 191       5.028  10.468  25.139  1.00 85.61           H
ATOM   2844  N   GLU A 192       7.548   7.431  26.277  1.00 76.59           N
ATOM   2845  CA  GLU A 192       7.443   6.280  27.158  1.00 76.59           C
ATOM   2846  C   GLU A 192       8.834   5.821  27.600  1.00 76.59           C
ATOM   2847  O   GLU A 192       9.661   5.448  26.770  1.00 76.59           O
ATOM   2848  HA  GLU A 192       6.877   6.628  28.022  1.00 76.59           H
ATOM   2849  CB  GLU A 192       6.679   5.140  26.482  1.00 76.59           C
ATOM   2850 1HB  GLU A 192       5.670   5.471  26.234  1.00 76.59           H
ATOM   2851 2HB  GLU A 192       7.240   4.783  25.619  1.00 76.59           H
ATOM   2852  CG  GLU A 192       6.531   3.945  27.425  1.00 76.59           C
ATOM   2853 1HG  GLU A 192       7.261   3.179  27.164  1.00 76.59           H
ATOM   2854 2HG  GLU A 192       6.746   4.254  28.448  1.00 76.59           H
ATOM   2855  CD  GLU A 192       5.120   3.358  27.351  1.00 76.59           C
ATOM   2856  OE1 GLU A 192       4.817   2.497  28.205  1.00 76.59           O
ATOM   2857  OE2 GLU A 192       4.376   3.785  26.441  1.00 76.59           O
ATOM   2858  HN  GLU A 192       8.298   7.391  25.617  1.00 76.59           H
ATOM   2859  N   SER A 193       9.050   5.864  28.907  1.00 72.39           N
ATOM   2860  CA  SER A 193      10.274   5.333  29.481  1.00 72.39           C
ATOM   2861  C   SER A 193      11.489   5.990  28.822  1.00 72.39           C
ATOM   2862  O   SER A 193      12.534   5.359  28.671  1.00 72.39           O
ATOM   2863  HA  SER A 193      10.230   5.588  30.540  1.00 72.39           H
ATOM   2864  CB  SER A 193      10.342   3.813  29.325  1.00 72.39           C
ATOM   2865 1HB  SER A 193      10.436   3.561  28.268  1.00 72.39           H
ATOM   2866 2HB  SER A 193      11.236   3.437  29.823  1.00 72.39           H
ATOM   2867  OG  SER A 193       9.191   3.169  29.865  1.00 72.39           O
ATOM   2868  HG  SER A 193       9.215   2.192  29.653  1.00 72.39           H
ATOM   2869  HN  SER A 193       8.406   6.252  29.567  1.00 72.39           H
ATOM   2870  N   GLY A 194      11.311   7.248  28.447  1.00 76.96           N
ATOM   2871  CA  GLY A 194      12.396   8.013  27.856  1.00 76.96           C
ATOM   2872  C   GLY A 194      12.515   7.727  26.357  1.00 76.96           C
ATOM   2873  O   GLY A 194      13.461   8.174  25.710  1.00 76.96           O
ATOM   2874 1HA  GLY A 194      12.223   9.078  28.014  1.00 76.96           H
ATOM   2875 2HA  GLY A 194      13.333   7.765  28.353  1.00 76.96           H
ATOM   2876  HN  GLY A 194      10.447   7.743  28.541  1.00 76.96           H
ATOM   2877  N   ILE A 195      11.542   6.984  25.850  1.00 83.94           N
ATOM   2878  CA  ILE A 195      11.490   6.691  24.428  1.00 83.94           C
ATOM   2879  C   ILE A 195      10.307   7.432  23.802  1.00 83.94           C
ATOM   2880  O   ILE A 195       9.165   7.255  24.223  1.00 83.94           O
ATOM   2881  HA  ILE A 195      12.409   7.069  23.981  1.00 83.94           H
ATOM   2882  CB  ILE A 195      11.461   5.179  24.193  1.00 83.94           C
ATOM   2883  HB  ILE A 195      10.560   4.778  24.657  1.00 83.94           H
ATOM   2884  CG1 ILE A 195      12.656   4.498  24.864  1.00 83.94           C
ATOM   2885 1HG1 ILE A 195      13.582   4.857  24.417  1.00 83.94           H
ATOM   2886 2HG1 ILE A 195      12.686   4.766  25.920  1.00 83.94           H
ATOM   2887  CG2 ILE A 195      11.382   4.857  22.700  1.00 83.94           C
ATOM   2888 1HG2 ILE A 195      10.474   5.292  22.282  1.00 83.94           H
ATOM   2889 2HG2 ILE A 195      12.252   5.273  22.192  1.00 83.94           H
ATOM   2890 3HG2 ILE A 195      11.363   3.776  22.562  1.00 83.94           H
ATOM   2891  CD1 ILE A 195      12.570   2.977  24.722  1.00 83.94           C
ATOM   2892 1HD1 ILE A 195      11.654   2.618  25.192  1.00 83.94           H
ATOM   2893 2HD1 ILE A 195      12.564   2.711  23.665  1.00 83.94           H
ATOM   2894 3HD1 ILE A 195      13.431   2.517  25.207  1.00 83.94           H
ATOM   2895  HN  ILE A 195      10.802   6.587  26.391  1.00 83.94           H
ATOM   2896  N   ALA A 196      10.621   8.248  22.806  1.00 90.33           N
ATOM   2897  CA  ALA A 196       9.589   8.917  22.032  1.00 90.33           C
ATOM   2898  C   ALA A 196       9.083   7.972  20.940  1.00 90.33           C
ATOM   2899  O   ALA A 196       9.873   7.431  20.168  1.00 90.33           O
ATOM   2900  HA  ALA A 196       8.766   9.150  22.708  1.00 90.33           H
ATOM   2901  CB  ALA A 196      10.144  10.223  21.462  1.00 90.33           C
ATOM   2902 1HB  ALA A 196      10.462  10.871  22.279  1.00 90.33           H
ATOM   2903 2HB  ALA A 196      10.996  10.006  20.818  1.00 90.33           H
ATOM   2904 3HB  ALA A 196       9.370  10.725  20.882  1.00 90.33           H
ATOM   2905  HN  ALA A 196      11.559   8.453  22.526  1.00 90.33           H
ATOM   2906  N   ILE A 197       7.769   7.804  20.910  1.00 89.00           N
ATOM   2907  CA  ILE A 197       7.152   6.897  19.957  1.00 89.00           C
ATOM   2908  C   ILE A 197       6.070   7.645  19.176  1.00 89.00           C
ATOM   2909  O   ILE A 197       5.201   8.283  19.768  1.00 89.00           O
ATOM   2910  HA  ILE A 197       7.927   6.582  19.257  1.00 89.00           H
ATOM   2911  CB  ILE A 197       6.643   5.640  20.665  1.00 89.00           C
ATOM   2912  HB  ILE A 197       5.930   5.945  21.431  1.00 89.00           H
ATOM   2913  CG1 ILE A 197       7.785   4.910  21.375  1.00 89.00           C
ATOM   2914 1HG1 ILE A 197       8.503   4.548  20.639  1.00 89.00           H
ATOM   2915 2HG1 ILE A 197       8.317   5.605  22.025  1.00 89.00           H
ATOM   2916  CG2 ILE A 197       5.897   4.727  19.691  1.00 89.00           C
ATOM   2917 1HG2 ILE A 197       5.044   5.261  19.272  1.00 89.00           H
ATOM   2918 2HG2 ILE A 197       6.569   4.427  18.886  1.00 89.00           H
ATOM   2919 3HG2 ILE A 197       5.545   3.841  20.220  1.00 89.00           H
ATOM   2920  CD1 ILE A 197       7.255   3.736  22.200  1.00 89.00           C
ATOM   2921 1HD1 ILE A 197       6.556   4.104  22.950  1.00 89.00           H
ATOM   2922 2HD1 ILE A 197       6.745   3.031  21.543  1.00 89.00           H
ATOM   2923 3HD1 ILE A 197       8.088   3.234  22.694  1.00 89.00           H
ATOM   2924  HN  ILE A 197       7.131   8.273  21.521  1.00 89.00           H
ATOM   2925  N   CYS A 198       6.157   7.540  17.858  1.00 91.78           N
ATOM   2926  CA  CYS A 198       5.098   8.037  16.996  1.00 91.78           C
ATOM   2927  C   CYS A 198       3.990   6.983  16.939  1.00 91.78           C
ATOM   2928  O   CYS A 198       4.182   5.905  16.380  1.00 91.78           O
ATOM   2929  HA  CYS A 198       4.732   8.959  17.449  1.00 91.78           H
ATOM   2930  CB  CYS A 198       5.621   8.390  15.602  1.00 91.78           C
ATOM   2931 1HB  CYS A 198       6.268   9.266  15.659  1.00 91.78           H
ATOM   2932 2HB  CYS A 198       6.227   7.571  15.214  1.00 91.78           H
ATOM   2933  SG  CYS A 198       4.220   8.719  14.472  1.00 91.78           S
ATOM   2934  HN  CYS A 198       6.931   7.126  17.380  1.00 91.78           H
ATOM   2935  N   THR A 199       2.854   7.332  17.526  1.00 90.91           N
ATOM   2936  CA  THR A 199       1.733   6.411  17.593  1.00 90.91           C
ATOM   2937  C   THR A 199       0.413   7.162  17.403  1.00 90.91           C
ATOM   2938  O   THR A 199       0.372   8.387  17.506  1.00 90.91           O
ATOM   2939  HA  THR A 199       1.819   5.703  16.769  1.00 90.91           H
ATOM   2940  CB  THR A 199       1.817   5.660  18.923  1.00 90.91           C
ATOM   2941  HB  THR A 199       2.839   5.336  19.123  1.00 90.91           H
ATOM   2942  OG1 THR A 199       0.855   4.616  18.794  1.00 90.91           O
ATOM   2943  HG1 THR A 199       0.934   3.982  19.563  1.00 90.91           H
ATOM   2944  CG2 THR A 199       1.307   6.493  20.100  1.00 90.91           C
ATOM   2945 1HG2 THR A 199       0.264   6.760  19.932  1.00 90.91           H
ATOM   2946 2HG2 THR A 199       1.905   7.401  20.189  1.00 90.91           H
ATOM   2947 3HG2 THR A 199       1.389   5.913  21.019  1.00 90.91           H
ATOM   2948  HN  THR A 199       2.695   8.224  17.949  1.00 90.91           H
ATOM   2949  N   MET A 200      -0.632   6.397  17.127  1.00 91.62           N
ATOM   2950  CA  MET A 200      -1.985   6.919  17.213  1.00 91.62           C
ATOM   2951  C   MET A 200      -2.533   6.792  18.637  1.00 91.62           C
ATOM   2952  O   MET A 200      -2.360   5.760  19.282  1.00 91.62           O
ATOM   2953  HA  MET A 200      -1.912   7.971  16.937  1.00 91.62           H
ATOM   2954  CB  MET A 200      -2.891   6.152  16.248  1.00 91.62           C
ATOM   2955 1HB  MET A 200      -2.809   5.082  16.439  1.00 91.62           H
ATOM   2956 2HB  MET A 200      -3.931   6.427  16.423  1.00 91.62           H
ATOM   2957  CG  MET A 200      -2.517   6.446  14.794  1.00 91.62           C
ATOM   2958 1HG  MET A 200      -2.516   7.523  14.621  1.00 91.62           H
ATOM   2959 2HG  MET A 200      -1.508   6.089  14.590  1.00 91.62           H
ATOM   2960  SD  MET A 200      -3.677   5.654  13.693  1.00 91.62           S
ATOM   2961  CE  MET A 200      -3.431   3.949  14.158  1.00 91.62           C
ATOM   2962 1HE  MET A 200      -2.392   3.670  13.982  1.00 91.62           H
ATOM   2963 2HE  MET A 200      -3.667   3.823  15.215  1.00 91.62           H
ATOM   2964 3HE  MET A 200      -4.084   3.311  13.562  1.00 91.62           H
ATOM   2965  HN  MET A 200      -0.566   5.438  16.850  1.00 91.62           H
ATOM   2966  N   VAL A 201      -3.181   7.858  19.084  1.00 92.05           N
ATOM   2967  CA  VAL A 201      -3.821   7.851  20.388  1.00 92.05           C
ATOM   2968  C   VAL A 201      -5.311   8.159  20.222  1.00 92.05           C
ATOM   2969  O   VAL A 201      -5.677   9.145  19.585  1.00 92.05           O
ATOM   2970  HA  VAL A 201      -3.715   6.848  20.802  1.00 92.05           H
ATOM   2971  CB  VAL A 201      -3.110   8.829  21.325  1.00 92.05           C
ATOM   2972  HB  VAL A 201      -3.203   9.828  20.901  1.00 92.05           H
ATOM   2973  CG1 VAL A 201      -3.768   8.842  22.707  1.00 92.05           C
ATOM   2974 1HG1 VAL A 201      -4.810   9.146  22.609  1.00 92.05           H
ATOM   2975 2HG1 VAL A 201      -3.720   7.843  23.141  1.00 92.05           H
ATOM   2976 3HG1 VAL A 201      -3.242   9.545  23.353  1.00 92.05           H
ATOM   2977  CG2 VAL A 201      -1.619   8.500  21.431  1.00 92.05           C
ATOM   2978 1HG2 VAL A 201      -1.497   7.490  21.822  1.00 92.05           H
ATOM   2979 2HG2 VAL A 201      -1.161   8.566  20.444  1.00 92.05           H
ATOM   2980 3HG2 VAL A 201      -1.138   9.210  22.104  1.00 92.05           H
ATOM   2981  HN  VAL A 201      -3.273   8.712  18.572  1.00 92.05           H
ATOM   2982  N   TYR A 202      -6.130   7.297  20.807  1.00 91.21           N
ATOM   2983  CA  TYR A 202      -7.571   7.440  20.695  1.00 91.21           C
ATOM   2984  C   TYR A 202      -8.154   8.110  21.941  1.00 91.21           C
ATOM   2985  O   TYR A 202      -7.732   7.822  23.060  1.00 91.21           O
ATOM   2986  HA  TYR A 202      -7.781   8.062  19.825  1.00 91.21           H
ATOM   2987  CB  TYR A 202      -8.129   6.019  20.587  1.00 91.21           C
ATOM   2988 1HB  TYR A 202      -7.819   5.450  21.464  1.00 91.21           H
ATOM   2989 2HB  TYR A 202      -9.218   6.065  20.605  1.00 91.21           H
ATOM   2990  CG  TYR A 202      -7.685   5.270  19.329  1.00 91.21           C
ATOM   2991  CD1 TYR A 202      -8.383   5.430  18.149  1.00 91.21           C
ATOM   2992  HD1 TYR A 202      -9.251   6.089  18.113  1.00 91.21           H
ATOM   2993  CD2 TYR A 202      -6.587   4.436  19.374  1.00 91.21           C
ATOM   2994  HD2 TYR A 202      -6.036   4.310  20.305  1.00 91.21           H
ATOM   2995  CE1 TYR A 202      -7.965   4.725  16.964  1.00 91.21           C
ATOM   2996  HE1 TYR A 202      -8.508   4.842  16.026  1.00 91.21           H
ATOM   2997  CE2 TYR A 202      -6.169   3.731  18.189  1.00 91.21           C
ATOM   2998  HE2 TYR A 202      -5.304   3.069  18.211  1.00 91.21           H
ATOM   2999  CZ  TYR A 202      -6.879   3.911  17.043  1.00 91.21           C
ATOM   3000  OH  TYR A 202      -6.484   3.245  15.925  1.00 91.21           O
ATOM   3001  HH  TYR A 202      -7.214   3.262  15.241  1.00 91.21           H
ATOM   3002  HN  TYR A 202      -5.823   6.513  21.347  1.00 91.21           H
ATOM   3003  N   PRO A 203      -9.130   9.012  21.771  1.00 82.94           N
ATOM   3004  CA  PRO A 203      -9.633   9.800  22.899  1.00 82.94           C
ATOM   3005  C   PRO A 203     -10.401   8.951  23.899  1.00 82.94           C
ATOM   3006  O   PRO A 203     -11.040   7.969  23.524  1.00 82.94           O
ATOM   3007  HA  PRO A 203      -8.802  10.222  23.464  1.00 82.94           H
ATOM   3008  CB  PRO A 203     -10.530  10.848  22.238  1.00 82.94           C
ATOM   3009 1HB  PRO A 203     -11.371  11.118  22.877  1.00 82.94           H
ATOM   3010 2HB  PRO A 203      -9.984  11.767  22.025  1.00 82.94           H
ATOM   3011  CG  PRO A 203     -10.991  10.176  20.976  1.00 82.94           C
ATOM   3012 1HG  PRO A 203     -11.865   9.551  21.159  1.00 82.94           H
ATOM   3013 2HG  PRO A 203     -11.277  10.909  20.221  1.00 82.94           H
ATOM   3014  CD  PRO A 203      -9.823   9.353  20.516  1.00 82.94           C
ATOM   3015 1HD  PRO A 203     -10.148   8.460  19.981  1.00 82.94           H
ATOM   3016 2HD  PRO A 203      -9.178   9.914  19.840  1.00 82.94           H
ATOM   3017  N   SER A 204     -10.318   9.355  25.158  1.00 71.12           N
ATOM   3018  CA  SER A 204     -10.503   8.423  26.257  1.00 71.12           C
ATOM   3019  C   SER A 204     -11.867   7.740  26.140  1.00 71.12           C
ATOM   3020  O   SER A 204     -11.972   6.525  26.298  1.00 71.12           O
ATOM   3021  HA  SER A 204      -9.700   7.693  26.156  1.00 71.12           H
ATOM   3022  CB  SER A 204     -10.379   9.132  27.608  1.00 71.12           C
ATOM   3023 1HB  SER A 204     -10.703   8.459  28.401  1.00 71.12           H
ATOM   3024 2HB  SER A 204      -9.333   9.369  27.798  1.00 71.12           H
ATOM   3025  OG  SER A 204     -11.153  10.328  27.655  1.00 71.12           O
ATOM   3026  HG  SER A 204     -12.115  10.107  27.816  1.00 71.12           H
ATOM   3027  HN  SER A 204     -10.127  10.298  25.431  1.00 71.12           H
ATOM   3028  N   ASP A 205     -12.878   8.551  25.863  1.00 71.64           N
ATOM   3029  CA  ASP A 205     -14.242   8.191  26.207  1.00 71.64           C
ATOM   3030  C   ASP A 205     -14.622   6.897  25.485  1.00 71.64           C
ATOM   3031  O   ASP A 205     -14.960   5.901  26.123  1.00 71.64           O
ATOM   3032  HA  ASP A 205     -14.244   8.079  27.292  1.00 71.64           H
ATOM   3033  CB  ASP A 205     -15.226   9.280  25.774  1.00 71.64           C
ATOM   3034 1HB  ASP A 205     -15.040   9.549  24.734  1.00 71.64           H
ATOM   3035 2HB  ASP A 205     -16.245   8.897  25.827  1.00 71.64           H
ATOM   3036  CG  ASP A 205     -15.094  10.521  26.659  1.00 71.64           C
ATOM   3037  OD1 ASP A 205     -14.479  10.385  27.739  1.00 71.64           O
ATOM   3038  OD2 ASP A 205     -15.612  11.577  26.237  1.00 71.64           O
ATOM   3039  HN  ASP A 205     -12.775   9.438  25.412  1.00 71.64           H
ATOM   3040  N   GLU A 206     -14.553   6.953  24.163  1.00 83.06           N
ATOM   3041  CA  GLU A 206     -14.905   5.804  23.346  1.00 83.06           C
ATOM   3042  C   GLU A 206     -13.672   5.280  22.607  1.00 83.06           C
ATOM   3043  O   GLU A 206     -13.774   4.820  21.471  1.00 83.06           O
ATOM   3044  HA  GLU A 206     -15.264   5.050  24.046  1.00 83.06           H
ATOM   3045  CB  GLU A 206     -16.026   6.152  22.364  1.00 83.06           C
ATOM   3046 1HB  GLU A 206     -15.783   7.077  21.843  1.00 83.06           H
ATOM   3047 2HB  GLU A 206     -16.200   5.311  21.693  1.00 83.06           H
ATOM   3048  CG  GLU A 206     -17.345   6.394  23.102  1.00 83.06           C
ATOM   3049 1HG  GLU A 206     -17.149   6.548  24.163  1.00 83.06           H
ATOM   3050 2HG  GLU A 206     -17.812   7.305  22.728  1.00 83.06           H
ATOM   3051  CD  GLU A 206     -18.300   5.212  22.920  1.00 83.06           C
ATOM   3052  OE1 GLU A 206     -18.791   4.715  23.956  1.00 83.06           O
ATOM   3053  OE2 GLU A 206     -18.517   4.833  21.749  1.00 83.06           O
ATOM   3054  HN  GLU A 206     -14.264   7.762  23.652  1.00 83.06           H
ATOM   3055  N   SER A 207     -12.535   5.369  23.281  1.00 89.07           N
ATOM   3056  CA  SER A 207     -11.262   5.079  22.644  1.00 89.07           C
ATOM   3057  C   SER A 207     -11.304   3.693  21.997  1.00 89.07           C
ATOM   3058  O   SER A 207     -10.926   3.534  20.837  1.00 89.07           O
ATOM   3059  HA  SER A 207     -11.137   5.852  21.885  1.00 89.07           H
ATOM   3060  CB  SER A 207     -10.111   5.162  23.649  1.00 89.07           C
ATOM   3061 1HB  SER A 207      -9.224   4.694  23.223  1.00 89.07           H
ATOM   3062 2HB  SER A 207      -9.864   6.207  23.832  1.00 89.07           H
ATOM   3063  OG  SER A 207     -10.435   4.528  24.884  1.00 89.07           O
ATOM   3064  HG  SER A 207     -10.708   5.213  25.559  1.00 89.07           H
ATOM   3065  HN  SER A 207     -12.475   5.632  24.244  1.00 89.07           H
ATOM   3066  N   THR A 208     -11.766   2.726  22.775  1.00 89.47           N
ATOM   3067  CA  THR A 208     -11.713   1.336  22.354  1.00 89.47           C
ATOM   3068  C   THR A 208     -12.594   1.120  21.122  1.00 89.47           C
ATOM   3069  O   THR A 208     -12.178   0.471  20.163  1.00 89.47           O
ATOM   3070  HA  THR A 208     -10.690   1.105  22.059  1.00 89.47           H
ATOM   3071  CB  THR A 208     -12.112   0.465  23.546  1.00 89.47           C
ATOM   3072  HB  THR A 208     -12.072  -0.593  23.286  1.00 89.47           H
ATOM   3073  OG1 THR A 208     -13.394   0.957  23.924  1.00 89.47           O
ATOM   3074  HG1 THR A 208     -13.860   0.290  24.505  1.00 89.47           H
ATOM   3075  CG2 THR A 208     -11.238   0.720  24.776  1.00 89.47           C
ATOM   3076 1HG2 THR A 208     -11.330   1.764  25.077  1.00 89.47           H
ATOM   3077 2HG2 THR A 208     -10.197   0.503  24.534  1.00 89.47           H
ATOM   3078 3HG2 THR A 208     -11.563   0.076  25.593  1.00 89.47           H
ATOM   3079  HN  THR A 208     -12.170   2.879  23.677  1.00 89.47           H
ATOM   3080  N   LYS A 209     -13.796   1.675  21.187  1.00 91.34           N
ATOM   3081  CA  LYS A 209     -14.731   1.567  20.081  1.00 91.34           C
ATOM   3082  C   LYS A 209     -14.108   2.189  18.829  1.00 91.34           C
ATOM   3083  O   LYS A 209     -14.173   1.610  17.746  1.00 91.34           O
ATOM   3084  HA  LYS A 209     -14.896   0.506  19.894  1.00 91.34           H
ATOM   3085  CB  LYS A 209     -16.083   2.175  20.461  1.00 91.34           C
ATOM   3086 1HB  LYS A 209     -15.933   3.167  20.888  1.00 91.34           H
ATOM   3087 2HB  LYS A 209     -16.693   2.302  19.567  1.00 91.34           H
ATOM   3088  CG  LYS A 209     -16.819   1.287  21.467  1.00 91.34           C
ATOM   3089 1HG  LYS A 209     -17.099   0.348  20.990  1.00 91.34           H
ATOM   3090 2HG  LYS A 209     -16.154   1.040  22.294  1.00 91.34           H
ATOM   3091  CD  LYS A 209     -18.070   1.987  22.002  1.00 91.34           C
ATOM   3092 1HD  LYS A 209     -17.781   2.864  22.580  1.00 91.34           H
ATOM   3093 2HD  LYS A 209     -18.679   2.340  21.169  1.00 91.34           H
ATOM   3094  CE  LYS A 209     -18.895   1.041  22.878  1.00 91.34           C
ATOM   3095 1HE  LYS A 209     -19.204   0.173  22.295  1.00 91.34           H
ATOM   3096 2HE  LYS A 209     -18.283   0.671  23.700  1.00 91.34           H
ATOM   3097  NZ  LYS A 209     -20.087   1.737  23.412  1.00 91.34           N
ATOM   3098 1HZ  LYS A 209     -20.632   1.091  23.973  1.00 91.34           H
ATOM   3099 2HZ  LYS A 209     -19.792   2.518  23.988  1.00 91.34           H
ATOM   3100 3HZ  LYS A 209     -20.652   2.078  22.643  1.00 91.34           H
ATOM   3101  HN  LYS A 209     -14.131   2.189  21.976  1.00 91.34           H
ATOM   3102  N   LEU A 210     -13.518   3.360  19.020  1.00 92.57           N
ATOM   3103  CA  LEU A 210     -12.953   4.103  17.907  1.00 92.57           C
ATOM   3104  C   LEU A 210     -11.846   3.274  17.254  1.00 92.57           C
ATOM   3105  O   LEU A 210     -11.805   3.140  16.032  1.00 92.57           O
ATOM   3106  HA  LEU A 210     -13.749   4.253  17.177  1.00 92.57           H
ATOM   3107  CB  LEU A 210     -12.494   5.489  18.366  1.00 92.57           C
ATOM   3108 1HB  LEU A 210     -13.331   5.983  18.857  1.00 92.57           H
ATOM   3109 2HB  LEU A 210     -11.714   5.360  19.117  1.00 92.57           H
ATOM   3110  CG  LEU A 210     -11.961   6.416  17.272  1.00 92.57           C
ATOM   3111  HG  LEU A 210     -11.143   5.907  16.761  1.00 92.57           H
ATOM   3112  CD1 LEU A 210     -13.038   6.703  16.224  1.00 92.57           C
ATOM   3113 1HD1 LEU A 210     -13.357   5.767  15.765  1.00 92.57           H
ATOM   3114 2HD1 LEU A 210     -13.892   7.182  16.703  1.00 92.57           H
ATOM   3115 3HD1 LEU A 210     -12.633   7.364  15.458  1.00 92.57           H
ATOM   3116  CD2 LEU A 210     -11.389   7.701  17.872  1.00 92.57           C
ATOM   3117 1HD2 LEU A 210     -12.170   8.224  18.423  1.00 92.57           H
ATOM   3118 2HD2 LEU A 210     -10.571   7.453  18.549  1.00 92.57           H
ATOM   3119 3HD2 LEU A 210     -11.017   8.342  17.073  1.00 92.57           H
ATOM   3120  HN  LEU A 210     -13.422   3.799  19.913  1.00 92.57           H
ATOM   3121  N   LYS A 211     -10.976   2.738  18.097  1.00 92.45           N
ATOM   3122  CA  LYS A 211      -9.879   1.915  17.618  1.00 92.45           C
ATOM   3123  C   LYS A 211     -10.438   0.761  16.784  1.00 92.45           C
ATOM   3124  O   LYS A 211      -9.983   0.520  15.667  1.00 92.45           O
ATOM   3125  HA  LYS A 211      -9.260   2.539  16.972  1.00 92.45           H
ATOM   3126  CB  LYS A 211      -9.000   1.461  18.785  1.00 92.45           C
ATOM   3127 1HB  LYS A 211      -8.591   2.332  19.298  1.00 92.45           H
ATOM   3128 2HB  LYS A 211      -9.605   0.920  19.512  1.00 92.45           H
ATOM   3129  CG  LYS A 211      -7.858   0.567  18.297  1.00 92.45           C
ATOM   3130 1HG  LYS A 211      -8.263  -0.370  17.916  1.00 92.45           H
ATOM   3131 2HG  LYS A 211      -7.341   1.051  17.468  1.00 92.45           H
ATOM   3132  CD  LYS A 211      -6.866   0.279  19.425  1.00 92.45           C
ATOM   3133 1HD  LYS A 211      -6.502   1.218  19.843  1.00 92.45           H
ATOM   3134 2HD  LYS A 211      -7.372  -0.253  20.231  1.00 92.45           H
ATOM   3135  CE  LYS A 211      -5.686  -0.553  18.919  1.00 92.45           C
ATOM   3136 1HE  LYS A 211      -6.025  -1.556  18.660  1.00 92.45           H
ATOM   3137 2HE  LYS A 211      -5.284  -0.107  18.009  1.00 92.45           H
ATOM   3138  NZ  LYS A 211      -4.627  -0.631  19.950  1.00 92.45           N
ATOM   3139 1HZ  LYS A 211      -3.777  -0.994  19.534  1.00 92.45           H
ATOM   3140 2HZ  LYS A 211      -4.451   0.295  20.324  1.00 92.45           H
ATOM   3141 3HZ  LYS A 211      -4.927  -1.246  20.697  1.00 92.45           H
ATOM   3142  HN  LYS A 211     -11.013   2.858  19.089  1.00 92.45           H
ATOM   3143  N   SER A 212     -11.417   0.078  17.359  1.00 91.56           N
ATOM   3144  CA  SER A 212     -11.973  -1.108  16.730  1.00 91.56           C
ATOM   3145  C   SER A 212     -12.580  -0.744  15.373  1.00 91.56           C
ATOM   3146  O   SER A 212     -12.447  -1.495  14.408  1.00 91.56           O
ATOM   3147  HA  SER A 212     -11.131  -1.788  16.602  1.00 91.56           H
ATOM   3148  CB  SER A 212     -13.026  -1.764  17.624  1.00 91.56           C
ATOM   3149 1HB  SER A 212     -13.214  -2.780  17.277  1.00 91.56           H
ATOM   3150 2HB  SER A 212     -12.641  -1.842  18.641  1.00 91.56           H
ATOM   3151  OG  SER A 212     -14.249  -1.033  17.635  1.00 91.56           O
ATOM   3152  HG  SER A 212     -14.908  -1.476  18.242  1.00 91.56           H
ATOM   3153  HN  SER A 212     -11.829   0.322  18.237  1.00 91.56           H
ATOM   3154  N   ALA A 213     -13.235   0.407  15.343  1.00 92.30           N
ATOM   3155  CA  ALA A 213     -13.896   0.861  14.132  1.00 92.30           C
ATOM   3156  C   ALA A 213     -12.840   1.204  13.078  1.00 92.30           C
ATOM   3157  O   ALA A 213     -12.973   0.825  11.916  1.00 92.30           O
ATOM   3158  HA  ALA A 213     -14.512   0.041  13.763  1.00 92.30           H
ATOM   3159  CB  ALA A 213     -14.801   2.050  14.459  1.00 92.30           C
ATOM   3160 1HB  ALA A 213     -15.551   1.746  15.189  1.00 92.30           H
ATOM   3161 2HB  ALA A 213     -14.201   2.862  14.871  1.00 92.30           H
ATOM   3162 3HB  ALA A 213     -15.297   2.391  13.549  1.00 92.30           H
ATOM   3163  HN  ALA A 213     -13.317   1.024  16.126  1.00 92.30           H
ATOM   3164  N   VAL A 214     -11.817   1.918  13.523  1.00 90.87           N
ATOM   3165  CA  VAL A 214     -10.768   2.365  12.622  1.00 90.87           C
ATOM   3166  C   VAL A 214     -10.068   1.147  12.017  1.00 90.87           C
ATOM   3167  O   VAL A 214      -9.785   1.120  10.820  1.00 90.87           O
ATOM   3168  HA  VAL A 214     -11.243   2.931  11.820  1.00 90.87           H
ATOM   3169  CB  VAL A 214      -9.809   3.302  13.359  1.00 90.87           C
ATOM   3170  HB  VAL A 214      -9.501   2.808  14.281  1.00 90.87           H
ATOM   3171  CG1 VAL A 214      -8.553   3.566  12.526  1.00 90.87           C
ATOM   3172 1HG1 VAL A 214      -8.041   2.623  12.332  1.00 90.87           H
ATOM   3173 2HG1 VAL A 214      -8.835   4.028  11.580  1.00 90.87           H
ATOM   3174 3HG1 VAL A 214      -7.888   4.234  13.073  1.00 90.87           H
ATOM   3175  CG2 VAL A 214     -10.503   4.612  13.736  1.00 90.87           C
ATOM   3176 1HG2 VAL A 214     -10.852   5.111  12.832  1.00 90.87           H
ATOM   3177 2HG2 VAL A 214     -11.352   4.400  14.385  1.00 90.87           H
ATOM   3178 3HG2 VAL A 214      -9.798   5.259  14.258  1.00 90.87           H
ATOM   3179  HN  VAL A 214     -11.698   2.190  14.478  1.00 90.87           H
ATOM   3180  N   LEU A 215      -9.809   0.168  12.872  1.00 90.86           N
ATOM   3181  CA  LEU A 215      -9.128  -1.041  12.441  1.00 90.86           C
ATOM   3182  C   LEU A 215     -10.014  -1.793  11.445  1.00 90.86           C
ATOM   3183  O   LEU A 215      -9.532  -2.275  10.421  1.00 90.86           O
ATOM   3184  HA  LEU A 215      -8.215  -0.737  11.929  1.00 90.86           H
ATOM   3185  CB  LEU A 215      -8.711  -1.881  13.650  1.00 90.86           C
ATOM   3186 1HB  LEU A 215      -9.258  -1.522  14.522  1.00 90.86           H
ATOM   3187 2HB  LEU A 215      -9.025  -2.910  13.478  1.00 90.86           H
ATOM   3188  CG  LEU A 215      -7.218  -1.882  13.983  1.00 90.86           C
ATOM   3189  HG  LEU A 215      -6.660  -1.972  13.051  1.00 90.86           H
ATOM   3190  CD1 LEU A 215      -6.800  -0.561  14.634  1.00 90.86           C
ATOM   3191 1HD1 LEU A 215      -7.005   0.262  13.949  1.00 90.86           H
ATOM   3192 2HD1 LEU A 215      -7.364  -0.416  15.555  1.00 90.86           H
ATOM   3193 3HD1 LEU A 215      -5.735  -0.589  14.860  1.00 90.86           H
ATOM   3194  CD2 LEU A 215      -6.850  -3.089  14.849  1.00 90.86           C
ATOM   3195 1HD2 LEU A 215      -7.416  -3.054  15.780  1.00 90.86           H
ATOM   3196 2HD2 LEU A 215      -7.089  -4.007  14.312  1.00 90.86           H
ATOM   3197 3HD2 LEU A 215      -5.783  -3.065  15.071  1.00 90.86           H
ATOM   3198  HN  LEU A 215     -10.055   0.192  13.840  1.00 90.86           H
ATOM   3199  N   THR A 216     -11.293  -1.870  11.782  1.00 91.83           N
ATOM   3200  CA  THR A 216     -12.249  -2.563  10.935  1.00 91.83           C
ATOM   3201  C   THR A 216     -12.266  -1.947   9.534  1.00 91.83           C
ATOM   3202  O   THR A 216     -12.259  -2.665   8.536  1.00 91.83           O
ATOM   3203  HA  THR A 216     -11.923  -3.598  10.824  1.00 91.83           H
ATOM   3204  CB  THR A 216     -13.611  -2.528  11.631  1.00 91.83           C
ATOM   3205  HB  THR A 216     -13.952  -1.501  11.765  1.00 91.83           H
ATOM   3206  OG1 THR A 216     -13.407  -3.270  12.830  1.00 91.83           O
ATOM   3207  HG1 THR A 216     -13.275  -2.646  13.600  1.00 91.83           H
ATOM   3208  CG2 THR A 216     -14.676  -3.325  10.875  1.00 91.83           C
ATOM   3209 1HG2 THR A 216     -14.364  -4.367  10.800  1.00 91.83           H
ATOM   3210 2HG2 THR A 216     -14.799  -2.909   9.875  1.00 91.83           H
ATOM   3211 3HG2 THR A 216     -15.622  -3.266  11.413  1.00 91.83           H
ATOM   3212  HN  THR A 216     -11.678  -1.470  12.613  1.00 91.83           H
ATOM   3213  N   LEU A 217     -12.288  -0.622   9.506  1.00 88.94           N
ATOM   3214  CA  LEU A 217     -12.323   0.099   8.245  1.00 88.94           C
ATOM   3215  C   LEU A 217     -11.071  -0.241   7.433  1.00 88.94           C
ATOM   3216  O   LEU A 217     -11.142  -0.409   6.217  1.00 88.94           O
ATOM   3217  HA  LEU A 217     -13.197  -0.249   7.694  1.00 88.94           H
ATOM   3218  CB  LEU A 217     -12.509   1.598   8.490  1.00 88.94           C
ATOM   3219 1HB  LEU A 217     -13.389   1.737   9.117  1.00 88.94           H
ATOM   3220 2HB  LEU A 217     -11.652   1.962   9.057  1.00 88.94           H
ATOM   3221  CG  LEU A 217     -12.664   2.467   7.240  1.00 88.94           C
ATOM   3222  HG  LEU A 217     -11.855   2.223   6.552  1.00 88.94           H
ATOM   3223  CD1 LEU A 217     -13.979   2.161   6.520  1.00 88.94           C
ATOM   3224 1HD1 LEU A 217     -13.994   1.113   6.221  1.00 88.94           H
ATOM   3225 2HD1 LEU A 217     -14.815   2.359   7.190  1.00 88.94           H
ATOM   3226 3HD1 LEU A 217     -14.064   2.793   5.636  1.00 88.94           H
ATOM   3227  CD2 LEU A 217     -12.532   3.952   7.586  1.00 88.94           C
ATOM   3228 1HD2 LEU A 217     -13.305   4.228   8.302  1.00 88.94           H
ATOM   3229 2HD2 LEU A 217     -11.550   4.137   8.020  1.00 88.94           H
ATOM   3230 3HD2 LEU A 217     -12.647   4.547   6.680  1.00 88.94           H
ATOM   3231  HN  LEU A 217     -12.282  -0.045  10.323  1.00 88.94           H
ATOM   3232  N   LYS A 218      -9.954  -0.332   8.139  1.00 86.79           N
ATOM   3233  CA  LYS A 218      -8.684  -0.624   7.496  1.00 86.79           C
ATOM   3234  C   LYS A 218      -8.735  -2.028   6.889  1.00 86.79           C
ATOM   3235  O   LYS A 218      -8.224  -2.253   5.794  1.00 86.79           O
ATOM   3236  HA  LYS A 218      -8.553   0.096   6.689  1.00 86.79           H
ATOM   3237  CB  LYS A 218      -7.527  -0.419   8.476  1.00 86.79           C
ATOM   3238 1HB  LYS A 218      -7.767  -0.887   9.431  1.00 86.79           H
ATOM   3239 2HB  LYS A 218      -6.632  -0.913   8.097  1.00 86.79           H
ATOM   3240  CG  LYS A 218      -7.245   1.069   8.688  1.00 86.79           C
ATOM   3241 1HG  LYS A 218      -6.811   1.493   7.783  1.00 86.79           H
ATOM   3242 2HG  LYS A 218      -8.180   1.598   8.871  1.00 86.79           H
ATOM   3243  CD  LYS A 218      -6.292   1.284   9.866  1.00 86.79           C
ATOM   3244 1HD  LYS A 218      -6.705   0.822  10.762  1.00 86.79           H
ATOM   3245 2HD  LYS A 218      -5.341   0.792   9.663  1.00 86.79           H
ATOM   3246  CE  LYS A 218      -6.058   2.776  10.116  1.00 86.79           C
ATOM   3247 1HE  LYS A 218      -5.727   3.257   9.197  1.00 86.79           H
ATOM   3248 2HE  LYS A 218      -6.994   3.253  10.407  1.00 86.79           H
ATOM   3249  NZ  LYS A 218      -5.045   2.970  11.178  1.00 86.79           N
ATOM   3250 1HZ  LYS A 218      -4.735   3.935  11.176  1.00 86.79           H
ATOM   3251 2HZ  LYS A 218      -5.453   2.748  12.079  1.00 86.79           H
ATOM   3252 3HZ  LYS A 218      -4.254   2.360  11.006  1.00 86.79           H
ATOM   3253  HN  LYS A 218      -9.907  -0.211   9.131  1.00 86.79           H
ATOM   3254  N   VAL A 219      -9.357  -2.935   7.629  1.00 87.69           N
ATOM   3255  CA  VAL A 219      -9.423  -4.324   7.209  1.00 87.69           C
ATOM   3256  C   VAL A 219     -10.316  -4.437   5.972  1.00 87.69           C
ATOM   3257  O   VAL A 219      -9.969  -5.124   5.012  1.00 87.69           O
ATOM   3258  HA  VAL A 219      -8.413  -4.636   6.942  1.00 87.69           H
ATOM   3259  CB  VAL A 219      -9.897  -5.200   8.371  1.00 87.69           C
ATOM   3260  HB  VAL A 219     -10.803  -4.751   8.780  1.00 87.69           H
ATOM   3261  CG1 VAL A 219     -10.248  -6.609   7.888  1.00 87.69           C
ATOM   3262 1HG1 VAL A 219     -11.044  -6.551   7.146  1.00 87.69           H
ATOM   3263 2HG1 VAL A 219      -9.367  -7.069   7.441  1.00 87.69           H
ATOM   3264 3HG1 VAL A 219     -10.582  -7.210   8.734  1.00 87.69           H
ATOM   3265  CG2 VAL A 219      -8.850  -5.246   9.486  1.00 87.69           C
ATOM   3266 1HG2 VAL A 219      -7.921  -5.660   9.094  1.00 87.69           H
ATOM   3267 2HG2 VAL A 219      -8.671  -4.238   9.858  1.00 87.69           H
ATOM   3268 3HG2 VAL A 219      -9.213  -5.875  10.299  1.00 87.69           H
ATOM   3269  HN  VAL A 219      -9.809  -2.734   8.498  1.00 87.69           H
ATOM   3270  N   ILE A 220     -11.448  -3.752   6.034  1.00 87.16           N
ATOM   3271  CA  ILE A 220     -12.435  -3.840   4.972  1.00 87.16           C
ATOM   3272  C   ILE A 220     -11.865  -3.213   3.698  1.00 87.16           C
ATOM   3273  O   ILE A 220     -11.808  -3.860   2.654  1.00 87.16           O
ATOM   3274  HA  ILE A 220     -12.619  -4.898   4.783  1.00 87.16           H
ATOM   3275  CB  ILE A 220     -13.762  -3.223   5.420  1.00 87.16           C
ATOM   3276  HB  ILE A 220     -13.553  -2.247   5.858  1.00 87.16           H
ATOM   3277  CG1 ILE A 220     -14.423  -4.075   6.506  1.00 87.16           C
ATOM   3278 1HG1 ILE A 220     -14.719  -5.037   6.089  1.00 87.16           H
ATOM   3279 2HG1 ILE A 220     -13.704  -4.280   7.300  1.00 87.16           H
ATOM   3280  CG2 ILE A 220     -14.691  -2.994   4.227  1.00 87.16           C
ATOM   3281 1HG2 ILE A 220     -14.213  -2.317   3.519  1.00 87.16           H
ATOM   3282 2HG2 ILE A 220     -14.896  -3.946   3.738  1.00 87.16           H
ATOM   3283 3HG2 ILE A 220     -15.626  -2.555   4.574  1.00 87.16           H
ATOM   3284  CD1 ILE A 220     -15.647  -3.366   7.089  1.00 87.16           C
ATOM   3285 1HD1 ILE A 220     -15.342  -2.415   7.527  1.00 87.16           H
ATOM   3286 2HD1 ILE A 220     -16.373  -3.184   6.297  1.00 87.16           H
ATOM   3287 3HD1 ILE A 220     -16.097  -3.993   7.859  1.00 87.16           H
ATOM   3288  HN  ILE A 220     -11.695  -3.147   6.791  1.00 87.16           H
ATOM   3289  N   LEU A 221     -11.456  -1.959   3.826  1.00 81.55           N
ATOM   3290  CA  LEU A 221     -11.038  -1.186   2.669  1.00 81.55           C
ATOM   3291  C   LEU A 221      -9.617  -1.593   2.276  1.00 81.55           C
ATOM   3292  O   LEU A 221      -9.207  -1.404   1.131  1.00 81.55           O
ATOM   3293  HA  LEU A 221     -11.709  -1.438   1.848  1.00 81.55           H
ATOM   3294  CB  LEU A 221     -11.197   0.312   2.939  1.00 81.55           C
ATOM   3295 1HB  LEU A 221     -10.607   0.566   3.820  1.00 81.55           H
ATOM   3296 2HB  LEU A 221     -10.768   0.859   2.100  1.00 81.55           H
ATOM   3297  CG  LEU A 221     -12.628   0.806   3.157  1.00 81.55           C
ATOM   3298  HG  LEU A 221     -13.025   0.321   4.049  1.00 81.55           H
ATOM   3299  CD1 LEU A 221     -12.654   2.314   3.413  1.00 81.55           C
ATOM   3300 1HD1 LEU A 221     -12.067   2.542   4.302  1.00 81.55           H
ATOM   3301 2HD1 LEU A 221     -12.231   2.836   2.554  1.00 81.55           H
ATOM   3302 3HD1 LEU A 221     -13.684   2.639   3.565  1.00 81.55           H
ATOM   3303  CD2 LEU A 221     -13.530   0.407   1.987  1.00 81.55           C
ATOM   3304 1HD2 LEU A 221     -13.146   0.845   1.066  1.00 81.55           H
ATOM   3305 2HD2 LEU A 221     -13.546  -0.679   1.894  1.00 81.55           H
ATOM   3306 3HD2 LEU A 221     -14.542   0.771   2.168  1.00 81.55           H
ATOM   3307  HN  LEU A 221     -11.408  -1.473   4.699  1.00 81.55           H
ATOM   3308  N   GLY A 222      -8.903  -2.143   3.247  1.00 74.63           N
ATOM   3309  CA  GLY A 222      -7.496  -2.452   3.059  1.00 74.63           C
ATOM   3310  C   GLY A 222      -7.320  -3.769   2.300  1.00 74.63           C
ATOM   3311  O   GLY A 222      -6.410  -3.902   1.483  1.00 74.63           O
ATOM   3312 1HA  GLY A 222      -7.013  -1.644   2.509  1.00 74.63           H
ATOM   3313 2HA  GLY A 222      -7.001  -2.517   4.028  1.00 74.63           H
ATOM   3314  HN  GLY A 222      -9.270  -2.378   4.147  1.00 74.63           H
ATOM   3315  N   PHE A 223      -8.205  -4.709   2.597  1.00 76.34           N
ATOM   3316  CA  PHE A 223      -8.041  -6.070   2.116  1.00 76.34           C
ATOM   3317  C   PHE A 223      -9.269  -6.523   1.324  1.00 76.34           C
ATOM   3318  O   PHE A 223      -9.182  -6.763   0.120  1.00 76.34           O
ATOM   3319  HA  PHE A 223      -7.167  -6.080   1.465  1.00 76.34           H
ATOM   3320  CB  PHE A 223      -7.886  -6.964   3.348  1.00 76.34           C
ATOM   3321 1HB  PHE A 223      -7.077  -6.575   3.967  1.00 76.34           H
ATOM   3322 2HB  PHE A 223      -8.798  -6.909   3.942  1.00 76.34           H
ATOM   3323  CG  PHE A 223      -7.597  -8.431   3.020  1.00 76.34           C
ATOM   3324  CD1 PHE A 223      -8.467  -9.399   3.412  1.00 76.34           C
ATOM   3325  HD1 PHE A 223      -9.370  -9.131   3.960  1.00 76.34           H
ATOM   3326  CD2 PHE A 223      -6.470  -8.765   2.336  1.00 76.34           C
ATOM   3327  HD2 PHE A 223      -5.772  -7.989   2.022  1.00 76.34           H
ATOM   3328  CE1 PHE A 223      -8.199 -10.760   3.107  1.00 76.34           C
ATOM   3329  HE1 PHE A 223      -8.896 -11.537   3.422  1.00 76.34           H
ATOM   3330  CE2 PHE A 223      -6.202 -10.126   2.031  1.00 76.34           C
ATOM   3331  HE2 PHE A 223      -5.298 -10.394   1.483  1.00 76.34           H
ATOM   3332  CZ  PHE A 223      -7.072 -11.095   2.423  1.00 76.34           C
ATOM   3333  HZ  PHE A 223      -6.866 -12.139   2.189  1.00 76.34           H
ATOM   3334  HN  PHE A 223      -9.020  -4.553   3.155  1.00 76.34           H
ATOM   3335  N   PHE A 224     -10.385  -6.626   2.031  1.00 82.53           N
ATOM   3336  CA  PHE A 224     -11.528  -7.364   1.521  1.00 82.53           C
ATOM   3337  C   PHE A 224     -12.059  -6.732   0.233  1.00 82.53           C
ATOM   3338  O   PHE A 224     -12.330  -7.434  -0.740  1.00 82.53           O
ATOM   3339  HA  PHE A 224     -11.191  -8.380   1.314  1.00 82.53           H
ATOM   3340  CB  PHE A 224     -12.617  -7.298   2.594  1.00 82.53           C
ATOM   3341 1HB  PHE A 224     -12.588  -6.317   3.067  1.00 82.53           H
ATOM   3342 2HB  PHE A 224     -13.591  -7.392   2.115  1.00 82.53           H
ATOM   3343  CG  PHE A 224     -12.491  -8.374   3.675  1.00 82.53           C
ATOM   3344  CD1 PHE A 224     -12.951  -9.632   3.439  1.00 82.53           C
ATOM   3345  HD1 PHE A 224     -13.409  -9.874   2.480  1.00 82.53           H
ATOM   3346  CD2 PHE A 224     -11.920  -8.072   4.872  1.00 82.53           C
ATOM   3347  HD2 PHE A 224     -11.552  -7.063   5.061  1.00 82.53           H
ATOM   3348  CE1 PHE A 224     -12.834 -10.630   4.443  1.00 82.53           C
ATOM   3349  HE1 PHE A 224     -13.202 -11.638   4.254  1.00 82.53           H
ATOM   3350  CE2 PHE A 224     -11.803  -9.070   5.875  1.00 82.53           C
ATOM   3351  HE2 PHE A 224     -11.345  -8.827   6.834  1.00 82.53           H
ATOM   3352  CZ  PHE A 224     -12.263 -10.328   5.639  1.00 82.53           C
ATOM   3353  HZ  PHE A 224     -12.173 -11.094   6.410  1.00 82.53           H
ATOM   3354  HN  PHE A 224     -10.515  -6.216   2.934  1.00 82.53           H
ATOM   3355  N   LEU A 225     -12.192  -5.415   0.269  1.00 79.29           N
ATOM   3356  CA  LEU A 225     -12.715  -4.684  -0.873  1.00 79.29           C
ATOM   3357  C   LEU A 225     -11.785  -4.884  -2.071  1.00 79.29           C
ATOM   3358  O   LEU A 225     -12.229  -5.277  -3.148  1.00 79.29           O
ATOM   3359  HA  LEU A 225     -13.688  -5.111  -1.116  1.00 79.29           H
ATOM   3360  CB  LEU A 225     -12.943  -3.215  -0.510  1.00 79.29           C
ATOM   3361 1HB  LEU A 225     -13.615  -3.173   0.347  1.00 79.29           H
ATOM   3362 2HB  LEU A 225     -11.992  -2.788  -0.191  1.00 79.29           H
ATOM   3363  CG  LEU A 225     -13.520  -2.332  -1.619  1.00 79.29           C
ATOM   3364  HG  LEU A 225     -12.904  -2.457  -2.510  1.00 79.29           H
ATOM   3365  CD1 LEU A 225     -14.939  -2.770  -1.985  1.00 79.29           C
ATOM   3366 1HD1 LEU A 225     -14.923  -3.802  -2.334  1.00 79.29           H
ATOM   3367 2HD1 LEU A 225     -15.581  -2.693  -1.108  1.00 79.29           H
ATOM   3368 3HD1 LEU A 225     -15.325  -2.125  -2.775  1.00 79.29           H
ATOM   3369  CD2 LEU A 225     -13.458  -0.854  -1.230  1.00 79.29           C
ATOM   3370 1HD2 LEU A 225     -14.035  -0.693  -0.319  1.00 79.29           H
ATOM   3371 2HD2 LEU A 225     -12.421  -0.566  -1.058  1.00 79.29           H
ATOM   3372 3HD2 LEU A 225     -13.874  -0.248  -2.035  1.00 79.29           H
ATOM   3373  HN  LEU A 225     -11.951  -4.849   1.058  1.00 79.29           H
ATOM   3374  N   PRO A 226     -10.481  -4.619  -1.906  1.00 73.13           N
ATOM   3375  CA  PRO A 226      -9.517  -4.881  -2.977  1.00 73.13           C
ATOM   3376  C   PRO A 226      -9.602  -6.309  -3.492  1.00 73.13           C
ATOM   3377  O   PRO A 226      -9.688  -6.533  -4.699  1.00 73.13           O
ATOM   3378  HA  PRO A 226      -9.736  -4.253  -3.841  1.00 73.13           H
ATOM   3379  CB  PRO A 226      -8.163  -4.593  -2.324  1.00 73.13           C
ATOM   3380 1HB  PRO A 226      -7.727  -5.493  -1.890  1.00 73.13           H
ATOM   3381 2HB  PRO A 226      -7.444  -4.208  -3.047  1.00 73.13           H
ATOM   3382  CG  PRO A 226      -8.499  -3.558  -1.257  1.00 73.13           C
ATOM   3383 1HG  PRO A 226      -7.732  -3.510  -0.484  1.00 73.13           H
ATOM   3384 2HG  PRO A 226      -8.576  -2.555  -1.676  1.00 73.13           H
ATOM   3385  CD  PRO A 226      -9.829  -4.053  -0.711  1.00 73.13           C
ATOM   3386 1HD  PRO A 226      -9.693  -4.806   0.065  1.00 73.13           H
ATOM   3387 2HD  PRO A 226     -10.411  -3.245  -0.268  1.00 73.13           H
ATOM   3388  N   PHE A 227      -9.575  -7.245  -2.555  1.00 78.99           N
ATOM   3389  CA  PHE A 227      -9.482  -8.652  -2.905  1.00 78.99           C
ATOM   3390  C   PHE A 227     -10.677  -9.085  -3.758  1.00 78.99           C
ATOM   3391  O   PHE A 227     -10.507  -9.752  -4.777  1.00 78.99           O
ATOM   3392  HA  PHE A 227      -8.563  -8.784  -3.477  1.00 78.99           H
ATOM   3393  CB  PHE A 227      -9.494  -9.441  -1.594  1.00 78.99           C
ATOM   3394 1HB  PHE A 227      -8.642  -9.133  -0.989  1.00 78.99           H
ATOM   3395 2HB  PHE A 227     -10.393  -9.182  -1.035  1.00 78.99           H
ATOM   3396  CG  PHE A 227      -9.447 -10.959  -1.781  1.00 78.99           C
ATOM   3397  CD1 PHE A 227     -10.580 -11.698  -1.634  1.00 78.99           C
ATOM   3398  HD1 PHE A 227     -11.521 -11.208  -1.383  1.00 78.99           H
ATOM   3399  CD2 PHE A 227      -8.273 -11.570  -2.094  1.00 78.99           C
ATOM   3400  HD2 PHE A 227      -7.366 -10.978  -2.212  1.00 78.99           H
ATOM   3401  CE1 PHE A 227     -10.536 -13.106  -1.808  1.00 78.99           C
ATOM   3402  HE1 PHE A 227     -11.444 -13.698  -1.690  1.00 78.99           H
ATOM   3403  CE2 PHE A 227      -8.230 -12.978  -2.268  1.00 78.99           C
ATOM   3404  HE2 PHE A 227      -7.289 -13.468  -2.518  1.00 78.99           H
ATOM   3405  CZ  PHE A 227      -9.362 -13.717  -2.121  1.00 78.99           C
ATOM   3406  HZ  PHE A 227      -9.329 -14.798  -2.254  1.00 78.99           H
ATOM   3407  HN  PHE A 227      -9.615  -7.056  -1.574  1.00 78.99           H
ATOM   3408  N   VAL A 228     -11.858  -8.687  -3.310  1.00 81.65           N
ATOM   3409  CA  VAL A 228     -13.081  -9.036  -4.012  1.00 81.65           C
ATOM   3410  C   VAL A 228     -13.025  -8.477  -5.435  1.00 81.65           C
ATOM   3411  O   VAL A 228     -13.325  -9.183  -6.396  1.00 81.65           O
ATOM   3412  HA  VAL A 228     -13.132 -10.123  -4.064  1.00 81.65           H
ATOM   3413  CB  VAL A 228     -14.296  -8.542  -3.224  1.00 81.65           C
ATOM   3414  HB  VAL A 228     -14.128  -7.496  -2.968  1.00 81.65           H
ATOM   3415  CG1 VAL A 228     -15.568  -8.620  -4.071  1.00 81.65           C
ATOM   3416 1HG1 VAL A 228     -15.452  -7.998  -4.959  1.00 81.65           H
ATOM   3417 2HG1 VAL A 228     -15.742  -9.653  -4.371  1.00 81.65           H
ATOM   3418 3HG1 VAL A 228     -16.416  -8.263  -3.487  1.00 81.65           H
ATOM   3419  CG2 VAL A 228     -14.458  -9.324  -1.919  1.00 81.65           C
ATOM   3420 1HG2 VAL A 228     -14.594 -10.382  -2.144  1.00 81.65           H
ATOM   3421 2HG2 VAL A 228     -13.567  -9.195  -1.305  1.00 81.65           H
ATOM   3422 3HG2 VAL A 228     -15.329  -8.953  -1.378  1.00 81.65           H
ATOM   3423  HN  VAL A 228     -11.987  -8.137  -2.485  1.00 81.65           H
ATOM   3424  N   VAL A 229     -12.638  -7.213  -5.525  1.00 73.46           N
ATOM   3425  CA  VAL A 229     -12.677  -6.507  -6.795  1.00 73.46           C
ATOM   3426  C   VAL A 229     -11.696  -7.163  -7.768  1.00 73.46           C
ATOM   3427  O   VAL A 229     -12.037  -7.414  -8.923  1.00 73.46           O
ATOM   3428  HA  VAL A 229     -13.686  -6.604  -7.194  1.00 73.46           H
ATOM   3429  CB  VAL A 229     -12.396  -5.019  -6.575  1.00 73.46           C
ATOM   3430  HB  VAL A 229     -11.428  -4.930  -6.080  1.00 73.46           H
ATOM   3431  CG1 VAL A 229     -12.312  -4.274  -7.909  1.00 73.46           C
ATOM   3432 1HG1 VAL A 229     -11.507  -4.696  -8.511  1.00 73.46           H
ATOM   3433 2HG1 VAL A 229     -13.257  -4.376  -8.442  1.00 73.46           H
ATOM   3434 3HG1 VAL A 229     -12.111  -3.219  -7.723  1.00 73.46           H
ATOM   3435  CG2 VAL A 229     -13.450  -4.391  -5.661  1.00 73.46           C
ATOM   3436 1HG2 VAL A 229     -14.435  -4.497  -6.117  1.00 73.46           H
ATOM   3437 2HG2 VAL A 229     -13.441  -4.895  -4.695  1.00 73.46           H
ATOM   3438 3HG2 VAL A 229     -13.227  -3.333  -5.522  1.00 73.46           H
ATOM   3439  HN  VAL A 229     -12.303  -6.674  -4.752  1.00 73.46           H
ATOM   3440  N   MET A 230     -10.497  -7.422  -7.267  1.00 74.52           N
ATOM   3441  CA  MET A 230      -9.464  -8.042  -8.078  1.00 74.52           C
ATOM   3442  C   MET A 230      -9.912  -9.416  -8.580  1.00 74.52           C
ATOM   3443  O   MET A 230      -9.759  -9.731  -9.759  1.00 74.52           O
ATOM   3444  HA  MET A 230      -9.313  -7.371  -8.924  1.00 74.52           H
ATOM   3445  CB  MET A 230      -8.186  -8.192  -7.251  1.00 74.52           C
ATOM   3446 1HB  MET A 230      -8.428  -8.605  -6.272  1.00 74.52           H
ATOM   3447 2HB  MET A 230      -7.514  -8.898  -7.738  1.00 74.52           H
ATOM   3448  CG  MET A 230      -7.482  -6.844  -7.082  1.00 74.52           C
ATOM   3449 1HG  MET A 230      -7.299  -6.394  -8.058  1.00 74.52           H
ATOM   3450 2HG  MET A 230      -8.122  -6.157  -6.529  1.00 74.52           H
ATOM   3451  SD  MET A 230      -5.937  -7.067  -6.215  1.00 74.52           S
ATOM   3452  CE  MET A 230      -6.550  -7.468  -4.587  1.00 74.52           C
ATOM   3453 1HE  MET A 230      -7.153  -6.641  -4.212  1.00 74.52           H
ATOM   3454 2HE  MET A 230      -7.161  -8.368  -4.641  1.00 74.52           H
ATOM   3455 3HE  MET A 230      -5.709  -7.639  -3.915  1.00 74.52           H
ATOM   3456  HN  MET A 230     -10.229  -7.216  -6.326  1.00 74.52           H
ATOM   3457  N   ALA A 231     -10.456 -10.198  -7.659  1.00 79.00           N
ATOM   3458  CA  ALA A 231     -10.897 -11.544  -7.985  1.00 79.00           C
ATOM   3459  C   ALA A 231     -11.921 -11.479  -9.120  1.00 79.00           C
ATOM   3460  O   ALA A 231     -11.847 -12.252 -10.073  1.00 79.00           O
ATOM   3461  HA  ALA A 231     -10.027 -12.105  -8.325  1.00 79.00           H
ATOM   3462  CB  ALA A 231     -11.459 -12.215  -6.731  1.00 79.00           C
ATOM   3463 1HB  ALA A 231     -10.684 -12.263  -5.966  1.00 79.00           H
ATOM   3464 2HB  ALA A 231     -12.304 -11.637  -6.356  1.00 79.00           H
ATOM   3465 3HB  ALA A 231     -11.790 -13.225  -6.976  1.00 79.00           H
ATOM   3466  HN  ALA A 231     -10.596  -9.927  -6.707  1.00 79.00           H
ATOM   3467  N   CYS A 232     -12.854 -10.548  -8.980  1.00 76.33           N
ATOM   3468  CA  CYS A 232     -13.895 -10.375  -9.979  1.00 76.33           C
ATOM   3469  C   CYS A 232     -13.233  -9.956 -11.294  1.00 76.33           C
ATOM   3470  O   CYS A 232     -13.511 -10.533 -12.344  1.00 76.33           O
ATOM   3471  HA  CYS A 232     -14.390 -11.340 -10.085  1.00 76.33           H
ATOM   3472  CB  CYS A 232     -14.952  -9.366  -9.525  1.00 76.33           C
ATOM   3473 1HB  CYS A 232     -14.471  -8.446  -9.194  1.00 76.33           H
ATOM   3474 2HB  CYS A 232     -15.599  -9.104 -10.363  1.00 76.33           H
ATOM   3475  SG  CYS A 232     -15.949 -10.075  -8.164  1.00 76.33           S
ATOM   3476  HG  CYS A 232     -15.073  -9.812  -7.199  1.00 76.33           H
ATOM   3477  HN  CYS A 232     -12.905  -9.920  -8.203  1.00 76.33           H
ATOM   3478  N   CYS A 233     -12.372  -8.954 -11.193  1.00 70.34           N
ATOM   3479  CA  CYS A 233     -11.779  -8.355 -12.376  1.00 70.34           C
ATOM   3480  C   CYS A 233     -11.046  -9.449 -13.154  1.00 70.34           C
ATOM   3481  O   CYS A 233     -11.251  -9.606 -14.356  1.00 70.34           O
ATOM   3482  HA  CYS A 233     -12.601  -7.946 -12.965  1.00 70.34           H
ATOM   3483  CB  CYS A 233     -10.853  -7.191 -12.018  1.00 70.34           C
ATOM   3484 1HB  CYS A 233     -10.186  -7.483 -11.206  1.00 70.34           H
ATOM   3485 2HB  CYS A 233     -10.225  -6.939 -12.872  1.00 70.34           H
ATOM   3486  SG  CYS A 233     -11.842  -5.734 -11.519  1.00 70.34           S
ATOM   3487  HG  CYS A 233     -12.294  -6.256 -10.382  1.00 70.34           H
ATOM   3488  HN  CYS A 233     -12.078  -8.554 -10.324  1.00 70.34           H
ATOM   3489  N   TYR A 234     -10.204 -10.178 -12.435  1.00 74.39           N
ATOM   3490  CA  TYR A 234      -9.332 -11.154 -13.066  1.00 74.39           C
ATOM   3491  C   TYR A 234     -10.132 -12.353 -13.581  1.00 74.39           C
ATOM   3492  O   TYR A 234      -9.795 -12.932 -14.612  1.00 74.39           O
ATOM   3493  HA  TYR A 234      -8.837 -10.669 -13.907  1.00 74.39           H
ATOM   3494  CB  TYR A 234      -8.371 -11.629 -11.974  1.00 74.39           C
ATOM   3495 1HB  TYR A 234      -8.920 -11.724 -11.038  1.00 74.39           H
ATOM   3496 2HB  TYR A 234      -8.006 -12.623 -12.233  1.00 74.39           H
ATOM   3497  CG  TYR A 234      -7.173 -10.703 -11.755  1.00 74.39           C
ATOM   3498  CD1 TYR A 234      -6.254 -10.511 -12.766  1.00 74.39           C
ATOM   3499  HD1 TYR A 234      -6.382 -11.020 -13.722  1.00 74.39           H
ATOM   3500  CD2 TYR A 234      -7.011 -10.059 -10.545  1.00 74.39           C
ATOM   3501  HD2 TYR A 234      -7.737 -10.210  -9.746  1.00 74.39           H
ATOM   3502  CE1 TYR A 234      -5.127  -9.640 -12.560  1.00 74.39           C
ATOM   3503  HE1 TYR A 234      -4.394  -9.480 -13.350  1.00 74.39           H
ATOM   3504  CE2 TYR A 234      -5.884  -9.187 -10.338  1.00 74.39           C
ATOM   3505  HE2 TYR A 234      -5.744  -8.673  -9.387  1.00 74.39           H
ATOM   3506  CZ  TYR A 234      -4.997  -9.021 -11.356  1.00 74.39           C
ATOM   3507  OH  TYR A 234      -3.933  -8.197 -11.160  1.00 74.39           O
ATOM   3508  HH  TYR A 234      -4.020  -7.727 -10.282  1.00 74.39           H
ATOM   3509  HN  TYR A 234     -10.114 -10.111 -11.441  1.00 74.39           H
ATOM   3510  N   THR A 235     -11.177 -12.689 -12.839  1.00 79.58           N
ATOM   3511  CA  THR A 235     -12.088 -13.740 -13.260  1.00 79.58           C
ATOM   3512  C   THR A 235     -12.658 -13.427 -14.645  1.00 79.58           C
ATOM   3513  O   THR A 235     -12.695 -14.296 -15.515  1.00 79.58           O
ATOM   3514  HA  THR A 235     -11.523 -14.668 -13.349  1.00 79.58           H
ATOM   3515  CB  THR A 235     -13.161 -13.896 -12.182  1.00 79.58           C
ATOM   3516  HB  THR A 235     -13.694 -12.958 -12.024  1.00 79.58           H
ATOM   3517  OG1 THR A 235     -12.450 -14.396 -11.053  1.00 79.58           O
ATOM   3518  HG1 THR A 235     -12.153 -13.638 -10.472  1.00 79.58           H
ATOM   3519  CG2 THR A 235     -14.164 -15.004 -12.510  1.00 79.58           C
ATOM   3520 1HG2 THR A 235     -13.639 -15.955 -12.601  1.00 79.58           H
ATOM   3521 2HG2 THR A 235     -14.665 -14.774 -13.451  1.00 79.58           H
ATOM   3522 3HG2 THR A 235     -14.904 -15.072 -11.713  1.00 79.58           H
ATOM   3523  HN  THR A 235     -11.405 -12.257 -11.966  1.00 79.58           H
ATOM   3524  N   ILE A 236     -13.089 -12.185 -14.806  1.00 75.01           N
ATOM   3525  CA  ILE A 236     -13.679 -11.754 -16.062  1.00 75.01           C
ATOM   3526  C   ILE A 236     -12.601 -11.738 -17.148  1.00 75.01           C
ATOM   3527  O   ILE A 236     -12.845 -12.164 -18.275  1.00 75.01           O
ATOM   3528  HA  ILE A 236     -14.435 -12.489 -16.337  1.00 75.01           H
ATOM   3529  CB  ILE A 236     -14.394 -10.413 -15.886  1.00 75.01           C
ATOM   3530  HB  ILE A 236     -13.695  -9.710 -15.430  1.00 75.01           H
ATOM   3531  CG1 ILE A 236     -15.584 -10.547 -14.934  1.00 75.01           C
ATOM   3532 1HG1 ILE A 236     -16.394 -11.079 -15.432  1.00 75.01           H
ATOM   3533 2HG1 ILE A 236     -15.297 -11.143 -14.068  1.00 75.01           H
ATOM   3534  CG2 ILE A 236     -14.804  -9.828 -17.239  1.00 75.01           C
ATOM   3535 1HG2 ILE A 236     -13.917  -9.673 -17.852  1.00 75.01           H
ATOM   3536 2HG2 ILE A 236     -15.478 -10.520 -17.744  1.00 75.01           H
ATOM   3537 3HG2 ILE A 236     -15.310  -8.875 -17.084  1.00 75.01           H
ATOM   3538  CD1 ILE A 236     -16.076  -9.173 -14.474  1.00 75.01           C
ATOM   3539 1HD1 ILE A 236     -15.271  -8.654 -13.955  1.00 75.01           H
ATOM   3540 2HD1 ILE A 236     -16.386  -8.589 -15.341  1.00 75.01           H
ATOM   3541 3HD1 ILE A 236     -16.923  -9.297 -13.799  1.00 75.01           H
ATOM   3542  HN  ILE A 236     -13.040 -11.480 -14.098  1.00 75.01           H
ATOM   3543  N   ILE A 237     -11.432 -11.242 -16.769  1.00 73.17           N
ATOM   3544  CA  ILE A 237     -10.331 -11.121 -17.709  1.00 73.17           C
ATOM   3545  C   ILE A 237      -9.973 -12.507 -18.250  1.00 73.17           C
ATOM   3546  O   ILE A 237      -9.857 -12.695 -19.460  1.00 73.17           O
ATOM   3547  HA  ILE A 237     -10.676 -10.506 -18.540  1.00 73.17           H
ATOM   3548  CB  ILE A 237      -9.153 -10.390 -17.063  1.00 73.17           C
ATOM   3549  HB  ILE A 237      -9.001 -10.801 -16.066  1.00 73.17           H
ATOM   3550  CG1 ILE A 237      -9.458  -8.900 -16.896  1.00 73.17           C
ATOM   3551 1HG1 ILE A 237      -9.447  -8.411 -17.870  1.00 73.17           H
ATOM   3552 2HG1 ILE A 237     -10.460  -8.774 -16.487  1.00 73.17           H
ATOM   3553  CG2 ILE A 237      -7.862 -10.625 -17.851  1.00 73.17           C
ATOM   3554 1HG2 ILE A 237      -7.641 -11.692 -17.874  1.00 73.17           H
ATOM   3555 2HG2 ILE A 237      -7.986 -10.258 -18.869  1.00 73.17           H
ATOM   3556 3HG2 ILE A 237      -7.041 -10.094 -17.370  1.00 73.17           H
ATOM   3557  CD1 ILE A 237      -8.437  -8.231 -15.972  1.00 73.17           C
ATOM   3558 1HD1 ILE A 237      -8.468  -8.707 -14.992  1.00 73.17           H
ATOM   3559 2HD1 ILE A 237      -7.439  -8.338 -16.397  1.00 73.17           H
ATOM   3560 3HD1 ILE A 237      -8.677  -7.173 -15.871  1.00 73.17           H
ATOM   3561  HN  ILE A 237     -11.232 -10.927 -15.842  1.00 73.17           H
ATOM   3562  N   ILE A 238      -9.806 -13.442 -17.326  1.00 74.10           N
ATOM   3563  CA  ILE A 238      -9.400 -14.789 -17.689  1.00 74.10           C
ATOM   3564  C   ILE A 238     -10.430 -15.386 -18.651  1.00 74.10           C
ATOM   3565  O   ILE A 238     -10.067 -15.974 -19.668  1.00 74.10           O
ATOM   3566  HA  ILE A 238      -8.446 -14.714 -18.209  1.00 74.10           H
ATOM   3567  CB  ILE A 238      -9.167 -15.635 -16.436  1.00 74.10           C
ATOM   3568  HB  ILE A 238      -9.997 -15.465 -15.749  1.00 74.10           H
ATOM   3569  CG1 ILE A 238      -7.888 -15.205 -15.714  1.00 74.10           C
ATOM   3570 1HG1 ILE A 238      -7.018 -15.528 -16.286  1.00 74.10           H
ATOM   3571 2HG1 ILE A 238      -7.847 -14.117 -15.658  1.00 74.10           H
ATOM   3572  CG2 ILE A 238      -9.160 -17.127 -16.774  1.00 74.10           C
ATOM   3573 1HG2 ILE A 238     -10.120 -17.405 -17.210  1.00 74.10           H
ATOM   3574 2HG2 ILE A 238      -8.363 -17.334 -17.489  1.00 74.10           H
ATOM   3575 3HG2 ILE A 238      -8.992 -17.705 -15.866  1.00 74.10           H
ATOM   3576  CD1 ILE A 238      -7.828 -15.797 -14.305  1.00 74.10           C
ATOM   3577 1HD1 ILE A 238      -8.687 -15.453 -13.729  1.00 74.10           H
ATOM   3578 2HD1 ILE A 238      -7.846 -16.885 -14.367  1.00 74.10           H
ATOM   3579 3HD1 ILE A 238      -6.910 -15.476 -13.814  1.00 74.10           H
ATOM   3580  HN  ILE A 238      -9.944 -13.292 -16.347  1.00 74.10           H
ATOM   3581  N   HIS A 239     -11.695 -15.213 -18.294  1.00 78.54           N
ATOM   3582  CA  HIS A 239     -12.778 -15.766 -19.089  1.00 78.54           C
ATOM   3583  C   HIS A 239     -12.709 -15.206 -20.511  1.00 78.54           C
ATOM   3584  O   HIS A 239     -12.834 -15.950 -21.482  1.00 78.54           O
ATOM   3585  HA  HIS A 239     -12.622 -16.844 -19.124  1.00 78.54           H
ATOM   3586  CB  HIS A 239     -14.129 -15.512 -18.417  1.00 78.54           C
ATOM   3587 1HB  HIS A 239     -14.098 -15.906 -17.401  1.00 78.54           H
ATOM   3588 2HB  HIS A 239     -14.287 -14.436 -18.337  1.00 78.54           H
ATOM   3589  CG  HIS A 239     -15.302 -16.126 -19.144  1.00 78.54           C
ATOM   3590  ND1 HIS A 239     -16.082 -15.417 -20.041  1.00 78.54           N
ATOM   3591  HD1 HIS A 239     -15.957 -14.458 -20.294  1.00 78.54           H
ATOM   3592  CD2 HIS A 239     -15.818 -17.388 -19.099  1.00 78.54           C
ATOM   3593  HD2 HIS A 239     -15.440 -18.208 -18.489  1.00 78.54           H
ATOM   3594  CE1 HIS A 239     -17.022 -16.226 -20.507  1.00 78.54           C
ATOM   3595  HE1 HIS A 239     -17.793 -15.962 -21.232  1.00 78.54           H
ATOM   3596  NE2 HIS A 239     -16.857 -17.446 -19.922  1.00 78.54           N
ATOM   3597  HN  HIS A 239     -11.983 -14.708 -17.481  1.00 78.54           H
ATOM   3598  N   THR A 240     -12.509 -13.898 -20.589  1.00 72.93           N
ATOM   3599  CA  THR A 240     -12.474 -13.222 -21.874  1.00 72.93           C
ATOM   3600  C   THR A 240     -11.268 -13.691 -22.691  1.00 72.93           C
ATOM   3601  O   THR A 240     -11.375 -13.899 -23.898  1.00 72.93           O
ATOM   3602  HA  THR A 240     -13.367 -13.500 -22.434  1.00 72.93           H
ATOM   3603  CB  THR A 240     -12.483 -11.714 -21.616  1.00 72.93           C
ATOM   3604  HB  THR A 240     -11.536 -11.387 -21.187  1.00 72.93           H
ATOM   3605  OG1 THR A 240     -13.632 -11.509 -20.797  1.00 72.93           O
ATOM   3606  HG1 THR A 240     -13.357 -11.410 -19.841  1.00 72.93           H
ATOM   3607  CG2 THR A 240     -12.778 -10.904 -22.880  1.00 72.93           C
ATOM   3608 1HG2 THR A 240     -13.756 -11.184 -23.271  1.00 72.93           H
ATOM   3609 2HG2 THR A 240     -12.014 -11.112 -23.630  1.00 72.93           H
ATOM   3610 3HG2 THR A 240     -12.772  -9.841 -22.640  1.00 72.93           H
ATOM   3611  HN  THR A 240     -12.374 -13.305 -19.795  1.00 72.93           H
ATOM   3612  N   LEU A 241     -10.149 -13.843 -21.999  1.00 73.40           N
ATOM   3613  CA  LEU A 241      -8.907 -14.214 -22.657  1.00 73.40           C
ATOM   3614  C   LEU A 241      -9.043 -15.624 -23.234  1.00 73.40           C
ATOM   3615  O   LEU A 241      -8.539 -15.905 -24.320  1.00 73.40           O
ATOM   3616  HA  LEU A 241      -8.753 -13.517 -23.480  1.00 73.40           H
ATOM   3617  CB  LEU A 241      -7.725 -14.053 -21.699  1.00 73.40           C
ATOM   3618 1HB  LEU A 241      -8.031 -14.402 -20.713  1.00 73.40           H
ATOM   3619 2HB  LEU A 241      -6.920 -14.708 -22.034  1.00 73.40           H
ATOM   3620  CG  LEU A 241      -7.165 -12.636 -21.557  1.00 73.40           C
ATOM   3621  HG  LEU A 241      -7.982 -11.974 -21.268  1.00 73.40           H
ATOM   3622  CD1 LEU A 241      -6.116 -12.570 -20.445  1.00 73.40           C
ATOM   3623 1HD1 LEU A 241      -6.570 -12.864 -19.499  1.00 73.40           H
ATOM   3624 2HD1 LEU A 241      -5.295 -13.248 -20.679  1.00 73.40           H
ATOM   3625 3HD1 LEU A 241      -5.735 -11.552 -20.365  1.00 73.40           H
ATOM   3626  CD2 LEU A 241      -6.619 -12.125 -22.891  1.00 73.40           C
ATOM   3627 1HD2 LEU A 241      -5.820 -12.784 -23.233  1.00 73.40           H
ATOM   3628 2HD2 LEU A 241      -7.420 -12.112 -23.631  1.00 73.40           H
ATOM   3629 3HD2 LEU A 241      -6.228 -11.116 -22.762  1.00 73.40           H
ATOM   3630  HN  LEU A 241     -10.081 -13.717 -21.009  1.00 73.40           H
ATOM   3631  N   ILE A 242      -9.727 -16.474 -22.482  1.00 74.98           N
ATOM   3632  CA  ILE A 242      -9.930 -17.850 -22.903  1.00 74.98           C
ATOM   3633  C   ILE A 242     -10.745 -17.867 -24.198  1.00 74.98           C
ATOM   3634  O   ILE A 242     -10.448 -18.634 -25.113  1.00 74.98           O
ATOM   3635  HA  ILE A 242      -8.949 -18.278 -23.107  1.00 74.98           H
ATOM   3636  CB  ILE A 242     -10.555 -18.669 -21.773  1.00 74.98           C
ATOM   3637  HB  ILE A 242     -11.365 -18.086 -21.335  1.00 74.98           H
ATOM   3638  CG1 ILE A 242      -9.538 -18.936 -20.661  1.00 74.98           C
ATOM   3639 1HG1 ILE A 242      -8.788 -19.645 -21.012  1.00 74.98           H
ATOM   3640 2HG1 ILE A 242      -9.013 -18.013 -20.416  1.00 74.98           H
ATOM   3641  CG2 ILE A 242     -11.170 -19.964 -22.309  1.00 74.98           C
ATOM   3642 1HG2 ILE A 242     -11.946 -19.723 -23.036  1.00 74.98           H
ATOM   3643 2HG2 ILE A 242     -10.396 -20.563 -22.788  1.00 74.98           H
ATOM   3644 3HG2 ILE A 242     -11.607 -20.527 -21.484  1.00 74.98           H
ATOM   3645  CD1 ILE A 242     -10.224 -19.487 -19.410  1.00 74.98           C
ATOM   3646 1HD1 ILE A 242     -10.956 -18.765 -19.048  1.00 74.98           H
ATOM   3647 2HD1 ILE A 242     -10.728 -20.423 -19.654  1.00 74.98           H
ATOM   3648 3HD1 ILE A 242      -9.478 -19.667 -18.636  1.00 74.98           H
ATOM   3649  HN  ILE A 242     -10.137 -16.237 -21.602  1.00 74.98           H
ATOM   3650  N   GLN A 243     -11.757 -17.013 -24.234  1.00 71.80           N
ATOM   3651  CA  GLN A 243     -12.638 -16.944 -25.388  1.00 71.80           C
ATOM   3652  C   GLN A 243     -11.896 -16.353 -26.588  1.00 71.80           C
ATOM   3653  O   GLN A 243     -12.249 -16.622 -27.735  1.00 71.80           O
ATOM   3654  HA  GLN A 243     -12.920 -17.976 -25.599  1.00 71.80           H
ATOM   3655  CB  GLN A 243     -13.897 -16.136 -25.069  1.00 71.80           C
ATOM   3656 1HB  GLN A 243     -13.617 -15.174 -24.638  1.00 71.80           H
ATOM   3657 2HB  GLN A 243     -14.441 -15.925 -25.990  1.00 71.80           H
ATOM   3658  CG  GLN A 243     -14.804 -16.893 -24.097  1.00 71.80           C
ATOM   3659 1HG  GLN A 243     -15.017 -17.886 -24.491  1.00 71.80           H
ATOM   3660 2HG  GLN A 243     -14.288 -17.030 -23.146  1.00 71.80           H
ATOM   3661  CD  GLN A 243     -16.114 -16.137 -23.867  1.00 71.80           C
ATOM   3662  OE1 GLN A 243     -16.253 -14.970 -24.195  1.00 71.80           O
ATOM   3663  NE2 GLN A 243     -17.064 -16.865 -23.288  1.00 71.80           N
ATOM   3664 1HE2 GLN A 243     -16.885 -17.818 -23.044  1.00 71.80           H
ATOM   3665 2HE2 GLN A 243     -17.958 -16.460 -23.096  1.00 71.80           H
ATOM   3666  HN  GLN A 243     -11.979 -16.377 -23.495  1.00 71.80           H
ATOM   3667  N   ALA A 244     -10.881 -15.558 -26.282  1.00 67.18           N
ATOM   3668  CA  ALA A 244     -10.066 -14.951 -27.321  1.00 67.18           C
ATOM   3669  C   ALA A 244      -9.396 -16.052 -28.146  1.00 67.18           C
ATOM   3670  O   ALA A 244      -8.736 -16.931 -27.595  1.00 67.18           O
ATOM   3671  HA  ALA A 244     -10.728 -14.376 -27.968  1.00 67.18           H
ATOM   3672  CB  ALA A 244      -9.051 -14.000 -26.684  1.00 67.18           C
ATOM   3673 1HB  ALA A 244      -9.579 -13.221 -26.134  1.00 67.18           H
ATOM   3674 2HB  ALA A 244      -8.411 -14.557 -26.000  1.00 67.18           H
ATOM   3675 3HB  ALA A 244      -8.440 -13.545 -27.464  1.00 67.18           H
ATOM   3676  HN  ALA A 244     -10.612 -15.328 -25.347  1.00 67.18           H
ATOM   3677  N   LYS A 245      -9.588 -15.966 -29.455  1.00 59.16           N
ATOM   3678  CA  LYS A 245      -8.983 -16.924 -30.364  1.00 59.16           C
ATOM   3679  C   LYS A 245      -7.535 -16.514 -30.640  1.00 59.16           C
ATOM   3680  O   LYS A 245      -6.822 -17.197 -31.373  1.00 59.16           O
ATOM   3681  HA  LYS A 245      -8.978 -17.892 -29.863  1.00 59.16           H
ATOM   3682  CB  LYS A 245      -9.832 -17.074 -31.628  1.00 59.16           C
ATOM   3683 1HB  LYS A 245     -10.065 -16.089 -32.033  1.00 59.16           H
ATOM   3684 2HB  LYS A 245      -9.264 -17.606 -32.391  1.00 59.16           H
ATOM   3685  CG  LYS A 245     -11.129 -17.829 -31.331  1.00 59.16           C
ATOM   3686 1HG  LYS A 245     -10.904 -18.744 -30.783  1.00 59.16           H
ATOM   3687 2HG  LYS A 245     -11.768 -17.222 -30.690  1.00 59.16           H
ATOM   3688  CD  LYS A 245     -11.872 -18.171 -32.624  1.00 59.16           C
ATOM   3689 1HD  LYS A 245     -12.175 -17.253 -33.127  1.00 59.16           H
ATOM   3690 2HD  LYS A 245     -11.204 -18.701 -33.302  1.00 59.16           H
ATOM   3691  CE  LYS A 245     -13.104 -19.032 -32.336  1.00 59.16           C
ATOM   3692 1HE  LYS A 245     -12.814 -19.911 -31.760  1.00 59.16           H
ATOM   3693 2HE  LYS A 245     -13.813 -18.472 -31.727  1.00 59.16           H
ATOM   3694  NZ  LYS A 245     -13.750 -19.451 -33.600  1.00 59.16           N
ATOM   3695 1HZ  LYS A 245     -14.562 -20.022 -33.392  1.00 59.16           H
ATOM   3696 2HZ  LYS A 245     -14.038 -18.630 -34.121  1.00 59.16           H
ATOM   3697 3HZ  LYS A 245     -13.092 -19.989 -34.154  1.00 59.16           H
ATOM   3698  HN  LYS A 245     -10.145 -15.261 -29.893  1.00 59.16           H
ATOM   3699  N   LYS A 246      -7.144 -15.400 -30.039  1.00 59.81           N
ATOM   3700  CA  LYS A 246      -5.838 -14.824 -30.307  1.00 59.81           C
ATOM   3701  C   LYS A 246      -4.775 -15.594 -29.521  1.00 59.81           C
ATOM   3702  O   LYS A 246      -4.914 -15.796 -28.315  1.00 59.81           O
ATOM   3703  HA  LYS A 246      -5.637 -14.948 -31.371  1.00 59.81           H
ATOM   3704  CB  LYS A 246      -5.846 -13.321 -30.021  1.00 59.81           C
ATOM   3705 1HB  LYS A 246      -6.337 -13.131 -29.067  1.00 59.81           H
ATOM   3706 2HB  LYS A 246      -4.822 -12.959 -29.928  1.00 59.81           H
ATOM   3707  CG  LYS A 246      -6.564 -12.555 -31.133  1.00 59.81           C
ATOM   3708 1HG  LYS A 246      -6.177 -12.867 -32.103  1.00 59.81           H
ATOM   3709 2HG  LYS A 246      -7.627 -12.799 -31.120  1.00 59.81           H
ATOM   3710  CD  LYS A 246      -6.381 -11.045 -30.966  1.00 59.81           C
ATOM   3711 1HD  LYS A 246      -6.855 -10.718 -30.040  1.00 59.81           H
ATOM   3712 2HD  LYS A 246      -5.320 -10.811 -30.881  1.00 59.81           H
ATOM   3713  CE  LYS A 246      -6.983 -10.285 -32.149  1.00 59.81           C
ATOM   3714 1HE  LYS A 246      -6.526 -10.626 -33.078  1.00 59.81           H
ATOM   3715 2HE  LYS A 246      -8.049 -10.499 -32.222  1.00 59.81           H
ATOM   3716  NZ  LYS A 246      -6.773  -8.829 -31.991  1.00 59.81           N
ATOM   3717 1HZ  LYS A 246      -7.196  -8.339 -32.772  1.00 59.81           H
ATOM   3718 2HZ  LYS A 246      -7.201  -8.518 -31.126  1.00 59.81           H
ATOM   3719 3HZ  LYS A 246      -5.779  -8.631 -31.967  1.00 59.81           H
ATOM   3720  HN  LYS A 246      -7.702 -14.894 -29.381  1.00 59.81           H
ATOM   3721  N   SER A 247      -3.737 -16.003 -30.235  1.00 60.34           N
ATOM   3722  CA  SER A 247      -2.708 -16.844 -29.647  1.00 60.34           C
ATOM   3723  C   SER A 247      -1.992 -16.088 -28.526  1.00 60.34           C
ATOM   3724  O   SER A 247      -1.587 -16.685 -27.530  1.00 60.34           O
ATOM   3725  HA  SER A 247      -3.236 -17.710 -29.247  1.00 60.34           H
ATOM   3726  CB  SER A 247      -1.702 -17.305 -30.703  1.00 60.34           C
ATOM   3727 1HB  SER A 247      -1.063 -18.081 -30.282  1.00 60.34           H
ATOM   3728 2HB  SER A 247      -2.236 -17.752 -31.542  1.00 60.34           H
ATOM   3729  OG  SER A 247      -0.894 -16.230 -31.175  1.00 60.34           O
ATOM   3730  HG  SER A 247      -0.259 -16.560 -31.874  1.00 60.34           H
ATOM   3731  HN  SER A 247      -3.593 -15.770 -31.197  1.00 60.34           H
ATOM   3732  N   SER A 248      -1.857 -14.785 -28.726  1.00 63.66           N
ATOM   3733  CA  SER A 248      -1.134 -13.953 -27.780  1.00 63.66           C
ATOM   3734  C   SER A 248      -1.863 -13.937 -26.434  1.00 63.66           C
ATOM   3735  O   SER A 248      -1.369 -13.364 -25.464  1.00 63.66           O
ATOM   3736  HA  SER A 248      -0.153 -14.417 -27.678  1.00 63.66           H
ATOM   3737  CB  SER A 248      -0.971 -12.528 -28.312  1.00 63.66           C
ATOM   3738 1HB  SER A 248      -0.342 -11.956 -27.629  1.00 63.66           H
ATOM   3739 2HB  SER A 248      -0.455 -12.556 -29.271  1.00 63.66           H
ATOM   3740  OG  SER A 248      -2.225 -11.869 -28.466  1.00 63.66           O
ATOM   3741  HG  SER A 248      -2.082 -10.937 -28.800  1.00 63.66           H
ATOM   3742  HN  SER A 248      -2.231 -14.299 -29.516  1.00 63.66           H
ATOM   3743  N   LYS A 249      -3.025 -14.573 -26.419  1.00 67.84           N
ATOM   3744  CA  LYS A 249      -3.836 -14.620 -25.215  1.00 67.84           C
ATOM   3745  C   LYS A 249      -3.023 -15.248 -24.081  1.00 67.84           C
ATOM   3746  O   LYS A 249      -3.121 -14.821 -22.932  1.00 67.84           O
ATOM   3747  HA  LYS A 249      -4.075 -13.593 -24.941  1.00 67.84           H
ATOM   3748  CB  LYS A 249      -5.161 -15.334 -25.489  1.00 67.84           C
ATOM   3749 1HB  LYS A 249      -5.837 -15.193 -24.646  1.00 67.84           H
ATOM   3750 2HB  LYS A 249      -5.644 -14.891 -26.361  1.00 67.84           H
ATOM   3751  CG  LYS A 249      -4.940 -16.829 -25.727  1.00 67.84           C
ATOM   3752 1HG  LYS A 249      -4.107 -16.972 -26.415  1.00 67.84           H
ATOM   3753 2HG  LYS A 249      -4.665 -17.314 -24.790  1.00 67.84           H
ATOM   3754  CD  LYS A 249      -6.198 -17.486 -26.298  1.00 67.84           C
ATOM   3755 1HD  LYS A 249      -7.072 -17.153 -25.738  1.00 67.84           H
ATOM   3756 2HD  LYS A 249      -6.342 -17.169 -27.331  1.00 67.84           H
ATOM   3757  CE  LYS A 249      -6.097 -19.012 -26.236  1.00 67.84           C
ATOM   3758 1HE  LYS A 249      -5.363 -19.363 -26.962  1.00 67.84           H
ATOM   3759 2HE  LYS A 249      -5.743 -19.319 -25.252  1.00 67.84           H
ATOM   3760  NZ  LYS A 249      -7.412 -19.630 -26.512  1.00 67.84           N
ATOM   3761 1HZ  LYS A 249      -7.310 -20.638 -26.553  1.00 67.84           H
ATOM   3762 2HZ  LYS A 249      -8.062 -19.387 -25.773  1.00 67.84           H
ATOM   3763 3HZ  LYS A 249      -7.767 -19.290 -27.399  1.00 67.84           H
ATOM   3764  HN  LYS A 249      -3.412 -15.049 -27.208  1.00 67.84           H
ATOM   3765  N   HIS A 250      -2.238 -16.252 -24.444  1.00 71.00           N
ATOM   3766  CA  HIS A 250      -1.538 -17.050 -23.453  1.00 71.00           C
ATOM   3767  C   HIS A 250      -0.541 -16.170 -22.696  1.00 71.00           C
ATOM   3768  O   HIS A 250      -0.401 -16.288 -21.480  1.00 71.00           O
ATOM   3769  HA  HIS A 250      -2.291 -17.414 -22.754  1.00 71.00           H
ATOM   3770  CB  HIS A 250      -0.878 -18.268 -24.103  1.00 71.00           C
ATOM   3771 1HB  HIS A 250      -0.286 -17.936 -24.956  1.00 71.00           H
ATOM   3772 2HB  HIS A 250      -0.187 -18.718 -23.391  1.00 71.00           H
ATOM   3773  CG  HIS A 250      -1.856 -19.321 -24.567  1.00 71.00           C
ATOM   3774  ND1 HIS A 250      -2.469 -20.209 -23.700  1.00 71.00           N
ATOM   3775  HD1 HIS A 250      -2.334 -20.248 -22.710  1.00 71.00           H
ATOM   3776  CD2 HIS A 250      -2.322 -19.618 -25.814  1.00 71.00           C
ATOM   3777  HD2 HIS A 250      -2.043 -19.108 -26.736  1.00 71.00           H
ATOM   3778  CE1 HIS A 250      -3.264 -21.001 -24.405  1.00 71.00           C
ATOM   3779  HE1 HIS A 250      -3.884 -21.805 -24.008  1.00 71.00           H
ATOM   3780  NE2 HIS A 250      -3.171 -20.633 -25.715  1.00 71.00           N
ATOM   3781  HN  HIS A 250      -2.079 -16.522 -25.394  1.00 71.00           H
ATOM   3782  N   LYS A 251       0.127 -15.307 -23.448  1.00 71.14           N
ATOM   3783  CA  LYS A 251       1.116 -14.416 -22.866  1.00 71.14           C
ATOM   3784  C   LYS A 251       0.423 -13.452 -21.901  1.00 71.14           C
ATOM   3785  O   LYS A 251       0.863 -13.281 -20.765  1.00 71.14           O
ATOM   3786  HA  LYS A 251       1.815 -15.030 -22.298  1.00 71.14           H
ATOM   3787  CB  LYS A 251       1.918 -13.715 -23.964  1.00 71.14           C
ATOM   3788 1HB  LYS A 251       2.312 -14.455 -24.661  1.00 71.14           H
ATOM   3789 2HB  LYS A 251       1.263 -13.058 -24.535  1.00 71.14           H
ATOM   3790  CG  LYS A 251       3.071 -12.904 -23.368  1.00 71.14           C
ATOM   3791 1HG  LYS A 251       2.674 -12.042 -22.832  1.00 71.14           H
ATOM   3792 2HG  LYS A 251       3.610 -13.511 -22.641  1.00 71.14           H
ATOM   3793  CD  LYS A 251       4.032 -12.433 -24.461  1.00 71.14           C
ATOM   3794 1HD  LYS A 251       4.378 -13.290 -25.040  1.00 71.14           H
ATOM   3795 2HD  LYS A 251       3.508 -11.773 -25.152  1.00 71.14           H
ATOM   3796  CE  LYS A 251       5.232 -11.700 -23.858  1.00 71.14           C
ATOM   3797 1HE  LYS A 251       4.937 -10.696 -23.553  1.00 71.14           H
ATOM   3798 2HE  LYS A 251       5.569 -12.219 -22.960  1.00 71.14           H
ATOM   3799  NZ  LYS A 251       6.339 -11.623 -24.837  1.00 71.14           N
ATOM   3800 1HZ  LYS A 251       7.114 -11.110 -24.432  1.00 71.14           H
ATOM   3801 2HZ  LYS A 251       6.642 -12.560 -25.079  1.00 71.14           H
ATOM   3802 3HZ  LYS A 251       6.018 -11.146 -25.672  1.00 71.14           H
ATOM   3803  HN  LYS A 251       0.001 -15.211 -24.435  1.00 71.14           H
ATOM   3804  N   ALA A 252      -0.651 -12.847 -22.388  1.00 69.93           N
ATOM   3805  CA  ALA A 252      -1.384 -11.872 -21.599  1.00 69.93           C
ATOM   3806  C   ALA A 252      -1.870 -12.531 -20.306  1.00 69.93           C
ATOM   3807  O   ALA A 252      -1.869 -11.904 -19.248  1.00 69.93           O
ATOM   3808  HA  ALA A 252      -0.697 -11.064 -21.349  1.00 69.93           H
ATOM   3809  CB  ALA A 252      -2.535 -11.302 -22.431  1.00 69.93           C
ATOM   3810 1HB  ALA A 252      -2.134 -10.820 -23.323  1.00 69.93           H
ATOM   3811 2HB  ALA A 252      -3.205 -12.110 -22.725  1.00 69.93           H
ATOM   3812 3HB  ALA A 252      -3.084 -10.571 -21.838  1.00 69.93           H
ATOM   3813  HN  ALA A 252      -1.020 -13.014 -23.303  1.00 69.93           H
ATOM   3814  N   LEU A 253      -2.274 -13.786 -20.434  1.00 73.32           N
ATOM   3815  CA  LEU A 253      -2.776 -14.531 -19.293  1.00 73.32           C
ATOM   3816  C   LEU A 253      -1.665 -14.666 -18.249  1.00 73.32           C
ATOM   3817  O   LEU A 253      -1.887 -14.415 -17.065  1.00 73.32           O
ATOM   3818  HA  LEU A 253      -3.590 -13.953 -18.857  1.00 73.32           H
ATOM   3819  CB  LEU A 253      -3.362 -15.871 -19.743  1.00 73.32           C
ATOM   3820 1HB  LEU A 253      -3.879 -15.719 -20.690  1.00 73.32           H
ATOM   3821 2HB  LEU A 253      -2.539 -16.559 -19.936  1.00 73.32           H
ATOM   3822  CG  LEU A 253      -4.332 -16.541 -18.767  1.00 73.32           C
ATOM   3823  HG  LEU A 253      -4.011 -16.307 -17.752  1.00 73.32           H
ATOM   3824  CD1 LEU A 253      -5.748 -15.985 -18.933  1.00 73.32           C
ATOM   3825 1HD1 LEU A 253      -5.742 -14.912 -18.739  1.00 73.32           H
ATOM   3826 2HD1 LEU A 253      -6.093 -16.168 -19.950  1.00 73.32           H
ATOM   3827 3HD1 LEU A 253      -6.416 -16.478 -18.227  1.00 73.32           H
ATOM   3828  CD2 LEU A 253      -4.293 -18.063 -18.913  1.00 73.32           C
ATOM   3829 1HD2 LEU A 253      -4.575 -18.338 -19.930  1.00 73.32           H
ATOM   3830 2HD2 LEU A 253      -3.285 -18.422 -18.706  1.00 73.32           H
ATOM   3831 3HD2 LEU A 253      -4.991 -18.514 -18.208  1.00 73.32           H
ATOM   3832  HN  LEU A 253      -2.262 -14.292 -21.297  1.00 73.32           H
ATOM   3833  N   LYS A 254      -0.494 -15.062 -18.725  1.00 76.08           N
ATOM   3834  CA  LYS A 254       0.633 -15.301 -17.839  1.00 76.08           C
ATOM   3835  C   LYS A 254       0.922 -14.031 -17.036  1.00 76.08           C
ATOM   3836  O   LYS A 254       1.107 -14.089 -15.821  1.00 76.08           O
ATOM   3837  HA  LYS A 254       0.341 -16.089 -17.145  1.00 76.08           H
ATOM   3838  CB  LYS A 254       1.837 -15.816 -18.630  1.00 76.08           C
ATOM   3839 1HB  LYS A 254       1.554 -16.706 -19.192  1.00 76.08           H
ATOM   3840 2HB  LYS A 254       2.147 -15.065 -19.357  1.00 76.08           H
ATOM   3841  CG  LYS A 254       3.005 -16.144 -17.698  1.00 76.08           C
ATOM   3842 1HG  LYS A 254       3.355 -15.233 -17.213  1.00 76.08           H
ATOM   3843 2HG  LYS A 254       2.667 -16.816 -16.909  1.00 76.08           H
ATOM   3844  CD  LYS A 254       4.156 -16.793 -18.470  1.00 76.08           C
ATOM   3845 1HD  LYS A 254       3.809 -17.710 -18.944  1.00 76.08           H
ATOM   3846 2HD  LYS A 254       4.485 -16.126 -19.267  1.00 76.08           H
ATOM   3847  CE  LYS A 254       5.331 -17.105 -17.541  1.00 76.08           C
ATOM   3848 1HE  LYS A 254       5.759 -16.177 -17.161  1.00 76.08           H
ATOM   3849 2HE  LYS A 254       4.980 -17.671 -16.678  1.00 76.08           H
ATOM   3850  NZ  LYS A 254       6.368 -17.879 -18.259  1.00 76.08           N
ATOM   3851 1HZ  LYS A 254       7.145 -18.064 -17.635  1.00 76.08           H
ATOM   3852 2HZ  LYS A 254       5.974 -18.756 -18.579  1.00 76.08           H
ATOM   3853 3HZ  LYS A 254       6.696 -17.345 -19.057  1.00 76.08           H
ATOM   3854  HN  LYS A 254      -0.309 -15.219 -19.695  1.00 76.08           H
ATOM   3855  N   VAL A 255       0.952 -12.913 -17.747  1.00 74.54           N
ATOM   3856  CA  VAL A 255       1.228 -11.633 -17.118  1.00 74.54           C
ATOM   3857  C   VAL A 255       0.180 -11.364 -16.037  1.00 74.54           C
ATOM   3858  O   VAL A 255       0.519 -10.963 -14.924  1.00 74.54           O
ATOM   3859  HA  VAL A 255       2.209 -11.704 -16.646  1.00 74.54           H
ATOM   3860  CB  VAL A 255       1.291 -10.532 -18.178  1.00 74.54           C
ATOM   3861  HB  VAL A 255       0.339 -10.522 -18.708  1.00 74.54           H
ATOM   3862  CG1 VAL A 255       1.481  -9.158 -17.531  1.00 74.54           C
ATOM   3863 1HG1 VAL A 255       0.646  -8.953 -16.862  1.00 74.54           H
ATOM   3864 2HG1 VAL A 255       2.412  -9.150 -16.963  1.00 74.54           H
ATOM   3865 3HG1 VAL A 255       1.522  -8.394 -18.307  1.00 74.54           H
ATOM   3866  CG2 VAL A 255       2.395 -10.815 -19.198  1.00 74.54           C
ATOM   3867 1HG2 VAL A 255       3.357 -10.864 -18.688  1.00 74.54           H
ATOM   3868 2HG2 VAL A 255       2.197 -11.765 -19.693  1.00 74.54           H
ATOM   3869 3HG2 VAL A 255       2.418 -10.016 -19.940  1.00 74.54           H
ATOM   3870  HN  VAL A 255       0.791 -12.873 -18.733  1.00 74.54           H
ATOM   3871  N   THR A 256      -1.073 -11.594 -16.402  1.00 72.41           N
ATOM   3872  CA  THR A 256      -2.181 -11.270 -15.520  1.00 72.41           C
ATOM   3873  C   THR A 256      -2.080 -12.069 -14.219  1.00 72.41           C
ATOM   3874  O   THR A 256      -2.224 -11.513 -13.132  1.00 72.41           O
ATOM   3875  HA  THR A 256      -2.111 -10.215 -15.253  1.00 72.41           H
ATOM   3876  CB  THR A 256      -3.482 -11.518 -16.285  1.00 72.41           C
ATOM   3877  HB  THR A 256      -3.565 -12.562 -16.584  1.00 72.41           H
ATOM   3878  OG1 THR A 256      -3.443 -10.574 -17.352  1.00 72.41           O
ATOM   3879  HG1 THR A 256      -3.295 -11.046 -18.221  1.00 72.41           H
ATOM   3880  CG2 THR A 256      -4.721 -11.118 -15.480  1.00 72.41           C
ATOM   3881 1HG2 THR A 256      -4.670 -10.056 -15.239  1.00 72.41           H
ATOM   3882 2HG2 THR A 256      -4.758 -11.699 -14.558  1.00 72.41           H
ATOM   3883 3HG2 THR A 256      -5.616 -11.314 -16.069  1.00 72.41           H
ATOM   3884  HN  THR A 256      -1.335 -11.995 -17.280  1.00 72.41           H
ATOM   3885  N   ILE A 257      -1.832 -13.362 -14.374  1.00 76.22           N
ATOM   3886  CA  ILE A 257      -1.736 -14.248 -13.227  1.00 76.22           C
ATOM   3887  C   ILE A 257      -0.584 -13.790 -12.330  1.00 76.22           C
ATOM   3888  O   ILE A 257      -0.725 -13.741 -11.109  1.00 76.22           O
ATOM   3889  HA  ILE A 257      -2.666 -14.159 -12.666  1.00 76.22           H
ATOM   3890  CB  ILE A 257      -1.619 -15.704 -13.683  1.00 76.22           C
ATOM   3891  HB  ILE A 257      -0.835 -15.764 -14.437  1.00 76.22           H
ATOM   3892  CG1 ILE A 257      -2.917 -16.178 -14.340  1.00 76.22           C
ATOM   3893 1HG1 ILE A 257      -3.698 -16.271 -13.586  1.00 76.22           H
ATOM   3894 2HG1 ILE A 257      -3.257 -15.434 -15.061  1.00 76.22           H
ATOM   3895  CG2 ILE A 257      -1.201 -16.609 -12.523  1.00 76.22           C
ATOM   3896 1HG2 ILE A 257      -0.233 -16.285 -12.139  1.00 76.22           H
ATOM   3897 2HG2 ILE A 257      -1.945 -16.550 -11.728  1.00 76.22           H
ATOM   3898 3HG2 ILE A 257      -1.125 -17.638 -12.874  1.00 76.22           H
ATOM   3899  CD1 ILE A 257      -2.716 -17.522 -15.043  1.00 76.22           C
ATOM   3900 1HD1 ILE A 257      -1.952 -17.419 -15.813  1.00 76.22           H
ATOM   3901 2HD1 ILE A 257      -2.400 -18.269 -14.315  1.00 76.22           H
ATOM   3902 3HD1 ILE A 257      -3.654 -17.835 -15.502  1.00 76.22           H
ATOM   3903  HN  ILE A 257      -1.699 -13.803 -15.261  1.00 76.22           H
ATOM   3904  N   THR A 258       0.530 -13.468 -12.970  1.00 80.18           N
ATOM   3905  CA  THR A 258       1.739 -13.121 -12.241  1.00 80.18           C
ATOM   3906  C   THR A 258       1.479 -11.933 -11.313  1.00 80.18           C
ATOM   3907  O   THR A 258       1.868 -11.955 -10.146  1.00 80.18           O
ATOM   3908  HA  THR A 258       2.013 -13.966 -11.609  1.00 80.18           H
ATOM   3909  CB  THR A 258       2.849 -12.864 -13.261  1.00 80.18           C
ATOM   3910  HB  THR A 258       2.641 -11.967 -13.845  1.00 80.18           H
ATOM   3911  OG1 THR A 258       2.926 -14.077 -14.004  1.00 80.18           O
ATOM   3912  HG1 THR A 258       2.454 -13.973 -14.880  1.00 80.18           H
ATOM   3913  CG2 THR A 258       4.227 -12.739 -12.608  1.00 80.18           C
ATOM   3914 1HG2 THR A 258       4.464 -13.663 -12.080  1.00 80.18           H
ATOM   3915 2HG2 THR A 258       4.221 -11.908 -11.903  1.00 80.18           H
ATOM   3916 3HG2 THR A 258       4.978 -12.557 -13.377  1.00 80.18           H
ATOM   3917  HN  THR A 258       0.615 -13.441 -13.966  1.00 80.18           H
ATOM   3918  N   VAL A 259       0.823 -10.923 -11.866  1.00 75.54           N
ATOM   3919  CA  VAL A 259       0.559  -9.704 -11.120  1.00 75.54           C
ATOM   3920  C   VAL A 259      -0.309 -10.034  -9.904  1.00 75.54           C
ATOM   3921  O   VAL A 259      -0.030  -9.579  -8.796  1.00 75.54           O
ATOM   3922  HA  VAL A 259       1.517  -9.317 -10.772  1.00 75.54           H
ATOM   3923  CB  VAL A 259      -0.071  -8.655 -12.038  1.00 75.54           C
ATOM   3924  HB  VAL A 259      -0.956  -9.098 -12.495  1.00 75.54           H
ATOM   3925  CG1 VAL A 259      -0.518  -7.428 -11.242  1.00 75.54           C
ATOM   3926 1HG1 VAL A 259      -1.254  -7.727 -10.496  1.00 75.54           H
ATOM   3927 2HG1 VAL A 259       0.344  -6.984 -10.744  1.00 75.54           H
ATOM   3928 3HG1 VAL A 259      -0.963  -6.698 -11.919  1.00 75.54           H
ATOM   3929  CG2 VAL A 259       0.890  -8.261 -13.161  1.00 75.54           C
ATOM   3930 1HG2 VAL A 259       1.801  -7.846 -12.730  1.00 75.54           H
ATOM   3931 2HG2 VAL A 259       1.137  -9.141 -13.754  1.00 75.54           H
ATOM   3932 3HG2 VAL A 259       0.417  -7.514 -13.798  1.00 75.54           H
ATOM   3933  HN  VAL A 259       0.476 -10.929 -12.803  1.00 75.54           H
ATOM   3934  N   LEU A 260      -1.345 -10.822 -10.152  1.00 76.90           N
ATOM   3935  CA  LEU A 260      -2.289 -11.170  -9.104  1.00 76.90           C
ATOM   3936  C   LEU A 260      -1.551 -11.903  -7.982  1.00 76.90           C
ATOM   3937  O   LEU A 260      -1.723 -11.582  -6.807  1.00 76.90           O
ATOM   3938  HA  LEU A 260      -2.690 -10.239  -8.703  1.00 76.90           H
ATOM   3939  CB  LEU A 260      -3.466 -11.958  -9.683  1.00 76.90           C
ATOM   3940 1HB  LEU A 260      -3.995 -11.317 -10.388  1.00 76.90           H
ATOM   3941 2HB  LEU A 260      -3.070 -12.799 -10.251  1.00 76.90           H
ATOM   3942  CG  LEU A 260      -4.477 -12.495  -8.668  1.00 76.90           C
ATOM   3943  HG  LEU A 260      -3.952 -13.158  -7.981  1.00 76.90           H
ATOM   3944  CD1 LEU A 260      -5.073 -11.359  -7.834  1.00 76.90           C
ATOM   3945 1HD1 LEU A 260      -4.275 -10.847  -7.295  1.00 76.90           H
ATOM   3946 2HD1 LEU A 260      -5.579 -10.652  -8.491  1.00 76.90           H
ATOM   3947 3HD1 LEU A 260      -5.788 -11.768  -7.121  1.00 76.90           H
ATOM   3948  CD2 LEU A 260      -5.560 -13.326  -9.360  1.00 76.90           C
ATOM   3949 1HD2 LEU A 260      -6.087 -12.705 -10.084  1.00 76.90           H
ATOM   3950 2HD2 LEU A 260      -5.098 -14.169  -9.873  1.00 76.90           H
ATOM   3951 3HD2 LEU A 260      -6.265 -13.695  -8.616  1.00 76.90           H
ATOM   3952  HN  LEU A 260      -1.543 -11.219 -11.048  1.00 76.90           H
ATOM   3953  N   THR A 261      -0.744 -12.875  -8.384  1.00 83.56           N
ATOM   3954  CA  THR A 261      -0.075 -13.737  -7.425  1.00 83.56           C
ATOM   3955  C   THR A 261       0.851 -12.916  -6.525  1.00 83.56           C
ATOM   3956  O   THR A 261       0.894 -13.128  -5.314  1.00 83.56           O
ATOM   3957  HA  THR A 261      -0.831 -14.186  -6.781  1.00 83.56           H
ATOM   3958  CB  THR A 261       0.652 -14.836  -8.203  1.00 83.56           C
ATOM   3959  HB  THR A 261       1.421 -14.412  -8.848  1.00 83.56           H
ATOM   3960  OG1 THR A 261      -0.394 -15.537  -8.871  1.00 83.56           O
ATOM   3961  HG1 THR A 261      -0.593 -15.099  -9.748  1.00 83.56           H
ATOM   3962  CG2 THR A 261       1.278 -15.888  -7.285  1.00 83.56           C
ATOM   3963 1HG2 THR A 261       0.497 -16.359  -6.687  1.00 83.56           H
ATOM   3964 2HG2 THR A 261       2.001 -15.409  -6.625  1.00 83.56           H
ATOM   3965 3HG2 THR A 261       1.780 -16.644  -7.888  1.00 83.56           H
ATOM   3966  HN  THR A 261      -0.546 -13.076  -9.343  1.00 83.56           H
ATOM   3967  N   VAL A 262       1.569 -11.996  -7.152  1.00 84.19           N
ATOM   3968  CA  VAL A 262       2.562 -11.208  -6.441  1.00 84.19           C
ATOM   3969  C   VAL A 262       1.862 -10.329  -5.403  1.00 84.19           C
ATOM   3970  O   VAL A 262       2.344 -10.183  -4.281  1.00 84.19           O
ATOM   3971  HA  VAL A 262       3.224 -11.903  -5.923  1.00 84.19           H
ATOM   3972  CB  VAL A 262       3.403 -10.405  -7.435  1.00 84.19           C
ATOM   3973  HB  VAL A 262       2.723  -9.820  -8.053  1.00 84.19           H
ATOM   3974  CG1 VAL A 262       4.331  -9.431  -6.706  1.00 84.19           C
ATOM   3975 1HG1 VAL A 262       3.735  -8.738  -6.111  1.00 84.19           H
ATOM   3976 2HG1 VAL A 262       5.001  -9.988  -6.052  1.00 84.19           H
ATOM   3977 3HG1 VAL A 262       4.917  -8.872  -7.436  1.00 84.19           H
ATOM   3978  CG2 VAL A 262       4.197 -11.332  -8.357  1.00 84.19           C
ATOM   3979 1HG2 VAL A 262       4.863 -11.955  -7.760  1.00 84.19           H
ATOM   3980 2HG2 VAL A 262       3.508 -11.967  -8.915  1.00 84.19           H
ATOM   3981 3HG2 VAL A 262       4.786 -10.735  -9.053  1.00 84.19           H
ATOM   3982  HN  VAL A 262       1.482 -11.785  -8.126  1.00 84.19           H
ATOM   3983  N   PHE A 263       0.734  -9.768  -5.814  1.00 78.89           N
ATOM   3984  CA  PHE A 263      -0.044  -8.918  -4.929  1.00 78.89           C
ATOM   3985  C   PHE A 263      -0.543  -9.702  -3.714  1.00 78.89           C
ATOM   3986  O   PHE A 263      -0.340  -9.284  -2.575  1.00 78.89           O
ATOM   3987  HA  PHE A 263       0.610  -8.112  -4.596  1.00 78.89           H
ATOM   3988  CB  PHE A 263      -1.249  -8.422  -5.731  1.00 78.89           C
ATOM   3989 1HB  PHE A 263      -0.893  -7.923  -6.632  1.00 78.89           H
ATOM   3990 2HB  PHE A 263      -1.836  -9.282  -6.054  1.00 78.89           H
ATOM   3991  CG  PHE A 263      -2.159  -7.464  -4.960  1.00 78.89           C
ATOM   3992  CD1 PHE A 263      -3.119  -7.955  -4.131  1.00 78.89           C
ATOM   3993  HD1 PHE A 263      -3.240  -9.033  -4.017  1.00 78.89           H
ATOM   3994  CD2 PHE A 263      -2.007  -6.120  -5.103  1.00 78.89           C
ATOM   3995  HD2 PHE A 263      -1.238  -5.725  -5.767  1.00 78.89           H
ATOM   3996  CE1 PHE A 263      -3.963  -7.066  -3.415  1.00 78.89           C
ATOM   3997  HE1 PHE A 263      -4.732  -7.460  -2.752  1.00 78.89           H
ATOM   3998  CE2 PHE A 263      -2.851  -5.230  -4.387  1.00 78.89           C
ATOM   3999  HE2 PHE A 263      -2.730  -4.153  -4.501  1.00 78.89           H
ATOM   4000  CZ  PHE A 263      -3.811  -5.722  -3.558  1.00 78.89           C
ATOM   4001  HZ  PHE A 263      -4.459  -5.039  -3.009  1.00 78.89           H
ATOM   4002  HN  PHE A 263       0.353  -9.885  -6.731  1.00 78.89           H
ATOM   4003  N   VAL A 264      -1.186 -10.825  -3.998  1.00 83.60           N
ATOM   4004  CA  VAL A 264      -1.827 -11.605  -2.953  1.00 83.60           C
ATOM   4005  C   VAL A 264      -0.776 -12.040  -1.929  1.00 83.60           C
ATOM   4006  O   VAL A 264      -0.987 -11.910  -0.724  1.00 83.60           O
ATOM   4007  HA  VAL A 264      -2.552 -10.959  -2.458  1.00 83.60           H
ATOM   4008  CB  VAL A 264      -2.585 -12.783  -3.569  1.00 83.60           C
ATOM   4009  HB  VAL A 264      -1.897 -13.319  -4.222  1.00 83.60           H
ATOM   4010  CG1 VAL A 264      -3.059 -13.755  -2.487  1.00 83.60           C
ATOM   4011 1HG1 VAL A 264      -2.198 -14.141  -1.942  1.00 83.60           H
ATOM   4012 2HG1 VAL A 264      -3.724 -13.235  -1.797  1.00 83.60           H
ATOM   4013 3HG1 VAL A 264      -3.595 -14.583  -2.953  1.00 83.60           H
ATOM   4014  CG2 VAL A 264      -3.758 -12.295  -4.421  1.00 83.60           C
ATOM   4015 1HG2 VAL A 264      -4.446 -11.724  -3.798  1.00 83.60           H
ATOM   4016 2HG2 VAL A 264      -3.384 -11.660  -5.225  1.00 83.60           H
ATOM   4017 3HG2 VAL A 264      -4.279 -13.152  -4.847  1.00 83.60           H
ATOM   4018  HN  VAL A 264      -1.272 -11.203  -4.920  1.00 83.60           H
ATOM   4019  N   LEU A 265       0.333 -12.547  -2.446  1.00 87.80           N
ATOM   4020  CA  LEU A 265       1.349 -13.145  -1.597  1.00 87.80           C
ATOM   4021  C   LEU A 265       1.976 -12.061  -0.718  1.00 87.80           C
ATOM   4022  O   LEU A 265       2.438 -12.343   0.386  1.00 87.80           O
ATOM   4023  HA  LEU A 265       0.851 -13.868  -0.952  1.00 87.80           H
ATOM   4024  CB  LEU A 265       2.366 -13.916  -2.441  1.00 87.80           C
ATOM   4025 1HB  LEU A 265       2.722 -13.260  -3.236  1.00 87.80           H
ATOM   4026 2HB  LEU A 265       3.226 -14.151  -1.813  1.00 87.80           H
ATOM   4027  CG  LEU A 265       1.864 -15.215  -3.076  1.00 87.80           C
ATOM   4028  HG  LEU A 265       1.017 -14.975  -3.718  1.00 87.80           H
ATOM   4029  CD1 LEU A 265       2.941 -15.843  -3.963  1.00 87.80           C
ATOM   4030 1HD1 LEU A 265       3.209 -15.147  -4.758  1.00 87.80           H
ATOM   4031 2HD1 LEU A 265       3.822 -16.066  -3.362  1.00 87.80           H
ATOM   4032 3HD1 LEU A 265       2.557 -16.764  -4.402  1.00 87.80           H
ATOM   4033  CD2 LEU A 265       1.361 -16.188  -2.008  1.00 87.80           C
ATOM   4034 1HD2 LEU A 265       2.174 -16.426  -1.322  1.00 87.80           H
ATOM   4035 2HD2 LEU A 265       0.541 -15.729  -1.456  1.00 87.80           H
ATOM   4036 3HD2 LEU A 265       1.010 -17.102  -2.487  1.00 87.80           H
ATOM   4037  HN  LEU A 265       0.542 -12.553  -3.424  1.00 87.80           H
ATOM   4038  N   SER A 266       1.971 -10.844  -1.241  1.00 87.71           N
ATOM   4039  CA  SER A 266       2.631  -9.738  -0.568  1.00 87.71           C
ATOM   4040  C   SER A 266       1.693  -9.122   0.472  1.00 87.71           C
ATOM   4041  O   SER A 266       2.120  -8.782   1.574  1.00 87.71           O
ATOM   4042  HA  SER A 266       3.505 -10.175  -0.085  1.00 87.71           H
ATOM   4043  CB  SER A 266       3.083  -8.674  -1.571  1.00 87.71           C
ATOM   4044 1HB  SER A 266       3.550  -7.847  -1.037  1.00 87.71           H
ATOM   4045 2HB  SER A 266       3.842  -9.096  -2.230  1.00 87.71           H
ATOM   4046  OG  SER A 266       1.997  -8.182  -2.352  1.00 87.71           O
ATOM   4047  HG  SER A 266       1.927  -8.700  -3.205  1.00 87.71           H
ATOM   4048  HN  SER A 266       1.527 -10.608  -2.105  1.00 87.71           H
ATOM   4049  N   GLN A 267       0.432  -8.998   0.084  1.00 86.29           N
ATOM   4050  CA  GLN A 267      -0.512  -8.206   0.854  1.00 86.29           C
ATOM   4051  C   GLN A 267      -1.243  -9.088   1.868  1.00 86.29           C
ATOM   4052  O   GLN A 267      -1.573  -8.638   2.964  1.00 86.29           O
ATOM   4053  HA  GLN A 267       0.090  -7.463   1.376  1.00 86.29           H
ATOM   4054  CB  GLN A 267      -1.505  -7.490  -0.065  1.00 86.29           C
ATOM   4055 1HB  GLN A 267      -2.030  -8.222  -0.679  1.00 86.29           H
ATOM   4056 2HB  GLN A 267      -2.258  -6.979   0.535  1.00 86.29           H
ATOM   4057  CG  GLN A 267      -0.789  -6.481  -0.965  1.00 86.29           C
ATOM   4058 1HG  GLN A 267      -0.066  -6.998  -1.594  1.00 86.29           H
ATOM   4059 2HG  GLN A 267      -1.510  -6.007  -1.630  1.00 86.29           H
ATOM   4060  CD  GLN A 267      -0.077  -5.413  -0.132  1.00 86.29           C
ATOM   4061  OE1 GLN A 267      -0.526  -5.016   0.931  1.00 86.29           O
ATOM   4062  NE2 GLN A 267       1.055  -4.972  -0.672  1.00 86.29           N
ATOM   4063 1HE2 GLN A 267       1.368  -5.339  -1.548  1.00 86.29           H
ATOM   4064 2HE2 GLN A 267       1.594  -4.272  -0.203  1.00 86.29           H
ATOM   4065  HN  GLN A 267       0.054  -9.425  -0.737  1.00 86.29           H
ATOM   4066  N   PHE A 268      -1.472 -10.330   1.467  1.00 88.67           N
ATOM   4067  CA  PHE A 268      -2.312 -11.225   2.245  1.00 88.67           C
ATOM   4068  C   PHE A 268      -1.774 -11.381   3.669  1.00 88.67           C
ATOM   4069  O   PHE A 268      -2.507 -11.188   4.638  1.00 88.67           O
ATOM   4070  HA  PHE A 268      -3.308 -10.783   2.282  1.00 88.67           H
ATOM   4071  CB  PHE A 268      -2.281 -12.586   1.548  1.00 88.67           C
ATOM   4072 1HB  PHE A 268      -2.588 -12.459   0.510  1.00 88.67           H
ATOM   4073 2HB  PHE A 268      -1.255 -12.953   1.534  1.00 88.67           H
ATOM   4074  CG  PHE A 268      -3.175 -13.641   2.204  1.00 88.67           C
ATOM   4075  CD1 PHE A 268      -2.627 -14.598   3.000  1.00 88.67           C
ATOM   4076  HD1 PHE A 268      -1.551 -14.613   3.171  1.00 88.67           H
ATOM   4077  CD2 PHE A 268      -4.518 -13.622   1.990  1.00 88.67           C
ATOM   4078  HD2 PHE A 268      -4.958 -12.856   1.351  1.00 88.67           H
ATOM   4079  CE1 PHE A 268      -3.457 -15.577   3.608  1.00 88.67           C
ATOM   4080  HE1 PHE A 268      -3.017 -16.343   4.246  1.00 88.67           H
ATOM   4081  CE2 PHE A 268      -5.348 -14.601   2.598  1.00 88.67           C
ATOM   4082  HE2 PHE A 268      -6.424 -14.586   2.426  1.00 88.67           H
ATOM   4083  CZ  PHE A 268      -4.800 -15.558   3.394  1.00 88.67           C
ATOM   4084  HZ  PHE A 268      -5.437 -16.309   3.861  1.00 88.67           H
ATOM   4085  HN  PHE A 268      -1.097 -10.725   0.629  1.00 88.67           H
ATOM   4086  N   PRO A 269      -0.490 -11.733   3.821  1.00 92.81           N
ATOM   4087  CA  PRO A 269       0.059 -12.030   5.147  1.00 92.81           C
ATOM   4088  C   PRO A 269      -0.200 -10.911   6.142  1.00 92.81           C
ATOM   4089  O   PRO A 269      -0.599 -11.165   7.277  1.00 92.81           O
ATOM   4090  HA  PRO A 269      -0.434 -12.906   5.569  1.00 92.81           H
ATOM   4091  CB  PRO A 269       1.554 -12.223   4.885  1.00 92.81           C
ATOM   4092 1HB  PRO A 269       2.106 -11.292   5.009  1.00 92.81           H
ATOM   4093 2HB  PRO A 269       1.991 -12.947   5.572  1.00 92.81           H
ATOM   4094  CG  PRO A 269       1.599 -12.717   3.444  1.00 92.81           C
ATOM   4095 1HG  PRO A 269       2.581 -12.567   2.995  1.00 92.81           H
ATOM   4096 2HG  PRO A 269       1.390 -13.784   3.374  1.00 92.81           H
ATOM   4097  CD  PRO A 269       0.527 -11.880   2.764  1.00 92.81           C
ATOM   4098 1HD  PRO A 269       0.912 -10.912   2.443  1.00 92.81           H
ATOM   4099 2HD  PRO A 269       0.131 -12.373   1.877  1.00 92.81           H
ATOM   4100  N   TYR A 270       0.037  -9.690   5.685  1.00 91.66           N
ATOM   4101  CA  TYR A 270      -0.091  -8.529   6.550  1.00 91.66           C
ATOM   4102  C   TYR A 270      -1.535  -8.356   7.025  1.00 91.66           C
ATOM   4103  O   TYR A 270      -1.779  -8.122   8.208  1.00 91.66           O
ATOM   4104  HA  TYR A 270       0.553  -8.683   7.416  1.00 91.66           H
ATOM   4105  CB  TYR A 270       0.301  -7.322   5.697  1.00 91.66           C
ATOM   4106 1HB  TYR A 270       1.369  -7.372   5.483  1.00 91.66           H
ATOM   4107 2HB  TYR A 270      -0.218  -7.382   4.740  1.00 91.66           H
ATOM   4108  CG  TYR A 270      -0.011  -5.972   6.346  1.00 91.66           C
ATOM   4109  CD1 TYR A 270      -1.003  -5.168   5.823  1.00 91.66           C
ATOM   4110  HD1 TYR A 270      -1.563  -5.493   4.947  1.00 91.66           H
ATOM   4111  CD2 TYR A 270       0.698  -5.560   7.456  1.00 91.66           C
ATOM   4112  HD2 TYR A 270       1.481  -6.196   7.869  1.00 91.66           H
ATOM   4113  CE1 TYR A 270      -1.297  -3.898   6.435  1.00 91.66           C
ATOM   4114  HE1 TYR A 270      -2.077  -3.252   6.031  1.00 91.66           H
ATOM   4115  CE2 TYR A 270       0.404  -4.290   8.068  1.00 91.66           C
ATOM   4116  HE2 TYR A 270       0.957  -3.953   8.944  1.00 91.66           H
ATOM   4117  CZ  TYR A 270      -0.579  -3.522   7.527  1.00 91.66           C
ATOM   4118  OH  TYR A 270      -0.857  -2.322   8.105  1.00 91.66           O
ATOM   4119  HH  TYR A 270      -0.260  -2.176   8.893  1.00 91.66           H
ATOM   4120  HN  TYR A 270       0.311  -9.488   4.745  1.00 91.66           H
ATOM   4121  N   ASN A 271      -2.454  -8.477   6.079  1.00 89.47           N
ATOM   4122  CA  ASN A 271      -3.855  -8.213   6.358  1.00 89.47           C
ATOM   4123  C   ASN A 271      -4.402  -9.306   7.279  1.00 89.47           C
ATOM   4124  O   ASN A 271      -5.351  -9.075   8.026  1.00 89.47           O
ATOM   4125  HA  ASN A 271      -3.874  -7.228   6.824  1.00 89.47           H
ATOM   4126  CB  ASN A 271      -4.684  -8.219   5.072  1.00 89.47           C
ATOM   4127 1HB  ASN A 271      -4.420  -9.088   4.469  1.00 89.47           H
ATOM   4128 2HB  ASN A 271      -5.742  -8.312   5.318  1.00 89.47           H
ATOM   4129  CG  ASN A 271      -4.452  -6.941   4.264  1.00 89.47           C
ATOM   4130  OD1 ASN A 271      -4.816  -5.848   4.664  1.00 89.47           O
ATOM   4131  ND2 ASN A 271      -3.828  -7.139   3.106  1.00 89.47           N
ATOM   4132 1HD2 ASN A 271      -3.556  -8.063   2.836  1.00 89.47           H
ATOM   4133 2HD2 ASN A 271      -3.631  -6.364   2.505  1.00 89.47           H
ATOM   4134  HN  ASN A 271      -2.255  -8.749   5.137  1.00 89.47           H
ATOM   4135  N   CYS A 272      -3.779 -10.472   7.194  1.00 92.23           N
ATOM   4136  CA  CYS A 272      -4.100 -11.559   8.103  1.00 92.23           C
ATOM   4137  C   CYS A 272      -3.813 -11.092   9.531  1.00 92.23           C
ATOM   4138  O   CYS A 272      -4.652 -11.242  10.418  1.00 92.23           O
ATOM   4139  HA  CYS A 272      -5.160 -11.774   7.972  1.00 92.23           H
ATOM   4140  CB  CYS A 272      -3.330 -12.834   7.754  1.00 92.23           C
ATOM   4141 1HB  CYS A 272      -2.271 -12.606   7.626  1.00 92.23           H
ATOM   4142 2HB  CYS A 272      -3.405 -13.550   8.573  1.00 92.23           H
ATOM   4143  SG  CYS A 272      -4.000 -13.570   6.219  1.00 92.23           S
ATOM   4144  HG  CYS A 272      -3.438 -12.695   5.389  1.00 92.23           H
ATOM   4145  HN  CYS A 272      -3.069 -10.679   6.521  1.00 92.23           H
ATOM   4146  N   ILE A 273      -2.624 -10.534   9.710  1.00 93.19           N
ATOM   4147  CA  ILE A 273      -2.196 -10.090  11.025  1.00 93.19           C
ATOM   4148  C   ILE A 273      -3.062  -8.908  11.467  1.00 93.19           C
ATOM   4149  O   ILE A 273      -3.438  -8.811  12.634  1.00 93.19           O
ATOM   4150  HA  ILE A 273      -2.359 -10.915  11.718  1.00 93.19           H
ATOM   4151  CB  ILE A 273      -0.696  -9.788  11.027  1.00 93.19           C
ATOM   4152  HB  ILE A 273      -0.498  -9.040  10.258  1.00 93.19           H
ATOM   4153  CG1 ILE A 273       0.115 -11.034  10.665  1.00 93.19           C
ATOM   4154 1HG1 ILE A 273      -0.185 -11.394   9.681  1.00 93.19           H
ATOM   4155 2HG1 ILE A 273       1.172 -10.778  10.602  1.00 93.19           H
ATOM   4156  CG2 ILE A 273      -0.259  -9.188  12.364  1.00 93.19           C
ATOM   4157 1HG2 ILE A 273      -0.803  -8.260  12.541  1.00 93.19           H
ATOM   4158 2HG2 ILE A 273      -0.474  -9.893  13.167  1.00 93.19           H
ATOM   4159 3HG2 ILE A 273       0.811  -8.982  12.338  1.00 93.19           H
ATOM   4160  CD1 ILE A 273      -0.087 -12.140  11.703  1.00 93.19           C
ATOM   4161 1HD1 ILE A 273       0.236 -11.784  12.681  1.00 93.19           H
ATOM   4162 2HD1 ILE A 273      -1.143 -12.409  11.745  1.00 93.19           H
ATOM   4163 3HD1 ILE A 273       0.500 -13.014  11.421  1.00 93.19           H
ATOM   4164  HN  ILE A 273      -1.961 -10.385   8.977  1.00 93.19           H
ATOM   4165  N   LEU A 274      -3.353  -8.039  10.510  1.00 91.64           N
ATOM   4166  CA  LEU A 274      -4.148  -6.856  10.790  1.00 91.64           C
ATOM   4167  C   LEU A 274      -5.532  -7.282  11.286  1.00 91.64           C
ATOM   4168  O   LEU A 274      -6.119  -6.621  12.141  1.00 91.64           O
ATOM   4169  HA  LEU A 274      -3.649  -6.308  11.589  1.00 91.64           H
ATOM   4170  CB  LEU A 274      -4.190  -5.936   9.568  1.00 91.64           C
ATOM   4171 1HB  LEU A 274      -3.174  -5.822   9.189  1.00 91.64           H
ATOM   4172 2HB  LEU A 274      -4.768  -6.429   8.787  1.00 91.64           H
ATOM   4173  CG  LEU A 274      -4.778  -4.543   9.797  1.00 91.64           C
ATOM   4174  HG  LEU A 274      -5.736  -4.656  10.305  1.00 91.64           H
ATOM   4175  CD1 LEU A 274      -3.877  -3.711  10.712  1.00 91.64           C
ATOM   4176 1HD1 LEU A 274      -3.777  -4.211  11.676  1.00 91.64           H
ATOM   4177 2HD1 LEU A 274      -2.894  -3.604  10.255  1.00 91.64           H
ATOM   4178 3HD1 LEU A 274      -4.319  -2.725  10.859  1.00 91.64           H
ATOM   4179  CD2 LEU A 274      -5.052  -3.837   8.467  1.00 91.64           C
ATOM   4180 1HD2 LEU A 274      -4.120  -3.736   7.911  1.00 91.64           H
ATOM   4181 2HD2 LEU A 274      -5.761  -4.425   7.884  1.00 91.64           H
ATOM   4182 3HD2 LEU A 274      -5.469  -2.849   8.659  1.00 91.64           H
ATOM   4183  HN  LEU A 274      -3.056  -8.133   9.559  1.00 91.64           H
ATOM   4184  N   LEU A 275      -6.011  -8.384  10.728  1.00 93.16           N
ATOM   4185  CA  LEU A 275      -7.293  -8.933  11.137  1.00 93.16           C
ATOM   4186  C   LEU A 275      -7.217  -9.360  12.604  1.00 93.16           C
ATOM   4187  O   LEU A 275      -8.106  -9.045  13.393  1.00 93.16           O
ATOM   4188  HA  LEU A 275      -8.033  -8.137  11.047  1.00 93.16           H
ATOM   4189  CB  LEU A 275      -7.721 -10.057  10.191  1.00 93.16           C
ATOM   4190 1HB  LEU A 275      -7.807  -9.645   9.185  1.00 93.16           H
ATOM   4191 2HB  LEU A 275      -6.927 -10.803  10.163  1.00 93.16           H
ATOM   4192  CG  LEU A 275      -9.034 -10.762  10.538  1.00 93.16           C
ATOM   4193  HG  LEU A 275      -8.965 -11.126  11.563  1.00 93.16           H
ATOM   4194  CD1 LEU A 275     -10.212  -9.787  10.482  1.00 93.16           C
ATOM   4195 1HD1 LEU A 275     -10.049  -8.980  11.196  1.00 93.16           H
ATOM   4196 2HD1 LEU A 275     -10.292  -9.373   9.477  1.00 93.16           H
ATOM   4197 3HD1 LEU A 275     -11.132 -10.315  10.732  1.00 93.16           H
ATOM   4198  CD2 LEU A 275      -9.255 -11.981   9.640  1.00 93.16           C
ATOM   4199 1HD2 LEU A 275      -9.294 -11.662   8.598  1.00 93.16           H
ATOM   4200 2HD2 LEU A 275      -8.434 -12.685   9.774  1.00 93.16           H
ATOM   4201 3HD2 LEU A 275     -10.195 -12.464   9.908  1.00 93.16           H
ATOM   4202  HN  LEU A 275      -5.541  -8.899  10.012  1.00 93.16           H
ATOM   4203  N   VAL A 276      -6.145 -10.070  12.925  1.00 94.39           N
ATOM   4204  CA  VAL A 276      -5.946 -10.552  14.281  1.00 94.39           C
ATOM   4205  C   VAL A 276      -5.944  -9.364  15.246  1.00 94.39           C
ATOM   4206  O   VAL A 276      -6.600  -9.404  16.286  1.00 94.39           O
ATOM   4207  HA  VAL A 276      -6.787 -11.201  14.526  1.00 94.39           H
ATOM   4208  CB  VAL A 276      -4.666 -11.386  14.358  1.00 94.39           C
ATOM   4209  HB  VAL A 276      -3.850 -10.786  13.954  1.00 94.39           H
ATOM   4210  CG1 VAL A 276      -4.322 -11.731  15.808  1.00 94.39           C
ATOM   4211 1HG1 VAL A 276      -4.174 -10.812  16.375  1.00 94.39           H
ATOM   4212 2HG1 VAL A 276      -5.138 -12.303  16.249  1.00 94.39           H
ATOM   4213 3HG1 VAL A 276      -3.407 -12.324  15.833  1.00 94.39           H
ATOM   4214  CG2 VAL A 276      -4.784 -12.652  13.506  1.00 94.39           C
ATOM   4215 1HG2 VAL A 276      -5.617 -13.256  13.867  1.00 94.39           H
ATOM   4216 2HG2 VAL A 276      -4.960 -12.375  12.467  1.00 94.39           H
ATOM   4217 3HG2 VAL A 276      -3.860 -13.226  13.578  1.00 94.39           H
ATOM   4218  HN  VAL A 276      -5.423 -10.315  12.279  1.00 94.39           H
ATOM   4219  N   GLN A 277      -5.201  -8.336  14.866  1.00 92.86           N
ATOM   4220  CA  GLN A 277      -5.094  -7.144  15.691  1.00 92.86           C
ATOM   4221  C   GLN A 277      -6.467  -6.493  15.862  1.00 92.86           C
ATOM   4222  O   GLN A 277      -6.756  -5.910  16.906  1.00 92.86           O
ATOM   4223  HA  GLN A 277      -4.726  -7.492  16.656  1.00 92.86           H
ATOM   4224  CB  GLN A 277      -4.088  -6.156  15.098  1.00 92.86           C
ATOM   4225 1HB  GLN A 277      -4.280  -6.031  14.032  1.00 92.86           H
ATOM   4226 2HB  GLN A 277      -4.218  -5.177  15.561  1.00 92.86           H
ATOM   4227  CG  GLN A 277      -2.652  -6.640  15.310  1.00 92.86           C
ATOM   4228 1HG  GLN A 277      -2.474  -6.805  16.373  1.00 92.86           H
ATOM   4229 2HG  GLN A 277      -2.510  -7.598  14.810  1.00 92.86           H
ATOM   4230  CD  GLN A 277      -1.645  -5.623  14.771  1.00 92.86           C
ATOM   4231  OE1 GLN A 277      -1.951  -4.794  13.929  1.00 92.86           O
ATOM   4232  NE2 GLN A 277      -0.430  -5.731  15.300  1.00 92.86           N
ATOM   4233 1HE2 GLN A 277      -0.245  -6.434  15.988  1.00 92.86           H
ATOM   4234 2HE2 GLN A 277       0.299  -5.110  15.012  1.00 92.86           H
ATOM   4235  HN  GLN A 277      -4.678  -8.308  14.014  1.00 92.86           H
ATOM   4236  N   THR A 278      -7.278  -6.614  14.821  1.00 92.81           N
ATOM   4237  CA  THR A 278      -8.604  -6.020  14.833  1.00 92.81           C
ATOM   4238  C   THR A 278      -9.503  -6.740  15.840  1.00 92.81           C
ATOM   4239  O   THR A 278     -10.211  -6.099  16.615  1.00 92.81           O
ATOM   4240  HA  THR A 278      -8.515  -4.986  15.166  1.00 92.81           H
ATOM   4241  CB  THR A 278      -9.148  -6.050  13.403  1.00 92.81           C
ATOM   4242  HB  THR A 278      -9.296  -7.075  13.064  1.00 92.81           H
ATOM   4243  OG1 THR A 278      -8.206  -5.285  12.657  1.00 92.81           O
ATOM   4244  HG1 THR A 278      -7.283  -5.637  12.808  1.00 92.81           H
ATOM   4245  CG2 THR A 278     -10.458  -5.272  13.259  1.00 92.81           C
ATOM   4246 1HG2 THR A 278     -10.294  -4.230  13.533  1.00 92.81           H
ATOM   4247 2HG2 THR A 278     -11.213  -5.706  13.914  1.00 92.81           H
ATOM   4248 3HG2 THR A 278     -10.800  -5.326  12.225  1.00 92.81           H
ATOM   4249  HN  THR A 278      -7.043  -7.105  13.983  1.00 92.81           H
ATOM   4250  N   ILE A 279      -9.444  -8.063  15.797  1.00 94.28           N
ATOM   4251  CA  ILE A 279     -10.254  -8.877  16.687  1.00 94.28           C
ATOM   4252  C   ILE A 279      -9.836  -8.615  18.135  1.00 94.28           C
ATOM   4253  O   ILE A 279     -10.684  -8.483  19.016  1.00 94.28           O
ATOM   4254  HA  ILE A 279     -11.290  -8.563  16.564  1.00 94.28           H
ATOM   4255  CB  ILE A 279     -10.177 -10.351  16.282  1.00 94.28           C
ATOM   4256  HB  ILE A 279      -9.127 -10.639  16.240  1.00 94.28           H
ATOM   4257  CG1 ILE A 279     -10.762 -10.567  14.885  1.00 94.28           C
ATOM   4258 1HG1 ILE A 279     -11.849 -10.500  14.928  1.00 94.28           H
ATOM   4259 2HG1 ILE A 279     -10.420  -9.777  14.217  1.00 94.28           H
ATOM   4260  CG2 ILE A 279     -10.848 -11.243  17.329  1.00 94.28           C
ATOM   4261 1HG2 ILE A 279     -10.347 -11.117  18.289  1.00 94.28           H
ATOM   4262 2HG2 ILE A 279     -11.897 -10.961  17.428  1.00 94.28           H
ATOM   4263 3HG2 ILE A 279     -10.779 -12.285  17.017  1.00 94.28           H
ATOM   4264  CD1 ILE A 279     -10.353 -11.931  14.324  1.00 94.28           C
ATOM   4265 1HD1 ILE A 279      -9.266 -11.986  14.260  1.00 94.28           H
ATOM   4266 2HD1 ILE A 279     -10.718 -12.719  14.982  1.00 94.28           H
ATOM   4267 3HD1 ILE A 279     -10.782 -12.059  13.331  1.00 94.28           H
ATOM   4268  HN  ILE A 279      -8.857  -8.576  15.171  1.00 94.28           H
ATOM   4269  N   ASP A 280      -8.528  -8.545  18.336  1.00 94.14           N
ATOM   4270  CA  ASP A 280      -7.985  -8.372  19.673  1.00 94.14           C
ATOM   4271  C   ASP A 280      -8.325  -6.969  20.179  1.00 94.14           C
ATOM   4272  O   ASP A 280      -8.542  -6.772  21.374  1.00 94.14           O
ATOM   4273  HA  ASP A 280      -8.447  -9.156  20.273  1.00 94.14           H
ATOM   4274  CB  ASP A 280      -6.462  -8.518  19.671  1.00 94.14           C
ATOM   4275 1HB  ASP A 280      -6.182  -9.441  19.164  1.00 94.14           H
ATOM   4276 2HB  ASP A 280      -6.015  -7.697  19.110  1.00 94.14           H
ATOM   4277  CG  ASP A 280      -5.911  -8.526  21.099  1.00 94.14           C
ATOM   4278  OD1 ASP A 280      -6.440  -9.320  21.907  1.00 94.14           O
ATOM   4279  OD2 ASP A 280      -4.972  -7.739  21.349  1.00 94.14           O
ATOM   4280  HN  ASP A 280      -7.846  -8.605  17.607  1.00 94.14           H
ATOM   4281  N   ALA A 281      -8.361  -6.030  19.245  1.00 91.76           N
ATOM   4282  CA  ALA A 281      -8.706  -4.658  19.576  1.00 91.76           C
ATOM   4283  C   ALA A 281     -10.119  -4.619  20.161  1.00 91.76           C
ATOM   4284  O   ALA A 281     -10.433  -3.755  20.978  1.00 91.76           O
ATOM   4285  HA  ALA A 281      -8.000  -4.311  20.330  1.00 91.76           H
ATOM   4286  CB  ALA A 281      -8.567  -3.782  18.329  1.00 91.76           C
ATOM   4287 1HB  ALA A 281      -7.539  -3.821  17.971  1.00 91.76           H
ATOM   4288 2HB  ALA A 281      -9.238  -4.147  17.552  1.00 91.76           H
ATOM   4289 3HB  ALA A 281      -8.826  -2.752  18.578  1.00 91.76           H
ATOM   4290  HN  ALA A 281      -8.160  -6.194  18.279  1.00 91.76           H
ATOM   4291  N   TYR A 282     -10.934  -5.566  19.720  1.00 90.41           N
ATOM   4292  CA  TYR A 282     -12.311  -5.643  20.180  1.00 90.41           C
ATOM   4293  C   TYR A 282     -12.430  -6.550  21.406  1.00 90.41           C
ATOM   4294  O   TYR A 282     -13.038  -6.171  22.406  1.00 90.41           O
ATOM   4295  HA  TYR A 282     -12.632  -4.636  20.449  1.00 90.41           H
ATOM   4296  CB  TYR A 282     -13.107  -6.257  19.027  1.00 90.41           C
ATOM   4297 1HB  TYR A 282     -12.943  -5.662  18.128  1.00 90.41           H
ATOM   4298 2HB  TYR A 282     -12.719  -7.256  18.823  1.00 90.41           H
ATOM   4299  CG  TYR A 282     -14.611  -6.353  19.290  1.00 90.41           C
ATOM   4300  CD1 TYR A 282     -15.175  -7.566  19.631  1.00 90.41           C
ATOM   4301  HD1 TYR A 282     -14.549  -8.454  19.713  1.00 90.41           H
ATOM   4302  CD2 TYR A 282     -15.402  -5.228  19.187  1.00 90.41           C
ATOM   4303  HD2 TYR A 282     -14.957  -4.270  18.918  1.00 90.41           H
ATOM   4304  CE1 TYR A 282     -16.591  -7.656  19.880  1.00 90.41           C
ATOM   4305  HE1 TYR A 282     -17.049  -8.607  20.150  1.00 90.41           H
ATOM   4306  CE2 TYR A 282     -16.818  -5.318  19.435  1.00 90.41           C
ATOM   4307  HE2 TYR A 282     -17.455  -4.437  19.357  1.00 90.41           H
ATOM   4308  CZ  TYR A 282     -17.342  -6.528  19.769  1.00 90.41           C
ATOM   4309  OH  TYR A 282     -18.679  -6.614  20.004  1.00 90.41           O
ATOM   4310  HH  TYR A 282     -18.921  -7.547  20.268  1.00 90.41           H
ATOM   4311  HN  TYR A 282     -10.668  -6.271  19.063  1.00 90.41           H
ATOM   4312  N   ALA A 283     -11.840  -7.730  21.289  1.00 92.16           N
ATOM   4313  CA  ALA A 283     -12.117  -8.802  22.230  1.00 92.16           C
ATOM   4314  C   ALA A 283     -11.064  -8.786  23.339  1.00 92.16           C
ATOM   4315  O   ALA A 283     -11.285  -9.334  24.418  1.00 92.16           O
ATOM   4316  HA  ALA A 283     -13.097  -8.614  22.668  1.00 92.16           H
ATOM   4317  CB  ALA A 283     -12.159 -10.138  21.485  1.00 92.16           C
ATOM   4318 1HB  ALA A 283     -12.943 -10.107  20.728  1.00 92.16           H
ATOM   4319 2HB  ALA A 283     -11.197 -10.316  21.004  1.00 92.16           H
ATOM   4320 3HB  ALA A 283     -12.367 -10.942  22.191  1.00 92.16           H
ATOM   4321  HN  ALA A 283     -11.184  -7.959  20.569  1.00 92.16           H
ATOM   4322  N   MET A 284      -9.940  -8.153  23.036  1.00 90.92           N
ATOM   4323  CA  MET A 284      -8.837  -8.092  23.979  1.00 90.92           C
ATOM   4324  C   MET A 284      -8.531  -9.477  24.555  1.00 90.92           C
ATOM   4325  O   MET A 284      -8.425  -9.639  25.769  1.00 90.92           O
ATOM   4326  HA  MET A 284      -7.982  -7.732  23.408  1.00 90.92           H
ATOM   4327  CB  MET A 284      -9.191  -7.133  25.118  1.00 90.92           C
ATOM   4328 1HB  MET A 284     -10.128  -7.441  25.580  1.00 90.92           H
ATOM   4329 2HB  MET A 284      -8.423  -7.182  25.891  1.00 90.92           H
ATOM   4330  CG  MET A 284      -9.316  -5.697  24.605  1.00 90.92           C
ATOM   4331 1HG  MET A 284      -8.342  -5.331  24.281  1.00 90.92           H
ATOM   4332 2HG  MET A 284      -9.972  -5.668  23.735  1.00 90.92           H
ATOM   4333  SD  MET A 284      -9.965  -4.644  25.892  1.00 90.92           S
ATOM   4334  CE  MET A 284     -11.713  -4.933  25.677  1.00 90.92           C
ATOM   4335 1HE  MET A 284     -12.010  -4.637  24.671  1.00 90.92           H
ATOM   4336 2HE  MET A 284     -11.927  -5.992  25.822  1.00 90.92           H
ATOM   4337 3HE  MET A 284     -12.271  -4.347  26.408  1.00 90.92           H
ATOM   4338  HN  MET A 284      -9.778  -7.688  22.166  1.00 90.92           H
ATOM   4339  N   PHE A 285      -8.396 -10.440  23.655  1.00 91.06           N
ATOM   4340  CA  PHE A 285      -8.281 -11.831  24.059  1.00 91.06           C
ATOM   4341  C   PHE A 285      -6.817 -12.222  24.267  1.00 91.06           C
ATOM   4342  O   PHE A 285      -6.527 -13.255  24.868  1.00 91.06           O
ATOM   4343  HA  PHE A 285      -8.822 -11.940  24.999  1.00 91.06           H
ATOM   4344  CB  PHE A 285      -8.867 -12.676  22.925  1.00 91.06           C
ATOM   4345 1HB  PHE A 285      -9.025 -13.692  23.287  1.00 91.06           H
ATOM   4346 2HB  PHE A 285      -9.845 -12.277  22.657  1.00 91.06           H
ATOM   4347  CG  PHE A 285      -7.991 -12.726  21.671  1.00 91.06           C
ATOM   4348  CD1 PHE A 285      -8.162 -11.805  20.685  1.00 91.06           C
ATOM   4349  HD1 PHE A 285      -8.922 -11.031  20.788  1.00 91.06           H
ATOM   4350  CD2 PHE A 285      -7.043 -13.693  21.543  1.00 91.06           C
ATOM   4351  HD2 PHE A 285      -6.907 -14.431  22.333  1.00 91.06           H
ATOM   4352  CE1 PHE A 285      -7.349 -11.853  19.522  1.00 91.06           C
ATOM   4353  HE1 PHE A 285      -7.486 -11.114  18.731  1.00 91.06           H
ATOM   4354  CE2 PHE A 285      -6.231 -13.740  20.379  1.00 91.06           C
ATOM   4355  HE2 PHE A 285      -5.471 -14.514  20.276  1.00 91.06           H
ATOM   4356  CZ  PHE A 285      -6.401 -12.819  19.393  1.00 91.06           C
ATOM   4357  HZ  PHE A 285      -5.777 -12.855  18.500  1.00 91.06           H
ATOM   4358  HN  PHE A 285      -8.365 -10.283  22.668  1.00 91.06           H
ATOM   4359  N   ILE A 286      -5.933 -11.376  23.758  1.00 91.38           N
ATOM   4360  CA  ILE A 286      -4.507 -11.598  23.919  1.00 91.38           C
ATOM   4361  C   ILE A 286      -4.048 -10.997  25.250  1.00 91.38           C
ATOM   4362  O   ILE A 286      -3.764  -9.804  25.331  1.00 91.38           O
ATOM   4363  HA  ILE A 286      -4.345 -12.675  23.953  1.00 91.38           H
ATOM   4364  CB  ILE A 286      -3.741 -11.063  22.707  1.00 91.38           C
ATOM   4365  HB  ILE A 286      -3.918  -9.990  22.638  1.00 91.38           H
ATOM   4366  CG1 ILE A 286      -4.259 -11.690  21.411  1.00 91.38           C
ATOM   4367 1HG1 ILE A 286      -3.987 -12.746  21.381  1.00 91.38           H
ATOM   4368 2HG1 ILE A 286      -5.347 -11.640  21.388  1.00 91.38           H
ATOM   4369  CG2 ILE A 286      -2.234 -11.262  22.879  1.00 91.38           C
ATOM   4370 1HG2 ILE A 286      -1.896 -10.731  23.768  1.00 91.38           H
ATOM   4371 2HG2 ILE A 286      -2.018 -12.325  22.987  1.00 91.38           H
ATOM   4372 3HG2 ILE A 286      -1.714 -10.873  22.003  1.00 91.38           H
ATOM   4373  CD1 ILE A 286      -3.683 -10.974  20.188  1.00 91.38           C
ATOM   4374 1HD1 ILE A 286      -3.977  -9.925  20.210  1.00 91.38           H
ATOM   4375 2HD1 ILE A 286      -2.596 -11.048  20.202  1.00 91.38           H
ATOM   4376 3HD1 ILE A 286      -4.067 -11.440  19.280  1.00 91.38           H
ATOM   4377  HN  ILE A 286      -6.178 -10.553  23.245  1.00 91.38           H
ATOM   4378  N   SER A 287      -3.991 -11.853  26.260  1.00 89.72           N
ATOM   4379  CA  SER A 287      -3.542 -11.429  27.575  1.00 89.72           C
ATOM   4380  C   SER A 287      -2.086 -11.848  27.791  1.00 89.72           C
ATOM   4381  O   SER A 287      -1.423 -11.355  28.702  1.00 89.72           O
ATOM   4382  HA  SER A 287      -3.631 -10.343  27.575  1.00 89.72           H
ATOM   4383  CB  SER A 287      -4.430 -12.013  28.676  1.00 89.72           C
ATOM   4384 1HB  SER A 287      -4.057 -11.695  29.649  1.00 89.72           H
ATOM   4385 2HB  SER A 287      -5.440 -11.614  28.576  1.00 89.72           H
ATOM   4386  OG  SER A 287      -4.475 -13.436  28.627  1.00 89.72           O
ATOM   4387  HG  SER A 287      -5.092 -13.783  29.333  1.00 89.72           H
ATOM   4388  HN  SER A 287      -4.245 -12.818  26.191  1.00 89.72           H
ATOM   4389  N   ASN A 288      -1.631 -12.754  26.937  1.00 92.77           N
ATOM   4390  CA  ASN A 288      -0.312 -13.340  27.100  1.00 92.77           C
ATOM   4391  C   ASN A 288       0.721 -12.466  26.387  1.00 92.77           C
ATOM   4392  O   ASN A 288       0.600 -12.205  25.191  1.00 92.77           O
ATOM   4393  HA  ASN A 288      -0.149 -13.384  28.177  1.00 92.77           H
ATOM   4394  CB  ASN A 288      -0.252 -14.740  26.486  1.00 92.77           C
ATOM   4395 1HB  ASN A 288      -1.091 -15.335  26.845  1.00 92.77           H
ATOM   4396 2HB  ASN A 288      -0.351 -14.670  25.402  1.00 92.77           H
ATOM   4397  CG  ASN A 288       1.064 -15.437  26.838  1.00 92.77           C
ATOM   4398  OD1 ASN A 288       2.140 -14.869  26.754  1.00 92.77           O
ATOM   4399  ND2 ASN A 288       0.917 -16.698  27.237  1.00 92.77           N
ATOM   4400 1HD2 ASN A 288       0.005 -17.105  27.284  1.00 92.77           H
ATOM   4401 2HD2 ASN A 288       1.720 -17.238  27.490  1.00 92.77           H
ATOM   4402  HN  ASN A 288      -2.147 -13.086  26.147  1.00 92.77           H
ATOM   4403  N   CYS A 289       1.715 -12.037  27.151  1.00 91.55           N
ATOM   4404  CA  CYS A 289       2.701 -11.099  26.641  1.00 91.55           C
ATOM   4405  C   CYS A 289       3.514 -11.802  25.552  1.00 91.55           C
ATOM   4406  O   CYS A 289       3.902 -11.181  24.564  1.00 91.55           O
ATOM   4407  HA  CYS A 289       2.146 -10.257  26.227  1.00 91.55           H
ATOM   4408  CB  CYS A 289       3.593 -10.553  27.758  1.00 91.55           C
ATOM   4409 1HB  CYS A 289       2.981 -10.075  28.522  1.00 91.55           H
ATOM   4410 2HB  CYS A 289       4.126 -11.372  28.242  1.00 91.55           H
ATOM   4411  SG  CYS A 289       4.789  -9.350  27.071  1.00 91.55           S
ATOM   4412  HN  CYS A 289       1.852 -12.319  28.101  1.00 91.55           H
ATOM   4413  N   ALA A 290       3.749 -13.088  25.770  1.00 93.63           N
ATOM   4414  CA  ALA A 290       4.548 -13.870  24.843  1.00 93.63           C
ATOM   4415  C   ALA A 290       3.852 -13.907  23.481  1.00 93.63           C
ATOM   4416  O   ALA A 290       4.500 -13.769  22.445  1.00 93.63           O
ATOM   4417  HA  ALA A 290       5.512 -13.373  24.735  1.00 93.63           H
ATOM   4418  CB  ALA A 290       4.776 -15.269  25.420  1.00 93.63           C
ATOM   4419 1HB  ALA A 290       5.300 -15.188  26.373  1.00 93.63           H
ATOM   4420 2HB  ALA A 290       3.815 -15.759  25.574  1.00 93.63           H
ATOM   4421 3HB  ALA A 290       5.376 -15.855  24.724  1.00 93.63           H
ATOM   4422  HN  ALA A 290       3.403 -13.593  26.561  1.00 93.63           H
ATOM   4423  N   VAL A 291       2.541 -14.095  23.528  1.00 93.75           N
ATOM   4424  CA  VAL A 291       1.750 -14.155  22.310  1.00 93.75           C
ATOM   4425  C   VAL A 291       1.747 -12.780  21.641  1.00 93.75           C
ATOM   4426  O   VAL A 291       1.892 -12.677  20.423  1.00 93.75           O
ATOM   4427  HA  VAL A 291       2.230 -14.870  21.641  1.00 93.75           H
ATOM   4428  CB  VAL A 291       0.344 -14.670  22.624  1.00 93.75           C
ATOM   4429  HB  VAL A 291      -0.108 -13.990  23.347  1.00 93.75           H
ATOM   4430  CG1 VAL A 291      -0.532 -14.673  21.370  1.00 93.75           C
ATOM   4431 1HG1 VAL A 291      -0.610 -13.658  20.979  1.00 93.75           H
ATOM   4432 2HG1 VAL A 291      -0.083 -15.319  20.615  1.00 93.75           H
ATOM   4433 3HG1 VAL A 291      -1.526 -15.043  21.622  1.00 93.75           H
ATOM   4434  CG2 VAL A 291       0.399 -16.061  23.258  1.00 93.75           C
ATOM   4435 1HG2 VAL A 291       0.879 -16.756  22.569  1.00 93.75           H
ATOM   4436 2HG2 VAL A 291       0.970 -16.016  24.186  1.00 93.75           H
ATOM   4437 3HG2 VAL A 291      -0.614 -16.403  23.471  1.00 93.75           H
ATOM   4438  HN  VAL A 291       2.021 -14.205  24.375  1.00 93.75           H
ATOM   4439  N   SER A 292       1.581 -11.756  22.465  1.00 93.66           N
ATOM   4440  CA  SER A 292       1.545 -10.392  21.967  1.00 93.66           C
ATOM   4441  C   SER A 292       2.861 -10.056  21.263  1.00 93.66           C
ATOM   4442  O   SER A 292       2.859  -9.486  20.173  1.00 93.66           O
ATOM   4443  HA  SER A 292       0.716 -10.365  21.260  1.00 93.66           H
ATOM   4444  CB  SER A 292       1.280  -9.398  23.100  1.00 93.66           C
ATOM   4445 1HB  SER A 292       0.329  -9.637  23.576  1.00 93.66           H
ATOM   4446 2HB  SER A 292       2.053  -9.501  23.861  1.00 93.66           H
ATOM   4447  OG  SER A 292       1.251  -8.052  22.633  1.00 93.66           O
ATOM   4448  HG  SER A 292       0.492  -7.928  21.993  1.00 93.66           H
ATOM   4449  HN  SER A 292       1.473 -11.847  23.455  1.00 93.66           H
ATOM   4450  N   THR A 293       3.954 -10.423  21.916  1.00 93.07           N
ATOM   4451  CA  THR A 293       5.276 -10.123  21.391  1.00 93.07           C
ATOM   4452  C   THR A 293       5.440 -10.714  19.990  1.00 93.07           C
ATOM   4453  O   THR A 293       5.895 -10.031  19.074  1.00 93.07           O
ATOM   4454  HA  THR A 293       5.370  -9.041  21.295  1.00 93.07           H
ATOM   4455  CB  THR A 293       6.311 -10.639  22.393  1.00 93.07           C
ATOM   4456  HB  THR A 293       6.188 -11.708  22.564  1.00 93.07           H
ATOM   4457  OG1 THR A 293       6.130  -9.809  23.537  1.00 93.07           O
ATOM   4458  HG1 THR A 293       5.485 -10.236  24.171  1.00 93.07           H
ATOM   4459  CG2 THR A 293       7.747 -10.355  21.950  1.00 93.07           C
ATOM   4460 1HG2 THR A 293       7.889  -9.279  21.845  1.00 93.07           H
ATOM   4461 2HG2 THR A 293       7.935 -10.841  20.993  1.00 93.07           H
ATOM   4462 3HG2 THR A 293       8.441 -10.741  22.696  1.00 93.07           H
ATOM   4463  HN  THR A 293       3.947 -10.916  22.786  1.00 93.07           H
ATOM   4464  N   ASN A 294       5.060 -11.977  19.866  1.00 94.44           N
ATOM   4465  CA  ASN A 294       5.247 -12.696  18.618  1.00 94.44           C
ATOM   4466  C   ASN A 294       4.372 -12.064  17.534  1.00 94.44           C
ATOM   4467  O   ASN A 294       4.791 -11.946  16.383  1.00 94.44           O
ATOM   4468  HA  ASN A 294       6.311 -12.614  18.396  1.00 94.44           H
ATOM   4469  CB  ASN A 294       4.836 -14.163  18.761  1.00 94.44           C
ATOM   4470 1HB  ASN A 294       3.865 -14.227  19.253  1.00 94.44           H
ATOM   4471 2HB  ASN A 294       4.722 -14.610  17.773  1.00 94.44           H
ATOM   4472  CG  ASN A 294       5.874 -14.948  19.565  1.00 94.44           C
ATOM   4473  OD1 ASN A 294       7.000 -14.520  19.759  1.00 94.44           O
ATOM   4474  ND2 ASN A 294       5.435 -16.117  20.021  1.00 94.44           N
ATOM   4475 1HD2 ASN A 294       4.499 -16.410  19.826  1.00 94.44           H
ATOM   4476 2HD2 ASN A 294       6.040 -16.704  20.558  1.00 94.44           H
ATOM   4477  HN  ASN A 294       4.632 -12.506  20.599  1.00 94.44           H
ATOM   4478  N   ILE A 295       3.172 -11.673  17.940  1.00 93.46           N
ATOM   4479  CA  ILE A 295       2.216 -11.103  17.006  1.00 93.46           C
ATOM   4480  C   ILE A 295       2.768  -9.786  16.457  1.00 93.46           C
ATOM   4481  O   ILE A 295       2.634  -9.501  15.268  1.00 93.46           O
ATOM   4482  HA  ILE A 295       2.108 -11.805  16.179  1.00 93.46           H
ATOM   4483  CB  ILE A 295       0.841 -10.966  17.665  1.00 93.46           C
ATOM   4484  HB  ILE A 295       0.984 -10.595  18.679  1.00 93.46           H
ATOM   4485  CG1 ILE A 295       0.148 -12.326  17.774  1.00 93.46           C
ATOM   4486 1HG1 ILE A 295      -0.141 -12.672  16.782  1.00 93.46           H
ATOM   4487 2HG1 ILE A 295       0.844 -13.061  18.178  1.00 93.46           H
ATOM   4488  CG2 ILE A 295      -0.021  -9.941  16.926  1.00 93.46           C
ATOM   4489 1HG2 ILE A 295       0.473  -8.970  16.944  1.00 93.46           H
ATOM   4490 2HG2 ILE A 295      -0.159 -10.260  15.892  1.00 93.46           H
ATOM   4491 3HG2 ILE A 295      -0.992  -9.864  17.414  1.00 93.46           H
ATOM   4492  CD1 ILE A 295      -1.089 -12.240  18.671  1.00 93.46           C
ATOM   4493 1HD1 ILE A 295      -0.792 -11.917  19.669  1.00 93.46           H
ATOM   4494 2HD1 ILE A 295      -1.793 -11.522  18.251  1.00 93.46           H
ATOM   4495 3HD1 ILE A 295      -1.562 -13.220  18.732  1.00 93.46           H
ATOM   4496  HN  ILE A 295       2.852 -11.740  18.885  1.00 93.46           H
ATOM   4497  N   ASP A 296       3.377  -9.019  17.349  1.00 93.44           N
ATOM   4498  CA  ASP A 296       3.909  -7.719  16.978  1.00 93.44           C
ATOM   4499  C   ASP A 296       5.084  -7.908  16.017  1.00 93.44           C
ATOM   4500  O   ASP A 296       5.241  -7.145  15.065  1.00 93.44           O
ATOM   4501  HA  ASP A 296       3.075  -7.189  16.518  1.00 93.44           H
ATOM   4502  CB  ASP A 296       4.420  -6.962  18.206  1.00 93.44           C
ATOM   4503 1HB  ASP A 296       5.089  -7.603  18.780  1.00 93.44           H
ATOM   4504 2HB  ASP A 296       5.002  -6.097  17.889  1.00 93.44           H
ATOM   4505  CG  ASP A 296       3.258  -6.506  19.091  1.00 93.44           C
ATOM   4506  OD1 ASP A 296       2.123  -6.481  18.569  1.00 93.44           O
ATOM   4507  OD2 ASP A 296       3.532  -6.192  20.270  1.00 93.44           O
ATOM   4508  HN  ASP A 296       3.510  -9.272  18.307  1.00 93.44           H
ATOM   4509  N   ILE A 297       5.880  -8.929  16.300  1.00 94.07           N
ATOM   4510  CA  ILE A 297       6.996  -9.270  15.434  1.00 94.07           C
ATOM   4511  C   ILE A 297       6.462  -9.682  14.060  1.00 94.07           C
ATOM   4512  O   ILE A 297       6.981  -9.248  13.033  1.00 94.07           O
ATOM   4513  HA  ILE A 297       7.602  -8.372  15.313  1.00 94.07           H
ATOM   4514  CB  ILE A 297       7.881 -10.329  16.093  1.00 94.07           C
ATOM   4515  HB  ILE A 297       7.238 -11.122  16.475  1.00 94.07           H
ATOM   4516  CG1 ILE A 297       8.637  -9.746  17.288  1.00 94.07           C
ATOM   4517 1HG1 ILE A 297       9.372  -9.020  16.939  1.00 94.07           H
ATOM   4518 2HG1 ILE A 297       7.943  -9.210  17.936  1.00 94.07           H
ATOM   4519  CG2 ILE A 297       8.826 -10.966  15.072  1.00 94.07           C
ATOM   4520 1HG2 ILE A 297       8.243 -11.440  14.283  1.00 94.07           H
ATOM   4521 2HG2 ILE A 297       9.466 -10.197  14.639  1.00 94.07           H
ATOM   4522 3HG2 ILE A 297       9.444 -11.716  15.567  1.00 94.07           H
ATOM   4523  CD1 ILE A 297       9.339 -10.848  18.084  1.00 94.07           C
ATOM   4524 1HD1 ILE A 297       8.599 -11.558  18.452  1.00 94.07           H
ATOM   4525 2HD1 ILE A 297      10.050 -11.365  17.440  1.00 94.07           H
ATOM   4526 3HD1 ILE A 297       9.869 -10.406  18.928  1.00 94.07           H
ATOM   4527  HN  ILE A 297       5.772  -9.516  17.102  1.00 94.07           H
ATOM   4528  N   CYS A 298       5.433 -10.515  14.086  1.00 94.32           N
ATOM   4529  CA  CYS A 298       4.825 -10.993  12.856  1.00 94.32           C
ATOM   4530  C   CYS A 298       4.347  -9.781  12.054  1.00 94.32           C
ATOM   4531  O   CYS A 298       4.492  -9.744  10.833  1.00 94.32           O
ATOM   4532  HA  CYS A 298       5.601 -11.534  12.314  1.00 94.32           H
ATOM   4533  CB  CYS A 298       3.689 -11.980  13.132  1.00 94.32           C
ATOM   4534 1HB  CYS A 298       3.037 -11.588  13.913  1.00 94.32           H
ATOM   4535 2HB  CYS A 298       3.077 -12.102  12.238  1.00 94.32           H
ATOM   4536  SG  CYS A 298       4.375 -13.597  13.645  1.00 94.32           S
ATOM   4537  HG  CYS A 298       4.702 -13.224  14.880  1.00 94.32           H
ATOM   4538  HN  CYS A 298       5.015 -10.862  14.926  1.00 94.32           H
ATOM   4539  N   PHE A 299       3.785  -8.820  12.773  1.00 93.44           N
ATOM   4540  CA  PHE A 299       3.279  -7.613  12.143  1.00 93.44           C
ATOM   4541  C   PHE A 299       4.392  -6.877  11.395  1.00 93.44           C
ATOM   4542  O   PHE A 299       4.203  -6.452  10.256  1.00 93.44           O
ATOM   4543  HA  PHE A 299       2.507  -7.917  11.436  1.00 93.44           H
ATOM   4544  CB  PHE A 299       2.751  -6.712  13.262  1.00 93.44           C
ATOM   4545 1HB  PHE A 299       1.996  -7.258  13.828  1.00 93.44           H
ATOM   4546 2HB  PHE A 299       3.566  -6.489  13.950  1.00 93.44           H
ATOM   4547  CG  PHE A 299       2.145  -5.397  12.768  1.00 93.44           C
ATOM   4548  CD1 PHE A 299       2.911  -4.274  12.713  1.00 93.44           C
ATOM   4549  HD1 PHE A 299       3.956  -4.312  13.020  1.00 93.44           H
ATOM   4550  CD2 PHE A 299       0.841  -5.350  12.385  1.00 93.44           C
ATOM   4551  HD2 PHE A 299       0.228  -6.250  12.430  1.00 93.44           H
ATOM   4552  CE1 PHE A 299       2.349  -3.054  12.255  1.00 93.44           C
ATOM   4553  HE1 PHE A 299       2.962  -2.154  12.210  1.00 93.44           H
ATOM   4554  CE2 PHE A 299       0.279  -4.130  11.927  1.00 93.44           C
ATOM   4555  HE2 PHE A 299      -0.766  -4.092  11.620  1.00 93.44           H
ATOM   4556  CZ  PHE A 299       1.045  -3.007  11.871  1.00 93.44           C
ATOM   4557  HZ  PHE A 299       0.613  -2.070  11.519  1.00 93.44           H
ATOM   4558  HN  PHE A 299       3.675  -8.857  13.766  1.00 93.44           H
ATOM   4559  N   GLN A 300       5.528  -6.748  12.065  1.00 92.85           N
ATOM   4560  CA  GLN A 300       6.650  -6.018  11.502  1.00 92.85           C
ATOM   4561  C   GLN A 300       7.127  -6.689  10.212  1.00 92.85           C
ATOM   4562  O   GLN A 300       7.387  -6.014   9.217  1.00 92.85           O
ATOM   4563  HA  GLN A 300       6.267  -5.022  11.281  1.00 92.85           H
ATOM   4564  CB  GLN A 300       7.792  -5.902  12.514  1.00 92.85           C
ATOM   4565 1HB  GLN A 300       7.993  -6.879  12.954  1.00 92.85           H
ATOM   4566 2HB  GLN A 300       8.704  -5.589  12.005  1.00 92.85           H
ATOM   4567  CG  GLN A 300       7.447  -4.900  13.617  1.00 92.85           C
ATOM   4568 1HG  GLN A 300       7.206  -3.934  13.174  1.00 92.85           H
ATOM   4569 2HG  GLN A 300       6.560  -5.236  14.153  1.00 92.85           H
ATOM   4570  CD  GLN A 300       8.612  -4.741  14.597  1.00 92.85           C
ATOM   4571  OE1 GLN A 300       9.693  -5.273  14.407  1.00 92.85           O
ATOM   4572  NE2 GLN A 300       8.331  -3.982  15.652  1.00 92.85           N
ATOM   4573 1HE2 GLN A 300       7.423  -3.574  15.747  1.00 92.85           H
ATOM   4574 2HE2 GLN A 300       9.029  -3.818  16.350  1.00 92.85           H
ATOM   4575  HN  GLN A 300       5.686  -7.132  12.975  1.00 92.85           H
ATOM   4576  N   VAL A 301       7.226  -8.009  10.271  1.00 94.03           N
ATOM   4577  CA  VAL A 301       7.746  -8.771   9.148  1.00 94.03           C
ATOM   4578  C   VAL A 301       6.806  -8.613   7.952  1.00 94.03           C
ATOM   4579  O   VAL A 301       7.243  -8.260   6.857  1.00 94.03           O
ATOM   4580  HA  VAL A 301       8.718  -8.352   8.888  1.00 94.03           H
ATOM   4581  CB  VAL A 301       7.953 -10.231   9.558  1.00 94.03           C
ATOM   4582  HB  VAL A 301       7.009 -10.604   9.956  1.00 94.03           H
ATOM   4583  CG1 VAL A 301       8.325 -11.091   8.349  1.00 94.03           C
ATOM   4584 1HG1 VAL A 301       7.525 -11.046   7.610  1.00 94.03           H
ATOM   4585 2HG1 VAL A 301       9.249 -10.718   7.908  1.00 94.03           H
ATOM   4586 3HG1 VAL A 301       8.466 -12.124   8.668  1.00 94.03           H
ATOM   4587  CG2 VAL A 301       9.007 -10.347  10.660  1.00 94.03           C
ATOM   4588 1HG2 VAL A 301       9.955  -9.948  10.299  1.00 94.03           H
ATOM   4589 2HG2 VAL A 301       8.684  -9.781  11.534  1.00 94.03           H
ATOM   4590 3HG2 VAL A 301       9.134 -11.395  10.932  1.00 94.03           H
ATOM   4591  HN  VAL A 301       6.960  -8.555  11.065  1.00 94.03           H
ATOM   4592  N   THR A 302       5.533  -8.882   8.200  1.00 93.07           N
ATOM   4593  CA  THR A 302       4.549  -8.899   7.131  1.00 93.07           C
ATOM   4594  C   THR A 302       4.368  -7.496   6.550  1.00 93.07           C
ATOM   4595  O   THR A 302       4.133  -7.341   5.353  1.00 93.07           O
ATOM   4596  HA  THR A 302       4.926  -9.532   6.327  1.00 93.07           H
ATOM   4597  CB  THR A 302       3.256  -9.497   7.688  1.00 93.07           C
ATOM   4598  HB  THR A 302       2.480  -9.530   6.923  1.00 93.07           H
ATOM   4599  OG1 THR A 302       2.963  -8.692   8.827  1.00 93.07           O
ATOM   4600  HG1 THR A 302       3.334  -9.117   9.652  1.00 93.07           H
ATOM   4601  CG2 THR A 302       3.460 -10.899   8.267  1.00 93.07           C
ATOM   4602 1HG2 THR A 302       4.186 -10.855   9.078  1.00 93.07           H
ATOM   4603 2HG2 THR A 302       3.828 -11.564   7.485  1.00 93.07           H
ATOM   4604 3HG2 THR A 302       2.511 -11.277   8.648  1.00 93.07           H
ATOM   4605  HN  THR A 302       5.172  -9.086   9.110  1.00 93.07           H
ATOM   4606  N   GLN A 303       4.485  -6.508   7.425  1.00 91.76           N
ATOM   4607  CA  GLN A 303       4.392  -5.120   7.005  1.00 91.76           C
ATOM   4608  C   GLN A 303       5.510  -4.789   6.015  1.00 91.76           C
ATOM   4609  O   GLN A 303       5.282  -4.097   5.024  1.00 91.76           O
ATOM   4610  HA  GLN A 303       3.423  -5.031   6.512  1.00 91.76           H
ATOM   4611  CB  GLN A 303       4.429  -4.178   8.210  1.00 91.76           C
ATOM   4612 1HB  GLN A 303       3.574  -4.375   8.857  1.00 91.76           H
ATOM   4613 2HB  GLN A 303       5.326  -4.371   8.799  1.00 91.76           H
ATOM   4614  CG  GLN A 303       4.411  -2.715   7.763  1.00 91.76           C
ATOM   4615 1HG  GLN A 303       5.399  -2.430   7.401  1.00 91.76           H
ATOM   4616 2HG  GLN A 303       3.719  -2.594   6.930  1.00 91.76           H
ATOM   4617  CD  GLN A 303       3.999  -1.795   8.914  1.00 91.76           C
ATOM   4618  OE1 GLN A 303       4.703  -1.636   9.898  1.00 91.76           O
ATOM   4619  NE2 GLN A 303       2.823  -1.201   8.737  1.00 91.76           N
ATOM   4620 1HE2 GLN A 303       2.295  -1.374   7.906  1.00 91.76           H
ATOM   4621 2HE2 GLN A 303       2.467  -0.579   9.435  1.00 91.76           H
ATOM   4622  HN  GLN A 303       4.640  -6.643   8.404  1.00 91.76           H
ATOM   4623  N   THR A 304       6.695  -5.299   6.318  1.00 91.63           N
ATOM   4624  CA  THR A 304       7.863  -5.016   5.501  1.00 91.63           C
ATOM   4625  C   THR A 304       7.708  -5.646   4.115  1.00 91.63           C
ATOM   4626  O   THR A 304       8.108  -5.056   3.113  1.00 91.63           O
ATOM   4627  HA  THR A 304       7.929  -3.938   5.356  1.00 91.63           H
ATOM   4628  CB  THR A 304       9.099  -5.507   6.256  1.00 91.63           C
ATOM   4629  HB  THR A 304       9.105  -6.595   6.329  1.00 91.63           H
ATOM   4630  OG1 THR A 304       9.048  -4.809   7.497  1.00 91.63           O
ATOM   4631  HG1 THR A 304       8.661  -5.399   8.206  1.00 91.63           H
ATOM   4632  CG2 THR A 304      10.404  -5.032   5.615  1.00 91.63           C
ATOM   4633 1HG2 THR A 304      10.428  -3.942   5.604  1.00 91.63           H
ATOM   4634 2HG2 THR A 304      10.465  -5.407   4.593  1.00 91.63           H
ATOM   4635 3HG2 THR A 304      11.250  -5.408   6.191  1.00 91.63           H
ATOM   4636  HN  THR A 304       6.864  -5.893   7.104  1.00 91.63           H
ATOM   4637  N   ILE A 305       7.126  -6.836   4.102  1.00 91.94           N
ATOM   4638  CA  ILE A 305       6.861  -7.527   2.851  1.00 91.94           C
ATOM   4639  C   ILE A 305       5.893  -6.693   2.009  1.00 91.94           C
ATOM   4640  O   ILE A 305       6.056  -6.585   0.795  1.00 91.94           O
ATOM   4641  HA  ILE A 305       7.806  -7.605   2.315  1.00 91.94           H
ATOM   4642  CB  ILE A 305       6.373  -8.952   3.119  1.00 91.94           C
ATOM   4643  HB  ILE A 305       5.547  -8.903   3.828  1.00 91.94           H
ATOM   4644  CG1 ILE A 305       7.473  -9.796   3.766  1.00 91.94           C
ATOM   4645 1HG1 ILE A 305       8.256 -10.001   3.035  1.00 91.94           H
ATOM   4646 2HG1 ILE A 305       7.935  -9.236   4.579  1.00 91.94           H
ATOM   4647  CG2 ILE A 305       5.834  -9.596   1.840  1.00 91.94           C
ATOM   4648 1HG2 ILE A 305       4.999  -9.007   1.461  1.00 91.94           H
ATOM   4649 2HG2 ILE A 305       6.624  -9.632   1.090  1.00 91.94           H
ATOM   4650 3HG2 ILE A 305       5.494 -10.608   2.059  1.00 91.94           H
ATOM   4651  CD1 ILE A 305       6.910 -11.113   4.302  1.00 91.94           C
ATOM   4652 1HD1 ILE A 305       6.145 -10.904   5.050  1.00 91.94           H
ATOM   4653 2HD1 ILE A 305       6.471 -11.681   3.482  1.00 91.94           H
ATOM   4654 3HD1 ILE A 305       7.713 -11.694   4.756  1.00 91.94           H
ATOM   4655  HN  ILE A 305       6.838  -7.327   4.925  1.00 91.94           H
ATOM   4656  N   ALA A 306       4.906  -6.126   2.687  1.00 89.47           N
ATOM   4657  CA  ALA A 306       3.877  -5.357   2.009  1.00 89.47           C
ATOM   4658  C   ALA A 306       4.515  -4.138   1.340  1.00 89.47           C
ATOM   4659  O   ALA A 306       4.093  -3.725   0.261  1.00 89.47           O
ATOM   4660  HA  ALA A 306       3.439  -5.994   1.240  1.00 89.47           H
ATOM   4661  CB  ALA A 306       2.786  -4.970   3.009  1.00 89.47           C
ATOM   4662 1HB  ALA A 306       2.345  -5.872   3.433  1.00 89.47           H
ATOM   4663 2HB  ALA A 306       3.222  -4.368   3.807  1.00 89.47           H
ATOM   4664 3HB  ALA A 306       2.014  -4.393   2.499  1.00 89.47           H
ATOM   4665  HN  ALA A 306       4.804  -6.186   3.680  1.00 89.47           H
ATOM   4666  N   PHE A 307       5.522  -3.595   2.010  1.00 89.33           N
ATOM   4667  CA  PHE A 307       6.190  -2.402   1.518  1.00 89.33           C
ATOM   4668  C   PHE A 307       6.999  -2.708   0.256  1.00 89.33           C
ATOM   4669  O   PHE A 307       7.103  -1.868  -0.637  1.00 89.33           O
ATOM   4670  HA  PHE A 307       5.417  -1.671   1.284  1.00 89.33           H
ATOM   4671  CB  PHE A 307       7.144  -1.938   2.621  1.00 89.33           C
ATOM   4672 1HB  PHE A 307       7.751  -2.785   2.943  1.00 89.33           H
ATOM   4673 2HB  PHE A 307       7.827  -1.196   2.207  1.00 89.33           H
ATOM   4674  CG  PHE A 307       6.442  -1.340   3.841  1.00 89.33           C
ATOM   4675  CD1 PHE A 307       5.083  -1.332   3.907  1.00 89.33           C
ATOM   4676  HD1 PHE A 307       4.495  -1.753   3.092  1.00 89.33           H
ATOM   4677  CD2 PHE A 307       7.175  -0.815   4.859  1.00 89.33           C
ATOM   4678  HD2 PHE A 307       8.264  -0.820   4.805  1.00 89.33           H
ATOM   4679  CE1 PHE A 307       4.431  -0.777   5.040  1.00 89.33           C
ATOM   4680  HE1 PHE A 307       3.342  -0.771   5.093  1.00 89.33           H
ATOM   4681  CE2 PHE A 307       6.523  -0.259   5.991  1.00 89.33           C
ATOM   4682  HE2 PHE A 307       7.111   0.161   6.807  1.00 89.33           H
ATOM   4683  CZ  PHE A 307       5.164  -0.252   6.058  1.00 89.33           C
ATOM   4684  HZ  PHE A 307       4.664   0.174   6.927  1.00 89.33           H
ATOM   4685  HN  PHE A 307       5.879  -3.956   2.871  1.00 89.33           H
ATOM   4686  N   PHE A 308       7.550  -3.912   0.222  1.00 90.06           N
ATOM   4687  CA  PHE A 308       8.370  -4.328  -0.904  1.00 90.06           C
ATOM   4688  C   PHE A 308       7.549  -4.367  -2.195  1.00 90.06           C
ATOM   4689  O   PHE A 308       8.109  -4.357  -3.290  1.00 90.06           O
ATOM   4690  HA  PHE A 308       9.172  -3.598  -1.007  1.00 90.06           H
ATOM   4691  CB  PHE A 308       8.874  -5.739  -0.592  1.00 90.06           C
ATOM   4692 1HB  PHE A 308       9.126  -5.798   0.467  1.00 90.06           H
ATOM   4693 2HB  PHE A 308       8.067  -6.450  -0.768  1.00 90.06           H
ATOM   4694  CG  PHE A 308      10.094  -6.159  -1.415  1.00 90.06           C
ATOM   4695  CD1 PHE A 308       9.929  -6.898  -2.545  1.00 90.06           C
ATOM   4696  HD1 PHE A 308       8.929  -7.190  -2.865  1.00 90.06           H
ATOM   4697  CD2 PHE A 308      11.342  -5.795  -1.016  1.00 90.06           C
ATOM   4698  HD2 PHE A 308      11.473  -5.203  -0.110  1.00 90.06           H
ATOM   4699  CE1 PHE A 308      11.061  -7.288  -3.309  1.00 90.06           C
ATOM   4700  HE1 PHE A 308      10.930  -7.880  -4.215  1.00 90.06           H
ATOM   4701  CE2 PHE A 308      12.474  -6.185  -1.780  1.00 90.06           C
ATOM   4702  HE2 PHE A 308      13.474  -5.893  -1.460  1.00 90.06           H
ATOM   4703  CZ  PHE A 308      12.309  -6.923  -2.910  1.00 90.06           C
ATOM   4704  HZ  PHE A 308      13.178  -7.223  -3.496  1.00 90.06           H
ATOM   4705  HN  PHE A 308       7.444  -4.596   0.943  1.00 90.06           H
ATOM   4706  N   HIS A 309       6.236  -4.410  -2.023  1.00 86.74           N
ATOM   4707  CA  HIS A 309       5.333  -4.436  -3.161  1.00 86.74           C
ATOM   4708  C   HIS A 309       5.500  -3.154  -3.978  1.00 86.74           C
ATOM   4709  O   HIS A 309       5.389  -3.176  -5.203  1.00 86.74           O
ATOM   4710  HA  HIS A 309       5.627  -5.289  -3.773  1.00 86.74           H
ATOM   4711  CB  HIS A 309       3.891  -4.665  -2.704  1.00 86.74           C
ATOM   4712 1HB  HIS A 309       3.855  -5.559  -2.081  1.00 86.74           H
ATOM   4713 2HB  HIS A 309       3.581  -3.828  -2.078  1.00 86.74           H
ATOM   4714  CG  HIS A 309       2.905  -4.819  -3.838  1.00 86.74           C
ATOM   4715  ND1 HIS A 309       2.181  -3.757  -4.351  1.00 86.74           N
ATOM   4716  HD1 HIS A 309       2.232  -2.809  -4.038  1.00 86.74           H
ATOM   4717  CD2 HIS A 309       2.532  -5.920  -4.551  1.00 86.74           C
ATOM   4718  HD2 HIS A 309       2.911  -6.932  -4.406  1.00 86.74           H
ATOM   4719  CE1 HIS A 309       1.410  -4.211  -5.329  1.00 86.74           C
ATOM   4720  HE1 HIS A 309       0.722  -3.616  -5.930  1.00 86.74           H
ATOM   4721  NE2 HIS A 309       1.628  -5.551  -5.451  1.00 86.74           N
ATOM   4722  HN  HIS A 309       5.790  -4.426  -1.128  1.00 86.74           H
ATOM   4723  N   SER A 310       5.764  -2.067  -3.268  1.00 85.55           N
ATOM   4724  CA  SER A 310       5.808  -0.757  -3.894  1.00 85.55           C
ATOM   4725  C   SER A 310       7.023  -0.659  -4.818  1.00 85.55           C
ATOM   4726  O   SER A 310       7.053   0.172  -5.724  1.00 85.55           O
ATOM   4727  HA  SER A 310       4.884  -0.679  -4.467  1.00 85.55           H
ATOM   4728  CB  SER A 310       5.849   0.354  -2.842  1.00 85.55           C
ATOM   4729 1HB  SER A 310       6.650   0.151  -2.131  1.00 85.55           H
ATOM   4730 2HB  SER A 310       6.086   1.302  -3.326  1.00 85.55           H
ATOM   4731  OG  SER A 310       4.613   0.475  -2.144  1.00 85.55           O
ATOM   4732  HG  SER A 310       3.945   0.957  -2.710  1.00 85.55           H
ATOM   4733  HN  SER A 310       5.945  -2.072  -2.284  1.00 85.55           H
ATOM   4734  N   CYS A 311       7.996  -1.519  -4.556  1.00 87.73           N
ATOM   4735  CA  CYS A 311       9.193  -1.568  -5.379  1.00 87.73           C
ATOM   4736  C   CYS A 311       8.978  -2.609  -6.479  1.00 87.73           C
ATOM   4737  O   CYS A 311       9.680  -2.603  -7.489  1.00 87.73           O
ATOM   4738  HA  CYS A 311       9.320  -0.573  -5.806  1.00 87.73           H
ATOM   4739  CB  CYS A 311      10.440  -1.868  -4.545  1.00 87.73           C
ATOM   4740 1HB  CYS A 311      11.330  -1.807  -5.172  1.00 87.73           H
ATOM   4741 2HB  CYS A 311      10.552  -1.120  -3.760  1.00 87.73           H
ATOM   4742  SG  CYS A 311      10.311  -3.536  -3.804  1.00 87.73           S
ATOM   4743  HG  CYS A 311      11.461  -3.481  -3.137  1.00 87.73           H
ATOM   4744  HN  CYS A 311       7.976  -2.173  -3.800  1.00 87.73           H
ATOM   4745  N   LEU A 312       8.005  -3.477  -6.246  1.00 86.99           N
ATOM   4746  CA  LEU A 312       7.702  -4.535  -7.195  1.00 86.99           C
ATOM   4747  C   LEU A 312       6.758  -3.994  -8.271  1.00 86.99           C
ATOM   4748  O   LEU A 312       6.773  -4.463  -9.407  1.00 86.99           O
ATOM   4749  HA  LEU A 312       8.639  -4.824  -7.671  1.00 86.99           H
ATOM   4750  CB  LEU A 312       7.163  -5.769  -6.468  1.00 86.99           C
ATOM   4751 1HB  LEU A 312       6.384  -5.448  -5.778  1.00 86.99           H
ATOM   4752 2HB  LEU A 312       6.690  -6.420  -7.203  1.00 86.99           H
ATOM   4753  CG  LEU A 312       8.192  -6.589  -5.687  1.00 86.99           C
ATOM   4754  HG  LEU A 312       8.596  -5.963  -4.892  1.00 86.99           H
ATOM   4755  CD1 LEU A 312       7.535  -7.799  -5.020  1.00 86.99           C
ATOM   4756 1HD1 LEU A 312       6.762  -7.459  -4.330  1.00 86.99           H
ATOM   4757 2HD1 LEU A 312       7.086  -8.436  -5.783  1.00 86.99           H
ATOM   4758 3HD1 LEU A 312       8.288  -8.365  -4.471  1.00 86.99           H
ATOM   4759  CD2 LEU A 312       9.364  -6.995  -6.583  1.00 86.99           C
ATOM   4760 1HD2 LEU A 312       8.995  -7.596  -7.414  1.00 86.99           H
ATOM   4761 2HD2 LEU A 312       9.852  -6.100  -6.970  1.00 86.99           H
ATOM   4762 3HD2 LEU A 312      10.080  -7.577  -6.002  1.00 86.99           H
ATOM   4763  HN  LEU A 312       7.430  -3.466  -5.427  1.00 86.99           H
ATOM   4764  N   ASN A 313       5.960  -3.013  -7.874  1.00 79.87           N
ATOM   4765  CA  ASN A 313       4.940  -2.475  -8.757  1.00 79.87           C
ATOM   4766  C   ASN A 313       5.567  -2.147 -10.114  1.00 79.87           C
ATOM   4767  O   ASN A 313       5.037  -2.531 -11.155  1.00 79.87           O
ATOM   4768  HA  ASN A 313       4.181  -3.254  -8.826  1.00 79.87           H
ATOM   4769  CB  ASN A 313       4.343  -1.186  -8.188  1.00 79.87           C
ATOM   4770 1HB  ASN A 313       5.093  -0.666  -7.592  1.00 79.87           H
ATOM   4771 2HB  ASN A 313       4.065  -0.519  -9.004  1.00 79.87           H
ATOM   4772  CG  ASN A 313       3.115  -1.484  -7.326  1.00 79.87           C
ATOM   4773  OD1 ASN A 313       2.526  -2.551  -7.387  1.00 79.87           O
ATOM   4774  ND2 ASN A 313       2.763  -0.485  -6.522  1.00 79.87           N
ATOM   4775 1HD2 ASN A 313       3.290   0.365  -6.520  1.00 79.87           H
ATOM   4776 2HD2 ASN A 313       1.972  -0.584  -5.918  1.00 79.87           H
ATOM   4777  HN  ASN A 313       6.002  -2.589  -6.969  1.00 79.87           H
ATOM   4778  N   PRO A 314       6.702  -1.435 -10.126  1.00 80.24           N
ATOM   4779  CA  PRO A 314       7.414  -1.172 -11.379  1.00 80.24           C
ATOM   4780  C   PRO A 314       7.699  -2.446 -12.159  1.00 80.24           C
ATOM   4781  O   PRO A 314       7.225  -2.610 -13.282  1.00 80.24           O
ATOM   4782  HA  PRO A 314       6.796  -0.566 -12.041  1.00 80.24           H
ATOM   4783  CB  PRO A 314       8.703  -0.483 -10.926  1.00 80.24           C
ATOM   4784 1HB  PRO A 314       9.508  -1.201 -10.772  1.00 80.24           H
ATOM   4785 2HB  PRO A 314       9.055   0.236 -11.666  1.00 80.24           H
ATOM   4786  CG  PRO A 314       8.299   0.199  -9.625  1.00 80.24           C
ATOM   4787 1HG  PRO A 314       9.165   0.432  -9.005  1.00 80.24           H
ATOM   4788 2HG  PRO A 314       7.789   1.145  -9.805  1.00 80.24           H
ATOM   4789  CD  PRO A 314       7.388  -0.827  -8.972  1.00 80.24           C
ATOM   4790 1HD  PRO A 314       7.952  -1.568  -8.406  1.00 80.24           H
ATOM   4791 2HD  PRO A 314       6.689  -0.362  -8.276  1.00 80.24           H
ATOM   4792  N   VAL A 315       8.473  -3.322 -11.535  1.00 77.88           N
ATOM   4793  CA  VAL A 315       8.944  -4.519 -12.212  1.00 77.88           C
ATOM   4794  C   VAL A 315       7.767  -5.201 -12.911  1.00 77.88           C
ATOM   4795  O   VAL A 315       7.884  -5.626 -14.060  1.00 77.88           O
ATOM   4796  HA  VAL A 315       9.667  -4.207 -12.966  1.00 77.88           H
ATOM   4797  CB  VAL A 315       9.661  -5.434 -11.217  1.00 77.88           C
ATOM   4798  HB  VAL A 315       8.919  -5.808 -10.512  1.00 77.88           H
ATOM   4799  CG1 VAL A 315      10.281  -6.638 -11.929  1.00 77.88           C
ATOM   4800 1HG1 VAL A 315       9.497  -7.209 -12.428  1.00 77.88           H
ATOM   4801 2HG1 VAL A 315      11.003  -6.291 -12.668  1.00 77.88           H
ATOM   4802 3HG1 VAL A 315      10.784  -7.272 -11.199  1.00 77.88           H
ATOM   4803  CG2 VAL A 315      10.717  -4.662 -10.424  1.00 77.88           C
ATOM   4804 1HG2 VAL A 315      11.455  -4.246 -11.111  1.00 77.88           H
ATOM   4805 2HG2 VAL A 315      10.238  -3.853  -9.872  1.00 77.88           H
ATOM   4806 3HG2 VAL A 315      11.211  -5.337  -9.725  1.00 77.88           H
ATOM   4807  HN  VAL A 315       8.777  -3.225 -10.588  1.00 77.88           H
ATOM   4808  N   LEU A 316       6.659  -5.285 -12.189  1.00 75.73           N
ATOM   4809  CA  LEU A 316       5.527  -6.075 -12.644  1.00 75.73           C
ATOM   4810  C   LEU A 316       4.960  -5.456 -13.923  1.00 75.73           C
ATOM   4811  O   LEU A 316       4.904  -6.111 -14.963  1.00 75.73           O
ATOM   4812  HA  LEU A 316       5.899  -7.072 -12.879  1.00 75.73           H
ATOM   4813  CB  LEU A 316       4.496  -6.228 -11.525  1.00 75.73           C
ATOM   4814 1HB  LEU A 316       4.248  -5.235 -11.148  1.00 75.73           H
ATOM   4815 2HB  LEU A 316       3.583  -6.643 -11.952  1.00 75.73           H
ATOM   4816  CG  LEU A 316       4.915  -7.102 -10.341  1.00 75.73           C
ATOM   4817  HG  LEU A 316       5.829  -6.686  -9.916  1.00 75.73           H
ATOM   4818  CD1 LEU A 316       3.853  -7.080  -9.240  1.00 75.73           C
ATOM   4819 1HD1 LEU A 316       3.717  -6.057  -8.888  1.00 75.73           H
ATOM   4820 2HD1 LEU A 316       2.911  -7.457  -9.636  1.00 75.73           H
ATOM   4821 3HD1 LEU A 316       4.177  -7.709  -8.411  1.00 75.73           H
ATOM   4822  CD2 LEU A 316       5.237  -8.526 -10.798  1.00 75.73           C
ATOM   4823 1HD2 LEU A 316       4.355  -8.967 -11.263  1.00 75.73           H
ATOM   4824 2HD2 LEU A 316       6.053  -8.500 -11.520  1.00 75.73           H
ATOM   4825 3HD2 LEU A 316       5.532  -9.126  -9.938  1.00 75.73           H
ATOM   4826  HN  LEU A 316       6.528  -4.826 -11.311  1.00 75.73           H
ATOM   4827  N   TYR A 317       4.552  -4.201 -13.804  1.00 67.07           N
ATOM   4828  CA  TYR A 317       3.755  -3.571 -14.843  1.00 67.07           C
ATOM   4829  C   TYR A 317       4.636  -3.099 -16.001  1.00 67.07           C
ATOM   4830  O   TYR A 317       4.169  -2.980 -17.133  1.00 67.07           O
ATOM   4831  HA  TYR A 317       3.044  -4.309 -15.215  1.00 67.07           H
ATOM   4832  CB  TYR A 317       3.096  -2.354 -14.190  1.00 67.07           C
ATOM   4833 1HB  TYR A 317       3.868  -1.748 -13.715  1.00 67.07           H
ATOM   4834 2HB  TYR A 317       2.642  -1.739 -14.967  1.00 67.07           H
ATOM   4835  CG  TYR A 317       2.031  -2.706 -13.150  1.00 67.07           C
ATOM   4836  CD1 TYR A 317       0.872  -3.346 -13.539  1.00 67.07           C
ATOM   4837  HD1 TYR A 317       0.715  -3.600 -14.587  1.00 67.07           H
ATOM   4838  CD2 TYR A 317       2.230  -2.384 -11.823  1.00 67.07           C
ATOM   4839  HD2 TYR A 317       3.145  -1.879 -11.516  1.00 67.07           H
ATOM   4840  CE1 TYR A 317      -0.131  -3.677 -12.560  1.00 67.07           C
ATOM   4841  HE1 TYR A 317      -1.051  -4.182 -12.853  1.00 67.07           H
ATOM   4842  CE2 TYR A 317       1.227  -2.715 -10.844  1.00 67.07           C
ATOM   4843  HE2 TYR A 317       1.371  -2.466  -9.792  1.00 67.07           H
ATOM   4844  CZ  TYR A 317       0.096  -3.345 -11.261  1.00 67.07           C
ATOM   4845  OH  TYR A 317      -0.851  -3.658 -10.336  1.00 67.07           O
ATOM   4846  HH  TYR A 317      -0.441  -3.688  -9.424  1.00 67.07           H
ATOM   4847  HN  TYR A 317       4.758  -3.618 -13.018  1.00 67.07           H
ATOM   4848  N   VAL A 318       5.896  -2.844 -15.678  1.00 64.59           N
ATOM   4849  CA  VAL A 318       6.758  -2.085 -16.568  1.00 64.59           C
ATOM   4850  C   VAL A 318       7.567  -3.052 -17.434  1.00 64.59           C
ATOM   4851  O   VAL A 318       7.498  -3.000 -18.661  1.00 64.59           O
ATOM   4852  HA  VAL A 318       6.117  -1.487 -17.216  1.00 64.59           H
ATOM   4853  CB  VAL A 318       7.636  -1.130 -15.758  1.00 64.59           C
ATOM   4854  HB  VAL A 318       8.221  -1.725 -15.057  1.00 64.59           H
ATOM   4855  CG1 VAL A 318       8.612  -0.379 -16.666  1.00 64.59           C
ATOM   4856 1HG1 VAL A 318       9.254  -1.094 -17.179  1.00 64.59           H
ATOM   4857 2HG1 VAL A 318       8.052   0.200 -17.401  1.00 64.59           H
ATOM   4858 3HG1 VAL A 318       9.224   0.293 -16.064  1.00 64.59           H
ATOM   4859  CG2 VAL A 318       6.781  -0.155 -14.946  1.00 64.59           C
ATOM   4860 1HG2 VAL A 318       6.158   0.431 -15.621  1.00 64.59           H
ATOM   4861 2HG2 VAL A 318       6.146  -0.714 -14.258  1.00 64.59           H
ATOM   4862 3HG2 VAL A 318       7.430   0.513 -14.379  1.00 64.59           H
ATOM   4863  HN  VAL A 318       6.327  -3.145 -14.828  1.00 64.59           H
ATOM   4864  N   PHE A 319       8.317  -3.913 -16.761  1.00 65.22           N
ATOM   4865  CA  PHE A 319       9.287  -4.754 -17.443  1.00 65.22           C
ATOM   4866  C   PHE A 319       8.618  -6.003 -18.021  1.00 65.22           C
ATOM   4867  O   PHE A 319       9.146  -6.623 -18.943  1.00 65.22           O
ATOM   4868  HA  PHE A 319       9.713  -4.163 -18.254  1.00 65.22           H
ATOM   4869  CB  PHE A 319      10.321  -5.180 -16.400  1.00 65.22           C
ATOM   4870 1HB  PHE A 319       9.802  -5.603 -15.539  1.00 65.22           H
ATOM   4871 2HB  PHE A 319      10.940  -5.973 -16.819  1.00 65.22           H
ATOM   4872  CG  PHE A 319      11.228  -4.044 -15.922  1.00 65.22           C
ATOM   4873  CD1 PHE A 319      12.434  -3.841 -16.518  1.00 65.22           C
ATOM   4874  HD1 PHE A 319      12.754  -4.487 -17.335  1.00 65.22           H
ATOM   4875  CD2 PHE A 319      10.829  -3.238 -14.903  1.00 65.22           C
ATOM   4876  HD2 PHE A 319       9.862  -3.401 -14.425  1.00 65.22           H
ATOM   4877  CE1 PHE A 319      13.276  -2.787 -16.075  1.00 65.22           C
ATOM   4878  HE1 PHE A 319      14.242  -2.624 -16.552  1.00 65.22           H
ATOM   4879  CE2 PHE A 319      11.671  -2.184 -14.459  1.00 65.22           C
ATOM   4880  HE2 PHE A 319      11.351  -1.537 -13.642  1.00 65.22           H
ATOM   4881  CZ  PHE A 319      12.876  -1.980 -15.055  1.00 65.22           C
ATOM   4882  HZ  PHE A 319      13.522  -1.171 -14.715  1.00 65.22           H
ATOM   4883  HN  PHE A 319       8.270  -4.040 -15.770  1.00 65.22           H
ATOM   4884  N   VAL A 320       7.467  -6.334 -17.456  1.00 67.60           N
ATOM   4885  CA  VAL A 320       6.651  -7.410 -17.994  1.00 67.60           C
ATOM   4886  C   VAL A 320       5.901  -6.906 -19.229  1.00 67.60           C
ATOM   4887  O   VAL A 320       5.480  -7.699 -20.070  1.00 67.60           O
ATOM   4888  HA  VAL A 320       7.323  -8.213 -18.295  1.00 67.60           H
ATOM   4889  CB  VAL A 320       5.719  -7.953 -16.909  1.00 67.60           C
ATOM   4890  HB  VAL A 320       4.902  -7.243 -16.783  1.00 67.60           H
ATOM   4891  CG1 VAL A 320       5.116  -9.296 -17.327  1.00 67.60           C
ATOM   4892 1HG1 VAL A 320       4.544  -9.167 -18.246  1.00 67.60           H
ATOM   4893 2HG1 VAL A 320       5.916 -10.017 -17.494  1.00 67.60           H
ATOM   4894 3HG1 VAL A 320       4.458  -9.659 -16.537  1.00 67.60           H
ATOM   4895  CG2 VAL A 320       6.449  -8.072 -15.570  1.00 67.60           C
ATOM   4896 1HG2 VAL A 320       7.295  -8.751 -15.676  1.00 67.60           H
ATOM   4897 2HG2 VAL A 320       6.807  -7.090 -15.262  1.00 67.60           H
ATOM   4898 3HG2 VAL A 320       5.763  -8.461 -14.816  1.00 67.60           H
ATOM   4899  HN  VAL A 320       7.090  -5.883 -16.647  1.00 67.60           H
ATOM   4900  N   GLY A 321       5.757  -5.591 -19.299  1.00 65.75           N
ATOM   4901  CA  GLY A 321       5.101  -4.970 -20.437  1.00 65.75           C
ATOM   4902  C   GLY A 321       6.050  -4.874 -21.633  1.00 65.75           C
ATOM   4903  O   GLY A 321       7.062  -4.176 -21.572  1.00 65.75           O
ATOM   4904 1HA  GLY A 321       4.219  -5.549 -20.714  1.00 65.75           H
ATOM   4905 2HA  GLY A 321       4.754  -3.974 -20.162  1.00 65.75           H
ATOM   4906  HN  GLY A 321       6.078  -4.955 -18.598  1.00 65.75           H
ATOM   4907  N   GLU A 322       5.691  -5.584 -22.692  1.00 68.50           N
ATOM   4908  CA  GLU A 322       6.466  -5.539 -23.921  1.00 68.50           C
ATOM   4909  C   GLU A 322       6.608  -4.095 -24.406  1.00 68.50           C
ATOM   4910  O   GLU A 322       7.693  -3.675 -24.805  1.00 68.50           O
ATOM   4911  HA  GLU A 322       7.445  -5.941 -23.661  1.00 68.50           H
ATOM   4912  CB  GLU A 322       5.833  -6.420 -25.000  1.00 68.50           C
ATOM   4913 1HB  GLU A 322       4.751  -6.286 -24.996  1.00 68.50           H
ATOM   4914 2HB  GLU A 322       6.291  -6.204 -25.965  1.00 68.50           H
ATOM   4915  CG  GLU A 322       6.094  -7.902 -24.721  1.00 68.50           C
ATOM   4916 1HG  GLU A 322       7.157  -8.059 -24.536  1.00 68.50           H
ATOM   4917 2HG  GLU A 322       5.565  -8.204 -23.817  1.00 68.50           H
ATOM   4918  CD  GLU A 322       5.641  -8.769 -25.897  1.00 68.50           C
ATOM   4919  OE1 GLU A 322       6.222  -9.866 -26.050  1.00 68.50           O
ATOM   4920  OE2 GLU A 322       4.725  -8.316 -26.617  1.00 68.50           O
ATOM   4921  HN  GLU A 322       4.890  -6.181 -22.719  1.00 68.50           H
ATOM   4922  N   ARG A 323       5.497  -3.375 -24.355  1.00 68.24           N
ATOM   4923  CA  ARG A 323       5.459  -2.020 -24.877  1.00 68.24           C
ATOM   4924  C   ARG A 323       6.528  -1.160 -24.200  1.00 68.24           C
ATOM   4925  O   ARG A 323       7.258  -0.430 -24.868  1.00 68.24           O
ATOM   4926  HA  ARG A 323       5.659  -2.126 -25.943  1.00 68.24           H
ATOM   4927  CB  ARG A 323       4.086  -1.382 -24.656  1.00 68.24           C
ATOM   4928 1HB  ARG A 323       3.731  -1.615 -23.652  1.00 68.24           H
ATOM   4929 2HB  ARG A 323       4.170  -0.298 -24.721  1.00 68.24           H
ATOM   4930  CG  ARG A 323       3.076  -1.884 -25.690  1.00 68.24           C
ATOM   4931 1HG  ARG A 323       3.490  -1.773 -26.692  1.00 68.24           H
ATOM   4932 2HG  ARG A 323       2.892  -2.948 -25.537  1.00 68.24           H
ATOM   4933  CD  ARG A 323       1.758  -1.113 -25.588  1.00 68.24           C
ATOM   4934 1HD  ARG A 323       1.332  -1.236 -24.592  1.00 68.24           H
ATOM   4935 2HD  ARG A 323       1.939  -0.048 -25.727  1.00 68.24           H
ATOM   4936  NE  ARG A 323       0.805  -1.602 -26.609  1.00 68.24           N
ATOM   4937  HE  ARG A 323       1.117  -2.315 -27.238  1.00 68.24           H
ATOM   4938  CZ  ARG A 323      -0.449  -1.150 -26.745  1.00 68.24           C
ATOM   4939  NH1 ARG A 323      -0.919  -0.196 -25.930  1.00 68.24           N
ATOM   4940 1HH1 ARG A 323      -0.333   0.184 -25.214  1.00 68.24           H
ATOM   4941 2HH1 ARG A 323      -1.856   0.137 -26.038  1.00 68.24           H
ATOM   4942  NH2 ARG A 323      -1.225  -1.666 -27.707  1.00 68.24           N
ATOM   4943 1HH2 ARG A 323      -2.163  -1.339 -27.822  1.00 68.24           H
ATOM   4944 2HH2 ARG A 323      -0.866  -2.378 -28.311  1.00 68.24           H
ATOM   4945  HN  ARG A 323       4.636  -3.702 -23.966  1.00 68.24           H
ATOM   4946  N   PHE A 324       6.586  -1.274 -22.881  1.00 71.84           N
ATOM   4947  CA  PHE A 324       7.442  -0.405 -22.091  1.00 71.84           C
ATOM   4948  C   PHE A 324       8.918  -0.651 -22.410  1.00 71.84           C
ATOM   4949  O   PHE A 324       9.705   0.290 -22.487  1.00 71.84           O
ATOM   4950  HA  PHE A 324       7.183   0.623 -22.347  1.00 71.84           H
ATOM   4951  CB  PHE A 324       7.187  -0.742 -20.621  1.00 71.84           C
ATOM   4952 1HB  PHE A 324       6.112  -0.742 -20.440  1.00 71.84           H
ATOM   4953 2HB  PHE A 324       7.543  -1.753 -20.423  1.00 71.84           H
ATOM   4954  CG  PHE A 324       7.855   0.220 -19.637  1.00 71.84           C
ATOM   4955  CD1 PHE A 324       9.174   0.078 -19.336  1.00 71.84           C
ATOM   4956  HD1 PHE A 324       9.755  -0.722 -19.797  1.00 71.84           H
ATOM   4957  CD2 PHE A 324       7.131   1.217 -19.062  1.00 71.84           C
ATOM   4958  HD2 PHE A 324       6.074   1.331 -19.303  1.00 71.84           H
ATOM   4959  CE1 PHE A 324       9.795   0.970 -18.423  1.00 71.84           C
ATOM   4960  HE1 PHE A 324      10.851   0.856 -18.182  1.00 71.84           H
ATOM   4961  CE2 PHE A 324       7.751   2.110 -18.149  1.00 71.84           C
ATOM   4962  HE2 PHE A 324       7.171   2.910 -17.688  1.00 71.84           H
ATOM   4963  CZ  PHE A 324       9.070   1.968 -17.849  1.00 71.84           C
ATOM   4964  HZ  PHE A 324       9.546   2.653 -17.148  1.00 71.84           H
ATOM   4965  HN  PHE A 324       6.063  -1.944 -22.354  1.00 71.84           H
ATOM   4966  N   ARG A 325       9.247  -1.922 -22.588  1.00 72.63           N
ATOM   4967  CA  ARG A 325      10.599  -2.299 -22.965  1.00 72.63           C
ATOM   4968  C   ARG A 325      11.026  -1.550 -24.229  1.00 72.63           C
ATOM   4969  O   ARG A 325      12.155  -1.069 -24.318  1.00 72.63           O
ATOM   4970  HA  ARG A 325      11.216  -2.014 -22.112  1.00 72.63           H
ATOM   4971  CB  ARG A 325      10.702  -3.805 -23.214  1.00 72.63           C
ATOM   4972 1HB  ARG A 325       9.914  -4.119 -23.899  1.00 72.63           H
ATOM   4973 2HB  ARG A 325      11.653  -4.034 -23.695  1.00 72.63           H
ATOM   4974  CG  ARG A 325      10.587  -4.586 -21.903  1.00 72.63           C
ATOM   4975 1HG  ARG A 325      11.268  -4.165 -21.163  1.00 72.63           H
ATOM   4976 2HG  ARG A 325       9.578  -4.485 -21.502  1.00 72.63           H
ATOM   4977  CD  ARG A 325      10.910  -6.067 -22.117  1.00 72.63           C
ATOM   4978 1HD  ARG A 325      10.324  -6.458 -22.949  1.00 72.63           H
ATOM   4979 2HD  ARG A 325      11.960  -6.183 -22.384  1.00 72.63           H
ATOM   4980  NE  ARG A 325      10.613  -6.832 -20.886  1.00 72.63           N
ATOM   4981  HE  ARG A 325      10.150  -6.357 -20.138  1.00 72.63           H
ATOM   4982  CZ  ARG A 325      10.928  -8.123 -20.710  1.00 72.63           C
ATOM   4983  NH1 ARG A 325      11.550  -8.810 -21.678  1.00 72.63           N
ATOM   4984 1HH1 ARG A 325      11.783  -8.359 -22.540  1.00 72.63           H
ATOM   4985 2HH1 ARG A 325      11.781  -9.773 -21.539  1.00 72.63           H
ATOM   4986  NH2 ARG A 325      10.611  -8.717 -19.551  1.00 72.63           N
ATOM   4987 1HH2 ARG A 325      10.838  -9.680 -19.404  1.00 72.63           H
ATOM   4988 2HH2 ARG A 325      10.147  -8.198 -18.834  1.00 72.63           H
ATOM   4989  HN  ARG A 325       8.611  -2.686 -22.479  1.00 72.63           H
ATOM   4990  N   ARG A 326      10.101  -1.474 -25.174  1.00 74.74           N
ATOM   4991  CA  ARG A 326      10.344  -0.736 -26.402  1.00 74.74           C
ATOM   4992  C   ARG A 326      10.506   0.755 -26.102  1.00 74.74           C
ATOM   4993  O   ARG A 326      11.393   1.409 -26.649  1.00 74.74           O
ATOM   4994  HA  ARG A 326      11.266  -1.159 -26.802  1.00 74.74           H
ATOM   4995  CB  ARG A 326       9.197  -0.928 -27.396  1.00 74.74           C
ATOM   4996 1HB  ARG A 326       8.254  -0.651 -26.926  1.00 74.74           H
ATOM   4997 2HB  ARG A 326       9.336  -0.263 -28.249  1.00 74.74           H
ATOM   4998  CG  ARG A 326       9.127  -2.378 -27.879  1.00 74.74           C
ATOM   4999 1HG  ARG A 326      10.069  -2.654 -28.353  1.00 74.74           H
ATOM   5000 2HG  ARG A 326       8.993  -3.043 -27.026  1.00 74.74           H
ATOM   5001  CD  ARG A 326       7.976  -2.571 -28.869  1.00 74.74           C
ATOM   5002 1HD  ARG A 326       7.039  -2.243 -28.419  1.00 74.74           H
ATOM   5003 2HD  ARG A 326       8.138  -1.954 -29.753  1.00 74.74           H
ATOM   5004  NE  ARG A 326       7.877  -3.995 -29.259  1.00 74.74           N
ATOM   5005  HE  ARG A 326       8.068  -4.687 -28.561  1.00 74.74           H
ATOM   5006  CZ  ARG A 326       7.549  -4.417 -30.488  1.00 74.74           C
ATOM   5007  NH1 ARG A 326       7.284  -3.535 -31.461  1.00 74.74           N
ATOM   5008 1HH1 ARG A 326       7.330  -2.554 -31.273  1.00 74.74           H
ATOM   5009 2HH1 ARG A 326       7.040  -3.858 -32.375  1.00 74.74           H
ATOM   5010  NH2 ARG A 326       7.490  -5.734 -30.728  1.00 74.74           N
ATOM   5011 1HH2 ARG A 326       7.246  -6.065 -31.640  1.00 74.74           H
ATOM   5012 2HH2 ARG A 326       7.689  -6.385 -29.997  1.00 74.74           H
ATOM   5013  HN  ARG A 326       9.200  -1.904 -25.111  1.00 74.74           H
ATOM   5014  N   ASP A 327       9.636   1.250 -25.234  1.00 75.27           N
ATOM   5015  CA  ASP A 327       9.581   2.676 -24.960  1.00 75.27           C
ATOM   5016  C   ASP A 327      10.803   3.079 -24.132  1.00 75.27           C
ATOM   5017  O   ASP A 327      11.317   4.187 -24.277  1.00 75.27           O
ATOM   5018  HA  ASP A 327       9.563   3.155 -25.938  1.00 75.27           H
ATOM   5019  CB  ASP A 327       8.328   3.034 -24.158  1.00 75.27           C
ATOM   5020 1HB  ASP A 327       8.308   2.460 -23.232  1.00 75.27           H
ATOM   5021 2HB  ASP A 327       8.359   4.087 -23.879  1.00 75.27           H
ATOM   5022  CG  ASP A 327       7.060   2.752 -24.967  1.00 75.27           C
ATOM   5023  OD1 ASP A 327       7.099   3.007 -26.190  1.00 75.27           O
ATOM   5024  OD2 ASP A 327       6.081   2.288 -24.343  1.00 75.27           O
ATOM   5025  HN  ASP A 327       8.978   0.696 -24.725  1.00 75.27           H
ATOM   5026  N   LEU A 328      11.233   2.157 -23.283  1.00 74.48           N
ATOM   5027  CA  LEU A 328      12.441   2.364 -22.503  1.00 74.48           C
ATOM   5028  C   LEU A 328      13.631   2.538 -23.449  1.00 74.48           C
ATOM   5029  O   LEU A 328      14.411   3.478 -23.305  1.00 74.48           O
ATOM   5030  HA  LEU A 328      12.312   3.287 -21.938  1.00 74.48           H
ATOM   5031  CB  LEU A 328      12.624   1.234 -21.488  1.00 74.48           C
ATOM   5032 1HB  LEU A 328      11.770   1.240 -20.810  1.00 74.48           H
ATOM   5033 2HB  LEU A 328      12.600   0.284 -22.023  1.00 74.48           H
ATOM   5034  CG  LEU A 328      13.904   1.284 -20.651  1.00 74.48           C
ATOM   5035  HG  LEU A 328      14.752   1.375 -21.329  1.00 74.48           H
ATOM   5036  CD1 LEU A 328      13.917   2.515 -19.742  1.00 74.48           C
ATOM   5037 1HD1 LEU A 328      13.862   3.417 -20.351  1.00 74.48           H
ATOM   5038 2HD1 LEU A 328      13.060   2.478 -19.069  1.00 74.48           H
ATOM   5039 3HD1 LEU A 328      14.837   2.526 -19.159  1.00 74.48           H
ATOM   5040  CD2 LEU A 328      14.094  -0.013 -19.862  1.00 74.48           C
ATOM   5041 1HD2 LEU A 328      13.245  -0.160 -19.194  1.00 74.48           H
ATOM   5042 2HD2 LEU A 328      14.161  -0.853 -20.554  1.00 74.48           H
ATOM   5043 3HD2 LEU A 328      15.011   0.049 -19.276  1.00 74.48           H
ATOM   5044  HN  LEU A 328      10.772   1.284 -23.125  1.00 74.48           H
ATOM   5045  N   VAL A 329      13.732   1.618 -24.397  1.00 75.25           N
ATOM   5046  CA  VAL A 329      14.842   1.628 -25.334  1.00 75.25           C
ATOM   5047  C   VAL A 329      14.766   2.890 -26.195  1.00 75.25           C
ATOM   5048  O   VAL A 329      15.793   3.476 -26.537  1.00 75.25           O
ATOM   5049  HA  VAL A 329      15.764   1.654 -24.753  1.00 75.25           H
ATOM   5050  CB  VAL A 329      14.841   0.340 -26.161  1.00 75.25           C
ATOM   5051  HB  VAL A 329      13.854   0.232 -26.611  1.00 75.25           H
ATOM   5052  CG1 VAL A 329      15.868   0.413 -27.292  1.00 75.25           C
ATOM   5053 1HG1 VAL A 329      15.627   1.250 -27.948  1.00 75.25           H
ATOM   5054 2HG1 VAL A 329      16.863   0.557 -26.871  1.00 75.25           H
ATOM   5055 3HG1 VAL A 329      15.846  -0.514 -27.864  1.00 75.25           H
ATOM   5056  CG2 VAL A 329      15.088  -0.881 -25.273  1.00 75.25           C
ATOM   5057 1HG2 VAL A 329      16.056  -0.783 -24.782  1.00 75.25           H
ATOM   5058 2HG2 VAL A 329      14.303  -0.949 -24.520  1.00 75.25           H
ATOM   5059 3HG2 VAL A 329      15.082  -1.783 -25.886  1.00 75.25           H
ATOM   5060  HN  VAL A 329      13.074   0.877 -24.529  1.00 75.25           H
ATOM   5061  N   LYS A 330      13.540   3.273 -26.521  1.00 75.01           N
[truncated: 117,320 more chars]
