# Supplementary material for: Noncanonical roles of chemokine regions in CCR9 activation revealed by structural modeling and mutational mapping
Source: Nat Commun. 2025 Aug 18;16:7695. doi: 10.1038/s41467-025-62321-9 (PMC12361432; doi:10.1038/s41467-025-62321-9)
Supplement: Supplementary file 4 — Supplementary Data 2 [file 41467_2025_62321_MOESM4_ESM.zip › CCR9_CCL25_rnk253.pdb]

SSBOND   1 CYS A   38    CYS A  289 
SSBOND   2 CYS A  119    CYS A  198 
SSBOND   3 CYS B    7    CYS B   35 
SSBOND   4 CYS B    8    CYS B   52 
ATOM      1  N   GLU A  20       0.304  -5.303  61.434  1.00 41.08           N
ATOM      2  CA  GLU A  20      -0.427  -5.202  60.182  1.00 41.08           C
ATOM      3  C   GLU A  20       0.547  -5.094  59.006  1.00 41.08           C
ATOM      4  O   GLU A  20       0.155  -5.266  57.853  1.00 41.08           O
ATOM      5  HA  GLU A  20      -0.998  -6.127  60.105  1.00 41.08           H
ATOM      6  CB  GLU A  20      -1.393  -4.016  60.205  1.00 41.08           C
ATOM      7 1HB  GLU A  20      -0.965  -3.205  60.793  1.00 41.08           H
ATOM      8 2HB  GLU A  20      -1.641  -3.725  59.184  1.00 41.08           H
ATOM      9  CG  GLU A  20      -2.714  -4.398  60.876  1.00 41.08           C
ATOM     10 1HG  GLU A  20      -3.025  -5.387  60.540  1.00 41.08           H
ATOM     11 2HG  GLU A  20      -2.573  -4.458  61.955  1.00 41.08           H
ATOM     12  CD  GLU A  20      -3.808  -3.378  60.555  1.00 41.08           C
ATOM     13  OE1 GLU A  20      -4.991  -3.745  60.714  1.00 41.08           O
ATOM     14  OE2 GLU A  20      -3.435  -2.253  60.157  1.00 41.08           O
ATOM     15  HN  GLU A  20       1.299  -5.266  61.346  1.00 41.08           H
ATOM     16  N   SER A  21       1.797  -4.809  59.339  1.00 44.62           N
ATOM     17  CA  SER A  21       2.813  -4.598  58.322  1.00 44.62           C
ATOM     18  C   SER A  21       3.207  -5.935  57.691  1.00 44.62           C
ATOM     19  O   SER A  21       3.517  -5.998  56.503  1.00 44.62           O
ATOM     20  HA  SER A  21       2.348  -3.948  57.580  1.00 44.62           H
ATOM     21  CB  SER A  21       4.044  -3.904  58.908  1.00 44.62           C
ATOM     22 1HB  SER A  21       4.586  -3.395  58.112  1.00 44.62           H
ATOM     23 2HB  SER A  21       3.726  -3.140  59.617  1.00 44.62           H
ATOM     24  OG  SER A  21       4.915  -4.824  59.561  1.00 44.62           O
ATOM     25  HG  SER A  21       5.704  -4.339  59.938  1.00 44.62           H
ATOM     26  HN  SER A  21       2.118  -4.721  60.282  1.00 44.62           H
ATOM     27  N   THR A  22       3.182  -6.972  58.516  1.00 45.93           N
ATOM     28  CA  THR A  22       3.771  -8.245  58.136  1.00 45.93           C
ATOM     29  C   THR A  22       2.853  -8.987  57.162  1.00 45.93           C
ATOM     30  O   THR A  22       3.272  -9.354  56.065  1.00 45.93           O
ATOM     31  HA  THR A  22       4.704  -8.048  57.609  1.00 45.93           H
ATOM     32  CB  THR A  22       4.062  -9.032  59.415  1.00 45.93           C
ATOM     33  HB  THR A  22       3.144  -9.440  59.838  1.00 45.93           H
ATOM     34  OG1 THR A  22       4.762  -8.106  60.241  1.00 45.93           O
ATOM     35  HG1 THR A  22       4.790  -8.441  61.183  1.00 45.93           H
ATOM     36  CG2 THR A  22       5.067 -10.164  59.190  1.00 45.93           C
ATOM     37 1HG2 THR A  22       6.008  -9.747  58.830  1.00 45.93           H
ATOM     38 2HG2 THR A  22       4.671 -10.860  58.450  1.00 45.93           H
ATOM     39 3HG2 THR A  22       5.238 -10.690  60.129  1.00 45.93           H
ATOM     40  HN  THR A  22       2.771  -6.952  59.427  1.00 45.93           H
ATOM     41  N   SER A  23       1.617  -9.185  57.597  1.00 47.83           N
ATOM     42  CA  SER A  23       0.659  -9.941  56.810  1.00 47.83           C
ATOM     43  C   SER A  23       0.427  -9.252  55.464  1.00 47.83           C
ATOM     44  O   SER A  23       0.336  -9.913  54.431  1.00 47.83           O
ATOM     45  HA  SER A  23       1.114 -10.921  56.664  1.00 47.83           H
ATOM     46  CB  SER A  23      -0.666 -10.101  57.559  1.00 47.83           C
ATOM     47 1HB  SER A  23      -1.384 -10.616  56.921  1.00 47.83           H
ATOM     48 2HB  SER A  23      -0.512 -10.728  58.437  1.00 47.83           H
ATOM     49  OG  SER A  23      -1.206  -8.845  57.962  1.00 47.83           O
ATOM     50  HG  SER A  23      -2.071  -8.984  58.444  1.00 47.83           H
ATOM     51  HN  SER A  23       1.270  -8.840  58.469  1.00 47.83           H
ATOM     52  N   SER A  24       0.339  -7.931  55.519  1.00 49.60           N
ATOM     53  CA  SER A  24       0.104  -7.146  54.319  1.00 49.60           C
ATOM     54  C   SER A  24       1.334  -7.198  53.411  1.00 49.60           C
ATOM     55  O   SER A  24       1.251  -6.871  52.228  1.00 49.60           O
ATOM     56  HA  SER A  24      -0.752  -7.612  53.832  1.00 49.60           H
ATOM     57  CB  SER A  24      -0.237  -5.695  54.668  1.00 49.60           C
ATOM     58 1HB  SER A  24      -0.514  -5.160  53.760  1.00 49.60           H
ATOM     59 2HB  SER A  24      -1.104  -5.675  55.328  1.00 49.60           H
ATOM     60  OG  SER A  24       0.853  -5.028  55.298  1.00 49.60           O
ATOM     61  HG  SER A  24       0.559  -4.640  56.171  1.00 49.60           H
ATOM     62  HN  SER A  24       0.424  -7.400  56.362  1.00 49.60           H
ATOM     63  N   MET A  25       2.447  -7.613  53.998  1.00 48.84           N
ATOM     64  CA  MET A  25       3.662  -7.828  53.232  1.00 48.84           C
ATOM     65  C   MET A  25       3.652  -9.204  52.563  1.00 48.84           C
ATOM     66  O   MET A  25       4.108  -9.350  51.429  1.00 48.84           O
ATOM     67  HA  MET A  25       3.673  -7.047  52.472  1.00 48.84           H
ATOM     68  CB  MET A  25       4.876  -7.720  54.158  1.00 48.84           C
ATOM     69 1HB  MET A  25       4.750  -6.872  54.830  1.00 48.84           H
ATOM     70 2HB  MET A  25       4.944  -8.613  54.780  1.00 48.84           H
ATOM     71  CG  MET A  25       6.166  -7.553  53.353  1.00 48.84           C
ATOM     72 1HG  MET A  25       7.030  -7.738  53.992  1.00 48.84           H
ATOM     73 2HG  MET A  25       6.201  -8.288  52.549  1.00 48.84           H
ATOM     74  SD  MET A  25       6.253  -5.904  52.675  1.00 48.84           S
ATOM     75  CE  MET A  25       7.411  -5.162  53.813  1.00 48.84           C
ATOM     76 1HE  MET A  25       7.005  -5.204  54.823  1.00 48.84           H
ATOM     77 2HE  MET A  25       8.355  -5.705  53.777  1.00 48.84           H
ATOM     78 3HE  MET A  25       7.580  -4.122  53.532  1.00 48.84           H
ATOM     79  HN  MET A  25       2.526  -7.800  54.978  1.00 48.84           H
ATOM     80  N   GLU A  26       3.127 -10.177  53.292  1.00 49.83           N
ATOM     81  CA  GLU A  26       3.049 -11.536  52.782  1.00 49.83           C
ATOM     82  C   GLU A  26       2.087 -11.603  51.594  1.00 49.83           C
ATOM     83  O   GLU A  26       2.408 -12.192  50.563  1.00 49.83           O
ATOM     84  HA  GLU A  26       4.059 -11.780  52.454  1.00 49.83           H
ATOM     85  CB  GLU A  26       2.629 -12.512  53.883  1.00 49.83           C
ATOM     86 1HB  GLU A  26       1.872 -12.048  54.516  1.00 49.83           H
ATOM     87 2HB  GLU A  26       2.301 -13.450  53.437  1.00 49.83           H
ATOM     88  CG  GLU A  26       3.812 -12.856  54.791  1.00 49.83           C
ATOM     89 1HG  GLU A  26       4.659 -13.177  54.184  1.00 49.83           H
ATOM     90 2HG  GLU A  26       4.128 -11.966  55.335  1.00 49.83           H
ATOM     91  CD  GLU A  26       3.439 -13.961  55.781  1.00 49.83           C
ATOM     92  OE1 GLU A  26       4.371 -14.674  56.213  1.00 49.83           O
ATOM     93  OE2 GLU A  26       2.231 -14.068  56.084  1.00 49.83           O
ATOM     94  HN  GLU A  26       2.759 -10.050  54.213  1.00 49.83           H
ATOM     95  N   ASP A  27       0.926 -10.991  51.778  1.00 50.41           N
ATOM     96  CA  ASP A  27      -0.064 -10.930  50.717  1.00 50.41           C
ATOM     97  C   ASP A  27       0.587 -10.375  49.449  1.00 50.41           C
ATOM     98  O   ASP A  27       0.255 -10.795  48.341  1.00 50.41           O
ATOM     99  HA  ASP A  27      -0.414 -11.954  50.592  1.00 50.41           H
ATOM    100  CB  ASP A  27      -1.223 -10.005  51.097  1.00 50.41           C
ATOM    101 1HB  ASP A  27      -0.836  -9.122  51.606  1.00 50.41           H
ATOM    102 2HB  ASP A  27      -1.726  -9.658  50.195  1.00 50.41           H
ATOM    103  CG  ASP A  27      -2.224 -10.724  52.002  1.00 50.41           C
ATOM    104  OD1 ASP A  27      -2.167 -11.973  52.033  1.00 50.41           O
ATOM    105  OD2 ASP A  27      -3.024 -10.010  52.644  1.00 50.41           O
ATOM    106  HN  ASP A  27       0.659 -10.543  52.632  1.00 50.41           H
ATOM    107  N   TYR A  28       1.503  -9.439  49.653  1.00 51.12           N
ATOM    108  CA  TYR A  28       2.201  -8.820  48.539  1.00 51.12           C
ATOM    109  C   TYR A  28       3.013  -9.854  47.757  1.00 51.12           C
ATOM    110  O   TYR A  28       3.094  -9.788  46.532  1.00 51.12           O
ATOM    111  HA  TYR A  28       1.455  -8.379  47.878  1.00 51.12           H
ATOM    112  CB  TYR A  28       3.158  -7.798  49.157  1.00 51.12           C
ATOM    113 1HB  TYR A  28       3.091  -7.863  50.243  1.00 51.12           H
ATOM    114 2HB  TYR A  28       4.180  -8.062  48.885  1.00 51.12           H
ATOM    115  CG  TYR A  28       2.888  -6.354  48.729  1.00 51.12           C
ATOM    116  CD1 TYR A  28       3.470  -5.854  47.582  1.00 51.12           C
ATOM    117  HD1 TYR A  28       4.122  -6.488  46.981  1.00 51.12           H
ATOM    118  CD2 TYR A  28       2.063  -5.552  49.491  1.00 51.12           C
ATOM    119  HD2 TYR A  28       1.603  -5.947  50.397  1.00 51.12           H
ATOM    120  CE1 TYR A  28       3.216  -4.495  47.179  1.00 51.12           C
ATOM    121  HE1 TYR A  28       3.669  -4.088  46.276  1.00 51.12           H
ATOM    122  CE2 TYR A  28       1.809  -4.193  49.088  1.00 51.12           C
ATOM    123  HE2 TYR A  28       1.159  -3.549  49.680  1.00 51.12           H
ATOM    124  CZ  TYR A  28       2.398  -3.732  47.952  1.00 51.12           C
ATOM    125  OH  TYR A  28       2.158  -2.448  47.572  1.00 51.12           O
ATOM    126  HH  TYR A  28       1.660  -2.436  46.705  1.00 51.12           H
ATOM    127  HN  TYR A  28       1.769  -9.105  50.557  1.00 51.12           H
ATOM    128  N   VAL A  29       3.594 -10.786  48.499  1.00 50.83           N
ATOM    129  CA  VAL A  29       4.471 -11.779  47.901  1.00 50.83           C
ATOM    130  C   VAL A  29       3.625 -12.891  47.278  1.00 50.83           C
ATOM    131  O   VAL A  29       3.954 -13.401  46.208  1.00 50.83           O
ATOM    132  HA  VAL A  29       5.037 -11.285  47.111  1.00 50.83           H
ATOM    133  CB  VAL A  29       5.464 -12.296  48.944  1.00 50.83           C
ATOM    134  HB  VAL A  29       5.074 -13.233  49.342  1.00 50.83           H
ATOM    135  CG1 VAL A  29       6.825 -12.585  48.309  1.00 50.83           C
ATOM    136 1HG1 VAL A  29       6.710 -13.340  47.531  1.00 50.83           H
ATOM    137 2HG1 VAL A  29       7.223 -11.669  47.871  1.00 50.83           H
ATOM    138 3HG1 VAL A  29       7.512 -12.950  49.072  1.00 50.83           H
ATOM    139  CG2 VAL A  29       5.599 -11.311  50.107  1.00 50.83           C
ATOM    140 1HG2 VAL A  29       5.955 -10.352  49.732  1.00 50.83           H
ATOM    141 2HG2 VAL A  29       4.629 -11.177  50.585  1.00 50.83           H
ATOM    142 3HG2 VAL A  29       6.311 -11.703  50.834  1.00 50.83           H
ATOM    143  HN  VAL A  29       3.474 -10.869  49.488  1.00 50.83           H
ATOM    144  N   ASN A  30       2.552 -13.235  47.975  1.00 49.79           N
ATOM    145  CA  ASN A  30       1.765 -14.402  47.611  1.00 49.79           C
ATOM    146  C   ASN A  30       0.714 -14.000  46.575  1.00 49.79           C
ATOM    147  O   ASN A  30      -0.013 -14.848  46.062  1.00 49.79           O
ATOM    148  HA  ASN A  30       2.484 -15.121  47.218  1.00 49.79           H
ATOM    149  CB  ASN A  30       1.036 -14.976  48.827  1.00 49.79           C
ATOM    150 1HB  ASN A  30       0.835 -14.180  49.545  1.00 49.79           H
ATOM    151 2HB  ASN A  30       0.070 -15.378  48.520  1.00 49.79           H
ATOM    152  CG  ASN A  30       1.863 -16.075  49.495  1.00 49.79           C
ATOM    153  OD1 ASN A  30       2.897 -16.496  49.002  1.00 49.79           O
ATOM    154  ND2 ASN A  30       1.353 -16.516  50.641  1.00 49.79           N
ATOM    155 1HD2 ASN A  30       0.501 -16.128  50.991  1.00 49.79           H
ATOM    156 2HD2 ASN A  30       1.822 -17.235  51.154  1.00 49.79           H
ATOM    157  HN  ASN A  30       2.218 -12.733  48.773  1.00 49.79           H
ATOM    158  N   PHE A  31       0.667 -12.705  46.298  1.00 50.59           N
ATOM    159  CA  PHE A  31       0.142 -12.229  45.030  1.00 50.59           C
ATOM    160  C   PHE A  31       0.952 -12.786  43.858  1.00 50.59           C
ATOM    161  O   PHE A  31       2.007 -12.252  43.519  1.00 50.59           O
ATOM    162  HA  PHE A  31      -0.888 -12.577  44.955  1.00 50.59           H
ATOM    163  CB  PHE A  31       0.263 -10.704  45.039  1.00 50.59           C
ATOM    164 1HB  PHE A  31       0.898 -10.405  45.873  1.00 50.59           H
ATOM    165 2HB  PHE A  31       0.765 -10.384  44.126  1.00 50.59           H
ATOM    166  CG  PHE A  31      -1.077  -9.974  45.150  1.00 50.59           C
ATOM    167  CD1 PHE A  31      -1.760  -9.631  44.025  1.00 50.59           C
ATOM    168  HD1 PHE A  31      -1.353  -9.877  43.044  1.00 50.59           H
ATOM    169  CD2 PHE A  31      -1.585  -9.667  46.374  1.00 50.59           C
ATOM    170  HD2 PHE A  31      -1.037  -9.941  47.276  1.00 50.59           H
ATOM    171  CE1 PHE A  31      -3.003  -8.954  44.128  1.00 50.59           C
ATOM    172  HE1 PHE A  31      -3.551  -8.679  43.227  1.00 50.59           H
ATOM    173  CE2 PHE A  31      -2.828  -8.989  46.477  1.00 50.59           C
ATOM    174  HE2 PHE A  31      -3.235  -8.743  47.458  1.00 50.59           H
ATOM    175  CZ  PHE A  31      -3.511  -8.647  45.352  1.00 50.59           C
ATOM    176  HZ  PHE A  31      -4.466  -8.127  45.431  1.00 50.59           H
ATOM    177  HN  PHE A  31       0.979 -11.988  46.922  1.00 50.59           H
ATOM    178  N   ASN A  32       0.428 -13.852  43.271  1.00 53.19           N
ATOM    179  CA  ASN A  32       0.814 -14.230  41.922  1.00 53.19           C
ATOM    180  C   ASN A  32       0.449 -13.100  40.956  1.00 53.19           C
ATOM    181  O   ASN A  32      -0.580 -13.160  40.286  1.00 53.19           O
ATOM    182  HA  ASN A  32       1.889 -14.406  41.971  1.00 53.19           H
ATOM    183  CB  ASN A  32       0.078 -15.493  41.472  1.00 53.19           C
ATOM    184 1HB  ASN A  32      -0.844 -15.604  42.042  1.00 53.19           H
ATOM    185 2HB  ASN A  32      -0.205 -15.399  40.423  1.00 53.19           H
ATOM    186  CG  ASN A  32       0.953 -16.734  41.660  1.00 53.19           C
ATOM    187  OD1 ASN A  32       2.170 -16.666  41.704  1.00 53.19           O
ATOM    188  ND2 ASN A  32       0.267 -17.868  41.768  1.00 53.19           N
ATOM    189 1HD2 ASN A  32      -0.732 -17.855  41.724  1.00 53.19           H
ATOM    190 2HD2 ASN A  32       0.750 -18.735  41.895  1.00 53.19           H
ATOM    191  HN  ASN A  32      -0.248 -14.451  43.700  1.00 53.19           H
ATOM    192  N   PHE A  33       1.314 -12.097  40.916  1.00 56.10           N
ATOM    193  CA  PHE A  33       1.271 -11.115  39.845  1.00 56.10           C
ATOM    194  C   PHE A  33       1.578 -11.764  38.494  1.00 56.10           C
ATOM    195  O   PHE A  33       2.710 -11.706  38.016  1.00 56.10           O
ATOM    196  HA  PHE A  33       0.263 -10.701  39.827  1.00 56.10           H
ATOM    197  CB  PHE A  33       2.347 -10.071  40.153  1.00 56.10           C
ATOM    198 1HB  PHE A  33       3.273 -10.584  40.410  1.00 56.10           H
ATOM    199 2HB  PHE A  33       2.543  -9.491  39.252  1.00 56.10           H
ATOM    200  CG  PHE A  33       1.978  -9.114  41.288  1.00 56.10           C
ATOM    201  CD1 PHE A  33       1.167  -8.050  41.044  1.00 56.10           C
ATOM    202  HD1 PHE A  33       0.779  -7.879  40.040  1.00 56.10           H
ATOM    203  CD2 PHE A  33       2.462  -9.328  42.541  1.00 56.10           C
ATOM    204  HD2 PHE A  33       3.112 -10.180  42.737  1.00 56.10           H
ATOM    205  CE1 PHE A  33       0.825  -7.162  42.098  1.00 56.10           C
ATOM    206  HE1 PHE A  33       0.175  -6.309  41.902  1.00 56.10           H
ATOM    207  CE2 PHE A  33       2.120  -8.439  43.595  1.00 56.10           C
ATOM    208  HE2 PHE A  33       2.507  -8.610  44.599  1.00 56.10           H
ATOM    209  CZ  PHE A  33       1.308  -7.375  43.351  1.00 56.10           C
ATOM    210  HZ  PHE A  33       1.046  -6.693  44.160  1.00 56.10           H
ATOM    211  HN  PHE A  33       2.032 -11.950  41.596  1.00 56.10           H
ATOM    212  N   THR A  34       0.550 -12.367  37.916  1.00 64.04           N
ATOM    213  CA  THR A  34       0.496 -12.536  36.474  1.00 64.04           C
ATOM    214  C   THR A  34       0.840 -11.222  35.769  1.00 64.04           C
ATOM    215  O   THR A  34       0.065 -10.268  35.814  1.00 64.04           O
ATOM    216  HA  THR A  34       1.255 -13.262  36.184  1.00 64.04           H
ATOM    217  CB  THR A  34      -0.890 -13.074  36.112  1.00 64.04           C
ATOM    218  HB  THR A  34      -1.624 -12.269  36.079  1.00 64.04           H
ATOM    219  OG1 THR A  34      -1.133 -14.088  37.084  1.00 64.04           O
ATOM    220  HG1 THR A  34      -2.106 -14.317  37.103  1.00 64.04           H
ATOM    221  CG2 THR A  34      -0.897 -13.826  34.780  1.00 64.04           C
ATOM    222 1HG2 THR A  34      -0.213 -14.672  34.836  1.00 64.04           H
ATOM    223 2HG2 THR A  34      -0.580 -13.154  33.982  1.00 64.04           H
ATOM    224 3HG2 THR A  34      -1.905 -14.186  34.571  1.00 64.04           H
ATOM    225  HN  THR A  34      -0.235 -12.736  38.414  1.00 64.04           H
ATOM    226  N   ASP A  35       2.003 -11.215  35.135  1.00 78.50           N
ATOM    227  CA  ASP A  35       2.591  -9.972  34.665  1.00 78.50           C
ATOM    228  C   ASP A  35       1.828  -9.485  33.432  1.00 78.50           C
ATOM    229  O   ASP A  35       2.222  -9.767  32.302  1.00 78.50           O
ATOM    230  HA  ASP A  35       2.511  -9.282  35.505  1.00 78.50           H
ATOM    231  CB  ASP A  35       4.055 -10.172  34.266  1.00 78.50           C
ATOM    232 1HB  ASP A  35       4.484 -10.991  34.843  1.00 78.50           H
ATOM    233 2HB  ASP A  35       4.114 -10.456  33.215  1.00 78.50           H
ATOM    234  CG  ASP A  35       4.866  -8.896  34.501  1.00 78.50           C
ATOM    235  OD1 ASP A  35       4.231  -7.875  34.842  1.00 78.50           O
ATOM    236  OD2 ASP A  35       6.103  -8.971  34.333  1.00 78.50           O
ATOM    237  HN  ASP A  35       2.539 -12.036  34.941  1.00 78.50           H
ATOM    238  N   PHE A  36       0.748  -8.762  33.692  1.00 87.90           N
ATOM    239  CA  PHE A  36      -0.084  -8.247  32.617  1.00 87.90           C
ATOM    240  C   PHE A  36       0.551  -7.011  31.976  1.00 87.90           C
ATOM    241  O   PHE A  36       0.076  -6.527  30.950  1.00 87.90           O
ATOM    242  HA  PHE A  36      -0.173  -9.036  31.871  1.00 87.90           H
ATOM    243  CB  PHE A  36      -1.425  -7.852  33.240  1.00 87.90           C
ATOM    244 1HB  PHE A  36      -1.241  -7.175  34.074  1.00 87.90           H
ATOM    245 2HB  PHE A  36      -2.007  -7.299  32.503  1.00 87.90           H
ATOM    246  CG  PHE A  36      -2.253  -9.038  33.737  1.00 87.90           C
ATOM    247  CD1 PHE A  36      -2.392 -10.145  32.959  1.00 87.90           C
ATOM    248  HD1 PHE A  36      -1.914 -10.186  31.980  1.00 87.90           H
ATOM    249  CD2 PHE A  36      -2.850  -8.986  34.958  1.00 87.90           C
ATOM    250  HD2 PHE A  36      -2.739  -8.100  35.582  1.00 87.90           H
ATOM    251  CE1 PHE A  36      -3.161 -11.245  33.420  1.00 87.90           C
ATOM    252  HE1 PHE A  36      -3.273 -12.132  32.796  1.00 87.90           H
ATOM    253  CE2 PHE A  36      -3.619 -10.087  35.420  1.00 87.90           C
ATOM    254  HE2 PHE A  36      -4.098 -10.046  36.398  1.00 87.90           H
ATOM    255  CZ  PHE A  36      -3.759 -11.194  34.641  1.00 87.90           C
ATOM    256  HZ  PHE A  36      -4.349 -12.039  34.996  1.00 87.90           H
ATOM    257  HN  PHE A  36       0.441  -8.527  34.614  1.00 87.90           H
ATOM    258  N   TYR A  37       1.615  -6.537  32.608  1.00 90.90           N
ATOM    259  CA  TYR A  37       2.462  -5.530  31.993  1.00 90.90           C
ATOM    260  C   TYR A  37       3.540  -6.178  31.121  1.00 90.90           C
ATOM    261  O   TYR A  37       4.375  -6.932  31.619  1.00 90.90           O
ATOM    262  HA  TYR A  37       1.833  -4.896  31.368  1.00 90.90           H
ATOM    263  CB  TYR A  37       3.136  -4.784  33.147  1.00 90.90           C
ATOM    264 1HB  TYR A  37       2.369  -4.434  33.837  1.00 90.90           H
ATOM    265 2HB  TYR A  37       3.766  -5.482  33.698  1.00 90.90           H
ATOM    266  CG  TYR A  37       3.987  -3.592  32.704  1.00 90.90           C
ATOM    267  CD1 TYR A  37       5.316  -3.774  32.381  1.00 90.90           C
ATOM    268  HD1 TYR A  37       5.760  -4.768  32.441  1.00 90.90           H
ATOM    269  CD2 TYR A  37       3.425  -2.334  32.629  1.00 90.90           C
ATOM    270  HD2 TYR A  37       2.375  -2.189  32.884  1.00 90.90           H
ATOM    271  CE1 TYR A  37       6.117  -2.652  31.965  1.00 90.90           C
ATOM    272  HE1 TYR A  37       7.168  -2.782  31.707  1.00 90.90           H
ATOM    273  CE2 TYR A  37       4.225  -1.211  32.213  1.00 90.90           C
ATOM    274  HE2 TYR A  37       3.794  -0.212  32.149  1.00 90.90           H
ATOM    275  CZ  TYR A  37       5.532  -1.426  31.901  1.00 90.90           C
ATOM    276  OH  TYR A  37       6.288  -0.366  31.508  1.00 90.90           O
ATOM    277  HH  TYR A  37       6.964  -0.660  30.833  1.00 90.90           H
ATOM    278  HN  TYR A  37       1.899  -6.829  33.521  1.00 90.90           H
ATOM    279  N   CYS A  38       3.487  -5.859  29.836  1.00 90.82           N
ATOM    280  CA  CYS A  38       4.382  -6.480  28.874  1.00 90.82           C
ATOM    281  C   CYS A  38       5.420  -5.441  28.444  1.00 90.82           C
ATOM    282  O   CYS A  38       5.074  -4.424  27.846  1.00 90.82           O
ATOM    283  HA  CYS A  38       4.860  -7.316  29.385  1.00 90.82           H
ATOM    284  CB  CYS A  38       3.618  -7.052  27.679  1.00 90.82           C
ATOM    285 1HB  CYS A  38       2.792  -7.672  28.027  1.00 90.82           H
ATOM    286 2HB  CYS A  38       3.184  -6.243  27.092  1.00 90.82           H
ATOM    287  SG  CYS A  38       4.745  -8.045  26.633  1.00 90.82           S
ATOM    288  HN  CYS A  38       2.850  -5.192  29.451  1.00 90.82           H
ATOM    289  N   GLU A  39       6.672  -5.734  28.766  1.00 89.36           N
ATOM    290  CA  GLU A  39       7.780  -4.946  28.253  1.00 89.36           C
ATOM    291  C   GLU A  39       8.135  -5.392  26.833  1.00 89.36           C
ATOM    292  O   GLU A  39       8.479  -6.551  26.610  1.00 89.36           O
ATOM    293  HA  GLU A  39       7.422  -3.917  28.239  1.00 89.36           H
ATOM    294  CB  GLU A  39       8.995  -5.042  29.178  1.00 89.36           C
ATOM    295 1HB  GLU A  39       9.175  -6.085  29.440  1.00 89.36           H
ATOM    296 2HB  GLU A  39       9.853  -4.562  28.708  1.00 89.36           H
ATOM    297  CG  GLU A  39       8.747  -4.294  30.489  1.00 89.36           C
ATOM    298 1HG  GLU A  39       8.425  -3.275  30.275  1.00 89.36           H
ATOM    299 2HG  GLU A  39       7.938  -4.775  31.038  1.00 89.36           H
ATOM    300  CD  GLU A  39      10.010  -4.266  31.351  1.00 89.36           C
ATOM    301  OE1 GLU A  39       9.924  -3.705  32.466  1.00 89.36           O
ATOM    302  OE2 GLU A  39      11.033  -4.805  30.877  1.00 89.36           O
ATOM    303  HN  GLU A  39       6.933  -6.492  29.364  1.00 89.36           H
ATOM    304  N   LYS A  40       8.039  -4.446  25.909  1.00 89.36           N
ATOM    305  CA  LYS A  40       8.173  -4.763  24.497  1.00 89.36           C
ATOM    306  C   LYS A  40       9.621  -4.527  24.062  1.00 89.36           C
ATOM    307  O   LYS A  40       9.881  -4.216  22.901  1.00 89.36           O
ATOM    308  HA  LYS A  40       7.945  -5.822  24.377  1.00 89.36           H
ATOM    309  CB  LYS A  40       7.148  -3.982  23.673  1.00 89.36           C
ATOM    310 1HB  LYS A  40       7.289  -2.912  23.829  1.00 89.36           H
ATOM    311 2HB  LYS A  40       7.308  -4.173  22.612  1.00 89.36           H
ATOM    312  CG  LYS A  40       5.721  -4.375  24.058  1.00 89.36           C
ATOM    313 1HG  LYS A  40       5.592  -4.280  25.136  1.00 89.36           H
ATOM    314 2HG  LYS A  40       5.013  -3.690  23.591  1.00 89.36           H
ATOM    315  CD  LYS A  40       5.412  -5.810  23.627  1.00 89.36           C
ATOM    316 1HD  LYS A  40       5.695  -5.949  22.583  1.00 89.36           H
ATOM    317 2HD  LYS A  40       6.009  -6.507  24.214  1.00 89.36           H
ATOM    318  CE  LYS A  40       3.926  -6.128  23.804  1.00 89.36           C
ATOM    319 1HE  LYS A  40       3.720  -6.364  24.848  1.00 89.36           H
ATOM    320 2HE  LYS A  40       3.328  -5.252  23.552  1.00 89.36           H
ATOM    321  NZ  LYS A  40       3.533  -7.268  22.946  1.00 89.36           N
ATOM    322 1HZ  LYS A  40       2.551  -7.474  23.086  1.00 89.36           H
ATOM    323 2HZ  LYS A  40       3.694  -7.029  21.973  1.00 89.36           H
ATOM    324 3HZ  LYS A  40       4.088  -8.081  23.190  1.00 89.36           H
ATOM    325  HN  LYS A  40       7.873  -3.481  26.112  1.00 89.36           H
ATOM    326  N   ASN A  41      10.526  -4.684  25.017  1.00 87.44           N
ATOM    327  CA  ASN A  41      11.930  -4.403  24.772  1.00 87.44           C
ATOM    328  C   ASN A  41      12.438  -5.309  23.649  1.00 87.44           C
ATOM    329  O   ASN A  41      13.167  -4.860  22.766  1.00 87.44           O
ATOM    330  HA  ASN A  41      11.968  -3.347  24.504  1.00 87.44           H
ATOM    331  CB  ASN A  41      12.773  -4.677  26.019  1.00 87.44           C
ATOM    332 1HB  ASN A  41      12.487  -5.635  26.452  1.00 87.44           H
ATOM    333 2HB  ASN A  41      13.824  -4.754  25.742  1.00 87.44           H
ATOM    334  CG  ASN A  41      12.593  -3.567  27.057  1.00 87.44           C
ATOM    335  OD1 ASN A  41      12.241  -2.442  26.745  1.00 87.44           O
ATOM    336  ND2 ASN A  41      12.855  -3.946  28.305  1.00 87.44           N
ATOM    337 1HD2 ASN A  41      13.140  -4.886  28.492  1.00 87.44           H
ATOM    338 2HD2 ASN A  41      12.766  -3.292  29.055  1.00 87.44           H
ATOM    339  HN  ASN A  41      10.313  -4.996  25.943  1.00 87.44           H
ATOM    340  N   ASN A  42      12.033  -6.569  23.719  1.00 89.34           N
ATOM    341  CA  ASN A  42      12.482  -7.555  22.751  1.00 89.34           C
ATOM    342  C   ASN A  42      12.008  -7.146  21.355  1.00 89.34           C
ATOM    343  O   ASN A  42      12.741  -7.291  20.379  1.00 89.34           O
ATOM    344  HA  ASN A  42      13.569  -7.565  22.835  1.00 89.34           H
ATOM    345  CB  ASN A  42      11.903  -8.936  23.062  1.00 89.34           C
ATOM    346 1HB  ASN A  42      10.820  -8.864  23.171  1.00 89.34           H
ATOM    347 2HB  ASN A  42      12.095  -9.611  22.228  1.00 89.34           H
ATOM    348  CG  ASN A  42      12.512  -9.511  24.342  1.00 89.34           C
ATOM    349  OD1 ASN A  42      13.455  -8.980  24.905  1.00 89.34           O
ATOM    350  ND2 ASN A  42      11.923 -10.625  24.769  1.00 89.34           N
ATOM    351 1HD2 ASN A  42      11.153 -11.009  24.260  1.00 89.34           H
ATOM    352 2HD2 ASN A  42      12.250 -11.077  25.599  1.00 89.34           H
ATOM    353  HN  ASN A  42      11.411  -6.918  24.420  1.00 89.34           H
ATOM    354  N   VAL A  43      10.783  -6.643  21.306  1.00 90.44           N
ATOM    355  CA  VAL A  43      10.194  -6.230  20.043  1.00 90.44           C
ATOM    356  C   VAL A  43      10.993  -5.057  19.472  1.00 90.44           C
ATOM    357  O   VAL A  43      11.282  -5.021  18.278  1.00 90.44           O
ATOM    358  HA  VAL A  43      10.267  -7.072  19.355  1.00 90.44           H
ATOM    359  CB  VAL A  43       8.712  -5.905  20.238  1.00 90.44           C
ATOM    360  HB  VAL A  43       8.642  -5.043  20.901  1.00 90.44           H
ATOM    361  CG1 VAL A  43       8.053  -5.531  18.909  1.00 90.44           C
ATOM    362 1HG1 VAL A  43       8.550  -4.656  18.491  1.00 90.44           H
ATOM    363 2HG1 VAL A  43       8.139  -6.365  18.213  1.00 90.44           H
ATOM    364 3HG1 VAL A  43       7.000  -5.305  19.077  1.00 90.44           H
ATOM    365  CG2 VAL A  43       7.978  -7.071  20.905  1.00 90.44           C
ATOM    366 1HG2 VAL A  43       8.062  -7.959  20.278  1.00 90.44           H
ATOM    367 2HG2 VAL A  43       8.423  -7.271  21.879  1.00 90.44           H
ATOM    368 3HG2 VAL A  43       6.926  -6.814  21.031  1.00 90.44           H
ATOM    369  HN  VAL A  43      10.197  -6.517  22.106  1.00 90.44           H
ATOM    370  N   ARG A  44      11.327  -4.126  20.354  1.00 89.08           N
ATOM    371  CA  ARG A  44      12.030  -2.923  19.941  1.00 89.08           C
ATOM    372  C   ARG A  44      13.435  -3.272  19.447  1.00 89.08           C
ATOM    373  O   ARG A  44      13.912  -2.702  18.467  1.00 89.08           O
ATOM    374  HA  ARG A  44      11.423  -2.507  19.137  1.00 89.08           H
ATOM    375  CB  ARG A  44      12.136  -1.924  21.096  1.00 89.08           C
ATOM    376 1HB  ARG A  44      12.529  -2.425  21.980  1.00 89.08           H
ATOM    377 2HB  ARG A  44      12.843  -1.136  20.835  1.00 89.08           H
ATOM    378  CG  ARG A  44      10.772  -1.308  21.415  1.00 89.08           C
ATOM    379 1HG  ARG A  44      10.303  -0.957  20.496  1.00 89.08           H
ATOM    380 2HG  ARG A  44      10.116  -2.069  21.838  1.00 89.08           H
ATOM    381  CD  ARG A  44      10.913  -0.145  22.399  1.00 89.08           C
ATOM    382 1HD  ARG A  44      11.785   0.456  22.142  1.00 89.08           H
ATOM    383 2HD  ARG A  44      10.043   0.509  22.329  1.00 89.08           H
ATOM    384  NE  ARG A  44      11.045  -0.662  23.779  1.00 89.08           N
ATOM    385  HE  ARG A  44      11.813  -1.270  23.981  1.00 89.08           H
ATOM    386  CZ  ARG A  44      10.199  -0.368  24.776  1.00 89.08           C
ATOM    387  NH1 ARG A  44       9.153   0.442  24.564  1.00 89.08           N
ATOM    388 1HH1 ARG A  44       8.998   0.831  23.655  1.00 89.08           H
ATOM    389 2HH1 ARG A  44       8.527   0.657  25.313  1.00 89.08           H
ATOM    390  NH2 ARG A  44      10.416  -0.894  25.989  1.00 89.08           N
ATOM    391 1HH2 ARG A  44       9.795  -0.684  26.744  1.00 89.08           H
ATOM    392 2HH2 ARG A  44      11.200  -1.497  26.140  1.00 89.08           H
ATOM    393  HN  ARG A  44      11.126  -4.183  21.332  1.00 89.08           H
ATOM    394  N   GLN A  45      14.059  -4.207  20.148  1.00 90.24           N
ATOM    395  CA  GLN A  45      15.421  -4.599  19.828  1.00 90.24           C
ATOM    396  C   GLN A  45      15.477  -5.239  18.440  1.00 90.24           C
ATOM    397  O   GLN A  45      16.388  -4.964  17.662  1.00 90.24           O
ATOM    398  HA  GLN A  45      15.997  -3.674  19.833  1.00 90.24           H
ATOM    399  CB  GLN A  45      15.984  -5.545  20.891  1.00 90.24           C
ATOM    400 1HB  GLN A  45      15.864  -5.100  21.879  1.00 90.24           H
ATOM    401 2HB  GLN A  45      15.418  -6.476  20.890  1.00 90.24           H
ATOM    402  CG  GLN A  45      17.463  -5.840  20.635  1.00 90.24           C
ATOM    403 1HG  GLN A  45      17.582  -6.290  19.650  1.00 90.24           H
ATOM    404 2HG  GLN A  45      18.028  -4.907  20.630  1.00 90.24           H
ATOM    405  CD  GLN A  45      18.028  -6.779  21.703  1.00 90.24           C
ATOM    406  OE1 GLN A  45      17.320  -7.284  22.558  1.00 90.24           O
ATOM    407  NE2 GLN A  45      19.338  -6.982  21.605  1.00 90.24           N
ATOM    408 1HE2 GLN A  45      19.861  -6.536  20.879  1.00 90.24           H
ATOM    409 2HE2 GLN A  45      19.801  -7.582  22.258  1.00 90.24           H
ATOM    410  HN  GLN A  45      13.650  -4.693  20.921  1.00 90.24           H
ATOM    411  N   PHE A  46      14.490  -6.082  18.172  1.00 92.40           N
ATOM    412  CA  PHE A  46      14.382  -6.718  16.870  1.00 92.40           C
ATOM    413  C   PHE A  46      14.200  -5.677  15.764  1.00 92.40           C
ATOM    414  O   PHE A  46      14.889  -5.720  14.746  1.00 92.40           O
ATOM    415  HA  PHE A  46      15.309  -7.267  16.701  1.00 92.40           H
ATOM    416  CB  PHE A  46      13.147  -7.620  16.914  1.00 92.40           C
ATOM    417 1HB  PHE A  46      13.311  -8.407  17.650  1.00 92.40           H
ATOM    418 2HB  PHE A  46      12.295  -7.035  17.257  1.00 92.40           H
ATOM    419  CG  PHE A  46      12.799  -8.263  15.570  1.00 92.40           C
ATOM    420  CD1 PHE A  46      11.787  -7.756  14.816  1.00 92.40           C
ATOM    421  HD1 PHE A  46      11.225  -6.891  15.168  1.00 92.40           H
ATOM    422  CD2 PHE A  46      13.500  -9.342  15.130  1.00 92.40           C
ATOM    423  HD2 PHE A  46      14.310  -9.749  15.735  1.00 92.40           H
ATOM    424  CE1 PHE A  46      11.463  -8.353  13.569  1.00 92.40           C
ATOM    425  HE1 PHE A  46      10.652  -7.946  12.964  1.00 92.40           H
ATOM    426  CE2 PHE A  46      13.176  -9.939  13.883  1.00 92.40           C
ATOM    427  HE2 PHE A  46      13.738 -10.804  13.530  1.00 92.40           H
ATOM    428  CZ  PHE A  46      12.164  -9.432  13.129  1.00 92.40           C
ATOM    429  HZ  PHE A  46      11.916  -9.890  12.171  1.00 92.40           H
ATOM    430  HN  PHE A  46      13.774  -6.330  18.824  1.00 92.40           H
ATOM    431  N   ALA A  47      13.267  -4.766  16.001  1.00 91.22           N
ATOM    432  CA  ALA A  47      12.916  -3.777  14.996  1.00 91.22           C
ATOM    433  C   ALA A  47      14.162  -2.973  14.620  1.00 91.22           C
ATOM    434  O   ALA A  47      14.389  -2.686  13.446  1.00 91.22           O
ATOM    435  HA  ALA A  47      12.559  -4.310  14.116  1.00 91.22           H
ATOM    436  CB  ALA A  47      11.788  -2.889  15.527  1.00 91.22           C
ATOM    437 1HB  ALA A  47      10.916  -3.505  15.751  1.00 91.22           H
ATOM    438 2HB  ALA A  47      12.119  -2.384  16.434  1.00 91.22           H
ATOM    439 3HB  ALA A  47      11.524  -2.147  14.773  1.00 91.22           H
ATOM    440  HN  ALA A  47      12.758  -4.698  16.858  1.00 91.22           H
ATOM    441  N   SER A  48      14.937  -2.632  15.639  1.00 91.90           N
ATOM    442  CA  SER A  48      16.021  -1.679  15.470  1.00 91.90           C
ATOM    443  C   SER A  48      17.090  -2.262  14.544  1.00 91.90           C
ATOM    444  O   SER A  48      17.817  -1.520  13.884  1.00 91.90           O
ATOM    445  HA  SER A  48      15.563  -0.799  15.018  1.00 91.90           H
ATOM    446  CB  SER A  48      16.636  -1.298  16.818  1.00 91.90           C
ATOM    447 1HB  SER A  48      17.283  -0.430  16.689  1.00 91.90           H
ATOM    448 2HB  SER A  48      15.844  -1.006  17.508  1.00 91.90           H
ATOM    449  OG  SER A  48      17.386  -2.369  17.384  1.00 91.90           O
ATOM    450  HG  SER A  48      16.823  -3.193  17.433  1.00 91.90           H
ATOM    451  HN  SER A  48      14.834  -2.994  16.566  1.00 91.90           H
ATOM    452  N   HIS A  49      17.153  -3.585  14.524  1.00 92.49           N
ATOM    453  CA  HIS A  49      18.151  -4.276  13.725  1.00 92.49           C
ATOM    454  C   HIS A  49      17.562  -4.621  12.355  1.00 92.49           C
ATOM    455  O   HIS A  49      18.254  -4.545  11.341  1.00 92.49           O
ATOM    456  HA  HIS A  49      18.979  -3.580  13.590  1.00 92.49           H
ATOM    457  CB  HIS A  49      18.687  -5.502  14.466  1.00 92.49           C
ATOM    458 1HB  HIS A  49      17.847  -6.128  14.766  1.00 92.49           H
ATOM    459 2HB  HIS A  49      19.294  -6.092  13.779  1.00 92.49           H
ATOM    460  CG  HIS A  49      19.511  -5.170  15.687  1.00 92.49           C
ATOM    461  ND1 HIS A  49      18.947  -4.896  16.920  1.00 92.49           N
ATOM    462  HD1 HIS A  49      17.969  -4.890  17.128  1.00 92.49           H
ATOM    463  CD2 HIS A  49      20.862  -5.072  15.851  1.00 92.49           C
ATOM    464  HD2 HIS A  49      21.611  -5.227  15.074  1.00 92.49           H
ATOM    465  CE1 HIS A  49      19.923  -4.645  17.780  1.00 92.49           C
ATOM    466  HE1 HIS A  49      19.800  -4.395  18.834  1.00 92.49           H
ATOM    467  NE2 HIS A  49      21.109  -4.754  17.115  1.00 92.49           N
ATOM    468  HN  HIS A  49      16.539  -4.182  15.041  1.00 92.49           H
ATOM    469  N   PHE A  50      16.290  -4.992  12.370  1.00 93.69           N
ATOM    470  CA  PHE A  50      15.684  -5.630  11.214  1.00 93.69           C
ATOM    471  C   PHE A  50      15.192  -4.588  10.207  1.00 93.69           C
ATOM    472  O   PHE A  50      15.456  -4.703   9.011  1.00 93.69           O
ATOM    473  HA  PHE A  50      16.449  -6.251  10.748  1.00 93.69           H
ATOM    474  CB  PHE A  50      14.485  -6.434  11.724  1.00 93.69           C
ATOM    475 1HB  PHE A  50      14.829  -7.136  12.484  1.00 93.69           H
ATOM    476 2HB  PHE A  50      13.786  -5.754  12.211  1.00 93.69           H
ATOM    477  CG  PHE A  50      13.745  -7.208  10.632  1.00 93.69           C
ATOM    478  CD1 PHE A  50      12.516  -6.798  10.221  1.00 93.69           C
ATOM    479  HD1 PHE A  50      12.058  -5.916  10.670  1.00 93.69           H
ATOM    480  CD2 PHE A  50      14.317  -8.308  10.072  1.00 93.69           C
ATOM    481  HD2 PHE A  50      15.302  -8.638  10.401  1.00 93.69           H
ATOM    482  CE1 PHE A  50      11.829  -7.517   9.208  1.00 93.69           C
ATOM    483  HE1 PHE A  50      10.843  -7.187   8.879  1.00 93.69           H
ATOM    484  CE2 PHE A  50      13.630  -9.027   9.058  1.00 93.69           C
ATOM    485  HE2 PHE A  50      14.088  -9.908   8.610  1.00 93.69           H
ATOM    486  CZ  PHE A  50      12.400  -8.616   8.648  1.00 93.69           C
ATOM    487  HZ  PHE A  50      11.873  -9.168   7.869  1.00 93.69           H
ATOM    488  HN  PHE A  50      15.679  -4.864  13.151  1.00 93.69           H
ATOM    489  N   LEU A  51      14.487  -3.595  10.728  1.00 94.00           N
ATOM    490  CA  LEU A  51      13.666  -2.739   9.889  1.00 94.00           C
ATOM    491  C   LEU A  51      14.571  -1.819   9.067  1.00 94.00           C
ATOM    492  O   LEU A  51      14.442  -1.745   7.846  1.00 94.00           O
ATOM    493  HA  LEU A  51      13.116  -3.384   9.204  1.00 94.00           H
ATOM    494  CB  LEU A  51      12.634  -1.991  10.734  1.00 94.00           C
ATOM    495 1HB  LEU A  51      13.165  -1.371  11.457  1.00 94.00           H
ATOM    496 2HB  LEU A  51      12.080  -1.316  10.082  1.00 94.00           H
ATOM    497  CG  LEU A  51      11.629  -2.861  11.492  1.00 94.00           C
ATOM    498  HG  LEU A  51      12.183  -3.503  12.178  1.00 94.00           H
ATOM    499  CD1 LEU A  51      10.687  -2.002  12.337  1.00 94.00           C
ATOM    500 1HD1 LEU A  51      11.268  -1.429  13.060  1.00 94.00           H
ATOM    501 2HD1 LEU A  51      10.138  -1.319  11.689  1.00 94.00           H
ATOM    502 3HD1 LEU A  51       9.984  -2.646  12.865  1.00 94.00           H
ATOM    503  CD2 LEU A  51      10.865  -3.777  10.534  1.00 94.00           C
ATOM    504 1HD2 LEU A  51      10.324  -3.172   9.806  1.00 94.00           H
ATOM    505 2HD2 LEU A  51      11.569  -4.427  10.014  1.00 94.00           H
ATOM    506 3HD2 LEU A  51      10.158  -4.385  11.098  1.00 94.00           H
ATOM    507  HN  LEU A  51      14.471  -3.372  11.703  1.00 94.00           H
ATOM    508  N   PRO A  52      15.500  -1.105   9.717  1.00 95.04           N
ATOM    509  CA  PRO A  52      16.207  -0.006   9.055  1.00 95.04           C
ATOM    510  C   PRO A  52      16.840  -0.436   7.742  1.00 95.04           C
ATOM    511  O   PRO A  52      16.614   0.189   6.706  1.00 95.04           O
ATOM    512  HA  PRO A  52      15.505   0.784   8.788  1.00 95.04           H
ATOM    513  CB  PRO A  52      17.260   0.418  10.081  1.00 95.04           C
ATOM    514 1HB  PRO A  52      18.203  -0.107   9.928  1.00 95.04           H
ATOM    515 2HB  PRO A  52      17.476   1.484  10.018  1.00 95.04           H
ATOM    516  CG  PRO A  52      16.621   0.050  11.415  1.00 95.04           C
ATOM    517 1HG  PRO A  52      17.364  -0.041  12.208  1.00 95.04           H
ATOM    518 2HG  PRO A  52      15.910   0.808  11.746  1.00 95.04           H
ATOM    519  CD  PRO A  52      15.943  -1.276  11.113  1.00 95.04           C
ATOM    520 1HD  PRO A  52      16.631  -2.115  11.214  1.00 95.04           H
ATOM    521 2HD  PRO A  52      15.110  -1.468  11.789  1.00 95.04           H
ATOM    522  N   PRO A  53      17.644  -1.507   7.752  1.00 95.49           N
ATOM    523  CA  PRO A  53      18.311  -1.962   6.530  1.00 95.49           C
ATOM    524  C   PRO A  53      17.335  -2.170   5.383  1.00 95.49           C
ATOM    525  O   PRO A  53      17.617  -1.793   4.247  1.00 95.49           O
ATOM    526  HA  PRO A  53      19.006  -1.200   6.177  1.00 95.49           H
ATOM    527  CB  PRO A  53      18.982  -3.271   6.948  1.00 95.49           C
ATOM    528 1HB  PRO A  53      18.338  -4.131   6.760  1.00 95.49           H
ATOM    529 2HB  PRO A  53      19.908  -3.441   6.399  1.00 95.49           H
ATOM    530  CG  PRO A  53      19.239  -3.076   8.438  1.00 95.49           C
ATOM    531 1HG  PRO A  53      19.383  -4.027   8.952  1.00 95.49           H
ATOM    532 2HG  PRO A  53      20.139  -2.489   8.620  1.00 95.49           H
ATOM    533  CD  PRO A  53      17.984  -2.358   8.907  1.00 95.49           C
ATOM    534 1HD  PRO A  53      17.180  -3.057   9.139  1.00 95.49           H
ATOM    535 2HD  PRO A  53      18.165  -1.774   9.810  1.00 95.49           H
ATOM    536  N   LEU A  54      16.201  -2.770   5.715  1.00 94.97           N
ATOM    537  CA  LEU A  54      15.236  -3.160   4.701  1.00 94.97           C
ATOM    538  C   LEU A  54      14.585  -1.907   4.114  1.00 94.97           C
ATOM    539  O   LEU A  54      14.430  -1.794   2.899  1.00 94.97           O
ATOM    540  HA  LEU A  54      15.784  -3.669   3.907  1.00 94.97           H
ATOM    541  CB  LEU A  54      14.234  -4.164   5.274  1.00 94.97           C
ATOM    542 1HB  LEU A  54      13.791  -3.733   6.172  1.00 94.97           H
ATOM    543 2HB  LEU A  54      13.427  -4.294   4.552  1.00 94.97           H
ATOM    544  CG  LEU A  54      14.793  -5.544   5.626  1.00 94.97           C
ATOM    545  HG  LEU A  54      15.639  -5.408   6.299  1.00 94.97           H
ATOM    546  CD1 LEU A  54      13.752  -6.384   6.370  1.00 94.97           C
ATOM    547 1HD1 LEU A  54      13.468  -5.876   7.292  1.00 94.97           H
ATOM    548 2HD1 LEU A  54      12.872  -6.513   5.740  1.00 94.97           H
ATOM    549 3HD1 LEU A  54      14.176  -7.359   6.608  1.00 94.97           H
ATOM    550  CD2 LEU A  54      15.318  -6.257   4.378  1.00 94.97           C
ATOM    551 1HD2 LEU A  54      14.506  -6.381   3.661  1.00 94.97           H
ATOM    552 2HD2 LEU A  54      16.113  -5.663   3.928  1.00 94.97           H
ATOM    553 3HD2 LEU A  54      15.710  -7.236   4.656  1.00 94.97           H
ATOM    554  HN  LEU A  54      15.939  -2.990   6.655  1.00 94.97           H
ATOM    555  N   TYR A  55      14.220  -0.996   5.005  1.00 94.66           N
ATOM    556  CA  TYR A  55      13.514   0.207   4.599  1.00 94.66           C
ATOM    557  C   TYR A  55      14.394   1.085   3.707  1.00 94.66           C
ATOM    558  O   TYR A  55      13.902   1.725   2.779  1.00 94.66           O
ATOM    559  HA  TYR A  55      12.629  -0.095   4.038  1.00 94.66           H
ATOM    560  CB  TYR A  55      13.197   0.966   5.889  1.00 94.66           C
ATOM    561 1HB  TYR A  55      14.086   0.976   6.520  1.00 94.66           H
ATOM    562 2HB  TYR A  55      12.970   2.003   5.642  1.00 94.66           H
ATOM    563  CG  TYR A  55      12.029   0.380   6.685  1.00 94.66           C
ATOM    564  CD1 TYR A  55      11.385  -0.753   6.232  1.00 94.66           C
ATOM    565  HD1 TYR A  55      11.708  -1.230   5.307  1.00 94.66           H
ATOM    566  CD2 TYR A  55      11.621   0.984   7.857  1.00 94.66           C
ATOM    567  HD2 TYR A  55      12.130   1.879   8.215  1.00 94.66           H
ATOM    568  CE1 TYR A  55      10.286  -1.305   6.981  1.00 94.66           C
ATOM    569  HE1 TYR A  55       9.768  -2.199   6.635  1.00 94.66           H
ATOM    570  CE2 TYR A  55      10.522   0.432   8.606  1.00 94.66           C
ATOM    571  HE2 TYR A  55      10.189   0.900   9.533  1.00 94.66           H
ATOM    572  CZ  TYR A  55       9.909  -0.685   8.132  1.00 94.66           C
ATOM    573  OH  TYR A  55       8.871  -1.206   8.840  1.00 94.66           O
ATOM    574  HH  TYR A  55       8.644  -0.605   9.606  1.00 94.66           H
ATOM    575  HN  TYR A  55      14.398  -1.070   5.986  1.00 94.66           H
ATOM    576  N   TRP A  56      15.682   1.087   4.021  1.00 95.64           N
ATOM    577  CA  TRP A  56      16.649   1.805   3.207  1.00 95.64           C
ATOM    578  C   TRP A  56      16.717   1.120   1.840  1.00 95.64           C
ATOM    579  O   TRP A  56      16.740   1.788   0.808  1.00 95.64           O
ATOM    580  HA  TRP A  56      16.294   2.829   3.094  1.00 95.64           H
ATOM    581  CB  TRP A  56      18.007   1.879   3.907  1.00 95.64           C
ATOM    582 1HB  TRP A  56      18.152   0.971   4.493  1.00 95.64           H
ATOM    583 2HB  TRP A  56      18.793   1.900   3.152  1.00 95.64           H
ATOM    584  CG  TRP A  56      18.169   3.092   4.825  1.00 95.64           C
ATOM    585  CD1 TRP A  56      18.285   3.107   6.160  1.00 95.64           C
ATOM    586  HD1 TRP A  56      18.278   2.215   6.786  1.00 95.64           H
ATOM    587  CD2 TRP A  56      18.229   4.475   4.419  1.00 95.64           C
ATOM    588  NE1 TRP A  56      18.414   4.393   6.642  1.00 95.64           N
ATOM    589  HE1 TRP A  56      18.515   4.659   7.601  1.00 95.64           H
ATOM    590  CE2 TRP A  56      18.379   5.252   5.550  1.00 95.64           C
ATOM    591  CE3 TRP A  56      18.158   5.051   3.138  1.00 95.64           C
ATOM    592  HE3 TRP A  56      18.040   4.460   2.230  1.00 95.64           H
ATOM    593  CZ2 TRP A  56      18.472   6.648   5.514  1.00 95.64           C
ATOM    594  HZ2 TRP A  56      18.590   7.240   6.422  1.00 95.64           H
ATOM    595  CZ3 TRP A  56      18.252   6.448   3.119  1.00 95.64           C
ATOM    596  HZ3 TRP A  56      18.203   6.946   2.151  1.00 95.64           H
ATOM    597  CH2 TRP A  56      18.404   7.244   4.249  1.00 95.64           C
ATOM    598  HH2 TRP A  56      18.469   8.328   4.150  1.00 95.64           H
ATOM    599  HN  TRP A  56      16.065   0.612   4.812  1.00 95.64           H
ATOM    600  N   LEU A  57      16.748  -0.204   1.878  1.00 95.26           N
ATOM    601  CA  LEU A  57      16.834  -0.986   0.657  1.00 95.26           C
ATOM    602  C   LEU A  57      15.605  -0.706  -0.211  1.00 95.26           C
ATOM    603  O   LEU A  57      15.733  -0.404  -1.396  1.00 95.26           O
ATOM    604  HA  LEU A  57      17.720  -0.652   0.117  1.00 95.26           H
ATOM    605  CB  LEU A  57      17.032  -2.468   0.982  1.00 95.26           C
ATOM    606 1HB  LEU A  57      17.936  -2.569   1.583  1.00 95.26           H
ATOM    607 2HB  LEU A  57      16.199  -2.798   1.601  1.00 95.26           H
ATOM    608  CG  LEU A  57      17.144  -3.409  -0.219  1.00 95.26           C
ATOM    609  HG  LEU A  57      16.308  -3.207  -0.890  1.00 95.26           H
ATOM    610  CD1 LEU A  57      18.429  -3.143  -1.007  1.00 95.26           C
ATOM    611 1HD1 LEU A  57      18.428  -2.115  -1.367  1.00 95.26           H
ATOM    612 2HD1 LEU A  57      19.291  -3.300  -0.359  1.00 95.26           H
ATOM    613 3HD1 LEU A  57      18.483  -3.826  -1.855  1.00 95.26           H
ATOM    614  CD2 LEU A  57      17.031  -4.871   0.217  1.00 95.26           C
ATOM    615 1HD2 LEU A  57      17.832  -5.103   0.919  1.00 95.26           H
ATOM    616 2HD2 LEU A  57      16.067  -5.032   0.700  1.00 95.26           H
ATOM    617 3HD2 LEU A  57      17.113  -5.518  -0.656  1.00 95.26           H
ATOM    618  HN  LEU A  57      16.715  -0.740   2.722  1.00 95.26           H
ATOM    619  N   VAL A  58      14.442  -0.816   0.414  1.00 94.81           N
ATOM    620  CA  VAL A  58      13.189  -0.651  -0.303  1.00 94.81           C
ATOM    621  C   VAL A  58      13.123   0.762  -0.887  1.00 94.81           C
ATOM    622  O   VAL A  58      12.705   0.946  -2.030  1.00 94.81           O
ATOM    623  HA  VAL A  58      13.181  -1.370  -1.122  1.00 94.81           H
ATOM    624  CB  VAL A  58      12.011  -0.971   0.620  1.00 94.81           C
ATOM    625  HB  VAL A  58      12.113  -0.360   1.517  1.00 94.81           H
ATOM    626  CG1 VAL A  58      10.681  -0.612  -0.044  1.00 94.81           C
ATOM    627 1HG1 VAL A  58      10.665   0.453  -0.274  1.00 94.81           H
ATOM    628 2HG1 VAL A  58      10.568  -1.185  -0.965  1.00 94.81           H
ATOM    629 3HG1 VAL A  58       9.861  -0.850   0.634  1.00 94.81           H
ATOM    630  CG2 VAL A  58      12.033  -2.440   1.047  1.00 94.81           C
ATOM    631 1HG2 VAL A  58      11.968  -3.076   0.164  1.00 94.81           H
ATOM    632 2HG2 VAL A  58      12.961  -2.650   1.579  1.00 94.81           H
ATOM    633 3HG2 VAL A  58      11.186  -2.640   1.703  1.00 94.81           H
ATOM    634  HN  VAL A  58      14.347  -1.014   1.390  1.00 94.81           H
ATOM    635  N   PHE A  59      13.542   1.723  -0.078  1.00 96.46           N
ATOM    636  CA  PHE A  59      13.541   3.113  -0.502  1.00 96.46           C
ATOM    637  C   PHE A  59      14.353   3.295  -1.786  1.00 96.46           C
ATOM    638  O   PHE A  59      13.856   3.848  -2.766  1.00 96.46           O
ATOM    639  HA  PHE A  59      12.504   3.393  -0.687  1.00 96.46           H
ATOM    640  CB  PHE A  59      14.194   3.923   0.619  1.00 96.46           C
ATOM    641 1HB  PHE A  59      13.554   3.886   1.501  1.00 96.46           H
ATOM    642 2HB  PHE A  59      15.139   3.453   0.891  1.00 96.46           H
ATOM    643  CG  PHE A  59      14.455   5.387   0.258  1.00 96.46           C
ATOM    644  CD1 PHE A  59      15.731   5.849   0.172  1.00 96.46           C
ATOM    645  HD1 PHE A  59      16.568   5.177   0.360  1.00 96.46           H
ATOM    646  CD2 PHE A  59      13.410   6.226   0.024  1.00 96.46           C
ATOM    647  HD2 PHE A  59      12.387   5.856   0.093  1.00 96.46           H
ATOM    648  CE1 PHE A  59      15.973   7.208  -0.163  1.00 96.46           C
ATOM    649  HE1 PHE A  59      16.996   7.578  -0.232  1.00 96.46           H
ATOM    650  CE2 PHE A  59      13.652   7.585  -0.311  1.00 96.46           C
ATOM    651  HE2 PHE A  59      12.815   8.257  -0.499  1.00 96.46           H
ATOM    652  CZ  PHE A  59      14.929   8.047  -0.398  1.00 96.46           C
ATOM    653  HZ  PHE A  59      15.114   9.090  -0.655  1.00 96.46           H
ATOM    654  HN  PHE A  59      13.878   1.565   0.851  1.00 96.46           H
ATOM    655  N   ILE A  60      15.589   2.819  -1.739  1.00 96.22           N
ATOM    656  CA  ILE A  60      16.527   3.067  -2.820  1.00 96.22           C
ATOM    657  C   ILE A  60      15.999   2.429  -4.106  1.00 96.22           C
ATOM    658  O   ILE A  60      15.918   3.086  -5.142  1.00 96.22           O
ATOM    659  HA  ILE A  60      16.579   4.146  -2.967  1.00 96.22           H
ATOM    660  CB  ILE A  60      17.930   2.595  -2.431  1.00 96.22           C
ATOM    661  HB  ILE A  60      17.853   1.578  -2.046  1.00 96.22           H
ATOM    662  CG1 ILE A  60      18.508   3.460  -1.309  1.00 96.22           C
ATOM    663 1HG1 ILE A  60      18.770   4.443  -1.702  1.00 96.22           H
ATOM    664 2HG1 ILE A  60      17.753   3.616  -0.539  1.00 96.22           H
ATOM    665  CG2 ILE A  60      18.851   2.548  -3.652  1.00 96.22           C
ATOM    666 1HG2 ILE A  60      18.442   1.857  -4.389  1.00 96.22           H
ATOM    667 2HG2 ILE A  60      18.926   3.544  -4.089  1.00 96.22           H
ATOM    668 3HG2 ILE A  60      19.841   2.209  -3.347  1.00 96.22           H
ATOM    669  CD1 ILE A  60      19.746   2.805  -0.694  1.00 96.22           C
ATOM    670 1HD1 ILE A  60      19.475   1.833  -0.281  1.00 96.22           H
ATOM    671 2HD1 ILE A  60      20.508   2.674  -1.462  1.00 96.22           H
ATOM    672 3HD1 ILE A  60      20.136   3.441   0.101  1.00 96.22           H
ATOM    673  HN  ILE A  60      15.950   2.274  -0.983  1.00 96.22           H
ATOM    674  N   VAL A  61      15.652   1.154  -3.997  1.00 94.48           N
ATOM    675  CA  VAL A  61      15.256   0.384  -5.164  1.00 94.48           C
ATOM    676  C   VAL A  61      13.952   0.954  -5.727  1.00 94.48           C
ATOM    677  O   VAL A  61      13.805   1.094  -6.940  1.00 94.48           O
ATOM    678  HA  VAL A  61      16.040   0.495  -5.913  1.00 94.48           H
ATOM    679  CB  VAL A  61      15.152  -1.099  -4.801  1.00 94.48           C
ATOM    680  HB  VAL A  61      14.445  -1.194  -3.977  1.00 94.48           H
ATOM    681  CG1 VAL A  61      14.614  -1.914  -5.979  1.00 94.48           C
ATOM    682 1HG1 VAL A  61      13.623  -1.551  -6.250  1.00 94.48           H
ATOM    683 2HG1 VAL A  61      15.286  -1.809  -6.831  1.00 94.48           H
ATOM    684 3HG1 VAL A  61      14.551  -2.965  -5.694  1.00 94.48           H
ATOM    685  CG2 VAL A  61      16.502  -1.643  -4.328  1.00 94.48           C
ATOM    686 1HG2 VAL A  61      17.239  -1.528  -5.123  1.00 94.48           H
ATOM    687 2HG2 VAL A  61      16.828  -1.090  -3.448  1.00 94.48           H
ATOM    688 3HG2 VAL A  61      16.400  -2.699  -4.077  1.00 94.48           H
ATOM    689  HN  VAL A  61      15.639   0.650  -3.134  1.00 94.48           H
ATOM    690  N   GLY A  62      13.040   1.267  -4.819  1.00 95.32           N
ATOM    691  CA  GLY A  62      11.724   1.741  -5.213  1.00 95.32           C
ATOM    692  C   GLY A  62      11.809   3.127  -5.855  1.00 95.32           C
ATOM    693  O   GLY A  62      11.126   3.401  -6.841  1.00 95.32           O
ATOM    694 1HA  GLY A  62      11.276   1.038  -5.915  1.00 95.32           H
ATOM    695 2HA  GLY A  62      11.071   1.780  -4.341  1.00 95.32           H
ATOM    696  HN  GLY A  62      13.187   1.203  -3.832  1.00 95.32           H
ATOM    697  N   ALA A  63      12.653   3.964  -5.270  1.00 95.60           N
ATOM    698  CA  ALA A  63      12.796   5.332  -5.739  1.00 95.60           C
ATOM    699  C   ALA A  63      13.322   5.321  -7.176  1.00 95.60           C
ATOM    700  O   ALA A  63      12.805   6.033  -8.035  1.00 95.60           O
ATOM    701  HA  ALA A  63      11.809   5.792  -5.726  1.00 95.60           H
ATOM    702  CB  ALA A  63      13.713   6.104  -4.789  1.00 95.60           C
ATOM    703 1HB  ALA A  63      13.280   6.107  -3.788  1.00 95.60           H
ATOM    704 2HB  ALA A  63      14.692   5.626  -4.760  1.00 95.60           H
ATOM    705 3HB  ALA A  63      13.820   7.130  -5.141  1.00 95.60           H
ATOM    706  HN  ALA A  63      13.232   3.721  -4.492  1.00 95.60           H
ATOM    707  N   LEU A  64      14.344   4.506  -7.393  1.00 93.72           N
ATOM    708  CA  LEU A  64      14.960   4.411  -8.705  1.00 93.72           C
ATOM    709  C   LEU A  64      13.939   3.864  -9.705  1.00 93.72           C
ATOM    710  O   LEU A  64      13.795   4.396 -10.804  1.00 93.72           O
ATOM    711  HA  LEU A  64      15.236   5.420  -9.010  1.00 93.72           H
ATOM    712  CB  LEU A  64      16.250   3.591  -8.633  1.00 93.72           C
ATOM    713 1HB  LEU A  64      16.023   2.634  -8.165  1.00 93.72           H
ATOM    714 2HB  LEU A  64      16.579   3.379  -9.650  1.00 93.72           H
ATOM    715  CG  LEU A  64      17.412   4.236  -7.875  1.00 93.72           C
ATOM    716  HG  LEU A  64      17.048   4.556  -6.899  1.00 93.72           H
ATOM    717  CD1 LEU A  64      18.534   3.225  -7.628  1.00 93.72           C
ATOM    718 1HD1 LEU A  64      18.150   2.393  -7.038  1.00 93.72           H
ATOM    719 2HD1 LEU A  64      18.904   2.852  -8.584  1.00 93.72           H
ATOM    720 3HD1 LEU A  64      19.347   3.709  -7.088  1.00 93.72           H
ATOM    721  CD2 LEU A  64      17.916   5.485  -8.601  1.00 93.72           C
ATOM    722 1HD2 LEU A  64      18.259   5.211  -9.599  1.00 93.72           H
ATOM    723 2HD2 LEU A  64      17.106   6.210  -8.681  1.00 93.72           H
ATOM    724 3HD2 LEU A  64      18.742   5.923  -8.041  1.00 93.72           H
ATOM    725  HN  LEU A  64      14.749   3.918  -6.692  1.00 93.72           H
ATOM    726  N   GLY A  65      13.257   2.808  -9.287  1.00 92.18           N
ATOM    727  CA  GLY A  65      12.344   2.107 -10.175  1.00 92.18           C
ATOM    728  C   GLY A  65      11.223   3.033 -10.650  1.00 92.18           C
ATOM    729  O   GLY A  65      11.009   3.190 -11.851  1.00 92.18           O
ATOM    730 1HA  GLY A  65      12.892   1.722 -11.035  1.00 92.18           H
ATOM    731 2HA  GLY A  65      11.917   1.248  -9.659  1.00 92.18           H
ATOM    732  HN  GLY A  65      13.320   2.431  -8.363  1.00 92.18           H
ATOM    733  N   ASN A  66      10.536   3.623  -9.682  1.00 94.10           N
ATOM    734  CA  ASN A  66       9.329   4.378  -9.974  1.00 94.10           C
ATOM    735  C   ASN A  66       9.705   5.672 -10.700  1.00 94.10           C
ATOM    736  O   ASN A  66       8.953   6.154 -11.545  1.00 94.10           O
ATOM    737  HA  ASN A  66       8.720   3.717 -10.590  1.00 94.10           H
ATOM    738  CB  ASN A  66       8.591   4.755  -8.688  1.00 94.10           C
ATOM    739 1HB  ASN A  66       9.299   5.147  -7.959  1.00 94.10           H
ATOM    740 2HB  ASN A  66       7.874   5.549  -8.896  1.00 94.10           H
ATOM    741  CG  ASN A  66       7.862   3.544  -8.100  1.00 94.10           C
ATOM    742  OD1 ASN A  66       6.925   3.013  -8.672  1.00 94.10           O
ATOM    743  ND2 ASN A  66       8.344   3.140  -6.928  1.00 94.10           N
ATOM    744 1HD2 ASN A  66       9.116   3.621  -6.512  1.00 94.10           H
ATOM    745 2HD2 ASN A  66       7.935   2.356  -6.463  1.00 94.10           H
ATOM    746  HN  ASN A  66      10.791   3.591  -8.716  1.00 94.10           H
ATOM    747  N   SER A  67      10.868   6.196 -10.343  1.00 92.90           N
ATOM    748  CA  SER A  67      11.388   7.382 -11.002  1.00 92.90           C
ATOM    749  C   SER A  67      11.608   7.100 -12.489  1.00 92.90           C
ATOM    750  O   SER A  67      11.373   7.966 -13.330  1.00 92.90           O
ATOM    751  HA  SER A  67      10.623   8.147 -10.866  1.00 92.90           H
ATOM    752  CB  SER A  67      12.693   7.846 -10.351  1.00 92.90           C
ATOM    753 1HB  SER A  67      13.432   7.047 -10.411  1.00 92.90           H
ATOM    754 2HB  SER A  67      13.094   8.693 -10.908  1.00 92.90           H
ATOM    755  OG  SER A  67      12.507   8.220  -8.989  1.00 92.90           O
ATOM    756  HG  SER A  67      12.969   7.566  -8.389  1.00 92.90           H
ATOM    757  HN  SER A  67      11.450   5.825  -9.619  1.00 92.90           H
ATOM    758  N   LEU A  68      12.056   5.885 -12.769  1.00 89.22           N
ATOM    759  CA  LEU A  68      12.299   5.474 -14.141  1.00 89.22           C
ATOM    760  C   LEU A  68      10.970   5.430 -14.898  1.00 89.22           C
ATOM    761  O   LEU A  68      10.897   5.842 -16.055  1.00 89.22           O
ATOM    762  HA  LEU A  68      12.934   6.231 -14.602  1.00 89.22           H
ATOM    763  CB  LEU A  68      13.070   4.153 -14.177  1.00 89.22           C
ATOM    764 1HB  LEU A  68      13.977   4.269 -13.583  1.00 89.22           H
ATOM    765 2HB  LEU A  68      12.465   3.389 -13.689  1.00 89.22           H
ATOM    766  CG  LEU A  68      13.465   3.644 -15.564  1.00 89.22           C
ATOM    767  HG  LEU A  68      12.565   3.592 -16.178  1.00 89.22           H
ATOM    768  CD1 LEU A  68      14.425   4.616 -16.253  1.00 89.22           C
ATOM    769 1HD1 LEU A  68      13.943   5.587 -16.361  1.00 89.22           H
ATOM    770 2HD1 LEU A  68      15.327   4.723 -15.650  1.00 89.22           H
ATOM    771 3HD1 LEU A  68      14.689   4.229 -17.237  1.00 89.22           H
ATOM    772  CD2 LEU A  68      14.040   2.228 -15.486  1.00 89.22           C
ATOM    773 1HD2 LEU A  68      14.925   2.231 -14.850  1.00 89.22           H
ATOM    774 2HD2 LEU A  68      13.293   1.555 -15.066  1.00 89.22           H
ATOM    775 3HD2 LEU A  68      14.312   1.891 -16.486  1.00 89.22           H
ATOM    776  HN  LEU A  68      12.252   5.189 -12.078  1.00 89.22           H
ATOM    777  N   VAL A  69       9.952   4.928 -14.215  1.00 89.42           N
ATOM    778  CA  VAL A  69       8.635   4.805 -14.816  1.00 89.42           C
ATOM    779  C   VAL A  69       8.149   6.187 -15.256  1.00 89.42           C
ATOM    780  O   VAL A  69       7.672   6.353 -16.378  1.00 89.42           O
ATOM    781  HA  VAL A  69       8.733   4.171 -15.697  1.00 89.42           H
ATOM    782  CB  VAL A  69       7.677   4.117 -13.841  1.00 89.42           C
ATOM    783  HB  VAL A  69       7.648   4.708 -12.926  1.00 89.42           H
ATOM    784  CG1 VAL A  69       6.259   4.064 -14.412  1.00 89.42           C
ATOM    785 1HG1 VAL A  69       5.903   5.078 -14.594  1.00 89.42           H
ATOM    786 2HG1 VAL A  69       6.264   3.506 -15.348  1.00 89.42           H
ATOM    787 3HG1 VAL A  69       5.599   3.570 -13.699  1.00 89.42           H
ATOM    788  CG2 VAL A  69       8.176   2.716 -13.480  1.00 89.42           C
ATOM    789 1HG2 VAL A  69       8.248   2.112 -14.384  1.00 89.42           H
ATOM    790 2HG2 VAL A  69       9.157   2.789 -13.012  1.00 89.42           H
ATOM    791 3HG2 VAL A  69       7.476   2.249 -12.786  1.00 89.42           H
ATOM    792  HN  VAL A  69      10.017   4.610 -13.269  1.00 89.42           H
ATOM    793  N   ILE A  70       8.286   7.144 -14.350  1.00 90.85           N
ATOM    794  CA  ILE A  70       7.804   8.491 -14.605  1.00 90.85           C
ATOM    795  C   ILE A  70       8.558   9.080 -15.799  1.00 90.85           C
ATOM    796  O   ILE A  70       7.960   9.732 -16.654  1.00 90.85           O
ATOM    797  HA  ILE A  70       6.748   8.416 -14.866  1.00 90.85           H
ATOM    798  CB  ILE A  70       7.898   9.342 -13.337  1.00 90.85           C
ATOM    799  HB  ILE A  70       8.900   9.230 -12.924  1.00 90.85           H
ATOM    800  CG1 ILE A  70       6.913   8.852 -12.273  1.00 90.85           C
ATOM    801 1HG1 ILE A  70       5.893   8.961 -12.640  1.00 90.85           H
ATOM    802 2HG1 ILE A  70       7.073   7.791 -12.086  1.00 90.85           H
ATOM    803  CG2 ILE A  70       7.705  10.826 -13.657  1.00 90.85           C
ATOM    804 1HG2 ILE A  70       8.477  11.151 -14.355  1.00 90.85           H
ATOM    805 2HG2 ILE A  70       6.723  10.975 -14.107  1.00 90.85           H
ATOM    806 3HG2 ILE A  70       7.776  11.408 -12.739  1.00 90.85           H
ATOM    807  CD1 ILE A  70       7.079   9.637 -10.970  1.00 90.85           C
ATOM    808 1HD1 ILE A  70       8.094   9.506 -10.594  1.00 90.85           H
ATOM    809 2HD1 ILE A  70       6.894  10.695 -11.157  1.00 90.85           H
ATOM    810 3HD1 ILE A  70       6.367   9.268 -10.232  1.00 90.85           H
ATOM    811  HN  ILE A  70       8.717   7.011 -13.458  1.00 90.85           H
ATOM    812  N   LEU A  71       9.859   8.830 -15.819  1.00 87.64           N
ATOM    813  CA  LEU A  71      10.713   9.393 -16.851  1.00 87.64           C
ATOM    814  C   LEU A  71      10.318   8.810 -18.209  1.00 87.64           C
ATOM    815  O   LEU A  71      10.239   9.534 -19.200  1.00 87.64           O
ATOM    816  HA  LEU A  71      10.535  10.468 -16.871  1.00 87.64           H
ATOM    817  CB  LEU A  71      12.187   9.184 -16.498  1.00 87.64           C
ATOM    818 1HB  LEU A  71      12.369   9.613 -15.512  1.00 87.64           H
ATOM    819 2HB  LEU A  71      12.374   8.113 -16.419  1.00 87.64           H
ATOM    820  CG  LEU A  71      13.202   9.779 -17.476  1.00 87.64           C
ATOM    821  HG  LEU A  71      12.725  10.607 -18.001  1.00 87.64           H
ATOM    822  CD1 LEU A  71      14.410  10.352 -16.733  1.00 87.64           C
ATOM    823 1HD1 LEU A  71      14.080  11.136 -16.052  1.00 87.64           H
ATOM    824 2HD1 LEU A  71      14.896   9.559 -16.165  1.00 87.64           H
ATOM    825 3HD1 LEU A  71      15.116  10.768 -17.452  1.00 87.64           H
ATOM    826  CD2 LEU A  71      13.613   8.751 -18.533  1.00 87.64           C
ATOM    827 1HD2 LEU A  71      14.064   7.888 -18.043  1.00 87.64           H
ATOM    828 2HD2 LEU A  71      12.733   8.433 -19.092  1.00 87.64           H
ATOM    829 3HD2 LEU A  71      14.334   9.200 -19.215  1.00 87.64           H
ATOM    830  HN  LEU A  71      10.328   8.255 -15.148  1.00 87.64           H
ATOM    831  N   VAL A  72      10.079   7.506 -18.210  1.00 85.07           N
ATOM    832  CA  VAL A  72       9.706   6.816 -19.433  1.00 85.07           C
ATOM    833  C   VAL A  72       8.393   7.397 -19.962  1.00 85.07           C
ATOM    834  O   VAL A  72       8.235   7.586 -21.167  1.00 85.07           O
ATOM    835  HA  VAL A  72      10.491   6.998 -20.167  1.00 85.07           H
ATOM    836  CB  VAL A  72       9.633   5.308 -19.181  1.00 85.07           C
ATOM    837  HB  VAL A  72       8.982   5.143 -18.323  1.00 85.07           H
ATOM    838  CG1 VAL A  72       9.023   4.581 -20.381  1.00 85.07           C
ATOM    839 1HG1 VAL A  72       8.015   4.954 -20.558  1.00 85.07           H
ATOM    840 2HG1 VAL A  72       9.637   4.758 -21.264  1.00 85.07           H
ATOM    841 3HG1 VAL A  72       8.983   3.511 -20.175  1.00 85.07           H
ATOM    842  CG2 VAL A  72      11.014   4.742 -18.841  1.00 85.07           C
ATOM    843 1HG2 VAL A  72      11.696   4.925 -19.671  1.00 85.07           H
ATOM    844 2HG2 VAL A  72      11.394   5.229 -17.943  1.00 85.07           H
ATOM    845 3HG2 VAL A  72      10.933   3.669 -18.666  1.00 85.07           H
ATOM    846  HN  VAL A  72      10.137   6.926 -17.398  1.00 85.07           H
ATOM    847  N   TYR A  73       7.485   7.664 -19.035  1.00 85.00           N
ATOM    848  CA  TYR A  73       6.190   8.217 -19.393  1.00 85.00           C
ATOM    849  C   TYR A  73       6.346   9.563 -20.103  1.00 85.00           C
ATOM    850  O   TYR A  73       5.661   9.832 -21.089  1.00 85.00           O
ATOM    851  HA  TYR A  73       5.699   7.514 -20.067  1.00 85.00           H
ATOM    852  CB  TYR A  73       5.444   8.432 -18.075  1.00 85.00           C
ATOM    853 1HB  TYR A  73       5.401   7.486 -17.535  1.00 85.00           H
ATOM    854 2HB  TYR A  73       6.013   9.126 -17.456  1.00 85.00           H
ATOM    855  CG  TYR A  73       4.022   8.970 -18.245  1.00 85.00           C
ATOM    856  CD1 TYR A  73       3.808  10.328 -18.365  1.00 85.00           C
ATOM    857  HD1 TYR A  73       4.652  11.017 -18.339  1.00 85.00           H
ATOM    858  CD2 TYR A  73       2.953   8.097 -18.279  1.00 85.00           C
ATOM    859  HD2 TYR A  73       3.122   7.025 -18.184  1.00 85.00           H
ATOM    860  CE1 TYR A  73       2.470  10.835 -18.526  1.00 85.00           C
ATOM    861  HE1 TYR A  73       2.287  11.905 -18.621  1.00 85.00           H
ATOM    862  CE2 TYR A  73       1.615   8.604 -18.439  1.00 85.00           C
ATOM    863  HE2 TYR A  73       0.762   7.926 -18.467  1.00 85.00           H
ATOM    864  CZ  TYR A  73       1.439   9.948 -18.555  1.00 85.00           C
ATOM    865  OH  TYR A  73       0.175  10.426 -18.706  1.00 85.00           O
ATOM    866  HH  TYR A  73      -0.458   9.671 -18.878  1.00 85.00           H
ATOM    867  HN  TYR A  73       7.623   7.510 -18.057  1.00 85.00           H
ATOM    868  N   TRP A  74       7.250  10.374 -19.573  1.00 85.61           N
ATOM    869  CA  TRP A  74       7.401  11.739 -20.049  1.00 85.61           C
ATOM    870  C   TRP A  74       7.965  11.684 -21.470  1.00 85.61           C
ATOM    871  O   TRP A  74       7.427  12.312 -22.380  1.00 85.61           O
ATOM    872  HA  TRP A  74       6.414  12.200 -20.057  1.00 85.61           H
ATOM    873  CB  TRP A  74       8.269  12.560 -19.093  1.00 85.61           C
ATOM    874 1HB  TRP A  74       8.640  11.906 -18.303  1.00 85.61           H
ATOM    875 2HB  TRP A  74       9.139  12.930 -19.635  1.00 85.61           H
ATOM    876  CG  TRP A  74       7.542  13.745 -18.455  1.00 85.61           C
ATOM    877  CD1 TRP A  74       6.930  14.766 -19.071  1.00 85.61           C
ATOM    878  HD1 TRP A  74       6.872  14.884 -20.153  1.00 85.61           H
ATOM    879  CD2 TRP A  74       7.374  13.992 -17.043  1.00 85.61           C
ATOM    880  NE1 TRP A  74       6.383  15.650 -18.163  1.00 85.61           N
ATOM    881  HE1 TRP A  74       5.879  16.485 -18.380  1.00 85.61           H
ATOM    882  CE2 TRP A  74       6.661  15.164 -16.891  1.00 85.61           C
ATOM    883  CE3 TRP A  74       7.810  13.250 -15.932  1.00 85.61           C
ATOM    884  HE3 TRP A  74       8.374  12.322 -16.026  1.00 85.61           H
ATOM    885  CZ2 TRP A  74       6.322  15.698 -15.642  1.00 85.61           C
ATOM    886  HZ2 TRP A  74       5.758  16.626 -15.548  1.00 85.61           H
ATOM    887  CZ3 TRP A  74       7.463  13.797 -14.690  1.00 85.61           C
ATOM    888  HZ3 TRP A  74       7.777  13.261 -13.795  1.00 85.61           H
ATOM    889  CH2 TRP A  74       6.746  14.975 -14.520  1.00 85.61           C
ATOM    890  HH2 TRP A  74       6.515  15.335 -13.517  1.00 85.61           H
ATOM    891  HN  TRP A  74       7.870  10.113 -18.834  1.00 85.61           H
ATOM    892  N   TYR A  75       9.043  10.927 -21.616  1.00 81.11           N
ATOM    893  CA  TYR A  75       9.838  10.983 -22.831  1.00 81.11           C
ATOM    894  C   TYR A  75       9.276  10.041 -23.898  1.00 81.11           C
ATOM    895  O   TYR A  75       9.727  10.054 -25.043  1.00 81.11           O
ATOM    896  HA  TYR A  75       9.806  12.006 -23.207  1.00 81.11           H
ATOM    897  CB  TYR A  75      11.240  10.512 -22.440  1.00 81.11           C
ATOM    898 1HB  TYR A  75      11.151   9.641 -21.790  1.00 81.11           H
ATOM    899 2HB  TYR A  75      11.767  10.187 -23.337  1.00 81.11           H
ATOM    900  CG  TYR A  75      12.078  11.576 -21.730  1.00 81.11           C
ATOM    901  CD1 TYR A  75      12.679  12.582 -22.460  1.00 81.11           C
ATOM    902  HD1 TYR A  75      12.556  12.617 -23.543  1.00 81.11           H
ATOM    903  CD2 TYR A  75      12.234  11.532 -20.359  1.00 81.11           C
ATOM    904  HD2 TYR A  75      11.760  10.738 -19.783  1.00 81.11           H
ATOM    905  CE1 TYR A  75      13.469  13.584 -21.792  1.00 81.11           C
ATOM    906  HE1 TYR A  75      13.948  14.383 -22.357  1.00 81.11           H
ATOM    907  CE2 TYR A  75      13.023  12.534 -19.691  1.00 81.11           C
ATOM    908  HE2 TYR A  75      13.154  12.510 -18.610  1.00 81.11           H
ATOM    909  CZ  TYR A  75      13.602  13.510 -20.441  1.00 81.11           C
ATOM    910  OH  TYR A  75      14.347  14.457 -19.810  1.00 81.11           O
ATOM    911  HH  TYR A  75      14.713  15.105 -20.477  1.00 81.11           H
ATOM    912  HN  TYR A  75       9.373  10.285 -20.924  1.00 81.11           H
ATOM    913  N   CYS A  76       8.299   9.247 -23.486  1.00 73.94           N
ATOM    914  CA  CYS A  76       7.617   8.357 -24.411  1.00 73.94           C
ATOM    915  C   CYS A  76       6.855   9.211 -25.426  1.00 73.94           C
ATOM    916  O   CYS A  76       5.919   9.923 -25.065  1.00 73.94           O
ATOM    917  HA  CYS A  76       8.390   7.767 -24.904  1.00 73.94           H
ATOM    918  CB  CYS A  76       6.694   7.380 -23.679  1.00 73.94           C
ATOM    919 1HB  CYS A  76       7.261   6.819 -22.936  1.00 73.94           H
ATOM    920 2HB  CYS A  76       5.922   7.931 -23.142  1.00 73.94           H
ATOM    921  SG  CYS A  76       5.924   6.231 -24.877  1.00 73.94           S
ATOM    922  HG  CYS A  76       7.056   5.646 -25.256  1.00 73.94           H
ATOM    923  HN  CYS A  76       7.973   9.206 -22.542  1.00 73.94           H
ATOM    924  N   THR A  77       7.284   9.111 -26.676  1.00 66.42           N
ATOM    925  CA  THR A  77       6.758   9.976 -27.718  1.00 66.42           C
ATOM    926  C   THR A  77       5.399   9.464 -28.200  1.00 66.42           C
ATOM    927  O   THR A  77       4.708  10.144 -28.957  1.00 66.42           O
ATOM    928  HA  THR A  77       6.594  10.966 -27.294  1.00 66.42           H
ATOM    929  CB  THR A  77       7.804  10.063 -28.832  1.00 66.42           C
ATOM    930  HB  THR A  77       7.469  10.728 -29.628  1.00 66.42           H
ATOM    931  OG1 THR A  77       8.020   8.707 -29.212  1.00 66.42           O
ATOM    932  HG1 THR A  77       8.471   8.670 -30.104  1.00 66.42           H
ATOM    933  CG2 THR A  77       9.168  10.529 -28.318  1.00 66.42           C
ATOM    934 1HG2 THR A  77       9.533   9.826 -27.569  1.00 66.42           H
ATOM    935 2HG2 THR A  77       9.070  11.518 -27.871  1.00 66.42           H
ATOM    936 3HG2 THR A  77       9.873  10.573 -29.149  1.00 66.42           H
ATOM    937  HN  THR A  77       7.976   8.456 -26.979  1.00 66.42           H
ATOM    938  N   ARG A  78       5.056   8.269 -27.742  1.00 70.04           N
ATOM    939  CA  ARG A  78       3.825   7.627 -28.172  1.00 70.04           C
ATOM    940  C   ARG A  78       2.628   8.223 -27.428  1.00 70.04           C
ATOM    941  O   ARG A  78       2.746   8.612 -26.267  1.00 70.04           O
ATOM    942  HA  ARG A  78       3.763   7.832 -29.241  1.00 70.04           H
ATOM    943  CB  ARG A  78       3.874   6.119 -27.922  1.00 70.04           C
ATOM    944 1HB  ARG A  78       3.193   5.611 -28.605  1.00 70.04           H
ATOM    945 2HB  ARG A  78       4.875   5.744 -28.133  1.00 70.04           H
ATOM    946  CG  ARG A  78       3.493   5.790 -26.477  1.00 70.04           C
ATOM    947 1HG  ARG A  78       4.102   6.383 -25.793  1.00 70.04           H
ATOM    948 2HG  ARG A  78       2.454   6.065 -26.299  1.00 70.04           H
ATOM    949  CD  ARG A  78       3.690   4.302 -26.183  1.00 70.04           C
ATOM    950 1HD  ARG A  78       2.826   3.736 -26.532  1.00 70.04           H
ATOM    951 2HD  ARG A  78       4.557   3.926 -26.727  1.00 70.04           H
ATOM    952  NE  ARG A  78       3.877   4.093 -24.730  1.00 70.04           N
ATOM    953  HE  ARG A  78       4.798   4.202 -24.355  1.00 70.04           H
ATOM    954  CZ  ARG A  78       2.889   3.767 -23.885  1.00 70.04           C
ATOM    955  NH1 ARG A  78       1.636   3.608 -24.332  1.00 70.04           N
ATOM    956 1HH1 ARG A  78       1.432   3.733 -25.303  1.00 70.04           H
ATOM    957 2HH1 ARG A  78       0.905   3.364 -23.695  1.00 70.04           H
ATOM    958  NH2 ARG A  78       3.174   3.602 -22.586  1.00 70.04           N
ATOM    959 1HH2 ARG A  78       2.449   3.358 -21.942  1.00 70.04           H
ATOM    960 2HH2 ARG A  78       4.112   3.722 -22.260  1.00 70.04           H
ATOM    961  HN  ARG A  78       5.602   7.742 -27.090  1.00 70.04           H
ATOM    962  N   VAL A  79       1.504   8.274 -28.126  1.00 74.64           N
ATOM    963  CA  VAL A  79       0.259   8.703 -27.511  1.00 74.64           C
ATOM    964  C   VAL A  79       0.046   7.928 -26.208  1.00 74.64           C
ATOM    965  O   VAL A  79       0.117   6.700 -26.194  1.00 74.64           O
ATOM    966  HA  VAL A  79       0.356   9.763 -27.276  1.00 74.64           H
ATOM    967  CB  VAL A  79      -0.897   8.539 -28.499  1.00 74.64           C
ATOM    968  HB  VAL A  79      -1.058   7.472 -28.654  1.00 74.64           H
ATOM    969  CG1 VAL A  79      -2.190   9.131 -27.933  1.00 74.64           C
ATOM    970 1HG1 VAL A  79      -2.448   8.620 -27.006  1.00 74.64           H
ATOM    971 2HG1 VAL A  79      -2.047  10.193 -27.736  1.00 74.64           H
ATOM    972 3HG1 VAL A  79      -2.995   9.001 -28.656  1.00 74.64           H
ATOM    973  CG2 VAL A  79      -0.554   9.164 -29.853  1.00 74.64           C
ATOM    974 1HG2 VAL A  79      -0.354  10.228 -29.722  1.00 74.64           H
ATOM    975 2HG2 VAL A  79       0.330   8.676 -30.265  1.00 74.64           H
ATOM    976 3HG2 VAL A  79      -1.393   9.034 -30.536  1.00 74.64           H
ATOM    977  HN  VAL A  79       1.434   8.030 -29.094  1.00 74.64           H
ATOM    978  N   LYS A  80      -0.209   8.678 -25.146  1.00 79.99           N
ATOM    979  CA  LYS A  80      -0.508   8.074 -23.859  1.00 79.99           C
ATOM    980  C   LYS A  80      -1.799   7.261 -23.969  1.00 79.99           C
ATOM    981  O   LYS A  80      -2.605   7.489 -24.870  1.00 79.99           O
ATOM    982  HA  LYS A  80       0.309   7.394 -23.619  1.00 79.99           H
ATOM    983  CB  LYS A  80      -0.544   9.141 -22.762  1.00 79.99           C
ATOM    984 1HB  LYS A  80      -1.418   9.779 -22.898  1.00 79.99           H
ATOM    985 2HB  LYS A  80      -0.648   8.664 -21.788  1.00 79.99           H
ATOM    986  CG  LYS A  80       0.725   9.995 -22.786  1.00 79.99           C
ATOM    987 1HG  LYS A  80       0.767  10.565 -23.714  1.00 79.99           H
ATOM    988 2HG  LYS A  80       0.698  10.717 -21.970  1.00 79.99           H
ATOM    989  CD  LYS A  80       1.975   9.122 -22.661  1.00 79.99           C
ATOM    990 1HD  LYS A  80       1.856   8.427 -21.830  1.00 79.99           H
ATOM    991 2HD  LYS A  80       2.097   8.523 -23.563  1.00 79.99           H
ATOM    992  CE  LYS A  80       3.223   9.980 -22.440  1.00 79.99           C
ATOM    993 1HE  LYS A  80       3.107  10.938 -22.947  1.00 79.99           H
ATOM    994 2HE  LYS A  80       3.342  10.194 -21.378  1.00 79.99           H
ATOM    995  NZ  LYS A  80       4.426   9.285 -22.949  1.00 79.99           N
ATOM    996 1HZ  LYS A  80       5.256   9.798 -22.671  1.00 79.99           H
ATOM    997 2HZ  LYS A  80       4.463   8.347 -22.565  1.00 79.99           H
ATOM    998 3HZ  LYS A  80       4.384   9.234 -23.961  1.00 79.99           H
ATOM    999  HN  LYS A  80      -0.214   9.678 -25.156  1.00 79.99           H
ATOM   1000  N   THR A  81      -1.956   6.331 -23.039  1.00 81.10           N
ATOM   1001  CA  THR A  81      -3.217   5.623 -22.893  1.00 81.10           C
ATOM   1002  C   THR A  81      -3.765   5.797 -21.475  1.00 81.10           C
ATOM   1003  O   THR A  81      -3.054   6.259 -20.583  1.00 81.10           O
ATOM   1004  HA  THR A  81      -3.942   6.070 -23.573  1.00 81.10           H
ATOM   1005  CB  THR A  81      -2.986   4.161 -23.281  1.00 81.10           C
ATOM   1006  HB  THR A  81      -3.926   3.609 -23.291  1.00 81.10           H
ATOM   1007  OG1 THR A  81      -2.014   3.703 -22.345  1.00 81.10           O
ATOM   1008  HG1 THR A  81      -1.100   3.991 -22.633  1.00 81.10           H
ATOM   1009  CG2 THR A  81      -2.294   4.017 -24.638  1.00 81.10           C
ATOM   1010 1HG2 THR A  81      -1.324   4.513 -24.605  1.00 81.10           H
ATOM   1011 2HG2 THR A  81      -2.911   4.476 -25.410  1.00 81.10           H
ATOM   1012 3HG2 THR A  81      -2.155   2.960 -24.864  1.00 81.10           H
ATOM   1013  HN  THR A  81      -1.242   6.059 -22.394  1.00 81.10           H
ATOM   1014  N   MET A  82      -5.023   5.416 -21.310  1.00 84.39           N
ATOM   1015  CA  MET A  82      -5.646   5.437 -19.998  1.00 84.39           C
ATOM   1016  C   MET A  82      -4.851   4.591 -19.001  1.00 84.39           C
ATOM   1017  O   MET A  82      -4.658   4.994 -17.855  1.00 84.39           O
ATOM   1018  HA  MET A  82      -5.639   6.481 -19.686  1.00 84.39           H
ATOM   1019  CB  MET A  82      -7.073   4.896 -20.101  1.00 84.39           C
ATOM   1020 1HB  MET A  82      -7.664   5.541 -20.752  1.00 84.39           H
ATOM   1021 2HB  MET A  82      -7.059   3.907 -20.559  1.00 84.39           H
ATOM   1022  CG  MET A  82      -7.730   4.816 -18.722  1.00 84.39           C
ATOM   1023 1HG  MET A  82      -7.386   3.926 -18.197  1.00 84.39           H
ATOM   1024 2HG  MET A  82      -7.436   5.676 -18.119  1.00 84.39           H
ATOM   1025  SD  MET A  82      -9.507   4.773 -18.893  1.00 84.39           S
ATOM   1026  CE  MET A  82      -9.989   5.047 -17.197  1.00 84.39           C
ATOM   1027 1HE  MET A  82      -9.585   4.251 -16.571  1.00 84.39           H
ATOM   1028 2HE  MET A  82      -9.600   6.008 -16.859  1.00 84.39           H
ATOM   1029 3HE  MET A  82     -11.076   5.049 -17.124  1.00 84.39           H
ATOM   1030  HN  MET A  82      -5.613   5.099 -22.053  1.00 84.39           H
ATOM   1031  N   THR A  83      -4.410   3.434 -19.473  1.00 82.26           N
ATOM   1032  CA  THR A  83      -3.548   2.579 -18.675  1.00 82.26           C
ATOM   1033  C   THR A  83      -2.300   3.345 -18.233  1.00 82.26           C
ATOM   1034  O   THR A  83      -1.903   3.274 -17.071  1.00 82.26           O
ATOM   1035  HA  THR A  83      -4.087   2.296 -17.771  1.00 82.26           H
ATOM   1036  CB  THR A  83      -3.234   1.327 -19.496  1.00 82.26           C
ATOM   1037  HB  THR A  83      -2.608   1.571 -20.354  1.00 82.26           H
ATOM   1038  OG1 THR A  83      -4.515   0.783 -19.804  1.00 82.26           O
ATOM   1039  HG1 THR A  83      -5.232   1.338 -19.382  1.00 82.26           H
ATOM   1040  CG2 THR A  83      -2.557   0.236 -18.664  1.00 82.26           C
ATOM   1041 1HG2 THR A  83      -3.213  -0.056 -17.844  1.00 82.26           H
ATOM   1042 2HG2 THR A  83      -1.619   0.617 -18.260  1.00 82.26           H
ATOM   1043 3HG2 THR A  83      -2.356  -0.630 -19.294  1.00 82.26           H
ATOM   1044  HN  THR A  83      -4.633   3.080 -20.382  1.00 82.26           H
ATOM   1045  N   ASP A  84      -1.715   4.059 -19.183  1.00 84.10           N
ATOM   1046  CA  ASP A  84      -0.470   4.766 -18.930  1.00 84.10           C
ATOM   1047  C   ASP A  84      -0.700   5.821 -17.846  1.00 84.10           C
ATOM   1048  O   ASP A  84       0.180   6.073 -17.024  1.00 84.10           O
ATOM   1049  HA  ASP A  84       0.238   3.997 -18.620  1.00 84.10           H
ATOM   1050  CB  ASP A  84       0.023   5.481 -20.189  1.00 84.10           C
ATOM   1051 1HB  ASP A  84      -0.689   6.255 -20.475  1.00 84.10           H
ATOM   1052 2HB  ASP A  84       0.970   5.980 -19.981  1.00 84.10           H
ATOM   1053  CG  ASP A  84       0.204   4.495 -21.345  1.00 84.10           C
ATOM   1054  OD1 ASP A  84       0.850   3.452 -21.105  1.00 84.10           O
ATOM   1055  OD2 ASP A  84      -0.308   4.806 -22.442  1.00 84.10           O
ATOM   1056  HN  ASP A  84      -2.076   4.159 -20.110  1.00 84.10           H
ATOM   1057  N   MET A  85      -1.886   6.409 -17.879  1.00 88.91           N
ATOM   1058  CA  MET A  85      -2.239   7.438 -16.916  1.00 88.91           C
ATOM   1059  C   MET A  85      -2.260   6.873 -15.494  1.00 88.91           C
ATOM   1060  O   MET A  85      -1.742   7.495 -14.568  1.00 88.91           O
ATOM   1061  HA  MET A  85      -1.462   8.198 -17.001  1.00 88.91           H
ATOM   1062  CB  MET A  85      -3.616   8.009 -17.259  1.00 88.91           C
ATOM   1063 1HB  MET A  85      -3.636   8.318 -18.304  1.00 88.91           H
ATOM   1064 2HB  MET A  85      -4.374   7.234 -17.142  1.00 88.91           H
ATOM   1065  CG  MET A  85      -3.955   9.201 -16.362  1.00 88.91           C
ATOM   1066 1HG  MET A  85      -4.948   9.578 -16.604  1.00 88.91           H
ATOM   1067 2HG  MET A  85      -3.979   8.887 -15.319  1.00 88.91           H
ATOM   1068  SD  MET A  85      -2.743  10.493 -16.581  1.00 88.91           S
ATOM   1069  CE  MET A  85      -3.188  11.063 -18.212  1.00 88.91           C
ATOM   1070 1HE  MET A  85      -3.094  10.242 -18.923  1.00 88.91           H
ATOM   1071 2HE  MET A  85      -4.219  11.419 -18.204  1.00 88.91           H
ATOM   1072 3HE  MET A  85      -2.525  11.877 -18.507  1.00 88.91           H
ATOM   1073  HN  MET A  85      -2.599   6.194 -18.547  1.00 88.91           H
ATOM   1074  N   PHE A  86      -2.865   5.701 -15.366  1.00 89.47           N
ATOM   1075  CA  PHE A  86      -2.971   5.052 -14.070  1.00 89.47           C
ATOM   1076  C   PHE A  86      -1.603   4.572 -13.583  1.00 89.47           C
ATOM   1077  O   PHE A  86      -1.296   4.662 -12.395  1.00 89.47           O
ATOM   1078  HA  PHE A  86      -3.366   5.789 -13.371  1.00 89.47           H
ATOM   1079  CB  PHE A  86      -3.888   3.841 -14.251  1.00 89.47           C
ATOM   1080 1HB  PHE A  86      -3.484   3.206 -15.039  1.00 89.47           H
ATOM   1081 2HB  PHE A  86      -3.882   3.252 -13.333  1.00 89.47           H
ATOM   1082  CG  PHE A  86      -5.334   4.201 -14.598  1.00 89.47           C
ATOM   1083  CD1 PHE A  86      -5.926   5.277 -14.013  1.00 89.47           C
ATOM   1084  HD1 PHE A  86      -5.370   5.883 -13.298  1.00 89.47           H
ATOM   1085  CD2 PHE A  86      -6.028   3.446 -15.490  1.00 89.47           C
ATOM   1086  HD2 PHE A  86      -5.554   2.583 -15.959  1.00 89.47           H
ATOM   1087  CE1 PHE A  86      -7.268   5.612 -14.335  1.00 89.47           C
ATOM   1088  HE1 PHE A  86      -7.742   6.474 -13.866  1.00 89.47           H
ATOM   1089  CE2 PHE A  86      -7.370   3.780 -15.812  1.00 89.47           C
ATOM   1090  HE2 PHE A  86      -7.927   3.174 -16.527  1.00 89.47           H
ATOM   1091  CZ  PHE A  86      -7.962   4.856 -15.227  1.00 89.47           C
ATOM   1092  HZ  PHE A  86      -8.992   5.113 -15.474  1.00 89.47           H
ATOM   1093  HN  PHE A  86      -3.276   5.198 -16.126  1.00 89.47           H
ATOM   1094  N   LEU A  87      -0.816   4.073 -14.525  1.00 87.01           N
ATOM   1095  CA  LEU A  87       0.514   3.582 -14.207  1.00 87.01           C
ATOM   1096  C   LEU A  87       1.358   4.732 -13.654  1.00 87.01           C
ATOM   1097  O   LEU A  87       2.160   4.536 -12.743  1.00 87.01           O
ATOM   1098  HA  LEU A  87       0.406   2.827 -13.428  1.00 87.01           H
ATOM   1099  CB  LEU A  87       1.135   2.892 -15.423  1.00 87.01           C
ATOM   1100 1HB  LEU A  87       1.045   3.559 -16.280  1.00 87.01           H
ATOM   1101 2HB  LEU A  87       2.200   2.757 -15.235  1.00 87.01           H
ATOM   1102  CG  LEU A  87       0.537   1.536 -15.803  1.00 87.01           C
ATOM   1103  HG  LEU A  87      -0.524   1.676 -16.007  1.00 87.01           H
ATOM   1104  CD1 LEU A  87       1.176   0.994 -17.084  1.00 87.01           C
ATOM   1105 1HD1 LEU A  87       1.002   1.695 -17.901  1.00 87.01           H
ATOM   1106 2HD1 LEU A  87       2.248   0.873 -16.931  1.00 87.01           H
ATOM   1107 3HD1 LEU A  87       0.732   0.030 -17.331  1.00 87.01           H
ATOM   1108  CD2 LEU A  87       0.647   0.544 -14.644  1.00 87.01           C
ATOM   1109 1HD2 LEU A  87       1.696   0.403 -14.385  1.00 87.01           H
ATOM   1110 2HD2 LEU A  87       0.109   0.934 -13.780  1.00 87.01           H
ATOM   1111 3HD2 LEU A  87       0.215  -0.412 -14.941  1.00 87.01           H
ATOM   1112  HN  LEU A  87      -1.074   4.001 -15.488  1.00 87.01           H
ATOM   1113  N   LEU A  88       1.149   5.907 -14.230  1.00 90.19           N
ATOM   1114  CA  LEU A  88       1.862   7.094 -13.788  1.00 90.19           C
ATOM   1115  C   LEU A  88       1.509   7.381 -12.328  1.00 90.19           C
ATOM   1116  O   LEU A  88       2.396   7.545 -11.491  1.00 90.19           O
ATOM   1117  HA  LEU A  88       2.928   6.877 -13.849  1.00 90.19           H
ATOM   1118  CB  LEU A  88       1.584   8.267 -14.730  1.00 90.19           C
ATOM   1119 1HB  LEU A  88       1.988   8.022 -15.713  1.00 90.19           H
ATOM   1120 2HB  LEU A  88       0.505   8.368 -14.845  1.00 90.19           H
ATOM   1121  CG  LEU A  88       2.151   9.621 -14.300  1.00 90.19           C
ATOM   1122  HG  LEU A  88       1.864   9.798 -13.264  1.00 90.19           H
ATOM   1123  CD1 LEU A  88       3.680   9.617 -14.352  1.00 90.19           C
ATOM   1124 1HD1 LEU A  88       4.064   8.848 -13.681  1.00 90.19           H
ATOM   1125 2HD1 LEU A  88       4.009   9.407 -15.370  1.00 90.19           H
ATOM   1126 3HD1 LEU A  88       4.057  10.591 -14.041  1.00 90.19           H
ATOM   1127  CD2 LEU A  88       1.553  10.756 -15.134  1.00 90.19           C
ATOM   1128 1HD2 LEU A  88       1.789  10.597 -16.186  1.00 90.19           H
ATOM   1129 2HD2 LEU A  88       0.471  10.773 -15.002  1.00 90.19           H
ATOM   1130 3HD2 LEU A  88       1.974  11.708 -14.808  1.00 90.19           H
ATOM   1131  HN  LEU A  88       0.509   6.055 -14.983  1.00 90.19           H
ATOM   1132  N   ASN A  89       0.211   7.434 -12.065  1.00 93.77           N
ATOM   1133  CA  ASN A  89      -0.271   7.822 -10.750  1.00 93.77           C
ATOM   1134  C   ASN A  89       0.148   6.766  -9.726  1.00 93.77           C
ATOM   1135  O   ASN A  89       0.355   7.080  -8.555  1.00 93.77           O
ATOM   1136  HA  ASN A  89       0.181   8.794 -10.555  1.00 93.77           H
ATOM   1137  CB  ASN A  89      -1.798   7.920 -10.731  1.00 93.77           C
ATOM   1138 1HB  ASN A  89      -2.226   7.104 -11.313  1.00 93.77           H
ATOM   1139 2HB  ASN A  89      -2.160   7.807  -9.709  1.00 93.77           H
ATOM   1140  CG  ASN A  89      -2.269   9.260 -11.299  1.00 93.77           C
ATOM   1141  OD1 ASN A  89      -2.526  10.212 -10.581  1.00 93.77           O
ATOM   1142  ND2 ASN A  89      -2.366   9.281 -12.625  1.00 93.77           N
ATOM   1143 1HD2 ASN A  89      -2.139   8.465 -13.156  1.00 93.77           H
ATOM   1144 2HD2 ASN A  89      -2.666  10.114 -13.091  1.00 93.77           H
ATOM   1145  HN  ASN A  89      -0.503   7.217 -12.730  1.00 93.77           H
ATOM   1146  N   LEU A  90       0.261   5.535 -10.204  1.00 91.32           N
ATOM   1147  CA  LEU A  90       0.675   4.435  -9.350  1.00 91.32           C
ATOM   1148  C   LEU A  90       2.109   4.676  -8.875  1.00 91.32           C
ATOM   1149  O   LEU A  90       2.405   4.543  -7.688  1.00 91.32           O
ATOM   1150  HA  LEU A  90       0.019   4.433  -8.480  1.00 91.32           H
ATOM   1151  CB  LEU A  90       0.481   3.098 -10.067  1.00 91.32           C
ATOM   1152 1HB  LEU A  90      -0.472   3.125 -10.594  1.00 91.32           H
ATOM   1153 2HB  LEU A  90       1.261   2.997 -10.822  1.00 91.32           H
ATOM   1154  CG  LEU A  90       0.506   1.851  -9.180  1.00 91.32           C
ATOM   1155  HG  LEU A  90       1.287   1.980  -8.431  1.00 91.32           H
ATOM   1156  CD1 LEU A  90      -0.817   1.687  -8.429  1.00 91.32           C
ATOM   1157 1HD1 LEU A  90      -0.989   2.560  -7.800  1.00 91.32           H
ATOM   1158 2HD1 LEU A  90      -1.632   1.590  -9.146  1.00 91.32           H
ATOM   1159 3HD1 LEU A  90      -0.773   0.793  -7.806  1.00 91.32           H
ATOM   1160  CD2 LEU A  90       0.862   0.606  -9.994  1.00 91.32           C
ATOM   1161 1HD2 LEU A  90       0.120   0.461 -10.780  1.00 91.32           H
ATOM   1162 2HD2 LEU A  90       1.846   0.734 -10.443  1.00 91.32           H
ATOM   1163 3HD2 LEU A  90       0.872  -0.266  -9.339  1.00 91.32           H
ATOM   1164  HN  LEU A  90       0.075   5.285 -11.155  1.00 91.32           H
ATOM   1165  N   ALA A  91       2.963   5.027  -9.826  1.00 93.20           N
ATOM   1166  CA  ALA A  91       4.370   5.233  -9.529  1.00 93.20           C
ATOM   1167  C   ALA A  91       4.518   6.424  -8.579  1.00 93.20           C
ATOM   1168  O   ALA A  91       5.396   6.430  -7.718  1.00 93.20           O
ATOM   1169  HA  ALA A  91       4.740   4.336  -9.034  1.00 93.20           H
ATOM   1170  CB  ALA A  91       5.144   5.430 -10.835  1.00 93.20           C
ATOM   1171 1HB  ALA A  91       5.030   4.545 -11.461  1.00 93.20           H
ATOM   1172 2HB  ALA A  91       4.752   6.301 -11.361  1.00 93.20           H
ATOM   1173 3HB  ALA A  91       6.199   5.585 -10.612  1.00 93.20           H
ATOM   1174  HN  ALA A  91       2.707   5.170 -10.782  1.00 93.20           H
ATOM   1175  N   ILE A  92       3.645   7.402  -8.768  1.00 94.78           N
ATOM   1176  CA  ILE A  92       3.660   8.590  -7.931  1.00 94.78           C
ATOM   1177  C   ILE A  92       3.281   8.204  -6.499  1.00 94.78           C
ATOM   1178  O   ILE A  92       3.924   8.638  -5.545  1.00 94.78           O
ATOM   1179  HA  ILE A  92       4.680   8.974  -7.926  1.00 94.78           H
ATOM   1180  CB  ILE A  92       2.768   9.679  -8.530  1.00 94.78           C
ATOM   1181  HB  ILE A  92       1.804   9.234  -8.778  1.00 94.78           H
ATOM   1182  CG1 ILE A  92       3.363  10.220  -9.832  1.00 94.78           C
ATOM   1183 1HG1 ILE A  92       4.261  10.799  -9.612  1.00 94.78           H
ATOM   1184 2HG1 ILE A  92       3.667   9.390 -10.469  1.00 94.78           H
ATOM   1185  CG2 ILE A  92       2.504  10.793  -7.515  1.00 94.78           C
ATOM   1186 1HG2 ILE A  92       2.005  10.375  -6.640  1.00 94.78           H
ATOM   1187 2HG2 ILE A  92       3.450  11.242  -7.214  1.00 94.78           H
ATOM   1188 3HG2 ILE A  92       1.868  11.554  -7.967  1.00 94.78           H
ATOM   1189  CD1 ILE A  92       2.353  11.097 -10.574  1.00 94.78           C
ATOM   1190 1HD1 ILE A  92       1.467  10.508 -10.813  1.00 94.78           H
ATOM   1191 2HD1 ILE A  92       2.070  11.939  -9.943  1.00 94.78           H
ATOM   1192 3HD1 ILE A  92       2.802  11.468 -11.495  1.00 94.78           H
ATOM   1193  HN  ILE A  92       2.939   7.393  -9.476  1.00 94.78           H
ATOM   1194  N   ALA A  93       2.238   7.393  -6.395  1.00 95.07           N
ATOM   1195  CA  ALA A  93       1.734   6.987  -5.094  1.00 95.07           C
ATOM   1196  C   ALA A  93       2.835   6.245  -4.334  1.00 95.07           C
ATOM   1197  O   ALA A  93       3.023   6.463  -3.138  1.00 95.07           O
ATOM   1198  HA  ALA A  93       1.469   7.889  -4.544  1.00 95.07           H
ATOM   1199  CB  ALA A  93       0.477   6.134  -5.278  1.00 95.07           C
ATOM   1200 1HB  ALA A  93      -0.285   6.716  -5.797  1.00 95.07           H
ATOM   1201 2HB  ALA A  93       0.721   5.249  -5.866  1.00 95.07           H
ATOM   1202 3HB  ALA A  93       0.099   5.829  -4.302  1.00 95.07           H
ATOM   1203  HN  ALA A  93       1.742   7.017  -7.177  1.00 95.07           H
ATOM   1204  N   ASP A  94       3.535   5.385  -5.059  1.00 94.73           N
ATOM   1205  CA  ASP A  94       4.594   4.589  -4.462  1.00 94.73           C
ATOM   1206  C   ASP A  94       5.698   5.518  -3.953  1.00 94.73           C
ATOM   1207  O   ASP A  94       6.181   5.359  -2.833  1.00 94.73           O
ATOM   1208  HA  ASP A  94       4.114   4.032  -3.657  1.00 94.73           H
ATOM   1209  CB  ASP A  94       5.212   3.636  -5.487  1.00 94.73           C
ATOM   1210 1HB  ASP A  94       5.348   4.155  -6.436  1.00 94.73           H
ATOM   1211 2HB  ASP A  94       6.200   3.325  -5.149  1.00 94.73           H
ATOM   1212  CG  ASP A  94       4.327   2.406  -5.695  1.00 94.73           C
ATOM   1213  OD1 ASP A  94       3.618   2.046  -4.729  1.00 94.73           O
ATOM   1214  OD2 ASP A  94       4.378   1.852  -6.814  1.00 94.73           O
ATOM   1215  HN  ASP A  94       3.388   5.228  -6.036  1.00 94.73           H
ATOM   1216  N   LEU A  95       6.066   6.467  -4.801  1.00 95.68           N
ATOM   1217  CA  LEU A  95       7.148   7.382  -4.478  1.00 95.68           C
ATOM   1218  C   LEU A  95       6.809   8.130  -3.187  1.00 95.68           C
ATOM   1219  O   LEU A  95       7.658   8.279  -2.310  1.00 95.68           O
ATOM   1220  HA  LEU A  95       8.041   6.782  -4.305  1.00 95.68           H
ATOM   1221  CB  LEU A  95       7.443   8.303  -5.663  1.00 95.68           C
ATOM   1222 1HB  LEU A  95       6.495   8.624  -6.094  1.00 95.68           H
ATOM   1223 2HB  LEU A  95       7.941   9.197  -5.287  1.00 95.68           H
ATOM   1224  CG  LEU A  95       8.302   7.705  -6.779  1.00 95.68           C
ATOM   1225  HG  LEU A  95       7.796   6.820  -7.163  1.00 95.68           H
ATOM   1226  CD1 LEU A  95       8.445   8.685  -7.945  1.00 95.68           C
ATOM   1227 1HD1 LEU A  95       7.459   8.916  -8.349  1.00 95.68           H
ATOM   1228 2HD1 LEU A  95       8.918   9.602  -7.594  1.00 95.68           H
ATOM   1229 3HD1 LEU A  95       9.060   8.235  -8.725  1.00 95.68           H
ATOM   1230  CD2 LEU A  95       9.661   7.252  -6.242  1.00 95.68           C
ATOM   1231 1HD2 LEU A  95      10.187   8.106  -5.815  1.00 95.68           H
ATOM   1232 2HD2 LEU A  95       9.513   6.495  -5.472  1.00 95.68           H
ATOM   1233 3HD2 LEU A  95      10.252   6.831  -7.056  1.00 95.68           H
ATOM   1234  HN  LEU A  95       5.639   6.616  -5.693  1.00 95.68           H
ATOM   1235  N   LEU A  96       5.565   8.580  -3.111  1.00 94.99           N
ATOM   1236  CA  LEU A  96       5.137   9.414  -2.001  1.00 94.99           C
ATOM   1237  C   LEU A  96       5.358   8.660  -0.688  1.00 94.99           C
ATOM   1238  O   LEU A  96       5.796   9.245   0.302  1.00 94.99           O
ATOM   1239  HA  LEU A  96       5.768  10.303  -1.998  1.00 94.99           H
ATOM   1240  CB  LEU A  96       3.695   9.882  -2.206  1.00 94.99           C
ATOM   1241 1HB  LEU A  96       3.088   9.017  -2.472  1.00 94.99           H
ATOM   1242 2HB  LEU A  96       3.317  10.256  -1.255  1.00 94.99           H
ATOM   1243  CG  LEU A  96       3.486  10.963  -3.268  1.00 94.99           C
ATOM   1244  HG  LEU A  96       3.806  10.564  -4.230  1.00 94.99           H
ATOM   1245  CD1 LEU A  96       2.004  11.323  -3.399  1.00 94.99           C
ATOM   1246 1HD1 LEU A  96       1.439  10.436  -3.687  1.00 94.99           H
ATOM   1247 2HD1 LEU A  96       1.635  11.695  -2.444  1.00 94.99           H
ATOM   1248 3HD1 LEU A  96       1.884  12.094  -4.161  1.00 94.99           H
ATOM   1249  CD2 LEU A  96       4.350  12.192  -2.978  1.00 94.99           C
ATOM   1250 1HD2 LEU A  96       4.083  12.602  -2.004  1.00 94.99           H
ATOM   1251 2HD2 LEU A  96       5.401  11.903  -2.975  1.00 94.99           H
ATOM   1252 3HD2 LEU A  96       4.182  12.945  -3.748  1.00 94.99           H
ATOM   1253  HN  LEU A  96       4.857   8.385  -3.790  1.00 94.99           H
ATOM   1254  N   PHE A  97       5.045   7.373  -0.722  1.00 95.81           N
ATOM   1255  CA  PHE A  97       5.184   6.538   0.459  1.00 95.81           C
ATOM   1256  C   PHE A  97       6.657   6.256   0.761  1.00 95.81           C
ATOM   1257  O   PHE A  97       7.092   6.368   1.906  1.00 95.81           O
ATOM   1258  HA  PHE A  97       4.741   7.081   1.294  1.00 95.81           H
ATOM   1259  CB  PHE A  97       4.476   5.215   0.157  1.00 95.81           C
ATOM   1260 1HB  PHE A  97       3.400   5.390   0.128  1.00 95.81           H
ATOM   1261 2HB  PHE A  97       4.771   4.875  -0.835  1.00 95.81           H
ATOM   1262  CG  PHE A  97       4.771   4.107   1.169  1.00 95.81           C
ATOM   1263  CD1 PHE A  97       5.364   2.953   0.761  1.00 95.81           C
ATOM   1264  HD1 PHE A  97       5.630   2.819  -0.288  1.00 95.81           H
ATOM   1265  CD2 PHE A  97       4.440   4.274   2.478  1.00 95.81           C
ATOM   1266  HD2 PHE A  97       3.964   5.199   2.805  1.00 95.81           H
ATOM   1267  CE1 PHE A  97       5.638   1.924   1.700  1.00 95.81           C
ATOM   1268  HE1 PHE A  97       6.113   0.999   1.372  1.00 95.81           H
ATOM   1269  CE2 PHE A  97       4.713   3.245   3.417  1.00 95.81           C
ATOM   1270  HE2 PHE A  97       4.448   3.380   4.466  1.00 95.81           H
ATOM   1271  CZ  PHE A  97       5.307   2.092   3.008  1.00 95.81           C
ATOM   1272  HZ  PHE A  97       5.517   1.302   3.729  1.00 95.81           H
ATOM   1273  HN  PHE A  97       4.703   6.902  -1.535  1.00 95.81           H
ATOM   1274  N   LEU A  98       7.385   5.896  -0.286  1.00 95.98           N
ATOM   1275  CA  LEU A  98       8.754   5.437  -0.124  1.00 95.98           C
ATOM   1276  C   LEU A  98       9.562   6.508   0.612  1.00 95.98           C
ATOM   1277  O   LEU A  98      10.429   6.187   1.423  1.00 95.98           O
ATOM   1278  HA  LEU A  98       8.727   4.539   0.493  1.00 95.98           H
ATOM   1279  CB  LEU A  98       9.349   5.039  -1.476  1.00 95.98           C
ATOM   1280 1HB  LEU A  98       9.158   5.844  -2.186  1.00 95.98           H
ATOM   1281 2HB  LEU A  98      10.431   4.961  -1.366  1.00 95.98           H
ATOM   1282  CG  LEU A  98       8.830   3.731  -2.078  1.00 95.98           C
ATOM   1283  HG  LEU A  98       7.746   3.713  -1.972  1.00 95.98           H
ATOM   1284  CD1 LEU A  98       9.139   3.656  -3.575  1.00 95.98           C
ATOM   1285 1HD1 LEU A  98       8.661   4.491  -4.087  1.00 95.98           H
ATOM   1286 2HD1 LEU A  98      10.217   3.707  -3.726  1.00 95.98           H
ATOM   1287 3HD1 LEU A  98       8.760   2.717  -3.978  1.00 95.98           H
ATOM   1288  CD2 LEU A  98       9.379   2.522  -1.318  1.00 95.98           C
ATOM   1289 1HD2 LEU A  98      10.468   2.523  -1.371  1.00 95.98           H
ATOM   1290 2HD2 LEU A  98       9.066   2.575  -0.276  1.00 95.98           H
ATOM   1291 3HD2 LEU A  98       8.995   1.606  -1.767  1.00 95.98           H
ATOM   1292  HN  LEU A  98       7.054   5.914  -1.230  1.00 95.98           H
ATOM   1293  N   VAL A  99       9.249   7.757   0.303  1.00 95.49           N
ATOM   1294  CA  VAL A  99       9.979   8.875   0.875  1.00 95.49           C
ATOM   1295  C   VAL A  99       9.790   8.878   2.393  1.00 95.49           C
ATOM   1296  O   VAL A  99      10.544   9.530   3.115  1.00 95.49           O
ATOM   1297  HA  VAL A  99      11.036   8.726   0.653  1.00 95.49           H
ATOM   1298  CB  VAL A  99       9.536  10.183   0.215  1.00 95.49           C
ATOM   1299  HB  VAL A  99       8.448  10.224   0.251  1.00 95.49           H
ATOM   1300  CG1 VAL A  99      10.079  11.393   0.978  1.00 95.49           C
ATOM   1301 1HG1 VAL A  99       9.705  11.375   2.002  1.00 95.49           H
ATOM   1302 2HG1 VAL A  99      11.168  11.358   0.987  1.00 95.49           H
ATOM   1303 3HG1 VAL A  99       9.749  12.309   0.487  1.00 95.49           H
ATOM   1304  CG2 VAL A  99       9.960  10.226  -1.255  1.00 95.49           C
ATOM   1305 1HG2 VAL A  99      11.045  10.150  -1.322  1.00 95.49           H
ATOM   1306 2HG2 VAL A  99       9.503   9.392  -1.789  1.00 95.49           H
ATOM   1307 3HG2 VAL A  99       9.632  11.165  -1.699  1.00 95.49           H
ATOM   1308  HN  VAL A  99       8.513   8.010  -0.326  1.00 95.49           H
ATOM   1309  N   THR A 100       8.780   8.143   2.834  1.00 94.69           N
ATOM   1310  CA  THR A 100       8.452   8.091   4.248  1.00 94.69           C
ATOM   1311  C   THR A 100       9.284   7.017   4.950  1.00 94.69           C
ATOM   1312  O   THR A 100       9.405   7.021   6.174  1.00 94.69           O
ATOM   1313  HA  THR A 100       8.720   9.048   4.698  1.00 94.69           H
ATOM   1314  CB  THR A 100       6.943   7.872   4.376  1.00 94.69           C
ATOM   1315  HB  THR A 100       6.600   8.104   5.384  1.00 94.69           H
ATOM   1316  OG1 THR A 100       6.752   6.523   3.956  1.00 94.69           O
ATOM   1317  HG1 THR A 100       6.659   6.485   2.961  1.00 94.69           H
ATOM   1318  CG2 THR A 100       6.144   8.694   3.363  1.00 94.69           C
ATOM   1319 1HG2 THR A 100       6.440   8.413   2.353  1.00 94.69           H
ATOM   1320 2HG2 THR A 100       6.343   9.754   3.518  1.00 94.69           H
ATOM   1321 3HG2 THR A 100       5.080   8.501   3.497  1.00 94.69           H
ATOM   1322  HN  THR A 100       8.192   7.590   2.243  1.00 94.69           H
ATOM   1323  N   LEU A 101       9.837   6.121   4.144  1.00 94.60           N
ATOM   1324  CA  LEU A 101      10.501   4.944   4.677  1.00 94.60           C
ATOM   1325  C   LEU A 101      11.746   5.374   5.456  1.00 94.60           C
ATOM   1326  O   LEU A 101      12.029   4.838   6.526  1.00 94.60           O
ATOM   1327  HA  LEU A 101       9.809   4.464   5.370  1.00 94.60           H
ATOM   1328  CB  LEU A 101      10.791   3.940   3.560  1.00 94.60           C
ATOM   1329 1HB  LEU A 101      11.315   4.460   2.758  1.00 94.60           H
ATOM   1330 2HB  LEU A 101      11.471   3.182   3.947  1.00 94.60           H
ATOM   1331  CG  LEU A 101       9.573   3.234   2.960  1.00 94.60           C
ATOM   1332  HG  LEU A 101       8.966   3.978   2.445  1.00 94.60           H
ATOM   1333  CD1 LEU A 101       9.998   2.197   1.918  1.00 94.60           C
ATOM   1334 1HD1 LEU A 101      10.545   2.692   1.116  1.00 94.60           H
ATOM   1335 2HD1 LEU A 101      10.639   1.451   2.389  1.00 94.60           H
ATOM   1336 3HD1 LEU A 101       9.113   1.710   1.508  1.00 94.60           H
ATOM   1337  CD2 LEU A 101       8.700   2.620   4.057  1.00 94.60           C
ATOM   1338 1HD2 LEU A 101       9.284   1.892   4.621  1.00 94.60           H
ATOM   1339 2HD2 LEU A 101       8.353   3.406   4.728  1.00 94.60           H
ATOM   1340 3HD2 LEU A 101       7.842   2.124   3.603  1.00 94.60           H
ATOM   1341  HN  LEU A 101       9.837   6.191   3.147  1.00 94.60           H
ATOM   1342  N   PRO A 102      12.509   6.345   4.936  1.00 94.31           N
ATOM   1343  CA  PRO A 102      13.720   6.801   5.621  1.00 94.31           C
ATOM   1344  C   PRO A 102      13.453   7.194   7.065  1.00 94.31           C
ATOM   1345  O   PRO A 102      14.253   6.897   7.951  1.00 94.31           O
ATOM   1346  HA  PRO A 102      14.447   5.991   5.677  1.00 94.31           H
ATOM   1347  CB  PRO A 102      14.182   7.996   4.784  1.00 94.31           C
ATOM   1348 1HB  PRO A 102      13.774   8.933   5.162  1.00 94.31           H
ATOM   1349 2HB  PRO A 102      15.268   8.096   4.793  1.00 94.31           H
ATOM   1350  CG  PRO A 102      13.657   7.674   3.390  1.00 94.31           C
ATOM   1351 1HG  PRO A 102      13.591   8.566   2.767  1.00 94.31           H
ATOM   1352 2HG  PRO A 102      14.309   6.978   2.862  1.00 94.31           H
ATOM   1353  CD  PRO A 102      12.290   7.073   3.673  1.00 94.31           C
ATOM   1354 1HD  PRO A 102      11.525   7.841   3.782  1.00 94.31           H
ATOM   1355 2HD  PRO A 102      11.964   6.414   2.868  1.00 94.31           H
ATOM   1356  N   PHE A 103      12.323   7.857   7.265  1.00 93.60           N
ATOM   1357  CA  PHE A 103      11.968   8.350   8.585  1.00 93.60           C
ATOM   1358  C   PHE A 103      11.641   7.194   9.532  1.00 93.60           C
ATOM   1359  O   PHE A 103      11.988   7.236  10.711  1.00 93.60           O
ATOM   1360  HA  PHE A 103      12.829   8.899   8.967  1.00 93.60           H
ATOM   1361  CB  PHE A 103      10.724   9.224   8.416  1.00 93.60           C
ATOM   1362 1HB  PHE A 103       9.944   8.638   7.931  1.00 93.60           H
ATOM   1363 2HB  PHE A 103      10.349   9.499   9.402  1.00 93.60           H
ATOM   1364  CG  PHE A 103      10.964  10.498   7.604  1.00 93.60           C
ATOM   1365  CD1 PHE A 103      11.405  11.626   8.222  1.00 93.60           C
ATOM   1366  HD1 PHE A 103      11.587  11.623   9.297  1.00 93.60           H
ATOM   1367  CD2 PHE A 103      10.736  10.503   6.263  1.00 93.60           C
ATOM   1368  HD2 PHE A 103      10.382   9.599   5.767  1.00 93.60           H
ATOM   1369  CE1 PHE A 103      11.627  12.809   7.469  1.00 93.60           C
ATOM   1370  HE1 PHE A 103      11.980  13.713   7.965  1.00 93.60           H
ATOM   1371  CE2 PHE A 103      10.959  11.686   5.509  1.00 93.60           C
ATOM   1372  HE2 PHE A 103      10.776  11.690   4.434  1.00 93.60           H
ATOM   1373  CZ  PHE A 103      11.399  12.814   6.128  1.00 93.60           C
ATOM   1374  HZ  PHE A 103      11.570  13.722   5.549  1.00 93.60           H
ATOM   1375  HN  PHE A 103      11.658   8.059   6.545  1.00 93.60           H
ATOM   1376  N   TRP A 104      10.976   6.190   8.980  1.00 91.79           N
ATOM   1377  CA  TRP A 104      10.644   5.001   9.748  1.00 91.79           C
ATOM   1378  C   TRP A 104      11.953   4.339  10.184  1.00 91.79           C
ATOM   1379  O   TRP A 104      12.060   3.846  11.305  1.00 91.79           O
ATOM   1380  HA  TRP A 104      10.077   5.317  10.623  1.00 91.79           H
ATOM   1381  CB  TRP A 104       9.739   4.065   8.944  1.00 91.79           C
ATOM   1382 1HB  TRP A 104      10.085   4.041   7.911  1.00 91.79           H
ATOM   1383 2HB  TRP A 104       9.840   3.053   9.337  1.00 91.79           H
ATOM   1384  CG  TRP A 104       8.261   4.459   8.964  1.00 91.79           C
ATOM   1385  CD1 TRP A 104       7.474   4.761   7.923  1.00 91.79           C
ATOM   1386  HD1 TRP A 104       7.804   4.763   6.884  1.00 91.79           H
ATOM   1387  CD2 TRP A 104       7.420   4.583  10.130  1.00 91.79           C
ATOM   1388  NE1 TRP A 104       6.192   5.069   8.331  1.00 91.79           N
ATOM   1389  HE1 TRP A 104       5.428   5.325   7.739  1.00 91.79           H
ATOM   1390  CE2 TRP A 104       6.158   4.957   9.716  1.00 91.79           C
ATOM   1391  CE3 TRP A 104       7.716   4.385  11.491  1.00 91.79           C
ATOM   1392  HE3 TRP A 104       8.704   4.089  11.843  1.00 91.79           H
ATOM   1393  CZ2 TRP A 104       5.092   5.166  10.598  1.00 91.79           C
ATOM   1394  HZ2 TRP A 104       4.104   5.462  10.246  1.00 91.79           H
ATOM   1395  CZ3 TRP A 104       6.639   4.598  12.360  1.00 91.79           C
ATOM   1396  HZ3 TRP A 104       6.814   4.458  13.427  1.00 91.79           H
ATOM   1397  CH2 TRP A 104       5.363   4.975  11.959  1.00 91.79           C
ATOM   1398  HH2 TRP A 104       4.577   5.121  12.699  1.00 91.79           H
ATOM   1399  HN  TRP A 104      10.667   6.179   8.030  1.00 91.79           H
ATOM   1400  N   ALA A 105      12.916   4.350   9.274  1.00 93.59           N
ATOM   1401  CA  ALA A 105      14.181   3.677   9.515  1.00 93.59           C
ATOM   1402  C   ALA A 105      14.878   4.325  10.713  1.00 93.59           C
ATOM   1403  O   ALA A 105      15.358   3.630  11.607  1.00 93.59           O
ATOM   1404  HA  ALA A 105      13.963   2.636   9.752  1.00 93.59           H
ATOM   1405  CB  ALA A 105      15.036   3.726   8.247  1.00 93.59           C
ATOM   1406 1HB  ALA A 105      14.508   3.227   7.434  1.00 93.59           H
ATOM   1407 2HB  ALA A 105      15.223   4.765   7.975  1.00 93.59           H
ATOM   1408 3HB  ALA A 105      15.985   3.221   8.428  1.00 93.59           H
ATOM   1409  HN  ALA A 105      12.843   4.807   8.387  1.00 93.59           H
ATOM   1410  N   ILE A 106      14.912   5.649  10.693  1.00 93.14           N
ATOM   1411  CA  ILE A 106      15.583   6.397  11.742  1.00 93.14           C
ATOM   1412  C   ILE A 106      14.886   6.133  13.078  1.00 93.14           C
ATOM   1413  O   ILE A 106      15.544   5.920  14.095  1.00 93.14           O
ATOM   1414  HA  ILE A 106      16.605   6.024  11.807  1.00 93.14           H
ATOM   1415  CB  ILE A 106      15.666   7.880  11.374  1.00 93.14           C
ATOM   1416  HB  ILE A 106      14.678   8.207  11.049  1.00 93.14           H
ATOM   1417  CG1 ILE A 106      16.624   8.102  10.202  1.00 93.14           C
ATOM   1418 1HG1 ILE A 106      17.653   7.981  10.541  1.00 93.14           H
ATOM   1419 2HG1 ILE A 106      16.449   7.345   9.437  1.00 93.14           H
ATOM   1420  CG2 ILE A 106      16.044   8.727  12.591  1.00 93.14           C
ATOM   1421 1HG2 ILE A 106      15.291   8.601  13.369  1.00 93.14           H
ATOM   1422 2HG2 ILE A 106      17.014   8.406  12.970  1.00 93.14           H
ATOM   1423 3HG2 ILE A 106      16.095   9.776  12.302  1.00 93.14           H
ATOM   1424  CD1 ILE A 106      16.440   9.496   9.600  1.00 93.14           C
ATOM   1425 1HD1 ILE A 106      15.417   9.605   9.240  1.00 93.14           H
ATOM   1426 2HD1 ILE A 106      16.640  10.250  10.361  1.00 93.14           H
ATOM   1427 3HD1 ILE A 106      17.133   9.627   8.769  1.00 93.14           H
ATOM   1428  HN  ILE A 106      14.491   6.208   9.978  1.00 93.14           H
ATOM   1429  N   ALA A 107      13.561   6.155  13.032  1.00 91.19           N
ATOM   1430  CA  ALA A 107      12.768   6.023  14.242  1.00 91.19           C
ATOM   1431  C   ALA A 107      12.981   4.629  14.836  1.00 91.19           C
ATOM   1432  O   ALA A 107      12.939   4.456  16.053  1.00 91.19           O
ATOM   1433  HA  ALA A 107      13.121   6.769  14.954  1.00 91.19           H
ATOM   1434  CB  ALA A 107      11.299   6.303  13.923  1.00 91.19           C
ATOM   1435 1HB  ALA A 107      11.198   7.315  13.531  1.00 91.19           H
ATOM   1436 2HB  ALA A 107      10.946   5.589  13.178  1.00 91.19           H
ATOM   1437 3HB  ALA A 107      10.704   6.203  14.831  1.00 91.19           H
ATOM   1438  HN  ALA A 107      13.033   6.262  12.190  1.00 91.19           H
ATOM   1439  N   ALA A 108      13.205   3.671  13.949  1.00 90.88           N
ATOM   1440  CA  ALA A 108      13.394   2.292  14.368  1.00 90.88           C
ATOM   1441  C   ALA A 108      14.809   2.124  14.926  1.00 90.88           C
ATOM   1442  O   ALA A 108      15.032   1.316  15.827  1.00 90.88           O
ATOM   1443  HA  ALA A 108      12.674   2.084  15.159  1.00 90.88           H
ATOM   1444  CB  ALA A 108      13.117   1.357  13.189  1.00 90.88           C
ATOM   1445 1HB  ALA A 108      12.091   1.496  12.849  1.00 90.88           H
ATOM   1446 2HB  ALA A 108      13.804   1.587  12.374  1.00 90.88           H
ATOM   1447 3HB  ALA A 108      13.260   0.324  13.504  1.00 90.88           H
ATOM   1448  HN  ALA A 108      13.257   3.823  12.962  1.00 90.88           H
ATOM   1449  N   ALA A 109      15.727   2.898  14.368  1.00 90.36           N
ATOM   1450  CA  ALA A 109      17.131   2.768  14.720  1.00 90.36           C
ATOM   1451  C   ALA A 109      17.343   3.274  16.148  1.00 90.36           C
ATOM   1452  O   ALA A 109      18.208   2.774  16.866  1.00 90.36           O
ATOM   1453  HA  ALA A 109      17.387   1.709  14.677  1.00 90.36           H
ATOM   1454  CB  ALA A 109      17.986   3.524  13.701  1.00 90.36           C
ATOM   1455 1HB  ALA A 109      17.820   3.108  12.707  1.00 90.36           H
ATOM   1456 2HB  ALA A 109      17.707   4.578  13.704  1.00 90.36           H
ATOM   1457 3HB  ALA A 109      19.039   3.426  13.966  1.00 90.36           H
ATOM   1458  HN  ALA A 109      15.526   3.603  13.688  1.00 90.36           H
ATOM   1459  N   ASP A 110      16.538   4.259  16.519  1.00 86.97           N
ATOM   1460  CA  ASP A 110      16.698   4.911  17.807  1.00 86.97           C
ATOM   1461  C   ASP A 110      15.322   5.294  18.355  1.00 86.97           C
ATOM   1462  O   ASP A 110      14.593   4.443  18.863  1.00 86.97           O
ATOM   1463  HA  ASP A 110      17.209   4.182  18.436  1.00 86.97           H
ATOM   1464  CB  ASP A 110      17.528   6.190  17.678  1.00 86.97           C
ATOM   1465 1HB  ASP A 110      18.461   5.972  17.159  1.00 86.97           H
ATOM   1466 2HB  ASP A 110      16.989   6.918  17.070  1.00 86.97           H
ATOM   1467  CG  ASP A 110      17.830   6.790  19.053  1.00 86.97           C
ATOM   1468  OD1 ASP A 110      17.660   6.048  20.045  1.00 86.97           O
ATOM   1469  OD2 ASP A 110      18.223   7.976  19.081  1.00 86.97           O
ATOM   1470  HN  ASP A 110      15.790   4.611  15.957  1.00 86.97           H
ATOM   1471  N   GLN A 111      15.007   6.575  18.233  1.00 85.35           N
ATOM   1472  CA  GLN A 111      13.700   7.066  18.636  1.00 85.35           C
ATOM   1473  C   GLN A 111      13.196   8.114  17.641  1.00 85.35           C
ATOM   1474  O   GLN A 111      13.949   8.572  16.783  1.00 85.35           O
ATOM   1475  HA  GLN A 111      13.045   6.195  18.619  1.00 85.35           H
ATOM   1476  CB  GLN A 111      13.743   7.635  20.056  1.00 85.35           C
ATOM   1477 1HB  GLN A 111      12.754   8.000  20.335  1.00 85.35           H
ATOM   1478 2HB  GLN A 111      14.000   6.844  20.761  1.00 85.35           H
ATOM   1479  CG  GLN A 111      14.762   8.771  20.162  1.00 85.35           C
ATOM   1480 1HG  GLN A 111      15.762   8.386  19.966  1.00 85.35           H
ATOM   1481 2HG  GLN A 111      14.554   9.522  19.400  1.00 85.35           H
ATOM   1482  CD  GLN A 111      14.720   9.417  21.548  1.00 85.35           C
ATOM   1483  OE1 GLN A 111      13.669   9.660  22.117  1.00 85.35           O
ATOM   1484  NE2 GLN A 111      15.920   9.681  22.058  1.00 85.35           N
ATOM   1485 1HE2 GLN A 111      16.745   9.456  21.538  1.00 85.35           H
ATOM   1486 2HE2 GLN A 111      15.998  10.104  22.960  1.00 85.35           H
ATOM   1487  HN  GLN A 111      15.625   7.270  17.866  1.00 85.35           H
ATOM   1488  N   TRP A 112      11.927   8.463  17.790  1.00 89.99           N
ATOM   1489  CA  TRP A 112      11.316   9.453  16.920  1.00 89.99           C
ATOM   1490  C   TRP A 112      11.884  10.824  17.291  1.00 89.99           C
ATOM   1491  O   TRP A 112      11.572  11.362  18.352  1.00 89.99           O
ATOM   1492  HA  TRP A 112      11.583   9.204  15.893  1.00 89.99           H
ATOM   1493  CB  TRP A 112       9.790   9.394  17.009  1.00 89.99           C
ATOM   1494 1HB  TRP A 112       9.464   8.372  16.816  1.00 89.99           H
ATOM   1495 2HB  TRP A 112       9.486   9.638  18.027  1.00 89.99           H
ATOM   1496  CG  TRP A 112       9.073  10.334  16.038  1.00 89.99           C
ATOM   1497  CD1 TRP A 112       8.628  11.577  16.270  1.00 89.99           C
ATOM   1498  HD1 TRP A 112       8.726  12.095  17.224  1.00 89.99           H
ATOM   1499  CD2 TRP A 112       8.734  10.056  14.663  1.00 89.99           C
ATOM   1500  NE1 TRP A 112       8.029  12.117  15.150  1.00 89.99           N
ATOM   1501  HE1 TRP A 112       7.622  13.028  15.077  1.00 89.99           H
ATOM   1502  CE2 TRP A 112       8.096  11.163  14.142  1.00 89.99           C
ATOM   1503  CE3 TRP A 112       8.960   8.906  13.886  1.00 89.99           C
ATOM   1504  HE3 TRP A 112       9.461   8.020  14.274  1.00 89.99           H
ATOM   1505  CZ2 TRP A 112       7.631  11.229  12.823  1.00 89.99           C
ATOM   1506  HZ2 TRP A 112       7.130  12.116  12.435  1.00 89.99           H
ATOM   1507  CZ3 TRP A 112       8.489   8.989  12.570  1.00 89.99           C
ATOM   1508  HZ3 TRP A 112       8.638   8.124  11.923  1.00 89.99           H
ATOM   1509  CH2 TRP A 112       7.845  10.096  12.030  1.00 89.99           C
ATOM   1510  HH2 TRP A 112       7.508  10.081  10.993  1.00 89.99           H
ATOM   1511  HN  TRP A 112      11.320   8.082  18.488  1.00 89.99           H
ATOM   1512  N   LYS A 113      12.708  11.350  16.397  1.00 90.51           N
ATOM   1513  CA  LYS A 113      13.413  12.591  16.667  1.00 90.51           C
ATOM   1514  C   LYS A 113      12.687  13.747  15.977  1.00 90.51           C
ATOM   1515  O   LYS A 113      13.097  14.900  16.094  1.00 90.51           O
ATOM   1516  HA  LYS A 113      13.381  12.756  17.744  1.00 90.51           H
ATOM   1517  CB  LYS A 113      14.886  12.467  16.272  1.00 90.51           C
ATOM   1518 1HB  LYS A 113      14.963  12.137  15.236  1.00 90.51           H
ATOM   1519 2HB  LYS A 113      15.366  13.444  16.331  1.00 90.51           H
ATOM   1520  CG  LYS A 113      15.617  11.478  17.183  1.00 90.51           C
ATOM   1521 1HG  LYS A 113      15.583  11.834  18.213  1.00 90.51           H
ATOM   1522 2HG  LYS A 113      15.109  10.514  17.162  1.00 90.51           H
ATOM   1523  CD  LYS A 113      17.073  11.303  16.746  1.00 90.51           C
ATOM   1524 1HD  LYS A 113      17.107  10.961  15.712  1.00 90.51           H
ATOM   1525 2HD  LYS A 113      17.585  12.265  16.781  1.00 90.51           H
ATOM   1526  CE  LYS A 113      17.798  10.300  17.645  1.00 90.51           C
ATOM   1527 1HE  LYS A 113      17.847  10.684  18.664  1.00 90.51           H
ATOM   1528 2HE  LYS A 113      17.238   9.366  17.684  1.00 90.51           H
ATOM   1529  NZ  LYS A 113      19.166  10.045  17.140  1.00 90.51           N
ATOM   1530 1HZ  LYS A 113      19.579   9.277  17.656  1.00 90.51           H
ATOM   1531 2HZ  LYS A 113      19.123   9.806  16.155  1.00 90.51           H
ATOM   1532 3HZ  LYS A 113      19.732  10.877  17.261  1.00 90.51           H
ATOM   1533  HN  LYS A 113      12.895  10.943  15.502  1.00 90.51           H
ATOM   1534  N   PHE A 114      11.620  13.397  15.273  1.00 92.03           N
ATOM   1535  CA  PHE A 114      10.962  14.345  14.391  1.00 92.03           C
ATOM   1536  C   PHE A 114       9.730  14.955  15.061  1.00 92.03           C
ATOM   1537  O   PHE A 114       9.285  14.476  16.104  1.00 92.03           O
ATOM   1538  HA  PHE A 114      11.681  15.134  14.170  1.00 92.03           H
ATOM   1539  CB  PHE A 114      10.521  13.568  13.149  1.00 92.03           C
ATOM   1540 1HB  PHE A 114       9.733  12.870  13.431  1.00 92.03           H
ATOM   1541 2HB  PHE A 114      10.087  14.265  12.432  1.00 92.03           H
ATOM   1542  CG  PHE A 114      11.649  12.794  12.465  1.00 92.03           C
ATOM   1543  CD1 PHE A 114      12.566  13.454  11.708  1.00 92.03           C
ATOM   1544  HD1 PHE A 114      12.497  14.535  11.588  1.00 92.03           H
ATOM   1545  CD2 PHE A 114      11.736  11.445  12.615  1.00 92.03           C
ATOM   1546  HD2 PHE A 114      11.001  10.915  13.222  1.00 92.03           H
ATOM   1547  CE1 PHE A 114      13.613  12.735  11.074  1.00 92.03           C
ATOM   1548  HE1 PHE A 114      14.348  13.264  10.467  1.00 92.03           H
ATOM   1549  CE2 PHE A 114      12.783  10.726  11.981  1.00 92.03           C
ATOM   1550  HE2 PHE A 114      12.852   9.644  12.101  1.00 92.03           H
ATOM   1551  CZ  PHE A 114      13.700  11.386  11.224  1.00 92.03           C
ATOM   1552  HZ  PHE A 114      14.504  10.834  10.737  1.00 92.03           H
ATOM   1553  HN  PHE A 114      11.207  12.487  15.299  1.00 92.03           H
ATOM   1554  N   GLN A 115       9.212  16.002  14.436  1.00 92.18           N
ATOM   1555  CA  GLN A 115       8.068  16.710  14.984  1.00 92.18           C
ATOM   1556  C   GLN A 115       6.784  15.913  14.742  1.00 92.18           C
ATOM   1557  O   GLN A 115       6.769  14.986  13.933  1.00 92.18           O
ATOM   1558  HA  GLN A 115       8.259  16.787  16.054  1.00 92.18           H
ATOM   1559  CB  GLN A 115       7.959  18.117  14.392  1.00 92.18           C
ATOM   1560 1HB  GLN A 115       7.951  18.058  13.304  1.00 92.18           H
ATOM   1561 2HB  GLN A 115       7.015  18.570  14.694  1.00 92.18           H
ATOM   1562  CG  GLN A 115       9.123  18.997  14.852  1.00 92.18           C
ATOM   1563 1HG  GLN A 115      10.068  18.539  14.558  1.00 92.18           H
ATOM   1564 2HG  GLN A 115       9.070  19.966  14.356  1.00 92.18           H
ATOM   1565  CD  GLN A 115       9.096  19.193  16.370  1.00 92.18           C
ATOM   1566  OE1 GLN A 115       8.065  19.097  17.015  1.00 92.18           O
ATOM   1567  NE2 GLN A 115      10.283  19.472  16.900  1.00 92.18           N
ATOM   1568 1HE2 GLN A 115      11.090  19.536  16.314  1.00 92.18           H
ATOM   1569 2HE2 GLN A 115      10.368  19.617  17.886  1.00 92.18           H
ATOM   1570  HN  GLN A 115       9.561  16.367  13.573  1.00 92.18           H
ATOM   1571  N   THR A 116       5.740  16.302  15.458  1.00 92.90           N
ATOM   1572  CA  THR A 116       4.477  15.587  15.388  1.00 92.90           C
ATOM   1573  C   THR A 116       3.929  15.609  13.959  1.00 92.90           C
ATOM   1574  O   THR A 116       3.330  14.635  13.505  1.00 92.90           O
ATOM   1575  HA  THR A 116       4.658  14.544  15.645  1.00 92.90           H
ATOM   1576  CB  THR A 116       3.525  16.208  16.413  1.00 92.90           C
ATOM   1577  HB  THR A 116       3.235  17.215  16.114  1.00 92.90           H
ATOM   1578  OG1 THR A 116       4.232  16.112  17.646  1.00 92.90           O
ATOM   1579  HG1 THR A 116       3.827  16.729  18.321  1.00 92.90           H
ATOM   1580  CG2 THR A 116       2.271  15.361  16.636  1.00 92.90           C
ATOM   1581 1HG2 THR A 116       2.559  14.374  17.000  1.00 92.90           H
ATOM   1582 2HG2 THR A 116       1.730  15.257  15.695  1.00 92.90           H
ATOM   1583 3HG2 THR A 116       1.630  15.846  17.372  1.00 92.90           H
ATOM   1584  HN  THR A 116       5.747  17.089  16.075  1.00 92.90           H
ATOM   1585  N   PHE A 117       4.155  16.731  13.291  1.00 93.70           N
ATOM   1586  CA  PHE A 117       3.688  16.894  11.924  1.00 93.70           C
ATOM   1587  C   PHE A 117       4.149  15.730  11.045  1.00 93.70           C
ATOM   1588  O   PHE A 117       3.356  15.161  10.296  1.00 93.70           O
ATOM   1589  HA  PHE A 117       2.598  16.914  11.955  1.00 93.70           H
ATOM   1590  CB  PHE A 117       4.300  18.192  11.394  1.00 93.70           C
ATOM   1591 1HB  PHE A 117       3.933  19.026  11.993  1.00 93.70           H
ATOM   1592 2HB  PHE A 117       5.381  18.154  11.530  1.00 93.70           H
ATOM   1593  CG  PHE A 117       3.994  18.468   9.921  1.00 93.70           C
ATOM   1594  CD1 PHE A 117       4.946  18.246   8.976  1.00 93.70           C
ATOM   1595  HD1 PHE A 117       5.927  17.871   9.268  1.00 93.70           H
ATOM   1596  CD2 PHE A 117       2.770  18.936   9.556  1.00 93.70           C
ATOM   1597  HD2 PHE A 117       2.007  19.114  10.314  1.00 93.70           H
ATOM   1598  CE1 PHE A 117       4.663  18.502   7.608  1.00 93.70           C
ATOM   1599  HE1 PHE A 117       5.426  18.324   6.851  1.00 93.70           H
ATOM   1600  CE2 PHE A 117       2.486  19.192   8.189  1.00 93.70           C
ATOM   1601  HE2 PHE A 117       1.506  19.567   7.896  1.00 93.70           H
ATOM   1602  CZ  PHE A 117       3.439  18.969   7.243  1.00 93.70           C
ATOM   1603  HZ  PHE A 117       3.221  19.166   6.194  1.00 93.70           H
ATOM   1604  HN  PHE A 117       4.645  17.517  13.666  1.00 93.70           H
ATOM   1605  N   MET A 118       5.429  15.411  11.165  1.00 93.02           N
ATOM   1606  CA  MET A 118       6.017  14.358  10.353  1.00 93.02           C
ATOM   1607  C   MET A 118       5.393  13.000  10.680  1.00 93.02           C
ATOM   1608  O   MET A 118       5.234  12.157   9.799  1.00 93.02           O
ATOM   1609  HA  MET A 118       5.798  14.627   9.320  1.00 93.02           H
ATOM   1610  CB  MET A 118       7.525  14.301  10.606  1.00 93.02           C
ATOM   1611 1HB  MET A 118       7.943  15.307  10.561  1.00 93.02           H
ATOM   1612 2HB  MET A 118       7.715  13.921  11.609  1.00 93.02           H
ATOM   1613  CG  MET A 118       8.220  13.408   9.576  1.00 93.02           C
ATOM   1614 1HG  MET A 118       9.284  13.338   9.802  1.00 93.02           H
ATOM   1615 2HG  MET A 118       7.816  12.396   9.628  1.00 93.02           H
ATOM   1616  SD  MET A 118       7.987  14.072   7.936  1.00 93.02           S
ATOM   1617  CE  MET A 118       9.042  15.509   8.030  1.00 93.02           C
ATOM   1618 1HE  MET A 118       8.692  16.164   8.828  1.00 93.02           H
ATOM   1619 2HE  MET A 118      10.065  15.195   8.240  1.00 93.02           H
ATOM   1620 3HE  MET A 118       9.014  16.044   7.081  1.00 93.02           H
ATOM   1621  HN  MET A 118       6.060  15.856  11.800  1.00 93.02           H
ATOM   1622  N   CYS A 119       5.055  12.830  11.950  1.00 92.83           N
ATOM   1623  CA  CYS A 119       4.461  11.585  12.407  1.00 92.83           C
ATOM   1624  C   CYS A 119       3.111  11.412  11.708  1.00 92.83           C
ATOM   1625  O   CYS A 119       2.790  10.326  11.230  1.00 92.83           O
ATOM   1626  HA  CYS A 119       5.149  10.788  12.123  1.00 92.83           H
ATOM   1627  CB  CYS A 119       4.325  11.549  13.930  1.00 92.83           C
ATOM   1628 1HB  CYS A 119       5.310  11.595  14.393  1.00 92.83           H
ATOM   1629 2HB  CYS A 119       3.769  12.421  14.275  1.00 92.83           H
ATOM   1630  SG  CYS A 119       3.464  10.018  14.445  1.00 92.83           S
ATOM   1631  HN  CYS A 119       5.181  13.524  12.660  1.00 92.83           H
ATOM   1632  N   LYS A 120       2.356  12.501  11.672  1.00 93.60           N
ATOM   1633  CA  LYS A 120       1.041  12.478  11.056  1.00 93.60           C
ATOM   1634  C   LYS A 120       1.176  12.063   9.589  1.00 93.60           C
ATOM   1635  O   LYS A 120       0.458  11.180   9.122  1.00 93.60           O
ATOM   1636  HA  LYS A 120       0.449  11.724  11.575  1.00 93.60           H
ATOM   1637  CB  LYS A 120       0.334  13.822  11.251  1.00 93.60           C
ATOM   1638 1HB  LYS A 120       0.994  14.632  10.942  1.00 93.60           H
ATOM   1639 2HB  LYS A 120      -0.548  13.869  10.614  1.00 93.60           H
ATOM   1640  CG  LYS A 120      -0.074  14.019  12.712  1.00 93.60           C
ATOM   1641 1HG  LYS A 120      -0.697  13.184  13.035  1.00 93.60           H
ATOM   1642 2HG  LYS A 120       0.813  14.017  13.345  1.00 93.60           H
ATOM   1643  CD  LYS A 120      -0.836  15.332  12.896  1.00 93.60           C
ATOM   1644 1HD  LYS A 120      -0.170  16.173  12.705  1.00 93.60           H
ATOM   1645 2HD  LYS A 120      -1.644  15.393  12.168  1.00 93.60           H
ATOM   1646  CE  LYS A 120      -1.409  15.441  14.311  1.00 93.60           C
ATOM   1647 1HE  LYS A 120      -1.820  14.479  14.618  1.00 93.60           H
ATOM   1648 2HE  LYS A 120      -0.613  15.686  15.014  1.00 93.60           H
ATOM   1649  NZ  LYS A 120      -2.463  16.478  14.366  1.00 93.60           N
ATOM   1650 1HZ  LYS A 120      -2.820  16.548  15.312  1.00 93.60           H
ATOM   1651 2HZ  LYS A 120      -2.074  17.371  14.084  1.00 93.60           H
ATOM   1652 3HZ  LYS A 120      -3.218  16.225  13.738  1.00 93.60           H
ATOM   1653  HN  LYS A 120       2.630  13.384  12.053  1.00 93.60           H
ATOM   1654  N   VAL A 121       2.101  12.718   8.904  1.00 92.32           N
ATOM   1655  CA  VAL A 121       2.277  12.494   7.480  1.00 92.32           C
ATOM   1656  C   VAL A 121       2.669  11.034   7.243  1.00 92.32           C
ATOM   1657  O   VAL A 121       2.070  10.354   6.411  1.00 92.32           O
ATOM   1658  HA  VAL A 121       1.318  12.682   6.996  1.00 92.32           H
ATOM   1659  CB  VAL A 121       3.296  13.486   6.915  1.00 92.32           C
ATOM   1660  HB  VAL A 121       4.197  13.425   7.526  1.00 92.32           H
ATOM   1661  CG1 VAL A 121       3.676  13.124   5.478  1.00 92.32           C
ATOM   1662 1HG1 VAL A 121       4.113  12.125   5.459  1.00 92.32           H
ATOM   1663 2HG1 VAL A 121       2.785  13.143   4.851  1.00 92.32           H
ATOM   1664 3HG1 VAL A 121       4.401  13.845   5.102  1.00 92.32           H
ATOM   1665  CG2 VAL A 121       2.769  14.920   6.998  1.00 92.32           C
ATOM   1666 1HG2 VAL A 121       1.846  15.001   6.423  1.00 92.32           H
ATOM   1667 2HG2 VAL A 121       2.572  15.175   8.039  1.00 92.32           H
ATOM   1668 3HG2 VAL A 121       3.512  15.604   6.590  1.00 92.32           H
ATOM   1669  HN  VAL A 121       2.722  13.391   9.306  1.00 92.32           H
ATOM   1670  N   VAL A 122       3.673  10.596   7.988  1.00 91.83           N
ATOM   1671  CA  VAL A 122       4.326   9.331   7.696  1.00 91.83           C
ATOM   1672  C   VAL A 122       3.329   8.189   7.899  1.00 91.83           C
ATOM   1673  O   VAL A 122       3.320   7.225   7.135  1.00 91.83           O
ATOM   1674  HA  VAL A 122       4.628   9.351   6.649  1.00 91.83           H
ATOM   1675  CB  VAL A 122       5.587   9.183   8.550  1.00 91.83           C
ATOM   1676  HB  VAL A 122       5.320   9.407   9.583  1.00 91.83           H
ATOM   1677  CG1 VAL A 122       6.116   7.749   8.503  1.00 91.83           C
ATOM   1678 1HG1 VAL A 122       5.355   7.068   8.882  1.00 91.83           H
ATOM   1679 2HG1 VAL A 122       6.359   7.485   7.473  1.00 91.83           H
ATOM   1680 3HG1 VAL A 122       7.012   7.671   9.118  1.00 91.83           H
ATOM   1681  CG2 VAL A 122       6.663  10.180   8.116  1.00 91.83           C
ATOM   1682 1HG2 VAL A 122       6.925  10.001   7.073  1.00 91.83           H
ATOM   1683 2HG2 VAL A 122       6.284  11.196   8.226  1.00 91.83           H
ATOM   1684 3HG2 VAL A 122       7.548  10.053   8.740  1.00 91.83           H
ATOM   1685  HN  VAL A 122       4.040  11.088   8.778  1.00 91.83           H
ATOM   1686  N   ASN A 123       2.513   8.334   8.932  1.00 90.84           N
ATOM   1687  CA  ASN A 123       1.523   7.321   9.253  1.00 90.84           C
ATOM   1688  C   ASN A 123       0.471   7.272   8.142  1.00 90.84           C
ATOM   1689  O   ASN A 123      -0.026   6.201   7.800  1.00 90.84           O
ATOM   1690  HA  ASN A 123       2.083   6.389   9.337  1.00 90.84           H
ATOM   1691  CB  ASN A 123       0.808   7.644  10.566  1.00 90.84           C
ATOM   1692 1HB  ASN A 123       0.699   8.724  10.668  1.00 90.84           H
ATOM   1693 2HB  ASN A 123      -0.197   7.222  10.551  1.00 90.84           H
ATOM   1694  CG  ASN A 123       1.583   7.089  11.763  1.00 90.84           C
ATOM   1695  OD1 ASN A 123       2.380   6.173  11.648  1.00 90.84           O
ATOM   1696  ND2 ASN A 123       1.305   7.694  12.915  1.00 90.84           N
ATOM   1697 1HD2 ASN A 123       0.640   8.440  12.940  1.00 90.84           H
ATOM   1698 2HD2 ASN A 123       1.761   7.402  13.755  1.00 90.84           H
ATOM   1699  HN  ASN A 123       2.521   9.125   9.544  1.00 90.84           H
ATOM   1700  N   SER A 124       0.164   8.447   7.610  1.00 92.62           N
ATOM   1701  CA  SER A 124      -0.966   8.587   6.707  1.00 92.62           C
ATOM   1702  C   SER A 124      -0.563   8.159   5.295  1.00 92.62           C
ATOM   1703  O   SER A 124      -1.385   7.638   4.542  1.00 92.62           O
ATOM   1704  HA  SER A 124      -1.735   7.924   7.103  1.00 92.62           H
ATOM   1705  CB  SER A 124      -1.488  10.025   6.697  1.00 92.62           C
ATOM   1706 1HB  SER A 124      -0.743  10.678   6.243  1.00 92.62           H
ATOM   1707 2HB  SER A 124      -2.382  10.082   6.077  1.00 92.62           H
ATOM   1708  OG  SER A 124      -1.790  10.492   8.009  1.00 92.62           O
ATOM   1709  HG  SER A 124      -1.170  11.236   8.259  1.00 92.62           H
ATOM   1710  HN  SER A 124       0.671   9.290   7.787  1.00 92.62           H
ATOM   1711  N   MET A 125       0.702   8.394   4.977  1.00 92.96           N
ATOM   1712  CA  MET A 125       1.172   8.237   3.612  1.00 92.96           C
ATOM   1713  C   MET A 125       0.979   6.799   3.126  1.00 92.96           C
ATOM   1714  O   MET A 125       0.614   6.573   1.974  1.00 92.96           O
ATOM   1715  HA  MET A 125       0.564   8.915   3.012  1.00 92.96           H
ATOM   1716  CB  MET A 125       2.655   8.606   3.537  1.00 92.96           C
ATOM   1717 1HB  MET A 125       3.182   8.186   4.394  1.00 92.96           H
ATOM   1718 2HB  MET A 125       3.099   8.165   2.644  1.00 92.96           H
ATOM   1719  CG  MET A 125       2.842  10.124   3.510  1.00 92.96           C
ATOM   1720 1HG  MET A 125       2.295  10.581   4.334  1.00 92.96           H
ATOM   1721 2HG  MET A 125       3.894  10.372   3.650  1.00 92.96           H
ATOM   1722  SD  MET A 125       2.263  10.783   1.955  1.00 92.96           S
ATOM   1723  CE  MET A 125       0.913  11.799   2.532  1.00 92.96           C
ATOM   1724 1HE  MET A 125       0.184  11.175   3.049  1.00 92.96           H
ATOM   1725 2HE  MET A 125       1.295  12.554   3.219  1.00 92.96           H
ATOM   1726 3HE  MET A 125       0.437  12.287   1.683  1.00 92.96           H
ATOM   1727  HN  MET A 125       1.398   8.685   5.633  1.00 92.96           H
ATOM   1728  N   TYR A 126       1.231   5.864   4.031  1.00 88.63           N
ATOM   1729  CA  TYR A 126       1.128   4.454   3.698  1.00 88.63           C
ATOM   1730  C   TYR A 126      -0.306   4.083   3.317  1.00 88.63           C
ATOM   1731  O   TYR A 126      -0.533   3.419   2.307  1.00 88.63           O
ATOM   1732  HA  TYR A 126       1.783   4.260   2.848  1.00 88.63           H
ATOM   1733  CB  TYR A 126       1.520   3.691   4.965  1.00 88.63           C
ATOM   1734 1HB  TYR A 126       2.571   3.884   5.182  1.00 88.63           H
ATOM   1735 2HB  TYR A 126       0.945   4.081   5.804  1.00 88.63           H
ATOM   1736  CG  TYR A 126       1.302   2.180   4.875  1.00 88.63           C
ATOM   1737  CD1 TYR A 126       0.468   1.548   5.774  1.00 88.63           C
ATOM   1738  HD1 TYR A 126      -0.036   2.126   6.548  1.00 88.63           H
ATOM   1739  CD2 TYR A 126       1.941   1.448   3.894  1.00 88.63           C
ATOM   1740  HD2 TYR A 126       2.600   1.947   3.183  1.00 88.63           H
ATOM   1741  CE1 TYR A 126       0.262   0.125   5.689  1.00 88.63           C
ATOM   1742  HE1 TYR A 126      -0.394  -0.386   6.392  1.00 88.63           H
ATOM   1743  CE2 TYR A 126       1.735   0.025   3.809  1.00 88.63           C
ATOM   1744  HE2 TYR A 126       2.233  -0.565   3.039  1.00 88.63           H
ATOM   1745  CZ  TYR A 126       0.906  -0.566   4.710  1.00 88.63           C
ATOM   1746  OH  TYR A 126       0.712  -1.910   4.630  1.00 88.63           O
ATOM   1747  HH  TYR A 126       0.957  -2.236   3.717  1.00 88.63           H
ATOM   1748  HN  TYR A 126       1.500   6.057   4.974  1.00 88.63           H
ATOM   1749  N   LYS A 127      -1.238   4.528   4.147  1.00 88.23           N
ATOM   1750  CA  LYS A 127      -2.638   4.192   3.950  1.00 88.23           C
ATOM   1751  C   LYS A 127      -3.119   4.787   2.624  1.00 88.23           C
ATOM   1752  O   LYS A 127      -3.896   4.161   1.905  1.00 88.23           O
ATOM   1753  HA  LYS A 127      -2.708   3.106   3.886  1.00 88.23           H
ATOM   1754  CB  LYS A 127      -3.470   4.629   5.157  1.00 88.23           C
ATOM   1755 1HB  LYS A 127      -3.247   5.668   5.400  1.00 88.23           H
ATOM   1756 2HB  LYS A 127      -4.530   4.580   4.910  1.00 88.23           H
ATOM   1757  CG  LYS A 127      -3.182   3.743   6.371  1.00 88.23           C
ATOM   1758 1HG  LYS A 127      -2.115   3.760   6.594  1.00 88.23           H
ATOM   1759 2HG  LYS A 127      -3.697   4.140   7.246  1.00 88.23           H
ATOM   1760  CD  LYS A 127      -3.632   2.303   6.117  1.00 88.23           C
ATOM   1761 1HD  LYS A 127      -4.680   2.293   5.817  1.00 88.23           H
ATOM   1762 2HD  LYS A 127      -3.060   1.879   5.292  1.00 88.23           H
ATOM   1763  CE  LYS A 127      -3.446   1.442   7.368  1.00 88.23           C
ATOM   1764 1HE  LYS A 127      -2.414   1.510   7.714  1.00 88.23           H
ATOM   1765 2HE  LYS A 127      -4.077   1.818   8.173  1.00 88.23           H
ATOM   1766  NZ  LYS A 127      -3.787   0.030   7.082  1.00 88.23           N
ATOM   1767 1HZ  LYS A 127      -3.701  -0.517   7.931  1.00 88.23           H
ATOM   1768 2HZ  LYS A 127      -4.739  -0.024   6.738  1.00 88.23           H
ATOM   1769 3HZ  LYS A 127      -3.153  -0.334   6.379  1.00 88.23           H
ATOM   1770  HN  LYS A 127      -1.051   5.106   4.941  1.00 88.23           H
ATOM   1771  N   MET A 128      -2.636   5.988   2.342  1.00 91.91           N
ATOM   1772  CA  MET A 128      -2.990   6.665   1.106  1.00 91.91           C
ATOM   1773  C   MET A 128      -2.482   5.886  -0.110  1.00 91.91           C
ATOM   1774  O   MET A 128      -3.202   5.727  -1.095  1.00 91.91           O
ATOM   1775  HA  MET A 128      -4.079   6.702   1.093  1.00 91.91           H
ATOM   1776  CB  MET A 128      -2.384   8.070   1.101  1.00 91.91           C
ATOM   1777 1HB  MET A 128      -2.675   8.598   2.010  1.00 91.91           H
ATOM   1778 2HB  MET A 128      -1.296   8.001   1.108  1.00 91.91           H
ATOM   1779  CG  MET A 128      -2.844   8.861  -0.125  1.00 91.91           C
ATOM   1780 1HG  MET A 128      -2.667   8.280  -1.030  1.00 91.91           H
ATOM   1781 2HG  MET A 128      -3.917   9.045  -0.068  1.00 91.91           H
ATOM   1782  SD  MET A 128      -1.964  10.412  -0.215  1.00 91.91           S
ATOM   1783  CE  MET A 128      -0.317   9.814  -0.555  1.00 91.91           C
ATOM   1784 1HE  MET A 128       0.010   9.167   0.258  1.00 91.91           H
ATOM   1785 2HE  MET A 128      -0.320   9.252  -1.489  1.00 91.91           H
ATOM   1786 3HE  MET A 128       0.365  10.660  -0.643  1.00 91.91           H
ATOM   1787  HN  MET A 128      -2.016   6.496   2.940  1.00 91.91           H
ATOM   1788  N   ASN A 129      -1.246   5.421  -0.001  1.00 92.31           N
ATOM   1789  CA  ASN A 129      -0.641   4.645  -1.070  1.00 92.31           C
ATOM   1790  C   ASN A 129      -1.476   3.387  -1.317  1.00 92.31           C
ATOM   1791  O   ASN A 129      -1.855   3.102  -2.452  1.00 92.31           O
ATOM   1792  HA  ASN A 129      -0.625   5.311  -1.933  1.00 92.31           H
ATOM   1793  CB  ASN A 129       0.776   4.206  -0.698  1.00 92.31           C
ATOM   1794 1HB  ASN A 129       1.441   5.071  -0.699  1.00 92.31           H
ATOM   1795 2HB  ASN A 129       0.782   3.801   0.313  1.00 92.31           H
ATOM   1796  CG  ASN A 129       1.299   3.154  -1.678  1.00 92.31           C
ATOM   1797  OD1 ASN A 129       1.061   1.966  -1.538  1.00 92.31           O
ATOM   1798  ND2 ASN A 129       2.023   3.655  -2.675  1.00 92.31           N
ATOM   1799 1HD2 ASN A 129       2.181   4.641  -2.732  1.00 92.31           H
ATOM   1800 2HD2 ASN A 129       2.410   3.046  -3.368  1.00 92.31           H
ATOM   1801  HN  ASN A 129      -0.662   5.567   0.798  1.00 92.31           H
ATOM   1802  N   PHE A 130      -1.739   2.668  -0.235  1.00 89.43           N
ATOM   1803  CA  PHE A 130      -2.387   1.372  -0.337  1.00 89.43           C
ATOM   1804  C   PHE A 130      -3.719   1.482  -1.082  1.00 89.43           C
ATOM   1805  O   PHE A 130      -3.953   0.762  -2.052  1.00 89.43           O
ATOM   1806  HA  PHE A 130      -1.715   0.717  -0.893  1.00 89.43           H
ATOM   1807  CB  PHE A 130      -2.652   0.891   1.091  1.00 89.43           C
ATOM   1808 1HB  PHE A 130      -1.701   0.798   1.615  1.00 89.43           H
ATOM   1809 2HB  PHE A 130      -3.233   1.649   1.616  1.00 89.43           H
ATOM   1810  CG  PHE A 130      -3.394  -0.445   1.169  1.00 89.43           C
ATOM   1811  CD1 PHE A 130      -4.752  -0.465   1.242  1.00 89.43           C
ATOM   1812  HD1 PHE A 130      -5.312   0.470   1.245  1.00 89.43           H
ATOM   1813  CD2 PHE A 130      -2.696  -1.612   1.166  1.00 89.43           C
ATOM   1814  HD2 PHE A 130      -1.608  -1.596   1.108  1.00 89.43           H
ATOM   1815  CE1 PHE A 130      -5.441  -1.705   1.315  1.00 89.43           C
ATOM   1816  HE1 PHE A 130      -6.529  -1.721   1.374  1.00 89.43           H
ATOM   1817  CE2 PHE A 130      -3.385  -2.852   1.239  1.00 89.43           C
ATOM   1818  HE2 PHE A 130      -2.825  -3.787   1.237  1.00 89.43           H
ATOM   1819  CZ  PHE A 130      -4.743  -2.872   1.312  1.00 89.43           C
ATOM   1820  HZ  PHE A 130      -5.271  -3.824   1.368  1.00 89.43           H
ATOM   1821  HN  PHE A 130      -1.516   2.957   0.696  1.00 89.43           H
ATOM   1822  N   TYR A 131      -4.556   2.388  -0.600  1.00 88.66           N
ATOM   1823  CA  TYR A 131      -5.900   2.525  -1.136  1.00 88.66           C
ATOM   1824  C   TYR A 131      -5.865   2.986  -2.594  1.00 88.66           C
ATOM   1825  O   TYR A 131      -6.619   2.485  -3.426  1.00 88.66           O
ATOM   1826  HA  TYR A 131      -6.384   1.550  -1.083  1.00 88.66           H
ATOM   1827  CB  TYR A 131      -6.584   3.601  -0.290  1.00 88.66           C
ATOM   1828 1HB  TYR A 131      -5.974   4.504  -0.306  1.00 88.66           H
ATOM   1829 2HB  TYR A 131      -7.540   3.855  -0.747  1.00 88.66           H
ATOM   1830  CG  TYR A 131      -6.822   3.191   1.165  1.00 88.66           C
ATOM   1831  CD1 TYR A 131      -7.220   1.903   1.462  1.00 88.66           C
ATOM   1832  HD1 TYR A 131      -7.365   1.179   0.660  1.00 88.66           H
ATOM   1833  CD2 TYR A 131      -6.639   4.108   2.179  1.00 88.66           C
ATOM   1834  HD2 TYR A 131      -6.325   5.125   1.944  1.00 88.66           H
ATOM   1835  CE1 TYR A 131      -7.445   1.517   2.831  1.00 88.66           C
ATOM   1836  HE1 TYR A 131      -7.759   0.503   3.080  1.00 88.66           H
ATOM   1837  CE2 TYR A 131      -6.863   3.722   3.548  1.00 88.66           C
ATOM   1838  HE2 TYR A 131      -6.723   4.436   4.359  1.00 88.66           H
ATOM   1839  CZ  TYR A 131      -7.255   2.445   3.806  1.00 88.66           C
ATOM   1840  OH  TYR A 131      -7.467   2.080   5.099  1.00 88.66           O
ATOM   1841  HH  TYR A 131      -7.446   2.887   5.690  1.00 88.66           H
ATOM   1842  HN  TYR A 131      -4.330   3.021   0.141  1.00 88.66           H
ATOM   1843  N   SER A 132      -4.980   3.936  -2.860  1.00 91.03           N
ATOM   1844  CA  SER A 132      -4.855   4.490  -4.198  1.00 91.03           C
ATOM   1845  C   SER A 132      -4.381   3.408  -5.170  1.00 91.03           C
ATOM   1846  O   SER A 132      -4.863   3.328  -6.299  1.00 91.03           O
ATOM   1847  HA  SER A 132      -5.856   4.831  -4.463  1.00 91.03           H
ATOM   1848  CB  SER A 132      -3.891   5.678  -4.214  1.00 91.03           C
ATOM   1849 1HB  SER A 132      -3.754   6.019  -5.241  1.00 91.03           H
ATOM   1850 2HB  SER A 132      -4.328   6.507  -3.658  1.00 91.03           H
ATOM   1851  OG  SER A 132      -2.624   5.345  -3.653  1.00 91.03           O
ATOM   1852  HG  SER A 132      -2.543   5.735  -2.736  1.00 91.03           H
ATOM   1853  HN  SER A 132      -4.358   4.326  -2.181  1.00 91.03           H
ATOM   1854  N   CYS A 133      -3.443   2.601  -4.695  1.00 87.43           N
ATOM   1855  CA  CYS A 133      -2.886   1.538  -5.514  1.00 87.43           C
ATOM   1856  C   CYS A 133      -4.013   0.567  -5.872  1.00 87.43           C
ATOM   1857  O   CYS A 133      -4.177   0.201  -7.035  1.00 87.43           O
ATOM   1858  HA  CYS A 133      -2.484   2.010  -6.410  1.00 87.43           H
ATOM   1859  CB  CYS A 133      -1.726   0.830  -4.811  1.00 87.43           C
ATOM   1860 1HB  CYS A 133      -1.982   0.643  -3.768  1.00 87.43           H
ATOM   1861 2HB  CYS A 133      -1.546  -0.140  -5.274  1.00 87.43           H
ATOM   1862  SG  CYS A 133      -0.215   1.858  -4.909  1.00 87.43           S
ATOM   1863  HG  CYS A 133      -0.586   2.739  -3.983  1.00 87.43           H
ATOM   1864  HN  CYS A 133      -3.065   2.665  -3.772  1.00 87.43           H
ATOM   1865  N   VAL A 134      -4.762   0.177  -4.851  1.00 86.08           N
ATOM   1866  CA  VAL A 134      -5.819  -0.804  -5.030  1.00 86.08           C
ATOM   1867  C   VAL A 134      -6.803  -0.300  -6.088  1.00 86.08           C
ATOM   1868  O   VAL A 134      -7.183  -1.043  -6.991  1.00 86.08           O
ATOM   1869  HA  VAL A 134      -5.358  -1.723  -5.389  1.00 86.08           H
ATOM   1870  CB  VAL A 134      -6.488  -1.103  -3.686  1.00 86.08           C
ATOM   1871  HB  VAL A 134      -6.810  -0.156  -3.254  1.00 86.08           H
ATOM   1872  CG1 VAL A 134      -7.728  -1.979  -3.874  1.00 86.08           C
ATOM   1873 1HG1 VAL A 134      -8.444  -1.464  -4.514  1.00 86.08           H
ATOM   1874 2HG1 VAL A 134      -7.439  -2.922  -4.338  1.00 86.08           H
ATOM   1875 3HG1 VAL A 134      -8.184  -2.177  -2.904  1.00 86.08           H
ATOM   1876  CG2 VAL A 134      -5.500  -1.751  -2.714  1.00 86.08           C
ATOM   1877 1HG2 VAL A 134      -5.134  -2.686  -3.138  1.00 86.08           H
ATOM   1878 2HG2 VAL A 134      -4.661  -1.076  -2.545  1.00 86.08           H
ATOM   1879 3HG2 VAL A 134      -6.001  -1.953  -1.768  1.00 86.08           H
ATOM   1880  HN  VAL A 134      -4.656   0.519  -3.917  1.00 86.08           H
ATOM   1881  N   LEU A 135      -7.187   0.960  -5.941  1.00 87.23           N
ATOM   1882  CA  LEU A 135      -8.199   1.539  -6.808  1.00 87.23           C
ATOM   1883  C   LEU A 135      -7.650   1.635  -8.233  1.00 87.23           C
ATOM   1884  O   LEU A 135      -8.369   1.379  -9.197  1.00 87.23           O
ATOM   1885  HA  LEU A 135      -9.053   0.862  -6.812  1.00 87.23           H
ATOM   1886  CB  LEU A 135      -8.684   2.877  -6.245  1.00 87.23           C
ATOM   1887 1HB  LEU A 135      -7.817   3.519  -6.089  1.00 87.23           H
ATOM   1888 2HB  LEU A 135      -9.308   3.360  -6.997  1.00 87.23           H
ATOM   1889  CG  LEU A 135      -9.474   2.806  -4.936  1.00 87.23           C
ATOM   1890  HG  LEU A 135      -8.896   2.223  -4.219  1.00 87.23           H
ATOM   1891  CD1 LEU A 135      -9.664   4.200  -4.335  1.00 87.23           C
ATOM   1892 1HD1 LEU A 135      -8.689   4.644  -4.132  1.00 87.23           H
ATOM   1893 2HD1 LEU A 135     -10.210   4.828  -5.039  1.00 87.23           H
ATOM   1894 3HD1 LEU A 135     -10.228   4.121  -3.405  1.00 87.23           H
ATOM   1895  CD2 LEU A 135     -10.806   2.083  -5.138  1.00 87.23           C
ATOM   1896 1HD2 LEU A 135     -11.402   2.618  -5.877  1.00 87.23           H
ATOM   1897 2HD2 LEU A 135     -10.619   1.067  -5.488  1.00 87.23           H
ATOM   1898 3HD2 LEU A 135     -11.347   2.047  -4.192  1.00 87.23           H
ATOM   1899  HN  LEU A 135      -6.819   1.579  -5.247  1.00 87.23           H
ATOM   1900  N   LEU A 136      -6.380   2.005  -8.320  1.00 89.05           N
ATOM   1901  CA  LEU A 136      -5.742   2.188  -9.612  1.00 89.05           C
ATOM   1902  C   LEU A 136      -5.686   0.846 -10.344  1.00 89.05           C
ATOM   1903  O   LEU A 136      -5.991   0.770 -11.533  1.00 89.05           O
ATOM   1904  HA  LEU A 136      -6.364   2.871 -10.190  1.00 89.05           H
ATOM   1905  CB  LEU A 136      -4.375   2.855  -9.444  1.00 89.05           C
ATOM   1906 1HB  LEU A 136      -3.850   2.362  -8.626  1.00 89.05           H
ATOM   1907 2HB  LEU A 136      -3.792   2.677 -10.349  1.00 89.05           H
ATOM   1908  CG  LEU A 136      -4.391   4.360  -9.170  1.00 89.05           C
ATOM   1909  HG  LEU A 136      -5.107   4.553  -8.370  1.00 89.05           H
ATOM   1910  CD1 LEU A 136      -3.025   4.843  -8.680  1.00 89.05           C
ATOM   1911 1HD1 LEU A 136      -2.764   4.323  -7.758  1.00 89.05           H
ATOM   1912 2HD1 LEU A 136      -2.272   4.635  -9.440  1.00 89.05           H
ATOM   1913 3HD1 LEU A 136      -3.065   5.916  -8.492  1.00 89.05           H
ATOM   1914  CD2 LEU A 136      -4.867   5.136 -10.399  1.00 89.05           C
ATOM   1915 1HD2 LEU A 136      -4.195   4.941 -11.235  1.00 89.05           H
ATOM   1916 2HD2 LEU A 136      -5.876   4.818 -10.662  1.00 89.05           H
ATOM   1917 3HD2 LEU A 136      -4.869   6.203 -10.177  1.00 89.05           H
ATOM   1918  HN  LEU A 136      -5.792   2.177  -7.530  1.00 89.05           H
ATOM   1919  N   ILE A 137      -5.293  -0.180  -9.603  1.00 83.63           N
ATOM   1920  CA  ILE A 137      -5.158  -1.508 -10.175  1.00 83.63           C
ATOM   1921  C   ILE A 137      -6.510  -1.958 -10.735  1.00 83.63           C
ATOM   1922  O   ILE A 137      -6.579  -2.510 -11.832  1.00 83.63           O
ATOM   1923  HA  ILE A 137      -4.449  -1.438 -11.000  1.00 83.63           H
ATOM   1924  CB  ILE A 137      -4.565  -2.476  -9.149  1.00 83.63           C
ATOM   1925  HB  ILE A 137      -5.080  -2.326  -8.201  1.00 83.63           H
ATOM   1926  CG1 ILE A 137      -3.083  -2.181  -8.910  1.00 83.63           C
ATOM   1927 1HG1 ILE A 137      -2.505  -2.466  -9.790  1.00 83.63           H
ATOM   1928 2HG1 ILE A 137      -2.940  -1.110  -8.769  1.00 83.63           H
ATOM   1929  CG2 ILE A 137      -4.800  -3.929  -9.567  1.00 83.63           C
ATOM   1930 1HG2 ILE A 137      -5.871  -4.116  -9.645  1.00 83.63           H
ATOM   1931 2HG2 ILE A 137      -4.328  -4.111 -10.532  1.00 83.63           H
ATOM   1932 3HG2 ILE A 137      -4.368  -4.596  -8.820  1.00 83.63           H
ATOM   1933  CD1 ILE A 137      -2.564  -2.937  -7.685  1.00 83.63           C
ATOM   1934 1HD1 ILE A 137      -3.128  -2.631  -6.804  1.00 83.63           H
ATOM   1935 2HD1 ILE A 137      -2.686  -4.008  -7.841  1.00 83.63           H
ATOM   1936 3HD1 ILE A 137      -1.508  -2.709  -7.538  1.00 83.63           H
ATOM   1937  HN  ILE A 137      -5.069  -0.114  -8.630  1.00 83.63           H
ATOM   1938  N   MET A 138      -7.551  -1.704  -9.955  1.00 84.04           N
ATOM   1939  CA  MET A 138      -8.899  -2.052 -10.370  1.00 84.04           C
ATOM   1940  C   MET A 138      -9.263  -1.362 -11.686  1.00 84.04           C
ATOM   1941  O   MET A 138      -9.800  -1.994 -12.595  1.00 84.04           O
ATOM   1942  HA  MET A 138      -8.893  -3.133 -10.508  1.00 84.04           H
ATOM   1943  CB  MET A 138      -9.892  -1.634  -9.283  1.00 84.04           C
ATOM   1944 1HB  MET A 138      -9.575  -2.038  -8.322  1.00 84.04           H
ATOM   1945 2HB  MET A 138      -9.895  -0.549  -9.187  1.00 84.04           H
ATOM   1946  CG  MET A 138     -11.302  -2.128  -9.610  1.00 84.04           C
ATOM   1947 1HG  MET A 138     -11.604  -1.767 -10.594  1.00 84.04           H
ATOM   1948 2HG  MET A 138     -11.315  -3.217  -9.654  1.00 84.04           H
ATOM   1949  SD  MET A 138     -12.452  -1.555  -8.371  1.00 84.04           S
ATOM   1950  CE  MET A 138     -12.366   0.205  -8.659  1.00 84.04           C
ATOM   1951 1HE  MET A 138     -11.343   0.548  -8.506  1.00 84.04           H
ATOM   1952 2HE  MET A 138     -12.673   0.421  -9.682  1.00 84.04           H
ATOM   1953 3HE  MET A 138     -13.029   0.719  -7.964  1.00 84.04           H
ATOM   1954  HN  MET A 138      -7.484  -1.270  -9.057  1.00 84.04           H
ATOM   1955  N   CYS A 139      -8.955  -0.075 -11.748  1.00 86.44           N
ATOM   1956  CA  CYS A 139      -9.316   0.726 -12.905  1.00 86.44           C
ATOM   1957  C   CYS A 139      -8.549   0.194 -14.117  1.00 86.44           C
ATOM   1958  O   CYS A 139      -9.076   0.169 -15.228  1.00 86.44           O
ATOM   1959  HA  CYS A 139     -10.391   0.608 -13.044  1.00 86.44           H
ATOM   1960  CB  CYS A 139      -9.048   2.214 -12.668  1.00 86.44           C
ATOM   1961 1HB  CYS A 139      -8.027   2.356 -12.312  1.00 86.44           H
ATOM   1962 2HB  CYS A 139      -9.137   2.762 -13.607  1.00 86.44           H
ATOM   1963  SG  CYS A 139     -10.235   2.877 -11.443  1.00 86.44           S
ATOM   1964  HG  CYS A 139      -9.616   2.388 -10.372  1.00 86.44           H
ATOM   1965  HN  CYS A 139      -8.469   0.419 -11.027  1.00 86.44           H
ATOM   1966  N   ILE A 140      -7.316  -0.220 -13.862  1.00 83.87           N
ATOM   1967  CA  ILE A 140      -6.469  -0.744 -14.919  1.00 83.87           C
ATOM   1968  C   ILE A 140      -7.125  -1.987 -15.524  1.00 83.87           C
ATOM   1969  O   ILE A 140      -7.158  -2.144 -16.743  1.00 83.87           O
ATOM   1970  HA  ILE A 140      -6.401   0.022 -15.693  1.00 83.87           H
ATOM   1971  CB  ILE A 140      -5.051  -0.988 -14.398  1.00 83.87           C
ATOM   1972  HB  ILE A 140      -5.124  -1.481 -13.429  1.00 83.87           H
ATOM   1973  CG1 ILE A 140      -4.312   0.334 -14.178  1.00 83.87           C
ATOM   1974 1HG1 ILE A 140      -4.056   0.775 -15.141  1.00 83.87           H
ATOM   1975 2HG1 ILE A 140      -4.968   1.040 -13.668  1.00 83.87           H
ATOM   1976  CG2 ILE A 140      -4.280  -1.928 -15.327  1.00 83.87           C
ATOM   1977 1HG2 ILE A 140      -4.799  -2.884 -15.389  1.00 83.87           H
ATOM   1978 2HG2 ILE A 140      -4.216  -1.484 -16.321  1.00 83.87           H
ATOM   1979 3HG2 ILE A 140      -3.276  -2.084 -14.933  1.00 83.87           H
ATOM   1980  CD1 ILE A 140      -3.042   0.121 -13.353  1.00 83.87           C
ATOM   1981 1HD1 ILE A 140      -3.305  -0.298 -12.382  1.00 83.87           H
ATOM   1982 2HD1 ILE A 140      -2.379  -0.567 -13.878  1.00 83.87           H
ATOM   1983 3HD1 ILE A 140      -2.536   1.076 -13.212  1.00 83.87           H
ATOM   1984  HN  ILE A 140      -6.897  -0.201 -12.954  1.00 83.87           H
ATOM   1985  N   SER A 141      -7.630  -2.838 -14.643  1.00 80.53           N
ATOM   1986  CA  SER A 141      -8.212  -4.099 -15.070  1.00 80.53           C
ATOM   1987  C   SER A 141      -9.468  -3.840 -15.903  1.00 80.53           C
ATOM   1988  O   SER A 141      -9.695  -4.504 -16.913  1.00 80.53           O
ATOM   1989  HA  SER A 141      -7.444  -4.581 -15.675  1.00 80.53           H
ATOM   1990  CB  SER A 141      -8.546  -4.986 -13.868  1.00 80.53           C
ATOM   1991 1HB  SER A 141      -9.145  -4.420 -13.155  1.00 80.53           H
ATOM   1992 2HB  SER A 141      -9.154  -5.828 -14.198  1.00 80.53           H
ATOM   1993  OG  SER A 141      -7.373  -5.472 -13.222  1.00 80.53           O
ATOM   1994  HG  SER A 141      -7.623  -5.995 -12.407  1.00 80.53           H
ATOM   1995  HN  SER A 141      -7.646  -2.677 -13.656  1.00 80.53           H
ATOM   1996  N   VAL A 142     -10.252  -2.873 -15.449  1.00 80.93           N
ATOM   1997  CA  VAL A 142     -11.470  -2.504 -16.151  1.00 80.93           C
ATOM   1998  C   VAL A 142     -11.108  -1.912 -17.515  1.00 80.93           C
ATOM   1999  O   VAL A 142     -11.752  -2.214 -18.518  1.00 80.93           O
ATOM   2000  HA  VAL A 142     -12.048  -3.415 -16.307  1.00 80.93           H
ATOM   2001  CB  VAL A 142     -12.304  -1.555 -15.289  1.00 80.93           C
ATOM   2002  HB  VAL A 142     -11.675  -0.707 -15.019  1.00 80.93           H
ATOM   2003  CG1 VAL A 142     -13.506  -1.020 -16.070  1.00 80.93           C
ATOM   2004 1HG1 VAL A 142     -13.157  -0.477 -16.948  1.00 80.93           H
ATOM   2005 2HG1 VAL A 142     -14.136  -1.852 -16.383  1.00 80.93           H
ATOM   2006 3HG1 VAL A 142     -14.082  -0.348 -15.433  1.00 80.93           H
ATOM   2007  CG2 VAL A 142     -12.751  -2.239 -13.996  1.00 80.93           C
ATOM   2008 1HG2 VAL A 142     -13.355  -3.114 -14.237  1.00 80.93           H
ATOM   2009 2HG2 VAL A 142     -11.874  -2.549 -13.427  1.00 80.93           H
ATOM   2010 3HG2 VAL A 142     -13.342  -1.543 -13.402  1.00 80.93           H
ATOM   2011  HN  VAL A 142     -10.067  -2.346 -14.620  1.00 80.93           H
ATOM   2012  N   ASP A 143     -10.078  -1.078 -17.507  1.00 80.75           N
ATOM   2013  CA  ASP A 143      -9.671  -0.381 -18.716  1.00 80.75           C
ATOM   2014  C   ASP A 143      -9.223  -1.404 -19.762  1.00 80.75           C
ATOM   2015  O   ASP A 143      -9.518  -1.254 -20.947  1.00 80.75           O
ATOM   2016  HA  ASP A 143     -10.549   0.182 -19.032  1.00 80.75           H
ATOM   2017  CB  ASP A 143      -8.495   0.558 -18.440  1.00 80.75           C
ATOM   2018 1HB  ASP A 143      -8.745   1.228 -17.617  1.00 80.75           H
ATOM   2019 2HB  ASP A 143      -7.627  -0.022 -18.126  1.00 80.75           H
ATOM   2020  CG  ASP A 143      -8.145   1.378 -19.683  1.00 80.75           C
ATOM   2021  OD1 ASP A 143      -9.084   1.976 -20.252  1.00 80.75           O
ATOM   2022  OD2 ASP A 143      -6.946   1.389 -20.037  1.00 80.75           O
ATOM   2023  HN  ASP A 143      -9.528  -0.876 -16.697  1.00 80.75           H
ATOM   2024  N   ARG A 144      -8.518  -2.420 -19.287  1.00 76.32           N
ATOM   2025  CA  ARG A 144      -8.004  -3.452 -20.170  1.00 76.32           C
ATOM   2026  C   ARG A 144      -9.154  -4.287 -20.738  1.00 76.32           C
ATOM   2027  O   ARG A 144      -9.132  -4.667 -21.907  1.00 76.32           O
ATOM   2028  HA  ARG A 144      -7.486  -2.910 -20.961  1.00 76.32           H
ATOM   2029  CB  ARG A 144      -7.030  -4.374 -19.433  1.00 76.32           C
ATOM   2030 1HB  ARG A 144      -7.404  -4.575 -18.429  1.00 76.32           H
ATOM   2031 2HB  ARG A 144      -6.969  -5.332 -19.949  1.00 76.32           H
ATOM   2032  CG  ARG A 144      -5.638  -3.744 -19.348  1.00 76.32           C
ATOM   2033 1HG  ARG A 144      -5.306  -3.452 -20.344  1.00 76.32           H
ATOM   2034 2HG  ARG A 144      -5.682  -2.836 -18.747  1.00 76.32           H
ATOM   2035  CD  ARG A 144      -4.632  -4.720 -18.735  1.00 76.32           C
ATOM   2036 1HD  ARG A 144      -4.738  -4.730 -17.650  1.00 76.32           H
ATOM   2037 2HD  ARG A 144      -4.835  -5.732 -19.084  1.00 76.32           H
ATOM   2038  NE  ARG A 144      -3.254  -4.325 -19.104  1.00 76.32           N
ATOM   2039  HE  ARG A 144      -3.067  -3.353 -19.245  1.00 76.32           H
ATOM   2040  CZ  ARG A 144      -2.242  -5.189 -19.260  1.00 76.32           C
ATOM   2041  NH1 ARG A 144      -2.435  -6.503 -19.084  1.00 76.32           N
ATOM   2042 1HH1 ARG A 144      -3.340  -6.846 -18.833  1.00 76.32           H
ATOM   2043 2HH1 ARG A 144      -1.674  -7.141 -19.203  1.00 76.32           H
ATOM   2044  NH2 ARG A 144      -1.033  -4.718 -19.596  1.00 76.32           N
ATOM   2045 1HH2 ARG A 144      -0.266  -5.349 -19.717  1.00 76.32           H
ATOM   2046 2HH2 ARG A 144      -0.897  -3.736 -19.726  1.00 76.32           H
ATOM   2047  HN  ARG A 144      -8.298  -2.544 -18.319  1.00 76.32           H
ATOM   2048  N   TYR A 145     -10.132  -4.548 -19.882  1.00 76.85           N
ATOM   2049  CA  TYR A 145     -11.329  -5.253 -20.306  1.00 76.85           C
ATOM   2050  C   TYR A 145     -11.981  -4.557 -21.502  1.00 76.85           C
ATOM   2051  O   TYR A 145     -12.241  -5.187 -22.526  1.00 76.85           O
ATOM   2052  HA  TYR A 145     -11.039  -6.263 -20.597  1.00 76.85           H
ATOM   2053  CB  TYR A 145     -12.290  -5.205 -19.117  1.00 76.85           C
ATOM   2054 1HB  TYR A 145     -11.867  -5.785 -18.297  1.00 76.85           H
ATOM   2055 2HB  TYR A 145     -12.372  -4.175 -18.770  1.00 76.85           H
ATOM   2056  CG  TYR A 145     -13.691  -5.736 -19.427  1.00 76.85           C
ATOM   2057  CD1 TYR A 145     -14.766  -4.871 -19.458  1.00 76.85           C
ATOM   2058  HD1 TYR A 145     -14.617  -3.810 -19.261  1.00 76.85           H
ATOM   2059  CD2 TYR A 145     -13.880  -7.081 -19.676  1.00 76.85           C
ATOM   2060  HD2 TYR A 145     -13.031  -7.764 -19.652  1.00 76.85           H
ATOM   2061  CE1 TYR A 145     -16.085  -5.371 -19.750  1.00 76.85           C
ATOM   2062  HE1 TYR A 145     -16.942  -4.699 -19.778  1.00 76.85           H
ATOM   2063  CE2 TYR A 145     -15.198  -7.580 -19.969  1.00 76.85           C
ATOM   2064  HE2 TYR A 145     -15.361  -8.640 -20.167  1.00 76.85           H
ATOM   2065  CZ  TYR A 145     -16.236  -6.701 -19.991  1.00 76.85           C
ATOM   2066  OH  TYR A 145     -17.481  -7.173 -20.267  1.00 76.85           O
ATOM   2067  HH  TYR A 145     -17.491  -8.171 -20.200  1.00 76.85           H
ATOM   2068  HN  TYR A 145     -10.115  -4.286 -18.917  1.00 76.85           H
ATOM   2069  N   ILE A 146     -12.226  -3.266 -21.333  1.00 77.48           N
ATOM   2070  CA  ILE A 146     -12.953  -2.505 -22.335  1.00 77.48           C
ATOM   2071  C   ILE A 146     -12.155  -2.497 -23.641  1.00 77.48           C
ATOM   2072  O   ILE A 146     -12.725  -2.636 -24.722  1.00 77.48           O
ATOM   2073  HA  ILE A 146     -13.899  -3.016 -22.512  1.00 77.48           H
ATOM   2074  CB  ILE A 146     -13.285  -1.107 -21.810  1.00 77.48           C
ATOM   2075  HB  ILE A 146     -12.363  -0.647 -21.455  1.00 77.48           H
ATOM   2076  CG1 ILE A 146     -14.240  -1.183 -20.617  1.00 77.48           C
ATOM   2077 1HG1 ILE A 146     -15.233  -1.475 -20.959  1.00 77.48           H
ATOM   2078 2HG1 ILE A 146     -13.902  -1.953 -19.924  1.00 77.48           H
ATOM   2079  CG2 ILE A 146     -13.833  -0.217 -22.927  1.00 77.48           C
ATOM   2080 1HG2 ILE A 146     -13.087  -0.125 -23.717  1.00 77.48           H
ATOM   2081 2HG2 ILE A 146     -14.741  -0.662 -23.334  1.00 77.48           H
ATOM   2082 3HG2 ILE A 146     -14.061   0.771 -22.526  1.00 77.48           H
ATOM   2083  CD1 ILE A 146     -14.321   0.163 -19.892  1.00 77.48           C
ATOM   2084 1HD1 ILE A 146     -13.331   0.440 -19.530  1.00 77.48           H
ATOM   2085 2HD1 ILE A 146     -14.682   0.926 -20.582  1.00 77.48           H
ATOM   2086 3HD1 ILE A 146     -15.006   0.081 -19.049  1.00 77.48           H
ATOM   2087  HN  ILE A 146     -11.939  -2.742 -20.531  1.00 77.48           H
ATOM   2088  N   ALA A 147     -10.848  -2.333 -23.498  1.00 76.64           N
ATOM   2089  CA  ALA A 147      -9.975  -2.230 -24.655  1.00 76.64           C
ATOM   2090  C   ALA A 147     -10.076  -3.514 -25.480  1.00 76.64           C
ATOM   2091  O   ALA A 147      -9.948  -3.482 -26.703  1.00 76.64           O
ATOM   2092  HA  ALA A 147     -10.323  -1.392 -25.259  1.00 76.64           H
ATOM   2093  CB  ALA A 147      -8.545  -1.944 -24.192  1.00 76.64           C
ATOM   2094 1HB  ALA A 147      -8.524  -1.007 -23.636  1.00 76.64           H
ATOM   2095 2HB  ALA A 147      -8.202  -2.755 -23.550  1.00 76.64           H
ATOM   2096 3HB  ALA A 147      -7.891  -1.867 -25.060  1.00 76.64           H
ATOM   2097  HN  ALA A 147     -10.386  -2.271 -22.613  1.00 76.64           H
ATOM   2098  N   ILE A 148     -10.303  -4.614 -24.778  1.00 72.89           N
ATOM   2099  CA  ILE A 148     -10.257  -5.925 -25.404  1.00 72.89           C
ATOM   2100  C   ILE A 148     -11.641  -6.271 -25.957  1.00 72.89           C
ATOM   2101  O   ILE A 148     -11.755  -6.858 -27.031  1.00 72.89           O
ATOM   2102  HA  ILE A 148      -9.557  -5.864 -26.238  1.00 72.89           H
ATOM   2103  CB  ILE A 148      -9.707  -6.966 -24.427  1.00 72.89           C
ATOM   2104  HB  ILE A 148     -10.293  -6.917 -23.509  1.00 72.89           H
ATOM   2105  CG1 ILE A 148      -8.256  -6.655 -24.053  1.00 72.89           C
ATOM   2106 1HG1 ILE A 148      -7.610  -6.832 -24.913  1.00 72.89           H
ATOM   2107 2HG1 ILE A 148      -8.162  -5.600 -23.795  1.00 72.89           H
ATOM   2108  CG2 ILE A 148      -9.864  -8.381 -24.988  1.00 72.89           C
ATOM   2109 1HG2 ILE A 148     -10.920  -8.588 -25.161  1.00 72.89           H
ATOM   2110 2HG2 ILE A 148      -9.318  -8.461 -25.928  1.00 72.89           H
ATOM   2111 3HG2 ILE A 148      -9.465  -9.101 -24.273  1.00 72.89           H
ATOM   2112  CD1 ILE A 148      -7.796  -7.517 -22.876  1.00 72.89           C
ATOM   2113 1HD1 ILE A 148      -8.430  -7.319 -22.011  1.00 72.89           H
ATOM   2114 2HD1 ILE A 148      -7.870  -8.570 -23.146  1.00 72.89           H
ATOM   2115 3HD1 ILE A 148      -6.762  -7.276 -22.631  1.00 72.89           H
ATOM   2116  HN  ILE A 148     -10.516  -4.620 -23.801  1.00 72.89           H
ATOM   2117  N   ALA A 149     -12.658  -5.891 -25.197  1.00 74.01           N
ATOM   2118  CA  ALA A 149     -14.020  -6.277 -25.524  1.00 74.01           C
ATOM   2119  C   ALA A 149     -14.563  -5.344 -26.608  1.00 74.01           C
ATOM   2120  O   ALA A 149     -15.190  -5.797 -27.565  1.00 74.01           O
ATOM   2121  HA  ALA A 149     -13.993  -7.295 -25.912  1.00 74.01           H
ATOM   2122  CB  ALA A 149     -14.875  -6.255 -24.255  1.00 74.01           C
ATOM   2123 1HB  ALA A 149     -14.464  -6.956 -23.528  1.00 74.01           H
ATOM   2124 2HB  ALA A 149     -14.874  -5.251 -23.833  1.00 74.01           H
ATOM   2125 3HB  ALA A 149     -15.897  -6.545 -24.501  1.00 74.01           H
ATOM   2126  HN  ALA A 149     -12.563  -5.332 -24.374  1.00 74.01           H
ATOM   2127  N   GLN A 150     -14.303  -4.058 -26.423  1.00 73.73           N
ATOM   2128  CA  GLN A 150     -14.821  -3.051 -27.334  1.00 73.73           C
ATOM   2129  C   GLN A 150     -13.695  -2.501 -28.212  1.00 73.73           C
ATOM   2130  O   GLN A 150     -13.654  -1.305 -28.497  1.00 73.73           O
ATOM   2131  HA  GLN A 150     -15.553  -3.569 -27.953  1.00 73.73           H
ATOM   2132  CB  GLN A 150     -15.519  -1.926 -26.567  1.00 73.73           C
ATOM   2133 1HB  GLN A 150     -14.801  -1.422 -25.920  1.00 73.73           H
ATOM   2134 2HB  GLN A 150     -15.893  -1.181 -27.269  1.00 73.73           H
ATOM   2135  CG  GLN A 150     -16.676  -2.470 -25.727  1.00 73.73           C
ATOM   2136 1HG  GLN A 150     -17.255  -3.181 -26.317  1.00 73.73           H
ATOM   2137 2HG  GLN A 150     -16.283  -3.014 -24.869  1.00 73.73           H
ATOM   2138  CD  GLN A 150     -17.585  -1.337 -25.247  1.00 73.73           C
ATOM   2139  OE1 GLN A 150     -17.371  -0.171 -25.534  1.00 73.73           O
ATOM   2140  NE2 GLN A 150     -18.610  -1.744 -24.503  1.00 73.73           N
ATOM   2141 1HE2 GLN A 150     -18.728  -2.717 -24.305  1.00 73.73           H
ATOM   2142 2HE2 GLN A 150     -19.261  -1.077 -24.141  1.00 73.73           H
ATOM   2143  HN  GLN A 150     -13.751  -3.703 -25.669  1.00 73.73           H
ATOM   2144  N   ALA A 151     -12.810  -3.400 -28.616  1.00 68.78           N
ATOM   2145  CA  ALA A 151     -11.612  -3.000 -29.334  1.00 68.78           C
ATOM   2146  C   ALA A 151     -12.005  -2.124 -30.525  1.00 68.78           C
ATOM   2147  O   ALA A 151     -11.271  -1.210 -30.897  1.00 68.78           O
ATOM   2148  HA  ALA A 151     -10.996  -2.414 -28.651  1.00 68.78           H
ATOM   2149  CB  ALA A 151     -10.831  -4.245 -29.758  1.00 68.78           C
ATOM   2150 1HB  ALA A 151     -10.550  -4.817 -28.873  1.00 68.78           H
ATOM   2151 2HB  ALA A 151     -11.454  -4.861 -30.406  1.00 68.78           H
ATOM   2152 3HB  ALA A 151      -9.932  -3.944 -30.297  1.00 68.78           H
ATOM   2153  HN  ALA A 151     -12.901  -4.383 -28.461  1.00 68.78           H
ATOM   2154  N   MET A 152     -13.162  -2.435 -31.091  1.00 62.36           N
ATOM   2155  CA  MET A 152     -13.618  -1.749 -32.288  1.00 62.36           C
ATOM   2156  C   MET A 152     -13.969  -0.291 -31.984  1.00 62.36           C
ATOM   2157  O   MET A 152     -13.706   0.596 -32.794  1.00 62.36           O
ATOM   2158  HA  MET A 152     -12.782  -1.791 -32.986  1.00 62.36           H
ATOM   2159  CB  MET A 152     -14.848  -2.464 -32.849  1.00 62.36           C
ATOM   2160 1HB  MET A 152     -15.597  -2.577 -32.065  1.00 62.36           H
ATOM   2161 2HB  MET A 152     -15.298  -1.859 -33.636  1.00 62.36           H
ATOM   2162  CG  MET A 152     -14.476  -3.840 -33.407  1.00 62.36           C
ATOM   2163 1HG  MET A 152     -13.396  -3.908 -33.538  1.00 62.36           H
ATOM   2164 2HG  MET A 152     -14.760  -4.618 -32.699  1.00 62.36           H
ATOM   2165  SD  MET A 152     -15.298  -4.108 -34.969  1.00 62.36           S
ATOM   2166  CE  MET A 152     -16.995  -4.166 -34.420  1.00 62.36           C
ATOM   2167 1HE  MET A 152     -17.119  -4.982 -33.708  1.00 62.36           H
ATOM   2168 2HE  MET A 152     -17.254  -3.222 -33.940  1.00 62.36           H
ATOM   2169 3HE  MET A 152     -17.649  -4.328 -35.277  1.00 62.36           H
ATOM   2170  HN  MET A 152     -13.782  -3.139 -30.746  1.00 62.36           H
ATOM   2171  N   ARG A 153     -14.559  -0.089 -30.815  1.00 64.82           N
ATOM   2172  CA  ARG A 153     -15.007   1.236 -30.422  1.00 64.82           C
ATOM   2173  C   ARG A 153     -13.909   1.957 -29.637  1.00 64.82           C
ATOM   2174  O   ARG A 153     -13.984   3.167 -29.428  1.00 64.82           O
ATOM   2175  HA  ARG A 153     -15.219   1.748 -31.361  1.00 64.82           H
ATOM   2176  CB  ARG A 153     -16.271   1.158 -29.564  1.00 64.82           C
ATOM   2177 1HB  ARG A 153     -16.125   0.435 -28.761  1.00 64.82           H
ATOM   2178 2HB  ARG A 153     -16.456   2.124 -29.094  1.00 64.82           H
ATOM   2179  CG  ARG A 153     -17.482   0.754 -30.407  1.00 64.82           C
ATOM   2180 1HG  ARG A 153     -17.560   1.408 -31.276  1.00 64.82           H
ATOM   2181 2HG  ARG A 153     -17.347  -0.260 -30.782  1.00 64.82           H
ATOM   2182  CD  ARG A 153     -18.772   0.832 -29.587  1.00 64.82           C
ATOM   2183 1HD  ARG A 153     -18.735   0.115 -28.766  1.00 64.82           H
ATOM   2184 2HD  ARG A 153     -18.870   1.822 -29.141  1.00 64.82           H
ATOM   2185  NE  ARG A 153     -19.939   0.550 -30.451  1.00 64.82           N
ATOM   2186  HE  ARG A 153     -19.771   0.361 -31.419  1.00 64.82           H
ATOM   2187  CZ  ARG A 153     -21.208   0.532 -30.019  1.00 64.82           C
ATOM   2188  NH1 ARG A 153     -21.491   0.779 -28.733  1.00 64.82           N
ATOM   2189 1HH1 ARG A 153     -20.753   0.978 -28.087  1.00 64.82           H
ATOM   2190 2HH1 ARG A 153     -22.440   0.764 -28.418  1.00 64.82           H
ATOM   2191  NH2 ARG A 153     -22.188   0.264 -30.892  1.00 64.82           N
ATOM   2192 1HH2 ARG A 153     -23.140   0.247 -30.585  1.00 64.82           H
ATOM   2193 2HH2 ARG A 153     -21.968   0.081 -31.850  1.00 64.82           H
ATOM   2194  HN  ARG A 153     -14.731  -0.810 -30.144  1.00 64.82           H
ATOM   2195  N   ALA A 154     -12.916   1.183 -29.224  1.00 62.39           N
ATOM   2196  CA  ALA A 154     -11.968   1.651 -28.228  1.00 62.39           C
ATOM   2197  C   ALA A 154     -11.175   2.829 -28.799  1.00 62.39           C
ATOM   2198  O   ALA A 154     -10.710   3.689 -28.053  1.00 62.39           O
ATOM   2199  HA  ALA A 154     -12.536   1.993 -27.363  1.00 62.39           H
ATOM   2200  CB  ALA A 154     -11.065   0.493 -27.799  1.00 62.39           C
ATOM   2201 1HB  ALA A 154     -11.674  -0.304 -27.374  1.00 62.39           H
ATOM   2202 2HB  ALA A 154     -10.523   0.114 -28.666  1.00 62.39           H
ATOM   2203 3HB  ALA A 154     -10.353   0.845 -27.052  1.00 62.39           H
ATOM   2204  HN  ALA A 154     -12.755   0.254 -29.557  1.00 62.39           H
ATOM   2205  N   HIS A 155     -11.044   2.829 -30.118  1.00 64.48           N
ATOM   2206  CA  HIS A 155     -10.169   3.779 -30.783  1.00 64.48           C
ATOM   2207  C   HIS A 155     -10.818   5.165 -30.778  1.00 64.48           C
ATOM   2208  O   HIS A 155     -10.181   6.151 -30.410  1.00 64.48           O
ATOM   2209  HA  HIS A 155      -9.248   3.817 -30.201  1.00 64.48           H
ATOM   2210  CB  HIS A 155      -9.812   3.297 -32.190  1.00 64.48           C
ATOM   2211 1HB  HIS A 155      -9.527   2.246 -32.141  1.00 64.48           H
ATOM   2212 2HB  HIS A 155     -10.700   3.356 -32.819  1.00 64.48           H
ATOM   2213  CG  HIS A 155      -8.697   4.077 -32.843  1.00 64.48           C
ATOM   2214  ND1 HIS A 155      -8.917   5.233 -33.571  1.00 64.48           N
ATOM   2215  HD1 HIS A 155      -9.806   5.660 -33.736  1.00 64.48           H
ATOM   2216  CD2 HIS A 155      -7.351   3.856 -32.869  1.00 64.48           C
ATOM   2217  HD2 HIS A 155      -6.832   3.025 -32.391  1.00 64.48           H
ATOM   2218  CE1 HIS A 155      -7.749   5.679 -34.011  1.00 64.48           C
ATOM   2219  HE1 HIS A 155      -7.591   6.572 -34.615  1.00 64.48           H
ATOM   2220  NE2 HIS A 155      -6.780   4.824 -33.575  1.00 64.48           N
ATOM   2221  HN  HIS A 155     -11.522   2.197 -30.727  1.00 64.48           H
ATOM   2222  N   THR A 156     -12.077   5.195 -31.190  1.00 67.25           N
ATOM   2223  CA  THR A 156     -12.780   6.456 -31.356  1.00 67.25           C
ATOM   2224  C   THR A 156     -13.006   7.123 -29.998  1.00 67.25           C
ATOM   2225  O   THR A 156     -13.222   8.332 -29.924  1.00 67.25           O
ATOM   2226  HA  THR A 156     -12.150   7.126 -31.941  1.00 67.25           H
ATOM   2227  CB  THR A 156     -14.076   6.177 -32.120  1.00 67.25           C
ATOM   2228  HB  THR A 156     -14.751   7.031 -32.065  1.00 67.25           H
ATOM   2229  OG1 THR A 156     -14.566   4.969 -31.544  1.00 67.25           O
ATOM   2230  HG1 THR A 156     -15.538   4.860 -31.752  1.00 67.25           H
ATOM   2231  CG2 THR A 156     -13.827   5.817 -33.585  1.00 67.25           C
ATOM   2232 1HG2 THR A 156     -13.207   4.922 -33.639  1.00 67.25           H
ATOM   2233 2HG2 THR A 156     -13.316   6.643 -34.081  1.00 67.25           H
ATOM   2234 3HG2 THR A 156     -14.779   5.629 -34.081  1.00 67.25           H
ATOM   2235  HN  THR A 156     -12.613   4.380 -31.409  1.00 67.25           H
ATOM   2236  N   TRP A 157     -12.948   6.306 -28.956  1.00 75.58           N
ATOM   2237  CA  TRP A 157     -13.320   6.761 -27.627  1.00 75.58           C
ATOM   2238  C   TRP A 157     -12.034   7.065 -26.855  1.00 75.58           C
ATOM   2239  O   TRP A 157     -12.066   7.258 -25.641  1.00 75.58           O
ATOM   2240  HA  TRP A 157     -13.910   7.671 -27.739  1.00 75.58           H
ATOM   2241  CB  TRP A 157     -14.210   5.735 -26.925  1.00 75.58           C
ATOM   2242 1HB  TRP A 157     -13.780   4.743 -27.059  1.00 75.58           H
ATOM   2243 2HB  TRP A 157     -14.210   5.940 -25.854  1.00 75.58           H
ATOM   2244  CG  TRP A 157     -15.656   5.719 -27.426  1.00 75.58           C
ATOM   2245  CD1 TRP A 157     -16.097   5.901 -28.678  1.00 75.58           C
ATOM   2246  HD1 TRP A 157     -15.451   6.091 -29.535  1.00 75.58           H
ATOM   2247  CD2 TRP A 157     -16.840   5.502 -26.629  1.00 75.58           C
ATOM   2248  NE1 TRP A 157     -17.473   5.817 -28.746  1.00 75.58           N
ATOM   2249  HE1 TRP A 157     -18.032   5.918 -29.569  1.00 75.58           H
ATOM   2250  CE2 TRP A 157     -17.939   5.566 -27.461  1.00 75.58           C
ATOM   2251  CE3 TRP A 157     -16.977   5.258 -25.251  1.00 75.58           C
ATOM   2252  HE3 TRP A 157     -16.125   5.202 -24.574  1.00 75.58           H
ATOM   2253  CZ2 TRP A 157     -19.253   5.398 -27.009  1.00 75.58           C
ATOM   2254  HZ2 TRP A 157     -20.105   5.454 -27.686  1.00 75.58           H
ATOM   2255  CZ3 TRP A 157     -18.297   5.092 -24.815  1.00 75.58           C
ATOM   2256  HZ3 TRP A 157     -18.460   4.901 -23.754  1.00 75.58           H
ATOM   2257  CH2 TRP A 157     -19.414   5.155 -25.640  1.00 75.58           C
ATOM   2258  HH2 TRP A 157     -20.411   5.015 -25.222  1.00 75.58           H
ATOM   2259  HN  TRP A 157     -12.656   5.352 -29.010  1.00 75.58           H
ATOM   2260  N   ARG A 158     -10.933   7.097 -27.592  1.00 73.33           N
ATOM   2261  CA  ARG A 158      -9.620   7.167 -26.973  1.00 73.33           C
ATOM   2262  C   ARG A 158      -9.475   8.469 -26.183  1.00 73.33           C
ATOM   2263  O   ARG A 158      -9.003   8.460 -25.047  1.00 73.33           O
ATOM   2264  HA  ARG A 158      -9.577   6.300 -26.312  1.00 73.33           H
ATOM   2265  CB  ARG A 158      -8.511   7.089 -28.023  1.00 73.33           C
ATOM   2266 1HB  ARG A 158      -8.684   6.235 -28.678  1.00 73.33           H
ATOM   2267 2HB  ARG A 158      -8.535   7.980 -28.650  1.00 73.33           H
ATOM   2268  CG  ARG A 158      -7.137   6.962 -27.362  1.00 73.33           C
ATOM   2269 1HG  ARG A 158      -6.938   7.846 -26.756  1.00 73.33           H
ATOM   2270 2HG  ARG A 158      -7.132   6.105 -26.688  1.00 73.33           H
ATOM   2271  CD  ARG A 158      -6.036   6.797 -28.412  1.00 73.33           C
ATOM   2272 1HD  ARG A 158      -6.274   5.964 -29.072  1.00 73.33           H
ATOM   2273 2HD  ARG A 158      -5.979   7.691 -29.034  1.00 73.33           H
ATOM   2274  NE  ARG A 158      -4.735   6.561 -27.748  1.00 73.33           N
ATOM   2275  HE  ARG A 158      -4.687   6.676 -26.756  1.00 73.33           H
ATOM   2276  CZ  ARG A 158      -3.617   6.201 -28.393  1.00 73.33           C
ATOM   2277  NH1 ARG A 158      -3.623   6.032 -29.722  1.00 73.33           N
ATOM   2278 1HH1 ARG A 158      -4.466   6.174 -30.240  1.00 73.33           H
ATOM   2279 2HH1 ARG A 158      -2.784   5.763 -30.196  1.00 73.33           H
ATOM   2280  NH2 ARG A 158      -2.492   6.013 -27.689  1.00 73.33           N
ATOM   2281 1HH2 ARG A 158      -1.649   5.744 -28.155  1.00 73.33           H
ATOM   2282 2HH2 ARG A 158      -2.496   6.141 -26.697  1.00 73.33           H
ATOM   2283  HN  ARG A 158     -10.928   7.076 -28.591  1.00 73.33           H
ATOM   2284  N   GLU A 159      -9.889   9.557 -26.815  1.00 77.38           N
ATOM   2285  CA  GLU A 159      -9.758  10.871 -26.208  1.00 77.38           C
ATOM   2286  C   GLU A 159     -10.638  10.969 -24.961  1.00 77.38           C
ATOM   2287  O   GLU A 159     -10.181  11.411 -23.908  1.00 77.38           O
ATOM   2288  HA  GLU A 159      -8.708  10.957 -25.928  1.00 77.38           H
ATOM   2289  CB  GLU A 159     -10.102  11.974 -27.211  1.00 77.38           C
ATOM   2290 1HB  GLU A 159     -11.045  11.741 -27.704  1.00 77.38           H
ATOM   2291 2HB  GLU A 159     -10.107  12.940 -26.706  1.00 77.38           H
ATOM   2292  CG  GLU A 159      -9.041  12.068 -28.309  1.00 77.38           C
ATOM   2293 1HG  GLU A 159      -8.052  12.151 -27.858  1.00 77.38           H
ATOM   2294 2HG  GLU A 159      -9.045  11.153 -28.902  1.00 77.38           H
ATOM   2295  CD  GLU A 159      -9.297  13.272 -29.217  1.00 77.38           C
ATOM   2296  OE1 GLU A 159      -8.353  13.642 -29.948  1.00 77.38           O
ATOM   2297  OE2 GLU A 159     -10.430  13.796 -29.160  1.00 77.38           O
ATOM   2298  HN  GLU A 159     -10.306   9.551 -27.724  1.00 77.38           H
ATOM   2299  N   LYS A 160     -11.885  10.551 -25.121  1.00 82.24           N
ATOM   2300  CA  LYS A 160     -12.830  10.575 -24.017  1.00 82.24           C
ATOM   2301  C   LYS A 160     -12.269   9.755 -22.853  1.00 82.24           C
ATOM   2302  O   LYS A 160     -12.335  10.181 -21.701  1.00 82.24           O
ATOM   2303  HA  LYS A 160     -12.927  11.612 -23.693  1.00 82.24           H
ATOM   2304  CB  LYS A 160     -14.212  10.115 -24.485  1.00 82.24           C
ATOM   2305 1HB  LYS A 160     -14.130   9.146 -24.976  1.00 82.24           H
ATOM   2306 2HB  LYS A 160     -14.865   9.981 -23.623  1.00 82.24           H
ATOM   2307  CG  LYS A 160     -14.831  11.130 -25.448  1.00 82.24           C
ATOM   2308 1HG  LYS A 160     -14.806  12.124 -25.000  1.00 82.24           H
ATOM   2309 2HG  LYS A 160     -14.238  11.178 -26.362  1.00 82.24           H
ATOM   2310  CD  LYS A 160     -16.274  10.754 -25.788  1.00 82.24           C
ATOM   2311 1HD  LYS A 160     -16.294   9.779 -26.275  1.00 82.24           H
ATOM   2312 2HD  LYS A 160     -16.856  10.663 -24.871  1.00 82.24           H
ATOM   2313  CE  LYS A 160     -16.913  11.801 -26.702  1.00 82.24           C
ATOM   2314 1HE  LYS A 160     -16.859  12.783 -26.234  1.00 82.24           H
ATOM   2315 2HE  LYS A 160     -16.357  11.863 -27.638  1.00 82.24           H
ATOM   2316  NZ  LYS A 160     -18.325  11.454 -26.980  1.00 82.24           N
ATOM   2317 1HZ  LYS A 160     -18.734  12.161 -27.581  1.00 82.24           H
ATOM   2318 2HZ  LYS A 160     -18.367  10.552 -27.442  1.00 82.24           H
ATOM   2319 3HZ  LYS A 160     -18.840  11.412 -26.108  1.00 82.24           H
ATOM   2320  HN  LYS A 160     -12.251  10.200 -25.983  1.00 82.24           H
ATOM   2321  N   ARG A 161     -11.732   8.593 -23.195  1.00 82.85           N
ATOM   2322  CA  ARG A 161     -11.183   7.698 -22.190  1.00 82.85           C
ATOM   2323  C   ARG A 161     -10.065   8.395 -21.412  1.00 82.85           C
ATOM   2324  O   ARG A 161      -9.913   8.179 -20.211  1.00 82.85           O
ATOM   2325  HA  ARG A 161     -12.025   7.460 -21.540  1.00 82.85           H
ATOM   2326  CB  ARG A 161     -10.632   6.423 -22.831  1.00 82.85           C
ATOM   2327 1HB  ARG A 161     -10.027   6.681 -23.700  1.00 82.85           H
ATOM   2328 2HB  ARG A 161      -9.975   5.912 -22.126  1.00 82.85           H
ATOM   2329  CG  ARG A 161     -11.765   5.486 -23.252  1.00 82.85           C
ATOM   2330 1HG  ARG A 161     -12.271   5.101 -22.366  1.00 82.85           H
ATOM   2331 2HG  ARG A 161     -12.507   6.041 -23.826  1.00 82.85           H
ATOM   2332  CD  ARG A 161     -11.232   4.321 -24.088  1.00 82.85           C
ATOM   2333 1HD  ARG A 161     -12.061   3.788 -24.554  1.00 82.85           H
ATOM   2334 2HD  ARG A 161     -10.602   4.698 -24.893  1.00 82.85           H
ATOM   2335  NE  ARG A 161     -10.456   3.396 -23.231  1.00 82.85           N
ATOM   2336  HE  ARG A 161     -10.460   3.557 -22.244  1.00 82.85           H
ATOM   2337  CZ  ARG A 161      -9.748   2.357 -23.695  1.00 82.85           C
ATOM   2338  NH1 ARG A 161      -9.707   2.095 -25.008  1.00 82.85           N
ATOM   2339 1HH1 ARG A 161     -10.207   2.676 -25.650  1.00 82.85           H
ATOM   2340 2HH1 ARG A 161      -9.177   1.317 -25.346  1.00 82.85           H
ATOM   2341  NH2 ARG A 161      -9.082   1.585 -22.826  1.00 82.85           N
ATOM   2342 1HH2 ARG A 161      -8.549   0.806 -23.155  1.00 82.85           H
ATOM   2343 2HH2 ARG A 161      -9.118   1.788 -21.847  1.00 82.85           H
ATOM   2344  HN  ARG A 161     -11.667   8.262 -24.136  1.00 82.85           H
ATOM   2345  N   LEU A 162      -9.312   9.216 -22.129  1.00 85.01           N
ATOM   2346  CA  LEU A 162      -8.166   9.886 -21.539  1.00 85.01           C
ATOM   2347  C   LEU A 162      -8.654  10.954 -20.557  1.00 85.01           C
ATOM   2348  O   LEU A 162      -8.057  11.148 -19.499  1.00 85.01           O
ATOM   2349  HA  LEU A 162      -7.600   9.138 -20.983  1.00 85.01           H
ATOM   2350  CB  LEU A 162      -7.243  10.431 -22.631  1.00 85.01           C
ATOM   2351 1HB  LEU A 162      -7.380   9.828 -23.529  1.00 85.01           H
ATOM   2352 2HB  LEU A 162      -7.562  11.444 -22.877  1.00 85.01           H
ATOM   2353  CG  LEU A 162      -5.751  10.464 -22.295  1.00 85.01           C
ATOM   2354  HG  LEU A 162      -5.574   9.785 -21.460  1.00 85.01           H
ATOM   2355  CD1 LEU A 162      -4.912   9.962 -23.472  1.00 85.01           C
ATOM   2356 1HD1 LEU A 162      -5.195   8.936 -23.708  1.00 85.01           H
ATOM   2357 2HD1 LEU A 162      -5.089  10.596 -24.340  1.00 85.01           H
ATOM   2358 3HD1 LEU A 162      -3.856   9.995 -23.205  1.00 85.01           H
ATOM   2359  CD2 LEU A 162      -5.322  11.860 -21.839  1.00 85.01           C
ATOM   2360 1HD2 LEU A 162      -5.516  12.578 -22.637  1.00 85.01           H
ATOM   2361 2HD2 LEU A 162      -5.887  12.142 -20.951  1.00 85.01           H
ATOM   2362 3HD2 LEU A 162      -4.257  11.855 -21.606  1.00 85.01           H
ATOM   2363  HN  LEU A 162      -9.474   9.426 -23.093  1.00 85.01           H
ATOM   2364  N   LEU A 163      -9.733  11.618 -20.943  1.00 87.46           N
ATOM   2365  CA  LEU A 163     -10.341  12.621 -20.086  1.00 87.46           C
ATOM   2366  C   LEU A 163     -10.844  11.954 -18.804  1.00 87.46           C
ATOM   2367  O   LEU A 163     -10.538  12.408 -17.702  1.00 87.46           O
ATOM   2368  HA  LEU A 163      -9.563  13.338 -19.820  1.00 87.46           H
ATOM   2369  CB  LEU A 163     -11.424  13.390 -20.845  1.00 87.46           C
ATOM   2370 1HB  LEU A 163     -10.986  13.785 -21.762  1.00 87.46           H
ATOM   2371 2HB  LEU A 163     -12.202  12.686 -21.141  1.00 87.46           H
ATOM   2372  CG  LEU A 163     -12.082  14.545 -20.088  1.00 87.46           C
ATOM   2373  HG  LEU A 163     -12.447  14.165 -19.134  1.00 87.46           H
ATOM   2374  CD1 LEU A 163     -11.066  15.646 -19.777  1.00 87.46           C
ATOM   2375 1HD1 LEU A 163     -10.264  15.237 -19.162  1.00 87.46           H
ATOM   2376 2HD1 LEU A 163     -10.650  16.030 -20.708  1.00 87.46           H
ATOM   2377 3HD1 LEU A 163     -11.560  16.455 -19.238  1.00 87.46           H
ATOM   2378  CD2 LEU A 163     -13.293  15.083 -20.853  1.00 87.46           C
ATOM   2379 1HD2 LEU A 163     -12.974  15.443 -21.831  1.00 87.46           H
ATOM   2380 2HD2 LEU A 163     -14.026  14.286 -20.980  1.00 87.46           H
ATOM   2381 3HD2 LEU A 163     -13.742  15.903 -20.293  1.00 87.46           H
ATOM   2382  HN  LEU A 163     -10.191  11.479 -21.821  1.00 87.46           H
ATOM   2383  N   TYR A 164     -11.607  10.887 -18.991  1.00 88.68           N
ATOM   2384  CA  TYR A 164     -12.159  10.155 -17.863  1.00 88.68           C
ATOM   2385  C   TYR A 164     -11.047   9.634 -16.951  1.00 88.68           C
ATOM   2386  O   TYR A 164     -11.194   9.625 -15.730  1.00 88.68           O
ATOM   2387  HA  TYR A 164     -12.793  10.838 -17.297  1.00 88.68           H
ATOM   2388  CB  TYR A 164     -12.912   8.965 -18.461  1.00 88.68           C
ATOM   2389 1HB  TYR A 164     -12.320   8.546 -19.275  1.00 88.68           H
ATOM   2390 2HB  TYR A 164     -13.005   8.189 -17.701  1.00 88.68           H
ATOM   2391  CG  TYR A 164     -14.305   9.312 -18.988  1.00 88.68           C
ATOM   2392  CD1 TYR A 164     -15.261   9.819 -18.132  1.00 88.68           C
ATOM   2393  HD1 TYR A 164     -15.023   9.973 -17.079  1.00 88.68           H
ATOM   2394  CD2 TYR A 164     -14.607   9.117 -20.321  1.00 88.68           C
ATOM   2395  HD2 TYR A 164     -13.852   8.716 -20.997  1.00 88.68           H
ATOM   2396  CE1 TYR A 164     -16.573  10.145 -18.628  1.00 88.68           C
ATOM   2397  HE1 TYR A 164     -17.337  10.547 -17.962  1.00 88.68           H
ATOM   2398  CE2 TYR A 164     -15.919   9.443 -20.817  1.00 88.68           C
ATOM   2399  HE2 TYR A 164     -16.170   9.294 -21.867  1.00 88.68           H
ATOM   2400  CZ  TYR A 164     -16.837   9.941 -19.947  1.00 88.68           C
ATOM   2401  OH  TYR A 164     -18.076  10.249 -20.416  1.00 88.68           O
ATOM   2402  HH  TYR A 164     -18.124  10.069 -21.398  1.00 88.68           H
ATOM   2403  HN  TYR A 164     -11.850  10.524 -19.890  1.00 88.68           H
ATOM   2404  N   SER A 165      -9.959   9.213 -17.579  1.00 90.04           N
ATOM   2405  CA  SER A 165      -8.832   8.668 -16.841  1.00 90.04           C
ATOM   2406  C   SER A 165      -8.282   9.720 -15.875  1.00 90.04           C
ATOM   2407  O   SER A 165      -7.865   9.391 -14.766  1.00 90.04           O
ATOM   2408  HA  SER A 165      -9.232   7.816 -16.291  1.00 90.04           H
ATOM   2409  CB  SER A 165      -7.731   8.191 -17.789  1.00 90.04           C
ATOM   2410 1HB  SER A 165      -7.056   7.523 -17.255  1.00 90.04           H
ATOM   2411 2HB  SER A 165      -8.175   7.614 -18.600  1.00 90.04           H
ATOM   2412  OG  SER A 165      -6.988   9.278 -18.334  1.00 90.04           O
ATOM   2413  HG  SER A 165      -7.604   9.916 -18.797  1.00 90.04           H
ATOM   2414  HN  SER A 165      -9.841   9.239 -18.572  1.00 90.04           H
ATOM   2415  N   LYS A 166      -8.299  10.963 -16.332  1.00 91.92           N
ATOM   2416  CA  LYS A 166      -7.799  12.064 -15.525  1.00 91.92           C
ATOM   2417  C   LYS A 166      -8.712  12.258 -14.313  1.00 91.92           C
ATOM   2418  O   LYS A 166      -8.235  12.379 -13.186  1.00 91.92           O
ATOM   2419  HA  LYS A 166      -6.808  11.784 -15.170  1.00 91.92           H
ATOM   2420  CB  LYS A 166      -7.635  13.323 -16.380  1.00 91.92           C
ATOM   2421 1HB  LYS A 166      -8.543  13.496 -16.957  1.00 91.92           H
ATOM   2422 2HB  LYS A 166      -7.499  14.190 -15.733  1.00 91.92           H
ATOM   2423  CG  LYS A 166      -6.440  13.191 -17.326  1.00 91.92           C
ATOM   2424 1HG  LYS A 166      -5.531  13.028 -16.747  1.00 91.92           H
ATOM   2425 2HG  LYS A 166      -6.572  12.319 -17.965  1.00 91.92           H
ATOM   2426  CD  LYS A 166      -6.284  14.445 -18.189  1.00 91.92           C
ATOM   2427 1HD  LYS A 166      -7.159  14.562 -18.827  1.00 91.92           H
ATOM   2428 2HD  LYS A 166      -6.235  15.327 -17.550  1.00 91.92           H
ATOM   2429  CE  LYS A 166      -5.023  14.363 -19.052  1.00 91.92           C
ATOM   2430 1HE  LYS A 166      -4.155  14.176 -18.421  1.00 91.92           H
ATOM   2431 2HE  LYS A 166      -5.102  13.523 -19.742  1.00 91.92           H
ATOM   2432  NZ  LYS A 166      -4.832  15.619 -19.810  1.00 91.92           N
ATOM   2433 1HZ  LYS A 166      -4.000  15.543 -20.385  1.00 91.92           H
ATOM   2434 2HZ  LYS A 166      -5.638  15.783 -20.403  1.00 91.92           H
ATOM   2435 3HZ  LYS A 166      -4.725  16.392 -19.163  1.00 91.92           H
ATOM   2436  HN  LYS A 166      -8.646  11.223 -17.233  1.00 91.92           H
ATOM   2437  N   MET A 167     -10.008  12.282 -14.586  1.00 93.42           N
ATOM   2438  CA  MET A 167     -10.990  12.504 -13.538  1.00 93.42           C
ATOM   2439  C   MET A 167     -10.945  11.383 -12.498  1.00 93.42           C
ATOM   2440  O   MET A 167     -11.011  11.642 -11.297  1.00 93.42           O
ATOM   2441  HA  MET A 167     -10.714  13.451 -13.074  1.00 93.42           H
ATOM   2442  CB  MET A 167     -12.389  12.573 -14.155  1.00 93.42           C
ATOM   2443 1HB  MET A 167     -12.574  11.676 -14.745  1.00 93.42           H
ATOM   2444 2HB  MET A 167     -13.138  12.595 -13.363  1.00 93.42           H
ATOM   2445  CG  MET A 167     -12.537  13.812 -15.040  1.00 93.42           C
ATOM   2446 1HG  MET A 167     -12.050  14.666 -14.569  1.00 93.42           H
ATOM   2447 2HG  MET A 167     -12.038  13.648 -15.995  1.00 93.42           H
ATOM   2448  SD  MET A 167     -14.265  14.167 -15.309  1.00 93.42           S
ATOM   2449  CE  MET A 167     -14.736  12.725 -16.250  1.00 93.42           C
ATOM   2450 1HE  MET A 167     -14.145  12.680 -17.165  1.00 93.42           H
ATOM   2451 2HE  MET A 167     -14.555  11.829 -15.656  1.00 93.42           H
ATOM   2452 3HE  MET A 167     -15.794  12.786 -16.503  1.00 93.42           H
ATOM   2453  HN  MET A 167     -10.390  12.153 -15.501  1.00 93.42           H
ATOM   2454  N   VAL A 168     -10.833  10.160 -12.997  1.00 93.59           N
ATOM   2455  CA  VAL A 168     -10.803   8.997 -12.127  1.00 93.59           C
ATOM   2456  C   VAL A 168      -9.598   9.097 -11.190  1.00 93.59           C
ATOM   2457  O   VAL A 168      -9.714   8.837  -9.993  1.00 93.59           O
ATOM   2458  HA  VAL A 168     -11.714   9.010 -11.529  1.00 93.59           H
ATOM   2459  CB  VAL A 168     -10.804   7.717 -12.965  1.00 93.59           C
ATOM   2460  HB  VAL A 168     -10.025   7.812 -13.722  1.00 93.59           H
ATOM   2461  CG1 VAL A 168     -10.474   6.497 -12.102  1.00 93.59           C
ATOM   2462 1HG1 VAL A 168      -9.487   6.623 -11.657  1.00 93.59           H
ATOM   2463 2HG1 VAL A 168     -11.218   6.398 -11.313  1.00 93.59           H
ATOM   2464 3HG1 VAL A 168     -10.481   5.601 -12.723  1.00 93.59           H
ATOM   2465  CG2 VAL A 168     -12.141   7.534 -13.685  1.00 93.59           C
ATOM   2466 1HG2 VAL A 168     -12.944   7.471 -12.950  1.00 93.59           H
ATOM   2467 2HG2 VAL A 168     -12.318   8.383 -14.345  1.00 93.59           H
ATOM   2468 3HG2 VAL A 168     -12.114   6.616 -14.273  1.00 93.59           H
ATOM   2469  HN  VAL A 168     -10.764   9.959 -13.974  1.00 93.59           H
ATOM   2470  N   CYS A 169      -8.468   9.476 -11.769  1.00 94.13           N
ATOM   2471  CA  CYS A 169      -7.240   9.603 -11.003  1.00 94.13           C
ATOM   2472  C   CYS A 169      -7.481  10.604  -9.871  1.00 94.13           C
ATOM   2473  O   CYS A 169      -7.137  10.340  -8.720  1.00 94.13           O
ATOM   2474  HA  CYS A 169      -7.017   8.614 -10.603  1.00 94.13           H
ATOM   2475  CB  CYS A 169      -6.061  10.015 -11.887  1.00 94.13           C
ATOM   2476 1HB  CYS A 169      -6.344  10.861 -12.514  1.00 94.13           H
ATOM   2477 2HB  CYS A 169      -5.227  10.342 -11.267  1.00 94.13           H
ATOM   2478  SG  CYS A 169      -5.544   8.607 -12.936  1.00 94.13           S
ATOM   2479  HG  CYS A 169      -6.515   8.740 -13.835  1.00 94.13           H
ATOM   2480  HN  CYS A 169      -8.384   9.694 -12.741  1.00 94.13           H
ATOM   2481  N   PHE A 170      -8.070  11.733 -10.238  1.00 95.57           N
ATOM   2482  CA  PHE A 170      -8.320  12.793  -9.277  1.00 95.57           C
ATOM   2483  C   PHE A 170      -9.213  12.300  -8.136  1.00 95.57           C
ATOM   2484  O   PHE A 170      -8.921  12.540  -6.966  1.00 95.57           O
ATOM   2485  HA  PHE A 170      -7.355  13.099  -8.874  1.00 95.57           H
ATOM   2486  CB  PHE A 170      -9.043  13.915 -10.026  1.00 95.57           C
ATOM   2487 1HB  PHE A 170      -8.441  14.210 -10.886  1.00 95.57           H
ATOM   2488 2HB  PHE A 170      -9.986  13.530 -10.414  1.00 95.57           H
ATOM   2489  CG  PHE A 170      -9.326  15.152  -9.171  1.00 95.57           C
ATOM   2490  CD1 PHE A 170     -10.557  15.331  -8.622  1.00 95.57           C
ATOM   2491  HD1 PHE A 170     -11.342  14.593  -8.790  1.00 95.57           H
ATOM   2492  CD2 PHE A 170      -8.348  16.072  -8.961  1.00 95.57           C
ATOM   2493  HD2 PHE A 170      -7.361  15.929  -9.402  1.00 95.57           H
ATOM   2494  CE1 PHE A 170     -10.821  16.479  -7.829  1.00 95.57           C
ATOM   2495  HE1 PHE A 170     -11.807  16.623  -7.388  1.00 95.57           H
ATOM   2496  CE2 PHE A 170      -8.611  17.220  -8.168  1.00 95.57           C
ATOM   2497  HE2 PHE A 170      -7.826  17.958  -8.000  1.00 95.57           H
ATOM   2498  CZ  PHE A 170      -9.842  17.400  -7.618  1.00 95.57           C
ATOM   2499  HZ  PHE A 170     -10.044  18.281  -7.010  1.00 95.57           H
ATOM   2500  HN  PHE A 170      -8.374  11.928 -11.171  1.00 95.57           H
ATOM   2501  N   THR A 171     -10.284  11.619  -8.518  1.00 95.56           N
ATOM   2502  CA  THR A 171     -11.236  11.114  -7.543  1.00 95.56           C
ATOM   2503  C   THR A 171     -10.548  10.152  -6.574  1.00 95.56           C
ATOM   2504  O   THR A 171     -10.847  10.147  -5.381  1.00 95.56           O
ATOM   2505  HA  THR A 171     -11.603  11.954  -6.953  1.00 95.56           H
ATOM   2506  CB  THR A 171     -12.401  10.479  -8.306  1.00 95.56           C
ATOM   2507  HB  THR A 171     -12.078   9.581  -8.832  1.00 95.56           H
ATOM   2508  OG1 THR A 171     -12.892  11.533  -9.130  1.00 95.56           O
ATOM   2509  HG1 THR A 171     -12.467  11.486 -10.034  1.00 95.56           H
ATOM   2510  CG2 THR A 171     -13.582  10.139  -7.394  1.00 95.56           C
ATOM   2511 1HG2 THR A 171     -13.948  11.049  -6.919  1.00 95.56           H
ATOM   2512 2HG2 THR A 171     -13.258   9.434  -6.628  1.00 95.56           H
ATOM   2513 3HG2 THR A 171     -14.380   9.691  -7.985  1.00 95.56           H
ATOM   2514  HN  THR A 171     -10.505  11.412  -9.471  1.00 95.56           H
ATOM   2515  N   ILE A 172      -9.638   9.360  -7.123  1.00 94.77           N
ATOM   2516  CA  ILE A 172      -8.935   8.366  -6.330  1.00 94.77           C
ATOM   2517  C   ILE A 172      -8.105   9.071  -5.255  1.00 94.77           C
ATOM   2518  O   ILE A 172      -8.112   8.664  -4.095  1.00 94.77           O
ATOM   2519  HA  ILE A 172      -9.686   7.750  -5.837  1.00 94.77           H
ATOM   2520  CB  ILE A 172      -8.114   7.443  -7.233  1.00 94.77           C
ATOM   2521  HB  ILE A 172      -7.601   8.057  -7.974  1.00 94.77           H
ATOM   2522  CG1 ILE A 172      -9.020   6.476  -7.998  1.00 94.77           C
ATOM   2523 1HG1 ILE A 172      -9.472   5.769  -7.302  1.00 94.77           H
ATOM   2524 2HG1 ILE A 172      -9.835   7.028  -8.465  1.00 94.77           H
ATOM   2525  CG2 ILE A 172      -7.037   6.708  -6.433  1.00 94.77           C
ATOM   2526 1HG2 ILE A 172      -6.366   7.434  -5.974  1.00 94.77           H
ATOM   2527 2HG2 ILE A 172      -7.509   6.107  -5.655  1.00 94.77           H
ATOM   2528 3HG2 ILE A 172      -6.468   6.059  -7.099  1.00 94.77           H
ATOM   2529  CD1 ILE A 172      -8.233   5.715  -9.067  1.00 94.77           C
ATOM   2530 1HD1 ILE A 172      -7.802   6.424  -9.774  1.00 94.77           H
ATOM   2531 2HD1 ILE A 172      -7.434   5.145  -8.592  1.00 94.77           H
ATOM   2532 3HD1 ILE A 172      -8.901   5.035  -9.595  1.00 94.77           H
ATOM   2533  HN  ILE A 172      -9.381   9.389  -8.089  1.00 94.77           H
ATOM   2534  N   TRP A 173      -7.411  10.117  -5.680  1.00 95.37           N
ATOM   2535  CA  TRP A 173      -6.521  10.838  -4.786  1.00 95.37           C
ATOM   2536  C   TRP A 173      -7.364  11.425  -3.652  1.00 95.37           C
ATOM   2537  O   TRP A 173      -7.000  11.316  -2.482  1.00 95.37           O
ATOM   2538  HA  TRP A 173      -5.802  10.124  -4.384  1.00 95.37           H
ATOM   2539  CB  TRP A 173      -5.720  11.897  -5.546  1.00 95.37           C
ATOM   2540 1HB  TRP A 173      -6.375  12.384  -6.268  1.00 95.37           H
ATOM   2541 2HB  TRP A 173      -5.394  12.664  -4.843  1.00 95.37           H
ATOM   2542  CG  TRP A 173      -4.497  11.345  -6.280  1.00 95.37           C
ATOM   2543  CD1 TRP A 173      -4.302  11.249  -7.602  1.00 95.37           C
ATOM   2544  HD1 TRP A 173      -5.025  11.567  -8.353  1.00 95.37           H
ATOM   2545  CD2 TRP A 173      -3.299  10.814  -5.675  1.00 95.37           C
ATOM   2546  NE1 TRP A 173      -3.071  10.696  -7.893  1.00 95.37           N
ATOM   2547  HE1 TRP A 173      -2.700  10.524  -8.806  1.00 95.37           H
ATOM   2548  CE2 TRP A 173      -2.442  10.423  -6.684  1.00 95.37           C
ATOM   2549  CE3 TRP A 173      -2.951  10.668  -4.321  1.00 95.37           C
ATOM   2550  HE3 TRP A 173      -3.610  10.968  -3.506  1.00 95.37           H
ATOM   2551  CZ2 TRP A 173      -1.182   9.861  -6.445  1.00 95.37           C
ATOM   2552  HZ2 TRP A 173      -0.523   9.561  -7.260  1.00 95.37           H
ATOM   2553  CZ3 TRP A 173      -1.689  10.104  -4.099  1.00 95.37           C
ATOM   2554  HZ3 TRP A 173      -1.369   9.968  -3.066  1.00 95.37           H
ATOM   2555  CH2 TRP A 173      -0.814   9.706  -5.103  1.00 95.37           C
ATOM   2556  HH2 TRP A 173       0.154   9.275  -4.847  1.00 95.37           H
ATOM   2557  HN  TRP A 173      -7.449  10.471  -6.615  1.00 95.37           H
ATOM   2558  N   VAL A 174      -8.476  12.034  -4.039  1.00 95.59           N
ATOM   2559  CA  VAL A 174      -9.341  12.694  -3.076  1.00 95.59           C
ATOM   2560  C   VAL A 174      -9.864  11.662  -2.075  1.00 95.59           C
ATOM   2561  O   VAL A 174      -9.867  11.906  -0.869  1.00 95.59           O
ATOM   2562  HA  VAL A 174      -8.738  13.427  -2.540  1.00 95.59           H
ATOM   2563  CB  VAL A 174     -10.460  13.441  -3.804  1.00 95.59           C
ATOM   2564  HB  VAL A 174     -10.954  12.736  -4.473  1.00 95.59           H
ATOM   2565  CG1 VAL A 174     -11.505  13.962  -2.815  1.00 95.59           C
ATOM   2566 1HG1 VAL A 174     -11.941  13.123  -2.272  1.00 95.59           H
ATOM   2567 2HG1 VAL A 174     -11.030  14.644  -2.110  1.00 95.59           H
ATOM   2568 3HG1 VAL A 174     -12.289  14.489  -3.359  1.00 95.59           H
ATOM   2569  CG2 VAL A 174      -9.895  14.580  -4.655  1.00 95.59           C
ATOM   2570 1HG2 VAL A 174      -9.364  15.284  -4.014  1.00 95.59           H
ATOM   2571 2HG2 VAL A 174      -9.207  14.173  -5.396  1.00 95.59           H
ATOM   2572 3HG2 VAL A 174     -10.712  15.094  -5.162  1.00 95.59           H
ATOM   2573  HN  VAL A 174      -8.787  12.081  -4.988  1.00 95.59           H
ATOM   2574  N   LEU A 175     -10.294  10.529  -2.612  1.00 93.43           N
ATOM   2575  CA  LEU A 175     -10.906   9.497  -1.792  1.00 93.43           C
ATOM   2576  C   LEU A 175      -9.873   8.961  -0.800  1.00 93.43           C
ATOM   2577  O   LEU A 175     -10.170   8.792   0.382  1.00 93.43           O
ATOM   2578  HA  LEU A 175     -11.715   9.964  -1.230  1.00 93.43           H
ATOM   2579  CB  LEU A 175     -11.533   8.415  -2.673  1.00 93.43           C
ATOM   2580 1HB  LEU A 175     -12.216   8.895  -3.374  1.00 93.43           H
ATOM   2581 2HB  LEU A 175     -10.742   7.952  -3.264  1.00 93.43           H
ATOM   2582  CG  LEU A 175     -12.294   7.310  -1.938  1.00 93.43           C
ATOM   2583  HG  LEU A 175     -11.638   6.893  -1.174  1.00 93.43           H
ATOM   2584  CD1 LEU A 175     -13.522   7.874  -1.221  1.00 93.43           C
ATOM   2585 1HD1 LEU A 175     -13.207   8.623  -0.495  1.00 93.43           H
ATOM   2586 2HD1 LEU A 175     -14.190   8.333  -1.950  1.00 93.43           H
ATOM   2587 3HD1 LEU A 175     -14.045   7.068  -0.706  1.00 93.43           H
ATOM   2588  CD2 LEU A 175     -12.661   6.169  -2.890  1.00 93.43           C
ATOM   2589 1HD2 LEU A 175     -13.290   6.554  -3.692  1.00 93.43           H
ATOM   2590 2HD2 LEU A 175     -11.751   5.744  -3.315  1.00 93.43           H
ATOM   2591 3HD2 LEU A 175     -13.201   5.398  -2.342  1.00 93.43           H
ATOM   2592  HN  LEU A 175     -10.231  10.313  -3.586  1.00 93.43           H
ATOM   2593  N   ALA A 176      -8.679   8.708  -1.316  1.00 93.18           N
ATOM   2594  CA  ALA A 176      -7.622   8.124  -0.508  1.00 93.18           C
ATOM   2595  C   ALA A 176      -7.257   9.089   0.622  1.00 93.18           C
ATOM   2596  O   ALA A 176      -7.000   8.664   1.747  1.00 93.18           O
ATOM   2597  HA  ALA A 176      -8.007   7.200  -0.075  1.00 93.18           H
ATOM   2598  CB  ALA A 176      -6.424   7.789  -1.399  1.00 93.18           C
ATOM   2599 1HB  ALA A 176      -6.729   7.078  -2.166  1.00 93.18           H
ATOM   2600 2HB  ALA A 176      -6.058   8.700  -1.872  1.00 93.18           H
ATOM   2601 3HB  ALA A 176      -5.631   7.351  -0.792  1.00 93.18           H
ATOM   2602  HN  ALA A 176      -8.430   8.895  -2.267  1.00 93.18           H
ATOM   2603  N   ALA A 177      -7.247  10.370   0.283  1.00 93.31           N
ATOM   2604  CA  ALA A 177      -6.882  11.396   1.244  1.00 93.31           C
ATOM   2605  C   ALA A 177      -7.890  11.392   2.396  1.00 93.31           C
ATOM   2606  O   ALA A 177      -7.505  11.447   3.562  1.00 93.31           O
ATOM   2607  HA  ALA A 177      -5.895  11.148   1.635  1.00 93.31           H
ATOM   2608  CB  ALA A 177      -6.806  12.752   0.540  1.00 93.31           C
ATOM   2609 1HB  ALA A 177      -6.056  12.711  -0.249  1.00 93.31           H
ATOM   2610 2HB  ALA A 177      -7.777  12.991   0.106  1.00 93.31           H
ATOM   2611 3HB  ALA A 177      -6.532  13.522   1.262  1.00 93.31           H
ATOM   2612  HN  ALA A 177      -7.483  10.709  -0.628  1.00 93.31           H
ATOM   2613  N   ALA A 178      -9.161  11.326   2.027  1.00 93.80           N
ATOM   2614  CA  ALA A 178     -10.229  11.395   3.009  1.00 93.80           C
ATOM   2615  C   ALA A 178     -10.143  10.182   3.937  1.00 93.80           C
ATOM   2616  O   ALA A 178     -10.404  10.291   5.134  1.00 93.80           O
ATOM   2617  HA  ALA A 178     -10.082  12.302   3.597  1.00 93.80           H
ATOM   2618  CB  ALA A 178     -11.577  11.487   2.292  1.00 93.80           C
ATOM   2619 1HB  ALA A 178     -11.598  12.381   1.669  1.00 93.80           H
ATOM   2620 2HB  ALA A 178     -11.716  10.605   1.666  1.00 93.80           H
ATOM   2621 3HB  ALA A 178     -12.379  11.538   3.029  1.00 93.80           H
ATOM   2622  HN  ALA A 178      -9.464  11.228   1.079  1.00 93.80           H
ATOM   2623  N   LEU A 179      -9.777   9.052   3.348  1.00 91.69           N
ATOM   2624  CA  LEU A 179      -9.756   7.798   4.082  1.00 91.69           C
ATOM   2625  C   LEU A 179      -8.589   7.811   5.072  1.00 91.69           C
ATOM   2626  O   LEU A 179      -8.547   7.001   5.997  1.00 91.69           O
ATOM   2627  HA  LEU A 179     -10.687   7.735   4.646  1.00 91.69           H
ATOM   2628  CB  LEU A 179      -9.730   6.612   3.116  1.00 91.69           C
ATOM   2629 1HB  LEU A 179      -8.929   6.774   2.395  1.00 91.69           H
ATOM   2630 2HB  LEU A 179      -9.475   5.715   3.680  1.00 91.69           H
ATOM   2631  CG  LEU A 179     -11.026   6.346   2.347  1.00 91.69           C
ATOM   2632  HG  LEU A 179     -11.299   7.256   1.812  1.00 91.69           H
ATOM   2633  CD1 LEU A 179     -10.825   5.249   1.299  1.00 91.69           C
ATOM   2634 1HD1 LEU A 179     -10.056   5.559   0.591  1.00 91.69           H
ATOM   2635 2HD1 LEU A 179     -10.515   4.328   1.791  1.00 91.69           H
ATOM   2636 3HD1 LEU A 179     -11.761   5.080   0.766  1.00 91.69           H
ATOM   2637  CD2 LEU A 179     -12.175   6.021   3.303  1.00 91.69           C
ATOM   2638 1HD2 LEU A 179     -11.924   5.133   3.884  1.00 91.69           H
ATOM   2639 2HD2 LEU A 179     -12.335   6.863   3.977  1.00 91.69           H
ATOM   2640 3HD2 LEU A 179     -13.083   5.836   2.730  1.00 91.69           H
ATOM   2641  HN  LEU A 179      -9.498   8.986   2.390  1.00 91.69           H
ATOM   2642  N   CYS A 180      -7.672   8.739   4.844  1.00 92.74           N
ATOM   2643  CA  CYS A 180      -6.457   8.801   5.638  1.00 92.74           C
ATOM   2644  C   CYS A 180      -6.656   9.843   6.741  1.00 92.74           C
ATOM   2645  O   CYS A 180      -5.727  10.149   7.486  1.00 92.74           O
ATOM   2646  HA  CYS A 180      -6.311   7.809   6.066  1.00 92.74           H
ATOM   2647  CB  CYS A 180      -5.232   9.110   4.776  1.00 92.74           C
ATOM   2648 1HB  CYS A 180      -5.373  10.057   4.255  1.00 92.74           H
ATOM   2649 2HB  CYS A 180      -4.350   9.222   5.407  1.00 92.74           H
ATOM   2650  SG  CYS A 180      -4.964   7.765   3.564  1.00 92.74           S
ATOM   2651  HG  CYS A 180      -6.044   8.021   2.831  1.00 92.74           H
ATOM   2652  HN  CYS A 180      -7.748   9.438   4.133  1.00 92.74           H
ATOM   2653  N   ILE A 181      -7.874  10.360   6.809  1.00 93.50           N
ATOM   2654  CA  ILE A 181      -8.198  11.386   7.785  1.00 93.50           C
ATOM   2655  C   ILE A 181      -7.910  10.855   9.191  1.00 93.50           C
ATOM   2656  O   ILE A 181      -7.268  11.530   9.993  1.00 93.50           O
ATOM   2657  HA  ILE A 181      -7.543  12.236   7.596  1.00 93.50           H
ATOM   2658  CB  ILE A 181      -9.636  11.873   7.594  1.00 93.50           C
ATOM   2659  HB  ILE A 181     -10.272  11.003   7.429  1.00 93.50           H
ATOM   2660  CG1 ILE A 181      -9.754  12.760   6.353  1.00 93.50           C
ATOM   2661 1HG1 ILE A 181      -9.175  13.672   6.498  1.00 93.50           H
ATOM   2662 2HG1 ILE A 181      -9.330  12.245   5.492  1.00 93.50           H
ATOM   2663  CG2 ILE A 181     -10.149  12.575   8.852  1.00 93.50           C
ATOM   2664 1HG2 ILE A 181     -10.124  11.881   9.692  1.00 93.50           H
ATOM   2665 2HG2 ILE A 181      -9.516  13.435   9.073  1.00 93.50           H
ATOM   2666 3HG2 ILE A 181     -11.173  12.911   8.689  1.00 93.50           H
ATOM   2667  CD1 ILE A 181     -11.215  13.118   6.072  1.00 93.50           C
ATOM   2668 1HD1 ILE A 181     -11.787  12.205   5.904  1.00 93.50           H
ATOM   2669 2HD1 ILE A 181     -11.629  13.654   6.926  1.00 93.50           H
ATOM   2670 3HD1 ILE A 181     -11.271  13.749   5.185  1.00 93.50           H
ATOM   2671  HN  ILE A 181      -8.631  10.090   6.213  1.00 93.50           H
ATOM   2672  N   PRO A 182      -8.379   9.642   9.513  1.00 92.05           N
ATOM   2673  CA  PRO A 182      -8.219   9.107  10.868  1.00 92.05           C
ATOM   2674  C   PRO A 182      -6.774   9.147  11.337  1.00 92.05           C
ATOM   2675  O   PRO A 182      -6.496   9.540  12.469  1.00 92.05           O
ATOM   2676  HA  PRO A 182      -8.767   9.722  11.581  1.00 92.05           H
ATOM   2677  CB  PRO A 182      -8.740   7.673  10.754  1.00 92.05           C
ATOM   2678 1HB  PRO A 182      -7.937   6.971  10.524  1.00 92.05           H
ATOM   2679 2HB  PRO A 182      -9.198   7.337  11.685  1.00 92.05           H
ATOM   2680  CG  PRO A 182      -9.757   7.755   9.623  1.00 92.05           C
ATOM   2681 1HG  PRO A 182      -9.957   6.776   9.186  1.00 92.05           H
ATOM   2682 2HG  PRO A 182     -10.717   8.137   9.969  1.00 92.05           H
ATOM   2683  CD  PRO A 182      -9.090   8.696   8.634  1.00 92.05           C
ATOM   2684 1HD  PRO A 182      -8.402   8.169   7.974  1.00 92.05           H
ATOM   2685 2HD  PRO A 182      -9.819   9.196   7.996  1.00 92.05           H
ATOM   2686  N   GLU A 183      -5.884   8.735  10.446  1.00 92.37           N
ATOM   2687  CA  GLU A 183      -4.469   8.682  10.770  1.00 92.37           C
ATOM   2688  C   GLU A 183      -3.957  10.076  11.141  1.00 92.37           C
ATOM   2689  O   GLU A 183      -3.177  10.225  12.081  1.00 92.37           O
ATOM   2690  HA  GLU A 183      -4.394   8.019  11.632  1.00 92.37           H
ATOM   2691  CB  GLU A 183      -3.662   8.092   9.612  1.00 92.37           C
ATOM   2692 1HB  GLU A 183      -4.043   8.477   8.666  1.00 92.37           H
ATOM   2693 2HB  GLU A 183      -2.601   8.293   9.763  1.00 92.37           H
ATOM   2694  CG  GLU A 183      -3.809   6.570   9.560  1.00 92.37           C
ATOM   2695 1HG  GLU A 183      -3.071   6.153   8.876  1.00 92.37           H
ATOM   2696 2HG  GLU A 183      -3.606   6.148  10.544  1.00 92.37           H
ATOM   2697  CD  GLU A 183      -5.215   6.171   9.108  1.00 92.37           C
ATOM   2698  OE1 GLU A 183      -5.575   4.998   9.346  1.00 92.37           O
ATOM   2699  OE2 GLU A 183      -5.897   7.047   8.535  1.00 92.37           O
ATOM   2700  HN  GLU A 183      -6.116   8.441   9.518  1.00 92.37           H
ATOM   2701  N   ILE A 184      -4.417  11.061  10.384  1.00 93.82           N
ATOM   2702  CA  ILE A 184      -3.918  12.417  10.536  1.00 93.82           C
ATOM   2703  C   ILE A 184      -4.310  12.949  11.916  1.00 93.82           C
ATOM   2704  O   ILE A 184      -3.543  13.676  12.546  1.00 93.82           O
ATOM   2705  HA  ILE A 184      -2.830  12.373  10.479  1.00 93.82           H
ATOM   2706  CB  ILE A 184      -4.396  13.297   9.379  1.00 93.82           C
ATOM   2707  HB  ILE A 184      -5.484  13.241   9.335  1.00 93.82           H
ATOM   2708  CG1 ILE A 184      -3.863  12.781   8.041  1.00 93.82           C
ATOM   2709 1HG1 ILE A 184      -2.778  12.888   8.012  1.00 93.82           H
ATOM   2710 2HG1 ILE A 184      -4.080  11.717   7.945  1.00 93.82           H
ATOM   2711  CG2 ILE A 184      -4.027  14.763   9.616  1.00 93.82           C
ATOM   2712 1HG2 ILE A 184      -4.496  15.111  10.537  1.00 93.82           H
ATOM   2713 2HG2 ILE A 184      -2.945  14.856   9.702  1.00 93.82           H
ATOM   2714 3HG2 ILE A 184      -4.379  15.366   8.779  1.00 93.82           H
ATOM   2715  CD1 ILE A 184      -4.487  13.543   6.871  1.00 93.82           C
ATOM   2716 1HD1 ILE A 184      -5.569  13.414   6.889  1.00 93.82           H
ATOM   2717 2HD1 ILE A 184      -4.247  14.603   6.958  1.00 93.82           H
ATOM   2718 3HD1 ILE A 184      -4.091  13.157   5.932  1.00 93.82           H
ATOM   2719  HN  ILE A 184      -5.117  10.945   9.679  1.00 93.82           H
ATOM   2720  N   LEU A 185      -5.503  12.567  12.345  1.00 93.32           N
ATOM   2721  CA  LEU A 185      -6.102  13.166  13.526  1.00 93.32           C
ATOM   2722  C   LEU A 185      -5.404  12.626  14.776  1.00 93.32           C
ATOM   2723  O   LEU A 185      -4.991  13.395  15.642  1.00 93.32           O
ATOM   2724  HA  LEU A 185      -5.927  14.241  13.471  1.00 93.32           H
ATOM   2725  CB  LEU A 185      -7.617  12.952  13.526  1.00 93.32           C
ATOM   2726 1HB  LEU A 185      -7.815  11.895  13.351  1.00 93.32           H
ATOM   2727 2HB  LEU A 185      -7.997  13.187  14.520  1.00 93.32           H
ATOM   2728  CG  LEU A 185      -8.409  13.767  12.502  1.00 93.32           C
ATOM   2729  HG  LEU A 185      -8.069  13.487  11.505  1.00 93.32           H
ATOM   2730  CD1 LEU A 185      -9.902  13.442  12.579  1.00 93.32           C
ATOM   2731 1HD1 LEU A 185     -10.054  12.382  12.375  1.00 93.32           H
ATOM   2732 2HD1 LEU A 185     -10.274  13.677  13.576  1.00 93.32           H
ATOM   2733 3HD1 LEU A 185     -10.442  14.035  11.841  1.00 93.32           H
ATOM   2734  CD2 LEU A 185      -8.140  15.265  12.666  1.00 93.32           C
ATOM   2735 1HD2 LEU A 185      -8.435  15.579  13.667  1.00 93.32           H
ATOM   2736 2HD2 LEU A 185      -7.077  15.460  12.522  1.00 93.32           H
ATOM   2737 3HD2 LEU A 185      -8.715  15.821  11.926  1.00 93.32           H
ATOM   2738  HN  LEU A 185      -6.058  11.862  11.902  1.00 93.32           H
ATOM   2739  N   TYR A 186      -5.295  11.306  14.830  1.00 93.11           N
ATOM   2740  CA  TYR A 186      -4.978  10.632  16.077  1.00 93.11           C
ATOM   2741  C   TYR A 186      -3.477  10.357  16.186  1.00 93.11           C
ATOM   2742  O   TYR A 186      -2.996   9.915  17.228  1.00 93.11           O
ATOM   2743  HA  TYR A 186      -5.281  11.283  16.898  1.00 93.11           H
ATOM   2744  CB  TYR A 186      -5.727   9.299  16.039  1.00 93.11           C
ATOM   2745 1HB  TYR A 186      -5.403   8.737  15.162  1.00 93.11           H
ATOM   2746 2HB  TYR A 186      -5.449   8.711  16.914  1.00 93.11           H
ATOM   2747  CG  TYR A 186      -7.250   9.441  16.001  1.00 93.11           C
ATOM   2748  CD1 TYR A 186      -7.897  10.181  16.969  1.00 93.11           C
ATOM   2749  HD1 TYR A 186      -7.324  10.663  17.761  1.00 93.11           H
ATOM   2750  CD2 TYR A 186      -7.975   8.830  14.999  1.00 93.11           C
ATOM   2751  HD2 TYR A 186      -7.464   8.246  14.234  1.00 93.11           H
ATOM   2752  CE1 TYR A 186      -9.331  10.315  16.934  1.00 93.11           C
ATOM   2753  HE1 TYR A 186      -9.855  10.896  17.693  1.00 93.11           H
ATOM   2754  CE2 TYR A 186      -9.409   8.964  14.964  1.00 93.11           C
ATOM   2755  HE2 TYR A 186      -9.994   8.487  14.178  1.00 93.11           H
ATOM   2756  CZ  TYR A 186     -10.016   9.700  15.933  1.00 93.11           C
ATOM   2757  OH  TYR A 186     -11.369   9.827  15.900  1.00 93.11           O
ATOM   2758  HH  TYR A 186     -11.716   9.561  15.000  1.00 93.11           H
ATOM   2759  HN  TYR A 186      -5.419  10.702  14.043  1.00 93.11           H
ATOM   2760  N   SER A 187      -2.777  10.631  15.094  1.00 93.21           N
ATOM   2761  CA  SER A 187      -1.329  10.513  15.084  1.00 93.21           C
ATOM   2762  C   SER A 187      -0.709  11.606  15.958  1.00 93.21           C
ATOM   2763  O   SER A 187      -0.879  12.794  15.686  1.00 93.21           O
ATOM   2764  HA  SER A 187      -1.116   9.527  15.497  1.00 93.21           H
ATOM   2765  CB  SER A 187      -0.779  10.598  13.659  1.00 93.21           C
ATOM   2766 1HB  SER A 187      -1.150  11.505  13.181  1.00 93.21           H
ATOM   2767 2HB  SER A 187       0.308  10.678  13.694  1.00 93.21           H
ATOM   2768  OG  SER A 187      -1.147   9.465  12.877  1.00 93.21           O
ATOM   2769  HG  SER A 187      -2.142   9.369  12.860  1.00 93.21           H
ATOM   2770  HN  SER A 187      -3.183  10.927  14.230  1.00 93.21           H
ATOM   2771  N   GLN A 188      -0.005  11.166  16.990  1.00 91.90           N
ATOM   2772  CA  GLN A 188       0.765  12.080  17.815  1.00 91.90           C
ATOM   2773  C   GLN A 188       1.993  11.371  18.391  1.00 91.90           C
ATOM   2774  O   GLN A 188       2.094  10.147  18.324  1.00 91.90           O
ATOM   2775  HA  GLN A 188       1.081  12.880  17.145  1.00 91.90           H
ATOM   2776  CB  GLN A 188      -0.099  12.673  18.930  1.00 91.90           C
ATOM   2777 1HB  GLN A 188       0.477  13.411  19.488  1.00 91.90           H
ATOM   2778 2HB  GLN A 188      -0.951  13.195  18.496  1.00 91.90           H
ATOM   2779  CG  GLN A 188      -0.593  11.580  19.880  1.00 91.90           C
ATOM   2780 1HG  GLN A 188      -1.148  10.829  19.319  1.00 91.90           H
ATOM   2781 2HG  GLN A 188       0.259  11.075  20.334  1.00 91.90           H
ATOM   2782  CD  GLN A 188      -1.486  12.168  20.975  1.00 91.90           C
ATOM   2783  OE1 GLN A 188      -2.004  13.267  20.866  1.00 91.90           O
ATOM   2784  NE2 GLN A 188      -1.636  11.377  22.033  1.00 91.90           N
ATOM   2785 1HE2 GLN A 188      -1.183  10.486  22.060  1.00 91.90           H
ATOM   2786 2HE2 GLN A 188      -2.202  11.673  22.803  1.00 91.90           H
ATOM   2787  HN  GLN A 188       0.045  10.205  17.264  1.00 91.90           H
ATOM   2788  N   ILE A 189       2.894  12.170  18.944  1.00 91.88           N
ATOM   2789  CA  ILE A 189       4.078  11.629  19.589  1.00 91.88           C
ATOM   2790  C   ILE A 189       3.755  11.307  21.050  1.00 91.88           C
ATOM   2791  O   ILE A 189       3.222  12.148  21.771  1.00 91.88           O
ATOM   2792  HA  ILE A 189       4.332  10.700  19.079  1.00 91.88           H
ATOM   2793  CB  ILE A 189       5.264  12.580  19.416  1.00 91.88           C
ATOM   2794  HB  ILE A 189       4.991  13.547  19.840  1.00 91.88           H
ATOM   2795  CG1 ILE A 189       5.573  12.807  17.935  1.00 91.88           C
ATOM   2796 1HG1 ILE A 189       5.952  11.885  17.494  1.00 91.88           H
ATOM   2797 2HG1 ILE A 189       4.656  13.061  17.403  1.00 91.88           H
ATOM   2798  CG2 ILE A 189       6.486  12.078  20.187  1.00 91.88           C
ATOM   2799 1HG2 ILE A 189       6.245  12.010  21.247  1.00 91.88           H
ATOM   2800 2HG2 ILE A 189       6.771  11.093  19.815  1.00 91.88           H
ATOM   2801 3HG2 ILE A 189       7.315  12.772  20.047  1.00 91.88           H
ATOM   2802  CD1 ILE A 189       6.601  13.926  17.755  1.00 91.88           C
ATOM   2803 1HD1 ILE A 189       6.208  14.851  18.176  1.00 91.88           H
ATOM   2804 2HD1 ILE A 189       7.524  13.657  18.268  1.00 91.88           H
ATOM   2805 3HD1 ILE A 189       6.803  14.066  16.693  1.00 91.88           H
ATOM   2806  HN  ILE A 189       2.824  13.167  18.955  1.00 91.88           H
ATOM   2807  N   LYS A 190       4.093  10.088  21.442  1.00 88.53           N
ATOM   2808  CA  LYS A 190       3.973   9.690  22.835  1.00 88.53           C
ATOM   2809  C   LYS A 190       5.369   9.449  23.414  1.00 88.53           C
ATOM   2810  O   LYS A 190       6.183   8.752  22.811  1.00 88.53           O
ATOM   2811  HA  LYS A 190       3.514  10.519  23.373  1.00 88.53           H
ATOM   2812  CB  LYS A 190       3.036   8.488  22.970  1.00 88.53           C
ATOM   2813 1HB  LYS A 190       2.103   8.689  22.444  1.00 88.53           H
ATOM   2814 2HB  LYS A 190       3.487   7.616  22.496  1.00 88.53           H
ATOM   2815  CG  LYS A 190       2.744   8.183  24.440  1.00 88.53           C
ATOM   2816 1HG  LYS A 190       3.655   7.841  24.932  1.00 88.53           H
ATOM   2817 2HG  LYS A 190       2.430   9.094  24.949  1.00 88.53           H
ATOM   2818  CD  LYS A 190       1.655   7.116  24.573  1.00 88.53           C
ATOM   2819 1HD  LYS A 190       0.690   7.540  24.296  1.00 88.53           H
ATOM   2820 2HD  LYS A 190       1.855   6.299  23.880  1.00 88.53           H
ATOM   2821  CE  LYS A 190       1.590   6.575  26.003  1.00 88.53           C
ATOM   2822 1HE  LYS A 190       2.598   6.403  26.380  1.00 88.53           H
ATOM   2823 2HE  LYS A 190       1.127   7.314  26.657  1.00 88.53           H
ATOM   2824  NZ  LYS A 190       0.816   5.314  26.044  1.00 88.53           N
ATOM   2825 1HZ  LYS A 190       0.818   4.948  26.990  1.00 88.53           H
ATOM   2826 2HZ  LYS A 190      -0.138   5.493  25.753  1.00 88.53           H
ATOM   2827 3HZ  LYS A 190       1.239   4.637  25.419  1.00 88.53           H
ATOM   2828  HN  LYS A 190       4.442   9.379  20.829  1.00 88.53           H
ATOM   2829  N   GLU A 191       5.602  10.040  24.576  1.00 86.45           N
ATOM   2830  CA  GLU A 191       6.846   9.815  25.294  1.00 86.45           C
ATOM   2831  C   GLU A 191       6.660   8.724  26.350  1.00 86.45           C
ATOM   2832  O   GLU A 191       5.741   8.794  27.164  1.00 86.45           O
ATOM   2833  HA  GLU A 191       7.559   9.483  24.539  1.00 86.45           H
ATOM   2834  CB  GLU A 191       7.355  11.112  25.928  1.00 86.45           C
ATOM   2835 1HB  GLU A 191       6.537  11.613  26.446  1.00 86.45           H
ATOM   2836 2HB  GLU A 191       8.206  10.895  26.574  1.00 86.45           H
ATOM   2837  CG  GLU A 191       7.861  12.083  24.859  1.00 86.45           C
ATOM   2838 1HG  GLU A 191       8.603  11.586  24.234  1.00 86.45           H
ATOM   2839 2HG  GLU A 191       7.037  12.373  24.207  1.00 86.45           H
ATOM   2840  CD  GLU A 191       8.477  13.329  25.499  1.00 86.45           C
ATOM   2841  OE1 GLU A 191       8.944  14.192  24.725  1.00 86.45           O
ATOM   2842  OE2 GLU A 191       8.466  13.390  26.747  1.00 86.45           O
ATOM   2843  HN  GLU A 191       4.961  10.661  25.027  1.00 86.45           H
ATOM   2844  N   GLU A 192       7.548   7.741  26.302  1.00 79.72           N
ATOM   2845  CA  GLU A 192       7.537   6.675  27.288  1.00 79.72           C
ATOM   2846  C   GLU A 192       8.955   6.404  27.793  1.00 79.72           C
ATOM   2847  O   GLU A 192       9.831   6.019  27.020  1.00 79.72           O
ATOM   2848  HA  GLU A 192       6.917   7.042  28.106  1.00 79.72           H
ATOM   2849  CB  GLU A 192       6.908   5.404  26.714  1.00 79.72           C
ATOM   2850 1HB  GLU A 192       5.862   5.590  26.469  1.00 79.72           H
ATOM   2851 2HB  GLU A 192       7.494   5.055  25.864  1.00 79.72           H
ATOM   2852  CG  GLU A 192       6.924   4.271  27.743  1.00 79.72           C
ATOM   2853 1HG  GLU A 192       7.924   3.840  27.798  1.00 79.72           H
ATOM   2854 2HG  GLU A 192       6.693   4.669  28.731  1.00 79.72           H
ATOM   2855  CD  GLU A 192       5.913   3.182  27.376  1.00 79.72           C
ATOM   2856  OE1 GLU A 192       5.112   2.828  28.268  1.00 79.72           O
ATOM   2857  OE2 GLU A 192       5.965   2.729  26.212  1.00 79.72           O
ATOM   2858  HN  GLU A 192       8.263   7.667  25.607  1.00 79.72           H
ATOM   2859  N   SER A 193       9.139   6.617  29.088  1.00 74.83           N
ATOM   2860  CA  SER A 193      10.381   6.240  29.740  1.00 74.83           C
ATOM   2861  C   SER A 193      11.567   6.890  29.024  1.00 74.83           C
ATOM   2862  O   SER A 193      12.642   6.300  28.934  1.00 74.83           O
ATOM   2863  HA  SER A 193      10.298   6.614  30.760  1.00 74.83           H
ATOM   2864  CB  SER A 193      10.548   4.719  29.768  1.00 74.83           C
ATOM   2865 1HB  SER A 193      10.706   4.353  28.754  1.00 74.83           H
ATOM   2866 2HB  SER A 193      11.439   4.463  30.342  1.00 74.83           H
ATOM   2867  OG  SER A 193       9.415   4.068  30.337  1.00 74.83           O
ATOM   2868  HG  SER A 193       9.492   3.078  30.213  1.00 74.83           H
ATOM   2869  HN  SER A 193       8.458   7.039  29.688  1.00 74.83           H
ATOM   2870  N   GLY A 194      11.330   8.098  28.534  1.00 76.32           N
ATOM   2871  CA  GLY A 194      12.381   8.860  27.881  1.00 76.32           C
ATOM   2872  C   GLY A 194      12.514   8.462  26.410  1.00 76.32           C
ATOM   2873  O   GLY A 194      13.411   8.936  25.714  1.00 76.32           O
ATOM   2874 1HA  GLY A 194      12.163   9.926  27.955  1.00 76.32           H
ATOM   2875 2HA  GLY A 194      13.328   8.693  28.394  1.00 76.32           H
ATOM   2876  HN  GLY A 194      10.441   8.555  28.577  1.00 76.32           H
ATOM   2877  N   ILE A 195      11.608   7.597  25.980  1.00 82.55           N
ATOM   2878  CA  ILE A 195      11.562   7.192  24.585  1.00 82.55           C
ATOM   2879  C   ILE A 195      10.370   7.865  23.902  1.00 82.55           C
ATOM   2880  O   ILE A 195       9.231   7.710  24.339  1.00 82.55           O
ATOM   2881  HA  ILE A 195      12.478   7.547  24.112  1.00 82.55           H
ATOM   2882  CB  ILE A 195      11.556   5.666  24.470  1.00 82.55           C
ATOM   2883  HB  ILE A 195      10.666   5.290  24.974  1.00 82.55           H
ATOM   2884  CG1 ILE A 195      12.768   5.058  25.178  1.00 82.55           C
ATOM   2885 1HG1 ILE A 195      13.684   5.395  24.693  1.00 82.55           H
ATOM   2886 2HG1 ILE A 195      12.806   5.409  26.209  1.00 82.55           H
ATOM   2887  CG2 ILE A 195      11.466   5.227  23.007  1.00 82.55           C
ATOM   2888 1HG2 ILE A 195      10.547   5.615  22.567  1.00 82.55           H
ATOM   2889 2HG2 ILE A 195      12.324   5.616  22.458  1.00 82.55           H
ATOM   2890 3HG2 ILE A 195      11.463   4.139  22.954  1.00 82.55           H
ATOM   2891  CD1 ILE A 195      12.706   3.529  25.156  1.00 82.55           C
ATOM   2892 1HD1 ILE A 195      11.801   3.195  25.663  1.00 82.55           H
ATOM   2893 2HD1 ILE A 195      12.693   3.181  24.123  1.00 82.55           H
ATOM   2894 3HD1 ILE A 195      13.579   3.123  25.665  1.00 82.55           H
ATOM   2895  HN  ILE A 195      10.915   7.175  26.565  1.00 82.55           H
ATOM   2896  N   ALA A 196      10.674   8.599  22.841  1.00 89.48           N
ATOM   2897  CA  ALA A 196       9.634   9.204  22.027  1.00 89.48           C
ATOM   2898  C   ALA A 196       9.156   8.192  20.983  1.00 89.48           C
ATOM   2899  O   ALA A 196       9.965   7.608  20.263  1.00 89.48           O
ATOM   2900  HA  ALA A 196       8.802   9.455  22.684  1.00 89.48           H
ATOM   2901  CB  ALA A 196      10.166  10.490  21.391  1.00 89.48           C
ATOM   2902 1HB  ALA A 196      10.464  11.186  22.175  1.00 89.48           H
ATOM   2903 2HB  ALA A 196      11.027  10.256  20.765  1.00 89.48           H
ATOM   2904 3HB  ALA A 196       9.385  10.943  20.780  1.00 89.48           H
ATOM   2905  HN  ALA A 196      11.609   8.781  22.536  1.00 89.48           H
ATOM   2906  N   ILE A 197       7.844   8.015  20.934  1.00 88.74           N
ATOM   2907  CA  ILE A 197       7.251   7.063  20.011  1.00 88.74           C
ATOM   2908  C   ILE A 197       6.175   7.766  19.181  1.00 88.74           C
ATOM   2909  O   ILE A 197       5.288   8.417  19.732  1.00 88.74           O
ATOM   2910  HA  ILE A 197       8.039   6.726  19.338  1.00 88.74           H
ATOM   2911  CB  ILE A 197       6.741   5.832  20.763  1.00 88.74           C
ATOM   2912  HB  ILE A 197       6.024   6.164  21.515  1.00 88.74           H
ATOM   2913  CG1 ILE A 197       7.881   5.131  21.504  1.00 88.74           C
ATOM   2914 1HG1 ILE A 197       8.592   4.726  20.785  1.00 88.74           H
ATOM   2915 2HG1 ILE A 197       8.422   5.855  22.114  1.00 88.74           H
ATOM   2916  CG2 ILE A 197       6.000   4.882  19.821  1.00 88.74           C
ATOM   2917 1HG2 ILE A 197       5.148   5.399  19.379  1.00 88.74           H
ATOM   2918 2HG2 ILE A 197       6.675   4.553  19.031  1.00 88.74           H
ATOM   2919 3HG2 ILE A 197       5.648   4.016  20.382  1.00 88.74           H
ATOM   2920  CD1 ILE A 197       7.348   4.005  22.392  1.00 88.74           C
ATOM   2921 1HD1 ILE A 197       6.656   4.418  23.126  1.00 88.74           H
ATOM   2922 2HD1 ILE A 197       6.828   3.272  21.776  1.00 88.74           H
ATOM   2923 3HD1 ILE A 197       8.179   3.524  22.908  1.00 88.74           H
ATOM   2924  HN  ILE A 197       7.191   8.507  21.510  1.00 88.74           H
ATOM   2925  N   CYS A 198       6.287   7.611  17.870  1.00 91.20           N
ATOM   2926  CA  CYS A 198       5.238   8.059  16.971  1.00 91.20           C
ATOM   2927  C   CYS A 198       4.136   6.998  16.952  1.00 91.20           C
ATOM   2928  O   CYS A 198       4.336   5.899  16.438  1.00 91.20           O
ATOM   2929  HA  CYS A 198       4.863   9.000  17.372  1.00 91.20           H
ATOM   2930  CB  CYS A 198       5.779   8.345  15.568  1.00 91.20           C
ATOM   2931 1HB  CYS A 198       6.427   9.221  15.591  1.00 91.20           H
ATOM   2932 2HB  CYS A 198       6.388   7.508  15.227  1.00 91.20           H
ATOM   2933  SG  CYS A 198       4.392   8.624  14.407  1.00 91.20           S
ATOM   2934  HN  CYS A 198       7.076   7.189  17.423  1.00 91.20           H
ATOM   2935  N   THR A 199       2.996   7.365  17.519  1.00 91.11           N
ATOM   2936  CA  THR A 199       1.884   6.437  17.632  1.00 91.11           C
ATOM   2937  C   THR A 199       0.560   7.155  17.359  1.00 91.11           C
ATOM   2938  O   THR A 199       0.524   8.380  17.259  1.00 91.11           O
ATOM   2939  HA  THR A 199       1.996   5.671  16.865  1.00 91.11           H
ATOM   2940  CB  THR A 199       1.949   5.787  19.016  1.00 91.11           C
ATOM   2941  HB  THR A 199       2.965   5.470  19.249  1.00 91.11           H
ATOM   2942  OG1 THR A 199       0.978   4.746  18.957  1.00 91.11           O
ATOM   2943  HG1 THR A 199       1.071   4.146  19.751  1.00 91.11           H
ATOM   2944  CG2 THR A 199       1.437   6.712  20.121  1.00 91.11           C
ATOM   2945 1HG2 THR A 199       0.398   6.975  19.923  1.00 91.11           H
ATOM   2946 2HG2 THR A 199       2.043   7.618  20.147  1.00 91.11           H
ATOM   2947 3HG2 THR A 199       1.506   6.202  21.082  1.00 91.11           H
ATOM   2948  HN  THR A 199       2.826   8.276  17.896  1.00 91.11           H
ATOM   2949  N   MET A 200      -0.495   6.361  17.248  1.00 92.16           N
ATOM   2950  CA  MET A 200      -1.844   6.892  17.337  1.00 92.16           C
ATOM   2951  C   MET A 200      -2.365   6.825  18.774  1.00 92.16           C
ATOM   2952  O   MET A 200      -2.162   5.829  19.467  1.00 92.16           O
ATOM   2953  HA  MET A 200      -1.772   7.931  17.018  1.00 92.16           H
ATOM   2954  CB  MET A 200      -2.770   6.091  16.420  1.00 92.16           C
ATOM   2955 1HB  MET A 200      -2.723   5.034  16.684  1.00 92.16           H
ATOM   2956 2HB  MET A 200      -3.802   6.410  16.570  1.00 92.16           H
ATOM   2957  CG  MET A 200      -2.381   6.274  14.952  1.00 92.16           C
ATOM   2958 1HG  MET A 200      -2.376   7.334  14.699  1.00 92.16           H
ATOM   2959 2HG  MET A 200      -1.371   5.901  14.786  1.00 92.16           H
ATOM   2960  SD  MET A 200      -3.532   5.403  13.902  1.00 92.16           S
ATOM   2961  CE  MET A 200      -3.303   3.738  14.505  1.00 92.16           C
ATOM   2962 1HE  MET A 200      -2.263   3.441  14.365  1.00 92.16           H
ATOM   2963 2HE  MET A 200      -3.553   3.698  15.565  1.00 92.16           H
ATOM   2964 3HE  MET A 200      -3.952   3.059  13.952  1.00 92.16           H
ATOM   2965  HN  MET A 200      -0.438   5.373  17.099  1.00 92.16           H
ATOM   2966  N   VAL A 201      -3.028   7.899  19.180  1.00 92.88           N
ATOM   2967  CA  VAL A 201      -3.640   7.947  20.497  1.00 92.88           C
ATOM   2968  C   VAL A 201      -5.127   8.276  20.352  1.00 92.88           C
ATOM   2969  O   VAL A 201      -5.495   9.196  19.623  1.00 92.88           O
ATOM   2970  HA  VAL A 201      -3.541   6.957  20.942  1.00 92.88           H
ATOM   2971  CB  VAL A 201      -2.891   8.943  21.385  1.00 92.88           C
ATOM   2972  HB  VAL A 201      -2.994   9.932  20.940  1.00 92.88           H
ATOM   2973  CG1 VAL A 201      -3.501   8.992  22.788  1.00 92.88           C
ATOM   2974 1HG1 VAL A 201      -4.544   9.300  22.720  1.00 92.88           H
ATOM   2975 2HG1 VAL A 201      -3.442   8.004  23.244  1.00 92.88           H
ATOM   2976 3HG1 VAL A 201      -2.950   9.707  23.398  1.00 92.88           H
ATOM   2977  CG2 VAL A 201      -1.399   8.609  21.447  1.00 92.88           C
ATOM   2978 1HG2 VAL A 201      -1.268   7.607  21.857  1.00 92.88           H
ATOM   2979 2HG2 VAL A 201      -0.976   8.649  20.443  1.00 92.88           H
ATOM   2980 3HG2 VAL A 201      -0.891   9.332  22.085  1.00 92.88           H
ATOM   2981  HN  VAL A 201      -3.149   8.723  18.627  1.00 92.88           H
ATOM   2982  N   TYR A 202      -5.942   7.506  21.058  1.00 91.54           N
ATOM   2983  CA  TYR A 202      -7.383   7.673  20.981  1.00 91.54           C
ATOM   2984  C   TYR A 202      -7.922   8.369  22.232  1.00 91.54           C
ATOM   2985  O   TYR A 202      -7.497   8.068  23.347  1.00 91.54           O
ATOM   2986  HA  TYR A 202      -7.604   8.288  20.109  1.00 91.54           H
ATOM   2987  CB  TYR A 202      -7.968   6.261  20.906  1.00 91.54           C
ATOM   2988 1HB  TYR A 202      -7.641   5.697  21.779  1.00 91.54           H
ATOM   2989 2HB  TYR A 202      -9.055   6.326  20.957  1.00 91.54           H
ATOM   2990  CG  TYR A 202      -7.576   5.492  19.643  1.00 91.54           C
ATOM   2991  CD1 TYR A 202      -8.298   5.663  18.479  1.00 91.54           C
ATOM   2992  HD1 TYR A 202      -9.146   6.346  18.460  1.00 91.54           H
ATOM   2993  CD2 TYR A 202      -6.501   4.626  19.668  1.00 91.54           C
ATOM   2994  HD2 TYR A 202      -5.932   4.491  20.587  1.00 91.54           H
ATOM   2995  CE1 TYR A 202      -7.929   4.939  17.290  1.00 91.54           C
ATOM   2996  HE1 TYR A 202      -8.490   5.065  16.365  1.00 91.54           H
ATOM   2997  CE2 TYR A 202      -6.133   3.902  18.479  1.00 91.54           C
ATOM   2998  HE2 TYR A 202      -5.286   3.216  18.485  1.00 91.54           H
ATOM   2999  CZ  TYR A 202      -6.865   4.094  17.349  1.00 91.54           C
ATOM   3000  OH  TYR A 202      -6.516   3.410  16.226  1.00 91.54           O
ATOM   3001  HH  TYR A 202      -7.287   3.384  15.589  1.00 91.54           H
ATOM   3002  HN  TYR A 202      -5.633   6.780  21.673  1.00 91.54           H
ATOM   3003  N   PRO A 203      -8.863   9.310  22.073  1.00 82.93           N
ATOM   3004  CA  PRO A 203      -9.319  10.121  23.205  1.00 82.93           C
ATOM   3005  C   PRO A 203     -10.107   9.306  24.217  1.00 82.93           C
ATOM   3006  O   PRO A 203     -10.778   8.341  23.855  1.00 82.93           O
ATOM   3007  HA  PRO A 203      -8.464  10.510  23.758  1.00 82.93           H
ATOM   3008  CB  PRO A 203     -10.181  11.203  22.552  1.00 82.93           C
ATOM   3009 1HB  PRO A 203     -11.001  11.509  23.201  1.00 82.93           H
ATOM   3010 2HB  PRO A 203      -9.601  12.098  22.330  1.00 82.93           H
ATOM   3011  CG  PRO A 203     -10.685  10.547  21.298  1.00 82.93           C
ATOM   3012 1HG  PRO A 203     -11.581   9.958  21.494  1.00 82.93           H
ATOM   3013 2HG  PRO A 203     -10.951  11.289  20.545  1.00 82.93           H
ATOM   3014  CD  PRO A 203      -9.558   9.676  20.826  1.00 82.93           C
ATOM   3015 1HD  PRO A 203      -9.925   8.796  20.298  1.00 82.93           H
ATOM   3016 2HD  PRO A 203      -8.899  10.208  20.140  1.00 82.93           H
ATOM   3017  N   SER A 204     -10.005   9.720  25.472  1.00 72.14           N
ATOM   3018  CA  SER A 204     -10.168   8.796  26.581  1.00 72.14           C
ATOM   3019  C   SER A 204     -11.556   8.155  26.528  1.00 72.14           C
ATOM   3020  O   SER A 204     -11.692   6.945  26.704  1.00 72.14           O
ATOM   3021  HA  SER A 204      -9.393   8.041  26.444  1.00 72.14           H
ATOM   3022  CB  SER A 204      -9.960   9.502  27.922  1.00 72.14           C
ATOM   3023 1HB  SER A 204     -10.230   8.826  28.733  1.00 72.14           H
ATOM   3024 2HB  SER A 204      -8.904   9.743  28.045  1.00 72.14           H
ATOM   3025  OG  SER A 204     -10.733  10.695  28.022  1.00 72.14           O
ATOM   3026  HG  SER A 204     -11.677  10.472  28.265  1.00 72.14           H
ATOM   3027  HN  SER A 204      -9.814  10.666  25.734  1.00 72.14           H
ATOM   3028  N   ASP A 205     -12.552   8.995  26.285  1.00 74.67           N
ATOM   3029  CA  ASP A 205     -13.905   8.698  26.723  1.00 74.67           C
ATOM   3030  C   ASP A 205     -14.373   7.394  26.073  1.00 74.67           C
ATOM   3031  O   ASP A 205     -14.809   6.475  26.763  1.00 74.67           O
ATOM   3032  HA  ASP A 205     -13.845   8.625  27.809  1.00 74.67           H
ATOM   3033  CB  ASP A 205     -14.874   9.807  26.308  1.00 74.67           C
ATOM   3034 1HB  ASP A 205     -14.760  10.015  25.244  1.00 74.67           H
ATOM   3035 2HB  ASP A 205     -15.900   9.474  26.460  1.00 74.67           H
ATOM   3036  CG  ASP A 205     -14.622  11.084  27.113  1.00 74.67           C
ATOM   3037  OD1 ASP A 205     -13.929  10.976  28.147  1.00 74.67           O
ATOM   3038  OD2 ASP A 205     -15.128  12.140  26.674  1.00 74.67           O
ATOM   3039  HN  ASP A 205     -12.445   9.862  25.799  1.00 74.67           H
ATOM   3040  N   GLU A 206     -14.266   7.357  24.753  1.00 85.05           N
ATOM   3041  CA  GLU A 206     -14.640   6.168  24.006  1.00 85.05           C
ATOM   3042  C   GLU A 206     -13.442   5.641  23.213  1.00 85.05           C
ATOM   3043  O   GLU A 206     -13.594   5.188  22.080  1.00 85.05           O
ATOM   3044  HA  GLU A 206     -14.939   5.436  24.756  1.00 85.05           H
ATOM   3045  CB  GLU A 206     -15.826   6.453  23.082  1.00 85.05           C
ATOM   3046 1HB  GLU A 206     -15.603   7.313  22.451  1.00 85.05           H
ATOM   3047 2HB  GLU A 206     -16.074   5.555  22.515  1.00 85.05           H
ATOM   3048  CG  GLU A 206     -17.076   6.810  23.889  1.00 85.05           C
ATOM   3049 1HG  GLU A 206     -16.983   6.420  24.903  1.00 85.05           H
ATOM   3050 2HG  GLU A 206     -17.163   7.894  23.971  1.00 85.05           H
ATOM   3051  CD  GLU A 206     -18.335   6.241  23.232  1.00 85.05           C
ATOM   3052  OE1 GLU A 206     -19.187   5.727  23.988  1.00 85.05           O
ATOM   3053  OE2 GLU A 206     -18.416   6.332  21.988  1.00 85.05           O
ATOM   3054  HN  GLU A 206     -13.931   8.118  24.197  1.00 85.05           H
ATOM   3055  N   SER A 207     -12.278   5.717  23.841  1.00 89.49           N
ATOM   3056  CA  SER A 207     -11.034   5.429  23.148  1.00 89.49           C
ATOM   3057  C   SER A 207     -11.103   4.044  22.503  1.00 89.49           C
ATOM   3058  O   SER A 207     -10.701   3.870  21.353  1.00 89.49           O
ATOM   3059  HA  SER A 207     -10.943   6.202  22.385  1.00 89.49           H
ATOM   3060  CB  SER A 207      -9.840   5.512  24.102  1.00 89.49           C
ATOM   3061 1HB  SER A 207      -8.947   5.145  23.596  1.00 89.49           H
ATOM   3062 2HB  SER A 207      -9.655   6.555  24.360  1.00 89.49           H
ATOM   3063  OG  SER A 207     -10.055   4.759  25.292  1.00 89.49           O
ATOM   3064  HG  SER A 207      -9.347   4.974  25.965  1.00 89.49           H
ATOM   3065  HN  SER A 207     -12.177   5.969  24.804  1.00 89.49           H
ATOM   3066  N   THR A 208     -11.614   3.093  23.271  1.00 89.90           N
ATOM   3067  CA  THR A 208     -11.629   1.707  22.836  1.00 89.90           C
ATOM   3068  C   THR A 208     -12.540   1.539  21.619  1.00 89.90           C
ATOM   3069  O   THR A 208     -12.167   0.888  20.644  1.00 89.90           O
ATOM   3070  HA  THR A 208     -10.622   1.434  22.522  1.00 89.90           H
ATOM   3071  CB  THR A 208     -12.043   0.842  24.029  1.00 89.90           C
ATOM   3072  HB  THR A 208     -12.087  -0.211  23.749  1.00 89.90           H
ATOM   3073  OG1 THR A 208     -13.273   1.415  24.463  1.00 89.90           O
ATOM   3074  HG1 THR A 208     -13.765   0.768  25.046  1.00 89.90           H
ATOM   3075  CG2 THR A 208     -11.109   1.012  25.228  1.00 89.90           C
ATOM   3076 1HG2 THR A 208     -11.117   2.053  25.550  1.00 89.90           H
ATOM   3077 2HG2 THR A 208     -10.096   0.727  24.943  1.00 89.90           H
ATOM   3078 3HG2 THR A 208     -11.448   0.376  26.046  1.00 89.90           H
ATOM   3079  HN  THR A 208     -12.013   3.257  24.173  1.00 89.90           H
ATOM   3080  N   LYS A 209     -13.718   2.138  21.714  1.00 91.05           N
ATOM   3081  CA  LYS A 209     -14.678   2.079  20.625  1.00 91.05           C
ATOM   3082  C   LYS A 209     -14.051   2.677  19.364  1.00 91.05           C
ATOM   3083  O   LYS A 209     -14.193   2.125  18.274  1.00 91.05           O
ATOM   3084  HA  LYS A 209     -14.894   1.027  20.437  1.00 91.05           H
ATOM   3085  CB  LYS A 209     -15.993   2.745  21.034  1.00 91.05           C
ATOM   3086 1HB  LYS A 209     -15.795   3.747  21.414  1.00 91.05           H
ATOM   3087 2HB  LYS A 209     -16.635   2.858  20.160  1.00 91.05           H
ATOM   3088  CG  LYS A 209     -16.717   1.922  22.101  1.00 91.05           C
ATOM   3089 1HG  LYS A 209     -16.847   0.898  21.750  1.00 91.05           H
ATOM   3090 2HG  LYS A 209     -16.108   1.875  23.004  1.00 91.05           H
ATOM   3091  CD  LYS A 209     -18.081   2.531  22.432  1.00 91.05           C
ATOM   3092 1HD  LYS A 209     -17.966   3.591  22.654  1.00 91.05           H
ATOM   3093 2HD  LYS A 209     -18.736   2.456  21.564  1.00 91.05           H
ATOM   3094  CE  LYS A 209     -18.724   1.821  23.625  1.00 91.05           C
ATOM   3095 1HE  LYS A 209     -18.985   0.799  23.350  1.00 91.05           H
ATOM   3096 2HE  LYS A 209     -18.009   1.757  24.445  1.00 91.05           H
ATOM   3097  NZ  LYS A 209     -19.935   2.546  24.069  1.00 91.05           N
ATOM   3098 1HZ  LYS A 209     -20.358   2.053  24.847  1.00 91.05           H
ATOM   3099 2HZ  LYS A 209     -19.679   3.483  24.361  1.00 91.05           H
ATOM   3100 3HZ  LYS A 209     -20.597   2.600  23.303  1.00 91.05           H
ATOM   3101  HN  LYS A 209     -14.019   2.656  22.515  1.00 91.05           H
ATOM   3102  N   LEU A 210     -13.371   3.798  19.555  1.00 92.20           N
ATOM   3103  CA  LEU A 210     -12.818   4.538  18.433  1.00 92.20           C
ATOM   3104  C   LEU A 210     -11.741   3.691  17.752  1.00 92.20           C
ATOM   3105  O   LEU A 210     -11.723   3.571  16.528  1.00 92.20           O
ATOM   3106  HA  LEU A 210     -13.626   4.706  17.722  1.00 92.20           H
ATOM   3107  CB  LEU A 210     -12.323   5.912  18.889  1.00 92.20           C
ATOM   3108 1HB  LEU A 210     -13.127   6.402  19.438  1.00 92.20           H
ATOM   3109 2HB  LEU A 210     -11.501   5.765  19.591  1.00 92.20           H
ATOM   3110  CG  LEU A 210     -11.849   6.855  17.782  1.00 92.20           C
ATOM   3111  HG  LEU A 210     -11.070   6.349  17.212  1.00 92.20           H
ATOM   3112  CD1 LEU A 210     -12.986   7.174  16.810  1.00 92.20           C
ATOM   3113 1HD1 LEU A 210     -13.344   6.251  16.353  1.00 92.20           H
ATOM   3114 2HD1 LEU A 210     -13.803   7.652  17.351  1.00 92.20           H
ATOM   3115 3HD1 LEU A 210     -12.623   7.847  16.033  1.00 92.20           H
ATOM   3116  CD2 LEU A 210     -11.226   8.122  18.371  1.00 92.20           C
ATOM   3117 1HD2 LEU A 210     -11.966   8.642  18.980  1.00 92.20           H
ATOM   3118 2HD2 LEU A 210     -10.370   7.853  18.990  1.00 92.20           H
ATOM   3119 3HD2 LEU A 210     -10.898   8.776  17.563  1.00 92.20           H
ATOM   3120  HN  LEU A 210     -13.197   4.201  20.454  1.00 92.20           H
ATOM   3121  N   LYS A 211     -10.869   3.126  18.574  1.00 92.95           N
ATOM   3122  CA  LYS A 211      -9.807   2.273  18.068  1.00 92.95           C
ATOM   3123  C   LYS A 211     -10.420   1.134  17.249  1.00 92.95           C
ATOM   3124  O   LYS A 211      -9.994   0.875  16.125  1.00 92.95           O
ATOM   3125  HA  LYS A 211      -9.188   2.879  17.407  1.00 92.95           H
ATOM   3126  CB  LYS A 211      -8.913   1.794  19.213  1.00 92.95           C
ATOM   3127 1HB  LYS A 211      -8.437   2.651  19.691  1.00 92.95           H
ATOM   3128 2HB  LYS A 211      -9.520   1.303  19.973  1.00 92.95           H
ATOM   3129  CG  LYS A 211      -7.841   0.828  18.705  1.00 92.95           C
ATOM   3130 1HG  LYS A 211      -8.308  -0.106  18.391  1.00 92.95           H
ATOM   3131 2HG  LYS A 211      -7.352   1.250  17.827  1.00 92.95           H
ATOM   3132  CD  LYS A 211      -6.799   0.545  19.789  1.00 92.95           C
ATOM   3133 1HD  LYS A 211      -6.374   1.484  20.143  1.00 92.95           H
ATOM   3134 2HD  LYS A 211      -7.279   0.069  20.644  1.00 92.95           H
ATOM   3135  CE  LYS A 211      -5.684  -0.357  19.255  1.00 92.95           C
ATOM   3136 1HE  LYS A 211      -6.081  -1.349  19.042  1.00 92.95           H
ATOM   3137 2HE  LYS A 211      -5.303   0.043  18.315  1.00 92.95           H
ATOM   3138  NZ  LYS A 211      -4.583  -0.458  20.240  1.00 92.95           N
ATOM   3139 1HZ  LYS A 211      -3.751  -0.812  19.781  1.00 92.95           H
ATOM   3140 2HZ  LYS A 211      -4.391   0.460  20.627  1.00 92.95           H
ATOM   3141 3HZ  LYS A 211      -4.854  -1.090  20.985  1.00 92.95           H
ATOM   3142  HN  LYS A 211     -10.881   3.242  19.567  1.00 92.95           H
ATOM   3143  N   SER A 212     -11.410   0.486  17.845  1.00 92.18           N
ATOM   3144  CA  SER A 212     -12.042  -0.660  17.213  1.00 92.18           C
ATOM   3145  C   SER A 212     -12.604  -0.259  15.847  1.00 92.18           C
ATOM   3146  O   SER A 212     -12.371  -0.942  14.851  1.00 92.18           O
ATOM   3147  HA  SER A 212     -11.250  -1.400  17.098  1.00 92.18           H
ATOM   3148  CB  SER A 212     -13.151  -1.234  18.096  1.00 92.18           C
ATOM   3149 1HB  SER A 212     -12.752  -1.446  19.088  1.00 92.18           H
ATOM   3150 2HB  SER A 212     -13.937  -0.488  18.222  1.00 92.18           H
ATOM   3151  OG  SER A 212     -13.711  -2.423  17.545  1.00 92.18           O
ATOM   3152  HG  SER A 212     -13.002  -3.123  17.452  1.00 92.18           H
ATOM   3153  HN  SER A 212     -11.778   0.730  18.742  1.00 92.18           H
ATOM   3154  N   ALA A 213     -13.333   0.847  15.845  1.00 91.91           N
ATOM   3155  CA  ALA A 213     -13.988   1.309  14.632  1.00 91.91           C
ATOM   3156  C   ALA A 213     -12.931   1.593  13.564  1.00 91.91           C
ATOM   3157  O   ALA A 213     -13.091   1.204  12.408  1.00 91.91           O
ATOM   3158  HA  ALA A 213     -14.640   0.509  14.282  1.00 91.91           H
ATOM   3159  CB  ALA A 213     -14.842   2.538  14.950  1.00 91.91           C
ATOM   3160 1HB  ALA A 213     -15.596   2.275  15.692  1.00 91.91           H
ATOM   3161 2HB  ALA A 213     -14.205   3.331  15.343  1.00 91.91           H
ATOM   3162 3HB  ALA A 213     -15.333   2.884  14.040  1.00 91.91           H
ATOM   3163  HN  ALA A 213     -13.480   1.422  16.649  1.00 91.91           H
ATOM   3164  N   VAL A 214     -11.874   2.270  13.988  1.00 91.88           N
ATOM   3165  CA  VAL A 214     -10.817   2.660  13.070  1.00 91.88           C
ATOM   3166  C   VAL A 214     -10.151   1.404  12.504  1.00 91.88           C
ATOM   3167  O   VAL A 214      -9.823   1.352  11.319  1.00 91.88           O
ATOM   3168  HA  VAL A 214     -11.279   3.211  12.251  1.00 91.88           H
ATOM   3169  CB  VAL A 214      -9.831   3.594  13.774  1.00 91.88           C
ATOM   3170  HB  VAL A 214      -9.530   3.121  14.709  1.00 91.88           H
ATOM   3171  CG1 VAL A 214      -8.574   3.803  12.927  1.00 91.88           C
ATOM   3172 1HG1 VAL A 214      -8.086   2.843  12.758  1.00 91.88           H
ATOM   3173 2HG1 VAL A 214      -8.850   4.244  11.969  1.00 91.88           H
ATOM   3174 3HG1 VAL A 214      -7.890   4.471  13.450  1.00 91.88           H
ATOM   3175  CG2 VAL A 214     -10.491   4.932  14.115  1.00 91.88           C
ATOM   3176 1HG2 VAL A 214     -10.834   5.412  13.198  1.00 91.88           H
ATOM   3177 2HG2 VAL A 214     -11.341   4.760  14.775  1.00 91.88           H
ATOM   3178 3HG2 VAL A 214      -9.768   5.577  14.614  1.00 91.88           H
ATOM   3179  HN  VAL A 214     -11.733   2.551  14.937  1.00 91.88           H
ATOM   3180  N   LEU A 215      -9.970   0.424  13.376  1.00 91.69           N
ATOM   3181  CA  LEU A 215      -9.322  -0.816  12.985  1.00 91.69           C
ATOM   3182  C   LEU A 215     -10.223  -1.571  12.006  1.00 91.69           C
ATOM   3183  O   LEU A 215      -9.749  -2.102  11.003  1.00 91.69           O
ATOM   3184  HA  LEU A 215      -8.397  -0.554  12.471  1.00 91.69           H
ATOM   3185  CB  LEU A 215      -8.937  -1.633  14.221  1.00 91.69           C
ATOM   3186 1HB  LEU A 215      -9.753  -1.572  14.940  1.00 91.69           H
ATOM   3187 2HB  LEU A 215      -8.848  -2.679  13.927  1.00 91.69           H
ATOM   3188  CG  LEU A 215      -7.643  -1.217  14.923  1.00 91.69           C
ATOM   3189  HG  LEU A 215      -7.676  -0.141  15.091  1.00 91.69           H
ATOM   3190  CD1 LEU A 215      -7.524  -1.885  16.294  1.00 91.69           C
ATOM   3191 1HD1 LEU A 215      -8.370  -1.591  16.916  1.00 91.69           H
ATOM   3192 2HD1 LEU A 215      -7.523  -2.968  16.172  1.00 91.69           H
ATOM   3193 3HD1 LEU A 215      -6.596  -1.573  16.772  1.00 91.69           H
ATOM   3194  CD2 LEU A 215      -6.425  -1.499  14.041  1.00 91.69           C
ATOM   3195 1HD2 LEU A 215      -6.376  -2.565  13.819  1.00 91.69           H
ATOM   3196 2HD2 LEU A 215      -6.513  -0.939  13.110  1.00 91.69           H
ATOM   3197 3HD2 LEU A 215      -5.519  -1.194  14.564  1.00 91.69           H
ATOM   3198  HN  LEU A 215     -10.257   0.467  14.333  1.00 91.69           H
ATOM   3199  N   THR A 216     -11.507  -1.594  12.331  1.00 92.16           N
ATOM   3200  CA  THR A 216     -12.482  -2.262  11.485  1.00 92.16           C
ATOM   3201  C   THR A 216     -12.468  -1.661  10.078  1.00 92.16           C
ATOM   3202  O   THR A 216     -12.490  -2.390   9.088  1.00 92.16           O
ATOM   3203  HA  THR A 216     -12.192  -3.309  11.388  1.00 92.16           H
ATOM   3204  CB  THR A 216     -13.846  -2.171  12.172  1.00 92.16           C
ATOM   3205  HB  THR A 216     -14.158  -1.133  12.281  1.00 92.16           H
ATOM   3206  OG1 THR A 216     -13.670  -2.891  13.389  1.00 92.16           O
ATOM   3207  HG1 THR A 216     -13.344  -2.276  14.106  1.00 92.16           H
ATOM   3208  CG2 THR A 216     -14.929  -2.955  11.428  1.00 92.16           C
ATOM   3209 1HG2 THR A 216     -14.648  -4.007  11.379  1.00 92.16           H
ATOM   3210 2HG2 THR A 216     -15.035  -2.559  10.418  1.00 92.16           H
ATOM   3211 3HG2 THR A 216     -15.877  -2.857  11.958  1.00 92.16           H
ATOM   3212  HN  THR A 216     -11.884  -1.167  13.153  1.00 92.16           H
ATOM   3213  N   LEU A 217     -12.433  -0.337  10.035  1.00 89.54           N
ATOM   3214  CA  LEU A 217     -12.402   0.370   8.766  1.00 89.54           C
ATOM   3215  C   LEU A 217     -11.162  -0.057   7.979  1.00 89.54           C
ATOM   3216  O   LEU A 217     -11.236  -0.286   6.773  1.00 89.54           O
ATOM   3217  HA  LEU A 217     -13.287   0.071   8.205  1.00 89.54           H
ATOM   3218  CB  LEU A 217     -12.499   1.880   8.992  1.00 89.54           C
ATOM   3219 1HB  LEU A 217     -13.408   2.086   9.557  1.00 89.54           H
ATOM   3220 2HB  LEU A 217     -11.659   2.188   9.615  1.00 89.54           H
ATOM   3221  CG  LEU A 217     -12.508   2.747   7.732  1.00 89.54           C
ATOM   3222  HG  LEU A 217     -11.635   2.488   7.132  1.00 89.54           H
ATOM   3223  CD1 LEU A 217     -13.744   2.460   6.878  1.00 89.54           C
ATOM   3224 1HD1 LEU A 217     -13.745   1.411   6.580  1.00 89.54           H
ATOM   3225 2HD1 LEU A 217     -14.643   2.674   7.456  1.00 89.54           H
ATOM   3226 3HD1 LEU A 217     -13.726   3.090   5.988  1.00 89.54           H
ATOM   3227  CD2 LEU A 217     -12.388   4.231   8.086  1.00 89.54           C
ATOM   3228 1HD2 LEU A 217     -13.227   4.523   8.717  1.00 89.54           H
ATOM   3229 2HD2 LEU A 217     -11.454   4.402   8.621  1.00 89.54           H
ATOM   3230 3HD2 LEU A 217     -12.397   4.825   7.172  1.00 89.54           H
ATOM   3231  HN  LEU A 217     -12.424   0.248  10.846  1.00 89.54           H
ATOM   3232  N   LYS A 218     -10.050  -0.150   8.694  1.00 88.31           N
ATOM   3233  CA  LYS A 218      -8.791  -0.527   8.074  1.00 88.31           C
ATOM   3234  C   LYS A 218      -8.916  -1.937   7.492  1.00 88.31           C
ATOM   3235  O   LYS A 218      -8.387  -2.218   6.418  1.00 88.31           O
ATOM   3236  HA  LYS A 218      -8.608   0.169   7.255  1.00 88.31           H
ATOM   3237  CB  LYS A 218      -7.637  -0.371   9.067  1.00 88.31           C
ATOM   3238 1HB  LYS A 218      -7.928  -0.778  10.035  1.00 88.31           H
ATOM   3239 2HB  LYS A 218      -6.778  -0.949   8.724  1.00 88.31           H
ATOM   3240  CG  LYS A 218      -7.242   1.098   9.222  1.00 88.31           C
ATOM   3241 1HG  LYS A 218      -6.777   1.453   8.302  1.00 88.31           H
ATOM   3242 2HG  LYS A 218      -8.134   1.704   9.381  1.00 88.31           H
ATOM   3243  CD  LYS A 218      -6.276   1.286  10.393  1.00 88.31           C
ATOM   3244 1HD  LYS A 218      -6.739   0.927  11.312  1.00 88.31           H
ATOM   3245 2HD  LYS A 218      -5.381   0.684  10.231  1.00 88.31           H
ATOM   3246  CE  LYS A 218      -5.886   2.757  10.553  1.00 88.31           C
ATOM   3247 1HE  LYS A 218      -5.548   3.155   9.596  1.00 88.31           H
ATOM   3248 2HE  LYS A 218      -6.757   3.339  10.852  1.00 88.31           H
ATOM   3249  NZ  LYS A 218      -4.815   2.902  11.564  1.00 88.31           N
ATOM   3250 1HZ  LYS A 218      -4.452   3.849  11.538  1.00 88.31           H
ATOM   3251 2HZ  LYS A 218      -5.191   2.709  12.485  1.00 88.31           H
ATOM   3252 3HZ  LYS A 218      -4.067   2.248  11.360  1.00 88.31           H
ATOM   3253  HN  LYS A 218     -10.001   0.026   9.677  1.00 88.31           H
ATOM   3254  N   VAL A 219      -9.618  -2.786   8.228  1.00 88.54           N
ATOM   3255  CA  VAL A 219      -9.759  -4.178   7.835  1.00 88.54           C
ATOM   3256  C   VAL A 219     -10.650  -4.265   6.594  1.00 88.54           C
ATOM   3257  O   VAL A 219     -10.344  -4.999   5.656  1.00 88.54           O
ATOM   3258  HA  VAL A 219      -8.767  -4.550   7.581  1.00 88.54           H
ATOM   3259  CB  VAL A 219     -10.288  -5.002   9.010  1.00 88.54           C
ATOM   3260  HB  VAL A 219     -11.171  -4.498   9.403  1.00 88.54           H
ATOM   3261  CG1 VAL A 219     -10.709  -6.400   8.553  1.00 88.54           C
ATOM   3262 1HG1 VAL A 219     -11.496  -6.316   7.803  1.00 88.54           H
ATOM   3263 2HG1 VAL A 219      -9.850  -6.916   8.123  1.00 88.54           H
ATOM   3264 3HG1 VAL A 219     -11.081  -6.965   9.408  1.00 88.54           H
ATOM   3265  CG2 VAL A 219      -9.253  -5.081  10.134  1.00 88.54           C
ATOM   3266 1HG2 VAL A 219      -8.344  -5.551   9.759  1.00 88.54           H
ATOM   3267 2HG2 VAL A 219      -9.024  -4.076  10.488  1.00 88.54           H
ATOM   3268 3HG2 VAL A 219      -9.655  -5.673  10.957  1.00 88.54           H
ATOM   3269  HN  VAL A 219     -10.085  -2.537   9.077  1.00 88.54           H
ATOM   3270  N   ILE A 220     -11.735  -3.505   6.629  1.00 87.02           N
ATOM   3271  CA  ILE A 220     -12.688  -3.510   5.533  1.00 87.02           C
ATOM   3272  C   ILE A 220     -11.986  -3.061   4.250  1.00 87.02           C
ATOM   3273  O   ILE A 220     -12.077  -3.729   3.221  1.00 87.02           O
ATOM   3274  HA  ILE A 220     -13.027  -4.538   5.399  1.00 87.02           H
ATOM   3275  CB  ILE A 220     -13.918  -2.671   5.887  1.00 87.02           C
ATOM   3276  HB  ILE A 220     -13.576  -1.719   6.293  1.00 87.02           H
ATOM   3277  CG1 ILE A 220     -14.751  -3.352   6.974  1.00 87.02           C
ATOM   3278 1HG1 ILE A 220     -15.216  -4.252   6.571  1.00 87.02           H
ATOM   3279 2HG1 ILE A 220     -14.103  -3.668   7.791  1.00 87.02           H
ATOM   3280  CG2 ILE A 220     -14.747  -2.359   4.640  1.00 87.02           C
ATOM   3281 1HG2 ILE A 220     -14.137  -1.803   3.928  1.00 87.02           H
ATOM   3282 2HG2 ILE A 220     -15.080  -3.291   4.182  1.00 87.02           H
ATOM   3283 3HG2 ILE A 220     -15.614  -1.762   4.920  1.00 87.02           H
ATOM   3284  CD1 ILE A 220     -15.832  -2.410   7.508  1.00 87.02           C
ATOM   3285 1HD1 ILE A 220     -15.362  -1.522   7.932  1.00 87.02           H
ATOM   3286 2HD1 ILE A 220     -16.493  -2.116   6.693  1.00 87.02           H
ATOM   3287 3HD1 ILE A 220     -16.410  -2.919   8.279  1.00 87.02           H
ATOM   3288  HN  ILE A 220     -11.967  -2.895   7.387  1.00 87.02           H
ATOM   3289  N   LEU A 221     -11.300  -1.932   4.353  1.00 83.85           N
ATOM   3290  CA  LEU A 221     -10.679  -1.324   3.189  1.00 83.85           C
ATOM   3291  C   LEU A 221      -9.382  -2.067   2.863  1.00 83.85           C
ATOM   3292  O   LEU A 221      -8.901  -2.017   1.732  1.00 83.85           O
ATOM   3293  HA  LEU A 221     -11.366  -1.445   2.351  1.00 83.85           H
ATOM   3294  CB  LEU A 221     -10.489   0.179   3.405  1.00 83.85           C
ATOM   3295 1HB  LEU A 221      -9.805   0.322   4.242  1.00 83.85           H
ATOM   3296 2HB  LEU A 221     -10.005   0.595   2.522  1.00 83.85           H
ATOM   3297  CG  LEU A 221     -11.762   0.982   3.681  1.00 83.85           C
ATOM   3298  HG  LEU A 221     -12.294   0.507   4.505  1.00 83.85           H
ATOM   3299  CD1 LEU A 221     -11.425   2.408   4.123  1.00 83.85           C
ATOM   3300 1HD1 LEU A 221     -10.829   2.374   5.035  1.00 83.85           H
ATOM   3301 2HD1 LEU A 221     -10.859   2.908   3.337  1.00 83.85           H
ATOM   3302 3HD1 LEU A 221     -12.347   2.957   4.312  1.00 83.85           H
ATOM   3303  CD2 LEU A 221     -12.695   0.964   2.469  1.00 83.85           C
ATOM   3304 1HD2 LEU A 221     -12.185   1.400   1.610  1.00 83.85           H
ATOM   3305 2HD2 LEU A 221     -12.974  -0.065   2.241  1.00 83.85           H
ATOM   3306 3HD2 LEU A 221     -13.592   1.542   2.692  1.00 83.85           H
ATOM   3307  HN  LEU A 221     -11.167  -1.435   5.211  1.00 83.85           H
ATOM   3308  N   GLY A 222      -8.851  -2.738   3.874  1.00 78.88           N
ATOM   3309  CA  GLY A 222      -7.542  -3.358   3.757  1.00 78.88           C
ATOM   3310  C   GLY A 222      -7.647  -4.745   3.122  1.00 78.88           C
ATOM   3311  O   GLY A 222      -6.789  -5.137   2.332  1.00 78.88           O
ATOM   3312 1HA  GLY A 222      -6.890  -2.726   3.154  1.00 78.88           H
ATOM   3313 2HA  GLY A 222      -7.085  -3.439   4.743  1.00 78.88           H
ATOM   3314  HN  GLY A 222      -9.300  -2.862   4.760  1.00 78.88           H
ATOM   3315  N   PHE A 223      -8.705  -5.452   3.490  1.00 78.70           N
ATOM   3316  CA  PHE A 223      -8.808  -6.867   3.176  1.00 78.70           C
ATOM   3317  C   PHE A 223      -9.879  -7.117   2.114  1.00 78.70           C
ATOM   3318  O   PHE A 223      -9.600  -7.709   1.073  1.00 78.70           O
ATOM   3319  HA  PHE A 223      -7.838  -7.184   2.793  1.00 78.70           H
ATOM   3320  CB  PHE A 223      -9.209  -7.584   4.467  1.00 78.70           C
ATOM   3321 1HB  PHE A 223      -8.575  -7.230   5.280  1.00 78.70           H
ATOM   3322 2HB  PHE A 223     -10.233  -7.309   4.720  1.00 78.70           H
ATOM   3323  CG  PHE A 223      -9.110  -9.108   4.389  1.00 78.70           C
ATOM   3324  CD1 PHE A 223     -10.239  -9.859   4.279  1.00 78.70           C
ATOM   3325  HD1 PHE A 223     -11.214  -9.374   4.246  1.00 78.70           H
ATOM   3326  CD2 PHE A 223      -7.892  -9.713   4.429  1.00 78.70           C
ATOM   3327  HD2 PHE A 223      -6.987  -9.112   4.518  1.00 78.70           H
ATOM   3328  CE1 PHE A 223     -10.146 -11.274   4.206  1.00 78.70           C
ATOM   3329  HE1 PHE A 223     -11.051 -11.875   4.118  1.00 78.70           H
ATOM   3330  CE2 PHE A 223      -7.800 -11.129   4.357  1.00 78.70           C
ATOM   3331  HE2 PHE A 223      -6.825 -11.614   4.389  1.00 78.70           H
ATOM   3332  CZ  PHE A 223      -8.929 -11.879   4.247  1.00 78.70           C
ATOM   3333  HZ  PHE A 223      -8.858 -12.965   4.191  1.00 78.70           H
ATOM   3334  HN  PHE A 223      -9.482  -5.073   3.994  1.00 78.70           H
ATOM   3335  N   PHE A 224     -11.084  -6.652   2.413  1.00 81.61           N
ATOM   3336  CA  PHE A 224     -12.234  -6.965   1.582  1.00 81.61           C
ATOM   3337  C   PHE A 224     -12.143  -6.256   0.230  1.00 81.61           C
ATOM   3338  O   PHE A 224     -12.545  -6.808  -0.793  1.00 81.61           O
ATOM   3339  HA  PHE A 224     -12.236  -8.043   1.426  1.00 81.61           H
ATOM   3340  CB  PHE A 224     -13.473  -6.461   2.326  1.00 81.61           C
ATOM   3341 1HB  PHE A 224     -13.269  -5.465   2.718  1.00 81.61           H
ATOM   3342 2HB  PHE A 224     -14.295  -6.363   1.617  1.00 81.61           H
ATOM   3343  CG  PHE A 224     -13.918  -7.365   3.477  1.00 81.61           C
ATOM   3344  CD1 PHE A 224     -14.764  -8.403   3.239  1.00 81.61           C
ATOM   3345  HD1 PHE A 224     -15.125  -8.591   2.228  1.00 81.61           H
ATOM   3346  CD2 PHE A 224     -13.467  -7.131   4.739  1.00 81.61           C
ATOM   3347  HD2 PHE A 224     -12.789  -6.300   4.930  1.00 81.61           H
ATOM   3348  CE1 PHE A 224     -15.177  -9.242   4.307  1.00 81.61           C
ATOM   3349  HE1 PHE A 224     -15.855 -10.074   4.116  1.00 81.61           H
ATOM   3350  CE2 PHE A 224     -13.880  -7.971   5.807  1.00 81.61           C
ATOM   3351  HE2 PHE A 224     -13.519  -7.783   6.819  1.00 81.61           H
ATOM   3352  CZ  PHE A 224     -14.727  -9.008   5.569  1.00 81.61           C
ATOM   3353  HZ  PHE A 224     -15.043  -9.652   6.389  1.00 81.61           H
ATOM   3354  HN  PHE A 224     -11.279  -6.074   3.205  1.00 81.61           H
ATOM   3355  N   LEU A 225     -11.611  -5.043   0.268  1.00 78.00           N
ATOM   3356  CA  LEU A 225     -11.498  -4.237  -0.935  1.00 78.00           C
ATOM   3357  C   LEU A 225     -10.597  -4.955  -1.942  1.00 78.00           C
ATOM   3358  O   LEU A 225     -10.990  -5.172  -3.087  1.00 78.00           O
ATOM   3359  HA  LEU A 225     -12.496  -4.150  -1.366  1.00 78.00           H
ATOM   3360  CB  LEU A 225     -11.030  -2.821  -0.591  1.00 78.00           C
ATOM   3361 1HB  LEU A 225     -11.725  -2.396   0.133  1.00 78.00           H
ATOM   3362 2HB  LEU A 225     -10.060  -2.891  -0.097  1.00 78.00           H
ATOM   3363  CG  LEU A 225     -10.903  -1.851  -1.767  1.00 78.00           C
ATOM   3364  HG  LEU A 225     -10.375  -2.360  -2.574  1.00 78.00           H
ATOM   3365  CD1 LEU A 225     -12.281  -1.460  -2.305  1.00 78.00           C
ATOM   3366 1HD1 LEU A 225     -12.806  -2.353  -2.643  1.00 78.00           H
ATOM   3367 2HD1 LEU A 225     -12.856  -0.978  -1.514  1.00 78.00           H
ATOM   3368 3HD1 LEU A 225     -12.162  -0.770  -3.140  1.00 78.00           H
ATOM   3369  CD2 LEU A 225     -10.070  -0.628  -1.382  1.00 78.00           C
ATOM   3370 1HD2 LEU A 225     -10.548  -0.109  -0.551  1.00 78.00           H
ATOM   3371 2HD2 LEU A 225      -9.071  -0.948  -1.084  1.00 78.00           H
ATOM   3372 3HD2 LEU A 225      -9.996   0.045  -2.236  1.00 78.00           H
ATOM   3373  HN  LEU A 225     -11.263  -4.611   1.100  1.00 78.00           H
ATOM   3374  N   PRO A 226      -9.378  -5.334  -1.536  1.00 75.84           N
ATOM   3375  CA  PRO A 226      -8.499  -6.113  -2.412  1.00 75.84           C
ATOM   3376  C   PRO A 226      -9.180  -7.362  -2.949  1.00 75.84           C
ATOM   3377  O   PRO A 226      -9.004  -7.717  -4.113  1.00 75.84           O
ATOM   3378  HA  PRO A 226      -8.237  -5.529  -3.295  1.00 75.84           H
ATOM   3379  CB  PRO A 226      -7.307  -6.456  -1.517  1.00 75.84           C
ATOM   3380 1HB  PRO A 226      -7.442  -7.416  -1.019  1.00 75.84           H
ATOM   3381 2HB  PRO A 226      -6.381  -6.523  -2.089  1.00 75.84           H
ATOM   3382  CG  PRO A 226      -7.270  -5.305  -0.520  1.00 75.84           C
ATOM   3383 1HG  PRO A 226      -6.718  -5.567   0.382  1.00 75.84           H
ATOM   3384 2HG  PRO A 226      -6.779  -4.425  -0.935  1.00 75.84           H
ATOM   3385  CD  PRO A 226      -8.742  -5.055  -0.235  1.00 75.84           C
ATOM   3386 1HD  PRO A 226      -9.121  -5.716   0.545  1.00 75.84           H
ATOM   3387 2HD  PRO A 226      -8.923  -4.034   0.101  1.00 75.84           H
ATOM   3388  N   PHE A 227      -9.946  -8.000  -2.077  1.00 80.92           N
ATOM   3389  CA  PHE A 227     -10.609  -9.243  -2.433  1.00 80.92           C
ATOM   3390  C   PHE A 227     -11.665  -9.010  -3.516  1.00 80.92           C
ATOM   3391  O   PHE A 227     -11.752  -9.773  -4.477  1.00 80.92           O
ATOM   3392  HA  PHE A 227      -9.845  -9.920  -2.814  1.00 80.92           H
ATOM   3393  CB  PHE A 227     -11.298  -9.761  -1.169  1.00 80.92           C
ATOM   3394 1HB  PHE A 227     -10.568  -9.800  -0.360  1.00 80.92           H
ATOM   3395 2HB  PHE A 227     -12.068  -9.050  -0.870  1.00 80.92           H
ATOM   3396  CG  PHE A 227     -11.934 -11.143  -1.329  1.00 80.92           C
ATOM   3397  CD1 PHE A 227     -13.259 -11.252  -1.615  1.00 80.92           C
ATOM   3398  HD1 PHE A 227     -13.868 -10.356  -1.732  1.00 80.92           H
ATOM   3399  CD2 PHE A 227     -11.175 -12.262  -1.184  1.00 80.92           C
ATOM   3400  HD2 PHE A 227     -10.114 -12.174  -0.954  1.00 80.92           H
ATOM   3401  CE1 PHE A 227     -13.850 -12.535  -1.764  1.00 80.92           C
ATOM   3402  HE1 PHE A 227     -14.912 -12.623  -1.993  1.00 80.92           H
ATOM   3403  CE2 PHE A 227     -11.766 -13.545  -1.332  1.00 80.92           C
ATOM   3404  HE2 PHE A 227     -11.158 -14.442  -1.216  1.00 80.92           H
ATOM   3405  CZ  PHE A 227     -13.091 -13.654  -1.619  1.00 80.92           C
ATOM   3406  HZ  PHE A 227     -13.544 -14.639  -1.733  1.00 80.92           H
ATOM   3407  HN  PHE A 227     -10.116  -7.683  -1.144  1.00 80.92           H
ATOM   3408  N   VAL A 228     -12.441  -7.954  -3.323  1.00 81.55           N
ATOM   3409  CA  VAL A 228     -13.461  -7.588  -4.291  1.00 81.55           C
ATOM   3410  C   VAL A 228     -12.795  -7.274  -5.633  1.00 81.55           C
ATOM   3411  O   VAL A 228     -13.291  -7.675  -6.685  1.00 81.55           O
ATOM   3412  HA  VAL A 228     -14.118  -8.448  -4.418  1.00 81.55           H
ATOM   3413  CB  VAL A 228     -14.299  -6.426  -3.754  1.00 81.55           C
ATOM   3414  HB  VAL A 228     -13.616  -5.640  -3.434  1.00 81.55           H
ATOM   3415  CG1 VAL A 228     -15.201  -5.849  -4.848  1.00 81.55           C
ATOM   3416 1HG1 VAL A 228     -14.586  -5.485  -5.671  1.00 81.55           H
ATOM   3417 2HG1 VAL A 228     -15.873  -6.626  -5.212  1.00 81.55           H
ATOM   3418 3HG1 VAL A 228     -15.786  -5.025  -4.439  1.00 81.55           H
ATOM   3419  CG2 VAL A 228     -15.121  -6.859  -2.539  1.00 81.55           C
ATOM   3420 1HG2 VAL A 228     -15.790  -7.671  -2.823  1.00 81.55           H
ATOM   3421 2HG2 VAL A 228     -14.451  -7.201  -1.750  1.00 81.55           H
ATOM   3422 3HG2 VAL A 228     -15.708  -6.015  -2.177  1.00 81.55           H
ATOM   3423  HN  VAL A 228     -12.381  -7.354  -2.525  1.00 81.55           H
ATOM   3424  N   VAL A 229     -11.682  -6.561  -5.552  1.00 76.29           N
ATOM   3425  CA  VAL A 229     -10.951  -6.177  -6.748  1.00 76.29           C
ATOM   3426  C   VAL A 229     -10.462  -7.436  -7.468  1.00 76.29           C
ATOM   3427  O   VAL A 229     -10.575  -7.541  -8.688  1.00 76.29           O
ATOM   3428  HA  VAL A 229     -11.643  -5.646  -7.401  1.00 76.29           H
ATOM   3429  CB  VAL A 229      -9.815  -5.219  -6.382  1.00 76.29           C
ATOM   3430  HB  VAL A 229      -9.238  -5.675  -5.578  1.00 76.29           H
ATOM   3431  CG1 VAL A 229      -8.877  -5.002  -7.571  1.00 76.29           C
ATOM   3432 1HG1 VAL A 229      -8.445  -5.957  -7.872  1.00 76.29           H
ATOM   3433 2HG1 VAL A 229      -9.437  -4.578  -8.404  1.00 76.29           H
ATOM   3434 3HG1 VAL A 229      -8.079  -4.318  -7.284  1.00 76.29           H
ATOM   3435  CG2 VAL A 229     -10.366  -3.887  -5.869  1.00 76.29           C
ATOM   3436 1HG2 VAL A 229     -10.978  -3.424  -6.643  1.00 76.29           H
ATOM   3437 2HG2 VAL A 229     -10.974  -4.063  -4.981  1.00 76.29           H
ATOM   3438 3HG2 VAL A 229      -9.538  -3.225  -5.616  1.00 76.29           H
ATOM   3439  HN  VAL A 229     -11.280  -6.246  -4.692  1.00 76.29           H
ATOM   3440  N   MET A 230      -9.931  -8.360  -6.681  1.00 79.03           N
ATOM   3441  CA  MET A 230      -9.449  -9.619  -7.224  1.00 79.03           C
ATOM   3442  C   MET A 230     -10.555 -10.341  -7.996  1.00 79.03           C
ATOM   3443  O   MET A 230     -10.360 -10.736  -9.144  1.00 79.03           O
ATOM   3444  HA  MET A 230      -8.637  -9.355  -7.902  1.00 79.03           H
ATOM   3445  CB  MET A 230      -8.955 -10.511  -6.084  1.00 79.03           C
ATOM   3446 1HB  MET A 230      -9.533 -10.309  -5.182  1.00 79.03           H
ATOM   3447 2HB  MET A 230      -9.120 -11.558  -6.340  1.00 79.03           H
ATOM   3448  CG  MET A 230      -7.469 -10.275  -5.808  1.00 79.03           C
ATOM   3449 1HG  MET A 230      -6.945 -10.070  -6.741  1.00 79.03           H
ATOM   3450 2HG  MET A 230      -7.344  -9.399  -5.173  1.00 79.03           H
ATOM   3451  SD  MET A 230      -6.761 -11.709  -5.014  1.00 79.03           S
ATOM   3452  CE  MET A 230      -5.219 -11.826  -5.905  1.00 79.03           C
ATOM   3453 1HE  MET A 230      -5.422 -11.964  -6.967  1.00 79.03           H
ATOM   3454 2HE  MET A 230      -4.645 -10.911  -5.761  1.00 79.03           H
ATOM   3455 3HE  MET A 230      -4.647 -12.676  -5.532  1.00 79.03           H
ATOM   3456  HN  MET A 230      -9.827  -8.259  -5.691  1.00 79.03           H
ATOM   3457  N   ALA A 231     -11.693 -10.493  -7.334  1.00 82.73           N
ATOM   3458  CA  ALA A 231     -12.807 -11.222  -7.917  1.00 82.73           C
ATOM   3459  C   ALA A 231     -13.223 -10.549  -9.226  1.00 82.73           C
ATOM   3460  O   ALA A 231     -13.495 -11.225 -10.217  1.00 82.73           O
ATOM   3461  HA  ALA A 231     -12.464 -12.234  -8.131  1.00 82.73           H
ATOM   3462  CB  ALA A 231     -13.954 -11.294  -6.907  1.00 82.73           C
ATOM   3463 1HB  ALA A 231     -13.615 -11.807  -6.007  1.00 82.73           H
ATOM   3464 2HB  ALA A 231     -14.276 -10.284  -6.651  1.00 82.73           H
ATOM   3465 3HB  ALA A 231     -14.789 -11.841  -7.345  1.00 82.73           H
ATOM   3466  HN  ALA A 231     -11.860 -10.128  -6.418  1.00 82.73           H
ATOM   3467  N   CYS A 232     -13.259  -9.225  -9.188  1.00 79.94           N
ATOM   3468  CA  CYS A 232     -13.641  -8.453 -10.358  1.00 79.94           C
ATOM   3469  C   CYS A 232     -12.597  -8.687 -11.451  1.00 79.94           C
ATOM   3470  O   CYS A 232     -12.943  -8.848 -12.620  1.00 79.94           O
ATOM   3471  HA  CYS A 232     -14.619  -8.821 -10.670  1.00 79.94           H
ATOM   3472  CB  CYS A 232     -13.799  -6.967 -10.028  1.00 79.94           C
ATOM   3473 1HB  CYS A 232     -12.896  -6.596  -9.542  1.00 79.94           H
ATOM   3474 2HB  CYS A 232     -13.924  -6.394 -10.947  1.00 79.94           H
ATOM   3475  SG  CYS A 232     -15.245  -6.718  -8.934  1.00 79.94           S
ATOM   3476  HG  CYS A 232     -14.622  -7.045  -7.805  1.00 79.94           H
ATOM   3477  HN  CYS A 232     -13.033  -8.682  -8.379  1.00 79.94           H
ATOM   3478  N   CYS A 233     -11.340  -8.700 -11.032  1.00 75.69           N
ATOM   3479  CA  CYS A 233     -10.238  -8.798 -11.973  1.00 75.69           C
ATOM   3480  C   CYS A 233     -10.321 -10.158 -12.669  1.00 75.69           C
ATOM   3481  O   CYS A 233     -10.238 -10.239 -13.894  1.00 75.69           O
ATOM   3482  HA  CYS A 233     -10.366  -7.988 -12.691  1.00 75.69           H
ATOM   3483  CB  CYS A 233      -8.887  -8.590 -11.286  1.00 75.69           C
ATOM   3484 1HB  CYS A 233      -8.803  -9.250 -10.423  1.00 75.69           H
ATOM   3485 2HB  CYS A 233      -8.079  -8.852 -11.969  1.00 75.69           H
ATOM   3486  SG  CYS A 233      -8.716  -6.846 -10.757  1.00 75.69           S
ATOM   3487  HG  CYS A 233      -9.724  -6.865  -9.889  1.00 75.69           H
ATOM   3488  HN  CYS A 233     -11.071  -8.644 -10.070  1.00 75.69           H
ATOM   3489  N   TYR A 234     -10.483 -11.194 -11.858  1.00 78.12           N
ATOM   3490  CA  TYR A 234     -10.495 -12.552 -12.372  1.00 78.12           C
ATOM   3491  C   TYR A 234     -11.738 -12.803 -13.229  1.00 78.12           C
ATOM   3492  O   TYR A 234     -11.660 -13.465 -14.263  1.00 78.12           O
ATOM   3493  HA  TYR A 234      -9.606 -12.688 -12.987  1.00 78.12           H
ATOM   3494  CB  TYR A 234     -10.543 -13.467 -11.146  1.00 78.12           C
ATOM   3495 1HB  TYR A 234     -11.213 -13.030 -10.406  1.00 78.12           H
ATOM   3496 2HB  TYR A 234     -10.972 -14.426 -11.437  1.00 78.12           H
ATOM   3497  CG  TYR A 234      -9.179 -13.710 -10.498  1.00 78.12           C
ATOM   3498  CD1 TYR A 234      -8.165 -14.299 -11.225  1.00 78.12           C
ATOM   3499  HD1 TYR A 234      -8.335 -14.590 -12.261  1.00 78.12           H
ATOM   3500  CD2 TYR A 234      -8.963 -13.341  -9.185  1.00 78.12           C
ATOM   3501  HD2 TYR A 234      -9.765 -12.876  -8.611  1.00 78.12           H
ATOM   3502  CE1 TYR A 234      -6.881 -14.528 -10.614  1.00 78.12           C
ATOM   3503  HE1 TYR A 234      -6.071 -14.992 -11.177  1.00 78.12           H
ATOM   3504  CE2 TYR A 234      -7.679 -13.570  -8.575  1.00 78.12           C
ATOM   3505  HE2 TYR A 234      -7.495 -13.283  -7.540  1.00 78.12           H
ATOM   3506  CZ  TYR A 234      -6.702 -14.152  -9.320  1.00 78.12           C
ATOM   3507  OH  TYR A 234      -5.489 -14.368  -8.743  1.00 78.12           O
ATOM   3508  HH  TYR A 234      -4.833 -14.675  -9.432  1.00 78.12           H
ATOM   3509  HN  TYR A 234     -10.604 -11.115 -10.868  1.00 78.12           H
ATOM   3510  N   THR A 235     -12.855 -12.261 -12.768  1.00 82.53           N
ATOM   3511  CA  THR A 235     -14.103 -12.378 -13.503  1.00 82.53           C
ATOM   3512  C   THR A 235     -13.968 -11.742 -14.888  1.00 82.53           C
ATOM   3513  O   THR A 235     -14.408 -12.316 -15.883  1.00 82.53           O
ATOM   3514  HA  THR A 235     -14.314 -13.436 -13.655  1.00 82.53           H
ATOM   3515  CB  THR A 235     -15.212 -11.753 -12.653  1.00 82.53           C
ATOM   3516  HB  THR A 235     -16.145 -11.693 -13.215  1.00 82.53           H
ATOM   3517  OG1 THR A 235     -14.666 -10.507 -12.231  1.00 82.53           O
ATOM   3518  HG1 THR A 235     -14.838  -9.806 -12.924  1.00 82.53           H
ATOM   3519  CG2 THR A 235     -15.451 -12.516 -11.349  1.00 82.53           C
ATOM   3520 1HG2 THR A 235     -14.536 -12.519 -10.757  1.00 82.53           H
ATOM   3521 2HG2 THR A 235     -15.739 -13.543 -11.576  1.00 82.53           H
ATOM   3522 3HG2 THR A 235     -16.248 -12.031 -10.785  1.00 82.53           H
ATOM   3523  HN  THR A 235     -12.916 -11.750 -11.910  1.00 82.53           H
ATOM   3524  N   ILE A 236     -13.357 -10.567 -14.907  1.00 78.29           N
ATOM   3525  CA  ILE A 236     -13.054  -9.902 -16.163  1.00 78.29           C
ATOM   3526  C   ILE A 236     -12.149 -10.802 -17.007  1.00 78.29           C
ATOM   3527  O   ILE A 236     -12.388 -10.986 -18.199  1.00 78.29           O
ATOM   3528  HA  ILE A 236     -13.995  -9.763 -16.695  1.00 78.29           H
ATOM   3529  CB  ILE A 236     -12.471  -8.511 -15.906  1.00 78.29           C
ATOM   3530  HB  ILE A 236     -11.831  -8.566 -15.025  1.00 78.29           H
ATOM   3531  CG1 ILE A 236     -13.578  -7.501 -15.598  1.00 78.29           C
ATOM   3532 1HG1 ILE A 236     -14.147  -7.291 -16.504  1.00 78.29           H
ATOM   3533 2HG1 ILE A 236     -14.274  -7.928 -14.876  1.00 78.29           H
ATOM   3534  CG2 ILE A 236     -11.593  -8.060 -17.075  1.00 78.29           C
ATOM   3535 1HG2 ILE A 236     -10.771  -8.764 -17.205  1.00 78.29           H
ATOM   3536 2HG2 ILE A 236     -12.190  -8.025 -17.986  1.00 78.29           H
ATOM   3537 3HG2 ILE A 236     -11.191  -7.068 -16.866  1.00 78.29           H
ATOM   3538  CD1 ILE A 236     -12.994  -6.200 -15.043  1.00 78.29           C
ATOM   3539 1HD1 ILE A 236     -12.447  -6.409 -14.124  1.00 78.29           H
ATOM   3540 2HD1 ILE A 236     -12.317  -5.763 -15.778  1.00 78.29           H
ATOM   3541 3HD1 ILE A 236     -13.802  -5.499 -14.833  1.00 78.29           H
ATOM   3542  HN  ILE A 236     -13.071 -10.071 -14.087  1.00 78.29           H
ATOM   3543  N   ILE A 237     -11.128 -11.338 -16.354  1.00 75.69           N
ATOM   3544  CA  ILE A 237     -10.132 -12.135 -17.049  1.00 75.69           C
ATOM   3545  C   ILE A 237     -10.817 -13.325 -17.724  1.00 75.69           C
ATOM   3546  O   ILE A 237     -10.636 -13.553 -18.919  1.00 75.69           O
ATOM   3547  HA  ILE A 237      -9.691 -11.506 -17.822  1.00 75.69           H
ATOM   3548  CB  ILE A 237      -9.005 -12.536 -16.094  1.00 75.69           C
ATOM   3549  HB  ILE A 237      -9.434 -12.688 -15.104  1.00 75.69           H
ATOM   3550  CG1 ILE A 237      -7.968 -11.418 -15.970  1.00 75.69           C
ATOM   3551 1HG1 ILE A 237      -7.297 -11.442 -16.829  1.00 75.69           H
ATOM   3552 2HG1 ILE A 237      -8.468 -10.450 -15.984  1.00 75.69           H
ATOM   3553  CG2 ILE A 237      -8.371 -13.861 -16.520  1.00 75.69           C
ATOM   3554 1HG2 ILE A 237      -9.128 -14.645 -16.515  1.00 75.69           H
ATOM   3555 2HG2 ILE A 237      -7.959 -13.761 -17.524  1.00 75.69           H
ATOM   3556 3HG2 ILE A 237      -7.573 -14.123 -15.825  1.00 75.69           H
ATOM   3557  CD1 ILE A 237      -7.159 -11.561 -14.680  1.00 75.69           C
ATOM   3558 1HD1 ILE A 237      -7.830 -11.512 -13.823  1.00 75.69           H
ATOM   3559 2HD1 ILE A 237      -6.640 -12.520 -14.681  1.00 75.69           H
ATOM   3560 3HD1 ILE A 237      -6.429 -10.754 -14.617  1.00 75.69           H
ATOM   3561  HN  ILE A 237     -10.976 -11.235 -15.371  1.00 75.69           H
ATOM   3562  N   ILE A 238     -11.590 -14.051 -16.930  1.00 79.96           N
ATOM   3563  CA  ILE A 238     -12.247 -15.251 -17.418  1.00 79.96           C
ATOM   3564  C   ILE A 238     -13.131 -14.893 -18.614  1.00 79.96           C
ATOM   3565  O   ILE A 238     -13.082 -15.557 -19.648  1.00 79.96           O
ATOM   3566  HA  ILE A 238     -11.469 -15.935 -17.757  1.00 79.96           H
ATOM   3567  CB  ILE A 238     -13.000 -15.949 -16.284  1.00 79.96           C
ATOM   3568  HB  ILE A 238     -13.595 -15.202 -15.759  1.00 79.96           H
ATOM   3569  CG1 ILE A 238     -12.027 -16.548 -15.266  1.00 79.96           C
ATOM   3570 1HG1 ILE A 238     -11.578 -17.453 -15.676  1.00 79.96           H
ATOM   3571 2HG1 ILE A 238     -11.214 -15.846 -15.079  1.00 79.96           H
ATOM   3572  CG2 ILE A 238     -13.971 -16.996 -16.833  1.00 79.96           C
ATOM   3573 1HG2 ILE A 238     -14.696 -16.512 -17.487  1.00 79.96           H
ATOM   3574 2HG2 ILE A 238     -13.417 -17.746 -17.397  1.00 79.96           H
ATOM   3575 3HG2 ILE A 238     -14.493 -17.477 -16.005  1.00 79.96           H
ATOM   3576  CD1 ILE A 238     -12.739 -16.875 -13.953  1.00 79.96           C
ATOM   3577 1HD1 ILE A 238     -13.166 -15.964 -13.534  1.00 79.96           H
ATOM   3578 2HD1 ILE A 238     -13.535 -17.596 -14.141  1.00 79.96           H
ATOM   3579 3HD1 ILE A 238     -12.024 -17.300 -13.248  1.00 79.96           H
ATOM   3580  HN  ILE A 238     -11.769 -13.832 -15.971  1.00 79.96           H
ATOM   3581  N   HIS A 239     -13.919 -13.843 -18.433  1.00 80.15           N
ATOM   3582  CA  HIS A 239     -14.863 -13.431 -19.458  1.00 80.15           C
ATOM   3583  C   HIS A 239     -14.109 -13.095 -20.745  1.00 80.15           C
ATOM   3584  O   HIS A 239     -14.564 -13.424 -21.840  1.00 80.15           O
ATOM   3585  HA  HIS A 239     -15.518 -14.283 -19.641  1.00 80.15           H
ATOM   3586  CB  HIS A 239     -15.733 -12.274 -18.961  1.00 80.15           C
ATOM   3587 1HB  HIS A 239     -16.183 -12.554 -18.008  1.00 80.15           H
ATOM   3588 2HB  HIS A 239     -15.096 -11.410 -18.771  1.00 80.15           H
ATOM   3589  CG  HIS A 239     -16.828 -11.873 -19.920  1.00 80.15           C
ATOM   3590  ND1 HIS A 239     -16.614 -11.019 -20.988  1.00 80.15           N
ATOM   3591  HD1 HIS A 239     -15.743 -10.591 -21.229  1.00 80.15           H
ATOM   3592  CD2 HIS A 239     -18.147 -12.219 -19.962  1.00 80.15           C
ATOM   3593  HD2 HIS A 239     -18.654 -12.883 -19.263  1.00 80.15           H
ATOM   3594  CE1 HIS A 239     -17.759 -10.863 -21.635  1.00 80.15           C
ATOM   3595  HE1 HIS A 239     -17.916 -10.249 -22.522  1.00 80.15           H
ATOM   3596  NE2 HIS A 239     -18.708 -11.608 -20.998  1.00 80.15           N
ATOM   3597  HN  HIS A 239     -13.920 -13.280 -17.606  1.00 80.15           H
ATOM   3598  N   THR A 240     -12.968 -12.444 -20.572  1.00 74.60           N
ATOM   3599  CA  THR A 240     -12.160 -12.035 -21.709  1.00 74.60           C
ATOM   3600  C   THR A 240     -11.595 -13.260 -22.430  1.00 74.60           C
ATOM   3601  O   THR A 240     -11.613 -13.324 -23.659  1.00 74.60           O
ATOM   3602  HA  THR A 240     -12.803 -11.514 -22.418  1.00 74.60           H
ATOM   3603  CB  THR A 240     -11.080 -11.077 -21.201  1.00 74.60           C
ATOM   3604  HB  THR A 240     -10.385 -11.592 -20.537  1.00 74.60           H
ATOM   3605  OG1 THR A 240     -11.814 -10.006 -20.613  1.00 74.60           O
ATOM   3606  HG1 THR A 240     -11.776 -10.073 -19.616  1.00 74.60           H
ATOM   3607  CG2 THR A 240     -10.302 -10.415 -22.340  1.00 74.60           C
ATOM   3608 1HG2 THR A 240     -10.989  -9.845 -22.965  1.00 74.60           H
ATOM   3609 2HG2 THR A 240      -9.814 -11.182 -22.941  1.00 74.60           H
ATOM   3610 3HG2 THR A 240      -9.548  -9.746 -21.924  1.00 74.60           H
ATOM   3611  HN  THR A 240     -12.595 -12.196 -19.678  1.00 74.60           H
ATOM   3612  N   LEU A 241     -11.108 -14.202 -21.636  1.00 74.26           N
ATOM   3613  CA  LEU A 241     -10.509 -15.407 -22.185  1.00 74.26           C
ATOM   3614  C   LEU A 241     -11.539 -16.135 -23.051  1.00 74.26           C
ATOM   3615  O   LEU A 241     -11.201 -16.670 -24.106  1.00 74.26           O
ATOM   3616  HA  LEU A 241      -9.679 -15.098 -22.821  1.00 74.26           H
ATOM   3617  CB  LEU A 241      -9.924 -16.271 -21.066  1.00 74.26           C
ATOM   3618 1HB  LEU A 241     -10.666 -16.354 -20.272  1.00 74.26           H
ATOM   3619 2HB  LEU A 241      -9.762 -17.276 -21.458  1.00 74.26           H
ATOM   3620  CG  LEU A 241      -8.613 -15.776 -20.452  1.00 74.26           C
ATOM   3621  HG  LEU A 241      -8.721 -14.715 -20.226  1.00 74.26           H
ATOM   3622  CD1 LEU A 241      -8.322 -16.492 -19.131  1.00 74.26           C
ATOM   3623 1HD1 LEU A 241      -9.133 -16.300 -18.428  1.00 74.26           H
ATOM   3624 2HD1 LEU A 241      -8.242 -17.564 -19.308  1.00 74.26           H
ATOM   3625 3HD1 LEU A 241      -7.385 -16.121 -18.715  1.00 74.26           H
ATOM   3626  CD2 LEU A 241      -7.456 -15.912 -21.444  1.00 74.26           C
ATOM   3627 1HD2 LEU A 241      -7.338 -16.959 -21.723  1.00 74.26           H
ATOM   3628 2HD2 LEU A 241      -7.670 -15.321 -22.334  1.00 74.26           H
ATOM   3629 3HD2 LEU A 241      -6.537 -15.553 -20.981  1.00 74.26           H
ATOM   3630  HN  LEU A 241     -11.118 -14.152 -20.638  1.00 74.26           H
ATOM   3631  N   ILE A 242     -12.774 -16.133 -22.572  1.00 76.99           N
ATOM   3632  CA  ILE A 242     -13.848 -16.820 -23.269  1.00 76.99           C
ATOM   3633  C   ILE A 242     -14.100 -16.133 -24.613  1.00 76.99           C
ATOM   3634  O   ILE A 242     -14.294 -16.800 -25.628  1.00 76.99           O
ATOM   3635  HA  ILE A 242     -13.513 -17.840 -23.460  1.00 76.99           H
ATOM   3636  CB  ILE A 242     -15.091 -16.910 -22.382  1.00 76.99           C
ATOM   3637  HB  ILE A 242     -15.314 -15.913 -22.004  1.00 76.99           H
ATOM   3638  CG1 ILE A 242     -14.835 -17.807 -21.169  1.00 76.99           C
ATOM   3639 1HG1 ILE A 242     -14.808 -18.850 -21.483  1.00 76.99           H
ATOM   3640 2HG1 ILE A 242     -13.859 -17.577 -20.742  1.00 76.99           H
ATOM   3641  CG2 ILE A 242     -16.308 -17.370 -23.188  1.00 76.99           C
ATOM   3642 1HG2 ILE A 242     -16.502 -16.659 -23.991  1.00 76.99           H
ATOM   3643 2HG2 ILE A 242     -16.110 -18.354 -23.614  1.00 76.99           H
ATOM   3644 3HG2 ILE A 242     -17.177 -17.426 -22.533  1.00 76.99           H
ATOM   3645  CD1 ILE A 242     -15.920 -17.616 -20.107  1.00 76.99           C
ATOM   3646 1HD1 ILE A 242     -15.928 -16.576 -19.779  1.00 76.99           H
ATOM   3647 2HD1 ILE A 242     -16.892 -17.870 -20.531  1.00 76.99           H
ATOM   3648 3HD1 ILE A 242     -15.714 -18.264 -19.256  1.00 76.99           H
ATOM   3649  HN  ILE A 242     -13.046 -15.673 -21.727  1.00 76.99           H
ATOM   3650  N   GLN A 243     -14.089 -14.809 -24.575  1.00 71.11           N
ATOM   3651  CA  GLN A 243     -14.385 -14.024 -25.762  1.00 71.11           C
ATOM   3652  C   GLN A 243     -13.174 -13.998 -26.696  1.00 71.11           C
ATOM   3653  O   GLN A 243     -13.326 -13.907 -27.914  1.00 71.11           O
ATOM   3654  HA  GLN A 243     -15.216 -14.535 -26.248  1.00 71.11           H
ATOM   3655  CB  GLN A 243     -14.819 -12.605 -25.387  1.00 71.11           C
ATOM   3656 1HB  GLN A 243     -14.103 -12.175 -24.688  1.00 71.11           H
ATOM   3657 2HB  GLN A 243     -14.817 -11.974 -26.275  1.00 71.11           H
ATOM   3658  CG  GLN A 243     -16.215 -12.607 -24.760  1.00 71.11           C
ATOM   3659 1HG  GLN A 243     -16.889 -13.212 -25.366  1.00 71.11           H
ATOM   3660 2HG  GLN A 243     -16.174 -13.068 -23.773  1.00 71.11           H
ATOM   3661  CD  GLN A 243     -16.765 -11.184 -24.642  1.00 71.11           C
ATOM   3662  OE1 GLN A 243     -16.034 -10.207 -24.644  1.00 71.11           O
ATOM   3663  NE2 GLN A 243     -18.089 -11.122 -24.540  1.00 71.11           N
ATOM   3664 1HE2 GLN A 243     -18.631 -11.963 -24.545  1.00 71.11           H
ATOM   3665 2HE2 GLN A 243     -18.544 -10.235 -24.458  1.00 71.11           H
ATOM   3666  HN  GLN A 243     -13.884 -14.274 -23.756  1.00 71.11           H
ATOM   3667  N   ALA A 244     -11.998 -14.078 -26.091  1.00 63.29           N
ATOM   3668  CA  ALA A 244     -10.760 -13.979 -26.845  1.00 63.29           C
ATOM   3669  C   ALA A 244     -10.545 -15.272 -27.636  1.00 63.29           C
ATOM   3670  O   ALA A 244      -9.715 -16.100 -27.265  1.00 63.29           O
ATOM   3671  HA  ALA A 244     -10.862 -13.149 -27.544  1.00 63.29           H
ATOM   3672  CB  ALA A 244      -9.602 -13.681 -25.890  1.00 63.29           C
ATOM   3673 1HB  ALA A 244      -9.790 -12.739 -25.375  1.00 63.29           H
ATOM   3674 2HB  ALA A 244      -9.519 -14.485 -25.159  1.00 63.29           H
ATOM   3675 3HB  ALA A 244      -8.674 -13.608 -26.457  1.00 63.29           H
ATOM   3676  HN  ALA A 244     -11.884 -14.207 -25.106  1.00 63.29           H
ATOM   3677  N   LYS A 245     -11.308 -15.404 -28.711  1.00 56.53           N
ATOM   3678  CA  LYS A 245     -11.105 -16.499 -29.643  1.00 56.53           C
ATOM   3679  C   LYS A 245      -9.659 -16.477 -30.142  1.00 56.53           C
ATOM   3680  O   LYS A 245      -9.148 -17.488 -30.622  1.00 56.53           O
ATOM   3681  HA  LYS A 245     -11.267 -17.428 -29.096  1.00 56.53           H
ATOM   3682  CB  LYS A 245     -12.143 -16.448 -30.766  1.00 56.53           C
ATOM   3683 1HB  LYS A 245     -12.238 -15.426 -31.133  1.00 56.53           H
ATOM   3684 2HB  LYS A 245     -11.808 -17.058 -31.605  1.00 56.53           H
ATOM   3685  CG  LYS A 245     -13.504 -16.948 -30.277  1.00 56.53           C
ATOM   3686 1HG  LYS A 245     -13.381 -17.897 -29.755  1.00 56.53           H
ATOM   3687 2HG  LYS A 245     -13.919 -16.240 -29.558  1.00 56.53           H
ATOM   3688  CD  LYS A 245     -14.476 -17.125 -31.446  1.00 56.53           C
ATOM   3689 1HD  LYS A 245     -14.687 -16.155 -31.897  1.00 56.53           H
ATOM   3690 2HD  LYS A 245     -14.014 -17.742 -32.216  1.00 56.53           H
ATOM   3691  CE  LYS A 245     -15.781 -17.772 -30.980  1.00 56.53           C
ATOM   3692 1HE  LYS A 245     -15.564 -18.679 -30.417  1.00 56.53           H
ATOM   3693 2HE  LYS A 245     -16.308 -17.097 -30.305  1.00 56.53           H
ATOM   3694  NZ  LYS A 245     -16.642 -18.094 -32.140  1.00 56.53           N
ATOM   3695 1HZ  LYS A 245     -17.512 -18.499 -31.813  1.00 56.53           H
ATOM   3696 2HZ  LYS A 245     -16.839 -17.247 -32.661  1.00 56.53           H
ATOM   3697 3HZ  LYS A 245     -16.165 -18.758 -32.740  1.00 56.53           H
ATOM   3698  HN  LYS A 245     -12.052 -14.779 -28.949  1.00 56.53           H
ATOM   3699  N   LYS A 246      -9.039 -15.313 -30.012  1.00 55.43           N
ATOM   3700  CA  LYS A 246      -7.715 -15.103 -30.573  1.00 55.43           C
ATOM   3701  C   LYS A 246      -6.669 -15.238 -29.465  1.00 55.43           C
ATOM   3702  O   LYS A 246      -6.718 -14.518 -28.469  1.00 55.43           O
ATOM   3703  HA  LYS A 246      -7.543 -15.889 -31.308  1.00 55.43           H
ATOM   3704  CB  LYS A 246      -7.654 -13.767 -31.316  1.00 55.43           C
ATOM   3705 1HB  LYS A 246      -8.042 -12.973 -30.678  1.00 55.43           H
ATOM   3706 2HB  LYS A 246      -6.617 -13.518 -31.540  1.00 55.43           H
ATOM   3707  CG  LYS A 246      -8.461 -13.824 -32.615  1.00 55.43           C
ATOM   3708 1HG  LYS A 246      -8.276 -14.772 -33.121  1.00 55.43           H
ATOM   3709 2HG  LYS A 246      -9.527 -13.788 -32.387  1.00 55.43           H
ATOM   3710  CD  LYS A 246      -8.093 -12.664 -33.542  1.00 55.43           C
ATOM   3711 1HD  LYS A 246      -8.381 -11.720 -33.080  1.00 55.43           H
ATOM   3712 2HD  LYS A 246      -7.012 -12.634 -33.680  1.00 55.43           H
ATOM   3713  CE  LYS A 246      -8.783 -12.806 -34.899  1.00 55.43           C
ATOM   3714 1HE  LYS A 246      -8.660 -13.823 -35.272  1.00 55.43           H
ATOM   3715 2HE  LYS A 246      -9.854 -12.635 -34.789  1.00 55.43           H
ATOM   3716  NZ  LYS A 246      -8.218 -11.844 -35.872  1.00 55.43           N
ATOM   3717 1HZ  LYS A 246      -8.685 -11.953 -36.765  1.00 55.43           H
ATOM   3718 2HZ  LYS A 246      -8.356 -10.899 -35.531  1.00 55.43           H
ATOM   3719 3HZ  LYS A 246      -7.226 -12.021 -35.984  1.00 55.43           H
ATOM   3720  HN  LYS A 246      -9.426 -14.524 -29.535  1.00 55.43           H
ATOM   3721  N   SER A 247      -5.748 -16.167 -29.675  1.00 54.06           N
ATOM   3722  CA  SER A 247      -4.790 -16.519 -28.641  1.00 54.06           C
ATOM   3723  C   SER A 247      -4.056 -15.266 -28.159  1.00 54.06           C
ATOM   3724  O   SER A 247      -3.724 -15.152 -26.980  1.00 54.06           O
ATOM   3725  HA  SER A 247      -5.383 -16.950 -27.834  1.00 54.06           H
ATOM   3726  CB  SER A 247      -3.788 -17.558 -29.148  1.00 54.06           C
ATOM   3727 1HB  SER A 247      -4.250 -18.545 -29.131  1.00 54.06           H
ATOM   3728 2HB  SER A 247      -3.536 -17.343 -30.186  1.00 54.06           H
ATOM   3729  OG  SER A 247      -2.598 -17.578 -28.366  1.00 54.06           O
ATOM   3730  HG  SER A 247      -2.807 -17.868 -27.432  1.00 54.06           H
ATOM   3731  HN  SER A 247      -5.650 -16.673 -30.532  1.00 54.06           H
ATOM   3732  N   SER A 248      -3.825 -14.357 -29.095  1.00 55.67           N
ATOM   3733  CA  SER A 248      -2.848 -13.302 -28.888  1.00 55.67           C
ATOM   3734  C   SER A 248      -3.207 -12.494 -27.639  1.00 55.67           C
ATOM   3735  O   SER A 248      -2.363 -11.786 -27.090  1.00 55.67           O
ATOM   3736  HA  SER A 248      -1.895 -13.813 -28.753  1.00 55.67           H
ATOM   3737  CB  SER A 248      -2.764 -12.383 -30.109  1.00 55.67           C
ATOM   3738 1HB  SER A 248      -1.899 -11.726 -30.009  1.00 55.67           H
ATOM   3739 2HB  SER A 248      -2.605 -12.983 -31.005  1.00 55.67           H
ATOM   3740  OG  SER A 248      -3.941 -11.596 -30.267  1.00 55.67           O
ATOM   3741  HG  SER A 248      -3.835 -10.974 -31.043  1.00 55.67           H
ATOM   3742  HN  SER A 248      -4.291 -14.334 -29.979  1.00 55.67           H
ATOM   3743  N   LYS A 249      -4.459 -12.626 -27.227  1.00 60.91           N
ATOM   3744  CA  LYS A 249      -4.969 -11.836 -26.119  1.00 60.91           C
ATOM   3745  C   LYS A 249      -4.386 -12.368 -24.809  1.00 60.91           C
ATOM   3746  O   LYS A 249      -4.424 -11.685 -23.786  1.00 60.91           O
ATOM   3747  HA  LYS A 249      -4.624 -10.812 -26.261  1.00 60.91           H
ATOM   3748  CB  LYS A 249      -6.499 -11.805 -26.144  1.00 60.91           C
ATOM   3749 1HB  LYS A 249      -6.886 -12.819 -26.243  1.00 60.91           H
ATOM   3750 2HB  LYS A 249      -6.873 -11.414 -25.198  1.00 60.91           H
ATOM   3751  CG  LYS A 249      -7.012 -10.942 -27.298  1.00 60.91           C
ATOM   3752 1HG  LYS A 249      -6.652  -9.920 -27.180  1.00 60.91           H
ATOM   3753 2HG  LYS A 249      -6.610 -11.314 -28.241  1.00 60.91           H
ATOM   3754  CD  LYS A 249      -8.541 -10.948 -27.351  1.00 60.91           C
ATOM   3755 1HD  LYS A 249      -8.893 -11.928 -27.673  1.00 60.91           H
ATOM   3756 2HD  LYS A 249      -8.943 -10.778 -26.352  1.00 60.91           H
ATOM   3757  CE  LYS A 249      -9.061  -9.873 -28.307  1.00 60.91           C
ATOM   3758 1HE  LYS A 249      -8.514  -8.943 -28.149  1.00 60.91           H
ATOM   3759 2HE  LYS A 249      -8.882 -10.177 -29.338  1.00 60.91           H
ATOM   3760  NZ  LYS A 249     -10.508  -9.647 -28.094  1.00 60.91           N
ATOM   3761 1HZ  LYS A 249     -10.728  -8.673 -28.273  1.00 60.91           H
ATOM   3762 2HZ  LYS A 249     -11.039 -10.235 -28.727  1.00 60.91           H
ATOM   3763 3HZ  LYS A 249     -10.749  -9.877 -27.137  1.00 60.91           H
ATOM   3764  HN  LYS A 249      -5.118 -13.257 -27.636  1.00 60.91           H
ATOM   3765  N   HIS A 250      -3.859 -13.582 -24.882  1.00 64.50           N
ATOM   3766  CA  HIS A 250      -3.349 -14.248 -23.696  1.00 64.50           C
ATOM   3767  C   HIS A 250      -2.177 -13.449 -23.122  1.00 64.50           C
ATOM   3768  O   HIS A 250      -2.043 -13.323 -21.906  1.00 64.50           O
ATOM   3769  HA  HIS A 250      -4.161 -14.259 -22.969  1.00 64.50           H
ATOM   3770  CB  HIS A 250      -2.981 -15.701 -24.005  1.00 64.50           C
ATOM   3771 1HB  HIS A 250      -2.286 -15.718 -24.845  1.00 64.50           H
ATOM   3772 2HB  HIS A 250      -2.455 -16.122 -23.148  1.00 64.50           H
ATOM   3773  CG  HIS A 250      -4.166 -16.578 -24.332  1.00 64.50           C
ATOM   3774  ND1 HIS A 250      -5.168 -16.856 -23.419  1.00 64.50           N
ATOM   3775  HD1 HIS A 250      -5.213 -16.517 -22.479  1.00 64.50           H
ATOM   3776  CD2 HIS A 250      -4.499 -17.235 -25.480  1.00 64.50           C
ATOM   3777  HD2 HIS A 250      -3.923 -17.232 -26.406  1.00 64.50           H
ATOM   3778  CE1 HIS A 250      -6.058 -17.646 -24.001  1.00 64.50           C
ATOM   3779  HE1 HIS A 250      -6.964 -18.040 -23.541  1.00 64.50           H
ATOM   3780  NE2 HIS A 250      -5.641 -17.880 -25.279  1.00 64.50           N
ATOM   3781  HN  HIS A 250      -3.778 -14.106 -25.729  1.00 64.50           H
ATOM   3782  N   LYS A 251      -1.357 -12.931 -24.025  1.00 63.47           N
ATOM   3783  CA  LYS A 251      -0.147 -12.233 -23.624  1.00 63.47           C
ATOM   3784  C   LYS A 251      -0.522 -11.031 -22.754  1.00 63.47           C
ATOM   3785  O   LYS A 251       0.105 -10.787 -21.725  1.00 63.47           O
ATOM   3786  HA  LYS A 251       0.444 -12.923 -23.023  1.00 63.47           H
ATOM   3787  CB  LYS A 251       0.691 -11.867 -24.851  1.00 63.47           C
ATOM   3788 1HB  LYS A 251       0.083 -11.955 -25.751  1.00 63.47           H
ATOM   3789 2HB  LYS A 251       1.008 -10.826 -24.781  1.00 63.47           H
ATOM   3790  CG  LYS A 251       1.918 -12.773 -24.966  1.00 63.47           C
ATOM   3791 1HG  LYS A 251       2.424 -12.831 -24.002  1.00 63.47           H
ATOM   3792 2HG  LYS A 251       1.605 -13.785 -25.224  1.00 63.47           H
ATOM   3793  CD  LYS A 251       2.889 -12.248 -26.026  1.00 63.47           C
ATOM   3794 1HD  LYS A 251       2.409 -12.263 -27.004  1.00 63.47           H
ATOM   3795 2HD  LYS A 251       3.142 -11.210 -25.811  1.00 63.47           H
ATOM   3796  CE  LYS A 251       4.165 -13.092 -26.066  1.00 63.47           C
ATOM   3797 1HE  LYS A 251       4.551 -13.227 -25.055  1.00 63.47           H
ATOM   3798 2HE  LYS A 251       3.940 -14.084 -26.456  1.00 63.47           H
ATOM   3799  NZ  LYS A 251       5.190 -12.441 -26.912  1.00 63.47           N
ATOM   3800 1HZ  LYS A 251       6.013 -13.033 -26.962  1.00 63.47           H
ATOM   3801 2HZ  LYS A 251       4.819 -12.300 -27.845  1.00 63.47           H
ATOM   3802 3HZ  LYS A 251       5.442 -11.545 -26.509  1.00 63.47           H
ATOM   3803  HN  LYS A 251      -1.508 -12.982 -25.012  1.00 63.47           H
ATOM   3804  N   ALA A 252      -1.542 -10.313 -23.200  1.00 65.34           N
ATOM   3805  CA  ALA A 252      -1.944  -9.088 -22.531  1.00 65.34           C
ATOM   3806  C   ALA A 252      -2.366  -9.410 -21.096  1.00 65.34           C
ATOM   3807  O   ALA A 252      -2.012  -8.690 -20.164  1.00 65.34           O
ATOM   3808  HA  ALA A 252      -1.079  -8.425 -22.505  1.00 65.34           H
ATOM   3809  CB  ALA A 252      -3.060  -8.412 -23.329  1.00 65.34           C
ATOM   3810 1HB  ALA A 252      -2.700  -8.178 -24.331  1.00 65.34           H
ATOM   3811 2HB  ALA A 252      -3.915  -9.085 -23.399  1.00 65.34           H
ATOM   3812 3HB  ALA A 252      -3.362  -7.493 -22.827  1.00 65.34           H
ATOM   3813  HN  ALA A 252      -2.089 -10.556 -24.001  1.00 65.34           H
ATOM   3814  N   LEU A 253      -3.118 -10.494 -20.964  1.00 74.80           N
ATOM   3815  CA  LEU A 253      -3.684 -10.859 -19.676  1.00 74.80           C
ATOM   3816  C   LEU A 253      -2.551 -11.153 -18.691  1.00 74.80           C
ATOM   3817  O   LEU A 253      -2.666 -10.859 -17.502  1.00 74.80           O
ATOM   3818  HA  LEU A 253      -4.245 -10.000 -19.311  1.00 74.80           H
ATOM   3819  CB  LEU A 253      -4.675 -12.014 -19.835  1.00 74.80           C
ATOM   3820 1HB  LEU A 253      -4.584 -12.408 -20.847  1.00 74.80           H
ATOM   3821 2HB  LEU A 253      -4.384 -12.813 -19.154  1.00 74.80           H
ATOM   3822  CG  LEU A 253      -6.145 -11.675 -19.580  1.00 74.80           C
ATOM   3823  HG  LEU A 253      -6.190 -10.905 -18.810  1.00 74.80           H
ATOM   3824  CD1 LEU A 253      -6.800 -11.096 -20.836  1.00 74.80           C
ATOM   3825 1HD1 LEU A 253      -6.278 -10.186 -21.132  1.00 74.80           H
ATOM   3826 2HD1 LEU A 253      -6.745 -11.826 -21.644  1.00 74.80           H
ATOM   3827 3HD1 LEU A 253      -7.845 -10.864 -20.627  1.00 74.80           H
ATOM   3828  CD2 LEU A 253      -6.904 -12.892 -19.047  1.00 74.80           C
ATOM   3829 1HD2 LEU A 253      -6.853 -13.700 -19.777  1.00 74.80           H
ATOM   3830 2HD2 LEU A 253      -6.453 -13.219 -18.110  1.00 74.80           H
ATOM   3831 3HD2 LEU A 253      -7.946 -12.623 -18.875  1.00 74.80           H
ATOM   3832  HN  LEU A 253      -3.340 -11.115 -21.715  1.00 74.80           H
ATOM   3833  N   LYS A 254      -1.482 -11.729 -19.221  1.00 74.57           N
ATOM   3834  CA  LYS A 254      -0.399 -12.213 -18.383  1.00 74.57           C
ATOM   3835  C   LYS A 254       0.022 -11.108 -17.412  1.00 74.57           C
ATOM   3836  O   LYS A 254       0.187 -11.355 -16.218  1.00 74.57           O
ATOM   3837  HA  LYS A 254      -0.784 -13.053 -17.804  1.00 74.57           H
ATOM   3838  CB  LYS A 254       0.749 -12.745 -19.244  1.00 74.57           C
ATOM   3839 1HB  LYS A 254       0.367 -13.481 -19.952  1.00 74.57           H
ATOM   3840 2HB  LYS A 254       1.176 -11.931 -19.830  1.00 74.57           H
ATOM   3841  CG  LYS A 254       1.836 -13.381 -18.376  1.00 74.57           C
ATOM   3842 1HG  LYS A 254       2.290 -12.621 -17.740  1.00 74.57           H
ATOM   3843 2HG  LYS A 254       1.390 -14.125 -17.715  1.00 74.57           H
ATOM   3844  CD  LYS A 254       2.913 -14.040 -19.241  1.00 74.57           C
ATOM   3845 1HD  LYS A 254       2.461 -14.808 -19.868  1.00 74.57           H
ATOM   3846 2HD  LYS A 254       3.350 -13.299 -19.910  1.00 74.57           H
ATOM   3847  CE  LYS A 254       4.009 -14.662 -18.373  1.00 74.57           C
ATOM   3848 1HE  LYS A 254       4.525 -13.881 -17.814  1.00 74.57           H
ATOM   3849 2HE  LYS A 254       3.563 -15.336 -17.641  1.00 74.57           H
ATOM   3850  NZ  LYS A 254       4.977 -15.402 -19.213  1.00 74.57           N
ATOM   3851 1HZ  LYS A 254       5.693 -15.811 -18.622  1.00 74.57           H
ATOM   3852 2HZ  LYS A 254       4.494 -16.137 -19.717  1.00 74.57           H
ATOM   3853 3HZ  LYS A 254       5.407 -14.765 -19.874  1.00 74.57           H
ATOM   3854  HN  LYS A 254      -1.350 -11.866 -20.203  1.00 74.57           H
ATOM   3855  N   VAL A 255       0.183  -9.913 -17.960  1.00 74.98           N
ATOM   3856  CA  VAL A 255       0.675  -8.791 -17.178  1.00 74.98           C
ATOM   3857  C   VAL A 255      -0.244  -8.572 -15.975  1.00 74.98           C
ATOM   3858  O   VAL A 255       0.225  -8.453 -14.844  1.00 74.98           O
ATOM   3859  HA  VAL A 255       1.669  -9.053 -16.817  1.00 74.98           H
ATOM   3860  CB  VAL A 255       0.804  -7.551 -18.065  1.00 74.98           C
ATOM   3861  HB  VAL A 255      -0.182  -7.326 -18.473  1.00 74.98           H
ATOM   3862  CG1 VAL A 255       1.264  -6.340 -17.252  1.00 74.98           C
ATOM   3863 1HG1 VAL A 255       0.538  -6.133 -16.466  1.00 74.98           H
ATOM   3864 2HG1 VAL A 255       2.235  -6.552 -16.803  1.00 74.98           H
ATOM   3865 3HG1 VAL A 255       1.348  -5.473 -17.907  1.00 74.98           H
ATOM   3866  CG2 VAL A 255       1.749  -7.814 -19.240  1.00 74.98           C
ATOM   3867 1HG2 VAL A 255       2.736  -8.076 -18.860  1.00 74.98           H
ATOM   3868 2HG2 VAL A 255       1.361  -8.636 -19.842  1.00 74.98           H
ATOM   3869 3HG2 VAL A 255       1.823  -6.917 -19.854  1.00 74.98           H
ATOM   3870  HN  VAL A 255      -0.016  -9.705 -18.918  1.00 74.98           H
ATOM   3871  N   THR A 256      -1.538  -8.524 -16.259  1.00 75.21           N
ATOM   3872  CA  THR A 256      -2.515  -8.177 -15.242  1.00 75.21           C
ATOM   3873  C   THR A 256      -2.523  -9.227 -14.129  1.00 75.21           C
ATOM   3874  O   THR A 256      -2.573  -8.884 -12.949  1.00 75.21           O
ATOM   3875  HA  THR A 256      -2.218  -7.232 -14.788  1.00 75.21           H
ATOM   3876  CB  THR A 256      -3.872  -8.009 -15.929  1.00 75.21           C
ATOM   3877  HB  THR A 256      -4.179  -8.934 -16.416  1.00 75.21           H
ATOM   3878  OG1 THR A 256      -3.688  -6.891 -16.793  1.00 75.21           O
ATOM   3879  HG1 THR A 256      -3.359  -6.105 -16.270  1.00 75.21           H
ATOM   3880  CG2 THR A 256      -4.966  -7.555 -14.960  1.00 75.21           C
ATOM   3881 1HG2 THR A 256      -4.690  -6.595 -14.524  1.00 75.21           H
ATOM   3882 2HG2 THR A 256      -5.080  -8.295 -14.168  1.00 75.21           H
ATOM   3883 3HG2 THR A 256      -5.908  -7.451 -15.499  1.00 75.21           H
ATOM   3884  HN  THR A 256      -1.919  -8.718 -17.163  1.00 75.21           H
ATOM   3885  N   ILE A 257      -2.474 -10.484 -14.545  1.00 77.84           N
ATOM   3886  CA  ILE A 257      -2.512 -11.586 -13.599  1.00 77.84           C
ATOM   3887  C   ILE A 257      -1.329 -11.468 -12.637  1.00 77.84           C
ATOM   3888  O   ILE A 257      -1.499 -11.571 -11.423  1.00 77.84           O
ATOM   3889  HA  ILE A 257      -3.434 -11.494 -13.026  1.00 77.84           H
ATOM   3890  CB  ILE A 257      -2.572 -12.924 -14.339  1.00 77.84           C
ATOM   3891  HB  ILE A 257      -1.780 -12.936 -15.088  1.00 77.84           H
ATOM   3892  CG1 ILE A 257      -3.900 -13.081 -15.082  1.00 77.84           C
ATOM   3893 1HG1 ILE A 257      -4.700 -13.273 -14.368  1.00 77.84           H
ATOM   3894 2HG1 ILE A 257      -4.146 -12.151 -15.594  1.00 77.84           H
ATOM   3895  CG2 ILE A 257      -2.307 -14.091 -13.385  1.00 77.84           C
ATOM   3896 1HG2 ILE A 257      -1.318 -13.981 -12.941  1.00 77.84           H
ATOM   3897 2HG2 ILE A 257      -3.061 -14.093 -12.597  1.00 77.84           H
ATOM   3898 3HG2 ILE A 257      -2.356 -15.030 -13.936  1.00 77.84           H
ATOM   3899  CD1 ILE A 257      -3.829 -14.225 -16.096  1.00 77.84           C
ATOM   3900 1HD1 ILE A 257      -3.044 -14.017 -16.824  1.00 77.84           H
ATOM   3901 2HD1 ILE A 257      -3.606 -15.157 -15.578  1.00 77.84           H
ATOM   3902 3HD1 ILE A 257      -4.786 -14.314 -16.611  1.00 77.84           H
ATOM   3903  HN  ILE A 257      -2.409 -10.753 -15.506  1.00 77.84           H
ATOM   3904  N   THR A 258      -0.156 -11.254 -13.215  1.00 82.17           N
ATOM   3905  CA  THR A 258       1.071 -11.241 -12.436  1.00 82.17           C
ATOM   3906  C   THR A 258       1.012 -10.150 -11.365  1.00 82.17           C
ATOM   3907  O   THR A 258       1.323 -10.400 -10.202  1.00 82.17           O
ATOM   3908  HA  THR A 258       1.158 -12.195 -11.916  1.00 82.17           H
ATOM   3909  CB  THR A 258       2.244 -11.079 -13.405  1.00 82.17           C
ATOM   3910  HB  THR A 258       2.207 -10.110 -13.902  1.00 82.17           H
ATOM   3911  OG1 THR A 258       2.146 -12.214 -14.262  1.00 82.17           O
ATOM   3912  HG1 THR A 258       1.555 -12.004 -15.040  1.00 82.17           H
ATOM   3913  CG2 THR A 258       3.600 -11.248 -12.716  1.00 82.17           C
ATOM   3914 1HG2 THR A 258       3.663 -12.244 -12.277  1.00 82.17           H
ATOM   3915 2HG2 THR A 258       3.705 -10.498 -11.933  1.00 82.17           H
ATOM   3916 3HG2 THR A 258       4.398 -11.123 -13.449  1.00 82.17           H
ATOM   3917  HN  THR A 258      -0.036 -11.091 -14.194  1.00 82.17           H
ATOM   3918  N   VAL A 259       0.612  -8.963 -11.796  1.00 79.47           N
ATOM   3919  CA  VAL A 259       0.568  -7.818 -10.903  1.00 79.47           C
ATOM   3920  C   VAL A 259      -0.395  -8.111  -9.751  1.00 79.47           C
ATOM   3921  O   VAL A 259      -0.091  -7.822  -8.595  1.00 79.47           O
ATOM   3922  HA  VAL A 259       1.570  -7.680 -10.496  1.00 79.47           H
ATOM   3923  CB  VAL A 259       0.197  -6.557 -11.687  1.00 79.47           C
ATOM   3924  HB  VAL A 259      -0.707  -6.771 -12.257  1.00 79.47           H
ATOM   3925  CG1 VAL A 259      -0.108  -5.394 -10.741  1.00 79.47           C
ATOM   3926 1HG1 VAL A 259      -0.943  -5.662 -10.093  1.00 79.47           H
ATOM   3927 2HG1 VAL A 259       0.771  -5.181 -10.132  1.00 79.47           H
ATOM   3928 3HG1 VAL A 259      -0.368  -4.511 -11.323  1.00 79.47           H
ATOM   3929  CG2 VAL A 259       1.301  -6.183 -12.678  1.00 79.47           C
ATOM   3930 1HG2 VAL A 259       2.228  -5.997 -12.136  1.00 79.47           H
ATOM   3931 2HG2 VAL A 259       1.450  -7.001 -13.383  1.00 79.47           H
ATOM   3932 3HG2 VAL A 259       1.012  -5.283 -13.221  1.00 79.47           H
ATOM   3933  HN  VAL A 259       0.321  -8.778 -12.735  1.00 79.47           H
ATOM   3934  N   LEU A 260      -1.536  -8.682 -10.107  1.00 78.41           N
ATOM   3935  CA  LEU A 260      -2.583  -8.934  -9.132  1.00 78.41           C
ATOM   3936  C   LEU A 260      -2.078  -9.939  -8.095  1.00 78.41           C
ATOM   3937  O   LEU A 260      -2.280  -9.755  -6.896  1.00 78.41           O
ATOM   3938  HA  LEU A 260      -2.791  -7.991  -8.625  1.00 78.41           H
ATOM   3939  CB  LEU A 260      -3.874  -9.367  -9.830  1.00 78.41           C
ATOM   3940 1HB  LEU A 260      -4.115  -8.628 -10.595  1.00 78.41           H
ATOM   3941 2HB  LEU A 260      -3.686 -10.309 -10.345  1.00 78.41           H
ATOM   3942  CG  LEU A 260      -5.097  -9.545  -8.929  1.00 78.41           C
ATOM   3943  HG  LEU A 260      -4.806 -10.157  -8.076  1.00 78.41           H
ATOM   3944  CD1 LEU A 260      -5.573  -8.199  -8.378  1.00 78.41           C
ATOM   3945 1HD1 LEU A 260      -4.773  -7.742  -7.796  1.00 78.41           H
ATOM   3946 2HD1 LEU A 260      -5.841  -7.542  -9.206  1.00 78.41           H
ATOM   3947 3HD1 LEU A 260      -6.443  -8.355  -7.741  1.00 78.41           H
ATOM   3948  CD2 LEU A 260      -6.214 -10.292  -9.661  1.00 78.41           C
ATOM   3949 1HD2 LEU A 260      -6.510  -9.726 -10.545  1.00 78.41           H
ATOM   3950 2HD2 LEU A 260      -5.855 -11.276  -9.963  1.00 78.41           H
ATOM   3951 3HD2 LEU A 260      -7.071 -10.405  -8.998  1.00 78.41           H
ATOM   3952  HN  LEU A 260      -1.750  -8.970 -11.041  1.00 78.41           H
ATOM   3953  N   THR A 261      -1.430 -10.981  -8.596  1.00 83.27           N
ATOM   3954  CA  THR A 261      -0.963 -12.056  -7.736  1.00 83.27           C
ATOM   3955  C   THR A 261       0.073 -11.530  -6.741  1.00 83.27           C
ATOM   3956  O   THR A 261       0.003 -11.829  -5.550  1.00 83.27           O
ATOM   3957  HA  THR A 261      -1.809 -12.422  -7.153  1.00 83.27           H
ATOM   3958  CB  THR A 261      -0.434 -13.180  -8.629  1.00 83.27           C
ATOM   3959  HB  THR A 261       0.413 -12.838  -9.224  1.00 83.27           H
ATOM   3960  OG1 THR A 261      -1.575 -13.601  -9.370  1.00 83.27           O
ATOM   3961  HG1 THR A 261      -1.691 -13.024 -10.178  1.00 83.27           H
ATOM   3962  CG2 THR A 261      -0.028 -14.420  -7.830  1.00 83.27           C
ATOM   3963 1HG2 THR A 261      -0.894 -14.802  -7.288  1.00 83.27           H
ATOM   3964 2HG2 THR A 261       0.757 -14.156  -7.122  1.00 83.27           H
ATOM   3965 3HG2 THR A 261       0.340 -15.187  -8.512  1.00 83.27           H
ATOM   3966  HN  THR A 261      -1.224 -11.098  -9.567  1.00 83.27           H
ATOM   3967  N   VAL A 262       1.012 -10.757  -7.266  1.00 85.35           N
ATOM   3968  CA  VAL A 262       2.109 -10.255  -6.456  1.00 85.35           C
ATOM   3969  C   VAL A 262       1.552  -9.344  -5.359  1.00 85.35           C
ATOM   3970  O   VAL A 262       2.002  -9.396  -4.216  1.00 85.35           O
ATOM   3971  HA  VAL A 262       2.591 -11.113  -5.988  1.00 85.35           H
ATOM   3972  CB  VAL A 262       3.140  -9.558  -7.345  1.00 85.35           C
ATOM   3973  HB  VAL A 262       2.618  -8.813  -7.944  1.00 85.35           H
ATOM   3974  CG1 VAL A 262       4.189  -8.831  -6.501  1.00 85.35           C
ATOM   3975 1HG1 VAL A 262       3.699  -8.081  -5.880  1.00 85.35           H
ATOM   3976 2HG1 VAL A 262       4.705  -9.549  -5.864  1.00 85.35           H
ATOM   3977 3HG1 VAL A 262       4.910  -8.344  -7.158  1.00 85.35           H
ATOM   3978  CG2 VAL A 262       3.800 -10.553  -8.302  1.00 85.35           C
ATOM   3979 1HG2 VAL A 262       4.303 -11.331  -7.728  1.00 85.35           H
ATOM   3980 2HG2 VAL A 262       3.039 -11.005  -8.938  1.00 85.35           H
ATOM   3981 3HG2 VAL A 262       4.529 -10.031  -8.922  1.00 85.35           H
ATOM   3982  HN  VAL A 262       1.031 -10.473  -8.225  1.00 85.35           H
ATOM   3983  N   PHE A 263       0.580  -8.531  -5.747  1.00 82.59           N
ATOM   3984  CA  PHE A 263      -0.027  -7.594  -4.817  1.00 82.59           C
ATOM   3985  C   PHE A 263      -0.622  -8.326  -3.612  1.00 82.59           C
ATOM   3986  O   PHE A 263      -0.374  -7.949  -2.468  1.00 82.59           O
ATOM   3987  HA  PHE A 263       0.759  -6.919  -4.478  1.00 82.59           H
ATOM   3988  CB  PHE A 263      -1.151  -6.881  -5.571  1.00 82.59           C
ATOM   3989 1HB  PHE A 263      -0.732  -6.393  -6.451  1.00 82.59           H
ATOM   3990 2HB  PHE A 263      -1.864  -7.624  -5.927  1.00 82.59           H
ATOM   3991  CG  PHE A 263      -1.897  -5.839  -4.735  1.00 82.59           C
ATOM   3992  CD1 PHE A 263      -3.077  -6.162  -4.140  1.00 82.59           C
ATOM   3993  HD1 PHE A 263      -3.491  -7.163  -4.259  1.00 82.59           H
ATOM   3994  CD2 PHE A 263      -1.381  -4.590  -4.586  1.00 82.59           C
ATOM   3995  HD2 PHE A 263      -0.435  -4.331  -5.063  1.00 82.59           H
ATOM   3996  CE1 PHE A 263      -3.769  -5.195  -3.365  1.00 82.59           C
ATOM   3997  HE1 PHE A 263      -4.715  -5.454  -2.888  1.00 82.59           H
ATOM   3998  CE2 PHE A 263      -2.073  -3.623  -3.811  1.00 82.59           C
ATOM   3999  HE2 PHE A 263      -1.659  -2.621  -3.692  1.00 82.59           H
ATOM   4000  CZ  PHE A 263      -3.253  -3.946  -3.216  1.00 82.59           C
ATOM   4001  HZ  PHE A 263      -3.784  -3.203  -2.621  1.00 82.59           H
ATOM   4002  HN  PHE A 263       0.209  -8.505  -6.675  1.00 82.59           H
ATOM   4003  N   VAL A 264      -1.395  -9.360  -3.910  1.00 82.54           N
ATOM   4004  CA  VAL A 264      -2.168 -10.037  -2.883  1.00 82.54           C
ATOM   4005  C   VAL A 264      -1.225 -10.853  -1.996  1.00 82.54           C
ATOM   4006  O   VAL A 264      -1.402 -10.907  -0.780  1.00 82.54           O
ATOM   4007  HA  VAL A 264      -2.647  -9.271  -2.273  1.00 82.54           H
ATOM   4008  CB  VAL A 264      -3.266 -10.886  -3.528  1.00 82.54           C
ATOM   4009  HB  VAL A 264      -2.827 -11.415  -4.374  1.00 82.54           H
ATOM   4010  CG1 VAL A 264      -3.800 -11.930  -2.546  1.00 82.54           C
ATOM   4011 1HG1 VAL A 264      -2.987 -12.587  -2.236  1.00 82.54           H
ATOM   4012 2HG1 VAL A 264      -4.215 -11.428  -1.672  1.00 82.54           H
ATOM   4013 3HG1 VAL A 264      -4.579 -12.519  -3.030  1.00 82.54           H
ATOM   4014  CG2 VAL A 264      -4.397 -10.005  -4.061  1.00 82.54           C
ATOM   4015 1HG2 VAL A 264      -4.833  -9.436  -3.240  1.00 82.54           H
ATOM   4016 2HG2 VAL A 264      -4.001  -9.318  -4.809  1.00 82.54           H
ATOM   4017 3HG2 VAL A 264      -5.164 -10.633  -4.515  1.00 82.54           H
ATOM   4018  HN  VAL A 264      -1.498  -9.734  -4.832  1.00 82.54           H
ATOM   4019  N   LEU A 265      -0.244 -11.468  -2.640  1.00 86.82           N
ATOM   4020  CA  LEU A 265       0.723 -12.285  -1.926  1.00 86.82           C
ATOM   4021  C   LEU A 265       1.481 -11.411  -0.925  1.00 86.82           C
ATOM   4022  O   LEU A 265       1.887 -11.884   0.136  1.00 86.82           O
ATOM   4023  HA  LEU A 265       0.167 -13.041  -1.372  1.00 86.82           H
ATOM   4024  CB  LEU A 265       1.633 -13.022  -2.910  1.00 86.82           C
ATOM   4025 1HB  LEU A 265       2.022 -12.299  -3.627  1.00 86.82           H
ATOM   4026 2HB  LEU A 265       2.487 -13.417  -2.360  1.00 86.82           H
ATOM   4027  CG  LEU A 265       0.988 -14.172  -3.687  1.00 86.82           C
ATOM   4028  HG  LEU A 265       0.141 -13.773  -4.247  1.00 86.82           H
ATOM   4029  CD1 LEU A 265       1.965 -14.762  -4.706  1.00 86.82           C
ATOM   4030 1HD1 LEU A 265       2.265 -13.988  -5.412  1.00 86.82           H
ATOM   4031 2HD1 LEU A 265       2.845 -15.141  -4.187  1.00 86.82           H
ATOM   4032 3HD1 LEU A 265       1.481 -15.577  -5.244  1.00 86.82           H
ATOM   4033  CD2 LEU A 265       0.439 -15.237  -2.736  1.00 86.82           C
ATOM   4034 1HD2 LEU A 265       1.253 -15.637  -2.131  1.00 86.82           H
ATOM   4035 2HD2 LEU A 265      -0.312 -14.790  -2.085  1.00 86.82           H
ATOM   4036 3HD2 LEU A 265      -0.014 -16.042  -3.314  1.00 86.82           H
ATOM   4037  HN  LEU A 265      -0.104 -11.416  -3.629  1.00 86.82           H
ATOM   4038  N   SER A 266       1.650 -10.150  -1.297  1.00 88.24           N
ATOM   4039  CA  SER A 266       2.425  -9.228  -0.485  1.00 88.24           C
ATOM   4040  C   SER A 266       1.545  -8.633   0.616  1.00 88.24           C
ATOM   4041  O   SER A 266       1.989  -8.472   1.752  1.00 88.24           O
ATOM   4042  HA  SER A 266       3.226  -9.827  -0.052  1.00 88.24           H
ATOM   4043  CB  SER A 266       3.028  -8.113  -1.342  1.00 88.24           C
ATOM   4044 1HB  SER A 266       3.629  -7.457  -0.712  1.00 88.24           H
ATOM   4045 2HB  SER A 266       3.700  -8.548  -2.082  1.00 88.24           H
ATOM   4046  OG  SER A 266       2.026  -7.347  -2.004  1.00 88.24           O
ATOM   4047  HG  SER A 266       1.719  -7.824  -2.827  1.00 88.24           H
ATOM   4048  HN  SER A 266       1.269  -9.759  -2.134  1.00 88.24           H
ATOM   4049  N   GLN A 267       0.312  -8.324   0.242  1.00 87.61           N
ATOM   4050  CA  GLN A 267      -0.553  -7.529   1.097  1.00 87.61           C
ATOM   4051  C   GLN A 267      -1.316  -8.434   2.068  1.00 87.61           C
ATOM   4052  O   GLN A 267      -1.625  -8.028   3.187  1.00 87.61           O
ATOM   4053  HA  GLN A 267       0.115  -6.871   1.653  1.00 87.61           H
ATOM   4054  CB  GLN A 267      -1.517  -6.681   0.266  1.00 87.61           C
ATOM   4055 1HB  GLN A 267      -2.109  -7.327  -0.383  1.00 87.61           H
ATOM   4056 2HB  GLN A 267      -2.216  -6.166   0.925  1.00 87.61           H
ATOM   4057  CG  GLN A 267      -0.757  -5.657  -0.580  1.00 87.61           C
ATOM   4058 1HG  GLN A 267      -0.098  -6.174  -1.277  1.00 87.61           H
ATOM   4059 2HG  GLN A 267      -1.461  -5.078  -1.176  1.00 87.61           H
ATOM   4060  CD  GLN A 267       0.064  -4.717   0.305  1.00 87.61           C
ATOM   4061  OE1 GLN A 267      -0.393  -4.223   1.322  1.00 87.61           O
ATOM   4062  NE2 GLN A 267       1.299  -4.498  -0.138  1.00 87.61           N
ATOM   4063 1HE2 GLN A 267       1.613  -4.935  -0.981  1.00 87.61           H
ATOM   4064 2HE2 GLN A 267       1.914  -3.897   0.372  1.00 87.61           H
ATOM   4065  HN  GLN A 267      -0.096  -8.606  -0.627  1.00 87.61           H
ATOM   4066  N   PHE A 268      -1.597  -9.642   1.603  1.00 87.82           N
ATOM   4067  CA  PHE A 268      -2.504 -10.526   2.316  1.00 87.82           C
ATOM   4068  C   PHE A 268      -2.009 -10.789   3.739  1.00 87.82           C
ATOM   4069  O   PHE A 268      -2.756 -10.621   4.701  1.00 87.82           O
ATOM   4070  HA  PHE A 268      -3.474 -10.029   2.356  1.00 87.82           H
ATOM   4071  CB  PHE A 268      -2.537 -11.848   1.547  1.00 87.82           C
ATOM   4072 1HB  PHE A 268      -2.824 -11.650   0.514  1.00 87.82           H
ATOM   4073 2HB  PHE A 268      -1.531 -12.268   1.523  1.00 87.82           H
ATOM   4074  CG  PHE A 268      -3.493 -12.887   2.137  1.00 87.82           C
ATOM   4075  CD1 PHE A 268      -3.005 -13.910   2.889  1.00 87.82           C
ATOM   4076  HD1 PHE A 268      -1.934 -13.990   3.072  1.00 87.82           H
ATOM   4077  CD2 PHE A 268      -4.830 -12.788   1.908  1.00 87.82           C
ATOM   4078  HD2 PHE A 268      -5.220 -11.968   1.305  1.00 87.82           H
ATOM   4079  CE1 PHE A 268      -3.892 -14.875   3.436  1.00 87.82           C
ATOM   4080  HE1 PHE A 268      -3.502 -15.695   4.039  1.00 87.82           H
ATOM   4081  CE2 PHE A 268      -5.717 -13.752   2.456  1.00 87.82           C
ATOM   4082  HE2 PHE A 268      -6.788 -13.673   2.273  1.00 87.82           H
ATOM   4083  CZ  PHE A 268      -5.229 -14.775   3.208  1.00 87.82           C
ATOM   4084  HZ  PHE A 268      -5.910 -15.515   3.628  1.00 87.82           H
ATOM   4085  HN  PHE A 268      -1.217 -10.019   0.758  1.00 87.82           H
ATOM   4086  N   PRO A 269      -0.744 -11.203   3.898  1.00 92.04           N
ATOM   4087  CA  PRO A 269      -0.231 -11.567   5.221  1.00 92.04           C
ATOM   4088  C   PRO A 269      -0.454 -10.470   6.249  1.00 92.04           C
ATOM   4089  O   PRO A 269      -0.866 -10.743   7.375  1.00 92.04           O
ATOM   4090  HA  PRO A 269      -0.769 -12.433   5.607  1.00 92.04           H
ATOM   4091  CB  PRO A 269       1.258 -11.820   4.975  1.00 92.04           C
ATOM   4092 1HB  PRO A 269       1.850 -10.919   5.138  1.00 92.04           H
ATOM   4093 2HB  PRO A 269       1.652 -12.584   5.645  1.00 92.04           H
ATOM   4094  CG  PRO A 269       1.304 -12.269   3.519  1.00 92.04           C
ATOM   4095 1HG  PRO A 269       2.299 -12.149   3.090  1.00 92.04           H
ATOM   4096 2HG  PRO A 269       1.048 -13.323   3.412  1.00 92.04           H
ATOM   4097  CD  PRO A 269       0.282 -11.362   2.852  1.00 92.04           C
ATOM   4098 1HD  PRO A 269       0.716 -10.404   2.568  1.00 92.04           H
ATOM   4099 2HD  PRO A 269      -0.122 -11.808   1.943  1.00 92.04           H
ATOM   4100  N   TYR A 270      -0.174  -9.244   5.829  1.00 91.74           N
ATOM   4101  CA  TYR A 270      -0.240  -8.110   6.734  1.00 91.74           C
ATOM   4102  C   TYR A 270      -1.674  -7.872   7.211  1.00 91.74           C
ATOM   4103  O   TYR A 270      -1.906  -7.625   8.394  1.00 91.74           O
ATOM   4104  HA  TYR A 270       0.390  -8.330   7.596  1.00 91.74           H
ATOM   4105  CB  TYR A 270       0.224  -6.897   5.925  1.00 91.74           C
ATOM   4106 1HB  TYR A 270       1.276  -7.024   5.669  1.00 91.74           H
ATOM   4107 2HB  TYR A 270      -0.331  -6.865   4.987  1.00 91.74           H
ATOM   4108  CG  TYR A 270       0.048  -5.561   6.650  1.00 91.74           C
ATOM   4109  CD1 TYR A 270      -0.828  -4.617   6.155  1.00 91.74           C
ATOM   4110  HD1 TYR A 270      -1.396  -4.824   5.248  1.00 91.74           H
ATOM   4111  CD2 TYR A 270       0.767  -5.300   7.799  1.00 91.74           C
ATOM   4112  HD2 TYR A 270       1.460  -6.046   8.190  1.00 91.74           H
ATOM   4113  CE1 TYR A 270      -0.994  -3.360   6.837  1.00 91.74           C
ATOM   4114  HE1 TYR A 270      -1.683  -2.606   6.457  1.00 91.74           H
ATOM   4115  CE2 TYR A 270       0.602  -4.043   8.481  1.00 91.74           C
ATOM   4116  HE2 TYR A 270       1.163  -3.824   9.390  1.00 91.74           H
ATOM   4117  CZ  TYR A 270      -0.270  -3.135   7.967  1.00 91.74           C
ATOM   4118  OH  TYR A 270      -0.427  -1.948   8.612  1.00 91.74           O
ATOM   4119  HH  TYR A 270       0.151  -1.923   9.427  1.00 91.74           H
ATOM   4120  HN  TYR A 270       0.094  -9.022   4.892  1.00 91.74           H
ATOM   4121  N   ASN A 271      -2.599  -7.954   6.266  1.00 88.55           N
ATOM   4122  CA  ASN A 271      -3.995  -7.674   6.558  1.00 88.55           C
ATOM   4123  C   ASN A 271      -4.549  -8.767   7.474  1.00 88.55           C
ATOM   4124  O   ASN A 271      -5.480  -8.526   8.241  1.00 88.55           O
ATOM   4125  HA  ASN A 271      -3.997  -6.692   7.032  1.00 88.55           H
ATOM   4126  CB  ASN A 271      -4.833  -7.659   5.279  1.00 88.55           C
ATOM   4127 1HB  ASN A 271      -4.566  -8.512   4.655  1.00 88.55           H
ATOM   4128 2HB  ASN A 271      -5.889  -7.767   5.530  1.00 88.55           H
ATOM   4129  CG  ASN A 271      -4.619  -6.361   4.498  1.00 88.55           C
ATOM   4130  OD1 ASN A 271      -5.103  -5.301   4.860  1.00 88.55           O
ATOM   4131  ND2 ASN A 271      -3.870  -6.502   3.409  1.00 88.55           N
ATOM   4132 1HD2 ASN A 271      -3.503  -7.401   3.167  1.00 88.55           H
ATOM   4133 2HD2 ASN A 271      -3.673  -5.710   2.831  1.00 88.55           H
ATOM   4134  HN  ASN A 271      -2.409  -8.206   5.317  1.00 88.55           H
ATOM   4135  N   CYS A 272      -3.953  -9.945   7.364  1.00 91.22           N
ATOM   4136  CA  CYS A 272      -4.314 -11.051   8.235  1.00 91.22           C
ATOM   4137  C   CYS A 272      -4.006 -10.646   9.678  1.00 91.22           C
ATOM   4138  O   CYS A 272      -4.820 -10.862  10.574  1.00 91.22           O
ATOM   4139  HA  CYS A 272      -5.382 -11.219   8.100  1.00 91.22           H
ATOM   4140  CB  CYS A 272      -3.595 -12.342   7.838  1.00 91.22           C
ATOM   4141 1HB  CYS A 272      -2.527 -12.153   7.724  1.00 91.22           H
ATOM   4142 2HB  CYS A 272      -3.704 -13.086   8.627  1.00 91.22           H
ATOM   4143  SG  CYS A 272      -4.285 -12.986   6.271  1.00 91.22           S
ATOM   4144  HG  CYS A 272      -3.664 -12.119   5.478  1.00 91.22           H
ATOM   4145  HN  CYS A 272      -3.236 -10.149   6.697  1.00 91.22           H
ATOM   4146  N   ILE A 273      -2.828 -10.067   9.858  1.00 93.07           N
ATOM   4147  CA  ILE A 273      -2.387  -9.663  11.182  1.00 93.07           C
ATOM   4148  C   ILE A 273      -3.250  -8.497  11.669  1.00 93.07           C
ATOM   4149  O   ILE A 273      -3.608  -8.434  12.844  1.00 93.07           O
ATOM   4150  HA  ILE A 273      -2.542 -10.510  11.851  1.00 93.07           H
ATOM   4151  CB  ILE A 273      -0.888  -9.358  11.178  1.00 93.07           C
ATOM   4152  HB  ILE A 273      -0.697  -8.593  10.426  1.00 93.07           H
ATOM   4153  CG1 ILE A 273      -0.078 -10.594  10.780  1.00 93.07           C
ATOM   4154 1HG1 ILE A 273      -0.379 -10.926   9.787  1.00 93.07           H
ATOM   4155 2HG1 ILE A 273       0.980 -10.338  10.723  1.00 93.07           H
ATOM   4156  CG2 ILE A 273      -0.440  -8.789  12.526  1.00 93.07           C
ATOM   4157 1HG2 ILE A 273      -0.983  -7.867  12.729  1.00 93.07           H
ATOM   4158 2HG2 ILE A 273      -0.647  -9.514  13.313  1.00 93.07           H
ATOM   4159 3HG2 ILE A 273       0.630  -8.582  12.495  1.00 93.07           H
ATOM   4160  CD1 ILE A 273      -0.280 -11.729  11.786  1.00 93.07           C
ATOM   4161 1HD1 ILE A 273       0.045 -11.401  12.774  1.00 93.07           H
ATOM   4162 2HD1 ILE A 273      -1.335 -11.999  11.822  1.00 93.07           H
ATOM   4163 3HD1 ILE A 273       0.307 -12.595  11.480  1.00 93.07           H
ATOM   4164  HN  ILE A 273      -2.181  -9.873   9.120  1.00 93.07           H
ATOM   4165  N   LEU A 274      -3.559  -7.604  10.741  1.00 91.45           N
ATOM   4166  CA  LEU A 274      -4.410  -6.467  11.050  1.00 91.45           C
ATOM   4167  C   LEU A 274      -5.748  -6.971  11.595  1.00 91.45           C
ATOM   4168  O   LEU A 274      -6.304  -6.387  12.524  1.00 91.45           O
ATOM   4169  HA  LEU A 274      -3.915  -5.891  11.831  1.00 91.45           H
ATOM   4170  CB  LEU A 274      -4.548  -5.554   9.831  1.00 91.45           C
ATOM   4171 1HB  LEU A 274      -4.599  -6.177   8.938  1.00 91.45           H
ATOM   4172 2HB  LEU A 274      -5.498  -5.024   9.904  1.00 91.45           H
ATOM   4173  CG  LEU A 274      -3.435  -4.523   9.636  1.00 91.45           C
ATOM   4174  HG  LEU A 274      -2.482  -5.052   9.597  1.00 91.45           H
ATOM   4175  CD1 LEU A 274      -3.597  -3.785   8.305  1.00 91.45           C
ATOM   4176 1HD1 LEU A 274      -3.557  -4.502   7.485  1.00 91.45           H
ATOM   4177 2HD1 LEU A 274      -4.557  -3.269   8.291  1.00 91.45           H
ATOM   4178 3HD1 LEU A 274      -2.793  -3.058   8.192  1.00 91.45           H
ATOM   4179  CD2 LEU A 274      -3.367  -3.558  10.822  1.00 91.45           C
ATOM   4180 1HD2 LEU A 274      -4.317  -3.033  10.917  1.00 91.45           H
ATOM   4181 2HD2 LEU A 274      -3.168  -4.119  11.735  1.00 91.45           H
ATOM   4182 3HD2 LEU A 274      -2.567  -2.836  10.657  1.00 91.45           H
ATOM   4183  HN  LEU A 274      -3.239  -7.647   9.795  1.00 91.45           H
ATOM   4184  N   LEU A 275      -6.227  -8.051  10.994  1.00 92.76           N
ATOM   4185  CA  LEU A 275      -7.490  -8.639  11.406  1.00 92.76           C
ATOM   4186  C   LEU A 275      -7.387  -9.086  12.866  1.00 92.76           C
ATOM   4187  O   LEU A 275      -8.270  -8.795  13.671  1.00 92.76           O
ATOM   4188  HA  LEU A 275      -8.251  -7.862  11.336  1.00 92.76           H
ATOM   4189  CB  LEU A 275      -7.897  -9.759  10.447  1.00 92.76           C
ATOM   4190 1HB  LEU A 275      -8.002  -9.336   9.449  1.00 92.76           H
ATOM   4191 2HB  LEU A 275      -7.086 -10.485  10.402  1.00 92.76           H
ATOM   4192  CG  LEU A 275      -9.189 -10.502  10.794  1.00 92.76           C
ATOM   4193  HG  LEU A 275      -9.108 -10.869  11.817  1.00 92.76           H
ATOM   4194  CD1 LEU A 275     -10.393  -9.559  10.746  1.00 92.76           C
ATOM   4195 1HD1 LEU A 275     -10.251  -8.751  11.464  1.00 92.76           H
ATOM   4196 2HD1 LEU A 275     -10.489  -9.141   9.744  1.00 92.76           H
ATOM   4197 3HD1 LEU A 275     -11.298 -10.112  10.997  1.00 92.76           H
ATOM   4198  CD2 LEU A 275      -9.380 -11.721   9.890  1.00 92.76           C
ATOM   4199 1HD2 LEU A 275      -9.431 -11.399   8.850  1.00 92.76           H
ATOM   4200 2HD2 LEU A 275      -8.540 -12.404  10.018  1.00 92.76           H
ATOM   4201 3HD2 LEU A 275     -10.306 -12.231  10.158  1.00 92.76           H
ATOM   4202  HN  LEU A 275      -5.768  -8.521  10.240  1.00 92.76           H
ATOM   4203  N   VAL A 276      -6.302  -9.786  13.162  1.00 94.29           N
ATOM   4204  CA  VAL A 276      -6.081 -10.291  14.507  1.00 94.29           C
ATOM   4205  C   VAL A 276      -6.084  -9.122  15.493  1.00 94.29           C
ATOM   4206  O   VAL A 276      -6.739  -9.183  16.533  1.00 94.29           O
ATOM   4207  HA  VAL A 276      -6.910 -10.956  14.748  1.00 94.29           H
ATOM   4208  CB  VAL A 276      -4.789 -11.109  14.553  1.00 94.29           C
ATOM   4209  HB  VAL A 276      -3.984 -10.487  14.160  1.00 94.29           H
ATOM   4210  CG1 VAL A 276      -4.431 -11.487  15.991  1.00 94.29           C
ATOM   4211 1HG1 VAL A 276      -4.292 -10.582  16.581  1.00 94.29           H
ATOM   4212 2HG1 VAL A 276      -5.236 -12.082  16.422  1.00 94.29           H
ATOM   4213 3HG1 VAL A 276      -3.508 -12.068  15.995  1.00 94.29           H
ATOM   4214  CG2 VAL A 276      -4.896 -12.353  13.669  1.00 94.29           C
ATOM   4215 1HG2 VAL A 276      -5.717 -12.978  14.019  1.00 94.29           H
ATOM   4216 2HG2 VAL A 276      -5.082 -12.052  12.638  1.00 94.29           H
ATOM   4217 3HG2 VAL A 276      -3.964 -12.916  13.720  1.00 94.29           H
ATOM   4218  HN  VAL A 276      -5.582 -10.008  12.504  1.00 94.29           H
ATOM   4219  N   GLN A 277      -5.344  -8.083  15.133  1.00 93.16           N
ATOM   4220  CA  GLN A 277      -5.227  -6.915  15.989  1.00 93.16           C
ATOM   4221  C   GLN A 277      -6.602  -6.282  16.214  1.00 93.16           C
ATOM   4222  O   GLN A 277      -6.869  -5.735  17.282  1.00 93.16           O
ATOM   4223  HA  GLN A 277      -4.831  -7.286  16.934  1.00 93.16           H
ATOM   4224  CB  GLN A 277      -4.246  -5.899  15.399  1.00 93.16           C
ATOM   4225 1HB  GLN A 277      -4.466  -5.747  14.343  1.00 93.16           H
ATOM   4226 2HB  GLN A 277      -4.373  -4.936  15.893  1.00 93.16           H
ATOM   4227  CG  GLN A 277      -2.801  -6.376  15.561  1.00 93.16           C
ATOM   4228 1HG  GLN A 277      -2.586  -6.543  16.617  1.00 93.16           H
ATOM   4229 2HG  GLN A 277      -2.670  -7.331  15.054  1.00 93.16           H
ATOM   4230  CD  GLN A 277      -1.819  -5.350  14.991  1.00 93.16           C
ATOM   4231  OE1 GLN A 277      -2.143  -4.558  14.122  1.00 93.16           O
ATOM   4232  NE2 GLN A 277      -0.603  -5.410  15.527  1.00 93.16           N
ATOM   4233 1HE2 GLN A 277      -0.402  -6.085  16.237  1.00 93.16           H
ATOM   4234 2HE2 GLN A 277       0.110  -4.780  15.220  1.00 93.16           H
ATOM   4235  HN  GLN A 277      -4.832  -8.032  14.275  1.00 93.16           H
ATOM   4236  N   THR A 278      -7.437  -6.377  15.190  1.00 93.26           N
ATOM   4237  CA  THR A 278      -8.763  -5.787  15.248  1.00 93.26           C
ATOM   4238  C   THR A 278      -9.641  -6.545  16.245  1.00 93.26           C
ATOM   4239  O   THR A 278     -10.353  -5.935  17.041  1.00 93.26           O
ATOM   4240  HA  THR A 278      -8.669  -4.766  15.617  1.00 93.26           H
ATOM   4241  CB  THR A 278      -9.334  -5.766  13.828  1.00 93.26           C
ATOM   4242  HB  THR A 278      -9.511  -6.778  13.465  1.00 93.26           H
ATOM   4243  OG1 THR A 278      -8.388  -5.003  13.085  1.00 93.26           O
ATOM   4244  HG1 THR A 278      -7.466  -5.357  13.239  1.00 93.26           H
ATOM   4245  CG2 THR A 278     -10.628  -4.955  13.729  1.00 93.26           C
ATOM   4246 1HG2 THR A 278     -10.434  -3.925  14.029  1.00 93.26           H
ATOM   4247 2HG2 THR A 278     -11.380  -5.389  14.387  1.00 93.26           H
ATOM   4248 3HG2 THR A 278     -10.990  -4.973  12.702  1.00 93.26           H
ATOM   4249  HN  THR A 278      -7.220  -6.847  14.333  1.00 93.26           H
ATOM   4250  N   ILE A 279      -9.562  -7.866  16.169  1.00 94.25           N
ATOM   4251  CA  ILE A 279     -10.344  -8.714  17.053  1.00 94.25           C
ATOM   4252  C   ILE A 279      -9.900  -8.484  18.498  1.00 94.25           C
ATOM   4253  O   ILE A 279     -10.731  -8.401  19.401  1.00 94.25           O
ATOM   4254  HA  ILE A 279     -11.387  -8.410  16.959  1.00 94.25           H
ATOM   4255  CB  ILE A 279     -10.257 -10.175  16.608  1.00 94.25           C
ATOM   4256  HB  ILE A 279      -9.204 -10.448  16.534  1.00 94.25           H
ATOM   4257  CG1 ILE A 279     -10.871 -10.364  15.219  1.00 94.25           C
ATOM   4258 1HG1 ILE A 279     -11.957 -10.299  15.286  1.00 94.25           H
ATOM   4259 2HG1 ILE A 279     -10.543  -9.559  14.561  1.00 94.25           H
ATOM   4260  CG2 ILE A 279     -10.892 -11.103  17.646  1.00 94.25           C
ATOM   4261 1HG2 ILE A 279     -10.370 -10.996  18.597  1.00 94.25           H
ATOM   4262 2HG2 ILE A 279     -11.941 -10.839  17.775  1.00 94.25           H
ATOM   4263 3HG2 ILE A 279     -10.816 -12.136  17.304  1.00 94.25           H
ATOM   4264  CD1 ILE A 279     -10.471 -11.714  14.621  1.00 94.25           C
ATOM   4265 1HD1 ILE A 279      -9.385 -11.765  14.533  1.00 94.25           H
ATOM   4266 2HD1 ILE A 279     -10.821 -12.517  15.270  1.00 94.25           H
ATOM   4267 3HD1 ILE A 279     -10.920 -11.822  13.634  1.00 94.25           H
ATOM   4268  HN  ILE A 279      -8.979  -8.355  15.521  1.00 94.25           H
ATOM   4269  N   ASP A 280      -8.590  -8.387  18.673  1.00 93.96           N
ATOM   4270  CA  ASP A 280      -8.021  -8.237  20.002  1.00 93.96           C
ATOM   4271  C   ASP A 280      -8.377  -6.855  20.552  1.00 93.96           C
ATOM   4272  O   ASP A 280      -8.572  -6.693  21.755  1.00 93.96           O
ATOM   4273  HA  ASP A 280      -8.455  -9.045  20.591  1.00 93.96           H
ATOM   4274  CB  ASP A 280      -6.496  -8.354  19.964  1.00 93.96           C
ATOM   4275 1HB  ASP A 280      -6.209  -9.252  19.418  1.00 93.96           H
ATOM   4276 2HB  ASP A 280      -6.076  -7.505  19.424  1.00 93.96           H
ATOM   4277  CG  ASP A 280      -5.915  -8.403  21.379  1.00 93.96           C
ATOM   4278  OD1 ASP A 280      -6.424  -9.223  22.173  1.00 93.96           O
ATOM   4279  OD2 ASP A 280      -4.975  -7.619  21.634  1.00 93.96           O
ATOM   4280  HN  ASP A 280      -7.923  -8.408  17.928  1.00 93.96           H
ATOM   4281  N   ALA A 281      -8.449  -5.893  19.644  1.00 92.00           N
ATOM   4282  CA  ALA A 281      -8.805  -4.535  20.019  1.00 92.00           C
ATOM   4283  C   ALA A 281     -10.209  -4.529  20.626  1.00 92.00           C
ATOM   4284  O   ALA A 281     -10.523  -3.688  21.467  1.00 92.00           O
ATOM   4285  HA  ALA A 281      -8.091  -4.201  20.773  1.00 92.00           H
ATOM   4286  CB  ALA A 281      -8.694  -3.621  18.796  1.00 92.00           C
ATOM   4287 1HB  ALA A 281      -7.671  -3.638  18.422  1.00 92.00           H
ATOM   4288 2HB  ALA A 281      -9.372  -3.972  18.018  1.00 92.00           H
ATOM   4289 3HB  ALA A 281      -8.961  -2.603  19.078  1.00 92.00           H
ATOM   4290  HN  ALA A 281      -8.270  -6.029  18.669  1.00 92.00           H
ATOM   4291  N   TYR A 282     -11.018  -5.477  20.175  1.00 90.57           N
ATOM   4292  CA  TYR A 282     -12.386  -5.583  20.652  1.00 90.57           C
ATOM   4293  C   TYR A 282     -12.472  -6.500  21.873  1.00 90.57           C
ATOM   4294  O   TYR A 282     -13.091  -6.148  22.876  1.00 90.57           O
ATOM   4295  HA  TYR A 282     -12.723  -4.585  20.932  1.00 90.57           H
ATOM   4296  CB  TYR A 282     -13.186  -6.204  19.505  1.00 90.57           C
ATOM   4297 1HB  TYR A 282     -12.992  -5.639  18.593  1.00 90.57           H
ATOM   4298 2HB  TYR A 282     -12.827  -7.219  19.333  1.00 90.57           H
ATOM   4299  CG  TYR A 282     -14.695  -6.247  19.750  1.00 90.57           C
ATOM   4300  CD1 TYR A 282     -15.289  -7.412  20.192  1.00 90.57           C
ATOM   4301  HD1 TYR A 282     -14.683  -8.301  20.367  1.00 90.57           H
ATOM   4302  CD2 TYR A 282     -15.463  -5.122  19.529  1.00 90.57           C
ATOM   4303  HD2 TYR A 282     -14.993  -4.202  19.180  1.00 90.57           H
ATOM   4304  CE1 TYR A 282     -16.710  -7.452  20.423  1.00 90.57           C
ATOM   4305  HE1 TYR A 282     -17.192  -8.366  20.773  1.00 90.57           H
ATOM   4306  CE2 TYR A 282     -16.883  -5.162  19.760  1.00 90.57           C
ATOM   4307  HE2 TYR A 282     -17.501  -4.281  19.590  1.00 90.57           H
ATOM   4308  CZ  TYR A 282     -17.437  -6.326  20.196  1.00 90.57           C
ATOM   4309  OH  TYR A 282     -18.779  -6.364  20.414  1.00 90.57           O
ATOM   4310  HH  TYR A 282     -19.042  -7.263  20.765  1.00 90.57           H
ATOM   4311  HN  TYR A 282     -10.752  -6.164  19.499  1.00 90.57           H
ATOM   4312  N   ALA A 283     -11.842  -7.659  21.748  1.00 91.56           N
ATOM   4313  CA  ALA A 283     -12.079  -8.744  22.685  1.00 91.56           C
ATOM   4314  C   ALA A 283     -10.991  -8.731  23.760  1.00 91.56           C
ATOM   4315  O   ALA A 283     -11.165  -9.308  24.832  1.00 91.56           O
ATOM   4316  HA  ALA A 283     -13.046  -8.571  23.157  1.00 91.56           H
ATOM   4317  CB  ALA A 283     -12.132 -10.072  21.926  1.00 91.56           C
ATOM   4318 1HB  ALA A 283     -12.940 -10.040  21.195  1.00 91.56           H
ATOM   4319 2HB  ALA A 283     -11.184 -10.235  21.413  1.00 91.56           H
ATOM   4320 3HB  ALA A 283     -12.310 -10.886  22.629  1.00 91.56           H
ATOM   4321  HN  ALA A 283     -11.182  -7.862  21.025  1.00 91.56           H
ATOM   4322  N   MET A 284      -9.892  -8.065  23.437  1.00 89.15           N
ATOM   4323  CA  MET A 284      -8.757  -8.008  24.342  1.00 89.15           C
ATOM   4324  C   MET A 284      -8.411  -9.400  24.875  1.00 89.15           C
ATOM   4325  O   MET A 284      -8.256  -9.586  26.081  1.00 89.15           O
ATOM   4326  HA  MET A 284      -7.927  -7.623  23.749  1.00 89.15           H
ATOM   4327  CB  MET A 284      -9.083  -7.079  25.513  1.00 89.15           C
ATOM   4328 1HB  MET A 284      -9.985  -7.427  26.017  1.00 89.15           H
ATOM   4329 2HB  MET A 284      -8.275  -7.113  26.244  1.00 89.15           H
ATOM   4330  CG  MET A 284      -9.284  -5.641  25.032  1.00 89.15           C
ATOM   4331 1HG  MET A 284      -8.353  -5.255  24.615  1.00 89.15           H
ATOM   4332 2HG  MET A 284     -10.025  -5.616  24.233  1.00 89.15           H
ATOM   4333  SD  MET A 284      -9.816  -4.612  26.389  1.00 89.15           S
ATOM   4334  CE  MET A 284     -11.562  -4.982  26.393  1.00 89.15           C
ATOM   4335 1HE  MET A 284     -11.994  -4.705  25.431  1.00 89.15           H
ATOM   4336 2HE  MET A 284     -11.707  -6.049  26.563  1.00 89.15           H
ATOM   4337 3HE  MET A 284     -12.052  -4.418  27.187  1.00 89.15           H
ATOM   4338  HN  MET A 284      -9.771  -7.571  22.576  1.00 89.15           H
ATOM   4339  N   PHE A 285      -8.302 -10.343  23.951  1.00 90.70           N
ATOM   4340  CA  PHE A 285      -8.149 -11.740  24.321  1.00 90.70           C
ATOM   4341  C   PHE A 285      -6.673 -12.105  24.488  1.00 90.70           C
ATOM   4342  O   PHE A 285      -6.347 -13.141  25.066  1.00 90.70           O
ATOM   4343  HA  PHE A 285      -8.666 -11.881  25.270  1.00 90.70           H
ATOM   4344  CB  PHE A 285      -8.741 -12.571  23.181  1.00 90.70           C
ATOM   4345 1HB  PHE A 285      -8.874 -13.597  23.525  1.00 90.70           H
ATOM   4346 2HB  PHE A 285      -9.732 -12.186  22.941  1.00 90.70           H
ATOM   4347  CG  PHE A 285      -7.891 -12.580  21.910  1.00 90.70           C
ATOM   4348  CD1 PHE A 285      -8.100 -11.645  20.945  1.00 90.70           C
ATOM   4349  HD1 PHE A 285      -8.874 -10.888  21.078  1.00 90.70           H
ATOM   4350  CD2 PHE A 285      -6.925 -13.524  21.744  1.00 90.70           C
ATOM   4351  HD2 PHE A 285      -6.758 -14.273  22.517  1.00 90.70           H
ATOM   4352  CE1 PHE A 285      -7.310 -11.653  19.765  1.00 90.70           C
ATOM   4353  HE1 PHE A 285      -7.478 -10.903  18.992  1.00 90.70           H
ATOM   4354  CE2 PHE A 285      -6.135 -13.532  20.564  1.00 90.70           C
ATOM   4355  HE2 PHE A 285      -5.362 -14.288  20.431  1.00 90.70           H
ATOM   4356  CZ  PHE A 285      -6.345 -12.596  19.599  1.00 90.70           C
ATOM   4357  HZ  PHE A 285      -5.738 -12.602  18.693  1.00 90.70           H
ATOM   4358  HN  PHE A 285      -8.315 -10.165  22.967  1.00 90.70           H
ATOM   4359  N   ILE A 286      -5.818 -11.233  23.973  1.00 91.34           N
ATOM   4360  CA  ILE A 286      -4.384 -11.436  24.083  1.00 91.34           C
ATOM   4361  C   ILE A 286      -3.887 -10.835  25.399  1.00 91.34           C
ATOM   4362  O   ILE A 286      -3.477  -9.676  25.441  1.00 91.34           O
ATOM   4363  HA  ILE A 286      -4.207 -12.511  24.106  1.00 91.34           H
ATOM   4364  CB  ILE A 286      -3.669 -10.886  22.847  1.00 91.34           C
ATOM   4365  HB  ILE A 286      -3.832  -9.809  22.809  1.00 91.34           H
ATOM   4366  CG1 ILE A 286      -4.257 -11.478  21.565  1.00 91.34           C
ATOM   4367 1HG1 ILE A 286      -4.005 -12.536  21.500  1.00 91.34           H
ATOM   4368 2HG1 ILE A 286      -5.344 -11.410  21.594  1.00 91.34           H
ATOM   4369  CG2 ILE A 286      -2.158 -11.111  22.942  1.00 91.34           C
ATOM   4370 1HG2 ILE A 286      -1.770 -10.603  23.825  1.00 91.34           H
ATOM   4371 2HG2 ILE A 286      -1.954 -12.179  23.018  1.00 91.34           H
ATOM   4372 3HG2 ILE A 286      -1.675 -10.710  22.051  1.00 91.34           H
ATOM   4373  CD1 ILE A 286      -3.727 -10.745  20.330  1.00 91.34           C
ATOM   4374 1HD1 ILE A 286      -4.002  -9.692  20.387  1.00 91.34           H
ATOM   4375 2HD1 ILE A 286      -2.642 -10.836  20.291  1.00 91.34           H
ATOM   4376 3HD1 ILE A 286      -4.161 -11.186  19.432  1.00 91.34           H
ATOM   4377  HN  ILE A 286      -6.092 -10.401  23.489  1.00 91.34           H
ATOM   4378  N   SER A 287      -3.940 -11.650  26.442  1.00 88.83           N
ATOM   4379  CA  SER A 287      -3.487 -11.218  27.754  1.00 88.83           C
ATOM   4380  C   SER A 287      -2.035 -11.648  27.973  1.00 88.83           C
ATOM   4381  O   SER A 287      -1.366 -11.148  28.876  1.00 88.83           O
ATOM   4382  HA  SER A 287      -3.567 -10.131  27.743  1.00 88.83           H
ATOM   4383  CB  SER A 287      -4.381 -11.784  28.859  1.00 88.83           C
ATOM   4384 1HB  SER A 287      -4.022 -11.437  29.828  1.00 88.83           H
ATOM   4385 2HB  SER A 287      -5.394 -11.400  28.738  1.00 88.83           H
ATOM   4386  OG  SER A 287      -4.409 -13.208  28.846  1.00 88.83           O
ATOM   4387  HG  SER A 287      -5.020 -13.545  29.563  1.00 88.83           H
ATOM   4388  HN  SER A 287      -4.285 -12.588  26.402  1.00 88.83           H
ATOM   4389  N   ASN A 288      -1.591 -12.570  27.132  1.00 91.61           N
ATOM   4390  CA  ASN A 288      -0.278 -13.169  27.302  1.00 91.61           C
ATOM   4391  C   ASN A 288       0.769 -12.296  26.607  1.00 91.61           C
ATOM   4392  O   ASN A 288       0.654 -12.013  25.415  1.00 91.61           O
ATOM   4393  HA  ASN A 288      -0.125 -13.223  28.380  1.00 91.61           H
ATOM   4394  CB  ASN A 288      -0.222 -14.563  26.676  1.00 91.61           C
ATOM   4395 1HB  ASN A 288      -1.057 -15.163  27.039  1.00 91.61           H
ATOM   4396 2HB  ASN A 288      -0.333 -14.485  25.595  1.00 91.61           H
ATOM   4397  CG  ASN A 288       1.097 -15.262  27.010  1.00 91.61           C
ATOM   4398  OD1 ASN A 288       2.178 -14.727  26.823  1.00 91.61           O
ATOM   4399  ND2 ASN A 288       0.950 -16.485  27.513  1.00 91.61           N
ATOM   4400 1HD2 ASN A 288       0.034 -16.866  27.641  1.00 91.61           H
ATOM   4401 2HD2 ASN A 288       1.755 -17.023  27.763  1.00 91.61           H
ATOM   4402  HN  ASN A 288      -2.111 -12.908  26.347  1.00 91.61           H
ATOM   4403  N   CYS A 289       1.767 -11.895  27.380  1.00 90.77           N
ATOM   4404  CA  CYS A 289       2.763 -10.957  26.891  1.00 90.77           C
ATOM   4405  C   CYS A 289       3.579 -11.649  25.797  1.00 90.77           C
ATOM   4406  O   CYS A 289       3.963 -11.019  24.813  1.00 90.77           O
ATOM   4407  HA  CYS A 289       2.217 -10.104  26.486  1.00 90.77           H
ATOM   4408  CB  CYS A 289       3.652 -10.434  28.022  1.00 90.77           C
ATOM   4409 1HB  CYS A 289       3.039  -9.953  28.784  1.00 90.77           H
ATOM   4410 2HB  CYS A 289       4.166 -11.265  28.504  1.00 90.77           H
ATOM   4411  SG  CYS A 289       4.873  -9.244  27.358  1.00 90.77           S
ATOM   4412  HN  CYS A 289       1.901 -12.200  28.323  1.00 90.77           H
ATOM   4413  N   ALA A 290       3.819 -12.935  26.006  1.00 92.49           N
ATOM   4414  CA  ALA A 290       4.629 -13.705  25.079  1.00 92.49           C
ATOM   4415  C   ALA A 290       3.933 -13.751  23.717  1.00 92.49           C
ATOM   4416  O   ALA A 290       4.567 -13.538  22.685  1.00 92.49           O
ATOM   4417  HA  ALA A 290       5.586 -13.195  24.971  1.00 92.49           H
ATOM   4418  CB  ALA A 290       4.877 -15.101  25.655  1.00 92.49           C
ATOM   4419 1HB  ALA A 290       5.399 -15.014  26.607  1.00 92.49           H
ATOM   4420 2HB  ALA A 290       3.923 -15.605  25.808  1.00 92.49           H
ATOM   4421 3HB  ALA A 290       5.485 -15.679  24.958  1.00 92.49           H
ATOM   4422  HN  ALA A 290       3.471 -13.448  26.791  1.00 92.49           H
ATOM   4423  N   VAL A 291       2.639 -14.032  23.759  1.00 93.26           N
ATOM   4424  CA  VAL A 291       1.849 -14.101  22.541  1.00 93.26           C
ATOM   4425  C   VAL A 291       1.821 -12.723  21.878  1.00 93.26           C
ATOM   4426  O   VAL A 291       1.976 -12.612  20.663  1.00 93.26           O
ATOM   4427  HA  VAL A 291       2.341 -14.804  21.869  1.00 93.26           H
ATOM   4428  CB  VAL A 291       0.452 -14.642  22.854  1.00 93.26           C
ATOM   4429  HB  VAL A 291      -0.013 -13.971  23.576  1.00 93.26           H
ATOM   4430  CG1 VAL A 291      -0.422 -14.662  21.599  1.00 93.26           C
ATOM   4431 1HG1 VAL A 291      -0.519 -13.649  21.208  1.00 93.26           H
ATOM   4432 2HG1 VAL A 291       0.039 -15.300  20.844  1.00 93.26           H
ATOM   4433 3HG1 VAL A 291      -1.409 -15.051  21.849  1.00 93.26           H
ATOM   4434  CG2 VAL A 291       0.533 -16.033  23.488  1.00 93.26           C
ATOM   4435 1HG2 VAL A 291       1.027 -16.718  22.799  1.00 93.26           H
ATOM   4436 2HG2 VAL A 291       1.102 -15.976  24.416  1.00 93.26           H
ATOM   4437 3HG2 VAL A 291      -0.474 -16.394  23.700  1.00 93.26           H
ATOM   4438  HN  VAL A 291       2.132 -14.210  24.602  1.00 93.26           H
ATOM   4439  N   SER A 292       1.622 -11.707  22.705  1.00 92.79           N
ATOM   4440  CA  SER A 292       1.536 -10.344  22.209  1.00 92.79           C
ATOM   4441  C   SER A 292       2.841  -9.957  21.511  1.00 92.79           C
ATOM   4442  O   SER A 292       2.821  -9.344  20.445  1.00 92.79           O
ATOM   4443  HA  SER A 292       0.709 -10.347  21.499  1.00 92.79           H
ATOM   4444  CB  SER A 292       1.230  -9.363  23.343  1.00 92.79           C
ATOM   4445 1HB  SER A 292       0.369  -9.720  23.909  1.00 92.79           H
ATOM   4446 2HB  SER A 292       2.074  -9.332  24.033  1.00 92.79           H
ATOM   4447  OG  SER A 292       0.967  -8.050  22.857  1.00 92.79           O
ATOM   4448  HG  SER A 292       0.070  -8.022  22.416  1.00 92.79           H
ATOM   4449  HN  SER A 292       1.522 -11.804  23.695  1.00 92.79           H
ATOM   4450  N   THR A 293       3.945 -10.331  22.141  1.00 92.63           N
ATOM   4451  CA  THR A 293       5.258 -10.003  21.610  1.00 92.63           C
ATOM   4452  C   THR A 293       5.437 -10.612  20.218  1.00 92.63           C
ATOM   4453  O   THR A 293       5.901  -9.941  19.297  1.00 92.63           O
ATOM   4454  HA  THR A 293       5.321  -8.921  21.496  1.00 92.63           H
ATOM   4455  CB  THR A 293       6.307 -10.473  22.619  1.00 92.63           C
ATOM   4456  HB  THR A 293       6.207 -11.541  22.815  1.00 92.63           H
ATOM   4457  OG1 THR A 293       6.113  -9.621  23.744  1.00 92.63           O
ATOM   4458  HG1 THR A 293       5.538 -10.076  24.423  1.00 92.63           H
ATOM   4459  CG2 THR A 293       7.735 -10.170  22.163  1.00 92.63           C
ATOM   4460 1HG2 THR A 293       7.854  -9.094  22.032  1.00 92.63           H
ATOM   4461 2HG2 THR A 293       7.930 -10.675  21.216  1.00 92.63           H
ATOM   4462 3HG2 THR A 293       8.440 -10.524  22.915  1.00 92.63           H
ATOM   4463  HN  THR A 293       3.953 -10.848  22.997  1.00 92.63           H
ATOM   4464  N   ASN A 294       5.061 -11.878  20.108  1.00 93.70           N
ATOM   4465  CA  ASN A 294       5.235 -12.605  18.861  1.00 93.70           C
ATOM   4466  C   ASN A 294       4.354 -11.974  17.781  1.00 93.70           C
ATOM   4467  O   ASN A 294       4.762 -11.871  16.625  1.00 93.70           O
ATOM   4468  HA  ASN A 294       6.298 -12.527  18.631  1.00 93.70           H
ATOM   4469  CB  ASN A 294       4.820 -14.069  19.015  1.00 93.70           C
ATOM   4470 1HB  ASN A 294       3.850 -14.126  19.508  1.00 93.70           H
ATOM   4471 2HB  ASN A 294       4.704 -14.523  18.031  1.00 93.70           H
ATOM   4472  CG  ASN A 294       5.856 -14.851  19.825  1.00 93.70           C
ATOM   4473  OD1 ASN A 294       6.997 -14.447  19.976  1.00 93.70           O
ATOM   4474  ND2 ASN A 294       5.397 -15.990  20.336  1.00 93.70           N
ATOM   4475 1HD2 ASN A 294       4.449 -16.264  20.174  1.00 93.70           H
ATOM   4476 2HD2 ASN A 294       5.999 -16.572  20.882  1.00 93.70           H
ATOM   4477  HN  ASN A 294       4.645 -12.405  20.849  1.00 93.70           H
ATOM   4478  N   ILE A 295       3.163 -11.569  18.196  1.00 93.37           N
ATOM   4479  CA  ILE A 295       2.199 -11.004  17.267  1.00 93.37           C
ATOM   4480  C   ILE A 295       2.741  -9.682  16.719  1.00 93.37           C
ATOM   4481  O   ILE A 295       2.582  -9.384  15.537  1.00 93.37           O
ATOM   4482  HA  ILE A 295       2.095 -11.704  16.438  1.00 93.37           H
ATOM   4483  CB  ILE A 295       0.826 -10.878  17.930  1.00 93.37           C
ATOM   4484  HB  ILE A 295       0.967 -10.484  18.936  1.00 93.37           H
ATOM   4485  CG1 ILE A 295       0.159 -12.248  18.071  1.00 93.37           C
ATOM   4486 1HG1 ILE A 295      -0.108 -12.630  17.085  1.00 93.37           H
ATOM   4487 2HG1 ILE A 295       0.863 -12.956  18.508  1.00 93.37           H
ATOM   4488  CG2 ILE A 295      -0.059  -9.885  17.174  1.00 93.37           C
ATOM   4489 1HG2 ILE A 295       0.418  -8.904  17.170  1.00 93.37           H
ATOM   4490 2HG2 ILE A 295      -0.195 -10.227  16.149  1.00 93.37           H
ATOM   4491 3HG2 ILE A 295      -1.029  -9.815  17.667  1.00 93.37           H
ATOM   4492  CD1 ILE A 295      -1.094 -12.160  18.945  1.00 93.37           C
ATOM   4493 1HD1 ILE A 295      -0.820 -11.801  19.937  1.00 93.37           H
ATOM   4494 2HD1 ILE A 295      -1.805 -11.469  18.493  1.00 93.37           H
ATOM   4495 3HD1 ILE A 295      -1.548 -13.147  19.029  1.00 93.37           H
ATOM   4496  HN  ILE A 295       2.854 -11.622  19.146  1.00 93.37           H
ATOM   4497  N   ASP A 296       3.369  -8.924  17.606  1.00 92.98           N
ATOM   4498  CA  ASP A 296       3.917  -7.631  17.231  1.00 92.98           C
ATOM   4499  C   ASP A 296       5.061  -7.835  16.236  1.00 92.98           C
ATOM   4500  O   ASP A 296       5.195  -7.079  15.275  1.00 92.98           O
ATOM   4501  HA  ASP A 296       3.081  -7.081  16.799  1.00 92.98           H
ATOM   4502  CB  ASP A 296       4.476  -6.895  18.451  1.00 92.98           C
ATOM   4503 1HB  ASP A 296       5.161  -7.548  18.991  1.00 92.98           H
ATOM   4504 2HB  ASP A 296       5.052  -6.029  18.124  1.00 92.98           H
ATOM   4505  CG  ASP A 296       3.351  -6.444  19.383  1.00 92.98           C
ATOM   4506  OD1 ASP A 296       2.202  -6.374  18.894  1.00 92.98           O
ATOM   4507  OD2 ASP A 296       3.664  -6.180  20.564  1.00 92.98           O
ATOM   4508  HN  ASP A 296       3.506  -9.179  18.563  1.00 92.98           H
ATOM   4509  N   ILE A 297       5.856  -8.861  16.501  1.00 93.97           N
ATOM   4510  CA  ILE A 297       6.949  -9.210  15.609  1.00 93.97           C
ATOM   4511  C   ILE A 297       6.382  -9.606  14.245  1.00 93.97           C
ATOM   4512  O   ILE A 297       6.893  -9.181  13.209  1.00 93.97           O
ATOM   4513  HA  ILE A 297       7.564  -8.319  15.482  1.00 93.97           H
ATOM   4514  CB  ILE A 297       7.835 -10.285  16.243  1.00 93.97           C
ATOM   4515  HB  ILE A 297       7.191 -11.076  16.626  1.00 93.97           H
ATOM   4516  CG1 ILE A 297       8.615  -9.721  17.433  1.00 93.97           C
ATOM   4517 1HG1 ILE A 297       9.363  -9.012  17.079  1.00 93.97           H
ATOM   4518 2HG1 ILE A 297       7.939  -9.172  18.088  1.00 93.97           H
ATOM   4519  CG2 ILE A 297       8.759 -10.918  15.200  1.00 93.97           C
ATOM   4520 1HG2 ILE A 297       8.159 -11.378  14.415  1.00 93.97           H
ATOM   4521 2HG2 ILE A 297       9.398 -10.150  14.766  1.00 93.97           H
ATOM   4522 3HG2 ILE A 297       9.377 -11.679  15.677  1.00 93.97           H
ATOM   4523  CD1 ILE A 297       9.299 -10.841  18.220  1.00 93.97           C
ATOM   4524 1HD1 ILE A 297       8.546 -11.535  18.592  1.00 93.97           H
ATOM   4525 2HD1 ILE A 297       9.992 -11.373  17.568  1.00 93.97           H
ATOM   4526 3HD1 ILE A 297       9.846 -10.413  19.060  1.00 93.97           H
ATOM   4527  HN  ILE A 297       5.764  -9.448  17.306  1.00 93.97           H
ATOM   4528  N   CYS A 298       5.334 -10.416  14.288  1.00 93.98           N
ATOM   4529  CA  CYS A 298       4.692 -10.874  13.067  1.00 93.98           C
ATOM   4530  C   CYS A 298       4.221  -9.648  12.283  1.00 93.98           C
ATOM   4531  O   CYS A 298       4.329  -9.611  11.058  1.00 93.98           O
ATOM   4532  HA  CYS A 298       5.445 -11.427  12.506  1.00 93.98           H
ATOM   4533  CB  CYS A 298       3.542 -11.839  13.361  1.00 93.98           C
ATOM   4534 1HB  CYS A 298       2.916 -11.440  14.159  1.00 93.98           H
ATOM   4535 2HB  CYS A 298       2.909 -11.942  12.480  1.00 93.98           H
ATOM   4536  SG  CYS A 298       4.206 -13.474  13.847  1.00 93.98           S
ATOM   4537  HG  CYS A 298       4.574 -13.116  15.074  1.00 93.98           H
ATOM   4538  HN  CYS A 298       4.925 -10.757  15.134  1.00 93.98           H
ATOM   4539  N   PHE A 299       3.710  -8.673  13.021  1.00 93.90           N
ATOM   4540  CA  PHE A 299       3.230  -7.445  12.410  1.00 93.90           C
ATOM   4541  C   PHE A 299       4.349  -6.742  11.640  1.00 93.90           C
ATOM   4542  O   PHE A 299       4.155  -6.323  10.500  1.00 93.90           O
ATOM   4543  HA  PHE A 299       2.432  -7.718  11.719  1.00 93.90           H
ATOM   4544  CB  PHE A 299       2.759  -6.535  13.546  1.00 93.90           C
ATOM   4545 1HB  PHE A 299       1.969  -7.042  14.101  1.00 93.90           H
ATOM   4546 2HB  PHE A 299       3.585  -6.379  14.239  1.00 93.90           H
ATOM   4547  CG  PHE A 299       2.240  -5.174  13.079  1.00 93.90           C
ATOM   4548  CD1 PHE A 299       3.092  -4.117  12.985  1.00 93.90           C
ATOM   4549  HD1 PHE A 299       4.143  -4.240  13.244  1.00 93.90           H
ATOM   4550  CD2 PHE A 299       0.928  -5.020  12.756  1.00 93.90           C
ATOM   4551  HD2 PHE A 299       0.246  -5.867  12.831  1.00 93.90           H
ATOM   4552  CE1 PHE A 299       2.610  -2.854  12.552  1.00 93.90           C
ATOM   4553  HE1 PHE A 299       3.292  -2.007  12.477  1.00 93.90           H
ATOM   4554  CE2 PHE A 299       0.447  -3.757  12.322  1.00 93.90           C
ATOM   4555  HE2 PHE A 299      -0.605  -3.633  12.064  1.00 93.90           H
ATOM   4556  CZ  PHE A 299       1.298  -2.700  12.229  1.00 93.90           C
ATOM   4557  HZ  PHE A 299       0.928  -1.730  11.896  1.00 93.90           H
ATOM   4558  HN  PHE A 299       3.621  -8.713  14.016  1.00 93.90           H
ATOM   4559  N   GLN A 300       5.497  -6.635  12.293  1.00 92.94           N
ATOM   4560  CA  GLN A 300       6.625  -5.925  11.713  1.00 92.94           C
ATOM   4561  C   GLN A 300       7.076  -6.611  10.422  1.00 92.94           C
ATOM   4562  O   GLN A 300       7.352  -5.945   9.425  1.00 92.94           O
ATOM   4563  HA  GLN A 300       6.254  -4.925  11.491  1.00 92.94           H
ATOM   4564  CB  GLN A 300       7.779  -5.822  12.712  1.00 92.94           C
ATOM   4565 1HB  GLN A 300       7.975  -6.801  13.150  1.00 92.94           H
ATOM   4566 2HB  GLN A 300       8.688  -5.518  12.192  1.00 92.94           H
ATOM   4567  CG  GLN A 300       7.458  -4.816  13.819  1.00 92.94           C
ATOM   4568 1HG  GLN A 300       7.156  -3.867  13.377  1.00 92.94           H
ATOM   4569 2HG  GLN A 300       6.615  -5.176  14.409  1.00 92.94           H
ATOM   4570  CD  GLN A 300       8.668  -4.599  14.730  1.00 92.94           C
ATOM   4571  OE1 GLN A 300       9.746  -5.128  14.511  1.00 92.94           O
ATOM   4572  NE2 GLN A 300       8.432  -3.791  15.760  1.00 92.94           N
ATOM   4573 1HE2 GLN A 300       7.525  -3.389  15.882  1.00 92.94           H
ATOM   4574 2HE2 GLN A 300       9.161  -3.587  16.413  1.00 92.94           H
ATOM   4575  HN  GLN A 300       5.662  -7.021  13.201  1.00 92.94           H
ATOM   4576  N   VAL A 301       7.137  -7.933  10.482  1.00 94.03           N
ATOM   4577  CA  VAL A 301       7.629  -8.711   9.358  1.00 94.03           C
ATOM   4578  C   VAL A 301       6.688  -8.527   8.165  1.00 94.03           C
ATOM   4579  O   VAL A 301       7.129  -8.186   7.069  1.00 94.03           O
ATOM   4580  HA  VAL A 301       8.611  -8.321   9.092  1.00 94.03           H
ATOM   4581  CB  VAL A 301       7.795 -10.176   9.768  1.00 94.03           C
ATOM   4582  HB  VAL A 301       6.845 -10.519  10.176  1.00 94.03           H
ATOM   4583  CG1 VAL A 301       8.129 -11.049   8.557  1.00 94.03           C
ATOM   4584 1HG1 VAL A 301       7.324 -10.980   7.825  1.00 94.03           H
ATOM   4585 2HG1 VAL A 301       9.060 -10.705   8.106  1.00 94.03           H
ATOM   4586 3HG1 VAL A 301       8.242 -12.085   8.876  1.00 94.03           H
ATOM   4587  CG2 VAL A 301       8.856 -10.322  10.859  1.00 94.03           C
ATOM   4588 1HG2 VAL A 301       9.813  -9.953  10.489  1.00 94.03           H
ATOM   4589 2HG2 VAL A 301       8.559  -9.746  11.735  1.00 94.03           H
ATOM   4590 3HG2 VAL A 301       8.954 -11.373  11.132  1.00 94.03           H
ATOM   4591  HN  VAL A 301       6.859  -8.470  11.278  1.00 94.03           H
ATOM   4592  N   THR A 302       5.409  -8.760   8.420  1.00 93.41           N
ATOM   4593  CA  THR A 302       4.415  -8.722   7.360  1.00 93.41           C
ATOM   4594  C   THR A 302       4.289  -7.305   6.798  1.00 93.41           C
ATOM   4595  O   THR A 302       4.053  -7.126   5.604  1.00 93.41           O
ATOM   4596  HA  THR A 302       4.758  -9.360   6.546  1.00 93.41           H
ATOM   4597  CB  THR A 302       3.103  -9.272   7.923  1.00 93.41           C
ATOM   4598  HB  THR A 302       2.317  -9.253   7.167  1.00 93.41           H
ATOM   4599  OG1 THR A 302       2.862  -8.479   9.081  1.00 93.41           O
ATOM   4600  HG1 THR A 302       3.235  -8.932   9.890  1.00 93.41           H
ATOM   4601  CG2 THR A 302       3.250 -10.694   8.469  1.00 93.41           C
ATOM   4602 1HG2 THR A 302       3.988 -10.700   9.271  1.00 93.41           H
ATOM   4603 2HG2 THR A 302       3.577 -11.358   7.669  1.00 93.41           H
ATOM   4604 3HG2 THR A 302       2.290 -11.036   8.855  1.00 93.41           H
ATOM   4605  HN  THR A 302       5.049  -8.971   9.329  1.00 93.41           H
ATOM   4606  N   GLN A 303       4.451  -6.334   7.685  1.00 92.13           N
ATOM   4607  CA  GLN A 303       4.418  -4.939   7.282  1.00 92.13           C
ATOM   4608  C   GLN A 303       5.526  -4.654   6.265  1.00 92.13           C
ATOM   4609  O   GLN A 303       5.301  -3.961   5.274  1.00 92.13           O
ATOM   4610  HA  GLN A 303       3.443  -4.795   6.816  1.00 92.13           H
ATOM   4611  CB  GLN A 303       4.536  -4.014   8.495  1.00 92.13           C
ATOM   4612 1HB  GLN A 303       3.691  -4.176   9.164  1.00 92.13           H
ATOM   4613 2HB  GLN A 303       5.438  -4.258   9.056  1.00 92.13           H
ATOM   4614  CG  GLN A 303       4.578  -2.547   8.064  1.00 92.13           C
ATOM   4615 1HG  GLN A 303       5.567  -2.307   7.673  1.00 92.13           H
ATOM   4616 2HG  GLN A 303       3.867  -2.381   7.256  1.00 92.13           H
ATOM   4617  CD  GLN A 303       4.251  -1.621   9.238  1.00 92.13           C
ATOM   4618  OE1 GLN A 303       5.039  -1.428  10.148  1.00 92.13           O
ATOM   4619  NE2 GLN A 303       3.046  -1.062   9.165  1.00 92.13           N
ATOM   4620 1HE2 GLN A 303       2.447  -1.263   8.390  1.00 92.13           H
ATOM   4621 2HE2 GLN A 303       2.740  -0.440   9.886  1.00 92.13           H
ATOM   4622  HN  GLN A 303       4.602  -6.488   8.662  1.00 92.13           H
ATOM   4623  N   THR A 304       6.699  -5.203   6.547  1.00 92.23           N
ATOM   4624  CA  THR A 304       7.860  -4.958   5.708  1.00 92.23           C
ATOM   4625  C   THR A 304       7.654  -5.569   4.321  1.00 92.23           C
ATOM   4626  O   THR A 304       8.045  -4.979   3.314  1.00 92.23           O
ATOM   4627  HA  THR A 304       7.964  -3.882   5.571  1.00 92.23           H
ATOM   4628  CB  THR A 304       9.091  -5.502   6.435  1.00 92.23           C
ATOM   4629  HB  THR A 304       9.049  -6.589   6.512  1.00 92.23           H
ATOM   4630  OG1 THR A 304       9.103  -4.798   7.674  1.00 92.23           O
ATOM   4631  HG1 THR A 304       8.673  -5.352   8.387  1.00 92.23           H
ATOM   4632  CG2 THR A 304      10.400  -5.089   5.759  1.00 92.23           C
ATOM   4633 1HG2 THR A 304      10.473  -4.002   5.743  1.00 92.23           H
ATOM   4634 2HG2 THR A 304      10.418  -5.470   4.738  1.00 92.23           H
ATOM   4635 3HG2 THR A 304      11.242  -5.502   6.315  1.00 92.23           H
ATOM   4636  HN  THR A 304       6.861  -5.804   7.329  1.00 92.23           H
ATOM   4637  N   ILE A 305       7.041  -6.743   4.311  1.00 92.15           N
ATOM   4638  CA  ILE A 305       6.738  -7.419   3.061  1.00 92.15           C
ATOM   4639  C   ILE A 305       5.781  -6.555   2.238  1.00 92.15           C
ATOM   4640  O   ILE A 305       5.930  -6.444   1.022  1.00 92.15           O
ATOM   4641  HA  ILE A 305       7.673  -7.521   2.510  1.00 92.15           H
ATOM   4642  CB  ILE A 305       6.214  -8.832   3.329  1.00 92.15           C
ATOM   4643  HB  ILE A 305       5.388  -8.761   4.037  1.00 92.15           H
ATOM   4644  CG1 ILE A 305       7.292  -9.702   3.979  1.00 92.15           C
ATOM   4645 1HG1 ILE A 305       8.076  -9.918   3.253  1.00 92.15           H
ATOM   4646 2HG1 ILE A 305       7.758  -9.157   4.799  1.00 92.15           H
ATOM   4647  CG2 ILE A 305       5.661  -9.463   2.050  1.00 92.15           C
ATOM   4648 1HG2 ILE A 305       4.842  -8.854   1.668  1.00 92.15           H
ATOM   4649 2HG2 ILE A 305       6.452  -9.520   1.302  1.00 92.15           H
ATOM   4650 3HG2 ILE A 305       5.296 -10.467   2.269  1.00 92.15           H
ATOM   4651  CD1 ILE A 305       6.698 -11.012   4.501  1.00 92.15           C
ATOM   4652 1HD1 ILE A 305       5.931 -10.792   5.244  1.00 92.15           H
ATOM   4653 2HD1 ILE A 305       6.253 -11.565   3.674  1.00 92.15           H
ATOM   4654 3HD1 ILE A 305       7.485 -11.611   4.958  1.00 92.15           H
ATOM   4655  HN  ILE A 305       6.753  -7.231   5.136  1.00 92.15           H
ATOM   4656  N   ALA A 306       4.820  -5.964   2.933  1.00 90.60           N
ATOM   4657  CA  ALA A 306       3.804  -5.162   2.274  1.00 90.60           C
ATOM   4658  C   ALA A 306       4.467  -3.958   1.602  1.00 90.60           C
ATOM   4659  O   ALA A 306       4.061  -3.546   0.517  1.00 90.60           O
ATOM   4660  HA  ALA A 306       3.337  -5.782   1.509  1.00 90.60           H
ATOM   4661  CB  ALA A 306       2.739  -4.749   3.292  1.00 90.60           C
ATOM   4662 1HB  ALA A 306       2.279  -5.641   3.718  1.00 90.60           H
ATOM   4663 2HB  ALA A 306       3.204  -4.165   4.087  1.00 90.60           H
ATOM   4664 3HB  ALA A 306       1.977  -4.148   2.797  1.00 90.60           H
ATOM   4665  HN  ALA A 306       4.730  -6.027   3.927  1.00 90.60           H
ATOM   4666  N   PHE A 307       5.477  -3.427   2.276  1.00 90.13           N
ATOM   4667  CA  PHE A 307       6.153  -2.234   1.795  1.00 90.13           C
ATOM   4668  C   PHE A 307       7.013  -2.549   0.569  1.00 90.13           C
ATOM   4669  O   PHE A 307       7.168  -1.711  -0.317  1.00 90.13           O
ATOM   4670  HA  PHE A 307       5.382  -1.514   1.520  1.00 90.13           H
ATOM   4671  CB  PHE A 307       7.059  -1.746   2.927  1.00 90.13           C
ATOM   4672 1HB  PHE A 307       7.656  -2.583   3.288  1.00 90.13           H
ATOM   4673 2HB  PHE A 307       7.754  -1.006   2.529  1.00 90.13           H
ATOM   4674  CG  PHE A 307       6.303  -1.131   4.107  1.00 90.13           C
ATOM   4675  CD1 PHE A 307       4.943  -1.123   4.113  1.00 90.13           C
ATOM   4676  HD1 PHE A 307       4.391  -1.555   3.279  1.00 90.13           H
ATOM   4677  CD2 PHE A 307       6.991  -0.592   5.148  1.00 90.13           C
ATOM   4678  HD2 PHE A 307       8.081  -0.598   5.143  1.00 90.13           H
ATOM   4679  CE1 PHE A 307       4.242  -0.553   5.209  1.00 90.13           C
ATOM   4680  HE1 PHE A 307       3.152  -0.546   5.214  1.00 90.13           H
ATOM   4681  CE2 PHE A 307       6.290  -0.021   6.243  1.00 90.13           C
ATOM   4682  HE2 PHE A 307       6.842   0.411   7.078  1.00 90.13           H
ATOM   4683  CZ  PHE A 307       4.930  -0.014   6.250  1.00 90.13           C
ATOM   4684  HZ  PHE A 307       4.392   0.424   7.091  1.00 90.13           H
ATOM   4685  HN  PHE A 307       5.832  -3.797   3.135  1.00 90.13           H
ATOM   4686  N   PHE A 308       7.550  -3.761   0.558  1.00 89.71           N
ATOM   4687  CA  PHE A 308       8.433  -4.178  -0.518  1.00 89.71           C
ATOM   4688  C   PHE A 308       7.701  -4.172  -1.861  1.00 89.71           C
ATOM   4689  O   PHE A 308       8.331  -4.099  -2.915  1.00 89.71           O
ATOM   4690  HA  PHE A 308       9.259  -3.468  -0.553  1.00 89.71           H
ATOM   4691  CB  PHE A 308       8.880  -5.607  -0.200  1.00 89.71           C
ATOM   4692 1HB  PHE A 308       9.191  -5.656   0.843  1.00 89.71           H
ATOM   4693 2HB  PHE A 308       8.028  -6.276  -0.310  1.00 89.71           H
ATOM   4694  CG  PHE A 308      10.024  -6.111  -1.082  1.00 89.71           C
ATOM   4695  CD1 PHE A 308       9.762  -6.944  -2.125  1.00 89.71           C
ATOM   4696  HD1 PHE A 308       8.737  -7.252  -2.332  1.00 89.71           H
ATOM   4697  CD2 PHE A 308      11.303  -5.726  -0.824  1.00 89.71           C
ATOM   4698  HD2 PHE A 308      11.513  -5.059   0.011  1.00 89.71           H
ATOM   4699  CE1 PHE A 308      10.823  -7.412  -2.944  1.00 89.71           C
ATOM   4700  HE1 PHE A 308      10.613  -8.080  -3.779  1.00 89.71           H
ATOM   4701  CE2 PHE A 308      12.364  -6.195  -1.643  1.00 89.71           C
ATOM   4702  HE2 PHE A 308      13.389  -5.886  -1.436  1.00 89.71           H
ATOM   4703  CZ  PHE A 308      12.102  -7.028  -2.686  1.00 89.71           C
ATOM   4704  HZ  PHE A 308      12.917  -7.387  -3.314  1.00 89.71           H
ATOM   4705  HN  PHE A 308       7.391  -4.449   1.266  1.00 89.71           H
ATOM   4706  N   HIS A 309       6.381  -4.251  -1.780  1.00 86.94           N
ATOM   4707  CA  HIS A 309       5.558  -4.292  -2.977  1.00 86.94           C
ATOM   4708  C   HIS A 309       5.791  -3.026  -3.804  1.00 86.94           C
ATOM   4709  O   HIS A 309       5.819  -3.079  -5.032  1.00 86.94           O
ATOM   4710  HA  HIS A 309       5.888  -5.158  -3.552  1.00 86.94           H
ATOM   4711  CB  HIS A 309       4.086  -4.504  -2.618  1.00 86.94           C
ATOM   4712 1HB  HIS A 309       3.996  -5.409  -2.018  1.00 86.94           H
ATOM   4713 2HB  HIS A 309       3.752  -3.674  -1.995  1.00 86.94           H
ATOM   4714  CG  HIS A 309       3.172  -4.616  -3.814  1.00 86.94           C
ATOM   4715  ND1 HIS A 309       2.576  -3.517  -4.408  1.00 86.94           N
ATOM   4716  HD1 HIS A 309       2.682  -2.566  -4.118  1.00 86.94           H
ATOM   4717  CD2 HIS A 309       2.760  -5.706  -4.522  1.00 86.94           C
ATOM   4718  HD2 HIS A 309       3.043  -6.740  -4.322  1.00 86.94           H
ATOM   4719  CE1 HIS A 309       1.839  -3.939  -5.425  1.00 86.94           C
ATOM   4720  HE1 HIS A 309       1.245  -3.312  -6.090  1.00 86.94           H
ATOM   4721  NE2 HIS A 309       1.954  -5.296  -5.494  1.00 86.94           N
ATOM   4722  HN  HIS A 309       5.875  -4.285  -0.918  1.00 86.94           H
ATOM   4723  N   SER A 310       5.953  -1.918  -3.097  1.00 86.37           N
ATOM   4724  CA  SER A 310       5.954  -0.614  -3.739  1.00 86.37           C
ATOM   4725  C   SER A 310       7.219  -0.449  -4.585  1.00 86.37           C
ATOM   4726  O   SER A 310       7.312   0.471  -5.396  1.00 86.37           O
ATOM   4727  HA  SER A 310       5.067  -0.603  -4.372  1.00 86.37           H
ATOM   4728  CB  SER A 310       5.857   0.509  -2.705  1.00 86.37           C
ATOM   4729 1HB  SER A 310       6.614   0.360  -1.935  1.00 86.37           H
ATOM   4730 2HB  SER A 310       6.074   1.464  -3.185  1.00 86.37           H
ATOM   4731  OG  SER A 310       4.569   0.566  -2.098  1.00 86.37           O
ATOM   4732  HG  SER A 310       3.906   0.953  -2.739  1.00 86.37           H
ATOM   4733  HN  SER A 310       6.080  -1.900  -2.105  1.00 86.37           H
ATOM   4734  N   CYS A 311       8.161  -1.355  -4.366  1.00 88.72           N
ATOM   4735  CA  CYS A 311       9.395  -1.351  -5.133  1.00 88.72           C
ATOM   4736  C   CYS A 311       9.279  -2.403  -6.237  1.00 88.72           C
ATOM   4737  O   CYS A 311      10.124  -2.469  -7.128  1.00 88.72           O
ATOM   4738  HA  CYS A 311       9.496  -0.353  -5.558  1.00 88.72           H
ATOM   4739  CB  CYS A 311      10.615  -1.592  -4.241  1.00 88.72           C
ATOM   4740 1HB  CYS A 311      11.529  -1.395  -4.801  1.00 88.72           H
ATOM   4741 2HB  CYS A 311      10.602  -0.901  -3.399  1.00 88.72           H
ATOM   4742  SG  CYS A 311      10.614  -3.318  -3.633  1.00 88.72           S
ATOM   4743  HG  CYS A 311      11.788  -3.247  -3.011  1.00 88.72           H
ATOM   4744  HN  CYS A 311       8.090  -2.081  -3.682  1.00 88.72           H
ATOM   4745  N   LEU A 312       8.224  -3.200  -6.143  1.00 85.67           N
ATOM   4746  CA  LEU A 312       8.074  -4.351  -7.017  1.00 85.67           C
ATOM   4747  C   LEU A 312       7.381  -3.916  -8.310  1.00 85.67           C
ATOM   4748  O   LEU A 312       7.649  -4.465  -9.378  1.00 85.67           O
ATOM   4749  HA  LEU A 312       9.075  -4.705  -7.265  1.00 85.67           H
ATOM   4750  CB  LEU A 312       7.358  -5.489  -6.288  1.00 85.67           C
ATOM   4751 1HB  LEU A 312       6.501  -5.072  -5.759  1.00 85.67           H
ATOM   4752 2HB  LEU A 312       6.966  -6.181  -7.033  1.00 85.67           H
ATOM   4753  CG  LEU A 312       8.203  -6.282  -5.289  1.00 85.67           C
ATOM   4754  HG  LEU A 312       8.508  -5.608  -4.489  1.00 85.67           H
ATOM   4755  CD1 LEU A 312       7.384  -7.404  -4.647  1.00 85.67           C
ATOM   4756 1HD1 LEU A 312       6.530  -6.975  -4.121  1.00 85.67           H
ATOM   4757 2HD1 LEU A 312       7.029  -8.083  -5.422  1.00 85.67           H
ATOM   4758 3HD1 LEU A 312       8.008  -7.951  -3.942  1.00 85.67           H
ATOM   4759  CD2 LEU A 312       9.479  -6.809  -5.947  1.00 85.67           C
ATOM   4760 1HD2 LEU A 312       9.216  -7.462  -6.779  1.00 85.67           H
ATOM   4761 2HD2 LEU A 312      10.070  -5.971  -6.317  1.00 85.67           H
ATOM   4762 3HD2 LEU A 312      10.061  -7.369  -5.215  1.00 85.67           H
ATOM   4763  HN  LEU A 312       7.482  -3.070  -5.485  1.00 85.67           H
ATOM   4764  N   ASN A 313       6.503  -2.933  -8.172  1.00 79.58           N
ATOM   4765  CA  ASN A 313       5.624  -2.555  -9.265  1.00 79.58           C
ATOM   4766  C   ASN A 313       6.465  -2.242 -10.505  1.00 79.58           C
ATOM   4767  O   ASN A 313       6.238  -2.808 -11.573  1.00 79.58           O
ATOM   4768  HA  ASN A 313       4.966  -3.411  -9.414  1.00 79.58           H
ATOM   4769  CB  ASN A 313       4.815  -1.305  -8.915  1.00 79.58           C
ATOM   4770 1HB  ASN A 313       5.452  -0.590  -8.393  1.00 79.58           H
ATOM   4771 2HB  ASN A 313       4.475  -0.819  -9.829  1.00 79.58           H
ATOM   4772  CG  ASN A 313       3.611  -1.658  -8.040  1.00 79.58           C
ATOM   4773  OD1 ASN A 313       3.106  -2.769  -8.053  1.00 79.58           O
ATOM   4774  ND2 ASN A 313       3.181  -0.655  -7.281  1.00 79.58           N
ATOM   4775 1HD2 ASN A 313       3.641   0.233  -7.317  1.00 79.58           H
ATOM   4776 2HD2 ASN A 313       2.398  -0.787  -6.673  1.00 79.58           H
ATOM   4777  HN  ASN A 313       6.387  -2.401  -7.333  1.00 79.58           H
ATOM   4778  N   PRO A 314       7.448  -1.339 -10.386  1.00 78.71           N
ATOM   4779  CA  PRO A 314       8.266  -0.958 -11.540  1.00 78.71           C
ATOM   4780  C   PRO A 314       8.874  -2.162 -12.240  1.00 78.71           C
ATOM   4781  O   PRO A 314       8.903  -2.223 -13.468  1.00 78.71           O
ATOM   4782  HA  PRO A 314       7.646  -0.473 -12.295  1.00 78.71           H
ATOM   4783  CB  PRO A 314       9.340  -0.048 -10.939  1.00 78.71           C
ATOM   4784 1HB  PRO A 314      10.231  -0.610 -10.660  1.00 78.71           H
ATOM   4785 2HB  PRO A 314       9.656   0.719 -11.645  1.00 78.71           H
ATOM   4786  CG  PRO A 314       8.650   0.556  -9.722  1.00 78.71           C
ATOM   4787 1HG  PRO A 314       9.369   0.941  -8.999  1.00 78.71           H
ATOM   4788 2HG  PRO A 314       8.010   1.395  -9.994  1.00 78.71           H
ATOM   4789  CD  PRO A 314       7.853  -0.614  -9.168  1.00 78.71           C
ATOM   4790 1HD  PRO A 314       8.458  -1.241  -8.512  1.00 78.71           H
ATOM   4791 2HD  PRO A 314       6.996  -0.280  -8.583  1.00 78.71           H
ATOM   4792  N   VAL A 315       9.348  -3.099 -11.431  1.00 79.82           N
ATOM   4793  CA  VAL A 315      10.074  -4.243 -11.956  1.00 79.82           C
ATOM   4794  C   VAL A 315       9.141  -5.073 -12.839  1.00 79.82           C
ATOM   4795  O   VAL A 315       9.540  -5.535 -13.907  1.00 79.82           O
ATOM   4796  HA  VAL A 315      10.890  -3.861 -12.569  1.00 79.82           H
ATOM   4797  CB  VAL A 315      10.683  -5.048 -10.806  1.00 79.82           C
ATOM   4798  HB  VAL A 315       9.866  -5.406 -10.179  1.00 79.82           H
ATOM   4799  CG1 VAL A 315      11.441  -6.268 -11.332  1.00 79.82           C
ATOM   4800 1HG1 VAL A 315      10.756  -6.911 -11.885  1.00 79.82           H
ATOM   4801 2HG1 VAL A 315      12.244  -5.940 -11.992  1.00 79.82           H
ATOM   4802 3HG1 VAL A 315      11.863  -6.823 -10.494  1.00 79.82           H
ATOM   4803  CG2 VAL A 315      11.589  -4.170  -9.941  1.00 79.82           C
ATOM   4804 1HG2 VAL A 315      12.398  -3.769 -10.552  1.00 79.82           H
ATOM   4805 2HG2 VAL A 315      11.008  -3.348  -9.523  1.00 79.82           H
ATOM   4806 3HG2 VAL A 315      12.009  -4.767  -9.131  1.00 79.82           H
ATOM   4807  HN  VAL A 315       9.242  -3.085 -10.437  1.00 79.82           H
ATOM   4808  N   LEU A 316       7.916  -5.238 -12.361  1.00 77.77           N
ATOM   4809  CA  LEU A 316       6.945  -6.061 -13.059  1.00 77.77           C
ATOM   4810  C   LEU A 316       6.731  -5.506 -14.469  1.00 77.77           C
ATOM   4811  O   LEU A 316       6.622  -6.267 -15.429  1.00 77.77           O
ATOM   4812  HA  LEU A 316       7.366  -7.063 -13.143  1.00 77.77           H
ATOM   4813  CB  LEU A 316       5.656  -6.178 -12.243  1.00 77.77           C
ATOM   4814 1HB  LEU A 316       5.275  -5.174 -12.055  1.00 77.77           H
ATOM   4815 2HB  LEU A 316       4.911  -6.694 -12.849  1.00 77.77           H
ATOM   4816  CG  LEU A 316       5.775  -6.907 -10.902  1.00 77.77           C
ATOM   4817  HG  LEU A 316       6.503  -6.375 -10.288  1.00 77.77           H
ATOM   4818  CD1 LEU A 316       4.445  -6.885 -10.147  1.00 77.77           C
ATOM   4819 1HD1 LEU A 316       4.150  -5.853  -9.958  1.00 77.77           H
ATOM   4820 2HD1 LEU A 316       3.679  -7.378 -10.745  1.00 77.77           H
ATOM   4821 3HD1 LEU A 316       4.558  -7.409  -9.198  1.00 77.77           H
ATOM   4822  CD2 LEU A 316       6.301  -8.330 -11.096  1.00 77.77           C
ATOM   4823 1HD2 LEU A 316       5.616  -8.886 -11.737  1.00 77.77           H
ATOM   4824 2HD2 LEU A 316       7.285  -8.293 -11.563  1.00 77.77           H
ATOM   4825 3HD2 LEU A 316       6.376  -8.825 -10.128  1.00 77.77           H
ATOM   4826  HN  LEU A 316       7.586  -4.820 -11.514  1.00 77.77           H
ATOM   4827  N   TYR A 317       6.678  -4.185 -14.548  1.00 73.26           N
ATOM   4828  CA  TYR A 317       6.414  -3.521 -15.813  1.00 73.26           C
ATOM   4829  C   TYR A 317       7.594  -3.681 -16.774  1.00 73.26           C
ATOM   4830  O   TYR A 317       7.402  -3.845 -17.977  1.00 73.26           O
ATOM   4831  HA  TYR A 317       5.530  -3.981 -16.256  1.00 73.26           H
ATOM   4832  CB  TYR A 317       6.238  -2.038 -15.483  1.00 73.26           C
ATOM   4833 1HB  TYR A 317       7.157  -1.666 -15.029  1.00 73.26           H
ATOM   4834 2HB  TYR A 317       6.094  -1.484 -16.410  1.00 73.26           H
ATOM   4835  CG  TYR A 317       5.067  -1.744 -14.543  1.00 73.26           C
ATOM   4836  CD1 TYR A 317       3.881  -2.437 -14.681  1.00 73.26           C
ATOM   4837  HD1 TYR A 317       3.779  -3.193 -15.459  1.00 73.26           H
ATOM   4838  CD2 TYR A 317       5.196  -0.786 -13.558  1.00 73.26           C
ATOM   4839  HD2 TYR A 317       6.133  -0.239 -13.449  1.00 73.26           H
ATOM   4840  CE1 TYR A 317       2.779  -2.161 -13.796  1.00 73.26           C
ATOM   4841  HE1 TYR A 317       1.837  -2.700 -13.894  1.00 73.26           H
ATOM   4842  CE2 TYR A 317       4.094  -0.510 -12.673  1.00 73.26           C
ATOM   4843  HE2 TYR A 317       4.183   0.244 -11.891  1.00 73.26           H
ATOM   4844  CZ  TYR A 317       2.940  -1.211 -12.836  1.00 73.26           C
ATOM   4845  OH  TYR A 317       1.899  -0.950 -12.001  1.00 73.26           O
ATOM   4846  HH  TYR A 317       1.150  -1.588 -12.178  1.00 73.26           H
ATOM   4847  HN  TYR A 317       6.812  -3.572 -13.769  1.00 73.26           H
ATOM   4848  N   VAL A 318       8.790  -3.628 -16.205  1.00 71.38           N
ATOM   4849  CA  VAL A 318      10.002  -3.739 -16.999  1.00 71.38           C
ATOM   4850  C   VAL A 318      10.018  -5.094 -17.709  1.00 71.38           C
ATOM   4851  O   VAL A 318      10.235  -5.163 -18.918  1.00 71.38           O
ATOM   4852  HA  VAL A 318       9.977  -2.950 -17.750  1.00 71.38           H
ATOM   4853  CB  VAL A 318      11.229  -3.513 -16.114  1.00 71.38           C
ATOM   4854  HB  VAL A 318      11.151  -4.180 -15.256  1.00 71.38           H
ATOM   4855  CG1 VAL A 318      12.517  -3.861 -16.864  1.00 71.38           C
ATOM   4856 1HG1 VAL A 318      12.491  -4.908 -17.164  1.00 71.38           H
ATOM   4857 2HG1 VAL A 318      12.603  -3.231 -17.749  1.00 71.38           H
ATOM   4858 3HG1 VAL A 318      13.374  -3.691 -16.212  1.00 71.38           H
ATOM   4859  CG2 VAL A 318      11.271  -2.076 -15.591  1.00 71.38           C
ATOM   4860 1HG2 VAL A 318      11.314  -1.384 -16.432  1.00 71.38           H
ATOM   4861 2HG2 VAL A 318      10.375  -1.877 -15.003  1.00 71.38           H
ATOM   4862 3HG2 VAL A 318      12.153  -1.942 -14.965  1.00 71.38           H
ATOM   4863  HN  VAL A 318       8.937  -3.511 -15.223  1.00 71.38           H
ATOM   4864  N   PHE A 319       9.786  -6.139 -16.928  1.00 70.41           N
ATOM   4865  CA  PHE A 319      10.028  -7.492 -17.397  1.00 70.41           C
ATOM   4866  C   PHE A 319       8.828  -8.024 -18.183  1.00 70.41           C
ATOM   4867  O   PHE A 319       8.995  -8.717 -19.185  1.00 70.41           O
ATOM   4868  HA  PHE A 319      10.901  -7.457 -18.049  1.00 70.41           H
ATOM   4869  CB  PHE A 319      10.238  -8.365 -16.157  1.00 70.41           C
ATOM   4870 1HB  PHE A 319       9.488  -8.103 -15.411  1.00 70.41           H
ATOM   4871 2HB  PHE A 319      10.069  -9.407 -16.427  1.00 70.41           H
ATOM   4872  CG  PHE A 319      11.628  -8.233 -15.532  1.00 70.41           C
ATOM   4873  CD1 PHE A 319      12.726  -8.642 -16.222  1.00 70.41           C
ATOM   4874  HD1 PHE A 319      12.616  -9.063 -17.221  1.00 70.41           H
ATOM   4875  CD2 PHE A 319      11.765  -7.708 -14.285  1.00 70.41           C
ATOM   4876  HD2 PHE A 319      10.885  -7.380 -13.731  1.00 70.41           H
ATOM   4877  CE1 PHE A 319      14.016  -8.520 -15.641  1.00 70.41           C
ATOM   4878  HE1 PHE A 319      14.896  -8.848 -16.195  1.00 70.41           H
ATOM   4879  CE2 PHE A 319      13.055  -7.586 -13.704  1.00 70.41           C
ATOM   4880  HE2 PHE A 319      13.166  -7.165 -12.705  1.00 70.41           H
ATOM   4881  CZ  PHE A 319      14.153  -7.994 -14.395  1.00 70.41           C
ATOM   4882  HZ  PHE A 319      15.144  -7.901 -13.949  1.00 70.41           H
ATOM   4883  HN  PHE A 319       9.440  -6.071 -15.992  1.00 70.41           H
ATOM   4884  N   VAL A 320       7.644  -7.678 -17.698  1.00 70.62           N
ATOM   4885  CA  VAL A 320       6.422  -8.272 -18.214  1.00 70.62           C
ATOM   4886  C   VAL A 320       5.816  -7.345 -19.270  1.00 70.62           C
ATOM   4887  O   VAL A 320       5.081  -7.795 -20.147  1.00 70.62           O
ATOM   4888  HA  VAL A 320       6.690  -9.216 -18.688  1.00 70.62           H
ATOM   4889  CB  VAL A 320       5.462  -8.575 -17.062  1.00 70.62           C
ATOM   4890  HB  VAL A 320       4.915  -7.660 -16.831  1.00 70.62           H
ATOM   4891  CG1 VAL A 320       4.442  -9.642 -17.465  1.00 70.62           C
ATOM   4892 1HG1 VAL A 320       3.864  -9.288 -18.318  1.00 70.62           H
ATOM   4893 2HG1 VAL A 320       4.964 -10.560 -17.735  1.00 70.62           H
ATOM   4894 3HG1 VAL A 320       3.772  -9.838 -16.628  1.00 70.62           H
ATOM   4895  CG2 VAL A 320       6.227  -8.994 -15.805  1.00 70.62           C
ATOM   4896 1HG2 VAL A 320       6.811  -9.890 -16.018  1.00 70.62           H
ATOM   4897 2HG2 VAL A 320       6.895  -8.188 -15.501  1.00 70.62           H
ATOM   4898 3HG2 VAL A 320       5.520  -9.204 -15.002  1.00 70.62           H
ATOM   4899  HN  VAL A 320       7.513  -7.007 -16.969  1.00 70.62           H
ATOM   4900  N   GLY A 321       6.146  -6.068 -19.150  1.00 72.02           N
ATOM   4901  CA  GLY A 321       5.575  -5.061 -20.028  1.00 72.02           C
ATOM   4902  C   GLY A 321       6.402  -4.917 -21.308  1.00 72.02           C
ATOM   4903  O   GLY A 321       7.375  -4.165 -21.341  1.00 72.02           O
ATOM   4904 1HA  GLY A 321       4.551  -5.334 -20.282  1.00 72.02           H
ATOM   4905 2HA  GLY A 321       5.531  -4.103 -19.510  1.00 72.02           H
ATOM   4906  HN  GLY A 321       6.790  -5.718 -18.469  1.00 72.02           H
ATOM   4907  N   GLU A 322       5.984  -5.650 -22.330  1.00 73.59           N
ATOM   4908  CA  GLU A 322       6.621  -5.551 -23.632  1.00 73.59           C
ATOM   4909  C   GLU A 322       6.632  -4.097 -24.108  1.00 73.59           C
ATOM   4910  O   GLU A 322       7.635  -3.620 -24.637  1.00 73.59           O
ATOM   4911  HA  GLU A 322       7.644  -5.898 -23.481  1.00 73.59           H
ATOM   4912  CB  GLU A 322       5.929  -6.457 -24.652  1.00 73.59           C
ATOM   4913 1HB  GLU A 322       4.848  -6.352 -24.562  1.00 73.59           H
ATOM   4914 2HB  GLU A 322       6.302  -6.236 -25.652  1.00 73.59           H
ATOM   4915  CG  GLU A 322       6.253  -7.928 -24.387  1.00 73.59           C
ATOM   4916 1HG  GLU A 322       7.332  -8.057 -24.300  1.00 73.59           H
ATOM   4917 2HG  GLU A 322       5.818  -8.235 -23.436  1.00 73.59           H
ATOM   4918  CD  GLU A 322       5.717  -8.819 -25.510  1.00 73.59           C
ATOM   4919  OE1 GLU A 322       6.056 -10.022 -25.491  1.00 73.59           O
ATOM   4920  OE2 GLU A 322       4.979  -8.276 -26.361  1.00 73.59           O
ATOM   4921  HN  GLU A 322       5.227  -6.301 -22.279  1.00 73.59           H
ATOM   4922  N   ARG A 323       5.504  -3.432 -23.903  1.00 74.89           N
ATOM   4923  CA  ARG A 323       5.347  -2.064 -24.365  1.00 74.89           C
ATOM   4924  C   ARG A 323       6.329  -1.142 -23.640  1.00 74.89           C
ATOM   4925  O   ARG A 323       6.982  -0.309 -24.266  1.00 74.89           O
ATOM   4926  HA  ARG A 323       5.562  -2.104 -25.433  1.00 74.89           H
ATOM   4927  CB  ARG A 323       3.920  -1.563 -24.131  1.00 74.89           C
ATOM   4928 1HB  ARG A 323       3.217  -2.387 -24.257  1.00 74.89           H
ATOM   4929 2HB  ARG A 323       3.818  -1.212 -23.104  1.00 74.89           H
ATOM   4930  CG  ARG A 323       3.570  -0.432 -25.099  1.00 74.89           C
ATOM   4931 1HG  ARG A 323       4.248   0.407 -24.946  1.00 74.89           H
ATOM   4932 2HG  ARG A 323       3.709  -0.771 -26.126  1.00 74.89           H
ATOM   4933  CD  ARG A 323       2.125   0.031 -24.901  1.00 74.89           C
ATOM   4934 1HD  ARG A 323       1.540  -0.763 -24.436  1.00 74.89           H
ATOM   4935 2HD  ARG A 323       2.098   0.885 -24.225  1.00 74.89           H
ATOM   4936  NE  ARG A 323       1.529   0.400 -26.205  1.00 74.89           N
ATOM   4937  HE  ARG A 323       2.093   0.300 -27.024  1.00 74.89           H
ATOM   4938  CZ  ARG A 323       0.279   0.860 -26.356  1.00 74.89           C
ATOM   4939  NH1 ARG A 323      -0.522   1.014 -25.293  1.00 74.89           N
ATOM   4940 1HH1 ARG A 323      -0.189   0.785 -24.378  1.00 74.89           H
ATOM   4941 2HH1 ARG A 323      -1.453   1.358 -25.414  1.00 74.89           H
ATOM   4942  NH2 ARG A 323      -0.157   1.163 -27.586  1.00 74.89           N
ATOM   4943 1HH2 ARG A 323      -1.087   1.508 -27.716  1.00 74.89           H
ATOM   4944 2HH2 ARG A 323       0.447   1.046 -28.374  1.00 74.89           H
ATOM   4945  HN  ARG A 323       4.709  -3.813 -23.430  1.00 74.89           H
ATOM   4946  N   PHE A 324       6.402  -1.322 -22.329  1.00 77.03           N
ATOM   4947  CA  PHE A 324       7.267  -0.492 -21.507  1.00 77.03           C
ATOM   4948  C   PHE A 324       8.736  -0.684 -21.889  1.00 77.03           C
ATOM   4949  O   PHE A 324       9.499   0.279 -21.939  1.00 77.03           O
ATOM   4950  HA  PHE A 324       6.980   0.545 -21.681  1.00 77.03           H
ATOM   4951  CB  PHE A 324       7.066  -0.937 -20.057  1.00 77.03           C
ATOM   4952 1HB  PHE A 324       5.999  -0.955 -19.837  1.00 77.03           H
ATOM   4953 2HB  PHE A 324       7.431  -1.959 -19.948  1.00 77.03           H
ATOM   4954  CG  PHE A 324       7.770  -0.048 -19.030  1.00 77.03           C
ATOM   4955  CD1 PHE A 324       9.044  -0.329 -18.646  1.00 77.03           C
ATOM   4956  HD1 PHE A 324       9.564  -1.188 -19.070  1.00 77.03           H
ATOM   4957  CD2 PHE A 324       7.121   1.024 -18.501  1.00 77.03           C
ATOM   4958  HD2 PHE A 324       6.100   1.250 -18.809  1.00 77.03           H
ATOM   4959  CE1 PHE A 324       9.697   0.497 -17.693  1.00 77.03           C
ATOM   4960  HE1 PHE A 324      10.718   0.272 -17.385  1.00 77.03           H
ATOM   4961  CE2 PHE A 324       7.774   1.850 -17.548  1.00 77.03           C
ATOM   4962  HE2 PHE A 324       7.254   2.709 -17.124  1.00 77.03           H
ATOM   4963  CZ  PHE A 324       9.048   1.569 -17.164  1.00 77.03           C
ATOM   4964  HZ  PHE A 324       9.549   2.203 -16.433  1.00 77.03           H
ATOM   4965  HN  PHE A 324       5.885  -2.018 -21.831  1.00 77.03           H
ATOM   4966  N   ARG A 325       9.088  -1.935 -22.148  1.00 77.35           N
ATOM   4967  CA  ARG A 325      10.454  -2.266 -22.517  1.00 77.35           C
ATOM   4968  C   ARG A 325      10.859  -1.512 -23.785  1.00 77.35           C
ATOM   4969  O   ARG A 325      11.982  -1.021 -23.887  1.00 77.35           O
ATOM   4970  HA  ARG A 325      11.057  -1.953 -21.665  1.00 77.35           H
ATOM   4971  CB  ARG A 325      10.611  -3.770 -22.754  1.00 77.35           C
ATOM   4972 1HB  ARG A 325      10.001  -4.320 -22.038  1.00 77.35           H
ATOM   4973 2HB  ARG A 325      10.244  -4.025 -23.748  1.00 77.35           H
ATOM   4974  CG  ARG A 325      12.074  -4.196 -22.619  1.00 77.35           C
ATOM   4975 1HG  ARG A 325      12.668  -3.725 -23.402  1.00 77.35           H
ATOM   4976 2HG  ARG A 325      12.471  -3.849 -21.665  1.00 77.35           H
ATOM   4977  CD  ARG A 325      12.213  -5.717 -22.712  1.00 77.35           C
ATOM   4978 1HD  ARG A 325      11.528  -6.196 -22.012  1.00 77.35           H
ATOM   4979 2HD  ARG A 325      11.936  -6.055 -23.711  1.00 77.35           H
ATOM   4980  NE  ARG A 325      13.605  -6.118 -22.411  1.00 77.35           N
ATOM   4981  HE  ARG A 325      14.274  -5.395 -22.237  1.00 77.35           H
ATOM   4982  CZ  ARG A 325      14.027  -7.388 -22.358  1.00 77.35           C
ATOM   4983  NH1 ARG A 325      13.174  -8.398 -22.583  1.00 77.35           N
ATOM   4984 1HH1 ARG A 325      12.216  -8.205 -22.793  1.00 77.35           H
ATOM   4985 2HH1 ARG A 325      13.497  -9.343 -22.541  1.00 77.35           H
ATOM   4986  NH2 ARG A 325      15.313  -7.635 -22.076  1.00 77.35           N
ATOM   4987 1HH2 ARG A 325      15.644  -8.578 -22.032  1.00 77.35           H
ATOM   4988 2HH2 ARG A 325      15.943  -6.876 -21.909  1.00 77.35           H
ATOM   4989  HN  ARG A 325       8.460  -2.712 -22.109  1.00 77.35           H
ATOM   4990  N   ARG A 326       9.922  -1.444 -24.719  1.00 79.26           N
ATOM   4991  CA  ARG A 326      10.146  -0.705 -25.951  1.00 79.26           C
ATOM   4992  C   ARG A 326      10.324   0.785 -25.651  1.00 79.26           C
ATOM   4993  O   ARG A 326      11.250   1.417 -26.157  1.00 79.26           O
ATOM   4994  HA  ARG A 326      11.056  -1.132 -26.370  1.00 79.26           H
ATOM   4995  CB  ARG A 326       8.977  -0.887 -26.922  1.00 79.26           C
ATOM   4996 1HB  ARG A 326       8.034  -0.772 -26.387  1.00 79.26           H
ATOM   4997 2HB  ARG A 326       9.009  -0.108 -27.684  1.00 79.26           H
ATOM   4998  CG  ARG A 326       9.028  -2.263 -27.589  1.00 79.26           C
ATOM   4999 1HG  ARG A 326       9.951  -2.361 -28.160  1.00 79.26           H
ATOM   5000 2HG  ARG A 326       9.042  -3.041 -26.825  1.00 79.26           H
ATOM   5001  CD  ARG A 326       7.826  -2.469 -28.513  1.00 79.26           C
ATOM   5002 1HD  ARG A 326       6.919  -2.105 -28.030  1.00 79.26           H
ATOM   5003 2HD  ARG A 326       7.956  -1.889 -29.426  1.00 79.26           H
ATOM   5004  NE  ARG A 326       7.681  -3.905 -28.842  1.00 79.26           N
ATOM   5005  HE  ARG A 326       7.880  -4.573 -28.125  1.00 79.26           H
ATOM   5006  CZ  ARG A 326       7.301  -4.365 -30.042  1.00 79.26           C
ATOM   5007  NH1 ARG A 326       7.022  -3.515 -31.040  1.00 79.26           N
ATOM   5008 1HH1 ARG A 326       7.097  -2.529 -30.892  1.00 79.26           H
ATOM   5009 2HH1 ARG A 326       6.739  -3.867 -31.932  1.00 79.26           H
ATOM   5010  NH2 ARG A 326       7.203  -5.689 -30.228  1.00 79.26           N
ATOM   5011 1HH2 ARG A 326       6.920  -6.049 -31.117  1.00 79.26           H
ATOM   5012 2HH2 ARG A 326       7.413  -6.316 -29.478  1.00 79.26           H
ATOM   5013  HN  ARG A 326       9.025  -1.880 -24.645  1.00 79.26           H
ATOM   5014  N   ASP A 327       9.422   1.303 -24.830  1.00 81.47           N
ATOM   5015  CA  ASP A 327       9.401   2.727 -24.544  1.00 81.47           C
ATOM   5016  C   ASP A 327      10.669   3.108 -23.778  1.00 81.47           C
ATOM   5017  O   ASP A 327      11.214   4.194 -23.972  1.00 81.47           O
ATOM   5018  HA  ASP A 327       9.340   3.214 -25.517  1.00 81.47           H
ATOM   5019  CB  ASP A 327       8.196   3.097 -23.677  1.00 81.47           C
ATOM   5020 1HB  ASP A 327       8.220   2.523 -22.751  1.00 81.47           H
ATOM   5021 2HB  ASP A 327       8.252   4.150 -23.400  1.00 81.47           H
ATOM   5022  CG  ASP A 327       6.884   2.827 -24.417  1.00 81.47           C
ATOM   5023  OD1 ASP A 327       6.898   2.954 -25.660  1.00 81.47           O
ATOM   5024  OD2 ASP A 327       5.898   2.500 -23.722  1.00 81.47           O
ATOM   5025  HN  ASP A 327       8.716   0.768 -24.365  1.00 81.47           H
ATOM   5026  N   LEU A 328      11.104   2.193 -22.924  1.00 81.23           N
ATOM   5027  CA  LEU A 328      12.301   2.417 -22.132  1.00 81.23           C
ATOM   5028  C   LEU A 328      13.500   2.588 -23.066  1.00 81.23           C
ATOM   5029  O   LEU A 328      14.249   3.557 -22.951  1.00 81.23           O
ATOM   5030  HA  LEU A 328      12.159   3.345 -21.579  1.00 81.23           H
ATOM   5031  CB  LEU A 328      12.479   1.299 -21.102  1.00 81.23           C
ATOM   5032 1HB  LEU A 328      11.626   1.319 -20.423  1.00 81.23           H
ATOM   5033 2HB  LEU A 328      12.449   0.343 -21.623  1.00 81.23           H
ATOM   5034  CG  LEU A 328      13.760   1.354 -20.267  1.00 81.23           C
ATOM   5035  HG  LEU A 328      14.610   1.384 -20.949  1.00 81.23           H
ATOM   5036  CD1 LEU A 328      13.811   2.630 -19.424  1.00 81.23           C
ATOM   5037 1HD1 LEU A 328      13.784   3.500 -20.080  1.00 81.23           H
ATOM   5038 2HD1 LEU A 328      12.955   2.656 -18.751  1.00 81.23           H
ATOM   5039 3HD1 LEU A 328      14.732   2.643 -18.841  1.00 81.23           H
ATOM   5040  CD2 LEU A 328      13.911   0.095 -19.411  1.00 81.23           C
ATOM   5041 1HD2 LEU A 328      13.058   0.010 -18.737  1.00 81.23           H
ATOM   5042 2HD2 LEU A 328      13.952  -0.781 -20.058  1.00 81.23           H
ATOM   5043 3HD2 LEU A 328      14.830   0.160 -18.828  1.00 81.23           H
ATOM   5044  HN  LEU A 328      10.653   1.314 -22.769  1.00 81.23           H
ATOM   5045  N   VAL A 329      13.646   1.631 -23.971  1.00 80.13           N
ATOM   5046  CA  VAL A 329      14.778   1.629 -24.882  1.00 80.13           C
ATOM   5047  C   VAL A 329      14.731   2.888 -25.751  1.00 80.13           C
ATOM   5048  O   VAL A 329      15.765   3.490 -26.035  1.00 80.13           O
ATOM   5049  HA  VAL A 329      15.686   1.653 -24.279  1.00 80.13           H
ATOM   5050  CB  VAL A 329      14.788   0.338 -25.702  1.00 80.13           C
ATOM   5051  HB  VAL A 329      13.852   0.288 -26.260  1.00 80.13           H
ATOM   5052  CG1 VAL A 329      15.937   0.338 -26.712  1.00 80.13           C
ATOM   5053 1HG1 VAL A 329      15.823   1.182 -27.392  1.00 80.13           H
ATOM   5054 2HG1 VAL A 329      16.886   0.422 -26.183  1.00 80.13           H
ATOM   5055 3HG1 VAL A 329      15.920  -0.592 -27.282  1.00 80.13           H
ATOM   5056  CG2 VAL A 329      14.858  -0.890 -24.792  1.00 80.13           C
ATOM   5057 1HG2 VAL A 329      15.770  -0.848 -24.195  1.00 80.13           H
ATOM   5058 2HG2 VAL A 329      13.992  -0.902 -24.130  1.00 80.13           H
ATOM   5059 3HG2 VAL A 329      14.863  -1.794 -25.400  1.00 80.13           H
ATOM   5060  HN  VAL A 329      13.009   0.869 -24.087  1.00 80.13           H
ATOM   5061  N   LYS A 330      13.519   3.249 -26.147  1.00 80.18           N
[truncated: 117,320 more chars]
