# Supplementary material for: Noncanonical roles of chemokine regions in CCR9 activation revealed by structural modeling and mutational mapping
Source: Nat Commun. 2025 Aug 18;16:7695. doi: 10.1038/s41467-025-62321-9 (PMC12361432; doi:10.1038/s41467-025-62321-9)
Supplement: Supplementary file 4 — Supplementary Data 2 [file 41467_2025_62321_MOESM4_ESM.zip › CCR9_CCL25_rnk254.pdb]

SSBOND   1 CYS A   38    CYS A  289 
SSBOND   2 CYS A  119    CYS A  198 
SSBOND   3 CYS B    7    CYS B   35 
SSBOND   4 CYS B    8    CYS B   52 
ATOM      1  N   GLU A  20      -0.598  -4.055  61.473  1.00 39.16           N
ATOM      2  CA  GLU A  20      -1.093  -3.875  60.119  1.00 39.16           C
ATOM      3  C   GLU A  20       0.046  -4.037  59.111  1.00 39.16           C
ATOM      4  O   GLU A  20      -0.194  -4.151  57.910  1.00 39.16           O
ATOM      5  HA  GLU A  20      -1.831  -4.665  59.974  1.00 39.16           H
ATOM      6  CB  GLU A  20      -1.776  -2.515  59.961  1.00 39.16           C
ATOM      7 1HB  GLU A  20      -1.212  -1.756  60.502  1.00 39.16           H
ATOM      8 2HB  GLU A  20      -1.900  -2.287  58.902  1.00 39.16           H
ATOM      9  CG  GLU A  20      -3.182  -2.534  60.565  1.00 39.16           C
ATOM     10 1HG  GLU A  20      -3.675  -3.475  60.319  1.00 39.16           H
ATOM     11 2HG  GLU A  20      -3.115  -2.483  61.652  1.00 39.16           H
ATOM     12  CD  GLU A  20      -4.018  -1.363  60.045  1.00 39.16           C
ATOM     13  OE1 GLU A  20      -5.260  -1.466  60.139  1.00 39.16           O
ATOM     14  OE2 GLU A  20      -3.396  -0.391  59.564  1.00 39.16           O
ATOM     15  HN  GLU A  20       0.386  -4.223  61.544  1.00 39.16           H
ATOM     16  N   SER A  21       1.262  -4.042  59.637  1.00 43.39           N
ATOM     17  CA  SER A  21       2.442  -3.943  58.794  1.00 43.39           C
ATOM     18  C   SER A  21       2.736  -5.297  58.143  1.00 43.39           C
ATOM     19  O   SER A  21       3.085  -5.360  56.966  1.00 43.39           O
ATOM     20  HA  SER A  21       2.194  -3.200  58.036  1.00 43.39           H
ATOM     21  CB  SER A  21       3.654  -3.467  59.597  1.00 43.39           C
ATOM     22 1HB  SER A  21       4.464  -3.211  58.914  1.00 43.39           H
ATOM     23 2HB  SER A  21       3.395  -2.557  60.139  1.00 43.39           H
ATOM     24  OG  SER A  21       4.106  -4.455  60.519  1.00 43.39           O
ATOM     25  HG  SER A  21       4.888  -4.107  61.037  1.00 43.39           H
ATOM     26  HN  SER A  21       1.448  -4.112  60.617  1.00 43.39           H
ATOM     27  N   THR A  22       2.583  -6.345  58.939  1.00 46.05           N
ATOM     28  CA  THR A  22       2.974  -7.676  58.506  1.00 46.05           C
ATOM     29  C   THR A  22       1.984  -8.212  57.470  1.00 46.05           C
ATOM     30  O   THR A  22       2.383  -8.644  56.390  1.00 46.05           O
ATOM     31  HA  THR A  22       3.945  -7.606  58.015  1.00 46.05           H
ATOM     32  CB  THR A  22       3.093  -8.561  59.748  1.00 46.05           C
ATOM     33  HB  THR A  22       2.874  -9.601  59.507  1.00 46.05           H
ATOM     34  OG1 THR A  22       2.219  -7.952  60.694  1.00 46.05           O
ATOM     35  HG1 THR A  22       2.028  -8.587  61.443  1.00 46.05           H
ATOM     36  CG2 THR A  22       4.473  -8.469  60.403  1.00 46.05           C
ATOM     37 1HG2 THR A  22       4.663  -7.439  60.705  1.00 46.05           H
ATOM     38 2HG2 THR A  22       5.235  -8.786  59.691  1.00 46.05           H
ATOM     39 3HG2 THR A  22       4.503  -9.117  61.280  1.00 46.05           H
ATOM     40  HN  THR A  22       2.201  -6.296  59.862  1.00 46.05           H
ATOM     41  N   SER A  23       0.711  -8.167  57.836  1.00 47.30           N
ATOM     42  CA  SER A  23      -0.330  -8.733  56.995  1.00 47.30           C
ATOM     43  C   SER A  23      -0.299  -8.079  55.613  1.00 47.30           C
ATOM     44  O   SER A  23      -0.414  -8.761  54.596  1.00 47.30           O
ATOM     45  HA  SER A  23      -0.095  -9.795  56.921  1.00 47.30           H
ATOM     46  CB  SER A  23      -1.709  -8.560  57.634  1.00 47.30           C
ATOM     47 1HB  SER A  23      -2.466  -9.006  56.989  1.00 47.30           H
ATOM     48 2HB  SER A  23      -1.740  -9.097  58.581  1.00 47.30           H
ATOM     49  OG  SER A  23      -2.025  -7.188  57.857  1.00 47.30           O
ATOM     50  HG  SER A  23      -2.926  -7.110  58.284  1.00 47.30           H
ATOM     51  HN  SER A  23       0.389  -7.755  58.688  1.00 47.30           H
ATOM     52  N   SER A  24      -0.142  -6.763  55.619  1.00 50.00           N
ATOM     53  CA  SER A  24      -0.142  -6.003  54.381  1.00 50.00           C
ATOM     54  C   SER A  24       1.079  -6.377  53.537  1.00 50.00           C
ATOM     55  O   SER A  24       1.070  -6.211  52.319  1.00 50.00           O
ATOM     56  HA  SER A  24      -1.062  -6.285  53.869  1.00 50.00           H
ATOM     57  CB  SER A  24      -0.154  -4.498  54.658  1.00 50.00           C
ATOM     58 1HB  SER A  24      -0.218  -3.957  53.714  1.00 50.00           H
ATOM     59 2HB  SER A  24      -1.044  -4.243  55.233  1.00 50.00           H
ATOM     60  OG  SER A  24       1.006  -4.077  55.369  1.00 50.00           O
ATOM     61  HG  SER A  24       0.864  -4.186  56.352  1.00 50.00           H
ATOM     62  HN  SER A  24      -0.017  -6.219  56.449  1.00 50.00           H
ATOM     63  N   MET A  25       2.099  -6.876  54.220  1.00 51.09           N
ATOM     64  CA  MET A  25       3.314  -7.301  53.545  1.00 51.09           C
ATOM     65  C   MET A  25       3.115  -8.655  52.861  1.00 51.09           C
ATOM     66  O   MET A  25       3.620  -8.879  51.761  1.00 51.09           O
ATOM     67  HA  MET A  25       3.518  -6.535  52.798  1.00 51.09           H
ATOM     68  CB  MET A  25       4.453  -7.405  54.562  1.00 51.09           C
ATOM     69 1HB  MET A  25       4.231  -6.781  55.427  1.00 51.09           H
ATOM     70 2HB  MET A  25       4.532  -8.432  54.921  1.00 51.09           H
ATOM     71  CG  MET A  25       5.783  -6.973  53.941  1.00 51.09           C
ATOM     72 1HG  MET A  25       6.325  -7.845  53.577  1.00 51.09           H
ATOM     73 2HG  MET A  25       5.599  -6.329  53.080  1.00 51.09           H
ATOM     74  SD  MET A  25       6.767  -6.105  55.151  1.00 51.09           S
ATOM     75  CE  MET A  25       8.253  -5.828  54.201  1.00 51.09           C
ATOM     76 1HE  MET A  25       8.672  -6.787  53.894  1.00 51.09           H
ATOM     77 2HE  MET A  25       8.014  -5.236  53.318  1.00 51.09           H
ATOM     78 3HE  MET A  25       8.980  -5.293  54.812  1.00 51.09           H
ATOM     79  HN  MET A  25       2.105  -6.990  55.213  1.00 51.09           H
ATOM     80  N   GLU A  26       2.379  -9.523  53.539  1.00 52.27           N
ATOM     81  CA  GLU A  26       2.105 -10.848  53.009  1.00 52.27           C
ATOM     82  C   GLU A  26       1.223 -10.749  51.763  1.00 52.27           C
ATOM     83  O   GLU A  26       1.521 -11.358  50.737  1.00 52.27           O
ATOM     84  HA  GLU A  26       3.078 -11.260  52.741  1.00 52.27           H
ATOM     85  CB  GLU A  26       1.457 -11.740  54.070  1.00 52.27           C
ATOM     86 1HB  GLU A  26       0.702 -11.174  54.614  1.00 52.27           H
ATOM     87 2HB  GLU A  26       1.064 -12.642  53.601  1.00 52.27           H
ATOM     88  CG  GLU A  26       2.489 -12.204  55.100  1.00 52.27           C
ATOM     89 1HG  GLU A  26       3.323 -12.687  54.592  1.00 52.27           H
ATOM     90 2HG  GLU A  26       2.893 -11.341  55.629  1.00 52.27           H
ATOM     91  CD  GLU A  26       1.863 -13.175  56.103  1.00 52.27           C
ATOM     92  OE1 GLU A  26       2.623 -14.019  56.625  1.00 52.27           O
ATOM     93  OE2 GLU A  26       0.639 -13.052  56.325  1.00 52.27           O
ATOM     94  HN  GLU A  26       1.973  -9.334  54.433  1.00 52.27           H
ATOM     95  N   ASP A  27       0.154  -9.976  51.893  1.00 51.13           N
ATOM     96  CA  ASP A  27      -0.772  -9.787  50.789  1.00 51.13           C
ATOM     97  C   ASP A  27       0.005  -9.337  49.550  1.00 51.13           C
ATOM     98  O   ASP A  27      -0.353  -9.690  48.427  1.00 51.13           O
ATOM     99  HA  ASP A  27      -1.254 -10.754  50.651  1.00 51.13           H
ATOM    100  CB  ASP A  27      -1.806  -8.707  51.117  1.00 51.13           C
ATOM    101 1HB  ASP A  27      -1.330  -7.899  51.672  1.00 51.13           H
ATOM    102 2HB  ASP A  27      -2.190  -8.275  50.193  1.00 51.13           H
ATOM    103  CG  ASP A  27      -2.961  -9.286  51.935  1.00 51.13           C
ATOM    104  OD1 ASP A  27      -3.074 -10.531  51.958  1.00 51.13           O
ATOM    105  OD2 ASP A  27      -3.706  -8.470  52.520  1.00 51.13           O
ATOM    106  HN  ASP A  27      -0.082  -9.486  52.732  1.00 51.13           H
ATOM    107  N   TYR A  28       1.053  -8.565  49.795  1.00 55.76           N
ATOM    108  CA  TYR A  28       1.856  -8.026  48.710  1.00 55.76           C
ATOM    109  C   TYR A  28       2.761  -9.105  48.111  1.00 55.76           C
ATOM    110  O   TYR A  28       3.102  -9.048  46.930  1.00 55.76           O
ATOM    111  HA  TYR A  28       1.178  -7.661  47.939  1.00 55.76           H
ATOM    112  CB  TYR A  28       2.728  -6.934  49.333  1.00 55.76           C
ATOM    113 1HB  TYR A  28       2.126  -6.362  50.039  1.00 55.76           H
ATOM    114 2HB  TYR A  28       3.528  -7.404  49.904  1.00 55.76           H
ATOM    115  CG  TYR A  28       3.343  -5.973  48.314  1.00 55.76           C
ATOM    116  CD1 TYR A  28       4.503  -6.320  47.652  1.00 55.76           C
ATOM    117  HD1 TYR A  28       4.981  -7.279  47.855  1.00 55.76           H
ATOM    118  CD2 TYR A  28       2.739  -4.759  48.057  1.00 55.76           C
ATOM    119  HD2 TYR A  28       1.823  -4.485  48.581  1.00 55.76           H
ATOM    120  CE1 TYR A  28       5.083  -5.416  46.693  1.00 55.76           C
ATOM    121  HE1 TYR A  28       5.999  -5.677  46.163  1.00 55.76           H
ATOM    122  CE2 TYR A  28       3.318  -3.855  47.098  1.00 55.76           C
ATOM    123  HE2 TYR A  28       2.851  -2.893  46.886  1.00 55.76           H
ATOM    124  CZ  TYR A  28       4.462  -4.228  46.463  1.00 55.76           C
ATOM    125  OH  TYR A  28       5.009  -3.374  45.558  1.00 55.76           O
ATOM    126  HH  TYR A  28       5.986  -3.563  45.456  1.00 55.76           H
ATOM    127  HN  TYR A  28       1.355  -8.307  50.713  1.00 55.76           H
ATOM    128  N   VAL A  29       3.125 -10.062  48.952  1.00 53.41           N
ATOM    129  CA  VAL A  29       3.987 -11.149  48.521  1.00 53.41           C
ATOM    130  C   VAL A  29       3.144 -12.213  47.815  1.00 53.41           C
ATOM    131  O   VAL A  29       3.569 -12.781  46.810  1.00 53.41           O
ATOM    132  HA  VAL A  29       4.702 -10.739  47.808  1.00 53.41           H
ATOM    133  CB  VAL A  29       4.770 -11.700  49.714  1.00 53.41           C
ATOM    134  HB  VAL A  29       4.052 -11.982  50.484  1.00 53.41           H
ATOM    135  CG1 VAL A  29       5.555 -12.954  49.322  1.00 53.41           C
ATOM    136 1HG1 VAL A  29       4.864 -13.721  48.973  1.00 53.41           H
ATOM    137 2HG1 VAL A  29       6.258 -12.708  48.526  1.00 53.41           H
ATOM    138 3HG1 VAL A  29       6.102 -13.325  50.188  1.00 53.41           H
ATOM    139  CG2 VAL A  29       5.697 -10.634  50.301  1.00 53.41           C
ATOM    140 1HG2 VAL A  29       6.405 -10.308  49.539  1.00 53.41           H
ATOM    141 2HG2 VAL A  29       5.105  -9.782  50.635  1.00 53.41           H
ATOM    142 3HG2 VAL A  29       6.241 -11.053  51.148  1.00 53.41           H
ATOM    143  HN  VAL A  29       2.841 -10.102  49.910  1.00 53.41           H
ATOM    144  N   ASN A  30       1.965 -12.452  48.370  1.00 53.04           N
ATOM    145  CA  ASN A  30       1.144 -13.567  47.931  1.00 53.04           C
ATOM    146  C   ASN A  30       0.329 -13.144  46.707  1.00 53.04           C
ATOM    147  O   ASN A  30      -0.279 -13.981  46.041  1.00 53.04           O
ATOM    148  HA  ASN A  30       1.846 -14.370  47.706  1.00 53.04           H
ATOM    149  CB  ASN A  30       0.164 -13.995  49.026  1.00 53.04           C
ATOM    150 1HB  ASN A  30       0.071 -13.200  49.766  1.00 53.04           H
ATOM    151 2HB  ASN A  30      -0.825 -14.147  48.594  1.00 53.04           H
ATOM    152  CG  ASN A  30       0.632 -15.282  49.708  1.00 53.04           C
ATOM    153  OD1 ASN A  30       1.596 -15.913  49.306  1.00 53.04           O
ATOM    154  ND2 ASN A  30      -0.102 -15.634  50.759  1.00 53.04           N
ATOM    155 1HD2 ASN A  30      -0.881 -15.072  51.037  1.00 53.04           H
ATOM    156 2HD2 ASN A  30       0.125 -16.462  51.273  1.00 53.04           H
ATOM    157  HN  ASN A  30       1.571 -11.901  49.105  1.00 53.04           H
ATOM    158  N   PHE A  31       0.343 -11.845  46.446  1.00 55.09           N
ATOM    159  CA  PHE A  31      -0.275 -11.316  45.242  1.00 55.09           C
ATOM    160  C   PHE A  31       0.357 -11.925  43.989  1.00 55.09           C
ATOM    161  O   PHE A  31       1.517 -11.656  43.681  1.00 55.09           O
ATOM    162  HA  PHE A  31      -1.332 -11.580  45.279  1.00 55.09           H
ATOM    163  CB  PHE A  31      -0.030  -9.806  45.240  1.00 55.09           C
ATOM    164 1HB  PHE A  31      -0.058  -9.442  46.267  1.00 55.09           H
ATOM    165 2HB  PHE A  31       0.973  -9.611  44.861  1.00 55.09           H
ATOM    166  CG  PHE A  31      -1.038  -9.013  44.406  1.00 55.09           C
ATOM    167  CD1 PHE A  31      -0.744  -8.680  43.120  1.00 55.09           C
ATOM    168  HD1 PHE A  31       0.209  -8.978  42.685  1.00 55.09           H
ATOM    169  CD2 PHE A  31      -2.228  -8.642  44.949  1.00 55.09           C
ATOM    170  HD2 PHE A  31      -2.464  -8.909  45.980  1.00 55.09           H
ATOM    171  CE1 PHE A  31      -1.680  -7.945  42.346  1.00 55.09           C
ATOM    172  HE1 PHE A  31      -1.445  -7.678  41.316  1.00 55.09           H
ATOM    173  CE2 PHE A  31      -3.164  -7.906  44.175  1.00 55.09           C
ATOM    174  HE2 PHE A  31      -4.118  -7.609  44.611  1.00 55.09           H
ATOM    175  CZ  PHE A  31      -2.870  -7.573  42.889  1.00 55.09           C
ATOM    176  HZ  PHE A  31      -3.589  -7.009  42.295  1.00 55.09           H
ATOM    177  HN  PHE A  31       0.765 -11.160  47.040  1.00 55.09           H
ATOM    178  N   ASN A  32      -0.434 -12.734  43.300  1.00 55.84           N
ATOM    179  CA  ASN A  32       0.043 -13.406  42.103  1.00 55.84           C
ATOM    180  C   ASN A  32       0.184 -12.385  40.972  1.00 55.84           C
ATOM    181  O   ASN A  32      -0.750 -12.176  40.199  1.00 55.84           O
ATOM    182  HA  ASN A  32       0.998 -13.850  42.384  1.00 55.84           H
ATOM    183  CB  ASN A  32      -0.942 -14.484  41.646  1.00 55.84           C
ATOM    184 1HB  ASN A  32      -1.431 -14.925  42.514  1.00 55.84           H
ATOM    185 2HB  ASN A  32      -1.724 -14.032  41.035  1.00 55.84           H
ATOM    186  CG  ASN A  32      -0.229 -15.575  40.846  1.00 55.84           C
ATOM    187  OD1 ASN A  32       0.958 -15.505  40.572  1.00 55.84           O
ATOM    188  ND2 ASN A  32      -1.016 -16.585  40.487  1.00 55.84           N
ATOM    189 1HD2 ASN A  32      -1.983 -16.581  40.744  1.00 55.84           H
ATOM    190 2HD2 ASN A  32      -0.642 -17.348  39.960  1.00 55.84           H
ATOM    191  HN  ASN A  32      -1.382 -12.933  43.546  1.00 55.84           H
ATOM    192  N   PHE A  33       1.359 -11.775  40.911  1.00 59.67           N
ATOM    193  CA  PHE A  33       1.664 -10.845  39.838  1.00 59.67           C
ATOM    194  C   PHE A  33       1.939 -11.588  38.529  1.00 59.67           C
ATOM    195  O   PHE A  33       3.068 -11.599  38.042  1.00 59.67           O
ATOM    196  HA  PHE A  33       0.795 -10.199  39.712  1.00 59.67           H
ATOM    197  CB  PHE A  33       2.925 -10.083  40.252  1.00 59.67           C
ATOM    198 1HB  PHE A  33       3.714 -10.801  40.476  1.00 59.67           H
ATOM    199 2HB  PHE A  33       3.269  -9.484  39.408  1.00 59.67           H
ATOM    200  CG  PHE A  33       2.730  -9.167  41.462  1.00 59.67           C
ATOM    201  CD1 PHE A  33       2.335  -7.878  41.283  1.00 59.67           C
ATOM    202  HD1 PHE A  33       2.157  -7.498  40.277  1.00 59.67           H
ATOM    203  CD2 PHE A  33       2.951  -9.643  42.717  1.00 59.67           C
ATOM    204  HD2 PHE A  33       3.268 -10.676  42.860  1.00 59.67           H
ATOM    205  CE1 PHE A  33       2.154  -7.029  42.406  1.00 59.67           C
ATOM    206  HE1 PHE A  33       1.837  -5.996  42.262  1.00 59.67           H
ATOM    207  CE2 PHE A  33       2.770  -8.793  43.840  1.00 59.67           C
ATOM    208  HE2 PHE A  33       2.948  -9.174  44.846  1.00 59.67           H
ATOM    209  CZ  PHE A  33       2.375  -7.504  43.661  1.00 59.67           C
ATOM    210  HZ  PHE A  33       2.236  -6.852  44.523  1.00 59.67           H
ATOM    211  HN  PHE A  33       2.093 -11.909  41.577  1.00 59.67           H
ATOM    212  N   THR A  34       0.886 -12.191  37.996  1.00 63.69           N
ATOM    213  CA  THR A  34       0.804 -12.429  36.565  1.00 63.69           C
ATOM    214  C   THR A  34       1.131 -11.149  35.792  1.00 63.69           C
ATOM    215  O   THR A  34       0.453 -10.135  35.949  1.00 63.69           O
ATOM    216  HA  THR A  34       1.560 -13.166  36.296  1.00 63.69           H
ATOM    217  CB  THR A  34      -0.587 -12.986  36.257  1.00 63.69           C
ATOM    218  HB  THR A  34      -0.889 -12.737  35.240  1.00 63.69           H
ATOM    219  OG1 THR A  34      -1.411 -12.455  37.291  1.00 63.69           O
ATOM    220  HG1 THR A  34      -1.452 -11.459  37.218  1.00 63.69           H
ATOM    221  CG2 THR A  34      -0.668 -14.501  36.457  1.00 63.69           C
ATOM    222 1HG2 THR A  34      -0.431 -14.744  37.493  1.00 63.69           H
ATOM    223 2HG2 THR A  34       0.045 -14.993  35.796  1.00 63.69           H
ATOM    224 3HG2 THR A  34      -1.676 -14.845  36.225  1.00 63.69           H
ATOM    225  HN  THR A  34       0.100 -12.514  38.524  1.00 63.69           H
ATOM    226  N   ASP A  35       2.170 -11.238  34.975  1.00 76.72           N
ATOM    227  CA  ASP A  35       2.765 -10.049  34.389  1.00 76.72           C
ATOM    228  C   ASP A  35       1.919  -9.594  33.198  1.00 76.72           C
ATOM    229  O   ASP A  35       2.281  -9.835  32.047  1.00 76.72           O
ATOM    230  HA  ASP A  35       2.784  -9.313  35.193  1.00 76.72           H
ATOM    231  CB  ASP A  35       4.180 -10.335  33.882  1.00 76.72           C
ATOM    232 1HB  ASP A  35       4.581 -11.215  34.386  1.00 76.72           H
ATOM    233 2HB  ASP A  35       4.150 -10.564  32.817  1.00 76.72           H
ATOM    234  CG  ASP A  35       5.102  -9.138  34.126  1.00 76.72           C
ATOM    235  OD1 ASP A  35       4.586  -8.119  34.634  1.00 76.72           O
ATOM    236  OD2 ASP A  35       6.301  -9.269  33.797  1.00 76.72           O
ATOM    237  HN  ASP A  35       2.602 -12.101  34.713  1.00 76.72           H
ATOM    238  N   PHE A  36       0.809  -8.945  33.516  1.00 87.71           N
ATOM    239  CA  PHE A  36      -0.075  -8.426  32.486  1.00 87.71           C
ATOM    240  C   PHE A  36       0.524  -7.185  31.823  1.00 87.71           C
ATOM    241  O   PHE A  36       0.044  -6.740  30.781  1.00 87.71           O
ATOM    242  HA  PHE A  36      -0.197  -9.211  31.739  1.00 87.71           H
ATOM    243  CB  PHE A  36      -1.386  -8.040  33.174  1.00 87.71           C
ATOM    244 1HB  PHE A  36      -1.163  -7.374  34.009  1.00 87.71           H
ATOM    245 2HB  PHE A  36      -2.001  -7.477  32.472  1.00 87.71           H
ATOM    246  CG  PHE A  36      -2.192  -9.233  33.693  1.00 87.71           C
ATOM    247  CD1 PHE A  36      -2.321 -10.350  32.928  1.00 87.71           C
ATOM    248  HD1 PHE A  36      -1.851 -10.395  31.945  1.00 87.71           H
ATOM    249  CD2 PHE A  36      -2.778  -9.176  34.918  1.00 87.71           C
ATOM    250  HD2 PHE A  36      -2.674  -8.281  35.531  1.00 87.71           H
ATOM    251  CE1 PHE A  36      -3.069 -11.457  33.409  1.00 87.71           C
ATOM    252  HE1 PHE A  36      -3.173 -12.352  32.796  1.00 87.71           H
ATOM    253  CE2 PHE A  36      -3.526 -10.283  35.399  1.00 87.71           C
ATOM    254  HE2 PHE A  36      -3.997 -10.237  36.382  1.00 87.71           H
ATOM    255  CZ  PHE A  36      -3.656 -11.400  34.634  1.00 87.71           C
ATOM    256  HZ  PHE A  36      -4.230 -12.250  35.004  1.00 87.71           H
ATOM    257  HN  PHE A  36       0.512  -8.772  34.455  1.00 87.71           H
ATOM    258  N   TYR A  37       1.565  -6.660  32.453  1.00 90.24           N
ATOM    259  CA  TYR A  37       2.373  -5.625  31.832  1.00 90.24           C
ATOM    260  C   TYR A  37       3.478  -6.236  30.968  1.00 90.24           C
ATOM    261  O   TYR A  37       4.379  -6.897  31.483  1.00 90.24           O
ATOM    262  HA  TYR A  37       1.720  -5.023  31.200  1.00 90.24           H
ATOM    263  CB  TYR A  37       3.013  -4.843  32.980  1.00 90.24           C
ATOM    264 1HB  TYR A  37       2.227  -4.483  33.644  1.00 90.24           H
ATOM    265 2HB  TYR A  37       3.638  -5.520  33.563  1.00 90.24           H
ATOM    266  CG  TYR A  37       3.861  -3.653  32.527  1.00 90.24           C
ATOM    267  CD1 TYR A  37       5.225  -3.797  32.371  1.00 90.24           C
ATOM    268  HD1 TYR A  37       5.698  -4.758  32.572  1.00 90.24           H
ATOM    269  CD2 TYR A  37       3.262  -2.436  32.273  1.00 90.24           C
ATOM    270  HD2 TYR A  37       2.185  -2.322  32.395  1.00 90.24           H
ATOM    271  CE1 TYR A  37       6.023  -2.677  31.944  1.00 90.24           C
ATOM    272  HE1 TYR A  37       7.101  -2.777  31.818  1.00 90.24           H
ATOM    273  CE2 TYR A  37       4.060  -1.316  31.845  1.00 90.24           C
ATOM    274  HE2 TYR A  37       3.600  -0.349  31.641  1.00 90.24           H
ATOM    275  CZ  TYR A  37       5.401  -1.492  31.702  1.00 90.24           C
ATOM    276  OH  TYR A  37       6.155  -0.434  31.299  1.00 90.24           O
ATOM    277  HH  TYR A  37       5.566   0.350  31.103  1.00 90.24           H
ATOM    278  HN  TYR A  37       1.858  -6.931  33.370  1.00 90.24           H
ATOM    279  N   CYS A  38       3.373  -5.994  29.670  1.00 90.63           N
ATOM    280  CA  CYS A  38       4.286  -6.605  28.719  1.00 90.63           C
ATOM    281  C   CYS A  38       5.301  -5.548  28.280  1.00 90.63           C
ATOM    282  O   CYS A  38       4.934  -4.542  27.674  1.00 90.63           O
ATOM    283  HA  CYS A  38       4.781  -7.424  29.241  1.00 90.63           H
ATOM    284  CB  CYS A  38       3.540  -7.209  27.527  1.00 90.63           C
ATOM    285 1HB  CYS A  38       2.750  -7.871  27.880  1.00 90.63           H
ATOM    286 2HB  CYS A  38       3.060  -6.419  26.950  1.00 90.63           H
ATOM    287  SG  CYS A  38       4.706  -8.137  26.465  1.00 90.63           S
ATOM    288  HN  CYS A  38       2.682  -5.394  29.267  1.00 90.63           H
ATOM    289  N   GLU A  39       6.559  -5.811  28.603  1.00 89.36           N
ATOM    290  CA  GLU A  39       7.649  -4.995  28.095  1.00 89.36           C
ATOM    291  C   GLU A  39       8.051  -5.460  26.694  1.00 89.36           C
ATOM    292  O   GLU A  39       8.349  -6.635  26.488  1.00 89.36           O
ATOM    293  HA  GLU A  39       7.254  -3.980  28.049  1.00 89.36           H
ATOM    294  CB  GLU A  39       8.846  -5.025  29.047  1.00 89.36           C
ATOM    295 1HB  GLU A  39       9.086  -6.057  29.303  1.00 89.36           H
ATOM    296 2HB  GLU A  39       9.682  -4.485  28.603  1.00 89.36           H
ATOM    297  CG  GLU A  39       8.520  -4.309  30.360  1.00 89.36           C
ATOM    298 1HG  GLU A  39       8.116  -3.319  30.148  1.00 89.36           H
ATOM    299 2HG  GLU A  39       7.748  -4.861  30.897  1.00 89.36           H
ATOM    300  CD  GLU A  39       9.767  -4.180  31.238  1.00 89.36           C
ATOM    301  OE1 GLU A  39       9.636  -3.575  32.324  1.00 89.36           O
ATOM    302  OE2 GLU A  39      10.822  -4.690  30.804  1.00 89.36           O
ATOM    303  HN  GLU A  39       6.837  -6.564  29.199  1.00 89.36           H
ATOM    304  N   LYS A  40       8.047  -4.513  25.767  1.00 88.50           N
ATOM    305  CA  LYS A  40       8.233  -4.838  24.364  1.00 88.50           C
ATOM    306  C   LYS A  40       9.688  -4.576  23.972  1.00 88.50           C
ATOM    307  O   LYS A  40       9.979  -4.276  22.815  1.00 88.50           O
ATOM    308  HA  LYS A  40       8.030  -5.903  24.246  1.00 88.50           H
ATOM    309  CB  LYS A  40       7.218  -4.086  23.500  1.00 88.50           C
ATOM    310 1HB  LYS A  40       7.355  -3.012  23.623  1.00 88.50           H
ATOM    311 2HB  LYS A  40       7.393  -4.311  22.448  1.00 88.50           H
ATOM    312  CG  LYS A  40       5.786  -4.469  23.878  1.00 88.50           C
ATOM    313 1HG  LYS A  40       5.643  -4.343  24.951  1.00 88.50           H
ATOM    314 2HG  LYS A  40       5.083  -3.800  23.381  1.00 88.50           H
ATOM    315  CD  LYS A  40       5.483  -5.917  23.485  1.00 88.50           C
ATOM    316 1HD  LYS A  40       5.789  -6.089  22.453  1.00 88.50           H
ATOM    317 2HD  LYS A  40       6.067  -6.596  24.107  1.00 88.50           H
ATOM    318  CE  LYS A  40       3.993  -6.227  23.640  1.00 88.50           C
ATOM    319 1HE  LYS A  40       3.771  -6.463  24.681  1.00 88.50           H
ATOM    320 2HE  LYS A  40       3.404  -5.349  23.379  1.00 88.50           H
ATOM    321  NZ  LYS A  40       3.608  -7.365  22.775  1.00 88.50           N
ATOM    322 1HZ  LYS A  40       2.624  -7.571  22.906  1.00 88.50           H
ATOM    323 2HZ  LYS A  40       3.777  -7.124  21.805  1.00 88.50           H
ATOM    324 3HZ  LYS A  40       4.160  -8.179  23.022  1.00 88.50           H
ATOM    325  HN  LYS A  40       7.920  -3.540  25.962  1.00 88.50           H
ATOM    326  N   ASN A  41      10.564  -4.698  24.958  1.00 88.23           N
ATOM    327  CA  ASN A  41      11.972  -4.405  24.749  1.00 88.23           C
ATOM    328  C   ASN A  41      12.515  -5.302  23.634  1.00 88.23           C
ATOM    329  O   ASN A  41      13.243  -4.838  22.759  1.00 88.23           O
ATOM    330  HA  ASN A  41      12.009  -3.348  24.488  1.00 88.23           H
ATOM    331  CB  ASN A  41      12.786  -4.680  26.015  1.00 88.23           C
ATOM    332 1HB  ASN A  41      12.468  -5.624  26.459  1.00 88.23           H
ATOM    333 2HB  ASN A  41      13.840  -4.788  25.758  1.00 88.23           H
ATOM    334  CG  ASN A  41      12.616  -3.550  27.032  1.00 88.23           C
ATOM    335  OD1 ASN A  41      12.308  -2.418  26.696  1.00 88.23           O
ATOM    336  ND2 ASN A  41      12.834  -3.918  28.291  1.00 88.23           N
ATOM    337 1HD2 ASN A  41      13.084  -4.863  28.500  1.00 88.23           H
ATOM    338 2HD2 ASN A  41      12.748  -3.249  29.030  1.00 88.23           H
ATOM    339  HN  ASN A  41      10.326  -4.990  25.884  1.00 88.23           H
ATOM    340  N   ASN A  42      12.139  -6.571  23.703  1.00 89.59           N
ATOM    341  CA  ASN A  42      12.629  -7.550  22.748  1.00 89.59           C
ATOM    342  C   ASN A  42      12.159  -7.165  21.344  1.00 89.59           C
ATOM    343  O   ASN A  42      12.904  -7.305  20.375  1.00 89.59           O
ATOM    344  HA  ASN A  42      13.715  -7.526  22.845  1.00 89.59           H
ATOM    345  CB  ASN A  42      12.088  -8.946  23.062  1.00 89.59           C
ATOM    346 1HB  ASN A  42      11.005  -8.902  23.177  1.00 89.59           H
ATOM    347 2HB  ASN A  42      12.293  -9.616  22.227  1.00 89.59           H
ATOM    348  CG  ASN A  42      12.720  -9.504  24.339  1.00 89.59           C
ATOM    349  OD1 ASN A  42      13.660  -8.955  24.888  1.00 89.59           O
ATOM    350  ND2 ASN A  42      12.152 -10.624  24.778  1.00 89.59           N
ATOM    351 1HD2 ASN A  42      11.382 -11.023  24.280  1.00 89.59           H
ATOM    352 2HD2 ASN A  42      12.494 -11.066  25.607  1.00 89.59           H
ATOM    353  HN  ASN A  42      11.512  -6.932  24.394  1.00 89.59           H
ATOM    354  N   VAL A  43      10.924  -6.689  21.278  1.00 90.13           N
ATOM    355  CA  VAL A  43      10.336  -6.307  20.005  1.00 90.13           C
ATOM    356  C   VAL A  43      11.096  -5.108  19.436  1.00 90.13           C
ATOM    357  O   VAL A  43      11.408  -5.073  18.246  1.00 90.13           O
ATOM    358  HA  VAL A  43      10.451  -7.151  19.323  1.00 90.13           H
ATOM    359  CB  VAL A  43       8.840  -6.040  20.179  1.00 90.13           C
ATOM    360  HB  VAL A  43       8.729  -5.126  20.762  1.00 90.13           H
ATOM    361  CG1 VAL A  43       8.162  -5.819  18.825  1.00 90.13           C
ATOM    362 1HG1 VAL A  43       8.615  -4.961  18.327  1.00 90.13           H
ATOM    363 2HG1 VAL A  43       8.288  -6.707  18.206  1.00 90.13           H
ATOM    364 3HG1 VAL A  43       7.099  -5.630  18.978  1.00 90.13           H
ATOM    365  CG2 VAL A  43       8.166  -7.176  20.951  1.00 90.13           C
ATOM    366 1HG2 VAL A  43       8.292  -8.111  20.405  1.00 90.13           H
ATOM    367 2HG2 VAL A  43       8.622  -7.266  21.937  1.00 90.13           H
ATOM    368 3HG2 VAL A  43       7.103  -6.960  21.060  1.00 90.13           H
ATOM    369  HN  VAL A  43      10.330  -6.562  22.072  1.00 90.13           H
ATOM    370  N   ARG A  44      11.372  -4.153  20.312  1.00 89.26           N
ATOM    371  CA  ARG A  44      12.078  -2.948  19.909  1.00 89.26           C
ATOM    372  C   ARG A  44      13.482  -3.297  19.413  1.00 89.26           C
ATOM    373  O   ARG A  44      13.944  -2.752  18.411  1.00 89.26           O
ATOM    374  HA  ARG A  44      11.472  -2.526  19.107  1.00 89.26           H
ATOM    375  CB  ARG A  44      12.186  -1.958  21.070  1.00 89.26           C
ATOM    376 1HB  ARG A  44      12.441  -2.493  21.985  1.00 89.26           H
ATOM    377 2HB  ARG A  44      12.993  -1.252  20.877  1.00 89.26           H
ATOM    378  CG  ARG A  44      10.872  -1.199  21.267  1.00 89.26           C
ATOM    379 1HG  ARG A  44      10.576  -0.728  20.329  1.00 89.26           H
ATOM    380 2HG  ARG A  44      10.081  -1.897  21.537  1.00 89.26           H
ATOM    381  CD  ARG A  44      11.013  -0.133  22.356  1.00 89.26           C
ATOM    382 1HD  ARG A  44      12.066   0.102  22.513  1.00 89.26           H
ATOM    383 2HD  ARG A  44      10.524   0.788  22.040  1.00 89.26           H
ATOM    384  NE  ARG A  44      10.410  -0.617  23.618  1.00 89.26           N
ATOM    385  HE  ARG A  44       9.514  -1.059  23.571  1.00 89.26           H
ATOM    386  CZ  ARG A  44      10.990  -0.501  24.821  1.00 89.26           C
ATOM    387  NH1 ARG A  44      12.191   0.082  24.943  1.00 89.26           N
ATOM    388 1HH1 ARG A  44      12.661   0.434  24.134  1.00 89.26           H
ATOM    389 2HH1 ARG A  44      12.617   0.165  25.844  1.00 89.26           H
ATOM    390  NH2 ARG A  44      10.352  -0.976  25.899  1.00 89.26           N
ATOM    391 1HH2 ARG A  44      10.771  -0.897  26.803  1.00 89.26           H
ATOM    392 2HH2 ARG A  44       9.456  -1.410  25.799  1.00 89.26           H
ATOM    393  HN  ARG A  44      11.123  -4.193  21.280  1.00 89.26           H
ATOM    394  N   GLN A  45      14.123  -4.203  20.137  1.00 90.99           N
ATOM    395  CA  GLN A  45      15.490  -4.583  19.821  1.00 90.99           C
ATOM    396  C   GLN A  45      15.555  -5.225  18.434  1.00 90.99           C
ATOM    397  O   GLN A  45      16.460  -4.935  17.653  1.00 90.99           O
ATOM    398  HA  GLN A  45      16.058  -3.653  19.825  1.00 90.99           H
ATOM    399  CB  GLN A  45      16.058  -5.522  20.887  1.00 90.99           C
ATOM    400 1HB  GLN A  45      15.932  -5.076  21.873  1.00 90.99           H
ATOM    401 2HB  GLN A  45      15.500  -6.458  20.887  1.00 90.99           H
ATOM    402  CG  GLN A  45      17.540  -5.805  20.634  1.00 90.99           C
ATOM    403 1HG  GLN A  45      17.670  -6.211  19.631  1.00 90.99           H
ATOM    404 2HG  GLN A  45      18.105  -4.874  20.677  1.00 90.99           H
ATOM    405  CD  GLN A  45      18.093  -6.792  21.665  1.00 90.99           C
ATOM    406  OE1 GLN A  45      17.363  -7.425  22.410  1.00 90.99           O
ATOM    407  NE2 GLN A  45      19.420  -6.887  21.665  1.00 90.99           N
ATOM    408 1HE2 GLN A  45      19.960  -6.339  21.027  1.00 90.99           H
ATOM    409 2HE2 GLN A  45      19.876  -7.506  22.304  1.00 90.99           H
ATOM    410  HN  GLN A  45      13.725  -4.672  20.925  1.00 90.99           H
ATOM    411  N   PHE A  46      14.583  -6.086  18.169  1.00 92.88           N
ATOM    412  CA  PHE A  46      14.500  -6.749  16.878  1.00 92.88           C
ATOM    413  C   PHE A  46      14.322  -5.731  15.750  1.00 92.88           C
ATOM    414  O   PHE A  46      15.032  -5.780  14.747  1.00 92.88           O
ATOM    415  HA  PHE A  46      15.435  -7.290  16.733  1.00 92.88           H
ATOM    416  CB  PHE A  46      13.275  -7.663  16.923  1.00 92.88           C
ATOM    417 1HB  PHE A  46      13.454  -8.460  17.645  1.00 92.88           H
ATOM    418 2HB  PHE A  46      12.420  -7.092  17.284  1.00 92.88           H
ATOM    419  CG  PHE A  46      12.917  -8.290  15.573  1.00 92.88           C
ATOM    420  CD1 PHE A  46      11.880  -7.793  14.847  1.00 92.88           C
ATOM    421  HD1 PHE A  46      11.304  -6.948  15.225  1.00 92.88           H
ATOM    422  CD2 PHE A  46      13.635  -9.343  15.100  1.00 92.88           C
ATOM    423  HD2 PHE A  46      14.466  -9.742  15.683  1.00 92.88           H
ATOM    424  CE1 PHE A  46      11.548  -8.374  13.594  1.00 92.88           C
ATOM    425  HE1 PHE A  46      10.717  -7.976  13.012  1.00 92.88           H
ATOM    426  CE2 PHE A  46      13.303  -9.924  13.848  1.00 92.88           C
ATOM    427  HE2 PHE A  46      13.879 -10.769  13.469  1.00 92.88           H
ATOM    428  CZ  PHE A  46      12.266  -9.427  13.121  1.00 92.88           C
ATOM    429  HZ  PHE A  46      12.011  -9.873  12.160  1.00 92.88           H
ATOM    430  HN  PHE A  46      13.862  -6.332  18.817  1.00 92.88           H
ATOM    431  N   ALA A  47      13.369  -4.832  15.952  1.00 91.78           N
ATOM    432  CA  ALA A  47      13.010  -3.878  14.917  1.00 91.78           C
ATOM    433  C   ALA A  47      14.224  -3.006  14.590  1.00 91.78           C
ATOM    434  O   ALA A  47      14.459  -2.674  13.429  1.00 91.78           O
ATOM    435  HA  ALA A  47      12.728  -4.442  14.028  1.00 91.78           H
ATOM    436  CB  ALA A  47      11.807  -3.052  15.380  1.00 91.78           C
ATOM    437 1HB  ALA A  47      10.964  -3.715  15.571  1.00 91.78           H
ATOM    438 2HB  ALA A  47      12.064  -2.517  16.294  1.00 91.78           H
ATOM    439 3HB  ALA A  47      11.538  -2.336  14.603  1.00 91.78           H
ATOM    440  HN  ALA A  47      12.848  -4.751  16.802  1.00 91.78           H
ATOM    441  N   SER A  48      14.962  -2.659  15.634  1.00 92.19           N
ATOM    442  CA  SER A  48      16.044  -1.698  15.499  1.00 92.19           C
ATOM    443  C   SER A  48      17.116  -2.246  14.555  1.00 92.19           C
ATOM    444  O   SER A  48      17.848  -1.480  13.931  1.00 92.19           O
ATOM    445  HA  SER A  48      15.584  -0.804  15.079  1.00 92.19           H
ATOM    446  CB  SER A  48      16.656  -1.364  16.861  1.00 92.19           C
ATOM    447 1HB  SER A  48      17.292  -0.484  16.766  1.00 92.19           H
ATOM    448 2HB  SER A  48      15.862  -1.109  17.563  1.00 92.19           H
ATOM    449  OG  SER A  48      17.421  -2.448  17.383  1.00 92.19           O
ATOM    450  HG  SER A  48      16.875  -3.286  17.377  1.00 92.19           H
ATOM    451  HN  SER A  48      14.832  -3.022  16.556  1.00 92.19           H
ATOM    452  N   HIS A  49      17.175  -3.567  14.481  1.00 93.61           N
ATOM    453  CA  HIS A  49      18.173  -4.227  13.656  1.00 93.61           C
ATOM    454  C   HIS A  49      17.561  -4.588  12.300  1.00 93.61           C
ATOM    455  O   HIS A  49      18.227  -4.495  11.270  1.00 93.61           O
ATOM    456  HA  HIS A  49      18.977  -3.507  13.502  1.00 93.61           H
ATOM    457  CB  HIS A  49      18.763  -5.438  14.381  1.00 93.61           C
ATOM    458 1HB  HIS A  49      17.952  -6.103  14.675  1.00 93.61           H
ATOM    459 2HB  HIS A  49      19.394  -5.992  13.686  1.00 93.61           H
ATOM    460  CG  HIS A  49      19.574  -5.085  15.605  1.00 93.61           C
ATOM    461  ND1 HIS A  49      19.005  -4.886  16.850  1.00 93.61           N
ATOM    462  HD1 HIS A  49      18.030  -4.952  17.065  1.00 93.61           H
ATOM    463  CD2 HIS A  49      20.917  -4.899  15.761  1.00 93.61           C
ATOM    464  HD2 HIS A  49      21.667  -4.981  14.975  1.00 93.61           H
ATOM    465  CE1 HIS A  49      19.970  -4.593  17.709  1.00 93.61           C
ATOM    466  HE1 HIS A  49      19.840  -4.382  18.771  1.00 93.61           H
ATOM    467  NE2 HIS A  49      21.154  -4.601  17.032  1.00 93.61           N
ATOM    468  HN  HIS A  49      16.557  -4.183  14.970  1.00 93.61           H
ATOM    469  N   PHE A  50      16.300  -4.991  12.345  1.00 94.83           N
ATOM    470  CA  PHE A  50      15.676  -5.626  11.196  1.00 94.83           C
ATOM    471  C   PHE A  50      15.201  -4.582  10.183  1.00 94.83           C
ATOM    472  O   PHE A  50      15.441  -4.721   8.985  1.00 94.83           O
ATOM    473  HA  PHE A  50      16.428  -6.264  10.732  1.00 94.83           H
ATOM    474  CB  PHE A  50      14.465  -6.403  11.717  1.00 94.83           C
ATOM    475 1HB  PHE A  50      14.802  -7.128  12.457  1.00 94.83           H
ATOM    476 2HB  PHE A  50      13.797  -5.711  12.230  1.00 94.83           H
ATOM    477  CG  PHE A  50      13.680  -7.135  10.627  1.00 94.83           C
ATOM    478  CD1 PHE A  50      12.467  -6.664  10.230  1.00 94.83           C
ATOM    479  HD1 PHE A  50      12.055  -5.765  10.689  1.00 94.83           H
ATOM    480  CD2 PHE A  50      14.194  -8.256  10.055  1.00 94.83           C
ATOM    481  HD2 PHE A  50      15.166  -8.634  10.373  1.00 94.83           H
ATOM    482  CE1 PHE A  50      11.738  -7.344   9.219  1.00 94.83           C
ATOM    483  HE1 PHE A  50      10.766  -6.967   8.901  1.00 94.83           H
ATOM    484  CE2 PHE A  50      13.465  -8.936   9.043  1.00 94.83           C
ATOM    485  HE2 PHE A  50      13.878  -9.835   8.585  1.00 94.83           H
ATOM    486  CZ  PHE A  50      12.253  -8.465   8.647  1.00 94.83           C
ATOM    487  HZ  PHE A  50      11.693  -8.987   7.870  1.00 94.83           H
ATOM    488  HN  PHE A  50      15.708  -4.890  13.145  1.00 94.83           H
ATOM    489  N   LEU A  51      14.535  -3.561  10.702  1.00 94.61           N
ATOM    490  CA  LEU A  51      13.706  -2.707   9.869  1.00 94.61           C
ATOM    491  C   LEU A  51      14.603  -1.775   9.051  1.00 94.61           C
ATOM    492  O   LEU A  51      14.471  -1.694   7.831  1.00 94.61           O
ATOM    493  HA  LEU A  51      13.161  -3.353   9.181  1.00 94.61           H
ATOM    494  CB  LEU A  51      12.669  -1.972  10.720  1.00 94.61           C
ATOM    495 1HB  LEU A  51      13.195  -1.315  11.412  1.00 94.61           H
ATOM    496 2HB  LEU A  51      12.075  -1.335  10.064  1.00 94.61           H
ATOM    497  CG  LEU A  51      11.715  -2.856  11.526  1.00 94.61           C
ATOM    498  HG  LEU A  51      12.311  -3.546  12.124  1.00 94.61           H
ATOM    499  CD1 LEU A  51      10.881  -2.019  12.498  1.00 94.61           C
ATOM    500 1HD1 LEU A  51      11.544  -1.499  13.190  1.00 94.61           H
ATOM    501 2HD1 LEU A  51      10.294  -1.290  11.939  1.00 94.61           H
ATOM    502 3HD1 LEU A  51      10.212  -2.672  13.058  1.00 94.61           H
ATOM    503  CD2 LEU A  51      10.838  -3.702  10.601  1.00 94.61           C
ATOM    504 1HD2 LEU A  51      10.249  -3.047   9.959  1.00 94.61           H
ATOM    505 2HD2 LEU A  51      11.471  -4.342   9.985  1.00 94.61           H
ATOM    506 3HD2 LEU A  51      10.169  -4.321  11.199  1.00 94.61           H
ATOM    507  HN  LEU A  51      14.556  -3.315  11.671  1.00 94.61           H
ATOM    508  N   PRO A  52      15.526  -1.057   9.705  1.00 95.59           N
ATOM    509  CA  PRO A  52      16.231   0.046   9.046  1.00 95.59           C
ATOM    510  C   PRO A  52      16.869  -0.380   7.733  1.00 95.59           C
ATOM    511  O   PRO A  52      16.655   0.253   6.701  1.00 95.59           O
ATOM    512  HA  PRO A  52      15.526   0.833   8.777  1.00 95.59           H
ATOM    513  CB  PRO A  52      17.279   0.473  10.075  1.00 95.59           C
ATOM    514 1HB  PRO A  52      18.225  -0.048   9.923  1.00 95.59           H
ATOM    515 2HB  PRO A  52      17.490   1.540  10.013  1.00 95.59           H
ATOM    516  CG  PRO A  52      16.639   0.101  11.407  1.00 95.59           C
ATOM    517 1HG  PRO A  52      17.379   0.013  12.201  1.00 95.59           H
ATOM    518 2HG  PRO A  52      15.924   0.855  11.736  1.00 95.59           H
ATOM    519  CD  PRO A  52      15.967  -1.228  11.101  1.00 95.59           C
ATOM    520 1HD  PRO A  52      16.658  -2.064  11.203  1.00 95.59           H
ATOM    521 2HD  PRO A  52      15.133  -1.424  11.775  1.00 95.59           H
ATOM    522  N   PRO A  53      17.663  -1.459   7.741  1.00 96.96           N
ATOM    523  CA  PRO A  53      18.326  -1.917   6.518  1.00 96.96           C
ATOM    524  C   PRO A  53      17.349  -2.114   5.371  1.00 96.96           C
ATOM    525  O   PRO A  53      17.632  -1.733   4.236  1.00 96.96           O
ATOM    526  HA  PRO A  53      19.029  -1.161   6.167  1.00 96.96           H
ATOM    527  CB  PRO A  53      18.986  -3.233   6.934  1.00 96.96           C
ATOM    528 1HB  PRO A  53      18.335  -4.086   6.743  1.00 96.96           H
ATOM    529 2HB  PRO A  53      19.910  -3.410   6.384  1.00 96.96           H
ATOM    530  CG  PRO A  53      19.244  -3.044   8.424  1.00 96.96           C
ATOM    531 1HG  PRO A  53      19.380  -3.997   8.936  1.00 96.96           H
ATOM    532 2HG  PRO A  53      20.149  -2.465   8.608  1.00 96.96           H
ATOM    533  CD  PRO A  53      17.995  -2.316   8.894  1.00 96.96           C
ATOM    534 1HD  PRO A  53      17.186  -3.008   9.125  1.00 96.96           H
ATOM    535 2HD  PRO A  53      18.181  -1.736   9.798  1.00 96.96           H
ATOM    536  N   LEU A  54      16.212  -2.709   5.700  1.00 96.38           N
ATOM    537  CA  LEU A  54      15.248  -3.097   4.684  1.00 96.38           C
ATOM    538  C   LEU A  54      14.584  -1.844   4.111  1.00 96.38           C
ATOM    539  O   LEU A  54      14.431  -1.718   2.897  1.00 96.38           O
ATOM    540  HA  LEU A  54      15.799  -3.593   3.884  1.00 96.38           H
ATOM    541  CB  LEU A  54      14.256  -4.116   5.248  1.00 96.38           C
ATOM    542 1HB  LEU A  54      13.792  -3.688   6.136  1.00 96.38           H
ATOM    543 2HB  LEU A  54      13.463  -4.265   4.515  1.00 96.38           H
ATOM    544  CG  LEU A  54      14.835  -5.483   5.618  1.00 96.38           C
ATOM    545  HG  LEU A  54      15.636  -5.330   6.341  1.00 96.38           H
ATOM    546  CD1 LEU A  54      13.779  -6.361   6.292  1.00 96.38           C
ATOM    547 1HD1 LEU A  54      13.427  -5.873   7.201  1.00 96.38           H
ATOM    548 2HD1 LEU A  54      12.941  -6.509   5.611  1.00 96.38           H
ATOM    549 3HD1 LEU A  54      14.217  -7.327   6.545  1.00 96.38           H
ATOM    550  CD2 LEU A  54      15.453  -6.165   4.396  1.00 96.38           C
ATOM    551 1HD2 LEU A  54      14.688  -6.305   3.632  1.00 96.38           H
ATOM    552 2HD2 LEU A  54      16.254  -5.543   3.998  1.00 96.38           H
ATOM    553 3HD2 LEU A  54      15.856  -7.135   4.687  1.00 96.38           H
ATOM    554  HN  LEU A  54      15.945  -2.926   6.640  1.00 96.38           H
ATOM    555  N   TYR A  55      14.208  -0.948   5.012  1.00 95.62           N
ATOM    556  CA  TYR A  55      13.504   0.260   4.617  1.00 95.62           C
ATOM    557  C   TYR A  55      14.383   1.143   3.729  1.00 95.62           C
ATOM    558  O   TYR A  55      13.891   1.780   2.800  1.00 95.62           O
ATOM    559  HA  TYR A  55      12.616  -0.036   4.058  1.00 95.62           H
ATOM    560  CB  TYR A  55      13.194   1.010   5.914  1.00 95.62           C
ATOM    561 1HB  TYR A  55      14.089   1.026   6.536  1.00 95.62           H
ATOM    562 2HB  TYR A  55      12.955   2.046   5.674  1.00 95.62           H
ATOM    563  CG  TYR A  55      12.041   0.409   6.721  1.00 95.62           C
ATOM    564  CD1 TYR A  55      11.351  -0.680   6.231  1.00 95.62           C
ATOM    565  HD1 TYR A  55      11.627  -1.113   5.269  1.00 95.62           H
ATOM    566  CD2 TYR A  55      11.692   0.957   7.938  1.00 95.62           C
ATOM    567  HD2 TYR A  55      12.237   1.818   8.325  1.00 95.62           H
ATOM    568  CE1 TYR A  55      10.266  -1.246   6.990  1.00 95.62           C
ATOM    569  HE1 TYR A  55       9.712  -2.107   6.614  1.00 95.62           H
ATOM    570  CE2 TYR A  55      10.607   0.391   8.697  1.00 95.62           C
ATOM    571  HE2 TYR A  55      10.320   0.814   9.660  1.00 95.62           H
ATOM    572  CZ  TYR A  55       9.947  -0.682   8.186  1.00 95.62           C
ATOM    573  OH  TYR A  55       8.922  -1.217   8.902  1.00 95.62           O
ATOM    574  HH  TYR A  55       8.790  -0.699   9.748  1.00 95.62           H
ATOM    575  HN  TYR A  55      14.377  -1.037   5.994  1.00 95.62           H
ATOM    576  N   TRP A  56      15.670   1.151   4.047  1.00 97.04           N
ATOM    577  CA  TRP A  56      16.636   1.871   3.235  1.00 97.04           C
ATOM    578  C   TRP A  56      16.705   1.189   1.867  1.00 97.04           C
ATOM    579  O   TRP A  56      16.737   1.860   0.836  1.00 97.04           O
ATOM    580  HA  TRP A  56      16.281   2.895   3.124  1.00 97.04           H
ATOM    581  CB  TRP A  56      17.994   1.944   3.935  1.00 97.04           C
ATOM    582 1HB  TRP A  56      18.142   1.033   4.516  1.00 97.04           H
ATOM    583 2HB  TRP A  56      18.780   1.971   3.180  1.00 97.04           H
ATOM    584  CG  TRP A  56      18.154   3.152   4.860  1.00 97.04           C
ATOM    585  CD1 TRP A  56      18.272   3.160   6.195  1.00 97.04           C
ATOM    586  HD1 TRP A  56      18.270   2.264   6.816  1.00 97.04           H
ATOM    587  CD2 TRP A  56      18.207   4.538   4.462  1.00 97.04           C
ATOM    588  NE1 TRP A  56      18.398   4.444   6.684  1.00 97.04           N
ATOM    589  HE1 TRP A  56      18.499   4.705   7.644  1.00 97.04           H
ATOM    590  CE2 TRP A  56      18.357   5.309   5.597  1.00 97.04           C
ATOM    591  CE3 TRP A  56      18.132   5.122   3.185  1.00 97.04           C
ATOM    592  HE3 TRP A  56      18.014   4.535   2.274  1.00 97.04           H
ATOM    593  CZ2 TRP A  56      18.444   6.706   5.569  1.00 97.04           C
ATOM    594  HZ2 TRP A  56      18.562   7.293   6.480  1.00 97.04           H
ATOM    595  CZ3 TRP A  56      18.221   6.519   3.174  1.00 97.04           C
ATOM    596  HZ3 TRP A  56      18.168   7.022   2.209  1.00 97.04           H
ATOM    597  CH2 TRP A  56      18.371   7.309   4.307  1.00 97.04           C
ATOM    598  HH2 TRP A  56      18.433   8.393   4.215  1.00 97.04           H
ATOM    599  HN  TRP A  56      16.053   0.679   4.841  1.00 97.04           H
ATOM    600  N   LEU A  57      16.725  -0.135   1.901  1.00 97.12           N
ATOM    601  CA  LEU A  57      16.812  -0.914   0.678  1.00 97.12           C
ATOM    602  C   LEU A  57      15.589  -0.624  -0.195  1.00 97.12           C
ATOM    603  O   LEU A  57      15.725  -0.307  -1.375  1.00 97.12           O
ATOM    604  HA  LEU A  57      17.703  -0.585   0.143  1.00 97.12           H
ATOM    605  CB  LEU A  57      16.999  -2.398   1.000  1.00 97.12           C
ATOM    606 1HB  LEU A  57      17.926  -2.513   1.562  1.00 97.12           H
ATOM    607 2HB  LEU A  57      16.187  -2.712   1.655  1.00 97.12           H
ATOM    608  CG  LEU A  57      17.044  -3.345  -0.202  1.00 97.12           C
ATOM    609  HG  LEU A  57      16.156  -3.168  -0.809  1.00 97.12           H
ATOM    610  CD1 LEU A  57      18.260  -3.054  -1.084  1.00 97.12           C
ATOM    611 1HD1 LEU A  57      18.207  -2.029  -1.449  1.00 97.12           H
ATOM    612 2HD1 LEU A  57      19.171  -3.187  -0.501  1.00 97.12           H
ATOM    613 3HD1 LEU A  57      18.267  -3.741  -1.930  1.00 97.12           H
ATOM    614  CD2 LEU A  57      16.998  -4.806   0.250  1.00 97.12           C
ATOM    615 1HD2 LEU A  57      17.855  -5.015   0.891  1.00 97.12           H
ATOM    616 2HD2 LEU A  57      16.077  -4.986   0.804  1.00 97.12           H
ATOM    617 3HD2 LEU A  57      17.031  -5.457  -0.624  1.00 97.12           H
ATOM    618  HN  LEU A  57      16.684  -0.673   2.743  1.00 97.12           H
ATOM    619  N   VAL A  58      14.422  -0.742   0.421  1.00 96.47           N
ATOM    620  CA  VAL A  58      13.173  -0.574  -0.304  1.00 96.47           C
ATOM    621  C   VAL A  58      13.111   0.841  -0.883  1.00 96.47           C
ATOM    622  O   VAL A  58      12.708   1.030  -2.029  1.00 96.47           O
ATOM    623  HA  VAL A  58      13.171  -1.289  -1.126  1.00 96.47           H
ATOM    624  CB  VAL A  58      11.990  -0.898   0.610  1.00 96.47           C
ATOM    625  HB  VAL A  58      12.078  -0.281   1.504  1.00 96.47           H
ATOM    626  CG1 VAL A  58      10.663  -0.555  -0.069  1.00 96.47           C
ATOM    627 1HG1 VAL A  58      10.640   0.508  -0.306  1.00 96.47           H
ATOM    628 2HG1 VAL A  58      10.564  -1.134  -0.987  1.00 96.47           H
ATOM    629 3HG1 VAL A  58       9.838  -0.796   0.602  1.00 96.47           H
ATOM    630  CG2 VAL A  58      12.020  -2.365   1.046  1.00 96.47           C
ATOM    631 1HG2 VAL A  58      11.969  -3.006   0.167  1.00 96.47           H
ATOM    632 2HG2 VAL A  58      12.945  -2.564   1.588  1.00 96.47           H
ATOM    633 3HG2 VAL A  58      11.168  -2.568   1.695  1.00 96.47           H
ATOM    634  HN  VAL A  58      14.321  -0.948   1.394  1.00 96.47           H
ATOM    635  N   PHE A  59      13.517   1.800  -0.063  1.00 97.48           N
ATOM    636  CA  PHE A  59      13.530   3.190  -0.485  1.00 97.48           C
ATOM    637  C   PHE A  59      14.344   3.365  -1.769  1.00 97.48           C
ATOM    638  O   PHE A  59      13.852   3.923  -2.749  1.00 97.48           O
ATOM    639  HA  PHE A  59      12.496   3.482  -0.670  1.00 97.48           H
ATOM    640  CB  PHE A  59      14.191   3.992   0.637  1.00 97.48           C
ATOM    641 1HB  PHE A  59      13.542   3.975   1.513  1.00 97.48           H
ATOM    642 2HB  PHE A  59      15.122   3.502   0.921  1.00 97.48           H
ATOM    643  CG  PHE A  59      14.488   5.448   0.270  1.00 97.48           C
ATOM    644  CD1 PHE A  59      15.775   5.886   0.216  1.00 97.48           C
ATOM    645  HD1 PHE A  59      16.594   5.200   0.434  1.00 97.48           H
ATOM    646  CD2 PHE A  59      13.467   6.303  -0.002  1.00 97.48           C
ATOM    647  HD2 PHE A  59      12.436   5.952   0.042  1.00 97.48           H
ATOM    648  CE1 PHE A  59      16.051   7.237  -0.125  1.00 97.48           C
ATOM    649  HE1 PHE A  59      17.082   7.588  -0.169  1.00 97.48           H
ATOM    650  CE2 PHE A  59      13.743   7.653  -0.343  1.00 97.48           C
ATOM    651  HE2 PHE A  59      12.924   8.339  -0.561  1.00 97.48           H
ATOM    652  CZ  PHE A  59      15.029   8.092  -0.397  1.00 97.48           C
ATOM    653  HZ  PHE A  59      15.241   9.128  -0.659  1.00 97.48           H
ATOM    654  HN  PHE A  59      13.832   1.639   0.873  1.00 97.48           H
ATOM    655  N   ILE A  60      15.576   2.879  -1.722  1.00 97.64           N
ATOM    656  CA  ILE A  60      16.517   3.119  -2.802  1.00 97.64           C
ATOM    657  C   ILE A  60      15.979   2.493  -4.090  1.00 97.64           C
ATOM    658  O   ILE A  60      15.884   3.163  -5.118  1.00 97.64           O
ATOM    659  HA  ILE A  60      16.584   4.198  -2.944  1.00 97.64           H
ATOM    660  CB  ILE A  60      17.913   2.626  -2.416  1.00 97.64           C
ATOM    661  HB  ILE A  60      17.821   1.615  -2.020  1.00 97.64           H
ATOM    662  CG1 ILE A  60      18.513   3.493  -1.307  1.00 97.64           C
ATOM    663 1HG1 ILE A  60      18.797   4.464  -1.713  1.00 97.64           H
ATOM    664 2HG1 ILE A  60      17.763   3.675  -0.537  1.00 97.64           H
ATOM    665  CG2 ILE A  60      18.826   2.550  -3.641  1.00 97.64           C
ATOM    666 1HG2 ILE A  60      18.401   1.859  -4.369  1.00 97.64           H
ATOM    667 2HG2 ILE A  60      18.917   3.539  -4.089  1.00 97.64           H
ATOM    668 3HG2 ILE A  60      19.812   2.197  -3.338  1.00 97.64           H
ATOM    669  CD1 ILE A  60      19.737   2.817  -0.685  1.00 97.64           C
ATOM    670 1HD1 ILE A  60      19.445   1.858  -0.258  1.00 97.64           H
ATOM    671 2HD1 ILE A  60      20.494   2.659  -1.453  1.00 97.64           H
ATOM    672 3HD1 ILE A  60      20.144   3.455   0.101  1.00 97.64           H
ATOM    673  HN  ILE A  60      15.932   2.331  -0.965  1.00 97.64           H
ATOM    674  N   VAL A  61      15.640   1.216  -3.993  1.00 96.26           N
ATOM    675  CA  VAL A  61      15.245   0.455  -5.167  1.00 96.26           C
ATOM    676  C   VAL A  61      13.939   1.026  -5.723  1.00 96.26           C
ATOM    677  O   VAL A  61      13.783   1.159  -6.936  1.00 96.26           O
ATOM    678  HA  VAL A  61      16.028   0.576  -5.916  1.00 96.26           H
ATOM    679  CB  VAL A  61      15.148  -1.031  -4.818  1.00 96.26           C
ATOM    680  HB  VAL A  61      14.431  -1.138  -4.004  1.00 96.26           H
ATOM    681  CG1 VAL A  61      14.630  -1.841  -6.009  1.00 96.26           C
ATOM    682 1HG1 VAL A  61      13.640  -1.482  -6.290  1.00 96.26           H
ATOM    683 2HG1 VAL A  61      15.312  -1.723  -6.852  1.00 96.26           H
ATOM    684 3HG1 VAL A  61      14.571  -2.894  -5.734  1.00 96.26           H
ATOM    685  CG2 VAL A  61      16.495  -1.570  -4.333  1.00 96.26           C
ATOM    686 1HG2 VAL A  61      17.241  -1.443  -5.117  1.00 96.26           H
ATOM    687 2HG2 VAL A  61      16.806  -1.022  -3.443  1.00 96.26           H
ATOM    688 3HG2 VAL A  61      16.397  -2.629  -4.092  1.00 96.26           H
ATOM    689  HN  VAL A  61      15.633   0.703  -3.135  1.00 96.26           H
ATOM    690  N   GLY A  62      13.035   1.347  -4.810  1.00 96.61           N
ATOM    691  CA  GLY A  62      11.720   1.831  -5.197  1.00 96.61           C
ATOM    692  C   GLY A  62      11.816   3.198  -5.877  1.00 96.61           C
ATOM    693  O   GLY A  62      11.149   3.445  -6.880  1.00 96.61           O
ATOM    694 1HA  GLY A  62      11.250   1.116  -5.873  1.00 96.61           H
ATOM    695 2HA  GLY A  62      11.082   1.903  -4.316  1.00 96.61           H
ATOM    696  HN  GLY A  62      13.188   1.282  -3.824  1.00 96.61           H
ATOM    697  N   ALA A  63      12.653   4.051  -5.304  1.00 97.15           N
ATOM    698  CA  ALA A  63      12.810   5.402  -5.813  1.00 97.15           C
ATOM    699  C   ALA A  63      13.312   5.343  -7.257  1.00 97.15           C
ATOM    700  O   ALA A  63      12.735   5.969  -8.145  1.00 97.15           O
ATOM    701  HA  ALA A  63      11.830   5.878  -5.798  1.00 97.15           H
ATOM    702  CB  ALA A  63      13.754   6.186  -4.899  1.00 97.15           C
ATOM    703 1HB  ALA A  63      13.337   6.224  -3.893  1.00 97.15           H
ATOM    704 2HB  ALA A  63      14.726   5.694  -4.872  1.00 97.15           H
ATOM    705 3HB  ALA A  63      13.871   7.200  -5.282  1.00 97.15           H
ATOM    706  HN  ALA A  63      13.216   3.831  -4.507  1.00 97.15           H
ATOM    707  N   LEU A  64      14.382   4.586  -7.447  1.00 95.73           N
ATOM    708  CA  LEU A  64      15.000   4.478  -8.758  1.00 95.73           C
ATOM    709  C   LEU A  64      13.981   3.915  -9.752  1.00 95.73           C
ATOM    710  O   LEU A  64      13.838   4.432 -10.859  1.00 95.73           O
ATOM    711  HA  LEU A  64      15.271   5.485  -9.075  1.00 95.73           H
ATOM    712  CB  LEU A  64      16.293   3.664  -8.676  1.00 95.73           C
ATOM    713 1HB  LEU A  64      16.063   2.699  -8.226  1.00 95.73           H
ATOM    714 2HB  LEU A  64      16.640   3.468  -9.691  1.00 95.73           H
ATOM    715  CG  LEU A  64      17.439   4.304  -7.890  1.00 95.73           C
ATOM    716  HG  LEU A  64      17.070   4.559  -6.896  1.00 95.73           H
ATOM    717  CD1 LEU A  64      18.594   3.318  -7.705  1.00 95.73           C
ATOM    718 1HD1 LEU A  64      18.241   2.443  -7.159  1.00 95.73           H
ATOM    719 2HD1 LEU A  64      18.969   3.010  -8.681  1.00 95.73           H
ATOM    720 3HD1 LEU A  64      19.395   3.798  -7.142  1.00 95.73           H
ATOM    721  CD2 LEU A  64      17.897   5.606  -8.550  1.00 95.73           C
ATOM    722 1HD2 LEU A  64      18.242   5.398  -9.563  1.00 95.73           H
ATOM    723 2HD2 LEU A  64      17.064   6.308  -8.586  1.00 95.73           H
ATOM    724 3HD2 LEU A  64      18.712   6.039  -7.970  1.00 95.73           H
ATOM    725  HN  LEU A  64      14.825   4.053  -6.727  1.00 95.73           H
ATOM    726  N   GLY A  65      13.300   2.864  -9.321  1.00 94.17           N
ATOM    727  CA  GLY A  65      12.402   2.141 -10.205  1.00 94.17           C
ATOM    728  C   GLY A  65      11.258   3.040 -10.680  1.00 94.17           C
ATOM    729  O   GLY A  65      10.996   3.136 -11.878  1.00 94.17           O
ATOM    730 1HA  GLY A  65      12.956   1.766 -11.066  1.00 94.17           H
ATOM    731 2HA  GLY A  65      11.995   1.273  -9.686  1.00 94.17           H
ATOM    732  HN  GLY A  65      13.354   2.506  -8.389  1.00 94.17           H
ATOM    733  N   ASN A  66      10.608   3.675  -9.716  1.00 94.91           N
ATOM    734  CA  ASN A  66       9.392   4.419  -9.997  1.00 94.91           C
ATOM    735  C   ASN A  66       9.750   5.717 -10.724  1.00 94.91           C
ATOM    736  O   ASN A  66       8.990   6.190 -11.567  1.00 94.91           O
ATOM    737  HA  ASN A  66       8.784   3.753 -10.610  1.00 94.91           H
ATOM    738  CB  ASN A  66       8.659   4.786  -8.705  1.00 94.91           C
ATOM    739 1HB  ASN A  66       9.367   5.201  -7.987  1.00 94.91           H
ATOM    740 2HB  ASN A  66       7.921   5.562  -8.910  1.00 94.91           H
ATOM    741  CG  ASN A  66       7.968   3.563  -8.100  1.00 94.91           C
ATOM    742  OD1 ASN A  66       7.076   2.969  -8.685  1.00 94.91           O
ATOM    743  ND2 ASN A  66       8.427   3.220  -6.900  1.00 94.91           N
ATOM    744 1HD2 ASN A  66       9.161   3.750  -6.476  1.00 94.91           H
ATOM    745 2HD2 ASN A  66       8.038   2.433  -6.422  1.00 94.91           H
ATOM    746  HN  ASN A  66      10.899   3.687  -8.759  1.00 94.91           H
ATOM    747  N   SER A  67      10.907   6.256 -10.369  1.00 94.61           N
ATOM    748  CA  SER A  67      11.428   7.427 -11.054  1.00 94.61           C
ATOM    749  C   SER A  67      11.644   7.113 -12.536  1.00 94.61           C
ATOM    750  O   SER A  67      11.410   7.962 -13.394  1.00 94.61           O
ATOM    751  HA  SER A  67      10.666   8.196 -10.933  1.00 94.61           H
ATOM    752  CB  SER A  67      12.736   7.901 -10.416  1.00 94.61           C
ATOM    753 1HB  SER A  67      13.427   7.062 -10.339  1.00 94.61           H
ATOM    754 2HB  SER A  67      13.206   8.643 -11.062  1.00 94.61           H
ATOM    755  OG  SER A  67      12.526   8.464  -9.124  1.00 94.61           O
ATOM    756  HG  SER A  67      12.542   7.743  -8.431  1.00 94.61           H
ATOM    757  HN  SER A  67      11.483   5.908  -9.630  1.00 94.61           H
ATOM    758  N   LEU A  68      12.088   5.891 -12.791  1.00 91.93           N
ATOM    759  CA  LEU A  68      12.315   5.447 -14.155  1.00 91.93           C
ATOM    760  C   LEU A  68      10.981   5.402 -14.902  1.00 91.93           C
ATOM    761  O   LEU A  68      10.902   5.797 -16.064  1.00 91.93           O
ATOM    762  HA  LEU A  68      12.956   6.186 -14.637  1.00 91.93           H
ATOM    763  CB  LEU A  68      13.071   4.117 -14.167  1.00 91.93           C
ATOM    764 1HB  LEU A  68      13.994   4.241 -13.600  1.00 91.93           H
ATOM    765 2HB  LEU A  68      12.470   3.376 -13.639  1.00 91.93           H
ATOM    766  CG  LEU A  68      13.424   3.558 -15.547  1.00 91.93           C
ATOM    767  HG  LEU A  68      12.504   3.467 -16.124  1.00 91.93           H
ATOM    768  CD1 LEU A  68      14.343   4.516 -16.307  1.00 91.93           C
ATOM    769 1HD1 LEU A  68      13.842   5.475 -16.436  1.00 91.93           H
ATOM    770 2HD1 LEU A  68      15.264   4.661 -15.743  1.00 91.93           H
ATOM    771 3HD1 LEU A  68      14.579   4.094 -17.284  1.00 91.93           H
ATOM    772  CD2 LEU A  68      14.026   2.156 -15.433  1.00 91.93           C
ATOM    773 1HD2 LEU A  68      14.933   2.197 -14.830  1.00 91.93           H
ATOM    774 2HD2 LEU A  68      13.305   1.489 -14.959  1.00 91.93           H
ATOM    775 3HD2 LEU A  68      14.268   1.782 -16.428  1.00 91.93           H
ATOM    776  HN  LEU A  68      12.291   5.211 -12.086  1.00 91.93           H
ATOM    777  N   VAL A  69       9.964   4.918 -14.203  1.00 91.58           N
ATOM    778  CA  VAL A  69       8.648   4.771 -14.801  1.00 91.58           C
ATOM    779  C   VAL A  69       8.156   6.138 -15.282  1.00 91.58           C
ATOM    780  O   VAL A  69       7.671   6.266 -16.405  1.00 91.58           O
ATOM    781  HA  VAL A  69       8.749   4.111 -15.662  1.00 91.58           H
ATOM    782  CB  VAL A  69       7.692   4.109 -13.806  1.00 91.58           C
ATOM    783  HB  VAL A  69       7.723   4.682 -12.879  1.00 91.58           H
ATOM    784  CG1 VAL A  69       6.254   4.135 -14.326  1.00 91.58           C
ATOM    785 1HG1 VAL A  69       5.941   5.168 -14.477  1.00 91.58           H
ATOM    786 2HG1 VAL A  69       6.201   3.598 -15.273  1.00 91.58           H
ATOM    787 3HG1 VAL A  69       5.596   3.658 -13.600  1.00 91.58           H
ATOM    788  CG2 VAL A  69       8.135   2.679 -13.489  1.00 91.58           C
ATOM    789 1HG2 VAL A  69       8.147   2.091 -14.407  1.00 91.58           H
ATOM    790 2HG2 VAL A  69       9.135   2.696 -13.056  1.00 91.58           H
ATOM    791 3HG2 VAL A  69       7.439   2.232 -12.780  1.00 91.58           H
ATOM    792  HN  VAL A  69      10.029   4.629 -13.248  1.00 91.58           H
ATOM    793  N   ILE A  70       8.298   7.124 -14.409  1.00 92.35           N
ATOM    794  CA  ILE A  70       7.822   8.463 -14.708  1.00 92.35           C
ATOM    795  C   ILE A  70       8.581   9.012 -15.918  1.00 92.35           C
ATOM    796  O   ILE A  70       7.984   9.614 -16.809  1.00 92.35           O
ATOM    797  HA  ILE A  70       6.767   8.384 -14.970  1.00 92.35           H
ATOM    798  CB  ILE A  70       7.915   9.355 -13.468  1.00 92.35           C
ATOM    799  HB  ILE A  70       8.932   9.295 -13.081  1.00 92.35           H
ATOM    800  CG1 ILE A  70       6.980   8.857 -12.364  1.00 92.35           C
ATOM    801 1HG1 ILE A  70       5.945   8.933 -12.698  1.00 92.35           H
ATOM    802 2HG1 ILE A  70       7.175   7.804 -12.165  1.00 92.35           H
ATOM    803  CG2 ILE A  70       7.652  10.819 -13.825  1.00 92.35           C
ATOM    804 1HG2 ILE A  70       8.392  11.154 -14.553  1.00 92.35           H
ATOM    805 2HG2 ILE A  70       6.654  10.916 -14.251  1.00 92.35           H
ATOM    806 3HG2 ILE A  70       7.725  11.431 -12.926  1.00 92.35           H
ATOM    807  CD1 ILE A  70       7.168   9.668 -11.080  1.00 92.35           C
ATOM    808 1HD1 ILE A  70       8.198   9.571 -10.737  1.00 92.35           H
ATOM    809 2HD1 ILE A  70       6.949  10.717 -11.278  1.00 92.35           H
ATOM    810 3HD1 ILE A  70       6.492   9.294 -10.312  1.00 92.35           H
ATOM    811  HN  ILE A  70       8.729   7.019 -13.512  1.00 92.35           H
ATOM    812  N   LEU A  71       9.886   8.783 -15.911  1.00 90.23           N
ATOM    813  CA  LEU A  71      10.746   9.323 -16.950  1.00 90.23           C
ATOM    814  C   LEU A  71      10.355   8.712 -18.297  1.00 90.23           C
ATOM    815  O   LEU A  71      10.263   9.419 -19.300  1.00 90.23           O
ATOM    816  HA  LEU A  71      10.571  10.398 -16.994  1.00 90.23           H
ATOM    817  CB  LEU A  71      12.219   9.119 -16.587  1.00 90.23           C
ATOM    818 1HB  LEU A  71      12.414   9.632 -15.645  1.00 90.23           H
ATOM    819 2HB  LEU A  71      12.385   8.056 -16.411  1.00 90.23           H
ATOM    820  CG  LEU A  71      13.238   9.602 -17.621  1.00 90.23           C
ATOM    821  HG  LEU A  71      12.732  10.280 -18.308  1.00 90.23           H
ATOM    822  CD1 LEU A  71      14.364  10.394 -16.952  1.00 90.23           C
ATOM    823 1HD1 LEU A  71      13.945  11.261 -16.442  1.00 90.23           H
ATOM    824 2HD1 LEU A  71      14.874   9.758 -16.228  1.00 90.23           H
ATOM    825 3HD1 LEU A  71      15.074  10.725 -17.709  1.00 90.23           H
ATOM    826  CD2 LEU A  71      13.773   8.434 -18.451  1.00 90.23           C
ATOM    827 1HD2 LEU A  71      14.258   7.713 -17.793  1.00 90.23           H
ATOM    828 2HD2 LEU A  71      12.947   7.951 -18.973  1.00 90.23           H
ATOM    829 3HD2 LEU A  71      14.495   8.806 -19.178  1.00 90.23           H
ATOM    830  HN  LEU A  71      10.355   8.242 -15.213  1.00 90.23           H
ATOM    831  N   VAL A  72      10.136   7.405 -18.278  1.00 87.40           N
ATOM    832  CA  VAL A  72       9.774   6.689 -19.489  1.00 87.40           C
ATOM    833  C   VAL A  72       8.460   7.251 -20.035  1.00 87.40           C
ATOM    834  O   VAL A  72       8.317   7.442 -21.242  1.00 87.40           O
ATOM    835  HA  VAL A  72      10.562   6.862 -20.222  1.00 87.40           H
ATOM    836  CB  VAL A  72       9.711   5.186 -19.208  1.00 87.40           C
ATOM    837  HB  VAL A  72       9.064   5.033 -18.344  1.00 87.40           H
ATOM    838  CG1 VAL A  72       9.099   4.433 -20.391  1.00 87.40           C
ATOM    839 1HG1 VAL A  72       8.088   4.798 -20.571  1.00 87.40           H
ATOM    840 2HG1 VAL A  72       9.708   4.597 -21.280  1.00 87.40           H
ATOM    841 3HG1 VAL A  72       9.066   3.367 -20.165  1.00 87.40           H
ATOM    842  CG2 VAL A  72      11.095   4.634 -18.863  1.00 87.40           C
ATOM    843 1HG2 VAL A  72      11.773   4.805 -19.699  1.00 87.40           H
ATOM    844 2HG2 VAL A  72      11.477   5.139 -17.976  1.00 87.40           H
ATOM    845 3HG2 VAL A  72      11.021   3.564 -18.668  1.00 87.40           H
ATOM    846  HN  VAL A  72      10.203   6.840 -17.456  1.00 87.40           H
ATOM    847  N   TYR A  73       7.534   7.500 -19.121  1.00 86.20           N
ATOM    848  CA  TYR A  73       6.231   8.020 -19.498  1.00 86.20           C
ATOM    849  C   TYR A  73       6.363   9.368 -20.209  1.00 86.20           C
ATOM    850  O   TYR A  73       5.659   9.632 -21.182  1.00 86.20           O
ATOM    851  HA  TYR A  73       5.767   7.304 -20.176  1.00 86.20           H
ATOM    852  CB  TYR A  73       5.462   8.220 -18.190  1.00 86.20           C
ATOM    853 1HB  TYR A  73       5.400   7.265 -17.668  1.00 86.20           H
ATOM    854 2HB  TYR A  73       6.026   8.897 -17.549  1.00 86.20           H
ATOM    855  CG  TYR A  73       4.049   8.775 -18.378  1.00 86.20           C
ATOM    856  CD1 TYR A  73       3.844  10.139 -18.423  1.00 86.20           C
ATOM    857  HD1 TYR A  73       4.689  10.820 -18.324  1.00 86.20           H
ATOM    858  CD2 TYR A  73       2.979   7.912 -18.502  1.00 86.20           C
ATOM    859  HD2 TYR A  73       3.141   6.834 -18.466  1.00 86.20           H
ATOM    860  CE1 TYR A  73       2.514  10.662 -18.599  1.00 86.20           C
ATOM    861  HE1 TYR A  73       2.338  11.737 -18.636  1.00 86.20           H
ATOM    862  CE2 TYR A  73       1.649   8.435 -18.679  1.00 86.20           C
ATOM    863  HE2 TYR A  73       0.796   7.764 -18.778  1.00 86.20           H
ATOM    864  CZ  TYR A  73       1.482   9.784 -18.719  1.00 86.20           C
ATOM    865  OH  TYR A  73       0.226  10.277 -18.885  1.00 86.20           O
ATOM    866  HH  TYR A  73      -0.410   9.533 -19.090  1.00 86.20           H
ATOM    867  HN  TYR A  73       7.663   7.352 -18.140  1.00 86.20           H
ATOM    868  N   TRP A  74       7.271  10.185 -19.695  1.00 86.56           N
ATOM    869  CA  TRP A  74       7.388  11.558 -20.157  1.00 86.56           C
ATOM    870  C   TRP A  74       7.971  11.533 -21.571  1.00 86.56           C
ATOM    871  O   TRP A  74       7.430  12.159 -22.481  1.00 86.56           O
ATOM    872  HA  TRP A  74       6.388  11.991 -20.174  1.00 86.56           H
ATOM    873  CB  TRP A  74       8.219  12.395 -19.182  1.00 86.56           C
ATOM    874 1HB  TRP A  74       8.071  12.012 -18.173  1.00 86.56           H
ATOM    875 2HB  TRP A  74       9.276  12.268 -19.419  1.00 86.56           H
ATOM    876  CG  TRP A  74       7.884  13.888 -19.201  1.00 86.56           C
ATOM    877  CD1 TRP A  74       8.188  14.790 -20.144  1.00 86.56           C
ATOM    878  HD1 TRP A  74       8.738  14.562 -21.057  1.00 86.56           H
ATOM    879  CD2 TRP A  74       7.162  14.619 -18.188  1.00 86.56           C
ATOM    880  NE1 TRP A  74       7.718  16.045 -19.814  1.00 86.56           N
ATOM    881  HE1 TRP A  74       7.821  16.878 -20.357  1.00 86.56           H
ATOM    882  CE2 TRP A  74       7.074  15.937 -18.586  1.00 86.56           C
ATOM    883  CE3 TRP A  74       6.602  14.181 -16.975  1.00 86.56           C
ATOM    884  HE3 TRP A  74       6.658  13.146 -16.638  1.00 86.56           H
ATOM    885  CZ2 TRP A  74       6.432  16.926 -17.830  1.00 86.56           C
ATOM    886  HZ2 TRP A  74       6.376  17.961 -18.167  1.00 86.56           H
ATOM    887  CZ3 TRP A  74       5.965  15.181 -16.230  1.00 86.56           C
ATOM    888  HZ3 TRP A  74       5.513  14.895 -15.280  1.00 86.56           H
ATOM    889  CH2 TRP A  74       5.867  16.513 -16.618  1.00 86.56           C
ATOM    890  HH2 TRP A  74       5.353  17.232 -15.980  1.00 86.56           H
ATOM    891  HN  TRP A  74       7.916   9.924 -18.978  1.00 86.56           H
ATOM    892  N   TYR A  75       9.068  10.802 -21.712  1.00 81.98           N
ATOM    893  CA  TYR A  75       9.872  10.884 -22.919  1.00 81.98           C
ATOM    894  C   TYR A  75       9.342   9.936 -23.996  1.00 81.98           C
ATOM    895  O   TYR A  75       9.778   9.990 -25.145  1.00 81.98           O
ATOM    896  HA  TYR A  75       9.820  11.908 -23.289  1.00 81.98           H
ATOM    897  CB  TYR A  75      11.282  10.444 -22.518  1.00 81.98           C
ATOM    898 1HB  TYR A  75      11.207   9.587 -21.849  1.00 81.98           H
ATOM    899 2HB  TYR A  75      11.814  10.108 -23.408  1.00 81.98           H
ATOM    900  CG  TYR A  75      12.103  11.538 -21.833  1.00 81.98           C
ATOM    901  CD1 TYR A  75      12.759  12.486 -22.592  1.00 81.98           C
ATOM    902  HD1 TYR A  75      12.691  12.456 -23.679  1.00 81.98           H
ATOM    903  CD2 TYR A  75      12.189  11.576 -20.456  1.00 81.98           C
ATOM    904  HD2 TYR A  75      11.672  10.827 -19.857  1.00 81.98           H
ATOM    905  CE1 TYR A  75      13.532  13.516 -21.947  1.00 81.98           C
ATOM    906  HE1 TYR A  75      14.054  14.271 -22.534  1.00 81.98           H
ATOM    907  CE2 TYR A  75      12.963  12.606 -19.811  1.00 81.98           C
ATOM    908  HE2 TYR A  75      13.039  12.647 -18.725  1.00 81.98           H
ATOM    909  CZ  TYR A  75      13.596  13.525 -20.588  1.00 81.98           C
ATOM    910  OH  TYR A  75      14.326  14.497 -19.979  1.00 81.98           O
ATOM    911  HH  TYR A  75      14.729  15.103 -20.666  1.00 81.98           H
ATOM    912  HN  TYR A  75       9.408  10.165 -21.020  1.00 81.98           H
ATOM    913  N   CYS A  76       8.410   9.088 -23.587  1.00 75.53           N
ATOM    914  CA  CYS A  76       7.778   8.165 -24.514  1.00 75.53           C
ATOM    915  C   CYS A  76       6.948   8.977 -25.510  1.00 75.53           C
ATOM    916  O   CYS A  76       5.978   9.629 -25.129  1.00 75.53           O
ATOM    917  HA  CYS A  76       8.582   7.633 -25.023  1.00 75.53           H
ATOM    918  CB  CYS A  76       6.931   7.121 -23.784  1.00 75.53           C
ATOM    919 1HB  CYS A  76       7.544   6.585 -23.059  1.00 75.53           H
ATOM    920 2HB  CYS A  76       6.134   7.613 -23.225  1.00 75.53           H
ATOM    921  SG  CYS A  76       6.215   5.943 -24.987  1.00 75.53           S
ATOM    922  HG  CYS A  76       7.372   5.400 -25.356  1.00 75.53           H
ATOM    923  HN  CYS A  76       8.086   9.026 -22.642  1.00 75.53           H
ATOM    924  N   THR A  77       7.361   8.911 -26.768  1.00 69.54           N
ATOM    925  CA  THR A  77       6.763   9.745 -27.796  1.00 69.54           C
ATOM    926  C   THR A  77       5.447   9.132 -28.281  1.00 69.54           C
ATOM    927  O   THR A  77       4.751   9.721 -29.106  1.00 69.54           O
ATOM    928  HA  THR A  77       6.522  10.713 -27.358  1.00 69.54           H
ATOM    929  CB  THR A  77       7.793   9.932 -28.912  1.00 69.54           C
ATOM    930  HB  THR A  77       7.504  10.746 -29.577  1.00 69.54           H
ATOM    931  OG1 THR A  77       7.885   8.645 -29.519  1.00 69.54           O
ATOM    932  HG1 THR A  77       8.230   8.732 -30.453  1.00 69.54           H
ATOM    933  CG2 THR A  77       9.201  10.190 -28.372  1.00 69.54           C
ATOM    934 1HG2 THR A  77       9.517   9.343 -27.762  1.00 69.54           H
ATOM    935 2HG2 THR A  77       9.197  11.094 -27.764  1.00 69.54           H
ATOM    936 3HG2 THR A  77       9.893  10.315 -29.205  1.00 69.54           H
ATOM    937  HN  THR A  77       8.089   8.304 -27.086  1.00 69.54           H
ATOM    938  N   ARG A  78       5.146   7.958 -27.746  1.00 71.50           N
ATOM    939  CA  ARG A  78       3.938   7.248 -28.131  1.00 71.50           C
ATOM    940  C   ARG A  78       2.724   7.839 -27.412  1.00 71.50           C
ATOM    941  O   ARG A  78       2.832   8.290 -26.272  1.00 71.50           O
ATOM    942  HA  ARG A  78       3.863   7.390 -29.209  1.00 71.50           H
ATOM    943  CB  ARG A  78       4.045   5.759 -27.798  1.00 71.50           C
ATOM    944 1HB  ARG A  78       3.359   5.192 -28.429  1.00 71.50           H
ATOM    945 2HB  ARG A  78       5.051   5.403 -28.022  1.00 71.50           H
ATOM    946  CG  ARG A  78       3.723   5.501 -26.325  1.00 71.50           C
ATOM    947 1HG  ARG A  78       4.335   6.149 -25.697  1.00 71.50           H
ATOM    948 2HG  ARG A  78       2.682   5.756 -26.127  1.00 71.50           H
ATOM    949  CD  ARG A  78       3.974   4.038 -25.956  1.00 71.50           C
ATOM    950 1HD  ARG A  78       3.139   3.422 -26.289  1.00 71.50           H
ATOM    951 2HD  ARG A  78       4.864   3.673 -26.470  1.00 71.50           H
ATOM    952  NE  ARG A  78       4.147   3.907 -24.492  1.00 71.50           N
ATOM    953  HE  ARG A  78       5.079   3.907 -24.128  1.00 71.50           H
ATOM    954  CZ  ARG A  78       3.134   3.789 -23.624  1.00 71.50           C
ATOM    955  NH1 ARG A  78       1.865   3.783 -24.056  1.00 71.50           N
ATOM    956 1HH1 ARG A  78       1.669   3.868 -25.033  1.00 71.50           H
ATOM    957 2HH1 ARG A  78       1.114   3.695 -23.401  1.00 71.50           H
ATOM    958  NH2 ARG A  78       3.407   3.677 -22.317  1.00 71.50           N
ATOM    959 1HH2 ARG A  78       2.663   3.588 -21.656  1.00 71.50           H
ATOM    960 2HH2 ARG A  78       4.357   3.682 -22.003  1.00 71.50           H
ATOM    961  HN  ARG A  78       5.710   7.493 -27.064  1.00 71.50           H
ATOM    962  N   VAL A  79       1.596   7.816 -28.106  1.00 76.48           N
ATOM    963  CA  VAL A  79       0.345   8.265 -27.518  1.00 76.48           C
ATOM    964  C   VAL A  79       0.120   7.534 -26.192  1.00 76.48           C
ATOM    965  O   VAL A  79       0.265   6.315 -26.119  1.00 76.48           O
ATOM    966  HA  VAL A  79       0.440   9.332 -27.318  1.00 76.48           H
ATOM    967  CB  VAL A  79      -0.801   8.067 -28.511  1.00 76.48           C
ATOM    968  HB  VAL A  79      -0.992   6.998 -28.595  1.00 76.48           H
ATOM    969  CG1 VAL A  79      -2.083   8.736 -28.010  1.00 76.48           C
ATOM    970 1HG1 VAL A  79      -2.370   8.299 -27.053  1.00 76.48           H
ATOM    971 2HG1 VAL A  79      -1.909   9.805 -27.883  1.00 76.48           H
ATOM    972 3HG1 VAL A  79      -2.881   8.581 -28.735  1.00 76.48           H
ATOM    973  CG2 VAL A  79      -0.419   8.586 -29.899  1.00 76.48           C
ATOM    974 1HG2 VAL A  79      -0.188   9.650 -29.839  1.00 76.48           H
ATOM    975 2HG2 VAL A  79       0.455   8.045 -30.262  1.00 76.48           H
ATOM    976 3HG2 VAL A  79      -1.252   8.434 -30.586  1.00 76.48           H
ATOM    977  HN  VAL A  79       1.528   7.500 -29.053  1.00 76.48           H
ATOM    978  N   LYS A  80      -0.231   8.311 -25.178  1.00 80.48           N
ATOM    979  CA  LYS A  80      -0.519   7.748 -23.869  1.00 80.48           C
ATOM    980  C   LYS A  80      -1.823   6.951 -23.937  1.00 80.48           C
ATOM    981  O   LYS A  80      -2.629   7.147 -24.846  1.00 80.48           O
ATOM    982  HA  LYS A  80       0.292   7.063 -23.623  1.00 80.48           H
ATOM    983  CB  LYS A  80      -0.524   8.845 -22.803  1.00 80.48           C
ATOM    984 1HB  LYS A  80      -1.411   9.468 -22.921  1.00 80.48           H
ATOM    985 2HB  LYS A  80      -0.581   8.395 -21.813  1.00 80.48           H
ATOM    986  CG  LYS A  80       0.731   9.714 -22.904  1.00 80.48           C
ATOM    987 1HG  LYS A  80       0.717  10.273 -23.840  1.00 80.48           H
ATOM    988 2HG  LYS A  80       0.738  10.445 -22.096  1.00 80.48           H
ATOM    989  CD  LYS A  80       1.997   8.857 -22.835  1.00 80.48           C
ATOM    990 1HD  LYS A  80       1.940   8.186 -21.978  1.00 80.48           H
ATOM    991 2HD  LYS A  80       2.066   8.232 -23.725  1.00 80.48           H
ATOM    992  CE  LYS A  80       3.247   9.733 -22.723  1.00 80.48           C
ATOM    993 1HE  LYS A  80       3.143  10.609 -23.363  1.00 80.48           H
ATOM    994 2HE  LYS A  80       3.352  10.097 -21.701  1.00 80.48           H
ATOM    995  NZ  LYS A  80       4.453   8.968 -23.110  1.00 80.48           N
ATOM    996 1HZ  LYS A  80       5.282   9.487 -22.845  1.00 80.48           H
ATOM    997 2HZ  LYS A  80       4.450   8.071 -22.638  1.00 80.48           H
ATOM    998 3HZ  LYS A  80       4.452   8.821 -24.113  1.00 80.48           H
ATOM    999  HN  LYS A  80      -0.320   9.305 -25.239  1.00 80.48           H
ATOM   1000  N   THR A  81      -1.991   6.067 -22.964  1.00 82.10           N
ATOM   1001  CA  THR A  81      -3.247   5.353 -22.810  1.00 82.10           C
ATOM   1002  C   THR A  81      -3.776   5.505 -21.383  1.00 82.10           C
ATOM   1003  O   THR A  81      -3.058   5.965 -20.497  1.00 82.10           O
ATOM   1004  HA  THR A  81      -3.983   5.805 -23.475  1.00 82.10           H
ATOM   1005  CB  THR A  81      -3.015   3.897 -23.220  1.00 82.10           C
ATOM   1006  HB  THR A  81      -3.955   3.346 -23.247  1.00 82.10           H
ATOM   1007  OG1 THR A  81      -2.051   3.422 -22.285  1.00 82.10           O
ATOM   1008  HG1 THR A  81      -1.139   3.742 -22.541  1.00 82.10           H
ATOM   1009  CG2 THR A  81      -2.313   3.774 -24.574  1.00 82.10           C
ATOM   1010 1HG2 THR A  81      -1.343   4.268 -24.526  1.00 82.10           H
ATOM   1011 2HG2 THR A  81      -2.923   4.247 -25.344  1.00 82.10           H
ATOM   1012 3HG2 THR A  81      -2.174   2.721 -24.817  1.00 82.10           H
ATOM   1013  HN  THR A  81      -1.289   5.838 -22.290  1.00 82.10           H
ATOM   1014  N   MET A  82      -5.028   5.111 -21.205  1.00 84.17           N
ATOM   1015  CA  MET A  82      -5.646   5.152 -19.891  1.00 84.17           C
ATOM   1016  C   MET A  82      -4.829   4.350 -18.876  1.00 84.17           C
ATOM   1017  O   MET A  82      -4.596   4.810 -17.759  1.00 84.17           O
ATOM   1018  HA  MET A  82      -5.661   6.204 -19.606  1.00 84.17           H
ATOM   1019  CB  MET A  82      -7.062   4.578 -19.974  1.00 84.17           C
ATOM   1020 1HB  MET A  82      -7.672   5.200 -20.629  1.00 84.17           H
ATOM   1021 2HB  MET A  82      -7.030   3.583 -20.418  1.00 84.17           H
ATOM   1022  CG  MET A  82      -7.706   4.503 -18.588  1.00 84.17           C
ATOM   1023 1HG  MET A  82      -7.330   3.633 -18.050  1.00 84.17           H
ATOM   1024 2HG  MET A  82      -7.433   5.382 -18.003  1.00 84.17           H
ATOM   1025  SD  MET A  82      -9.481   4.403 -18.744  1.00 84.17           S
ATOM   1026  CE  MET A  82      -9.960   4.745 -17.058  1.00 84.17           C
ATOM   1027 1HE  MET A  82      -9.530   3.991 -16.399  1.00 84.17           H
ATOM   1028 2HE  MET A  82      -9.595   5.731 -16.770  1.00 84.17           H
ATOM   1029 3HE  MET A  82     -11.047   4.721 -16.977  1.00 84.17           H
ATOM   1030  HN  MET A  82      -5.617   4.769 -21.938  1.00 84.17           H
ATOM   1031  N   THR A  83      -4.417   3.164 -19.300  1.00 83.35           N
ATOM   1032  CA  THR A  83      -3.548   2.336 -18.480  1.00 83.35           C
ATOM   1033  C   THR A  83      -2.308   3.124 -18.054  1.00 83.35           C
ATOM   1034  O   THR A  83      -1.909   3.080 -16.892  1.00 83.35           O
ATOM   1035  HA  THR A  83      -4.086   2.070 -17.570  1.00 83.35           H
ATOM   1036  CB  THR A  83      -3.221   1.068 -19.270  1.00 83.35           C
ATOM   1037  HB  THR A  83      -2.692   1.309 -20.192  1.00 83.35           H
ATOM   1038  OG1 THR A  83      -4.483   0.426 -19.434  1.00 83.35           O
ATOM   1039  HG1 THR A  83      -5.220   1.052 -19.182  1.00 83.35           H
ATOM   1040  CG2 THR A  83      -2.397   0.068 -18.457  1.00 83.35           C
ATOM   1041 1HG2 THR A  83      -2.956  -0.225 -17.568  1.00 83.35           H
ATOM   1042 2HG2 THR A  83      -1.456   0.529 -18.158  1.00 83.35           H
ATOM   1043 3HG2 THR A  83      -2.193  -0.814 -19.064  1.00 83.35           H
ATOM   1044  HN  THR A  83      -4.666   2.769 -20.184  1.00 83.35           H
ATOM   1045  N   ASP A  84      -1.732   3.827 -19.019  1.00 84.37           N
ATOM   1046  CA  ASP A  84      -0.482   4.531 -18.788  1.00 84.37           C
ATOM   1047  C   ASP A  84      -0.697   5.603 -17.718  1.00 84.37           C
ATOM   1048  O   ASP A  84       0.184   5.848 -16.894  1.00 84.37           O
ATOM   1049  HA  ASP A  84       0.225   3.764 -18.473  1.00 84.37           H
ATOM   1050  CB  ASP A  84       0.003   5.225 -20.062  1.00 84.37           C
ATOM   1051 1HB  ASP A  84      -0.705   6.003 -20.348  1.00 84.37           H
ATOM   1052 2HB  ASP A  84       0.957   5.716 -19.873  1.00 84.37           H
ATOM   1053  CG  ASP A  84       0.157   4.222 -21.208  1.00 84.37           C
ATOM   1054  OD1 ASP A  84       0.901   3.239 -21.005  1.00 84.37           O
ATOM   1055  OD2 ASP A  84      -0.473   4.462 -22.260  1.00 84.37           O
ATOM   1056  HN  ASP A  84      -2.104   3.918 -19.942  1.00 84.37           H
ATOM   1057  N   MET A  85      -1.871   6.214 -17.765  1.00 89.46           N
ATOM   1058  CA  MET A  85      -2.208   7.263 -16.817  1.00 89.46           C
ATOM   1059  C   MET A  85      -2.223   6.724 -15.385  1.00 89.46           C
ATOM   1060  O   MET A  85      -1.719   7.371 -14.469  1.00 89.46           O
ATOM   1061  HA  MET A  85      -1.425   8.014 -16.921  1.00 89.46           H
ATOM   1062  CB  MET A  85      -3.583   7.840 -17.160  1.00 89.46           C
ATOM   1063 1HB  MET A  85      -3.601   8.149 -18.205  1.00 89.46           H
ATOM   1064 2HB  MET A  85      -4.344   7.069 -17.042  1.00 89.46           H
ATOM   1065  CG  MET A  85      -3.915   9.035 -16.264  1.00 89.46           C
ATOM   1066 1HG  MET A  85      -4.920   9.396 -16.484  1.00 89.46           H
ATOM   1067 2HG  MET A  85      -3.908   8.728 -15.218  1.00 89.46           H
ATOM   1068  SD  MET A  85      -2.728  10.342 -16.524  1.00 89.46           S
ATOM   1069  CE  MET A  85      -3.180  10.847 -18.175  1.00 89.46           C
ATOM   1070 1HE  MET A  85      -3.067  10.004 -18.857  1.00 89.46           H
ATOM   1071 2HE  MET A  85      -4.217  11.183 -18.182  1.00 89.46           H
ATOM   1072 3HE  MET A  85      -2.532  11.663 -18.496  1.00 89.46           H
ATOM   1073  HN  MET A  85      -2.585   6.004 -18.433  1.00 89.46           H
ATOM   1074  N   PHE A  86      -2.808   5.544 -15.237  1.00 89.85           N
ATOM   1075  CA  PHE A  86      -2.906   4.916 -13.931  1.00 89.85           C
ATOM   1076  C   PHE A  86      -1.535   4.440 -13.446  1.00 89.85           C
ATOM   1077  O   PHE A  86      -1.220   4.547 -12.262  1.00 89.85           O
ATOM   1078  HA  PHE A  86      -3.294   5.665 -13.241  1.00 89.85           H
ATOM   1079  CB  PHE A  86      -3.828   3.704 -14.085  1.00 89.85           C
ATOM   1080 1HB  PHE A  86      -3.437   3.061 -14.874  1.00 89.85           H
ATOM   1081 2HB  PHE A  86      -3.807   3.125 -13.162  1.00 89.85           H
ATOM   1082  CG  PHE A  86      -5.278   4.063 -14.413  1.00 89.85           C
ATOM   1083  CD1 PHE A  86      -5.861   5.143 -13.825  1.00 89.85           C
ATOM   1084  HD1 PHE A  86      -5.294   5.752 -13.121  1.00 89.85           H
ATOM   1085  CD2 PHE A  86      -5.986   3.303 -15.291  1.00 89.85           C
ATOM   1086  HD2 PHE A  86      -5.519   2.438 -15.762  1.00 89.85           H
ATOM   1087  CE1 PHE A  86      -7.207   5.476 -14.129  1.00 89.85           C
ATOM   1088  HE1 PHE A  86      -7.674   6.341 -13.658  1.00 89.85           H
ATOM   1089  CE2 PHE A  86      -7.332   3.637 -15.595  1.00 89.85           C
ATOM   1090  HE2 PHE A  86      -7.899   3.027 -16.298  1.00 89.85           H
ATOM   1091  CZ  PHE A  86      -7.915   4.716 -15.007  1.00 89.85           C
ATOM   1092  HZ  PHE A  86      -8.948   4.972 -15.240  1.00 89.85           H
ATOM   1093  HN  PHE A  86      -3.208   5.020 -15.989  1.00 89.85           H
ATOM   1094  N   LEU A  87      -0.756   3.926 -14.386  1.00 87.74           N
ATOM   1095  CA  LEU A  87       0.578   3.443 -14.072  1.00 87.74           C
ATOM   1096  C   LEU A  87       1.428   4.605 -13.556  1.00 87.74           C
ATOM   1097  O   LEU A  87       2.249   4.428 -12.658  1.00 87.74           O
ATOM   1098  HA  LEU A  87       0.479   2.707 -13.274  1.00 87.74           H
ATOM   1099  CB  LEU A  87       1.185   2.724 -15.278  1.00 87.74           C
ATOM   1100 1HB  LEU A  87       1.130   3.390 -16.139  1.00 87.74           H
ATOM   1101 2HB  LEU A  87       2.242   2.549 -15.077  1.00 87.74           H
ATOM   1102  CG  LEU A  87       0.540   1.389 -15.658  1.00 87.74           C
ATOM   1103  HG  LEU A  87      -0.523   1.560 -15.828  1.00 87.74           H
ATOM   1104  CD1 LEU A  87       1.125   0.850 -16.965  1.00 87.74           C
ATOM   1105 1HD1 LEU A  87       0.946   1.567 -17.766  1.00 87.74           H
ATOM   1106 2HD1 LEU A  87       2.198   0.699 -16.847  1.00 87.74           H
ATOM   1107 3HD1 LEU A  87       0.649  -0.099 -17.212  1.00 87.74           H
ATOM   1108  CD2 LEU A  87       0.659   0.378 -14.516  1.00 87.74           C
ATOM   1109 1HD2 LEU A  87       1.711   0.205 -14.292  1.00 87.74           H
ATOM   1110 2HD2 LEU A  87       0.157   0.769 -13.631  1.00 87.74           H
ATOM   1111 3HD2 LEU A  87       0.192  -0.562 -14.813  1.00 87.74           H
ATOM   1112  HN  LEU A  87      -1.022   3.837 -15.346  1.00 87.74           H
ATOM   1113  N   LEU A  88       1.202   5.769 -14.147  1.00 91.06           N
ATOM   1114  CA  LEU A  88       1.911   6.969 -13.734  1.00 91.06           C
ATOM   1115  C   LEU A  88       1.567   7.282 -12.276  1.00 91.06           C
ATOM   1116  O   LEU A  88       2.459   7.464 -11.449  1.00 91.06           O
ATOM   1117  HA  LEU A  88       2.978   6.756 -13.798  1.00 91.06           H
ATOM   1118  CB  LEU A  88       1.620   8.122 -14.696  1.00 91.06           C
ATOM   1119 1HB  LEU A  88       2.038   7.869 -15.671  1.00 91.06           H
ATOM   1120 2HB  LEU A  88       0.541   8.200 -14.822  1.00 91.06           H
ATOM   1121  CG  LEU A  88       2.158   9.493 -14.282  1.00 91.06           C
ATOM   1122  HG  LEU A  88       1.854   9.683 -13.253  1.00 91.06           H
ATOM   1123  CD1 LEU A  88       3.688   9.514 -14.312  1.00 91.06           C
ATOM   1124 1HD1 LEU A  88       4.075   8.764 -13.623  1.00 91.06           H
ATOM   1125 2HD1 LEU A  88       4.034   9.293 -15.322  1.00 91.06           H
ATOM   1126 3HD1 LEU A  88       4.043  10.500 -14.014  1.00 91.06           H
ATOM   1127  CD2 LEU A  88       1.553  10.602 -15.144  1.00 91.06           C
ATOM   1128 1HD2 LEU A  88       1.806  10.429 -16.190  1.00 91.06           H
ATOM   1129 2HD2 LEU A  88       0.469  10.602 -15.028  1.00 91.06           H
ATOM   1130 3HD2 LEU A  88       1.952  11.566 -14.829  1.00 91.06           H
ATOM   1131  HN  LEU A  88       0.551   5.900 -14.894  1.00 91.06           H
ATOM   1132  N   ASN A  89       0.271   7.337 -12.007  1.00 94.00           N
ATOM   1133  CA  ASN A  89      -0.204   7.736 -10.693  1.00 94.00           C
ATOM   1134  C   ASN A  89       0.219   6.688  -9.662  1.00 94.00           C
ATOM   1135  O   ASN A  89       0.421   7.010  -8.491  1.00 94.00           O
ATOM   1136  HA  ASN A  89       0.250   8.710 -10.508  1.00 94.00           H
ATOM   1137  CB  ASN A  89      -1.730   7.837 -10.666  1.00 94.00           C
ATOM   1138 1HB  ASN A  89      -2.163   7.017 -11.240  1.00 94.00           H
ATOM   1139 2HB  ASN A  89      -2.087   7.730  -9.641  1.00 94.00           H
ATOM   1140  CG  ASN A  89      -2.202   9.174 -11.240  1.00 94.00           C
ATOM   1141  OD1 ASN A  89      -2.453  10.131 -10.526  1.00 94.00           O
ATOM   1142  ND2 ASN A  89      -2.309   9.186 -12.565  1.00 94.00           N
ATOM   1143 1HD2 ASN A  89      -2.088   8.365 -13.092  1.00 94.00           H
ATOM   1144 2HD2 ASN A  89      -2.611  10.016 -13.035  1.00 94.00           H
ATOM   1145  HN  ASN A  89      -0.448   7.114 -12.666  1.00 94.00           H
ATOM   1146  N   LEU A  90       0.342   5.456 -10.133  1.00 92.20           N
ATOM   1147  CA  LEU A  90       0.771   4.365  -9.274  1.00 92.20           C
ATOM   1148  C   LEU A  90       2.203   4.625  -8.803  1.00 92.20           C
ATOM   1149  O   LEU A  90       2.507   4.480  -7.621  1.00 92.20           O
ATOM   1150  HA  LEU A  90       0.116   4.359  -8.403  1.00 92.20           H
ATOM   1151  CB  LEU A  90       0.591   3.022  -9.985  1.00 92.20           C
ATOM   1152 1HB  LEU A  90      -0.318   3.069 -10.584  1.00 92.20           H
ATOM   1153 2HB  LEU A  90       1.422   2.885 -10.676  1.00 92.20           H
ATOM   1154  CG  LEU A  90       0.509   1.791  -9.080  1.00 92.20           C
ATOM   1155  HG  LEU A  90       1.226   1.915  -8.268  1.00 92.20           H
ATOM   1156  CD1 LEU A  90      -0.877   1.669  -8.445  1.00 92.20           C
ATOM   1157 1HD1 LEU A  90      -1.082   2.556  -7.846  1.00 92.20           H
ATOM   1158 2HD1 LEU A  90      -1.629   1.577  -9.228  1.00 92.20           H
ATOM   1159 3HD1 LEU A  90      -0.908   0.785  -7.807  1.00 92.20           H
ATOM   1160  CD2 LEU A  90       0.904   0.524  -9.841  1.00 92.20           C
ATOM   1161 1HD2 LEU A  90       0.230   0.382 -10.686  1.00 92.20           H
ATOM   1162 2HD2 LEU A  90       1.927   0.623 -10.205  1.00 92.20           H
ATOM   1163 3HD2 LEU A  90       0.837  -0.336  -9.175  1.00 92.20           H
ATOM   1164  HN  LEU A  90       0.155   5.199 -11.081  1.00 92.20           H
ATOM   1165  N   ALA A  91       3.045   5.005  -9.754  1.00 94.33           N
ATOM   1166  CA  ALA A  91       4.447   5.244  -9.459  1.00 94.33           C
ATOM   1167  C   ALA A  91       4.569   6.444  -8.518  1.00 94.33           C
ATOM   1168  O   ALA A  91       5.433   6.466  -7.643  1.00 94.33           O
ATOM   1169  HA  ALA A  91       4.837   4.359  -8.957  1.00 94.33           H
ATOM   1170  CB  ALA A  91       5.216   5.449 -10.766  1.00 94.33           C
ATOM   1171 1HB  ALA A  91       5.122   4.557 -11.386  1.00 94.33           H
ATOM   1172 2HB  ALA A  91       4.805   6.306 -11.299  1.00 94.33           H
ATOM   1173 3HB  ALA A  91       6.268   5.628 -10.545  1.00 94.33           H
ATOM   1174  HN  ALA A  91       2.782   5.150 -10.708  1.00 94.33           H
ATOM   1175  N   ILE A  92       3.690   7.413  -8.729  1.00 95.86           N
ATOM   1176  CA  ILE A  92       3.684   8.611  -7.906  1.00 95.86           C
ATOM   1177  C   ILE A  92       3.315   8.235  -6.470  1.00 95.86           C
ATOM   1178  O   ILE A  92       3.956   8.687  -5.522  1.00 95.86           O
ATOM   1179  HA  ILE A  92       4.697   9.014  -7.908  1.00 95.86           H
ATOM   1180  CB  ILE A  92       2.772   9.676  -8.517  1.00 95.86           C
ATOM   1181  HB  ILE A  92       1.815   9.211  -8.755  1.00 95.86           H
ATOM   1182  CG1 ILE A  92       3.353  10.210  -9.827  1.00 95.86           C
ATOM   1183 1HG1 ILE A  92       4.238  10.811  -9.618  1.00 95.86           H
ATOM   1184 2HG1 ILE A  92       3.674   9.377 -10.453  1.00 95.86           H
ATOM   1185  CG2 ILE A  92       2.491  10.798  -7.515  1.00 95.86           C
ATOM   1186 1HG2 ILE A  92       2.003  10.384  -6.633  1.00 95.86           H
ATOM   1187 2HG2 ILE A  92       3.431  11.268  -7.223  1.00 95.86           H
ATOM   1188 3HG2 ILE A  92       1.841  11.542  -7.975  1.00 95.86           H
ATOM   1189  CD1 ILE A  92       2.323  11.054 -10.581  1.00 95.86           C
ATOM   1190 1HD1 ILE A  92       1.450  10.443 -10.809  1.00 95.86           H
ATOM   1191 2HD1 ILE A  92       2.023  11.899  -9.961  1.00 95.86           H
ATOM   1192 3HD1 ILE A  92       2.762  11.421 -11.508  1.00 95.86           H
ATOM   1193  HN  ILE A  92       2.993   7.390  -9.446  1.00 95.86           H
ATOM   1194  N   ALA A  93       2.284   7.412  -6.353  1.00 95.83           N
ATOM   1195  CA  ALA A  93       1.793   7.007  -5.047  1.00 95.83           C
ATOM   1196  C   ALA A  93       2.909   6.288  -4.288  1.00 95.83           C
ATOM   1197  O   ALA A  93       3.124   6.543  -3.104  1.00 95.83           O
ATOM   1198  HA  ALA A  93       1.517   7.909  -4.502  1.00 95.83           H
ATOM   1199  CB  ALA A  93       0.548   6.134  -5.218  1.00 95.83           C
ATOM   1200 1HB  ALA A  93      -0.225   6.701  -5.737  1.00 95.83           H
ATOM   1201 2HB  ALA A  93       0.802   5.248  -5.801  1.00 95.83           H
ATOM   1202 3HB  ALA A  93       0.180   5.830  -4.238  1.00 95.83           H
ATOM   1203  HN  ALA A  93       1.787   7.024  -7.130  1.00 95.83           H
ATOM   1204  N   ASP A  94       3.591   5.402  -5.000  1.00 94.89           N
ATOM   1205  CA  ASP A  94       4.662   4.625  -4.401  1.00 94.89           C
ATOM   1206  C   ASP A  94       5.755   5.572  -3.900  1.00 94.89           C
ATOM   1207  O   ASP A  94       6.240   5.428  -2.779  1.00 94.89           O
ATOM   1208  HA  ASP A  94       4.192   4.066  -3.592  1.00 94.89           H
ATOM   1209  CB  ASP A  94       5.291   3.675  -5.422  1.00 94.89           C
ATOM   1210 1HB  ASP A  94       5.422   4.192  -6.373  1.00 94.89           H
ATOM   1211 2HB  ASP A  94       6.283   3.376  -5.083  1.00 94.89           H
ATOM   1212  CG  ASP A  94       4.420   2.434  -5.625  1.00 94.89           C
ATOM   1213  OD1 ASP A  94       3.718   2.069  -4.658  1.00 94.89           O
ATOM   1214  OD2 ASP A  94       4.476   1.878  -6.744  1.00 94.89           O
ATOM   1215  HN  ASP A  94       3.422   5.214  -5.967  1.00 94.89           H
ATOM   1216  N   LEU A  95       6.110   6.519  -4.755  1.00 97.01           N
ATOM   1217  CA  LEU A  95       7.184   7.446  -4.441  1.00 97.01           C
ATOM   1218  C   LEU A  95       6.843   8.196  -3.152  1.00 97.01           C
ATOM   1219  O   LEU A  95       7.695   8.356  -2.279  1.00 97.01           O
ATOM   1220  HA  LEU A  95       8.085   6.857  -4.270  1.00 97.01           H
ATOM   1221  CB  LEU A  95       7.463   8.366  -5.632  1.00 97.01           C
ATOM   1222 1HB  LEU A  95       6.509   8.689  -6.048  1.00 97.01           H
ATOM   1223 2HB  LEU A  95       7.969   9.259  -5.265  1.00 97.01           H
ATOM   1224  CG  LEU A  95       8.303   7.765  -6.761  1.00 97.01           C
ATOM   1225  HG  LEU A  95       7.794   6.874  -7.128  1.00 97.01           H
ATOM   1226  CD1 LEU A  95       8.417   8.737  -7.936  1.00 97.01           C
ATOM   1227 1HD1 LEU A  95       7.422   8.960  -8.322  1.00 97.01           H
ATOM   1228 2HD1 LEU A  95       8.891   9.660  -7.601  1.00 97.01           H
ATOM   1229 3HD1 LEU A  95       9.019   8.285  -8.725  1.00 97.01           H
ATOM   1230  CD2 LEU A  95       9.675   7.323  -6.247  1.00 97.01           C
ATOM   1231 1HD2 LEU A  95      10.204   8.183  -5.838  1.00 97.01           H
ATOM   1232 2HD2 LEU A  95       9.547   6.571  -5.469  1.00 97.01           H
ATOM   1233 3HD2 LEU A  95      10.252   6.900  -7.070  1.00 97.01           H
ATOM   1234  HN  LEU A  95       5.680   6.658  -5.647  1.00 97.01           H
ATOM   1235  N   LEU A  96       5.596   8.636  -3.073  1.00 96.39           N
ATOM   1236  CA  LEU A  96       5.165   9.469  -1.963  1.00 96.39           C
ATOM   1237  C   LEU A  96       5.399   8.721  -0.649  1.00 96.39           C
ATOM   1238  O   LEU A  96       5.825   9.315   0.340  1.00 96.39           O
ATOM   1239  HA  LEU A  96       5.787  10.365  -1.966  1.00 96.39           H
ATOM   1240  CB  LEU A  96       3.718   9.923  -2.163  1.00 96.39           C
ATOM   1241 1HB  LEU A  96       3.124   9.056  -2.455  1.00 96.39           H
ATOM   1242 2HB  LEU A  96       3.330  10.268  -1.205  1.00 96.39           H
ATOM   1243  CG  LEU A  96       3.498  11.028  -3.199  1.00 96.39           C
ATOM   1244  HG  LEU A  96       3.822  10.655  -4.170  1.00 96.39           H
ATOM   1245  CD1 LEU A  96       2.014  11.379  -3.320  1.00 96.39           C
ATOM   1246 1HD1 LEU A  96       1.456  10.495  -3.629  1.00 96.39           H
ATOM   1247 2HD1 LEU A  96       1.642  11.724  -2.355  1.00 96.39           H
ATOM   1248 3HD1 LEU A  96       1.886  12.167  -4.062  1.00 96.39           H
ATOM   1249  CD2 LEU A  96       4.353  12.256  -2.879  1.00 96.39           C
ATOM   1250 1HD2 LEU A  96       4.084  12.640  -1.895  1.00 96.39           H
ATOM   1251 2HD2 LEU A  96       5.407  11.976  -2.884  1.00 96.39           H
ATOM   1252 3HD2 LEU A  96       4.178  13.026  -3.630  1.00 96.39           H
ATOM   1253  HN  LEU A  96       4.887   8.433  -3.748  1.00 96.39           H
ATOM   1254  N   PHE A  97       5.109   7.429  -0.681  1.00 96.31           N
ATOM   1255  CA  PHE A  97       5.270   6.596   0.499  1.00 96.31           C
ATOM   1256  C   PHE A  97       6.749   6.341   0.793  1.00 96.31           C
ATOM   1257  O   PHE A  97       7.192   6.478   1.932  1.00 96.31           O
ATOM   1258  HA  PHE A  97       4.822   7.132   1.336  1.00 96.31           H
ATOM   1259  CB  PHE A  97       4.583   5.262   0.202  1.00 96.31           C
ATOM   1260 1HB  PHE A  97       3.504   5.415   0.190  1.00 96.31           H
ATOM   1261 2HB  PHE A  97       4.869   4.932  -0.797  1.00 96.31           H
ATOM   1262  CG  PHE A  97       4.916   4.154   1.203  1.00 96.31           C
ATOM   1263  CD1 PHE A  97       5.523   3.013   0.778  1.00 96.31           C
ATOM   1264  HD1 PHE A  97       5.772   2.889  -0.275  1.00 96.31           H
ATOM   1265  CD2 PHE A  97       4.605   4.310   2.518  1.00 96.31           C
ATOM   1266  HD2 PHE A  97       4.118   5.224   2.858  1.00 96.31           H
ATOM   1267  CE1 PHE A  97       5.832   1.985   1.708  1.00 96.31           C
ATOM   1268  HE1 PHE A  97       6.318   1.071   1.367  1.00 96.31           H
ATOM   1269  CE2 PHE A  97       4.914   3.281   3.447  1.00 96.31           C
ATOM   1270  HE2 PHE A  97       4.664   3.406   4.501  1.00 96.31           H
ATOM   1271  CZ  PHE A  97       5.521   2.141   3.022  1.00 96.31           C
ATOM   1272  HZ  PHE A  97       5.758   1.352   3.736  1.00 96.31           H
ATOM   1273  HN  PHE A  97       4.772   6.951  -1.492  1.00 96.31           H
ATOM   1274  N   LEU A  98       7.473   5.973  -0.254  1.00 96.86           N
ATOM   1275  CA  LEU A  98       8.852   5.544  -0.098  1.00 96.86           C
ATOM   1276  C   LEU A  98       9.642   6.637   0.626  1.00 96.86           C
ATOM   1277  O   LEU A  98      10.526   6.341   1.428  1.00 96.86           O
ATOM   1278  HA  LEU A  98       8.848   4.651   0.527  1.00 96.86           H
ATOM   1279  CB  LEU A  98       9.447   5.149  -1.450  1.00 96.86           C
ATOM   1280 1HB  LEU A  98       9.254   5.954  -2.159  1.00 96.86           H
ATOM   1281 2HB  LEU A  98      10.529   5.073  -1.341  1.00 96.86           H
ATOM   1282  CG  LEU A  98       8.931   3.841  -2.054  1.00 96.86           C
ATOM   1283  HG  LEU A  98       7.848   3.814  -1.936  1.00 96.86           H
ATOM   1284  CD1 LEU A  98       9.224   3.775  -3.554  1.00 96.86           C
ATOM   1285 1HD1 LEU A  98       8.734   4.609  -4.056  1.00 96.86           H
ATOM   1286 2HD1 LEU A  98      10.300   3.835  -3.717  1.00 96.86           H
ATOM   1287 3HD1 LEU A  98       8.847   2.836  -3.957  1.00 96.86           H
ATOM   1288  CD2 LEU A  98       9.496   2.631  -1.306  1.00 96.86           C
ATOM   1289 1HD2 LEU A  98      10.584   2.641  -1.370  1.00 96.86           H
ATOM   1290 2HD2 LEU A  98       9.194   2.677  -0.260  1.00 96.86           H
ATOM   1291 3HD2 LEU A  98       9.113   1.715  -1.755  1.00 96.86           H
ATOM   1292  HN  LEU A  98       7.132   5.965  -1.194  1.00 96.86           H
ATOM   1293  N   VAL A  99       9.295   7.877   0.316  1.00 97.04           N
ATOM   1294  CA  VAL A  99      10.002   9.015   0.879  1.00 97.04           C
ATOM   1295  C   VAL A  99       9.837   9.011   2.400  1.00 97.04           C
ATOM   1296  O   VAL A  99      10.597   9.664   3.112  1.00 97.04           O
ATOM   1297  HA  VAL A  99      11.059   8.897   0.640  1.00 97.04           H
ATOM   1298  CB  VAL A  99       9.511  10.310   0.228  1.00 97.04           C
ATOM   1299  HB  VAL A  99       8.422  10.312   0.266  1.00 97.04           H
ATOM   1300  CG1 VAL A  99      10.010  11.534   0.999  1.00 97.04           C
ATOM   1301 1HG1 VAL A  99       9.639  11.495   2.023  1.00 97.04           H
ATOM   1302 2HG1 VAL A  99      11.100  11.538   1.008  1.00 97.04           H
ATOM   1303 3HG1 VAL A  99       9.647  12.441   0.515  1.00 97.04           H
ATOM   1304  CG2 VAL A  99       9.931  10.378  -1.241  1.00 97.04           C
ATOM   1305 1HG2 VAL A  99      11.018  10.343  -1.310  1.00 97.04           H
ATOM   1306 2HG2 VAL A  99       9.505   9.533  -1.781  1.00 97.04           H
ATOM   1307 3HG2 VAL A  99       9.570  11.309  -1.680  1.00 97.04           H
ATOM   1308  HN  VAL A  99       8.547   8.110  -0.306  1.00 97.04           H
ATOM   1309  N   THR A 100       8.839   8.267   2.853  1.00 96.29           N
ATOM   1310  CA  THR A 100       8.528   8.215   4.272  1.00 96.29           C
ATOM   1311  C   THR A 100       9.349   7.122   4.958  1.00 96.29           C
ATOM   1312  O   THR A 100       9.461   7.101   6.183  1.00 96.29           O
ATOM   1313  HA  THR A 100       8.818   9.164   4.722  1.00 96.29           H
ATOM   1314  CB  THR A 100       7.017   8.021   4.417  1.00 96.29           C
ATOM   1315  HB  THR A 100       6.694   8.234   5.437  1.00 96.29           H
ATOM   1316  OG1 THR A 100       6.792   6.688   3.967  1.00 96.29           O
ATOM   1317  HG1 THR A 100       6.738   6.669   2.969  1.00 96.29           H
ATOM   1318  CG2 THR A 100       6.219   8.885   3.439  1.00 96.29           C
ATOM   1319 1HG2 THR A 100       6.493   8.624   2.417  1.00 96.29           H
ATOM   1320 2HG2 THR A 100       6.441   9.937   3.617  1.00 96.29           H
ATOM   1321 3HG2 THR A 100       5.153   8.709   3.585  1.00 96.29           H
ATOM   1322  HN  THR A 100       8.249   7.707   2.271  1.00 96.29           H
ATOM   1323  N   LEU A 101       9.904   6.240   4.139  1.00 95.99           N
ATOM   1324  CA  LEU A 101      10.574   5.059   4.655  1.00 95.99           C
ATOM   1325  C   LEU A 101      11.802   5.486   5.462  1.00 95.99           C
ATOM   1326  O   LEU A 101      12.084   4.918   6.516  1.00 95.99           O
ATOM   1327  HA  LEU A 101       9.878   4.555   5.325  1.00 95.99           H
ATOM   1328  CB  LEU A 101      10.894   4.086   3.518  1.00 95.99           C
ATOM   1329 1HB  LEU A 101      11.398   4.637   2.725  1.00 95.99           H
ATOM   1330 2HB  LEU A 101      11.601   3.344   3.890  1.00 95.99           H
ATOM   1331  CG  LEU A 101       9.698   3.350   2.909  1.00 95.99           C
ATOM   1332  HG  LEU A 101       9.061   4.084   2.416  1.00 95.99           H
ATOM   1333  CD1 LEU A 101      10.154   2.355   1.840  1.00 95.99           C
ATOM   1334 1HD1 LEU A 101      10.677   2.889   1.046  1.00 95.99           H
ATOM   1335 2HD1 LEU A 101      10.824   1.622   2.287  1.00 95.99           H
ATOM   1336 3HD1 LEU A 101       9.284   1.846   1.423  1.00 95.99           H
ATOM   1337  CD2 LEU A 101       8.856   2.678   3.996  1.00 95.99           C
ATOM   1338 1HD2 LEU A 101       9.470   1.959   4.538  1.00 95.99           H
ATOM   1339 2HD2 LEU A 101       8.486   3.434   4.688  1.00 95.99           H
ATOM   1340 3HD2 LEU A 101       8.014   2.163   3.535  1.00 95.99           H
ATOM   1341  HN  LEU A 101       9.900   6.323   3.143  1.00 95.99           H
ATOM   1342  N   PRO A 102      12.551   6.489   4.985  1.00 95.81           N
ATOM   1343  CA  PRO A 102      13.740   6.951   5.704  1.00 95.81           C
ATOM   1344  C   PRO A 102      13.441   7.292   7.155  1.00 95.81           C
ATOM   1345  O   PRO A 102      14.229   6.977   8.045  1.00 95.81           O
ATOM   1346  HA  PRO A 102      14.485   6.156   5.746  1.00 95.81           H
ATOM   1347  CB  PRO A 102      14.188   8.182   4.912  1.00 95.81           C
ATOM   1348 1HB  PRO A 102      13.752   9.097   5.313  1.00 95.81           H
ATOM   1349 2HB  PRO A 102      15.270   8.306   4.942  1.00 95.81           H
ATOM   1350  CG  PRO A 102      13.692   7.893   3.501  1.00 95.81           C
ATOM   1351 1HG  PRO A 102      13.616   8.802   2.904  1.00 95.81           H
ATOM   1352 2HG  PRO A 102      14.368   7.229   2.962  1.00 95.81           H
ATOM   1353  CD  PRO A 102      12.335   7.252   3.742  1.00 95.81           C
ATOM   1354 1HD  PRO A 102      11.550   7.999   3.862  1.00 95.81           H
ATOM   1355 2HD  PRO A 102      12.036   6.612   2.912  1.00 95.81           H
ATOM   1356  N   PHE A 103      12.299   7.933   7.355  1.00 94.84           N
ATOM   1357  CA  PHE A 103      11.910   8.371   8.685  1.00 94.84           C
ATOM   1358  C   PHE A 103      11.560   7.177   9.575  1.00 94.84           C
ATOM   1359  O   PHE A 103      11.885   7.166  10.761  1.00 94.84           O
ATOM   1360  HA  PHE A 103      12.760   8.903   9.112  1.00 94.84           H
ATOM   1361  CB  PHE A 103      10.669   9.250   8.521  1.00 94.84           C
ATOM   1362 1HB  PHE A 103       9.898   8.681   8.001  1.00 94.84           H
ATOM   1363 2HB  PHE A 103      10.274   9.492   9.508  1.00 94.84           H
ATOM   1364  CG  PHE A 103      10.924  10.551   7.757  1.00 94.84           C
ATOM   1365  CD1 PHE A 103      11.303  11.671   8.429  1.00 94.84           C
ATOM   1366  HD1 PHE A 103      11.424  11.642   9.512  1.00 94.84           H
ATOM   1367  CD2 PHE A 103      10.773  10.587   6.406  1.00 94.84           C
ATOM   1368  HD2 PHE A 103      10.469   9.690   5.867  1.00 94.84           H
ATOM   1369  CE1 PHE A 103      11.540  12.879   7.720  1.00 94.84           C
ATOM   1370  HE1 PHE A 103      11.843  13.776   8.259  1.00 94.84           H
ATOM   1371  CE2 PHE A 103      11.010  11.795   5.697  1.00 94.84           C
ATOM   1372  HE2 PHE A 103      10.889  11.824   4.614  1.00 94.84           H
ATOM   1373  CZ  PHE A 103      11.389  12.915   6.369  1.00 94.84           C
ATOM   1374  HZ  PHE A 103      11.571  13.841   5.825  1.00 94.84           H
ATOM   1375  HN  PHE A 103      11.646   8.153   6.630  1.00 94.84           H
ATOM   1376  N   TRP A 104      10.902   6.200   8.968  1.00 92.87           N
ATOM   1377  CA  TRP A 104      10.554   4.979   9.676  1.00 92.87           C
ATOM   1378  C   TRP A 104      11.852   4.319  10.145  1.00 92.87           C
ATOM   1379  O   TRP A 104      11.920   3.794  11.256  1.00 92.87           O
ATOM   1380  HA  TRP A 104       9.944   5.255  10.537  1.00 92.87           H
ATOM   1381  CB  TRP A 104       9.699   4.062   8.800  1.00 92.87           C
ATOM   1382 1HB  TRP A 104      10.085   4.087   7.781  1.00 92.87           H
ATOM   1383 2HB  TRP A 104       9.804   3.037   9.155  1.00 92.87           H
ATOM   1384  CG  TRP A 104       8.214   4.429   8.777  1.00 92.87           C
ATOM   1385  CD1 TRP A 104       7.479   4.829   7.731  1.00 92.87           C
ATOM   1386  HD1 TRP A 104       7.866   4.948   6.719  1.00 92.87           H
ATOM   1387  CD2 TRP A 104       7.308   4.414   9.900  1.00 92.87           C
ATOM   1388  NE1 TRP A 104       6.170   5.072   8.095  1.00 92.87           N
ATOM   1389  HE1 TRP A 104       5.435   5.379   7.491  1.00 92.87           H
ATOM   1390  CE2 TRP A 104       6.063   4.812   9.456  1.00 92.87           C
ATOM   1391  CE3 TRP A 104       7.532   4.076  11.246  1.00 92.87           C
ATOM   1392  HE3 TRP A 104       8.505   3.759  11.621  1.00 92.87           H
ATOM   1393  CZ2 TRP A 104       4.945   4.908  10.294  1.00 92.87           C
ATOM   1394  HZ2 TRP A 104       3.972   5.225   9.919  1.00 92.87           H
ATOM   1395  CZ3 TRP A 104       6.405   4.177  12.071  1.00 92.87           C
ATOM   1396  HZ3 TRP A 104       6.524   3.926  13.125  1.00 92.87           H
ATOM   1397  CH2 TRP A 104       5.145   4.576  11.639  1.00 92.87           C
ATOM   1398  HH2 TRP A 104       4.316   4.630  12.345  1.00 92.87           H
ATOM   1399  HN  TRP A 104      10.608   6.233   8.013  1.00 92.87           H
ATOM   1400  N   ALA A 105      12.850   4.366   9.276  1.00 94.45           N
ATOM   1401  CA  ALA A 105      14.110   3.694   9.545  1.00 94.45           C
ATOM   1402  C   ALA A 105      14.762   4.317  10.781  1.00 94.45           C
ATOM   1403  O   ALA A 105      15.216   3.603  11.674  1.00 94.45           O
ATOM   1404  HA  ALA A 105      13.890   2.646   9.750  1.00 94.45           H
ATOM   1405  CB  ALA A 105      15.008   3.776   8.309  1.00 94.45           C
ATOM   1406 1HB  ALA A 105      14.511   3.294   7.466  1.00 94.45           H
ATOM   1407 2HB  ALA A 105      15.199   4.822   8.068  1.00 94.45           H
ATOM   1408 3HB  ALA A 105      15.952   3.272   8.511  1.00 94.45           H
ATOM   1409  HN  ALA A 105      12.809   4.852   8.402  1.00 94.45           H
ATOM   1410  N   ILE A 106      14.786   5.641  10.794  1.00 93.70           N
ATOM   1411  CA  ILE A 106      15.419   6.368  11.881  1.00 93.70           C
ATOM   1412  C   ILE A 106      14.679   6.071  13.187  1.00 93.70           C
ATOM   1413  O   ILE A 106      15.304   5.838  14.220  1.00 93.70           O
ATOM   1414  HA  ILE A 106      16.440   5.996  11.971  1.00 93.70           H
ATOM   1415  CB  ILE A 106      15.507   7.859  11.550  1.00 93.70           C
ATOM   1416  HB  ILE A 106      14.533   8.186  11.187  1.00 93.70           H
ATOM   1417  CG1 ILE A 106      16.516   8.112  10.428  1.00 93.70           C
ATOM   1418 1HG1 ILE A 106      17.530   7.991  10.812  1.00 93.70           H
ATOM   1419 2HG1 ILE A 106      16.383   7.371   9.640  1.00 93.70           H
ATOM   1420  CG2 ILE A 106      15.823   8.681  12.801  1.00 93.70           C
ATOM   1421 1HG2 ILE A 106      15.036   8.533  13.541  1.00 93.70           H
ATOM   1422 2HG2 ILE A 106      16.777   8.358  13.217  1.00 93.70           H
ATOM   1423 3HG2 ILE A 106      15.880   9.737  12.537  1.00 93.70           H
ATOM   1424  CD1 ILE A 106      16.349   9.518   9.848  1.00 93.70           C
ATOM   1425 1HD1 ILE A 106      15.343   9.627   9.444  1.00 93.70           H
ATOM   1426 2HD1 ILE A 106      16.507  10.257  10.634  1.00 93.70           H
ATOM   1427 3HD1 ILE A 106      17.079   9.672   9.053  1.00 93.70           H
ATOM   1428  HN  ILE A 106      14.383   6.215  10.081  1.00 93.70           H
ATOM   1429  N   ALA A 107      13.357   6.088  13.097  1.00 92.38           N
ATOM   1430  CA  ALA A 107      12.525   5.913  14.276  1.00 92.38           C
ATOM   1431  C   ALA A 107      12.753   4.515  14.853  1.00 92.38           C
ATOM   1432  O   ALA A 107      12.700   4.325  16.067  1.00 92.38           O
ATOM   1433  HA  ALA A 107      12.832   6.656  15.012  1.00 92.38           H
ATOM   1434  CB  ALA A 107      11.060   6.160  13.907  1.00 92.38           C
ATOM   1435 1HB  ALA A 107      10.947   7.176  13.530  1.00 92.38           H
ATOM   1436 2HB  ALA A 107      10.754   5.451  13.139  1.00 92.38           H
ATOM   1437 3HB  ALA A 107      10.436   6.029  14.792  1.00 92.38           H
ATOM   1438  HN  ALA A 107      12.856   6.218  12.242  1.00 92.38           H
ATOM   1439  N   ALA A 108      13.002   3.572  13.956  1.00 91.64           N
ATOM   1440  CA  ALA A 108      13.197   2.190  14.358  1.00 91.64           C
ATOM   1441  C   ALA A 108      14.592   2.032  14.967  1.00 91.64           C
ATOM   1442  O   ALA A 108      14.791   1.220  15.869  1.00 91.64           O
ATOM   1443  HA  ALA A 108      12.450   1.956  15.117  1.00 91.64           H
ATOM   1444  CB  ALA A 108      12.979   1.272  13.153  1.00 91.64           C
ATOM   1445 1HB  ALA A 108      11.965   1.401  12.777  1.00 91.64           H
ATOM   1446 2HB  ALA A 108      13.693   1.526  12.369  1.00 91.64           H
ATOM   1447 3HB  ALA A 108      13.125   0.235  13.455  1.00 91.64           H
ATOM   1448  HN  ALA A 108      13.071   3.740  12.973  1.00 91.64           H
ATOM   1449  N   ALA A 109      15.521   2.821  14.449  1.00 91.65           N
ATOM   1450  CA  ALA A 109      16.917   2.682  14.828  1.00 91.65           C
ATOM   1451  C   ALA A 109      17.098   3.153  16.272  1.00 91.65           C
ATOM   1452  O   ALA A 109      17.938   2.626  17.001  1.00 91.65           O
ATOM   1453  HA  ALA A 109      17.174   1.624  14.765  1.00 91.65           H
ATOM   1454  CB  ALA A 109      17.793   3.462  13.846  1.00 91.65           C
ATOM   1455 1HB  ALA A 109      17.650   3.069  12.840  1.00 91.65           H
ATOM   1456 2HB  ALA A 109      17.514   4.515  13.868  1.00 91.65           H
ATOM   1457 3HB  ALA A 109      18.840   3.357  14.131  1.00 91.65           H
ATOM   1458  HN  ALA A 109      15.334   3.543  13.783  1.00 91.65           H
ATOM   1459  N   ASP A 110      16.297   4.140  16.644  1.00 87.63           N
ATOM   1460  CA  ASP A 110      16.451   4.783  17.938  1.00 87.63           C
ATOM   1461  C   ASP A 110      15.075   5.197  18.464  1.00 87.63           C
ATOM   1462  O   ASP A 110      14.384   4.401  19.097  1.00 87.63           O
ATOM   1463  HA  ASP A 110      16.933   4.039  18.572  1.00 87.63           H
ATOM   1464  CB  ASP A 110      17.314   6.042  17.828  1.00 87.63           C
ATOM   1465 1HB  ASP A 110      18.284   5.787  17.402  1.00 87.63           H
ATOM   1466 2HB  ASP A 110      16.843   6.751  17.147  1.00 87.63           H
ATOM   1467  CG  ASP A 110      17.508   6.695  19.198  1.00 87.63           C
ATOM   1468  OD1 ASP A 110      17.163   6.029  20.198  1.00 87.63           O
ATOM   1469  OD2 ASP A 110      17.996   7.846  19.214  1.00 87.63           O
ATOM   1470  HN  ASP A 110      15.554   4.501  16.079  1.00 87.63           H
ATOM   1471  N   GLN A 111      14.719   6.442  18.183  1.00 88.00           N
ATOM   1472  CA  GLN A 111      13.436   6.969  18.614  1.00 88.00           C
ATOM   1473  C   GLN A 111      12.946   8.039  17.636  1.00 88.00           C
ATOM   1474  O   GLN A 111      13.687   8.463  16.751  1.00 88.00           O
ATOM   1475  HA  GLN A 111      12.755   6.118  18.604  1.00 88.00           H
ATOM   1476  CB  GLN A 111      13.522   7.526  20.037  1.00 88.00           C
ATOM   1477 1HB  GLN A 111      12.537   7.864  20.359  1.00 88.00           H
ATOM   1478 2HB  GLN A 111      13.827   6.735  20.723  1.00 88.00           H
ATOM   1479  CG  GLN A 111      14.517   8.686  20.113  1.00 88.00           C
ATOM   1480 1HG  GLN A 111      15.504   8.344  19.801  1.00 88.00           H
ATOM   1481 2HG  GLN A 111      14.217   9.472  19.420  1.00 88.00           H
ATOM   1482  CD  GLN A 111      14.592   9.251  21.533  1.00 88.00           C
ATOM   1483  OE1 GLN A 111      13.591   9.495  22.185  1.00 88.00           O
ATOM   1484  NE2 GLN A 111      15.832   9.445  21.972  1.00 88.00           N
ATOM   1485 1HE2 GLN A 111      16.611   9.224  21.386  1.00 88.00           H
ATOM   1486 2HE2 GLN A 111      15.986   9.812  22.890  1.00 88.00           H
ATOM   1487  HN  GLN A 111      15.290   7.085  17.671  1.00 88.00           H
ATOM   1488  N   TRP A 112      11.699   8.444  17.829  1.00 90.78           N
ATOM   1489  CA  TRP A 112      11.099   9.453  16.972  1.00 90.78           C
ATOM   1490  C   TRP A 112      11.699  10.810  17.348  1.00 90.78           C
ATOM   1491  O   TRP A 112      11.397  11.354  18.409  1.00 90.78           O
ATOM   1492  HA  TRP A 112      11.351   9.207  15.941  1.00 90.78           H
ATOM   1493  CB  TRP A 112       9.573   9.425  17.077  1.00 90.78           C
ATOM   1494 1HB  TRP A 112       9.228   8.402  16.926  1.00 90.78           H
ATOM   1495 2HB  TRP A 112       9.283   9.713  18.088  1.00 90.78           H
ATOM   1496  CG  TRP A 112       8.864  10.341  16.078  1.00 90.78           C
ATOM   1497  CD1 TRP A 112       8.431  11.594  16.271  1.00 90.78           C
ATOM   1498  HD1 TRP A 112       8.536  12.142  17.208  1.00 90.78           H
ATOM   1499  CD2 TRP A 112       8.520  10.022  14.713  1.00 90.78           C
ATOM   1500  NE1 TRP A 112       7.836  12.105  15.136  1.00 90.78           N
ATOM   1501  HE1 TRP A 112       7.437  13.016  15.034  1.00 90.78           H
ATOM   1502  CE2 TRP A 112       7.892  11.118  14.158  1.00 90.78           C
ATOM   1503  CE3 TRP A 112       8.734   8.847  13.972  1.00 90.78           C
ATOM   1504  HE3 TRP A 112       9.227   7.968  14.388  1.00 90.78           H
ATOM   1505  CZ2 TRP A 112       7.425  11.147  12.838  1.00 90.78           C
ATOM   1506  HZ2 TRP A 112       6.932  12.026  12.423  1.00 90.78           H
ATOM   1507  CZ3 TRP A 112       8.262   8.892  12.655  1.00 90.78           C
ATOM   1508  HZ3 TRP A 112       8.401   8.006  12.036  1.00 90.78           H
ATOM   1509  CH2 TRP A 112       7.627   9.987  12.081  1.00 90.78           C
ATOM   1510  HH2 TRP A 112       7.288   9.943  11.046  1.00 90.78           H
ATOM   1511  HN  TRP A 112      11.103   8.097  18.553  1.00 90.78           H
ATOM   1512  N   LYS A 113      12.539  11.317  16.457  1.00 91.57           N
ATOM   1513  CA  LYS A 113      13.276  12.538  16.733  1.00 91.57           C
ATOM   1514  C   LYS A 113      12.575  13.716  16.054  1.00 91.57           C
ATOM   1515  O   LYS A 113      13.050  14.849  16.121  1.00 91.57           O
ATOM   1516  HA  LYS A 113      13.252  12.698  17.811  1.00 91.57           H
ATOM   1517  CB  LYS A 113      14.744  12.381  16.332  1.00 91.57           C
ATOM   1518 1HB  LYS A 113      14.808  12.082  15.285  1.00 91.57           H
ATOM   1519 2HB  LYS A 113      15.253  13.340  16.421  1.00 91.57           H
ATOM   1520  CG  LYS A 113      15.444  11.341  17.209  1.00 91.57           C
ATOM   1521 1HG  LYS A 113      15.436  11.672  18.247  1.00 91.57           H
ATOM   1522 2HG  LYS A 113      14.896  10.399  17.170  1.00 91.57           H
ATOM   1523  CD  LYS A 113      16.886  11.119  16.750  1.00 91.57           C
ATOM   1524 1HD  LYS A 113      16.895  10.808  15.705  1.00 91.57           H
ATOM   1525 2HD  LYS A 113      17.439  12.056  16.809  1.00 91.57           H
ATOM   1526  CE  LYS A 113      17.577  10.058  17.609  1.00 91.57           C
ATOM   1527 1HE  LYS A 113      17.631  10.397  18.643  1.00 91.57           H
ATOM   1528 2HE  LYS A 113      16.991   9.139  17.605  1.00 91.57           H
ATOM   1529  NZ  LYS A 113      18.940   9.786  17.099  1.00 91.57           N
ATOM   1530 1HZ  LYS A 113      19.351   9.022  17.625  1.00 91.57           H
ATOM   1531 2HZ  LYS A 113      18.890   9.533  16.119  1.00 91.57           H
ATOM   1532 3HZ  LYS A 113      19.513  10.616  17.206  1.00 91.57           H
ATOM   1533  HN  LYS A 113      12.718  10.908  15.562  1.00 91.57           H
ATOM   1534  N   PHE A 114      11.456  13.409  15.414  1.00 93.37           N
ATOM   1535  CA  PHE A 114      10.803  14.371  14.542  1.00 93.37           C
ATOM   1536  C   PHE A 114       9.567  14.970  15.215  1.00 93.37           C
ATOM   1537  O   PHE A 114       9.125  14.484  16.255  1.00 93.37           O
ATOM   1538  HA  PHE A 114      11.524  15.164  14.339  1.00 93.37           H
ATOM   1539  CB  PHE A 114      10.370  13.614  13.285  1.00 93.37           C
ATOM   1540 1HB  PHE A 114       9.555  12.938  13.544  1.00 93.37           H
ATOM   1541 2HB  PHE A 114       9.975  14.328  12.562  1.00 93.37           H
ATOM   1542  CG  PHE A 114      11.491  12.810  12.626  1.00 93.37           C
ATOM   1543  CD1 PHE A 114      12.453  13.447  11.905  1.00 93.37           C
ATOM   1544  HD1 PHE A 114      12.424  14.531  11.798  1.00 93.37           H
ATOM   1545  CD2 PHE A 114      11.527  11.457  12.760  1.00 93.37           C
ATOM   1546  HD2 PHE A 114      10.757  10.946  13.337  1.00 93.37           H
ATOM   1547  CE1 PHE A 114      13.494  12.700  11.293  1.00 93.37           C
ATOM   1548  HE1 PHE A 114      14.264  13.211  10.715  1.00 93.37           H
ATOM   1549  CE2 PHE A 114      12.568  10.710  12.148  1.00 93.37           C
ATOM   1550  HE2 PHE A 114      12.597   9.625  12.255  1.00 93.37           H
ATOM   1551  CZ  PHE A 114      13.529  11.347  11.427  1.00 93.37           C
ATOM   1552  HZ  PHE A 114      14.328  10.774  10.957  1.00 93.37           H
ATOM   1553  HN  PHE A 114      10.997  12.523  15.484  1.00 93.37           H
ATOM   1554  N   GLN A 115       9.042  16.016  14.594  1.00 94.08           N
ATOM   1555  CA  GLN A 115       7.885  16.707  15.137  1.00 94.08           C
ATOM   1556  C   GLN A 115       6.613  15.897  14.877  1.00 94.08           C
ATOM   1557  O   GLN A 115       6.619  14.967  14.072  1.00 94.08           O
ATOM   1558  HA  GLN A 115       8.066  16.776  16.210  1.00 94.08           H
ATOM   1559  CB  GLN A 115       7.766  18.117  14.557  1.00 94.08           C
ATOM   1560 1HB  GLN A 115       7.786  18.069  13.468  1.00 94.08           H
ATOM   1561 2HB  GLN A 115       6.807  18.551  14.840  1.00 94.08           H
ATOM   1562  CG  GLN A 115       8.903  19.013  15.054  1.00 94.08           C
ATOM   1563 1HG  GLN A 115       9.144  18.761  16.087  1.00 94.08           H
ATOM   1564 2HG  GLN A 115       9.800  18.828  14.464  1.00 94.08           H
ATOM   1565  CD  GLN A 115       8.518  20.490  14.960  1.00 94.08           C
ATOM   1566  OE1 GLN A 115       7.541  20.865  14.333  1.00 94.08           O
ATOM   1567  NE2 GLN A 115       9.340  21.306  15.615  1.00 94.08           N
ATOM   1568 1HE2 GLN A 115      10.125  20.933  16.110  1.00 94.08           H
ATOM   1569 2HE2 GLN A 115       9.172  22.292  15.613  1.00 94.08           H
ATOM   1570  HN  GLN A 115       9.394  16.392  13.737  1.00 94.08           H
ATOM   1571  N   THR A 116       5.553  16.281  15.573  1.00 94.15           N
ATOM   1572  CA  THR A 116       4.298  15.554  15.486  1.00 94.15           C
ATOM   1573  C   THR A 116       3.760  15.588  14.054  1.00 94.15           C
ATOM   1574  O   THR A 116       3.169  14.616  13.586  1.00 94.15           O
ATOM   1575  HA  THR A 116       4.488  14.509  15.731  1.00 94.15           H
ATOM   1576  CB  THR A 116       3.333  16.152  16.511  1.00 94.15           C
ATOM   1577  HB  THR A 116       2.969  17.126  16.182  1.00 94.15           H
ATOM   1578  OG1 THR A 116       4.076  16.153  17.728  1.00 94.15           O
ATOM   1579  HG1 THR A 116       3.643  16.762  18.392  1.00 94.15           H
ATOM   1580  CG2 THR A 116       2.143  15.235  16.801  1.00 94.15           C
ATOM   1581 1HG2 THR A 116       2.505  14.285  17.195  1.00 94.15           H
ATOM   1582 2HG2 THR A 116       1.588  15.059  15.880  1.00 94.15           H
ATOM   1583 3HG2 THR A 116       1.491  15.707  17.535  1.00 94.15           H
ATOM   1584  HN  THR A 116       5.542  17.071  16.186  1.00 94.15           H
ATOM   1585  N   PHE A 117       3.984  16.717  13.398  1.00 95.42           N
ATOM   1586  CA  PHE A 117       3.528  16.891  12.029  1.00 95.42           C
ATOM   1587  C   PHE A 117       4.022  15.750  11.138  1.00 95.42           C
ATOM   1588  O   PHE A 117       3.247  15.171  10.377  1.00 95.42           O
ATOM   1589  HA  PHE A 117       2.438  16.888  12.049  1.00 95.42           H
ATOM   1590  CB  PHE A 117       4.119  18.209  11.525  1.00 95.42           C
ATOM   1591 1HB  PHE A 117       3.722  19.027  12.126  1.00 95.42           H
ATOM   1592 2HB  PHE A 117       5.198  18.194  11.679  1.00 95.42           H
ATOM   1593  CG  PHE A 117       3.834  18.494  10.049  1.00 95.42           C
ATOM   1594  CD1 PHE A 117       4.817  18.334   9.123  1.00 95.42           C
ATOM   1595  HD1 PHE A 117       5.808  18.002   9.432  1.00 95.42           H
ATOM   1596  CD2 PHE A 117       2.597  18.908   9.663  1.00 95.42           C
ATOM   1597  HD2 PHE A 117       1.809  19.036  10.405  1.00 95.42           H
ATOM   1598  CE1 PHE A 117       4.552  18.598   7.753  1.00 95.42           C
ATOM   1599  HE1 PHE A 117       5.340  18.470   7.011  1.00 95.42           H
ATOM   1600  CE2 PHE A 117       2.332  19.172   8.293  1.00 95.42           C
ATOM   1601  HE2 PHE A 117       1.341  19.504   7.983  1.00 95.42           H
ATOM   1602  CZ  PHE A 117       3.316  19.012   7.367  1.00 95.42           C
ATOM   1603  HZ  PHE A 117       3.112  19.215   6.316  1.00 95.42           H
ATOM   1604  HN  PHE A 117       4.467  17.502  13.785  1.00 95.42           H
ATOM   1605  N   MET A 118       5.309  15.460  11.261  1.00 94.80           N
ATOM   1606  CA  MET A 118       5.922  14.419  10.453  1.00 94.80           C
ATOM   1607  C   MET A 118       5.313  13.051  10.767  1.00 94.80           C
ATOM   1608  O   MET A 118       5.172  12.212   9.879  1.00 94.80           O
ATOM   1609  HA  MET A 118       5.713  14.689   9.418  1.00 94.80           H
ATOM   1610  CB  MET A 118       7.427  14.382  10.725  1.00 94.80           C
ATOM   1611 1HB  MET A 118       7.830  15.395  10.702  1.00 94.80           H
ATOM   1612 2HB  MET A 118       7.610  13.989  11.725  1.00 94.80           H
ATOM   1613  CG  MET A 118       8.150  13.516   9.691  1.00 94.80           C
ATOM   1614 1HG  MET A 118       9.217  13.488   9.910  1.00 94.80           H
ATOM   1615 2HG  MET A 118       7.786  12.490   9.746  1.00 94.80           H
ATOM   1616  SD  MET A 118       7.882  14.171   8.053  1.00 94.80           S
ATOM   1617  CE  MET A 118       8.859  15.662   8.151  1.00 94.80           C
ATOM   1618 1HE  MET A 118       8.475  16.296   8.949  1.00 94.80           H
ATOM   1619 2HE  MET A 118       9.897  15.402   8.360  1.00 94.80           H
ATOM   1620 3HE  MET A 118       8.802  16.197   7.203  1.00 94.80           H
ATOM   1621  HN  MET A 118       5.928  15.921  11.896  1.00 94.80           H
ATOM   1622  N   CYS A 119       4.967  12.869  12.033  1.00 93.46           N
ATOM   1623  CA  CYS A 119       4.379  11.616  12.476  1.00 93.46           C
ATOM   1624  C   CYS A 119       3.046  11.428  11.748  1.00 93.46           C
ATOM   1625  O   CYS A 119       2.754  10.341  11.252  1.00 93.46           O
ATOM   1626  HA  CYS A 119       5.082  10.828  12.207  1.00 93.46           H
ATOM   1627  CB  CYS A 119       4.209  11.577  13.996  1.00 93.46           C
ATOM   1628 1HB  CYS A 119       5.186  11.597  14.480  1.00 93.46           H
ATOM   1629 2HB  CYS A 119       3.668  12.461  14.333  1.00 93.46           H
ATOM   1630  SG  CYS A 119       3.301  10.065  14.485  1.00 93.46           S
ATOM   1631  HN  CYS A 119       5.082  13.558  12.749  1.00 93.46           H
ATOM   1632  N   LYS A 120       2.273  12.503  11.707  1.00 94.69           N
ATOM   1633  CA  LYS A 120       0.973  12.466  11.060  1.00 94.69           C
ATOM   1634  C   LYS A 120       1.147  12.054   9.597  1.00 94.69           C
ATOM   1635  O   LYS A 120       0.451  11.163   9.112  1.00 94.69           O
ATOM   1636  HA  LYS A 120       0.378  11.704  11.565  1.00 94.69           H
ATOM   1637  CB  LYS A 120       0.246  13.800  11.241  1.00 94.69           C
ATOM   1638 1HB  LYS A 120       0.897  14.618  10.934  1.00 94.69           H
ATOM   1639 2HB  LYS A 120      -0.631  13.831  10.594  1.00 94.69           H
ATOM   1640  CG  LYS A 120      -0.181  13.998  12.697  1.00 94.69           C
ATOM   1641 1HG  LYS A 120      -0.844  13.188  12.999  1.00 94.69           H
ATOM   1642 2HG  LYS A 120       0.693  13.953  13.345  1.00 94.69           H
ATOM   1643  CD  LYS A 120      -0.892  15.341  12.881  1.00 94.69           C
ATOM   1644 1HD  LYS A 120      -0.195  16.155  12.681  1.00 94.69           H
ATOM   1645 2HD  LYS A 120      -1.703  15.430  12.158  1.00 94.69           H
ATOM   1646  CE  LYS A 120      -1.448  15.476  14.300  1.00 94.69           C
ATOM   1647 1HE  LYS A 120      -1.538  14.491  14.757  1.00 94.69           H
ATOM   1648 2HE  LYS A 120      -0.756  16.051  14.915  1.00 94.69           H
ATOM   1649  NZ  LYS A 120      -2.770  16.141  14.277  1.00 94.69           N
ATOM   1650 1HZ  LYS A 120      -3.112  16.247  15.225  1.00 94.69           H
ATOM   1651 2HZ  LYS A 120      -2.682  17.055  13.846  1.00 94.69           H
ATOM   1652 3HZ  LYS A 120      -3.423  15.578  13.743  1.00 94.69           H
ATOM   1653  HN  LYS A 120       2.522  13.386  12.105  1.00 94.69           H
ATOM   1654  N   VAL A 121       2.081  12.722   8.935  1.00 94.79           N
ATOM   1655  CA  VAL A 121       2.290  12.504   7.514  1.00 94.79           C
ATOM   1656  C   VAL A 121       2.718  11.054   7.281  1.00 94.79           C
ATOM   1657  O   VAL A 121       2.148  10.362   6.439  1.00 94.79           O
ATOM   1658  HA  VAL A 121       1.338  12.674   7.011  1.00 94.79           H
ATOM   1659  CB  VAL A 121       3.299  13.519   6.972  1.00 94.79           C
ATOM   1660  HB  VAL A 121       4.186  13.481   7.605  1.00 94.79           H
ATOM   1661  CG1 VAL A 121       3.724  13.162   5.547  1.00 94.79           C
ATOM   1662 1HG1 VAL A 121       4.185  12.175   5.541  1.00 94.79           H
ATOM   1663 2HG1 VAL A 121       2.849  13.159   4.897  1.00 94.79           H
ATOM   1664 3HG1 VAL A 121       4.442  13.900   5.186  1.00 94.79           H
ATOM   1665  CG2 VAL A 121       2.736  14.940   7.037  1.00 94.79           C
ATOM   1666 1HG2 VAL A 121       1.827  14.999   6.439  1.00 94.79           H
ATOM   1667 2HG2 VAL A 121       2.507  15.193   8.073  1.00 94.79           H
ATOM   1668 3HG2 VAL A 121       3.474  15.641   6.647  1.00 94.79           H
ATOM   1669  HN  VAL A 121       2.686  13.399   9.353  1.00 94.79           H
ATOM   1670  N   VAL A 122       3.718  10.636   8.043  1.00 93.30           N
ATOM   1671  CA  VAL A 122       4.394   9.380   7.769  1.00 93.30           C
ATOM   1672  C   VAL A 122       3.406   8.225   7.943  1.00 93.30           C
ATOM   1673  O   VAL A 122       3.425   7.265   7.174  1.00 93.30           O
ATOM   1674  HA  VAL A 122       4.725   9.404   6.730  1.00 93.30           H
ATOM   1675  CB  VAL A 122       5.632   9.246   8.657  1.00 93.30           C
ATOM   1676  HB  VAL A 122       5.333   9.459   9.684  1.00 93.30           H
ATOM   1677  CG1 VAL A 122       6.186   7.821   8.616  1.00 93.30           C
ATOM   1678 1HG1 VAL A 122       5.425   7.125   8.969  1.00 93.30           H
ATOM   1679 2HG1 VAL A 122       6.462   7.568   7.592  1.00 93.30           H
ATOM   1680 3HG1 VAL A 122       7.066   7.754   9.256  1.00 93.30           H
ATOM   1681  CG2 VAL A 122       6.704  10.263   8.260  1.00 93.30           C
ATOM   1682 1HG2 VAL A 122       6.998  10.095   7.224  1.00 93.30           H
ATOM   1683 2HG2 VAL A 122       6.305  11.272   8.366  1.00 93.30           H
ATOM   1684 3HG2 VAL A 122       7.573  10.146   8.908  1.00 93.30           H
ATOM   1685  HN  VAL A 122       4.066  11.139   8.835  1.00 93.30           H
ATOM   1686  N   ASN A 123       2.566   8.355   8.960  1.00 92.17           N
ATOM   1687  CA  ASN A 123       1.571   7.335   9.244  1.00 92.17           C
ATOM   1688  C   ASN A 123       0.534   7.313   8.119  1.00 92.17           C
ATOM   1689  O   ASN A 123       0.044   6.250   7.743  1.00 92.17           O
ATOM   1690  HA  ASN A 123       2.130   6.402   9.314  1.00 92.17           H
ATOM   1691  CB  ASN A 123       0.840   7.629  10.556  1.00 92.17           C
ATOM   1692 1HB  ASN A 123       0.737   8.707  10.685  1.00 92.17           H
ATOM   1693 2HB  ASN A 123      -0.168   7.216  10.515  1.00 92.17           H
ATOM   1694  CG  ASN A 123       1.593   7.036  11.748  1.00 92.17           C
ATOM   1695  OD1 ASN A 123       2.398   6.129  11.617  1.00 92.17           O
ATOM   1696  ND2 ASN A 123       1.288   7.597  12.914  1.00 92.17           N
ATOM   1697 1HD2 ASN A 123       0.618   8.339  12.952  1.00 92.17           H
ATOM   1698 2HD2 ASN A 123       1.728   7.278  13.753  1.00 92.17           H
ATOM   1699  HN  ASN A 123       2.558   9.138   9.581  1.00 92.17           H
ATOM   1700  N   SER A 124       0.229   8.500   7.615  1.00 93.73           N
ATOM   1701  CA  SER A 124      -0.876   8.657   6.685  1.00 93.73           C
ATOM   1702  C   SER A 124      -0.443   8.233   5.280  1.00 93.73           C
ATOM   1703  O   SER A 124      -1.248   7.714   4.509  1.00 93.73           O
ATOM   1704  HA  SER A 124      -1.662   8.000   7.058  1.00 93.73           H
ATOM   1705  CB  SER A 124      -1.383  10.100   6.671  1.00 93.73           C
ATOM   1706 1HB  SER A 124      -0.607  10.753   6.271  1.00 93.73           H
ATOM   1707 2HB  SER A 124      -2.240  10.177   6.001  1.00 93.73           H
ATOM   1708  OG  SER A 124      -1.756  10.548   7.971  1.00 93.73           O
ATOM   1709  HG  SER A 124      -1.156  11.293   8.262  1.00 93.73           H
ATOM   1710  HN  SER A 124       0.722   9.343   7.831  1.00 93.73           H
ATOM   1711  N   MET A 125       0.829   8.469   4.991  1.00 94.06           N
ATOM   1712  CA  MET A 125       1.324   8.336   3.632  1.00 94.06           C
ATOM   1713  C   MET A 125       1.160   6.902   3.126  1.00 94.06           C
ATOM   1714  O   MET A 125       0.813   6.685   1.966  1.00 94.06           O
ATOM   1715  HA  MET A 125       0.717   9.013   3.031  1.00 94.06           H
ATOM   1716  CB  MET A 125       2.803   8.727   3.587  1.00 94.06           C
ATOM   1717 1HB  MET A 125       3.314   8.331   4.464  1.00 94.06           H
ATOM   1718 2HB  MET A 125       3.275   8.279   2.713  1.00 94.06           H
ATOM   1719  CG  MET A 125       2.966  10.248   3.538  1.00 94.06           C
ATOM   1720 1HG  MET A 125       2.469  10.703   4.395  1.00 94.06           H
ATOM   1721 2HG  MET A 125       4.022  10.510   3.607  1.00 94.06           H
ATOM   1722  SD  MET A 125       2.277  10.888   2.022  1.00 94.06           S
ATOM   1723  CE  MET A 125       1.084  12.039   2.685  1.00 94.06           C
ATOM   1724 1HE  MET A 125       0.367  11.501   3.306  1.00 94.06           H
ATOM   1725 2HE  MET A 125       1.598  12.787   3.288  1.00 94.06           H
ATOM   1726 3HE  MET A 125       0.559  12.530   1.866  1.00 94.06           H
ATOM   1727  HN  MET A 125       1.513   8.746   5.666  1.00 94.06           H
ATOM   1728  N   TYR A 126       1.416   5.959   4.022  1.00 88.58           N
ATOM   1729  CA  TYR A 126       1.301   4.552   3.681  1.00 88.58           C
ATOM   1730  C   TYR A 126      -0.141   4.193   3.314  1.00 88.58           C
ATOM   1731  O   TYR A 126      -0.381   3.520   2.313  1.00 88.58           O
ATOM   1732  HA  TYR A 126       1.945   4.359   2.822  1.00 88.58           H
ATOM   1733  CB  TYR A 126       1.702   3.779   4.939  1.00 88.58           C
ATOM   1734 1HB  TYR A 126       2.758   3.955   5.140  1.00 88.58           H
ATOM   1735 2HB  TYR A 126       1.145   4.174   5.788  1.00 88.58           H
ATOM   1736  CG  TYR A 126       1.460   2.271   4.846  1.00 88.58           C
ATOM   1737  CD1 TYR A 126       0.584   1.657   5.718  1.00 88.58           C
ATOM   1738  HD1 TYR A 126       0.064   2.247   6.473  1.00 88.58           H
ATOM   1739  CD2 TYR A 126       2.119   1.524   3.890  1.00 88.58           C
ATOM   1740  HD2 TYR A 126       2.811   2.009   3.201  1.00 88.58           H
ATOM   1741  CE1 TYR A 126       0.357   0.238   5.631  1.00 88.58           C
ATOM   1742  HE1 TYR A 126      -0.332  -0.259   6.313  1.00 88.58           H
ATOM   1743  CE2 TYR A 126       1.891   0.105   3.803  1.00 88.58           C
ATOM   1744  HE2 TYR A 126       2.405  -0.497   3.053  1.00 88.58           H
ATOM   1745  CZ  TYR A 126       1.022  -0.468   4.677  1.00 88.58           C
ATOM   1746  OH  TYR A 126       0.807  -1.809   4.595  1.00 88.58           O
ATOM   1747  HH  TYR A 126       1.183  -2.163   3.739  1.00 88.58           H
ATOM   1748  HN  TYR A 126       1.698   6.144   4.963  1.00 88.58           H
ATOM   1749  N   LYS A 127      -1.062   4.659   4.144  1.00 88.66           N
ATOM   1750  CA  LYS A 127      -2.467   4.337   3.960  1.00 88.66           C
ATOM   1751  C   LYS A 127      -2.956   4.944   2.643  1.00 88.66           C
ATOM   1752  O   LYS A 127      -3.756   4.335   1.934  1.00 88.66           O
ATOM   1753  HA  LYS A 127      -2.547   3.252   3.891  1.00 88.66           H
ATOM   1754  CB  LYS A 127      -3.282   4.774   5.179  1.00 88.66           C
ATOM   1755 1HB  LYS A 127      -3.024   5.800   5.444  1.00 88.66           H
ATOM   1756 2HB  LYS A 127      -4.343   4.767   4.933  1.00 88.66           H
ATOM   1757  CG  LYS A 127      -3.022   3.852   6.372  1.00 88.66           C
ATOM   1758 1HG  LYS A 127      -1.950   3.792   6.563  1.00 88.66           H
ATOM   1759 2HG  LYS A 127      -3.483   4.270   7.266  1.00 88.66           H
ATOM   1760  CD  LYS A 127      -3.578   2.450   6.112  1.00 88.66           C
ATOM   1761 1HD  LYS A 127      -4.628   2.519   5.828  1.00 88.66           H
ATOM   1762 2HD  LYS A 127      -3.050   1.995   5.274  1.00 88.66           H
ATOM   1763  CE  LYS A 127      -3.436   1.566   7.352  1.00 88.66           C
ATOM   1764 1HE  LYS A 127      -2.392   1.533   7.665  1.00 88.66           H
ATOM   1765 2HE  LYS A 127      -4.003   1.995   8.179  1.00 88.66           H
ATOM   1766  NZ  LYS A 127      -3.919   0.196   7.070  1.00 88.66           N
ATOM   1767 1HZ  LYS A 127      -3.846  -0.368   7.910  1.00 88.66           H
ATOM   1768 2HZ  LYS A 127      -4.887   0.233   6.771  1.00 88.66           H
ATOM   1769 3HZ  LYS A 127      -3.354  -0.217   6.336  1.00 88.66           H
ATOM   1770  HN  LYS A 127      -0.863   5.245   4.929  1.00 88.66           H
ATOM   1771  N   MET A 128      -2.456   6.136   2.356  1.00 93.04           N
ATOM   1772  CA  MET A 128      -2.791   6.809   1.112  1.00 93.04           C
ATOM   1773  C   MET A 128      -2.297   6.008  -0.094  1.00 93.04           C
ATOM   1774  O   MET A 128      -3.029   5.830  -1.067  1.00 93.04           O
ATOM   1775  HA  MET A 128      -3.879   6.870   1.096  1.00 93.04           H
ATOM   1776  CB  MET A 128      -2.155   8.200   1.097  1.00 93.04           C
ATOM   1777 1HB  MET A 128      -2.460   8.753   1.986  1.00 93.04           H
ATOM   1778 2HB  MET A 128      -1.069   8.108   1.136  1.00 93.04           H
ATOM   1779  CG  MET A 128      -2.562   8.975  -0.158  1.00 93.04           C
ATOM   1780 1HG  MET A 128      -2.282   8.414  -1.049  1.00 93.04           H
ATOM   1781 2HG  MET A 128      -3.645   9.097  -0.184  1.00 93.04           H
ATOM   1782  SD  MET A 128      -1.769  10.575  -0.172  1.00 93.04           S
ATOM   1783  CE  MET A 128      -2.747  11.416   1.062  1.00 93.04           C
ATOM   1784 1HE  MET A 128      -3.790  11.436   0.747  1.00 93.04           H
ATOM   1785 2HE  MET A 128      -2.665  10.889   2.013  1.00 93.04           H
ATOM   1786 3HE  MET A 128      -2.383  12.437   1.180  1.00 93.04           H
ATOM   1787  HN  MET A 128      -1.833   6.640   2.955  1.00 93.04           H
ATOM   1788  N   ASN A 129      -1.059   5.547   0.008  1.00 92.61           N
ATOM   1789  CA  ASN A 129      -0.470   4.745  -1.050  1.00 92.61           C
ATOM   1790  C   ASN A 129      -1.329   3.500  -1.280  1.00 92.61           C
ATOM   1791  O   ASN A 129      -1.721   3.212  -2.409  1.00 92.61           O
ATOM   1792  HA  ASN A 129      -0.441   5.398  -1.922  1.00 92.61           H
ATOM   1793  CB  ASN A 129       0.939   4.284  -0.672  1.00 92.61           C
ATOM   1794 1HB  ASN A 129       1.617   5.138  -0.670  1.00 92.61           H
ATOM   1795 2HB  ASN A 129       0.934   3.879   0.340  1.00 92.61           H
ATOM   1796  CG  ASN A 129       1.450   3.223  -1.649  1.00 92.61           C
ATOM   1797  OD1 ASN A 129       1.210   2.036  -1.498  1.00 92.61           O
ATOM   1798  ND2 ASN A 129       2.165   3.715  -2.656  1.00 92.61           N
ATOM   1799 1HD2 ASN A 129       2.325   4.700  -2.722  1.00 92.61           H
ATOM   1800 2HD2 ASN A 129       2.543   3.100  -3.348  1.00 92.61           H
ATOM   1801  HN  ASN A 129      -0.464   5.712   0.795  1.00 92.61           H
ATOM   1802  N   PHE A 130      -1.595   2.795  -0.190  1.00 89.10           N
ATOM   1803  CA  PHE A 130      -2.279   1.515  -0.275  1.00 89.10           C
ATOM   1804  C   PHE A 130      -3.608   1.652  -1.021  1.00 89.10           C
ATOM   1805  O   PHE A 130      -3.848   0.952  -2.003  1.00 89.10           O
ATOM   1806  HA  PHE A 130      -1.626   0.836  -0.823  1.00 89.10           H
ATOM   1807  CB  PHE A 130      -2.556   1.060   1.159  1.00 89.10           C
ATOM   1808 1HB  PHE A 130      -1.614   1.018   1.704  1.00 89.10           H
ATOM   1809 2HB  PHE A 130      -3.177   1.808   1.653  1.00 89.10           H
ATOM   1810  CG  PHE A 130      -3.248  -0.301   1.257  1.00 89.10           C
ATOM   1811  CD1 PHE A 130      -4.602  -0.384   1.171  1.00 89.10           C
ATOM   1812  HD1 PHE A 130      -5.196   0.520   1.032  1.00 89.10           H
ATOM   1813  CD2 PHE A 130      -2.507  -1.429   1.429  1.00 89.10           C
ATOM   1814  HD2 PHE A 130      -1.421  -1.363   1.498  1.00 89.10           H
ATOM   1815  CE1 PHE A 130      -5.244  -1.647   1.262  1.00 89.10           C
ATOM   1816  HE1 PHE A 130      -6.330  -1.714   1.193  1.00 89.10           H
ATOM   1817  CE2 PHE A 130      -3.149  -2.693   1.520  1.00 89.10           C
ATOM   1818  HE2 PHE A 130      -2.555  -3.596   1.659  1.00 89.10           H
ATOM   1819  CZ  PHE A 130      -4.504  -2.775   1.434  1.00 89.10           C
ATOM   1820  HZ  PHE A 130      -4.996  -3.745   1.504  1.00 89.10           H
ATOM   1821  HN  PHE A 130      -1.353   3.084   0.736  1.00 89.10           H
ATOM   1822  N   TYR A 131      -4.437   2.560  -0.525  1.00 89.19           N
ATOM   1823  CA  TYR A 131      -5.783   2.710  -1.051  1.00 89.19           C
ATOM   1824  C   TYR A 131      -5.754   3.154  -2.515  1.00 89.19           C
ATOM   1825  O   TYR A 131      -6.529   2.660  -3.332  1.00 89.19           O
ATOM   1826  HA  TYR A 131      -6.281   1.743  -0.982  1.00 89.19           H
ATOM   1827  CB  TYR A 131      -6.444   3.805  -0.211  1.00 89.19           C
ATOM   1828 1HB  TYR A 131      -5.789   4.676  -0.189  1.00 89.19           H
ATOM   1829 2HB  TYR A 131      -7.369   4.114  -0.698  1.00 89.19           H
ATOM   1830  CG  TYR A 131      -6.757   3.384   1.226  1.00 89.19           C
ATOM   1831  CD1 TYR A 131      -7.346   2.161   1.474  1.00 89.19           C
ATOM   1832  HD1 TYR A 131      -7.589   1.495   0.646  1.00 89.19           H
ATOM   1833  CD2 TYR A 131      -6.449   4.227   2.275  1.00 89.19           C
ATOM   1834  HD2 TYR A 131      -5.983   5.193   2.079  1.00 89.19           H
ATOM   1835  CE1 TYR A 131      -7.641   1.764   2.827  1.00 89.19           C
ATOM   1836  HE1 TYR A 131      -8.106   0.801   3.036  1.00 89.19           H
ATOM   1837  CE2 TYR A 131      -6.743   3.830   3.627  1.00 89.19           C
ATOM   1838  HE2 TYR A 131      -6.506   4.486   4.465  1.00 89.19           H
ATOM   1839  CZ  TYR A 131      -7.325   2.619   3.837  1.00 89.19           C
ATOM   1840  OH  TYR A 131      -7.603   2.244   5.114  1.00 89.19           O
ATOM   1841  HH  TYR A 131      -7.425   3.004   5.740  1.00 89.19           H
ATOM   1842  HN  TYR A 131      -4.202   3.185   0.219  1.00 89.19           H
ATOM   1843  N   SER A 132      -4.852   4.081  -2.801  1.00 91.56           N
ATOM   1844  CA  SER A 132      -4.717   4.602  -4.150  1.00 91.56           C
ATOM   1845  C   SER A 132      -4.252   3.493  -5.096  1.00 91.56           C
ATOM   1846  O   SER A 132      -4.750   3.377  -6.215  1.00 91.56           O
ATOM   1847  HA  SER A 132      -5.713   4.948  -4.427  1.00 91.56           H
ATOM   1848  CB  SER A 132      -3.740   5.779  -4.191  1.00 91.56           C
ATOM   1849 1HB  SER A 132      -3.618   6.113  -5.222  1.00 91.56           H
ATOM   1850 2HB  SER A 132      -4.157   6.616  -3.632  1.00 91.56           H
ATOM   1851  OG  SER A 132      -2.467   5.435  -3.651  1.00 91.56           O
ATOM   1852  HG  SER A 132      -2.349   5.863  -2.755  1.00 91.56           H
ATOM   1853  HN  SER A 132      -4.222   4.474  -2.131  1.00 91.56           H
ATOM   1854  N   CYS A 133      -3.303   2.705  -4.611  1.00 87.65           N
ATOM   1855  CA  CYS A 133      -2.746   1.626  -5.409  1.00 87.65           C
ATOM   1856  C   CYS A 133      -3.866   0.632  -5.720  1.00 87.65           C
ATOM   1857  O   CYS A 133      -4.030   0.214  -6.866  1.00 87.65           O
ATOM   1858  HA  CYS A 133      -2.365   2.079  -6.325  1.00 87.65           H
ATOM   1859  CB  CYS A 133      -1.565   0.954  -4.706  1.00 87.65           C
ATOM   1860 1HB  CYS A 133      -1.792   0.813  -3.650  1.00 87.65           H
ATOM   1861 2HB  CYS A 133      -1.394  -0.035  -5.131  1.00 87.65           H
ATOM   1862  SG  CYS A 133      -0.061   1.981  -4.889  1.00 87.65           S
ATOM   1863  HG  CYS A 133      -0.425   2.917  -4.017  1.00 87.65           H
ATOM   1864  HN  CYS A 133      -2.916   2.795  -3.694  1.00 87.65           H
ATOM   1865  N   VAL A 134      -4.608   0.281  -4.681  1.00 86.07           N
ATOM   1866  CA  VAL A 134      -5.706  -0.660  -4.828  1.00 86.07           C
ATOM   1867  C   VAL A 134      -6.639  -0.179  -5.941  1.00 86.07           C
ATOM   1868  O   VAL A 134      -6.961  -0.936  -6.856  1.00 86.07           O
ATOM   1869  HA  VAL A 134      -5.279  -1.620  -5.118  1.00 86.07           H
ATOM   1870  CB  VAL A 134      -6.420  -0.845  -3.487  1.00 86.07           C
ATOM   1871  HB  VAL A 134      -6.502   0.134  -3.014  1.00 86.07           H
ATOM   1872  CG1 VAL A 134      -7.836  -1.389  -3.691  1.00 86.07           C
ATOM   1873 1HG1 VAL A 134      -8.409  -0.690  -4.299  1.00 86.07           H
ATOM   1874 2HG1 VAL A 134      -7.785  -2.354  -4.196  1.00 86.07           H
ATOM   1875 3HG1 VAL A 134      -8.321  -1.510  -2.722  1.00 86.07           H
ATOM   1876  CG2 VAL A 134      -5.613  -1.751  -2.556  1.00 86.07           C
ATOM   1877 1HG2 VAL A 134      -5.485  -2.729  -3.021  1.00 86.07           H
ATOM   1878 2HG2 VAL A 134      -4.635  -1.305  -2.373  1.00 86.07           H
ATOM   1879 3HG2 VAL A 134      -6.143  -1.865  -1.611  1.00 86.07           H
ATOM   1880  HN  VAL A 134      -4.470   0.627  -3.753  1.00 86.07           H
ATOM   1881  N   LEU A 135      -7.046   1.076  -5.826  1.00 88.15           N
ATOM   1882  CA  LEU A 135      -8.071   1.614  -6.706  1.00 88.15           C
ATOM   1883  C   LEU A 135      -7.521   1.697  -8.131  1.00 88.15           C
ATOM   1884  O   LEU A 135      -8.248   1.462  -9.095  1.00 88.15           O
ATOM   1885  HA  LEU A 135      -8.907   0.914  -6.698  1.00 88.15           H
ATOM   1886  CB  LEU A 135      -8.592   2.948  -6.169  1.00 88.15           C
ATOM   1887 1HB  LEU A 135      -7.746   3.626  -6.055  1.00 88.15           H
ATOM   1888 2HB  LEU A 135      -9.252   3.385  -6.917  1.00 88.15           H
ATOM   1889  CG  LEU A 135      -9.344   2.888  -4.838  1.00 88.15           C
ATOM   1890  HG  LEU A 135      -8.764   2.278  -4.145  1.00 88.15           H
ATOM   1891  CD1 LEU A 135      -9.472   4.281  -4.217  1.00 88.15           C
ATOM   1892 1HD1 LEU A 135      -8.478   4.691  -4.038  1.00 88.15           H
ATOM   1893 2HD1 LEU A 135     -10.018   4.933  -4.898  1.00 88.15           H
ATOM   1894 3HD1 LEU A 135     -10.010   4.209  -3.272  1.00 88.15           H
ATOM   1895  CD2 LEU A 135     -10.705   2.209  -5.007  1.00 88.15           C
ATOM   1896 1HD2 LEU A 135     -11.305   2.771  -5.723  1.00 88.15           H
ATOM   1897 2HD2 LEU A 135     -10.560   1.193  -5.374  1.00 88.15           H
ATOM   1898 3HD2 LEU A 135     -11.218   2.180  -4.046  1.00 88.15           H
ATOM   1899  HN  LEU A 135      -6.690   1.721  -5.150  1.00 88.15           H
ATOM   1900  N   LEU A 136      -6.242   2.031  -8.220  1.00 88.98           N
ATOM   1901  CA  LEU A 136      -5.593   2.174  -9.512  1.00 88.98           C
ATOM   1902  C   LEU A 136      -5.522   0.807 -10.196  1.00 88.98           C
ATOM   1903  O   LEU A 136      -5.813   0.688 -11.385  1.00 88.98           O
ATOM   1904  HA  LEU A 136      -6.216   2.831 -10.119  1.00 88.98           H
ATOM   1905  CB  LEU A 136      -4.233   2.855  -9.356  1.00 88.98           C
ATOM   1906 1HB  LEU A 136      -3.692   2.363  -8.547  1.00 88.98           H
ATOM   1907 2HB  LEU A 136      -3.660   2.691 -10.268  1.00 88.98           H
ATOM   1908  CG  LEU A 136      -4.264   4.358  -9.069  1.00 88.98           C
ATOM   1909  HG  LEU A 136      -4.978   4.538  -8.266  1.00 88.98           H
ATOM   1910  CD1 LEU A 136      -2.900   4.851  -8.581  1.00 88.98           C
ATOM   1911 1HD1 LEU A 136      -2.631   4.326  -7.665  1.00 88.98           H
ATOM   1912 2HD1 LEU A 136      -2.148   4.657  -9.346  1.00 88.98           H
ATOM   1913 3HD1 LEU A 136      -2.950   5.922  -8.385  1.00 88.98           H
ATOM   1914  CD2 LEU A 136      -4.752   5.139 -10.291  1.00 88.98           C
ATOM   1915 1HD2 LEU A 136      -4.081   4.957 -11.131  1.00 88.98           H
ATOM   1916 2HD2 LEU A 136      -5.759   4.812 -10.553  1.00 88.98           H
ATOM   1917 3HD2 LEU A 136      -4.765   6.204 -10.060  1.00 88.98           H
ATOM   1918  HN  LEU A 136      -5.653   2.202  -7.430  1.00 88.98           H
ATOM   1919  N   ILE A 137      -5.133  -0.190  -9.415  1.00 83.85           N
ATOM   1920  CA  ILE A 137      -4.991  -1.538  -9.938  1.00 83.85           C
ATOM   1921  C   ILE A 137      -6.351  -2.034 -10.435  1.00 83.85           C
ATOM   1922  O   ILE A 137      -6.438  -2.668 -11.485  1.00 83.85           O
ATOM   1923  HA  ILE A 137      -4.310  -1.489 -10.788  1.00 83.85           H
ATOM   1924  CB  ILE A 137      -4.348  -2.453  -8.894  1.00 83.85           C
ATOM   1925  HB  ILE A 137      -4.826  -2.264  -7.933  1.00 83.85           H
ATOM   1926  CG1 ILE A 137      -2.860  -2.135  -8.728  1.00 83.85           C
ATOM   1927 1HG1 ILE A 137      -2.314  -2.459  -9.614  1.00 83.85           H
ATOM   1928 2HG1 ILE A 137      -2.723  -1.057  -8.645  1.00 83.85           H
ATOM   1929  CG2 ILE A 137      -4.584  -3.926  -9.235  1.00 83.85           C
ATOM   1930 1HG2 ILE A 137      -5.655  -4.125  -9.262  1.00 83.85           H
ATOM   1931 2HG2 ILE A 137      -4.149  -4.147 -10.209  1.00 83.85           H
ATOM   1932 3HG2 ILE A 137      -4.116  -4.554  -8.477  1.00 83.85           H
ATOM   1933  CD1 ILE A 137      -2.287  -2.824  -7.488  1.00 83.85           C
ATOM   1934 1HD1 ILE A 137      -2.819  -2.480  -6.602  1.00 83.85           H
ATOM   1935 2HD1 ILE A 137      -2.405  -3.904  -7.586  1.00 83.85           H
ATOM   1936 3HD1 ILE A 137      -1.229  -2.581  -7.394  1.00 83.85           H
ATOM   1937  HN  ILE A 137      -4.917  -0.089  -8.444  1.00 83.85           H
ATOM   1938  N   MET A 138      -7.378  -1.725  -9.657  1.00 84.14           N
ATOM   1939  CA  MET A 138      -8.738  -2.055 -10.047  1.00 84.14           C
ATOM   1940  C   MET A 138      -9.092  -1.419 -11.393  1.00 84.14           C
ATOM   1941  O   MET A 138      -9.627  -2.085 -12.277  1.00 84.14           O
ATOM   1942  HA  MET A 138      -8.763  -3.141 -10.133  1.00 84.14           H
ATOM   1943  CB  MET A 138      -9.711  -1.558  -8.976  1.00 84.14           C
ATOM   1944 1HB  MET A 138      -9.640  -2.193  -8.093  1.00 84.14           H
ATOM   1945 2HB  MET A 138      -9.435  -0.550  -8.668  1.00 84.14           H
ATOM   1946  CG  MET A 138     -11.149  -1.562  -9.498  1.00 84.14           C
ATOM   1947 1HG  MET A 138     -11.215  -0.968 -10.410  1.00 84.14           H
ATOM   1948 2HG  MET A 138     -11.449  -2.577  -9.757  1.00 84.14           H
ATOM   1949  SD  MET A 138     -12.250  -0.899  -8.259  1.00 84.14           S
ATOM   1950  CE  MET A 138     -12.052   0.847  -8.570  1.00 84.14           C
ATOM   1951 1HE  MET A 138     -11.007   1.125  -8.429  1.00 84.14           H
ATOM   1952 2HE  MET A 138     -12.352   1.071  -9.594  1.00 84.14           H
ATOM   1953 3HE  MET A 138     -12.675   1.413  -7.877  1.00 84.14           H
ATOM   1954  HN  MET A 138      -7.292  -1.259  -8.776  1.00 84.14           H
ATOM   1955  N   CYS A 139      -8.778  -0.136 -11.506  1.00 85.93           N
ATOM   1956  CA  CYS A 139      -9.137   0.620 -12.693  1.00 85.93           C
ATOM   1957  C   CYS A 139      -8.379   0.033 -13.885  1.00 85.93           C
ATOM   1958  O   CYS A 139      -8.917  -0.051 -14.988  1.00 85.93           O
ATOM   1959  HA  CYS A 139     -10.213   0.505 -12.824  1.00 85.93           H
ATOM   1960  CB  CYS A 139      -8.856   2.114 -12.519  1.00 85.93           C
ATOM   1961 1HB  CYS A 139      -7.835   2.262 -12.167  1.00 85.93           H
ATOM   1962 2HB  CYS A 139      -8.939   2.623 -13.479  1.00 85.93           H
ATOM   1963  SG  CYS A 139     -10.039   2.838 -11.325  1.00 85.93           S
ATOM   1964  HG  CYS A 139      -9.436   2.374 -10.233  1.00 85.93           H
ATOM   1965  HN  CYS A 139      -8.289   0.384 -10.806  1.00 85.93           H
ATOM   1966  N   ILE A 140      -7.141  -0.360 -13.622  1.00 82.94           N
ATOM   1967  CA  ILE A 140      -6.311  -0.958 -14.654  1.00 82.94           C
ATOM   1968  C   ILE A 140      -6.980  -2.237 -15.163  1.00 82.94           C
ATOM   1969  O   ILE A 140      -7.015  -2.486 -16.367  1.00 82.94           O
ATOM   1970  HA  ILE A 140      -6.252  -0.248 -15.479  1.00 82.94           H
ATOM   1971  CB  ILE A 140      -4.887  -1.173 -14.138  1.00 82.94           C
ATOM   1972  HB  ILE A 140      -4.946  -1.617 -13.145  1.00 82.94           H
ATOM   1973  CG1 ILE A 140      -4.149   0.160 -13.994  1.00 82.94           C
ATOM   1974 1HG1 ILE A 140      -3.897   0.549 -14.980  1.00 82.94           H
ATOM   1975 2HG1 ILE A 140      -4.803   0.892 -13.520  1.00 82.94           H
ATOM   1976  CG2 ILE A 140      -4.124  -2.157 -15.028  1.00 82.94           C
ATOM   1977 1HG2 ILE A 140      -4.641  -3.116 -15.035  1.00 82.94           H
ATOM   1978 2HG2 ILE A 140      -4.072  -1.764 -16.043  1.00 82.94           H
ATOM   1979 3HG2 ILE A 140      -3.114  -2.291 -14.639  1.00 82.94           H
ATOM   1980  CD1 ILE A 140      -2.874  -0.006 -13.164  1.00 82.94           C
ATOM   1981 1HD1 ILE A 140      -3.132  -0.373 -12.171  1.00 82.94           H
ATOM   1982 2HD1 ILE A 140      -2.213  -0.720 -13.654  1.00 82.94           H
ATOM   1983 3HD1 ILE A 140      -2.370   0.956 -13.077  1.00 82.94           H
ATOM   1984  HN  ILE A 140      -6.706  -0.275 -12.726  1.00 82.94           H
ATOM   1985  N   SER A 141      -7.494  -3.013 -14.221  1.00 76.80           N
ATOM   1986  CA  SER A 141      -8.099  -4.292 -14.552  1.00 76.80           C
ATOM   1987  C   SER A 141      -9.320  -4.077 -15.448  1.00 76.80           C
ATOM   1988  O   SER A 141      -9.515  -4.801 -16.423  1.00 76.80           O
ATOM   1989  HA  SER A 141      -7.327  -4.847 -15.085  1.00 76.80           H
ATOM   1990  CB  SER A 141      -8.496  -5.058 -13.288  1.00 76.80           C
ATOM   1991 1HB  SER A 141      -9.226  -4.475 -12.726  1.00 76.80           H
ATOM   1992 2HB  SER A 141      -8.982  -5.992 -13.568  1.00 76.80           H
ATOM   1993  OG  SER A 141      -7.372  -5.338 -12.459  1.00 76.80           O
ATOM   1994  HG  SER A 141      -7.206  -4.571 -11.838  1.00 76.80           H
ATOM   1995  HN  SER A 141      -7.502  -2.781 -13.248  1.00 76.80           H
ATOM   1996  N   VAL A 142     -10.112  -3.078 -15.085  1.00 79.14           N
ATOM   1997  CA  VAL A 142     -11.309  -2.759 -15.844  1.00 79.14           C
ATOM   1998  C   VAL A 142     -10.909  -2.268 -17.237  1.00 79.14           C
ATOM   1999  O   VAL A 142     -11.525  -2.646 -18.233  1.00 79.14           O
ATOM   2000  HA  VAL A 142     -11.888  -3.677 -15.948  1.00 79.14           H
ATOM   2001  CB  VAL A 142     -12.161  -1.746 -15.076  1.00 79.14           C
ATOM   2002  HB  VAL A 142     -11.533  -0.885 -14.847  1.00 79.14           H
ATOM   2003  CG1 VAL A 142     -13.335  -1.259 -15.928  1.00 79.14           C
ATOM   2004 1HG1 VAL A 142     -12.955  -0.782 -16.831  1.00 79.14           H
ATOM   2005 2HG1 VAL A 142     -13.962  -2.107 -16.201  1.00 79.14           H
ATOM   2006 3HG1 VAL A 142     -13.924  -0.540 -15.358  1.00 79.14           H
ATOM   2007  CG2 VAL A 142     -12.652  -2.335 -13.752  1.00 79.14           C
ATOM   2008 1HG2 VAL A 142     -13.255  -3.221 -13.950  1.00 79.14           H
ATOM   2009 2HG2 VAL A 142     -11.795  -2.609 -13.137  1.00 79.14           H
ATOM   2010 3HG2 VAL A 142     -13.254  -1.594 -13.226  1.00 79.14           H
ATOM   2011  HN  VAL A 142      -9.947  -2.494 -14.291  1.00 79.14           H
ATOM   2012  N   ASP A 143      -9.880  -1.435 -17.263  1.00 79.23           N
ATOM   2013  CA  ASP A 143      -9.452  -0.813 -18.505  1.00 79.23           C
ATOM   2014  C   ASP A 143      -8.970  -1.895 -19.473  1.00 79.23           C
ATOM   2015  O   ASP A 143      -9.251  -1.833 -20.669  1.00 79.23           O
ATOM   2016  HA  ASP A 143     -10.328  -0.282 -18.876  1.00 79.23           H
ATOM   2017  CB  ASP A 143      -8.292   0.156 -18.264  1.00 79.23           C
ATOM   2018 1HB  ASP A 143      -8.543   0.834 -17.448  1.00 79.23           H
ATOM   2019 2HB  ASP A 143      -7.407  -0.400 -17.956  1.00 79.23           H
ATOM   2020  CG  ASP A 143      -7.981   0.963 -19.527  1.00 79.23           C
ATOM   2021  OD1 ASP A 143      -8.943   1.525 -20.093  1.00 79.23           O
ATOM   2022  OD2 ASP A 143      -6.788   0.999 -19.897  1.00 79.23           O
ATOM   2023  HN  ASP A 143      -9.343  -1.183 -16.458  1.00 79.23           H
ATOM   2024  N   ARG A 144      -8.253  -2.862 -18.920  1.00 73.97           N
ATOM   2025  CA  ARG A 144      -7.730  -3.957 -19.719  1.00 73.97           C
ATOM   2026  C   ARG A 144      -8.878  -4.781 -20.306  1.00 73.97           C
ATOM   2027  O   ARG A 144      -8.832  -5.175 -21.470  1.00 73.97           O
ATOM   2028  HA  ARG A 144      -7.150  -3.475 -20.507  1.00 73.97           H
ATOM   2029  CB  ARG A 144      -6.832  -4.870 -18.882  1.00 73.97           C
ATOM   2030 1HB  ARG A 144      -7.254  -4.986 -17.884  1.00 73.97           H
ATOM   2031 2HB  ARG A 144      -6.797  -5.863 -19.331  1.00 73.97           H
ATOM   2032  CG  ARG A 144      -5.415  -4.301 -18.780  1.00 73.97           C
ATOM   2033 1HG  ARG A 144      -5.057  -4.027 -19.772  1.00 73.97           H
ATOM   2034 2HG  ARG A 144      -5.428  -3.390 -18.182  1.00 73.97           H
ATOM   2035  CD  ARG A 144      -4.460  -5.317 -18.150  1.00 73.97           C
ATOM   2036 1HD  ARG A 144      -4.624  -5.363 -17.073  1.00 73.97           H
ATOM   2037 2HD  ARG A 144      -4.662  -6.312 -18.546  1.00 73.97           H
ATOM   2038  NE  ARG A 144      -3.058  -4.936 -18.432  1.00 73.97           N
ATOM   2039  HE  ARG A 144      -2.894  -4.226 -19.116  1.00 73.97           H
ATOM   2040  CZ  ARG A 144      -1.995  -5.484 -17.827  1.00 73.97           C
ATOM   2041  NH1 ARG A 144      -2.156  -6.440 -16.902  1.00 73.97           N
ATOM   2042 1HH1 ARG A 144      -3.075  -6.750 -16.658  1.00 73.97           H
ATOM   2043 2HH1 ARG A 144      -1.358  -6.844 -16.456  1.00 73.97           H
ATOM   2044  NH2 ARG A 144      -0.768  -5.061 -18.162  1.00 73.97           N
ATOM   2045 1HH2 ARG A 144       0.036  -5.460 -17.720  1.00 73.97           H
ATOM   2046 2HH2 ARG A 144      -0.657  -4.347 -18.853  1.00 73.97           H
ATOM   2047  HN  ARG A 144      -8.029  -2.905 -17.946  1.00 73.97           H
ATOM   2048  N   TYR A 145      -9.881  -5.018 -19.473  1.00 72.49           N
ATOM   2049  CA  TYR A 145     -11.052  -5.761 -19.904  1.00 72.49           C
ATOM   2050  C   TYR A 145     -11.717  -5.088 -21.106  1.00 72.49           C
ATOM   2051  O   TYR A 145     -12.003  -5.741 -22.108  1.00 72.49           O
ATOM   2052  HA  TYR A 145     -10.729  -6.762 -20.190  1.00 72.49           H
ATOM   2053  CB  TYR A 145     -12.023  -5.741 -18.721  1.00 72.49           C
ATOM   2054 1HB  TYR A 145     -11.629  -6.379 -17.930  1.00 72.49           H
ATOM   2055 2HB  TYR A 145     -12.070  -4.728 -18.320  1.00 72.49           H
ATOM   2056  CG  TYR A 145     -13.439  -6.201 -19.071  1.00 72.49           C
ATOM   2057  CD1 TYR A 145     -14.484  -5.300 -19.046  1.00 72.49           C
ATOM   2058  HD1 TYR A 145     -14.300  -4.260 -18.776  1.00 72.49           H
ATOM   2059  CD2 TYR A 145     -13.672  -7.518 -19.412  1.00 72.49           C
ATOM   2060  HD2 TYR A 145     -12.847  -8.230 -19.432  1.00 72.49           H
ATOM   2061  CE1 TYR A 145     -15.817  -5.734 -19.375  1.00 72.49           C
ATOM   2062  HE1 TYR A 145     -16.651  -5.032 -19.359  1.00 72.49           H
ATOM   2063  CE2 TYR A 145     -15.005  -7.952 -19.741  1.00 72.49           C
ATOM   2064  HE2 TYR A 145     -15.203  -8.989 -20.012  1.00 72.49           H
ATOM   2065  CZ  TYR A 145     -16.012  -7.038 -19.707  1.00 72.49           C
ATOM   2066  OH  TYR A 145     -17.271  -7.448 -20.018  1.00 72.49           O
ATOM   2067  HH  TYR A 145     -17.270  -8.425 -20.229  1.00 72.49           H
ATOM   2068  HN  TYR A 145      -9.901  -4.711 -18.521  1.00 72.49           H
ATOM   2069  N   ILE A 146     -11.944  -3.790 -20.967  1.00 74.83           N
ATOM   2070  CA  ILE A 146     -12.618  -3.032 -22.007  1.00 74.83           C
ATOM   2071  C   ILE A 146     -11.809  -3.121 -23.302  1.00 74.83           C
ATOM   2072  O   ILE A 146     -12.376  -3.279 -24.383  1.00 74.83           O
ATOM   2073  HA  ILE A 146     -13.589  -3.498 -22.173  1.00 74.83           H
ATOM   2074  CB  ILE A 146     -12.879  -1.598 -21.541  1.00 74.83           C
ATOM   2075  HB  ILE A 146     -11.947  -1.192 -21.149  1.00 74.83           H
ATOM   2076  CG1 ILE A 146     -13.900  -1.568 -20.402  1.00 74.83           C
ATOM   2077 1HG1 ILE A 146     -14.888  -1.817 -20.788  1.00 74.83           H
ATOM   2078 2HG1 ILE A 146     -13.646  -2.327 -19.662  1.00 74.83           H
ATOM   2079  CG2 ILE A 146     -13.301  -0.710 -22.713  1.00 74.83           C
ATOM   2080 1HG2 ILE A 146     -12.509  -0.695 -23.462  1.00 74.83           H
ATOM   2081 2HG2 ILE A 146     -14.215  -1.104 -23.158  1.00 74.83           H
ATOM   2082 3HG2 ILE A 146     -13.480   0.304 -22.354  1.00 74.83           H
ATOM   2083  CD1 ILE A 146     -13.938  -0.191 -19.737  1.00 74.83           C
ATOM   2084 1HD1 ILE A 146     -12.954   0.044 -19.330  1.00 74.83           H
ATOM   2085 2HD1 ILE A 146     -14.216   0.562 -20.475  1.00 74.83           H
ATOM   2086 3HD1 ILE A 146     -14.672  -0.198 -18.931  1.00 74.83           H
ATOM   2087  HN  ILE A 146     -11.676  -3.259 -20.163  1.00 74.83           H
ATOM   2088  N   ALA A 147     -10.497  -3.016 -23.152  1.00 74.65           N
ATOM   2089  CA  ALA A 147      -9.611  -2.997 -24.303  1.00 74.65           C
ATOM   2090  C   ALA A 147      -9.719  -4.330 -25.046  1.00 74.65           C
ATOM   2091  O   ALA A 147      -9.552  -4.381 -26.264  1.00 74.65           O
ATOM   2092  HA  ALA A 147      -9.941  -2.194 -24.963  1.00 74.65           H
ATOM   2093  CB  ALA A 147      -8.182  -2.701 -23.842  1.00 74.65           C
ATOM   2094 1HB  ALA A 147      -8.154  -1.731 -23.347  1.00 74.65           H
ATOM   2095 2HB  ALA A 147      -7.857  -3.474 -23.146  1.00 74.65           H
ATOM   2096 3HB  ALA A 147      -7.517  -2.687 -24.706  1.00 74.65           H
ATOM   2097  HN  ALA A 147     -10.040  -2.944 -22.265  1.00 74.65           H
ATOM   2098  N   ILE A 148      -9.999  -5.376 -24.283  1.00 69.65           N
ATOM   2099  CA  ILE A 148     -10.023  -6.720 -24.834  1.00 69.65           C
ATOM   2100  C   ILE A 148     -11.412  -7.006 -25.409  1.00 69.65           C
ATOM   2101  O   ILE A 148     -11.536  -7.625 -26.464  1.00 69.65           O
ATOM   2102  HA  ILE A 148      -9.300  -6.752 -25.649  1.00 69.65           H
ATOM   2103  CB  ILE A 148      -9.570  -7.738 -23.786  1.00 69.65           C
ATOM   2104  HB  ILE A 148     -10.117  -7.543 -22.863  1.00 69.65           H
ATOM   2105  CG1 ILE A 148      -8.082  -7.576 -23.472  1.00 69.65           C
ATOM   2106 1HG1 ILE A 148      -7.490  -7.872 -24.338  1.00 69.65           H
ATOM   2107 2HG1 ILE A 148      -7.859  -6.526 -23.278  1.00 69.65           H
ATOM   2108  CG2 ILE A 148      -9.912  -9.164 -24.222  1.00 69.65           C
ATOM   2109 1HG2 ILE A 148     -10.991  -9.254 -24.354  1.00 69.65           H
ATOM   2110 2HG2 ILE A 148      -9.411  -9.385 -25.164  1.00 69.65           H
ATOM   2111 3HG2 ILE A 148      -9.579  -9.867 -23.459  1.00 69.65           H
ATOM   2112  CD1 ILE A 148      -7.682  -8.420 -22.260  1.00 69.65           C
ATOM   2113 1HD1 ILE A 148      -8.259  -8.104 -21.391  1.00 69.65           H
ATOM   2114 2HD1 ILE A 148      -7.883  -9.471 -22.467  1.00 69.65           H
ATOM   2115 3HD1 ILE A 148      -6.619  -8.286 -22.059  1.00 69.65           H
ATOM   2116  HN  ILE A 148     -10.206  -5.316 -23.306  1.00 69.65           H
ATOM   2117  N   ALA A 149     -12.423  -6.540 -24.689  1.00 70.74           N
ATOM   2118  CA  ALA A 149     -13.795  -6.898 -25.006  1.00 70.74           C
ATOM   2119  C   ALA A 149     -14.303  -6.000 -26.136  1.00 70.74           C
ATOM   2120  O   ALA A 149     -14.976  -6.470 -27.053  1.00 70.74           O
ATOM   2121  HA  ALA A 149     -13.798  -7.933 -25.347  1.00 70.74           H
ATOM   2122  CB  ALA A 149     -14.655  -6.792 -23.745  1.00 70.74           C
ATOM   2123 1HB  ALA A 149     -14.270  -7.470 -22.984  1.00 70.74           H
ATOM   2124 2HB  ALA A 149     -14.624  -5.769 -23.370  1.00 70.74           H
ATOM   2125 3HB  ALA A 149     -15.684  -7.060 -23.984  1.00 70.74           H
ATOM   2126  HN  ALA A 149     -12.316  -5.931 -23.903  1.00 70.74           H
ATOM   2127  N   GLN A 150     -13.962  -4.724 -26.034  1.00 72.75           N
ATOM   2128  CA  GLN A 150     -14.515  -3.727 -26.934  1.00 72.75           C
ATOM   2129  C   GLN A 150     -13.397  -3.054 -27.732  1.00 72.75           C
ATOM   2130  O   GLN A 150     -13.384  -1.833 -27.881  1.00 72.75           O
ATOM   2131  HA  GLN A 150     -15.171  -4.278 -27.609  1.00 72.75           H
ATOM   2132  CB  GLN A 150     -15.340  -2.692 -26.167  1.00 72.75           C
ATOM   2133 1HB  GLN A 150     -14.699  -2.156 -25.468  1.00 72.75           H
ATOM   2134 2HB  GLN A 150     -15.742  -1.954 -26.861  1.00 72.75           H
ATOM   2135  CG  GLN A 150     -16.487  -3.361 -25.405  1.00 72.75           C
ATOM   2136 1HG  GLN A 150     -16.979  -4.090 -26.048  1.00 72.75           H
ATOM   2137 2HG  GLN A 150     -16.090  -3.907 -24.549  1.00 72.75           H
ATOM   2138  CD  GLN A 150     -17.506  -2.324 -24.928  1.00 72.75           C
ATOM   2139  OE1 GLN A 150     -17.398  -1.139 -25.198  1.00 72.75           O
ATOM   2140  NE2 GLN A 150     -18.498  -2.835 -24.204  1.00 72.75           N
ATOM   2141 1HE2 GLN A 150     -18.528  -3.817 -24.019  1.00 72.75           H
ATOM   2142 2HE2 GLN A 150     -19.215  -2.236 -23.846  1.00 72.75           H
ATOM   2143  HN  GLN A 150     -13.322  -4.369 -25.353  1.00 72.75           H
ATOM   2144  N   ALA A 151     -12.485  -3.879 -28.225  1.00 65.84           N
ATOM   2145  CA  ALA A 151     -11.237  -3.376 -28.773  1.00 65.84           C
ATOM   2146  C   ALA A 151     -11.537  -2.234 -29.747  1.00 65.84           C
ATOM   2147  O   ALA A 151     -10.857  -1.209 -29.735  1.00 65.84           O
ATOM   2148  HA  ALA A 151     -10.644  -2.989 -27.945  1.00 65.84           H
ATOM   2149  CB  ALA A 151     -10.471  -4.522 -29.436  1.00 65.84           C
ATOM   2150 1HB  ALA A 151     -10.258  -5.293 -28.696  1.00 65.84           H
ATOM   2151 2HB  ALA A 151     -11.075  -4.946 -30.239  1.00 65.84           H
ATOM   2152 3HB  ALA A 151      -9.535  -4.144 -29.847  1.00 65.84           H
ATOM   2153  HN  ALA A 151     -12.589  -4.874 -28.254  1.00 65.84           H
ATOM   2154  N   MET A 152     -12.554  -2.451 -30.568  1.00 67.39           N
ATOM   2155  CA  MET A 152     -12.900  -1.489 -31.601  1.00 67.39           C
ATOM   2156  C   MET A 152     -13.390  -0.177 -30.987  1.00 67.39           C
ATOM   2157  O   MET A 152     -12.908   0.897 -31.343  1.00 67.39           O
ATOM   2158  HA  MET A 152     -11.980  -1.316 -32.160  1.00 67.39           H
ATOM   2159  CB  MET A 152     -13.994  -2.074 -32.497  1.00 67.39           C
ATOM   2160 1HB  MET A 152     -14.762  -2.542 -31.881  1.00 67.39           H
ATOM   2161 2HB  MET A 152     -14.478  -1.273 -33.056  1.00 67.39           H
ATOM   2162  CG  MET A 152     -13.414  -3.104 -33.469  1.00 67.39           C
ATOM   2163 1HG  MET A 152     -12.328  -3.017 -33.499  1.00 67.39           H
ATOM   2164 2HG  MET A 152     -13.644  -4.112 -33.123  1.00 67.39           H
ATOM   2165  SD  MET A 152     -14.091  -2.851 -35.101  1.00 67.39           S
ATOM   2166  CE  MET A 152     -15.737  -3.498 -34.857  1.00 67.39           C
ATOM   2167 1HE  MET A 152     -15.676  -4.545 -34.560  1.00 67.39           H
ATOM   2168 2HE  MET A 152     -16.240  -2.928 -34.076  1.00 67.39           H
ATOM   2169 3HE  MET A 152     -16.301  -3.417 -35.787  1.00 67.39           H
ATOM   2170  HN  MET A 152     -13.137  -3.263 -30.534  1.00 67.39           H
ATOM   2171  N   ARG A 153     -14.343  -0.306 -30.075  1.00 67.95           N
ATOM   2172  CA  ARG A 153     -14.912   0.858 -29.417  1.00 67.95           C
ATOM   2173  C   ARG A 153     -13.849   1.564 -28.574  1.00 67.95           C
ATOM   2174  O   ARG A 153     -13.860   2.788 -28.453  1.00 67.95           O
ATOM   2175  HA  ARG A 153     -15.256   1.497 -30.230  1.00 67.95           H
ATOM   2176  CB  ARG A 153     -16.087   0.463 -28.520  1.00 67.95           C
ATOM   2177 1HB  ARG A 153     -15.805  -0.388 -27.899  1.00 67.95           H
ATOM   2178 2HB  ARG A 153     -16.325   1.285 -27.844  1.00 67.95           H
ATOM   2179  CG  ARG A 153     -17.319   0.107 -29.354  1.00 67.95           C
ATOM   2180 1HG  ARG A 153     -17.547   0.924 -30.039  1.00 67.95           H
ATOM   2181 2HG  ARG A 153     -17.109  -0.771 -29.963  1.00 67.95           H
ATOM   2182  CD  ARG A 153     -18.528  -0.165 -28.457  1.00 67.95           C
ATOM   2183 1HD  ARG A 153     -18.356  -1.063 -27.863  1.00 67.95           H
ATOM   2184 2HD  ARG A 153     -18.665   0.659 -27.756  1.00 67.95           H
ATOM   2185  NE  ARG A 153     -19.744  -0.332 -29.283  1.00 67.95           N
ATOM   2186  HE  ARG A 153     -19.651  -0.256 -30.276  1.00 67.95           H
ATOM   2187  CZ  ARG A 153     -20.964  -0.579 -28.785  1.00 67.95           C
ATOM   2188  NH1 ARG A 153     -21.148  -0.691 -27.462  1.00 67.95           N
ATOM   2189 1HH1 ARG A 153     -20.372  -0.590 -26.839  1.00 67.95           H
ATOM   2190 2HH1 ARG A 153     -22.061  -0.875 -27.099  1.00 67.95           H
ATOM   2191  NH2 ARG A 153     -21.996  -0.713 -29.629  1.00 67.95           N
ATOM   2192 1HH2 ARG A 153     -22.912  -0.897 -29.273  1.00 67.95           H
ATOM   2193 2HH2 ARG A 153     -21.850  -0.628 -30.615  1.00 67.95           H
ATOM   2194  HN  ARG A 153     -14.724  -1.184 -29.785  1.00 67.95           H
ATOM   2195  N   ALA A 154     -12.957   0.762 -28.011  1.00 68.90           N
ATOM   2196  CA  ALA A 154     -11.941   1.285 -27.114  1.00 68.90           C
ATOM   2197  C   ALA A 154     -11.035   2.249 -27.884  1.00 68.90           C
ATOM   2198  O   ALA A 154     -10.473   3.176 -27.303  1.00 68.90           O
ATOM   2199  HA  ALA A 154     -12.448   1.833 -26.320  1.00 68.90           H
ATOM   2200  CB  ALA A 154     -11.161   0.125 -26.493  1.00 68.90           C
ATOM   2201 1HB  ALA A 154     -11.845  -0.514 -25.933  1.00 68.90           H
ATOM   2202 2HB  ALA A 154     -10.685  -0.457 -27.282  1.00 68.90           H
ATOM   2203 3HB  ALA A 154     -10.399   0.518 -25.820  1.00 68.90           H
ATOM   2204  HN  ALA A 154     -12.922  -0.226 -28.159  1.00 68.90           H
ATOM   2205  N   HIS A 155     -10.923   1.998 -29.180  1.00 70.56           N
ATOM   2206  CA  HIS A 155     -10.039   2.787 -30.021  1.00 70.56           C
ATOM   2207  C   HIS A 155     -10.666   4.159 -30.279  1.00 70.56           C
ATOM   2208  O   HIS A 155     -10.005   5.186 -30.127  1.00 70.56           O
ATOM   2209  HA  HIS A 155      -9.112   2.919 -29.464  1.00 70.56           H
ATOM   2210  CB  HIS A 155      -9.705   2.037 -31.312  1.00 70.56           C
ATOM   2211 1HB  HIS A 155      -9.415   1.016 -31.062  1.00 70.56           H
ATOM   2212 2HB  HIS A 155     -10.603   1.972 -31.926  1.00 70.56           H
ATOM   2213  CG  HIS A 155      -8.602   2.673 -32.124  1.00 70.56           C
ATOM   2214  ND1 HIS A 155      -8.844   3.623 -33.102  1.00 70.56           N
ATOM   2215  HD1 HIS A 155      -9.741   3.976 -33.365  1.00 70.56           H
ATOM   2216  CD2 HIS A 155      -7.251   2.487 -32.094  1.00 70.56           C
ATOM   2217  HD2 HIS A 155      -6.717   1.803 -31.434  1.00 70.56           H
ATOM   2218  CE1 HIS A 155      -7.683   3.984 -33.629  1.00 70.56           C
ATOM   2219  HE1 HIS A 155      -7.541   4.717 -34.424  1.00 70.56           H
ATOM   2220  NE2 HIS A 155      -6.698   3.279 -33.003  1.00 70.56           N
ATOM   2221  HN  HIS A 155     -11.421   1.272 -29.654  1.00 70.56           H
ATOM   2222  N   THR A 156     -11.933   4.133 -30.664  1.00 72.54           N
ATOM   2223  CA  THR A 156     -12.627   5.353 -31.039  1.00 72.54           C
ATOM   2224  C   THR A 156     -12.778   6.275 -29.828  1.00 72.54           C
ATOM   2225  O   THR A 156     -12.764   7.497 -29.968  1.00 72.54           O
ATOM   2226  HA  THR A 156     -12.018   5.883 -31.771  1.00 72.54           H
ATOM   2227  CB  THR A 156     -13.962   4.961 -31.675  1.00 72.54           C
ATOM   2228  HB  THR A 156     -14.749   5.659 -31.388  1.00 72.54           H
ATOM   2229  OG1 THR A 156     -14.159   3.610 -31.266  1.00 72.54           O
ATOM   2230  HG1 THR A 156     -15.115   3.349 -31.396  1.00 72.54           H
ATOM   2231  CG2 THR A 156     -13.884   4.880 -33.201  1.00 72.54           C
ATOM   2232 1HG2 THR A 156     -13.143   4.133 -33.487  1.00 72.54           H
ATOM   2233 2HG2 THR A 156     -13.593   5.852 -33.601  1.00 72.54           H
ATOM   2234 3HG2 THR A 156     -14.858   4.599 -33.601  1.00 72.54           H
ATOM   2235  HN  THR A 156     -12.483   3.299 -30.720  1.00 72.54           H
ATOM   2236  N   TRP A 157     -12.919   5.655 -28.666  1.00 76.38           N
ATOM   2237  CA  TRP A 157     -13.261   6.391 -27.461  1.00 76.38           C
ATOM   2238  C   TRP A 157     -11.963   6.698 -26.711  1.00 76.38           C
ATOM   2239  O   TRP A 157     -11.986   6.986 -25.515  1.00 76.38           O
ATOM   2240  HA  TRP A 157     -13.745   7.320 -27.764  1.00 76.38           H
ATOM   2241  CB  TRP A 157     -14.272   5.617 -26.613  1.00 76.38           C
ATOM   2242 1HB  TRP A 157     -13.944   4.581 -26.530  1.00 76.38           H
ATOM   2243 2HB  TRP A 157     -14.279   6.032 -25.605  1.00 76.38           H
ATOM   2244  CG  TRP A 157     -15.698   5.642 -27.169  1.00 76.38           C
ATOM   2245  CD1 TRP A 157     -16.090   5.487 -28.441  1.00 76.38           C
ATOM   2246  HD1 TRP A 157     -15.411   5.317 -29.276  1.00 76.38           H
ATOM   2247  CD2 TRP A 157     -16.911   5.839 -26.413  1.00 76.38           C
ATOM   2248  NE1 TRP A 157     -17.462   5.571 -28.560  1.00 76.38           N
ATOM   2249  HE1 TRP A 157     -17.989   5.488 -29.406  1.00 76.38           H
ATOM   2250  CE2 TRP A 157     -17.978   5.791 -27.288  1.00 76.38           C
ATOM   2251  CE3 TRP A 157     -17.102   6.051 -25.037  1.00 76.38           C
ATOM   2252  HE3 TRP A 157     -16.277   6.092 -24.326  1.00 76.38           H
ATOM   2253  CZ2 TRP A 157     -19.309   5.947 -26.883  1.00 76.38           C
ATOM   2254  HZ2 TRP A 157     -20.134   5.905 -27.594  1.00 76.38           H
ATOM   2255  CZ3 TRP A 157     -18.438   6.204 -24.648  1.00 76.38           C
ATOM   2256  HZ3 TRP A 157     -18.642   6.371 -23.590  1.00 76.38           H
ATOM   2257  CH2 TRP A 157     -19.523   6.159 -25.516  1.00 76.38           C
ATOM   2258  HH2 TRP A 157     -20.536   6.288 -25.134  1.00 76.38           H
ATOM   2259  HN  TRP A 157     -12.804   4.669 -28.541  1.00 76.38           H
ATOM   2260  N   ARG A 158     -10.862   6.626 -27.444  1.00 76.63           N
ATOM   2261  CA  ARG A 158      -9.547   6.676 -26.827  1.00 76.63           C
ATOM   2262  C   ARG A 158      -9.373   7.983 -26.052  1.00 76.63           C
ATOM   2263  O   ARG A 158      -8.911   7.977 -24.913  1.00 76.63           O
ATOM   2264  HA  ARG A 158      -9.522   5.816 -26.156  1.00 76.63           H
ATOM   2265  CB  ARG A 158      -8.441   6.562 -27.877  1.00 76.63           C
ATOM   2266 1HB  ARG A 158      -8.585   5.656 -28.466  1.00 76.63           H
ATOM   2267 2HB  ARG A 158      -8.502   7.403 -28.568  1.00 76.63           H
ATOM   2268  CG  ARG A 158      -7.060   6.534 -27.219  1.00 76.63           C
ATOM   2269 1HG  ARG A 158      -6.920   7.434 -26.621  1.00 76.63           H
ATOM   2270 2HG  ARG A 158      -6.995   5.685 -26.538  1.00 76.63           H
ATOM   2271  CD  ARG A 158      -5.953   6.436 -28.271  1.00 76.63           C
ATOM   2272 1HD  ARG A 158      -6.128   5.576 -28.916  1.00 76.63           H
ATOM   2273 2HD  ARG A 158      -5.966   7.321 -28.907  1.00 76.63           H
ATOM   2274  NE  ARG A 158      -4.636   6.311 -27.608  1.00 76.63           N
ATOM   2275  HE  ARG A 158      -4.579   6.525 -26.633  1.00 76.63           H
ATOM   2276  CZ  ARG A 158      -3.514   5.928 -28.234  1.00 76.63           C
ATOM   2277  NH1 ARG A 158      -3.531   5.629 -29.540  1.00 76.63           N
ATOM   2278 1HH1 ARG A 158      -4.386   5.691 -30.055  1.00 76.63           H
ATOM   2279 2HH1 ARG A 158      -2.690   5.344 -29.999  1.00 76.63           H
ATOM   2280  NH2 ARG A 158      -2.374   5.849 -27.533  1.00 76.63           N
ATOM   2281 1HH2 ARG A 158      -1.528   5.565 -27.985  1.00 76.63           H
ATOM   2282 2HH2 ARG A 158      -2.370   6.074 -26.559  1.00 76.63           H
ATOM   2283  HN  ARG A 158     -10.858   6.536 -28.440  1.00 76.63           H
ATOM   2284  N   GLU A 159      -9.752   9.074 -26.702  1.00 79.37           N
ATOM   2285  CA  GLU A 159      -9.567  10.393 -26.123  1.00 79.37           C
ATOM   2286  C   GLU A 159     -10.463  10.564 -24.894  1.00 79.37           C
ATOM   2287  O   GLU A 159     -10.004  11.011 -23.844  1.00 79.37           O
ATOM   2288  HA  GLU A 159      -8.519  10.434 -25.825  1.00 79.37           H
ATOM   2289  CB  GLU A 159      -9.838  11.489 -27.155  1.00 79.37           C
ATOM   2290 1HB  GLU A 159     -10.753  11.261 -27.701  1.00 79.37           H
ATOM   2291 2HB  GLU A 159      -9.862  12.461 -26.662  1.00 79.37           H
ATOM   2292  CG  GLU A 159      -8.713  11.558 -28.190  1.00 79.37           C
ATOM   2293 1HG  GLU A 159      -7.748  11.506 -27.687  1.00 79.37           H
ATOM   2294 2HG  GLU A 159      -8.773  10.697 -28.855  1.00 79.37           H
ATOM   2295  CD  GLU A 159      -8.799  12.848 -29.008  1.00 79.37           C
ATOM   2296  OE1 GLU A 159      -7.756  13.224 -29.586  1.00 79.37           O
ATOM   2297  OE2 GLU A 159      -9.905  13.429 -29.037  1.00 79.37           O
ATOM   2298  HN  GLU A 159     -10.179   9.066 -27.607  1.00 79.37           H
ATOM   2299  N   LYS A 160     -11.725  10.199 -25.066  1.00 83.25           N
ATOM   2300  CA  LYS A 160     -12.683  10.284 -23.977  1.00 83.25           C
ATOM   2301  C   LYS A 160     -12.166   9.478 -22.784  1.00 83.25           C
ATOM   2302  O   LYS A 160     -12.271   9.919 -21.640  1.00 83.25           O
ATOM   2303  HA  LYS A 160     -12.752  11.331 -23.684  1.00 83.25           H
ATOM   2304  CB  LYS A 160     -14.073   9.855 -24.453  1.00 83.25           C
ATOM   2305 1HB  LYS A 160     -14.002   8.908 -24.989  1.00 83.25           H
ATOM   2306 2HB  LYS A 160     -14.719   9.685 -23.591  1.00 83.25           H
ATOM   2307  CG  LYS A 160     -14.694  10.917 -25.361  1.00 83.25           C
ATOM   2308 1HG  LYS A 160     -14.665  11.887 -24.865  1.00 83.25           H
ATOM   2309 2HG  LYS A 160     -14.105  11.009 -26.274  1.00 83.25           H
ATOM   2310  CD  LYS A 160     -16.140  10.561 -25.713  1.00 83.25           C
ATOM   2311 1HD  LYS A 160     -16.161   9.628 -26.277  1.00 83.25           H
ATOM   2312 2HD  LYS A 160     -16.710  10.394 -24.799  1.00 83.25           H
ATOM   2313  CE  LYS A 160     -16.795  11.674 -26.533  1.00 83.25           C
ATOM   2314 1HE  LYS A 160     -16.742  12.616 -25.987  1.00 83.25           H
ATOM   2315 2HE  LYS A 160     -16.249  11.816 -27.466  1.00 83.25           H
ATOM   2316  NZ  LYS A 160     -18.207  11.341 -26.825  1.00 83.25           N
ATOM   2317 1HZ  LYS A 160     -18.624  12.086 -27.371  1.00 83.25           H
ATOM   2318 2HZ  LYS A 160     -18.248  10.474 -27.349  1.00 83.25           H
ATOM   2319 3HZ  LYS A 160     -18.715  11.234 -25.954  1.00 83.25           H
ATOM   2320  HN  LYS A 160     -12.093   9.851 -25.928  1.00 83.25           H
ATOM   2321  N   ARG A 161     -11.617   8.312 -23.091  1.00 83.44           N
ATOM   2322  CA  ARG A 161     -11.104   7.431 -22.056  1.00 83.44           C
ATOM   2323  C   ARG A 161      -9.953   8.106 -21.307  1.00 83.44           C
ATOM   2324  O   ARG A 161      -9.802   7.925 -20.100  1.00 83.44           O
ATOM   2325  HA  ARG A 161     -11.952   7.254 -21.394  1.00 83.44           H
ATOM   2326  CB  ARG A 161     -10.611   6.110 -22.651  1.00 83.44           C
ATOM   2327 1HB  ARG A 161      -9.958   6.311 -23.500  1.00 83.44           H
ATOM   2328 2HB  ARG A 161     -10.017   5.573 -21.911  1.00 83.44           H
ATOM   2329  CG  ARG A 161     -11.786   5.239 -23.100  1.00 83.44           C
ATOM   2330 1HG  ARG A 161     -12.328   4.875 -22.227  1.00 83.44           H
ATOM   2331 2HG  ARG A 161     -12.486   5.839 -23.682  1.00 83.44           H
ATOM   2332  CD  ARG A 161     -11.301   4.054 -23.938  1.00 83.44           C
ATOM   2333 1HD  ARG A 161     -12.149   3.572 -24.425  1.00 83.44           H
ATOM   2334 2HD  ARG A 161     -10.636   4.404 -24.727  1.00 83.44           H
ATOM   2335  NE  ARG A 161     -10.594   3.081 -23.076  1.00 83.44           N
ATOM   2336  HE  ARG A 161     -10.758   3.121 -22.090  1.00 83.44           H
ATOM   2337  CZ  ARG A 161      -9.746   2.149 -23.534  1.00 83.44           C
ATOM   2338  NH1 ARG A 161      -9.489   2.050 -24.845  1.00 83.44           N
ATOM   2339 1HH1 ARG A 161      -9.930   2.674 -25.490  1.00 83.44           H
ATOM   2340 2HH1 ARG A 161      -8.855   1.352 -25.179  1.00 83.44           H
ATOM   2341  NH2 ARG A 161      -9.161   1.319 -22.661  1.00 83.44           N
ATOM   2342 1HH2 ARG A 161      -8.526   0.618 -22.986  1.00 83.44           H
ATOM   2343 2HH2 ARG A 161      -9.358   1.400 -21.684  1.00 83.44           H
ATOM   2344  HN  ARG A 161     -11.521   7.968 -24.025  1.00 83.44           H
ATOM   2345  N   LEU A 162      -9.170   8.870 -22.054  1.00 84.63           N
ATOM   2346  CA  LEU A 162      -8.029   9.561 -21.479  1.00 84.63           C
ATOM   2347  C   LEU A 162      -8.525  10.670 -20.549  1.00 84.63           C
ATOM   2348  O   LEU A 162      -7.921  10.930 -19.510  1.00 84.63           O
ATOM   2349  HA  LEU A 162      -7.472   8.836 -20.886  1.00 84.63           H
ATOM   2350  CB  LEU A 162      -7.092  10.058 -22.582  1.00 84.63           C
ATOM   2351 1HB  LEU A 162      -6.986   9.267 -23.325  1.00 84.63           H
ATOM   2352 2HB  LEU A 162      -7.566  10.903 -23.081  1.00 84.63           H
ATOM   2353  CG  LEU A 162      -5.694  10.486 -22.132  1.00 84.63           C
ATOM   2354  HG  LEU A 162      -5.779  10.956 -21.152  1.00 84.63           H
ATOM   2355  CD1 LEU A 162      -4.773   9.274 -21.974  1.00 84.63           C
ATOM   2356 1HD1 LEU A 162      -5.189   8.597 -21.228  1.00 84.63           H
ATOM   2357 2HD1 LEU A 162      -4.689   8.755 -22.929  1.00 84.63           H
ATOM   2358 3HD1 LEU A 162      -3.786   9.607 -21.653  1.00 84.63           H
ATOM   2359  CD2 LEU A 162      -5.107  11.531 -23.083  1.00 84.63           C
ATOM   2360 1HD2 LEU A 162      -5.038  11.111 -24.087  1.00 84.63           H
ATOM   2361 2HD2 LEU A 162      -5.753  12.409 -23.101  1.00 84.63           H
ATOM   2362 3HD2 LEU A 162      -4.113  11.818 -22.740  1.00 84.63           H
ATOM   2363  HN  LEU A 162      -9.305   9.020 -23.034  1.00 84.63           H
ATOM   2364  N   LEU A 163      -9.621  11.293 -20.955  1.00 87.56           N
ATOM   2365  CA  LEU A 163     -10.212  12.360 -20.165  1.00 87.56           C
ATOM   2366  C   LEU A 163     -10.733  11.783 -18.847  1.00 87.56           C
ATOM   2367  O   LEU A 163     -10.417  12.295 -17.774  1.00 87.56           O
ATOM   2368  HA  LEU A 163      -9.422  13.076 -19.940  1.00 87.56           H
ATOM   2369  CB  LEU A 163     -11.278  13.100 -20.976  1.00 87.56           C
ATOM   2370 1HB  LEU A 163     -10.921  13.201 -22.001  1.00 87.56           H
ATOM   2371 2HB  LEU A 163     -12.175  12.481 -21.010  1.00 87.56           H
ATOM   2372  CG  LEU A 163     -11.669  14.487 -20.462  1.00 87.56           C
ATOM   2373  HG  LEU A 163     -11.408  14.545 -19.405  1.00 87.56           H
ATOM   2374  CD1 LEU A 163     -10.879  15.581 -21.183  1.00 87.56           C
ATOM   2375 1HD1 LEU A 163      -9.813  15.432 -21.012  1.00 87.56           H
ATOM   2376 2HD1 LEU A 163     -11.085  15.534 -22.252  1.00 87.56           H
ATOM   2377 3HD1 LEU A 163     -11.176  16.557 -20.799  1.00 87.56           H
ATOM   2378  CD2 LEU A 163     -13.179  14.706 -20.568  1.00 87.56           C
ATOM   2379 1HD2 LEU A 163     -13.486  14.620 -21.610  1.00 87.56           H
ATOM   2380 2HD2 LEU A 163     -13.698  13.954 -19.973  1.00 87.56           H
ATOM   2381 3HD2 LEU A 163     -13.429  15.699 -20.196  1.00 87.56           H
ATOM   2382  HN  LEU A 163     -10.103  11.081 -21.806  1.00 87.56           H
ATOM   2383  N   TYR A 164     -11.522  10.726 -18.971  1.00 88.54           N
ATOM   2384  CA  TYR A 164     -12.100  10.083 -17.803  1.00 88.54           C
ATOM   2385  C   TYR A 164     -11.008   9.549 -16.874  1.00 88.54           C
ATOM   2386  O   TYR A 164     -11.165   9.562 -15.654  1.00 88.54           O
ATOM   2387  HA  TYR A 164     -12.691  10.826 -17.268  1.00 88.54           H
ATOM   2388  CB  TYR A 164     -12.921   8.906 -18.333  1.00 88.54           C
ATOM   2389 1HB  TYR A 164     -12.314   8.342 -19.042  1.00 88.54           H
ATOM   2390 2HB  TYR A 164     -13.151   8.234 -17.506  1.00 88.54           H
ATOM   2391  CG  TYR A 164     -14.227   9.316 -19.017  1.00 88.54           C
ATOM   2392  CD1 TYR A 164     -15.056  10.243 -18.420  1.00 88.54           C
ATOM   2393  HD1 TYR A 164     -14.781  10.684 -17.462  1.00 88.54           H
ATOM   2394  CD2 TYR A 164     -14.576   8.758 -20.230  1.00 88.54           C
ATOM   2395  HD2 TYR A 164     -13.921   8.025 -20.701  1.00 88.54           H
ATOM   2396  CE1 TYR A 164     -16.286  10.630 -19.063  1.00 88.54           C
ATOM   2397  HE1 TYR A 164     -16.950  11.361 -18.603  1.00 88.54           H
ATOM   2398  CE2 TYR A 164     -15.805   9.144 -20.873  1.00 88.54           C
ATOM   2399  HE2 TYR A 164     -16.093   8.711 -21.831  1.00 88.54           H
ATOM   2400  CZ  TYR A 164     -16.599  10.061 -20.258  1.00 88.54           C
ATOM   2401  OH  TYR A 164     -17.760  10.425 -20.865  1.00 88.54           O
ATOM   2402  HH  TYR A 164     -18.259  11.073 -20.289  1.00 88.54           H
ATOM   2403  HN  TYR A 164     -11.766  10.310 -19.847  1.00 88.54           H
ATOM   2404  N   SER A 165      -9.925   9.094 -17.486  1.00 89.03           N
ATOM   2405  CA  SER A 165      -8.823   8.521 -16.731  1.00 89.03           C
ATOM   2406  C   SER A 165      -8.214   9.580 -15.809  1.00 89.03           C
ATOM   2407  O   SER A 165      -7.765   9.265 -14.708  1.00 89.03           O
ATOM   2408  HA  SER A 165      -9.263   7.713 -16.147  1.00 89.03           H
ATOM   2409  CB  SER A 165      -7.753   7.951 -17.664  1.00 89.03           C
ATOM   2410 1HB  SER A 165      -7.136   7.239 -17.116  1.00 89.03           H
ATOM   2411 2HB  SER A 165      -8.234   7.399 -18.472  1.00 89.03           H
ATOM   2412  OG  SER A 165      -6.925   8.972 -18.214  1.00 89.03           O
ATOM   2413  HG  SER A 165      -7.480   9.768 -18.456  1.00 89.03           H
ATOM   2414  HN  SER A 165      -9.793   9.111 -18.477  1.00 89.03           H
ATOM   2415  N   LYS A 166      -8.219  10.813 -16.293  1.00 91.68           N
ATOM   2416  CA  LYS A 166      -7.735  11.930 -15.500  1.00 91.68           C
ATOM   2417  C   LYS A 166      -8.658  12.135 -14.298  1.00 91.68           C
ATOM   2418  O   LYS A 166      -8.192  12.260 -13.167  1.00 91.68           O
ATOM   2419  HA  LYS A 166      -6.743  11.664 -15.133  1.00 91.68           H
ATOM   2420  CB  LYS A 166      -7.575  13.177 -16.372  1.00 91.68           C
ATOM   2421 1HB  LYS A 166      -8.489  13.347 -16.942  1.00 91.68           H
ATOM   2422 2HB  LYS A 166      -7.427  14.052 -15.739  1.00 91.68           H
ATOM   2423  CG  LYS A 166      -6.391  13.028 -17.330  1.00 91.68           C
ATOM   2424 1HG  LYS A 166      -5.472  12.894 -16.760  1.00 91.68           H
ATOM   2425 2HG  LYS A 166      -6.522  12.134 -17.939  1.00 91.68           H
ATOM   2426  CD  LYS A 166      -6.261  14.255 -18.236  1.00 91.68           C
ATOM   2427 1HD  LYS A 166      -7.174  14.379 -18.819  1.00 91.68           H
ATOM   2428 2HD  LYS A 166      -6.148  15.151 -17.626  1.00 91.68           H
ATOM   2429  CE  LYS A 166      -5.063  14.117 -19.177  1.00 91.68           C
ATOM   2430 1HE  LYS A 166      -4.163  13.902 -18.600  1.00 91.68           H
ATOM   2431 2HE  LYS A 166      -5.217  13.275 -19.851  1.00 91.68           H
ATOM   2432  NZ  LYS A 166      -4.873  15.358 -19.960  1.00 91.68           N
ATOM   2433 1HZ  LYS A 166      -4.086  15.244 -20.589  1.00 91.68           H
ATOM   2434 2HZ  LYS A 166      -5.711  15.550 -20.497  1.00 91.68           H
ATOM   2435 3HZ  LYS A 166      -4.692  16.131 -19.329  1.00 91.68           H
ATOM   2436  HN  LYS A 166      -8.545  11.054 -17.207  1.00 91.68           H
ATOM   2437  N   MET A 167      -9.952  12.162 -14.584  1.00 93.69           N
ATOM   2438  CA  MET A 167     -10.942  12.397 -13.547  1.00 93.69           C
ATOM   2439  C   MET A 167     -10.903  11.291 -12.490  1.00 93.69           C
ATOM   2440  O   MET A 167     -11.006  11.565 -11.296  1.00 93.69           O
ATOM   2441  HA  MET A 167     -10.673  13.351 -13.094  1.00 93.69           H
ATOM   2442  CB  MET A 167     -12.336  12.453 -14.176  1.00 93.69           C
ATOM   2443 1HB  MET A 167     -12.511  11.551 -14.762  1.00 93.69           H
ATOM   2444 2HB  MET A 167     -13.092  12.475 -13.391  1.00 93.69           H
ATOM   2445  CG  MET A 167     -12.485  13.686 -15.070  1.00 93.69           C
ATOM   2446 1HG  MET A 167     -12.278  14.589 -14.495  1.00 93.69           H
ATOM   2447 2HG  MET A 167     -11.756  13.649 -15.879  1.00 93.69           H
ATOM   2448  SD  MET A 167     -14.137  13.757 -15.742  1.00 93.69           S
ATOM   2449  CE  MET A 167     -15.054  14.175 -14.268  1.00 93.69           C
ATOM   2450 1HE  MET A 167     -14.913  13.395 -13.520  1.00 93.69           H
ATOM   2451 2HE  MET A 167     -14.695  15.125 -13.875  1.00 93.69           H
ATOM   2452 3HE  MET A 167     -16.113  14.259 -14.511  1.00 93.69           H
ATOM   2453  HN  MET A 167     -10.325  12.028 -15.502  1.00 93.69           H
ATOM   2454  N   VAL A 168     -10.754  10.064 -12.969  1.00 92.91           N
ATOM   2455  CA  VAL A 168     -10.713   8.915 -12.082  1.00 92.91           C
ATOM   2456  C   VAL A 168      -9.505   9.038 -11.150  1.00 92.91           C
ATOM   2457  O   VAL A 168      -9.613   8.785  -9.951  1.00 92.91           O
ATOM   2458  HA  VAL A 168     -11.622   8.930 -11.481  1.00 92.91           H
ATOM   2459  CB  VAL A 168     -10.708   7.622 -12.900  1.00 92.91           C
ATOM   2460  HB  VAL A 168      -9.928   7.707 -13.657  1.00 92.91           H
ATOM   2461  CG1 VAL A 168     -10.376   6.416 -12.018  1.00 92.91           C
ATOM   2462 1HG1 VAL A 168      -9.391   6.552 -11.573  1.00 92.91           H
ATOM   2463 2HG1 VAL A 168     -11.123   6.327 -11.229  1.00 92.91           H
ATOM   2464 3HG1 VAL A 168     -10.379   5.511 -12.625  1.00 92.91           H
ATOM   2465  CG2 VAL A 168     -12.042   7.424 -13.621  1.00 92.91           C
ATOM   2466 1HG2 VAL A 168     -12.847   7.369 -12.887  1.00 92.91           H
ATOM   2467 2HG2 VAL A 168     -12.220   8.263 -14.293  1.00 92.91           H
ATOM   2468 3HG2 VAL A 168     -12.011   6.498 -14.195  1.00 92.91           H
ATOM   2469  HN  VAL A 168     -10.662   9.851 -13.942  1.00 92.91           H
ATOM   2470  N   CYS A 169      -8.382   9.425 -11.737  1.00 92.87           N
ATOM   2471  CA  CYS A 169      -7.149   9.558 -10.980  1.00 92.87           C
ATOM   2472  C   CYS A 169      -7.383  10.566  -9.853  1.00 92.87           C
ATOM   2473  O   CYS A 169      -7.049  10.301  -8.700  1.00 92.87           O
ATOM   2474  HA  CYS A 169      -6.923   8.571 -10.576  1.00 92.87           H
ATOM   2475  CB  CYS A 169      -5.977   9.964 -11.875  1.00 92.87           C
ATOM   2476 1HB  CYS A 169      -6.245  10.842 -12.463  1.00 92.87           H
ATOM   2477 2HB  CYS A 169      -5.119  10.240 -11.262  1.00 92.87           H
ATOM   2478  SG  CYS A 169      -5.530   8.581 -12.987  1.00 92.87           S
ATOM   2479  HG  CYS A 169      -6.362   8.917 -13.969  1.00 92.87           H
ATOM   2480  HN  CYS A 169      -8.307   9.647 -12.709  1.00 92.87           H
ATOM   2481  N   PHE A 170      -7.956  11.701 -10.227  1.00 94.98           N
ATOM   2482  CA  PHE A 170      -8.216  12.760  -9.267  1.00 94.98           C
ATOM   2483  C   PHE A 170      -9.119  12.264  -8.135  1.00 94.98           C
ATOM   2484  O   PHE A 170      -8.846  12.518  -6.963  1.00 94.98           O
ATOM   2485  HA  PHE A 170      -7.254  13.065  -8.854  1.00 94.98           H
ATOM   2486  CB  PHE A 170      -8.932  13.882 -10.021  1.00 94.98           C
ATOM   2487 1HB  PHE A 170      -8.315  14.189 -10.866  1.00 94.98           H
ATOM   2488 2HB  PHE A 170      -9.864  13.493 -10.431  1.00 94.98           H
ATOM   2489  CG  PHE A 170      -9.243  15.109  -9.162  1.00 94.98           C
ATOM   2490  CD1 PHE A 170     -10.490  15.280  -8.647  1.00 94.98           C
ATOM   2491  HD1 PHE A 170     -11.268  14.543  -8.847  1.00 94.98           H
ATOM   2492  CD2 PHE A 170      -8.273  16.029  -8.913  1.00 94.98           C
ATOM   2493  HD2 PHE A 170      -7.273  15.892  -9.326  1.00 94.98           H
ATOM   2494  CE1 PHE A 170     -10.779  16.419  -7.850  1.00 94.98           C
ATOM   2495  HE1 PHE A 170     -11.779  16.557  -7.438  1.00 94.98           H
ATOM   2496  CE2 PHE A 170      -8.561  17.168  -8.116  1.00 94.98           C
ATOM   2497  HE2 PHE A 170      -7.784  17.905  -7.917  1.00 94.98           H
ATOM   2498  CZ  PHE A 170      -9.809  17.339  -7.601  1.00 94.98           C
ATOM   2499  HZ  PHE A 170     -10.030  18.213  -6.989  1.00 94.98           H
ATOM   2500  HN  PHE A 170      -8.239  11.902 -11.165  1.00 94.98           H
ATOM   2501  N   THR A 171     -10.175  11.567  -8.527  1.00 95.52           N
ATOM   2502  CA  THR A 171     -11.144  11.072  -7.564  1.00 95.52           C
ATOM   2503  C   THR A 171     -10.472  10.118  -6.574  1.00 95.52           C
ATOM   2504  O   THR A 171     -10.781  10.135  -5.383  1.00 95.52           O
ATOM   2505  HA  THR A 171     -11.519  11.918  -6.988  1.00 95.52           H
ATOM   2506  CB  THR A 171     -12.296  10.431  -8.339  1.00 95.52           C
ATOM   2507  HB  THR A 171     -11.979   9.499  -8.808  1.00 95.52           H
ATOM   2508  OG1 THR A 171     -12.726  11.454  -9.232  1.00 95.52           O
ATOM   2509  HG1 THR A 171     -12.311  11.319 -10.132  1.00 95.52           H
ATOM   2510  CG2 THR A 171     -13.519  10.167  -7.458  1.00 95.52           C
ATOM   2511 1HG2 THR A 171     -13.878  11.109  -7.043  1.00 95.52           H
ATOM   2512 2HG2 THR A 171     -13.245   9.493  -6.647  1.00 95.52           H
ATOM   2513 3HG2 THR A 171     -14.307   9.711  -8.058  1.00 95.52           H
ATOM   2514  HN  THR A 171     -10.373  11.340  -9.480  1.00 95.52           H
ATOM   2515  N   ILE A 172      -9.566   9.309  -7.102  1.00 94.18           N
ATOM   2516  CA  ILE A 172      -8.875   8.325  -6.287  1.00 94.18           C
ATOM   2517  C   ILE A 172      -8.042   9.043  -5.224  1.00 94.18           C
ATOM   2518  O   ILE A 172      -8.049   8.654  -4.057  1.00 94.18           O
ATOM   2519  HA  ILE A 172      -9.635   7.726  -5.784  1.00 94.18           H
ATOM   2520  CB  ILE A 172      -8.061   7.375  -7.169  1.00 94.18           C
ATOM   2521  HB  ILE A 172      -7.541   7.969  -7.921  1.00 94.18           H
ATOM   2522  CG1 ILE A 172      -8.975   6.401  -7.915  1.00 94.18           C
ATOM   2523 1HG1 ILE A 172      -9.424   5.704  -7.207  1.00 94.18           H
ATOM   2524 2HG1 ILE A 172      -9.791   6.949  -8.385  1.00 94.18           H
ATOM   2525  CG2 ILE A 172      -6.993   6.648  -6.350  1.00 94.18           C
ATOM   2526 1HG2 ILE A 172      -6.317   7.377  -5.904  1.00 94.18           H
ATOM   2527 2HG2 ILE A 172      -7.472   6.067  -5.561  1.00 94.18           H
ATOM   2528 3HG2 ILE A 172      -6.429   5.979  -7.001  1.00 94.18           H
ATOM   2529  CD1 ILE A 172      -8.196   5.624  -8.978  1.00 94.18           C
ATOM   2530 1HD1 ILE A 172      -7.768   6.322  -9.697  1.00 94.18           H
ATOM   2531 2HD1 ILE A 172      -7.396   5.058  -8.501  1.00 94.18           H
ATOM   2532 3HD1 ILE A 172      -8.869   4.939  -9.493  1.00 94.18           H
ATOM   2533  HN  ILE A 172      -9.303   9.319  -8.067  1.00 94.18           H
ATOM   2534  N   TRP A 173      -7.344  10.079  -5.665  1.00 94.96           N
ATOM   2535  CA  TRP A 173      -6.451  10.811  -4.783  1.00 94.96           C
ATOM   2536  C   TRP A 173      -7.288  11.395  -3.643  1.00 94.96           C
ATOM   2537  O   TRP A 173      -6.913  11.291  -2.476  1.00 94.96           O
ATOM   2538  HA  TRP A 173      -5.722  10.104  -4.386  1.00 94.96           H
ATOM   2539  CB  TRP A 173      -5.667  11.874  -5.555  1.00 94.96           C
ATOM   2540 1HB  TRP A 173      -6.323  12.328  -6.297  1.00 94.96           H
ATOM   2541 2HB  TRP A 173      -5.371  12.664  -4.865  1.00 94.96           H
ATOM   2542  CG  TRP A 173      -4.419  11.337  -6.259  1.00 94.96           C
ATOM   2543  CD1 TRP A 173      -4.204  11.213  -7.576  1.00 94.96           C
ATOM   2544  HD1 TRP A 173      -4.925  11.492  -8.344  1.00 94.96           H
ATOM   2545  CD2 TRP A 173      -3.215  10.855  -5.626  1.00 94.96           C
ATOM   2546  NE1 TRP A 173      -2.955  10.688  -7.837  1.00 94.96           N
ATOM   2547  HE1 TRP A 173      -2.567  10.503  -8.740  1.00 94.96           H
ATOM   2548  CE2 TRP A 173      -2.334  10.463  -6.614  1.00 94.96           C
ATOM   2549  CE3 TRP A 173      -2.881  10.752  -4.264  1.00 94.96           C
ATOM   2550  HE3 TRP A 173      -3.559  11.055  -3.466  1.00 94.96           H
ATOM   2551  CZ2 TRP A 173      -1.063   9.943  -6.345  1.00 94.96           C
ATOM   2552  HZ2 TRP A 173      -0.385   9.640  -7.143  1.00 94.96           H
ATOM   2553  CZ3 TRP A 173      -1.607  10.230  -4.012  1.00 94.96           C
ATOM   2554  HZ3 TRP A 173      -1.297  10.129  -2.972  1.00 94.96           H
ATOM   2555  CH2 TRP A 173      -0.709   9.831  -4.995  1.00 94.96           C
ATOM   2556  HH2 TRP A 173       0.267   9.434  -4.716  1.00 94.96           H
ATOM   2557  HN  TRP A 173      -7.381  10.419  -6.605  1.00 94.96           H
ATOM   2558  N   VAL A 174      -8.406  11.998  -4.021  1.00 95.84           N
ATOM   2559  CA  VAL A 174      -9.267  12.653  -3.051  1.00 95.84           C
ATOM   2560  C   VAL A 174      -9.779  11.617  -2.048  1.00 95.84           C
ATOM   2561  O   VAL A 174      -9.763  11.855  -0.842  1.00 95.84           O
ATOM   2562  HA  VAL A 174      -8.664  13.388  -2.519  1.00 95.84           H
ATOM   2563  CB  VAL A 174     -10.395  13.396  -3.771  1.00 95.84           C
ATOM   2564  HB  VAL A 174     -10.887  12.690  -4.441  1.00 95.84           H
ATOM   2565  CG1 VAL A 174     -11.439  13.905  -2.775  1.00 95.84           C
ATOM   2566 1HG1 VAL A 174     -11.866  13.061  -2.234  1.00 95.84           H
ATOM   2567 2HG1 VAL A 174     -10.965  14.587  -2.070  1.00 95.84           H
ATOM   2568 3HG1 VAL A 174     -12.229  14.429  -3.313  1.00 95.84           H
ATOM   2569  CG2 VAL A 174      -9.842  14.542  -4.620  1.00 95.84           C
ATOM   2570 1HG2 VAL A 174      -9.313  15.247  -3.978  1.00 95.84           H
ATOM   2571 2HG2 VAL A 174      -9.154  14.143  -5.366  1.00 95.84           H
ATOM   2572 3HG2 VAL A 174     -10.664  15.053  -5.120  1.00 95.84           H
ATOM   2573  HN  VAL A 174      -8.724  12.043  -4.968  1.00 95.84           H
ATOM   2574  N   LEU A 175     -10.220  10.488  -2.584  1.00 93.41           N
ATOM   2575  CA  LEU A 175     -10.848   9.466  -1.765  1.00 93.41           C
ATOM   2576  C   LEU A 175      -9.810   8.881  -0.804  1.00 93.41           C
ATOM   2577  O   LEU A 175     -10.104   8.653   0.368  1.00 93.41           O
ATOM   2578  HA  LEU A 175     -11.628   9.951  -1.178  1.00 93.41           H
ATOM   2579  CB  LEU A 175     -11.530   8.417  -2.646  1.00 93.41           C
ATOM   2580 1HB  LEU A 175     -12.187   8.932  -3.347  1.00 93.41           H
ATOM   2581 2HB  LEU A 175     -10.764   7.914  -3.237  1.00 93.41           H
ATOM   2582  CG  LEU A 175     -12.348   7.354  -1.911  1.00 93.41           C
ATOM   2583  HG  LEU A 175     -12.542   7.710  -0.899  1.00 93.41           H
ATOM   2584  CD1 LEU A 175     -13.706   7.145  -2.584  1.00 93.41           C
ATOM   2585 1HD1 LEU A 175     -14.263   8.081  -2.576  1.00 93.41           H
ATOM   2586 2HD1 LEU A 175     -13.555   6.820  -3.614  1.00 93.41           H
ATOM   2587 3HD1 LEU A 175     -14.267   6.383  -2.042  1.00 93.41           H
ATOM   2588  CD2 LEU A 175     -11.563   6.046  -1.787  1.00 93.41           C
ATOM   2589 1HD2 LEU A 175     -11.318   5.674  -2.781  1.00 93.41           H
ATOM   2590 2HD2 LEU A 175     -10.643   6.227  -1.230  1.00 93.41           H
ATOM   2591 3HD2 LEU A 175     -12.167   5.308  -1.261  1.00 93.41           H
ATOM   2592  HN  LEU A 175     -10.155  10.269  -3.558  1.00 93.41           H
ATOM   2593  N   ALA A 176      -8.619   8.655  -1.337  1.00 93.36           N
ATOM   2594  CA  ALA A 176      -7.545   8.074  -0.549  1.00 93.36           C
ATOM   2595  C   ALA A 176      -7.184   9.026   0.594  1.00 93.36           C
ATOM   2596  O   ALA A 176      -6.903   8.586   1.707  1.00 93.36           O
ATOM   2597  HA  ALA A 176      -7.911   7.137  -0.128  1.00 93.36           H
ATOM   2598  CB  ALA A 176      -6.350   7.774  -1.456  1.00 93.36           C
ATOM   2599 1HB  ALA A 176      -6.652   7.071  -2.233  1.00 93.36           H
ATOM   2600 2HB  ALA A 176      -6.003   8.698  -1.918  1.00 93.36           H
ATOM   2601 3HB  ALA A 176      -5.545   7.338  -0.865  1.00 93.36           H
ATOM   2602  HN  ALA A 176      -8.382   8.861  -2.286  1.00 93.36           H
ATOM   2603  N   ALA A 177      -7.204  10.312   0.278  1.00 93.99           N
ATOM   2604  CA  ALA A 177      -6.847  11.328   1.254  1.00 93.99           C
ATOM   2605  C   ALA A 177      -7.852  11.296   2.408  1.00 93.99           C
ATOM   2606  O   ALA A 177      -7.465  11.345   3.574  1.00 93.99           O
ATOM   2607  HA  ALA A 177      -5.857  11.085   1.639  1.00 93.99           H
ATOM   2608  CB  ALA A 177      -6.788  12.695   0.570  1.00 93.99           C
ATOM   2609 1HB  ALA A 177      -6.039  12.673  -0.221  1.00 93.99           H
ATOM   2610 2HB  ALA A 177      -7.763  12.930   0.142  1.00 93.99           H
ATOM   2611 3HB  ALA A 177      -6.520  13.457   1.303  1.00 93.99           H
ATOM   2612  HN  ALA A 177      -7.457  10.663  -0.623  1.00 93.99           H
ATOM   2613  N   ALA A 178      -9.122  11.214   2.041  1.00 93.90           N
ATOM   2614  CA  ALA A 178     -10.189  11.249   3.027  1.00 93.90           C
ATOM   2615  C   ALA A 178     -10.065  10.036   3.951  1.00 93.90           C
ATOM   2616  O   ALA A 178     -10.334  10.132   5.147  1.00 93.90           O
ATOM   2617  HA  ALA A 178     -10.067  12.158   3.616  1.00 93.90           H
ATOM   2618  CB  ALA A 178     -11.542  11.302   2.314  1.00 93.90           C
ATOM   2619 1HB  ALA A 178     -11.591  12.198   1.694  1.00 93.90           H
ATOM   2620 2HB  ALA A 178     -11.657  10.419   1.686  1.00 93.90           H
ATOM   2621 3HB  ALA A 178     -12.342  11.329   3.054  1.00 93.90           H
ATOM   2622  HN  ALA A 178      -9.426  11.125   1.093  1.00 93.90           H
ATOM   2623  N   LEU A 179      -9.656   8.922   3.360  1.00 91.86           N
ATOM   2624  CA  LEU A 179      -9.570   7.673   4.097  1.00 91.86           C
ATOM   2625  C   LEU A 179      -8.391   7.739   5.070  1.00 91.86           C
ATOM   2626  O   LEU A 179      -8.268   6.899   5.960  1.00 91.86           O
ATOM   2627  HA  LEU A 179     -10.489   7.570   4.675  1.00 91.86           H
ATOM   2628  CB  LEU A 179      -9.506   6.486   3.134  1.00 91.86           C
ATOM   2629 1HB  LEU A 179      -8.713   6.673   2.410  1.00 91.86           H
ATOM   2630 2HB  LEU A 179      -9.219   5.599   3.699  1.00 91.86           H
ATOM   2631  CG  LEU A 179     -10.794   6.173   2.368  1.00 91.86           C
ATOM   2632  HG  LEU A 179     -11.071   7.056   1.792  1.00 91.86           H
ATOM   2633  CD1 LEU A 179     -10.576   5.033   1.372  1.00 91.86           C
ATOM   2634 1HD1 LEU A 179      -9.805   5.318   0.656  1.00 91.86           H
ATOM   2635 2HD1 LEU A 179     -10.262   4.137   1.907  1.00 91.86           H
ATOM   2636 3HD1 LEU A 179     -11.507   4.832   0.841  1.00 91.86           H
ATOM   2637  CD2 LEU A 179     -11.947   5.881   3.331  1.00 91.86           C
ATOM   2638 1HD2 LEU A 179     -11.693   5.023   3.952  1.00 91.86           H
ATOM   2639 2HD2 LEU A 179     -12.120   6.751   3.965  1.00 91.86           H
ATOM   2640 3HD2 LEU A 179     -12.850   5.662   2.760  1.00 91.86           H
ATOM   2641  HN  LEU A 179      -9.387   8.865   2.399  1.00 91.86           H
ATOM   2642  N   CYS A 180      -7.554   8.746   4.867  1.00 92.58           N
ATOM   2643  CA  CYS A 180      -6.345   8.886   5.662  1.00 92.58           C
ATOM   2644  C   CYS A 180      -6.628   9.871   6.797  1.00 92.58           C
ATOM   2645  O   CYS A 180      -5.734  10.200   7.575  1.00 92.58           O
ATOM   2646  HA  CYS A 180      -6.114   7.896   6.057  1.00 92.58           H
ATOM   2647  CB  CYS A 180      -5.154   9.325   4.807  1.00 92.58           C
ATOM   2648 1HB  CYS A 180      -5.380  10.270   4.313  1.00 92.58           H
ATOM   2649 2HB  CYS A 180      -4.285   9.497   5.442  1.00 92.58           H
ATOM   2650  SG  CYS A 180      -4.773   8.043   3.558  1.00 92.58           S
ATOM   2651  HG  CYS A 180      -5.911   8.167   2.880  1.00 92.58           H
ATOM   2652  HN  CYS A 180      -7.690   9.456   4.177  1.00 92.58           H
ATOM   2653  N   ILE A 181      -7.875  10.315   6.856  1.00 93.59           N
ATOM   2654  CA  ILE A 181      -8.276  11.292   7.854  1.00 93.59           C
ATOM   2655  C   ILE A 181      -7.965  10.746   9.249  1.00 93.59           C
ATOM   2656  O   ILE A 181      -7.370  11.440  10.072  1.00 93.59           O
ATOM   2657  HA  ILE A 181      -7.676  12.189   7.693  1.00 93.59           H
ATOM   2658  CB  ILE A 181      -9.741  11.686   7.660  1.00 93.59           C
ATOM   2659  HB  ILE A 181     -10.317  10.780   7.472  1.00 93.59           H
ATOM   2660  CG1 ILE A 181      -9.909  12.589   6.436  1.00 93.59           C
ATOM   2661 1HG1 ILE A 181      -9.412  13.543   6.613  1.00 93.59           H
ATOM   2662 2HG1 ILE A 181      -9.424  12.133   5.574  1.00 93.59           H
ATOM   2663  CG2 ILE A 181     -10.309  12.328   8.928  1.00 93.59           C
ATOM   2664 1HG2 ILE A 181     -10.244  11.620   9.754  1.00 93.59           H
ATOM   2665 2HG2 ILE A 181      -9.735  13.223   9.170  1.00 93.59           H
ATOM   2666 3HG2 ILE A 181     -11.352  12.598   8.762  1.00 93.59           H
ATOM   2667  CD1 ILE A 181     -11.389  12.828   6.129  1.00 93.59           C
ATOM   2668 1HD1 ILE A 181     -11.876  11.874   5.929  1.00 93.59           H
ATOM   2669 2HD1 ILE A 181     -11.865  13.307   6.985  1.00 93.59           H
ATOM   2670 3HD1 ILE A 181     -11.479  13.472   5.255  1.00 93.59           H
ATOM   2671  HN  ILE A 181      -8.604  10.019   6.238  1.00 93.59           H
ATOM   2672  N   PRO A 182      -8.360   9.499   9.539  1.00 91.46           N
ATOM   2673  CA  PRO A 182      -8.178   8.943  10.882  1.00 91.46           C
ATOM   2674  C   PRO A 182      -6.742   9.060  11.365  1.00 91.46           C
ATOM   2675  O   PRO A 182      -6.497   9.460  12.502  1.00 91.46           O
ATOM   2676  HA  PRO A 182      -8.769   9.507  11.604  1.00 91.46           H
ATOM   2677  CB  PRO A 182      -8.609   7.483  10.731  1.00 91.46           C
ATOM   2678 1HB  PRO A 182      -7.763   6.838  10.492  1.00 91.46           H
ATOM   2679 2HB  PRO A 182      -9.053   7.098  11.649  1.00 91.46           H
ATOM   2680  CG  PRO A 182      -9.621   7.529   9.592  1.00 91.46           C
ATOM   2681 1HG  PRO A 182      -9.757   6.551   9.131  1.00 91.46           H
ATOM   2682 2HG  PRO A 182     -10.606   7.844   9.938  1.00 91.46           H
ATOM   2683  CD  PRO A 182      -9.005   8.533   8.631  1.00 91.46           C
ATOM   2684 1HD  PRO A 182      -8.281   8.064   7.965  1.00 91.46           H
ATOM   2685 2HD  PRO A 182      -9.759   9.002   7.998  1.00 91.46           H
ATOM   2686  N   GLU A 183      -5.823   8.706  10.479  1.00 92.02           N
ATOM   2687  CA  GLU A 183      -4.410   8.721  10.820  1.00 92.02           C
ATOM   2688  C   GLU A 183      -3.972  10.136  11.204  1.00 92.02           C
ATOM   2689  O   GLU A 183      -3.211  10.318  12.153  1.00 92.02           O
ATOM   2690  HA  GLU A 183      -4.312   8.057  11.679  1.00 92.02           H
ATOM   2691  CB  GLU A 183      -3.562   8.178   9.668  1.00 92.02           C
ATOM   2692 1HB  GLU A 183      -3.953   8.547   8.719  1.00 92.02           H
ATOM   2693 2HB  GLU A 183      -2.515   8.433   9.831  1.00 92.02           H
ATOM   2694  CG  GLU A 183      -3.631   6.651   9.609  1.00 92.02           C
ATOM   2695 1HG  GLU A 183      -2.864   6.275   8.932  1.00 92.02           H
ATOM   2696 2HG  GLU A 183      -3.417   6.236  10.594  1.00 92.02           H
ATOM   2697  CD  GLU A 183      -5.009   6.181   9.139  1.00 92.02           C
ATOM   2698  OE1 GLU A 183      -5.300   4.983   9.343  1.00 92.02           O
ATOM   2699  OE2 GLU A 183      -5.740   7.032   8.587  1.00 92.02           O
ATOM   2700  HN  GLU A 183      -6.029   8.412   9.546  1.00 92.02           H
ATOM   2701  N   ILE A 184      -4.471  11.102  10.447  1.00 94.28           N
ATOM   2702  CA  ILE A 184      -4.033  12.478  10.603  1.00 94.28           C
ATOM   2703  C   ILE A 184      -4.465  12.993  11.977  1.00 94.28           C
ATOM   2704  O   ILE A 184      -3.752  13.776  12.603  1.00 94.28           O
ATOM   2705  HA  ILE A 184      -2.944  12.481  10.560  1.00 94.28           H
ATOM   2706  CB  ILE A 184      -4.534  13.335   9.439  1.00 94.28           C
ATOM   2707  HB  ILE A 184      -5.615  13.218   9.369  1.00 94.28           H
ATOM   2708  CG1 ILE A 184      -3.941  12.858   8.112  1.00 94.28           C
ATOM   2709 1HG1 ILE A 184      -2.869  13.055   8.097  1.00 94.28           H
ATOM   2710 2HG1 ILE A 184      -4.069  11.780   8.019  1.00 94.28           H
ATOM   2711  CG2 ILE A 184      -4.255  14.819   9.691  1.00 94.28           C
ATOM   2712 1HG2 ILE A 184      -4.764  15.134  10.602  1.00 94.28           H
ATOM   2713 2HG2 ILE A 184      -3.182  14.973   9.802  1.00 94.28           H
ATOM   2714 3HG2 ILE A 184      -4.621  15.405   8.849  1.00 94.28           H
ATOM   2715  CD1 ILE A 184      -4.610  13.561   6.929  1.00 94.28           C
ATOM   2716 1HD1 ILE A 184      -5.678  13.342   6.933  1.00 94.28           H
ATOM   2717 2HD1 ILE A 184      -4.459  14.637   7.012  1.00 94.28           H
ATOM   2718 3HD1 ILE A 184      -4.170  13.203   5.998  1.00 94.28           H
ATOM   2719  HN  ILE A 184      -5.162  10.956   9.738  1.00 94.28           H
ATOM   2720  N   LEU A 185      -5.631  12.533  12.407  1.00 93.40           N
ATOM   2721  CA  LEU A 185      -6.251  13.070  13.606  1.00 93.40           C
ATOM   2722  C   LEU A 185      -5.523  12.528  14.838  1.00 93.40           C
ATOM   2723  O   LEU A 185      -5.110  13.295  15.706  1.00 93.40           O
ATOM   2724  HA  LEU A 185      -6.129  14.152  13.581  1.00 93.40           H
ATOM   2725  CB  LEU A 185      -7.755  12.784  13.605  1.00 93.40           C
ATOM   2726 1HB  LEU A 185      -7.902  11.722  13.407  1.00 93.40           H
ATOM   2727 2HB  LEU A 185      -8.142  12.979  14.605  1.00 93.40           H
ATOM   2728  CG  LEU A 185      -8.588  13.583  12.601  1.00 93.40           C
ATOM   2729  HG  LEU A 185      -8.227  13.354  11.598  1.00 93.40           H
ATOM   2730  CD1 LEU A 185     -10.060  13.166  12.657  1.00 93.40           C
ATOM   2731 1HD1 LEU A 185     -10.147  12.106  12.418  1.00 93.40           H
ATOM   2732 2HD1 LEU A 185     -10.451  13.347  13.658  1.00 93.40           H
ATOM   2733 3HD1 LEU A 185     -10.630  13.749  11.933  1.00 93.40           H
ATOM   2734  CD2 LEU A 185      -8.410  15.087  12.814  1.00 93.40           C
ATOM   2735 1HD2 LEU A 185      -8.729  15.352  13.822  1.00 93.40           H
ATOM   2736 2HD2 LEU A 185      -7.360  15.350  12.684  1.00 93.40           H
ATOM   2737 3HD2 LEU A 185      -9.013  15.631  12.087  1.00 93.40           H
ATOM   2738  HN  LEU A 185      -6.148  11.809  11.951  1.00 93.40           H
ATOM   2739  N   TYR A 186      -5.388  11.210  14.874  1.00 92.40           N
ATOM   2740  CA  TYR A 186      -5.052  10.526  16.111  1.00 92.40           C
ATOM   2741  C   TYR A 186      -3.544  10.290  16.215  1.00 92.40           C
ATOM   2742  O   TYR A 186      -3.045   9.892  17.266  1.00 92.40           O
ATOM   2743  HA  TYR A 186      -5.371  11.157  16.941  1.00 92.40           H
ATOM   2744  CB  TYR A 186      -5.765   9.174  16.053  1.00 92.40           C
ATOM   2745 1HB  TYR A 186      -5.403   8.621  15.186  1.00 92.40           H
ATOM   2746 2HB  TYR A 186      -5.497   8.595  16.936  1.00 92.40           H
ATOM   2747  CG  TYR A 186      -7.290   9.278  15.972  1.00 92.40           C
ATOM   2748  CD1 TYR A 186      -7.978  10.052  16.883  1.00 92.40           C
ATOM   2749  HD1 TYR A 186      -7.435  10.591  17.660  1.00 92.40           H
ATOM   2750  CD2 TYR A 186      -7.976   8.596  14.987  1.00 92.40           C
ATOM   2751  HD2 TYR A 186      -7.432   7.984  14.267  1.00 92.40           H
ATOM   2752  CE1 TYR A 186      -9.413  10.150  16.807  1.00 92.40           C
ATOM   2753  HE1 TYR A 186      -9.968  10.758  17.520  1.00 92.40           H
ATOM   2754  CE2 TYR A 186      -9.411   8.694  14.911  1.00 92.40           C
ATOM   2755  HE2 TYR A 186      -9.965   8.161  14.139  1.00 92.40           H
ATOM   2756  CZ  TYR A 186     -10.058   9.466  15.825  1.00 92.40           C
ATOM   2757  OH  TYR A 186     -11.413   9.558  15.752  1.00 92.40           O
ATOM   2758  HH  TYR A 186     -11.733   9.210  14.871  1.00 92.40           H
ATOM   2759  HN  TYR A 186      -5.504  10.614  14.079  1.00 92.40           H
ATOM   2760  N   SER A 187      -2.860  10.545  15.109  1.00 92.96           N
ATOM   2761  CA  SER A 187      -1.414  10.409  15.075  1.00 92.96           C
ATOM   2762  C   SER A 187      -0.769  11.447  15.997  1.00 92.96           C
ATOM   2763  O   SER A 187      -0.955  12.648  15.811  1.00 92.96           O
ATOM   2764  HA  SER A 187      -1.210   9.400  15.433  1.00 92.96           H
ATOM   2765  CB  SER A 187      -0.879  10.561  13.650  1.00 92.96           C
ATOM   2766 1HB  SER A 187      -1.219  11.510  13.235  1.00 92.96           H
ATOM   2767 2HB  SER A 187       0.210  10.596  13.673  1.00 92.96           H
ATOM   2768  OG  SER A 187      -1.302   9.495  12.804  1.00 92.96           O
ATOM   2769  HG  SER A 187      -1.844   9.855  12.045  1.00 92.96           H
ATOM   2770  HN  SER A 187      -3.277  10.838  14.248  1.00 92.96           H
ATOM   2771  N   GLN A 188      -0.025  10.944  16.972  1.00 91.96           N
ATOM   2772  CA  GLN A 188       0.628  11.811  17.938  1.00 91.96           C
ATOM   2773  C   GLN A 188       1.972  11.217  18.361  1.00 91.96           C
ATOM   2774  O   GLN A 188       2.271  10.065  18.050  1.00 91.96           O
ATOM   2775  HA  GLN A 188       0.788  12.756  17.418  1.00 91.96           H
ATOM   2776  CB  GLN A 188      -0.271  12.054  19.152  1.00 91.96           C
ATOM   2777 1HB  GLN A 188      -0.517  11.102  19.623  1.00 91.96           H
ATOM   2778 2HB  GLN A 188       0.265  12.647  19.893  1.00 91.96           H
ATOM   2779  CG  GLN A 188      -1.558  12.776  18.746  1.00 91.96           C
ATOM   2780 1HG  GLN A 188      -1.314  13.641  18.129  1.00 91.96           H
ATOM   2781 2HG  GLN A 188      -2.175  12.114  18.139  1.00 91.96           H
ATOM   2782  CD  GLN A 188      -2.344  13.228  19.978  1.00 91.96           C
ATOM   2783  OE1 GLN A 188      -1.874  13.172  21.102  1.00 91.96           O
ATOM   2784  NE2 GLN A 188      -3.566  13.678  19.705  1.00 91.96           N
ATOM   2785 1HE2 GLN A 188      -3.892  13.698  18.760  1.00 91.96           H
ATOM   2786 2HE2 GLN A 188      -4.158  13.997  20.445  1.00 91.96           H
ATOM   2787  HN  GLN A 188       0.134   9.966  17.106  1.00 91.96           H
ATOM   2788  N   ILE A 189       2.747  12.029  19.065  1.00 91.37           N
ATOM   2789  CA  ILE A 189       3.962  11.544  19.696  1.00 91.37           C
ATOM   2790  C   ILE A 189       3.664  11.174  21.150  1.00 91.37           C
ATOM   2791  O   ILE A 189       3.149  11.993  21.910  1.00 91.37           O
ATOM   2792  HA  ILE A 189       4.268  10.642  19.166  1.00 91.37           H
ATOM   2793  CB  ILE A 189       5.091  12.565  19.541  1.00 91.37           C
ATOM   2794  HB  ILE A 189       4.767  13.504  19.989  1.00 91.37           H
ATOM   2795  CG1 ILE A 189       5.379  12.845  18.065  1.00 91.37           C
ATOM   2796 1HG1 ILE A 189       5.776  11.947  17.592  1.00 91.37           H
ATOM   2797 2HG1 ILE A 189       4.450  13.091  17.550  1.00 91.37           H
ATOM   2798  CG2 ILE A 189       6.345  12.115  20.294  1.00 91.37           C
ATOM   2799 1HG2 ILE A 189       6.114  12.008  21.354  1.00 91.37           H
ATOM   2800 2HG2 ILE A 189       6.683  11.157  19.897  1.00 91.37           H
ATOM   2801 3HG2 ILE A 189       7.132  12.858  20.167  1.00 91.37           H
ATOM   2802  CD1 ILE A 189       6.376  13.994  17.908  1.00 91.37           C
ATOM   2803 1HD1 ILE A 189       5.964  14.896  18.361  1.00 91.37           H
ATOM   2804 2HD1 ILE A 189       7.311  13.734  18.403  1.00 91.37           H
ATOM   2805 3HD1 ILE A 189       6.562  14.172  16.849  1.00 91.37           H
ATOM   2806  HN  ILE A 189       2.556  13.001  19.206  1.00 91.37           H
ATOM   2807  N   LYS A 190       3.999   9.939  21.494  1.00 87.09           N
ATOM   2808  CA  LYS A 190       3.867   9.482  22.867  1.00 87.09           C
ATOM   2809  C   LYS A 190       5.259   9.236  23.454  1.00 87.09           C
ATOM   2810  O   LYS A 190       6.082   8.556  22.843  1.00 87.09           O
ATOM   2811  HA  LYS A 190       3.390  10.282  23.433  1.00 87.09           H
ATOM   2812  CB  LYS A 190       2.944   8.264  22.940  1.00 87.09           C
ATOM   2813 1HB  LYS A 190       1.991   8.496  22.466  1.00 87.09           H
ATOM   2814 2HB  LYS A 190       3.384   7.436  22.384  1.00 87.09           H
ATOM   2815  CG  LYS A 190       2.708   7.841  24.392  1.00 87.09           C
ATOM   2816 1HG  LYS A 190       3.660   7.594  24.861  1.00 87.09           H
ATOM   2817 2HG  LYS A 190       2.284   8.674  24.952  1.00 87.09           H
ATOM   2818  CD  LYS A 190       1.768   6.637  24.466  1.00 87.09           C
ATOM   2819 1HD  LYS A 190       0.747   6.954  24.255  1.00 87.09           H
ATOM   2820 2HD  LYS A 190       2.041   5.910  23.701  1.00 87.09           H
ATOM   2821  CE  LYS A 190       1.827   5.979  25.847  1.00 87.09           C
ATOM   2822 1HE  LYS A 190       2.846   6.019  26.232  1.00 87.09           H
ATOM   2823 2HE  LYS A 190       1.201   6.532  26.547  1.00 87.09           H
ATOM   2824  NZ  LYS A 190       1.375   4.572  25.771  1.00 87.09           N
ATOM   2825 1HZ  LYS A 190       1.690   4.071  26.593  1.00 87.09           H
ATOM   2826 2HZ  LYS A 190       0.362   4.545  25.726  1.00 87.09           H
ATOM   2827 3HZ  LYS A 190       1.761   4.137  24.940  1.00 87.09           H
ATOM   2828  HN  LYS A 190       4.354   9.257  20.854  1.00 87.09           H
ATOM   2829  N   GLU A 191       5.478   9.802  24.631  1.00 84.10           N
ATOM   2830  CA  GLU A 191       6.717   9.571  25.354  1.00 84.10           C
ATOM   2831  C   GLU A 191       6.539   8.437  26.365  1.00 84.10           C
ATOM   2832  O   GLU A 191       5.617   8.466  27.179  1.00 84.10           O
ATOM   2833  HA  GLU A 191       7.444   9.279  24.595  1.00 84.10           H
ATOM   2834  CB  GLU A 191       7.197  10.850  26.043  1.00 84.10           C
ATOM   2835 1HB  GLU A 191       6.364  11.320  26.565  1.00 84.10           H
ATOM   2836 2HB  GLU A 191       8.041  10.621  26.695  1.00 84.10           H
ATOM   2837  CG  GLU A 191       7.707  11.866  25.019  1.00 84.10           C
ATOM   2838 1HG  GLU A 191       8.477  11.408  24.398  1.00 84.10           H
ATOM   2839 2HG  GLU A 191       6.893  12.157  24.355  1.00 84.10           H
ATOM   2840  CD  GLU A 191       8.274  13.106  25.713  1.00 84.10           C
ATOM   2841  OE1 GLU A 191       8.726  14.010  24.979  1.00 84.10           O
ATOM   2842  OE2 GLU A 191       8.243  13.121  26.963  1.00 84.10           O
ATOM   2843  HN  GLU A 191       4.828  10.408  25.090  1.00 84.10           H
ATOM   2844  N   GLU A 192       7.434   7.464  26.280  1.00 76.50           N
ATOM   2845  CA  GLU A 192       7.342   6.285  27.124  1.00 76.50           C
ATOM   2846  C   GLU A 192       8.732   5.870  27.611  1.00 76.50           C
ATOM   2847  O   GLU A 192       9.589   5.501  26.810  1.00 76.50           O
ATOM   2848  HA  GLU A 192       6.727   6.585  27.973  1.00 76.50           H
ATOM   2849  CB  GLU A 192       6.653   5.135  26.387  1.00 76.50           C
ATOM   2850 1HB  GLU A 192       5.632   5.421  26.132  1.00 76.50           H
ATOM   2851 2HB  GLU A 192       7.248   4.845  25.521  1.00 76.50           H
ATOM   2852  CG  GLU A 192       6.554   3.894  27.277  1.00 76.50           C
ATOM   2853 1HG  GLU A 192       7.195   3.107  26.881  1.00 76.50           H
ATOM   2854 2HG  GLU A 192       6.918   4.130  28.277  1.00 76.50           H
ATOM   2855  CD  GLU A 192       5.111   3.392  27.359  1.00 76.50           C
ATOM   2856  OE1 GLU A 192       4.800   2.723  28.368  1.00 76.50           O
ATOM   2857  OE2 GLU A 192       4.352   3.689  26.412  1.00 76.50           O
ATOM   2858  HN  GLU A 192       8.211   7.472  25.650  1.00 76.50           H
ATOM   2859  N   SER A 193       8.911   5.945  28.922  1.00 72.18           N
ATOM   2860  CA  SER A 193      10.140   5.471  29.537  1.00 72.18           C
ATOM   2861  C   SER A 193      11.338   6.232  28.965  1.00 72.18           C
ATOM   2862  O   SER A 193      12.444   5.696  28.901  1.00 72.18           O
ATOM   2863  HA  SER A 193      10.028   5.678  30.601  1.00 72.18           H
ATOM   2864  CB  SER A 193      10.316   3.966  29.326  1.00 72.18           C
ATOM   2865 1HB  SER A 193      10.657   3.781  28.307  1.00 72.18           H
ATOM   2866 2HB  SER A 193      11.093   3.595  29.995  1.00 72.18           H
ATOM   2867  OG  SER A 193       9.107   3.249  29.559  1.00 72.18           O
ATOM   2868  HG  SER A 193       9.201   2.306  29.239  1.00 72.18           H
ATOM   2869  HN  SER A 193       8.238   6.321  29.558  1.00 72.18           H
ATOM   2870  N   GLY A 194      11.078   7.468  28.565  1.00 75.43           N
ATOM   2871  CA  GLY A 194      12.123   8.309  28.007  1.00 75.43           C
ATOM   2872  C   GLY A 194      12.299   8.044  26.510  1.00 75.43           C
ATOM   2873  O   GLY A 194      13.230   8.558  25.891  1.00 75.43           O
ATOM   2874 1HA  GLY A 194      11.875   9.358  28.168  1.00 75.43           H
ATOM   2875 2HA  GLY A 194      13.063   8.120  28.526  1.00 75.43           H
ATOM   2876  HN  GLY A 194      10.175   7.894  28.617  1.00 75.43           H
ATOM   2877  N   ILE A 195      11.391   7.243  25.973  1.00 83.44           N
ATOM   2878  CA  ILE A 195      11.404   6.945  24.551  1.00 83.44           C
ATOM   2879  C   ILE A 195      10.208   7.625  23.881  1.00 83.44           C
ATOM   2880  O   ILE A 195       9.064   7.413  24.281  1.00 83.44           O
ATOM   2881  HA  ILE A 195      12.318   7.370  24.136  1.00 83.44           H
ATOM   2882  CB  ILE A 195      11.461   5.434  24.320  1.00 83.44           C
ATOM   2883  HB  ILE A 195      10.577   4.986  24.774  1.00 83.44           H
ATOM   2884  CG1 ILE A 195      12.682   4.820  25.008  1.00 83.44           C
ATOM   2885 1HG1 ILE A 195      13.593   5.213  24.556  1.00 83.44           H
ATOM   2886 2HG1 ILE A 195      12.696   5.110  26.058  1.00 83.44           H
ATOM   2887  CG2 ILE A 195      11.418   5.105  22.827  1.00 83.44           C
ATOM   2888 1HG2 ILE A 195      10.493   5.489  22.396  1.00 83.44           H
ATOM   2889 2HG2 ILE A 195      12.270   5.567  22.328  1.00 83.44           H
ATOM   2890 3HG2 ILE A 195      11.460   4.024  22.691  1.00 83.44           H
ATOM   2891  CD1 ILE A 195      12.667   3.295  24.894  1.00 83.44           C
ATOM   2892 1HD1 ILE A 195      11.766   2.904  25.367  1.00 83.44           H
ATOM   2893 2HD1 ILE A 195      12.677   3.009  23.842  1.00 83.44           H
ATOM   2894 3HD1 ILE A 195      13.546   2.884  25.391  1.00 83.44           H
ATOM   2895  HN  ILE A 195      10.658   6.802  26.490  1.00 83.44           H
ATOM   2896  N   ALA A 196      10.513   8.428  22.872  1.00 89.57           N
ATOM   2897  CA  ALA A 196       9.473   9.051  22.071  1.00 89.57           C
ATOM   2898  C   ALA A 196       9.030   8.081  20.974  1.00 89.57           C
ATOM   2899  O   ALA A 196       9.860   7.557  20.232  1.00 89.57           O
ATOM   2900  HA  ALA A 196       8.626   9.255  22.727  1.00 89.57           H
ATOM   2901  CB  ALA A 196       9.989  10.375  21.505  1.00 89.57           C
ATOM   2902 1HB  ALA A 196      10.262  11.039  22.325  1.00 89.57           H
ATOM   2903 2HB  ALA A 196      10.864  10.188  20.882  1.00 89.57           H
ATOM   2904 3HB  ALA A 196       9.208  10.842  20.904  1.00 89.57           H
ATOM   2905  HN  ALA A 196      11.448   8.655  22.601  1.00 89.57           H
ATOM   2906  N   ILE A 197       7.724   7.870  20.906  1.00 88.64           N
ATOM   2907  CA  ILE A 197       7.163   6.961  19.921  1.00 88.64           C
ATOM   2908  C   ILE A 197       6.054   7.677  19.146  1.00 88.64           C
ATOM   2909  O   ILE A 197       5.188   8.315  19.742  1.00 88.64           O
ATOM   2910  HA  ILE A 197       7.959   6.702  19.224  1.00 88.64           H
ATOM   2911  CB  ILE A 197       6.706   5.663  20.589  1.00 88.64           C
ATOM   2912  HB  ILE A 197       5.921   5.905  21.306  1.00 88.64           H
ATOM   2913  CG1 ILE A 197       7.851   5.018  21.373  1.00 88.64           C
ATOM   2914 1HG1 ILE A 197       8.633   4.699  20.685  1.00 88.64           H
ATOM   2915 2HG1 ILE A 197       8.296   5.752  22.044  1.00 88.64           H
ATOM   2916  CG2 ILE A 197       6.100   4.702  19.564  1.00 88.64           C
ATOM   2917 1HG2 ILE A 197       5.239   5.173  19.090  1.00 88.64           H
ATOM   2918 2HG2 ILE A 197       6.846   4.462  18.807  1.00 88.64           H
ATOM   2919 3HG2 ILE A 197       5.784   3.788  20.066  1.00 88.64           H
ATOM   2920  CD1 ILE A 197       7.354   3.817  22.180  1.00 88.64           C
ATOM   2921 1HD1 ILE A 197       6.588   4.144  22.884  1.00 88.64           H
ATOM   2922 2HD1 ILE A 197       6.931   3.074  21.504  1.00 88.64           H
ATOM   2923 3HD1 ILE A 197       8.187   3.377  22.728  1.00 88.64           H
ATOM   2924  HN  ILE A 197       7.055   8.308  21.507  1.00 88.64           H
ATOM   2925  N   CYS A 198       6.119   7.547  17.829  1.00 91.30           N
ATOM   2926  CA  CYS A 198       5.044   8.027  16.976  1.00 91.30           C
ATOM   2927  C   CYS A 198       3.959   6.950  16.918  1.00 91.30           C
ATOM   2928  O   CYS A 198       4.158   5.895  16.318  1.00 91.30           O
ATOM   2929  HA  CYS A 198       4.662   8.937  17.438  1.00 91.30           H
ATOM   2930  CB  CYS A 198       5.552   8.400  15.582  1.00 91.30           C
ATOM   2931 1HB  CYS A 198       6.165   9.300  15.639  1.00 91.30           H
ATOM   2932 2HB  CYS A 198       6.188   7.605  15.193  1.00 91.30           H
ATOM   2933  SG  CYS A 198       4.138   8.678  14.455  1.00 91.30           S
ATOM   2934  HN  CYS A 198       6.885   7.124  17.345  1.00 91.30           H
ATOM   2935  N   THR A 199       2.835   7.252  17.551  1.00 90.97           N
ATOM   2936  CA  THR A 199       1.724   6.317  17.592  1.00 90.97           C
ATOM   2937  C   THR A 199       0.398   7.054  17.394  1.00 90.97           C
ATOM   2938  O   THR A 199       0.360   8.284  17.410  1.00 90.97           O
ATOM   2939  HA  THR A 199       1.830   5.621  16.760  1.00 90.97           H
ATOM   2940  CB  THR A 199       1.801   5.549  18.914  1.00 90.97           C
ATOM   2941  HB  THR A 199       2.826   5.251  19.132  1.00 90.97           H
ATOM   2942  OG1 THR A 199       0.872   4.481  18.749  1.00 90.97           O
ATOM   2943  HG1 THR A 199       1.039   3.774  19.436  1.00 90.97           H
ATOM   2944  CG2 THR A 199       1.242   6.352  20.090  1.00 90.97           C
ATOM   2945 1HG2 THR A 199       0.196   6.592  19.902  1.00 90.97           H
ATOM   2946 2HG2 THR A 199       1.812   7.274  20.204  1.00 90.97           H
ATOM   2947 3HG2 THR A 199       1.321   5.761  21.003  1.00 90.97           H
ATOM   2948  HN  THR A 199       2.678   8.116  18.029  1.00 90.97           H
ATOM   2949  N   MET A 200      -0.656   6.272  17.212  1.00 91.27           N
ATOM   2950  CA  MET A 200      -2.004   6.811  17.264  1.00 91.27           C
ATOM   2951  C   MET A 200      -2.570   6.739  18.684  1.00 91.27           C
ATOM   2952  O   MET A 200      -2.494   5.698  19.334  1.00 91.27           O
ATOM   2953  HA  MET A 200      -1.917   7.851  16.952  1.00 91.27           H
ATOM   2954  CB  MET A 200      -2.906   6.019  16.315  1.00 91.27           C
ATOM   2955 1HB  MET A 200      -2.832   4.955  16.540  1.00 91.27           H
ATOM   2956 2HB  MET A 200      -3.946   6.306  16.472  1.00 91.27           H
ATOM   2957  CG  MET A 200      -2.518   6.266  14.856  1.00 91.27           C
ATOM   2958 1HG  MET A 200      -2.567   7.332  14.633  1.00 91.27           H
ATOM   2959 2HG  MET A 200      -1.488   5.952  14.687  1.00 91.27           H
ATOM   2960  SD  MET A 200      -3.614   5.366  13.771  1.00 91.27           S
ATOM   2961  CE  MET A 200      -3.300   3.699  14.327  1.00 91.27           C
ATOM   2962 1HE  MET A 200      -2.246   3.462  14.187  1.00 91.27           H
ATOM   2963 2HE  MET A 200      -3.554   3.615  15.383  1.00 91.27           H
ATOM   2964 3HE  MET A 200      -3.909   3.003  13.750  1.00 91.27           H
ATOM   2965  HN  MET A 200      -0.599   5.290  17.033  1.00 91.27           H
ATOM   2966  N   VAL A 201      -3.123   7.860  19.123  1.00 91.32           N
ATOM   2967  CA  VAL A 201      -3.756   7.920  20.429  1.00 91.32           C
ATOM   2968  C   VAL A 201      -5.254   8.181  20.254  1.00 91.32           C
ATOM   2969  O   VAL A 201      -5.647   9.142  19.594  1.00 91.32           O
ATOM   2970  HA  VAL A 201      -3.623   6.949  20.904  1.00 91.32           H
ATOM   2971  CB  VAL A 201      -3.064   8.972  21.299  1.00 91.32           C
ATOM   2972  HB  VAL A 201      -3.220   9.946  20.835  1.00 91.32           H
ATOM   2973  CG1 VAL A 201      -3.678   9.015  22.699  1.00 91.32           C
ATOM   2974 1HG1 VAL A 201      -4.736   9.265  22.625  1.00 91.32           H
ATOM   2975 2HG1 VAL A 201      -3.567   8.041  23.175  1.00 91.32           H
ATOM   2976 3HG1 VAL A 201      -3.167   9.771  23.296  1.00 91.32           H
ATOM   2977  CG2 VAL A 201      -1.557   8.721  21.368  1.00 91.32           C
ATOM   2978 1HG2 VAL A 201      -1.372   7.736  21.797  1.00 91.32           H
ATOM   2979 2HG2 VAL A 201      -1.135   8.764  20.364  1.00 91.32           H
ATOM   2980 3HG2 VAL A 201      -1.089   9.482  21.992  1.00 91.32           H
ATOM   2981  HN  VAL A 201      -3.143   8.715  18.604  1.00 91.32           H
ATOM   2982  N   TYR A 202      -6.048   7.309  20.856  1.00 90.46           N
ATOM   2983  CA  TYR A 202      -7.494   7.414  20.748  1.00 90.46           C
ATOM   2984  C   TYR A 202      -8.083   8.141  21.958  1.00 90.46           C
ATOM   2985  O   TYR A 202      -7.763   7.814  23.099  1.00 90.46           O
ATOM   2986  HA  TYR A 202      -7.723   7.980  19.845  1.00 90.46           H
ATOM   2987  CB  TYR A 202      -8.020   5.977  20.725  1.00 90.46           C
ATOM   2988 1HB  TYR A 202      -7.642   5.449  21.600  1.00 90.46           H
ATOM   2989 2HB  TYR A 202      -9.107   5.998  20.810  1.00 90.46           H
ATOM   2990  CG  TYR A 202      -7.636   5.193  19.468  1.00 90.46           C
ATOM   2991  CD1 TYR A 202      -8.392   5.317  18.320  1.00 90.46           C
ATOM   2992  HD1 TYR A 202      -9.263   5.973  18.309  1.00 90.46           H
ATOM   2993  CD2 TYR A 202      -6.534   4.363  19.483  1.00 90.46           C
ATOM   2994  HD2 TYR A 202      -5.937   4.265  20.390  1.00 90.46           H
ATOM   2995  CE1 TYR A 202      -8.031   4.579  17.138  1.00 90.46           C
ATOM   2996  HE1 TYR A 202      -8.619   4.667  16.224  1.00 90.46           H
ATOM   2997  CE2 TYR A 202      -6.173   3.625  18.300  1.00 90.46           C
ATOM   2998  HE2 TYR A 202      -5.305   2.966  18.298  1.00 90.46           H
ATOM   2999  CZ  TYR A 202      -6.939   3.770  17.186  1.00 90.46           C
ATOM   3000  OH  TYR A 202      -6.598   3.073  16.069  1.00 90.46           O
ATOM   3001  HH  TYR A 202      -7.385   3.002  15.457  1.00 90.46           H
ATOM   3002  HN  TYR A 202      -5.721   6.542  21.409  1.00 90.46           H
ATOM   3003  N   PRO A 203      -8.950   9.137  21.732  1.00 79.11           N
ATOM   3004  CA  PRO A 203      -9.380  10.024  22.816  1.00 79.11           C
ATOM   3005  C   PRO A 203     -10.252   9.308  23.835  1.00 79.11           C
ATOM   3006  O   PRO A 203     -10.825   8.260  23.540  1.00 79.11           O
ATOM   3007  HA  PRO A 203      -8.516  10.376  23.379  1.00 79.11           H
ATOM   3008  CB  PRO A 203     -10.146  11.134  22.094  1.00 79.11           C
ATOM   3009 1HB  PRO A 203     -10.961  11.523  22.705  1.00 79.11           H
ATOM   3010 2HB  PRO A 203      -9.499  11.977  21.854  1.00 79.11           H
ATOM   3011  CG  PRO A 203     -10.660  10.463  20.852  1.00 79.11           C
ATOM   3012 1HG  PRO A 203     -11.600   9.945  21.044  1.00 79.11           H
ATOM   3013 2HG  PRO A 203     -10.851  11.189  20.062  1.00 79.11           H
ATOM   3014  CD  PRO A 203      -9.583   9.497  20.450  1.00 79.11           C
ATOM   3015 1HD  PRO A 203      -9.996   8.623  19.947  1.00 79.11           H
ATOM   3016 2HD  PRO A 203      -8.870   9.954  19.764  1.00 79.11           H
ATOM   3017  N   SER A 204     -10.329   9.899  25.019  1.00 67.11           N
ATOM   3018  CA  SER A 204     -10.647   9.138  26.215  1.00 67.11           C
ATOM   3019  C   SER A 204     -11.879   8.265  25.969  1.00 67.11           C
ATOM   3020  O   SER A 204     -11.797   7.039  26.022  1.00 67.11           O
ATOM   3021  HA  SER A 204      -9.770   8.518  26.404  1.00 67.11           H
ATOM   3022  CB  SER A 204     -10.882  10.064  27.410  1.00 67.11           C
ATOM   3023 1HB  SER A 204     -11.295   9.489  28.239  1.00 67.11           H
ATOM   3024 2HB  SER A 204      -9.928  10.468  27.749  1.00 67.11           H
ATOM   3025  OG  SER A 204     -11.764  11.136  27.090  1.00 67.11           O
ATOM   3026  HG  SER A 204     -11.988  11.653  27.916  1.00 67.11           H
ATOM   3027  HN  SER A 204     -10.180  10.876  25.167  1.00 67.11           H
ATOM   3028  N   ASP A 205     -12.993   8.932  25.706  1.00 65.71           N
ATOM   3029  CA  ASP A 205     -14.292   8.287  25.803  1.00 65.71           C
ATOM   3030  C   ASP A 205     -14.470   7.328  24.624  1.00 65.71           C
ATOM   3031  O   ASP A 205     -14.371   7.735  23.468  1.00 65.71           O
ATOM   3032  HA  ASP A 205     -14.284   7.771  26.763  1.00 65.71           H
ATOM   3033  CB  ASP A 205     -15.423   9.316  25.750  1.00 65.71           C
ATOM   3034 1HB  ASP A 205     -15.245  10.016  24.934  1.00 65.71           H
ATOM   3035 2HB  ASP A 205     -16.367   8.814  25.539  1.00 65.71           H
ATOM   3036  CG  ASP A 205     -15.531  10.081  27.071  1.00 65.71           C
ATOM   3037  OD1 ASP A 205     -15.166   9.482  28.105  1.00 65.71           O
ATOM   3038  OD2 ASP A 205     -15.974  11.249  27.016  1.00 65.71           O
ATOM   3039  HN  ASP A 205     -13.018   9.893  25.430  1.00 65.71           H
ATOM   3040  N   GLU A 206     -14.729   6.072  24.959  1.00 81.92           N
ATOM   3041  CA  GLU A 206     -14.960   5.060  23.943  1.00 81.92           C
ATOM   3042  C   GLU A 206     -13.736   4.933  23.033  1.00 81.92           C
ATOM   3043  O   GLU A 206     -13.862   4.575  21.863  1.00 81.92           O
ATOM   3044  HA  GLU A 206     -15.112   4.129  24.490  1.00 81.92           H
ATOM   3045  CB  GLU A 206     -16.217   5.375  23.129  1.00 81.92           C
ATOM   3046 1HB  GLU A 206     -16.074   6.304  22.578  1.00 81.92           H
ATOM   3047 2HB  GLU A 206     -16.462   4.527  22.490  1.00 81.92           H
ATOM   3048  CG  GLU A 206     -17.424   5.587  24.046  1.00 81.92           C
ATOM   3049 1HG  GLU A 206     -17.270   5.054  24.984  1.00 81.92           H
ATOM   3050 2HG  GLU A 206     -17.517   6.645  24.291  1.00 81.92           H
ATOM   3051  CD  GLU A 206     -18.711   5.097  23.379  1.00 81.92           C
ATOM   3052  OE1 GLU A 206     -19.549   4.529  24.113  1.00 81.92           O
ATOM   3053  OE2 GLU A 206     -18.828   5.302  22.152  1.00 81.92           O
ATOM   3054  HN  GLU A 206     -14.783   5.744  25.902  1.00 81.92           H
ATOM   3055  N   SER A 207     -12.579   5.233  23.605  1.00 88.42           N
ATOM   3056  CA  SER A 207     -11.324   5.058  22.894  1.00 88.42           C
ATOM   3057  C   SER A 207     -11.265   3.661  22.273  1.00 88.42           C
ATOM   3058  O   SER A 207     -10.812   3.500  21.141  1.00 88.42           O
ATOM   3059  HA  SER A 207     -11.324   5.822  22.117  1.00 88.42           H
ATOM   3060  CB  SER A 207     -10.129   5.276  23.823  1.00 88.42           C
ATOM   3061 1HB  SER A 207      -9.210   5.015  23.299  1.00 88.42           H
ATOM   3062 2HB  SER A 207     -10.059   6.333  24.081  1.00 88.42           H
ATOM   3063  OG  SER A 207     -10.231   4.503  25.016  1.00 88.42           O
ATOM   3064  HG  SER A 207      -9.546   4.804  25.679  1.00 88.42           H
ATOM   3065  HN  SER A 207     -12.491   5.589  24.536  1.00 88.42           H
ATOM   3066  N   THR A 208     -11.730   2.686  23.041  1.00 89.18           N
ATOM   3067  CA  THR A 208     -11.668   1.300  22.611  1.00 89.18           C
ATOM   3068  C   THR A 208     -12.573   1.076  21.398  1.00 89.18           C
ATOM   3069  O   THR A 208     -12.192   0.386  20.453  1.00 89.18           O
ATOM   3070  HA  THR A 208     -10.648   1.085  22.293  1.00 89.18           H
ATOM   3071  CB  THR A 208     -12.027   0.417  23.808  1.00 89.18           C
ATOM   3072  HB  THR A 208     -11.956  -0.639  23.547  1.00 89.18           H
ATOM   3073  OG1 THR A 208     -13.321   0.869  24.197  1.00 89.18           O
ATOM   3074  HG1 THR A 208     -13.764   0.183  24.773  1.00 89.18           H
ATOM   3075  CG2 THR A 208     -11.149   0.701  25.029  1.00 89.18           C
ATOM   3076 1HG2 THR A 208     -11.272   1.741  25.330  1.00 89.18           H
ATOM   3077 2HG2 THR A 208     -10.105   0.517  24.777  1.00 89.18           H
ATOM   3078 3HG2 THR A 208     -11.446   0.048  25.849  1.00 89.18           H
ATOM   3079  HN  THR A 208     -12.143   2.832  23.940  1.00 89.18           H
ATOM   3080  N   LYS A 209     -13.754   1.673  21.463  1.00 90.94           N
ATOM   3081  CA  LYS A 209     -14.715   1.550  20.380  1.00 90.94           C
ATOM   3082  C   LYS A 209     -14.137   2.188  19.116  1.00 90.94           C
ATOM   3083  O   LYS A 209     -14.266   1.637  18.024  1.00 90.94           O
ATOM   3084  HA  LYS A 209     -14.863   0.486  20.194  1.00 90.94           H
ATOM   3085  CB  LYS A 209     -16.069   2.129  20.797  1.00 90.94           C
ATOM   3086 1HB  LYS A 209     -15.928   3.119  21.231  1.00 90.94           H
ATOM   3087 2HB  LYS A 209     -16.701   2.254  19.918  1.00 90.94           H
ATOM   3088  CG  LYS A 209     -16.767   1.217  21.809  1.00 90.94           C
ATOM   3089 1HG  LYS A 209     -16.932   0.236  21.365  1.00 90.94           H
ATOM   3090 2HG  LYS A 209     -16.123   1.071  22.676  1.00 90.94           H
ATOM   3091  CD  LYS A 209     -18.104   1.814  22.253  1.00 90.94           C
ATOM   3092 1HD  LYS A 209     -17.932   2.762  22.763  1.00 90.94           H
ATOM   3093 2HD  LYS A 209     -18.719   2.029  21.379  1.00 90.94           H
ATOM   3094  CE  LYS A 209     -18.849   0.856  23.185  1.00 90.94           C
ATOM   3095 1HE  LYS A 209     -19.060  -0.078  22.663  1.00 90.94           H
ATOM   3096 2HE  LYS A 209     -18.220   0.609  24.040  1.00 90.94           H
ATOM   3097  NZ  LYS A 209     -20.114   1.466  23.652  1.00 90.94           N
ATOM   3098 1HZ  LYS A 209     -20.625   0.796  24.216  1.00 90.94           H
ATOM   3099 2HZ  LYS A 209     -19.907   2.288  24.209  1.00 90.94           H
ATOM   3100 3HZ  LYS A 209     -20.676   1.733  22.852  1.00 90.94           H
ATOM   3101  HN  LYS A 209     -14.057   2.231  22.236  1.00 90.94           H
ATOM   3102  N   LEU A 210     -13.512   3.341  19.306  1.00 91.93           N
ATOM   3103  CA  LEU A 210     -12.976   4.095  18.185  1.00 91.93           C
ATOM   3104  C   LEU A 210     -11.884   3.273  17.498  1.00 91.93           C
ATOM   3105  O   LEU A 210     -11.877   3.143  16.275  1.00 91.93           O
ATOM   3106  HA  LEU A 210     -13.790   4.249  17.476  1.00 91.93           H
ATOM   3107  CB  LEU A 210     -12.508   5.477  18.645  1.00 91.93           C
ATOM   3108 1HB  LEU A 210     -13.336   5.967  19.159  1.00 91.93           H
ATOM   3109 2HB  LEU A 210     -11.712   5.345  19.377  1.00 91.93           H
ATOM   3110  CG  LEU A 210     -12.002   6.414  17.546  1.00 91.93           C
ATOM   3111  HG  LEU A 210     -11.192   5.911  17.016  1.00 91.93           H
ATOM   3112  CD1 LEU A 210     -13.101   6.703  16.522  1.00 91.93           C
ATOM   3113 1HD1 LEU A 210     -13.426   5.769  16.063  1.00 91.93           H
ATOM   3114 2HD1 LEU A 210     -13.947   7.176  17.021  1.00 91.93           H
ATOM   3115 3HD1 LEU A 210     -12.715   7.371  15.752  1.00 91.93           H
ATOM   3116  CD2 LEU A 210     -11.422   7.697  18.143  1.00 91.93           C
ATOM   3117 1HD2 LEU A 210     -12.195   8.214  18.713  1.00 91.93           H
ATOM   3118 2HD2 LEU A 210     -10.590   7.448  18.801  1.00 91.93           H
ATOM   3119 3HD2 LEU A 210     -11.070   8.345  17.340  1.00 91.93           H
ATOM   3120  HN  LEU A 210     -13.370   3.759  20.203  1.00 91.93           H
ATOM   3121  N   LYS A 211     -10.987   2.740  18.315  1.00 92.19           N
ATOM   3122  CA  LYS A 211      -9.901   1.922  17.803  1.00 92.19           C
ATOM   3123  C   LYS A 211     -10.480   0.770  16.979  1.00 92.19           C
ATOM   3124  O   LYS A 211     -10.048   0.530  15.853  1.00 92.19           O
ATOM   3125  HA  LYS A 211      -9.302   2.551  17.144  1.00 92.19           H
ATOM   3126  CB  LYS A 211      -8.990   1.465  18.944  1.00 92.19           C
ATOM   3127 1HB  LYS A 211      -8.552   2.334  19.435  1.00 92.19           H
ATOM   3128 2HB  LYS A 211      -9.578   0.939  19.695  1.00 92.19           H
ATOM   3129  CG  LYS A 211      -7.878   0.551  18.425  1.00 92.19           C
ATOM   3130 1HG  LYS A 211      -8.306  -0.393  18.088  1.00 92.19           H
ATOM   3131 2HG  LYS A 211      -7.398   1.010  17.561  1.00 92.19           H
ATOM   3132  CD  LYS A 211      -6.836   0.284  19.513  1.00 92.19           C
ATOM   3133 1HD  LYS A 211      -6.464   1.231  19.905  1.00 92.19           H
ATOM   3134 2HD  LYS A 211      -7.300  -0.245  20.345  1.00 92.19           H
ATOM   3135  CE  LYS A 211      -5.669  -0.540  18.964  1.00 92.19           C
ATOM   3136 1HE  LYS A 211      -6.023  -1.525  18.661  1.00 92.19           H
ATOM   3137 2HE  LYS A 211      -5.263  -0.059  18.074  1.00 92.19           H
ATOM   3138  NZ  LYS A 211      -4.608  -0.681  19.986  1.00 92.19           N
ATOM   3139 1HZ  LYS A 211      -3.767  -1.045  19.552  1.00 92.19           H
ATOM   3140 2HZ  LYS A 211      -4.411   0.225  20.397  1.00 92.19           H
ATOM   3141 3HZ  LYS A 211      -4.919  -1.319  20.710  1.00 92.19           H
ATOM   3142  HN  LYS A 211     -10.995   2.858  19.308  1.00 92.19           H
ATOM   3143  N   SER A 212     -11.448   0.088  17.573  1.00 91.74           N
ATOM   3144  CA  SER A 212     -12.038  -1.079  16.941  1.00 91.74           C
ATOM   3145  C   SER A 212     -12.636  -0.694  15.586  1.00 91.74           C
ATOM   3146  O   SER A 212     -12.464  -1.411  14.601  1.00 91.74           O
ATOM   3147  HA  SER A 212     -11.217  -1.783  16.811  1.00 91.74           H
ATOM   3148  CB  SER A 212     -13.110  -1.707  17.834  1.00 91.74           C
ATOM   3149 1HB  SER A 212     -13.882  -0.967  18.049  1.00 91.74           H
ATOM   3150 2HB  SER A 212     -13.593  -2.525  17.301  1.00 91.74           H
ATOM   3151  OG  SER A 212     -12.567  -2.194  19.058  1.00 91.74           O
ATOM   3152  HG  SER A 212     -12.553  -1.464  19.741  1.00 91.74           H
ATOM   3153  HN  SER A 212     -11.828   0.321  18.469  1.00 91.74           H
ATOM   3154  N   ALA A 213     -13.325   0.437  15.579  1.00 92.38           N
ATOM   3155  CA  ALA A 213     -13.992   0.900  14.373  1.00 92.38           C
ATOM   3156  C   ALA A 213     -12.943   1.214  13.305  1.00 92.38           C
ATOM   3157  O   ALA A 213     -13.087   0.813  12.151  1.00 92.38           O
ATOM   3158  HA  ALA A 213     -14.631   0.093  14.017  1.00 92.38           H
ATOM   3159  CB  ALA A 213     -14.866   2.111  14.706  1.00 92.38           C
ATOM   3160 1HB  ALA A 213     -15.613   1.827  15.448  1.00 92.38           H
ATOM   3161 2HB  ALA A 213     -14.242   2.911  15.106  1.00 92.38           H
ATOM   3162 3HB  ALA A 213     -15.366   2.458  13.802  1.00 92.38           H
ATOM   3163  HN  ALA A 213     -13.432   1.032  16.376  1.00 92.38           H
ATOM   3164  N   VAL A 214     -11.910   1.930  13.726  1.00 90.95           N
ATOM   3165  CA  VAL A 214     -10.870   2.357  12.806  1.00 90.95           C
ATOM   3166  C   VAL A 214     -10.181   1.125  12.215  1.00 90.95           C
ATOM   3167  O   VAL A 214      -9.893   1.085  11.020  1.00 90.95           O
ATOM   3168  HA  VAL A 214     -11.351   2.911  12.000  1.00 90.95           H
ATOM   3169  CB  VAL A 214      -9.898   3.301  13.517  1.00 90.95           C
ATOM   3170  HB  VAL A 214      -9.591   2.827  14.449  1.00 90.95           H
ATOM   3171  CG1 VAL A 214      -8.644   3.534  12.673  1.00 90.95           C
ATOM   3172 1HG1 VAL A 214      -8.141   2.582  12.499  1.00 90.95           H
ATOM   3173 2HG1 VAL A 214      -8.925   3.976  11.717  1.00 90.95           H
ATOM   3174 3HG1 VAL A 214      -7.970   4.208  13.201  1.00 90.95           H
ATOM   3175  CG2 VAL A 214     -10.578   4.627  13.866  1.00 90.95           C
ATOM   3176 1HG2 VAL A 214     -10.927   5.107  12.952  1.00 90.95           H
ATOM   3177 2HG2 VAL A 214     -11.426   4.438  14.524  1.00 90.95           H
ATOM   3178 3HG2 VAL A 214      -9.865   5.279  14.370  1.00 90.95           H
ATOM   3179  HN  VAL A 214     -11.779   2.217  14.675  1.00 90.95           H
ATOM   3180  N   LEU A 215      -9.938   0.151  13.079  1.00 91.76           N
ATOM   3181  CA  LEU A 215      -9.274  -1.072  12.660  1.00 91.76           C
ATOM   3182  C   LEU A 215     -10.158  -1.809  11.653  1.00 91.76           C
ATOM   3183  O   LEU A 215      -9.672  -2.297  10.634  1.00 91.76           O
ATOM   3184  HA  LEU A 215      -8.347  -0.786  12.162  1.00 91.76           H
ATOM   3185  CB  LEU A 215      -8.891  -1.917  13.877  1.00 91.76           C
ATOM   3186 1HB  LEU A 215      -9.694  -1.847  14.610  1.00 91.76           H
ATOM   3187 2HB  LEU A 215      -8.833  -2.961  13.566  1.00 91.76           H
ATOM   3188  CG  LEU A 215      -7.576  -1.546  14.565  1.00 91.76           C
ATOM   3189  HG  LEU A 215      -7.528  -0.460  14.646  1.00 91.76           H
ATOM   3190  CD1 LEU A 215      -7.524  -2.108  15.987  1.00 91.76           C
ATOM   3191 1HD1 LEU A 215      -8.350  -1.700  16.569  1.00 91.76           H
ATOM   3192 2HD1 LEU A 215      -7.605  -3.194  15.952  1.00 91.76           H
ATOM   3193 3HD1 LEU A 215      -6.579  -1.829  16.453  1.00 91.76           H
ATOM   3194  CD2 LEU A 215      -6.375  -1.991  13.728  1.00 91.76           C
ATOM   3195 1HD2 LEU A 215      -6.406  -3.072  13.594  1.00 91.76           H
ATOM   3196 2HD2 LEU A 215      -6.410  -1.502  12.754  1.00 91.76           H
ATOM   3197 3HD2 LEU A 215      -5.453  -1.714  14.240  1.00 91.76           H
ATOM   3198  HN  LEU A 215     -10.186   0.187  14.047  1.00 91.76           H
ATOM   3199  N   THR A 216     -11.443  -1.867  11.973  1.00 92.46           N
ATOM   3200  CA  THR A 216     -12.396  -2.559  11.122  1.00 92.46           C
ATOM   3201  C   THR A 216     -12.415  -1.936   9.725  1.00 92.46           C
ATOM   3202  O   THR A 216     -12.395  -2.649   8.723  1.00 92.46           O
ATOM   3203  HA  THR A 216     -12.066  -3.592  11.007  1.00 92.46           H
ATOM   3204  CB  THR A 216     -13.758  -2.533  11.818  1.00 92.46           C
ATOM   3205  HB  THR A 216     -14.119  -1.510  11.927  1.00 92.46           H
ATOM   3206  OG1 THR A 216     -13.540  -3.241  13.035  1.00 92.46           O
ATOM   3207  HG1 THR A 216     -13.431  -2.596  13.791  1.00 92.46           H
ATOM   3208  CG2 THR A 216     -14.807  -3.369  11.083  1.00 92.46           C
ATOM   3209 1HG2 THR A 216     -14.476  -4.406  11.033  1.00 92.46           H
ATOM   3210 2HG2 THR A 216     -14.939  -2.980  10.073  1.00 92.46           H
ATOM   3211 3HG2 THR A 216     -15.755  -3.315  11.619  1.00 92.46           H
ATOM   3212  HN  THR A 216     -11.834  -1.451  12.794  1.00 92.46           H
ATOM   3213  N   LEU A 217     -12.453  -0.611   9.703  1.00 89.96           N
ATOM   3214  CA  LEU A 217     -12.485   0.116   8.446  1.00 89.96           C
ATOM   3215  C   LEU A 217     -11.232  -0.220   7.635  1.00 89.96           C
ATOM   3216  O   LEU A 217     -11.302  -0.389   6.418  1.00 89.96           O
ATOM   3217  HA  LEU A 217     -13.358  -0.229   7.891  1.00 89.96           H
ATOM   3218  CB  LEU A 217     -12.671   1.613   8.697  1.00 89.96           C
ATOM   3219 1HB  LEU A 217     -13.563   1.751   9.309  1.00 89.96           H
ATOM   3220 2HB  LEU A 217     -11.825   1.971   9.284  1.00 89.96           H
ATOM   3221  CG  LEU A 217     -12.801   2.492   7.452  1.00 89.96           C
ATOM   3222  HG  LEU A 217     -11.961   2.275   6.792  1.00 89.96           H
ATOM   3223  CD1 LEU A 217     -14.079   2.162   6.679  1.00 89.96           C
ATOM   3224 1HD1 LEU A 217     -14.057   1.117   6.369  1.00 89.96           H
ATOM   3225 2HD1 LEU A 217     -14.945   2.333   7.318  1.00 89.96           H
ATOM   3226 3HD1 LEU A 217     -14.146   2.801   5.798  1.00 89.96           H
ATOM   3227  CD2 LEU A 217     -12.718   3.976   7.816  1.00 89.96           C
ATOM   3228 1HD2 LEU A 217     -13.524   4.226   8.506  1.00 89.96           H
ATOM   3229 2HD2 LEU A 217     -11.758   4.180   8.290  1.00 89.96           H
ATOM   3230 3HD2 LEU A 217     -12.813   4.578   6.912  1.00 89.96           H
ATOM   3231  HN  LEU A 217     -12.461  -0.039  10.523  1.00 89.96           H
ATOM   3232  N   LYS A 218     -10.115  -0.308   8.341  1.00 87.29           N
ATOM   3233  CA  LYS A 218      -8.845  -0.604   7.700  1.00 87.29           C
ATOM   3234  C   LYS A 218      -8.918  -1.986   7.047  1.00 87.29           C
ATOM   3235  O   LYS A 218      -8.395  -2.189   5.953  1.00 87.29           O
ATOM   3236  HA  LYS A 218      -8.693   0.139   6.917  1.00 87.29           H
ATOM   3237  CB  LYS A 218      -7.694  -0.455   8.696  1.00 87.29           C
ATOM   3238 1HB  LYS A 218      -7.963  -0.924   9.642  1.00 87.29           H
ATOM   3239 2HB  LYS A 218      -6.813  -0.976   8.321  1.00 87.29           H
ATOM   3240  CG  LYS A 218      -7.358   1.020   8.929  1.00 87.29           C
ATOM   3241 1HG  LYS A 218      -6.941   1.450   8.019  1.00 87.29           H
ATOM   3242 2HG  LYS A 218      -8.271   1.573   9.154  1.00 87.29           H
ATOM   3243  CD  LYS A 218      -6.362   1.180  10.079  1.00 87.29           C
ATOM   3244 1HD  LYS A 218      -6.727   0.651  10.959  1.00 87.29           H
ATOM   3245 2HD  LYS A 218      -5.410   0.725   9.806  1.00 87.29           H
ATOM   3246  CE  LYS A 218      -6.149   2.657  10.418  1.00 87.29           C
ATOM   3247 1HE  LYS A 218      -6.062   3.238   9.500  1.00 87.29           H
ATOM   3248 2HE  LYS A 218      -7.014   3.041  10.958  1.00 87.29           H
ATOM   3249  NZ  LYS A 218      -4.929   2.830  11.238  1.00 87.29           N
ATOM   3250 1HZ  LYS A 218      -4.557   3.763  11.098  1.00 87.29           H
ATOM   3251 2HZ  LYS A 218      -5.159   2.701  12.217  1.00 87.29           H
ATOM   3252 3HZ  LYS A 218      -4.235   2.144  10.961  1.00 87.29           H
ATOM   3253  HN  LYS A 218     -10.068  -0.180   9.332  1.00 87.29           H
ATOM   3254  N   VAL A 219      -9.572  -2.902   7.748  1.00 89.00           N
ATOM   3255  CA  VAL A 219      -9.654  -4.278   7.288  1.00 89.00           C
ATOM   3256  C   VAL A 219     -10.559  -4.347   6.057  1.00 89.00           C
ATOM   3257  O   VAL A 219     -10.233  -5.018   5.079  1.00 89.00           O
ATOM   3258  HA  VAL A 219      -8.649  -4.590   7.003  1.00 89.00           H
ATOM   3259  CB  VAL A 219     -10.125  -5.183   8.428  1.00 89.00           C
ATOM   3260  HB  VAL A 219     -11.023  -4.740   8.858  1.00 89.00           H
ATOM   3261  CG1 VAL A 219     -10.490  -6.575   7.908  1.00 89.00           C
ATOM   3262 1HG1 VAL A 219     -11.292  -6.490   7.175  1.00 89.00           H
ATOM   3263 2HG1 VAL A 219      -9.616  -7.028   7.439  1.00 89.00           H
ATOM   3264 3HG1 VAL A 219     -10.821  -7.198   8.739  1.00 89.00           H
ATOM   3265  CG2 VAL A 219      -9.068  -5.270   9.532  1.00 89.00           C
ATOM   3266 1HG2 VAL A 219      -8.145  -5.679   9.120  1.00 89.00           H
ATOM   3267 2HG2 VAL A 219      -8.878  -4.274   9.932  1.00 89.00           H
ATOM   3268 3HG2 VAL A 219      -9.429  -5.920  10.329  1.00 89.00           H
ATOM   3269  HN  VAL A 219     -10.039  -2.717   8.612  1.00 89.00           H
ATOM   3270  N   ILE A 220     -11.679  -3.644   6.145  1.00 89.56           N
ATOM   3271  CA  ILE A 220     -12.672  -3.683   5.085  1.00 89.56           C
ATOM   3272  C   ILE A 220     -12.072  -3.095   3.807  1.00 89.56           C
ATOM   3273  O   ILE A 220     -12.114  -3.723   2.751  1.00 89.56           O
ATOM   3274  HA  ILE A 220     -12.914  -4.730   4.903  1.00 89.56           H
ATOM   3275  CB  ILE A 220     -13.961  -2.992   5.534  1.00 89.56           C
ATOM   3276  HB  ILE A 220     -13.697  -2.036   5.984  1.00 89.56           H
ATOM   3277  CG1 ILE A 220     -14.679  -3.814   6.607  1.00 89.56           C
ATOM   3278 1HG1 ILE A 220     -15.057  -4.738   6.170  1.00 89.56           H
ATOM   3279 2HG1 ILE A 220     -13.972  -4.096   7.387  1.00 89.56           H
ATOM   3280  CG2 ILE A 220     -14.868  -2.694   4.339  1.00 89.56           C
ATOM   3281 1HG2 ILE A 220     -14.346  -2.040   3.641  1.00 89.56           H
ATOM   3282 2HG2 ILE A 220     -15.128  -3.627   3.838  1.00 89.56           H
ATOM   3283 3HG2 ILE A 220     -15.778  -2.203   4.686  1.00 89.56           H
ATOM   3284  CD1 ILE A 220     -15.836  -3.023   7.221  1.00 89.56           C
ATOM   3285 1HD1 ILE A 220     -15.450  -2.112   7.678  1.00 89.56           H
ATOM   3286 2HD1 ILE A 220     -16.552  -2.764   6.442  1.00 89.56           H
ATOM   3287 3HD1 ILE A 220     -16.328  -3.630   7.980  1.00 89.56           H
ATOM   3288  HN  ILE A 220     -11.911  -3.057   6.920  1.00 89.56           H
ATOM   3289  N   LEU A 221     -11.527  -1.895   3.945  1.00 84.48           N
ATOM   3290  CA  LEU A 221     -11.027  -1.163   2.794  1.00 84.48           C
ATOM   3291  C   LEU A 221      -9.647  -1.702   2.413  1.00 84.48           C
ATOM   3292  O   LEU A 221      -9.223  -1.577   1.265  1.00 84.48           O
ATOM   3293  HA  LEU A 221     -11.711  -1.349   1.966  1.00 84.48           H
ATOM   3294  CB  LEU A 221     -11.045   0.342   3.067  1.00 84.48           C
ATOM   3295 1HB  LEU A 221     -10.373   0.549   3.900  1.00 84.48           H
ATOM   3296 2HB  LEU A 221     -10.638   0.855   2.195  1.00 84.48           H
ATOM   3297  CG  LEU A 221     -12.412   0.949   3.389  1.00 84.48           C
ATOM   3298  HG  LEU A 221     -12.806   0.453   4.276  1.00 84.48           H
ATOM   3299  CD1 LEU A 221     -12.286   2.437   3.722  1.00 84.48           C
ATOM   3300 1HD1 LEU A 221     -11.636   2.562   4.588  1.00 84.48           H
ATOM   3301 2HD1 LEU A 221     -11.861   2.966   2.869  1.00 84.48           H
ATOM   3302 3HD1 LEU A 221     -13.273   2.844   3.947  1.00 84.48           H
ATOM   3303  CD2 LEU A 221     -13.405   0.698   2.252  1.00 84.48           C
ATOM   3304 1HD2 LEU A 221     -13.029   1.151   1.335  1.00 84.48           H
ATOM   3305 2HD2 LEU A 221     -13.525  -0.375   2.105  1.00 84.48           H
ATOM   3306 3HD2 LEU A 221     -14.368   1.140   2.507  1.00 84.48           H
ATOM   3307  HN  LEU A 221     -11.425  -1.424   4.822  1.00 84.48           H
ATOM   3308  N   GLY A 222      -8.984  -2.290   3.397  1.00 77.36           N
ATOM   3309  CA  GLY A 222      -7.613  -2.736   3.215  1.00 77.36           C
ATOM   3310  C   GLY A 222      -7.561  -4.035   2.409  1.00 77.36           C
ATOM   3311  O   GLY A 222      -6.645  -4.241   1.614  1.00 77.36           O
ATOM   3312 1HA  GLY A 222      -7.040  -1.963   2.702  1.00 77.36           H
ATOM   3313 2HA  GLY A 222      -7.143  -2.887   4.187  1.00 77.36           H
ATOM   3314  HN  GLY A 222      -9.367  -2.463   4.305  1.00 77.36           H
ATOM   3315  N   PHE A 223      -8.555  -4.879   2.643  1.00 78.44           N
ATOM   3316  CA  PHE A 223      -8.481  -6.263   2.207  1.00 78.44           C
ATOM   3317  C   PHE A 223      -9.711  -6.644   1.380  1.00 78.44           C
ATOM   3318  O   PHE A 223      -9.600  -6.917   0.186  1.00 78.44           O
ATOM   3319  HA  PHE A 223      -7.587  -6.360   1.590  1.00 78.44           H
ATOM   3320  CB  PHE A 223      -8.440  -7.128   3.468  1.00 78.44           C
ATOM   3321 1HB  PHE A 223      -7.618  -6.793   4.100  1.00 78.44           H
ATOM   3322 2HB  PHE A 223      -9.360  -6.973   4.032  1.00 78.44           H
ATOM   3323  CG  PHE A 223      -8.275  -8.624   3.191  1.00 78.44           C
ATOM   3324  CD1 PHE A 223      -9.251  -9.496   3.559  1.00 78.44           C
ATOM   3325  HD1 PHE A 223     -10.152  -9.129   4.051  1.00 78.44           H
ATOM   3326  CD2 PHE A 223      -7.151  -9.081   2.577  1.00 78.44           C
ATOM   3327  HD2 PHE A 223      -6.368  -8.383   2.282  1.00 78.44           H
ATOM   3328  CE1 PHE A 223      -9.097 -10.884   3.303  1.00 78.44           C
ATOM   3329  HE1 PHE A 223      -9.880 -11.583   3.598  1.00 78.44           H
ATOM   3330  CE2 PHE A 223      -6.997 -10.469   2.321  1.00 78.44           C
ATOM   3331  HE2 PHE A 223      -6.096 -10.836   1.829  1.00 78.44           H
ATOM   3332  CZ  PHE A 223      -7.973 -11.341   2.689  1.00 78.44           C
ATOM   3333  HZ  PHE A 223      -7.855 -12.407   2.492  1.00 78.44           H
ATOM   3334  HN  PHE A 223      -9.399  -4.631   3.120  1.00 78.44           H
ATOM   3335  N   PHE A 224     -10.855  -6.650   2.049  1.00 85.92           N
ATOM   3336  CA  PHE A 224     -12.038  -7.290   1.501  1.00 85.92           C
ATOM   3337  C   PHE A 224     -12.484  -6.604   0.208  1.00 85.92           C
ATOM   3338  O   PHE A 224     -12.750  -7.269  -0.792  1.00 85.92           O
ATOM   3339  HA  PHE A 224     -11.776  -8.327   1.288  1.00 85.92           H
ATOM   3340  CB  PHE A 224     -13.147  -7.152   2.546  1.00 85.92           C
ATOM   3341 1HB  PHE A 224     -13.104  -6.150   2.975  1.00 85.92           H
ATOM   3342 2HB  PHE A 224     -14.113  -7.246   2.051  1.00 85.92           H
ATOM   3343  CG  PHE A 224     -13.067  -8.179   3.678  1.00 85.92           C
ATOM   3344  CD1 PHE A 224     -13.490  -9.454   3.469  1.00 85.92           C
ATOM   3345  HD1 PHE A 224     -13.886  -9.745   2.496  1.00 85.92           H
ATOM   3346  CD2 PHE A 224     -12.573  -7.816   4.892  1.00 85.92           C
ATOM   3347  HD2 PHE A 224     -12.234  -6.794   5.059  1.00 85.92           H
ATOM   3348  CE1 PHE A 224     -13.416 -10.407   4.519  1.00 85.92           C
ATOM   3349  HE1 PHE A 224     -13.755 -11.430   4.352  1.00 85.92           H
ATOM   3350  CE2 PHE A 224     -12.499  -8.769   5.942  1.00 85.92           C
ATOM   3351  HE2 PHE A 224     -12.104  -8.479   6.915  1.00 85.92           H
ATOM   3352  CZ  PHE A 224     -12.922 -10.045   5.733  1.00 85.92           C
ATOM   3353  HZ  PHE A 224     -12.865 -10.777   6.539  1.00 85.92           H
ATOM   3354  HN  PHE A 224     -10.980  -6.229   2.947  1.00 85.92           H
ATOM   3355  N   LEU A 225     -12.552  -5.282   0.271  1.00 83.48           N
ATOM   3356  CA  LEU A 225     -13.046  -4.504  -0.853  1.00 83.48           C
ATOM   3357  C   LEU A 225     -12.155  -4.753  -2.071  1.00 83.48           C
ATOM   3358  O   LEU A 225     -12.645  -5.110  -3.141  1.00 83.48           O
ATOM   3359  HA  LEU A 225     -14.050  -4.861  -1.081  1.00 83.48           H
ATOM   3360  CB  LEU A 225     -13.166  -3.028  -0.470  1.00 83.48           C
ATOM   3361 1HB  LEU A 225     -13.844  -2.947   0.379  1.00 83.48           H
ATOM   3362 2HB  LEU A 225     -12.190  -2.679  -0.133  1.00 83.48           H
ATOM   3363  CG  LEU A 225     -13.660  -2.088  -1.572  1.00 83.48           C
ATOM   3364  HG  LEU A 225     -13.046  -2.249  -2.458  1.00 83.48           H
ATOM   3365  CD1 LEU A 225     -15.105  -2.407  -1.959  1.00 83.48           C
ATOM   3366 1HD1 LEU A 225     -15.166  -3.433  -2.322  1.00 83.48           H
ATOM   3367 2HD1 LEU A 225     -15.749  -2.291  -1.087  1.00 83.48           H
ATOM   3368 3HD1 LEU A 225     -15.430  -1.724  -2.744  1.00 83.48           H
ATOM   3369  CD2 LEU A 225     -13.486  -0.624  -1.162  1.00 83.48           C
ATOM   3370 1HD2 LEU A 225     -14.058  -0.430  -0.255  1.00 83.48           H
ATOM   3371 2HD2 LEU A 225     -12.431  -0.421  -0.976  1.00 83.48           H
ATOM   3372 3HD2 LEU A 225     -13.844   0.023  -1.963  1.00 83.48           H
ATOM   3373  HN  LEU A 225     -12.278  -4.745   1.069  1.00 83.48           H
ATOM   3374  N   PRO A 226     -10.834  -4.571  -1.932  1.00 78.22           N
ATOM   3375  CA  PRO A 226      -9.911  -4.875  -3.028  1.00 78.22           C
ATOM   3376  C   PRO A 226     -10.095  -6.287  -3.562  1.00 78.22           C
ATOM   3377  O   PRO A 226     -10.159  -6.493  -4.772  1.00 78.22           O
ATOM   3378  HA  PRO A 226     -10.110  -4.222  -3.878  1.00 78.22           H
ATOM   3379  CB  PRO A 226      -8.529  -4.680  -2.403  1.00 78.22           C
ATOM   3380 1HB  PRO A 226      -8.139  -5.611  -1.991  1.00 78.22           H
ATOM   3381 2HB  PRO A 226      -7.803  -4.328  -3.136  1.00 78.22           H
ATOM   3382  CG  PRO A 226      -8.777  -3.643  -1.314  1.00 78.22           C
ATOM   3383 1HG  PRO A 226      -7.992  -3.654  -0.558  1.00 78.22           H
ATOM   3384 2HG  PRO A 226      -8.802  -2.631  -1.717  1.00 78.22           H
ATOM   3385  CD  PRO A 226     -10.122  -4.064  -0.745  1.00 78.22           C
ATOM   3386 1HD  PRO A 226     -10.016  -4.836   0.017  1.00 78.22           H
ATOM   3387 2HD  PRO A 226     -10.644  -3.229  -0.277  1.00 78.22           H
ATOM   3388  N   PHE A 227     -10.176  -7.230  -2.634  1.00 82.70           N
ATOM   3389  CA  PHE A 227     -10.182  -8.637  -2.996  1.00 82.70           C
ATOM   3390  C   PHE A 227     -11.418  -8.982  -3.830  1.00 82.70           C
ATOM   3391  O   PHE A 227     -11.314  -9.670  -4.844  1.00 82.70           O
ATOM   3392  HA  PHE A 227      -9.285  -8.824  -3.586  1.00 82.70           H
ATOM   3393  CB  PHE A 227     -10.223  -9.434  -1.691  1.00 82.70           C
ATOM   3394 1HB  PHE A 227      -9.334  -9.199  -1.105  1.00 82.70           H
ATOM   3395 2HB  PHE A 227     -11.085  -9.112  -1.107  1.00 82.70           H
ATOM   3396  CG  PHE A 227     -10.298 -10.949  -1.890  1.00 82.70           C
ATOM   3397  CD1 PHE A 227     -11.483 -11.598  -1.732  1.00 82.70           C
ATOM   3398  HD1 PHE A 227     -12.379 -11.038  -1.464  1.00 82.70           H
ATOM   3399  CD2 PHE A 227      -9.180 -11.648  -2.224  1.00 82.70           C
ATOM   3400  HD2 PHE A 227      -8.230 -11.128  -2.350  1.00 82.70           H
ATOM   3401  CE1 PHE A 227     -11.553 -13.004  -1.916  1.00 82.70           C
ATOM   3402  HE1 PHE A 227     -12.503 -13.524  -1.790  1.00 82.70           H
ATOM   3403  CE2 PHE A 227      -9.250 -13.054  -2.408  1.00 82.70           C
ATOM   3404  HE2 PHE A 227      -8.354 -13.614  -2.676  1.00 82.70           H
ATOM   3405  CZ  PHE A 227     -10.435 -13.703  -2.250  1.00 82.70           C
ATOM   3406  HZ  PHE A 227     -10.489 -14.782  -2.392  1.00 82.70           H
ATOM   3407  HN  PHE A 227     -10.235  -7.045  -1.653  1.00 82.70           H
ATOM   3408  N   VAL A 228     -12.559  -8.489  -3.371  1.00 84.24           N
ATOM   3409  CA  VAL A 228     -13.820  -8.782  -4.031  1.00 84.24           C
ATOM   3410  C   VAL A 228     -13.772  -8.261  -5.468  1.00 84.24           C
ATOM   3411  O   VAL A 228     -14.145  -8.969  -6.402  1.00 84.24           O
ATOM   3412  HA  VAL A 228     -13.935  -9.866  -4.054  1.00 84.24           H
ATOM   3413  CB  VAL A 228     -14.981  -8.201  -3.222  1.00 84.24           C
ATOM   3414  HB  VAL A 228     -14.741  -7.163  -2.989  1.00 84.24           H
ATOM   3415  CG1 VAL A 228     -16.276  -8.212  -4.036  1.00 84.24           C
ATOM   3416 1HG1 VAL A 228     -16.144  -7.614  -4.938  1.00 84.24           H
ATOM   3417 2HG1 VAL A 228     -16.522  -9.237  -4.313  1.00 84.24           H
ATOM   3418 3HG1 VAL A 228     -17.085  -7.793  -3.438  1.00 84.24           H
ATOM   3419  CG2 VAL A 228     -15.158  -8.950  -1.900  1.00 84.24           C
ATOM   3420 1HG2 VAL A 228     -15.365 -10.000  -2.102  1.00 84.24           H
ATOM   3421 2HG2 VAL A 228     -14.245  -8.867  -1.310  1.00 84.24           H
ATOM   3422 3HG2 VAL A 228     -15.990  -8.516  -1.345  1.00 84.24           H
ATOM   3423  HN  VAL A 228     -12.630  -7.901  -2.566  1.00 84.24           H
ATOM   3424  N   VAL A 229     -13.310  -7.026  -5.600  1.00 76.20           N
ATOM   3425  CA  VAL A 229     -13.335  -6.351  -6.887  1.00 76.20           C
ATOM   3426  C   VAL A 229     -12.423  -7.094  -7.865  1.00 76.20           C
ATOM   3427  O   VAL A 229     -12.802  -7.339  -9.009  1.00 76.20           O
ATOM   3428  HA  VAL A 229     -14.358  -6.394  -7.261  1.00 76.20           H
ATOM   3429  CB  VAL A 229     -12.954  -4.880  -6.714  1.00 76.20           C
ATOM   3430  HB  VAL A 229     -11.953  -4.841  -6.284  1.00 76.20           H
ATOM   3431  CG1 VAL A 229     -12.913  -4.162  -8.065  1.00 76.20           C
ATOM   3432 1HG1 VAL A 229     -12.175  -4.641  -8.708  1.00 76.20           H
ATOM   3433 2HG1 VAL A 229     -13.895  -4.216  -8.535  1.00 76.20           H
ATOM   3434 3HG1 VAL A 229     -12.639  -3.118  -7.913  1.00 76.20           H
ATOM   3435  CG2 VAL A 229     -13.909  -4.176  -5.748  1.00 76.20           C
ATOM   3436 1HG2 VAL A 229     -14.925  -4.230  -6.138  1.00 76.20           H
ATOM   3437 2HG2 VAL A 229     -13.866  -4.665  -4.775  1.00 76.20           H
ATOM   3438 3HG2 VAL A 229     -13.615  -3.132  -5.643  1.00 76.20           H
ATOM   3439  HN  VAL A 229     -12.925  -6.489  -4.850  1.00 76.20           H
ATOM   3440  N   MET A 230     -11.237  -7.432  -7.379  1.00 77.60           N
ATOM   3441  CA  MET A 230     -10.260  -8.123  -8.202  1.00 77.60           C
ATOM   3442  C   MET A 230     -10.801  -9.473  -8.679  1.00 77.60           C
ATOM   3443  O   MET A 230     -10.666  -9.821  -9.851  1.00 77.60           O
ATOM   3444  HA  MET A 230     -10.084  -7.472  -9.058  1.00 77.60           H
ATOM   3445  CB  MET A 230      -8.978  -8.343  -7.397  1.00 77.60           C
ATOM   3446 1HB  MET A 230      -9.225  -8.758  -6.420  1.00 77.60           H
ATOM   3447 2HB  MET A 230      -8.347  -9.073  -7.903  1.00 77.60           H
ATOM   3448  CG  MET A 230      -8.209  -7.032  -7.221  1.00 77.60           C
ATOM   3449 1HG  MET A 230      -8.026  -6.575  -8.193  1.00 77.60           H
ATOM   3450 2HG  MET A 230      -8.807  -6.325  -6.645  1.00 77.60           H
ATOM   3451  SD  MET A 230      -6.660  -7.339  -6.389  1.00 77.60           S
ATOM   3452  CE  MET A 230      -7.263  -7.990  -4.840  1.00 77.60           C
ATOM   3453 1HE  MET A 230      -7.888  -7.243  -4.351  1.00 77.60           H
ATOM   3454 2HE  MET A 230      -7.851  -8.889  -5.028  1.00 77.60           H
ATOM   3455 3HE  MET A 230      -6.419  -8.236  -4.196  1.00 77.60           H
ATOM   3456  HN  MET A 230     -10.942  -7.242  -6.443  1.00 77.60           H
ATOM   3457  N   ALA A 231     -11.402 -10.196  -7.746  1.00 81.89           N
ATOM   3458  CA  ALA A 231     -11.952 -11.506  -8.053  1.00 81.89           C
ATOM   3459  C   ALA A 231     -12.975 -11.372  -9.183  1.00 81.89           C
ATOM   3460  O   ALA A 231     -12.974 -12.165 -10.124  1.00 81.89           O
ATOM   3461  HA  ALA A 231     -11.132 -12.139  -8.390  1.00 81.89           H
ATOM   3462  CB  ALA A 231     -12.558 -12.115  -6.787  1.00 81.89           C
ATOM   3463 1HB  ALA A 231     -11.784 -12.216  -6.026  1.00 81.89           H
ATOM   3464 2HB  ALA A 231     -13.351 -11.466  -6.416  1.00 81.89           H
ATOM   3465 3HB  ALA A 231     -12.971 -13.097  -7.018  1.00 81.89           H
ATOM   3466  HN  ALA A 231     -11.516  -9.902  -6.797  1.00 81.89           H
ATOM   3467  N   CYS A 232     -13.824 -10.363  -9.054  1.00 80.38           N
ATOM   3468  CA  CYS A 232     -14.868 -10.132 -10.038  1.00 80.38           C
ATOM   3469  C   CYS A 232     -14.202  -9.840 -11.384  1.00 80.38           C
ATOM   3470  O   CYS A 232     -14.616 -10.371 -12.413  1.00 80.38           O
ATOM   3471  HA  CYS A 232     -15.459 -11.047 -10.089  1.00 80.38           H
ATOM   3472  CB  CYS A 232     -15.809  -9.004  -9.610  1.00 80.38           C
ATOM   3473 1HB  CYS A 232     -15.233  -8.114  -9.358  1.00 80.38           H
ATOM   3474 2HB  CYS A 232     -16.467  -8.735 -10.437  1.00 80.38           H
ATOM   3475  SG  CYS A 232     -16.804  -9.533  -8.168  1.00 80.38           S
ATOM   3476  HG  CYS A 232     -15.874  -9.270  -7.254  1.00 80.38           H
ATOM   3477  HN  CYS A 232     -13.807  -9.712  -8.295  1.00 80.38           H
ATOM   3478  N   CYS A 233     -13.182  -8.996 -11.333  1.00 73.15           N
ATOM   3479  CA  CYS A 233     -12.512  -8.557 -12.546  1.00 73.15           C
ATOM   3480  C   CYS A 233     -12.002  -9.795 -13.287  1.00 73.15           C
ATOM   3481  O   CYS A 233     -12.215  -9.933 -14.491  1.00 73.15           O
ATOM   3482  HA  CYS A 233     -13.257  -8.029 -13.141  1.00 73.15           H
ATOM   3483  CB  CYS A 233     -11.385  -7.568 -12.243  1.00 73.15           C
ATOM   3484 1HB  CYS A 233     -10.763  -7.950 -11.433  1.00 73.15           H
ATOM   3485 2HB  CYS A 233     -10.741  -7.460 -13.116  1.00 73.15           H
ATOM   3486  SG  CYS A 233     -12.086  -5.943 -11.778  1.00 73.15           S
ATOM   3487  HG  CYS A 233     -12.477  -6.304 -10.559  1.00 73.15           H
ATOM   3488  HN  CYS A 233     -12.814  -8.614 -10.485  1.00 73.15           H
ATOM   3489  N   TYR A 234     -11.339 -10.663 -12.537  1.00 74.52           N
ATOM   3490  CA  TYR A 234     -10.689 -11.820 -13.130  1.00 74.52           C
ATOM   3491  C   TYR A 234     -11.721 -12.832 -13.631  1.00 74.52           C
ATOM   3492  O   TYR A 234     -11.527 -13.459 -14.671  1.00 74.52           O
ATOM   3493  HA  TYR A 234     -10.091 -11.474 -13.973  1.00 74.52           H
ATOM   3494  CB  TYR A 234      -9.867 -12.460 -12.010  1.00 74.52           C
ATOM   3495 1HB  TYR A 234     -10.372 -12.291 -11.059  1.00 74.52           H
ATOM   3496 2HB  TYR A 234      -9.836 -13.539 -12.167  1.00 74.52           H
ATOM   3497  CG  TYR A 234      -8.434 -11.933 -11.911  1.00 74.52           C
ATOM   3498  CD1 TYR A 234      -7.466 -12.396 -12.779  1.00 74.52           C
ATOM   3499  HD1 TYR A 234      -7.723 -13.138 -13.535  1.00 74.52           H
ATOM   3500  CD2 TYR A 234      -8.109 -10.994 -10.953  1.00 74.52           C
ATOM   3501  HD2 TYR A 234      -8.873 -10.628 -10.267  1.00 74.52           H
ATOM   3502  CE1 TYR A 234      -6.118 -11.900 -12.686  1.00 74.52           C
ATOM   3503  HE1 TYR A 234      -5.344 -12.258 -13.365  1.00 74.52           H
ATOM   3504  CE2 TYR A 234      -6.760 -10.498 -10.860  1.00 74.52           C
ATOM   3505  HE2 TYR A 234      -6.490  -9.756 -10.108  1.00 74.52           H
ATOM   3506  CZ  TYR A 234      -5.831 -10.975 -11.731  1.00 74.52           C
ATOM   3507  OH  TYR A 234      -4.558 -10.506 -11.643  1.00 74.52           O
ATOM   3508  HH  TYR A 234      -4.567  -9.525 -11.449  1.00 74.52           H
ATOM   3509  HN  TYR A 234     -11.243 -10.586 -11.545  1.00 74.52           H
ATOM   3510  N   THR A 235     -12.797 -12.960 -12.868  1.00 82.27           N
ATOM   3511  CA  THR A 235     -13.893 -13.830 -13.259  1.00 82.27           C
ATOM   3512  C   THR A 235     -14.402 -13.453 -14.651  1.00 82.27           C
ATOM   3513  O   THR A 235     -14.618 -14.322 -15.494  1.00 82.27           O
ATOM   3514  HA  THR A 235     -13.516 -14.851 -13.322  1.00 82.27           H
ATOM   3515  CB  THR A 235     -14.970 -13.750 -12.175  1.00 82.27           C
ATOM   3516  HB  THR A 235     -15.361 -12.736 -12.090  1.00 82.27           H
ATOM   3517  OG1 THR A 235     -14.330 -14.262 -11.010  1.00 82.27           O
ATOM   3518  HG1 THR A 235     -13.963 -13.510 -10.463  1.00 82.27           H
ATOM   3519  CG2 THR A 235     -16.125 -14.722 -12.424  1.00 82.27           C
ATOM   3520 1HG2 THR A 235     -15.743 -15.743 -12.442  1.00 82.27           H
ATOM   3521 2HG2 THR A 235     -16.593 -14.492 -13.381  1.00 82.27           H
ATOM   3522 3HG2 THR A 235     -16.861 -14.624 -11.626  1.00 82.27           H
ATOM   3523  HN  THR A 235     -12.926 -12.483 -11.998  1.00 82.27           H
ATOM   3524  N   ILE A 236     -14.581 -12.155 -14.850  1.00 77.39           N
ATOM   3525  CA  ILE A 236     -15.051 -11.651 -16.129  1.00 77.39           C
ATOM   3526  C   ILE A 236     -13.984 -11.904 -17.196  1.00 77.39           C
ATOM   3527  O   ILE A 236     -14.300 -12.328 -18.307  1.00 77.39           O
ATOM   3528  HA  ILE A 236     -15.945 -12.216 -16.394  1.00 77.39           H
ATOM   3529  CB  ILE A 236     -15.464 -10.183 -16.008  1.00 77.39           C
ATOM   3530  HB  ILE A 236     -14.649  -9.637 -15.532  1.00 77.39           H
ATOM   3531  CG1 ILE A 236     -16.694 -10.031 -15.110  1.00 77.39           C
ATOM   3532 1HG1 ILE A 236     -17.575 -10.410 -15.628  1.00 77.39           H
ATOM   3533 2HG1 ILE A 236     -16.568 -10.634 -14.211  1.00 77.39           H
ATOM   3534  CG2 ILE A 236     -15.681  -9.558 -17.387  1.00 77.39           C
ATOM   3535 1HG2 ILE A 236     -14.756  -9.615 -17.961  1.00 77.39           H
ATOM   3536 2HG2 ILE A 236     -16.468 -10.100 -17.912  1.00 77.39           H
ATOM   3537 3HG2 ILE A 236     -15.973  -8.515 -17.272  1.00 77.39           H
ATOM   3538  CD1 ILE A 236     -16.912  -8.567 -14.723  1.00 77.39           C
ATOM   3539 1HD1 ILE A 236     -16.039  -8.199 -14.184  1.00 77.39           H
ATOM   3540 2HD1 ILE A 236     -17.061  -7.971 -15.623  1.00 77.39           H
ATOM   3541 3HD1 ILE A 236     -17.793  -8.488 -14.085  1.00 77.39           H
ATOM   3542  HN  ILE A 236     -14.409 -11.454 -14.157  1.00 77.39           H
ATOM   3543  N   ILE A 237     -12.743 -11.634 -16.821  1.00 72.18           N
ATOM   3544  CA  ILE A 237     -11.642 -11.709 -17.767  1.00 72.18           C
ATOM   3545  C   ILE A 237     -11.518 -13.143 -18.286  1.00 72.18           C
ATOM   3546  O   ILE A 237     -11.405 -13.363 -19.490  1.00 72.18           O
ATOM   3547  HA  ILE A 237     -11.888 -11.058 -18.606  1.00 72.18           H
ATOM   3548  CB  ILE A 237     -10.356 -11.170 -17.137  1.00 72.18           C
ATOM   3549  HB  ILE A 237     -10.343 -11.460 -16.086  1.00 72.18           H
ATOM   3550  CG1 ILE A 237     -10.322  -9.641 -17.184  1.00 72.18           C
ATOM   3551 1HG1 ILE A 237     -10.238  -9.307 -18.218  1.00 72.18           H
ATOM   3552 2HG1 ILE A 237     -11.258  -9.240 -16.795  1.00 72.18           H
ATOM   3553  CG2 ILE A 237      -9.122 -11.792 -17.793  1.00 72.18           C
ATOM   3554 1HG2 ILE A 237      -9.147 -12.874 -17.663  1.00 72.18           H
ATOM   3555 2HG2 ILE A 237      -9.117 -11.553 -18.856  1.00 72.18           H
ATOM   3556 3HG2 ILE A 237      -8.222 -11.391 -17.326  1.00 72.18           H
ATOM   3557  CD1 ILE A 237      -9.149  -9.094 -16.368  1.00 72.18           C
ATOM   3558 1HD1 ILE A 237      -9.249  -9.409 -15.330  1.00 72.18           H
ATOM   3559 2HD1 ILE A 237      -8.213  -9.477 -16.775  1.00 72.18           H
ATOM   3560 3HD1 ILE A 237      -9.148  -8.005 -16.419  1.00 72.18           H
ATOM   3561  HN  ILE A 237     -12.484 -11.368 -15.892  1.00 72.18           H
ATOM   3562  N   ILE A 238     -11.545 -14.081 -17.350  1.00 73.96           N
ATOM   3563  CA  ILE A 238     -11.421 -15.487 -17.697  1.00 73.96           C
ATOM   3564  C   ILE A 238     -12.557 -15.877 -18.644  1.00 73.96           C
ATOM   3565  O   ILE A 238     -12.335 -16.582 -19.627  1.00 73.96           O
ATOM   3566  HA  ILE A 238     -10.474 -15.611 -18.223  1.00 73.96           H
ATOM   3567  CB  ILE A 238     -11.352 -16.346 -16.432  1.00 73.96           C
ATOM   3568  HB  ILE A 238     -12.138 -16.016 -15.753  1.00 73.96           H
ATOM   3569  CG1 ILE A 238     -10.018 -16.152 -15.709  1.00 73.96           C
ATOM   3570 1HG1 ILE A 238      -9.224 -16.653 -16.263  1.00 73.96           H
ATOM   3571 2HG1 ILE A 238      -9.767 -15.092 -15.680  1.00 73.96           H
ATOM   3572  CG2 ILE A 238     -11.621 -17.817 -16.754  1.00 73.96           C
ATOM   3573 1HG2 ILE A 238     -12.615 -17.918 -17.192  1.00 73.96           H
ATOM   3574 2HG2 ILE A 238     -10.875 -18.177 -17.462  1.00 73.96           H
ATOM   3575 3HG2 ILE A 238     -11.567 -18.406 -15.838  1.00 73.96           H
ATOM   3576  CD1 ILE A 238     -10.081 -16.707 -14.285  1.00 73.96           C
ATOM   3577 1HD1 ILE A 238     -10.860 -16.187 -13.726  1.00 73.96           H
ATOM   3578 2HD1 ILE A 238     -10.308 -17.772 -14.319  1.00 73.96           H
ATOM   3579 3HD1 ILE A 238      -9.120 -16.556 -13.793  1.00 73.96           H
ATOM   3580  HN  ILE A 238     -11.649 -13.894 -16.373  1.00 73.96           H
ATOM   3581  N   HIS A 239     -13.748 -15.400 -18.316  1.00 78.08           N
ATOM   3582  CA  HIS A 239     -14.928 -15.730 -19.097  1.00 78.08           C
ATOM   3583  C   HIS A 239     -14.737 -15.258 -20.540  1.00 78.08           C
ATOM   3584  O   HIS A 239     -15.054 -15.982 -21.482  1.00 78.08           O
ATOM   3585  HA  HIS A 239     -15.015 -16.817 -19.089  1.00 78.08           H
ATOM   3586  CB  HIS A 239     -16.189 -15.156 -18.448  1.00 78.08           C
ATOM   3587 1HB  HIS A 239     -16.237 -15.493 -17.413  1.00 78.08           H
ATOM   3588 2HB  HIS A 239     -16.110 -14.069 -18.425  1.00 78.08           H
ATOM   3589  CG  HIS A 239     -17.470 -15.539 -19.149  1.00 78.08           C
ATOM   3590  ND1 HIS A 239     -18.035 -14.771 -20.152  1.00 78.08           N
ATOM   3591  HD1 HIS A 239     -17.668 -13.912 -20.507  1.00 78.08           H
ATOM   3592  CD2 HIS A 239     -18.289 -16.617 -18.981  1.00 78.08           C
ATOM   3593  HD2 HIS A 239     -18.140 -17.426 -18.267  1.00 78.08           H
ATOM   3594  CE1 HIS A 239     -19.144 -15.369 -20.562  1.00 78.08           C
ATOM   3595  HE1 HIS A 239     -19.814 -15.010 -21.343  1.00 78.08           H
ATOM   3596  NE2 HIS A 239     -19.300 -16.512 -19.835  1.00 78.08           N
ATOM   3597  HN  HIS A 239     -13.914 -14.799 -17.534  1.00 78.08           H
ATOM   3598  N   THR A 240     -14.218 -14.045 -20.668  1.00 71.71           N
ATOM   3599  CA  THR A 240     -14.037 -13.443 -21.978  1.00 71.71           C
ATOM   3600  C   THR A 240     -12.913 -14.149 -22.739  1.00 71.71           C
ATOM   3601  O   THR A 240     -12.935 -14.214 -23.967  1.00 71.71           O
ATOM   3602  HA  THR A 240     -14.952 -13.588 -22.552  1.00 71.71           H
ATOM   3603  CB  THR A 240     -13.789 -11.946 -21.780  1.00 71.71           C
ATOM   3604  HB  THR A 240     -13.066 -11.572 -22.504  1.00 71.71           H
ATOM   3605  OG1 THR A 240     -13.405 -11.835 -20.413  1.00 71.71           O
ATOM   3606  HG1 THR A 240     -14.209 -11.913 -19.824  1.00 71.71           H
ATOM   3607  CG2 THR A 240     -15.076 -11.123 -21.873  1.00 71.71           C
ATOM   3608 1HG2 THR A 240     -15.774 -11.452 -21.104  1.00 71.71           H
ATOM   3609 2HG2 THR A 240     -15.526 -11.262 -22.856  1.00 71.71           H
ATOM   3610 3HG2 THR A 240     -14.843 -10.068 -21.726  1.00 71.71           H
ATOM   3611  HN  THR A 240     -13.925 -13.478 -19.898  1.00 71.71           H
ATOM   3612  N   LEU A 241     -11.957 -14.661 -21.977  1.00 69.97           N
ATOM   3613  CA  LEU A 241     -10.836 -15.376 -22.563  1.00 69.97           C
ATOM   3614  C   LEU A 241     -11.338 -16.681 -23.185  1.00 69.97           C
ATOM   3615  O   LEU A 241     -10.981 -17.012 -24.314  1.00 69.97           O
ATOM   3616  HA  LEU A 241     -10.428 -14.750 -23.356  1.00 69.97           H
ATOM   3617  CB  LEU A 241      -9.727 -15.575 -21.527  1.00 69.97           C
ATOM   3618 1HB  LEU A 241     -10.189 -15.691 -20.547  1.00 69.97           H
ATOM   3619 2HB  LEU A 241      -9.213 -16.510 -21.750  1.00 69.97           H
ATOM   3620  CG  LEU A 241      -8.684 -14.460 -21.439  1.00 69.97           C
ATOM   3621  HG  LEU A 241      -9.162 -13.577 -21.015  1.00 69.97           H
ATOM   3622  CD1 LEU A 241      -7.541 -14.850 -20.499  1.00 69.97           C
ATOM   3623 1HD1 LEU A 241      -7.939 -15.036 -19.502  1.00 69.97           H
ATOM   3624 2HD1 LEU A 241      -7.057 -15.753 -20.871  1.00 69.97           H
ATOM   3625 3HD1 LEU A 241      -6.814 -14.040 -20.455  1.00 69.97           H
ATOM   3626  CD2 LEU A 241      -8.175 -14.074 -22.830  1.00 69.97           C
ATOM   3627 1HD2 LEU A 241      -7.719 -14.943 -23.304  1.00 69.97           H
ATOM   3628 2HD2 LEU A 241      -9.009 -13.725 -23.438  1.00 69.97           H
ATOM   3629 3HD2 LEU A 241      -7.435 -13.279 -22.738  1.00 69.97           H
ATOM   3630  HN  LEU A 241     -11.940 -14.593 -20.980  1.00 69.97           H
ATOM   3631  N   ILE A 242     -12.158 -17.387 -22.420  1.00 73.01           N
ATOM   3632  CA  ILE A 242     -12.715 -18.646 -22.883  1.00 73.01           C
ATOM   3633  C   ILE A 242     -13.455 -18.417 -24.202  1.00 73.01           C
ATOM   3634  O   ILE A 242     -13.455 -19.283 -25.076  1.00 73.01           O
ATOM   3635  HA  ILE A 242     -11.881 -19.324 -23.067  1.00 73.01           H
ATOM   3636  CB  ILE A 242     -13.582 -19.281 -21.794  1.00 73.01           C
ATOM   3637  HB  ILE A 242     -14.276 -18.525 -21.426  1.00 73.01           H
ATOM   3638  CG1 ILE A 242     -12.729 -19.728 -20.605  1.00 73.01           C
ATOM   3639 1HG1 ILE A 242     -12.170 -20.625 -20.871  1.00 73.01           H
ATOM   3640 2HG1 ILE A 242     -11.998 -18.956 -20.366  1.00 73.01           H
ATOM   3641  CG2 ILE A 242     -14.422 -20.427 -22.360  1.00 73.01           C
ATOM   3642 1HG2 ILE A 242     -15.073 -20.046 -23.147  1.00 73.01           H
ATOM   3643 2HG2 ILE A 242     -13.763 -21.192 -22.772  1.00 73.01           H
ATOM   3644 3HG2 ILE A 242     -15.029 -20.861 -21.565  1.00 73.01           H
ATOM   3645  CD1 ILE A 242     -13.601 -20.010 -19.380  1.00 73.01           C
ATOM   3646 1HD1 ILE A 242     -14.140 -19.104 -19.102  1.00 73.01           H
ATOM   3647 2HD1 ILE A 242     -14.315 -20.800 -19.615  1.00 73.01           H
ATOM   3648 3HD1 ILE A 242     -12.970 -20.326 -18.549  1.00 73.01           H
ATOM   3649  HN  ILE A 242     -12.441 -17.111 -21.501  1.00 73.01           H
ATOM   3650  N   GLN A 243     -14.066 -17.247 -24.306  1.00 70.21           N
ATOM   3651  CA  GLN A 243     -14.813 -16.895 -25.502  1.00 70.21           C
ATOM   3652  C   GLN A 243     -13.855 -16.511 -26.631  1.00 70.21           C
ATOM   3653  O   GLN A 243     -14.182 -16.663 -27.807  1.00 70.21           O
ATOM   3654  HA  GLN A 243     -15.363 -17.795 -25.775  1.00 70.21           H
ATOM   3655  CB  GLN A 243     -15.806 -15.767 -25.217  1.00 70.21           C
ATOM   3656 1HB  GLN A 243     -15.286 -14.930 -24.750  1.00 70.21           H
ATOM   3657 2HB  GLN A 243     -16.223 -15.400 -26.154  1.00 70.21           H
ATOM   3658  CG  GLN A 243     -16.934 -16.248 -24.303  1.00 70.21           C
ATOM   3659 1HG  GLN A 243     -17.394 -17.141 -24.725  1.00 70.21           H
ATOM   3660 2HG  GLN A 243     -16.526 -16.528 -23.332  1.00 70.21           H
ATOM   3661  CD  GLN A 243     -17.995 -15.160 -24.122  1.00 70.21           C
ATOM   3662  OE1 GLN A 243     -17.790 -13.999 -24.437  1.00 70.21           O
ATOM   3663  NE2 GLN A 243     -19.136 -15.598 -23.599  1.00 70.21           N
ATOM   3664 1HE2 GLN A 243     -19.239 -16.564 -23.363  1.00 70.21           H
ATOM   3665 2HE2 GLN A 243     -19.891 -14.962 -23.443  1.00 70.21           H
ATOM   3666  HN  GLN A 243     -14.058 -16.546 -23.592  1.00 70.21           H
ATOM   3667  N   ALA A 244     -12.690 -16.019 -26.234  1.00 62.85           N
ATOM   3668  CA  ALA A 244     -11.759 -15.438 -27.187  1.00 62.85           C
ATOM   3669  C   ALA A 244     -11.012 -16.559 -27.913  1.00 62.85           C
ATOM   3670  O   ALA A 244     -10.008 -17.064 -27.414  1.00 62.85           O
ATOM   3671  HA  ALA A 244     -12.340 -14.870 -27.914  1.00 62.85           H
ATOM   3672  CB  ALA A 244     -10.812 -14.483 -26.458  1.00 62.85           C
ATOM   3673 1HB  ALA A 244     -11.390 -13.689 -25.984  1.00 62.85           H
ATOM   3674 2HB  ALA A 244     -10.257 -15.032 -25.697  1.00 62.85           H
ATOM   3675 3HB  ALA A 244     -10.114 -14.047 -27.173  1.00 62.85           H
ATOM   3676  HN  ALA A 244     -12.380 -16.014 -25.284  1.00 62.85           H
ATOM   3677  N   LYS A 245     -11.532 -16.914 -29.079  1.00 57.42           N
ATOM   3678  CA  LYS A 245     -10.952 -17.995 -29.858  1.00 57.42           C
ATOM   3679  C   LYS A 245      -9.469 -17.705 -30.100  1.00 57.42           C
ATOM   3680  O   LYS A 245      -8.715 -18.594 -30.490  1.00 57.42           O
ATOM   3681  HA  LYS A 245     -11.033 -18.905 -29.265  1.00 57.42           H
ATOM   3682  CB  LYS A 245     -11.752 -18.218 -31.143  1.00 57.42           C
ATOM   3683 1HB  LYS A 245     -11.914 -17.265 -31.646  1.00 57.42           H
ATOM   3684 2HB  LYS A 245     -11.181 -18.846 -31.827  1.00 57.42           H
ATOM   3685  CG  LYS A 245     -13.100 -18.877 -30.842  1.00 57.42           C
ATOM   3686 1HG  LYS A 245     -12.947 -19.755 -30.215  1.00 57.42           H
ATOM   3687 2HG  LYS A 245     -13.727 -18.188 -30.276  1.00 57.42           H
ATOM   3688  CD  LYS A 245     -13.813 -19.282 -32.133  1.00 57.42           C
ATOM   3689 1HD  LYS A 245     -14.084 -18.391 -32.698  1.00 57.42           H
ATOM   3690 2HD  LYS A 245     -13.136 -19.863 -32.760  1.00 57.42           H
ATOM   3691  CE  LYS A 245     -15.068 -20.103 -31.832  1.00 57.42           C
ATOM   3692 1HE  LYS A 245     -14.815 -20.941 -31.182  1.00 57.42           H
ATOM   3693 2HE  LYS A 245     -15.791 -19.490 -31.294  1.00 57.42           H
ATOM   3694  NZ  LYS A 245     -15.672 -20.606 -33.086  1.00 57.42           N
ATOM   3695 1HZ  LYS A 245     -16.497 -21.154 -32.868  1.00 57.42           H
ATOM   3696 2HZ  LYS A 245     -15.932 -19.822 -33.674  1.00 57.42           H
ATOM   3697 3HZ  LYS A 245     -15.000 -21.188 -33.575  1.00 57.42           H
ATOM   3698  HN  LYS A 245     -12.332 -16.479 -29.490  1.00 57.42           H
ATOM   3699  N   LYS A 246      -9.096 -16.457 -29.858  1.00 54.82           N
ATOM   3700  CA  LYS A 246      -7.810 -15.958 -30.315  1.00 54.82           C
ATOM   3701  C   LYS A 246      -6.790 -16.075 -29.180  1.00 54.82           C
ATOM   3702  O   LYS A 246      -6.920 -15.411 -28.153  1.00 54.82           O
ATOM   3703  HA  LYS A 246      -7.486 -16.595 -31.137  1.00 54.82           H
ATOM   3704  CB  LYS A 246      -7.952 -14.539 -30.870  1.00 54.82           C
ATOM   3705 1HB  LYS A 246      -8.695 -13.990 -30.291  1.00 54.82           H
ATOM   3706 2HB  LYS A 246      -7.008 -14.006 -30.762  1.00 54.82           H
ATOM   3707  CG  LYS A 246      -8.364 -14.566 -32.344  1.00 54.82           C
ATOM   3708 1HG  LYS A 246      -7.761 -15.300 -32.880  1.00 54.82           H
ATOM   3709 2HG  LYS A 246      -9.403 -14.883 -32.429  1.00 54.82           H
ATOM   3710  CD  LYS A 246      -8.191 -13.188 -32.986  1.00 54.82           C
ATOM   3711 1HD  LYS A 246      -8.889 -12.483 -32.536  1.00 54.82           H
ATOM   3712 2HD  LYS A 246      -7.186 -12.814 -32.788  1.00 54.82           H
ATOM   3713  CE  LYS A 246      -8.427 -13.254 -34.496  1.00 54.82           C
ATOM   3714 1HE  LYS A 246      -7.789 -14.021 -34.937  1.00 54.82           H
ATOM   3715 2HE  LYS A 246      -9.458 -13.544 -34.697  1.00 54.82           H
ATOM   3716  NZ  LYS A 246      -8.143 -11.944 -35.123  1.00 54.82           N
ATOM   3717 1HZ  LYS A 246      -8.291 -12.009 -36.124  1.00 54.82           H
ATOM   3718 2HZ  LYS A 246      -8.763 -11.242 -34.734  1.00 54.82           H
ATOM   3719 3HZ  LYS A 246      -7.180 -11.684 -34.940  1.00 54.82           H
ATOM   3720  HN  LYS A 246      -9.654 -15.792 -29.360  1.00 54.82           H
ATOM   3721  N   SER A 247      -5.798 -16.924 -29.404  1.00 53.34           N
ATOM   3722  CA  SER A 247      -4.754 -17.133 -28.416  1.00 53.34           C
ATOM   3723  C   SER A 247      -4.256 -15.785 -27.889  1.00 53.34           C
ATOM   3724  O   SER A 247      -4.068 -15.617 -26.685  1.00 53.34           O
ATOM   3725  HA  SER A 247      -5.223 -17.707 -27.617  1.00 53.34           H
ATOM   3726  CB  SER A 247      -3.591 -17.934 -29.004  1.00 53.34           C
ATOM   3727 1HB  SER A 247      -3.741 -18.994 -28.799  1.00 53.34           H
ATOM   3728 2HB  SER A 247      -3.582 -17.818 -30.088  1.00 53.34           H
ATOM   3729  OG  SER A 247      -2.335 -17.522 -28.472  1.00 53.34           O
ATOM   3730  HG  SER A 247      -1.595 -18.038 -28.904  1.00 53.34           H
ATOM   3731  HN  SER A 247      -5.702 -17.464 -30.241  1.00 53.34           H
ATOM   3732  N   SER A 248      -4.057 -14.860 -28.816  1.00 56.47           N
ATOM   3733  CA  SER A 248      -3.208 -13.710 -28.555  1.00 56.47           C
ATOM   3734  C   SER A 248      -3.667 -12.999 -27.281  1.00 56.47           C
ATOM   3735  O   SER A 248      -2.927 -12.198 -26.712  1.00 56.47           O
ATOM   3736  HA  SER A 248      -2.204 -14.116 -28.426  1.00 56.47           H
ATOM   3737  CB  SER A 248      -3.217 -12.739 -29.737  1.00 56.47           C
ATOM   3738 1HB  SER A 248      -2.432 -11.995 -29.601  1.00 56.47           H
ATOM   3739 2HB  SER A 248      -2.985 -13.282 -30.654  1.00 56.47           H
ATOM   3740  OG  SER A 248      -4.473 -12.083 -29.880  1.00 56.47           O
ATOM   3741  HG  SER A 248      -4.432 -11.424 -30.630  1.00 56.47           H
ATOM   3742  HN  SER A 248      -4.463 -14.887 -29.729  1.00 56.47           H
ATOM   3743  N   LYS A 249      -4.886 -13.317 -26.870  1.00 59.30           N
ATOM   3744  CA  LYS A 249      -5.458 -12.709 -25.681  1.00 59.30           C
ATOM   3745  C   LYS A 249      -4.784 -13.296 -24.438  1.00 59.30           C
ATOM   3746  O   LYS A 249      -4.849 -12.712 -23.358  1.00 59.30           O
ATOM   3747  HA  LYS A 249      -5.237 -11.642 -25.721  1.00 59.30           H
ATOM   3748  CB  LYS A 249      -6.980 -12.857 -25.682  1.00 59.30           C
ATOM   3749 1HB  LYS A 249      -7.248 -13.912 -25.743  1.00 59.30           H
ATOM   3750 2HB  LYS A 249      -7.387 -12.479 -24.744  1.00 59.30           H
ATOM   3751  CG  LYS A 249      -7.603 -12.099 -26.857  1.00 59.30           C
ATOM   3752 1HG  LYS A 249      -7.242 -11.070 -26.863  1.00 59.30           H
ATOM   3753 2HG  LYS A 249      -7.288 -12.553 -27.796  1.00 59.30           H
ATOM   3754  CD  LYS A 249      -9.131 -12.108 -26.767  1.00 59.30           C
ATOM   3755 1HD  LYS A 249      -9.496 -13.133 -26.836  1.00 59.30           H
ATOM   3756 2HD  LYS A 249      -9.444 -11.723 -25.797  1.00 59.30           H
ATOM   3757  CE  LYS A 249      -9.751 -11.264 -27.882  1.00 59.30           C
ATOM   3758 1HE  LYS A 249      -9.176 -10.348 -28.015  1.00 59.30           H
ATOM   3759 2HE  LYS A 249      -9.706 -11.808 -28.826  1.00 59.30           H
ATOM   3760  NZ  LYS A 249     -11.157 -10.933 -27.561  1.00 59.30           N
ATOM   3761 1HZ  LYS A 249     -11.286  -9.928 -27.608  1.00 59.30           H
ATOM   3762 2HZ  LYS A 249     -11.772 -11.385 -28.228  1.00 59.30           H
ATOM   3763 3HZ  LYS A 249     -11.375 -11.258 -26.626  1.00 59.30           H
ATOM   3764  HN  LYS A 249      -5.478 -13.976 -27.333  1.00 59.30           H
ATOM   3765  N   HIS A 250      -4.154 -14.445 -24.634  1.00 61.23           N
ATOM   3766  CA  HIS A 250      -3.547 -15.164 -23.526  1.00 61.23           C
ATOM   3767  C   HIS A 250      -2.392 -14.342 -22.952  1.00 61.23           C
ATOM   3768  O   HIS A 250      -2.184 -14.317 -21.740  1.00 61.23           O
ATOM   3769  HA  HIS A 250      -4.319 -15.272 -22.764  1.00 61.23           H
ATOM   3770  CB  HIS A 250      -3.119 -16.568 -23.958  1.00 61.23           C
ATOM   3771 1HB  HIS A 250      -2.652 -16.507 -24.941  1.00 61.23           H
ATOM   3772 2HB  HIS A 250      -2.361 -16.934 -23.267  1.00 61.23           H
ATOM   3773  CG  HIS A 250      -4.252 -17.564 -24.016  1.00 61.23           C
ATOM   3774  ND1 HIS A 250      -4.652 -18.309 -22.921  1.00 61.23           N
ATOM   3775  HD1 HIS A 250      -4.249 -18.268 -22.007  1.00 61.23           H
ATOM   3776  CD2 HIS A 250      -5.065 -17.931 -25.049  1.00 61.23           C
ATOM   3777  HD2 HIS A 250      -5.023 -17.536 -26.064  1.00 61.23           H
ATOM   3778  CE1 HIS A 250      -5.661 -19.086 -23.288  1.00 61.23           C
ATOM   3779  HE1 HIS A 250      -6.194 -19.789 -22.649  1.00 61.23           H
ATOM   3780  NE2 HIS A 250      -5.915 -18.850 -24.608  1.00 61.23           N
ATOM   3781  HN  HIS A 250      -4.054 -14.883 -25.527  1.00 61.23           H
ATOM   3782  N   LYS A 251      -1.669 -13.689 -23.850  1.00 62.06           N
ATOM   3783  CA  LYS A 251      -0.438 -13.015 -23.474  1.00 62.06           C
ATOM   3784  C   LYS A 251      -0.769 -11.820 -22.577  1.00 62.06           C
ATOM   3785  O   LYS A 251      -0.075 -11.566 -21.594  1.00 62.06           O
ATOM   3786  HA  LYS A 251       0.159 -13.723 -22.899  1.00 62.06           H
ATOM   3787  CB  LYS A 251       0.372 -12.644 -24.718  1.00 62.06           C
ATOM   3788 1HB  LYS A 251       0.326 -13.458 -25.442  1.00 62.06           H
ATOM   3789 2HB  LYS A 251      -0.067 -11.768 -25.195  1.00 62.06           H
ATOM   3790  CG  LYS A 251       1.831 -12.358 -24.357  1.00 62.06           C
ATOM   3791 1HG  LYS A 251       1.884 -11.485 -23.705  1.00 62.06           H
ATOM   3792 2HG  LYS A 251       2.243 -13.198 -23.798  1.00 62.06           H
ATOM   3793  CD  LYS A 251       2.669 -12.114 -25.613  1.00 62.06           C
ATOM   3794 1HD  LYS A 251       2.529 -12.937 -26.313  1.00 62.06           H
ATOM   3795 2HD  LYS A 251       2.326 -11.208 -26.114  1.00 62.06           H
ATOM   3796  CE  LYS A 251       4.153 -11.980 -25.265  1.00 62.06           C
ATOM   3797 1HE  LYS A 251       4.290 -11.187 -24.529  1.00 62.06           H
ATOM   3798 2HE  LYS A 251       4.511 -12.903 -24.809  1.00 62.06           H
ATOM   3799  NZ  LYS A 251       4.945 -11.680 -26.479  1.00 62.06           N
ATOM   3800 1HZ  LYS A 251       5.884 -11.405 -26.210  1.00 62.06           H
ATOM   3801 2HZ  LYS A 251       4.990 -12.505 -27.066  1.00 62.06           H
ATOM   3802 3HZ  LYS A 251       4.505 -10.924 -26.991  1.00 62.06           H
ATOM   3803  HN  LYS A 251      -1.912 -13.616 -24.818  1.00 62.06           H
ATOM   3804  N   ALA A 252      -1.830 -11.118 -22.949  1.00 62.43           N
ATOM   3805  CA  ALA A 252      -2.271  -9.965 -22.182  1.00 62.43           C
ATOM   3806  C   ALA A 252      -2.692 -10.419 -20.783  1.00 62.43           C
ATOM   3807  O   ALA A 252      -2.554  -9.671 -19.816  1.00 62.43           O
ATOM   3808  HA  ALA A 252      -1.425  -9.283 -22.094  1.00 62.43           H
ATOM   3809  CB  ALA A 252      -3.401  -9.256 -22.930  1.00 62.43           C
ATOM   3810 1HB  ALA A 252      -3.042  -8.928 -23.906  1.00 62.43           H
ATOM   3811 2HB  ALA A 252      -4.236  -9.945 -23.063  1.00 62.43           H
ATOM   3812 3HB  ALA A 252      -3.732  -8.392 -22.355  1.00 62.43           H
ATOM   3813  HN  ALA A 252      -2.383 -11.326 -23.755  1.00 62.43           H
ATOM   3814  N   LEU A 253      -3.197 -11.642 -20.720  1.00 67.86           N
ATOM   3815  CA  LEU A 253      -3.654 -12.199 -19.457  1.00 67.86           C
ATOM   3816  C   LEU A 253      -2.461 -12.350 -18.511  1.00 67.86           C
ATOM   3817  O   LEU A 253      -2.542 -11.978 -17.341  1.00 67.86           O
ATOM   3818  HA  LEU A 253      -4.353 -11.486 -19.020  1.00 67.86           H
ATOM   3819  CB  LEU A 253      -4.422 -13.501 -19.693  1.00 67.86           C
ATOM   3820 1HB  LEU A 253      -4.950 -13.421 -20.642  1.00 67.86           H
ATOM   3821 2HB  LEU A 253      -3.700 -14.311 -19.796  1.00 67.86           H
ATOM   3822  CG  LEU A 253      -5.431 -13.890 -18.610  1.00 67.86           C
ATOM   3823  HG  LEU A 253      -4.994 -13.661 -17.638  1.00 67.86           H
ATOM   3824  CD1 LEU A 253      -6.713 -13.065 -18.735  1.00 67.86           C
ATOM   3825 1HD1 LEU A 253      -6.477 -12.006 -18.628  1.00 67.86           H
ATOM   3826 2HD1 LEU A 253      -7.164 -13.240 -19.712  1.00 67.86           H
ATOM   3827 3HD1 LEU A 253      -7.413 -13.361 -17.953  1.00 67.86           H
ATOM   3828  CD2 LEU A 253      -5.711 -15.393 -18.636  1.00 67.86           C
ATOM   3829 1HD2 LEU A 253      -6.118 -15.670 -19.609  1.00 67.86           H
ATOM   3830 2HD2 LEU A 253      -4.784 -15.939 -18.462  1.00 67.86           H
ATOM   3831 3HD2 LEU A 253      -6.431 -15.642 -17.857  1.00 67.86           H
ATOM   3832  HN  LEU A 253      -3.297 -12.248 -21.509  1.00 67.86           H
ATOM   3833  N   LYS A 254      -1.383 -12.898 -19.052  1.00 70.31           N
ATOM   3834  CA  LYS A 254      -0.245 -13.277 -18.232  1.00 70.31           C
ATOM   3835  C   LYS A 254       0.190 -12.079 -17.385  1.00 70.31           C
ATOM   3836  O   LYS A 254       0.474 -12.225 -16.197  1.00 70.31           O
ATOM   3837  HA  LYS A 254      -0.574 -14.072 -17.563  1.00 70.31           H
ATOM   3838  CB  LYS A 254       0.874 -13.853 -19.102  1.00 70.31           C
ATOM   3839 1HB  LYS A 254       0.477 -14.650 -19.732  1.00 70.31           H
ATOM   3840 2HB  LYS A 254       1.255 -13.080 -19.769  1.00 70.31           H
ATOM   3841  CG  LYS A 254       2.014 -14.398 -18.239  1.00 70.31           C
ATOM   3842 1HG  LYS A 254       2.472 -13.583 -17.679  1.00 70.31           H
ATOM   3843 2HG  LYS A 254       1.618 -15.103 -17.509  1.00 70.31           H
ATOM   3844  CD  LYS A 254       3.072 -15.089 -19.102  1.00 70.31           C
ATOM   3845 1HD  LYS A 254       2.615 -15.904 -19.662  1.00 70.31           H
ATOM   3846 2HD  LYS A 254       3.468 -14.383 -19.833  1.00 70.31           H
ATOM   3847  CE  LYS A 254       4.213 -15.632 -18.239  1.00 70.31           C
ATOM   3848 1HE  LYS A 254       4.737 -14.807 -17.757  1.00 70.31           H
ATOM   3849 2HE  LYS A 254       3.809 -16.261 -17.446  1.00 70.31           H
ATOM   3850  NZ  LYS A 254       5.160 -16.414 -19.065  1.00 70.31           N
ATOM   3851 1HZ  LYS A 254       5.917 -16.754 -18.482  1.00 70.31           H
ATOM   3852 2HZ  LYS A 254       4.676 -17.201 -19.483  1.00 70.31           H
ATOM   3853 3HZ  LYS A 254       5.538 -15.822 -19.797  1.00 70.31           H
ATOM   3854  HN  LYS A 254      -1.280 -13.083 -20.029  1.00 70.31           H
ATOM   3855  N   VAL A 255       0.228 -10.922 -18.030  1.00 70.71           N
ATOM   3856  CA  VAL A 255       0.669  -9.709 -17.364  1.00 70.71           C
ATOM   3857  C   VAL A 255      -0.223  -9.445 -16.149  1.00 70.71           C
ATOM   3858  O   VAL A 255       0.273  -9.165 -15.059  1.00 70.71           O
ATOM   3859  HA  VAL A 255       1.690  -9.875 -17.019  1.00 70.71           H
ATOM   3860  CB  VAL A 255       0.687  -8.544 -18.356  1.00 70.71           C
ATOM   3861  HB  VAL A 255      -0.342  -8.339 -18.651  1.00 70.71           H
ATOM   3862  CG1 VAL A 255       1.251  -7.279 -17.706  1.00 70.71           C
ATOM   3863 1HG1 VAL A 255       0.632  -7.002 -16.853  1.00 70.71           H
ATOM   3864 2HG1 VAL A 255       2.271  -7.467 -17.369  1.00 70.71           H
ATOM   3865 3HG1 VAL A 255       1.253  -6.467 -18.433  1.00 70.71           H
ATOM   3866  CG2 VAL A 255       1.474  -8.910 -19.616  1.00 70.71           C
ATOM   3867 1HG2 VAL A 255       2.501  -9.155 -19.345  1.00 70.71           H
ATOM   3868 2HG2 VAL A 255       1.010  -9.771 -20.097  1.00 70.71           H
ATOM   3869 3HG2 VAL A 255       1.471  -8.065 -20.304  1.00 70.71           H
ATOM   3870  HN  VAL A 255      -0.036 -10.806 -18.987  1.00 70.71           H
ATOM   3871  N   THR A 256      -1.525  -9.544 -16.378  1.00 71.26           N
ATOM   3872  CA  THR A 256      -2.494  -9.181 -15.358  1.00 71.26           C
ATOM   3873  C   THR A 256      -2.378 -10.119 -14.155  1.00 71.26           C
ATOM   3874  O   THR A 256      -2.241  -9.665 -13.020  1.00 71.26           O
ATOM   3875  HA  THR A 256      -2.261  -8.177 -15.004  1.00 71.26           H
ATOM   3876  CB  THR A 256      -3.882  -9.188 -16.002  1.00 71.26           C
ATOM   3877  HB  THR A 256      -4.268 -10.204 -16.084  1.00 71.26           H
ATOM   3878  OG1 THR A 256      -3.697  -8.498 -17.235  1.00 71.26           O
ATOM   3879  HG1 THR A 256      -3.634  -9.153 -17.987  1.00 71.26           H
ATOM   3880  CG2 THR A 256      -4.886  -8.322 -15.238  1.00 71.26           C
ATOM   3881 1HG2 THR A 256      -4.532  -7.291 -15.213  1.00 71.26           H
ATOM   3882 2HG2 THR A 256      -4.986  -8.695 -14.219  1.00 71.26           H
ATOM   3883 3HG2 THR A 256      -5.854  -8.361 -15.736  1.00 71.26           H
ATOM   3884  HN  THR A 256      -1.918  -9.864 -17.240  1.00 71.26           H
ATOM   3885  N   ILE A 257      -2.436 -11.411 -14.444  1.00 74.10           N
ATOM   3886  CA  ILE A 257      -2.419 -12.414 -13.393  1.00 74.10           C
ATOM   3887  C   ILE A 257      -1.199 -12.190 -12.499  1.00 74.10           C
ATOM   3888  O   ILE A 257      -1.299 -12.264 -11.275  1.00 74.10           O
ATOM   3889  HA  ILE A 257      -3.318 -12.274 -12.793  1.00 74.10           H
ATOM   3890  CB  ILE A 257      -2.491 -13.820 -13.994  1.00 74.10           C
ATOM   3891  HB  ILE A 257      -1.751 -13.889 -14.791  1.00 74.10           H
ATOM   3892  CG1 ILE A 257      -3.861 -14.077 -14.626  1.00 74.10           C
ATOM   3893 1HG1 ILE A 257      -4.626 -14.090 -13.850  1.00 74.10           H
ATOM   3894 2HG1 ILE A 257      -4.110 -13.262 -15.306  1.00 74.10           H
ATOM   3895  CG2 ILE A 257      -2.133 -14.881 -12.951  1.00 74.10           C
ATOM   3896 1HG2 ILE A 257      -1.120 -14.707 -12.589  1.00 74.10           H
ATOM   3897 2HG2 ILE A 257      -2.832 -14.821 -12.117  1.00 74.10           H
ATOM   3898 3HG2 ILE A 257      -2.192 -15.870 -13.404  1.00 74.10           H
ATOM   3899  CD1 ILE A 257      -3.874 -15.405 -15.385  1.00 74.10           C
ATOM   3900 1HD1 ILE A 257      -3.123 -15.379 -16.175  1.00 74.10           H
ATOM   3901 2HD1 ILE A 257      -3.648 -16.219 -14.696  1.00 74.10           H
ATOM   3902 3HD1 ILE A 257      -4.859 -15.563 -15.824  1.00 74.10           H
ATOM   3903  HN  ILE A 257      -2.494 -11.774 -15.374  1.00 74.10           H
ATOM   3904  N   THR A 258      -0.074 -11.918 -13.144  1.00 78.69           N
ATOM   3905  CA  THR A 258       1.183 -11.772 -12.430  1.00 78.69           C
ATOM   3906  C   THR A 258       1.094 -10.621 -11.426  1.00 78.69           C
ATOM   3907  O   THR A 258       1.488 -10.769 -10.270  1.00 78.69           O
ATOM   3908  HA  THR A 258       1.361 -12.682 -11.857  1.00 78.69           H
ATOM   3909  CB  THR A 258       2.297 -11.592 -13.463  1.00 78.69           C
ATOM   3910  HB  THR A 258       2.208 -10.631 -13.968  1.00 78.69           H
ATOM   3911  OG1 THR A 258       2.182 -12.740 -14.300  1.00 78.69           O
ATOM   3912  HG1 THR A 258       1.750 -12.489 -15.167  1.00 78.69           H
ATOM   3913  CG2 THR A 258       3.692 -11.718 -12.848  1.00 78.69           C
ATOM   3914 1HG2 THR A 258       3.804 -12.706 -12.402  1.00 78.69           H
ATOM   3915 2HG2 THR A 258       3.821 -10.956 -12.080  1.00 78.69           H
ATOM   3916 3HG2 THR A 258       4.445 -11.583 -13.624  1.00 78.69           H
ATOM   3917  HN  THR A 258      -0.012 -11.799 -14.136  1.00 78.69           H
ATOM   3918  N   VAL A 259       0.575  -9.500 -11.904  1.00 76.03           N
ATOM   3919  CA  VAL A 259       0.503  -8.300 -11.086  1.00 76.03           C
ATOM   3920  C   VAL A 259      -0.373  -8.575  -9.862  1.00 76.03           C
ATOM   3921  O   VAL A 259      -0.017  -8.204  -8.745  1.00 76.03           O
ATOM   3922  HA  VAL A 259       1.514  -8.070 -10.750  1.00 76.03           H
ATOM   3923  CB  VAL A 259       0.003  -7.124 -11.927  1.00 76.03           C
ATOM   3924  HB  VAL A 259      -0.918  -7.432 -12.421  1.00 76.03           H
ATOM   3925  CG1 VAL A 259      -0.318  -5.916 -11.044  1.00 76.03           C
ATOM   3926 1HG1 VAL A 259      -1.093  -6.187 -10.327  1.00 76.03           H
ATOM   3927 2HG1 VAL A 259       0.580  -5.608 -10.510  1.00 76.03           H
ATOM   3928 3HG1 VAL A 259      -0.671  -5.094 -11.667  1.00 76.03           H
ATOM   3929  CG2 VAL A 259       1.018  -6.755 -13.012  1.00 76.03           C
ATOM   3930 1HG2 VAL A 259       1.962  -6.475 -12.546  1.00 76.03           H
ATOM   3931 2HG2 VAL A 259       1.175  -7.611 -13.668  1.00 76.03           H
ATOM   3932 3HG2 VAL A 259       0.638  -5.916 -13.594  1.00 76.03           H
ATOM   3933  HN  VAL A 259       0.209  -9.403 -12.829  1.00 76.03           H
ATOM   3934  N   LEU A 260      -1.502  -9.221 -10.115  1.00 76.41           N
ATOM   3935  CA  LEU A 260      -2.428  -9.555  -9.046  1.00 76.41           C
ATOM   3936  C   LEU A 260      -1.716 -10.436  -8.017  1.00 76.41           C
ATOM   3937  O   LEU A 260      -1.770 -10.164  -6.819  1.00 76.41           O
ATOM   3938  HA  LEU A 260      -2.717  -8.623  -8.561  1.00 76.41           H
ATOM   3939  CB  LEU A 260      -3.701 -10.183  -9.617  1.00 76.41           C
ATOM   3940 1HB  LEU A 260      -4.210  -9.435 -10.225  1.00 76.41           H
ATOM   3941 2HB  LEU A 260      -3.414 -10.995 -10.285  1.00 76.41           H
ATOM   3942  CG  LEU A 260      -4.696 -10.731  -8.592  1.00 76.41           C
ATOM   3943  HG  LEU A 260      -4.140 -11.294  -7.843  1.00 76.41           H
ATOM   3944  CD1 LEU A 260      -5.414  -9.594  -7.863  1.00 76.41           C
ATOM   3945 1HD1 LEU A 260      -4.682  -8.977  -7.343  1.00 76.41           H
ATOM   3946 2HD1 LEU A 260      -5.956  -8.984  -8.585  1.00 76.41           H
ATOM   3947 3HD1 LEU A 260      -6.115 -10.012  -7.140  1.00 76.41           H
ATOM   3948  CD2 LEU A 260      -5.680 -11.702  -9.249  1.00 76.41           C
ATOM   3949 1HD2 LEU A 260      -6.234 -11.185 -10.032  1.00 76.41           H
ATOM   3950 2HD2 LEU A 260      -5.130 -12.537  -9.684  1.00 76.41           H
ATOM   3951 3HD2 LEU A 260      -6.376 -12.077  -8.498  1.00 76.41           H
ATOM   3952  HN  LEU A 260      -1.786  -9.515 -11.027  1.00 76.41           H
ATOM   3953  N   THR A 261      -1.065 -11.473  -8.523  1.00 82.23           N
ATOM   3954  CA  THR A 261      -0.521 -12.509  -7.660  1.00 82.23           C
ATOM   3955  C   THR A 261       0.510 -11.915  -6.699  1.00 82.23           C
ATOM   3956  O   THR A 261       0.535 -12.260  -5.519  1.00 82.23           O
ATOM   3957  HA  THR A 261      -1.332 -12.909  -7.051  1.00 82.23           H
ATOM   3958  CB  THR A 261       0.045 -13.617  -8.550  1.00 82.23           C
ATOM   3959  HB  THR A 261       0.905 -13.259  -9.117  1.00 82.23           H
ATOM   3960  OG1 THR A 261      -1.071 -14.042  -9.328  1.00 82.23           O
ATOM   3961  HG1 THR A 261      -1.026 -13.636 -10.241  1.00 82.23           H
ATOM   3962  CG2 THR A 261       0.441 -14.862  -7.755  1.00 82.23           C
ATOM   3963 1HG2 THR A 261      -0.435 -15.259  -7.241  1.00 82.23           H
ATOM   3964 2HG2 THR A 261       1.203 -14.598  -7.022  1.00 82.23           H
ATOM   3965 3HG2 THR A 261       0.837 -15.617  -8.434  1.00 82.23           H
ATOM   3966  HN  THR A 261      -0.907 -11.612  -9.500  1.00 82.23           H
ATOM   3967  N   VAL A 262       1.337 -11.031  -7.240  1.00 84.24           N
ATOM   3968  CA  VAL A 262       2.381 -10.401  -6.450  1.00 84.24           C
ATOM   3969  C   VAL A 262       1.740  -9.520  -5.376  1.00 84.24           C
ATOM   3970  O   VAL A 262       2.183  -9.514  -4.228  1.00 84.24           O
ATOM   3971  HA  VAL A 262       2.947 -11.194  -5.961  1.00 84.24           H
ATOM   3972  CB  VAL A 262       3.336  -9.631  -7.364  1.00 84.24           C
ATOM   3973  HB  VAL A 262       2.741  -8.944  -7.967  1.00 84.24           H
ATOM   3974  CG1 VAL A 262       4.327  -8.801  -6.546  1.00 84.24           C
ATOM   3975 1HG1 VAL A 262       3.781  -8.087  -5.929  1.00 84.24           H
ATOM   3976 2HG1 VAL A 262       4.912  -9.461  -5.906  1.00 84.24           H
ATOM   3977 3HG1 VAL A 262       4.994  -8.263  -7.220  1.00 84.24           H
ATOM   3978  CG2 VAL A 262       4.068 -10.579  -8.316  1.00 84.24           C
ATOM   3979 1HG2 VAL A 262       4.645 -11.301  -7.737  1.00 84.24           H
ATOM   3980 2HG2 VAL A 262       3.342 -11.106  -8.934  1.00 84.24           H
ATOM   3981 3HG2 VAL A 262       4.740 -10.005  -8.954  1.00 84.24           H
ATOM   3982  HN  VAL A 262       1.301 -10.746  -8.198  1.00 84.24           H
ATOM   3983  N   PHE A 263       0.708  -8.798  -5.786  1.00 81.91           N
ATOM   3984  CA  PHE A 263       0.011  -7.905  -4.876  1.00 81.91           C
ATOM   3985  C   PHE A 263      -0.604  -8.681  -3.710  1.00 81.91           C
ATOM   3986  O   PHE A 263      -0.410  -8.321  -2.550  1.00 81.91           O
ATOM   3987  HA  PHE A 263       0.745  -7.197  -4.492  1.00 81.91           H
ATOM   3988  CB  PHE A 263      -1.109  -7.237  -5.676  1.00 81.91           C
ATOM   3989 1HB  PHE A 263      -0.672  -6.714  -6.527  1.00 81.91           H
ATOM   3990 2HB  PHE A 263      -1.764  -8.009  -6.079  1.00 81.91           H
ATOM   3991  CG  PHE A 263      -1.949  -6.248  -4.865  1.00 81.91           C
ATOM   3992  CD1 PHE A 263      -3.129  -6.646  -4.319  1.00 81.91           C
ATOM   3993  HD1 PHE A 263      -3.477  -7.670  -4.459  1.00 81.91           H
ATOM   3994  CD2 PHE A 263      -1.515  -4.971  -4.690  1.00 81.91           C
ATOM   3995  HD2 PHE A 263      -0.570  -4.652  -5.128  1.00 81.91           H
ATOM   3996  CE1 PHE A 263      -3.908  -5.729  -3.566  1.00 81.91           C
ATOM   3997  HE1 PHE A 263      -4.854  -6.048  -3.128  1.00 81.91           H
ATOM   3998  CE2 PHE A 263      -2.295  -4.053  -3.937  1.00 81.91           C
ATOM   3999  HE2 PHE A 263      -1.947  -3.030  -3.797  1.00 81.91           H
ATOM   4000  CZ  PHE A 263      -3.475  -4.452  -3.391  1.00 81.91           C
ATOM   4001  HZ  PHE A 263      -4.073  -3.747  -2.813  1.00 81.91           H
ATOM   4002  HN  PHE A 263       0.349  -8.816  -6.719  1.00 81.91           H
ATOM   4003  N   VAL A 264      -1.333  -9.731  -4.059  1.00 83.09           N
ATOM   4004  CA  VAL A 264      -2.051 -10.508  -3.062  1.00 83.09           C
ATOM   4005  C   VAL A 264      -1.049 -11.122  -2.083  1.00 83.09           C
ATOM   4006  O   VAL A 264      -1.237 -11.048  -0.869  1.00 83.09           O
ATOM   4007  HA  VAL A 264      -2.700  -9.824  -2.517  1.00 83.09           H
ATOM   4008  CB  VAL A 264      -2.933 -11.553  -3.749  1.00 83.09           C
ATOM   4009  HB  VAL A 264      -2.304 -12.127  -4.430  1.00 83.09           H
ATOM   4010  CG1 VAL A 264      -3.528 -12.524  -2.728  1.00 83.09           C
ATOM   4011 1HG1 VAL A 264      -2.723 -13.037  -2.202  1.00 83.09           H
ATOM   4012 2HG1 VAL A 264      -4.135 -11.970  -2.011  1.00 83.09           H
ATOM   4013 3HG1 VAL A 264      -4.151 -13.256  -3.243  1.00 83.09           H
ATOM   4014  CG2 VAL A 264      -4.032 -10.884  -4.576  1.00 83.09           C
ATOM   4015 1HG2 VAL A 264      -4.657 -10.273  -3.924  1.00 83.09           H
ATOM   4016 2HG2 VAL A 264      -3.579 -10.252  -5.340  1.00 83.09           H
ATOM   4017 3HG2 VAL A 264      -4.645 -11.649  -5.053  1.00 83.09           H
ATOM   4018  HN  VAL A 264      -1.438 -10.051  -5.000  1.00 83.09           H
ATOM   4019  N   LEU A 265      -0.006 -11.714  -2.646  1.00 88.09           N
ATOM   4020  CA  LEU A 265       0.950 -12.463  -1.849  1.00 88.09           C
ATOM   4021  C   LEU A 265       1.675 -11.508  -0.898  1.00 88.09           C
ATOM   4022  O   LEU A 265       2.078 -11.901   0.195  1.00 88.09           O
ATOM   4023  HA  LEU A 265       0.387 -13.181  -1.253  1.00 88.09           H
ATOM   4024  CB  LEU A 265       1.891 -13.264  -2.752  1.00 88.09           C
ATOM   4025 1HB  LEU A 265       2.298 -12.591  -3.506  1.00 88.09           H
ATOM   4026 2HB  LEU A 265       2.730 -13.613  -2.150  1.00 88.09           H
ATOM   4027  CG  LEU A 265       1.273 -14.469  -3.464  1.00 88.09           C
ATOM   4028  HG  LEU A 265       0.432 -14.118  -4.063  1.00 88.09           H
ATOM   4029  CD1 LEU A 265       2.275 -15.112  -4.424  1.00 88.09           C
ATOM   4030 1HD1 LEU A 265       2.580 -14.381  -5.174  1.00 88.09           H
ATOM   4031 2HD1 LEU A 265       3.150 -15.446  -3.866  1.00 88.09           H
ATOM   4032 3HD1 LEU A 265       1.810 -15.965  -4.917  1.00 88.09           H
ATOM   4033  CD2 LEU A 265       0.718 -15.477  -2.455  1.00 88.09           C
ATOM   4034 1HD2 LEU A 265       1.525 -15.827  -1.811  1.00 88.09           H
ATOM   4035 2HD2 LEU A 265      -0.050 -14.998  -1.847  1.00 88.09           H
ATOM   4036 3HD2 LEU A 265       0.285 -16.323  -2.987  1.00 88.09           H
ATOM   4037  HN  LEU A 265       0.190 -11.688  -3.626  1.00 88.09           H
ATOM   4038  N   SER A 266       1.820 -10.271  -1.351  1.00 89.77           N
ATOM   4039  CA  SER A 266       2.563  -9.279  -0.593  1.00 89.77           C
ATOM   4040  C   SER A 266       1.671  -8.672   0.491  1.00 89.77           C
ATOM   4041  O   SER A 266       2.120  -8.442   1.613  1.00 89.77           O
ATOM   4042  HA  SER A 266       3.395  -9.823  -0.144  1.00 89.77           H
ATOM   4043  CB  SER A 266       3.108  -8.181  -1.508  1.00 89.77           C
ATOM   4044 1HB  SER A 266       3.617  -7.428  -0.908  1.00 89.77           H
ATOM   4045 2HB  SER A 266       3.850  -8.606  -2.183  1.00 89.77           H
ATOM   4046  OG  SER A 266       2.075  -7.560  -2.270  1.00 89.77           O
ATOM   4047  HG  SER A 266       1.972  -8.026  -3.149  1.00 89.77           H
ATOM   4048  HN  SER A 266       1.440  -9.944  -2.216  1.00 89.77           H
ATOM   4049  N   GLN A 267       0.422  -8.430   0.119  1.00 88.26           N
ATOM   4050  CA  GLN A 267      -0.470  -7.645   0.955  1.00 88.26           C
ATOM   4051  C   GLN A 267      -1.231  -8.557   1.920  1.00 88.26           C
ATOM   4052  O   GLN A 267      -1.568  -8.148   3.030  1.00 88.26           O
ATOM   4053  HA  GLN A 267       0.177  -6.971   1.516  1.00 88.26           H
ATOM   4054  CB  GLN A 267      -1.436  -6.820   0.103  1.00 88.26           C
ATOM   4055 1HB  GLN A 267      -2.027  -7.483  -0.528  1.00 88.26           H
ATOM   4056 2HB  GLN A 267      -2.135  -6.289   0.750  1.00 88.26           H
ATOM   4057  CG  GLN A 267      -0.678  -5.817  -0.769  1.00 88.26           C
ATOM   4058 1HG  GLN A 267      -0.008  -6.350  -1.443  1.00 88.26           H
ATOM   4059 2HG  GLN A 267      -1.383  -5.265  -1.390  1.00 88.26           H
ATOM   4060  CD  GLN A 267       0.126  -4.840   0.091  1.00 88.26           C
ATOM   4061  OE1 GLN A 267      -0.317  -4.377   1.129  1.00 88.26           O
ATOM   4062  NE2 GLN A 267       1.329  -4.553  -0.397  1.00 88.26           N
ATOM   4063 1HE2 GLN A 267       1.632  -4.968  -1.255  1.00 88.26           H
ATOM   4064 2HE2 GLN A 267       1.931  -3.923   0.094  1.00 88.26           H
ATOM   4065  HN  GLN A 267       0.020  -8.758  -0.736  1.00 88.26           H
ATOM   4066  N   PHE A 268      -1.479  -9.775   1.462  1.00 89.11           N
ATOM   4067  CA  PHE A 268      -2.360 -10.680   2.180  1.00 89.11           C
ATOM   4068  C   PHE A 268      -1.863 -10.911   3.608  1.00 89.11           C
ATOM   4069  O   PHE A 268      -2.611 -10.726   4.567  1.00 89.11           O
ATOM   4070  HA  PHE A 268      -3.346 -10.215   2.210  1.00 89.11           H
ATOM   4071  CB  PHE A 268      -2.345 -12.011   1.426  1.00 89.11           C
ATOM   4072 1HB  PHE A 268      -2.682 -11.842   0.403  1.00 89.11           H
ATOM   4073 2HB  PHE A 268      -1.318 -12.372   1.367  1.00 89.11           H
ATOM   4074  CG  PHE A 268      -3.217 -13.096   2.061  1.00 89.11           C
ATOM   4075  CD1 PHE A 268      -2.667 -13.991   2.925  1.00 89.11           C
ATOM   4076  HD1 PHE A 268      -1.605 -13.935   3.165  1.00 89.11           H
ATOM   4077  CD2 PHE A 268      -4.542 -13.166   1.762  1.00 89.11           C
ATOM   4078  HD2 PHE A 268      -4.983 -12.449   1.069  1.00 89.11           H
ATOM   4079  CE1 PHE A 268      -3.476 -14.998   3.515  1.00 89.11           C
ATOM   4080  HE1 PHE A 268      -3.036 -15.715   4.207  1.00 89.11           H
ATOM   4081  CE2 PHE A 268      -5.351 -14.173   2.352  1.00 89.11           C
ATOM   4082  HE2 PHE A 268      -6.413 -14.228   2.112  1.00 89.11           H
ATOM   4083  CZ  PHE A 268      -4.801 -15.067   3.216  1.00 89.11           C
ATOM   4084  HZ  PHE A 268      -5.422 -15.840   3.668  1.00 89.11           H
ATOM   4085  HN  PHE A 268      -1.090 -10.145   0.618  1.00 89.11           H
ATOM   4086  N   PRO A 269      -0.597 -11.317   3.776  1.00 93.45           N
ATOM   4087  CA  PRO A 269      -0.086 -11.665   5.104  1.00 93.45           C
ATOM   4088  C   PRO A 269      -0.319 -10.558   6.119  1.00 93.45           C
ATOM   4089  O   PRO A 269      -0.731 -10.823   7.248  1.00 93.45           O
ATOM   4090  HA  PRO A 269      -0.622 -12.529   5.497  1.00 93.45           H
ATOM   4091  CB  PRO A 269       1.404 -11.912   4.865  1.00 93.45           C
ATOM   4092 1HB  PRO A 269       1.991 -11.007   5.021  1.00 93.45           H
ATOM   4093 2HB  PRO A 269       1.800 -12.668   5.544  1.00 93.45           H
ATOM   4094  CG  PRO A 269       1.458 -12.376   3.414  1.00 93.45           C
ATOM   4095 1HG  PRO A 269       2.453 -12.256   2.987  1.00 93.45           H
ATOM   4096 2HG  PRO A 269       1.208 -13.432   3.317  1.00 93.45           H
ATOM   4097  CD  PRO A 269       0.433 -11.482   2.735  1.00 93.45           C
ATOM   4098 1HD  PRO A 269       0.863 -10.523   2.443  1.00 93.45           H
ATOM   4099 2HD  PRO A 269       0.035 -11.938   1.829  1.00 93.45           H
ATOM   4100  N   TYR A 270      -0.046  -9.336   5.688  1.00 92.43           N
ATOM   4101  CA  TYR A 270      -0.145  -8.189   6.575  1.00 92.43           C
ATOM   4102  C   TYR A 270      -1.592  -7.962   7.018  1.00 92.43           C
ATOM   4103  O   TYR A 270      -1.849  -7.673   8.186  1.00 92.43           O
ATOM   4104  HA  TYR A 270       0.469  -8.389   7.453  1.00 92.43           H
ATOM   4105  CB  TYR A 270       0.321  -6.982   5.757  1.00 92.43           C
ATOM   4106 1HB  TYR A 270       1.378  -7.104   5.520  1.00 92.43           H
ATOM   4107 2HB  TYR A 270      -0.219  -6.967   4.811  1.00 92.43           H
ATOM   4108  CG  TYR A 270       0.122  -5.639   6.463  1.00 92.43           C
ATOM   4109  CD1 TYR A 270      -0.700  -4.682   5.905  1.00 92.43           C
ATOM   4110  HD1 TYR A 270      -1.208  -4.882   4.962  1.00 92.43           H
ATOM   4111  CD2 TYR A 270       0.766  -5.385   7.657  1.00 92.43           C
ATOM   4112  HD2 TYR A 270       1.415  -6.142   8.098  1.00 92.43           H
ATOM   4113  CE1 TYR A 270      -0.886  -3.417   6.569  1.00 92.43           C
ATOM   4114  HE1 TYR A 270      -1.533  -2.652   6.139  1.00 92.43           H
ATOM   4115  CE2 TYR A 270       0.579  -4.121   8.321  1.00 92.43           C
ATOM   4116  HE2 TYR A 270       1.081  -3.908   9.265  1.00 92.43           H
ATOM   4117  CZ  TYR A 270      -0.238  -3.200   7.744  1.00 92.43           C
ATOM   4118  OH  TYR A 270      -0.414  -2.006   8.371  1.00 92.43           O
ATOM   4119  HH  TYR A 270      -0.146  -2.081   9.332  1.00 92.43           H
ATOM   4120  HN  TYR A 270       0.237  -9.123   4.752  1.00 92.43           H
ATOM   4121  N   ASN A 271      -2.499  -8.101   6.062  1.00 90.95           N
ATOM   4122  CA  ASN A 271      -3.909  -7.873   6.330  1.00 90.95           C
ATOM   4123  C   ASN A 271      -4.430  -8.966   7.264  1.00 90.95           C
ATOM   4124  O   ASN A 271      -5.362  -8.738   8.034  1.00 90.95           O
ATOM   4125  HA  ASN A 271      -3.958  -6.881   6.780  1.00 90.95           H
ATOM   4126  CB  ASN A 271      -4.729  -7.924   5.039  1.00 90.95           C
ATOM   4127 1HB  ASN A 271      -4.385  -8.750   4.417  1.00 90.95           H
ATOM   4128 2HB  ASN A 271      -5.775  -8.117   5.277  1.00 90.95           H
ATOM   4129  CG  ASN A 271      -4.611  -6.610   4.263  1.00 90.95           C
ATOM   4130  OD1 ASN A 271      -5.137  -5.580   4.651  1.00 90.95           O
ATOM   4131  ND2 ASN A 271      -3.894  -6.704   3.147  1.00 90.95           N
ATOM   4132 1HD2 ASN A 271      -3.489  -7.580   2.885  1.00 90.95           H
ATOM   4133 2HD2 ASN A 271      -3.760  -5.899   2.570  1.00 90.95           H
ATOM   4134  HN  ASN A 271      -2.284  -8.365   5.122  1.00 90.95           H
ATOM   4135  N   CYS A 272      -3.805 -10.131   7.167  1.00 93.10           N
ATOM   4136  CA  CYS A 272      -4.142 -11.237   8.047  1.00 93.10           C
ATOM   4137  C   CYS A 272      -3.871 -10.804   9.489  1.00 93.10           C
ATOM   4138  O   CYS A 272      -4.710 -10.996  10.367  1.00 93.10           O
ATOM   4139  HA  CYS A 272      -5.202 -11.443   7.898  1.00 93.10           H
ATOM   4140  CB  CYS A 272      -3.374 -12.508   7.678  1.00 93.10           C
ATOM   4141 1HB  CYS A 272      -2.310 -12.287   7.592  1.00 93.10           H
ATOM   4142 2HB  CYS A 272      -3.483 -13.250   8.469  1.00 93.10           H
ATOM   4143  SG  CYS A 272      -4.002 -13.182   6.097  1.00 93.10           S
ATOM   4144  HG  CYS A 272      -3.416 -12.277   5.318  1.00 93.10           H
ATOM   4145  HN  CYS A 272      -3.082 -10.324   6.504  1.00 93.10           H
ATOM   4146  N   ILE A 273      -2.695 -10.227   9.688  1.00 93.13           N
ATOM   4147  CA  ILE A 273      -2.279  -9.815  11.018  1.00 93.13           C
ATOM   4148  C   ILE A 273      -3.151  -8.646  11.481  1.00 93.13           C
ATOM   4149  O   ILE A 273      -3.525  -8.571  12.651  1.00 93.13           O
ATOM   4150  HA  ILE A 273      -2.447 -10.657  11.689  1.00 93.13           H
ATOM   4151  CB  ILE A 273      -0.780  -9.510  11.041  1.00 93.13           C
ATOM   4152  HB  ILE A 273      -0.575  -8.748  10.289  1.00 93.13           H
ATOM   4153  CG1 ILE A 273       0.037 -10.747  10.664  1.00 93.13           C
ATOM   4154 1HG1 ILE A 273      -0.246 -11.084   9.666  1.00 93.13           H
ATOM   4155 2HG1 ILE A 273       1.096 -10.491  10.626  1.00 93.13           H
ATOM   4156  CG2 ILE A 273      -0.358  -8.934  12.394  1.00 93.13           C
ATOM   4157 1HG2 ILE A 273      -0.905  -8.011  12.583  1.00 93.13           H
ATOM   4158 2HG2 ILE A 273      -0.579  -9.655  13.181  1.00 93.13           H
ATOM   4159 3HG2 ILE A 273       0.712  -8.727  12.382  1.00 93.13           H
ATOM   4160  CD1 ILE A 273      -0.184 -11.878  11.671  1.00 93.13           C
ATOM   4161 1HD1 ILE A 273       0.123 -11.545  12.663  1.00 93.13           H
ATOM   4162 2HD1 ILE A 273      -1.240 -12.148  11.689  1.00 93.13           H
ATOM   4163 3HD1 ILE A 273       0.408 -12.745  11.380  1.00 93.13           H
ATOM   4164  HN  ILE A 273      -2.033 -10.040   8.962  1.00 93.13           H
ATOM   4165  N   LEU A 274      -3.450  -7.763  10.540  1.00 92.17           N
ATOM   4166  CA  LEU A 274      -4.320  -6.634  10.822  1.00 92.17           C
ATOM   4167  C   LEU A 274      -5.660  -7.148  11.352  1.00 92.17           C
ATOM   4168  O   LEU A 274      -6.236  -6.562  12.267  1.00 92.17           O
ATOM   4169  HA  LEU A 274      -3.844  -6.041  11.603  1.00 92.17           H
ATOM   4170  CB  LEU A 274      -4.450  -5.737   9.589  1.00 92.17           C
ATOM   4171 1HB  LEU A 274      -4.301  -6.350   8.700  1.00 92.17           H
ATOM   4172 2HB  LEU A 274      -5.471  -5.357   9.547  1.00 92.17           H
ATOM   4173  CG  LEU A 274      -3.490  -4.547   9.521  1.00 92.17           C
ATOM   4174  HG  LEU A 274      -2.506  -4.884   9.847  1.00 92.17           H
ATOM   4175  CD1 LEU A 274      -3.342  -4.044   8.084  1.00 92.17           C
ATOM   4176 1HD1 LEU A 274      -2.951  -4.845   7.457  1.00 92.17           H
ATOM   4177 2HD1 LEU A 274      -4.315  -3.729   7.707  1.00 92.17           H
ATOM   4178 3HD1 LEU A 274      -2.655  -3.198   8.064  1.00 92.17           H
ATOM   4179  CD2 LEU A 274      -3.927  -3.435  10.476  1.00 92.17           C
ATOM   4180 1HD2 LEU A 274      -4.926  -3.094  10.204  1.00 92.17           H
ATOM   4181 2HD2 LEU A 274      -3.939  -3.816  11.497  1.00 92.17           H
ATOM   4182 3HD2 LEU A 274      -3.228  -2.602  10.407  1.00 92.17           H
ATOM   4183  HN  LEU A 274      -3.109  -7.809   9.601  1.00 92.17           H
ATOM   4184  N   LEU A 275      -6.117  -8.239  10.754  1.00 94.12           N
ATOM   4185  CA  LEU A 275      -7.377  -8.841  11.157  1.00 94.12           C
ATOM   4186  C   LEU A 275      -7.283  -9.279  12.620  1.00 94.12           C
ATOM   4187  O   LEU A 275      -8.186  -9.012  13.411  1.00 94.12           O
ATOM   4188  HA  LEU A 275      -8.147  -8.073  11.075  1.00 94.12           H
ATOM   4189  CB  LEU A 275      -7.761  -9.971  10.200  1.00 94.12           C
ATOM   4190 1HB  LEU A 275      -7.866  -9.552   9.199  1.00 94.12           H
ATOM   4191 2HB  LEU A 275      -6.938 -10.684  10.163  1.00 94.12           H
ATOM   4192  CG  LEU A 275      -9.044 -10.731  10.540  1.00 94.12           C
ATOM   4193  HG  LEU A 275      -8.963 -11.097  11.564  1.00 94.12           H
ATOM   4194  CD1 LEU A 275     -10.261  -9.805  10.487  1.00 94.12           C
ATOM   4195 1HD1 LEU A 275     -10.133  -8.996  11.206  1.00 94.12           H
ATOM   4196 2HD1 LEU A 275     -10.358  -9.389   9.485  1.00 94.12           H
ATOM   4197 3HD1 LEU A 275     -11.160 -10.371  10.734  1.00 94.12           H
ATOM   4198  CD2 LEU A 275      -9.214 -11.953   9.636  1.00 94.12           C
ATOM   4199 1HD2 LEU A 275      -9.265 -11.631   8.596  1.00 94.12           H
ATOM   4200 2HD2 LEU A 275      -8.365 -12.624   9.768  1.00 94.12           H
ATOM   4201 3HD2 LEU A 275     -10.134 -12.476   9.899  1.00 94.12           H
ATOM   4202  HN  LEU A 275      -5.643  -8.709  10.010  1.00 94.12           H
ATOM   4203  N   VAL A 276      -6.182  -9.946  12.935  1.00 94.27           N
ATOM   4204  CA  VAL A 276      -5.965 -10.434  14.286  1.00 94.27           C
ATOM   4205  C   VAL A 276      -5.999  -9.256  15.262  1.00 94.27           C
ATOM   4206  O   VAL A 276      -6.659  -9.322  16.297  1.00 94.27           O
ATOM   4207  HA  VAL A 276      -6.783 -11.113  14.527  1.00 94.27           H
ATOM   4208  CB  VAL A 276      -4.657 -11.227  14.351  1.00 94.27           C
ATOM   4209  HB  VAL A 276      -3.859 -10.589  13.971  1.00 94.27           H
ATOM   4210  CG1 VAL A 276      -4.314 -11.599  15.795  1.00 94.27           C
ATOM   4211 1HG1 VAL A 276      -4.202 -10.691  16.387  1.00 94.27           H
ATOM   4212 2HG1 VAL A 276      -5.114 -12.210  16.213  1.00 94.27           H
ATOM   4213 3HG1 VAL A 276      -3.380 -12.162  15.813  1.00 94.27           H
ATOM   4214  CG2 VAL A 276      -4.727 -12.473  13.465  1.00 94.27           C
ATOM   4215 1HG2 VAL A 276      -5.541 -13.114  13.803  1.00 94.27           H
ATOM   4216 2HG2 VAL A 276      -4.903 -12.174  12.432  1.00 94.27           H
ATOM   4217 3HG2 VAL A 276      -3.785 -13.017  13.531  1.00 94.27           H
ATOM   4218  HN  VAL A 276      -5.449 -10.153  12.287  1.00 94.27           H
ATOM   4219  N   GLN A 277      -5.279  -8.205  14.896  1.00 92.71           N
ATOM   4220  CA  GLN A 277      -5.203  -7.022  15.735  1.00 92.71           C
ATOM   4221  C   GLN A 277      -6.595  -6.417  15.928  1.00 92.71           C
ATOM   4222  O   GLN A 277      -6.899  -5.877  16.990  1.00 92.71           O
ATOM   4223  HA  GLN A 277      -4.815  -7.370  16.693  1.00 92.71           H
ATOM   4224  CB  GLN A 277      -4.235  -5.994  15.147  1.00 92.71           C
ATOM   4225 1HB  GLN A 277      -4.439  -5.863  14.084  1.00 92.71           H
ATOM   4226 2HB  GLN A 277      -4.392  -5.026  15.623  1.00 92.71           H
ATOM   4227  CG  GLN A 277      -2.782  -6.434  15.342  1.00 92.71           C
ATOM   4228 1HG  GLN A 277      -2.579  -6.568  16.404  1.00 92.71           H
ATOM   4229 2HG  GLN A 277      -2.624  -7.400  14.862  1.00 92.71           H
ATOM   4230  CD  GLN A 277      -1.814  -5.403  14.757  1.00 92.71           C
ATOM   4231  OE1 GLN A 277      -2.148  -4.630  13.875  1.00 92.71           O
ATOM   4232  NE2 GLN A 277      -0.599  -5.436  15.297  1.00 92.71           N
ATOM   4233 1HE2 GLN A 277      -0.390  -6.096  16.018  1.00 92.71           H
ATOM   4234 2HE2 GLN A 277       0.105  -4.800  14.981  1.00 92.71           H
ATOM   4235  HN  GLN A 277      -4.756  -8.155  14.045  1.00 92.71           H
ATOM   4236  N   THR A 278      -7.403  -6.528  14.884  1.00 93.49           N
ATOM   4237  CA  THR A 278      -8.751  -5.986  14.919  1.00 93.49           C
ATOM   4238  C   THR A 278      -9.610  -6.758  15.923  1.00 93.49           C
ATOM   4239  O   THR A 278     -10.333  -6.159  16.717  1.00 93.49           O
ATOM   4240  HA  THR A 278      -8.697  -4.956  15.271  1.00 93.49           H
ATOM   4241  CB  THR A 278      -9.308  -6.012  13.495  1.00 93.49           C
ATOM   4242  HB  THR A 278      -9.455  -7.036  13.153  1.00 93.49           H
ATOM   4243  OG1 THR A 278      -8.376  -5.240  12.743  1.00 93.49           O
ATOM   4244  HG1 THR A 278      -7.707  -5.841  12.307  1.00 93.49           H
ATOM   4245  CG2 THR A 278     -10.622  -5.238  13.367  1.00 93.49           C
ATOM   4246 1HG2 THR A 278     -10.459  -4.197  13.644  1.00 93.49           H
ATOM   4247 2HG2 THR A 278     -11.369  -5.678  14.027  1.00 93.49           H
ATOM   4248 3HG2 THR A 278     -10.974  -5.289  12.336  1.00 93.49           H
ATOM   4249  HN  THR A 278      -7.151  -6.978  14.027  1.00 93.49           H
ATOM   4250  N   ILE A 279      -9.502  -8.077  15.854  1.00 94.90           N
ATOM   4251  CA  ILE A 279     -10.279  -8.938  16.729  1.00 94.90           C
ATOM   4252  C   ILE A 279      -9.860  -8.693  18.181  1.00 94.90           C
ATOM   4253  O   ILE A 279     -10.705  -8.619  19.070  1.00 94.90           O
ATOM   4254  HA  ILE A 279     -11.326  -8.656  16.620  1.00 94.90           H
ATOM   4255  CB  ILE A 279     -10.155 -10.399  16.292  1.00 94.90           C
ATOM   4256  HB  ILE A 279      -9.096 -10.645  16.216  1.00 94.90           H
ATOM   4257  CG1 ILE A 279     -10.767 -10.609  14.905  1.00 94.90           C
ATOM   4258 1HG1 ILE A 279     -11.855 -10.590  14.977  1.00 94.90           H
ATOM   4259 2HG1 ILE A 279     -10.477  -9.790  14.248  1.00 94.90           H
ATOM   4260  CG2 ILE A 279     -10.764 -11.337  17.335  1.00 94.90           C
ATOM   4261 1HG2 ILE A 279     -10.243 -11.212  18.285  1.00 94.90           H
ATOM   4262 2HG2 ILE A 279     -11.820 -11.100  17.466  1.00 94.90           H
ATOM   4263 3HG2 ILE A 279     -10.663 -12.369  16.999  1.00 94.90           H
ATOM   4264  CD1 ILE A 279     -10.314 -11.940  14.302  1.00 94.90           C
ATOM   4265 1HD1 ILE A 279      -9.228 -11.946  14.209  1.00 94.90           H
ATOM   4266 2HD1 ILE A 279     -10.627 -12.758  14.950  1.00 94.90           H
ATOM   4267 3HD1 ILE A 279     -10.764 -12.064  13.317  1.00 94.90           H
ATOM   4268  HN  ILE A 279      -8.899  -8.556  15.216  1.00 94.90           H
ATOM   4269  N   ASP A 280      -8.554  -8.576  18.374  1.00 93.27           N
ATOM   4270  CA  ASP A 280      -8.007  -8.416  19.711  1.00 93.27           C
ATOM   4271  C   ASP A 280      -8.402  -7.043  20.258  1.00 93.27           C
ATOM   4272  O   ASP A 280      -8.628  -6.890  21.457  1.00 93.27           O
ATOM   4273  HA  ASP A 280      -8.431  -9.234  20.293  1.00 93.27           H
ATOM   4274  CB  ASP A 280      -6.479  -8.496  19.694  1.00 93.27           C
ATOM   4275 1HB  ASP A 280      -6.165  -9.387  19.151  1.00 93.27           H
ATOM   4276 2HB  ASP A 280      -6.072  -7.637  19.161  1.00 93.27           H
ATOM   4277  CG  ASP A 280      -5.917  -8.534  21.116  1.00 93.27           C
ATOM   4278  OD1 ASP A 280      -6.409  -9.375  21.899  1.00 93.27           O
ATOM   4279  OD2 ASP A 280      -5.007  -7.721  21.388  1.00 93.27           O
ATOM   4280  HN  ASP A 280      -7.876  -8.588  17.639  1.00 93.27           H
ATOM   4281  N   ALA A 281      -8.474  -6.078  19.352  1.00 91.56           N
ATOM   4282  CA  ALA A 281      -8.875  -4.732  19.723  1.00 91.56           C
ATOM   4283  C   ALA A 281     -10.280  -4.770  20.326  1.00 91.56           C
ATOM   4284  O   ALA A 281     -10.605  -3.970  21.202  1.00 91.56           O
ATOM   4285  HA  ALA A 281      -8.174  -4.373  20.477  1.00 91.56           H
ATOM   4286  CB  ALA A 281      -8.791  -3.819  18.498  1.00 91.56           C
ATOM   4287 1HB  ALA A 281      -7.767  -3.803  18.125  1.00 91.56           H
ATOM   4288 2HB  ALA A 281      -9.455  -4.194  17.719  1.00 91.56           H
ATOM   4289 3HB  ALA A 281      -9.092  -2.809  18.776  1.00 91.56           H
ATOM   4290  HN  ALA A 281      -8.264  -6.205  18.383  1.00 91.56           H
ATOM   4291  N   TYR A 282     -11.075  -5.709  19.835  1.00 90.26           N
ATOM   4292  CA  TYR A 282     -12.445  -5.848  20.299  1.00 90.26           C
ATOM   4293  C   TYR A 282     -12.520  -6.772  21.516  1.00 90.26           C
ATOM   4294  O   TYR A 282     -13.152  -6.435  22.517  1.00 90.26           O
ATOM   4295  HA  TYR A 282     -12.807  -4.859  20.579  1.00 90.26           H
ATOM   4296  CB  TYR A 282     -13.219  -6.484  19.142  1.00 90.26           C
ATOM   4297 1HB  TYR A 282     -13.060  -5.891  18.242  1.00 90.26           H
ATOM   4298 2HB  TYR A 282     -12.811  -7.476  18.947  1.00 90.26           H
ATOM   4299  CG  TYR A 282     -14.723  -6.609  19.394  1.00 90.26           C
ATOM   4300  CD1 TYR A 282     -15.264  -7.826  19.755  1.00 90.26           C
ATOM   4301  HD1 TYR A 282     -14.619  -8.699  19.861  1.00 90.26           H
ATOM   4302  CD2 TYR A 282     -15.539  -5.503  19.261  1.00 90.26           C
ATOM   4303  HD2 TYR A 282     -15.112  -4.542  18.976  1.00 90.26           H
ATOM   4304  CE1 TYR A 282     -16.679  -7.943  19.993  1.00 90.26           C
ATOM   4305  HE1 TYR A 282     -17.119  -8.898  20.278  1.00 90.26           H
ATOM   4306  CE2 TYR A 282     -16.954  -5.621  19.498  1.00 90.26           C
ATOM   4307  HE2 TYR A 282     -17.610  -4.756  19.396  1.00 90.26           H
ATOM   4308  CZ  TYR A 282     -17.455  -6.834  19.852  1.00 90.26           C
ATOM   4309  OH  TYR A 282     -18.791  -6.945  20.077  1.00 90.26           O
ATOM   4310  HH  TYR A 282     -19.232  -6.054  19.964  1.00 90.26           H
ATOM   4311  HN  TYR A 282     -10.798  -6.366  19.133  1.00 90.26           H
ATOM   4312  N   ALA A 283     -11.867  -7.918  21.391  1.00 92.03           N
ATOM   4313  CA  ALA A 283     -12.092  -9.012  22.320  1.00 92.03           C
ATOM   4314  C   ALA A 283     -11.030  -8.968  23.420  1.00 92.03           C
ATOM   4315  O   ALA A 283     -11.217  -9.544  24.491  1.00 92.03           O
ATOM   4316  HA  ALA A 283     -13.075  -8.870  22.769  1.00 92.03           H
ATOM   4317  CB  ALA A 283     -12.087 -10.339  21.557  1.00 92.03           C
ATOM   4318 1HB  ALA A 283     -12.878 -10.330  20.807  1.00 92.03           H
ATOM   4319 2HB  ALA A 283     -11.123 -10.471  21.066  1.00 92.03           H
ATOM   4320 3HB  ALA A 283     -12.256 -11.159  22.254  1.00 92.03           H
ATOM   4321  HN  ALA A 283     -11.197  -8.104  20.673  1.00 92.03           H
ATOM   4322  N   MET A 284      -9.939  -8.280  23.118  1.00 89.06           N
ATOM   4323  CA  MET A 284      -8.831  -8.186  24.053  1.00 89.06           C
ATOM   4324  C   MET A 284      -8.466  -9.563  24.611  1.00 89.06           C
ATOM   4325  O   MET A 284      -8.326  -9.729  25.822  1.00 89.06           O
ATOM   4326  HA  MET A 284      -7.996  -7.786  23.479  1.00 89.06           H
ATOM   4327  CB  MET A 284      -9.212  -7.253  25.205  1.00 89.06           C
ATOM   4328 1HB  MET A 284     -10.151  -7.582  25.649  1.00 89.06           H
ATOM   4329 2HB  MET A 284      -8.454  -7.306  25.986  1.00 89.06           H
ATOM   4330  CG  MET A 284      -9.350  -5.809  24.717  1.00 89.06           C
ATOM   4331 1HG  MET A 284      -8.381  -5.433  24.390  1.00 89.06           H
ATOM   4332 2HG  MET A 284     -10.015  -5.770  23.855  1.00 89.06           H
ATOM   4333  SD  MET A 284      -9.992  -4.781  26.028  1.00 89.06           S
ATOM   4334  CE  MET A 284     -11.704  -4.683  25.535  1.00 89.06           C
ATOM   4335 1HE  MET A 284     -11.772  -4.232  24.545  1.00 89.06           H
ATOM   4336 2HE  MET A 284     -12.133  -5.685  25.508  1.00 89.06           H
ATOM   4337 3HE  MET A 284     -12.254  -4.072  26.251  1.00 89.06           H
ATOM   4338  HN  MET A 284      -9.806  -7.793  22.255  1.00 89.06           H
ATOM   4339  N   PHE A 285      -8.323 -10.516  23.702  1.00 90.51           N
ATOM   4340  CA  PHE A 285      -8.148 -11.904  24.094  1.00 90.51           C
ATOM   4341  C   PHE A 285      -6.668 -12.233  24.298  1.00 90.51           C
ATOM   4342  O   PHE A 285      -6.332 -13.237  24.924  1.00 90.51           O
ATOM   4343  HA  PHE A 285      -8.683 -12.045  25.033  1.00 90.51           H
ATOM   4344  CB  PHE A 285      -8.696 -12.763  22.953  1.00 90.51           C
ATOM   4345 1HB  PHE A 285      -8.821 -13.786  23.309  1.00 90.51           H
ATOM   4346 2HB  PHE A 285      -9.687 -12.398  22.680  1.00 90.51           H
ATOM   4347  CG  PHE A 285      -7.812 -12.778  21.704  1.00 90.51           C
ATOM   4348  CD1 PHE A 285      -8.014 -11.864  20.718  1.00 90.51           C
ATOM   4349  HD1 PHE A 285      -8.805 -11.121  20.817  1.00 90.51           H
ATOM   4350  CD2 PHE A 285      -6.825 -13.705  21.581  1.00 90.51           C
ATOM   4351  HD2 PHE A 285      -6.664 -14.438  22.371  1.00 90.51           H
ATOM   4352  CE1 PHE A 285      -7.193 -11.877  19.559  1.00 90.51           C
ATOM   4353  HE1 PHE A 285      -7.355 -11.145  18.768  1.00 90.51           H
ATOM   4354  CE2 PHE A 285      -6.005 -13.719  20.422  1.00 90.51           C
ATOM   4355  HE2 PHE A 285      -5.213 -14.462  20.323  1.00 90.51           H
ATOM   4356  CZ  PHE A 285      -6.206 -12.804  19.435  1.00 90.51           C
ATOM   4357  HZ  PHE A 285      -5.576 -12.815  18.546  1.00 90.51           H
ATOM   4358  HN  PHE A 285      -8.326 -10.352  22.715  1.00 90.51           H
ATOM   4359  N   ILE A 286      -5.822 -11.368  23.758  1.00 90.30           N
ATOM   4360  CA  ILE A 286      -4.386 -11.547  23.885  1.00 90.30           C
ATOM   4361  C   ILE A 286      -3.916 -10.945  25.210  1.00 90.30           C
ATOM   4362  O   ILE A 286      -3.547  -9.773  25.268  1.00 90.30           O
ATOM   4363  HA  ILE A 286      -4.190 -12.619  23.904  1.00 90.30           H
ATOM   4364  CB  ILE A 286      -3.665 -10.978  22.661  1.00 90.30           C
ATOM   4365  HB  ILE A 286      -3.862  -9.907  22.616  1.00 90.30           H
ATOM   4366  CG1 ILE A 286      -4.209 -11.592  21.369  1.00 90.30           C
ATOM   4367 1HG1 ILE A 286      -3.919 -12.641  21.311  1.00 90.30           H
ATOM   4368 2HG1 ILE A 286      -5.298 -11.563  21.379  1.00 90.30           H
ATOM   4369  CG2 ILE A 286      -2.150 -11.154  22.786  1.00 90.30           C
ATOM   4370 1HG2 ILE A 286      -1.796 -10.632  23.674  1.00 90.30           H
ATOM   4371 2HG2 ILE A 286      -1.913 -12.215  22.869  1.00 90.30           H
ATOM   4372 3HG2 ILE A 286      -1.662 -10.741  21.903  1.00 90.30           H
ATOM   4373  CD1 ILE A 286      -3.684 -10.843  20.143  1.00 90.30           C
ATOM   4374 1HD1 ILE A 286      -3.997  -9.800  20.193  1.00 90.30           H
ATOM   4375 2HD1 ILE A 286      -2.595 -10.895  20.123  1.00 90.30           H
ATOM   4376 3HD1 ILE A 286      -4.086 -11.300  19.239  1.00 90.30           H
ATOM   4377  HN  ILE A 286      -6.103 -10.558  23.243  1.00 90.30           H
ATOM   4378  N   SER A 287      -3.945 -11.773  26.244  1.00 87.84           N
ATOM   4379  CA  SER A 287      -3.497 -11.347  27.558  1.00 87.84           C
ATOM   4380  C   SER A 287      -2.042 -11.768  27.777  1.00 87.84           C
ATOM   4381  O   SER A 287      -1.370 -11.252  28.669  1.00 87.84           O
ATOM   4382  HA  SER A 287      -3.584 -10.260  27.554  1.00 87.84           H
ATOM   4383  CB  SER A 287      -4.388 -11.926  28.659  1.00 87.84           C
ATOM   4384 1HB  SER A 287      -4.008 -11.617  29.633  1.00 87.84           H
ATOM   4385 2HB  SER A 287      -5.393 -11.515  28.565  1.00 87.84           H
ATOM   4386  OG  SER A 287      -4.449 -13.348  28.603  1.00 87.84           O
ATOM   4387  HG  SER A 287      -5.073 -13.691  29.305  1.00 87.84           H
ATOM   4388  HN  SER A 287      -4.267 -12.719  26.193  1.00 87.84           H
ATOM   4389  N   ASN A 288      -1.598 -12.700  26.947  1.00 91.68           N
ATOM   4390  CA  ASN A 288      -0.281 -13.289  27.119  1.00 91.68           C
ATOM   4391  C   ASN A 288       0.759 -12.416  26.414  1.00 91.68           C
ATOM   4392  O   ASN A 288       0.655 -12.166  25.214  1.00 91.68           O
ATOM   4393  HA  ASN A 288      -0.126 -13.335  28.197  1.00 91.68           H
ATOM   4394  CB  ASN A 288      -0.219 -14.689  26.503  1.00 91.68           C
ATOM   4395 1HB  ASN A 288      -1.062 -15.283  26.856  1.00 91.68           H
ATOM   4396 2HB  ASN A 288      -0.310 -14.618  25.419  1.00 91.68           H
ATOM   4397  CG  ASN A 288       1.092 -15.389  26.865  1.00 91.68           C
ATOM   4398  OD1 ASN A 288       2.150 -14.785  26.938  1.00 91.68           O
ATOM   4399  ND2 ASN A 288       0.965 -16.694  27.087  1.00 91.68           N
ATOM   4400 1HD2 ASN A 288       0.068 -17.129  27.011  1.00 91.68           H
ATOM   4401 2HD2 ASN A 288       1.766 -17.241  27.331  1.00 91.68           H
ATOM   4402  HN  ASN A 288      -2.121 -13.053  26.171  1.00 91.68           H
ATOM   4403  N   CYS A 289       1.739 -11.976  27.190  1.00 90.70           N
ATOM   4404  CA  CYS A 289       2.737 -11.050  26.682  1.00 90.70           C
ATOM   4405  C   CYS A 289       3.542 -11.761  25.593  1.00 90.70           C
ATOM   4406  O   CYS A 289       3.952 -11.140  24.613  1.00 90.70           O
ATOM   4407  HA  CYS A 289       2.194 -10.200  26.269  1.00 90.70           H
ATOM   4408  CB  CYS A 289       3.635 -10.517  27.800  1.00 90.70           C
ATOM   4409 1HB  CYS A 289       3.028 -10.044  28.571  1.00 90.70           H
ATOM   4410 2HB  CYS A 289       4.167 -11.342  28.275  1.00 90.70           H
ATOM   4411  SG  CYS A 289       4.833  -9.312  27.120  1.00 90.70           S
ATOM   4412  HN  CYS A 289       1.857 -12.241  28.147  1.00 90.70           H
ATOM   4413  N   ALA A 290       3.745 -13.054  25.800  1.00 92.89           N
ATOM   4414  CA  ALA A 290       4.548 -13.843  24.881  1.00 92.89           C
ATOM   4415  C   ALA A 290       3.872 -13.861  23.508  1.00 92.89           C
ATOM   4416  O   ALA A 290       4.532 -13.684  22.485  1.00 92.89           O
ATOM   4417  HA  ALA A 290       5.521 -13.360  24.791  1.00 92.89           H
ATOM   4418  CB  ALA A 290       4.745 -15.248  25.452  1.00 92.89           C
ATOM   4419 1HB  ALA A 290       5.255 -15.181  26.413  1.00 92.89           H
ATOM   4420 2HB  ALA A 290       3.775 -15.725  25.588  1.00 92.89           H
ATOM   4421 3HB  ALA A 290       5.347 -15.840  24.762  1.00 92.89           H
ATOM   4422  HN  ALA A 290       3.372 -13.561  26.578  1.00 92.89           H
ATOM   4423  N   VAL A 291       2.565 -14.077  23.529  1.00 92.78           N
ATOM   4424  CA  VAL A 291       1.795 -14.131  22.299  1.00 92.78           C
ATOM   4425  C   VAL A 291       1.797 -12.750  21.640  1.00 92.78           C
ATOM   4426  O   VAL A 291       1.982 -12.636  20.429  1.00 92.78           O
ATOM   4427  HA  VAL A 291       2.289 -14.838  21.632  1.00 92.78           H
ATOM   4428  CB  VAL A 291       0.387 -14.655  22.585  1.00 92.78           C
ATOM   4429  HB  VAL A 291      -0.077 -13.989  23.313  1.00 92.78           H
ATOM   4430  CG1 VAL A 291      -0.473 -14.637  21.319  1.00 92.78           C
ATOM   4431 1HG1 VAL A 291      -0.549 -13.616  20.946  1.00 92.78           H
ATOM   4432 2HG1 VAL A 291      -0.013 -15.269  20.559  1.00 92.78           H
ATOM   4433 3HG1 VAL A 291      -1.469 -15.014  21.551  1.00 92.78           H
ATOM   4434  CG2 VAL A 291       0.436 -16.057  23.195  1.00 92.78           C
ATOM   4435 1HG2 VAL A 291       0.927 -16.738  22.500  1.00 92.78           H
ATOM   4436 2HG2 VAL A 291       0.995 -16.027  24.130  1.00 92.78           H
ATOM   4437 3HG2 VAL A 291      -0.578 -16.405  23.388  1.00 92.78           H
ATOM   4438  HN  VAL A 291       2.035 -14.214  24.366  1.00 92.78           H
ATOM   4439  N   SER A 292       1.590 -11.735  22.467  1.00 91.42           N
ATOM   4440  CA  SER A 292       1.529 -10.370  21.974  1.00 91.42           C
ATOM   4441  C   SER A 292       2.851  -9.997  21.299  1.00 91.42           C
ATOM   4442  O   SER A 292       2.856  -9.374  20.239  1.00 91.42           O
ATOM   4443  HA  SER A 292       0.714 -10.360  21.251  1.00 91.42           H
ATOM   4444  CB  SER A 292       1.217  -9.389  23.107  1.00 91.42           C
ATOM   4445 1HB  SER A 292       0.341  -9.736  23.655  1.00 91.42           H
ATOM   4446 2HB  SER A 292       2.048  -9.373  23.812  1.00 91.42           H
ATOM   4447  OG  SER A 292       0.982  -8.070  22.621  1.00 91.42           O
ATOM   4448  HG  SER A 292       0.094  -8.028  22.164  1.00 91.42           H
ATOM   4449  HN  SER A 292       1.466 -11.835  23.454  1.00 91.42           H
ATOM   4450  N   THR A 293       3.939 -10.395  21.941  1.00 91.62           N
ATOM   4451  CA  THR A 293       5.264 -10.083  21.432  1.00 91.62           C
ATOM   4452  C   THR A 293       5.452 -10.677  20.035  1.00 91.62           C
ATOM   4453  O   THR A 293       5.934  -9.999  19.128  1.00 91.62           O
ATOM   4454  HA  THR A 293       5.349  -9.001  21.334  1.00 91.62           H
ATOM   4455  CB  THR A 293       6.291 -10.586  22.449  1.00 91.62           C
ATOM   4456  HB  THR A 293       6.156 -11.649  22.647  1.00 91.62           H
ATOM   4457  OG1 THR A 293       6.119  -9.724  23.571  1.00 91.62           O
ATOM   4458  HG1 THR A 293       5.515 -10.154  24.243  1.00 91.62           H
ATOM   4459  CG2 THR A 293       7.732 -10.330  22.001  1.00 91.62           C
ATOM   4460 1HG2 THR A 293       7.887  -9.259  21.869  1.00 91.62           H
ATOM   4461 2HG2 THR A 293       7.915 -10.843  21.057  1.00 91.62           H
ATOM   4462 3HG2 THR A 293       8.420 -10.705  22.759  1.00 91.62           H
ATOM   4463  HN  THR A 293       3.926 -10.920  22.792  1.00 91.62           H
ATOM   4464  N   ASN A 294       5.062 -11.936  19.904  1.00 93.22           N
ATOM   4465  CA  ASN A 294       5.241 -12.649  18.651  1.00 93.22           C
ATOM   4466  C   ASN A 294       4.365 -12.007  17.574  1.00 93.22           C
ATOM   4467  O   ASN A 294       4.772 -11.901  16.418  1.00 93.22           O
ATOM   4468  HA  ASN A 294       6.305 -12.569  18.425  1.00 93.22           H
ATOM   4469  CB  ASN A 294       4.825 -14.115  18.787  1.00 93.22           C
ATOM   4470 1HB  ASN A 294       3.860 -14.178  19.290  1.00 93.22           H
ATOM   4471 2HB  ASN A 294       4.697 -14.554  17.797  1.00 93.22           H
ATOM   4472  CG  ASN A 294       5.869 -14.911  19.572  1.00 93.22           C
ATOM   4473  OD1 ASN A 294       6.999 -14.490  19.756  1.00 93.22           O
ATOM   4474  ND2 ASN A 294       5.429 -16.082  20.024  1.00 93.22           N
ATOM   4475 1HD2 ASN A 294       4.489 -16.369  19.838  1.00 93.22           H
ATOM   4476 2HD2 ASN A 294       6.038 -16.676  20.550  1.00 93.22           H
ATOM   4477  HN  ASN A 294       4.632 -12.467  20.634  1.00 93.22           H
ATOM   4478  N   ILE A 295       3.176 -11.595  17.991  1.00 92.48           N
ATOM   4479  CA  ILE A 295       2.218 -11.014  17.066  1.00 92.48           C
ATOM   4480  C   ILE A 295       2.779  -9.701  16.516  1.00 92.48           C
ATOM   4481  O   ILE A 295       2.648  -9.416  15.326  1.00 92.48           O
ATOM   4482  HA  ILE A 295       2.098 -11.712  16.238  1.00 92.48           H
ATOM   4483  CB  ILE A 295       0.850 -10.865  17.735  1.00 92.48           C
ATOM   4484  HB  ILE A 295       1.003 -10.487  18.746  1.00 92.48           H
ATOM   4485  CG1 ILE A 295       0.151 -12.221  17.861  1.00 92.48           C
ATOM   4486 1HG1 ILE A 295      -0.138 -12.577  16.872  1.00 92.48           H
ATOM   4487 2HG1 ILE A 295       0.844 -12.954  18.274  1.00 92.48           H
ATOM   4488  CG2 ILE A 295      -0.013  -9.842  16.995  1.00 92.48           C
ATOM   4489 1HG2 ILE A 295       0.486  -8.873  17.002  1.00 92.48           H
ATOM   4490 2HG2 ILE A 295      -0.161 -10.167  15.966  1.00 92.48           H
ATOM   4491 3HG2 ILE A 295      -0.980  -9.756  17.491  1.00 92.48           H
ATOM   4492  CD1 ILE A 295      -1.086 -12.119  18.755  1.00 92.48           C
ATOM   4493 1HD1 ILE A 295      -0.789 -11.785  19.749  1.00 92.48           H
ATOM   4494 2HD1 ILE A 295      -1.786 -11.403  18.326  1.00 92.48           H
ATOM   4495 3HD1 ILE A 295      -1.563 -13.096  18.827  1.00 92.48           H
ATOM   4496  HN  ILE A 295       2.866 -11.653  18.940  1.00 92.48           H
ATOM   4497  N   ASP A 296       3.393  -8.937  17.407  1.00 91.99           N
ATOM   4498  CA  ASP A 296       3.965  -7.656  17.027  1.00 91.99           C
ATOM   4499  C   ASP A 296       5.113  -7.888  16.043  1.00 91.99           C
ATOM   4500  O   ASP A 296       5.261  -7.148  15.071  1.00 91.99           O
ATOM   4501  HA  ASP A 296       3.143  -7.095  16.584  1.00 91.99           H
ATOM   4502  CB  ASP A 296       4.528  -6.922  18.246  1.00 91.99           C
ATOM   4503 1HB  ASP A 296       5.191  -7.585  18.801  1.00 91.99           H
ATOM   4504 2HB  ASP A 296       5.128  -6.073  17.918  1.00 91.99           H
ATOM   4505  CG  ASP A 296       3.403  -6.435  19.161  1.00 91.99           C
ATOM   4506  OD1 ASP A 296       2.291  -6.226  18.630  1.00 91.99           O
ATOM   4507  OD2 ASP A 296       3.680  -6.282  20.370  1.00 91.99           O
ATOM   4508  HN  ASP A 296       3.502  -9.179  18.371  1.00 91.99           H
ATOM   4509  N   ILE A 297       5.897  -8.917  16.328  1.00 93.27           N
ATOM   4510  CA  ILE A 297       7.000  -9.282  15.456  1.00 93.27           C
ATOM   4511  C   ILE A 297       6.450  -9.678  14.084  1.00 93.27           C
ATOM   4512  O   ILE A 297       6.992  -9.278  13.055  1.00 93.27           O
ATOM   4513  HA  ILE A 297       7.627  -8.399  15.334  1.00 93.27           H
ATOM   4514  CB  ILE A 297       7.863 -10.365  16.107  1.00 93.27           C
ATOM   4515  HB  ILE A 297       7.203 -11.146  16.486  1.00 93.27           H
ATOM   4516  CG1 ILE A 297       8.634  -9.805  17.305  1.00 93.27           C
ATOM   4517 1HG1 ILE A 297       9.398  -9.110  16.957  1.00 93.27           H
ATOM   4518 2HG1 ILE A 297       7.957  -9.239  17.945  1.00 93.27           H
ATOM   4519  CG2 ILE A 297       8.792 -11.017  15.082  1.00 93.27           C
ATOM   4520 1HG2 ILE A 297       8.197 -11.473  14.291  1.00 93.27           H
ATOM   4521 2HG2 ILE A 297       9.448 -10.259  14.652  1.00 93.27           H
ATOM   4522 3HG2 ILE A 297       9.394 -11.782  15.571  1.00 93.27           H
ATOM   4523  CD1 ILE A 297       9.287 -10.929  18.111  1.00 93.27           C
ATOM   4524 1HD1 ILE A 297       8.518 -11.608  18.477  1.00 93.27           H
ATOM   4525 2HD1 ILE A 297       9.982 -11.476  17.473  1.00 93.27           H
ATOM   4526 3HD1 ILE A 297       9.828 -10.503  18.955  1.00 93.27           H
ATOM   4527  HN  ILE A 297       5.789  -9.495  17.137  1.00 93.27           H
ATOM   4528  N   CYS A 298       5.380 -10.459  14.114  1.00 93.61           N
ATOM   4529  CA  CYS A 298       4.743 -10.902  12.885  1.00 93.61           C
ATOM   4530  C   CYS A 298       4.292  -9.666  12.105  1.00 93.61           C
ATOM   4531  O   CYS A 298       4.420  -9.619  10.882  1.00 93.61           O
ATOM   4532  HA  CYS A 298       5.494 -11.460  12.327  1.00 93.61           H
ATOM   4533  CB  CYS A 298       3.580 -11.857  13.164  1.00 93.61           C
ATOM   4534 1HB  CYS A 298       2.944 -11.449  13.950  1.00 93.61           H
ATOM   4535 2HB  CYS A 298       2.960 -11.957  12.273  1.00 93.61           H
ATOM   4536  SG  CYS A 298       4.221 -13.495  13.667  1.00 93.61           S
ATOM   4537  HG  CYS A 298       4.574 -13.135  14.898  1.00 93.61           H
ATOM   4538  HN  CYS A 298       4.950 -10.787  14.955  1.00 93.61           H
ATOM   4539  N   PHE A 299       3.774  -8.696  12.843  1.00 92.43           N
ATOM   4540  CA  PHE A 299       3.309  -7.460  12.236  1.00 92.43           C
ATOM   4541  C   PHE A 299       4.451  -6.739  11.517  1.00 92.43           C
ATOM   4542  O   PHE A 299       4.290  -6.289  10.384  1.00 92.43           O
ATOM   4543  HA  PHE A 299       2.537  -7.725  11.513  1.00 92.43           H
ATOM   4544  CB  PHE A 299       2.793  -6.571  13.369  1.00 92.43           C
ATOM   4545 1HB  PHE A 299       2.023  -7.112  13.920  1.00 92.43           H
ATOM   4546 2HB  PHE A 299       3.608  -6.380  14.067  1.00 92.43           H
ATOM   4547  CG  PHE A 299       2.219  -5.233  12.899  1.00 92.43           C
ATOM   4548  CD1 PHE A 299       2.988  -4.112  12.940  1.00 92.43           C
ATOM   4549  HD1 PHE A 299       4.012  -4.166  13.308  1.00 92.43           H
ATOM   4550  CD2 PHE A 299       0.941  -5.165  12.440  1.00 92.43           C
ATOM   4551  HD2 PHE A 299       0.325  -6.064  12.407  1.00 92.43           H
ATOM   4552  CE1 PHE A 299       2.455  -2.870  12.503  1.00 92.43           C
ATOM   4553  HE1 PHE A 299       3.071  -1.971  12.536  1.00 92.43           H
ATOM   4554  CE2 PHE A 299       0.408  -3.924  12.003  1.00 92.43           C
ATOM   4555  HE2 PHE A 299      -0.616  -3.869  11.635  1.00 92.43           H
ATOM   4556  CZ  PHE A 299       1.177  -2.802  12.044  1.00 92.43           C
ATOM   4557  HZ  PHE A 299       0.768  -1.849  11.709  1.00 92.43           H
ATOM   4558  HN  PHE A 299       3.669  -8.744  13.836  1.00 92.43           H
ATOM   4559  N   GLN A 300       5.579  -6.651  12.206  1.00 92.45           N
ATOM   4560  CA  GLN A 300       6.743  -5.979  11.654  1.00 92.45           C
ATOM   4561  C   GLN A 300       7.155  -6.630  10.332  1.00 92.45           C
ATOM   4562  O   GLN A 300       7.407  -5.938   9.348  1.00 92.45           O
ATOM   4563  HA  GLN A 300       6.427  -4.951  11.478  1.00 92.45           H
ATOM   4564  CB  GLN A 300       7.903  -5.982  12.652  1.00 92.45           C
ATOM   4565 1HB  GLN A 300       8.094  -7.001  12.989  1.00 92.45           H
ATOM   4566 2HB  GLN A 300       8.811  -5.633  12.161  1.00 92.45           H
ATOM   4567  CG  GLN A 300       7.593  -5.090  13.856  1.00 92.45           C
ATOM   4568 1HG  GLN A 300       6.643  -5.388  14.299  1.00 92.45           H
ATOM   4569 2HG  GLN A 300       8.358  -5.226  14.620  1.00 92.45           H
ATOM   4570  CD  GLN A 300       7.531  -3.617  13.445  1.00 92.45           C
ATOM   4571  OE1 GLN A 300       8.104  -3.198  12.454  1.00 92.45           O
ATOM   4572  NE2 GLN A 300       6.805  -2.859  14.262  1.00 92.45           N
ATOM   4573 1HE2 GLN A 300       6.360  -3.266  15.059  1.00 92.45           H
ATOM   4574 2HE2 GLN A 300       6.703  -1.881  14.077  1.00 92.45           H
ATOM   4575  HN  GLN A 300       5.705  -7.029  13.124  1.00 92.45           H
ATOM   4576  N   VAL A 301       7.210  -7.954  10.354  1.00 94.46           N
ATOM   4577  CA  VAL A 301       7.721  -8.700   9.216  1.00 94.46           C
ATOM   4578  C   VAL A 301       6.784  -8.506   8.022  1.00 94.46           C
ATOM   4579  O   VAL A 301       7.227  -8.149   6.932  1.00 94.46           O
ATOM   4580  HA  VAL A 301       8.698  -8.288   8.965  1.00 94.46           H
ATOM   4581  CB  VAL A 301       7.909 -10.169   9.597  1.00 94.46           C
ATOM   4582  HB  VAL A 301       6.964 -10.536   9.996  1.00 94.46           H
ATOM   4583  CG1 VAL A 301       8.260 -11.013   8.369  1.00 94.46           C
ATOM   4584 1HG1 VAL A 301       7.455 -10.942   7.637  1.00 94.46           H
ATOM   4585 2HG1 VAL A 301       9.186 -10.644   7.928  1.00 94.46           H
ATOM   4586 3HG1 VAL A 301       8.389 -12.053   8.668  1.00 94.46           H
ATOM   4587  CG2 VAL A 301       8.971 -10.322  10.688  1.00 94.46           C
ATOM   4588 1HG2 VAL A 301       9.921  -9.929  10.327  1.00 94.46           H
ATOM   4589 2HG2 VAL A 301       8.662  -9.768  11.575  1.00 94.46           H
ATOM   4590 3HG2 VAL A 301       9.085 -11.376  10.939  1.00 94.46           H
ATOM   4591  HN  VAL A 301       6.913  -8.513  11.127  1.00 94.46           H
ATOM   4592  N   THR A 302       5.505  -8.752   8.269  1.00 94.18           N
ATOM   4593  CA  THR A 302       4.521  -8.737   7.200  1.00 94.18           C
ATOM   4594  C   THR A 302       4.365  -7.323   6.638  1.00 94.18           C
ATOM   4595  O   THR A 302       4.125  -7.148   5.444  1.00 94.18           O
ATOM   4596  HA  THR A 302       4.886  -9.365   6.387  1.00 94.18           H
ATOM   4597  CB  THR A 302       3.217  -9.320   7.749  1.00 94.18           C
ATOM   4598  HB  THR A 302       2.440  -9.325   6.985  1.00 94.18           H
ATOM   4599  OG1 THR A 302       2.941  -8.527   8.901  1.00 94.18           O
ATOM   4600  HG1 THR A 302       3.308  -8.971   9.718  1.00 94.18           H
ATOM   4601  CG2 THR A 302       3.396 -10.734   8.305  1.00 94.18           C
ATOM   4602 1HG2 THR A 302       4.124 -10.716   9.116  1.00 94.18           H
ATOM   4603 2HG2 THR A 302       3.751 -11.393   7.513  1.00 94.18           H
ATOM   4604 3HG2 THR A 302       2.441 -11.100   8.682  1.00 94.18           H
ATOM   4605  HN  THR A 302       5.140  -8.957   9.177  1.00 94.18           H
ATOM   4606  N   GLN A 303       4.507  -6.349   7.525  1.00 93.08           N
ATOM   4607  CA  GLN A 303       4.456  -4.954   7.120  1.00 93.08           C
ATOM   4608  C   GLN A 303       5.570  -4.652   6.115  1.00 93.08           C
ATOM   4609  O   GLN A 303       5.345  -3.962   5.123  1.00 93.08           O
ATOM   4610  HA  GLN A 303       3.484  -4.826   6.644  1.00 93.08           H
ATOM   4611  CB  GLN A 303       4.546  -4.027   8.334  1.00 93.08           C
ATOM   4612 1HB  GLN A 303       3.720  -4.232   9.015  1.00 93.08           H
ATOM   4613 2HB  GLN A 303       5.468  -4.227   8.881  1.00 93.08           H
ATOM   4614  CG  GLN A 303       4.509  -2.559   7.906  1.00 93.08           C
ATOM   4615 1HG  GLN A 303       5.475  -2.273   7.488  1.00 93.08           H
ATOM   4616 2HG  GLN A 303       3.768  -2.424   7.118  1.00 93.08           H
ATOM   4617  CD  GLN A 303       4.172  -1.651   9.091  1.00 93.08           C
ATOM   4618  OE1 GLN A 303       5.038  -1.123   9.768  1.00 93.08           O
ATOM   4619  NE2 GLN A 303       2.867  -1.499   9.301  1.00 93.08           N
ATOM   4620 1HE2 GLN A 303       2.208  -1.960   8.708  1.00 93.08           H
ATOM   4621 2HE2 GLN A 303       2.546  -0.924  10.054  1.00 93.08           H
ATOM   4622  HN  GLN A 303       4.655  -6.500   8.502  1.00 93.08           H
ATOM   4623  N   THR A 304       6.748  -5.184   6.408  1.00 93.95           N
ATOM   4624  CA  THR A 304       7.908  -4.941   5.568  1.00 93.95           C
ATOM   4625  C   THR A 304       7.689  -5.531   4.173  1.00 93.95           C
ATOM   4626  O   THR A 304       8.023  -4.902   3.170  1.00 93.95           O
ATOM   4627  HA  THR A 304       8.025  -3.865   5.446  1.00 93.95           H
ATOM   4628  CB  THR A 304       9.136  -5.510   6.282  1.00 93.95           C
ATOM   4629  HB  THR A 304       9.082  -6.597   6.342  1.00 93.95           H
ATOM   4630  OG1 THR A 304       9.159  -4.825   7.532  1.00 93.95           O
ATOM   4631  HG1 THR A 304       8.667  -5.356   8.222  1.00 93.95           H
ATOM   4632  CG2 THR A 304      10.447  -5.101   5.608  1.00 93.95           C
ATOM   4633 1HG2 THR A 304      10.532  -4.014   5.609  1.00 93.95           H
ATOM   4634 2HG2 THR A 304      10.457  -5.466   4.581  1.00 93.95           H
ATOM   4635 3HG2 THR A 304      11.286  -5.531   6.155  1.00 93.95           H
ATOM   4636  HN  THR A 304       6.915  -5.770   7.201  1.00 93.95           H
ATOM   4637  N   ILE A 305       7.129  -6.731   4.154  1.00 93.98           N
ATOM   4638  CA  ILE A 305       6.850  -7.407   2.898  1.00 93.98           C
ATOM   4639  C   ILE A 305       5.895  -6.550   2.065  1.00 93.98           C
ATOM   4640  O   ILE A 305       6.045  -6.451   0.848  1.00 93.98           O
ATOM   4641  HA  ILE A 305       7.792  -7.497   2.359  1.00 93.98           H
ATOM   4642  CB  ILE A 305       6.337  -8.825   3.155  1.00 93.98           C
ATOM   4643  HB  ILE A 305       5.512  -8.767   3.865  1.00 93.98           H
ATOM   4644  CG1 ILE A 305       7.423  -9.693   3.795  1.00 93.98           C
ATOM   4645 1HG1 ILE A 305       8.186  -9.931   3.055  1.00 93.98           H
ATOM   4646 2HG1 ILE A 305       7.915  -9.136   4.593  1.00 93.98           H
ATOM   4647  CG2 ILE A 305       5.786  -9.450   1.872  1.00 93.98           C
ATOM   4648 1HG2 ILE A 305       4.962  -8.843   1.497  1.00 93.98           H
ATOM   4649 2HG2 ILE A 305       6.575  -9.494   1.122  1.00 93.98           H
ATOM   4650 3HG2 ILE A 305       5.429 -10.458   2.083  1.00 93.98           H
ATOM   4651  CD1 ILE A 305       6.830 -10.986   4.358  1.00 93.98           C
ATOM   4652 1HD1 ILE A 305       6.084 -10.744   5.116  1.00 93.98           H
ATOM   4653 2HD1 ILE A 305       6.360 -11.551   3.553  1.00 93.98           H
ATOM   4654 3HD1 ILE A 305       7.623 -11.584   4.807  1.00 93.98           H
ATOM   4655  HN  ILE A 305       6.869  -7.240   4.975  1.00 93.98           H
ATOM   4656  N   ALA A 306       4.934  -5.951   2.753  1.00 92.33           N
ATOM   4657  CA  ALA A 306       3.919  -5.155   2.085  1.00 92.33           C
ATOM   4658  C   ALA A 306       4.582  -3.945   1.423  1.00 92.33           C
ATOM   4659  O   ALA A 306       4.153  -3.503   0.358  1.00 92.33           O
ATOM   4660  HA  ALA A 306       3.464  -5.776   1.313  1.00 92.33           H
ATOM   4661  CB  ALA A 306       2.841  -4.750   3.092  1.00 92.33           C
ATOM   4662 1HB  ALA A 306       2.382  -5.646   3.511  1.00 92.33           H
ATOM   4663 2HB  ALA A 306       3.293  -4.165   3.893  1.00 92.33           H
ATOM   4664 3HB  ALA A 306       2.080  -4.153   2.590  1.00 92.33           H
ATOM   4665  HN  ALA A 306       4.842  -6.005   3.748  1.00 92.33           H
ATOM   4666  N   PHE A 307       5.616  -3.442   2.082  1.00 92.97           N
ATOM   4667  CA  PHE A 307       6.287  -2.240   1.617  1.00 92.97           C
ATOM   4668  C   PHE A 307       7.131  -2.529   0.375  1.00 92.97           C
ATOM   4669  O   PHE A 307       7.250  -1.682  -0.510  1.00 92.97           O
ATOM   4670  HA  PHE A 307       5.513  -1.514   1.368  1.00 92.97           H
ATOM   4671  CB  PHE A 307       7.206  -1.776   2.748  1.00 92.97           C
ATOM   4672 1HB  PHE A 307       7.803  -2.622   3.088  1.00 92.97           H
ATOM   4673 2HB  PHE A 307       7.902  -1.034   2.356  1.00 92.97           H
ATOM   4674  CG  PHE A 307       6.467  -1.177   3.946  1.00 92.97           C
ATOM   4675  CD1 PHE A 307       5.107  -1.161   3.966  1.00 92.97           C
ATOM   4676  HD1 PHE A 307       4.544  -1.574   3.129  1.00 92.97           H
ATOM   4677  CD2 PHE A 307       7.169  -0.662   4.991  1.00 92.97           C
ATOM   4678  HD2 PHE A 307       8.258  -0.675   4.975  1.00 92.97           H
ATOM   4679  CE1 PHE A 307       4.420  -0.605   5.078  1.00 92.97           C
ATOM   4680  HE1 PHE A 307       3.330  -0.592   5.095  1.00 92.97           H
ATOM   4681  CE2 PHE A 307       6.482  -0.107   6.103  1.00 92.97           C
ATOM   4682  HE2 PHE A 307       7.044   0.306   6.940  1.00 92.97           H
ATOM   4683  CZ  PHE A 307       5.122  -0.090   6.123  1.00 92.97           C
ATOM   4684  HZ  PHE A 307       4.595   0.336   6.977  1.00 92.97           H
ATOM   4685  HN  PHE A 307       5.995  -3.842   2.916  1.00 92.97           H
ATOM   4686  N   PHE A 308       7.697  -3.727   0.348  1.00 92.64           N
ATOM   4687  CA  PHE A 308       8.522  -4.140  -0.775  1.00 92.64           C
ATOM   4688  C   PHE A 308       7.741  -4.058  -2.088  1.00 92.64           C
ATOM   4689  O   PHE A 308       8.331  -3.903  -3.156  1.00 92.64           O
ATOM   4690  HA  PHE A 308       9.373  -3.460  -0.818  1.00 92.64           H
ATOM   4691  CB  PHE A 308       8.923  -5.594  -0.523  1.00 92.64           C
ATOM   4692 1HB  PHE A 308       8.228  -6.034   0.191  1.00 92.64           H
ATOM   4693 2HB  PHE A 308       8.823  -6.154  -1.453  1.00 92.64           H
ATOM   4694  CG  PHE A 308      10.349  -5.764   0.005  1.00 92.64           C
ATOM   4695  CD1 PHE A 308      11.403  -5.710  -0.853  1.00 92.64           C
ATOM   4696  HD1 PHE A 308      11.232  -5.545  -1.917  1.00 92.64           H
ATOM   4697  CD2 PHE A 308      10.563  -5.969   1.333  1.00 92.64           C
ATOM   4698  HD2 PHE A 308       9.718  -6.012   2.020  1.00 92.64           H
ATOM   4699  CE1 PHE A 308      12.727  -5.867  -0.362  1.00 92.64           C
ATOM   4700  HE1 PHE A 308      13.571  -5.824  -1.050  1.00 92.64           H
ATOM   4701  CE2 PHE A 308      11.886  -6.126   1.823  1.00 92.64           C
ATOM   4702  HE2 PHE A 308      12.057  -6.290   2.887  1.00 92.64           H
ATOM   4703  CZ  PHE A 308      12.940  -6.072   0.965  1.00 92.64           C
ATOM   4704  HZ  PHE A 308      13.956  -6.192   1.342  1.00 92.64           H
ATOM   4705  HN  PHE A 308       7.599  -4.408   1.073  1.00 92.64           H
ATOM   4706  N   HIS A 309       6.426  -4.166  -1.966  1.00 90.55           N
ATOM   4707  CA  HIS A 309       5.564  -4.173  -3.135  1.00 90.55           C
ATOM   4708  C   HIS A 309       5.792  -2.897  -3.948  1.00 90.55           C
ATOM   4709  O   HIS A 309       5.770  -2.927  -5.178  1.00 90.55           O
ATOM   4710  HA  HIS A 309       5.858  -5.033  -3.736  1.00 90.55           H
ATOM   4711  CB  HIS A 309       4.101  -4.364  -2.730  1.00 90.55           C
ATOM   4712 1HB  HIS A 309       4.012  -5.284  -2.152  1.00 90.55           H
ATOM   4713 2HB  HIS A 309       3.806  -3.545  -2.074  1.00 90.55           H
ATOM   4714  CG  HIS A 309       3.144  -4.425  -3.896  1.00 90.55           C
ATOM   4715  ND1 HIS A 309       2.532  -3.301  -4.424  1.00 90.55           N
ATOM   4716  HD1 HIS A 309       2.655  -2.362  -4.101  1.00 90.55           H
ATOM   4717  CD2 HIS A 309       2.700  -5.485  -4.632  1.00 90.55           C
ATOM   4718  HD2 HIS A 309       2.985  -6.526  -4.483  1.00 90.55           H
ATOM   4719  CE1 HIS A 309       1.757  -3.679  -5.430  1.00 90.55           C
ATOM   4720  HE1 HIS A 309       1.144  -3.024  -6.048  1.00 90.55           H
ATOM   4721  NE2 HIS A 309       1.863  -5.033  -5.556  1.00 90.55           N
ATOM   4722  HN  HIS A 309       5.951  -4.248  -1.090  1.00 90.55           H
ATOM   4723  N   SER A 310       6.006  -1.805  -3.228  1.00 90.49           N
ATOM   4724  CA  SER A 310       6.053  -0.494  -3.853  1.00 90.49           C
ATOM   4725  C   SER A 310       7.314  -0.367  -4.710  1.00 90.49           C
ATOM   4726  O   SER A 310       7.450   0.578  -5.486  1.00 90.49           O
ATOM   4727  HA  SER A 310       5.160  -0.439  -4.476  1.00 90.49           H
ATOM   4728  CB  SER A 310       6.010   0.618  -2.804  1.00 90.49           C
ATOM   4729 1HB  SER A 310       6.780   0.438  -2.053  1.00 90.49           H
ATOM   4730 2HB  SER A 310       6.244   1.572  -3.276  1.00 90.49           H
ATOM   4731  OG  SER A 310       4.738   0.703  -2.167  1.00 90.49           O
ATOM   4732  HG  SER A 310       4.062   1.076  -2.803  1.00 90.49           H
ATOM   4733  HN  SER A 310       6.146  -1.806  -2.238  1.00 90.49           H
ATOM   4734  N   CYS A 311       8.206  -1.333  -4.541  1.00 92.04           N
ATOM   4735  CA  CYS A 311       9.436  -1.359  -5.313  1.00 92.04           C
ATOM   4736  C   CYS A 311       9.319  -2.463  -6.366  1.00 92.04           C
ATOM   4737  O   CYS A 311      10.192  -2.605  -7.221  1.00 92.04           O
ATOM   4738  HA  CYS A 311       9.530  -0.381  -5.785  1.00 92.04           H
ATOM   4739  CB  CYS A 311      10.662  -1.552  -4.417  1.00 92.04           C
ATOM   4740 1HB  CYS A 311      11.569  -1.312  -4.972  1.00 92.04           H
ATOM   4741 2HB  CYS A 311      10.615  -0.867  -3.570  1.00 92.04           H
ATOM   4742  SG  CYS A 311      10.734  -3.280  -3.820  1.00 92.04           S
ATOM   4743  HG  CYS A 311      11.870  -3.145  -3.141  1.00 92.04           H
ATOM   4744  HN  CYS A 311       8.098  -2.086  -3.892  1.00 92.04           H
ATOM   4745  N   LEU A 312       8.233  -3.216  -6.269  1.00 89.00           N
ATOM   4746  CA  LEU A 312       8.059  -4.389  -7.109  1.00 89.00           C
ATOM   4747  C   LEU A 312       7.387  -3.977  -8.420  1.00 89.00           C
ATOM   4748  O   LEU A 312       7.636  -4.578  -9.464  1.00 89.00           O
ATOM   4749  HA  LEU A 312       9.052  -4.778  -7.337  1.00 89.00           H
ATOM   4750  CB  LEU A 312       7.308  -5.484  -6.350  1.00 89.00           C
ATOM   4751 1HB  LEU A 312       6.417  -5.043  -5.902  1.00 89.00           H
ATOM   4752 2HB  LEU A 312       6.967  -6.229  -7.069  1.00 89.00           H
ATOM   4753  CG  LEU A 312       8.096  -6.201  -5.251  1.00 89.00           C
ATOM   4754  HG  LEU A 312       8.390  -5.462  -4.506  1.00 89.00           H
ATOM   4755  CD1 LEU A 312       7.225  -7.239  -4.540  1.00 89.00           C
ATOM   4756 1HD1 LEU A 312       6.366  -6.744  -4.088  1.00 89.00           H
ATOM   4757 2HD1 LEU A 312       6.880  -7.979  -5.262  1.00 89.00           H
ATOM   4758 3HD1 LEU A 312       7.810  -7.733  -3.765  1.00 89.00           H
ATOM   4759  CD2 LEU A 312       9.380  -6.816  -5.810  1.00 89.00           C
ATOM   4760 1HD2 LEU A 312       9.129  -7.537  -6.588  1.00 89.00           H
ATOM   4761 2HD2 LEU A 312      10.006  -6.029  -6.233  1.00 89.00           H
ATOM   4762 3HD2 LEU A 312       9.921  -7.319  -5.009  1.00 89.00           H
ATOM   4763  HN  LEU A 312       7.483  -3.036  -5.634  1.00 89.00           H
ATOM   4764  N   ASN A 313       6.549  -2.956  -8.323  1.00 81.41           N
ATOM   4765  CA  ASN A 313       5.711  -2.566  -9.444  1.00 81.41           C
ATOM   4766  C   ASN A 313       6.593  -2.300 -10.666  1.00 81.41           C
ATOM   4767  O   ASN A 313       6.387  -2.890 -11.725  1.00 81.41           O
ATOM   4768  HA  ASN A 313       5.029  -3.403  -9.597  1.00 81.41           H
ATOM   4769  CB  ASN A 313       4.935  -1.285  -9.133  1.00 81.41           C
ATOM   4770 1HB  ASN A 313       5.578  -0.588  -8.594  1.00 81.41           H
ATOM   4771 2HB  ASN A 313       4.645  -0.796 -10.063  1.00 81.41           H
ATOM   4772  CG  ASN A 313       3.689  -1.587  -8.299  1.00 81.41           C
ATOM   4773  OD1 ASN A 313       3.107  -2.657  -8.371  1.00 81.41           O
ATOM   4774  ND2 ASN A 313       3.314  -0.588  -7.505  1.00 81.41           N
ATOM   4775 1HD2 ASN A 313       3.836   0.265  -7.494  1.00 81.41           H
ATOM   4776 2HD2 ASN A 313       2.509  -0.690  -6.920  1.00 81.41           H
ATOM   4777  HN  ASN A 313       6.437  -2.400  -7.499  1.00 81.41           H
ATOM   4778  N   PRO A 314       7.588  -1.410 -10.542  1.00 82.05           N
ATOM   4779  CA  PRO A 314       8.447  -1.076 -11.680  1.00 82.05           C
ATOM   4780  C   PRO A 314       9.054  -2.310 -12.327  1.00 82.05           C
ATOM   4781  O   PRO A 314       9.135  -2.398 -13.551  1.00 82.05           O
ATOM   4782  HA  PRO A 314       7.860  -0.602 -12.467  1.00 82.05           H
ATOM   4783  CB  PRO A 314       9.518  -0.169 -11.071  1.00 82.05           C
ATOM   4784 1HB  PRO A 314      10.390  -0.738 -10.749  1.00 82.05           H
ATOM   4785 2HB  PRO A 314       9.870   0.573 -11.788  1.00 82.05           H
ATOM   4786  CG  PRO A 314       8.803   0.481  -9.893  1.00 82.05           C
ATOM   4787 1HG  PRO A 314       9.506   0.873  -9.159  1.00 82.05           H
ATOM   4788 2HG  PRO A 314       8.187   1.323 -10.208  1.00 82.05           H
ATOM   4789  CD  PRO A 314       7.968  -0.659  -9.332  1.00 82.05           C
ATOM   4790 1HD  PRO A 314       8.541  -1.277  -8.641  1.00 82.05           H
ATOM   4791 2HD  PRO A 314       7.100  -0.294  -8.784  1.00 82.05           H
ATOM   4792  N   VAL A 315       9.468  -3.240 -11.479  1.00 83.27           N
ATOM   4793  CA  VAL A 315      10.173  -4.421 -11.949  1.00 83.27           C
ATOM   4794  C   VAL A 315       9.241  -5.246 -12.838  1.00 83.27           C
ATOM   4795  O   VAL A 315       9.660  -5.758 -13.876  1.00 83.27           O
ATOM   4796  HA  VAL A 315      11.020  -4.082 -12.546  1.00 83.27           H
ATOM   4797  CB  VAL A 315      10.720  -5.212 -10.759  1.00 83.27           C
ATOM   4798  HB  VAL A 315       9.874  -5.519 -10.143  1.00 83.27           H
ATOM   4799  CG1 VAL A 315      11.443  -6.477 -11.227  1.00 83.27           C
ATOM   4800 1HG1 VAL A 315      10.748  -7.110 -11.778  1.00 83.27           H
ATOM   4801 2HG1 VAL A 315      12.275  -6.200 -11.874  1.00 83.27           H
ATOM   4802 3HG1 VAL A 315      11.821  -7.020 -10.361  1.00 83.27           H
ATOM   4803  CG2 VAL A 315      11.637  -4.343  -9.897  1.00 83.27           C
ATOM   4804 1HG2 VAL A 315      12.476  -3.993 -10.498  1.00 83.27           H
ATOM   4805 2HG2 VAL A 315      11.078  -3.486  -9.520  1.00 83.27           H
ATOM   4806 3HG2 VAL A 315      12.011  -4.930  -9.058  1.00 83.27           H
ATOM   4807  HN  VAL A 315       9.329  -3.197 -10.490  1.00 83.27           H
ATOM   4808  N   LEU A 316       7.995  -5.350 -12.400  1.00 79.55           N
ATOM   4809  CA  LEU A 316       7.010  -6.134 -13.124  1.00 79.55           C
ATOM   4810  C   LEU A 316       6.857  -5.572 -14.539  1.00 79.55           C
ATOM   4811  O   LEU A 316       6.707  -6.328 -15.498  1.00 79.55           O
ATOM   4812  HA  LEU A 316       7.392  -7.152 -13.196  1.00 79.55           H
ATOM   4813  CB  LEU A 316       5.696  -6.198 -12.343  1.00 79.55           C
ATOM   4814 1HB  LEU A 316       5.365  -5.179 -12.143  1.00 79.55           H
ATOM   4815 2HB  LEU A 316       4.941  -6.660 -12.978  1.00 79.55           H
ATOM   4816  CG  LEU A 316       5.741  -6.959 -11.016  1.00 79.55           C
ATOM   4817  HG  LEU A 316       6.499  -6.496 -10.383  1.00 79.55           H
ATOM   4818  CD1 LEU A 316       4.407  -6.851 -10.276  1.00 79.55           C
ATOM   4819 1HD1 LEU A 316       4.189  -5.802 -10.071  1.00 79.55           H
ATOM   4820 2HD1 LEU A 316       3.614  -7.272 -10.894  1.00 79.55           H
ATOM   4821 3HD1 LEU A 316       4.466  -7.400  -9.337  1.00 79.55           H
ATOM   4822  CD2 LEU A 316       6.161  -8.414 -11.232  1.00 79.55           C
ATOM   4823 1HD2 LEU A 316       5.444  -8.904 -11.892  1.00 79.55           H
ATOM   4824 2HD2 LEU A 316       7.151  -8.443 -11.686  1.00 79.55           H
ATOM   4825 3HD2 LEU A 316       6.185  -8.932 -10.273  1.00 79.55           H
ATOM   4826  HN  LEU A 316       7.657  -4.910 -11.568  1.00 79.55           H
ATOM   4827  N   TYR A 317       6.900  -4.251 -14.625  1.00 74.37           N
ATOM   4828  CA  TYR A 317       6.710  -3.577 -15.898  1.00 74.37           C
ATOM   4829  C   TYR A 317       7.882  -3.850 -16.842  1.00 74.37           C
ATOM   4830  O   TYR A 317       7.689  -4.012 -18.046  1.00 74.37           O
ATOM   4831  HA  TYR A 317       5.794  -3.959 -16.348  1.00 74.37           H
ATOM   4832  CB  TYR A 317       6.664  -2.081 -15.580  1.00 74.37           C
ATOM   4833 1HB  TYR A 317       7.629  -1.776 -15.174  1.00 74.37           H
ATOM   4834 2HB  TYR A 317       6.520  -1.527 -16.508  1.00 74.37           H
ATOM   4835  CG  TYR A 317       5.564  -1.688 -14.592  1.00 74.37           C
ATOM   4836  CD1 TYR A 317       4.450  -2.489 -14.445  1.00 74.37           C
ATOM   4837  HD1 TYR A 317       4.354  -3.402 -15.033  1.00 74.37           H
ATOM   4838  CD2 TYR A 317       5.686  -0.532 -13.848  1.00 74.37           C
ATOM   4839  HD2 TYR A 317       6.566   0.101 -13.964  1.00 74.37           H
ATOM   4840  CE1 TYR A 317       3.415  -2.119 -13.515  1.00 74.37           C
ATOM   4841  HE1 TYR A 317       2.530  -2.743 -13.390  1.00 74.37           H
ATOM   4842  CE2 TYR A 317       4.651  -0.162 -12.918  1.00 74.37           C
ATOM   4843  HE2 TYR A 317       4.734   0.748 -12.324  1.00 74.37           H
ATOM   4844  CZ  TYR A 317       3.566  -0.974 -12.797  1.00 74.37           C
ATOM   4845  OH  TYR A 317       2.588  -0.625 -11.919  1.00 74.37           O
ATOM   4846  HH  TYR A 317       1.886  -1.337 -11.888  1.00 74.37           H
ATOM   4847  HN  TYR A 317       7.060  -3.645 -13.845  1.00 74.37           H
ATOM   4848  N   VAL A 318       9.072  -3.891 -16.261  1.00 73.06           N
ATOM   4849  CA  VAL A 318      10.275  -4.145 -17.036  1.00 73.06           C
ATOM   4850  C   VAL A 318      10.173  -5.524 -17.692  1.00 73.06           C
ATOM   4851  O   VAL A 318      10.298  -5.647 -18.909  1.00 73.06           O
ATOM   4852  HA  VAL A 318      10.329  -3.388 -17.818  1.00 73.06           H
ATOM   4853  CB  VAL A 318      11.511  -3.997 -16.146  1.00 73.06           C
ATOM   4854  HB  VAL A 318      11.380  -4.645 -15.280  1.00 73.06           H
ATOM   4855  CG1 VAL A 318      12.774  -4.447 -16.883  1.00 73.06           C
ATOM   4856 1HG1 VAL A 318      12.674  -5.494 -17.170  1.00 73.06           H
ATOM   4857 2HG1 VAL A 318      12.911  -3.837 -17.776  1.00 73.06           H
ATOM   4858 3HG1 VAL A 318      13.638  -4.331 -16.228  1.00 73.06           H
ATOM   4859  CG2 VAL A 318      11.654  -2.560 -15.641  1.00 73.06           C
ATOM   4860 1HG2 VAL A 318      11.752  -1.884 -16.491  1.00 73.06           H
ATOM   4861 2HG2 VAL A 318      10.771  -2.289 -15.061  1.00 73.06           H
ATOM   4862 3HG2 VAL A 318      12.540  -2.482 -15.011  1.00 73.06           H
ATOM   4863  HN  VAL A 318       9.221  -3.756 -15.282  1.00 73.06           H
ATOM   4864  N   PHE A 319       9.946  -6.526 -16.856  1.00 72.82           N
ATOM   4865  CA  PHE A 319      10.077  -7.907 -17.290  1.00 72.82           C
ATOM   4866  C   PHE A 319       8.878  -8.330 -18.141  1.00 72.82           C
ATOM   4867  O   PHE A 319       9.043  -8.988 -19.167  1.00 72.82           O
ATOM   4868  HA  PHE A 319      10.986  -7.973 -17.887  1.00 72.82           H
ATOM   4869  CB  PHE A 319      10.120  -8.770 -16.027  1.00 72.82           C
ATOM   4870 1HB  PHE A 319       9.366  -8.411 -15.327  1.00 72.82           H
ATOM   4871 2HB  PHE A 319       9.850  -9.793 -16.290  1.00 72.82           H
ATOM   4872  CG  PHE A 319      11.481  -8.781 -15.328  1.00 72.82           C
ATOM   4873  CD1 PHE A 319      12.561  -9.328 -15.949  1.00 72.82           C
ATOM   4874  HD1 PHE A 319      12.456  -9.758 -16.945  1.00 72.82           H
ATOM   4875  CD2 PHE A 319      11.611  -8.245 -14.085  1.00 72.82           C
ATOM   4876  HD2 PHE A 319      10.746  -7.807 -13.587  1.00 72.82           H
ATOM   4877  CE1 PHE A 319      13.823  -9.338 -15.299  1.00 72.82           C
ATOM   4878  HE1 PHE A 319      14.689  -9.776 -15.797  1.00 72.82           H
ATOM   4879  CE2 PHE A 319      12.874  -8.255 -13.436  1.00 72.82           C
ATOM   4880  HE2 PHE A 319      12.978  -7.825 -12.440  1.00 72.82           H
ATOM   4881  CZ  PHE A 319      13.953  -8.801 -14.057  1.00 72.82           C
ATOM   4882  HZ  PHE A 319      14.923  -8.809 -13.558  1.00 72.82           H
ATOM   4883  HN  PHE A 319       9.678  -6.408 -15.900  1.00 72.82           H
ATOM   4884  N   VAL A 320       7.699  -7.935 -17.684  1.00 69.46           N
ATOM   4885  CA  VAL A 320       6.465  -8.473 -18.232  1.00 69.46           C
ATOM   4886  C   VAL A 320       5.904  -7.497 -19.268  1.00 69.46           C
ATOM   4887  O   VAL A 320       5.158  -7.895 -20.161  1.00 69.46           O
ATOM   4888  HA  VAL A 320       6.708  -9.412 -18.730  1.00 69.46           H
ATOM   4889  CB  VAL A 320       5.480  -8.777 -17.101  1.00 69.46           C
ATOM   4890  HB  VAL A 320       4.867  -7.890 -16.943  1.00 69.46           H
ATOM   4891  CG1 VAL A 320       4.548  -9.930 -17.482  1.00 69.46           C
ATOM   4892 1HG1 VAL A 320       3.984  -9.661 -18.375  1.00 69.46           H
ATOM   4893 2HG1 VAL A 320       5.139 -10.824 -17.681  1.00 69.46           H
ATOM   4894 3HG1 VAL A 320       3.858 -10.125 -16.661  1.00 69.46           H
ATOM   4895  CG2 VAL A 320       6.219  -9.078 -15.796  1.00 69.46           C
ATOM   4896 1HG2 VAL A 320       6.867  -9.942 -15.936  1.00 69.46           H
ATOM   4897 2HG2 VAL A 320       6.821  -8.214 -15.512  1.00 69.46           H
ATOM   4898 3HG2 VAL A 320       5.495  -9.290 -15.009  1.00 69.46           H
ATOM   4899  HN  VAL A 320       7.579  -7.261 -16.954  1.00 69.46           H
ATOM   4900  N   GLY A 321       6.284  -6.237 -19.113  1.00 71.80           N
ATOM   4901  CA  GLY A 321       5.783  -5.192 -19.990  1.00 71.80           C
ATOM   4902  C   GLY A 321       6.639  -5.080 -21.254  1.00 71.80           C
ATOM   4903  O   GLY A 321       7.684  -4.432 -21.245  1.00 71.80           O
ATOM   4904 1HA  GLY A 321       4.750  -5.405 -20.264  1.00 71.80           H
ATOM   4905 2HA  GLY A 321       5.783  -4.238 -19.462  1.00 71.80           H
ATOM   4906  HN  GLY A 321       6.920  -5.927 -18.407  1.00 71.80           H
ATOM   4907  N   GLU A 322       6.163  -5.722 -22.311  1.00 75.64           N
ATOM   4908  CA  GLU A 322       6.799  -5.599 -23.611  1.00 75.64           C
ATOM   4909  C   GLU A 322       6.774  -4.142 -24.077  1.00 75.64           C
ATOM   4910  O   GLU A 322       7.770  -3.634 -24.592  1.00 75.64           O
ATOM   4911  HA  GLU A 322       7.829  -5.922 -23.461  1.00 75.64           H
ATOM   4912  CB  GLU A 322       6.131  -6.515 -24.638  1.00 75.64           C
ATOM   4913 1HB  GLU A 322       5.076  -6.258 -24.727  1.00 75.64           H
ATOM   4914 2HB  GLU A 322       6.669  -6.460 -25.584  1.00 75.64           H
ATOM   4915  CG  GLU A 322       6.193  -7.977 -24.191  1.00 75.64           C
ATOM   4916 1HG  GLU A 322       7.170  -8.186 -23.755  1.00 75.64           H
ATOM   4917 2HG  GLU A 322       5.451  -8.154 -23.412  1.00 75.64           H
ATOM   4918  CD  GLU A 322       5.941  -8.921 -25.368  1.00 75.64           C
ATOM   4919  OE1 GLU A 322       6.737  -9.873 -25.512  1.00 75.64           O
ATOM   4920  OE2 GLU A 322       4.957  -8.669 -26.097  1.00 75.64           O
ATOM   4921  HN  GLU A 322       5.359  -6.317 -22.288  1.00 75.64           H
ATOM   4922  N   ARG A 323       5.626  -3.510 -23.881  1.00 76.66           N
ATOM   4923  CA  ARG A 323       5.451  -2.129 -24.296  1.00 76.66           C
ATOM   4924  C   ARG A 323       6.445  -1.225 -23.564  1.00 76.66           C
ATOM   4925  O   ARG A 323       7.053  -0.345 -24.171  1.00 76.66           O
ATOM   4926  HA  ARG A 323       5.643  -2.134 -25.369  1.00 76.66           H
ATOM   4927  CB  ARG A 323       4.028  -1.645 -24.014  1.00 76.66           C
ATOM   4928 1HB  ARG A 323       3.319  -2.446 -24.223  1.00 76.66           H
ATOM   4929 2HB  ARG A 323       3.927  -1.398 -22.957  1.00 76.66           H
ATOM   4930  CG  ARG A 323       3.686  -0.420 -24.864  1.00 76.66           C
ATOM   4931 1HG  ARG A 323       4.364   0.398 -24.619  1.00 76.66           H
ATOM   4932 2HG  ARG A 323       3.835  -0.652 -25.919  1.00 76.66           H
ATOM   4933  CD  ARG A 323       2.240   0.022 -24.633  1.00 76.66           C
ATOM   4934 1HD  ARG A 323       1.583  -0.848 -24.618  1.00 76.66           H
ATOM   4935 2HD  ARG A 323       2.150   0.506 -23.660  1.00 76.66           H
ATOM   4936  NE  ARG A 323       1.818   0.955 -25.702  1.00 76.66           N
ATOM   4937  HE  ARG A 323       2.430   1.080 -26.483  1.00 76.66           H
ATOM   4938  CZ  ARG A 323       0.668   1.643 -25.689  1.00 76.66           C
ATOM   4939  NH1 ARG A 323      -0.189   1.514 -24.668  1.00 76.66           N
ATOM   4940 1HH1 ARG A 323       0.027   0.901 -23.907  1.00 76.66           H
ATOM   4941 2HH1 ARG A 323      -1.046   2.030 -24.665  1.00 76.66           H
ATOM   4942  NH2 ARG A 323       0.389   2.461 -26.713  1.00 76.66           N
ATOM   4943 1HH2 ARG A 323      -0.465   2.981 -26.718  1.00 76.66           H
ATOM   4944 2HH2 ARG A 323       1.035   2.551 -27.471  1.00 76.66           H
ATOM   4945  HN  ARG A 323       4.827  -3.926 -23.448  1.00 76.66           H
ATOM   4946  N   PHE A 324       6.579  -1.473 -22.269  1.00 78.44           N
ATOM   4947  CA  PHE A 324       7.439  -0.651 -21.435  1.00 78.44           C
ATOM   4948  C   PHE A 324       8.905  -0.800 -21.845  1.00 78.44           C
ATOM   4949  O   PHE A 324       9.634   0.187 -21.929  1.00 78.44           O
ATOM   4950  HA  PHE A 324       7.129   0.385 -21.572  1.00 78.44           H
ATOM   4951  CB  PHE A 324       7.272  -1.145 -19.996  1.00 78.44           C
ATOM   4952 1HB  PHE A 324       6.209  -1.190 -19.760  1.00 78.44           H
ATOM   4953 2HB  PHE A 324       7.657  -2.163 -19.926  1.00 78.44           H
ATOM   4954  CG  PHE A 324       7.976  -0.275 -18.953  1.00 78.44           C
ATOM   4955  CD1 PHE A 324       9.224  -0.604 -18.524  1.00 78.44           C
ATOM   4956  HD1 PHE A 324       9.723  -1.487 -18.924  1.00 78.44           H
ATOM   4957  CD2 PHE A 324       7.354   0.827 -18.455  1.00 78.44           C
ATOM   4958  HD2 PHE A 324       6.353   1.090 -18.799  1.00 78.44           H
ATOM   4959  CE1 PHE A 324       9.877   0.204 -17.556  1.00 78.44           C
ATOM   4960  HE1 PHE A 324      10.878  -0.060 -17.213  1.00 78.44           H
ATOM   4961  CE2 PHE A 324       8.007   1.634 -17.487  1.00 78.44           C
ATOM   4962  HE2 PHE A 324       7.509   2.517 -17.088  1.00 78.44           H
ATOM   4963  CZ  PHE A 324       9.255   1.306 -17.058  1.00 78.44           C
ATOM   4964  HZ  PHE A 324       9.757   1.926 -16.315  1.00 78.44           H
ATOM   4965  HN  PHE A 324       6.113  -2.217 -21.791  1.00 78.44           H
ATOM   4966  N   ARG A 325       9.295  -2.043 -22.090  1.00 80.94           N
ATOM   4967  CA  ARG A 325      10.652  -2.331 -22.521  1.00 80.94           C
ATOM   4968  C   ARG A 325      10.984  -1.545 -23.791  1.00 80.94           C
ATOM   4969  O   ARG A 325      12.065  -0.969 -23.905  1.00 80.94           O
ATOM   4970  HA  ARG A 325      11.282  -2.015 -21.689  1.00 80.94           H
ATOM   4971  CB  ARG A 325      10.840  -3.825 -22.791  1.00 80.94           C
ATOM   4972 1HB  ARG A 325       9.926  -4.238 -23.218  1.00 80.94           H
ATOM   4973 2HB  ARG A 325      11.630  -3.969 -23.527  1.00 80.94           H
ATOM   4974  CG  ARG A 325      11.192  -4.574 -21.504  1.00 80.94           C
ATOM   4975 1HG  ARG A 325      12.067  -4.119 -21.041  1.00 80.94           H
ATOM   4976 2HG  ARG A 325      10.372  -4.485 -20.791  1.00 80.94           H
ATOM   4977  CD  ARG A 325      11.469  -6.052 -21.788  1.00 80.94           C
ATOM   4978 1HD  ARG A 325      11.937  -6.161 -22.767  1.00 80.94           H
ATOM   4979 2HD  ARG A 325      12.171  -6.446 -21.054  1.00 80.94           H
ATOM   4980  NE  ARG A 325      10.206  -6.822 -21.743  1.00 80.94           N
ATOM   4981  HE  ARG A 325       9.409  -6.391 -21.320  1.00 80.94           H
ATOM   4982  CZ  ARG A 325      10.064  -8.061 -22.234  1.00 80.94           C
ATOM   4983  NH1 ARG A 325      11.098  -8.686 -22.812  1.00 80.94           N
ATOM   4984 1HH1 ARG A 325      11.985  -8.229 -22.879  1.00 80.94           H
ATOM   4985 2HH1 ARG A 325      10.983  -9.611 -23.176  1.00 80.94           H
ATOM   4986  NH2 ARG A 325       8.871  -8.664 -22.139  1.00 80.94           N
ATOM   4987 1HH2 ARG A 325       8.748  -9.588 -22.500  1.00 80.94           H
ATOM   4988 2HH2 ARG A 325       8.104  -8.190 -21.706  1.00 80.94           H
ATOM   4989  HN  ARG A 325       8.702  -2.843 -21.999  1.00 80.94           H
ATOM   4990  N   ARG A 326      10.034  -1.547 -24.715  1.00 81.94           N
ATOM   4991  CA  ARG A 326      10.199  -0.816 -25.960  1.00 81.94           C
ATOM   4992  C   ARG A 326      10.362   0.680 -25.679  1.00 81.94           C
ATOM   4993  O   ARG A 326      11.236   1.330 -26.250  1.00 81.94           O
ATOM   4994  HA  ARG A 326      11.101  -1.231 -26.409  1.00 81.94           H
ATOM   4995  CB  ARG A 326       8.999  -1.026 -26.885  1.00 81.94           C
ATOM   4996 1HB  ARG A 326       8.074  -0.904 -26.321  1.00 81.94           H
ATOM   4997 2HB  ARG A 326       8.999  -0.264 -27.665  1.00 81.94           H
ATOM   4998  CG  ARG A 326       9.035  -2.416 -27.522  1.00 81.94           C
ATOM   4999 1HG  ARG A 326       9.956  -2.535 -28.093  1.00 81.94           H
ATOM   5000 2HG  ARG A 326       9.043  -3.178 -26.742  1.00 81.94           H
ATOM   5001  CD  ARG A 326       7.829  -2.631 -28.439  1.00 81.94           C
ATOM   5002 1HD  ARG A 326       6.912  -2.359 -27.917  1.00 81.94           H
ATOM   5003 2HD  ARG A 326       7.904  -1.981 -29.311  1.00 81.94           H
ATOM   5004  NE  ARG A 326       7.765  -4.046 -28.869  1.00 81.94           N
ATOM   5005  HE  ARG A 326       7.894  -4.753 -28.174  1.00 81.94           H
ATOM   5006  CZ  ARG A 326       7.547  -4.438 -30.132  1.00 81.94           C
ATOM   5007  NH1 ARG A 326       7.368  -3.533 -31.104  1.00 81.94           N
ATOM   5008 1HH1 ARG A 326       7.397  -2.557 -30.890  1.00 81.94           H
ATOM   5009 2HH1 ARG A 326       7.205  -3.835 -32.043  1.00 81.94           H
ATOM   5010  NH2 ARG A 326       7.509  -5.749 -30.407  1.00 81.94           N
ATOM   5011 1HH2 ARG A 326       7.347  -6.058 -31.344  1.00 81.94           H
ATOM   5012 2HH2 ARG A 326       7.644  -6.418 -29.676  1.00 81.94           H
ATOM   5013  HN  ARG A 326       9.166  -2.035 -24.623  1.00 81.94           H
ATOM   5014  N   ASP A 327       9.507   1.181 -24.800  1.00 82.60           N
ATOM   5015  CA  ASP A 327       9.498   2.601 -24.491  1.00 82.60           C
ATOM   5016  C   ASP A 327      10.796   2.970 -23.771  1.00 82.60           C
ATOM   5017  O   ASP A 327      11.349   4.046 -23.993  1.00 82.60           O
ATOM   5018  HA  ASP A 327       9.397   3.103 -25.453  1.00 82.60           H
ATOM   5019  CB  ASP A 327       8.329   2.956 -23.569  1.00 82.60           C
ATOM   5020 1HB  ASP A 327       8.411   2.394 -22.639  1.00 82.60           H
ATOM   5021 2HB  ASP A 327       8.376   4.013 -23.308  1.00 82.60           H
ATOM   5022  CG  ASP A 327       6.989   2.650 -24.240  1.00 82.60           C
ATOM   5023  OD1 ASP A 327       6.922   2.817 -25.477  1.00 82.60           O
ATOM   5024  OD2 ASP A 327       6.061   2.254 -23.501  1.00 82.60           O
ATOM   5025  HN  ASP A 327       8.830   0.636 -24.304  1.00 82.60           H
ATOM   5026  N   LEU A 328      11.246   2.056 -22.924  1.00 83.92           N
ATOM   5027  CA  LEU A 328      12.447   2.289 -22.140  1.00 83.92           C
ATOM   5028  C   LEU A 328      13.638   2.479 -23.082  1.00 83.92           C
ATOM   5029  O   LEU A 328      14.351   3.477 -22.993  1.00 83.92           O
ATOM   5030  HA  LEU A 328      12.298   3.214 -21.581  1.00 83.92           H
ATOM   5031  CB  LEU A 328      12.645   1.169 -21.117  1.00 83.92           C
ATOM   5032 1HB  LEU A 328      11.797   1.175 -20.432  1.00 83.92           H
ATOM   5033 2HB  LEU A 328      12.623   0.215 -21.643  1.00 83.92           H
ATOM   5034  CG  LEU A 328      13.932   1.234 -20.291  1.00 83.92           C
ATOM   5035  HG  LEU A 328      14.776   1.292 -20.978  1.00 83.92           H
ATOM   5036  CD1 LEU A 328      13.965   2.496 -19.426  1.00 83.92           C
ATOM   5037 1HD1 LEU A 328      13.915   3.377 -20.066  1.00 83.92           H
ATOM   5038 2HD1 LEU A 328      13.113   2.493 -18.746  1.00 83.92           H
ATOM   5039 3HD1 LEU A 328      14.890   2.517 -18.850  1.00 83.92           H
ATOM   5040  CD2 LEU A 328      14.114  -0.036 -19.459  1.00 83.92           C
ATOM   5041 1HD2 LEU A 328      13.268  -0.151 -18.780  1.00 83.92           H
ATOM   5042 2HD2 LEU A 328      14.167  -0.900 -20.121  1.00 83.92           H
ATOM   5043 3HD2 LEU A 328      15.036   0.036 -18.882  1.00 83.92           H
ATOM   5044  HN  LEU A 328      10.806   1.171 -22.770  1.00 83.92           H
ATOM   5045  N   VAL A 329      13.815   1.506 -23.963  1.00 83.18           N
ATOM   5046  CA  VAL A 329      14.961   1.505 -24.857  1.00 83.18           C
ATOM   5047  C   VAL A 329      14.895   2.736 -25.764  1.00 83.18           C
ATOM   5048  O   VAL A 329      15.925   3.310 -26.113  1.00 83.18           O
ATOM   5049  HA  VAL A 329      15.858   1.571 -24.242  1.00 83.18           H
ATOM   5050  CB  VAL A 329      15.015   0.190 -25.636  1.00 83.18           C
ATOM   5051  HB  VAL A 329      14.141   0.149 -26.286  1.00 83.18           H
ATOM   5052  CG1 VAL A 329      16.262   0.129 -26.522  1.00 83.18           C
ATOM   5053 1HG1 VAL A 329      16.243   0.956 -27.232  1.00 83.18           H
ATOM   5054 2HG1 VAL A 329      17.153   0.204 -25.900  1.00 83.18           H
ATOM   5055 3HG1 VAL A 329      16.276  -0.816 -27.065  1.00 83.18           H
ATOM   5056  CG2 VAL A 329      14.956  -1.011 -24.690  1.00 83.18           C
ATOM   5057 1HG2 VAL A 329      15.802  -0.976 -24.005  1.00 83.18           H
ATOM   5058 2HG2 VAL A 329      14.026  -0.980 -24.122  1.00 83.18           H
ATOM   5059 3HG2 VAL A 329      14.996  -1.933 -25.271  1.00 83.18           H
ATOM   5060  HN  VAL A 329      13.194   0.730 -24.072  1.00 83.18           H
ATOM   5061  N   LYS A 330      13.673   3.104 -26.120  1.00 82.54           N
[truncated: 117,320 more chars]
