# Supplementary material for: Noncanonical roles of chemokine regions in CCR9 activation revealed by structural modeling and mutational mapping
Source: Nat Commun. 2025 Aug 18;16:7695. doi: 10.1038/s41467-025-62321-9 (PMC12361432; doi:10.1038/s41467-025-62321-9)
Supplement: Supplementary file 4 — Supplementary Data 2 [file 41467_2025_62321_MOESM4_ESM.zip › CCR9_CCL25_rnk255.pdb]

SSBOND   1 CYS A   38    CYS A  289 
SSBOND   2 CYS A  119    CYS A  198 
SSBOND   3 CYS B    7    CYS B   35 
SSBOND   4 CYS B    8    CYS B   52 
ATOM      1  N   GLU A  20      -4.473  -3.938  61.004  1.00 49.73           N
ATOM      2  CA  GLU A  20      -4.609  -3.640  59.588  1.00 49.73           C
ATOM      3  C   GLU A  20      -3.301  -3.943  58.854  1.00 49.73           C
ATOM      4  O   GLU A  20      -3.301  -4.155  57.642  1.00 49.73           O
ATOM      5  HA  GLU A  20      -5.398  -4.300  59.228  1.00 49.73           H
ATOM      6  CB  GLU A  20      -5.035  -2.186  59.373  1.00 49.73           C
ATOM      7 1HB  GLU A  20      -4.709  -1.579  60.218  1.00 49.73           H
ATOM      8 2HB  GLU A  20      -4.655  -1.830  58.415  1.00 49.73           H
ATOM      9  CG  GLU A  20      -6.558  -2.065  59.304  1.00 49.73           C
ATOM     10 1HG  GLU A  20      -6.972  -2.929  58.783  1.00 49.73           H
ATOM     11 2HG  GLU A  20      -6.973  -2.072  60.312  1.00 49.73           H
ATOM     12  CD  GLU A  20      -6.975  -0.781  58.583  1.00 49.73           C
ATOM     13  OE1 GLU A  20      -8.172  -0.688  58.236  1.00 49.73           O
ATOM     14  OE2 GLU A  20      -6.086   0.078  58.396  1.00 49.73           O
ATOM     15  HN  GLU A  20      -3.570  -4.267  61.281  1.00 49.73           H
ATOM     16  N   SER A  21      -2.219  -3.953  59.618  1.00 55.95           N
ATOM     17  CA  SER A  21      -0.901  -4.167  59.046  1.00 55.95           C
ATOM     18  C   SER A  21      -0.778  -5.606  58.540  1.00 55.95           C
ATOM     19  O   SER A  21      -0.283  -5.840  57.439  1.00 55.95           O
ATOM     20  HA  SER A  21      -0.828  -3.463  58.217  1.00 55.95           H
ATOM     21  CB  SER A  21       0.198  -3.868  60.067  1.00 55.95           C
ATOM     22 1HB  SER A  21       1.159  -3.798  59.556  1.00 55.95           H
ATOM     23 2HB  SER A  21       0.011  -2.898  60.528  1.00 55.95           H
ATOM     24  OG  SER A  21       0.272  -4.868  61.080  1.00 55.95           O
ATOM     25  HG  SER A  21       1.010  -4.653  61.720  1.00 55.95           H
ATOM     26  HN  SER A  21      -2.233  -3.817  60.609  1.00 55.95           H
ATOM     27  N   THR A  22      -1.238  -6.532  59.369  1.00 57.02           N
ATOM     28  CA  THR A  22      -1.055  -7.946  59.087  1.00 57.02           C
ATOM     29  C   THR A  22      -1.888  -8.359  57.872  1.00 57.02           C
ATOM     30  O   THR A  22      -1.364  -8.943  56.925  1.00 57.02           O
ATOM     31  HA  THR A  22      -0.009  -8.112  58.829  1.00 57.02           H
ATOM     32  CB  THR A  22      -1.400  -8.729  60.355  1.00 57.02           C
ATOM     33  HB  THR A  22      -2.357  -9.239  60.249  1.00 57.02           H
ATOM     34  OG1 THR A  22      -1.332  -7.756  61.393  1.00 57.02           O
ATOM     35  HG1 THR A  22      -1.756  -8.114  62.226  1.00 57.02           H
ATOM     36  CG2 THR A  22      -0.319  -9.746  60.727  1.00 57.02           C
ATOM     37 1HG2 THR A  22       0.624  -9.228  60.899  1.00 57.02           H
ATOM     38 2HG2 THR A  22      -0.197 -10.461  59.913  1.00 57.02           H
ATOM     39 3HG2 THR A  22      -0.613 -10.275  61.634  1.00 57.02           H
ATOM     40  HN  THR A  22      -1.726  -6.330  60.218  1.00 57.02           H
ATOM     41  N   SER A  23      -3.172  -8.040  57.938  1.00 60.30           N
ATOM     42  CA  SER A  23      -4.092  -8.414  56.878  1.00 60.30           C
ATOM     43  C   SER A  23      -3.688  -7.732  55.569  1.00 60.30           C
ATOM     44  O   SER A  23      -3.772  -8.334  54.500  1.00 60.30           O
ATOM     45  HA  SER A  23      -4.004  -9.497  56.788  1.00 60.30           H
ATOM     46  CB  SER A  23      -5.532  -8.048  57.244  1.00 60.30           C
ATOM     47 1HB  SER A  23      -6.194  -8.315  56.420  1.00 60.30           H
ATOM     48 2HB  SER A  23      -5.847  -8.634  58.108  1.00 60.30           H
ATOM     49  OG  SER A  23      -5.673  -6.661  57.535  1.00 60.30           O
ATOM     50  HG  SER A  23      -6.626  -6.452  57.754  1.00 60.30           H
ATOM     51  HN  SER A  23      -3.584  -7.536  58.697  1.00 60.30           H
ATOM     52  N   SER A  24      -3.257  -6.486  55.697  1.00 66.90           N
ATOM     53  CA  SER A  24      -2.837  -5.717  54.538  1.00 66.90           C
ATOM     54  C   SER A  24      -1.593  -6.351  53.913  1.00 66.90           C
ATOM     55  O   SER A  24      -1.345  -6.193  52.718  1.00 66.90           O
ATOM     56  HA  SER A  24      -3.677  -5.758  53.845  1.00 66.90           H
ATOM     57  CB  SER A  24      -2.558  -4.261  54.915  1.00 66.90           C
ATOM     58 1HB  SER A  24      -2.593  -3.641  54.019  1.00 66.90           H
ATOM     59 2HB  SER A  24      -3.342  -3.902  55.581  1.00 66.90           H
ATOM     60  OG  SER A  24      -1.290  -4.106  55.549  1.00 66.90           O
ATOM     61  HG  SER A  24      -1.225  -4.719  56.337  1.00 66.90           H
ATOM     62  HN  SER A  24      -3.193  -6.003  56.570  1.00 66.90           H
ATOM     63  N   MET A  25      -0.843  -7.055  54.748  1.00 70.35           N
ATOM     64  CA  MET A  25       0.356  -7.734  54.286  1.00 70.35           C
ATOM     65  C   MET A  25       0.006  -9.039  53.570  1.00 70.35           C
ATOM     66  O   MET A  25       0.595  -9.363  52.539  1.00 70.35           O
ATOM     67  HA  MET A  25       0.833  -7.045  53.589  1.00 70.35           H
ATOM     68  CB  MET A  25       1.264  -8.034  55.480  1.00 70.35           C
ATOM     69 1HB  MET A  25       1.280  -7.178  56.155  1.00 70.35           H
ATOM     70 2HB  MET A  25       0.863  -8.877  56.044  1.00 70.35           H
ATOM     71  CG  MET A  25       2.688  -8.353  55.020  1.00 70.35           C
ATOM     72 1HG  MET A  25       3.235  -8.854  55.819  1.00 70.35           H
ATOM     73 2HG  MET A  25       2.661  -9.040  54.174  1.00 70.35           H
ATOM     74  SD  MET A  25       3.531  -6.849  54.555  1.00 70.35           S
ATOM     75  CE  MET A  25       5.198  -7.466  54.391  1.00 70.35           C
ATOM     76 1HE  MET A  25       5.527  -7.882  55.343  1.00 70.35           H
ATOM     77 2HE  MET A  25       5.224  -8.243  53.626  1.00 70.35           H
ATOM     78 3HE  MET A  25       5.860  -6.650  54.102  1.00 70.35           H
ATOM     79  HN  MET A  25      -1.042  -7.165  55.721  1.00 70.35           H
ATOM     80  N   GLU A  26      -0.951  -9.754  54.143  1.00 71.37           N
ATOM     81  CA  GLU A  26      -1.412 -10.999  53.553  1.00 71.37           C
ATOM     82  C   GLU A  26      -2.077 -10.731  52.201  1.00 71.37           C
ATOM     83  O   GLU A  26      -1.819 -11.437  51.227  1.00 71.37           O
ATOM     84  HA  GLU A  26      -0.514 -11.601  53.410  1.00 71.37           H
ATOM     85  CB  GLU A  26      -2.365 -11.734  54.497  1.00 71.37           C
ATOM     86 1HB  GLU A  26      -3.096 -11.033  54.899  1.00 71.37           H
ATOM     87 2HB  GLU A  26      -2.818 -12.578  53.978  1.00 71.37           H
ATOM     88  CG  GLU A  26      -1.610 -12.318  55.693  1.00 71.37           C
ATOM     89 1HG  GLU A  26      -0.844 -13.009  55.341  1.00 71.37           H
ATOM     90 2HG  GLU A  26      -1.097 -11.519  56.229  1.00 71.37           H
ATOM     91  CD  GLU A  26      -2.564 -13.046  56.641  1.00 71.37           C
ATOM     92  OE1 GLU A  26      -2.056 -13.854  57.448  1.00 71.37           O
ATOM     93  OE2 GLU A  26      -3.781 -12.778  56.538  1.00 71.37           O
ATOM     94  HN  GLU A  26      -1.408  -9.495  54.994  1.00 71.37           H
ATOM     95  N   ASP A  27      -2.920  -9.709  52.185  1.00 71.06           N
ATOM     96  CA  ASP A  27      -3.650  -9.360  50.978  1.00 71.06           C
ATOM     97  C   ASP A  27      -2.657  -9.110  49.841  1.00 71.06           C
ATOM     98  O   ASP A  27      -2.899  -9.504  48.702  1.00 71.06           O
ATOM     99  HA  ASP A  27      -4.302 -10.211  50.781  1.00 71.06           H
ATOM    100  CB  ASP A  27      -4.470  -8.084  51.179  1.00 71.06           C
ATOM    101 1HB  ASP A  27      -3.865  -7.337  51.693  1.00 71.06           H
ATOM    102 2HB  ASP A  27      -4.740  -7.664  50.210  1.00 71.06           H
ATOM    103  CG  ASP A  27      -5.736  -8.368  51.989  1.00 71.06           C
ATOM    104  OD1 ASP A  27      -6.081  -9.564  52.102  1.00 71.06           O
ATOM    105  OD2 ASP A  27      -6.331  -7.383  52.477  1.00 71.06           O
ATOM    106  HN  ASP A  27      -3.108  -9.126  52.976  1.00 71.06           H
ATOM    107  N   TYR A  28      -1.559  -8.455  50.191  1.00 72.39           N
ATOM    108  CA  TYR A  28      -0.539  -8.126  49.210  1.00 72.39           C
ATOM    109  C   TYR A  28       0.191  -9.385  48.735  1.00 72.39           C
ATOM    110  O   TYR A  28       0.549  -9.494  47.564  1.00 72.39           O
ATOM    111  HA  TYR A  28      -1.031  -7.657  48.358  1.00 72.39           H
ATOM    112  CB  TYR A  28       0.457  -7.213  49.927  1.00 72.39           C
ATOM    113 1HB  TYR A  28      -0.074  -6.340  50.306  1.00 72.39           H
ATOM    114 2HB  TYR A  28       0.861  -7.741  50.791  1.00 72.39           H
ATOM    115  CG  TYR A  28       1.617  -6.744  49.046  1.00 72.39           C
ATOM    116  CD1 TYR A  28       2.814  -7.430  49.059  1.00 72.39           C
ATOM    117  HD1 TYR A  28       2.934  -8.306  49.697  1.00 72.39           H
ATOM    118  CD2 TYR A  28       1.465  -5.635  48.239  1.00 72.39           C
ATOM    119  HD2 TYR A  28       0.520  -5.094  48.228  1.00 72.39           H
ATOM    120  CE1 TYR A  28       3.906  -6.988  48.230  1.00 72.39           C
ATOM    121  HE1 TYR A  28       4.857  -7.521  48.231  1.00 72.39           H
ATOM    122  CE2 TYR A  28       2.557  -5.194  47.410  1.00 72.39           C
ATOM    123  HE2 TYR A  28       2.451  -4.320  46.767  1.00 72.39           H
ATOM    124  CZ  TYR A  28       3.723  -5.892  47.446  1.00 72.39           C
ATOM    125  OH  TYR A  28       4.754  -5.475  46.663  1.00 72.39           O
ATOM    126  HH  TYR A  28       4.545  -4.580  46.271  1.00 72.39           H
ATOM    127  HN  TYR A  28      -1.363  -8.151  51.123  1.00 72.39           H
ATOM    128  N   VAL A  29       0.389 -10.303  49.670  1.00 69.83           N
ATOM    129  CA  VAL A  29       1.152 -11.507  49.386  1.00 69.83           C
ATOM    130  C   VAL A  29       0.307 -12.449  48.527  1.00 69.83           C
ATOM    131  O   VAL A  29       0.832 -13.135  47.652  1.00 69.83           O
ATOM    132  HA  VAL A  29       2.034 -11.211  48.819  1.00 69.83           H
ATOM    133  CB  VAL A  29       1.621 -12.149  50.693  1.00 69.83           C
ATOM    134  HB  VAL A  29       0.743 -12.328  51.313  1.00 69.83           H
ATOM    135  CG1 VAL A  29       2.293 -13.498  50.431  1.00 69.83           C
ATOM    136 1HG1 VAL A  29       1.584 -14.169  49.946  1.00 69.83           H
ATOM    137 2HG1 VAL A  29       3.158 -13.353  49.782  1.00 69.83           H
ATOM    138 3HG1 VAL A  29       2.617 -13.932  51.376  1.00 69.83           H
ATOM    139  CG2 VAL A  29       2.555 -11.211  51.461  1.00 69.83           C
ATOM    140 1HG2 VAL A  29       3.428 -10.987  50.848  1.00 69.83           H
ATOM    141 2HG2 VAL A  29       2.028 -10.286  51.695  1.00 69.83           H
ATOM    142 3HG2 VAL A  29       2.874 -11.692  52.385  1.00 69.83           H
ATOM    143  HN  VAL A  29       0.040 -10.234  50.605  1.00 69.83           H
ATOM    144  N   ASN A  30      -0.988 -12.452  48.806  1.00 73.11           N
ATOM    145  CA  ASN A  30      -1.891 -13.390  48.160  1.00 73.11           C
ATOM    146  C   ASN A  30      -2.310 -12.833  46.799  1.00 73.11           C
ATOM    147  O   ASN A  30      -2.936 -13.532  46.004  1.00 73.11           O
ATOM    148  HA  ASN A  30      -1.326 -14.319  48.075  1.00 73.11           H
ATOM    149  CB  ASN A  30      -3.156 -13.601  48.995  1.00 73.11           C
ATOM    150 1HB  ASN A  30      -3.515 -12.641  49.367  1.00 73.11           H
ATOM    151 2HB  ASN A  30      -3.945 -14.015  48.367  1.00 73.11           H
ATOM    152  CG  ASN A  30      -2.886 -14.541  50.171  1.00 73.11           C
ATOM    153  OD1 ASN A  30      -1.943 -15.315  50.178  1.00 73.11           O
ATOM    154  ND2 ASN A  30      -3.765 -14.432  51.163  1.00 73.11           N
ATOM    155 1HD2 ASN A  30      -4.518 -13.777  51.095  1.00 73.11           H
ATOM    156 2HD2 ASN A  30      -3.674 -15.005  51.978  1.00 73.11           H
ATOM    157  HN  ASN A  30      -1.421 -11.831  49.459  1.00 73.11           H
ATOM    158  N   PHE A  31      -1.949 -11.578  46.572  1.00 78.05           N
ATOM    159  CA  PHE A  31      -2.256 -10.927  45.310  1.00 78.05           C
ATOM    160  C   PHE A  31      -1.493 -11.581  44.156  1.00 78.05           C
ATOM    161  O   PHE A  31      -0.264 -11.624  44.165  1.00 78.05           O
ATOM    162  HA  PHE A  31      -3.328 -11.036  45.142  1.00 78.05           H
ATOM    163  CB  PHE A  31      -1.811  -9.469  45.438  1.00 78.05           C
ATOM    164 1HB  PHE A  31      -2.278  -9.034  46.322  1.00 78.05           H
ATOM    165 2HB  PHE A  31      -0.734  -9.442  45.601  1.00 78.05           H
ATOM    166  CG  PHE A  31      -2.151  -8.605  44.222  1.00 78.05           C
ATOM    167  CD1 PHE A  31      -1.201  -8.348  43.284  1.00 78.05           C
ATOM    168  HD1 PHE A  31      -0.198  -8.758  43.397  1.00 78.05           H
ATOM    169  CD2 PHE A  31      -3.403  -8.094  44.080  1.00 78.05           C
ATOM    170  HD2 PHE A  31      -4.165  -8.300  44.832  1.00 78.05           H
ATOM    171  CE1 PHE A  31      -1.517  -7.546  42.155  1.00 78.05           C
ATOM    172  HE1 PHE A  31      -0.755  -7.340  41.403  1.00 78.05           H
ATOM    173  CE2 PHE A  31      -3.719  -7.292  42.951  1.00 78.05           C
ATOM    174  HE2 PHE A  31      -4.723  -6.883  42.837  1.00 78.05           H
ATOM    175  CZ  PHE A  31      -2.769  -7.035  42.013  1.00 78.05           C
ATOM    176  HZ  PHE A  31      -3.011  -6.420  41.146  1.00 78.05           H
ATOM    177  HN  PHE A  31      -1.455 -11.011  47.231  1.00 78.05           H
ATOM    178  N   ASN A  32      -2.254 -12.074  43.189  1.00 75.60           N
ATOM    179  CA  ASN A  32      -1.664 -12.688  42.012  1.00 75.60           C
ATOM    180  C   ASN A  32      -1.191 -11.594  41.053  1.00 75.60           C
ATOM    181  O   ASN A  32      -1.992 -11.021  40.316  1.00 75.60           O
ATOM    182  HA  ASN A  32      -0.842 -13.297  42.388  1.00 75.60           H
ATOM    183  CB  ASN A  32      -2.686 -13.555  41.273  1.00 75.60           C
ATOM    184 1HB  ASN A  32      -3.233 -14.169  41.989  1.00 75.60           H
ATOM    185 2HB  ASN A  32      -3.416 -12.918  40.775  1.00 75.60           H
ATOM    186  CG  ASN A  32      -1.999 -14.454  40.243  1.00 75.60           C
ATOM    187  OD1 ASN A  32      -0.789 -14.448  40.084  1.00 75.60           O
ATOM    188  ND2 ASN A  32      -2.836 -15.225  39.554  1.00 75.60           N
ATOM    189 1HD2 ASN A  32      -3.818 -15.182  39.734  1.00 75.60           H
ATOM    190 2HD2 ASN A  32      -2.482 -15.849  38.857  1.00 75.60           H
ATOM    191  HN  ASN A  32      -3.254 -12.057  43.201  1.00 75.60           H
ATOM    192  N   PHE A  33       0.108 -11.337  41.094  1.00 77.69           N
ATOM    193  CA  PHE A  33       0.718 -10.412  40.154  1.00 77.69           C
ATOM    194  C   PHE A  33       0.967 -11.088  38.804  1.00 77.69           C
ATOM    195  O   PHE A  33       2.101 -11.139  38.331  1.00 77.69           O
ATOM    196  HA  PHE A  33       0.024  -9.582  40.020  1.00 77.69           H
ATOM    197  CB  PHE A  33       2.059  -9.985  40.752  1.00 77.69           C
ATOM    198 1HB  PHE A  33       2.642 -10.876  40.985  1.00 77.69           H
ATOM    199 2HB  PHE A  33       2.618  -9.425  40.003  1.00 77.69           H
ATOM    200  CG  PHE A  33       1.934  -9.132  42.016  1.00 77.69           C
ATOM    201  CD1 PHE A  33       1.829  -7.779  41.916  1.00 77.69           C
ATOM    202  HD1 PHE A  33       1.834  -7.304  40.935  1.00 77.69           H
ATOM    203  CD2 PHE A  33       1.926  -9.725  43.240  1.00 77.69           C
ATOM    204  HD2 PHE A  33       2.011 -10.809  43.320  1.00 77.69           H
ATOM    205  CE1 PHE A  33       1.712  -6.987  43.088  1.00 77.69           C
ATOM    206  HE1 PHE A  33       1.628  -5.904  43.008  1.00 77.69           H
ATOM    207  CE2 PHE A  33       1.810  -8.933  44.412  1.00 77.69           C
ATOM    208  HE2 PHE A  33       1.804  -9.409  45.393  1.00 77.69           H
ATOM    209  CZ  PHE A  33       1.705  -7.581  44.312  1.00 77.69           C
ATOM    210  HZ  PHE A  33       1.615  -6.973  45.212  1.00 77.69           H
ATOM    211  HN  PHE A  33       0.738 -11.746  41.753  1.00 77.69           H
ATOM    212  N   THR A  34      -0.112 -11.591  38.222  1.00 76.92           N
ATOM    213  CA  THR A  34      -0.083 -12.017  36.833  1.00 76.92           C
ATOM    214  C   THR A  34       0.463 -10.898  35.943  1.00 76.92           C
ATOM    215  O   THR A  34       0.064  -9.742  36.077  1.00 76.92           O
ATOM    216  HA  THR A  34       0.604 -12.858  36.746  1.00 76.92           H
ATOM    217  CB  THR A  34      -1.493 -12.467  36.447  1.00 76.92           C
ATOM    218  HB  THR A  34      -1.792 -12.034  35.492  1.00 76.92           H
ATOM    219  OG1 THR A  34      -2.294 -12.097  37.566  1.00 76.92           O
ATOM    220  HG1 THR A  34      -2.525 -11.126  37.516  1.00 76.92           H
ATOM    221  CG2 THR A  34      -1.625 -13.989  36.380  1.00 76.92           C
ATOM    222 1HG2 THR A  34      -1.391 -14.417  37.356  1.00 76.92           H
ATOM    223 2HG2 THR A  34      -0.932 -14.382  35.636  1.00 76.92           H
ATOM    224 3HG2 THR A  34      -2.645 -14.254  36.102  1.00 76.92           H
ATOM    225  HN  THR A  34      -0.992 -11.708  38.681  1.00 76.92           H
ATOM    226  N   ASP A  35       1.368 -11.281  35.054  1.00 82.82           N
ATOM    227  CA  ASP A  35       2.116 -10.305  34.280  1.00 82.82           C
ATOM    228  C   ASP A  35       1.280  -9.864  33.078  1.00 82.82           C
ATOM    229  O   ASP A  35       1.551 -10.266  31.947  1.00 82.82           O
ATOM    230  HA  ASP A  35       2.318  -9.486  34.971  1.00 82.82           H
ATOM    231  CB  ASP A  35       3.422 -10.904  33.754  1.00 82.82           C
ATOM    232 1HB  ASP A  35       3.789 -11.656  34.452  1.00 82.82           H
ATOM    233 2HB  ASP A  35       3.238 -11.410  32.806  1.00 82.82           H
ATOM    234  CG  ASP A  35       4.484  -9.819  33.561  1.00 82.82           C
ATOM    235  OD1 ASP A  35       4.268  -8.712  34.099  1.00 82.82           O
ATOM    236  OD2 ASP A  35       5.487 -10.122  32.879  1.00 82.82           O
ATOM    237  HN  ASP A  35       1.592 -12.236  34.860  1.00 82.82           H
ATOM    238  N   PHE A  36       0.279  -9.042  33.362  1.00 90.54           N
ATOM    239  CA  PHE A  36      -0.572  -8.509  32.313  1.00 90.54           C
ATOM    240  C   PHE A  36       0.087  -7.310  31.628  1.00 90.54           C
ATOM    241  O   PHE A  36      -0.344  -6.889  30.556  1.00 90.54           O
ATOM    242  HA  PHE A  36      -0.723  -9.304  31.583  1.00 90.54           H
ATOM    243  CB  PHE A  36      -1.870  -8.049  32.981  1.00 90.54           C
ATOM    244 1HB  PHE A  36      -1.624  -7.392  33.815  1.00 90.54           H
ATOM    245 2HB  PHE A  36      -2.444  -7.458  32.267  1.00 90.54           H
ATOM    246  CG  PHE A  36      -2.746  -9.194  33.493  1.00 90.54           C
ATOM    247  CD1 PHE A  36      -2.883 -10.328  32.755  1.00 90.54           C
ATOM    248  HD1 PHE A  36      -2.369 -10.421  31.798  1.00 90.54           H
ATOM    249  CD2 PHE A  36      -3.387  -9.078  34.687  1.00 90.54           C
ATOM    250  HD2 PHE A  36      -3.276  -8.169  35.279  1.00 90.54           H
ATOM    251  CE1 PHE A  36      -3.696 -11.391  33.231  1.00 90.54           C
ATOM    252  HE1 PHE A  36      -3.806 -12.299  32.639  1.00 90.54           H
ATOM    253  CE2 PHE A  36      -4.199 -10.141  35.163  1.00 90.54           C
ATOM    254  HE2 PHE A  36      -4.713 -10.048  36.120  1.00 90.54           H
ATOM    255  CZ  PHE A  36      -4.337 -11.275  34.425  1.00 90.54           C
ATOM    256  HZ  PHE A  36      -4.960 -12.091  34.790  1.00 90.54           H
ATOM    257  HN  PHE A  36       0.048  -8.742  34.288  1.00 90.54           H
ATOM    258  N   TYR A  37       1.122  -6.795  32.276  1.00 91.89           N
ATOM    259  CA  TYR A  37       1.940  -5.756  31.673  1.00 91.89           C
ATOM    260  C   TYR A  37       3.057  -6.363  30.821  1.00 91.89           C
ATOM    261  O   TYR A  37       3.927  -7.062  31.338  1.00 91.89           O
ATOM    262  HA  TYR A  37       1.297  -5.148  31.036  1.00 91.89           H
ATOM    263  CB  TYR A  37       2.565  -4.983  32.836  1.00 91.89           C
ATOM    264 1HB  TYR A  37       1.769  -4.623  33.489  1.00 91.89           H
ATOM    265 2HB  TYR A  37       3.176  -5.666  33.426  1.00 91.89           H
ATOM    266  CG  TYR A  37       3.426  -3.795  32.403  1.00 91.89           C
ATOM    267  CD1 TYR A  37       4.771  -3.975  32.148  1.00 91.89           C
ATOM    268  HD1 TYR A  37       5.219  -4.963  32.255  1.00 91.89           H
ATOM    269  CD2 TYR A  37       2.859  -2.545  32.267  1.00 91.89           C
ATOM    270  HD2 TYR A  37       1.797  -2.403  32.469  1.00 91.89           H
ATOM    271  CE1 TYR A  37       5.582  -2.857  31.740  1.00 91.89           C
ATOM    272  HE1 TYR A  37       6.645  -2.985  31.535  1.00 91.89           H
ATOM    273  CE2 TYR A  37       3.670  -1.427  31.860  1.00 91.89           C
ATOM    274  HE2 TYR A  37       3.235  -0.434  31.749  1.00 91.89           H
ATOM    275  CZ  TYR A  37       4.991  -1.638  31.616  1.00 91.89           C
ATOM    276  OH  TYR A  37       5.757  -0.582  31.231  1.00 91.89           O
ATOM    277  HH  TYR A  37       6.475  -0.890  30.606  1.00 91.89           H
ATOM    278  HN  TYR A  37       1.403  -7.075  33.194  1.00 91.89           H
ATOM    279  N   CYS A  38       2.996  -6.073  29.530  1.00 91.13           N
ATOM    280  CA  CYS A  38       3.931  -6.662  28.586  1.00 91.13           C
ATOM    281  C   CYS A  38       4.963  -5.598  28.206  1.00 91.13           C
ATOM    282  O   CYS A  38       4.620  -4.581  27.606  1.00 91.13           O
ATOM    283  HA  CYS A  38       4.407  -7.498  29.098  1.00 91.13           H
ATOM    284  CB  CYS A  38       3.215  -7.226  27.358  1.00 91.13           C
ATOM    285 1HB  CYS A  38       2.393  -7.871  27.670  1.00 91.13           H
ATOM    286 2HB  CYS A  38       2.779  -6.415  26.775  1.00 91.13           H
ATOM    287  SG  CYS A  38       4.393  -8.172  26.326  1.00 91.13           S
ATOM    288  HN  CYS A  38       2.326  -5.450  29.127  1.00 91.13           H
ATOM    289  N   GLU A  39       6.208  -5.870  28.570  1.00 89.68           N
ATOM    290  CA  GLU A  39       7.322  -5.080  28.076  1.00 89.68           C
ATOM    291  C   GLU A  39       7.712  -5.534  26.667  1.00 89.68           C
ATOM    292  O   GLU A  39       8.020  -6.705  26.452  1.00 89.68           O
ATOM    293  HA  GLU A  39       6.958  -4.053  28.046  1.00 89.68           H
ATOM    294  CB  GLU A  39       8.517  -5.161  29.028  1.00 89.68           C
ATOM    295 1HB  GLU A  39       8.696  -6.200  29.305  1.00 89.68           H
ATOM    296 2HB  GLU A  39       9.384  -4.682  28.572  1.00 89.68           H
ATOM    297  CG  GLU A  39       8.237  -4.400  30.325  1.00 89.68           C
ATOM    298 1HG  GLU A  39       7.919  -3.384  30.093  1.00 89.68           H
ATOM    299 2HG  GLU A  39       7.417  -4.877  30.861  1.00 89.68           H
ATOM    300  CD  GLU A  39       9.480  -4.360  31.216  1.00 89.68           C
ATOM    301  OE1 GLU A  39       9.353  -3.838  32.345  1.00 89.68           O
ATOM    302  OE2 GLU A  39      10.530  -4.852  30.749  1.00 89.68           O
ATOM    303  HN  GLU A  39       6.459  -6.614  29.190  1.00 89.68           H
ATOM    304  N   LYS A  40       7.685  -4.583  25.745  1.00 89.60           N
ATOM    305  CA  LYS A  40       7.878  -4.898  24.340  1.00 89.60           C
ATOM    306  C   LYS A  40       9.338  -4.646  23.961  1.00 89.60           C
ATOM    307  O   LYS A  40       9.642  -4.354  22.805  1.00 89.60           O
ATOM    308  HA  LYS A  40       7.666  -5.959  24.211  1.00 89.60           H
ATOM    309  CB  LYS A  40       6.877  -4.128  23.476  1.00 89.60           C
ATOM    310 1HB  LYS A  40       7.008  -3.057  23.627  1.00 89.60           H
ATOM    311 2HB  LYS A  40       7.071  -4.328  22.422  1.00 89.60           H
ATOM    312  CG  LYS A  40       5.439  -4.524  23.818  1.00 89.60           C
ATOM    313 1HG  LYS A  40       5.276  -4.424  24.891  1.00 89.60           H
ATOM    314 2HG  LYS A  40       4.744  -3.844  23.326  1.00 89.60           H
ATOM    315  CD  LYS A  40       5.148  -5.962  23.385  1.00 89.60           C
ATOM    316 1HD  LYS A  40       5.461  -6.104  22.350  1.00 89.60           H
ATOM    317 2HD  LYS A  40       5.731  -6.654  23.992  1.00 89.60           H
ATOM    318  CE  LYS A  40       3.658  -6.285  23.521  1.00 89.60           C
ATOM    319 1HE  LYS A  40       3.425  -6.523  24.559  1.00 89.60           H
ATOM    320 2HE  LYS A  40       3.065  -5.411  23.253  1.00 89.60           H
ATOM    321  NZ  LYS A  40       3.294  -7.425  22.651  1.00 89.60           N
ATOM    322 1HZ  LYS A  40       2.306  -7.628  22.757  1.00 89.60           H
ATOM    323 2HZ  LYS A  40       3.489  -7.189  21.684  1.00 89.60           H
ATOM    324 3HZ  LYS A  40       3.837  -8.240  22.916  1.00 89.60           H
ATOM    325  HN  LYS A  40       7.534  -3.615  25.945  1.00 89.60           H
ATOM    326  N   ASN A  41      10.204  -4.767  24.957  1.00 87.77           N
ATOM    327  CA  ASN A  41      11.612  -4.461  24.766  1.00 87.77           C
ATOM    328  C   ASN A  41      12.179  -5.359  23.665  1.00 87.77           C
ATOM    329  O   ASN A  41      12.907  -4.890  22.791  1.00 87.77           O
ATOM    330  HA  ASN A  41      11.642  -3.405  24.500  1.00 87.77           H
ATOM    331  CB  ASN A  41      12.410  -4.720  26.045  1.00 87.77           C
ATOM    332 1HB  ASN A  41      12.095  -5.664  26.490  1.00 87.77           H
ATOM    333 2HB  ASN A  41      13.468  -4.820  25.804  1.00 87.77           H
ATOM    334  CG  ASN A  41      12.215  -3.586  27.053  1.00 87.77           C
ATOM    335  OD1 ASN A  41      11.929  -2.452  26.703  1.00 87.77           O
ATOM    336  ND2 ASN A  41      12.384  -3.952  28.320  1.00 87.77           N
ATOM    337 1HD2 ASN A  41      12.618  -4.899  28.540  1.00 87.77           H
ATOM    338 2HD2 ASN A  41      12.278  -3.280  29.053  1.00 87.77           H
ATOM    339  HN  ASN A  41       9.958  -5.067  25.878  1.00 87.77           H
ATOM    340  N   ASN A  42      11.825  -6.633  23.743  1.00 89.98           N
ATOM    341  CA  ASN A  42      12.344  -7.613  22.804  1.00 89.98           C
ATOM    342  C   ASN A  42      11.921  -7.228  21.385  1.00 89.98           C
ATOM    343  O   ASN A  42      12.700  -7.363  20.443  1.00 89.98           O
ATOM    344  HA  ASN A  42      13.426  -7.592  22.936  1.00 89.98           H
ATOM    345  CB  ASN A  42      11.790  -9.008  23.101  1.00 89.98           C
ATOM    346 1HB  ASN A  42      10.705  -8.960  23.196  1.00 89.98           H
ATOM    347 2HB  ASN A  42      12.007  -9.675  22.266  1.00 89.98           H
ATOM    348  CG  ASN A  42      12.396  -9.577  24.386  1.00 89.98           C
ATOM    349  OD1 ASN A  42      13.339  -9.044  24.947  1.00 89.98           O
ATOM    350  ND2 ASN A  42      11.803 -10.686  24.818  1.00 89.98           N
ATOM    351 1HD2 ASN A  42      11.033 -11.072  24.311  1.00 89.98           H
ATOM    352 2HD2 ASN A  42      12.127 -11.134  25.652  1.00 89.98           H
ATOM    353  HN  ASN A  42      11.197  -6.998  24.430  1.00 89.98           H
ATOM    354  N   VAL A  43      10.688  -6.756  21.278  1.00 90.42           N
ATOM    355  CA  VAL A  43      10.133  -6.398  19.983  1.00 90.42           C
ATOM    356  C   VAL A  43      10.876  -5.177  19.435  1.00 90.42           C
ATOM    357  O   VAL A  43      11.201  -5.124  18.250  1.00 90.42           O
ATOM    358  HA  VAL A  43      10.298  -7.240  19.310  1.00 90.42           H
ATOM    359  CB  VAL A  43       8.624  -6.176  20.103  1.00 90.42           C
ATOM    360  HB  VAL A  43       8.465  -5.205  20.571  1.00 90.42           H
ATOM    361  CG1 VAL A  43       7.963  -6.147  18.724  1.00 90.42           C
ATOM    362 1HG1 VAL A  43       8.390  -5.336  18.133  1.00 90.42           H
ATOM    363 2HG1 VAL A  43       8.138  -7.096  18.217  1.00 90.42           H
ATOM    364 3HG1 VAL A  43       6.891  -5.988  18.838  1.00 90.42           H
ATOM    365  CG2 VAL A  43       7.983  -7.240  20.996  1.00 90.42           C
ATOM    366 1HG2 VAL A  43       8.158  -8.227  20.568  1.00 90.42           H
ATOM    367 2HG2 VAL A  43       8.424  -7.192  21.992  1.00 90.42           H
ATOM    368 3HG2 VAL A  43       6.910  -7.058  21.064  1.00 90.42           H
ATOM    369  HN  VAL A  43      10.072  -6.617  22.054  1.00 90.42           H
ATOM    370  N   ARG A  44      11.122  -4.226  20.324  1.00 89.21           N
ATOM    371  CA  ARG A  44      11.806  -3.003  19.942  1.00 89.21           C
ATOM    372  C   ARG A  44      13.230  -3.314  19.476  1.00 89.21           C
ATOM    373  O   ARG A  44      13.719  -2.716  18.519  1.00 89.21           O
ATOM    374  HA  ARG A  44      11.208  -2.592  19.128  1.00 89.21           H
ATOM    375  CB  ARG A  44      11.862  -2.015  21.109  1.00 89.21           C
ATOM    376 1HB  ARG A  44      12.232  -2.521  22.000  1.00 89.21           H
ATOM    377 2HB  ARG A  44      12.568  -1.216  20.880  1.00 89.21           H
ATOM    378  CG  ARG A  44      10.482  -1.419  21.390  1.00 89.21           C
ATOM    379 1HG  ARG A  44      10.015  -1.116  20.452  1.00 89.21           H
ATOM    380 2HG  ARG A  44       9.838  -2.177  21.836  1.00 89.21           H
ATOM    381  CD  ARG A  44      10.585  -0.214  22.327  1.00 89.21           C
ATOM    382 1HD  ARG A  44      11.418   0.421  22.025  1.00 89.21           H
ATOM    383 2HD  ARG A  44       9.681   0.391  22.256  1.00 89.21           H
ATOM    384  NE  ARG A  44      10.778  -0.672  23.721  1.00 89.21           N
ATOM    385  HE  ARG A  44      11.682  -1.008  23.983  1.00 89.21           H
ATOM    386  CZ  ARG A  44       9.816  -0.664  24.654  1.00 89.21           C
ATOM    387  NH1 ARG A  44       8.585  -0.224  24.358  1.00 89.21           N
ATOM    388 1HH1 ARG A  44       8.379   0.102  23.436  1.00 89.21           H
ATOM    389 2HH1 ARG A  44       7.873  -0.222  25.060  1.00 89.21           H
ATOM    390  NH2 ARG A  44      10.104  -1.103  25.887  1.00 89.21           N
ATOM    391 1HH2 ARG A  44       9.397  -1.104  26.595  1.00 89.21           H
ATOM    392 2HH2 ARG A  44      11.025  -1.430  26.099  1.00 89.21           H
ATOM    393  HN  ARG A  44      10.863  -4.282  21.289  1.00 89.21           H
ATOM    394  N   GLN A  45      13.856  -4.249  20.176  1.00 91.09           N
ATOM    395  CA  GLN A  45      15.230  -4.613  19.878  1.00 91.09           C
ATOM    396  C   GLN A  45      15.323  -5.240  18.485  1.00 91.09           C
ATOM    397  O   GLN A  45      16.227  -4.921  17.715  1.00 91.09           O
ATOM    398  HA  GLN A  45      15.789  -3.677  19.900  1.00 91.09           H
ATOM    399  CB  GLN A  45      15.791  -5.557  20.943  1.00 91.09           C
ATOM    400 1HB  GLN A  45      15.651  -5.120  21.931  1.00 91.09           H
ATOM    401 2HB  GLN A  45      15.239  -6.497  20.929  1.00 91.09           H
ATOM    402  CG  GLN A  45      17.278  -5.830  20.706  1.00 91.09           C
ATOM    403 1HG  GLN A  45      17.417  -6.275  19.720  1.00 91.09           H
ATOM    404 2HG  GLN A  45      17.829  -4.890  20.712  1.00 91.09           H
ATOM    405  CD  GLN A  45      17.842  -6.766  21.777  1.00 91.09           C
ATOM    406  OE1 GLN A  45      17.125  -7.311  22.600  1.00 91.09           O
ATOM    407  NE2 GLN A  45      19.161  -6.920  21.721  1.00 91.09           N
ATOM    408 1HE2 GLN A  45      19.691  -6.443  21.019  1.00 91.09           H
ATOM    409 2HE2 GLN A  45      19.624  -7.513  22.380  1.00 91.09           H
ATOM    410  HN  GLN A  45      13.440  -4.754  20.933  1.00 91.09           H
ATOM    411  N   PHE A  46      14.375  -6.123  18.204  1.00 93.11           N
ATOM    412  CA  PHE A  46      14.311  -6.763  16.901  1.00 93.11           C
ATOM    413  C   PHE A  46      14.124  -5.727  15.790  1.00 93.11           C
ATOM    414  O   PHE A  46      14.832  -5.756  14.785  1.00 93.11           O
ATOM    415  HA  PHE A  46      15.255  -7.287  16.752  1.00 93.11           H
ATOM    416  CB  PHE A  46      13.099  -7.696  16.921  1.00 93.11           C
ATOM    417 1HB  PHE A  46      13.272  -8.485  17.653  1.00 93.11           H
ATOM    418 2HB  PHE A  46      12.227  -7.136  17.257  1.00 93.11           H
ATOM    419  CG  PHE A  46      12.785  -8.337  15.567  1.00 93.11           C
ATOM    420  CD1 PHE A  46      11.789  -7.832  14.791  1.00 93.11           C
ATOM    421  HD1 PHE A  46      11.215  -6.971  15.133  1.00 93.11           H
ATOM    422  CD2 PHE A  46      13.502  -9.411  15.140  1.00 93.11           C
ATOM    423  HD2 PHE A  46      14.300  -9.815  15.763  1.00 93.11           H
ATOM    424  CE1 PHE A  46      11.498  -8.427  13.535  1.00 93.11           C
ATOM    425  HE1 PHE A  46      10.699  -8.022  12.912  1.00 93.11           H
ATOM    426  CE2 PHE A  46      13.211 -10.005  13.884  1.00 93.11           C
ATOM    427  HE2 PHE A  46      13.785 -10.866  13.542  1.00 93.11           H
ATOM    428  CZ  PHE A  46      12.215  -9.501  13.108  1.00 93.11           C
ATOM    429  HZ  PHE A  46      11.991  -9.957  12.143  1.00 93.11           H
ATOM    430  HN  PHE A  46      13.661  -6.400  18.847  1.00 93.11           H
ATOM    431  N   ALA A  47      13.168  -4.837  16.009  1.00 91.57           N
ATOM    432  CA  ALA A  47      12.809  -3.860  14.996  1.00 91.57           C
ATOM    433  C   ALA A  47      14.038  -3.020  14.644  1.00 91.57           C
ATOM    434  O   ALA A  47      14.282  -2.730  13.474  1.00 91.57           O
ATOM    435  HA  ALA A  47      12.486  -4.405  14.109  1.00 91.57           H
ATOM    436  CB  ALA A  47      11.644  -3.005  15.500  1.00 91.57           C
ATOM    437 1HB  ALA A  47      10.787  -3.645  15.708  1.00 91.57           H
ATOM    438 2HB  ALA A  47      11.942  -2.489  16.413  1.00 91.57           H
ATOM    439 3HB  ALA A  47      11.375  -2.272  14.740  1.00 91.57           H
ATOM    440  HN  ALA A  47      12.644  -4.777  16.859  1.00 91.57           H
ATOM    441  N   SER A  48      14.781  -2.655  15.678  1.00 91.67           N
ATOM    442  CA  SER A  48      15.849  -1.681  15.525  1.00 91.67           C
ATOM    443  C   SER A  48      16.946  -2.244  14.620  1.00 91.67           C
ATOM    444  O   SER A  48      17.681  -1.489  13.986  1.00 91.67           O
ATOM    445  HA  SER A  48      15.382  -0.811  15.064  1.00 91.67           H
ATOM    446  CB  SER A  48      16.432  -1.286  16.884  1.00 91.67           C
ATOM    447 1HB  SER A  48      17.115  -0.446  16.754  1.00 91.67           H
ATOM    448 2HB  SER A  48      15.630  -0.946  17.538  1.00 91.67           H
ATOM    449  OG  SER A  48      17.123  -2.367  17.503  1.00 91.67           O
ATOM    450  HG  SER A  48      17.485  -2.079  18.390  1.00 91.67           H
ATOM    451  HN  SER A  48      14.664  -3.011  16.605  1.00 91.67           H
ATOM    452  N   HIS A  49      17.021  -3.567  14.588  1.00 93.55           N
ATOM    453  CA  HIS A  49      18.037  -4.239  13.797  1.00 93.55           C
ATOM    454  C   HIS A  49      17.465  -4.596  12.423  1.00 93.55           C
ATOM    455  O   HIS A  49      18.158  -4.491  11.412  1.00 93.55           O
ATOM    456  HA  HIS A  49      18.854  -3.529  13.667  1.00 93.55           H
ATOM    457  CB  HIS A  49      18.590  -5.455  14.543  1.00 93.55           C
ATOM    458 1HB  HIS A  49      17.761  -6.102  14.829  1.00 93.55           H
ATOM    459 2HB  HIS A  49      19.222  -6.029  13.865  1.00 93.55           H
ATOM    460  CG  HIS A  49      19.388  -5.108  15.777  1.00 93.55           C
ATOM    461  ND1 HIS A  49      18.796  -4.817  16.994  1.00 93.55           N
ATOM    462  HD1 HIS A  49      17.814  -4.806  17.180  1.00 93.55           H
ATOM    463  CD2 HIS A  49      20.734  -5.009  15.971  1.00 93.55           C
ATOM    464  HD2 HIS A  49      21.500  -5.176  15.213  1.00 93.55           H
ATOM    465  CE1 HIS A  49      19.753  -4.555  17.873  1.00 93.55           C
ATOM    466  HE1 HIS A  49      19.607  -4.291  18.920  1.00 93.55           H
ATOM    467  NE2 HIS A  49      20.954  -4.675  17.236  1.00 93.55           N
ATOM    468  HN  HIS A  49      16.405  -4.174  15.090  1.00 93.55           H
ATOM    469  N   PHE A  50      16.207  -5.011  12.432  1.00 94.70           N
ATOM    470  CA  PHE A  50      15.622  -5.648  11.264  1.00 94.70           C
ATOM    471  C   PHE A  50      15.139  -4.605  10.255  1.00 94.70           C
ATOM    472  O   PHE A  50      15.400  -4.727   9.059  1.00 94.70           O
ATOM    473  HA  PHE A  50      16.398  -6.262  10.807  1.00 94.70           H
ATOM    474  CB  PHE A  50      14.421  -6.461  11.753  1.00 94.70           C
ATOM    475 1HB  PHE A  50      14.765  -7.198  12.479  1.00 94.70           H
ATOM    476 2HB  PHE A  50      13.733  -5.796  12.275  1.00 94.70           H
ATOM    477  CG  PHE A  50      13.662  -7.183  10.637  1.00 94.70           C
ATOM    478  CD1 PHE A  50      12.438  -6.736  10.249  1.00 94.70           C
ATOM    479  HD1 PHE A  50      11.997  -5.865  10.733  1.00 94.70           H
ATOM    480  CD2 PHE A  50      14.212  -8.270  10.034  1.00 94.70           C
ATOM    481  HD2 PHE A  50      15.194  -8.628  10.345  1.00 94.70           H
ATOM    482  CE1 PHE A  50      11.734  -7.406   9.214  1.00 94.70           C
ATOM    483  HE1 PHE A  50      10.752  -7.048   8.903  1.00 94.70           H
ATOM    484  CE2 PHE A  50      13.508  -8.940   8.999  1.00 94.70           C
ATOM    485  HE2 PHE A  50      13.949  -9.812   8.515  1.00 94.70           H
ATOM    486  CZ  PHE A  50      12.284  -8.494   8.610  1.00 94.70           C
ATOM    487  HZ  PHE A  50      11.743  -9.008   7.816  1.00 94.70           H
ATOM    488  HN  PHE A  50      15.593  -4.919  13.215  1.00 94.70           H
ATOM    489  N   LEU A  51      14.444  -3.603  10.773  1.00 94.32           N
ATOM    490  CA  LEU A  51      13.633  -2.740   9.931  1.00 94.32           C
ATOM    491  C   LEU A  51      14.549  -1.823   9.117  1.00 94.32           C
ATOM    492  O   LEU A  51      14.434  -1.752   7.895  1.00 94.32           O
ATOM    493  HA  LEU A  51      13.083  -3.380   9.241  1.00 94.32           H
ATOM    494  CB  LEU A  51      12.600  -1.988  10.773  1.00 94.32           C
ATOM    495 1HB  LEU A  51      13.129  -1.419  11.538  1.00 94.32           H
ATOM    496 2HB  LEU A  51      12.094  -1.266  10.131  1.00 94.32           H
ATOM    497  CG  LEU A  51      11.539  -2.850  11.460  1.00 94.32           C
ATOM    498  HG  LEU A  51      12.040  -3.506  12.172  1.00 94.32           H
ATOM    499  CD1 LEU A  51      10.560  -1.984  12.254  1.00 94.32           C
ATOM    500 1HD1 LEU A  51      11.104  -1.426  13.017  1.00 94.32           H
ATOM    501 2HD1 LEU A  51      10.061  -1.287  11.581  1.00 94.32           H
ATOM    502 3HD1 LEU A  51       9.816  -2.621  12.732  1.00 94.32           H
ATOM    503  CD2 LEU A  51      10.821  -3.745  10.448  1.00 94.32           C
ATOM    504 1HD2 LEU A  51      10.334  -3.126   9.695  1.00 94.32           H
ATOM    505 2HD2 LEU A  51      11.546  -4.402   9.966  1.00 94.32           H
ATOM    506 3HD2 LEU A  51      10.072  -4.347  10.963  1.00 94.32           H
ATOM    507  HN  LEU A  51      14.429  -3.379  11.748  1.00 94.32           H
ATOM    508  N   PRO A  52      15.470  -1.108   9.777  1.00 95.38           N
ATOM    509  CA  PRO A  52      16.178  -0.004   9.124  1.00 95.38           C
ATOM    510  C   PRO A  52      16.821  -0.426   7.813  1.00 95.38           C
ATOM    511  O   PRO A  52      16.617   0.214   6.783  1.00 95.38           O
ATOM    512  HA  PRO A  52      15.475   0.785   8.855  1.00 95.38           H
ATOM    513  CB  PRO A  52      17.222   0.419  10.158  1.00 95.38           C
ATOM    514 1HB  PRO A  52      18.168  -0.101  10.009  1.00 95.38           H
ATOM    515 2HB  PRO A  52      17.435   1.487  10.101  1.00 95.38           H
ATOM    516  CG  PRO A  52      16.576   0.045  11.487  1.00 95.38           C
ATOM    517 1HG  PRO A  52      17.314  -0.047  12.284  1.00 95.38           H
ATOM    518 2HG  PRO A  52      15.861   0.798  11.816  1.00 95.38           H
ATOM    519  CD  PRO A  52      15.905  -1.283  11.175  1.00 95.38           C
ATOM    520 1HD  PRO A  52      16.596  -2.120  11.277  1.00 95.38           H
ATOM    521 2HD  PRO A  52      15.068  -1.481  11.844  1.00 95.38           H
ATOM    522  N   PRO A  53      17.609  -1.510   7.819  1.00 96.50           N
ATOM    523  CA  PRO A  53      18.274  -1.967   6.596  1.00 96.50           C
ATOM    524  C   PRO A  53      17.299  -2.153   5.445  1.00 96.50           C
ATOM    525  O   PRO A  53      17.587  -1.766   4.314  1.00 96.50           O
ATOM    526  HA  PRO A  53      18.981  -1.213   6.251  1.00 96.50           H
ATOM    527  CB  PRO A  53      18.924  -3.289   7.009  1.00 96.50           C
ATOM    528 1HB  PRO A  53      18.268  -4.137   6.813  1.00 96.50           H
ATOM    529 2HB  PRO A  53      19.849  -3.469   6.462  1.00 96.50           H
ATOM    530  CG  PRO A  53      19.178  -3.106   8.501  1.00 96.50           C
ATOM    531 1HG  PRO A  53      19.306  -4.062   9.010  1.00 96.50           H
ATOM    532 2HG  PRO A  53      20.086  -2.534   8.690  1.00 96.50           H
ATOM    533  CD  PRO A  53      17.932  -2.373   8.970  1.00 96.50           C
ATOM    534 1HD  PRO A  53      17.118  -3.061   9.195  1.00 96.50           H
ATOM    535 2HD  PRO A  53      18.119  -1.797   9.877  1.00 96.50           H
ATOM    536  N   LEU A  54      16.159  -2.747   5.768  1.00 95.64           N
ATOM    537  CA  LEU A  54      15.194  -3.118   4.747  1.00 95.64           C
ATOM    538  C   LEU A  54      14.543  -1.854   4.183  1.00 95.64           C
ATOM    539  O   LEU A  54      14.374  -1.726   2.971  1.00 95.64           O
ATOM    540  HA  LEU A  54      15.741  -3.613   3.944  1.00 95.64           H
ATOM    541  CB  LEU A  54      14.190  -4.132   5.302  1.00 95.64           C
ATOM    542 1HB  LEU A  54      13.746  -3.716   6.206  1.00 95.64           H
ATOM    543 2HB  LEU A  54      13.385  -4.250   4.576  1.00 95.64           H
ATOM    544  CG  LEU A  54      14.749  -5.517   5.632  1.00 95.64           C
ATOM    545  HG  LEU A  54      15.573  -5.394   6.335  1.00 95.64           H
ATOM    546  CD1 LEU A  54      13.693  -6.384   6.321  1.00 95.64           C
ATOM    547 1HD1 LEU A  54      13.378  -5.905   7.247  1.00 95.64           H
ATOM    548 2HD1 LEU A  54      12.834  -6.502   5.661  1.00 95.64           H
ATOM    549 3HD1 LEU A  54      14.117  -7.363   6.545  1.00 95.64           H
ATOM    550  CD2 LEU A  54      15.318  -6.191   4.382  1.00 95.64           C
ATOM    551 1HD2 LEU A  54      14.529  -6.301   3.638  1.00 95.64           H
ATOM    552 2HD2 LEU A  54      16.121  -5.579   3.972  1.00 95.64           H
ATOM    553 3HD2 LEU A  54      15.709  -7.174   4.645  1.00 95.64           H
ATOM    554  HN  LEU A  54      15.892  -2.974   6.704  1.00 95.64           H
ATOM    555  N   TYR A  55      14.194  -0.952   5.089  1.00 94.66           N
ATOM    556  CA  TYR A  55      13.510   0.271   4.703  1.00 94.66           C
ATOM    557  C   TYR A  55      14.391   1.128   3.792  1.00 94.66           C
ATOM    558  O   TYR A  55      13.896   1.767   2.865  1.00 94.66           O
ATOM    559  HA  TYR A  55      12.604  -0.006   4.164  1.00 94.66           H
ATOM    560  CB  TYR A  55      13.246   1.034   6.002  1.00 94.66           C
ATOM    561 1HB  TYR A  55      14.151   1.023   6.609  1.00 94.66           H
ATOM    562 2HB  TYR A  55      13.036   2.077   5.763  1.00 94.66           H
ATOM    563  CG  TYR A  55      12.087   0.473   6.829  1.00 94.66           C
ATOM    564  CD1 TYR A  55      11.367  -0.608   6.363  1.00 94.66           C
ATOM    565  HD1 TYR A  55      11.623  -1.061   5.405  1.00 94.66           H
ATOM    566  CD2 TYR A  55      11.764   1.047   8.042  1.00 94.66           C
ATOM    567  HD2 TYR A  55      12.333   1.900   8.410  1.00 94.66           H
ATOM    568  CE1 TYR A  55      10.277  -1.136   7.141  1.00 94.66           C
ATOM    569  HE1 TYR A  55       9.699  -1.989   6.784  1.00 94.66           H
ATOM    570  CE2 TYR A  55      10.673   0.518   8.820  1.00 94.66           C
ATOM    571  HE2 TYR A  55      10.407   0.962   9.779  1.00 94.66           H
ATOM    572  CZ  TYR A  55       9.984  -0.547   8.331  1.00 94.66           C
ATOM    573  OH  TYR A  55       8.954  -1.046   9.067  1.00 94.66           O
ATOM    574  HH  TYR A  55       8.490  -1.770   8.557  1.00 94.66           H
ATOM    575  HN  TYR A  55      14.371  -1.046   6.069  1.00 94.66           H
ATOM    576  N   TRP A  56      15.683   1.114   4.088  1.00 96.02           N
ATOM    577  CA  TRP A  56      16.649   1.812   3.257  1.00 96.02           C
ATOM    578  C   TRP A  56      16.689   1.118   1.894  1.00 96.02           C
ATOM    579  O   TRP A  56      16.704   1.779   0.857  1.00 96.02           O
ATOM    580  HA  TRP A  56      16.307   2.841   3.141  1.00 96.02           H
ATOM    581  CB  TRP A  56      18.017   1.872   3.938  1.00 96.02           C
ATOM    582 1HB  TRP A  56      18.157   0.966   4.528  1.00 96.02           H
ATOM    583 2HB  TRP A  56      18.793   1.877   3.173  1.00 96.02           H
ATOM    584  CG  TRP A  56      18.208   3.089   4.845  1.00 96.02           C
ATOM    585  CD1 TRP A  56      18.359   3.110   6.177  1.00 96.02           C
ATOM    586  HD1 TRP A  56      18.364   2.221   6.808  1.00 96.02           H
ATOM    587  CD2 TRP A  56      18.263   4.470   4.430  1.00 96.02           C
ATOM    588  NE1 TRP A  56      18.506   4.398   6.648  1.00 96.02           N
ATOM    589  HE1 TRP A  56      18.633   4.668   7.603  1.00 96.02           H
ATOM    590  CE2 TRP A  56      18.446   5.252   5.553  1.00 96.02           C
ATOM    591  CE3 TRP A  56      18.162   5.040   3.149  1.00 96.02           C
ATOM    592  HE3 TRP A  56      18.017   4.444   2.248  1.00 96.02           H
ATOM    593  CZ2 TRP A  56      18.544   6.648   5.507  1.00 96.02           C
ATOM    594  HZ2 TRP A  56      18.689   7.243   6.409  1.00 96.02           H
ATOM    595  CZ3 TRP A  56      18.261   6.436   3.121  1.00 96.02           C
ATOM    596  HZ3 TRP A  56      18.189   6.929   2.151  1.00 96.02           H
ATOM    597  CH2 TRP A  56      18.446   7.237   4.241  1.00 96.02           C
ATOM    598  HH2 TRP A  56      18.513   8.320   4.135  1.00 96.02           H
ATOM    599  HN  TRP A  56      16.071   0.638   4.877  1.00 96.02           H
ATOM    600  N   LEU A  57      16.706  -0.206   1.940  1.00 96.31           N
ATOM    601  CA  LEU A  57      16.769  -0.997   0.723  1.00 96.31           C
ATOM    602  C   LEU A  57      15.530  -0.715  -0.128  1.00 96.31           C
ATOM    603  O   LEU A  57      15.642  -0.431  -1.320  1.00 96.31           O
ATOM    604  HA  LEU A  57      17.650  -0.673   0.169  1.00 96.31           H
ATOM    605  CB  LEU A  57      16.963  -2.478   1.056  1.00 96.31           C
ATOM    606 1HB  LEU A  57      17.879  -2.583   1.637  1.00 96.31           H
ATOM    607 2HB  LEU A  57      16.140  -2.797   1.696  1.00 96.31           H
ATOM    608  CG  LEU A  57      17.039  -3.430  -0.140  1.00 96.31           C
ATOM    609  HG  LEU A  57      16.194  -3.222  -0.796  1.00 96.31           H
ATOM    610  CD1 LEU A  57      18.312  -3.187  -0.953  1.00 96.31           C
ATOM    611 1HD1 LEU A  57      18.318  -2.161  -1.322  1.00 96.31           H
ATOM    612 2HD1 LEU A  57      19.184  -3.350  -0.320  1.00 96.31           H
ATOM    613 3HD1 LEU A  57      18.341  -3.877  -1.797  1.00 96.31           H
ATOM    614  CD2 LEU A  57      16.915  -4.887   0.310  1.00 96.31           C
ATOM    615 1HD2 LEU A  57      17.726  -5.124   0.998  1.00 96.31           H
ATOM    616 2HD2 LEU A  57      15.959  -5.032   0.812  1.00 96.31           H
ATOM    617 3HD2 LEU A  57      16.973  -5.542  -0.559  1.00 96.31           H
ATOM    618  HN  LEU A  57      16.677  -0.737   2.788  1.00 96.31           H
ATOM    619  N   VAL A  58      14.376  -0.803   0.516  1.00 95.21           N
ATOM    620  CA  VAL A  58      13.114  -0.620  -0.180  1.00 95.21           C
ATOM    621  C   VAL A  58      13.069   0.785  -0.785  1.00 95.21           C
ATOM    622  O   VAL A  58      12.664   0.957  -1.934  1.00 95.21           O
ATOM    623  HA  VAL A  58      13.074  -1.351  -0.988  1.00 95.21           H
ATOM    624  CB  VAL A  58      11.947  -0.900   0.769  1.00 95.21           C
ATOM    625  HB  VAL A  58      12.096  -0.302   1.669  1.00 95.21           H
ATOM    626  CG1 VAL A  58      10.616  -0.479   0.141  1.00 95.21           C
ATOM    627 1HG1 VAL A  58      10.640   0.588  -0.079  1.00 95.21           H
ATOM    628 2HG1 VAL A  58      10.458  -1.037  -0.781  1.00 95.21           H
ATOM    629 3HG1 VAL A  58       9.804  -0.688   0.837  1.00 95.21           H
ATOM    630  CG2 VAL A  58      11.917  -2.372   1.182  1.00 95.21           C
ATOM    631 1HG2 VAL A  58      11.803  -2.996   0.296  1.00 95.21           H
ATOM    632 2HG2 VAL A  58      12.848  -2.627   1.689  1.00 95.21           H
ATOM    633 3HG2 VAL A  58      11.078  -2.543   1.857  1.00 95.21           H
ATOM    634  HN  VAL A  58      14.295  -0.995   1.494  1.00 95.21           H
ATOM    635  N   PHE A  59      13.491   1.753   0.015  1.00 96.57           N
ATOM    636  CA  PHE A  59      13.506   3.136  -0.427  1.00 96.57           C
ATOM    637  C   PHE A  59      14.301   3.288  -1.726  1.00 96.57           C
ATOM    638  O   PHE A  59      13.798   3.835  -2.706  1.00 96.57           O
ATOM    639  HA  PHE A  59      12.472   3.432  -0.601  1.00 96.57           H
ATOM    640  CB  PHE A  59      14.190   3.951   0.673  1.00 96.57           C
ATOM    641 1HB  PHE A  59      13.574   3.916   1.572  1.00 96.57           H
ATOM    642 2HB  PHE A  59      15.142   3.481   0.920  1.00 96.57           H
ATOM    643  CG  PHE A  59      14.441   5.413   0.300  1.00 96.57           C
ATOM    644  CD1 PHE A  59      15.713   5.892   0.247  1.00 96.57           C
ATOM    645  HD1 PHE A  59      16.553   5.235   0.471  1.00 96.57           H
ATOM    646  CD2 PHE A  59      13.393   6.234   0.021  1.00 96.57           C
ATOM    647  HD2 PHE A  59      12.374   5.849   0.063  1.00 96.57           H
ATOM    648  CE1 PHE A  59      15.946   7.250  -0.099  1.00 96.57           C
ATOM    649  HE1 PHE A  59      16.965   7.634  -0.141  1.00 96.57           H
ATOM    650  CE2 PHE A  59      13.626   7.591  -0.325  1.00 96.57           C
ATOM    651  HE2 PHE A  59      12.786   8.248  -0.549  1.00 96.57           H
ATOM    652  CZ  PHE A  59      14.898   8.070  -0.378  1.00 96.57           C
ATOM    653  HZ  PHE A  59      15.077   9.112  -0.644  1.00 96.57           H
ATOM    654  HN  PHE A  59      13.817   1.604   0.949  1.00 96.57           H
ATOM    655  N   ILE A  60      15.530   2.792  -1.691  1.00 96.73           N
ATOM    656  CA  ILE A  60      16.457   3.014  -2.787  1.00 96.73           C
ATOM    657  C   ILE A  60      15.900   2.371  -4.059  1.00 96.73           C
ATOM    658  O   ILE A  60      15.784   3.029  -5.092  1.00 96.73           O
ATOM    659  HA  ILE A  60      16.525   4.090  -2.946  1.00 96.73           H
ATOM    660  CB  ILE A  60      17.857   2.523  -2.413  1.00 96.73           C
ATOM    661  HB  ILE A  60      17.769   1.514  -2.010  1.00 96.73           H
ATOM    662  CG1 ILE A  60      18.468   3.395  -1.314  1.00 96.73           C
ATOM    663 1HG1 ILE A  60      18.735   4.369  -1.725  1.00 96.73           H
ATOM    664 2HG1 ILE A  60      17.730   3.571  -0.532  1.00 96.73           H
ATOM    665  CG2 ILE A  60      18.758   2.440  -3.647  1.00 96.73           C
ATOM    666 1HG2 ILE A  60      18.325   1.745  -4.366  1.00 96.73           H
ATOM    667 2HG2 ILE A  60      18.844   3.427  -4.101  1.00 96.73           H
ATOM    668 3HG2 ILE A  60      19.746   2.088  -3.352  1.00 96.73           H
ATOM    669  CD1 ILE A  60      19.709   2.731  -0.714  1.00 96.73           C
ATOM    670 1HD1 ILE A  60      19.433   1.769  -0.283  1.00 96.73           H
ATOM    671 2HD1 ILE A  60      20.454   2.579  -1.495  1.00 96.73           H
ATOM    672 3HD1 ILE A  60      20.123   3.372   0.064  1.00 96.73           H
ATOM    673  HN  ILE A  60      15.893   2.250  -0.934  1.00 96.73           H
ATOM    674  N   VAL A  61      15.570   1.093  -3.942  1.00 95.19           N
ATOM    675  CA  VAL A  61      15.176   0.313  -5.103  1.00 95.19           C
ATOM    676  C   VAL A  61      13.860   0.862  -5.658  1.00 95.19           C
ATOM    677  O   VAL A  61      13.696   0.982  -6.871  1.00 95.19           O
ATOM    678  HA  VAL A  61      15.952   0.432  -5.858  1.00 95.19           H
ATOM    679  CB  VAL A  61      15.096  -1.170  -4.734  1.00 95.19           C
ATOM    680  HB  VAL A  61      14.393  -1.273  -3.908  1.00 95.19           H
ATOM    681  CG1 VAL A  61      14.568  -1.999  -5.906  1.00 95.19           C
ATOM    682 1HG1 VAL A  61      13.571  -1.652  -6.176  1.00 95.19           H
ATOM    683 2HG1 VAL A  61      15.236  -1.887  -6.761  1.00 95.19           H
ATOM    684 3HG1 VAL A  61      14.522  -3.049  -5.617  1.00 95.19           H
ATOM    685  CG2 VAL A  61      16.455  -1.691  -4.262  1.00 95.19           C
ATOM    686 1HG2 VAL A  61      17.188  -1.568  -5.059  1.00 95.19           H
ATOM    687 2HG2 VAL A  61      16.775  -1.129  -3.384  1.00 95.19           H
ATOM    688 3HG2 VAL A  61      16.370  -2.747  -4.006  1.00 95.19           H
ATOM    689  HN  VAL A  61      15.570   0.592  -3.076  1.00 95.19           H
ATOM    690  N   GLY A  62      12.956   1.181  -4.743  1.00 95.24           N
ATOM    691  CA  GLY A  62      11.640   1.663  -5.127  1.00 95.24           C
ATOM    692  C   GLY A  62      11.736   3.023  -5.822  1.00 95.24           C
ATOM    693  O   GLY A  62      11.064   3.260  -6.824  1.00 95.24           O
ATOM    694 1HA  GLY A  62      11.165   0.943  -5.793  1.00 95.24           H
ATOM    695 2HA  GLY A  62      11.007   1.746  -4.244  1.00 95.24           H
ATOM    696  HN  GLY A  62      13.110   1.114  -3.757  1.00 95.24           H
ATOM    697  N   ALA A  63      12.577   3.880  -5.261  1.00 95.81           N
ATOM    698  CA  ALA A  63      12.707   5.237  -5.763  1.00 95.81           C
ATOM    699  C   ALA A  63      13.233   5.197  -7.199  1.00 95.81           C
ATOM    700  O   ALA A  63      12.720   5.897  -8.071  1.00 95.81           O
ATOM    701  HA  ALA A  63      11.715   5.689  -5.760  1.00 95.81           H
ATOM    702  CB  ALA A  63      13.616   6.041  -4.831  1.00 95.81           C
ATOM    703 1HB  ALA A  63      13.183   6.064  -3.831  1.00 95.81           H
ATOM    704 2HB  ALA A  63      14.600   5.573  -4.790  1.00 95.81           H
ATOM    705 3HB  ALA A  63      13.714   7.059  -5.208  1.00 95.81           H
ATOM    706  HN  ALA A  63      13.161   3.660  -4.480  1.00 95.81           H
ATOM    707  N   LEU A  64      14.250   4.372  -7.400  1.00 94.33           N
ATOM    708  CA  LEU A  64      14.862   4.245  -8.712  1.00 94.33           C
ATOM    709  C   LEU A  64      13.828   3.707  -9.703  1.00 94.33           C
ATOM    710  O   LEU A  64      13.672   4.247 -10.797  1.00 94.33           O
ATOM    711  HA  LEU A  64      15.160   5.244  -9.031  1.00 94.33           H
ATOM    712  CB  LEU A  64      16.133   3.398  -8.630  1.00 94.33           C
ATOM    713 1HB  LEU A  64      15.889   2.459  -8.132  1.00 94.33           H
ATOM    714 2HB  LEU A  64      16.447   3.150  -9.644  1.00 94.33           H
ATOM    715  CG  LEU A  64      17.318   4.035  -7.901  1.00 94.33           C
ATOM    716  HG  LEU A  64      16.983   4.349  -6.912  1.00 94.33           H
ATOM    717  CD1 LEU A  64      18.446   3.021  -7.696  1.00 94.33           C
ATOM    718 1HD1 LEU A  64      18.078   2.185  -7.101  1.00 94.33           H
ATOM    719 2HD1 LEU A  64      18.786   2.656  -8.664  1.00 94.33           H
ATOM    720 3HD1 LEU A  64      19.275   3.501  -7.176  1.00 94.33           H
ATOM    721  CD2 LEU A  64      17.801   5.289  -8.632  1.00 94.33           C
ATOM    722 1HD2 LEU A  64      18.114   5.023  -9.642  1.00 94.33           H
ATOM    723 2HD2 LEU A  64      16.990   6.016  -8.683  1.00 94.33           H
ATOM    724 3HD2 LEU A  64      18.644   5.722  -8.093  1.00 94.33           H
ATOM    725  HN  LEU A  64      14.654   3.798  -6.688  1.00 94.33           H
ATOM    726  N   GLY A  65      13.148   2.650  -9.284  1.00 92.47           N
ATOM    727  CA  GLY A  65      12.230   1.952 -10.168  1.00 92.47           C
ATOM    728  C   GLY A  65      11.107   2.880 -10.637  1.00 92.47           C
ATOM    729  O   GLY A  65      10.876   3.023 -11.836  1.00 92.47           O
ATOM    730 1HA  GLY A  65      12.774   1.568 -11.032  1.00 92.47           H
ATOM    731 2HA  GLY A  65      11.805   1.092  -9.651  1.00 92.47           H
ATOM    732  HN  GLY A  65      13.216   2.271  -8.361  1.00 92.47           H
ATOM    733  N   ASN A  66      10.440   3.485  -9.666  1.00 93.95           N
ATOM    734  CA  ASN A  66       9.247   4.265  -9.951  1.00 93.95           C
ATOM    735  C   ASN A  66       9.644   5.542 -10.695  1.00 93.95           C
ATOM    736  O   ASN A  66       8.909   6.014 -11.561  1.00 93.95           O
ATOM    737  HA  ASN A  66       8.615   3.612 -10.552  1.00 93.95           H
ATOM    738  CB  ASN A  66       8.534   4.673  -8.660  1.00 93.95           C
ATOM    739 1HB  ASN A  66       9.262   5.053  -7.943  1.00 93.95           H
ATOM    740 2HB  ASN A  66       7.836   5.484  -8.867  1.00 93.95           H
ATOM    741  CG  ASN A  66       7.781   3.488  -8.052  1.00 93.95           C
ATOM    742  OD1 ASN A  66       6.806   2.995  -8.593  1.00 93.95           O
ATOM    743  ND2 ASN A  66       8.287   3.060  -6.899  1.00 93.95           N
ATOM    744 1HD2 ASN A  66       9.091   3.509  -6.508  1.00 93.95           H
ATOM    745 2HD2 ASN A  66       7.865   2.289  -6.422  1.00 93.95           H
ATOM    746  HN  ASN A  66      10.700   3.449  -8.701  1.00 93.95           H
ATOM    747  N   SER A  67      10.806   6.064 -10.331  1.00 92.95           N
ATOM    748  CA  SER A  67      11.322   7.261 -10.972  1.00 92.95           C
ATOM    749  C   SER A  67      11.546   7.002 -12.463  1.00 92.95           C
ATOM    750  O   SER A  67      11.302   7.877 -13.292  1.00 92.95           O
ATOM    751  HA  SER A  67      10.553   8.020 -10.827  1.00 92.95           H
ATOM    752  CB  SER A  67      12.623   7.722 -10.312  1.00 92.95           C
ATOM    753 1HB  SER A  67      13.366   6.927 -10.380  1.00 92.95           H
ATOM    754 2HB  SER A  67      13.023   8.578 -10.856  1.00 92.95           H
ATOM    755  OG  SER A  67      12.433   8.077  -8.945  1.00 92.95           O
ATOM    756  HG  SER A  67      12.889   7.413  -8.353  1.00 92.95           H
ATOM    757  HN  SER A  67      11.390   5.683  -9.614  1.00 92.95           H
ATOM    758  N   LEU A  68      12.008   5.796 -12.759  1.00 89.37           N
ATOM    759  CA  LEU A  68      12.275   5.413 -14.135  1.00 89.37           C
ATOM    760  C   LEU A  68      10.955   5.337 -14.904  1.00 89.37           C
ATOM    761  O   LEU A  68      10.893   5.705 -16.076  1.00 89.37           O
ATOM    762  HA  LEU A  68      12.889   6.197 -14.578  1.00 89.37           H
ATOM    763  CB  LEU A  68      13.090   4.119 -14.182  1.00 89.37           C
ATOM    764 1HB  LEU A  68      14.023   4.280 -13.641  1.00 89.37           H
ATOM    765 2HB  LEU A  68      12.540   3.347 -13.645  1.00 89.37           H
ATOM    766  CG  LEU A  68      13.427   3.589 -15.577  1.00 89.37           C
ATOM    767  HG  LEU A  68      12.493   3.364 -16.092  1.00 89.37           H
ATOM    768  CD1 LEU A  68      14.155   4.650 -16.406  1.00 89.37           C
ATOM    769 1HD1 LEU A  68      13.519   5.529 -16.509  1.00 89.37           H
ATOM    770 2HD1 LEU A  68      15.082   4.929 -15.904  1.00 89.37           H
ATOM    771 3HD1 LEU A  68      14.382   4.247 -17.393  1.00 89.37           H
ATOM    772  CD2 LEU A  68      14.221   2.284 -15.492  1.00 89.37           C
ATOM    773 1HD2 LEU A  68      15.151   2.460 -14.951  1.00 89.37           H
ATOM    774 2HD2 LEU A  68      13.631   1.534 -14.966  1.00 89.37           H
ATOM    775 3HD2 LEU A  68      14.447   1.930 -16.497  1.00 89.37           H
ATOM    776  HN  LEU A  68      12.199   5.088 -12.078  1.00 89.37           H
ATOM    777  N   VAL A  69       9.931   4.857 -14.213  1.00 88.86           N
ATOM    778  CA  VAL A  69       8.612   4.742 -14.812  1.00 88.86           C
ATOM    779  C   VAL A  69       8.156   6.119 -15.299  1.00 88.86           C
ATOM    780  O   VAL A  69       7.707   6.261 -16.436  1.00 88.86           O
ATOM    781  HA  VAL A  69       8.698   4.076 -15.671  1.00 88.86           H
ATOM    782  CB  VAL A  69       7.639   4.108 -13.816  1.00 88.86           C
ATOM    783  HB  VAL A  69       7.645   4.713 -12.910  1.00 88.86           H
ATOM    784  CG1 VAL A  69       6.213   4.105 -14.370  1.00 88.86           C
ATOM    785 1HG1 VAL A  69       5.896   5.130 -14.563  1.00 88.86           H
ATOM    786 2HG1 VAL A  69       6.184   3.535 -15.298  1.00 88.86           H
ATOM    787 3HG1 VAL A  69       5.541   3.649 -13.642  1.00 88.86           H
ATOM    788  CG2 VAL A  69       8.084   2.693 -13.440  1.00 88.86           C
ATOM    789 1HG2 VAL A  69       8.120   2.073 -14.336  1.00 88.86           H
ATOM    790 2HG2 VAL A  69       9.073   2.732 -12.985  1.00 88.86           H
ATOM    791 3HG2 VAL A  69       7.374   2.266 -12.731  1.00 88.86           H
ATOM    792  HN  VAL A  69       9.992   4.551 -13.263  1.00 88.86           H
ATOM    793  N   ILE A  70       8.288   7.097 -14.416  1.00 90.23           N
ATOM    794  CA  ILE A  70       7.816   8.440 -14.711  1.00 90.23           C
ATOM    795  C   ILE A  70       8.585   8.993 -15.913  1.00 90.23           C
ATOM    796  O   ILE A  70       7.999   9.624 -16.792  1.00 90.23           O
ATOM    797  HA  ILE A  70       6.763   8.365 -14.980  1.00 90.23           H
ATOM    798  CB  ILE A  70       7.904   9.324 -13.466  1.00 90.23           C
ATOM    799  HB  ILE A  70       8.926   9.281 -13.087  1.00 90.23           H
ATOM    800  CG1 ILE A  70       6.989   8.802 -12.357  1.00 90.23           C
ATOM    801 1HG1 ILE A  70       5.953   8.824 -12.694  1.00 90.23           H
ATOM    802 2HG1 ILE A  70       7.231   7.761 -12.140  1.00 90.23           H
ATOM    803  CG2 ILE A  70       7.611  10.786 -13.810  1.00 90.23           C
ATOM    804 1HG2 ILE A  70       8.338  11.140 -14.541  1.00 90.23           H
ATOM    805 2HG2 ILE A  70       6.607  10.867 -14.226  1.00 90.23           H
ATOM    806 3HG2 ILE A  70       7.681  11.393 -12.906  1.00 90.23           H
ATOM    807  CD1 ILE A  70       7.135   9.640 -11.085  1.00 90.23           C
ATOM    808 1HD1 ILE A  70       8.167   9.595 -10.737  1.00 90.23           H
ATOM    809 2HD1 ILE A  70       6.868  10.675 -11.300  1.00 90.23           H
ATOM    810 3HD1 ILE A  70       6.473   9.247 -10.313  1.00 90.23           H
ATOM    811  HN  ILE A  70       8.706   6.985 -13.515  1.00 90.23           H
ATOM    812  N   LEU A  71       9.884   8.735 -15.914  1.00 86.97           N
ATOM    813  CA  LEU A  71      10.759   9.302 -16.926  1.00 86.97           C
ATOM    814  C   LEU A  71      10.324   8.804 -18.306  1.00 86.97           C
ATOM    815  O   LEU A  71      10.193   9.592 -19.241  1.00 86.97           O
ATOM    816  HA  LEU A  71      10.636  10.384 -16.895  1.00 86.97           H
ATOM    817  CB  LEU A  71      12.223   9.002 -16.598  1.00 86.97           C
ATOM    818 1HB  LEU A  71      12.399   9.253 -15.552  1.00 86.97           H
ATOM    819 2HB  LEU A  71      12.386   7.930 -16.701  1.00 86.97           H
ATOM    820  CG  LEU A  71      13.264   9.732 -17.449  1.00 86.97           C
ATOM    821  HG  LEU A  71      12.869  10.715 -17.703  1.00 86.97           H
ATOM    822  CD1 LEU A  71      14.558   9.954 -16.663  1.00 86.97           C
ATOM    823 1HD1 LEU A  71      14.347  10.554 -15.778  1.00 86.97           H
ATOM    824 2HD1 LEU A  71      14.968   8.990 -16.359  1.00 86.97           H
ATOM    825 3HD1 LEU A  71      15.280  10.474 -17.291  1.00 86.97           H
ATOM    826  CD2 LEU A  71      13.513   8.991 -18.765  1.00 86.97           C
ATOM    827 1HD2 LEU A  71      13.877   7.986 -18.553  1.00 86.97           H
ATOM    828 2HD2 LEU A  71      12.582   8.929 -19.328  1.00 86.97           H
ATOM    829 3HD2 LEU A  71      14.257   9.531 -19.351  1.00 86.97           H
ATOM    830  HN  LEU A  71      10.339   8.152 -15.241  1.00 86.97           H
ATOM    831  N   VAL A  72      10.113   7.499 -18.390  1.00 81.77           N
ATOM    832  CA  VAL A  72       9.802   6.871 -19.663  1.00 81.77           C
ATOM    833  C   VAL A  72       8.450   7.385 -20.163  1.00 81.77           C
ATOM    834  O   VAL A  72       8.283   7.644 -21.354  1.00 81.77           O
ATOM    835  HA  VAL A  72      10.574   7.167 -20.373  1.00 81.77           H
ATOM    836  CB  VAL A  72       9.847   5.348 -19.521  1.00 81.77           C
ATOM    837  HB  VAL A  72       9.159   5.066 -18.724  1.00 81.77           H
ATOM    838  CG1 VAL A  72       9.382   4.664 -20.807  1.00 81.77           C
ATOM    839 1HG1 VAL A  72       8.358   4.964 -21.029  1.00 81.77           H
ATOM    840 2HG1 VAL A  72      10.033   4.957 -21.631  1.00 81.77           H
ATOM    841 3HG1 VAL A  72       9.424   3.582 -20.679  1.00 81.77           H
ATOM    842  CG2 VAL A  72      11.246   4.876 -19.123  1.00 81.77           C
ATOM    843 1HG2 VAL A  72      11.962   5.177 -19.888  1.00 81.77           H
ATOM    844 2HG2 VAL A  72      11.524   5.325 -18.169  1.00 81.77           H
ATOM    845 3HG2 VAL A  72      11.250   3.790 -19.028  1.00 81.77           H
ATOM    846  HN  VAL A  72      10.152   6.875 -17.610  1.00 81.77           H
ATOM    847  N   TYR A  73       7.520   7.517 -19.228  1.00 83.20           N
ATOM    848  CA  TYR A  73       6.177   7.958 -19.565  1.00 83.20           C
ATOM    849  C   TYR A  73       6.204   9.327 -20.246  1.00 83.20           C
ATOM    850  O   TYR A  73       5.443   9.575 -21.180  1.00 83.20           O
ATOM    851  HA  TYR A  73       5.746   7.228 -20.250  1.00 83.20           H
ATOM    852  CB  TYR A  73       5.427   8.076 -18.237  1.00 83.20           C
ATOM    853 1HB  TYR A  73       5.385   7.094 -17.766  1.00 83.20           H
ATOM    854 2HB  TYR A  73       5.992   8.727 -17.569  1.00 83.20           H
ATOM    855  CG  TYR A  73       4.004   8.621 -18.373  1.00 83.20           C
ATOM    856  CD1 TYR A  73       3.777   9.981 -18.312  1.00 83.20           C
ATOM    857  HD1 TYR A  73       4.612  10.667 -18.167  1.00 83.20           H
ATOM    858  CD2 TYR A  73       2.947   7.753 -18.557  1.00 83.20           C
ATOM    859  HD2 TYR A  73       3.126   6.679 -18.605  1.00 83.20           H
ATOM    860  CE1 TYR A  73       2.438  10.494 -18.441  1.00 83.20           C
ATOM    861  HE1 TYR A  73       2.244  11.566 -18.394  1.00 83.20           H
ATOM    862  CE2 TYR A  73       1.608   8.266 -18.685  1.00 83.20           C
ATOM    863  HE2 TYR A  73       0.764   7.591 -18.831  1.00 83.20           H
ATOM    864  CZ  TYR A  73       1.419   9.611 -18.621  1.00 83.20           C
ATOM    865  OH  TYR A  73       0.154  10.096 -18.742  1.00 83.20           O
ATOM    866  HH  TYR A  73      -0.479   9.351 -18.954  1.00 83.20           H
ATOM    867  HN  TYR A  73       7.673   7.329 -18.258  1.00 83.20           H
ATOM    868  N   TRP A  74       7.089  10.181 -19.753  1.00 83.54           N
ATOM    869  CA  TRP A  74       7.114  11.567 -20.186  1.00 83.54           C
ATOM    870  C   TRP A  74       7.804  11.624 -21.551  1.00 83.54           C
ATOM    871  O   TRP A  74       7.282  12.223 -22.490  1.00 83.54           O
ATOM    872  HA  TRP A  74       6.082  11.907 -20.276  1.00 83.54           H
ATOM    873  CB  TRP A  74       7.787  12.457 -19.139  1.00 83.54           C
ATOM    874 1HB  TRP A  74       8.554  11.878 -18.624  1.00 83.54           H
ATOM    875 2HB  TRP A  74       8.295  13.277 -19.647  1.00 83.54           H
ATOM    876  CG  TRP A  74       6.823  13.037 -18.103  1.00 83.54           C
ATOM    877  CD1 TRP A  74       6.392  12.469 -16.969  1.00 83.54           C
ATOM    878  HD1 TRP A  74       6.688  11.477 -16.628  1.00 83.54           H
ATOM    879  CD2 TRP A  74       6.184  14.330 -18.152  1.00 83.54           C
ATOM    880  NE1 TRP A  74       5.525  13.298 -16.286  1.00 83.54           N
ATOM    881  HE1 TRP A  74       5.073  13.095 -15.417  1.00 83.54           H
ATOM    882  CE2 TRP A  74       5.395  14.466 -17.028  1.00 83.54           C
ATOM    883  CE3 TRP A  74       6.271  15.352 -19.114  1.00 83.54           C
ATOM    884  HE3 TRP A  74       6.887  15.270 -20.009  1.00 83.54           H
ATOM    885  CZ2 TRP A  74       4.631  15.608 -16.761  1.00 83.54           C
ATOM    886  HZ2 TRP A  74       4.015  15.691 -15.865  1.00 83.54           H
ATOM    887  CZ3 TRP A  74       5.502  16.488 -18.832  1.00 83.54           C
ATOM    888  HZ3 TRP A  74       5.532  17.310 -19.546  1.00 83.54           H
ATOM    889  CH2 TRP A  74       4.702  16.639 -17.705  1.00 83.54           C
ATOM    890  HH2 TRP A  74       4.132  17.556 -17.558  1.00 83.54           H
ATOM    891  HN  TRP A  74       7.779   9.939 -19.070  1.00 83.54           H
ATOM    892  N   TYR A  75       8.966  10.991 -21.618  1.00 75.69           N
ATOM    893  CA  TYR A  75       9.894  11.243 -22.707  1.00 75.69           C
ATOM    894  C   TYR A  75       9.680  10.249 -23.851  1.00 75.69           C
ATOM    895  O   TYR A  75      10.131  10.480 -24.971  1.00 75.69           O
ATOM    896  HA  TYR A  75       9.714  12.253 -23.076  1.00 75.69           H
ATOM    897  CB  TYR A  75      11.294  11.039 -22.125  1.00 75.69           C
ATOM    898 1HB  TYR A  75      11.289  10.148 -21.497  1.00 75.69           H
ATOM    899 2HB  TYR A  75      11.991  10.850 -22.941  1.00 75.69           H
ATOM    900  CG  TYR A  75      11.804  12.223 -21.301  1.00 75.69           C
ATOM    901  CD1 TYR A  75      12.286  13.349 -21.937  1.00 75.69           C
ATOM    902  HD1 TYR A  75      12.304  13.395 -23.026  1.00 75.69           H
ATOM    903  CD2 TYR A  75      11.781  12.165 -19.923  1.00 75.69           C
ATOM    904  HD2 TYR A  75      11.401  11.276 -19.421  1.00 75.69           H
ATOM    905  CE1 TYR A  75      12.766  14.464 -21.162  1.00 75.69           C
ATOM    906  HE1 TYR A  75      13.150  15.359 -21.651  1.00 75.69           H
ATOM    907  CE2 TYR A  75      12.262  13.280 -19.147  1.00 75.69           C
ATOM    908  HE2 TYR A  75      12.250  13.247 -18.058  1.00 75.69           H
ATOM    909  CZ  TYR A  75      12.730  14.374 -19.805  1.00 75.69           C
ATOM    910  OH  TYR A  75      13.184  15.426 -19.073  1.00 75.69           O
ATOM    911  HH  TYR A  75      13.494  16.157 -19.681  1.00 75.69           H
ATOM    912  HN  TYR A  75       9.276  10.319 -20.946  1.00 75.69           H
ATOM    913  N   CYS A  76       8.991   9.164 -23.528  1.00 67.03           N
ATOM    914  CA  CYS A  76       9.039   7.973 -24.358  1.00 67.03           C
ATOM    915  C   CYS A  76       7.605   7.576 -24.712  1.00 67.03           C
ATOM    916  O   CYS A  76       7.362   6.979 -25.760  1.00 67.03           O
ATOM    917  HA  CYS A  76       9.600   8.238 -25.254  1.00 67.03           H
ATOM    918  CB  CYS A  76       9.793   6.834 -23.669  1.00 67.03           C
ATOM    919 1HB  CYS A  76       9.641   6.885 -22.591  1.00 67.03           H
ATOM    920 2HB  CYS A  76       9.400   5.873 -24.001  1.00 67.03           H
ATOM    921  SG  CYS A  76      11.579   6.943 -24.054  1.00 67.03           S
ATOM    922  HG  CYS A  76      11.487   6.443 -25.283  1.00 67.03           H
ATOM    923  HN  CYS A  76       8.410   9.092 -22.717  1.00 67.03           H
ATOM    924  N   THR A  77       6.691   7.923 -23.817  1.00 63.37           N
ATOM    925  CA  THR A  77       5.280   7.666 -24.051  1.00 63.37           C
ATOM    926  C   THR A  77       4.722   8.650 -25.082  1.00 63.37           C
ATOM    927  O   THR A  77       4.199   9.703 -24.721  1.00 63.37           O
ATOM    928  HA  THR A  77       5.177   6.667 -24.474  1.00 63.37           H
ATOM    929  CB  THR A  77       4.559   7.726 -22.703  1.00 63.37           C
ATOM    930  HB  THR A  77       4.494   8.753 -22.341  1.00 63.37           H
ATOM    931  OG1 THR A  77       5.294   6.828 -21.876  1.00 63.37           O
ATOM    932  HG1 THR A  77       5.358   5.933 -22.315  1.00 63.37           H
ATOM    933  CG2 THR A  77       3.157   7.116 -22.761  1.00 63.37           C
ATOM    934 1HG2 THR A  77       3.228   6.070 -23.057  1.00 63.37           H
ATOM    935 2HG2 THR A  77       2.554   7.660 -23.488  1.00 63.37           H
ATOM    936 3HG2 THR A  77       2.690   7.184 -21.778  1.00 63.37           H
ATOM    937  HN  THR A  77       6.901   8.371 -22.948  1.00 63.37           H
ATOM    938  N   ARG A  78       4.854   8.271 -26.345  1.00 61.04           N
ATOM    939  CA  ARG A  78       4.297   9.066 -27.426  1.00 61.04           C
ATOM    940  C   ARG A  78       2.773   9.125 -27.311  1.00 61.04           C
ATOM    941  O   ARG A  78       2.187  10.206 -27.315  1.00 61.04           O
ATOM    942  HA  ARG A  78       4.738  10.055 -27.301  1.00 61.04           H
ATOM    943  CB  ARG A  78       4.677   8.485 -28.790  1.00 61.04           C
ATOM    944 1HB  ARG A  78       4.551   7.402 -28.775  1.00 61.04           H
ATOM    945 2HB  ARG A  78       4.005   8.873 -29.555  1.00 61.04           H
ATOM    946  CG  ARG A  78       6.123   8.831 -29.149  1.00 61.04           C
ATOM    947 1HG  ARG A  78       6.304   9.890 -28.965  1.00 61.04           H
ATOM    948 2HG  ARG A  78       6.805   8.274 -28.506  1.00 61.04           H
ATOM    949  CD  ARG A  78       6.417   8.505 -30.615  1.00 61.04           C
ATOM    950 1HD  ARG A  78       6.299   7.435 -30.789  1.00 61.04           H
ATOM    951 2HD  ARG A  78       5.700   9.013 -31.260  1.00 61.04           H
ATOM    952  NE  ARG A  78       7.793   8.924 -30.961  1.00 61.04           N
ATOM    953  HE  ARG A  78       8.389   9.234 -30.221  1.00 61.04           H
ATOM    954  CZ  ARG A  78       8.291   8.914 -32.205  1.00 61.04           C
ATOM    955  NH1 ARG A  78       7.538   8.508 -33.236  1.00 61.04           N
ATOM    956 1HH1 ARG A  78       6.596   8.209 -33.081  1.00 61.04           H
ATOM    957 2HH1 ARG A  78       7.917   8.503 -34.162  1.00 61.04           H
ATOM    958  NH2 ARG A  78       9.554   9.316 -32.403  1.00 61.04           N
ATOM    959 1HH2 ARG A  78       9.941   9.315 -33.325  1.00 61.04           H
ATOM    960 2HH2 ARG A  78      10.110   9.618 -31.628  1.00 61.04           H
ATOM    961  HN  ARG A  78       5.330   7.441 -26.633  1.00 61.04           H
ATOM    962  N   VAL A  79       2.173   7.947 -27.212  1.00 69.63           N
ATOM    963  CA  VAL A  79       0.724   7.843 -27.206  1.00 69.63           C
ATOM    964  C   VAL A  79       0.265   7.258 -25.869  1.00 69.63           C
ATOM    965  O   VAL A  79       0.272   6.042 -25.684  1.00 69.63           O
ATOM    966  HA  VAL A  79       0.322   8.852 -27.304  1.00 69.63           H
ATOM    967  CB  VAL A  79       0.252   7.026 -28.410  1.00 69.63           C
ATOM    968  HB  VAL A  79       0.055   6.009 -28.068  1.00 69.63           H
ATOM    969  CG1 VAL A  79      -1.050   7.591 -28.980  1.00 69.63           C
ATOM    970 1HG1 VAL A  79      -1.825   7.563 -28.214  1.00 69.63           H
ATOM    971 2HG1 VAL A  79      -0.891   8.621 -29.298  1.00 69.63           H
ATOM    972 3HG1 VAL A  79      -1.363   6.991 -29.835  1.00 69.63           H
ATOM    973  CG2 VAL A  79       1.338   6.958 -29.486  1.00 69.63           C
ATOM    974 1HG2 VAL A  79       1.581   7.966 -29.821  1.00 69.63           H
ATOM    975 2HG2 VAL A  79       2.231   6.488 -29.072  1.00 69.63           H
ATOM    976 3HG2 VAL A  79       0.977   6.371 -30.330  1.00 69.63           H
ATOM    977  HN  VAL A  79       2.659   7.077 -27.137  1.00 69.63           H
ATOM    978  N   LYS A  80      -0.124   8.151 -24.970  1.00 78.07           N
ATOM    979  CA  LYS A  80      -0.497   7.747 -23.626  1.00 78.07           C
ATOM    980  C   LYS A  80      -1.850   7.034 -23.669  1.00 78.07           C
ATOM    981  O   LYS A  80      -2.728   7.409 -24.444  1.00 78.07           O
ATOM    982  HA  LYS A  80       0.256   7.039 -23.277  1.00 78.07           H
ATOM    983  CB  LYS A  80      -0.463   8.946 -22.676  1.00 78.07           C
ATOM    984 1HB  LYS A  80      -1.153   9.713 -23.029  1.00 78.07           H
ATOM    985 2HB  LYS A  80      -0.806   8.642 -21.688  1.00 78.07           H
ATOM    986  CG  LYS A  80       0.948   9.528 -22.577  1.00 78.07           C
ATOM    987 1HG  LYS A  80       1.583   8.853 -22.003  1.00 78.07           H
ATOM    988 2HG  LYS A  80       1.384   9.606 -23.573  1.00 78.07           H
ATOM    989  CD  LYS A  80       0.928  10.906 -21.913  1.00 78.07           C
ATOM    990 1HD  LYS A  80       0.363  11.603 -22.532  1.00 78.07           H
ATOM    991 2HD  LYS A  80       0.415  10.844 -20.953  1.00 78.07           H
ATOM    992  CE  LYS A  80       2.348  11.436 -21.706  1.00 78.07           C
ATOM    993 1HE  LYS A  80       2.920  10.733 -21.099  1.00 78.07           H
ATOM    994 2HE  LYS A  80       2.857  11.514 -22.666  1.00 78.07           H
ATOM    995  NZ  LYS A  80       2.316  12.760 -21.045  1.00 78.07           N
ATOM    996 1HZ  LYS A  80       3.255  13.019 -20.763  1.00 78.07           H
ATOM    997 2HZ  LYS A  80       1.954  13.452 -21.692  1.00 78.07           H
ATOM    998 3HZ  LYS A  80       1.718  12.715 -20.228  1.00 78.07           H
ATOM    999  HN  LYS A  80      -0.186   9.133 -25.149  1.00 78.07           H
ATOM   1000  N   THR A  81      -1.975   6.019 -22.826  1.00 83.09           N
ATOM   1001  CA  THR A  81      -3.236   5.310 -22.691  1.00 83.09           C
ATOM   1002  C   THR A  81      -3.797   5.484 -21.279  1.00 83.09           C
ATOM   1003  O   THR A  81      -3.141   6.061 -20.413  1.00 83.09           O
ATOM   1004  HA  THR A  81      -3.956   5.754 -23.378  1.00 83.09           H
ATOM   1005  CB  THR A  81      -3.000   3.847 -23.075  1.00 83.09           C
ATOM   1006  HB  THR A  81      -3.945   3.314 -23.176  1.00 83.09           H
ATOM   1007  OG1 THR A  81      -2.123   3.360 -22.062  1.00 83.09           O
ATOM   1008  HG1 THR A  81      -1.173   3.531 -22.321  1.00 83.09           H
ATOM   1009  CG2 THR A  81      -2.193   3.704 -24.367  1.00 83.09           C
ATOM   1010 1HG2 THR A  81      -1.220   4.180 -24.242  1.00 83.09           H
ATOM   1011 2HG2 THR A  81      -2.729   4.183 -25.185  1.00 83.09           H
ATOM   1012 3HG2 THR A  81      -2.054   2.647 -24.593  1.00 83.09           H
ATOM   1013  HN  THR A  81      -1.235   5.680 -22.244  1.00 83.09           H
ATOM   1014  N   MET A  82      -5.005   4.975 -21.089  1.00 85.64           N
ATOM   1015  CA  MET A  82      -5.635   5.008 -19.780  1.00 85.64           C
ATOM   1016  C   MET A  82      -4.800   4.244 -18.750  1.00 85.64           C
ATOM   1017  O   MET A  82      -4.580   4.730 -17.642  1.00 85.64           O
ATOM   1018  HA  MET A  82      -5.687   6.062 -19.507  1.00 85.64           H
ATOM   1019  CB  MET A  82      -7.031   4.387 -19.868  1.00 85.64           C
ATOM   1020 1HB  MET A  82      -7.659   4.988 -20.526  1.00 85.64           H
ATOM   1021 2HB  MET A  82      -6.963   3.394 -20.313  1.00 85.64           H
ATOM   1022  CG  MET A  82      -7.676   4.290 -18.485  1.00 85.64           C
ATOM   1023 1HG  MET A  82      -7.268   3.437 -17.943  1.00 85.64           H
ATOM   1024 2HG  MET A  82      -7.441   5.180 -17.901  1.00 85.64           H
ATOM   1025  SD  MET A  82      -9.445   4.118 -18.647  1.00 85.64           S
ATOM   1026  CE  MET A  82      -9.950   4.518 -16.982  1.00 85.64           C
ATOM   1027 1HE  MET A  82      -9.498   3.811 -16.286  1.00 85.64           H
ATOM   1028 2HE  MET A  82      -9.624   5.529 -16.737  1.00 85.64           H
ATOM   1029 3HE  MET A  82     -11.035   4.458 -16.907  1.00 85.64           H
ATOM   1030  HN  MET A  82      -5.551   4.545 -21.809  1.00 85.64           H
ATOM   1031  N   THR A  83      -4.358   3.062 -19.154  1.00 84.70           N
ATOM   1032  CA  THR A  83      -3.473   2.269 -18.318  1.00 84.70           C
ATOM   1033  C   THR A  83      -2.250   3.091 -17.906  1.00 84.70           C
ATOM   1034  O   THR A  83      -1.873   3.107 -16.736  1.00 84.70           O
ATOM   1035  HA  THR A  83      -4.006   2.009 -17.403  1.00 84.70           H
ATOM   1036  CB  THR A  83      -3.118   0.993 -19.082  1.00 84.70           C
ATOM   1037  HB  THR A  83      -2.645   1.229 -20.035  1.00 84.70           H
ATOM   1038  OG1 THR A  83      -4.352   0.284 -19.167  1.00 84.70           O
ATOM   1039  HG1 THR A  83      -5.022   0.825 -19.677  1.00 84.70           H
ATOM   1040  CG2 THR A  83      -2.209   0.062 -18.278  1.00 84.70           C
ATOM   1041 1HG2 THR A  83      -2.711  -0.229 -17.355  1.00 84.70           H
ATOM   1042 2HG2 THR A  83      -1.280   0.579 -18.039  1.00 84.70           H
ATOM   1043 3HG2 THR A  83      -1.988  -0.829 -18.867  1.00 84.70           H
ATOM   1044  HN  THR A  83      -4.595   2.647 -20.032  1.00 84.70           H
ATOM   1045  N   ASP A  84      -1.664   3.755 -18.892  1.00 84.87           N
ATOM   1046  CA  ASP A  84      -0.431   4.490 -18.670  1.00 84.87           C
ATOM   1047  C   ASP A  84      -0.677   5.589 -17.634  1.00 84.87           C
ATOM   1048  O   ASP A  84       0.203   5.901 -16.834  1.00 84.87           O
ATOM   1049  HA  ASP A  84       0.288   3.747 -18.326  1.00 84.87           H
ATOM   1050  CB  ASP A  84       0.054   5.156 -19.960  1.00 84.87           C
ATOM   1051 1HB  ASP A  84      -0.664   5.914 -20.274  1.00 84.87           H
ATOM   1052 2HB  ASP A  84       0.999   5.667 -19.776  1.00 84.87           H
ATOM   1053  CG  ASP A  84       0.234   4.124 -21.075  1.00 84.87           C
ATOM   1054  OD1 ASP A  84       0.779   3.042 -20.764  1.00 84.87           O
ATOM   1055  OD2 ASP A  84      -0.176   4.440 -22.212  1.00 84.87           O
ATOM   1056  HN  ASP A  84      -2.017   3.794 -19.827  1.00 84.87           H
ATOM   1057  N   MET A  85      -1.878   6.146 -17.683  1.00 90.47           N
ATOM   1058  CA  MET A  85      -2.252   7.203 -16.759  1.00 90.47           C
ATOM   1059  C   MET A  85      -2.273   6.689 -15.318  1.00 90.47           C
ATOM   1060  O   MET A  85      -1.785   7.358 -14.409  1.00 90.47           O
ATOM   1061  HA  MET A  85      -1.485   7.971 -16.866  1.00 90.47           H
ATOM   1062  CB  MET A  85      -3.635   7.741 -17.130  1.00 90.47           C
ATOM   1063 1HB  MET A  85      -3.646   8.031 -18.181  1.00 90.47           H
ATOM   1064 2HB  MET A  85      -4.380   6.954 -17.009  1.00 90.47           H
ATOM   1065  CG  MET A  85      -4.008   8.942 -16.260  1.00 90.47           C
ATOM   1066 1HG  MET A  85      -5.000   9.303 -16.529  1.00 90.47           H
ATOM   1067 2HG  MET A  85      -4.051   8.643 -15.212  1.00 90.47           H
ATOM   1068  SD  MET A  85      -2.807  10.246 -16.472  1.00 90.47           S
ATOM   1069  CE  MET A  85      -3.224  10.786 -18.121  1.00 90.47           C
ATOM   1070 1HE  MET A  85      -3.104   9.956 -18.817  1.00 90.47           H
ATOM   1071 2HE  MET A  85      -4.259  11.129 -18.140  1.00 90.47           H
ATOM   1072 3HE  MET A  85      -2.565  11.603 -18.414  1.00 90.47           H
ATOM   1073  HN  MET A  85      -2.588   5.886 -18.338  1.00 90.47           H
ATOM   1074  N   PHE A  86      -2.845   5.504 -15.155  1.00 91.34           N
ATOM   1075  CA  PHE A  86      -2.939   4.894 -13.840  1.00 91.34           C
ATOM   1076  C   PHE A  86      -1.560   4.467 -13.333  1.00 91.34           C
ATOM   1077  O   PHE A  86      -1.269   4.583 -12.143  1.00 91.34           O
ATOM   1078  HA  PHE A  86      -3.357   5.642 -13.165  1.00 91.34           H
ATOM   1079  CB  PHE A  86      -3.823   3.654 -13.985  1.00 91.34           C
ATOM   1080 1HB  PHE A  86      -3.409   3.014 -14.763  1.00 91.34           H
ATOM   1081 2HB  PHE A  86      -3.790   3.086 -13.055  1.00 91.34           H
ATOM   1082  CG  PHE A  86      -5.282   3.965 -14.323  1.00 91.34           C
ATOM   1083  CD1 PHE A  86      -5.892   5.048 -13.772  1.00 91.34           C
ATOM   1084  HD1 PHE A  86      -5.341   5.695 -13.088  1.00 91.34           H
ATOM   1085  CD2 PHE A  86      -5.969   3.159 -15.176  1.00 91.34           C
ATOM   1086  HD2 PHE A  86      -5.481   2.291 -15.618  1.00 91.34           H
ATOM   1087  CE1 PHE A  86      -7.246   5.338 -14.086  1.00 91.34           C
ATOM   1088  HE1 PHE A  86      -7.735   6.206 -13.644  1.00 91.34           H
ATOM   1089  CE2 PHE A  86      -7.324   3.448 -15.491  1.00 91.34           C
ATOM   1090  HE2 PHE A  86      -7.874   2.802 -16.174  1.00 91.34           H
ATOM   1091  CZ  PHE A  86      -7.933   4.531 -14.939  1.00 91.34           C
ATOM   1092  HZ  PHE A  86      -8.973   4.753 -15.181  1.00 91.34           H
ATOM   1093  HN  PHE A  86      -3.237   4.965 -15.900  1.00 91.34           H
ATOM   1094  N   LEU A  87      -0.748   3.982 -14.260  1.00 89.14           N
ATOM   1095  CA  LEU A  87       0.588   3.524 -13.920  1.00 89.14           C
ATOM   1096  C   LEU A  87       1.422   4.713 -13.439  1.00 89.14           C
ATOM   1097  O   LEU A  87       2.248   4.572 -12.537  1.00 89.14           O
ATOM   1098  HA  LEU A  87       0.491   2.815 -13.098  1.00 89.14           H
ATOM   1099  CB  LEU A  87       1.212   2.771 -15.097  1.00 89.14           C
ATOM   1100 1HB  LEU A  87       1.152   3.405 -15.981  1.00 89.14           H
ATOM   1101 2HB  LEU A  87       2.271   2.619 -14.885  1.00 89.14           H
ATOM   1102  CG  LEU A  87       0.588   1.415 -15.432  1.00 89.14           C
ATOM   1103  HG  LEU A  87      -0.465   1.573 -15.666  1.00 89.14           H
ATOM   1104  CD1 LEU A  87       1.241   0.804 -16.674  1.00 89.14           C
ATOM   1105 1HD1 LEU A  87       1.102   1.472 -17.524  1.00 89.14           H
ATOM   1106 2HD1 LEU A  87       2.306   0.662 -16.492  1.00 89.14           H
ATOM   1107 3HD1 LEU A  87       0.778  -0.159 -16.890  1.00 89.14           H
ATOM   1108  CD2 LEU A  87       0.647   0.472 -14.230  1.00 89.14           C
ATOM   1109 1HD2 LEU A  87       1.687   0.316 -13.941  1.00 89.14           H
ATOM   1110 2HD2 LEU A  87       0.101   0.911 -13.396  1.00 89.14           H
ATOM   1111 3HD2 LEU A  87       0.197  -0.485 -14.496  1.00 89.14           H
ATOM   1112  HN  LEU A  87      -0.990   3.899 -15.227  1.00 89.14           H
ATOM   1113  N   LEU A  88       1.178   5.857 -14.061  1.00 91.06           N
ATOM   1114  CA  LEU A  88       1.850   7.083 -13.664  1.00 91.06           C
ATOM   1115  C   LEU A  88       1.512   7.395 -12.205  1.00 91.06           C
ATOM   1116  O   LEU A  88       2.407   7.617 -11.391  1.00 91.06           O
ATOM   1117  HA  LEU A  88       2.923   6.907 -13.740  1.00 91.06           H
ATOM   1118  CB  LEU A  88       1.508   8.218 -14.631  1.00 91.06           C
ATOM   1119 1HB  LEU A  88       1.893   7.958 -15.617  1.00 91.06           H
ATOM   1120 2HB  LEU A  88       0.423   8.280 -14.718  1.00 91.06           H
ATOM   1121  CG  LEU A  88       2.041   9.602 -14.255  1.00 91.06           C
ATOM   1122  HG  LEU A  88       1.791   9.793 -13.211  1.00 91.06           H
ATOM   1123  CD1 LEU A  88       3.566   9.653 -14.371  1.00 91.06           C
ATOM   1124 1HD1 LEU A  88       4.006   8.915 -13.701  1.00 91.06           H
ATOM   1125 2HD1 LEU A  88       3.859   9.431 -15.398  1.00 91.06           H
ATOM   1126 3HD1 LEU A  88       3.918  10.647 -14.099  1.00 91.06           H
ATOM   1127  CD2 LEU A  88       1.366  10.694 -15.088  1.00 91.06           C
ATOM   1128 1HD2 LEU A  88       1.564  10.519 -16.145  1.00 91.06           H
ATOM   1129 2HD2 LEU A  88       0.291  10.674 -14.911  1.00 91.06           H
ATOM   1130 3HD2 LEU A  88       1.764  11.668 -14.801  1.00 91.06           H
ATOM   1131  HN  LEU A  88       0.536   5.954 -14.821  1.00 91.06           H
ATOM   1132  N   ASN A  89       0.218   7.401 -11.918  1.00 94.41           N
ATOM   1133  CA  ASN A  89      -0.256   7.807 -10.606  1.00 94.41           C
ATOM   1134  C   ASN A  89       0.183   6.771  -9.568  1.00 94.41           C
ATOM   1135  O   ASN A  89       0.417   7.110  -8.409  1.00 94.41           O
ATOM   1136  HA  ASN A  89       0.189   8.786 -10.431  1.00 94.41           H
ATOM   1137  CB  ASN A  89      -1.783   7.891 -10.574  1.00 94.41           C
ATOM   1138 1HB  ASN A  89      -2.209   7.059 -11.135  1.00 94.41           H
ATOM   1139 2HB  ASN A  89      -2.135   7.795  -9.546  1.00 94.41           H
ATOM   1140  CG  ASN A  89      -2.272   9.215 -11.164  1.00 94.41           C
ATOM   1141  OD1 ASN A  89      -2.547  10.174 -10.461  1.00 94.41           O
ATOM   1142  ND2 ASN A  89      -2.364   9.215 -12.491  1.00 94.41           N
ATOM   1143 1HD2 ASN A  89      -2.122   8.394 -13.009  1.00 94.41           H
ATOM   1144 2HD2 ASN A  89      -2.674  10.035 -12.971  1.00 94.41           H
ATOM   1145  HN  ASN A  89      -0.499   7.137 -12.563  1.00 94.41           H
ATOM   1146  N   LEU A  90       0.281   5.530 -10.022  1.00 92.50           N
ATOM   1147  CA  LEU A  90       0.707   4.447  -9.152  1.00 92.50           C
ATOM   1148  C   LEU A  90       2.143   4.706  -8.690  1.00 92.50           C
ATOM   1149  O   LEU A  90       2.451   4.573  -7.507  1.00 92.50           O
ATOM   1150  HA  LEU A  90       0.057   4.454  -8.278  1.00 92.50           H
ATOM   1151  CB  LEU A  90       0.519   3.097  -9.846  1.00 92.50           C
ATOM   1152 1HB  LEU A  90      -0.506   3.040 -10.214  1.00 92.50           H
ATOM   1153 2HB  LEU A  90       1.172   3.064 -10.718  1.00 92.50           H
ATOM   1154  CG  LEU A  90       0.794   1.859  -8.991  1.00 92.50           C
ATOM   1155  HG  LEU A  90       1.765   1.983  -8.512  1.00 92.50           H
ATOM   1156  CD1 LEU A  90      -0.245   1.721  -7.876  1.00 92.50           C
ATOM   1157 1HD1 LEU A  90      -0.211   2.602  -7.236  1.00 92.50           H
ATOM   1158 2HD1 LEU A  90      -1.239   1.629  -8.315  1.00 92.50           H
ATOM   1159 3HD1 LEU A  90      -0.026   0.833  -7.283  1.00 92.50           H
ATOM   1160  CD2 LEU A  90       0.875   0.601  -9.858  1.00 92.50           C
ATOM   1161 1HD2 LEU A  90      -0.069   0.459 -10.383  1.00 92.50           H
ATOM   1162 2HD2 LEU A  90       1.682   0.711 -10.583  1.00 92.50           H
ATOM   1163 3HD2 LEU A  90       1.072  -0.265  -9.224  1.00 92.50           H
ATOM   1164  HN  LEU A  90       0.075   5.261 -10.962  1.00 92.50           H
ATOM   1165  N   ALA A  91       2.983   5.070  -9.648  1.00 93.78           N
ATOM   1166  CA  ALA A  91       4.388   5.304  -9.363  1.00 93.78           C
ATOM   1167  C   ALA A  91       4.520   6.511  -8.431  1.00 93.78           C
ATOM   1168  O   ALA A  91       5.379   6.529  -7.551  1.00 93.78           O
ATOM   1169  HA  ALA A  91       4.775   4.420  -8.856  1.00 93.78           H
ATOM   1170  CB  ALA A  91       5.151   5.494 -10.675  1.00 93.78           C
ATOM   1171 1HB  ALA A  91       5.050   4.598 -11.287  1.00 93.78           H
ATOM   1172 2HB  ALA A  91       4.742   6.350 -11.212  1.00 93.78           H
ATOM   1173 3HB  ALA A  91       6.205   5.670 -10.460  1.00 93.78           H
ATOM   1174  HN  ALA A  91       2.717   5.204 -10.603  1.00 93.78           H
ATOM   1175  N   ILE A  92       3.657   7.490  -8.657  1.00 95.30           N
ATOM   1176  CA  ILE A  92       3.667   8.698  -7.850  1.00 95.30           C
ATOM   1177  C   ILE A  92       3.311   8.344  -6.405  1.00 95.30           C
ATOM   1178  O   ILE A  92       3.970   8.797  -5.470  1.00 95.30           O
ATOM   1179  HA  ILE A  92       4.682   9.094  -7.868  1.00 95.30           H
ATOM   1180  CB  ILE A  92       2.755   9.761  -8.465  1.00 95.30           C
ATOM   1181  HB  ILE A  92       1.797   9.297  -8.697  1.00 95.30           H
ATOM   1182  CG1 ILE A  92       3.333  10.285  -9.782  1.00 95.30           C
ATOM   1183 1HG1 ILE A  92       4.218  10.888  -9.579  1.00 95.30           H
ATOM   1184 2HG1 ILE A  92       3.654   9.447 -10.401  1.00 95.30           H
ATOM   1185  CG2 ILE A  92       2.481  10.891  -7.470  1.00 95.30           C
ATOM   1186 1HG2 ILE A  92       1.994  10.484  -6.584  1.00 95.30           H
ATOM   1187 2HG2 ILE A  92       3.422  11.360  -7.185  1.00 95.30           H
ATOM   1188 3HG2 ILE A  92       1.830  11.633  -7.933  1.00 95.30           H
ATOM   1189  CD1 ILE A  92       2.301  11.121 -10.540  1.00 95.30           C
ATOM   1190 1HD1 ILE A  92       1.428  10.507 -10.761  1.00 95.30           H
ATOM   1191 2HD1 ILE A  92       2.001  11.971  -9.927  1.00 95.30           H
ATOM   1192 3HD1 ILE A  92       2.738  11.481 -11.471  1.00 95.30           H
ATOM   1193  HN  ILE A  92       2.961   7.467  -9.375  1.00 95.30           H
ATOM   1194  N   ALA A  93       2.269   7.537  -6.267  1.00 95.37           N
ATOM   1195  CA  ALA A  93       1.780   7.165  -4.950  1.00 95.37           C
ATOM   1196  C   ALA A  93       2.884   6.429  -4.189  1.00 95.37           C
ATOM   1197  O   ALA A  93       3.093   6.673  -3.002  1.00 95.37           O
ATOM   1198  HA  ALA A  93       1.532   8.083  -4.417  1.00 95.37           H
ATOM   1199  CB  ALA A  93       0.511   6.321  -5.096  1.00 95.37           C
ATOM   1200 1HB  ALA A  93      -0.252   6.900  -5.617  1.00 95.37           H
ATOM   1201 2HB  ALA A  93       0.738   5.421  -5.667  1.00 95.37           H
ATOM   1202 3HB  ALA A  93       0.145   6.043  -4.108  1.00 95.37           H
ATOM   1203  HN  ALA A  93       1.763   7.140  -7.033  1.00 95.37           H
ATOM   1204  N   ASP A  94       3.563   5.544  -4.904  1.00 94.62           N
ATOM   1205  CA  ASP A  94       4.621   4.750  -4.303  1.00 94.62           C
ATOM   1206  C   ASP A  94       5.742   5.677  -3.829  1.00 94.62           C
ATOM   1207  O   ASP A  94       6.244   5.530  -2.716  1.00 94.62           O
ATOM   1208  HA  ASP A  94       4.146   4.215  -3.481  1.00 94.62           H
ATOM   1209  CB  ASP A  94       5.215   3.768  -5.315  1.00 94.62           C
ATOM   1210 1HB  ASP A  94       5.350   4.267  -6.275  1.00 94.62           H
ATOM   1211 2HB  ASP A  94       6.203   3.449  -4.981  1.00 94.62           H
ATOM   1212  CG  ASP A  94       4.311   2.547  -5.491  1.00 94.62           C
ATOM   1213  OD1 ASP A  94       3.637   2.192  -4.500  1.00 94.62           O
ATOM   1214  OD2 ASP A  94       4.314   1.996  -6.613  1.00 94.62           O
ATOM   1215  HN  ASP A  94       3.400   5.366  -5.875  1.00 94.62           H
ATOM   1216  N   LEU A  95       6.102   6.610  -4.697  1.00 95.92           N
ATOM   1217  CA  LEU A  95       7.198   7.519  -4.408  1.00 95.92           C
ATOM   1218  C   LEU A  95       6.889   8.292  -3.124  1.00 95.92           C
ATOM   1219  O   LEU A  95       7.757   8.450  -2.267  1.00 95.92           O
ATOM   1220  HA  LEU A  95       8.089   6.914  -4.241  1.00 95.92           H
ATOM   1221  CB  LEU A  95       7.481   8.418  -5.613  1.00 95.92           C
ATOM   1222 1HB  LEU A  95       6.528   8.758  -6.020  1.00 95.92           H
ATOM   1223 2HB  LEU A  95       8.012   9.303  -5.264  1.00 95.92           H
ATOM   1224  CG  LEU A  95       8.291   7.785  -6.747  1.00 95.92           C
ATOM   1225  HG  LEU A  95       7.739   6.921  -7.119  1.00 95.92           H
ATOM   1226  CD1 LEU A  95       8.450   8.758  -7.917  1.00 95.92           C
ATOM   1227 1HD1 LEU A  95       7.466   9.030  -8.299  1.00 95.92           H
ATOM   1228 2HD1 LEU A  95       8.968   9.655  -7.576  1.00 95.92           H
ATOM   1229 3HD1 LEU A  95       9.029   8.283  -8.708  1.00 95.92           H
ATOM   1230  CD2 LEU A  95       9.640   7.275  -6.238  1.00 95.92           C
ATOM   1231 1HD2 LEU A  95      10.210   8.106  -5.823  1.00 95.92           H
ATOM   1232 2HD2 LEU A  95       9.476   6.525  -5.464  1.00 95.92           H
ATOM   1233 3HD2 LEU A  95      10.195   6.830  -7.064  1.00 95.92           H
ATOM   1234  HN  LEU A  95       5.659   6.751  -5.583  1.00 95.92           H
ATOM   1235  N   LEU A  96       5.650   8.752  -3.032  1.00 95.34           N
ATOM   1236  CA  LEU A  96       5.246   9.595  -1.920  1.00 95.34           C
ATOM   1237  C   LEU A  96       5.462   8.839  -0.607  1.00 95.34           C
ATOM   1238  O   LEU A  96       5.881   9.425   0.390  1.00 95.34           O
ATOM   1239  HA  LEU A  96       5.892  10.473  -1.923  1.00 95.34           H
ATOM   1240  CB  LEU A  96       3.811  10.089  -2.115  1.00 95.34           C
ATOM   1241 1HB  LEU A  96       3.186   9.235  -2.377  1.00 95.34           H
ATOM   1242 2HB  LEU A  96       3.446  10.470  -1.162  1.00 95.34           H
ATOM   1243  CG  LEU A  96       3.614  11.173  -3.176  1.00 95.34           C
ATOM   1244  HG  LEU A  96       3.921  10.768  -4.140  1.00 95.34           H
ATOM   1245  CD1 LEU A  96       2.138  11.559  -3.298  1.00 95.34           C
ATOM   1246 1HD1 LEU A  96       1.556  10.683  -3.582  1.00 95.34           H
ATOM   1247 2HD1 LEU A  96       1.781  11.938  -2.340  1.00 95.34           H
ATOM   1248 3HD1 LEU A  96       2.026  12.332  -4.059  1.00 95.34           H
ATOM   1249  CD2 LEU A  96       4.502  12.386  -2.892  1.00 95.34           C
ATOM   1250 1HD2 LEU A  96       4.248  12.801  -1.916  1.00 95.34           H
ATOM   1251 2HD2 LEU A  96       5.548  12.080  -2.896  1.00 95.34           H
ATOM   1252 3HD2 LEU A  96       4.342  13.142  -3.661  1.00 95.34           H
ATOM   1253  HN  LEU A  96       4.930   8.559  -3.699  1.00 95.34           H
ATOM   1254  N   PHE A  97       5.167   7.548  -0.650  1.00 95.98           N
ATOM   1255  CA  PHE A  97       5.316   6.707   0.526  1.00 95.98           C
ATOM   1256  C   PHE A  97       6.792   6.439   0.826  1.00 95.98           C
ATOM   1257  O   PHE A  97       7.230   6.569   1.968  1.00 95.98           O
ATOM   1258  HA  PHE A  97       4.867   7.241   1.364  1.00 95.98           H
ATOM   1259  CB  PHE A  97       4.621   5.379   0.217  1.00 95.98           C
ATOM   1260 1HB  PHE A  97       3.543   5.535   0.219  1.00 95.98           H
ATOM   1261 2HB  PHE A  97       4.895   5.063  -0.790  1.00 95.98           H
ATOM   1262  CG  PHE A  97       4.961   4.256   1.198  1.00 95.98           C
ATOM   1263  CD1 PHE A  97       5.569   3.124   0.752  1.00 95.98           C
ATOM   1264  HD1 PHE A  97       5.814   3.016  -0.304  1.00 95.98           H
ATOM   1265  CD2 PHE A  97       4.656   4.389   2.517  1.00 95.98           C
ATOM   1266  HD2 PHE A  97       4.169   5.297   2.874  1.00 95.98           H
ATOM   1267  CE1 PHE A  97       5.884   2.081   1.664  1.00 95.98           C
ATOM   1268  HE1 PHE A  97       6.371   1.174   1.306  1.00 95.98           H
ATOM   1269  CE2 PHE A  97       4.971   3.347   3.428  1.00 95.98           C
ATOM   1270  HE2 PHE A  97       4.727   3.454   4.485  1.00 95.98           H
ATOM   1271  CZ  PHE A  97       5.579   2.215   2.982  1.00 95.98           C
ATOM   1272  HZ  PHE A  97       5.821   1.415   3.682  1.00 95.98           H
ATOM   1273  HN  PHE A  97       4.833   7.077  -1.467  1.00 95.98           H
ATOM   1274  N   LEU A  98       7.518   6.070  -0.219  1.00 95.78           N
ATOM   1275  CA  LEU A  98       8.888   5.616  -0.056  1.00 95.78           C
ATOM   1276  C   LEU A  98       9.699   6.700   0.658  1.00 95.78           C
ATOM   1277  O   LEU A  98      10.565   6.394   1.476  1.00 95.78           O
ATOM   1278  HA  LEU A  98       8.865   4.729   0.577  1.00 95.78           H
ATOM   1279  CB  LEU A  98       9.477   5.195  -1.404  1.00 95.78           C
ATOM   1280 1HB  LEU A  98       9.310   6.001  -2.119  1.00 95.78           H
ATOM   1281 2HB  LEU A  98      10.556   5.090  -1.289  1.00 95.78           H
ATOM   1282  CG  LEU A  98       8.927   3.898  -2.001  1.00 95.78           C
ATOM   1283  HG  LEU A  98       7.843   3.905  -1.892  1.00 95.78           H
ATOM   1284  CD1 LEU A  98       9.231   3.811  -3.498  1.00 95.78           C
ATOM   1285 1HD1 LEU A  98       8.771   4.655  -4.011  1.00 95.78           H
ATOM   1286 2HD1 LEU A  98      10.310   3.837  -3.652  1.00 95.78           H
ATOM   1287 3HD1 LEU A  98       8.829   2.880  -3.897  1.00 95.78           H
ATOM   1288  CD2 LEU A  98       9.450   2.679  -1.238  1.00 95.78           C
ATOM   1289 1HD2 LEU A  98      10.538   2.655  -1.293  1.00 95.78           H
ATOM   1290 2HD2 LEU A  98       9.140   2.743  -0.195  1.00 95.78           H
ATOM   1291 3HD2 LEU A  98       9.043   1.771  -1.683  1.00 95.78           H
ATOM   1292  HN  LEU A  98       7.185   6.079  -1.162  1.00 95.78           H
ATOM   1293  N   VAL A  99       9.388   7.943   0.323  1.00 95.85           N
ATOM   1294  CA  VAL A  99      10.117   9.072   0.876  1.00 95.85           C
ATOM   1295  C   VAL A  99       9.948   9.087   2.397  1.00 95.85           C
ATOM   1296  O   VAL A  99      10.719   9.733   3.104  1.00 95.85           O
ATOM   1297  HA  VAL A  99      11.172   8.928   0.642  1.00 95.85           H
ATOM   1298  CB  VAL A  99       9.657  10.370   0.210  1.00 95.85           C
ATOM   1299  HB  VAL A  99       8.568  10.404   0.260  1.00 95.85           H
ATOM   1300  CG1 VAL A  99      10.200  11.591   0.954  1.00 95.85           C
ATOM   1301 1HG1 VAL A  99       9.840  11.579   1.983  1.00 95.85           H
ATOM   1302 2HG1 VAL A  99      11.290  11.564   0.950  1.00 95.85           H
ATOM   1303 3HG1 VAL A  99       9.858  12.500   0.460  1.00 95.85           H
ATOM   1304  CG2 VAL A  99      10.061  10.402  -1.265  1.00 95.85           C
ATOM   1305 1HG2 VAL A  99      11.146  10.334  -1.346  1.00 95.85           H
ATOM   1306 2HG2 VAL A  99       9.604   9.561  -1.786  1.00 95.85           H
ATOM   1307 3HG2 VAL A  99       9.721  11.336  -1.715  1.00 95.85           H
ATOM   1308  HN  VAL A  99       8.654   8.185  -0.312  1.00 95.85           H
ATOM   1309  N   THR A 100       8.933   8.369   2.854  1.00 95.17           N
ATOM   1310  CA  THR A 100       8.615   8.341   4.272  1.00 95.17           C
ATOM   1311  C   THR A 100       9.407   7.237   4.975  1.00 95.17           C
ATOM   1312  O   THR A 100       9.517   7.230   6.200  1.00 95.17           O
ATOM   1313  HA  THR A 100       8.926   9.288   4.712  1.00 95.17           H
ATOM   1314  CB  THR A 100       7.100   8.185   4.413  1.00 95.17           C
ATOM   1315  HB  THR A 100       6.775   8.439   5.422  1.00 95.17           H
ATOM   1316  OG1 THR A 100       6.849   6.843   4.006  1.00 95.17           O
ATOM   1317  HG1 THR A 100       6.813   6.789   3.008  1.00 95.17           H
ATOM   1318  CG2 THR A 100       6.327   9.032   3.400  1.00 95.17           C
ATOM   1319 1HG2 THR A 100       6.602   8.731   2.390  1.00 95.17           H
ATOM   1320 2HG2 THR A 100       6.571  10.085   3.545  1.00 95.17           H
ATOM   1321 3HG2 THR A 100       5.256   8.885   3.544  1.00 95.17           H
ATOM   1322  HN  THR A 100       8.335   7.814   2.276  1.00 95.17           H
ATOM   1323  N   LEU A 101       9.940   6.330   4.169  1.00 94.95           N
ATOM   1324  CA  LEU A 101      10.583   5.141   4.702  1.00 94.95           C
ATOM   1325  C   LEU A 101      11.823   5.551   5.500  1.00 94.95           C
ATOM   1326  O   LEU A 101      12.089   4.999   6.567  1.00 94.95           O
ATOM   1327  HA  LEU A 101       9.877   4.665   5.382  1.00 94.95           H
ATOM   1328  CB  LEU A 101      10.876   4.142   3.580  1.00 94.95           C
ATOM   1329 1HB  LEU A 101      11.383   4.671   2.773  1.00 94.95           H
ATOM   1330 2HB  LEU A 101      11.573   3.395   3.959  1.00 94.95           H
ATOM   1331  CG  LEU A 101       9.663   3.417   2.994  1.00 94.95           C
ATOM   1332  HG  LEU A 101       9.030   4.155   2.501  1.00 94.95           H
ATOM   1333  CD1 LEU A 101      10.091   2.405   1.930  1.00 94.95           C
ATOM   1334 1HD1 LEU A 101      10.611   2.923   1.124  1.00 94.95           H
ATOM   1335 2HD1 LEU A 101      10.757   1.667   2.377  1.00 94.95           H
ATOM   1336 3HD1 LEU A 101       9.210   1.904   1.530  1.00 94.95           H
ATOM   1337  CD2 LEU A 101       8.826   2.769   4.098  1.00 94.95           C
ATOM   1338 1HD2 LEU A 101       9.436   2.047   4.641  1.00 94.95           H
ATOM   1339 2HD2 LEU A 101       8.474   3.537   4.787  1.00 94.95           H
ATOM   1340 3HD2 LEU A 101       7.970   2.260   3.654  1.00 94.95           H
ATOM   1341  HN  LEU A 101       9.938   6.398   3.171  1.00 94.95           H
ATOM   1342  N   PRO A 102      12.600   6.521   5.000  1.00 94.74           N
ATOM   1343  CA  PRO A 102      13.807   6.959   5.706  1.00 94.74           C
ATOM   1344  C   PRO A 102      13.526   7.337   7.151  1.00 94.74           C
ATOM   1345  O   PRO A 102      14.311   7.020   8.043  1.00 94.74           O
ATOM   1346  HA  PRO A 102      14.527   6.142   5.760  1.00 94.74           H
ATOM   1347  CB  PRO A 102      14.289   8.160   4.889  1.00 94.74           C
ATOM   1348 1HB  PRO A 102      13.884   9.095   5.274  1.00 94.74           H
ATOM   1349 2HB  PRO A 102      15.375   8.251   4.911  1.00 94.74           H
ATOM   1350  CG  PRO A 102      13.777   7.859   3.485  1.00 94.74           C
ATOM   1351 1HG  PRO A 102      13.727   8.759   2.871  1.00 94.74           H
ATOM   1352 2HG  PRO A 102      14.430   7.165   2.956  1.00 94.74           H
ATOM   1353  CD  PRO A 102      12.402   7.267   3.744  1.00 94.74           C
ATOM   1354 1HD  PRO A 102      11.642   8.040   3.853  1.00 94.74           H
ATOM   1355 2HD  PRO A 102      12.080   6.620   2.928  1.00 94.74           H
ATOM   1356  N   PHE A 103      12.401   8.010   7.345  1.00 94.41           N
ATOM   1357  CA  PHE A 103      12.029   8.480   8.668  1.00 94.41           C
ATOM   1358  C   PHE A 103      11.689   7.308   9.591  1.00 94.41           C
ATOM   1359  O   PHE A 103      12.045   7.318  10.769  1.00 94.41           O
ATOM   1360  HA  PHE A 103      12.885   9.021   9.072  1.00 94.41           H
ATOM   1361  CB  PHE A 103      10.787   9.358   8.499  1.00 94.41           C
ATOM   1362 1HB  PHE A 103      10.015   8.782   7.989  1.00 94.41           H
ATOM   1363 2HB  PHE A 103      10.397   9.611   9.484  1.00 94.41           H
ATOM   1364  CG  PHE A 103      11.040  10.649   7.719  1.00 94.41           C
ATOM   1365  CD1 PHE A 103      11.424  11.777   8.376  1.00 94.41           C
ATOM   1366  HD1 PHE A 103      11.552  11.760   9.458  1.00 94.41           H
ATOM   1367  CD2 PHE A 103      10.880  10.670   6.368  1.00 94.41           C
ATOM   1368  HD2 PHE A 103      10.572   9.767   5.842  1.00 94.41           H
ATOM   1369  CE1 PHE A 103      11.658  12.975   7.651  1.00 94.41           C
ATOM   1370  HE1 PHE A 103      11.966  13.879   8.178  1.00 94.41           H
ATOM   1371  CE2 PHE A 103      11.114  11.869   5.644  1.00 94.41           C
ATOM   1372  HE2 PHE A 103      10.986  11.886   4.562  1.00 94.41           H
ATOM   1373  CZ  PHE A 103      11.498  12.996   6.301  1.00 94.41           C
ATOM   1374  HZ  PHE A 103      11.678  13.916   5.745  1.00 94.41           H
ATOM   1375  HN  PHE A 103      11.751   8.234   6.619  1.00 94.41           H
ATOM   1376  N   TRP A 104      11.005   6.327   9.022  1.00 92.18           N
ATOM   1377  CA  TRP A 104      10.642   5.136   9.770  1.00 92.18           C
ATOM   1378  C   TRP A 104      11.933   4.428  10.187  1.00 92.18           C
ATOM   1379  O   TRP A 104      12.012   3.867  11.279  1.00 92.18           O
ATOM   1380  HA  TRP A 104      10.088   5.453  10.653  1.00 92.18           H
ATOM   1381  CB  TRP A 104       9.706   4.240   8.955  1.00 92.18           C
ATOM   1382 1HB  TRP A 104      10.053   4.216   7.922  1.00 92.18           H
ATOM   1383 2HB  TRP A 104       9.770   3.222   9.337  1.00 92.18           H
ATOM   1384  CG  TRP A 104       8.243   4.687   8.976  1.00 92.18           C
ATOM   1385  CD1 TRP A 104       7.488   5.089   7.945  1.00 92.18           C
ATOM   1386  HD1 TRP A 104       7.839   5.151   6.915  1.00 92.18           H
ATOM   1387  CD2 TRP A 104       7.383   4.760  10.133  1.00 92.18           C
ATOM   1388  NE1 TRP A 104       6.210   5.415   8.350  1.00 92.18           N
ATOM   1389  HE1 TRP A 104       5.467   5.739   7.764  1.00 92.18           H
ATOM   1390  CE2 TRP A 104       6.144   5.208   9.723  1.00 92.18           C
ATOM   1391  CE3 TRP A 104       7.644   4.457  11.481  1.00 92.18           C
ATOM   1392  HE3 TRP A 104       8.614   4.101  11.829  1.00 92.18           H
ATOM   1393  CZ2 TRP A 104       5.068   5.394  10.599  1.00 92.18           C
ATOM   1394  HZ2 TRP A 104       4.098   5.750  10.251  1.00 92.18           H
ATOM   1395  CZ3 TRP A 104       6.558   4.648  12.344  1.00 92.18           C
ATOM   1396  HZ3 TRP A 104       6.707   4.428  13.401  1.00 92.18           H
ATOM   1397  CH2 TRP A 104       5.305   5.099  11.947  1.00 92.18           C
ATOM   1398  HH2 TRP A 104       4.509   5.222  12.683  1.00 92.18           H
ATOM   1399  HN  TRP A 104      10.700   6.338   8.070  1.00 92.18           H
ATOM   1400  N   ALA A 105      12.912   4.479   9.296  1.00 93.83           N
ATOM   1401  CA  ALA A 105      14.168   3.785   9.525  1.00 93.83           C
ATOM   1402  C   ALA A 105      14.856   4.378  10.757  1.00 93.83           C
ATOM   1403  O   ALA A 105      15.326   3.643  11.624  1.00 93.83           O
ATOM   1404  HA  ALA A 105      13.939   2.737   9.717  1.00 93.83           H
ATOM   1405  CB  ALA A 105      15.039   3.878   8.271  1.00 93.83           C
ATOM   1406 1HB  ALA A 105      14.517   3.417   7.432  1.00 93.83           H
ATOM   1407 2HB  ALA A 105      15.238   4.925   8.043  1.00 93.83           H
ATOM   1408 3HB  ALA A 105      15.981   3.358   8.443  1.00 93.83           H
ATOM   1409  HN  ALA A 105      12.858   4.980   8.433  1.00 93.83           H
ATOM   1410  N   ILE A 106      14.893   5.702  10.795  1.00 93.60           N
ATOM   1411  CA  ILE A 106      15.543   6.402  11.890  1.00 93.60           C
ATOM   1412  C   ILE A 106      14.794   6.109  13.192  1.00 93.60           C
ATOM   1413  O   ILE A 106      15.413   5.854  14.224  1.00 93.60           O
ATOM   1414  HA  ILE A 106      16.554   6.005  11.977  1.00 93.60           H
ATOM   1415  CB  ILE A 106      15.667   7.893  11.575  1.00 93.60           C
ATOM   1416  HB  ILE A 106      14.698   8.251  11.226  1.00 93.60           H
ATOM   1417  CG1 ILE A 106      16.670   8.133  10.445  1.00 93.60           C
ATOM   1418 1HG1 ILE A 106      17.684   7.978  10.815  1.00 93.60           H
ATOM   1419 2HG1 ILE A 106      16.507   7.407   9.648  1.00 93.60           H
ATOM   1420  CG2 ILE A 106      16.017   8.693  12.831  1.00 93.60           C
ATOM   1421 1HG2 ILE A 106      15.235   8.557  13.578  1.00 93.60           H
ATOM   1422 2HG2 ILE A 106      16.967   8.340  13.233  1.00 93.60           H
ATOM   1423 3HG2 ILE A 106      16.100   9.750  12.579  1.00 93.60           H
ATOM   1424  CD1 ILE A 106      16.537   9.551   9.885  1.00 93.60           C
ATOM   1425 1HD1 ILE A 106      15.530   9.694   9.494  1.00 93.60           H
ATOM   1426 2HD1 ILE A 106      16.725  10.274  10.678  1.00 93.60           H
ATOM   1427 3HD1 ILE A 106      17.262   9.694   9.083  1.00 93.60           H
ATOM   1428  HN  ILE A 106      14.490   6.293  10.096  1.00 93.60           H
ATOM   1429  N   ALA A 107      13.473   6.154  13.101  1.00 91.99           N
ATOM   1430  CA  ALA A 107      12.636   5.998  14.278  1.00 91.99           C
ATOM   1431  C   ALA A 107      12.822   4.591  14.848  1.00 91.99           C
ATOM   1432  O   ALA A 107      12.768   4.396  16.061  1.00 91.99           O
ATOM   1433  HA  ALA A 107      12.964   6.727  15.018  1.00 91.99           H
ATOM   1434  CB  ALA A 107      11.179   6.290  13.911  1.00 91.99           C
ATOM   1435 1HB  ALA A 107      11.096   7.311  13.539  1.00 91.99           H
ATOM   1436 2HB  ALA A 107      10.853   5.594  13.138  1.00 91.99           H
ATOM   1437 3HB  ALA A 107      10.551   6.173  14.794  1.00 91.99           H
ATOM   1438  HN  ALA A 107      12.976   6.295  12.244  1.00 91.99           H
ATOM   1439  N   ALA A 108      13.038   3.645  13.945  1.00 91.06           N
ATOM   1440  CA  ALA A 108      13.201   2.256  14.341  1.00 91.06           C
ATOM   1441  C   ALA A 108      14.591   2.065  14.952  1.00 91.06           C
ATOM   1442  O   ALA A 108      14.769   1.248  15.854  1.00 91.06           O
ATOM   1443  HA  ALA A 108      12.447   2.036  15.097  1.00 91.06           H
ATOM   1444  CB  ALA A 108      12.966   1.350  13.131  1.00 91.06           C
ATOM   1445 1HB  ALA A 108      11.955   1.503  12.753  1.00 91.06           H
ATOM   1446 2HB  ALA A 108      13.686   1.592  12.350  1.00 91.06           H
ATOM   1447 3HB  ALA A 108      13.088   0.308  13.428  1.00 91.06           H
ATOM   1448  HN  ALA A 108      13.101   3.814  12.962  1.00 91.06           H
ATOM   1449  N   ALA A 109      15.540   2.831  14.435  1.00 90.93           N
ATOM   1450  CA  ALA A 109      16.930   2.666  14.825  1.00 90.93           C
ATOM   1451  C   ALA A 109      17.104   3.114  16.278  1.00 90.93           C
ATOM   1452  O   ALA A 109      17.900   2.537  17.018  1.00 90.93           O
ATOM   1453  HA  ALA A 109      17.172   1.606  14.749  1.00 90.93           H
ATOM   1454  CB  ALA A 109      17.827   3.447  13.863  1.00 90.93           C
ATOM   1455 1HB  ALA A 109      17.686   3.071  12.849  1.00 90.93           H
ATOM   1456 2HB  ALA A 109      17.563   4.504  13.897  1.00 90.93           H
ATOM   1457 3HB  ALA A 109      18.869   3.323  14.155  1.00 90.93           H
ATOM   1458  HN  ALA A 109      15.372   3.553  13.764  1.00 90.93           H
ATOM   1459  N   ASP A 110      16.348   4.138  16.643  1.00 87.78           N
ATOM   1460  CA  ASP A 110      16.500   4.753  17.950  1.00 87.78           C
ATOM   1461  C   ASP A 110      15.127   5.182  18.471  1.00 87.78           C
ATOM   1462  O   ASP A 110      14.402   4.378  19.054  1.00 87.78           O
ATOM   1463  HA  ASP A 110      16.962   3.988  18.574  1.00 87.78           H
ATOM   1464  CB  ASP A 110      17.387   5.998  17.874  1.00 87.78           C
ATOM   1465 1HB  ASP A 110      18.358   5.732  17.457  1.00 87.78           H
ATOM   1466 2HB  ASP A 110      16.939   6.727  17.198  1.00 87.78           H
ATOM   1467  CG  ASP A 110      17.574   6.624  19.257  1.00 87.78           C
ATOM   1468  OD1 ASP A 110      17.246   5.929  20.243  1.00 87.78           O
ATOM   1469  OD2 ASP A 110      18.040   7.783  19.298  1.00 87.78           O
ATOM   1470  HN  ASP A 110      15.642   4.547  16.063  1.00 87.78           H
ATOM   1471  N   GLN A 111      14.811   6.448  18.241  1.00 87.80           N
ATOM   1472  CA  GLN A 111      13.528   6.987  18.657  1.00 87.80           C
ATOM   1473  C   GLN A 111      13.052   8.050  17.665  1.00 87.80           C
ATOM   1474  O   GLN A 111      13.815   8.489  16.806  1.00 87.80           O
ATOM   1475  HA  GLN A 111      12.842   6.140  18.649  1.00 87.80           H
ATOM   1476  CB  GLN A 111      13.605   7.556  20.075  1.00 87.80           C
ATOM   1477 1HB  GLN A 111      12.624   7.920  20.379  1.00 87.80           H
ATOM   1478 2HB  GLN A 111      13.883   6.766  20.773  1.00 87.80           H
ATOM   1479  CG  GLN A 111      14.624   8.695  20.154  1.00 87.80           C
ATOM   1480 1HG  GLN A 111      15.610   8.325  19.872  1.00 87.80           H
ATOM   1481 2HG  GLN A 111      14.359   9.474  19.440  1.00 87.80           H
ATOM   1482  CD  GLN A 111      14.679   9.285  21.564  1.00 87.80           C
ATOM   1483  OE1 GLN A 111      13.668   9.548  22.195  1.00 87.80           O
ATOM   1484  NE2 GLN A 111      15.912   9.478  22.023  1.00 87.80           N
ATOM   1485 1HE2 GLN A 111      16.700   9.240  21.454  1.00 87.80           H
ATOM   1486 2HE2 GLN A 111      16.052   9.860  22.936  1.00 87.80           H
ATOM   1487  HN  GLN A 111      15.414   7.100  17.780  1.00 87.80           H
ATOM   1488  N   TRP A 112      11.793   8.433  17.816  1.00 90.15           N
ATOM   1489  CA  TRP A 112      11.218   9.465  16.970  1.00 90.15           C
ATOM   1490  C   TRP A 112      11.818  10.809  17.389  1.00 90.15           C
ATOM   1491  O   TRP A 112      11.525  11.314  18.471  1.00 90.15           O
ATOM   1492  HA  TRP A 112      11.489   9.241  15.939  1.00 90.15           H
ATOM   1493  CB  TRP A 112       9.689   9.446  17.043  1.00 90.15           C
ATOM   1494 1HB  TRP A 112       9.339   8.436  16.827  1.00 90.15           H
ATOM   1495 2HB  TRP A 112       9.381   9.679  18.062  1.00 90.15           H
ATOM   1496  CG  TRP A 112       9.008  10.422  16.082  1.00 90.15           C
ATOM   1497  CD1 TRP A 112       8.590  11.670  16.334  1.00 90.15           C
ATOM   1498  HD1 TRP A 112       8.687  12.167  17.300  1.00 90.15           H
ATOM   1499  CD2 TRP A 112       8.681  10.180  14.698  1.00 90.15           C
ATOM   1500  NE1 TRP A 112       8.019  12.247  15.218  1.00 90.15           N
ATOM   1501  HE1 TRP A 112       7.635  13.169  15.159  1.00 90.15           H
ATOM   1502  CE2 TRP A 112       8.077  11.312  14.191  1.00 90.15           C
ATOM   1503  CE3 TRP A 112       8.890   9.041  13.900  1.00 90.15           C
ATOM   1504  HE3 TRP A 112       9.365   8.135  14.276  1.00 90.15           H
ATOM   1505  CZ2 TRP A 112       7.631  11.417  12.868  1.00 90.15           C
ATOM   1506  HZ2 TRP A 112       7.156  12.323  12.492  1.00 90.15           H
ATOM   1507  CZ3 TRP A 112       8.439   9.162  12.580  1.00 90.15           C
ATOM   1508  HZ3 TRP A 112       8.576   8.307  11.918  1.00 90.15           H
ATOM   1509  CH2 TRP A 112       7.828  10.295  12.055  1.00 90.15           C
ATOM   1510  HH2 TRP A 112       7.504  10.309  11.014  1.00 90.15           H
ATOM   1511  HN  TRP A 112      11.170   8.052  18.500  1.00 90.15           H
ATOM   1512  N   LYS A 113      12.649  11.349  16.509  1.00 91.30           N
ATOM   1513  CA  LYS A 113      13.393  12.557  16.825  1.00 91.30           C
ATOM   1514  C   LYS A 113      12.707  13.759  16.174  1.00 91.30           C
ATOM   1515  O   LYS A 113      13.149  14.895  16.340  1.00 91.30           O
ATOM   1516  HA  LYS A 113      13.362  12.685  17.907  1.00 91.30           H
ATOM   1517  CB  LYS A 113      14.863  12.399  16.431  1.00 91.30           C
ATOM   1518 1HB  LYS A 113      14.933  12.125  15.378  1.00 91.30           H
ATOM   1519 2HB  LYS A 113      15.378  13.352  16.546  1.00 91.30           H
ATOM   1520  CG  LYS A 113      15.549  11.334  17.288  1.00 91.30           C
ATOM   1521 1HG  LYS A 113      15.514  11.628  18.337  1.00 91.30           H
ATOM   1522 2HG  LYS A 113      15.010  10.390  17.203  1.00 91.30           H
ATOM   1523  CD  LYS A 113      17.004  11.136  16.856  1.00 91.30           C
ATOM   1524 1HD  LYS A 113      17.040  10.866  15.800  1.00 91.30           H
ATOM   1525 2HD  LYS A 113      17.549  12.074  16.963  1.00 91.30           H
ATOM   1526  CE  LYS A 113      17.681  10.047  17.690  1.00 91.30           C
ATOM   1527 1HE  LYS A 113      17.693  10.340  18.740  1.00 91.30           H
ATOM   1528 2HE  LYS A 113      17.109   9.122  17.624  1.00 91.30           H
ATOM   1529  NZ  LYS A 113      19.064   9.817  17.218  1.00 91.30           N
ATOM   1530 1HZ  LYS A 113      19.470   9.040  17.727  1.00 91.30           H
ATOM   1531 2HZ  LYS A 113      19.052   9.603  16.227  1.00 91.30           H
ATOM   1532 3HZ  LYS A 113      19.619  10.651  17.376  1.00 91.30           H
ATOM   1533  HN  LYS A 113      12.816  10.977  15.596  1.00 91.30           H
ATOM   1534  N   PHE A 114      11.638  13.468  15.448  1.00 92.70           N
ATOM   1535  CA  PHE A 114      11.018  14.468  14.594  1.00 92.70           C
ATOM   1536  C   PHE A 114       9.789  15.079  15.269  1.00 92.70           C
ATOM   1537  O   PHE A 114       9.308  14.563  16.276  1.00 92.70           O
ATOM   1538  HA  PHE A 114      11.760  15.248  14.419  1.00 92.70           H
ATOM   1539  CB  PHE A 114      10.581  13.754  13.314  1.00 92.70           C
ATOM   1540 1HB  PHE A 114       9.763  13.074  13.550  1.00 92.70           H
ATOM   1541 2HB  PHE A 114      10.189  14.492  12.614  1.00 92.70           H
ATOM   1542  CG  PHE A 114      11.698  12.965  12.628  1.00 92.70           C
ATOM   1543  CD1 PHE A 114      12.659  13.620  11.923  1.00 92.70           C
ATOM   1544  HD1 PHE A 114      12.634  14.707  11.847  1.00 92.70           H
ATOM   1545  CD2 PHE A 114      11.731  11.609  12.724  1.00 92.70           C
ATOM   1546  HD2 PHE A 114      10.961  11.084  13.289  1.00 92.70           H
ATOM   1547  CE1 PHE A 114      13.697  12.888  11.287  1.00 92.70           C
ATOM   1548  HE1 PHE A 114      14.467  13.413  10.722  1.00 92.70           H
ATOM   1549  CE2 PHE A 114      12.768  10.876  12.088  1.00 92.70           C
ATOM   1550  HE2 PHE A 114      12.794   9.789  12.164  1.00 92.70           H
ATOM   1551  CZ  PHE A 114      13.729  11.532  11.383  1.00 92.70           C
ATOM   1552  HZ  PHE A 114      14.525  10.969  10.895  1.00 92.70           H
ATOM   1553  HN  PHE A 114      11.197  12.571  15.436  1.00 92.70           H
ATOM   1554  N   GLN A 115       9.314  16.170  14.685  1.00 93.11           N
ATOM   1555  CA  GLN A 115       8.175  16.881  15.241  1.00 93.11           C
ATOM   1556  C   GLN A 115       6.888  16.089  15.003  1.00 93.11           C
ATOM   1557  O   GLN A 115       6.859  15.179  14.177  1.00 93.11           O
ATOM   1558  HA  GLN A 115       8.373  16.953  16.311  1.00 93.11           H
ATOM   1559  CB  GLN A 115       8.069  18.290  14.655  1.00 93.11           C
ATOM   1560 1HB  GLN A 115       8.080  18.237  13.566  1.00 93.11           H
ATOM   1561 2HB  GLN A 115       7.118  18.737  14.942  1.00 93.11           H
ATOM   1562  CG  GLN A 115       9.221  19.174  15.139  1.00 93.11           C
ATOM   1563 1HG  GLN A 115      10.173  18.693  14.912  1.00 93.11           H
ATOM   1564 2HG  GLN A 115       9.207  20.122  14.602  1.00 93.11           H
ATOM   1565  CD  GLN A 115       9.119  19.432  16.643  1.00 93.11           C
ATOM   1566  OE1 GLN A 115       8.060  19.347  17.243  1.00 93.11           O
ATOM   1567  NE2 GLN A 115      10.276  19.750  17.217  1.00 93.11           N
ATOM   1568 1HE2 GLN A 115      11.109  19.802  16.667  1.00 93.11           H
ATOM   1569 2HE2 GLN A 115      10.312  19.937  18.199  1.00 93.11           H
ATOM   1570  HN  GLN A 115       9.694  16.568  13.850  1.00 93.11           H
ATOM   1571  N   THR A 116       5.855  16.466  15.742  1.00 93.60           N
ATOM   1572  CA  THR A 116       4.586  15.761  15.669  1.00 93.60           C
ATOM   1573  C   THR A 116       4.018  15.831  14.250  1.00 93.60           C
ATOM   1574  O   THR A 116       3.411  14.874  13.772  1.00 93.60           O
ATOM   1575  HA  THR A 116       4.764  14.709  15.890  1.00 93.60           H
ATOM   1576  CB  THR A 116       3.654  16.355  16.727  1.00 93.60           C
ATOM   1577  HB  THR A 116       3.349  17.365  16.455  1.00 93.60           H
ATOM   1578  OG1 THR A 116       4.390  16.241  17.942  1.00 93.60           O
ATOM   1579  HG1 THR A 116       3.991  16.835  18.640  1.00 93.60           H
ATOM   1580  CG2 THR A 116       2.411  15.494  16.962  1.00 93.60           C
ATOM   1581 1HG2 THR A 116       2.714  14.503  17.300  1.00 93.60           H
ATOM   1582 2HG2 THR A 116       1.850  15.404  16.032  1.00 93.60           H
ATOM   1583 3HG2 THR A 116       1.784  15.960  17.722  1.00 93.60           H
ATOM   1584  HN  THR A 116       5.874  17.235  16.381  1.00 93.60           H
ATOM   1585  N   PHE A 117       4.234  16.975  13.616  1.00 94.46           N
ATOM   1586  CA  PHE A 117       3.756  17.180  12.260  1.00 94.46           C
ATOM   1587  C   PHE A 117       4.236  16.060  11.334  1.00 94.46           C
ATOM   1588  O   PHE A 117       3.456  15.521  10.550  1.00 94.46           O
ATOM   1589  HA  PHE A 117       2.667  17.177  12.297  1.00 94.46           H
ATOM   1590  CB  PHE A 117       4.340  18.510  11.777  1.00 94.46           C
ATOM   1591 1HB  PHE A 117       3.962  19.312  12.410  1.00 94.46           H
ATOM   1592 2HB  PHE A 117       5.422  18.487  11.903  1.00 94.46           H
ATOM   1593  CG  PHE A 117       4.018  18.837  10.317  1.00 94.46           C
ATOM   1594  CD1 PHE A 117       4.977  18.701   9.362  1.00 94.46           C
ATOM   1595  HD1 PHE A 117       5.975  18.360   9.637  1.00 94.46           H
ATOM   1596  CD2 PHE A 117       2.772  19.263   9.974  1.00 94.46           C
ATOM   1597  HD2 PHE A 117       2.004  19.371  10.740  1.00 94.46           H
ATOM   1598  CE1 PHE A 117       4.678  19.005   8.008  1.00 94.46           C
ATOM   1599  HE1 PHE A 117       5.446  18.896   7.243  1.00 94.46           H
ATOM   1600  CE2 PHE A 117       2.473  19.566   8.620  1.00 94.46           C
ATOM   1601  HE2 PHE A 117       1.475  19.908   8.345  1.00 94.46           H
ATOM   1602  CZ  PHE A 117       3.432  19.431   7.665  1.00 94.46           C
ATOM   1603  HZ  PHE A 117       3.203  19.664   6.625  1.00 94.46           H
ATOM   1604  HN  PHE A 117       4.725  17.750  14.014  1.00 94.46           H
ATOM   1605  N   MET A 118       5.516  15.743  11.455  1.00 94.49           N
ATOM   1606  CA  MET A 118       6.118  14.722  10.614  1.00 94.49           C
ATOM   1607  C   MET A 118       5.502  13.350  10.891  1.00 94.49           C
ATOM   1608  O   MET A 118       5.359  12.534   9.982  1.00 94.49           O
ATOM   1609  HA  MET A 118       5.903  15.024   9.588  1.00 94.49           H
ATOM   1610  CB  MET A 118       7.624  14.668  10.874  1.00 94.49           C
ATOM   1611 1HB  MET A 118       8.034  15.678  10.872  1.00 94.49           H
ATOM   1612 2HB  MET A 118       7.811  14.250  11.863  1.00 94.49           H
ATOM   1613  CG  MET A 118       8.334  13.822   9.815  1.00 94.49           C
ATOM   1614 1HG  MET A 118       9.401  13.772  10.032  1.00 94.49           H
ATOM   1615 2HG  MET A 118       7.955  12.801   9.840  1.00 94.49           H
ATOM   1616  SD  MET A 118       8.074  14.528   8.196  1.00 94.49           S
ATOM   1617  CE  MET A 118       9.053  16.014   8.345  1.00 94.49           C
ATOM   1618 1HE  MET A 118       8.666  16.623   9.161  1.00 94.49           H
ATOM   1619 2HE  MET A 118      10.089  15.747   8.550  1.00 94.49           H
ATOM   1620 3HE  MET A 118       9.001  16.578   7.413  1.00 94.49           H
ATOM   1621  HN  MET A 118       6.138  16.169  12.112  1.00 94.49           H
ATOM   1622  N   CYS A 119       5.153  13.137  12.152  1.00 93.21           N
ATOM   1623  CA  CYS A 119       4.543  11.882  12.558  1.00 93.21           C
ATOM   1624  C   CYS A 119       3.206  11.739  11.830  1.00 93.21           C
ATOM   1625  O   CYS A 119       2.896  10.675  11.296  1.00 93.21           O
ATOM   1626  HA  CYS A 119       5.232  11.090  12.263  1.00 93.21           H
ATOM   1627  CB  CYS A 119       4.378  11.800  14.077  1.00 93.21           C
ATOM   1628 1HB  CYS A 119       5.356  11.776  14.557  1.00 93.21           H
ATOM   1629 2HB  CYS A 119       3.864  12.688  14.444  1.00 93.21           H
ATOM   1630  SG  CYS A 119       3.428  10.300  14.522  1.00 93.21           S
ATOM   1631  HN  CYS A 119       5.280  13.803  12.887  1.00 93.21           H
ATOM   1632  N   LYS A 120       2.449  12.827  11.831  1.00 94.38           N
ATOM   1633  CA  LYS A 120       1.149  12.834  11.181  1.00 94.38           C
ATOM   1634  C   LYS A 120       1.322  12.486   9.701  1.00 94.38           C
ATOM   1635  O   LYS A 120       0.630  11.613   9.180  1.00 94.38           O
ATOM   1636  HA  LYS A 120       0.545  12.058  11.649  1.00 94.38           H
ATOM   1637  CB  LYS A 120       0.438  14.168  11.420  1.00 94.38           C
ATOM   1638 1HB  LYS A 120       1.105  14.991  11.165  1.00 94.38           H
ATOM   1639 2HB  LYS A 120      -0.428  14.245  10.763  1.00 94.38           H
ATOM   1640  CG  LYS A 120      -0.008  14.298  12.878  1.00 94.38           C
ATOM   1641 1HG  LYS A 120      -0.655  13.461  13.140  1.00 94.38           H
ATOM   1642 2HG  LYS A 120       0.862  14.246  13.533  1.00 94.38           H
ATOM   1643  CD  LYS A 120      -0.750  15.615  13.109  1.00 94.38           C
ATOM   1644 1HD  LYS A 120      -0.066  16.452  12.967  1.00 94.38           H
ATOM   1645 2HD  LYS A 120      -1.544  15.724  12.369  1.00 94.38           H
ATOM   1646  CE  LYS A 120      -1.346  15.669  14.517  1.00 94.38           C
ATOM   1647 1HE  LYS A 120      -1.437  14.660  14.918  1.00 94.38           H
ATOM   1648 2HE  LYS A 120      -0.677  16.217  15.180  1.00 94.38           H
ATOM   1649  NZ  LYS A 120      -2.674  16.322  14.493  1.00 94.38           N
ATOM   1650 1HZ  LYS A 120      -3.051  16.357  15.434  1.00 94.38           H
ATOM   1651 2HZ  LYS A 120      -2.582  17.264  14.130  1.00 94.38           H
ATOM   1652 3HZ  LYS A 120      -3.301  15.791  13.898  1.00 94.38           H
ATOM   1653  HN  LYS A 120       2.709  13.689  12.264  1.00 94.38           H
ATOM   1654  N   VAL A 121       2.249  13.187   9.065  1.00 94.38           N
ATOM   1655  CA  VAL A 121       2.451  13.038   7.634  1.00 94.38           C
ATOM   1656  C   VAL A 121       2.852  11.594   7.328  1.00 94.38           C
ATOM   1657  O   VAL A 121       2.274  10.959   6.447  1.00 94.38           O
ATOM   1658  HA  VAL A 121       1.500  13.249   7.144  1.00 94.38           H
ATOM   1659  CB  VAL A 121       3.476  14.061   7.140  1.00 94.38           C
ATOM   1660  HB  VAL A 121       4.365  13.973   7.765  1.00 94.38           H
ATOM   1661  CG1 VAL A 121       3.886  13.771   5.695  1.00 94.38           C
ATOM   1662 1HG1 VAL A 121       4.328  12.777   5.635  1.00 94.38           H
ATOM   1663 2HG1 VAL A 121       3.008  13.818   5.051  1.00 94.38           H
ATOM   1664 3HG1 VAL A 121       4.615  14.513   5.369  1.00 94.38           H
ATOM   1665  CG2 VAL A 121       2.940  15.487   7.283  1.00 94.38           C
ATOM   1666 1HG2 VAL A 121       2.029  15.593   6.694  1.00 94.38           H
ATOM   1667 2HG2 VAL A 121       2.721  15.690   8.331  1.00 94.38           H
ATOM   1668 3HG2 VAL A 121       3.688  16.194   6.925  1.00 94.38           H
ATOM   1669  HN  VAL A 121       2.855  13.846   9.511  1.00 94.38           H
ATOM   1670  N   VAL A 122       3.839  11.117   8.072  1.00 92.97           N
ATOM   1671  CA  VAL A 122       4.477   9.852   7.749  1.00 92.97           C
ATOM   1672  C   VAL A 122       3.452   8.723   7.872  1.00 92.97           C
ATOM   1673  O   VAL A 122       3.409   7.824   7.034  1.00 92.97           O
ATOM   1674  HA  VAL A 122       4.813   9.909   6.713  1.00 92.97           H
ATOM   1675  CB  VAL A 122       5.706   9.644   8.636  1.00 92.97           C
ATOM   1676  HB  VAL A 122       5.416   9.854   9.665  1.00 92.97           H
ATOM   1677  CG1 VAL A 122       6.190   8.194   8.570  1.00 92.97           C
ATOM   1678 1HG1 VAL A 122       5.396   7.530   8.911  1.00 92.97           H
ATOM   1679 2HG1 VAL A 122       6.455   7.946   7.542  1.00 92.97           H
ATOM   1680 3HG1 VAL A 122       7.065   8.074   9.209  1.00 92.97           H
ATOM   1681  CG2 VAL A 122       6.826  10.614   8.256  1.00 92.97           C
ATOM   1682 1HG2 VAL A 122       7.113  10.450   7.218  1.00 92.97           H
ATOM   1683 2HG2 VAL A 122       6.477  11.639   8.379  1.00 92.97           H
ATOM   1684 3HG2 VAL A 122       7.688  10.445   8.902  1.00 92.97           H
ATOM   1685  HN  VAL A 122       4.202  11.579   8.882  1.00 92.97           H
ATOM   1686  N   ASN A 123       2.652   8.806   8.925  1.00 91.38           N
ATOM   1687  CA  ASN A 123       1.618   7.812   9.160  1.00 91.38           C
ATOM   1688  C   ASN A 123       0.592   7.872   8.026  1.00 91.38           C
ATOM   1689  O   ASN A 123       0.146   6.838   7.532  1.00 91.38           O
ATOM   1690  HA  ASN A 123       2.142   6.857   9.197  1.00 91.38           H
ATOM   1691  CB  ASN A 123       0.885   8.079  10.476  1.00 91.38           C
ATOM   1692 1HB  ASN A 123       0.829   9.153  10.654  1.00 91.38           H
ATOM   1693 2HB  ASN A 123      -0.139   7.714  10.406  1.00 91.38           H
ATOM   1694  CG  ASN A 123       1.597   7.399  11.647  1.00 91.38           C
ATOM   1695  OD1 ASN A 123       2.374   6.474  11.482  1.00 91.38           O
ATOM   1696  ND2 ASN A 123       1.288   7.908  12.837  1.00 91.38           N
ATOM   1697 1HD2 ASN A 123       0.641   8.668  12.903  1.00 91.38           H
ATOM   1698 2HD2 ASN A 123       1.702   7.530  13.665  1.00 91.38           H
ATOM   1699  HN  ASN A 123       2.701   9.534   9.609  1.00 91.38           H
ATOM   1700  N   SER A 124       0.246   9.094   7.648  1.00 93.06           N
ATOM   1701  CA  SER A 124      -0.846   9.308   6.714  1.00 93.06           C
ATOM   1702  C   SER A 124      -0.422   8.881   5.307  1.00 93.06           C
ATOM   1703  O   SER A 124      -1.220   8.316   4.560  1.00 93.06           O
ATOM   1704  HA  SER A 124      -1.661   8.682   7.075  1.00 93.06           H
ATOM   1705  CB  SER A 124      -1.291  10.772   6.713  1.00 93.06           C
ATOM   1706 1HB  SER A 124      -0.492  11.393   6.307  1.00 93.06           H
ATOM   1707 2HB  SER A 124      -2.151  10.889   6.054  1.00 93.06           H
ATOM   1708  OG  SER A 124      -1.628  11.229   8.020  1.00 93.06           O
ATOM   1709  HG  SER A 124      -0.977  11.927   8.317  1.00 93.06           H
ATOM   1710  HN  SER A 124       0.698   9.927   7.968  1.00 93.06           H
ATOM   1711  N   MET A 125       0.832   9.166   4.989  1.00 92.99           N
ATOM   1712  CA  MET A 125       1.340   8.914   3.652  1.00 92.99           C
ATOM   1713  C   MET A 125       1.252   7.426   3.303  1.00 92.99           C
ATOM   1714  O   MET A 125       0.925   7.068   2.173  1.00 92.99           O
ATOM   1715  HA  MET A 125       0.702   9.489   2.981  1.00 92.99           H
ATOM   1716  CB  MET A 125       2.797   9.374   3.564  1.00 92.99           C
ATOM   1717 1HB  MET A 125       3.346   9.022   4.437  1.00 92.99           H
ATOM   1718 2HB  MET A 125       3.271   8.928   2.689  1.00 92.99           H
ATOM   1719  CG  MET A 125       2.886  10.898   3.478  1.00 92.99           C
ATOM   1720 1HG  MET A 125       2.325  11.351   4.295  1.00 92.99           H
ATOM   1721 2HG  MET A 125       3.923  11.217   3.589  1.00 92.99           H
ATOM   1722  SD  MET A 125       2.241  11.460   1.911  1.00 92.99           S
ATOM   1723  CE  MET A 125       0.828  12.394   2.475  1.00 92.99           C
ATOM   1724 1HE  MET A 125       0.153  11.737   3.023  1.00 92.99           H
ATOM   1725 2HE  MET A 125       1.162  13.198   3.131  1.00 92.99           H
ATOM   1726 3HE  MET A 125       0.306  12.818   1.617  1.00 92.99           H
ATOM   1727  HN  MET A 125       1.494   9.562   5.625  1.00 92.99           H
ATOM   1728  N   TYR A 126       1.550   6.600   4.296  1.00 87.29           N
ATOM   1729  CA  TYR A 126       1.504   5.160   4.110  1.00 87.29           C
ATOM   1730  C   TYR A 126       0.097   4.702   3.723  1.00 87.29           C
ATOM   1731  O   TYR A 126      -0.073   3.942   2.771  1.00 87.29           O
ATOM   1732  HA  TYR A 126       2.196   4.902   3.308  1.00 87.29           H
ATOM   1733  CB  TYR A 126       1.873   4.548   5.463  1.00 87.29           C
ATOM   1734 1HB  TYR A 126       2.933   4.718   5.650  1.00 87.29           H
ATOM   1735 2HB  TYR A 126       1.323   5.069   6.247  1.00 87.29           H
ATOM   1736  CG  TYR A 126       1.584   3.049   5.568  1.00 87.29           C
ATOM   1737  CD1 TYR A 126       0.803   2.567   6.598  1.00 87.29           C
ATOM   1738  HD1 TYR A 126       0.393   3.255   7.338  1.00 87.29           H
ATOM   1739  CD2 TYR A 126       2.104   2.180   4.631  1.00 87.29           C
ATOM   1740  HD2 TYR A 126       2.721   2.560   3.817  1.00 87.29           H
ATOM   1741  CE1 TYR A 126       0.532   1.157   6.697  1.00 87.29           C
ATOM   1742  HE1 TYR A 126      -0.083   0.763   7.506  1.00 87.29           H
ATOM   1743  CE2 TYR A 126       1.833   0.769   4.729  1.00 87.29           C
ATOM   1744  HE2 TYR A 126       2.237   0.071   3.996  1.00 87.29           H
ATOM   1745  CZ  TYR A 126       1.060   0.327   5.757  1.00 87.29           C
ATOM   1746  OH  TYR A 126       0.803  -1.005   5.850  1.00 87.29           O
ATOM   1747  HH  TYR A 126       1.211  -1.487   5.075  1.00 87.29           H
ATOM   1748  HN  TYR A 126       1.819   6.900   5.211  1.00 87.29           H
ATOM   1749  N   LYS A 127      -0.877   5.184   4.481  1.00 88.46           N
ATOM   1750  CA  LYS A 127      -2.255   4.763   4.287  1.00 88.46           C
ATOM   1751  C   LYS A 127      -2.761   5.293   2.944  1.00 88.46           C
ATOM   1752  O   LYS A 127      -3.556   4.637   2.274  1.00 88.46           O
ATOM   1753  HA  LYS A 127      -2.262   3.674   4.253  1.00 88.46           H
ATOM   1754  CB  LYS A 127      -3.116   5.185   5.479  1.00 88.46           C
ATOM   1755 1HB  LYS A 127      -2.957   6.242   5.693  1.00 88.46           H
ATOM   1756 2HB  LYS A 127      -4.171   5.066   5.230  1.00 88.46           H
ATOM   1757  CG  LYS A 127      -2.783   4.352   6.719  1.00 88.46           C
ATOM   1758 1HG  LYS A 127      -1.730   4.477   6.972  1.00 88.46           H
ATOM   1759 2HG  LYS A 127      -3.361   4.713   7.570  1.00 88.46           H
ATOM   1760  CD  LYS A 127      -3.084   2.871   6.481  1.00 88.46           C
ATOM   1761 1HD  LYS A 127      -4.122   2.752   6.171  1.00 88.46           H
ATOM   1762 2HD  LYS A 127      -2.464   2.496   5.667  1.00 88.46           H
ATOM   1763  CE  LYS A 127      -2.827   2.049   7.746  1.00 88.46           C
ATOM   1764 1HE  LYS A 127      -1.844   2.292   8.151  1.00 88.46           H
ATOM   1765 2HE  LYS A 127      -3.559   2.309   8.511  1.00 88.46           H
ATOM   1766  NZ  LYS A 127      -2.903   0.602   7.449  1.00 88.46           N
ATOM   1767 1HZ  LYS A 127      -2.720   0.073   8.294  1.00 88.46           H
ATOM   1768 2HZ  LYS A 127      -3.829   0.376   7.103  1.00 88.46           H
ATOM   1769 3HZ  LYS A 127      -2.213   0.364   6.745  1.00 88.46           H
ATOM   1770  HN  LYS A 127      -0.738   5.849   5.215  1.00 88.46           H
ATOM   1771  N   MET A 128      -2.279   6.476   2.591  1.00 91.94           N
ATOM   1772  CA  MET A 128      -2.658   7.092   1.331  1.00 91.94           C
ATOM   1773  C   MET A 128      -2.198   6.243   0.145  1.00 91.94           C
ATOM   1774  O   MET A 128      -2.957   6.025  -0.798  1.00 91.94           O
ATOM   1775  HA  MET A 128      -3.746   7.148   1.347  1.00 91.94           H
ATOM   1776  CB  MET A 128      -2.031   8.485   1.235  1.00 91.94           C
ATOM   1777 1HB  MET A 128      -2.273   9.059   2.130  1.00 91.94           H
ATOM   1778 2HB  MET A 128      -0.945   8.397   1.197  1.00 91.94           H
ATOM   1779  CG  MET A 128      -2.533   9.228  -0.005  1.00 91.94           C
ATOM   1780 1HG  MET A 128      -2.329   8.638  -0.899  1.00 91.94           H
ATOM   1781 2HG  MET A 128      -3.613   9.358   0.052  1.00 91.94           H
ATOM   1782  SD  MET A 128      -1.732  10.818  -0.129  1.00 91.94           S
ATOM   1783  CE  MET A 128      -0.054  10.297  -0.439  1.00 91.94           C
ATOM   1784 1HE  MET A 128       0.298   9.689   0.395  1.00 91.94           H
ATOM   1785 2HE  MET A 128      -0.019   9.711  -1.357  1.00 91.94           H
ATOM   1786 3HE  MET A 128       0.586  11.174  -0.543  1.00 91.94           H
ATOM   1787  HN  MET A 128      -1.643   7.009   3.149  1.00 91.94           H
ATOM   1788  N   ASN A 129      -0.958   5.785   0.232  1.00 91.16           N
ATOM   1789  CA  ASN A 129      -0.411   4.907  -0.789  1.00 91.16           C
ATOM   1790  C   ASN A 129      -1.225   3.613  -0.832  1.00 91.16           C
ATOM   1791  O   ASN A 129      -1.587   3.138  -1.908  1.00 91.16           O
ATOM   1792  HA  ASN A 129      -0.478   5.473  -1.719  1.00 91.16           H
ATOM   1793  CB  ASN A 129       1.042   4.542  -0.481  1.00 91.16           C
ATOM   1794 1HB  ASN A 129       1.676   5.420  -0.604  1.00 91.16           H
ATOM   1795 2HB  ASN A 129       1.129   4.229   0.560  1.00 91.16           H
ATOM   1796  CG  ASN A 129       1.533   3.420  -1.399  1.00 91.16           C
ATOM   1797  OD1 ASN A 129       1.429   2.244  -1.094  1.00 91.16           O
ATOM   1798  ND2 ASN A 129       2.071   3.849  -2.537  1.00 91.16           N
ATOM   1799 1HD2 ASN A 129       2.126   4.830  -2.726  1.00 91.16           H
ATOM   1800 2HD2 ASN A 129       2.421   3.191  -3.203  1.00 91.16           H
ATOM   1801  HN  ASN A 129      -0.332   6.004   0.980  1.00 91.16           H
ATOM   1802  N   PHE A 130      -1.490   3.078   0.351  1.00 85.13           N
ATOM   1803  CA  PHE A 130      -2.143   1.785   0.459  1.00 85.13           C
ATOM   1804  C   PHE A 130      -3.472   1.777  -0.299  1.00 85.13           C
ATOM   1805  O   PHE A 130      -3.717   0.895  -1.121  1.00 85.13           O
ATOM   1806  HA  PHE A 130      -1.472   1.046   0.019  1.00 85.13           H
ATOM   1807  CB  PHE A 130      -2.414   1.543   1.945  1.00 85.13           C
ATOM   1808 1HB  PHE A 130      -1.473   1.608   2.491  1.00 85.13           H
ATOM   1809 2HB  PHE A 130      -3.057   2.339   2.320  1.00 85.13           H
ATOM   1810  CG  PHE A 130      -3.070   0.194   2.246  1.00 85.13           C
ATOM   1811  CD1 PHE A 130      -4.305   0.149   2.814  1.00 85.13           C
ATOM   1812  HD1 PHE A 130      -4.828   1.075   3.054  1.00 85.13           H
ATOM   1813  CD2 PHE A 130      -2.417  -0.961   1.946  1.00 85.13           C
ATOM   1814  HD2 PHE A 130      -1.427  -0.926   1.492  1.00 85.13           H
ATOM   1815  CE1 PHE A 130      -4.913  -1.103   3.094  1.00 85.13           C
ATOM   1816  HE1 PHE A 130      -5.903  -1.139   3.549  1.00 85.13           H
ATOM   1817  CE2 PHE A 130      -3.025  -2.214   2.226  1.00 85.13           C
ATOM   1818  HE2 PHE A 130      -2.502  -3.139   1.986  1.00 85.13           H
ATOM   1819  CZ  PHE A 130      -4.260  -2.258   2.794  1.00 85.13           C
ATOM   1820  HZ  PHE A 130      -4.727  -3.219   3.008  1.00 85.13           H
ATOM   1821  HN  PHE A 130      -1.267   3.513   1.223  1.00 85.13           H
ATOM   1822  N   TYR A 131      -4.296   2.769   0.006  1.00 87.35           N
ATOM   1823  CA  TYR A 131      -5.617   2.855  -0.592  1.00 87.35           C
ATOM   1824  C   TYR A 131      -5.523   3.178  -2.085  1.00 87.35           C
ATOM   1825  O   TYR A 131      -6.217   2.571  -2.900  1.00 87.35           O
ATOM   1826  HA  TYR A 131      -6.107   1.889  -0.467  1.00 87.35           H
ATOM   1827  CB  TYR A 131      -6.330   4.005   0.123  1.00 87.35           C
ATOM   1828 1HB  TYR A 131      -5.677   4.877   0.126  1.00 87.35           H
ATOM   1829 2HB  TYR A 131      -7.220   4.276  -0.445  1.00 87.35           H
ATOM   1830  CG  TYR A 131      -6.737   3.685   1.562  1.00 87.35           C
ATOM   1831  CD1 TYR A 131      -7.468   2.547   1.836  1.00 87.35           C
ATOM   1832  HD1 TYR A 131      -7.755   1.876   1.027  1.00 87.35           H
ATOM   1833  CD2 TYR A 131      -6.373   4.535   2.587  1.00 87.35           C
ATOM   1834  HD2 TYR A 131      -5.796   5.434   2.371  1.00 87.35           H
ATOM   1835  CE1 TYR A 131      -7.852   2.247   3.191  1.00 87.35           C
ATOM   1836  HE1 TYR A 131      -8.429   1.351   3.421  1.00 87.35           H
ATOM   1837  CE2 TYR A 131      -6.757   4.235   3.942  1.00 87.35           C
ATOM   1838  HE2 TYR A 131      -6.476   4.897   4.761  1.00 87.35           H
ATOM   1839  CZ  TYR A 131      -7.477   3.105   4.177  1.00 87.35           C
ATOM   1840  OH  TYR A 131      -7.839   2.821   5.457  1.00 87.35           O
ATOM   1841  HH  TYR A 131      -7.624   3.595   6.053  1.00 87.35           H
ATOM   1842  HN  TYR A 131      -4.074   3.503   0.647  1.00 87.35           H
ATOM   1843  N   SER A 132      -4.660   4.133  -2.398  1.00 89.51           N
ATOM   1844  CA  SER A 132      -4.569   4.644  -3.755  1.00 89.51           C
ATOM   1845  C   SER A 132      -4.090   3.540  -4.699  1.00 89.51           C
ATOM   1846  O   SER A 132      -4.624   3.381  -5.796  1.00 89.51           O
ATOM   1847  HA  SER A 132      -5.581   4.957  -4.014  1.00 89.51           H
ATOM   1848  CB  SER A 132      -3.629   5.849  -3.828  1.00 89.51           C
ATOM   1849 1HB  SER A 132      -3.528   6.168  -4.865  1.00 89.51           H
ATOM   1850 2HB  SER A 132      -4.067   6.684  -3.280  1.00 89.51           H
ATOM   1851  OG  SER A 132      -2.341   5.555  -3.294  1.00 89.51           O
ATOM   1852  HG  SER A 132      -2.196   6.069  -2.449  1.00 89.51           H
ATOM   1853  HN  SER A 132      -4.032   4.555  -1.744  1.00 89.51           H
ATOM   1854  N   CYS A 133      -3.089   2.805  -4.238  1.00 83.74           N
ATOM   1855  CA  CYS A 133      -2.531   1.720  -5.028  1.00 83.74           C
ATOM   1856  C   CYS A 133      -3.644   0.708  -5.308  1.00 83.74           C
ATOM   1857  O   CYS A 133      -3.822   0.275  -6.446  1.00 83.74           O
ATOM   1858  HA  CYS A 133      -2.168   2.163  -5.956  1.00 83.74           H
ATOM   1859  CB  CYS A 133      -1.332   1.072  -4.333  1.00 83.74           C
ATOM   1860 1HB  CYS A 133      -1.555   0.913  -3.278  1.00 83.74           H
ATOM   1861 2HB  CYS A 133      -1.135   0.092  -4.768  1.00 83.74           H
ATOM   1862  SG  CYS A 133       0.144   2.141  -4.504  1.00 83.74           S
ATOM   1863  HG  CYS A 133      -0.253   3.066  -3.636  1.00 83.74           H
ATOM   1864  HN  CYS A 133      -2.661   2.940  -3.344  1.00 83.74           H
ATOM   1865  N   VAL A 134      -4.364   0.360  -4.252  1.00 81.31           N
ATOM   1866  CA  VAL A 134      -5.431  -0.619  -4.362  1.00 81.31           C
ATOM   1867  C   VAL A 134      -6.395  -0.194  -5.471  1.00 81.31           C
ATOM   1868  O   VAL A 134      -6.743  -0.995  -6.337  1.00 81.31           O
ATOM   1869  HA  VAL A 134      -4.976  -1.571  -4.639  1.00 81.31           H
ATOM   1870  CB  VAL A 134      -6.119  -0.799  -3.008  1.00 81.31           C
ATOM   1871  HB  VAL A 134      -6.000   0.127  -2.446  1.00 81.31           H
ATOM   1872  CG1 VAL A 134      -7.617  -1.053  -3.183  1.00 81.31           C
ATOM   1873 1HG1 VAL A 134      -8.072  -0.205  -3.696  1.00 81.31           H
ATOM   1874 2HG1 VAL A 134      -7.766  -1.957  -3.774  1.00 81.31           H
ATOM   1875 3HG1 VAL A 134      -8.082  -1.177  -2.205  1.00 81.31           H
ATOM   1876  CG2 VAL A 134      -5.463  -1.924  -2.204  1.00 81.31           C
ATOM   1877 1HG2 VAL A 134      -5.536  -2.858  -2.760  1.00 81.31           H
ATOM   1878 2HG2 VAL A 134      -4.413  -1.684  -2.034  1.00 81.31           H
ATOM   1879 3HG2 VAL A 134      -5.971  -2.030  -1.246  1.00 81.31           H
ATOM   1880  HN  VAL A 134      -4.228   0.735  -3.334  1.00 81.31           H
ATOM   1881  N   LEU A 135      -6.799   1.067  -5.408  1.00 85.67           N
ATOM   1882  CA  LEU A 135      -7.842   1.563  -6.290  1.00 85.67           C
ATOM   1883  C   LEU A 135      -7.312   1.610  -7.724  1.00 85.67           C
ATOM   1884  O   LEU A 135      -8.048   1.336  -8.671  1.00 85.67           O
ATOM   1885  HA  LEU A 135      -8.669   0.853  -6.250  1.00 85.67           H
ATOM   1886  CB  LEU A 135      -8.375   2.906  -5.787  1.00 85.67           C
ATOM   1887 1HB  LEU A 135      -7.532   3.588  -5.671  1.00 85.67           H
ATOM   1888 2HB  LEU A 135      -9.023   3.328  -6.555  1.00 85.67           H
ATOM   1889  CG  LEU A 135      -9.150   2.869  -4.468  1.00 85.67           C
ATOM   1890  HG  LEU A 135      -8.553   2.325  -3.736  1.00 85.67           H
ATOM   1891  CD1 LEU A 135      -9.364   4.281  -3.918  1.00 85.67           C
ATOM   1892 1HD1 LEU A 135      -8.397   4.752  -3.742  1.00 85.67           H
ATOM   1893 2HD1 LEU A 135      -9.929   4.870  -4.639  1.00 85.67           H
ATOM   1894 3HD1 LEU A 135      -9.917   4.225  -2.980  1.00 85.67           H
ATOM   1895  CD2 LEU A 135     -10.469   2.111  -4.629  1.00 85.67           C
ATOM   1896 1HD2 LEU A 135     -11.083   2.605  -5.382  1.00 85.67           H
ATOM   1897 2HD2 LEU A 135     -10.264   1.087  -4.942  1.00 85.67           H
ATOM   1898 3HD2 LEU A 135     -11.000   2.100  -3.677  1.00 85.67           H
ATOM   1899  HN  LEU A 135      -6.428   1.742  -4.771  1.00 85.67           H
ATOM   1900  N   LEU A 136      -6.039   1.958  -7.839  1.00 88.23           N
ATOM   1901  CA  LEU A 136      -5.418   2.100  -9.145  1.00 88.23           C
ATOM   1902  C   LEU A 136      -5.329   0.727  -9.815  1.00 88.23           C
ATOM   1903  O   LEU A 136      -5.630   0.590 -11.000  1.00 88.23           O
ATOM   1904  HA  LEU A 136      -6.065   2.737  -9.748  1.00 88.23           H
ATOM   1905  CB  LEU A 136      -4.069   2.813  -9.022  1.00 88.23           C
ATOM   1906 1HB  LEU A 136      -3.515   2.359  -8.200  1.00 88.23           H
ATOM   1907 2HB  LEU A 136      -3.499   2.628  -9.932  1.00 88.23           H
ATOM   1908  CG  LEU A 136      -4.128   4.324  -8.788  1.00 88.23           C
ATOM   1909  HG  LEU A 136      -4.844   4.518  -7.989  1.00 88.23           H
ATOM   1910  CD1 LEU A 136      -2.774   4.860  -8.321  1.00 88.23           C
ATOM   1911 1HD1 LEU A 136      -2.492   4.372  -7.387  1.00 88.23           H
ATOM   1912 2HD1 LEU A 136      -2.020   4.653  -9.080  1.00 88.23           H
ATOM   1913 3HD1 LEU A 136      -2.844   5.936  -8.162  1.00 88.23           H
ATOM   1914  CD2 LEU A 136      -4.634   5.052 -10.035  1.00 88.23           C
ATOM   1915 1HD2 LEU A 136      -3.961   4.854 -10.869  1.00 88.23           H
ATOM   1916 2HD2 LEU A 136      -5.634   4.698 -10.282  1.00 88.23           H
ATOM   1917 3HD2 LEU A 136      -4.666   6.124  -9.841  1.00 88.23           H
ATOM   1918  HN  LEU A 136      -5.437   2.141  -7.063  1.00 88.23           H
ATOM   1919  N   ILE A 137      -4.914  -0.254  -9.028  1.00 80.49           N
ATOM   1920  CA  ILE A 137      -4.751  -1.605  -9.538  1.00 80.49           C
ATOM   1921  C   ILE A 137      -6.102  -2.124 -10.035  1.00 80.49           C
ATOM   1922  O   ILE A 137      -6.173  -2.791 -11.066  1.00 80.49           O
ATOM   1923  HA  ILE A 137      -4.068  -1.554 -10.385  1.00 80.49           H
ATOM   1924  CB  ILE A 137      -4.099  -2.501  -8.483  1.00 80.49           C
ATOM   1925  HB  ILE A 137      -4.601  -2.329  -7.531  1.00 80.49           H
ATOM   1926  CG1 ILE A 137      -2.626  -2.137  -8.290  1.00 80.49           C
ATOM   1927 1HG1 ILE A 137      -2.062  -2.401  -9.185  1.00 80.49           H
ATOM   1928 2HG1 ILE A 137      -2.528  -1.060  -8.157  1.00 80.49           H
ATOM   1929  CG2 ILE A 137      -4.284  -3.980  -8.830  1.00 80.49           C
ATOM   1930 1HG2 ILE A 137      -5.348  -4.212  -8.876  1.00 80.49           H
ATOM   1931 2HG2 ILE A 137      -3.824  -4.186  -9.797  1.00 80.49           H
ATOM   1932 3HG2 ILE A 137      -3.811  -4.594  -8.064  1.00 80.49           H
ATOM   1933  CD1 ILE A 137      -2.037  -2.861  -7.077  1.00 80.49           C
ATOM   1934 1HD1 ILE A 137      -2.587  -2.577  -6.181  1.00 80.49           H
ATOM   1935 2HD1 ILE A 137      -2.114  -3.939  -7.225  1.00 80.49           H
ATOM   1936 3HD1 ILE A 137      -0.988  -2.585  -6.963  1.00 80.49           H
ATOM   1937  HN  ILE A 137      -4.691  -0.138  -8.060  1.00 80.49           H
ATOM   1938  N   MET A 138      -7.140  -1.797  -9.279  1.00 80.16           N
ATOM   1939  CA  MET A 138      -8.493  -2.158  -9.669  1.00 80.16           C
ATOM   1940  C   MET A 138      -8.851  -1.554 -11.029  1.00 80.16           C
ATOM   1941  O   MET A 138      -9.365  -2.248 -11.904  1.00 80.16           O
ATOM   1942  HA  MET A 138      -8.499  -3.246  -9.735  1.00 80.16           H
ATOM   1943  CB  MET A 138      -9.479  -1.658  -8.612  1.00 80.16           C
ATOM   1944 1HB  MET A 138      -9.308  -2.183  -7.673  1.00 80.16           H
ATOM   1945 2HB  MET A 138      -9.308  -0.599  -8.421  1.00 80.16           H
ATOM   1946  CG  MET A 138     -10.924  -1.872  -9.067  1.00 80.16           C
ATOM   1947 1HG  MET A 138     -11.114  -1.311  -9.981  1.00 80.16           H
ATOM   1948 2HG  MET A 138     -11.089  -2.924  -9.299  1.00 80.16           H
ATOM   1949  SD  MET A 138     -12.051  -1.348  -7.785  1.00 80.16           S
ATOM   1950  CE  MET A 138     -11.995   0.420  -8.027  1.00 80.16           C
ATOM   1951 1HE  MET A 138     -10.973   0.773  -7.890  1.00 80.16           H
ATOM   1952 2HE  MET A 138     -12.329   0.659  -9.037  1.00 80.16           H
ATOM   1953 3HE  MET A 138     -12.648   0.907  -7.303  1.00 80.16           H
ATOM   1954  HN  MET A 138      -7.068  -1.297  -8.417  1.00 80.16           H
ATOM   1955  N   CYS A 139      -8.564  -0.267 -11.163  1.00 85.13           N
ATOM   1956  CA  CYS A 139      -8.941   0.462 -12.362  1.00 85.13           C
ATOM   1957  C   CYS A 139      -8.167  -0.125 -13.544  1.00 85.13           C
ATOM   1958  O   CYS A 139      -8.707  -0.255 -14.641  1.00 85.13           O
ATOM   1959  HA  CYS A 139     -10.013   0.319 -12.492  1.00 85.13           H
ATOM   1960  CB  CYS A 139      -8.697   1.965 -12.209  1.00 85.13           C
ATOM   1961 1HB  CYS A 139      -7.681   2.143 -11.857  1.00 85.13           H
ATOM   1962 2HB  CYS A 139      -8.789   2.457 -13.178  1.00 85.13           H
ATOM   1963  SG  CYS A 139      -9.900   2.678 -11.030  1.00 85.13           S
ATOM   1964  HG  CYS A 139      -9.283   2.258  -9.930  1.00 85.13           H
ATOM   1965  HN  CYS A 139      -8.086   0.274 -10.471  1.00 85.13           H
ATOM   1966  N   ILE A 140      -6.913  -0.463 -13.280  1.00 81.92           N
ATOM   1967  CA  ILE A 140      -6.064  -1.045 -14.305  1.00 81.92           C
ATOM   1968  C   ILE A 140      -6.701  -2.339 -14.815  1.00 81.92           C
ATOM   1969  O   ILE A 140      -6.698  -2.605 -16.016  1.00 81.92           O
ATOM   1970  HA  ILE A 140      -6.015  -0.335 -15.131  1.00 81.92           H
ATOM   1971  CB  ILE A 140      -4.638  -1.227 -13.779  1.00 81.92           C
ATOM   1972  HB  ILE A 140      -4.695  -1.676 -12.788  1.00 81.92           H
ATOM   1973  CG1 ILE A 140      -3.934   0.122 -13.625  1.00 81.92           C
ATOM   1974 1HG1 ILE A 140      -3.652   0.503 -14.607  1.00 81.92           H
ATOM   1975 2HG1 ILE A 140      -4.620   0.847 -13.187  1.00 81.92           H
ATOM   1976  CG2 ILE A 140      -3.846  -2.190 -14.666  1.00 81.92           C
ATOM   1977 1HG2 ILE A 140      -4.340  -3.161 -14.680  1.00 81.92           H
ATOM   1978 2HG2 ILE A 140      -3.796  -1.792 -15.680  1.00 81.92           H
ATOM   1979 3HG2 ILE A 140      -2.837  -2.301 -14.270  1.00 81.92           H
ATOM   1980  CD1 ILE A 140      -2.689  -0.006 -12.745  1.00 81.92           C
ATOM   1981 1HD1 ILE A 140      -2.978  -0.365 -11.757  1.00 81.92           H
ATOM   1982 2HD1 ILE A 140      -1.995  -0.714 -13.199  1.00 81.92           H
ATOM   1983 3HD1 ILE A 140      -2.208   0.967 -12.652  1.00 81.92           H
ATOM   1984  HN  ILE A 140      -6.478  -0.345 -12.387  1.00 81.92           H
ATOM   1985  N   SER A 141      -7.232  -3.109 -13.878  1.00 76.02           N
ATOM   1986  CA  SER A 141      -7.797  -4.407 -14.206  1.00 76.02           C
ATOM   1987  C   SER A 141      -9.028  -4.231 -15.098  1.00 76.02           C
ATOM   1988  O   SER A 141      -9.215  -4.977 -16.058  1.00 76.02           O
ATOM   1989  HA  SER A 141      -7.010  -4.937 -14.742  1.00 76.02           H
ATOM   1990  CB  SER A 141      -8.165  -5.184 -12.941  1.00 76.02           C
ATOM   1991 1HB  SER A 141      -8.924  -4.634 -12.385  1.00 76.02           H
ATOM   1992 2HB  SER A 141      -8.606  -6.142 -13.219  1.00 76.02           H
ATOM   1993  OG  SER A 141      -7.034  -5.408 -12.104  1.00 76.02           O
ATOM   1994  HG  SER A 141      -6.914  -4.638 -11.477  1.00 76.02           H
ATOM   1995  HN  SER A 141      -7.280  -2.860 -12.910  1.00 76.02           H
ATOM   1996  N   VAL A 142      -9.835  -3.240 -14.749  1.00 77.85           N
ATOM   1997  CA  VAL A 142     -11.038  -2.950 -15.512  1.00 77.85           C
ATOM   1998  C   VAL A 142     -10.647  -2.509 -16.924  1.00 77.85           C
ATOM   1999  O   VAL A 142     -11.250  -2.944 -17.903  1.00 77.85           O
ATOM   2000  HA  VAL A 142     -11.614  -3.873 -15.580  1.00 77.85           H
ATOM   2001  CB  VAL A 142     -11.888  -1.913 -14.775  1.00 77.85           C
ATOM   2002  HB  VAL A 142     -11.265  -1.037 -14.595  1.00 77.85           H
ATOM   2003  CG1 VAL A 142     -13.080  -1.476 -15.628  1.00 77.85           C
ATOM   2004 1HG1 VAL A 142     -12.720  -1.035 -16.557  1.00 77.85           H
ATOM   2005 2HG1 VAL A 142     -13.703  -2.342 -15.853  1.00 77.85           H
ATOM   2006 3HG1 VAL A 142     -13.667  -0.739 -15.080  1.00 77.85           H
ATOM   2007  CG2 VAL A 142     -12.351  -2.448 -13.418  1.00 77.85           C
ATOM   2008 1HG2 VAL A 142     -12.948  -3.348 -13.567  1.00 77.85           H
ATOM   2009 2HG2 VAL A 142     -11.481  -2.687 -12.806  1.00 77.85           H
ATOM   2010 3HG2 VAL A 142     -12.953  -1.691 -12.916  1.00 77.85           H
ATOM   2011  HN  VAL A 142      -9.679  -2.642 -13.963  1.00 77.85           H
ATOM   2012  N   ASP A 143      -9.640  -1.650 -16.983  1.00 81.44           N
ATOM   2013  CA  ASP A 143      -9.227  -1.067 -18.248  1.00 81.44           C
ATOM   2014  C   ASP A 143      -8.719  -2.175 -19.173  1.00 81.44           C
ATOM   2015  O   ASP A 143      -8.990  -2.159 -20.373  1.00 81.44           O
ATOM   2016  HA  ASP A 143     -10.116  -0.572 -18.640  1.00 81.44           H
ATOM   2017  CB  ASP A 143      -8.091  -0.062 -18.047  1.00 81.44           C
ATOM   2018 1HB  ASP A 143      -8.351   0.630 -17.245  1.00 81.44           H
ATOM   2019 2HB  ASP A 143      -7.187  -0.586 -17.736  1.00 81.44           H
ATOM   2020  CG  ASP A 143      -7.817   0.720 -19.333  1.00 81.44           C
ATOM   2021  OD1 ASP A 143      -8.805   1.210 -19.921  1.00 81.44           O
ATOM   2022  OD2 ASP A 143      -6.625   0.811 -19.700  1.00 81.44           O
ATOM   2023  HN  ASP A 143      -9.111  -1.352 -16.188  1.00 81.44           H
ATOM   2024  N   ARG A 144      -7.992  -3.110 -18.580  1.00 75.05           N
ATOM   2025  CA  ARG A 144      -7.447  -4.226 -19.335  1.00 75.05           C
ATOM   2026  C   ARG A 144      -8.578  -5.056 -19.946  1.00 75.05           C
ATOM   2027  O   ARG A 144      -8.499  -5.462 -21.104  1.00 75.05           O
ATOM   2028  HA  ARG A 144      -6.836  -3.765 -20.112  1.00 75.05           H
ATOM   2029  CB  ARG A 144      -6.586  -5.125 -18.446  1.00 75.05           C
ATOM   2030 1HB  ARG A 144      -7.059  -5.237 -17.470  1.00 75.05           H
ATOM   2031 2HB  ARG A 144      -6.520  -6.120 -18.885  1.00 75.05           H
ATOM   2032  CG  ARG A 144      -5.181  -4.543 -18.274  1.00 75.05           C
ATOM   2033 1HG  ARG A 144      -4.723  -4.395 -19.252  1.00 75.05           H
ATOM   2034 2HG  ARG A 144      -5.245  -3.563 -17.800  1.00 75.05           H
ATOM   2035  CD  ARG A 144      -4.304  -5.468 -17.428  1.00 75.05           C
ATOM   2036 1HD  ARG A 144      -4.681  -5.505 -16.406  1.00 75.05           H
ATOM   2037 2HD  ARG A 144      -4.348  -6.484 -17.821  1.00 75.05           H
ATOM   2038  NE  ARG A 144      -2.906  -4.984 -17.434  1.00 75.05           N
ATOM   2039  HE  ARG A 144      -2.714  -4.109 -17.878  1.00 75.05           H
ATOM   2040  CZ  ARG A 144      -1.879  -5.646 -16.882  1.00 75.05           C
ATOM   2041  NH1 ARG A 144      -2.078  -6.824 -16.274  1.00 75.05           N
ATOM   2042 1HH1 ARG A 144      -2.997  -7.215 -16.230  1.00 75.05           H
ATOM   2043 2HH1 ARG A 144      -1.307  -7.311 -15.865  1.00 75.05           H
ATOM   2044  NH2 ARG A 144      -0.652  -5.112 -16.947  1.00 75.05           N
ATOM   2045 1HH2 ARG A 144       0.125  -5.593 -16.540  1.00 75.05           H
ATOM   2046 2HH2 ARG A 144      -0.513  -4.233 -17.402  1.00 75.05           H
ATOM   2047  HN  ARG A 144      -7.773  -3.114 -17.604  1.00 75.05           H
ATOM   2048  N   TYR A 145      -9.604  -5.284 -19.138  1.00 73.21           N
ATOM   2049  CA  TYR A 145     -10.761  -6.036 -19.593  1.00 73.21           C
ATOM   2050  C   TYR A 145     -11.391  -5.382 -20.824  1.00 73.21           C
ATOM   2051  O   TYR A 145     -11.638  -6.049 -21.828  1.00 73.21           O
ATOM   2052  HA  TYR A 145     -10.427  -7.040 -19.854  1.00 73.21           H
ATOM   2053  CB  TYR A 145     -11.766  -6.000 -18.440  1.00 73.21           C
ATOM   2054 1HB  TYR A 145     -11.407  -6.645 -17.638  1.00 73.21           H
ATOM   2055 2HB  TYR A 145     -11.809  -4.987 -18.040  1.00 73.21           H
ATOM   2056  CG  TYR A 145     -13.179  -6.438 -18.833  1.00 73.21           C
ATOM   2057  CD1 TYR A 145     -14.191  -5.504 -18.918  1.00 73.21           C
ATOM   2058  HD1 TYR A 145     -13.985  -4.455 -18.706  1.00 73.21           H
ATOM   2059  CD2 TYR A 145     -13.440  -7.766 -19.101  1.00 73.21           C
ATOM   2060  HD2 TYR A 145     -12.640  -8.503 -19.034  1.00 73.21           H
ATOM   2061  CE1 TYR A 145     -15.521  -5.915 -19.288  1.00 73.21           C
ATOM   2062  HE1 TYR A 145     -16.330  -5.188 -19.359  1.00 73.21           H
ATOM   2063  CE2 TYR A 145     -14.770  -8.177 -19.471  1.00 73.21           C
ATOM   2064  HE2 TYR A 145     -14.990  -9.223 -19.686  1.00 73.21           H
ATOM   2065  CZ  TYR A 145     -15.744  -7.232 -19.546  1.00 73.21           C
ATOM   2066  OH  TYR A 145     -17.000  -7.621 -19.895  1.00 73.21           O
ATOM   2067  HH  TYR A 145     -17.021  -8.608 -20.054  1.00 73.21           H
ATOM   2068  HN  TYR A 145      -9.652  -4.965 -18.192  1.00 73.21           H
ATOM   2069  N   ILE A 146     -11.633  -4.085 -20.707  1.00 74.58           N
ATOM   2070  CA  ILE A 146     -12.298  -3.349 -21.768  1.00 74.58           C
ATOM   2071  C   ILE A 146     -11.449  -3.417 -23.039  1.00 74.58           C
ATOM   2072  O   ILE A 146     -11.979  -3.589 -24.136  1.00 74.58           O
ATOM   2073  HA  ILE A 146     -13.250  -3.843 -21.962  1.00 74.58           H
ATOM   2074  CB  ILE A 146     -12.614  -1.922 -21.315  1.00 74.58           C
ATOM   2075  HB  ILE A 146     -11.698  -1.477 -20.926  1.00 74.58           H
ATOM   2076  CG1 ILE A 146     -13.635  -1.922 -20.175  1.00 74.58           C
ATOM   2077 1HG1 ILE A 146     -14.609  -2.229 -20.555  1.00 74.58           H
ATOM   2078 2HG1 ILE A 146     -13.343  -2.652 -19.420  1.00 74.58           H
ATOM   2079  CG2 ILE A 146     -13.070  -1.060 -22.494  1.00 74.58           C
ATOM   2080 1HG2 ILE A 146     -12.280  -1.022 -23.243  1.00 74.58           H
ATOM   2081 2HG2 ILE A 146     -13.968  -1.493 -22.934  1.00 74.58           H
ATOM   2082 3HG2 ILE A 146     -13.288  -0.051 -22.143  1.00 74.58           H
ATOM   2083  CD1 ILE A 146     -13.744  -0.535 -19.537  1.00 74.58           C
ATOM   2084 1HD1 ILE A 146     -12.774  -0.242 -19.137  1.00 74.58           H
ATOM   2085 2HD1 ILE A 146     -14.060   0.187 -20.290  1.00 74.58           H
ATOM   2086 3HD1 ILE A 146     -14.477  -0.564 -18.731  1.00 74.58           H
ATOM   2087  HN  ILE A 146     -11.384  -3.540 -19.906  1.00 74.58           H
ATOM   2088  N   ALA A 147     -10.145  -3.278 -22.850  1.00 76.19           N
ATOM   2089  CA  ALA A 147      -9.229  -3.209 -23.975  1.00 76.19           C
ATOM   2090  C   ALA A 147      -9.255  -4.538 -24.731  1.00 76.19           C
ATOM   2091  O   ALA A 147      -9.009  -4.577 -25.935  1.00 76.19           O
ATOM   2092  HA  ALA A 147      -9.576  -2.416 -24.638  1.00 76.19           H
ATOM   2093  CB  ALA A 147      -7.828  -2.852 -23.471  1.00 76.19           C
ATOM   2094 1HB  ALA A 147      -7.858  -1.886 -22.968  1.00 76.19           H
ATOM   2095 2HB  ALA A 147      -7.488  -3.616 -22.772  1.00 76.19           H
ATOM   2096 3HB  ALA A 147      -7.141  -2.801 -24.316  1.00 76.19           H
ATOM   2097  HN  ALA A 147      -9.715  -3.213 -21.949  1.00 76.19           H
ATOM   2098  N   ILE A 148      -9.557  -5.597 -23.993  1.00 70.54           N
ATOM   2099  CA  ILE A 148      -9.550  -6.933 -24.563  1.00 70.54           C
ATOM   2100  C   ILE A 148     -10.931  -7.241 -25.147  1.00 70.54           C
ATOM   2101  O   ILE A 148     -11.042  -7.670 -26.294  1.00 70.54           O
ATOM   2102  HA  ILE A 148      -8.823  -6.939 -25.375  1.00 70.54           H
ATOM   2103  CB  ILE A 148      -9.080  -7.955 -23.526  1.00 70.54           C
ATOM   2104  HB  ILE A 148      -9.649  -7.800 -22.610  1.00 70.54           H
ATOM   2105  CG1 ILE A 148      -7.604  -7.746 -23.181  1.00 70.54           C
ATOM   2106 1HG1 ILE A 148      -6.984  -8.032 -24.031  1.00 70.54           H
ATOM   2107 2HG1 ILE A 148      -7.417  -6.689 -22.992  1.00 70.54           H
ATOM   2108  CG2 ILE A 148      -9.361  -9.383 -23.997  1.00 70.54           C
ATOM   2109 1HG2 ILE A 148     -10.433  -9.510 -24.151  1.00 70.54           H
ATOM   2110 2HG2 ILE A 148      -8.835  -9.568 -24.934  1.00 70.54           H
ATOM   2111 3HG2 ILE A 148      -9.017 -10.090 -23.242  1.00 70.54           H
ATOM   2112  CD1 ILE A 148      -7.206  -8.568 -21.954  1.00 70.54           C
ATOM   2113 1HD1 ILE A 148      -7.811  -8.263 -21.100  1.00 70.54           H
ATOM   2114 2HD1 ILE A 148      -7.371  -9.627 -22.156  1.00 70.54           H
ATOM   2115 3HD1 ILE A 148      -6.152  -8.401 -21.730  1.00 70.54           H
ATOM   2116  HN  ILE A 148      -9.802  -5.551 -23.024  1.00 70.54           H
ATOM   2117  N   ALA A 149     -11.948  -7.009 -24.330  1.00 71.11           N
ATOM   2118  CA  ALA A 149     -13.289  -7.464 -24.657  1.00 71.11           C
ATOM   2119  C   ALA A 149     -13.866  -6.582 -25.766  1.00 71.11           C
ATOM   2120  O   ALA A 149     -14.593  -7.064 -26.633  1.00 71.11           O
ATOM   2121  HA  ALA A 149     -13.212  -8.488 -25.023  1.00 71.11           H
ATOM   2122  CB  ALA A 149     -14.154  -7.455 -23.395  1.00 71.11           C
ATOM   2123 1HB  ALA A 149     -13.716  -8.120 -22.650  1.00 71.11           H
ATOM   2124 2HB  ALA A 149     -14.202  -6.442 -22.995  1.00 71.11           H
ATOM   2125 3HB  ALA A 149     -15.159  -7.797 -23.641  1.00 71.11           H
ATOM   2126  HN  ALA A 149     -11.868  -6.522 -23.461  1.00 71.11           H
ATOM   2127  N   GLN A 150     -13.520  -5.305 -25.702  1.00 75.23           N
ATOM   2128  CA  GLN A 150     -14.102  -4.326 -26.605  1.00 75.23           C
ATOM   2129  C   GLN A 150     -13.002  -3.603 -27.385  1.00 75.23           C
ATOM   2130  O   GLN A 150     -13.058  -2.388 -27.563  1.00 75.23           O
ATOM   2131  HA  GLN A 150     -14.726  -4.899 -27.290  1.00 75.23           H
ATOM   2132  CB  GLN A 150     -14.978  -3.330 -25.843  1.00 75.23           C
ATOM   2133 1HB  GLN A 150     -14.370  -2.784 -25.121  1.00 75.23           H
ATOM   2134 2HB  GLN A 150     -15.386  -2.594 -26.536  1.00 75.23           H
ATOM   2135  CG  GLN A 150     -16.120  -4.046 -25.119  1.00 75.23           C
ATOM   2136 1HG  GLN A 150     -16.603  -4.748 -25.799  1.00 75.23           H
ATOM   2137 2HG  GLN A 150     -15.720  -4.629 -24.289  1.00 75.23           H
ATOM   2138  CD  GLN A 150     -17.150  -3.044 -24.595  1.00 75.23           C
ATOM   2139  OE1 GLN A 150     -17.079  -1.852 -24.845  1.00 75.23           O
ATOM   2140  NE2 GLN A 150     -18.110  -3.592 -23.855  1.00 75.23           N
ATOM   2141 1HE2 GLN A 150     -18.111  -4.578 -23.688  1.00 75.23           H
ATOM   2142 2HE2 GLN A 150     -18.832  -3.018 -23.467  1.00 75.23           H
ATOM   2143  HN  GLN A 150     -12.857  -4.937 -25.051  1.00 75.23           H
ATOM   2144  N   ALA A 151     -12.027  -4.383 -27.830  1.00 73.51           N
ATOM   2145  CA  ALA A 151     -10.803  -3.816 -28.372  1.00 73.51           C
ATOM   2146  C   ALA A 151     -11.157  -2.731 -29.391  1.00 73.51           C
ATOM   2147  O   ALA A 151     -10.573  -1.648 -29.377  1.00 73.51           O
ATOM   2148  HA  ALA A 151     -10.254  -3.362 -27.546  1.00 73.51           H
ATOM   2149  CB  ALA A 151      -9.949  -4.930 -28.979  1.00 73.51           C
ATOM   2150 1HB  ALA A 151      -9.701  -5.659 -28.208  1.00 73.51           H
ATOM   2151 2HB  ALA A 151     -10.506  -5.421 -29.777  1.00 73.51           H
ATOM   2152 3HB  ALA A 151      -9.031  -4.504 -29.385  1.00 73.51           H
ATOM   2153  HN  ALA A 151     -12.063  -5.382 -27.825  1.00 73.51           H
ATOM   2154  N   MET A 152     -12.110  -3.059 -30.250  1.00 71.12           N
ATOM   2155  CA  MET A 152     -12.518  -2.143 -31.302  1.00 71.12           C
ATOM   2156  C   MET A 152     -13.018  -0.821 -30.715  1.00 71.12           C
ATOM   2157  O   MET A 152     -12.479   0.241 -31.020  1.00 71.12           O
ATOM   2158  HA  MET A 152     -11.624  -1.967 -31.900  1.00 71.12           H
ATOM   2159  CB  MET A 152     -13.629  -2.784 -32.136  1.00 71.12           C
ATOM   2160 1HB  MET A 152     -14.341  -3.282 -31.478  1.00 71.12           H
ATOM   2161 2HB  MET A 152     -14.178  -2.010 -32.673  1.00 71.12           H
ATOM   2162  CG  MET A 152     -13.054  -3.794 -33.131  1.00 71.12           C
ATOM   2163 1HG  MET A 152     -12.119  -4.203 -32.747  1.00 71.12           H
ATOM   2164 2HG  MET A 152     -13.742  -4.630 -33.252  1.00 71.12           H
ATOM   2165  SD  MET A 152     -12.771  -3.004 -34.707  1.00 71.12           S
ATOM   2166  CE  MET A 152     -14.443  -2.946 -35.329  1.00 71.12           C
ATOM   2167 1HE  MET A 152     -14.837  -3.959 -35.406  1.00 71.12           H
ATOM   2168 2HE  MET A 152     -15.064  -2.365 -34.648  1.00 71.12           H
ATOM   2169 3HE  MET A 152     -14.448  -2.478 -36.314  1.00 71.12           H
ATOM   2170  HN  MET A 152     -12.600  -3.930 -30.236  1.00 71.12           H
ATOM   2171  N   ARG A 153     -14.043  -0.931 -29.882  1.00 74.92           N
ATOM   2172  CA  ARG A 153     -14.652   0.246 -29.286  1.00 74.92           C
ATOM   2173  C   ARG A 153     -13.627   1.006 -28.442  1.00 74.92           C
ATOM   2174  O   ARG A 153     -13.624   2.235 -28.420  1.00 74.92           O
ATOM   2175  HA  ARG A 153     -14.985   0.846 -30.133  1.00 74.92           H
ATOM   2176  CB  ARG A 153     -15.844  -0.136 -28.406  1.00 74.92           C
ATOM   2177 1HB  ARG A 153     -15.567  -0.963 -27.752  1.00 74.92           H
ATOM   2178 2HB  ARG A 153     -16.110   0.703 -27.763  1.00 74.92           H
ATOM   2179  CG  ARG A 153     -17.050  -0.535 -29.259  1.00 74.92           C
ATOM   2180 1HG  ARG A 153     -17.295   0.272 -29.948  1.00 74.92           H
ATOM   2181 2HG  ARG A 153     -16.799  -1.406 -29.865  1.00 74.92           H
ATOM   2182  CD  ARG A 153     -18.262  -0.850 -28.381  1.00 74.92           C
ATOM   2183 1HD  ARG A 153     -18.063  -1.734 -27.775  1.00 74.92           H
ATOM   2184 2HD  ARG A 153     -18.446  -0.026 -27.692  1.00 74.92           H
ATOM   2185  NE  ARG A 153     -19.455  -1.076 -29.227  1.00 74.92           N
ATOM   2186  HE  ARG A 153     -19.349  -0.994 -30.218  1.00 74.92           H
ATOM   2187  CZ  ARG A 153     -20.668  -1.385 -28.749  1.00 74.92           C
ATOM   2188  NH1 ARG A 153     -20.868  -1.508 -27.429  1.00 74.92           N
ATOM   2189 1HH1 ARG A 153     -20.108  -1.370 -26.794  1.00 74.92           H
ATOM   2190 2HH1 ARG A 153     -21.776  -1.739 -27.081  1.00 74.92           H
ATOM   2191  NH2 ARG A 153     -21.679  -1.568 -29.610  1.00 74.92           N
ATOM   2192 1HH2 ARG A 153     -22.590  -1.799 -29.269  1.00 74.92           H
ATOM   2193 2HH2 ARG A 153     -21.521  -1.475 -30.593  1.00 74.92           H
ATOM   2194  HN  ARG A 153     -14.455  -1.802 -29.613  1.00 74.92           H
ATOM   2195  N   ALA A 154     -12.780   0.241 -27.768  1.00 75.11           N
ATOM   2196  CA  ALA A 154     -11.819   0.822 -26.846  1.00 75.11           C
ATOM   2197  C   ALA A 154     -10.848   1.714 -27.622  1.00 75.11           C
ATOM   2198  O   ALA A 154     -10.344   2.700 -27.088  1.00 75.11           O
ATOM   2199  HA  ALA A 154     -12.371   1.435 -26.133  1.00 75.11           H
ATOM   2200  CB  ALA A 154     -11.102  -0.295 -26.085  1.00 75.11           C
ATOM   2201 1HB  ALA A 154     -11.833  -0.881 -25.527  1.00 75.11           H
ATOM   2202 2HB  ALA A 154     -10.582  -0.941 -26.792  1.00 75.11           H
ATOM   2203 3HB  ALA A 154     -10.382   0.141 -25.393  1.00 75.11           H
ATOM   2204  HN  ALA A 154     -12.744  -0.755 -27.844  1.00 75.11           H
ATOM   2205  N   HIS A 155     -10.615   1.335 -28.870  1.00 76.18           N
ATOM   2206  CA  HIS A 155      -9.726   2.096 -29.730  1.00 76.18           C
ATOM   2207  C   HIS A 155     -10.379   3.433 -30.089  1.00 76.18           C
ATOM   2208  O   HIS A 155      -9.758   4.486 -29.957  1.00 76.18           O
ATOM   2209  HA  HIS A 155      -8.821   2.287 -29.154  1.00 76.18           H
ATOM   2210  CB  HIS A 155      -9.330   1.280 -30.963  1.00 76.18           C
ATOM   2211 1HB  HIS A 155      -8.992   0.295 -30.640  1.00 76.18           H
ATOM   2212 2HB  HIS A 155     -10.213   1.126 -31.583  1.00 76.18           H
ATOM   2213  CG  HIS A 155      -8.249   1.918 -31.801  1.00 76.18           C
ATOM   2214  ND1 HIS A 155      -8.521   2.801 -32.831  1.00 76.18           N
ATOM   2215  HD1 HIS A 155      -9.431   3.101 -33.119  1.00 76.18           H
ATOM   2216  CD2 HIS A 155      -6.891   1.793 -31.751  1.00 76.18           C
ATOM   2217  HD2 HIS A 155      -6.335   1.169 -31.051  1.00 76.18           H
ATOM   2218  CE1 HIS A 155      -7.373   3.183 -33.369  1.00 76.18           C
ATOM   2219  HE1 HIS A 155      -7.255   3.877 -34.202  1.00 76.18           H
ATOM   2220  NE2 HIS A 155      -6.364   2.556 -32.699  1.00 76.18           N
ATOM   2221  HN  HIS A 155     -11.022   0.525 -29.294  1.00 76.18           H
ATOM   2222  N   THR A 156     -11.623   3.346 -30.537  1.00 77.74           N
ATOM   2223  CA  THR A 156     -12.328   4.520 -31.021  1.00 77.74           C
ATOM   2224  C   THR A 156     -12.531   5.526 -29.886  1.00 77.74           C
ATOM   2225  O   THR A 156     -12.493   6.735 -30.108  1.00 77.74           O
ATOM   2226  HA  THR A 156     -11.707   5.008 -31.773  1.00 77.74           H
ATOM   2227  CB  THR A 156     -13.637   4.055 -31.662  1.00 77.74           C
ATOM   2228  HB  THR A 156     -14.359   3.759 -30.902  1.00 77.74           H
ATOM   2229  OG1 THR A 156     -13.236   3.027 -32.564  1.00 77.74           O
ATOM   2230  HG1 THR A 156     -13.480   2.132 -32.191  1.00 77.74           H
ATOM   2231  CG2 THR A 156     -14.257   5.122 -32.567  1.00 77.74           C
ATOM   2232 1HG2 THR A 156     -13.560   5.370 -33.368  1.00 77.74           H
ATOM   2233 2HG2 THR A 156     -14.470   6.016 -31.981  1.00 77.74           H
ATOM   2234 3HG2 THR A 156     -15.184   4.741 -32.996  1.00 77.74           H
ATOM   2235  HN  THR A 156     -12.146   2.494 -30.572  1.00 77.74           H
ATOM   2236  N   TRP A 157     -12.743   4.989 -28.693  1.00 82.88           N
ATOM   2237  CA  TRP A 157     -13.119   5.813 -27.557  1.00 82.88           C
ATOM   2238  C   TRP A 157     -11.852   6.125 -26.759  1.00 82.88           C
ATOM   2239  O   TRP A 157     -11.925   6.470 -25.581  1.00 82.88           O
ATOM   2240  HA  TRP A 157     -13.553   6.735 -27.944  1.00 82.88           H
ATOM   2241  CB  TRP A 157     -14.201   5.129 -26.718  1.00 82.88           C
ATOM   2242 1HB  TRP A 157     -13.921   4.087 -26.562  1.00 82.88           H
ATOM   2243 2HB  TRP A 157     -14.235   5.600 -25.736  1.00 82.88           H
ATOM   2244  CG  TRP A 157     -15.597   5.179 -27.342  1.00 82.88           C
ATOM   2245  CD1 TRP A 157     -15.962   4.810 -28.577  1.00 82.88           C
ATOM   2246  HD1 TRP A 157     -15.278   4.410 -29.325  1.00 82.88           H
ATOM   2247  CD2 TRP A 157     -16.806   5.642 -26.705  1.00 82.88           C
ATOM   2248  NE1 TRP A 157     -17.314   5.001 -28.783  1.00 82.88           N
ATOM   2249  HE1 TRP A 157     -17.819   4.800 -29.622  1.00 82.88           H
ATOM   2250  CE2 TRP A 157     -17.843   5.523 -27.608  1.00 82.88           C
ATOM   2251  CE3 TRP A 157     -17.018   6.146 -25.410  1.00 82.88           C
ATOM   2252  HE3 TRP A 157     -16.216   6.250 -24.679  1.00 82.88           H
ATOM   2253  CZ2 TRP A 157     -19.163   5.886 -27.313  1.00 82.88           C
ATOM   2254  HZ2 TRP A 157     -19.964   5.782 -28.044  1.00 82.88           H
ATOM   2255  CZ3 TRP A 157     -18.342   6.504 -25.130  1.00 82.88           C
ATOM   2256  HZ3 TRP A 157     -18.561   6.901 -24.139  1.00 82.88           H
ATOM   2257  CH2 TRP A 157     -19.397   6.390 -26.028  1.00 82.88           C
ATOM   2258  HH2 TRP A 157     -20.402   6.692 -25.733  1.00 82.88           H
ATOM   2259  HN  TRP A 157     -12.661   4.011 -28.498  1.00 82.88           H
ATOM   2260  N   ARG A 158     -10.719   5.993 -27.434  1.00 83.03           N
ATOM   2261  CA  ARG A 158      -9.433   6.081 -26.762  1.00 83.03           C
ATOM   2262  C   ARG A 158      -9.313   7.411 -26.016  1.00 83.03           C
ATOM   2263  O   ARG A 158      -8.883   7.445 -24.864  1.00 83.03           O
ATOM   2264  HA  ARG A 158      -9.424   5.240 -26.068  1.00 83.03           H
ATOM   2265  CB  ARG A 158      -8.280   5.958 -27.760  1.00 83.03           C
ATOM   2266 1HB  ARG A 158      -8.357   5.011 -28.294  1.00 83.03           H
ATOM   2267 2HB  ARG A 158      -8.353   6.751 -28.504  1.00 83.03           H
ATOM   2268  CG  ARG A 158      -6.928   6.040 -27.049  1.00 83.03           C
ATOM   2269 1HG  ARG A 158      -6.890   6.940 -26.435  1.00 83.03           H
ATOM   2270 2HG  ARG A 158      -6.815   5.190 -26.376  1.00 83.03           H
ATOM   2271  CD  ARG A 158      -5.778   6.056 -28.058  1.00 83.03           C
ATOM   2272 1HD  ARG A 158      -5.813   5.158 -28.675  1.00 83.03           H
ATOM   2273 2HD  ARG A 158      -5.883   6.908 -28.729  1.00 83.03           H
ATOM   2274  NE  ARG A 158      -4.482   6.130 -27.347  1.00 83.03           N
ATOM   2275  HE  ARG A 158      -4.481   6.480 -26.410  1.00 83.03           H
ATOM   2276  CZ  ARG A 158      -3.311   5.756 -27.880  1.00 83.03           C
ATOM   2277  NH1 ARG A 158      -3.254   5.279 -29.131  1.00 83.03           N
ATOM   2278 1HH1 ARG A 158      -4.089   5.200 -29.674  1.00 83.03           H
ATOM   2279 2HH1 ARG A 158      -2.375   5.003 -29.521  1.00 83.03           H
ATOM   2280  NH2 ARG A 158      -2.197   5.867 -27.143  1.00 83.03           N
ATOM   2281 1HH2 ARG A 158      -1.315   5.593 -27.526  1.00 83.03           H
ATOM   2282 2HH2 ARG A 158      -2.248   6.224 -26.210  1.00 83.03           H
ATOM   2283  HN  ARG A 158     -10.670   5.830 -28.419  1.00 83.03           H
ATOM   2284  N   GLU A 159      -9.702   8.475 -26.704  1.00 85.33           N
ATOM   2285  CA  GLU A 159      -9.532   9.815 -26.168  1.00 85.33           C
ATOM   2286  C   GLU A 159     -10.444  10.022 -24.956  1.00 85.33           C
ATOM   2287  O   GLU A 159     -10.006  10.531 -23.926  1.00 85.33           O
ATOM   2288  HA  GLU A 159      -8.488   9.874 -25.860  1.00 85.33           H
ATOM   2289  CB  GLU A 159      -9.799  10.873 -27.241  1.00 85.33           C
ATOM   2290 1HB  GLU A 159     -10.747  10.662 -27.737  1.00 85.33           H
ATOM   2291 2HB  GLU A 159      -9.757  11.867 -26.796  1.00 85.33           H
ATOM   2292  CG  GLU A 159      -8.719  10.840 -28.324  1.00 85.33           C
ATOM   2293 1HG  GLU A 159      -7.733  10.883 -27.860  1.00 85.33           H
ATOM   2294 2HG  GLU A 159      -8.773   9.898 -28.869  1.00 85.33           H
ATOM   2295  CD  GLU A 159      -8.882  12.009 -29.297  1.00 85.33           C
ATOM   2296  OE1 GLU A 159      -7.912  12.266 -30.043  1.00 85.33           O
ATOM   2297  OE2 GLU A 159      -9.973  12.619 -29.274  1.00 85.33           O
ATOM   2298  HN  GLU A 159     -10.125   8.433 -27.609  1.00 85.33           H
ATOM   2299  N   LYS A 160     -11.694   9.616 -25.121  1.00 87.45           N
ATOM   2300  CA  LYS A 160     -12.664   9.724 -24.044  1.00 87.45           C
ATOM   2301  C   LYS A 160     -12.148   8.964 -22.821  1.00 87.45           C
ATOM   2302  O   LYS A 160     -12.258   9.445 -21.694  1.00 87.45           O
ATOM   2303  HA  LYS A 160     -12.747  10.780 -23.784  1.00 87.45           H
ATOM   2304  CB  LYS A 160     -14.044   9.264 -24.517  1.00 87.45           C
ATOM   2305 1HB  LYS A 160     -13.958   8.301 -25.021  1.00 87.45           H
ATOM   2306 2HB  LYS A 160     -14.697   9.116 -23.657  1.00 87.45           H
ATOM   2307  CG  LYS A 160     -14.668  10.289 -25.467  1.00 87.45           C
ATOM   2308 1HG  LYS A 160     -14.680  11.270 -24.992  1.00 87.45           H
ATOM   2309 2HG  LYS A 160     -14.056  10.377 -26.365  1.00 87.45           H
ATOM   2310  CD  LYS A 160     -16.092   9.884 -25.852  1.00 87.45           C
ATOM   2311 1HD  LYS A 160     -16.072   8.935 -26.388  1.00 87.45           H
ATOM   2312 2HD  LYS A 160     -16.686   9.728 -24.951  1.00 87.45           H
ATOM   2313  CE  LYS A 160     -16.750  10.955 -26.724  1.00 87.45           C
ATOM   2314 1HE  LYS A 160     -16.753  11.909 -26.198  1.00 87.45           H
ATOM   2315 2HE  LYS A 160     -16.170  11.096 -27.636  1.00 87.45           H
ATOM   2316  NZ  LYS A 160     -18.137  10.566 -27.065  1.00 87.45           N
ATOM   2317 1HZ  LYS A 160     -18.557  11.285 -27.643  1.00 87.45           H
ATOM   2318 2HZ  LYS A 160     -18.126   9.688 -27.573  1.00 87.45           H
ATOM   2319 3HZ  LYS A 160     -18.677  10.457 -26.214  1.00 87.45           H
ATOM   2320  HN  LYS A 160     -12.047   9.221 -25.969  1.00 87.45           H
ATOM   2321  N   ARG A 161     -11.596   7.788 -23.084  1.00 88.14           N
ATOM   2322  CA  ARG A 161     -11.082   6.947 -22.017  1.00 88.14           C
ATOM   2323  C   ARG A 161      -9.958   7.666 -21.269  1.00 88.14           C
ATOM   2324  O   ARG A 161      -9.828   7.528 -20.054  1.00 88.14           O
ATOM   2325  HA  ARG A 161     -11.937   6.770 -21.365  1.00 88.14           H
ATOM   2326  CB  ARG A 161     -10.552   5.621 -22.568  1.00 88.14           C
ATOM   2327 1HB  ARG A 161      -9.902   5.812 -23.422  1.00 88.14           H
ATOM   2328 2HB  ARG A 161      -9.945   5.125 -21.810  1.00 88.14           H
ATOM   2329  CG  ARG A 161     -11.701   4.704 -22.990  1.00 88.14           C
ATOM   2330 1HG  ARG A 161     -12.230   4.347 -22.105  1.00 88.14           H
ATOM   2331 2HG  ARG A 161     -12.420   5.266 -23.585  1.00 88.14           H
ATOM   2332  CD  ARG A 161     -11.184   3.512 -23.797  1.00 88.14           C
ATOM   2333 1HD  ARG A 161     -12.022   2.934 -24.186  1.00 88.14           H
ATOM   2334 2HD  ARG A 161     -10.613   3.864 -24.656  1.00 88.14           H
ATOM   2335  NE  ARG A 161     -10.332   2.654 -22.943  1.00 88.14           N
ATOM   2336  HE  ARG A 161     -10.538   2.614 -21.965  1.00 88.14           H
ATOM   2337  CZ  ARG A 161      -9.302   1.927 -23.398  1.00 88.14           C
ATOM   2338  NH1 ARG A 161      -8.981   1.943 -24.698  1.00 88.14           N
ATOM   2339 1HH1 ARG A 161      -9.511   2.500 -25.338  1.00 88.14           H
ATOM   2340 2HH1 ARG A 161      -8.211   1.398 -25.030  1.00 88.14           H
ATOM   2341  NH2 ARG A 161      -8.598   1.185 -22.532  1.00 88.14           N
ATOM   2342 1HH2 ARG A 161      -7.827   0.637 -22.855  1.00 88.14           H
ATOM   2343 2HH2 ARG A 161      -8.844   1.179 -21.563  1.00 88.14           H
ATOM   2344  HN  ARG A 161     -11.497   7.410 -24.005  1.00 88.14           H
ATOM   2345  N   LEU A 162      -9.173   8.419 -22.026  1.00 89.39           N
ATOM   2346  CA  LEU A 162      -8.046   9.136 -21.455  1.00 89.39           C
ATOM   2347  C   LEU A 162      -8.564  10.281 -20.583  1.00 89.39           C
ATOM   2348  O   LEU A 162      -7.949  10.626 -19.575  1.00 89.39           O
ATOM   2349  HA  LEU A 162      -7.502   8.437 -20.819  1.00 89.39           H
ATOM   2350  CB  LEU A 162      -7.084   9.587 -22.556  1.00 89.39           C
ATOM   2351 1HB  LEU A 162      -6.835   8.722 -23.170  1.00 89.39           H
ATOM   2352 2HB  LEU A 162      -7.607  10.295 -23.200  1.00 89.39           H
ATOM   2353  CG  LEU A 162      -5.781  10.236 -22.084  1.00 89.39           C
ATOM   2354  HG  LEU A 162      -6.030  11.025 -21.376  1.00 89.39           H
ATOM   2355  CD1 LEU A 162      -4.902   9.225 -21.345  1.00 89.39           C
ATOM   2356 1HD1 LEU A 162      -5.438   8.845 -20.475  1.00 89.39           H
ATOM   2357 2HD1 LEU A 162      -4.659   8.398 -22.012  1.00 89.39           H
ATOM   2358 3HD1 LEU A 162      -3.982   9.712 -21.021  1.00 89.39           H
ATOM   2359  CD2 LEU A 162      -5.042  10.892 -23.252  1.00 89.39           C
ATOM   2360 1HD2 LEU A 162      -4.805  10.138 -24.003  1.00 89.39           H
ATOM   2361 2HD2 LEU A 162      -5.674  11.661 -23.696  1.00 89.39           H
ATOM   2362 3HD2 LEU A 162      -4.119  11.346 -22.889  1.00 89.39           H
ATOM   2363  HN  LEU A 162      -9.297   8.543 -23.011  1.00 89.39           H
ATOM   2364  N   LEU A 163      -9.689  10.840 -21.003  1.00 91.38           N
ATOM   2365  CA  LEU A 163     -10.313  11.919 -20.257  1.00 91.38           C
ATOM   2366  C   LEU A 163     -10.830  11.379 -18.923  1.00 91.38           C
ATOM   2367  O   LEU A 163     -10.544  11.944 -17.868  1.00 91.38           O
ATOM   2368  HA  LEU A 163      -9.543  12.663 -20.054  1.00 91.38           H
ATOM   2369  CB  LEU A 163     -11.390  12.603 -21.103  1.00 91.38           C
ATOM   2370 1HB  LEU A 163     -10.950  12.879 -22.061  1.00 91.38           H
ATOM   2371 2HB  LEU A 163     -12.176  11.876 -21.310  1.00 91.38           H
ATOM   2372  CG  LEU A 163     -12.033  13.848 -20.491  1.00 91.38           C
ATOM   2373  HG  LEU A 163     -12.391  13.593 -19.493  1.00 91.38           H
ATOM   2374  CD1 LEU A 163     -11.008  14.972 -20.329  1.00 91.38           C
ATOM   2375 1HD1 LEU A 163     -10.202  14.637 -19.675  1.00 91.38           H
ATOM   2376 2HD1 LEU A 163     -10.598  15.234 -21.305  1.00 91.38           H
ATOM   2377 3HD1 LEU A 163     -11.492  15.845 -19.892  1.00 91.38           H
ATOM   2378  CD2 LEU A 163     -13.249  14.295 -21.306  1.00 91.38           C
ATOM   2379 1HD2 LEU A 163     -12.938  14.527 -22.325  1.00 91.38           H
ATOM   2380 2HD2 LEU A 163     -13.987  13.493 -21.325  1.00 91.38           H
ATOM   2381 3HD2 LEU A 163     -13.687  15.182 -20.849  1.00 91.38           H
ATOM   2382  HN  LEU A 163     -10.173  10.566 -21.835  1.00 91.38           H
ATOM   2383  N   TYR A 164     -11.582  10.292 -19.012  1.00 91.62           N
ATOM   2384  CA  TYR A 164     -12.160   9.682 -17.827  1.00 91.62           C
ATOM   2385  C   TYR A 164     -11.067   9.212 -16.864  1.00 91.62           C
ATOM   2386  O   TYR A 164     -11.246   9.253 -15.648  1.00 91.62           O
ATOM   2387  HA  TYR A 164     -12.774  10.431 -17.328  1.00 91.62           H
ATOM   2388  CB  TYR A 164     -12.947   8.466 -18.319  1.00 91.62           C
ATOM   2389 1HB  TYR A 164     -12.325   7.900 -19.013  1.00 91.62           H
ATOM   2390 2HB  TYR A 164     -13.154   7.812 -17.471  1.00 91.62           H
ATOM   2391  CG  TYR A 164     -14.267   8.817 -19.009  1.00 91.62           C
ATOM   2392  CD1 TYR A 164     -15.123   9.734 -18.435  1.00 91.62           C
ATOM   2393  HD1 TYR A 164     -14.858  10.209 -17.490  1.00 91.62           H
ATOM   2394  CD2 TYR A 164     -14.601   8.215 -20.205  1.00 91.62           C
ATOM   2395  HD2 TYR A 164     -13.925   7.491 -20.659  1.00 91.62           H
ATOM   2396  CE1 TYR A 164     -16.365  10.065 -19.084  1.00 91.62           C
ATOM   2397  HE1 TYR A 164     -17.050  10.788 -18.641  1.00 91.62           H
ATOM   2398  CE2 TYR A 164     -15.843   8.546 -20.854  1.00 91.62           C
ATOM   2399  HE2 TYR A 164     -16.120   8.078 -21.799  1.00 91.62           H
ATOM   2400  CZ  TYR A 164     -16.664   9.454 -20.262  1.00 91.62           C
ATOM   2401  OH  TYR A 164     -17.837   9.766 -20.875  1.00 91.62           O
ATOM   2402  HH  TYR A 164     -17.937   9.231 -21.714  1.00 91.62           H
ATOM   2403  HN  TYR A 164     -11.798   9.831 -19.873  1.00 91.62           H
ATOM   2404  N   SER A 165      -9.959   8.775 -17.446  1.00 92.53           N
ATOM   2405  CA  SER A 165      -8.852   8.262 -16.656  1.00 92.53           C
ATOM   2406  C   SER A 165      -8.292   9.368 -15.760  1.00 92.53           C
ATOM   2407  O   SER A 165      -7.849   9.103 -14.644  1.00 92.53           O
ATOM   2408  HA  SER A 165      -9.276   7.459 -16.053  1.00 92.53           H
ATOM   2409  CB  SER A 165      -7.750   7.697 -17.555  1.00 92.53           C
ATOM   2410 1HB  SER A 165      -7.111   7.035 -16.971  1.00 92.53           H
ATOM   2411 2HB  SER A 165      -8.199   7.093 -18.343  1.00 92.53           H
ATOM   2412  OG  SER A 165      -6.958   8.727 -18.140  1.00 92.53           O
ATOM   2413  HG  SER A 165      -7.546   9.465 -18.470  1.00 92.53           H
ATOM   2414  HN  SER A 165      -9.812   8.768 -18.435  1.00 92.53           H
ATOM   2415  N   LYS A 166      -8.329  10.585 -16.283  1.00 94.14           N
ATOM   2416  CA  LYS A 166      -7.882  11.740 -15.523  1.00 94.14           C
ATOM   2417  C   LYS A 166      -8.808  11.944 -14.322  1.00 94.14           C
ATOM   2418  O   LYS A 166      -8.342  12.130 -13.199  1.00 94.14           O
ATOM   2419  HA  LYS A 166      -6.880  11.521 -15.154  1.00 94.14           H
ATOM   2420  CB  LYS A 166      -7.771  12.968 -16.430  1.00 94.14           C
ATOM   2421 1HB  LYS A 166      -8.694  13.091 -16.996  1.00 94.14           H
ATOM   2422 2HB  LYS A 166      -7.649  13.864 -15.821  1.00 94.14           H
ATOM   2423  CG  LYS A 166      -6.590  12.833 -17.393  1.00 94.14           C
ATOM   2424 1HG  LYS A 166      -5.663  12.744 -16.826  1.00 94.14           H
ATOM   2425 2HG  LYS A 166      -6.695  11.920 -17.978  1.00 94.14           H
ATOM   2426  CD  LYS A 166      -6.506  14.039 -18.330  1.00 94.14           C
ATOM   2427 1HD  LYS A 166      -7.426  14.118 -18.910  1.00 94.14           H
ATOM   2428 2HD  LYS A 166      -6.419  14.955 -17.745  1.00 94.14           H
ATOM   2429  CE  LYS A 166      -5.310  13.917 -19.276  1.00 94.14           C
ATOM   2430 1HE  LYS A 166      -4.399  13.752 -18.701  1.00 94.14           H
ATOM   2431 2HE  LYS A 166      -5.439  13.050 -19.924  1.00 94.14           H
ATOM   2432  NZ  LYS A 166      -5.171  15.140 -20.097  1.00 94.14           N
ATOM   2433 1HZ  LYS A 166      -4.386  15.035 -20.731  1.00 94.14           H
ATOM   2434 2HZ  LYS A 166      -6.020  15.287 -20.632  1.00 94.14           H
ATOM   2435 3HZ  LYS A 166      -5.011  15.938 -19.491  1.00 94.14           H
ATOM   2436  HN  LYS A 166      -8.656  10.787 -17.206  1.00 94.14           H
ATOM   2437  N   MET A 167     -10.103  11.903 -14.600  1.00 95.31           N
ATOM   2438  CA  MET A 167     -11.098  12.128 -13.566  1.00 95.31           C
ATOM   2439  C   MET A 167     -11.006  11.059 -12.475  1.00 95.31           C
ATOM   2440  O   MET A 167     -11.060  11.373 -11.287  1.00 95.31           O
ATOM   2441  HA  MET A 167     -10.867  13.107 -13.145  1.00 95.31           H
ATOM   2442  CB  MET A 167     -12.496  12.105 -14.188  1.00 95.31           C
ATOM   2443 1HB  MET A 167     -12.649  11.160 -14.710  1.00 95.31           H
ATOM   2444 2HB  MET A 167     -13.248  12.160 -13.401  1.00 95.31           H
ATOM   2445  CG  MET A 167     -12.682  13.269 -15.162  1.00 95.31           C
ATOM   2446 1HG  MET A 167     -12.506  14.215 -14.649  1.00 95.31           H
ATOM   2447 2HG  MET A 167     -11.949  13.202 -15.966  1.00 95.31           H
ATOM   2448  SD  MET A 167     -14.333  13.241 -15.839  1.00 95.31           S
ATOM   2449  CE  MET A 167     -15.266  13.740 -14.402  1.00 95.31           C
ATOM   2450 1HE  MET A 167     -15.105  13.022 -13.597  1.00 95.31           H
ATOM   2451 2HE  MET A 167     -14.936  14.727 -14.079  1.00 95.31           H
ATOM   2452 3HE  MET A 167     -16.327  13.774 -14.651  1.00 95.31           H
ATOM   2453  HN  MET A 167     -10.474  11.720 -15.511  1.00 95.31           H
ATOM   2454  N   VAL A 168     -10.869   9.818 -12.918  1.00 95.07           N
ATOM   2455  CA  VAL A 168     -10.811   8.696 -11.995  1.00 95.07           C
ATOM   2456  C   VAL A 168      -9.601   8.862 -11.074  1.00 95.07           C
ATOM   2457  O   VAL A 168      -9.699   8.638  -9.868  1.00 95.07           O
ATOM   2458  HA  VAL A 168     -11.718   8.720 -11.391  1.00 95.07           H
ATOM   2459  CB  VAL A 168     -10.794   7.379 -12.773  1.00 95.07           C
ATOM   2460  HB  VAL A 168     -10.015   7.448 -13.532  1.00 95.07           H
ATOM   2461  CG1 VAL A 168     -10.453   6.204 -11.855  1.00 95.07           C
ATOM   2462 1HG1 VAL A 168      -9.469   6.362 -11.414  1.00 95.07           H
ATOM   2463 2HG1 VAL A 168     -11.199   6.133 -11.063  1.00 95.07           H
ATOM   2464 3HG1 VAL A 168     -10.448   5.280 -12.433  1.00 95.07           H
ATOM   2465  CG2 VAL A 168     -12.127   7.147 -13.488  1.00 95.07           C
ATOM   2466 1HG2 VAL A 168     -12.931   7.109 -12.753  1.00 95.07           H
ATOM   2467 2HG2 VAL A 168     -12.312   7.963 -14.186  1.00 95.07           H
ATOM   2468 3HG2 VAL A 168     -12.088   6.204 -14.033  1.00 95.07           H
ATOM   2469  HN  VAL A 168     -10.799   9.573 -13.885  1.00 95.07           H
ATOM   2470  N   CYS A 169      -8.488   9.253 -11.676  1.00 95.23           N
ATOM   2471  CA  CYS A 169      -7.258   9.444 -10.926  1.00 95.23           C
ATOM   2472  C   CYS A 169      -7.524  10.469  -9.821  1.00 95.23           C
ATOM   2473  O   CYS A 169      -7.169  10.247  -8.665  1.00 95.23           O
ATOM   2474  HA  CYS A 169      -6.997   8.475 -10.500  1.00 95.23           H
ATOM   2475  CB  CYS A 169      -6.102   9.870 -11.833  1.00 95.23           C
ATOM   2476 1HB  CYS A 169      -6.426  10.674 -12.495  1.00 95.23           H
ATOM   2477 2HB  CYS A 169      -5.283  10.264 -11.232  1.00 95.23           H
ATOM   2478  SG  CYS A 169      -5.522   8.443 -12.820  1.00 95.23           S
ATOM   2479  HG  CYS A 169      -6.513   8.475 -13.707  1.00 95.23           H
ATOM   2480  HN  CYS A 169      -8.417   9.437 -12.657  1.00 95.23           H
ATOM   2481  N   PHE A 170      -8.147  11.570 -10.217  1.00 96.33           N
ATOM   2482  CA  PHE A 170      -8.428  12.647  -9.283  1.00 96.33           C
ATOM   2483  C   PHE A 170      -9.304  12.157  -8.128  1.00 96.33           C
ATOM   2484  O   PHE A 170      -9.013  12.431  -6.965  1.00 96.33           O
ATOM   2485  HA  PHE A 170      -7.472  12.992  -8.890  1.00 96.33           H
ATOM   2486  CB  PHE A 170      -9.185  13.726 -10.060  1.00 96.33           C
ATOM   2487 1HB  PHE A 170      -8.589  14.024 -10.922  1.00 96.33           H
ATOM   2488 2HB  PHE A 170     -10.111  13.299 -10.445  1.00 96.33           H
ATOM   2489  CG  PHE A 170      -9.519  14.970  -9.233  1.00 96.33           C
ATOM   2490  CD1 PHE A 170     -10.760  15.118  -8.699  1.00 96.33           C
ATOM   2491  HD1 PHE A 170     -11.518  14.351  -8.860  1.00 96.33           H
ATOM   2492  CD2 PHE A 170      -8.573  15.926  -9.033  1.00 96.33           C
ATOM   2493  HD2 PHE A 170      -7.578  15.807  -9.461  1.00 96.33           H
ATOM   2494  CE1 PHE A 170     -11.070  16.272  -7.932  1.00 96.33           C
ATOM   2495  HE1 PHE A 170     -12.065  16.392  -7.504  1.00 96.33           H
ATOM   2496  CE2 PHE A 170      -8.882  17.081  -8.266  1.00 96.33           C
ATOM   2497  HE2 PHE A 170      -8.124  17.847  -8.105  1.00 96.33           H
ATOM   2498  CZ  PHE A 170     -10.124  17.229  -7.731  1.00 96.33           C
ATOM   2499  HZ  PHE A 170     -10.361  18.115  -7.142  1.00 96.33           H
ATOM   2500  HN  PHE A 170      -8.458  11.731 -11.153  1.00 96.33           H
ATOM   2501  N   THR A 171     -10.359  11.442  -8.490  1.00 96.42           N
ATOM   2502  CA  THR A 171     -11.294  10.934  -7.500  1.00 96.42           C
ATOM   2503  C   THR A 171     -10.573  10.025  -6.503  1.00 96.42           C
ATOM   2504  O   THR A 171     -10.862  10.056  -5.308  1.00 96.42           O
ATOM   2505  HA  THR A 171     -11.688  11.779  -6.935  1.00 96.42           H
ATOM   2506  CB  THR A 171     -12.436  10.238  -8.242  1.00 96.42           C
ATOM   2507  HB  THR A 171     -12.080   9.344  -8.754  1.00 96.42           H
ATOM   2508  OG1 THR A 171     -12.975  11.255  -9.083  1.00 96.42           O
ATOM   2509  HG1 THR A 171     -13.421  10.842  -9.876  1.00 96.42           H
ATOM   2510  CG2 THR A 171     -13.596   9.867  -7.316  1.00 96.42           C
ATOM   2511 1HG2 THR A 171     -13.996  10.770  -6.855  1.00 96.42           H
ATOM   2512 2HG2 THR A 171     -13.239   9.191  -6.539  1.00 96.42           H
ATOM   2513 3HG2 THR A 171     -14.380   9.376  -7.893  1.00 96.42           H
ATOM   2514  HN  THR A 171     -10.579  11.209  -9.437  1.00 96.42           H
ATOM   2515  N   ILE A 172      -9.649   9.236  -7.032  1.00 94.76           N
ATOM   2516  CA  ILE A 172      -8.921   8.282  -6.212  1.00 94.76           C
ATOM   2517  C   ILE A 172      -8.104   9.038  -5.162  1.00 94.76           C
ATOM   2518  O   ILE A 172      -8.099   8.667  -3.989  1.00 94.76           O
ATOM   2519  HA  ILE A 172      -9.657   7.665  -5.697  1.00 94.76           H
ATOM   2520  CB  ILE A 172      -8.083   7.351  -7.090  1.00 94.76           C
ATOM   2521  HB  ILE A 172      -7.593   7.953  -7.856  1.00 94.76           H
ATOM   2522  CG1 ILE A 172      -8.968   6.334  -7.812  1.00 94.76           C
ATOM   2523 1HG1 ILE A 172      -9.407   5.648  -7.086  1.00 94.76           H
ATOM   2524 2HG1 ILE A 172      -9.794   6.849  -8.303  1.00 94.76           H
ATOM   2525  CG2 ILE A 172      -6.980   6.674  -6.274  1.00 94.76           C
ATOM   2526 1HG2 ILE A 172      -6.325   7.434  -5.847  1.00 94.76           H
ATOM   2527 2HG2 ILE A 172      -7.428   6.088  -5.472  1.00 94.76           H
ATOM   2528 3HG2 ILE A 172      -6.399   6.018  -6.922  1.00 94.76           H
ATOM   2529  CD1 ILE A 172      -8.165   5.543  -8.846  1.00 94.76           C
ATOM   2530 1HD1 ILE A 172      -7.748   6.230  -9.584  1.00 94.76           H
ATOM   2531 2HD1 ILE A 172      -7.355   5.011  -8.348  1.00 94.76           H
ATOM   2532 3HD1 ILE A 172      -8.818   4.827  -9.345  1.00 94.76           H
ATOM   2533  HN  ILE A 172      -9.396   9.241  -7.999  1.00 94.76           H
ATOM   2534  N   TRP A 173      -7.433  10.084  -5.621  1.00 96.03           N
ATOM   2535  CA  TRP A 173      -6.557  10.852  -4.752  1.00 96.03           C
ATOM   2536  C   TRP A 173      -7.408  11.446  -3.629  1.00 96.03           C
ATOM   2537  O   TRP A 173      -7.035  11.376  -2.459  1.00 96.03           O
ATOM   2538  HA  TRP A 173      -5.817  10.167  -4.337  1.00 96.03           H
ATOM   2539  CB  TRP A 173      -5.789  11.911  -5.545  1.00 96.03           C
ATOM   2540 1HB  TRP A 173      -6.452  12.340  -6.296  1.00 96.03           H
ATOM   2541 2HB  TRP A 173      -5.505  12.719  -4.872  1.00 96.03           H
ATOM   2542  CG  TRP A 173      -4.533  11.380  -6.239  1.00 96.03           C
ATOM   2543  CD1 TRP A 173      -4.322  11.217  -7.552  1.00 96.03           C
ATOM   2544  HD1 TRP A 173      -5.053  11.455  -8.325  1.00 96.03           H
ATOM   2545  CD2 TRP A 173      -3.315  10.945  -5.598  1.00 96.03           C
ATOM   2546  NE1 TRP A 173      -3.063  10.712  -7.804  1.00 96.03           N
ATOM   2547  HE1 TRP A 173      -2.676  10.506  -8.703  1.00 96.03           H
ATOM   2548  CE2 TRP A 173      -2.431  10.541  -6.578  1.00 96.03           C
ATOM   2549  CE3 TRP A 173      -2.972  10.895  -4.235  1.00 96.03           C
ATOM   2550  HE3 TRP A 173      -3.652  11.208  -3.443  1.00 96.03           H
ATOM   2551  CZ2 TRP A 173      -1.147  10.058  -6.299  1.00 96.03           C
ATOM   2552  HZ2 TRP A 173      -0.467   9.745  -7.091  1.00 96.03           H
ATOM   2553  CZ3 TRP A 173      -1.685  10.410  -3.974  1.00 96.03           C
ATOM   2554  HZ3 TRP A 173      -1.368  10.350  -2.933  1.00 96.03           H
ATOM   2555  CH2 TRP A 173      -0.783   9.999  -4.948  1.00 96.03           C
ATOM   2556  HH2 TRP A 173       0.203   9.632  -4.662  1.00 96.03           H
ATOM   2557  HN  TRP A 173      -7.481  10.409  -6.566  1.00 96.03           H
ATOM   2558  N   VAL A 174      -8.536  12.019  -4.024  1.00 96.17           N
ATOM   2559  CA  VAL A 174      -9.412  12.680  -3.072  1.00 96.17           C
ATOM   2560  C   VAL A 174      -9.901  11.661  -2.041  1.00 96.17           C
ATOM   2561  O   VAL A 174      -9.906  11.938  -0.843  1.00 96.17           O
ATOM   2562  HA  VAL A 174      -8.826  13.443  -2.560  1.00 96.17           H
ATOM   2563  CB  VAL A 174     -10.555  13.378  -3.811  1.00 96.17           C
ATOM   2564  HB  VAL A 174     -11.036  12.643  -4.457  1.00 96.17           H
ATOM   2565  CG1 VAL A 174     -11.606  13.899  -2.829  1.00 96.17           C
ATOM   2566 1HG1 VAL A 174     -12.016  13.065  -2.259  1.00 96.17           H
ATOM   2567 2HG1 VAL A 174     -11.144  14.613  -2.147  1.00 96.17           H
ATOM   2568 3HG1 VAL A 174     -12.408  14.391  -3.381  1.00 96.17           H
ATOM   2569  CG2 VAL A 174     -10.026  14.507  -4.698  1.00 96.17           C
ATOM   2570 1HG2 VAL A 174      -9.509  15.242  -4.081  1.00 96.17           H
ATOM   2571 2HG2 VAL A 174      -9.333  14.098  -5.433  1.00 96.17           H
ATOM   2572 3HG2 VAL A 174     -10.860  14.986  -5.212  1.00 96.17           H
ATOM   2573  HN  VAL A 174      -8.852  12.036  -4.972  1.00 96.17           H
ATOM   2574  N   LEU A 175     -10.300  10.502  -2.545  1.00 94.13           N
ATOM   2575  CA  LEU A 175     -10.883   9.478  -1.696  1.00 94.13           C
ATOM   2576  C   LEU A 175      -9.834   8.995  -0.693  1.00 94.13           C
ATOM   2577  O   LEU A 175     -10.124   8.849   0.493  1.00 94.13           O
ATOM   2578  HA  LEU A 175     -11.702   9.938  -1.144  1.00 94.13           H
ATOM   2579  CB  LEU A 175     -11.484   8.356  -2.545  1.00 94.13           C
ATOM   2580 1HB  LEU A 175     -12.147   8.803  -3.286  1.00 94.13           H
ATOM   2581 2HB  LEU A 175     -10.677   7.869  -3.093  1.00 94.13           H
ATOM   2582  CG  LEU A 175     -12.266   7.284  -1.784  1.00 94.13           C
ATOM   2583  HG  LEU A 175     -11.670   6.971  -0.927  1.00 94.13           H
ATOM   2584  CD1 LEU A 175     -13.580   7.846  -1.239  1.00 94.13           C
ATOM   2585 1HD1 LEU A 175     -13.369   8.672  -0.561  1.00 94.13           H
ATOM   2586 2HD1 LEU A 175     -14.193   8.204  -2.067  1.00 94.13           H
ATOM   2587 3HD1 LEU A 175     -14.116   7.063  -0.703  1.00 94.13           H
ATOM   2588  CD2 LEU A 175     -12.489   6.046  -2.655  1.00 94.13           C
ATOM   2589 1HD2 LEU A 175     -13.054   6.325  -3.544  1.00 94.13           H
ATOM   2590 2HD2 LEU A 175     -11.526   5.631  -2.951  1.00 94.13           H
ATOM   2591 3HD2 LEU A 175     -13.047   5.299  -2.089  1.00 94.13           H
ATOM   2592  HN  LEU A 175     -10.231  10.260  -3.513  1.00 94.13           H
ATOM   2593  N   ALA A 176      -8.635   8.760  -1.207  1.00 94.10           N
ATOM   2594  CA  ALA A 176      -7.560   8.227  -0.386  1.00 94.10           C
ATOM   2595  C   ALA A 176      -7.223   9.231   0.719  1.00 94.10           C
ATOM   2596  O   ALA A 176      -6.936   8.842   1.849  1.00 94.10           O
ATOM   2597  HA  ALA A 176      -7.917   7.304   0.071  1.00 94.10           H
ATOM   2598  CB  ALA A 176      -6.354   7.906  -1.270  1.00 94.10           C
ATOM   2599 1HB  ALA A 176      -6.639   7.167  -2.019  1.00 94.10           H
ATOM   2600 2HB  ALA A 176      -6.015   8.815  -1.767  1.00 94.10           H
ATOM   2601 3HB  ALA A 176      -5.548   7.507  -0.654  1.00 94.10           H
ATOM   2602  HN  ALA A 176      -8.394   8.926  -2.163  1.00 94.10           H
ATOM   2603  N   ALA A 177      -7.270  10.504   0.352  1.00 94.61           N
ATOM   2604  CA  ALA A 177      -6.941  11.565   1.289  1.00 94.61           C
ATOM   2605  C   ALA A 177      -7.935  11.537   2.452  1.00 94.61           C
ATOM   2606  O   ALA A 177      -7.540  11.634   3.613  1.00 94.61           O
ATOM   2607  HA  ALA A 177      -5.940  11.370   1.673  1.00 94.61           H
ATOM   2608  CB  ALA A 177      -6.937  12.908   0.558  1.00 94.61           C
ATOM   2609 1HB  ALA A 177      -6.194  12.885  -0.240  1.00 94.61           H
ATOM   2610 2HB  ALA A 177      -7.923  13.093   0.131  1.00 94.61           H
ATOM   2611 3HB  ALA A 177      -6.691  13.704   1.261  1.00 94.61           H
ATOM   2612  HN  ALA A 177      -7.525  10.813  -0.564  1.00 94.61           H
ATOM   2613  N   ALA A 178      -9.206  11.405   2.100  1.00 94.57           N
ATOM   2614  CA  ALA A 178     -10.265  11.444   3.094  1.00 94.57           C
ATOM   2615  C   ALA A 178     -10.107  10.259   4.049  1.00 94.57           C
ATOM   2616  O   ALA A 178     -10.351  10.386   5.247  1.00 94.57           O
ATOM   2617  HA  ALA A 178     -10.158  12.371   3.657  1.00 94.57           H
ATOM   2618  CB  ALA A 178     -11.624  11.449   2.391  1.00 94.57           C
ATOM   2619 1HB  ALA A 178     -11.698  12.325   1.748  1.00 94.57           H
ATOM   2620 2HB  ALA A 178     -11.725  10.546   1.788  1.00 94.57           H
ATOM   2621 3HB  ALA A 178     -12.419  11.477   3.137  1.00 94.57           H
ATOM   2622  HN  ALA A 178      -9.514  11.274   1.158  1.00 94.57           H
ATOM   2623  N   LEU A 179      -9.699   9.133   3.481  1.00 92.43           N
ATOM   2624  CA  LEU A 179      -9.602   7.902   4.246  1.00 92.43           C
ATOM   2625  C   LEU A 179      -8.418   7.997   5.210  1.00 92.43           C
ATOM   2626  O   LEU A 179      -8.306   7.202   6.142  1.00 92.43           O
ATOM   2627  HA  LEU A 179     -10.517   7.808   4.831  1.00 92.43           H
ATOM   2628  CB  LEU A 179      -9.538   6.693   3.310  1.00 92.43           C
ATOM   2629 1HB  LEU A 179      -8.754   6.871   2.573  1.00 92.43           H
ATOM   2630 2HB  LEU A 179      -9.236   5.823   3.893  1.00 92.43           H
ATOM   2631  CG  LEU A 179     -10.830   6.351   2.567  1.00 92.43           C
ATOM   2632  HG  LEU A 179     -11.163   7.240   2.032  1.00 92.43           H
ATOM   2633  CD1 LEU A 179     -10.589   5.259   1.522  1.00 92.43           C
ATOM   2634 1HD1 LEU A 179      -9.851   5.605   0.799  1.00 92.43           H
ATOM   2635 2HD1 LEU A 179     -10.221   4.359   2.015  1.00 92.43           H
ATOM   2636 3HD1 LEU A 179     -11.524   5.035   1.008  1.00 92.43           H
ATOM   2637  CD2 LEU A 179     -11.942   5.971   3.547  1.00 92.43           C
ATOM   2638 1HD2 LEU A 179     -11.633   5.102   4.128  1.00 92.43           H
ATOM   2639 2HD2 LEU A 179     -12.136   6.807   4.218  1.00 92.43           H
ATOM   2640 3HD2 LEU A 179     -12.850   5.732   2.992  1.00 92.43           H
ATOM   2641  HN  LEU A 179      -9.438   9.054   2.519  1.00 92.43           H
ATOM   2642  N   CYS A 180      -7.564   8.977   4.953  1.00 93.51           N
ATOM   2643  CA  CYS A 180      -6.342   9.126   5.724  1.00 93.51           C
ATOM   2644  C   CYS A 180      -6.591  10.162   6.823  1.00 93.51           C
ATOM   2645  O   CYS A 180      -5.678  10.513   7.568  1.00 93.51           O
ATOM   2646  HA  CYS A 180      -6.123   8.149   6.156  1.00 93.51           H
ATOM   2647  CB  CYS A 180      -5.156   9.510   4.837  1.00 93.51           C
ATOM   2648 1HB  CYS A 180      -5.379  10.429   4.296  1.00 93.51           H
ATOM   2649 2HB  CYS A 180      -4.279   9.707   5.453  1.00 93.51           H
ATOM   2650  SG  CYS A 180      -4.798   8.160   3.654  1.00 93.51           S
ATOM   2651  HG  CYS A 180      -5.902   8.314   2.929  1.00 93.51           H
ATOM   2652  HN  CYS A 180      -7.696   9.659   4.234  1.00 93.51           H
ATOM   2653  N   ILE A 181      -7.832  10.621   6.889  1.00 94.01           N
ATOM   2654  CA  ILE A 181      -8.206  11.630   7.866  1.00 94.01           C
ATOM   2655  C   ILE A 181      -7.872  11.121   9.270  1.00 94.01           C
ATOM   2656  O   ILE A 181      -7.272  11.840  10.068  1.00 94.01           O
ATOM   2657  HA  ILE A 181      -7.603  12.516   7.667  1.00 94.01           H
ATOM   2658  CB  ILE A 181      -9.672  12.029   7.689  1.00 94.01           C
ATOM   2659  HB  ILE A 181     -10.257  11.123   7.531  1.00 94.01           H
ATOM   2660  CG1 ILE A 181      -9.855  12.907   6.449  1.00 94.01           C
ATOM   2661 1HG1 ILE A 181      -9.325  13.850   6.585  1.00 94.01           H
ATOM   2662 2HG1 ILE A 181      -9.413  12.415   5.582  1.00 94.01           H
ATOM   2663  CG2 ILE A 181     -10.213  12.702   8.952  1.00 94.01           C
ATOM   2664 1HG2 ILE A 181     -10.139  12.011   9.792  1.00 94.01           H
ATOM   2665 2HG2 ILE A 181      -9.630  13.598   9.165  1.00 94.01           H
ATOM   2666 3HG2 ILE A 181     -11.257  12.976   8.799  1.00 94.01           H
ATOM   2667  CD1 ILE A 181     -11.337  13.182   6.186  1.00 94.01           C
ATOM   2668 1HD1 ILE A 181     -11.859  12.239   6.026  1.00 94.01           H
ATOM   2669 2HD1 ILE A 181     -11.769  13.696   7.045  1.00 94.01           H
ATOM   2670 3HD1 ILE A 181     -11.439  13.808   5.299  1.00 94.01           H
ATOM   2671  HN  ILE A 181      -8.573  10.317   6.290  1.00 94.01           H
ATOM   2672  N   PRO A 182      -8.253   9.879   9.596  1.00 91.96           N
ATOM   2673  CA  PRO A 182      -8.034   9.352  10.945  1.00 91.96           C
ATOM   2674  C   PRO A 182      -6.587   9.487  11.390  1.00 91.96           C
ATOM   2675  O   PRO A 182      -6.316   9.909  12.513  1.00 91.96           O
ATOM   2676  HA  PRO A 182      -8.610   9.928  11.670  1.00 91.96           H
ATOM   2677  CB  PRO A 182      -8.460   7.887  10.836  1.00 91.96           C
ATOM   2678 1HB  PRO A 182      -7.617   7.241  10.590  1.00 91.96           H
ATOM   2679 2HB  PRO A 182      -8.879   7.520  11.773  1.00 91.96           H
ATOM   2680  CG  PRO A 182      -9.501   7.903   9.723  1.00 91.96           C
ATOM   2681 1HG  PRO A 182      -9.642   6.915   9.286  1.00 91.96           H
ATOM   2682 2HG  PRO A 182     -10.478   8.221  10.087  1.00 91.96           H
ATOM   2683  CD  PRO A 182      -8.915   8.890   8.726  1.00 91.96           C
ATOM   2684 1HD  PRO A 182      -8.205   8.411   8.052  1.00 91.96           H
ATOM   2685 2HD  PRO A 182      -9.687   9.341   8.102  1.00 91.96           H
ATOM   2686  N   GLU A 183      -5.688   9.122  10.488  1.00 92.27           N
ATOM   2687  CA  GLU A 183      -4.268   9.145  10.795  1.00 92.27           C
ATOM   2688  C   GLU A 183      -3.823  10.567  11.142  1.00 92.27           C
ATOM   2689  O   GLU A 183      -3.003  10.763  12.038  1.00 92.27           O
ATOM   2690  HA  GLU A 183      -4.149   8.498  11.664  1.00 92.27           H
ATOM   2691  CB  GLU A 183      -3.447   8.581   9.634  1.00 92.27           C
ATOM   2692 1HB  GLU A 183      -3.856   8.936   8.688  1.00 92.27           H
ATOM   2693 2HB  GLU A 183      -2.395   8.833   9.771  1.00 92.27           H
ATOM   2694  CG  GLU A 183      -3.522   7.053   9.600  1.00 92.27           C
ATOM   2695 1HG  GLU A 183      -2.806   6.666   8.875  1.00 92.27           H
ATOM   2696 2HG  GLU A 183      -3.241   6.650  10.573  1.00 92.27           H
ATOM   2697  CD  GLU A 183      -4.931   6.582   9.234  1.00 92.27           C
ATOM   2698  OE1 GLU A 183      -5.243   5.417   9.564  1.00 92.27           O
ATOM   2699  OE2 GLU A 183      -5.664   7.396   8.632  1.00 92.27           O
ATOM   2700  HN  GLU A 183      -5.916   8.815   9.564  1.00 92.27           H
ATOM   2701  N   ILE A 184      -4.382  11.522  10.413  1.00 93.85           N
ATOM   2702  CA  ILE A 184      -3.967  12.908  10.551  1.00 93.85           C
ATOM   2703  C   ILE A 184      -4.356  13.416  11.941  1.00 93.85           C
ATOM   2704  O   ILE A 184      -3.615  14.182  12.555  1.00 93.85           O
ATOM   2705  HA  ILE A 184      -2.881  12.934  10.465  1.00 93.85           H
ATOM   2706  CB  ILE A 184      -4.532  13.752   9.407  1.00 93.85           C
ATOM   2707  HB  ILE A 184      -5.613  13.613   9.381  1.00 93.85           H
ATOM   2708  CG1 ILE A 184      -3.984  13.284   8.057  1.00 93.85           C
ATOM   2709 1HG1 ILE A 184      -2.913  13.480   8.008  1.00 93.85           H
ATOM   2710 2HG1 ILE A 184      -4.115  12.206   7.961  1.00 93.85           H
ATOM   2711  CG2 ILE A 184      -4.274  15.241   9.645  1.00 93.85           C
ATOM   2712 1HG2 ILE A 184      -4.752  15.548  10.576  1.00 93.85           H
ATOM   2713 2HG2 ILE A 184      -3.201  15.418   9.713  1.00 93.85           H
ATOM   2714 3HG2 ILE A 184      -4.686  15.818   8.817  1.00 93.85           H
ATOM   2715  CD1 ILE A 184      -4.692  13.995   6.902  1.00 93.85           C
ATOM   2716 1HD1 ILE A 184      -5.759  13.776   6.940  1.00 93.85           H
ATOM   2717 2HD1 ILE A 184      -4.538  15.070   6.988  1.00 93.85           H
ATOM   2718 3HD1 ILE A 184      -4.283  13.644   5.955  1.00 93.85           H
ATOM   2719  HN  ILE A 184      -5.104  11.362   9.740  1.00 93.85           H
ATOM   2720  N   LEU A 185      -5.517  12.969  12.396  1.00 93.53           N
ATOM   2721  CA  LEU A 185      -6.113  13.525  13.599  1.00 93.53           C
ATOM   2722  C   LEU A 185      -5.392  12.963  14.826  1.00 93.53           C
ATOM   2723  O   LEU A 185      -4.962  13.717  15.697  1.00 93.53           O
ATOM   2724  HA  LEU A 185      -5.959  14.603  13.572  1.00 93.53           H
ATOM   2725  CB  LEU A 185      -7.624  13.283  13.609  1.00 93.53           C
ATOM   2726 1HB  LEU A 185      -7.804  12.222  13.438  1.00 93.53           H
ATOM   2727 2HB  LEU A 185      -8.002  13.514  14.605  1.00 93.53           H
ATOM   2728  CG  LEU A 185      -8.438  14.081  12.588  1.00 93.53           C
ATOM   2729  HG  LEU A 185      -8.097  13.805  11.590  1.00 93.53           H
ATOM   2730  CD1 LEU A 185      -9.924  13.727  12.674  1.00 93.53           C
ATOM   2731 1HD1 LEU A 185     -10.055  12.664  12.472  1.00 93.53           H
ATOM   2732 2HD1 LEU A 185     -10.295  13.956  13.672  1.00 93.53           H
ATOM   2733 3HD1 LEU A 185     -10.479  14.308  11.937  1.00 93.53           H
ATOM   2734  CD2 LEU A 185      -8.197  15.584  12.749  1.00 93.53           C
ATOM   2735 1HD2 LEU A 185      -8.493  15.894  13.751  1.00 93.53           H
ATOM   2736 2HD2 LEU A 185      -7.139  15.800  12.599  1.00 93.53           H
ATOM   2737 3HD2 LEU A 185      -8.787  16.127  12.011  1.00 93.53           H
ATOM   2738  HN  LEU A 185      -6.048  12.243  11.958  1.00 93.53           H
ATOM   2739  N   TYR A 186      -5.283  11.643  14.855  1.00 92.65           N
ATOM   2740  CA  TYR A 186      -5.007  10.942  16.098  1.00 92.65           C
ATOM   2741  C   TYR A 186      -3.519  10.605  16.218  1.00 92.65           C
ATOM   2742  O   TYR A 186      -3.072  10.114  17.254  1.00 92.65           O
ATOM   2743  HA  TYR A 186      -5.292  11.595  16.923  1.00 92.65           H
ATOM   2744  CB  TYR A 186      -5.809   9.641  16.036  1.00 92.65           C
ATOM   2745 1HB  TYR A 186      -5.473   9.059  15.177  1.00 92.65           H
ATOM   2746 2HB  TYR A 186      -5.592   9.049  16.925  1.00 92.65           H
ATOM   2747  CG  TYR A 186      -7.322   9.846  15.934  1.00 92.65           C
ATOM   2748  CD1 TYR A 186      -7.963  10.697  16.811  1.00 92.65           C
ATOM   2749  HD1 TYR A 186      -7.392  11.222  17.577  1.00 92.65           H
ATOM   2750  CD2 TYR A 186      -8.045   9.181  14.965  1.00 92.65           C
ATOM   2751  HD2 TYR A 186      -7.538   8.509  14.272  1.00 92.65           H
ATOM   2752  CE1 TYR A 186      -9.387  10.891  16.716  1.00 92.65           C
ATOM   2753  HE1 TYR A 186      -9.906  11.559  17.402  1.00 92.65           H
ATOM   2754  CE2 TYR A 186      -9.469   9.375  14.869  1.00 92.65           C
ATOM   2755  HE2 TYR A 186     -10.052   8.855  14.109  1.00 92.65           H
ATOM   2756  CZ  TYR A 186     -10.069  10.220  15.749  1.00 92.65           C
ATOM   2757  OH  TYR A 186     -11.414  10.403  15.659  1.00 92.65           O
ATOM   2758  HH  TYR A 186     -11.772   9.920  14.859  1.00 92.65           H
ATOM   2759  HN  TYR A 186      -5.380  11.055  14.052  1.00 92.65           H
ATOM   2760  N   SER A 187      -2.794  10.882  15.145  1.00 92.76           N
ATOM   2761  CA  SER A 187      -1.349  10.731  15.159  1.00 92.76           C
ATOM   2762  C   SER A 187      -0.722  11.786  16.072  1.00 92.76           C
ATOM   2763  O   SER A 187      -0.884  12.984  15.845  1.00 92.76           O
ATOM   2764  HA  SER A 187      -1.167   9.730  15.550  1.00 92.76           H
ATOM   2765  CB  SER A 187      -0.770  10.840  13.747  1.00 92.76           C
ATOM   2766 1HB  SER A 187      -1.069  11.790  13.305  1.00 92.76           H
ATOM   2767 2HB  SER A 187       0.319  10.842  13.801  1.00 92.76           H
ATOM   2768  OG  SER A 187      -1.201   9.771  12.909  1.00 92.76           O
ATOM   2769  HG  SER A 187      -1.666  10.135  12.102  1.00 92.76           H
ATOM   2770  HN  SER A 187      -3.177  11.203  14.279  1.00 92.76           H
ATOM   2771  N   GLN A 188      -0.018  11.303  17.086  1.00 91.46           N
ATOM   2772  CA  GLN A 188       0.762  12.181  17.941  1.00 91.46           C
ATOM   2773  C   GLN A 188       1.997  11.448  18.469  1.00 91.46           C
ATOM   2774  O   GLN A 188       2.120  10.235  18.305  1.00 91.46           O
ATOM   2775  HA  GLN A 188       1.069  13.010  17.303  1.00 91.46           H
ATOM   2776  CB  GLN A 188      -0.088  12.723  19.092  1.00 91.46           C
ATOM   2777 1HB  GLN A 188       0.483  13.463  19.653  1.00 91.46           H
ATOM   2778 2HB  GLN A 188      -0.965  13.232  18.693  1.00 91.46           H
ATOM   2779  CG  GLN A 188      -0.527  11.594  20.028  1.00 91.46           C
ATOM   2780 1HG  GLN A 188      -1.107  10.859  19.469  1.00 91.46           H
ATOM   2781 2HG  GLN A 188       0.350  11.078  20.418  1.00 91.46           H
ATOM   2782  CD  GLN A 188      -1.364  12.138  21.187  1.00 91.46           C
ATOM   2783  OE1 GLN A 188      -1.754  13.293  21.217  1.00 91.46           O
ATOM   2784  NE2 GLN A 188      -1.618  11.242  22.137  1.00 91.46           N
ATOM   2785 1HE2 GLN A 188      -1.268  10.309  22.051  1.00 91.46           H
ATOM   2786 2HE2 GLN A 188      -2.159  11.502  22.937  1.00 91.46           H
ATOM   2787  HN  GLN A 188       0.023  10.333  17.326  1.00 91.46           H
ATOM   2788  N   ILE A 189       2.880  12.214  19.092  1.00 91.34           N
ATOM   2789  CA  ILE A 189       4.050  11.639  19.733  1.00 91.34           C
ATOM   2790  C   ILE A 189       3.718  11.311  21.190  1.00 91.34           C
ATOM   2791  O   ILE A 189       3.187  12.151  21.914  1.00 91.34           O
ATOM   2792  HA  ILE A 189       4.283  10.709  19.214  1.00 91.34           H
ATOM   2793  CB  ILE A 189       5.259  12.563  19.570  1.00 91.34           C
ATOM   2794  HB  ILE A 189       5.015  13.526  20.019  1.00 91.34           H
ATOM   2795  CG1 ILE A 189       5.560  12.817  18.092  1.00 91.34           C
ATOM   2796 1HG1 ILE A 189       5.916  11.898  17.627  1.00 91.34           H
ATOM   2797 2HG1 ILE A 189       4.644  13.102  17.574  1.00 91.34           H
ATOM   2798  CG2 ILE A 189       6.475  12.011  20.317  1.00 91.34           C
ATOM   2799 1HG2 ILE A 189       6.241  11.925  21.378  1.00 91.34           H
ATOM   2800 2HG2 ILE A 189       6.730  11.029  19.920  1.00 91.34           H
ATOM   2801 3HG2 ILE A 189       7.320  12.687  20.185  1.00 91.34           H
ATOM   2802  CD1 ILE A 189       6.610  13.918  17.928  1.00 91.34           C
ATOM   2803 1HD1 ILE A 189       6.240  14.842  18.372  1.00 91.34           H
ATOM   2804 2HD1 ILE A 189       7.532  13.618  18.426  1.00 91.34           H
ATOM   2805 3HD1 ILE A 189       6.805  14.078  16.867  1.00 91.34           H
ATOM   2806  HN  ILE A 189       2.806  13.209  19.162  1.00 91.34           H
ATOM   2807  N   LYS A 190       4.046  10.087  21.577  1.00 87.95           N
ATOM   2808  CA  LYS A 190       3.929   9.685  22.968  1.00 87.95           C
ATOM   2809  C   LYS A 190       5.316   9.344  23.515  1.00 87.95           C
ATOM   2810  O   LYS A 190       6.077   8.616  22.878  1.00 87.95           O
ATOM   2811  HA  LYS A 190       3.539  10.538  23.523  1.00 87.95           H
ATOM   2812  CB  LYS A 190       2.914   8.549  23.114  1.00 87.95           C
ATOM   2813 1HB  LYS A 190       1.957   8.854  22.692  1.00 87.95           H
ATOM   2814 2HB  LYS A 190       3.250   7.681  22.546  1.00 87.95           H
ATOM   2815  CG  LYS A 190       2.730   8.163  24.583  1.00 87.95           C
ATOM   2816 1HG  LYS A 190       3.635   7.679  24.952  1.00 87.95           H
ATOM   2817 2HG  LYS A 190       2.583   9.061  25.183  1.00 87.95           H
ATOM   2818  CD  LYS A 190       1.535   7.225  24.758  1.00 87.95           C
ATOM   2819 1HD  LYS A 190       0.616   7.808  24.823  1.00 87.95           H
ATOM   2820 2HD  LYS A 190       1.442   6.581  23.884  1.00 87.95           H
ATOM   2821  CE  LYS A 190       1.690   6.367  26.016  1.00 87.95           C
ATOM   2822 1HE  LYS A 190       2.744   6.299  26.289  1.00 87.95           H
ATOM   2823 2HE  LYS A 190       1.174   6.840  26.851  1.00 87.95           H
ATOM   2824  NZ  LYS A 190       1.142   5.011  25.789  1.00 87.95           N
ATOM   2825 1HZ  LYS A 190       1.361   4.421  26.584  1.00 87.95           H
ATOM   2826 2HZ  LYS A 190       0.136   5.068  25.677  1.00 87.95           H
ATOM   2827 3HZ  LYS A 190       1.554   4.616  24.951  1.00 87.95           H
ATOM   2828  HN  LYS A 190       4.386   9.377  20.959  1.00 87.95           H
ATOM   2829  N   GLU A 191       5.604   9.886  24.689  1.00 84.83           N
ATOM   2830  CA  GLU A 191       6.847   9.573  25.374  1.00 84.83           C
ATOM   2831  C   GLU A 191       6.631   8.434  26.373  1.00 84.83           C
ATOM   2832  O   GLU A 191       5.721   8.493  27.199  1.00 84.83           O
ATOM   2833  HA  GLU A 191       7.536   9.253  24.592  1.00 84.83           H
ATOM   2834  CB  GLU A 191       7.418  10.811  26.068  1.00 84.83           C
ATOM   2835 1HB  GLU A 191       6.622  11.333  26.599  1.00 84.83           H
ATOM   2836 2HB  GLU A 191       8.248  10.521  26.713  1.00 84.83           H
ATOM   2837  CG  GLU A 191       7.989  11.798  25.048  1.00 84.83           C
ATOM   2838 1HG  GLU A 191       8.726  11.294  24.423  1.00 84.83           H
ATOM   2839 2HG  GLU A 191       7.194  12.144  24.387  1.00 84.83           H
ATOM   2840  CD  GLU A 191       8.637  12.995  25.746  1.00 84.83           C
ATOM   2841  OE1 GLU A 191       9.147  13.870  25.014  1.00 84.83           O
ATOM   2842  OE2 GLU A 191       8.607  13.007  26.996  1.00 84.83           O
ATOM   2843  HN  GLU A 191       5.006  10.527  25.171  1.00 84.83           H
ATOM   2844  N   GLU A 192       7.482   7.425  26.264  1.00 75.74           N
ATOM   2845  CA  GLU A 192       7.350   6.242  27.098  1.00 75.74           C
ATOM   2846  C   GLU A 192       8.726   5.775  27.577  1.00 75.74           C
ATOM   2847  O   GLU A 192       9.575   5.402  26.768  1.00 75.74           O
ATOM   2848  HA  GLU A 192       6.749   6.555  27.952  1.00 75.74           H
ATOM   2849  CB  GLU A 192       6.620   5.124  26.353  1.00 75.74           C
ATOM   2850 1HB  GLU A 192       5.626   5.464  26.062  1.00 75.74           H
ATOM   2851 2HB  GLU A 192       7.224   4.789  25.510  1.00 75.74           H
ATOM   2852  CG  GLU A 192       6.422   3.903  27.253  1.00 75.74           C
ATOM   2853 1HG  GLU A 192       7.089   3.101  26.937  1.00 75.74           H
ATOM   2854 2HG  GLU A 192       6.691   4.155  28.279  1.00 75.74           H
ATOM   2855  CD  GLU A 192       4.972   3.415  27.206  1.00 75.74           C
ATOM   2856  OE1 GLU A 192       4.617   2.604  28.087  1.00 75.74           O
ATOM   2857  OE2 GLU A 192       4.252   3.866  26.289  1.00 75.74           O
ATOM   2858  HN  GLU A 192       8.248   7.406  25.623  1.00 75.74           H
ATOM   2859  N   SER A 193       8.904   5.809  28.889  1.00 71.37           N
ATOM   2860  CA  SER A 193      10.125   5.302  29.492  1.00 71.37           C
ATOM   2861  C   SER A 193      11.341   5.995  28.874  1.00 71.37           C
ATOM   2862  O   SER A 193      12.400   5.386  28.730  1.00 71.37           O
ATOM   2863  HA  SER A 193      10.045   5.544  30.552  1.00 71.37           H
ATOM   2864  CB  SER A 193      10.235   3.785  29.323  1.00 71.37           C
ATOM   2865 1HB  SER A 193      10.347   3.546  28.265  1.00 71.37           H
ATOM   2866 2HB  SER A 193      11.133   3.428  29.827  1.00 71.37           H
ATOM   2867  OG  SER A 193       9.097   3.106  29.844  1.00 71.37           O
ATOM   2868  HG  SER A 193       9.153   2.130  29.632  1.00 71.37           H
ATOM   2869  HN  SER A 193       8.234   6.173  29.535  1.00 71.37           H
ATOM   2870  N   GLY A 194      11.148   7.258  28.525  1.00 76.48           N
ATOM   2871  CA  GLY A 194      12.232   8.059  27.981  1.00 76.48           C
ATOM   2872  C   GLY A 194      12.403   7.805  26.482  1.00 76.48           C
ATOM   2873  O   GLY A 194      13.356   8.287  25.872  1.00 76.48           O
ATOM   2874 1HA  GLY A 194      12.031   9.116  28.154  1.00 76.48           H
ATOM   2875 2HA  GLY A 194      13.160   7.822  28.502  1.00 76.48           H
ATOM   2876  HN  GLY A 194      10.272   7.734  28.608  1.00 76.48           H
ATOM   2877  N   ILE A 195      11.465   7.048  25.932  1.00 83.34           N
ATOM   2878  CA  ILE A 195      11.457   6.787  24.502  1.00 83.34           C
ATOM   2879  C   ILE A 195      10.283   7.528  23.859  1.00 83.34           C
ATOM   2880  O   ILE A 195       9.134   7.340  24.255  1.00 83.34           O
ATOM   2881  HA  ILE A 195      12.384   7.187  24.092  1.00 83.34           H
ATOM   2882  CB  ILE A 195      11.455   5.281  24.233  1.00 83.34           C
ATOM   2883  HB  ILE A 195      10.555   4.855  24.678  1.00 83.34           H
ATOM   2884  CG1 ILE A 195      12.653   4.603  24.900  1.00 83.34           C
ATOM   2885 1HG1 ILE A 195      13.578   4.984  24.468  1.00 83.34           H
ATOM   2886 2HG1 ILE A 195      12.672   4.852  25.962  1.00 83.34           H
ATOM   2887  CG2 ILE A 195      11.396   4.993  22.732  1.00 83.34           C
ATOM   2888 1HG2 ILE A 195      10.486   5.423  22.314  1.00 83.34           H
ATOM   2889 2HG2 ILE A 195      12.265   5.434  22.243  1.00 83.34           H
ATOM   2890 3HG2 ILE A 195      11.396   3.915  22.568  1.00 83.34           H
ATOM   2891  CD1 ILE A 195      12.590   3.084  24.728  1.00 83.34           C
ATOM   2892 1HD1 ILE A 195      11.676   2.704  25.183  1.00 83.34           H
ATOM   2893 2HD1 ILE A 195      12.596   2.839  23.666  1.00 83.34           H
ATOM   2894 3HD1 ILE A 195      13.454   2.627  25.212  1.00 83.34           H
ATOM   2895  HN  ILE A 195      10.721   6.618  26.444  1.00 83.34           H
ATOM   2896  N   ALA A 196      10.613   8.355  22.878  1.00 89.77           N
ATOM   2897  CA  ALA A 196       9.593   9.039  22.101  1.00 89.77           C
ATOM   2898  C   ALA A 196       9.080   8.103  21.004  1.00 89.77           C
ATOM   2899  O   ALA A 196       9.867   7.548  20.239  1.00 89.77           O
ATOM   2900  HA  ALA A 196       8.770   9.281  22.774  1.00 89.77           H
ATOM   2901  CB  ALA A 196      10.168  10.340  21.536  1.00 89.77           C
ATOM   2902 1HB  ALA A 196      10.490  10.981  22.357  1.00 89.77           H
ATOM   2903 2HB  ALA A 196      11.020  10.112  20.896  1.00 89.77           H
ATOM   2904 3HB  ALA A 196       9.402  10.852  20.954  1.00 89.77           H
ATOM   2905  HN  ALA A 196      11.555   8.559  22.612  1.00 89.77           H
ATOM   2906  N   ILE A 197       7.764   7.958  20.963  1.00 88.72           N
ATOM   2907  CA  ILE A 197       7.141   7.054  20.011  1.00 88.72           C
ATOM   2908  C   ILE A 197       6.070   7.811  19.222  1.00 88.72           C
ATOM   2909  O   ILE A 197       5.213   8.471  19.807  1.00 88.72           O
ATOM   2910  HA  ILE A 197       7.914   6.727  19.316  1.00 88.72           H
ATOM   2911  CB  ILE A 197       6.613   5.807  20.722  1.00 88.72           C
ATOM   2912  HB  ILE A 197       5.904   6.124  21.487  1.00 88.72           H
ATOM   2913  CG1 ILE A 197       7.744   5.063  21.435  1.00 88.72           C
ATOM   2914 1HG1 ILE A 197       8.457   4.687  20.701  1.00 88.72           H
ATOM   2915 2HG1 ILE A 197       8.287   5.752  22.082  1.00 88.72           H
ATOM   2916  CG2 ILE A 197       5.854   4.901  19.751  1.00 88.72           C
ATOM   2917 1HG2 ILE A 197       5.010   5.446  19.330  1.00 88.72           H
ATOM   2918 2HG2 ILE A 197       6.522   4.589  18.948  1.00 88.72           H
ATOM   2919 3HG2 ILE A 197       5.490   4.022  20.283  1.00 88.72           H
ATOM   2920  CD1 ILE A 197       7.198   3.899  22.265  1.00 88.72           C
ATOM   2921 1HD1 ILE A 197       6.505   4.282  23.014  1.00 88.72           H
ATOM   2922 2HD1 ILE A 197       6.677   3.200  21.612  1.00 88.72           H
ATOM   2923 3HD1 ILE A 197       8.023   3.388  22.761  1.00 88.72           H
ATOM   2924  HN  ILE A 197       7.128   8.443  21.563  1.00 88.72           H
ATOM   2925  N   CYS A 198       6.155   7.689  17.905  1.00 91.34           N
ATOM   2926  CA  CYS A 198       5.096   8.180  17.039  1.00 91.34           C
ATOM   2927  C   CYS A 198       3.999   7.116  16.970  1.00 91.34           C
ATOM   2928  O   CYS A 198       4.201   6.047  16.395  1.00 91.34           O
ATOM   2929  HA  CYS A 198       4.719   9.096  17.494  1.00 91.34           H
ATOM   2930  CB  CYS A 198       5.626   8.545  15.650  1.00 91.34           C
ATOM   2931 1HB  CYS A 198       6.255   9.433  15.713  1.00 91.34           H
ATOM   2932 2HB  CYS A 198       6.250   7.738  15.267  1.00 91.34           H
ATOM   2933  SG  CYS A 198       4.228   8.849  14.508  1.00 91.34           S
ATOM   2934  HN  CYS A 198       6.926   7.265  17.431  1.00 91.34           H
ATOM   2935  N   THR A 199       2.862   7.446  17.564  1.00 90.60           N
ATOM   2936  CA  THR A 199       1.738   6.525  17.592  1.00 90.60           C
ATOM   2937  C   THR A 199       0.424   7.281  17.381  1.00 90.60           C
ATOM   2938  O   THR A 199       0.392   8.508  17.448  1.00 90.60           O
ATOM   2939  HA  THR A 199       1.843   5.829  16.760  1.00 90.60           H
ATOM   2940  CB  THR A 199       1.790   5.755  18.913  1.00 90.60           C
ATOM   2941  HB  THR A 199       2.804   5.416  19.126  1.00 90.60           H
ATOM   2942  OG1 THR A 199       0.818   4.725  18.753  1.00 90.60           O
ATOM   2943  HG1 THR A 199       0.902   4.058  19.493  1.00 90.60           H
ATOM   2944  CG2 THR A 199       1.269   6.578  20.092  1.00 90.60           C
ATOM   2945 1HG2 THR A 199       0.232   6.860  19.909  1.00 90.60           H
ATOM   2946 2HG2 THR A 199       1.875   7.477  20.204  1.00 90.60           H
ATOM   2947 3HG2 THR A 199       1.328   5.985  21.004  1.00 90.60           H
ATOM   2948  HN  THR A 199       2.702   8.321  18.020  1.00 90.60           H
ATOM   2949  N   MET A 200      -0.628   6.515  17.129  1.00 91.34           N
ATOM   2950  CA  MET A 200      -1.976   7.053  17.191  1.00 91.34           C
ATOM   2951  C   MET A 200      -2.559   6.912  18.599  1.00 91.34           C
ATOM   2952  O   MET A 200      -2.377   5.884  19.250  1.00 91.34           O
ATOM   2953  HA  MET A 200      -1.884   8.108  16.933  1.00 91.34           H
ATOM   2954  CB  MET A 200      -2.868   6.312  16.193  1.00 91.34           C
ATOM   2955 1HB  MET A 200      -2.793   5.237  16.361  1.00 91.34           H
ATOM   2956 2HB  MET A 200      -3.910   6.587  16.356  1.00 91.34           H
ATOM   2957  CG  MET A 200      -2.468   6.638  14.753  1.00 91.34           C
ATOM   2958 1HG  MET A 200      -2.449   7.718  14.607  1.00 91.34           H
ATOM   2959 2HG  MET A 200      -1.460   6.272  14.555  1.00 91.34           H
ATOM   2960  SD  MET A 200      -3.621   5.890  13.614  1.00 91.34           S
ATOM   2961  CE  MET A 200      -3.437   4.174  14.069  1.00 91.34           C
ATOM   2962 1HE  MET A 200      -2.403   3.866  13.918  1.00 91.34           H
ATOM   2963 2HE  MET A 200      -3.704   4.046  15.118  1.00 91.34           H
ATOM   2964 3HE  MET A 200      -4.093   3.561  13.450  1.00 91.34           H
ATOM   2965  HN  MET A 200      -0.570   5.547  16.887  1.00 91.34           H
ATOM   2966  N   VAL A 201      -3.247   7.960  19.028  1.00 91.55           N
ATOM   2967  CA  VAL A 201      -3.917   7.938  20.317  1.00 91.55           C
ATOM   2968  C   VAL A 201      -5.399   8.262  20.122  1.00 91.55           C
ATOM   2969  O   VAL A 201      -5.742   9.265  19.497  1.00 91.55           O
ATOM   2970  HA  VAL A 201      -3.828   6.929  20.717  1.00 91.55           H
ATOM   2971  CB  VAL A 201      -3.218   8.895  21.285  1.00 91.55           C
ATOM   2972  HB  VAL A 201      -3.284   9.901  20.869  1.00 91.55           H
ATOM   2973  CG1 VAL A 201      -3.915   8.903  22.647  1.00 91.55           C
ATOM   2974 1HG1 VAL A 201      -4.949   9.224  22.524  1.00 91.55           H
ATOM   2975 2HG1 VAL A 201      -3.894   7.899  23.072  1.00 91.55           H
ATOM   2976 3HG1 VAL A 201      -3.398   9.591  23.316  1.00 91.55           H
ATOM   2977  CG2 VAL A 201      -1.736   8.543  21.430  1.00 91.55           C
ATOM   2978 1HG2 VAL A 201      -1.639   7.527  21.812  1.00 91.55           H
ATOM   2979 2HG2 VAL A 201      -1.249   8.613  20.457  1.00 91.55           H
ATOM   2980 3HG2 VAL A 201      -1.263   9.239  22.124  1.00 91.55           H
ATOM   2981  HN  VAL A 201      -3.351   8.810  18.512  1.00 91.55           H
ATOM   2982  N   TYR A 202      -6.238   7.395  20.669  1.00 90.93           N
ATOM   2983  CA  TYR A 202      -7.675   7.543  20.513  1.00 90.93           C
ATOM   2984  C   TYR A 202      -8.295   8.208  21.743  1.00 90.93           C
ATOM   2985  O   TYR A 202      -7.943   7.879  22.875  1.00 90.93           O
ATOM   2986  HA  TYR A 202      -7.855   8.171  19.640  1.00 90.93           H
ATOM   2987  CB  TYR A 202      -8.233   6.125  20.378  1.00 90.93           C
ATOM   2988 1HB  TYR A 202      -7.916   5.537  21.240  1.00 90.93           H
ATOM   2989 2HB  TYR A 202      -9.322   6.169  20.407  1.00 90.93           H
ATOM   2990  CG  TYR A 202      -7.800   5.404  19.100  1.00 90.93           C
ATOM   2991  CD1 TYR A 202      -8.510   5.585  17.931  1.00 90.93           C
ATOM   2992  HD1 TYR A 202      -9.380   6.241  17.918  1.00 90.93           H
ATOM   2993  CD2 TYR A 202      -6.698   4.573  19.117  1.00 90.93           C
ATOM   2994  HD2 TYR A 202      -6.137   4.430  20.040  1.00 90.93           H
ATOM   2995  CE1 TYR A 202      -8.102   4.906  16.728  1.00 90.93           C
ATOM   2996  HE1 TYR A 202      -8.654   5.040  15.798  1.00 90.93           H
ATOM   2997  CE2 TYR A 202      -6.290   3.894  17.914  1.00 90.93           C
ATOM   2998  HE2 TYR A 202      -5.422   3.235  17.913  1.00 90.93           H
ATOM   2999  CZ  TYR A 202      -7.012   4.095  16.779  1.00 90.93           C
ATOM   3000  OH  TYR A 202      -6.626   3.454  15.643  1.00 90.93           O
ATOM   3001  HH  TYR A 202      -6.005   2.704  15.868  1.00 90.93           H
ATOM   3002  HN  TYR A 202      -5.951   6.604  21.210  1.00 90.93           H
ATOM   3003  N   PRO A 203      -9.226   9.151  21.547  1.00 83.09           N
ATOM   3004  CA  PRO A 203      -9.731   9.957  22.661  1.00 83.09           C
ATOM   3005  C   PRO A 203     -10.566   9.139  23.633  1.00 83.09           C
ATOM   3006  O   PRO A 203     -11.229   8.183  23.234  1.00 83.09           O
ATOM   3007  HA  PRO A 203      -8.901  10.342  23.254  1.00 83.09           H
ATOM   3008  CB  PRO A 203     -10.561  11.044  21.975  1.00 83.09           C
ATOM   3009 1HB  PRO A 203     -11.409  11.349  22.589  1.00 83.09           H
ATOM   3010 2HB  PRO A 203      -9.970  11.940  21.784  1.00 83.09           H
ATOM   3011  CG  PRO A 203     -11.010  10.396  20.697  1.00 83.09           C
ATOM   3012 1HG  PRO A 203     -11.915   9.808  20.850  1.00 83.09           H
ATOM   3013 2HG  PRO A 203     -11.240  11.142  19.936  1.00 83.09           H
ATOM   3014  CD  PRO A 203      -9.864   9.524  20.271  1.00 83.09           C
ATOM   3015 1HD  PRO A 203     -10.209   8.648  19.723  1.00 83.09           H
ATOM   3016 2HD  PRO A 203      -9.175  10.059  19.618  1.00 83.09           H
ATOM   3017  N   SER A 204     -10.510   9.540  24.894  1.00 70.33           N
ATOM   3018  CA  SER A 204     -10.722   8.606  25.987  1.00 70.33           C
ATOM   3019  C   SER A 204     -12.044   7.861  25.789  1.00 70.33           C
ATOM   3020  O   SER A 204     -12.070   6.632  25.755  1.00 70.33           O
ATOM   3021  HA  SER A 204      -9.882   7.912  25.941  1.00 70.33           H
ATOM   3022  CB  SER A 204     -10.715   9.326  27.337  1.00 70.33           C
ATOM   3023 1HB  SER A 204     -11.015   8.630  28.120  1.00 70.33           H
ATOM   3024 2HB  SER A 204      -9.701   9.650  27.570  1.00 70.33           H
ATOM   3025  OG  SER A 204     -11.587  10.453  27.345  1.00 70.33           O
ATOM   3026  HG  SER A 204     -12.503  10.175  27.634  1.00 70.33           H
ATOM   3027  HN  SER A 204     -10.323  10.482  25.174  1.00 70.33           H
ATOM   3028  N   ASP A 205     -13.111   8.638  25.664  1.00 69.59           N
ATOM   3029  CA  ASP A 205     -14.430   8.166  26.049  1.00 69.59           C
ATOM   3030  C   ASP A 205     -14.771   6.908  25.248  1.00 69.59           C
ATOM   3031  O   ASP A 205     -15.104   5.873  25.823  1.00 69.59           O
ATOM   3032  HA  ASP A 205     -14.363   7.972  27.120  1.00 69.59           H
ATOM   3033  CB  ASP A 205     -15.500   9.219  25.755  1.00 69.59           C
ATOM   3034 1HB  ASP A 205     -15.358   9.615  24.749  1.00 69.59           H
ATOM   3035 2HB  ASP A 205     -16.486   8.756  25.779  1.00 69.59           H
ATOM   3036  CG  ASP A 205     -15.440  10.360  26.772  1.00 69.59           C
ATOM   3037  OD1 ASP A 205     -14.741  10.176  27.791  1.00 69.59           O
ATOM   3038  OD2 ASP A 205     -16.096  11.391  26.507  1.00 69.59           O
ATOM   3039  HN  ASP A 205     -13.084   9.572  25.307  1.00 69.59           H
ATOM   3040  N   GLU A 206     -14.676   7.039  23.933  1.00 82.78           N
ATOM   3041  CA  GLU A 206     -15.059   5.956  23.043  1.00 82.78           C
ATOM   3042  C   GLU A 206     -13.839   5.441  22.277  1.00 82.78           C
ATOM   3043  O   GLU A 206     -13.958   5.003  21.134  1.00 82.78           O
ATOM   3044  HA  GLU A 206     -15.446   5.171  23.693  1.00 82.78           H
ATOM   3045  CB  GLU A 206     -16.163   6.400  22.082  1.00 82.78           C
ATOM   3046 1HB  GLU A 206     -15.922   7.382  21.674  1.00 82.78           H
ATOM   3047 2HB  GLU A 206     -16.310   5.640  21.314  1.00 82.78           H
ATOM   3048  CG  GLU A 206     -17.501   6.542  22.810  1.00 82.78           C
ATOM   3049 1HG  GLU A 206     -17.331   6.916  23.820  1.00 82.78           H
ATOM   3050 2HG  GLU A 206     -18.122   7.276  22.298  1.00 82.78           H
ATOM   3051  CD  GLU A 206     -18.234   5.201  22.874  1.00 82.78           C
ATOM   3052  OE1 GLU A 206     -19.007   5.022  23.841  1.00 82.78           O
ATOM   3053  OE2 GLU A 206     -18.006   4.384  21.955  1.00 82.78           O
ATOM   3054  HN  GLU A 206     -14.345   7.864  23.476  1.00 82.78           H
ATOM   3055  N   SER A 207     -12.692   5.512  22.938  1.00 89.05           N
ATOM   3056  CA  SER A 207     -11.429   5.236  22.275  1.00 89.05           C
ATOM   3057  C   SER A 207     -11.455   3.836  21.659  1.00 89.05           C
ATOM   3058  O   SER A 207     -11.035   3.649  20.518  1.00 89.05           O
ATOM   3059  HA  SER A 207     -11.339   5.995  21.498  1.00 89.05           H
ATOM   3060  CB  SER A 207     -10.256   5.365  23.250  1.00 89.05           C
ATOM   3061 1HB  SER A 207      -9.364   4.924  22.804  1.00 89.05           H
ATOM   3062 2HB  SER A 207     -10.040   6.420  23.420  1.00 89.05           H
ATOM   3063  OG  SER A 207     -10.526   4.730  24.497  1.00 89.05           O
ATOM   3064  HG  SER A 207     -10.788   5.413  25.179  1.00 89.05           H
ATOM   3065  HN  SER A 207     -12.618   5.751  23.906  1.00 89.05           H
ATOM   3066  N   THR A 208     -11.954   2.890  22.440  1.00 89.24           N
ATOM   3067  CA  THR A 208     -11.902   1.491  22.048  1.00 89.24           C
ATOM   3068  C   THR A 208     -12.751   1.256  20.798  1.00 89.24           C
ATOM   3069  O   THR A 208     -12.306   0.606  19.854  1.00 89.24           O
ATOM   3070  HA  THR A 208     -10.873   1.246  21.786  1.00 89.24           H
ATOM   3071  CB  THR A 208     -12.339   0.648  23.248  1.00 89.24           C
ATOM   3072  HB  THR A 208     -12.305  -0.415  23.009  1.00 89.24           H
ATOM   3073  OG1 THR A 208     -13.625   1.162  23.584  1.00 89.24           O
ATOM   3074  HG1 THR A 208     -14.111   0.511  24.167  1.00 89.24           H
ATOM   3075  CG2 THR A 208     -11.492   0.918  24.493  1.00 89.24           C
ATOM   3076 1HG2 THR A 208     -11.580   1.968  24.772  1.00 89.24           H
ATOM   3077 2HG2 THR A 208     -10.449   0.685  24.281  1.00 89.24           H
ATOM   3078 3HG2 THR A 208     -11.844   0.294  25.314  1.00 89.24           H
ATOM   3079  HN  THR A 208     -12.386   3.065  23.325  1.00 89.24           H
ATOM   3080  N   LYS A 209     -13.960   1.798  20.832  1.00 90.99           N
ATOM   3081  CA  LYS A 209     -14.879   1.648  19.717  1.00 90.99           C
ATOM   3082  C   LYS A 209     -14.290   2.330  18.481  1.00 90.99           C
ATOM   3083  O   LYS A 209     -14.412   1.820  17.368  1.00 90.99           O
ATOM   3084  HA  LYS A 209     -14.973   0.582  19.511  1.00 90.99           H
ATOM   3085  CB  LYS A 209     -16.270   2.159  20.097  1.00 90.99           C
ATOM   3086 1HB  LYS A 209     -16.213   3.212  20.372  1.00 90.99           H
ATOM   3087 2HB  LYS A 209     -16.934   2.093  19.235  1.00 90.99           H
ATOM   3088  CG  LYS A 209     -16.852   1.353  21.259  1.00 90.99           C
ATOM   3089 1HG  LYS A 209     -16.490   0.326  21.212  1.00 90.99           H
ATOM   3090 2HG  LYS A 209     -16.506   1.770  22.205  1.00 90.99           H
ATOM   3091  CD  LYS A 209     -18.382   1.362  21.222  1.00 90.99           C
ATOM   3092 1HD  LYS A 209     -18.734   2.316  20.829  1.00 90.99           H
ATOM   3093 2HD  LYS A 209     -18.737   0.588  20.542  1.00 90.99           H
ATOM   3094  CE  LYS A 209     -18.966   1.132  22.617  1.00 90.99           C
ATOM   3095 1HE  LYS A 209     -19.460   0.161  22.655  1.00 90.99           H
ATOM   3096 2HE  LYS A 209     -18.164   1.110  23.354  1.00 90.99           H
ATOM   3097  NZ  LYS A 209     -19.932   2.200  22.957  1.00 90.99           N
ATOM   3098 1HZ  LYS A 209     -20.295   2.042  23.891  1.00 90.99           H
ATOM   3099 2HZ  LYS A 209     -19.467   3.100  22.922  1.00 90.99           H
ATOM   3100 3HZ  LYS A 209     -20.697   2.189  22.291  1.00 90.99           H
ATOM   3101  HN  LYS A 209     -14.313   2.330  21.602  1.00 90.99           H
ATOM   3102  N   LEU A 210     -13.663   3.473  18.717  1.00 92.32           N
ATOM   3103  CA  LEU A 210     -13.100   4.256  17.630  1.00 92.32           C
ATOM   3104  C   LEU A 210     -11.971   3.464  16.968  1.00 92.32           C
ATOM   3105  O   LEU A 210     -11.916   3.359  15.744  1.00 92.32           O
ATOM   3106  HA  LEU A 210     -13.890   4.411  16.896  1.00 92.32           H
ATOM   3107  CB  LEU A 210     -12.670   5.637  18.132  1.00 92.32           C
ATOM   3108 1HB  LEU A 210     -13.532   6.117  18.595  1.00 92.32           H
ATOM   3109 2HB  LEU A 210     -11.922   5.501  18.913  1.00 92.32           H
ATOM   3110  CG  LEU A 210     -12.099   6.586  17.076  1.00 92.32           C
ATOM   3111  HG  LEU A 210     -11.258   6.090  16.590  1.00 92.32           H
ATOM   3112  CD1 LEU A 210     -13.135   6.887  15.991  1.00 92.32           C
ATOM   3113 1HD1 LEU A 210     -13.430   5.958  15.503  1.00 92.32           H
ATOM   3114 2HD1 LEU A 210     -14.010   7.354  16.444  1.00 92.32           H
ATOM   3115 3HD1 LEU A 210     -12.703   7.563  15.254  1.00 92.32           H
ATOM   3116  CD2 LEU A 210     -11.557   7.862  17.722  1.00 92.32           C
ATOM   3117 1HD2 LEU A 210     -12.363   8.372  18.251  1.00 92.32           H
ATOM   3118 2HD2 LEU A 210     -10.766   7.606  18.427  1.00 92.32           H
ATOM   3119 3HD2 LEU A 210     -11.157   8.519  16.950  1.00 92.32           H
ATOM   3120  HN  LEU A 210     -13.538   3.864  19.629  1.00 92.32           H
ATOM   3121  N   LYS A 211     -11.097   2.926  17.807  1.00 92.15           N
ATOM   3122  CA  LYS A 211      -9.985   2.129  17.319  1.00 92.15           C
ATOM   3123  C   LYS A 211     -10.522   0.983  16.459  1.00 92.15           C
ATOM   3124  O   LYS A 211     -10.092   0.803  15.321  1.00 92.15           O
ATOM   3125  HA  LYS A 211      -9.371   2.774  16.691  1.00 92.15           H
ATOM   3126  CB  LYS A 211      -9.108   1.664  18.484  1.00 92.15           C
ATOM   3127 1HB  LYS A 211      -8.701   2.530  19.006  1.00 92.15           H
ATOM   3128 2HB  LYS A 211      -9.714   1.114  19.203  1.00 92.15           H
ATOM   3129  CG  LYS A 211      -7.964   0.777  17.988  1.00 92.15           C
ATOM   3130 1HG  LYS A 211      -8.367  -0.156  17.594  1.00 92.15           H
ATOM   3131 2HG  LYS A 211      -7.445   1.271  17.168  1.00 92.15           H
ATOM   3132  CD  LYS A 211      -6.976   0.475  19.117  1.00 92.15           C
ATOM   3133 1HD  LYS A 211      -6.612   1.409  19.545  1.00 92.15           H
ATOM   3134 2HD  LYS A 211      -7.484  -0.065  19.916  1.00 92.15           H
ATOM   3135  CE  LYS A 211      -5.795  -0.352  18.605  1.00 92.15           C
ATOM   3136 1HE  LYS A 211      -6.141  -1.338  18.295  1.00 92.15           H
ATOM   3137 2HE  LYS A 211      -5.363   0.125  17.725  1.00 92.15           H
ATOM   3138  NZ  LYS A 211      -4.764  -0.490  19.658  1.00 92.15           N
ATOM   3139 1HZ  LYS A 211      -3.910  -0.852  19.249  1.00 92.15           H
ATOM   3140 2HZ  LYS A 211      -4.582   0.416  20.074  1.00 92.15           H
ATOM   3141 3HZ  LYS A 211      -5.094  -1.130  20.372  1.00 92.15           H
ATOM   3142  HN  LYS A 211     -11.141   3.027  18.801  1.00 92.15           H
ATOM   3143  N   SER A 212     -11.455   0.240  17.035  1.00 91.27           N
ATOM   3144  CA  SER A 212     -12.006  -0.924  16.362  1.00 91.27           C
ATOM   3145  C   SER A 212     -12.534  -0.529  14.982  1.00 91.27           C
ATOM   3146  O   SER A 212     -12.221  -1.177  13.985  1.00 91.27           O
ATOM   3147  HA  SER A 212     -11.175  -1.624  16.268  1.00 91.27           H
ATOM   3148  CB  SER A 212     -13.120  -1.565  17.193  1.00 91.27           C
ATOM   3149 1HB  SER A 212     -12.725  -1.853  18.167  1.00 91.27           H
ATOM   3150 2HB  SER A 212     -13.906  -0.832  17.372  1.00 91.27           H
ATOM   3151  OG  SER A 212     -13.675  -2.709  16.550  1.00 91.27           O
ATOM   3152  HG  SER A 212     -12.948  -3.349  16.304  1.00 91.27           H
ATOM   3153  HN  SER A 212     -11.832   0.421  17.944  1.00 91.27           H
ATOM   3154  N   ALA A 213     -13.326   0.533  14.968  1.00 92.29           N
ATOM   3155  CA  ALA A 213     -13.970   0.971  13.742  1.00 92.29           C
ATOM   3156  C   ALA A 213     -12.900   1.314  12.703  1.00 92.29           C
ATOM   3157  O   ALA A 213     -13.014   0.933  11.540  1.00 92.29           O
ATOM   3158  HA  ALA A 213     -14.573   0.143  13.369  1.00 92.29           H
ATOM   3159  CB  ALA A 213     -14.891   2.155  14.043  1.00 92.29           C
ATOM   3160 1HB  ALA A 213     -15.651   1.851  14.763  1.00 92.29           H
ATOM   3161 2HB  ALA A 213     -14.305   2.975  14.458  1.00 92.29           H
ATOM   3162 3HB  ALA A 213     -15.374   2.484  13.122  1.00 92.29           H
ATOM   3163  HN  ALA A 213     -13.530   1.090  15.774  1.00 92.29           H
ATOM   3164  N   VAL A 214     -11.884   2.031  13.162  1.00 90.96           N
ATOM   3165  CA  VAL A 214     -10.827   2.484  12.274  1.00 90.96           C
ATOM   3166  C   VAL A 214     -10.108   1.269  11.683  1.00 90.96           C
ATOM   3167  O   VAL A 214      -9.785   1.252  10.497  1.00 90.96           O
ATOM   3168  HA  VAL A 214     -11.294   3.044  11.464  1.00 90.96           H
ATOM   3169  CB  VAL A 214      -9.885   3.430  13.022  1.00 90.96           C
ATOM   3170  HB  VAL A 214      -9.600   2.949  13.958  1.00 90.96           H
ATOM   3171  CG1 VAL A 214      -8.609   3.683  12.217  1.00 90.96           C
ATOM   3172 1HG1 VAL A 214      -8.093   2.738  12.047  1.00 90.96           H
ATOM   3173 2HG1 VAL A 214      -8.868   4.133  11.258  1.00 90.96           H
ATOM   3174 3HG1 VAL A 214      -7.958   4.359  12.771  1.00 90.96           H
ATOM   3175  CG2 VAL A 214     -10.588   4.745  13.365  1.00 90.96           C
ATOM   3176 1HG2 VAL A 214     -10.915   5.232  12.446  1.00 90.96           H
ATOM   3177 2HG2 VAL A 214     -11.452   4.542  13.996  1.00 90.96           H
ATOM   3178 3HG2 VAL A 214      -9.896   5.399  13.896  1.00 90.96           H
ATOM   3179  HN  VAL A 214     -11.778   2.302  14.119  1.00 90.96           H
ATOM   3180  N   LEU A 215      -9.880   0.283  12.538  1.00 91.14           N
ATOM   3181  CA  LEU A 215      -9.184  -0.923  12.121  1.00 91.14           C
ATOM   3182  C   LEU A 215     -10.050  -1.683  11.114  1.00 91.14           C
ATOM   3183  O   LEU A 215      -9.552  -2.149  10.090  1.00 91.14           O
ATOM   3184  HA  LEU A 215      -8.266  -0.614  11.622  1.00 91.14           H
ATOM   3185  CB  LEU A 215      -8.781  -1.757  13.338  1.00 91.14           C
ATOM   3186 1HB  LEU A 215      -9.503  -1.575  14.134  1.00 91.14           H
ATOM   3187 2HB  LEU A 215      -8.858  -2.811  13.073  1.00 91.14           H
ATOM   3188  CG  LEU A 215      -7.378  -1.500  13.892  1.00 91.14           C
ATOM   3189  HG  LEU A 215      -6.896  -0.749  13.266  1.00 91.14           H
ATOM   3190  CD1 LEU A 215      -7.444  -0.930  15.310  1.00 91.14           C
ATOM   3191 1HD1 LEU A 215      -7.993   0.011  15.299  1.00 91.14           H
ATOM   3192 2HD1 LEU A 215      -7.953  -1.640  15.963  1.00 91.14           H
ATOM   3193 3HD1 LEU A 215      -6.433  -0.757  15.680  1.00 91.14           H
ATOM   3194  CD2 LEU A 215      -6.521  -2.765  13.822  1.00 91.14           C
ATOM   3195 1HD2 LEU A 215      -6.989  -3.555  14.409  1.00 91.14           H
ATOM   3196 2HD2 LEU A 215      -6.433  -3.088  12.784  1.00 91.14           H
ATOM   3197 3HD2 LEU A 215      -5.529  -2.555  14.221  1.00 91.14           H
ATOM   3198  HN  LEU A 215     -10.161   0.298  13.497  1.00 91.14           H
ATOM   3199  N   THR A 216     -11.330  -1.785  11.440  1.00 92.04           N
ATOM   3200  CA  THR A 216     -12.268  -2.484  10.578  1.00 92.04           C
ATOM   3201  C   THR A 216     -12.269  -1.866   9.179  1.00 92.04           C
ATOM   3202  O   THR A 216     -12.248  -2.583   8.180  1.00 92.04           O
ATOM   3203  HA  THR A 216     -11.934  -3.516  10.472  1.00 92.04           H
ATOM   3204  CB  THR A 216     -13.640  -2.458  11.254  1.00 92.04           C
ATOM   3205  HB  THR A 216     -13.994  -1.434  11.379  1.00 92.04           H
ATOM   3206  OG1 THR A 216     -13.448  -3.193  12.460  1.00 92.04           O
ATOM   3207  HG1 THR A 216     -13.170  -2.576  13.196  1.00 92.04           H
ATOM   3208  CG2 THR A 216     -14.687  -3.268  10.487  1.00 92.04           C
ATOM   3209 1HG2 THR A 216     -14.365  -4.308  10.421  1.00 92.04           H
ATOM   3210 2HG2 THR A 216     -14.799  -2.859   9.483  1.00 92.04           H
ATOM   3211 3HG2 THR A 216     -15.642  -3.217  11.010  1.00 92.04           H
ATOM   3212  HN  THR A 216     -11.727  -1.402  12.274  1.00 92.04           H
ATOM   3213  N   LEU A 217     -12.293  -0.541   9.151  1.00 89.45           N
ATOM   3214  CA  LEU A 217     -12.332   0.181   7.891  1.00 89.45           C
ATOM   3215  C   LEU A 217     -11.085  -0.162   7.073  1.00 89.45           C
ATOM   3216  O   LEU A 217     -11.162  -0.330   5.857  1.00 89.45           O
ATOM   3217  HA  LEU A 217     -13.209  -0.165   7.344  1.00 89.45           H
ATOM   3218  CB  LEU A 217     -12.513   1.680   8.137  1.00 89.45           C
ATOM   3219 1HB  LEU A 217     -13.381   1.819   8.782  1.00 89.45           H
ATOM   3220 2HB  LEU A 217     -11.646   2.045   8.687  1.00 89.45           H
ATOM   3221  CG  LEU A 217     -12.694   2.547   6.890  1.00 89.45           C
ATOM   3222  HG  LEU A 217     -11.886   2.319   6.195  1.00 89.45           H
ATOM   3223  CD1 LEU A 217     -14.009   2.219   6.180  1.00 89.45           C
ATOM   3224 1HD1 LEU A 217     -14.007   1.171   5.879  1.00 89.45           H
ATOM   3225 2HD1 LEU A 217     -14.843   2.402   6.856  1.00 89.45           H
ATOM   3226 3HD1 LEU A 217     -14.112   2.850   5.297  1.00 89.45           H
ATOM   3227  CD2 LEU A 217     -12.585   4.034   7.236  1.00 89.45           C
ATOM   3228 1HD2 LEU A 217     -13.358   4.296   7.959  1.00 89.45           H
ATOM   3229 2HD2 LEU A 217     -11.603   4.236   7.664  1.00 89.45           H
ATOM   3230 3HD2 LEU A 217     -12.718   4.628   6.332  1.00 89.45           H
ATOM   3231  HN  LEU A 217     -12.286   0.035   9.968  1.00 89.45           H
ATOM   3232  N   LYS A 218      -9.964  -0.255   7.774  1.00 87.78           N
ATOM   3233  CA  LYS A 218      -8.697  -0.544   7.124  1.00 87.78           C
ATOM   3234  C   LYS A 218      -8.757  -1.938   6.495  1.00 87.78           C
ATOM   3235  O   LYS A 218      -8.298  -2.137   5.372  1.00 87.78           O
ATOM   3236  HA  LYS A 218      -8.564   0.188   6.327  1.00 87.78           H
ATOM   3237  CB  LYS A 218      -7.538  -0.361   8.105  1.00 87.78           C
ATOM   3238 1HB  LYS A 218      -7.780  -0.839   9.054  1.00 87.78           H
ATOM   3239 2HB  LYS A 218      -6.647  -0.857   7.718  1.00 87.78           H
ATOM   3240  CG  LYS A 218      -7.243   1.122   8.335  1.00 87.78           C
ATOM   3241 1HG  LYS A 218      -6.789   1.550   7.441  1.00 87.78           H
ATOM   3242 2HG  LYS A 218      -8.175   1.660   8.507  1.00 87.78           H
ATOM   3243  CD  LYS A 218      -6.308   1.317   9.531  1.00 87.78           C
ATOM   3244 1HD  LYS A 218      -6.760   0.885  10.424  1.00 87.78           H
ATOM   3245 2HD  LYS A 218      -5.373   0.783   9.357  1.00 87.78           H
ATOM   3246  CE  LYS A 218      -6.018   2.801   9.765  1.00 87.78           C
ATOM   3247 1HE  LYS A 218      -5.532   3.225   8.887  1.00 87.78           H
ATOM   3248 2HE  LYS A 218      -6.954   3.342   9.904  1.00 87.78           H
ATOM   3249  NZ  LYS A 218      -5.154   2.979  10.953  1.00 87.78           N
ATOM   3250 1HZ  LYS A 218      -4.850   3.945  11.008  1.00 87.78           H
ATOM   3251 2HZ  LYS A 218      -5.676   2.740  11.789  1.00 87.78           H
ATOM   3252 3HZ  LYS A 218      -4.344   2.374  10.876  1.00 87.78           H
ATOM   3253  HN  LYS A 218      -9.913  -0.137   8.765  1.00 87.78           H
ATOM   3254  N   VAL A 219      -9.328  -2.867   7.248  1.00 88.70           N
ATOM   3255  CA  VAL A 219      -9.373  -4.254   6.819  1.00 88.70           C
ATOM   3256  C   VAL A 219     -10.259  -4.371   5.578  1.00 88.70           C
ATOM   3257  O   VAL A 219      -9.893  -5.035   4.609  1.00 88.70           O
ATOM   3258  HA  VAL A 219      -8.357  -4.549   6.554  1.00 88.70           H
ATOM   3259  CB  VAL A 219      -9.839  -5.144   7.973  1.00 88.70           C
ATOM   3260  HB  VAL A 219     -10.753  -4.713   8.381  1.00 88.70           H
ATOM   3261  CG1 VAL A 219     -10.165  -6.555   7.480  1.00 88.70           C
ATOM   3262 1HG1 VAL A 219     -10.959  -6.505   6.734  1.00 88.70           H
ATOM   3263 2HG1 VAL A 219      -9.275  -6.999   7.033  1.00 88.70           H
ATOM   3264 3HG1 VAL A 219     -10.494  -7.167   8.320  1.00 88.70           H
ATOM   3265  CG2 VAL A 219      -8.796  -5.182   9.092  1.00 88.70           C
ATOM   3266 1HG2 VAL A 219      -7.859  -5.578   8.702  1.00 88.70           H
ATOM   3267 2HG2 VAL A 219      -8.634  -4.173   9.472  1.00 88.70           H
ATOM   3268 3HG2 VAL A 219      -9.153  -5.822   9.899  1.00 88.70           H
ATOM   3269  HN  VAL A 219      -9.754  -2.685   8.135  1.00 88.70           H
ATOM   3270  N   ILE A 220     -11.409  -3.716   5.647  1.00 87.89           N
ATOM   3271  CA  ILE A 220     -12.399  -3.829   4.590  1.00 87.89           C
ATOM   3272  C   ILE A 220     -11.840  -3.214   3.305  1.00 87.89           C
ATOM   3273  O   ILE A 220     -11.776  -3.878   2.272  1.00 87.89           O
ATOM   3274  HA  ILE A 220     -12.573  -4.891   4.417  1.00 87.89           H
ATOM   3275  CB  ILE A 220     -13.730  -3.219   5.035  1.00 87.89           C
ATOM   3276  HB  ILE A 220     -13.531  -2.233   5.454  1.00 87.89           H
ATOM   3277  CG1 ILE A 220     -14.375  -4.058   6.141  1.00 87.89           C
ATOM   3278 1HG1 ILE A 220     -14.653  -5.035   5.745  1.00 87.89           H
ATOM   3279 2HG1 ILE A 220     -13.653  -4.230   6.939  1.00 87.89           H
ATOM   3280  CG2 ILE A 220     -14.669  -3.022   3.843  1.00 87.89           C
ATOM   3281 1HG2 ILE A 220     -14.203  -2.353   3.120  1.00 87.89           H
ATOM   3282 2HG2 ILE A 220     -14.866  -3.985   3.373  1.00 87.89           H
ATOM   3283 3HG2 ILE A 220     -15.607  -2.587   4.188  1.00 87.89           H
ATOM   3284  CD1 ILE A 220     -15.613  -3.359   6.707  1.00 87.89           C
ATOM   3285 1HD1 ILE A 220     -15.327  -2.393   7.123  1.00 87.89           H
ATOM   3286 2HD1 ILE A 220     -16.342  -3.210   5.911  1.00 87.89           H
ATOM   3287 3HD1 ILE A 220     -16.052  -3.977   7.491  1.00 87.89           H
ATOM   3288  HN  ILE A 220     -11.667  -3.119   6.406  1.00 87.89           H
ATOM   3289  N   LEU A 221     -11.450  -1.952   3.412  1.00 83.44           N
ATOM   3290  CA  LEU A 221     -11.104  -1.174   2.235  1.00 83.44           C
ATOM   3291  C   LEU A 221      -9.679  -1.523   1.800  1.00 83.44           C
ATOM   3292  O   LEU A 221      -9.318  -1.340   0.638  1.00 83.44           O
ATOM   3293  HA  LEU A 221     -11.788  -1.464   1.439  1.00 83.44           H
ATOM   3294  CB  LEU A 221     -11.319   0.318   2.497  1.00 83.44           C
ATOM   3295 1HB  LEU A 221     -10.738   0.600   3.376  1.00 83.44           H
ATOM   3296 2HB  LEU A 221     -10.913   0.877   1.654  1.00 83.44           H
ATOM   3297  CG  LEU A 221     -12.768   0.759   2.715  1.00 83.44           C
ATOM   3298  HG  LEU A 221     -13.145   0.262   3.608  1.00 83.44           H
ATOM   3299  CD1 LEU A 221     -12.851   2.266   2.966  1.00 83.44           C
ATOM   3300 1HD1 LEU A 221     -12.272   2.518   3.854  1.00 83.44           H
ATOM   3301 2HD1 LEU A 221     -12.448   2.800   2.106  1.00 83.44           H
ATOM   3302 3HD1 LEU A 221     -13.892   2.552   3.117  1.00 83.44           H
ATOM   3303  CD2 LEU A 221     -13.655   0.323   1.546  1.00 83.44           C
ATOM   3304 1HD2 LEU A 221     -13.287   0.772   0.624  1.00 83.44           H
ATOM   3305 2HD2 LEU A 221     -13.629  -0.763   1.457  1.00 83.44           H
ATOM   3306 3HD2 LEU A 221     -14.679   0.649   1.727  1.00 83.44           H
ATOM   3307  HN  LEU A 221     -11.370  -1.464   4.281  1.00 83.44           H
ATOM   3308  N   GLY A 222      -8.907  -2.018   2.756  1.00 77.08           N
ATOM   3309  CA  GLY A 222      -7.494  -2.265   2.524  1.00 77.08           C
ATOM   3310  C   GLY A 222      -7.285  -3.563   1.741  1.00 77.08           C
ATOM   3311  O   GLY A 222      -6.345  -3.674   0.956  1.00 77.08           O
ATOM   3312 1HA  GLY A 222      -7.061  -1.430   1.974  1.00 77.08           H
ATOM   3313 2HA  GLY A 222      -6.970  -2.324   3.478  1.00 77.08           H
ATOM   3314  HN  GLY A 222      -9.231  -2.250   3.673  1.00 77.08           H
ATOM   3315  N   PHE A 223      -8.177  -4.512   1.982  1.00 78.37           N
ATOM   3316  CA  PHE A 223      -7.966  -5.873   1.519  1.00 78.37           C
ATOM   3317  C   PHE A 223      -9.206  -6.405   0.798  1.00 78.37           C
ATOM   3318  O   PHE A 223      -9.165  -6.673  -0.402  1.00 78.37           O
ATOM   3319  HA  PHE A 223      -7.126  -5.851   0.825  1.00 78.37           H
ATOM   3320  CB  PHE A 223      -7.703  -6.732   2.758  1.00 78.37           C
ATOM   3321 1HB  PHE A 223      -6.889  -6.286   3.330  1.00 78.37           H
ATOM   3322 2HB  PHE A 223      -8.587  -6.714   3.394  1.00 78.37           H
ATOM   3323  CG  PHE A 223      -7.347  -8.186   2.443  1.00 78.37           C
ATOM   3324  CD1 PHE A 223      -8.204  -9.185   2.786  1.00 78.37           C
ATOM   3325  HD1 PHE A 223      -9.144  -8.949   3.286  1.00 78.37           H
ATOM   3326  CD2 PHE A 223      -6.175  -8.480   1.819  1.00 78.37           C
ATOM   3327  HD2 PHE A 223      -5.489  -7.679   1.544  1.00 78.37           H
ATOM   3328  CE1 PHE A 223      -7.874 -10.535   2.494  1.00 78.37           C
ATOM   3329  HE1 PHE A 223      -8.560 -11.336   2.769  1.00 78.37           H
ATOM   3330  CE2 PHE A 223      -5.845  -9.830   1.526  1.00 78.37           C
ATOM   3331  HE2 PHE A 223      -4.906 -10.065   1.027  1.00 78.37           H
ATOM   3332  CZ  PHE A 223      -6.702 -10.829   1.870  1.00 78.37           C
ATOM   3333  HZ  PHE A 223      -6.449 -11.865   1.645  1.00 78.37           H
ATOM   3334  HN  PHE A 223      -9.030  -4.364   2.484  1.00 78.37           H
ATOM   3335  N   PHE A 224     -10.281  -6.544   1.561  1.00 84.55           N
ATOM   3336  CA  PHE A 224     -11.438  -7.288   1.095  1.00 84.55           C
ATOM   3337  C   PHE A 224     -12.034  -6.647  -0.160  1.00 84.55           C
ATOM   3338  O   PHE A 224     -12.360  -7.341  -1.121  1.00 84.55           O
ATOM   3339  HA  PHE A 224     -11.101  -8.298   0.859  1.00 84.55           H
ATOM   3340  CB  PHE A 224     -12.478  -7.248   2.217  1.00 84.55           C
ATOM   3341 1HB  PHE A 224     -12.427  -6.277   2.711  1.00 84.55           H
ATOM   3342 2HB  PHE A 224     -13.473  -7.331   1.780  1.00 84.55           H
ATOM   3343  CG  PHE A 224     -12.304  -8.347   3.266  1.00 84.55           C
ATOM   3344  CD1 PHE A 224     -12.785  -9.597   3.028  1.00 84.55           C
ATOM   3345  HD1 PHE A 224     -13.295  -9.815   2.089  1.00 84.55           H
ATOM   3346  CD2 PHE A 224     -11.669  -8.075   4.438  1.00 84.55           C
ATOM   3347  HD2 PHE A 224     -11.283  -7.074   4.629  1.00 84.55           H
ATOM   3348  CE1 PHE A 224     -12.624 -10.617   4.002  1.00 84.55           C
ATOM   3349  HE1 PHE A 224     -13.010 -11.619   3.811  1.00 84.55           H
ATOM   3350  CE2 PHE A 224     -11.508  -9.096   5.412  1.00 84.55           C
ATOM   3351  HE2 PHE A 224     -10.998  -8.878   6.351  1.00 84.55           H
ATOM   3352  CZ  PHE A 224     -11.989 -10.345   5.173  1.00 84.55           C
ATOM   3353  HZ  PHE A 224     -11.865 -11.129   5.921  1.00 84.55           H
ATOM   3354  HN  PHE A 224     -10.368  -6.159   2.480  1.00 84.55           H
ATOM   3355  N   LEU A 225     -12.159  -5.329  -0.109  1.00 81.46           N
ATOM   3356  CA  LEU A 225     -12.767  -4.592  -1.204  1.00 81.46           C
ATOM   3357  C   LEU A 225     -11.959  -4.826  -2.482  1.00 81.46           C
ATOM   3358  O   LEU A 225     -12.521  -5.167  -3.522  1.00 81.46           O
ATOM   3359  HA  LEU A 225     -13.770  -4.994  -1.351  1.00 81.46           H
ATOM   3360  CB  LEU A 225     -12.921  -3.115  -0.835  1.00 81.46           C
ATOM   3361 1HB  LEU A 225     -13.510  -3.049   0.079  1.00 81.46           H
ATOM   3362 2HB  LEU A 225     -11.934  -2.713  -0.609  1.00 81.46           H
ATOM   3363  CG  LEU A 225     -13.574  -2.224  -1.894  1.00 81.46           C
ATOM   3364  HG  LEU A 225     -13.034  -2.357  -2.832  1.00 81.46           H
ATOM   3365  CD1 LEU A 225     -15.024  -2.642  -2.144  1.00 81.46           C
ATOM   3366 1HD1 LEU A 225     -15.050  -3.674  -2.492  1.00 81.46           H
ATOM   3367 2HD1 LEU A 225     -15.592  -2.556  -1.218  1.00 81.46           H
ATOM   3368 3HD1 LEU A 225     -15.464  -1.992  -2.901  1.00 81.46           H
ATOM   3369  CD2 LEU A 225     -13.460  -0.747  -1.514  1.00 81.46           C
ATOM   3370 1HD2 LEU A 225     -13.959  -0.578  -0.559  1.00 81.46           H
ATOM   3371 2HD2 LEU A 225     -12.409  -0.474  -1.427  1.00 81.46           H
ATOM   3372 3HD2 LEU A 225     -13.932  -0.136  -2.283  1.00 81.46           H
ATOM   3373  HN  LEU A 225     -11.853  -4.767   0.659  1.00 81.46           H
ATOM   3374  N   PRO A 226     -10.632  -4.648  -2.429  1.00 74.88           N
ATOM   3375  CA  PRO A 226      -9.795  -4.853  -3.613  1.00 74.88           C
ATOM   3376  C   PRO A 226      -9.723  -6.316  -4.022  1.00 74.88           C
ATOM   3377  O   PRO A 226      -9.839  -6.641  -5.202  1.00 74.88           O
ATOM   3378  HA  PRO A 226     -10.227  -4.340  -4.473  1.00 74.88           H
ATOM   3379  CB  PRO A 226      -8.428  -4.314  -3.189  1.00 74.88           C
ATOM   3380 1HB  PRO A 226      -7.615  -4.862  -3.665  1.00 74.88           H
ATOM   3381 2HB  PRO A 226      -8.307  -3.266  -3.463  1.00 74.88           H
ATOM   3382  CG  PRO A 226      -8.419  -4.499  -1.699  1.00 74.88           C
ATOM   3383 1HG  PRO A 226      -8.101  -5.506  -1.428  1.00 74.88           H
ATOM   3384 2HG  PRO A 226      -7.727  -3.807  -1.219  1.00 74.88           H
ATOM   3385  CD  PRO A 226      -9.832  -4.243  -1.259  1.00 74.88           C
ATOM   3386 1HD  PRO A 226     -10.089  -4.825  -0.375  1.00 74.88           H
ATOM   3387 2HD  PRO A 226      -9.989  -3.194  -1.008  1.00 74.88           H
ATOM   3388  N   PHE A 227      -9.531  -7.167  -3.024  1.00 81.10           N
ATOM   3389  CA  PHE A 227      -9.344  -8.585  -3.277  1.00 81.10           C
ATOM   3390  C   PHE A 227     -10.514  -9.159  -4.078  1.00 81.10           C
ATOM   3391  O   PHE A 227     -10.309  -9.911  -5.030  1.00 81.10           O
ATOM   3392  HA  PHE A 227      -8.424  -8.693  -3.852  1.00 81.10           H
ATOM   3393  CB  PHE A 227      -9.286  -9.278  -1.914  1.00 81.10           C
ATOM   3394 1HB  PHE A 227      -8.437  -8.887  -1.354  1.00 81.10           H
ATOM   3395 2HB  PHE A 227     -10.184  -9.024  -1.350  1.00 81.10           H
ATOM   3396  CG  PHE A 227      -9.167 -10.802  -1.995  1.00 81.10           C
ATOM   3397  CD1 PHE A 227     -10.257 -11.582  -1.768  1.00 81.10           C
ATOM   3398  HD1 PHE A 227     -11.216 -11.122  -1.529  1.00 81.10           H
ATOM   3399  CD2 PHE A 227      -7.970 -11.375  -2.293  1.00 81.10           C
ATOM   3400  HD2 PHE A 227      -7.096 -10.749  -2.474  1.00 81.10           H
ATOM   3401  CE1 PHE A 227     -10.146 -12.996  -1.843  1.00 81.10           C
ATOM   3402  HE1 PHE A 227     -11.020 -13.621  -1.661  1.00 81.10           H
ATOM   3403  CE2 PHE A 227      -7.860 -12.789  -2.368  1.00 81.10           C
ATOM   3404  HE2 PHE A 227      -6.900 -13.248  -2.607  1.00 81.10           H
ATOM   3405  CZ  PHE A 227      -8.950 -13.569  -2.141  1.00 81.10           C
ATOM   3406  HZ  PHE A 227      -8.865 -14.654  -2.199  1.00 81.10           H
ATOM   3407  HN  PHE A 227      -9.503  -6.902  -2.061  1.00 81.10           H
ATOM   3408  N   VAL A 228     -11.714  -8.782  -3.664  1.00 83.25           N
ATOM   3409  CA  VAL A 228     -12.918  -9.257  -4.326  1.00 83.25           C
ATOM   3410  C   VAL A 228     -12.927  -8.762  -5.774  1.00 83.25           C
ATOM   3411  O   VAL A 228     -13.173  -9.536  -6.697  1.00 83.25           O
ATOM   3412  HA  VAL A 228     -12.884 -10.346  -4.328  1.00 83.25           H
ATOM   3413  CB  VAL A 228     -14.155  -8.822  -3.538  1.00 83.25           C
ATOM   3414  HB  VAL A 228     -14.068  -7.754  -3.339  1.00 83.25           H
ATOM   3415  CG1 VAL A 228     -15.430  -9.046  -4.352  1.00 83.25           C
ATOM   3416 1HG1 VAL A 228     -15.380  -8.465  -5.273  1.00 83.25           H
ATOM   3417 2HG1 VAL A 228     -15.525 -10.105  -4.596  1.00 83.25           H
ATOM   3418 3HG1 VAL A 228     -16.295  -8.729  -3.769  1.00 83.25           H
ATOM   3419  CG2 VAL A 228     -14.230  -9.546  -2.192  1.00 83.25           C
ATOM   3420 1HG2 VAL A 228     -14.283 -10.622  -2.360  1.00 83.25           H
ATOM   3421 2HG2 VAL A 228     -13.341  -9.314  -1.604  1.00 83.25           H
ATOM   3422 3HG2 VAL A 228     -15.118  -9.219  -1.652  1.00 83.25           H
ATOM   3423  HN  VAL A 228     -11.872  -8.166  -2.892  1.00 83.25           H
ATOM   3424  N   VAL A 229     -12.655  -7.474  -5.927  1.00 76.24           N
ATOM   3425  CA  VAL A 229     -12.791  -6.829  -7.222  1.00 76.24           C
ATOM   3426  C   VAL A 229     -11.771  -7.425  -8.193  1.00 76.24           C
ATOM   3427  O   VAL A 229     -12.092  -7.689  -9.351  1.00 76.24           O
ATOM   3428  HA  VAL A 229     -13.794  -7.043  -7.592  1.00 76.24           H
ATOM   3429  CB  VAL A 229     -12.656  -5.313  -7.068  1.00 76.24           C
ATOM   3430  HB  VAL A 229     -11.649  -5.101  -6.710  1.00 76.24           H
ATOM   3431  CG1 VAL A 229     -12.834  -4.608  -8.414  1.00 76.24           C
ATOM   3432 1HG1 VAL A 229     -12.073  -4.958  -9.111  1.00 76.24           H
ATOM   3433 2HG1 VAL A 229     -13.824  -4.831  -8.813  1.00 76.24           H
ATOM   3434 3HG1 VAL A 229     -12.733  -3.531  -8.276  1.00 76.24           H
ATOM   3435  CG2 VAL A 229     -13.646  -4.776  -6.032  1.00 76.24           C
ATOM   3436 1HG2 VAL A 229     -14.663  -5.006  -6.349  1.00 76.24           H
ATOM   3437 2HG2 VAL A 229     -13.452  -5.244  -5.067  1.00 76.24           H
ATOM   3438 3HG2 VAL A 229     -13.528  -3.696  -5.943  1.00 76.24           H
ATOM   3439  HN  VAL A 229     -12.347  -6.876  -5.187  1.00 76.24           H
ATOM   3440  N   MET A 230     -10.562  -7.620  -7.687  1.00 77.08           N
ATOM   3441  CA  MET A 230      -9.495  -8.188  -8.492  1.00 77.08           C
ATOM   3442  C   MET A 230      -9.840  -9.613  -8.932  1.00 77.08           C
ATOM   3443  O   MET A 230      -9.630  -9.977 -10.088  1.00 77.08           O
ATOM   3444  HA  MET A 230      -9.411  -7.542  -9.366  1.00 77.08           H
ATOM   3445  CB  MET A 230      -8.197  -8.204  -7.683  1.00 77.08           C
ATOM   3446 1HB  MET A 230      -8.406  -8.512  -6.659  1.00 77.08           H
ATOM   3447 2HB  MET A 230      -7.511  -8.940  -8.103  1.00 77.08           H
ATOM   3448  CG  MET A 230      -7.535  -6.824  -7.682  1.00 77.08           C
ATOM   3449 1HG  MET A 230      -7.431  -6.461  -8.704  1.00 77.08           H
ATOM   3450 2HG  MET A 230      -8.166  -6.110  -7.152  1.00 77.08           H
ATOM   3451  SD  MET A 230      -5.932  -6.917  -6.902  1.00 77.08           S
ATOM   3452  CE  MET A 230      -6.425  -7.242  -5.218  1.00 77.08           C
ATOM   3453 1HE  MET A 230      -7.047  -6.423  -4.856  1.00 77.08           H
ATOM   3454 2HE  MET A 230      -6.991  -8.173  -5.178  1.00 77.08           H
ATOM   3455 3HE  MET A 230      -5.538  -7.330  -4.590  1.00 77.08           H
ATOM   3456  HN  MET A 230     -10.308  -7.396  -6.746  1.00 77.08           H
ATOM   3457  N   ALA A 231     -10.364 -10.379  -7.986  1.00 80.41           N
ATOM   3458  CA  ALA A 231     -10.721 -11.762  -8.256  1.00 80.41           C
ATOM   3459  C   ALA A 231     -11.749 -11.806  -9.389  1.00 80.41           C
ATOM   3460  O   ALA A 231     -11.629 -12.613 -10.310  1.00 80.41           O
ATOM   3461  HA  ALA A 231      -9.819 -12.282  -8.576  1.00 80.41           H
ATOM   3462  CB  ALA A 231     -11.239 -12.415  -6.974  1.00 80.41           C
ATOM   3463 1HB  ALA A 231     -10.462 -12.384  -6.210  1.00 80.41           H
ATOM   3464 2HB  ALA A 231     -12.118 -11.875  -6.620  1.00 80.41           H
ATOM   3465 3HB  ALA A 231     -11.508 -13.452  -7.177  1.00 80.41           H
ATOM   3466  HN  ALA A 231     -10.543 -10.071  -7.052  1.00 80.41           H
ATOM   3467  N   CYS A 232     -12.736 -10.928  -9.284  1.00 78.98           N
ATOM   3468  CA  CYS A 232     -13.783 -10.856 -10.289  1.00 78.98           C
ATOM   3469  C   CYS A 232     -13.145 -10.456 -11.620  1.00 78.98           C
ATOM   3470  O   CYS A 232     -13.389 -11.090 -12.646  1.00 78.98           O
ATOM   3471  HA  CYS A 232     -14.223 -11.852 -10.355  1.00 78.98           H
ATOM   3472  CB  CYS A 232     -14.897  -9.892  -9.877  1.00 78.98           C
ATOM   3473 1HB  CYS A 232     -14.471  -8.925  -9.608  1.00 78.98           H
ATOM   3474 2HB  CYS A 232     -15.570  -9.721 -10.717  1.00 78.98           H
ATOM   3475  SG  CYS A 232     -15.829 -10.580  -8.461  1.00 78.98           S
ATOM   3476  HG  CYS A 232     -14.977 -10.174  -7.523  1.00 78.98           H
ATOM   3477  HN  CYS A 232     -12.827 -10.276  -8.532  1.00 78.98           H
ATOM   3478  N   CYS A 233     -12.339  -9.406 -11.562  1.00 72.52           N
ATOM   3479  CA  CYS A 233     -11.789  -8.816 -12.770  1.00 72.52           C
ATOM   3480  C   CYS A 233     -11.002  -9.896 -13.516  1.00 72.52           C
ATOM   3481  O   CYS A 233     -11.219 -10.116 -14.706  1.00 72.52           O
ATOM   3482  HA  CYS A 233     -12.635  -8.473 -13.365  1.00 72.52           H
ATOM   3483  CB  CYS A 233     -10.924  -7.592 -12.460  1.00 72.52           C
ATOM   3484 1HB  CYS A 233     -10.210  -7.832 -11.672  1.00 72.52           H
ATOM   3485 2HB  CYS A 233     -10.346  -7.312 -13.340  1.00 72.52           H
ATOM   3486  SG  CYS A 233     -11.983  -6.194 -11.938  1.00 72.52           S
ATOM   3487  HG  CYS A 233     -12.279  -6.685 -10.737  1.00 72.52           H
ATOM   3488  HN  CYS A 233     -12.063  -8.960 -10.710  1.00 72.52           H
ATOM   3489  N   TYR A 234     -10.104 -10.540 -12.785  1.00 75.64           N
ATOM   3490  CA  TYR A 234      -9.182 -11.484 -13.393  1.00 75.64           C
ATOM   3491  C   TYR A 234      -9.909 -12.760 -13.825  1.00 75.64           C
ATOM   3492  O   TYR A 234      -9.512 -13.407 -14.792  1.00 75.64           O
ATOM   3493  HA  TYR A 234      -8.745 -11.009 -14.272  1.00 75.64           H
ATOM   3494  CB  TYR A 234      -8.161 -11.835 -12.309  1.00 75.64           C
ATOM   3495 1HB  TYR A 234      -8.684 -11.966 -11.361  1.00 75.64           H
ATOM   3496 2HB  TYR A 234      -7.700 -12.792 -12.554  1.00 75.64           H
ATOM   3497  CG  TYR A 234      -7.062 -10.787 -12.128  1.00 75.64           C
ATOM   3498  CD1 TYR A 234      -6.303 -10.388 -13.210  1.00 75.64           C
ATOM   3499  HD1 TYR A 234      -6.488 -10.820 -14.193  1.00 75.64           H
ATOM   3500  CD2 TYR A 234      -6.828 -10.240 -10.882  1.00 75.64           C
ATOM   3501  HD2 TYR A 234      -7.427 -10.555 -10.028  1.00 75.64           H
ATOM   3502  CE1 TYR A 234      -5.268  -9.402 -13.039  1.00 75.64           C
ATOM   3503  HE1 TYR A 234      -4.662  -9.078 -13.885  1.00 75.64           H
ATOM   3504  CE2 TYR A 234      -5.793  -9.254 -10.711  1.00 75.64           C
ATOM   3505  HE2 TYR A 234      -5.598  -8.814  -9.733  1.00 75.64           H
ATOM   3506  CZ  TYR A 234      -5.064  -8.883 -11.798  1.00 75.64           C
ATOM   3507  OH  TYR A 234      -4.087  -7.952 -11.637  1.00 75.64           O
ATOM   3508  HH  TYR A 234      -4.144  -7.550 -10.723  1.00 75.64           H
ATOM   3509  HN  TYR A 234     -10.002 -10.426 -11.797  1.00 75.64           H
ATOM   3510  N   THR A 235     -10.960 -13.083 -13.086  1.00 80.85           N
ATOM   3511  CA  THR A 235     -11.807 -14.209 -13.440  1.00 80.85           C
ATOM   3512  C   THR A 235     -12.377 -14.025 -14.848  1.00 80.85           C
ATOM   3513  O   THR A 235     -12.334 -14.944 -15.664  1.00 80.85           O
ATOM   3514  HA  THR A 235     -11.192 -15.109 -13.459  1.00 80.85           H
ATOM   3515  CB  THR A 235     -12.884 -14.349 -12.362  1.00 80.85           C
ATOM   3516  HB  THR A 235     -13.511 -13.458 -12.321  1.00 80.85           H
ATOM   3517  OG1 THR A 235     -12.151 -14.642 -11.176  1.00 80.85           O
ATOM   3518  HG1 THR A 235     -12.205 -13.870 -10.542  1.00 80.85           H
ATOM   3519  CG2 THR A 235     -13.764 -15.582 -12.571  1.00 80.85           C
ATOM   3520 1HG2 THR A 235     -13.145 -16.479 -12.545  1.00 80.85           H
ATOM   3521 2HG2 THR A 235     -14.264 -15.513 -13.537  1.00 80.85           H
ATOM   3522 3HG2 THR A 235     -14.511 -15.634 -11.779  1.00 80.85           H
ATOM   3523  HN  THR A 235     -11.235 -12.591 -12.260  1.00 80.85           H
ATOM   3524  N   ILE A 236     -12.897 -12.831 -15.090  1.00 76.31           N
ATOM   3525  CA  ILE A 236     -13.494 -12.521 -16.378  1.00 76.31           C
ATOM   3526  C   ILE A 236     -12.400 -12.487 -17.447  1.00 76.31           C
ATOM   3527  O   ILE A 236     -12.576 -13.027 -18.538  1.00 76.31           O
ATOM   3528  HA  ILE A 236     -14.187 -13.327 -16.619  1.00 76.31           H
ATOM   3529  CB  ILE A 236     -14.312 -11.231 -16.294  1.00 76.31           C
ATOM   3530  HB  ILE A 236     -13.661 -10.437 -15.929  1.00 76.31           H
ATOM   3531  CG1 ILE A 236     -15.458 -11.373 -15.289  1.00 76.31           C
ATOM   3532 1HG1 ILE A 236     -16.230 -12.021 -15.702  1.00 76.31           H
ATOM   3533 2HG1 ILE A 236     -15.092 -11.852 -14.381  1.00 76.31           H
ATOM   3534  CG2 ILE A 236     -14.812 -10.807 -17.676  1.00 76.31           C
ATOM   3535 1HG2 ILE A 236     -13.960 -10.638 -18.334  1.00 76.31           H
ATOM   3536 2HG2 ILE A 236     -15.442 -11.594 -18.092  1.00 76.31           H
ATOM   3537 3HG2 ILE A 236     -15.390  -9.887 -17.587  1.00 76.31           H
ATOM   3538  CD1 ILE A 236     -16.059 -10.008 -14.947  1.00 76.31           C
ATOM   3539 1HD1 ILE A 236     -15.289  -9.371 -14.511  1.00 76.31           H
ATOM   3540 2HD1 ILE A 236     -16.445  -9.544 -15.854  1.00 76.31           H
ATOM   3541 3HD1 ILE A 236     -16.871 -10.138 -14.231  1.00 76.31           H
ATOM   3542  HN  ILE A 236     -12.916 -12.083 -14.426  1.00 76.31           H
ATOM   3543  N   ILE A 237     -11.295 -11.846 -17.097  1.00 73.89           N
ATOM   3544  CA  ILE A 237     -10.195 -11.685 -18.032  1.00 73.89           C
ATOM   3545  C   ILE A 237      -9.736 -13.062 -18.515  1.00 73.89           C
ATOM   3546  O   ILE A 237      -9.584 -13.285 -19.715  1.00 73.89           O
ATOM   3547  HA  ILE A 237     -10.573 -11.128 -18.889  1.00 73.89           H
ATOM   3548  CB  ILE A 237      -9.077 -10.848 -17.406  1.00 73.89           C
ATOM   3549  HB  ILE A 237      -8.922 -11.196 -16.385  1.00 73.89           H
ATOM   3550  CG1 ILE A 237      -9.476  -9.373 -17.326  1.00 73.89           C
ATOM   3551 1HG1 ILE A 237      -9.497  -8.943 -18.327  1.00 73.89           H
ATOM   3552 2HG1 ILE A 237     -10.484  -9.287 -16.921  1.00 73.89           H
ATOM   3553  CG2 ILE A 237      -7.759 -11.046 -18.157  1.00 73.89           C
ATOM   3554 1HG2 ILE A 237      -7.472 -12.097 -18.118  1.00 73.89           H
ATOM   3555 2HG2 ILE A 237      -7.883 -10.741 -19.196  1.00 73.89           H
ATOM   3556 3HG2 ILE A 237      -6.981 -10.440 -17.691  1.00 73.89           H
ATOM   3557  CD1 ILE A 237      -8.499  -8.589 -16.448  1.00 73.89           C
ATOM   3558 1HD1 ILE A 237      -8.499  -9.006 -15.441  1.00 73.89           H
ATOM   3559 2HD1 ILE A 237      -7.496  -8.657 -16.870  1.00 73.89           H
ATOM   3560 3HD1 ILE A 237      -8.805  -7.543 -16.408  1.00 73.89           H
ATOM   3561  HN  ILE A 237     -11.145 -11.441 -16.195  1.00 73.89           H
ATOM   3562  N   ILE A 238      -9.527 -13.951 -17.554  1.00 75.52           N
ATOM   3563  CA  ILE A 238      -9.031 -15.282 -17.861  1.00 75.52           C
ATOM   3564  C   ILE A 238     -10.004 -15.977 -18.816  1.00 75.52           C
ATOM   3565  O   ILE A 238      -9.585 -16.605 -19.786  1.00 75.52           O
ATOM   3566  HA  ILE A 238      -8.074 -15.164 -18.369  1.00 75.52           H
ATOM   3567  CB  ILE A 238      -8.767 -16.065 -16.574  1.00 75.52           C
ATOM   3568  HB  ILE A 238      -9.602 -15.896 -15.894  1.00 75.52           H
ATOM   3569  CG1 ILE A 238      -7.505 -15.559 -15.873  1.00 75.52           C
ATOM   3570 1HG1 ILE A 238      -6.623 -15.870 -16.434  1.00 75.52           H
ATOM   3571 2HG1 ILE A 238      -7.504 -14.469 -15.858  1.00 75.52           H
ATOM   3572  CG2 ILE A 238      -8.706 -17.569 -16.850  1.00 75.52           C
ATOM   3573 1HG2 ILE A 238      -9.655 -17.900 -17.272  1.00 75.52           H
ATOM   3574 2HG2 ILE A 238      -7.902 -17.776 -17.556  1.00 75.52           H
ATOM   3575 3HG2 ILE A 238      -8.517 -18.102 -15.918  1.00 75.52           H
ATOM   3576  CD1 ILE A 238      -7.420 -16.094 -14.442  1.00 75.52           C
ATOM   3577 1HD1 ILE A 238      -8.291 -15.761 -13.877  1.00 75.52           H
ATOM   3578 2HD1 ILE A 238      -7.396 -17.184 -14.463  1.00 75.52           H
ATOM   3579 3HD1 ILE A 238      -6.513 -15.719 -13.967  1.00 75.52           H
ATOM   3580  HN  ILE A 238      -9.691 -13.775 -16.584  1.00 75.52           H
ATOM   3581  N   HIS A 239     -11.285 -15.840 -18.506  1.00 80.50           N
ATOM   3582  CA  HIS A 239     -12.318 -16.492 -19.293  1.00 80.50           C
ATOM   3583  C   HIS A 239     -12.258 -15.989 -20.737  1.00 80.50           C
ATOM   3584  O   HIS A 239     -12.314 -16.780 -21.677  1.00 80.50           O
ATOM   3585  HA  HIS A 239     -12.096 -17.559 -19.280  1.00 80.50           H
ATOM   3586  CB  HIS A 239     -13.694 -16.295 -18.653  1.00 80.50           C
ATOM   3587 1HB  HIS A 239     -13.643 -16.592 -17.606  1.00 80.50           H
ATOM   3588 2HB  HIS A 239     -13.943 -15.233 -18.671  1.00 80.50           H
ATOM   3589  CG  HIS A 239     -14.802 -17.068 -19.328  1.00 80.50           C
ATOM   3590  ND1 HIS A 239     -15.615 -16.517 -20.303  1.00 80.50           N
ATOM   3591  HD1 HIS A 239     -15.557 -15.582 -20.653  1.00 80.50           H
ATOM   3592  CD2 HIS A 239     -15.222 -18.355 -19.158  1.00 80.50           C
ATOM   3593  HD2 HIS A 239     -14.796 -19.077 -18.462  1.00 80.50           H
ATOM   3594  CE1 HIS A 239     -16.482 -17.439 -20.695  1.00 80.50           C
ATOM   3595  HE1 HIS A 239     -17.255 -17.311 -21.453  1.00 80.50           H
ATOM   3596  NE2 HIS A 239     -16.237 -18.577 -19.984  1.00 80.50           N
ATOM   3597  HN  HIS A 239     -11.620 -15.298 -17.736  1.00 80.50           H
ATOM   3598  N   THR A 240     -12.145 -14.675 -20.868  1.00 73.72           N
ATOM   3599  CA  THR A 240     -12.116 -14.054 -22.181  1.00 73.72           C
ATOM   3600  C   THR A 240     -10.854 -14.471 -22.940  1.00 73.72           C
ATOM   3601  O   THR A 240     -10.904 -14.721 -24.143  1.00 73.72           O
ATOM   3602  HA  THR A 240     -12.968 -14.419 -22.753  1.00 73.72           H
ATOM   3603  CB  THR A 240     -12.238 -12.540 -21.991  1.00 73.72           C
ATOM   3604  HB  THR A 240     -11.335 -12.131 -21.537  1.00 73.72           H
ATOM   3605  OG1 THR A 240     -13.434 -12.382 -21.232  1.00 73.72           O
ATOM   3606  HG1 THR A 240     -13.222 -12.386 -20.255  1.00 73.72           H
ATOM   3607  CG2 THR A 240     -12.528 -11.807 -23.302  1.00 73.72           C
ATOM   3608 1HG2 THR A 240     -13.467 -12.170 -23.721  1.00 73.72           H
ATOM   3609 2HG2 THR A 240     -11.719 -11.992 -24.008  1.00 73.72           H
ATOM   3610 3HG2 THR A 240     -12.606 -10.737 -23.110  1.00 73.72           H
ATOM   3611  HN  THR A 240     -12.075 -14.040 -20.098  1.00 73.72           H
ATOM   3612  N   LEU A 241      -9.753 -14.532 -22.205  1.00 74.37           N
ATOM   3613  CA  LEU A 241      -8.467 -14.838 -22.808  1.00 74.37           C
ATOM   3614  C   LEU A 241      -8.487 -16.272 -23.341  1.00 74.37           C
ATOM   3615  O   LEU A 241      -7.926 -16.553 -24.398  1.00 74.37           O
ATOM   3616  HA  LEU A 241      -8.331 -14.159 -23.650  1.00 74.37           H
ATOM   3617  CB  LEU A 241      -7.333 -14.565 -21.818  1.00 74.37           C
ATOM   3618 1HB  LEU A 241      -7.634 -14.937 -20.839  1.00 74.37           H
ATOM   3619 2HB  LEU A 241      -6.462 -15.145 -22.125  1.00 74.37           H
ATOM   3620  CG  LEU A 241      -6.910 -13.103 -21.670  1.00 74.37           C
ATOM   3621  HG  LEU A 241      -7.780 -12.526 -21.357  1.00 74.37           H
ATOM   3622  CD1 LEU A 241      -5.848 -12.947 -20.579  1.00 74.37           C
ATOM   3623 1HD1 LEU A 241      -6.252 -13.293 -19.627  1.00 74.37           H
ATOM   3624 2HD1 LEU A 241      -4.971 -13.540 -20.838  1.00 74.37           H
ATOM   3625 3HD1 LEU A 241      -5.565 -11.898 -20.494  1.00 74.37           H
ATOM   3626  CD2 LEU A 241      -6.444 -12.528 -23.009  1.00 74.37           C
ATOM   3627 1HD2 LEU A 241      -5.593 -13.102 -23.374  1.00 74.37           H
ATOM   3628 2HD2 LEU A 241      -7.258 -12.584 -23.731  1.00 74.37           H
ATOM   3629 3HD2 LEU A 241      -6.149 -11.487 -22.874  1.00 74.37           H
ATOM   3630  HN  LEU A 241      -9.731 -14.377 -21.217  1.00 74.37           H
ATOM   3631  N   ILE A 242      -9.140 -17.142 -22.584  1.00 76.00           N
ATOM   3632  CA  ILE A 242      -9.231 -18.542 -22.960  1.00 76.00           C
ATOM   3633  C   ILE A 242      -9.996 -18.662 -24.280  1.00 76.00           C
ATOM   3634  O   ILE A 242      -9.614 -19.438 -25.155  1.00 76.00           O
ATOM   3635  HA  ILE A 242      -8.215 -18.905 -23.116  1.00 76.00           H
ATOM   3636  CB  ILE A 242      -9.836 -19.365 -21.822  1.00 76.00           C
ATOM   3637  HB  ILE A 242     -10.692 -18.820 -21.424  1.00 76.00           H
ATOM   3638  CG1 ILE A 242      -8.836 -19.535 -20.676  1.00 76.00           C
ATOM   3639 1HG1 ILE A 242      -8.034 -20.206 -20.985  1.00 76.00           H
ATOM   3640 2HG1 ILE A 242      -8.376 -18.574 -20.445  1.00 76.00           H
ATOM   3641  CG2 ILE A 242     -10.355 -20.711 -22.333  1.00 76.00           C
ATOM   3642 1HG2 ILE A 242     -11.123 -20.541 -23.088  1.00 76.00           H
ATOM   3643 2HG2 ILE A 242      -9.532 -21.274 -22.773  1.00 76.00           H
ATOM   3644 3HG2 ILE A 242     -10.780 -21.275 -21.503  1.00 76.00           H
ATOM   3645  CD1 ILE A 242      -9.522 -20.092 -19.427  1.00 76.00           C
ATOM   3646 1HD1 ILE A 242     -10.307 -19.406 -19.107  1.00 76.00           H
ATOM   3647 2HD1 ILE A 242      -9.960 -21.064 -19.656  1.00 76.00           H
ATOM   3648 3HD1 ILE A 242      -8.789 -20.202 -18.628  1.00 76.00           H
ATOM   3649  HN  ILE A 242      -9.601 -16.903 -21.729  1.00 76.00           H
ATOM   3650  N   GLN A 243     -11.062 -17.883 -24.382  1.00 73.29           N
ATOM   3651  CA  GLN A 243     -11.913 -17.928 -25.559  1.00 73.29           C
ATOM   3652  C   GLN A 243     -11.186 -17.325 -26.763  1.00 73.29           C
ATOM   3653  O   GLN A 243     -11.507 -17.640 -27.908  1.00 73.29           O
ATOM   3654  HA  GLN A 243     -12.106 -18.987 -25.736  1.00 73.29           H
ATOM   3655  CB  GLN A 243     -13.240 -17.212 -25.304  1.00 73.29           C
ATOM   3656 1HB  GLN A 243     -13.049 -16.211 -24.918  1.00 73.29           H
ATOM   3657 2HB  GLN A 243     -13.780 -17.093 -26.244  1.00 73.29           H
ATOM   3658  CG  GLN A 243     -14.103 -17.992 -24.310  1.00 73.29           C
ATOM   3659 1HG  GLN A 243     -14.242 -19.013 -24.667  1.00 73.29           H
ATOM   3660 2HG  GLN A 243     -13.590 -18.056 -23.351  1.00 73.29           H
ATOM   3661  CD  GLN A 243     -15.465 -17.322 -24.122  1.00 73.29           C
ATOM   3662  OE1 GLN A 243     -15.677 -16.176 -24.483  1.00 73.29           O
ATOM   3663  NE2 GLN A 243     -16.374 -18.098 -23.538  1.00 73.29           N
ATOM   3664 1HE2 GLN A 243     -16.135 -19.030 -23.266  1.00 73.29           H
ATOM   3665 2HE2 GLN A 243     -17.296 -17.749 -23.372  1.00 73.29           H
ATOM   3666  HN  GLN A 243     -11.347 -17.230 -23.680  1.00 73.29           H
ATOM   3667  N   ALA A 244     -10.221 -16.469 -26.463  1.00 68.69           N
ATOM   3668  CA  ALA A 244      -9.426 -15.842 -27.505  1.00 68.69           C
ATOM   3669  C   ALA A 244      -8.677 -16.921 -28.288  1.00 68.69           C
ATOM   3670  O   ALA A 244      -8.049 -17.799 -27.698  1.00 68.69           O
ATOM   3671  HA  ALA A 244     -10.110 -15.325 -28.178  1.00 68.69           H
ATOM   3672  CB  ALA A 244      -8.481 -14.814 -26.878  1.00 68.69           C
ATOM   3673 1HB  ALA A 244      -9.064 -14.054 -26.359  1.00 68.69           H
ATOM   3674 2HB  ALA A 244      -7.821 -15.313 -26.169  1.00 68.69           H
ATOM   3675 3HB  ALA A 244      -7.885 -14.344 -27.660  1.00 68.69           H
ATOM   3676  HN  ALA A 244      -9.979 -16.203 -25.529  1.00 68.69           H
ATOM   3677  N   LYS A 245      -8.768 -16.821 -29.606  1.00 60.35           N
ATOM   3678  CA  LYS A 245      -8.063 -17.747 -30.477  1.00 60.35           C
ATOM   3679  C   LYS A 245      -6.642 -17.233 -30.717  1.00 60.35           C
ATOM   3680  O   LYS A 245      -5.864 -17.860 -31.435  1.00 60.35           O
ATOM   3681  HA  LYS A 245      -8.002 -18.702 -29.957  1.00 60.35           H
ATOM   3682  CB  LYS A 245      -8.857 -17.982 -31.764  1.00 60.35           C
ATOM   3683 1HB  LYS A 245      -9.136 -17.024 -32.204  1.00 60.35           H
ATOM   3684 2HB  LYS A 245      -8.232 -18.496 -32.493  1.00 60.35           H
ATOM   3685  CG  LYS A 245     -10.115 -18.808 -31.489  1.00 60.35           C
ATOM   3686 1HG  LYS A 245      -9.854 -19.690 -30.903  1.00 60.35           H
ATOM   3687 2HG  LYS A 245     -10.815 -18.225 -30.891  1.00 60.35           H
ATOM   3688  CD  LYS A 245     -10.786 -19.237 -32.795  1.00 60.35           C
ATOM   3689 1HD  LYS A 245     -11.118 -18.356 -33.344  1.00 60.35           H
ATOM   3690 2HD  LYS A 245     -10.063 -19.753 -33.427  1.00 60.35           H
ATOM   3691  CE  LYS A 245     -11.980 -20.155 -32.523  1.00 60.35           C
ATOM   3692 1HE  LYS A 245     -11.666 -20.995 -31.904  1.00 60.35           H
ATOM   3693 2HE  LYS A 245     -12.742 -19.613 -31.963  1.00 60.35           H
ATOM   3694  NZ  LYS A 245     -12.551 -20.654 -33.794  1.00 60.35           N
ATOM   3695 1HZ  LYS A 245     -13.339 -21.260 -33.596  1.00 60.35           H
ATOM   3696 2HZ  LYS A 245     -12.861 -19.869 -34.356  1.00 60.35           H
ATOM   3697 3HZ  LYS A 245     -11.843 -21.174 -34.301  1.00 60.35           H
ATOM   3698  HN  LYS A 245      -9.309 -16.125 -30.079  1.00 60.35           H
ATOM   3699  N   LYS A 246      -6.346 -16.097 -30.103  1.00 60.58           N
ATOM   3700  CA  LYS A 246      -5.081 -15.424 -30.343  1.00 60.58           C
ATOM   3701  C   LYS A 246      -3.966 -16.162 -29.600  1.00 60.58           C
ATOM   3702  O   LYS A 246      -4.089 -16.443 -28.409  1.00 60.58           O
ATOM   3703  HA  LYS A 246      -4.879 -15.480 -31.413  1.00 60.58           H
ATOM   3704  CB  LYS A 246      -5.186 -13.941 -29.980  1.00 60.58           C
ATOM   3705 1HB  LYS A 246      -5.671 -13.834 -29.010  1.00 60.58           H
ATOM   3706 2HB  LYS A 246      -4.187 -13.515 -29.886  1.00 60.58           H
ATOM   3707  CG  LYS A 246      -5.978 -13.172 -31.040  1.00 60.58           C
ATOM   3708 1HG  LYS A 246      -5.593 -13.411 -32.031  1.00 60.58           H
ATOM   3709 2HG  LYS A 246      -7.021 -13.486 -31.019  1.00 60.58           H
ATOM   3710  CD  LYS A 246      -5.888 -11.663 -30.802  1.00 60.58           C
ATOM   3711 1HD  LYS A 246      -6.366 -11.411 -29.856  1.00 60.58           H
ATOM   3712 2HD  LYS A 246      -4.843 -11.365 -30.721  1.00 60.58           H
ATOM   3713  CE  LYS A 246      -6.558 -10.889 -31.940  1.00 60.58           C
ATOM   3714 1HE  LYS A 246      -6.103 -11.163 -32.891  1.00 60.58           H
ATOM   3715 2HE  LYS A 246      -7.612 -11.159 -32.000  1.00 60.58           H
ATOM   3716  NZ  LYS A 246      -6.425  -9.431 -31.722  1.00 60.58           N
ATOM   3717 1HZ  LYS A 246      -6.891  -8.933 -32.473  1.00 60.58           H
ATOM   3718 2HZ  LYS A 246      -6.850  -9.181 -30.836  1.00 60.58           H
ATOM   3719 3HZ  LYS A 246      -5.443  -9.179 -31.709  1.00 60.58           H
ATOM   3720  HN  LYS A 246      -6.951 -15.639 -29.452  1.00 60.58           H
ATOM   3721  N   SER A 247      -2.902 -16.453 -30.334  1.00 60.94           N
ATOM   3722  CA  SER A 247      -1.798 -17.219 -29.781  1.00 60.94           C
ATOM   3723  C   SER A 247      -1.169 -16.459 -28.611  1.00 60.94           C
ATOM   3724  O   SER A 247      -0.712 -17.068 -27.645  1.00 60.94           O
ATOM   3725  HA  SER A 247      -2.239 -18.154 -29.436  1.00 60.94           H
ATOM   3726  CB  SER A 247      -0.743 -17.516 -30.849  1.00 60.94           C
ATOM   3727 1HB  SER A 247       0.071 -18.089 -30.404  1.00 60.94           H
ATOM   3728 2HB  SER A 247      -1.182 -18.139 -31.628  1.00 60.94           H
ATOM   3729  OG  SER A 247      -0.223 -16.325 -31.431  1.00 60.94           O
ATOM   3730  HG  SER A 247       0.448 -16.554 -32.137  1.00 60.94           H
ATOM   3731  HN  SER A 247      -2.787 -16.177 -31.288  1.00 60.94           H
ATOM   3732  N   SER A 248      -1.166 -15.140 -28.736  1.00 64.92           N
ATOM   3733  CA  SER A 248      -0.522 -14.296 -27.745  1.00 64.92           C
ATOM   3734  C   SER A 248      -1.280 -14.376 -26.418  1.00 64.92           C
ATOM   3735  O   SER A 248      -0.847 -13.808 -25.417  1.00 64.92           O
ATOM   3736  HA  SER A 248       0.486 -14.696 -27.635  1.00 64.92           H
ATOM   3737  CB  SER A 248      -0.444 -12.845 -28.224  1.00 64.92           C
ATOM   3738 1HB  SER A 248       0.118 -12.254 -27.501  1.00 64.92           H
ATOM   3739 2HB  SER A 248       0.103 -12.803 -29.166  1.00 64.92           H
ATOM   3740  OG  SER A 248      -1.737 -12.271 -28.402  1.00 64.92           O
ATOM   3741  HG  SER A 248      -1.651 -11.321 -28.702  1.00 64.92           H
ATOM   3742  HN  SER A 248      -1.592 -14.650 -29.497  1.00 64.92           H
ATOM   3743  N   LYS A 249      -2.397 -15.087 -26.453  1.00 69.16           N
ATOM   3744  CA  LYS A 249      -3.268 -15.171 -25.293  1.00 69.16           C
ATOM   3745  C   LYS A 249      -2.492 -15.778 -24.122  1.00 69.16           C
ATOM   3746  O   LYS A 249      -2.678 -15.375 -22.974  1.00 69.16           O
ATOM   3747  HA  LYS A 249      -3.556 -14.155 -25.027  1.00 69.16           H
ATOM   3748  CB  LYS A 249      -4.550 -15.930 -25.639  1.00 69.16           C
ATOM   3749 1HB  LYS A 249      -5.288 -15.786 -24.850  1.00 69.16           H
ATOM   3750 2HB  LYS A 249      -4.981 -15.524 -26.555  1.00 69.16           H
ATOM   3751  CG  LYS A 249      -4.273 -17.424 -25.818  1.00 69.16           C
ATOM   3752 1HG  LYS A 249      -3.410 -17.561 -26.471  1.00 69.16           H
ATOM   3753 2HG  LYS A 249      -4.018 -17.868 -24.856  1.00 69.16           H
ATOM   3754  CD  LYS A 249      -5.487 -18.140 -26.412  1.00 69.16           C
ATOM   3755 1HD  LYS A 249      -6.388 -17.840 -25.877  1.00 69.16           H
ATOM   3756 2HD  LYS A 249      -5.619 -17.841 -27.452  1.00 69.16           H
ATOM   3757  CE  LYS A 249      -5.322 -19.659 -26.330  1.00 69.16           C
ATOM   3758 1HE  LYS A 249      -4.567 -19.988 -27.044  1.00 69.16           H
ATOM   3759 2HE  LYS A 249      -4.966 -19.939 -25.338  1.00 69.16           H
ATOM   3760  NZ  LYS A 249      -6.608 -20.336 -26.611  1.00 69.16           N
ATOM   3761 1HZ  LYS A 249      -6.456 -21.337 -26.671  1.00 69.16           H
ATOM   3762 2HZ  LYS A 249      -7.264 -20.138 -25.864  1.00 69.16           H
ATOM   3763 3HZ  LYS A 249      -6.983 -19.997 -27.489  1.00 69.16           H
ATOM   3764  HN  LYS A 249      -2.709 -15.599 -27.254  1.00 69.16           H
ATOM   3765  N   HIS A 250      -1.639 -16.736 -24.451  1.00 72.82           N
ATOM   3766  CA  HIS A 250      -0.939 -17.498 -23.431  1.00 72.82           C
ATOM   3767  C   HIS A 250       0.001 -16.574 -22.654  1.00 72.82           C
ATOM   3768  O   HIS A 250       0.128 -16.693 -21.437  1.00 72.82           O
ATOM   3769  HA  HIS A 250      -1.699 -17.883 -22.752  1.00 72.82           H
ATOM   3770  CB  HIS A 250      -0.215 -18.696 -24.049  1.00 72.82           C
ATOM   3771 1HB  HIS A 250       0.410 -18.346 -24.870  1.00 72.82           H
ATOM   3772 2HB  HIS A 250       0.451 -19.130 -23.303  1.00 72.82           H
ATOM   3773  CG  HIS A 250      -1.140 -19.774 -24.564  1.00 72.82           C
ATOM   3774  ND1 HIS A 250      -1.787 -20.668 -23.729  1.00 72.82           N
ATOM   3775  HD1 HIS A 250      -1.714 -20.695 -22.732  1.00 72.82           H
ATOM   3776  CD2 HIS A 250      -1.520 -20.090 -25.835  1.00 72.82           C
ATOM   3777  HD2 HIS A 250      -1.193 -19.582 -26.742  1.00 72.82           H
ATOM   3778  CE1 HIS A 250      -2.519 -21.482 -24.475  1.00 72.82           C
ATOM   3779  HE1 HIS A 250      -3.146 -22.296 -24.110  1.00 72.82           H
ATOM   3780  NE2 HIS A 250      -2.352 -21.122 -25.780  1.00 72.82           N
ATOM   3781  HN  HIS A 250      -1.423 -16.993 -25.393  1.00 72.82           H
ATOM   3782  N   LYS A 251       0.636 -15.674 -23.390  1.00 72.23           N
ATOM   3783  CA  LYS A 251       1.566 -14.735 -22.787  1.00 72.23           C
ATOM   3784  C   LYS A 251       0.803 -13.804 -21.842  1.00 72.23           C
ATOM   3785  O   LYS A 251       1.221 -13.587 -20.706  1.00 72.23           O
ATOM   3786  HA  LYS A 251       2.279 -15.313 -22.199  1.00 72.23           H
ATOM   3787  CB  LYS A 251       2.361 -13.999 -23.867  1.00 72.23           C
ATOM   3788 1HB  LYS A 251       2.814 -14.720 -24.546  1.00 72.23           H
ATOM   3789 2HB  LYS A 251       1.688 -13.381 -24.462  1.00 72.23           H
ATOM   3790  CG  LYS A 251       3.450 -13.122 -23.245  1.00 72.23           C
ATOM   3791 1HG  LYS A 251       2.990 -12.316 -22.674  1.00 72.23           H
ATOM   3792 2HG  LYS A 251       4.040 -13.713 -22.544  1.00 72.23           H
ATOM   3793  CD  LYS A 251       4.364 -12.535 -24.323  1.00 72.23           C
ATOM   3794 1HD  LYS A 251       4.819 -13.342 -24.897  1.00 72.23           H
ATOM   3795 2HD  LYS A 251       3.774 -11.941 -25.021  1.00 72.23           H
ATOM   3796  CE  LYS A 251       5.457 -11.665 -23.700  1.00 72.23           C
ATOM   3797 1HE  LYS A 251       5.013 -10.772 -23.261  1.00 72.23           H
ATOM   3798 2HE  LYS A 251       5.946 -12.208 -22.892  1.00 72.23           H
ATOM   3799  NZ  LYS A 251       6.456 -11.278 -24.722  1.00 72.23           N
ATOM   3800 1HZ  LYS A 251       7.123 -10.632 -24.314  1.00 72.23           H
ATOM   3801 2HZ  LYS A 251       6.942 -12.105 -25.049  1.00 72.23           H
ATOM   3802 3HZ  LYS A 251       5.986 -10.831 -25.501  1.00 72.23           H
ATOM   3803  HN  LYS A 251       0.523 -15.581 -24.380  1.00 72.23           H
ATOM   3804  N   ALA A 252      -0.303 -13.277 -22.348  1.00 70.77           N
ATOM   3805  CA  ALA A 252      -1.109 -12.347 -21.576  1.00 70.77           C
ATOM   3806  C   ALA A 252      -1.580 -13.031 -20.291  1.00 70.77           C
ATOM   3807  O   ALA A 252      -1.610 -12.412 -19.229  1.00 70.77           O
ATOM   3808  HA  ALA A 252      -0.478 -11.498 -21.315  1.00 70.77           H
ATOM   3809  CB  ALA A 252      -2.276 -11.850 -22.433  1.00 70.77           C
ATOM   3810 1HB  ALA A 252      -1.887 -11.346 -23.318  1.00 70.77           H
ATOM   3811 2HB  ALA A 252      -2.890 -12.697 -22.737  1.00 70.77           H
ATOM   3812 3HB  ALA A 252      -2.880 -11.152 -21.853  1.00 70.77           H
ATOM   3813  HN  ALA A 252      -0.649 -13.477 -23.265  1.00 70.77           H
ATOM   3814  N   LEU A 253      -1.937 -14.300 -20.430  1.00 74.95           N
ATOM   3815  CA  LEU A 253      -2.431 -15.067 -19.300  1.00 74.95           C
ATOM   3816  C   LEU A 253      -1.340 -15.150 -18.230  1.00 74.95           C
ATOM   3817  O   LEU A 253      -1.597 -14.891 -17.055  1.00 74.95           O
ATOM   3818  HA  LEU A 253      -3.281 -14.526 -18.884  1.00 74.95           H
ATOM   3819  CB  LEU A 253      -2.945 -16.432 -19.762  1.00 74.95           C
ATOM   3820 1HB  LEU A 253      -3.456 -16.302 -20.715  1.00 74.95           H
ATOM   3821 2HB  LEU A 253      -2.086 -17.078 -19.946  1.00 74.95           H
ATOM   3822  CG  LEU A 253      -3.892 -17.152 -18.800  1.00 74.95           C
ATOM   3823  HG  LEU A 253      -3.614 -16.884 -17.781  1.00 74.95           H
ATOM   3824  CD1 LEU A 253      -5.337 -16.695 -19.010  1.00 74.95           C
ATOM   3825 1HD1 LEU A 253      -5.408 -15.622 -18.832  1.00 74.95           H
ATOM   3826 2HD1 LEU A 253      -5.643 -16.915 -20.032  1.00 74.95           H
ATOM   3827 3HD1 LEU A 253      -5.990 -17.223 -18.314  1.00 74.95           H
ATOM   3828  CD2 LEU A 253      -3.748 -18.671 -18.923  1.00 74.95           C
ATOM   3829 1HD2 LEU A 253      -3.984 -18.977 -19.942  1.00 74.95           H
ATOM   3830 2HD2 LEU A 253      -2.724 -18.958 -18.685  1.00 74.95           H
ATOM   3831 3HD2 LEU A 253      -4.432 -19.158 -18.229  1.00 74.95           H
ATOM   3832  HN  LEU A 253      -1.893 -14.801 -21.294  1.00 74.95           H
ATOM   3833  N   LYS A 254      -0.146 -15.513 -18.675  1.00 77.60           N
ATOM   3834  CA  LYS A 254       0.968 -15.700 -17.761  1.00 77.60           C
ATOM   3835  C   LYS A 254       1.176 -14.419 -16.949  1.00 77.60           C
ATOM   3836  O   LYS A 254       1.296 -14.468 -15.726  1.00 77.60           O
ATOM   3837  HA  LYS A 254       0.698 -16.503 -17.076  1.00 77.60           H
ATOM   3838  CB  LYS A 254       2.215 -16.154 -18.522  1.00 77.60           C
ATOM   3839 1HB  LYS A 254       1.989 -17.056 -19.092  1.00 77.60           H
ATOM   3840 2HB  LYS A 254       2.507 -15.388 -19.241  1.00 77.60           H
ATOM   3841  CG  LYS A 254       3.374 -16.429 -17.562  1.00 77.60           C
ATOM   3842 1HG  LYS A 254       3.672 -15.501 -17.073  1.00 77.60           H
ATOM   3843 2HG  LYS A 254       3.048 -17.112 -16.778  1.00 77.60           H
ATOM   3844  CD  LYS A 254       4.570 -17.028 -18.303  1.00 77.60           C
ATOM   3845 1HD  LYS A 254       4.275 -17.961 -18.784  1.00 77.60           H
ATOM   3846 2HD  LYS A 254       4.890 -16.350 -19.094  1.00 77.60           H
ATOM   3847  CE  LYS A 254       5.735 -17.288 -17.346  1.00 77.60           C
ATOM   3848 1HE  LYS A 254       6.109 -16.343 -16.954  1.00 77.60           H
ATOM   3849 2HE  LYS A 254       5.388 -17.872 -16.493  1.00 77.60           H
ATOM   3850  NZ  LYS A 254       6.825 -18.011 -18.039  1.00 77.60           N
ATOM   3851 1HZ  LYS A 254       7.593 -18.163 -17.395  1.00 77.60           H
ATOM   3852 2HZ  LYS A 254       6.480 -18.905 -18.370  1.00 77.60           H
ATOM   3853 3HZ  LYS A 254       7.148 -17.461 -18.827  1.00 77.60           H
ATOM   3854  HN  LYS A 254       0.065 -15.679 -19.638  1.00 77.60           H
ATOM   3855  N   VAL A 255       1.212 -13.304 -17.663  1.00 74.84           N
ATOM   3856  CA  VAL A 255       1.442 -12.017 -17.029  1.00 74.84           C
ATOM   3857  C   VAL A 255       0.359 -11.770 -15.977  1.00 74.84           C
ATOM   3858  O   VAL A 255       0.655 -11.332 -14.867  1.00 74.84           O
ATOM   3859  HA  VAL A 255       2.411 -12.064 -16.530  1.00 74.84           H
ATOM   3860  CB  VAL A 255       1.508 -10.915 -18.089  1.00 74.84           C
ATOM   3861  HB  VAL A 255       0.602 -10.975 -18.691  1.00 74.84           H
ATOM   3862  CG1 VAL A 255       1.549  -9.531 -17.438  1.00 74.84           C
ATOM   3863 1HG1 VAL A 255       0.651  -9.385 -16.838  1.00 74.84           H
ATOM   3864 2HG1 VAL A 255       2.430  -9.455 -16.801  1.00 74.84           H
ATOM   3865 3HG1 VAL A 255       1.595  -8.766 -18.214  1.00 74.84           H
ATOM   3866  CG2 VAL A 255       2.705 -11.120 -19.019  1.00 74.84           C
ATOM   3867 1HG2 VAL A 255       3.626 -11.099 -18.436  1.00 74.84           H
ATOM   3868 2HG2 VAL A 255       2.615 -12.083 -19.521  1.00 74.84           H
ATOM   3869 3HG2 VAL A 255       2.728 -10.323 -19.762  1.00 74.84           H
ATOM   3870  HN  VAL A 255       1.088 -13.270 -18.655  1.00 74.84           H
ATOM   3871  N   THR A 256      -0.874 -12.063 -16.364  1.00 73.02           N
ATOM   3872  CA  THR A 256      -2.012 -11.799 -15.500  1.00 73.02           C
ATOM   3873  C   THR A 256      -1.881 -12.579 -14.191  1.00 73.02           C
ATOM   3874  O   THR A 256      -2.075 -12.023 -13.111  1.00 73.02           O
ATOM   3875  HA  THR A 256      -2.010 -10.740 -15.243  1.00 73.02           H
ATOM   3876  CB  THR A 256      -3.285 -12.132 -16.281  1.00 73.02           C
ATOM   3877  HB  THR A 256      -3.328 -13.194 -16.521  1.00 73.02           H
ATOM   3878  OG1 THR A 256      -3.248 -11.249 -17.399  1.00 73.02           O
ATOM   3879  HG1 THR A 256      -3.049 -11.763 -18.233  1.00 73.02           H
ATOM   3880  CG2 THR A 256      -4.556 -11.728 -15.529  1.00 73.02           C
ATOM   3881 1HG2 THR A 256      -4.544 -10.653 -15.348  1.00 73.02           H
ATOM   3882 2HG2 THR A 256      -4.598 -12.257 -14.577  1.00 73.02           H
ATOM   3883 3HG2 THR A 256      -5.429 -11.987 -16.127  1.00 73.02           H
ATOM   3884  HN  THR A 256      -1.100 -12.473 -17.248  1.00 73.02           H
ATOM   3885  N   ILE A 257      -1.552 -13.855 -14.330  1.00 76.93           N
ATOM   3886  CA  ILE A 257      -1.438 -14.728 -13.174  1.00 76.93           C
ATOM   3887  C   ILE A 257      -0.320 -14.217 -12.262  1.00 76.93           C
ATOM   3888  O   ILE A 257      -0.492 -14.143 -11.046  1.00 76.93           O
ATOM   3889  HA  ILE A 257      -2.380 -14.674 -12.629  1.00 76.93           H
ATOM   3890  CB  ILE A 257      -1.254 -16.181 -13.617  1.00 76.93           C
ATOM   3891  HB  ILE A 257      -0.449 -16.216 -14.351  1.00 76.93           H
ATOM   3892  CG1 ILE A 257      -2.515 -16.709 -14.304  1.00 76.93           C
ATOM   3893 1HG1 ILE A 257      -3.311 -16.828 -13.569  1.00 76.93           H
ATOM   3894 2HG1 ILE A 257      -2.865 -15.982 -15.037  1.00 76.93           H
ATOM   3895  CG2 ILE A 257      -0.831 -17.064 -12.441  1.00 76.93           C
ATOM   3896 1HG2 ILE A 257       0.113 -16.700 -12.035  1.00 76.93           H
ATOM   3897 2HG2 ILE A 257      -1.597 -17.028 -11.666  1.00 76.93           H
ATOM   3898 3HG2 ILE A 257      -0.708 -18.091 -12.783  1.00 76.93           H
ATOM   3899  CD1 ILE A 257      -2.244 -18.047 -14.994  1.00 76.93           C
ATOM   3900 1HD1 ILE A 257      -1.465 -17.918 -15.745  1.00 76.93           H
ATOM   3901 2HD1 ILE A 257      -1.918 -18.778 -14.254  1.00 76.93           H
ATOM   3902 3HD1 ILE A 257      -3.157 -18.399 -15.475  1.00 76.93           H
ATOM   3903  HN  ILE A 257      -1.365 -14.292 -15.210  1.00 76.93           H
ATOM   3904  N   THR A 258       0.799 -13.879 -12.884  1.00 81.42           N
ATOM   3905  CA  THR A 258       1.971 -13.454 -12.138  1.00 81.42           C
ATOM   3906  C   THR A 258       1.633 -12.253 -11.253  1.00 81.42           C
ATOM   3907  O   THR A 258       1.995 -12.221 -10.077  1.00 81.42           O
ATOM   3908  HA  THR A 258       2.269 -14.266 -11.474  1.00 81.42           H
ATOM   3909  CB  THR A 258       3.094 -13.174 -13.139  1.00 81.42           C
ATOM   3910  HB  THR A 258       2.821 -12.361 -13.812  1.00 81.42           H
ATOM   3911  OG1 THR A 258       3.327 -14.435 -13.760  1.00 81.42           O
ATOM   3912  HG1 THR A 258       2.724 -14.544 -14.551  1.00 81.42           H
ATOM   3913  CG2 THR A 258       4.421 -12.845 -12.453  1.00 81.42           C
ATOM   3914 1HG2 THR A 258       4.728 -13.687 -11.832  1.00 81.42           H
ATOM   3915 2HG2 THR A 258       4.299 -11.959 -11.830  1.00 81.42           H
ATOM   3916 3HG2 THR A 258       5.184 -12.655 -13.209  1.00 81.42           H
ATOM   3917  HN  THR A 258       0.913 -13.892 -13.878  1.00 81.42           H
ATOM   3918  N   VAL A 259       0.943 -11.293 -11.851  1.00 76.17           N
ATOM   3919  CA  VAL A 259       0.604 -10.066 -11.150  1.00 76.17           C
ATOM   3920  C   VAL A 259      -0.261 -10.402  -9.933  1.00 76.17           C
ATOM   3921  O   VAL A 259      -0.010  -9.911  -8.834  1.00 76.17           O
ATOM   3922  HA  VAL A 259       1.535  -9.616 -10.805  1.00 76.17           H
ATOM   3923  CB  VAL A 259      -0.070  -9.084 -12.110  1.00 76.17           C
ATOM   3924  HB  VAL A 259      -0.898  -9.602 -12.593  1.00 76.17           H
ATOM   3925  CG1 VAL A 259      -0.644  -7.884 -11.353  1.00 76.17           C
ATOM   3926 1HG1 VAL A 259      -1.384  -8.230 -10.631  1.00 76.17           H
ATOM   3927 2HG1 VAL A 259       0.160  -7.366 -10.830  1.00 76.17           H
ATOM   3928 3HG1 VAL A 259      -1.117  -7.202 -12.059  1.00 76.17           H
ATOM   3929  CG2 VAL A 259       0.901  -8.630 -13.201  1.00 76.17           C
ATOM   3930 1HG2 VAL A 259       1.759  -8.138 -12.743  1.00 76.17           H
ATOM   3931 2HG2 VAL A 259       1.241  -9.497 -13.769  1.00 76.17           H
ATOM   3932 3HG2 VAL A 259       0.397  -7.933 -13.870  1.00 76.17           H
ATOM   3933  HN  VAL A 259       0.618 -11.343 -12.795  1.00 76.17           H
ATOM   3934  N   LEU A 260      -1.263 -11.236 -10.171  1.00 78.01           N
ATOM   3935  CA  LEU A 260      -2.212 -11.583  -9.127  1.00 78.01           C
ATOM   3936  C   LEU A 260      -1.474 -12.289  -7.988  1.00 78.01           C
ATOM   3937  O   LEU A 260      -1.696 -11.984  -6.817  1.00 78.01           O
ATOM   3938  HA  LEU A 260      -2.630 -10.653  -8.744  1.00 78.01           H
ATOM   3939  CB  LEU A 260      -3.371 -12.397  -9.706  1.00 78.01           C
ATOM   3940 1HB  LEU A 260      -3.874 -11.790 -10.460  1.00 78.01           H
ATOM   3941 2HB  LEU A 260      -2.959 -13.265 -10.219  1.00 78.01           H
ATOM   3942  CG  LEU A 260      -4.418 -12.882  -8.701  1.00 78.01           C
ATOM   3943  HG  LEU A 260      -3.914 -13.492  -7.951  1.00 78.01           H
ATOM   3944  CD1 LEU A 260      -5.061 -11.703  -7.967  1.00 78.01           C
ATOM   3945 1HD1 LEU A 260      -4.293 -11.146  -7.431  1.00 78.01           H
ATOM   3946 2HD1 LEU A 260      -5.548 -11.047  -8.689  1.00 78.01           H
ATOM   3947 3HD1 LEU A 260      -5.801 -12.076  -7.259  1.00 78.01           H
ATOM   3948  CD2 LEU A 260      -5.461 -13.771  -9.381  1.00 78.01           C
ATOM   3949 1HD2 LEU A 260      -5.965 -13.206 -10.165  1.00 78.01           H
ATOM   3950 2HD2 LEU A 260      -4.968 -14.639  -9.819  1.00 78.01           H
ATOM   3951 3HD2 LEU A 260      -6.192 -14.102  -8.644  1.00 78.01           H
ATOM   3952  HN  LEU A 260      -1.430 -11.671 -11.056  1.00 78.01           H
ATOM   3953  N   THR A 261      -0.612 -13.220  -8.370  1.00 84.03           N
ATOM   3954  CA  THR A 261       0.086 -14.040  -7.395  1.00 84.03           C
ATOM   3955  C   THR A 261       0.972 -13.168  -6.502  1.00 84.03           C
ATOM   3956  O   THR A 261       1.008 -13.353  -5.287  1.00 84.03           O
ATOM   3957  HA  THR A 261      -0.655 -14.510  -6.748  1.00 84.03           H
ATOM   3958  CB  THR A 261       0.862 -15.119  -8.152  1.00 84.03           C
ATOM   3959  HB  THR A 261       1.620 -14.673  -8.797  1.00 84.03           H
ATOM   3960  OG1 THR A 261      -0.149 -15.869  -8.820  1.00 84.03           O
ATOM   3961  HG1 THR A 261      -0.360 -15.449  -9.703  1.00 84.03           H
ATOM   3962  CG2 THR A 261       1.520 -16.133  -7.215  1.00 84.03           C
ATOM   3963 1HG2 THR A 261       0.754 -16.627  -6.618  1.00 84.03           H
ATOM   3964 2HG2 THR A 261       2.219 -15.618  -6.556  1.00 84.03           H
ATOM   3965 3HG2 THR A 261       2.057 -16.877  -7.805  1.00 84.03           H
ATOM   3966  HN  THR A 261      -0.389 -13.417  -9.325  1.00 84.03           H
ATOM   3967  N   VAL A 262       1.666 -12.237  -7.140  1.00 84.60           N
ATOM   3968  CA  VAL A 262       2.630 -11.408  -6.437  1.00 84.60           C
ATOM   3969  C   VAL A 262       1.896 -10.530  -5.421  1.00 84.60           C
ATOM   3970  O   VAL A 262       2.367 -10.346  -4.300  1.00 84.60           O
ATOM   3971  HA  VAL A 262       3.306 -12.074  -5.901  1.00 84.60           H
ATOM   3972  CB  VAL A 262       3.456 -10.600  -7.440  1.00 84.60           C
ATOM   3973  HB  VAL A 262       2.765 -10.038  -8.067  1.00 84.60           H
ATOM   3974  CG1 VAL A 262       4.362  -9.597  -6.722  1.00 84.60           C
ATOM   3975 1HG1 VAL A 262       3.751  -8.909  -6.138  1.00 84.60           H
ATOM   3976 2HG1 VAL A 262       5.042 -10.132  -6.059  1.00 84.60           H
ATOM   3977 3HG1 VAL A 262       4.937  -9.037  -7.459  1.00 84.60           H
ATOM   3978  CG2 VAL A 262       4.271 -11.523  -8.348  1.00 84.60           C
ATOM   3979 1HG2 VAL A 262       4.948 -12.124  -7.742  1.00 84.60           H
ATOM   3980 2HG2 VAL A 262       3.597 -12.179  -8.899  1.00 84.60           H
ATOM   3981 3HG2 VAL A 262       4.849 -10.923  -9.051  1.00 84.60           H
ATOM   3982  HN  VAL A 262       1.577 -12.045  -8.118  1.00 84.60           H
ATOM   3983  N   PHE A 263       0.755 -10.011  -5.851  1.00 80.00           N
ATOM   3984  CA  PHE A 263      -0.056  -9.169  -4.988  1.00 80.00           C
ATOM   3985  C   PHE A 263      -0.524  -9.941  -3.753  1.00 80.00           C
ATOM   3986  O   PHE A 263      -0.332  -9.490  -2.625  1.00 80.00           O
ATOM   3987  HA  PHE A 263       0.567  -8.331  -4.676  1.00 80.00           H
ATOM   3988  CB  PHE A 263      -1.279  -8.742  -5.801  1.00 80.00           C
ATOM   3989 1HB  PHE A 263      -0.943  -8.208  -6.690  1.00 80.00           H
ATOM   3990 2HB  PHE A 263      -1.805  -9.633  -6.144  1.00 80.00           H
ATOM   3991  CG  PHE A 263      -2.259  -7.854  -5.031  1.00 80.00           C
ATOM   3992  CD1 PHE A 263      -3.258  -8.418  -4.301  1.00 80.00           C
ATOM   3993  HD1 PHE A 263      -3.360  -9.503  -4.263  1.00 80.00           H
ATOM   3994  CD2 PHE A 263      -2.132  -6.501  -5.078  1.00 80.00           C
ATOM   3995  HD2 PHE A 263      -1.331  -6.049  -5.664  1.00 80.00           H
ATOM   3996  CE1 PHE A 263      -4.167  -7.595  -3.586  1.00 80.00           C
ATOM   3997  HE1 PHE A 263      -4.968  -8.047  -3.001  1.00 80.00           H
ATOM   3998  CE2 PHE A 263      -3.041  -5.677  -4.364  1.00 80.00           C
ATOM   3999  HE2 PHE A 263      -2.939  -4.593  -4.401  1.00 80.00           H
ATOM   4000  CZ  PHE A 263      -4.040  -6.241  -3.633  1.00 80.00           C
ATOM   4001  HZ  PHE A 263      -4.738  -5.609  -3.084  1.00 80.00           H
ATOM   4002  HN  PHE A 263       0.385 -10.156  -6.768  1.00 80.00           H
ATOM   4003  N   VAL A 264      -1.130 -11.092  -4.008  1.00 84.22           N
ATOM   4004  CA  VAL A 264      -1.738 -11.870  -2.942  1.00 84.22           C
ATOM   4005  C   VAL A 264      -0.667 -12.246  -1.916  1.00 84.22           C
ATOM   4006  O   VAL A 264      -0.873 -12.092  -0.713  1.00 84.22           O
ATOM   4007  HA  VAL A 264      -2.481 -11.238  -2.456  1.00 84.22           H
ATOM   4008  CB  VAL A 264      -2.459 -13.086  -3.527  1.00 84.22           C
ATOM   4009  HB  VAL A 264      -1.755 -13.616  -4.168  1.00 84.22           H
ATOM   4010  CG1 VAL A 264      -2.902 -14.045  -2.421  1.00 84.22           C
ATOM   4011 1HG1 VAL A 264      -2.028 -14.390  -1.867  1.00 84.22           H
ATOM   4012 2HG1 VAL A 264      -3.581 -13.529  -1.743  1.00 84.22           H
ATOM   4013 3HG1 VAL A 264      -3.411 -14.901  -2.865  1.00 84.22           H
ATOM   4014  CG2 VAL A 264      -3.648 -12.656  -4.389  1.00 84.22           C
ATOM   4015 1HG2 VAL A 264      -4.353 -12.092  -3.779  1.00 84.22           H
ATOM   4016 2HG2 VAL A 264      -3.295 -12.030  -5.209  1.00 84.22           H
ATOM   4017 3HG2 VAL A 264      -4.142 -13.539  -4.792  1.00 84.22           H
ATOM   4018  HN  VAL A 264      -1.208 -11.492  -4.921  1.00 84.22           H
ATOM   4019  N   LEU A 265       0.454 -12.733  -2.429  1.00 88.76           N
ATOM   4020  CA  LEU A 265       1.489 -13.289  -1.575  1.00 88.76           C
ATOM   4021  C   LEU A 265       2.088 -12.173  -0.716  1.00 88.76           C
ATOM   4022  O   LEU A 265       2.566 -12.425   0.390  1.00 88.76           O
ATOM   4023  HA  LEU A 265       1.013 -14.015  -0.916  1.00 88.76           H
ATOM   4024  CB  LEU A 265       2.524 -14.045  -2.410  1.00 88.76           C
ATOM   4025 1HB  LEU A 265       2.853 -13.395  -3.221  1.00 88.76           H
ATOM   4026 2HB  LEU A 265       3.395 -14.239  -1.784  1.00 88.76           H
ATOM   4027  CG  LEU A 265       2.059 -15.372  -3.014  1.00 88.76           C
ATOM   4028  HG  LEU A 265       1.201 -15.173  -3.655  1.00 88.76           H
ATOM   4029  CD1 LEU A 265       3.149 -15.986  -3.894  1.00 88.76           C
ATOM   4030 1HD1 LEU A 265       3.392 -15.299  -4.705  1.00 88.76           H
ATOM   4031 2HD1 LEU A 265       4.041 -16.168  -3.294  1.00 88.76           H
ATOM   4032 3HD1 LEU A 265       2.793 -16.928  -4.310  1.00 88.76           H
ATOM   4033  CD2 LEU A 265       1.592 -16.337  -1.922  1.00 88.76           C
ATOM   4034 1HD2 LEU A 265       2.416 -16.535  -1.236  1.00 88.76           H
ATOM   4035 2HD2 LEU A 265       0.762 -15.892  -1.374  1.00 88.76           H
ATOM   4036 3HD2 LEU A 265       1.267 -17.272  -2.379  1.00 88.76           H
ATOM   4037  HN  LEU A 265       0.659 -12.751  -3.408  1.00 88.76           H
ATOM   4038  N   SER A 266       2.044 -10.965  -1.256  1.00 88.11           N
ATOM   4039  CA  SER A 266       2.684  -9.832  -0.610  1.00 88.11           C
ATOM   4040  C   SER A 266       1.732  -9.204   0.410  1.00 88.11           C
ATOM   4041  O   SER A 266       2.146  -8.840   1.510  1.00 88.11           O
ATOM   4042  HA  SER A 266       3.562 -10.242  -0.112  1.00 88.11           H
ATOM   4043  CB  SER A 266       3.123  -8.787  -1.638  1.00 88.11           C
ATOM   4044 1HB  SER A 266       3.591  -7.948  -1.124  1.00 88.11           H
ATOM   4045 2HB  SER A 266       3.878  -9.220  -2.294  1.00 88.11           H
ATOM   4046  OG  SER A 266       2.030  -8.315  -2.420  1.00 88.11           O
ATOM   4047  HG  SER A 266       1.960  -8.844  -3.265  1.00 88.11           H
ATOM   4048  HN  SER A 266       1.582 -10.754  -2.118  1.00 88.11           H
ATOM   4049  N   GLN A 267       0.473  -9.097   0.010  1.00 86.84           N
ATOM   4050  CA  GLN A 267      -0.483  -8.295   0.754  1.00 86.84           C
ATOM   4051  C   GLN A 267      -1.215  -9.160   1.781  1.00 86.84           C
ATOM   4052  O   GLN A 267      -1.546  -8.692   2.870  1.00 86.84           O
ATOM   4053  HA  GLN A 267       0.110  -7.536   1.264  1.00 86.84           H
ATOM   4054  CB  GLN A 267      -1.473  -7.607  -0.189  1.00 86.84           C
ATOM   4055 1HB  GLN A 267      -1.976  -8.355  -0.802  1.00 86.84           H
ATOM   4056 2HB  GLN A 267      -2.243  -7.101   0.393  1.00 86.84           H
ATOM   4057  CG  GLN A 267      -0.760  -6.596  -1.090  1.00 86.84           C
ATOM   4058 1HG  GLN A 267       0.001  -7.105  -1.682  1.00 86.84           H
ATOM   4059 2HG  GLN A 267      -1.473  -6.163  -1.791  1.00 86.84           H
ATOM   4060  CD  GLN A 267      -0.112  -5.485  -0.261  1.00 86.84           C
ATOM   4061  OE1 GLN A 267      -0.665  -4.997   0.710  1.00 86.84           O
ATOM   4062  NE2 GLN A 267       1.089  -5.115  -0.698  1.00 86.84           N
ATOM   4063 1HE2 GLN A 267       1.487  -5.557  -1.502  1.00 86.84           H
ATOM   4064 2HE2 GLN A 267       1.594  -4.395  -0.222  1.00 86.84           H
ATOM   4065  HN  GLN A 267       0.106  -9.545  -0.805  1.00 86.84           H
ATOM   4066  N   PHE A 268      -1.448 -10.407   1.399  1.00 89.58           N
ATOM   4067  CA  PHE A 268      -2.292 -11.287   2.190  1.00 89.58           C
ATOM   4068  C   PHE A 268      -1.755 -11.426   3.616  1.00 89.58           C
ATOM   4069  O   PHE A 268      -2.491 -11.231   4.582  1.00 89.58           O
ATOM   4070  HA  PHE A 268      -3.286 -10.841   2.219  1.00 89.58           H
ATOM   4071  CB  PHE A 268      -2.266 -12.659   1.512  1.00 89.58           C
ATOM   4072 1HB  PHE A 268      -2.575 -12.545   0.473  1.00 89.58           H
ATOM   4073 2HB  PHE A 268      -1.241 -13.028   1.501  1.00 89.58           H
ATOM   4074  CG  PHE A 268      -3.161 -13.702   2.185  1.00 89.58           C
ATOM   4075  CD1 PHE A 268      -2.604 -14.728   2.882  1.00 89.58           C
ATOM   4076  HD1 PHE A 268      -1.520 -14.807   2.963  1.00 89.58           H
ATOM   4077  CD2 PHE A 268      -4.514 -13.603   2.085  1.00 89.58           C
ATOM   4078  HD2 PHE A 268      -4.961 -12.781   1.526  1.00 89.58           H
ATOM   4079  CE1 PHE A 268      -3.435 -15.696   3.507  1.00 89.58           C
ATOM   4080  HE1 PHE A 268      -2.989 -16.518   4.066  1.00 89.58           H
ATOM   4081  CE2 PHE A 268      -5.345 -14.571   2.709  1.00 89.58           C
ATOM   4082  HE2 PHE A 268      -6.429 -14.491   2.629  1.00 89.58           H
ATOM   4083  CZ  PHE A 268      -4.788 -15.597   3.407  1.00 89.58           C
ATOM   4084  HZ  PHE A 268      -5.425 -16.339   3.886  1.00 89.58           H
ATOM   4085  HN  PHE A 268      -1.072 -10.817   0.568  1.00 89.58           H
ATOM   4086  N   PRO A 269      -0.468 -11.764   3.774  1.00 93.28           N
ATOM   4087  CA  PRO A 269       0.081 -12.044   5.103  1.00 93.28           C
ATOM   4088  C   PRO A 269      -0.190 -10.918   6.088  1.00 93.28           C
ATOM   4089  O   PRO A 269      -0.596 -11.166   7.222  1.00 93.28           O
ATOM   4090  HA  PRO A 269      -0.404 -12.921   5.531  1.00 93.28           H
ATOM   4091  CB  PRO A 269       1.579 -12.225   4.845  1.00 93.28           C
ATOM   4092 1HB  PRO A 269       2.122 -11.287   4.963  1.00 93.28           H
ATOM   4093 2HB  PRO A 269       2.022 -12.938   5.540  1.00 93.28           H
ATOM   4094  CG  PRO A 269       1.632 -12.730   3.408  1.00 93.28           C
ATOM   4095 1HG  PRO A 269       2.613 -12.574   2.961  1.00 93.28           H
ATOM   4096 2HG  PRO A 269       1.433 -13.800   3.348  1.00 93.28           H
ATOM   4097  CD  PRO A 269       0.553 -11.910   2.720  1.00 93.28           C
ATOM   4098 1HD  PRO A 269       0.929 -10.941   2.391  1.00 93.28           H
ATOM   4099 2HD  PRO A 269       0.163 -12.414   1.836  1.00 93.28           H
ATOM   4100  N   TYR A 270       0.045  -9.700   5.624  1.00 91.89           N
ATOM   4101  CA  TYR A 270      -0.088  -8.534   6.481  1.00 91.89           C
ATOM   4102  C   TYR A 270      -1.537  -8.353   6.939  1.00 91.89           C
ATOM   4103  O   TYR A 270      -1.794  -8.113   8.117  1.00 91.89           O
ATOM   4104  HA  TYR A 270       0.545  -8.686   7.355  1.00 91.89           H
ATOM   4105  CB  TYR A 270       0.318  -7.333   5.625  1.00 91.89           C
ATOM   4106 1HB  TYR A 270       1.383  -7.401   5.405  1.00 91.89           H
ATOM   4107 2HB  TYR A 270      -0.209  -7.383   4.673  1.00 91.89           H
ATOM   4108  CG  TYR A 270       0.033  -5.979   6.278  1.00 91.89           C
ATOM   4109  CD1 TYR A 270      -0.922  -5.140   5.740  1.00 91.89           C
ATOM   4110  HD1 TYR A 270      -1.473  -5.443   4.849  1.00 91.89           H
ATOM   4111  CD2 TYR A 270       0.730  -5.596   7.406  1.00 91.89           C
ATOM   4112  HD2 TYR A 270       1.484  -6.258   7.831  1.00 91.89           H
ATOM   4113  CE1 TYR A 270      -1.191  -3.866   6.354  1.00 91.89           C
ATOM   4114  HE1 TYR A 270      -1.942  -3.194   5.939  1.00 91.89           H
ATOM   4115  CE2 TYR A 270       0.462  -4.322   8.021  1.00 91.89           C
ATOM   4116  HE2 TYR A 270       1.005  -4.007   8.911  1.00 91.89           H
ATOM   4117  CZ  TYR A 270      -0.485  -3.520   7.464  1.00 91.89           C
ATOM   4118  OH  TYR A 270      -0.739  -2.316   8.045  1.00 91.89           O
ATOM   4119  HH  TYR A 270      -0.150  -2.191   8.843  1.00 91.89           H
ATOM   4120  HN  TYR A 270       0.320  -9.503   4.683  1.00 91.89           H
ATOM   4121  N   ASN A 271      -2.446  -8.473   5.982  1.00 89.92           N
ATOM   4122  CA  ASN A 271      -3.847  -8.191   6.241  1.00 89.92           C
ATOM   4123  C   ASN A 271      -4.421  -9.276   7.155  1.00 89.92           C
ATOM   4124  O   ASN A 271      -5.384  -9.035   7.881  1.00 89.92           O
ATOM   4125  HA  ASN A 271      -3.860  -7.205   6.705  1.00 89.92           H
ATOM   4126  CB  ASN A 271      -4.658  -8.189   4.943  1.00 89.92           C
ATOM   4127 1HB  ASN A 271      -4.401  -9.066   4.349  1.00 89.92           H
ATOM   4128 2HB  ASN A 271      -5.721  -8.261   5.174  1.00 89.92           H
ATOM   4129  CG  ASN A 271      -4.391  -6.920   4.132  1.00 89.92           C
ATOM   4130  OD1 ASN A 271      -4.763  -5.821   4.509  1.00 89.92           O
ATOM   4131  ND2 ASN A 271      -3.727  -7.132   2.999  1.00 89.92           N
ATOM   4132 1HD2 ASN A 271      -3.451  -8.060   2.747  1.00 89.92           H
ATOM   4133 2HD2 ASN A 271      -3.505  -6.364   2.399  1.00 89.92           H
ATOM   4134  HN  ASN A 271      -2.238  -8.758   5.046  1.00 89.92           H
ATOM   4135  N   CYS A 272      -3.804 -10.447   7.090  1.00 92.94           N
ATOM   4136  CA  CYS A 272      -4.145 -11.524   8.003  1.00 92.94           C
ATOM   4137  C   CYS A 272      -3.872 -11.048   9.431  1.00 92.94           C
ATOM   4138  O   CYS A 272      -4.715 -11.204  10.313  1.00 92.94           O
ATOM   4139  HA  CYS A 272      -5.206 -11.732   7.860  1.00 92.94           H
ATOM   4140  CB  CYS A 272      -3.381 -12.808   7.674  1.00 92.94           C
ATOM   4141 1HB  CYS A 272      -2.326 -12.584   7.520  1.00 92.94           H
ATOM   4142 2HB  CYS A 272      -3.441 -13.502   8.513  1.00 92.94           H
ATOM   4143  SG  CYS A 272      -4.080 -13.584   6.171  1.00 92.94           S
ATOM   4144  HG  CYS A 272      -3.519 -12.743   5.307  1.00 92.94           H
ATOM   4145  HN  CYS A 272      -3.085 -10.664   6.430  1.00 92.94           H
ATOM   4146  N   ILE A 273      -2.691 -10.477   9.615  1.00 93.18           N
ATOM   4147  CA  ILE A 273      -2.280 -10.013  10.929  1.00 93.18           C
ATOM   4148  C   ILE A 273      -3.152  -8.825  11.342  1.00 93.18           C
ATOM   4149  O   ILE A 273      -3.554  -8.719  12.499  1.00 93.18           O
ATOM   4150  HA  ILE A 273      -2.452 -10.828  11.632  1.00 93.18           H
ATOM   4151  CB  ILE A 273      -0.780  -9.710  10.946  1.00 93.18           C
ATOM   4152  HB  ILE A 273      -0.572  -8.974  10.169  1.00 93.18           H
ATOM   4153  CG1 ILE A 273       0.035 -10.961  10.613  1.00 93.18           C
ATOM   4154 1HG1 ILE A 273      -0.249 -11.334   9.629  1.00 93.18           H
ATOM   4155 2HG1 ILE A 273       1.094 -10.707  10.563  1.00 93.18           H
ATOM   4156  CG2 ILE A 273      -0.361  -9.091  12.280  1.00 93.18           C
ATOM   4157 1HG2 ILE A 273      -0.907  -8.161  12.437  1.00 93.18           H
ATOM   4158 2HG2 ILE A 273      -0.586  -9.785  13.090  1.00 93.18           H
ATOM   4159 3HG2 ILE A 273       0.710  -8.886  12.265  1.00 93.18           H
ATOM   4160  CD1 ILE A 273      -0.184 -12.054  11.661  1.00 93.18           C
ATOM   4161 1HD1 ILE A 273       0.125 -11.685  12.640  1.00 93.18           H
ATOM   4162 2HD1 ILE A 273      -1.239 -12.323  11.691  1.00 93.18           H
ATOM   4163 3HD1 ILE A 273       0.408 -12.931  11.400  1.00 93.18           H
ATOM   4164  HN  ILE A 273      -2.022 -10.330   8.886  1.00 93.18           H
ATOM   4165  N   LEU A 274      -3.418  -7.962  10.372  1.00 91.77           N
ATOM   4166  CA  LEU A 274      -4.214  -6.774  10.625  1.00 91.77           C
ATOM   4167  C   LEU A 274      -5.606  -7.191  11.105  1.00 91.77           C
ATOM   4168  O   LEU A 274      -6.203  -6.521  11.946  1.00 91.77           O
ATOM   4169  HA  LEU A 274      -3.726  -6.218  11.425  1.00 91.77           H
ATOM   4170  CB  LEU A 274      -4.235  -5.870   9.392  1.00 91.77           C
ATOM   4171 1HB  LEU A 274      -3.214  -5.769   9.022  1.00 91.77           H
ATOM   4172 2HB  LEU A 274      -4.809  -6.367   8.610  1.00 91.77           H
ATOM   4173  CG  LEU A 274      -4.814  -4.468   9.597  1.00 91.77           C
ATOM   4174  HG  LEU A 274      -5.774  -4.566  10.103  1.00 91.77           H
ATOM   4175  CD1 LEU A 274      -3.910  -3.629  10.502  1.00 91.77           C
ATOM   4176 1HD1 LEU A 274      -3.817  -4.115  11.474  1.00 91.77           H
ATOM   4177 2HD1 LEU A 274      -2.924  -3.537  10.047  1.00 91.77           H
ATOM   4178 3HD1 LEU A 274      -4.344  -2.638  10.632  1.00 91.77           H
ATOM   4179  CD2 LEU A 274      -5.077  -3.782   8.255  1.00 91.77           C
ATOM   4180 1HD2 LEU A 274      -4.142  -3.696   7.701  1.00 91.77           H
ATOM   4181 2HD2 LEU A 274      -5.789  -4.373   7.678  1.00 91.77           H
ATOM   4182 3HD2 LEU A 274      -5.488  -2.788   8.430  1.00 91.77           H
ATOM   4183  HN  LEU A 274      -3.099  -8.065   9.430  1.00 91.77           H
ATOM   4184  N   LEU A 275      -6.082  -8.296  10.550  1.00 93.55           N
ATOM   4185  CA  LEU A 275      -7.372  -8.837  10.945  1.00 93.55           C
ATOM   4186  C   LEU A 275      -7.320  -9.245  12.418  1.00 93.55           C
ATOM   4187  O   LEU A 275      -8.217  -8.912  13.190  1.00 93.55           O
ATOM   4188  HA  LEU A 275      -8.107  -8.040  10.833  1.00 93.55           H
ATOM   4189  CB  LEU A 275      -7.787  -9.971  10.006  1.00 93.55           C
ATOM   4190 1HB  LEU A 275      -7.854  -9.573   8.994  1.00 93.55           H
ATOM   4191 2HB  LEU A 275      -6.996 -10.721  10.002  1.00 93.55           H
ATOM   4192  CG  LEU A 275      -9.108 -10.667  10.339  1.00 93.55           C
ATOM   4193  HG  LEU A 275      -9.054 -11.031  11.365  1.00 93.55           H
ATOM   4194  CD1 LEU A 275     -10.278  -9.684  10.270  1.00 93.55           C
ATOM   4195 1HD1 LEU A 275     -10.118  -8.877  10.986  1.00 93.55           H
ATOM   4196 2HD1 LEU A 275     -10.346  -9.268   9.265  1.00 93.55           H
ATOM   4197 3HD1 LEU A 275     -11.205 -10.204  10.511  1.00 93.55           H
ATOM   4198  CD2 LEU A 275      -9.329 -11.884   9.439  1.00 93.55           C
ATOM   4199 1HD2 LEU A 275      -9.355 -11.565   8.397  1.00 93.55           H
ATOM   4200 2HD2 LEU A 275      -8.514 -12.594   9.581  1.00 93.55           H
ATOM   4201 3HD2 LEU A 275     -10.275 -12.360   9.696  1.00 93.55           H
ATOM   4202  HN  LEU A 275      -5.603  -8.819   9.845  1.00 93.55           H
ATOM   4203  N   VAL A 276      -6.259  -9.960  12.764  1.00 94.33           N
ATOM   4204  CA  VAL A 276      -6.082 -10.424  14.130  1.00 94.33           C
ATOM   4205  C   VAL A 276      -6.090  -9.222  15.076  1.00 94.33           C
ATOM   4206  O   VAL A 276      -6.756  -9.246  16.110  1.00 94.33           O
ATOM   4207  HA  VAL A 276      -6.928 -11.066  14.372  1.00 94.33           H
ATOM   4208  CB  VAL A 276      -4.806 -11.261  14.237  1.00 94.33           C
ATOM   4209  HB  VAL A 276      -3.984 -10.672  13.829  1.00 94.33           H
ATOM   4210  CG1 VAL A 276      -4.478 -11.576  15.698  1.00 94.33           C
ATOM   4211 1HG1 VAL A 276      -4.333 -10.646  16.247  1.00 94.33           H
ATOM   4212 2HG1 VAL A 276      -5.301 -12.136  16.142  1.00 94.33           H
ATOM   4213 3HG1 VAL A 276      -3.566 -12.172  15.745  1.00 94.33           H
ATOM   4214  CG2 VAL A 276      -4.920 -12.543  13.411  1.00 94.33           C
ATOM   4215 1HG2 VAL A 276      -5.759 -13.137  13.776  1.00 94.33           H
ATOM   4216 2HG2 VAL A 276      -5.084 -12.288  12.364  1.00 94.33           H
ATOM   4217 3HG2 VAL A 276      -4.000 -13.119  13.505  1.00 94.33           H
ATOM   4218  HN  VAL A 276      -5.531 -10.223  12.131  1.00 94.33           H
ATOM   4219  N   GLN A 277      -5.342  -8.199  14.689  1.00 92.61           N
ATOM   4220  CA  GLN A 277      -5.242  -6.996  15.498  1.00 92.61           C
ATOM   4221  C   GLN A 277      -6.615  -6.339  15.644  1.00 92.61           C
ATOM   4222  O   GLN A 277      -6.925  -5.764  16.687  1.00 92.61           O
ATOM   4223  HA  GLN A 277      -4.886  -7.331  16.473  1.00 92.61           H
ATOM   4224  CB  GLN A 277      -4.226  -6.018  14.903  1.00 92.61           C
ATOM   4225 1HB  GLN A 277      -4.404  -5.910  13.833  1.00 92.61           H
ATOM   4226 2HB  GLN A 277      -4.361  -5.033  15.350  1.00 92.61           H
ATOM   4227  CG  GLN A 277      -2.795  -6.502  15.142  1.00 92.61           C
ATOM   4228 1HG  GLN A 277      -2.622  -6.627  16.211  1.00 92.61           H
ATOM   4229 2HG  GLN A 277      -2.655  -7.479  14.680  1.00 92.61           H
ATOM   4230  CD  GLN A 277      -1.779  -5.511  14.568  1.00 92.61           C
ATOM   4231  OE1 GLN A 277      -2.069  -4.731  13.677  1.00 92.61           O
ATOM   4232  NE2 GLN A 277      -0.575  -5.586  15.128  1.00 92.61           N
ATOM   4233 1HE2 GLN A 277      -0.403  -6.250  15.856  1.00 92.61           H
ATOM   4234 2HE2 GLN A 277       0.158  -4.979  14.821  1.00 92.61           H
ATOM   4235  HN  GLN A 277      -4.811  -8.183  13.841  1.00 92.61           H
ATOM   4236  N   THR A 278      -7.403  -6.446  14.584  1.00 92.83           N
ATOM   4237  CA  THR A 278      -8.729  -5.853  14.574  1.00 92.83           C
ATOM   4238  C   THR A 278      -9.639  -6.564  15.579  1.00 92.83           C
ATOM   4239  O   THR A 278     -10.362  -5.916  16.334  1.00 92.83           O
ATOM   4240  HA  THR A 278      -8.645  -4.816  14.899  1.00 92.83           H
ATOM   4241  CB  THR A 278      -9.257  -5.898  13.139  1.00 92.83           C
ATOM   4242  HB  THR A 278      -9.422  -6.926  12.817  1.00 92.83           H
ATOM   4243  OG1 THR A 278      -8.290  -5.167  12.391  1.00 92.83           O
ATOM   4244  HG1 THR A 278      -7.368  -5.465  12.639  1.00 92.83           H
ATOM   4245  CG2 THR A 278     -10.548  -5.095  12.964  1.00 92.83           C
ATOM   4246 1HG2 THR A 278     -10.365  -4.052  13.222  1.00 92.83           H
ATOM   4247 2HG2 THR A 278     -11.319  -5.501  13.618  1.00 92.83           H
ATOM   4248 3HG2 THR A 278     -10.879  -5.161  11.928  1.00 92.83           H
ATOM   4249  HN  THR A 278      -7.148  -6.926  13.745  1.00 92.83           H
ATOM   4250  N   ILE A 279      -9.573  -7.887  15.554  1.00 94.35           N
ATOM   4251  CA  ILE A 279     -10.399  -8.694  16.436  1.00 94.35           C
ATOM   4252  C   ILE A 279     -10.005  -8.421  17.889  1.00 94.35           C
ATOM   4253  O   ILE A 279     -10.867  -8.282  18.755  1.00 94.35           O
ATOM   4254  HA  ILE A 279     -11.433  -8.379  16.294  1.00 94.35           H
ATOM   4255  CB  ILE A 279     -10.319 -10.170  16.044  1.00 94.35           C
ATOM   4256  HB  ILE A 279      -9.268 -10.459  16.015  1.00 94.35           H
ATOM   4257  CG1 ILE A 279     -10.889 -10.398  14.643  1.00 94.35           C
ATOM   4258 1HG1 ILE A 279     -11.976 -10.323  14.672  1.00 94.35           H
ATOM   4259 2HG1 ILE A 279     -10.534  -9.616  13.971  1.00 94.35           H
ATOM   4260  CG2 ILE A 279     -11.001 -11.054  17.091  1.00 94.35           C
ATOM   4261 1HG2 ILE A 279     -10.510 -10.921  18.054  1.00 94.35           H
ATOM   4262 2HG2 ILE A 279     -12.050 -10.772  17.176  1.00 94.35           H
ATOM   4263 3HG2 ILE A 279     -10.929 -12.098  16.787  1.00 94.35           H
ATOM   4264  CD1 ILE A 279     -10.480 -11.769  14.100  1.00 94.35           C
ATOM   4265 1HD1 ILE A 279      -9.393 -11.830  14.049  1.00 94.35           H
ATOM   4266 2HD1 ILE A 279     -10.857 -12.548  14.761  1.00 94.35           H
ATOM   4267 3HD1 ILE A 279     -10.898 -11.904  13.103  1.00 94.35           H
ATOM   4268  HN  ILE A 279      -8.970  -8.406  14.948  1.00 94.35           H
ATOM   4269  N   ASP A 280      -8.700  -8.352  18.111  1.00 93.90           N
ATOM   4270  CA  ASP A 280      -8.179  -8.168  19.455  1.00 93.90           C
ATOM   4271  C   ASP A 280      -8.522  -6.759  19.943  1.00 93.90           C
ATOM   4272  O   ASP A 280      -8.762  -6.551  21.131  1.00 93.90           O
ATOM   4273  HA  ASP A 280      -8.654  -8.944  20.055  1.00 93.90           H
ATOM   4274  CB  ASP A 280      -6.657  -8.320  19.481  1.00 93.90           C
ATOM   4275 1HB  ASP A 280      -6.371  -9.239  18.970  1.00 93.90           H
ATOM   4276 2HB  ASP A 280      -6.197  -7.496  18.936  1.00 93.90           H
ATOM   4277  CG  ASP A 280      -6.132  -8.344  20.918  1.00 93.90           C
ATOM   4278  OD1 ASP A 280      -6.682  -9.140  21.710  1.00 93.90           O
ATOM   4279  OD2 ASP A 280      -5.194  -7.565  21.193  1.00 93.90           O
ATOM   4280  HN  ASP A 280      -8.007  -8.418  17.394  1.00 93.90           H
ATOM   4281  N   ALA A 281      -8.535  -5.828  19.001  1.00 91.38           N
ATOM   4282  CA  ALA A 281      -8.883  -4.452  19.313  1.00 91.38           C
ATOM   4283  C   ALA A 281     -10.307  -4.406  19.872  1.00 91.38           C
ATOM   4284  O   ALA A 281     -10.634  -3.533  20.674  1.00 91.38           O
ATOM   4285  HA  ALA A 281      -8.190  -4.099  20.076  1.00 91.38           H
ATOM   4286  CB  ALA A 281      -8.720  -3.588  18.061  1.00 91.38           C
ATOM   4287 1HB  ALA A 281      -7.685  -3.632  17.721  1.00 91.38           H
ATOM   4288 2HB  ALA A 281      -9.377  -3.959  17.274  1.00 91.38           H
ATOM   4289 3HB  ALA A 281      -8.981  -2.556  18.295  1.00 91.38           H
ATOM   4290  HN  ALA A 281      -8.313  -6.001  18.041  1.00 91.38           H
ATOM   4291  N   TYR A 282     -11.115  -5.356  19.426  1.00 90.35           N
ATOM   4292  CA  TYR A 282     -12.498  -5.429  19.865  1.00 90.35           C
ATOM   4293  C   TYR A 282     -12.634  -6.313  21.106  1.00 90.35           C
ATOM   4294  O   TYR A 282     -13.250  -5.913  22.093  1.00 90.35           O
ATOM   4295  HA  TYR A 282     -12.827  -4.419  20.110  1.00 90.35           H
ATOM   4296  CB  TYR A 282     -13.274  -6.068  18.711  1.00 90.35           C
ATOM   4297 1HB  TYR A 282     -13.083  -5.501  17.800  1.00 90.35           H
ATOM   4298 2HB  TYR A 282     -12.893  -7.075  18.545  1.00 90.35           H
ATOM   4299  CG  TYR A 282     -14.784  -6.141  18.942  1.00 90.35           C
ATOM   4300  CD1 TYR A 282     -15.370  -7.336  19.307  1.00 90.35           C
ATOM   4301  HD1 TYR A 282     -14.756  -8.228  19.430  1.00 90.35           H
ATOM   4302  CD2 TYR A 282     -15.562  -5.011  18.786  1.00 90.35           C
ATOM   4303  HD2 TYR A 282     -15.099  -4.067  18.498  1.00 90.35           H
ATOM   4304  CE1 TYR A 282     -16.792  -7.405  19.524  1.00 90.35           C
ATOM   4305  HE1 TYR A 282     -17.267  -8.342  19.812  1.00 90.35           H
ATOM   4306  CE2 TYR A 282     -16.983  -5.080  19.003  1.00 90.35           C
ATOM   4307  HE2 TYR A 282     -17.609  -4.195  18.883  1.00 90.35           H
ATOM   4308  CZ  TYR A 282     -17.528  -6.273  19.361  1.00 90.35           C
ATOM   4309  OH  TYR A 282     -18.871  -6.338  19.566  1.00 90.35           O
ATOM   4310  HH  TYR A 282     -19.130  -7.261  19.851  1.00 90.35           H
ATOM   4311  HN  TYR A 282     -10.839  -6.066  18.778  1.00 90.35           H
ATOM   4312  N   ALA A 283     -12.048  -7.498  21.016  1.00 92.05           N
ATOM   4313  CA  ALA A 283     -12.349  -8.556  21.966  1.00 92.05           C
ATOM   4314  C   ALA A 283     -11.305  -8.545  23.084  1.00 92.05           C
ATOM   4315  O   ALA A 283     -11.541  -9.084  24.164  1.00 92.05           O
ATOM   4316  HA  ALA A 283     -13.330  -8.348  22.394  1.00 92.05           H
ATOM   4317  CB  ALA A 283     -12.406  -9.898  21.234  1.00 92.05           C
ATOM   4318 1HB  ALA A 283     -13.183  -9.863  20.470  1.00 92.05           H
ATOM   4319 2HB  ALA A 283     -11.443 -10.096  20.763  1.00 92.05           H
ATOM   4320 3HB  ALA A 283     -12.632 -10.691  21.946  1.00 92.05           H
ATOM   4321  HN  ALA A 283     -11.379  -7.739  20.313  1.00 92.05           H
ATOM   4322  N   MET A 284     -10.172  -7.926  22.786  1.00 90.30           N
ATOM   4323  CA  MET A 284      -9.073  -7.879  23.735  1.00 90.30           C
ATOM   4324  C   MET A 284      -8.786  -9.268  24.310  1.00 90.30           C
ATOM   4325  O   MET A 284      -8.692  -9.432  25.526  1.00 90.30           O
ATOM   4326  HA  MET A 284      -8.210  -7.529  23.168  1.00 90.30           H
ATOM   4327  CB  MET A 284      -9.420  -6.917  24.872  1.00 90.30           C
ATOM   4328 1HB  MET A 284     -10.348  -7.232  25.350  1.00 90.30           H
ATOM   4329 2HB  MET A 284      -8.641  -6.952  25.634  1.00 90.30           H
ATOM   4330  CG  MET A 284      -9.569  -5.485  24.352  1.00 90.30           C
ATOM   4331 1HG  MET A 284      -8.599  -5.102  24.036  1.00 90.30           H
ATOM   4332 2HG  MET A 284     -10.218  -5.473  23.476  1.00 90.30           H
ATOM   4333  SD  MET A 284     -10.250  -4.440  25.629  1.00 90.30           S
ATOM   4334  CE  MET A 284     -11.985  -4.822  25.449  1.00 90.30           C
ATOM   4335 1HE  MET A 284     -12.312  -4.562  24.442  1.00 90.30           H
ATOM   4336 2HE  MET A 284     -12.142  -5.887  25.618  1.00 90.30           H
ATOM   4337 3HE  MET A 284     -12.560  -4.250  26.177  1.00 90.30           H
ATOM   4338  HN  MET A 284     -10.000  -7.463  21.916  1.00 90.30           H
ATOM   4339  N   PHE A 285      -8.656 -10.231  23.410  1.00 91.17           N
ATOM   4340  CA  PHE A 285      -8.562 -11.624  23.813  1.00 91.17           C
ATOM   4341  C   PHE A 285      -7.105 -12.031  24.044  1.00 91.17           C
ATOM   4342  O   PHE A 285      -6.835 -13.073  24.640  1.00 91.17           O
ATOM   4343  HA  PHE A 285      -9.119 -11.730  24.744  1.00 91.17           H
ATOM   4344  CB  PHE A 285      -9.137 -12.460  22.668  1.00 91.17           C
ATOM   4345 1HB  PHE A 285      -9.321 -13.473  23.028  1.00 91.17           H
ATOM   4346 2HB  PHE A 285     -10.102 -12.045  22.378  1.00 91.17           H
ATOM   4347  CG  PHE A 285      -8.236 -12.529  21.434  1.00 91.17           C
ATOM   4348  CD1 PHE A 285      -8.373 -11.611  20.440  1.00 91.17           C
ATOM   4349  HD1 PHE A 285      -9.125 -10.826  20.523  1.00 91.17           H
ATOM   4350  CD2 PHE A 285      -7.298 -13.508  21.330  1.00 91.17           C
ATOM   4351  HD2 PHE A 285      -7.188 -14.244  22.127  1.00 91.17           H
ATOM   4352  CE1 PHE A 285      -7.537 -11.675  19.294  1.00 91.17           C
ATOM   4353  HE1 PHE A 285      -7.647 -10.939  18.498  1.00 91.17           H
ATOM   4354  CE2 PHE A 285      -6.462 -13.572  20.184  1.00 91.17           C
ATOM   4355  HE2 PHE A 285      -5.710 -14.357  20.101  1.00 91.17           H
ATOM   4356  CZ  PHE A 285      -6.599 -12.654  19.191  1.00 91.17           C
ATOM   4357  HZ  PHE A 285      -5.957 -12.703  18.311  1.00 91.17           H
ATOM   4358  HN  PHE A 285      -8.614 -10.073  22.424  1.00 91.17           H
ATOM   4359  N   ILE A 286      -6.205 -11.188  23.561  1.00 91.29           N
ATOM   4360  CA  ILE A 286      -4.783 -11.428  23.740  1.00 91.29           C
ATOM   4361  C   ILE A 286      -4.337 -10.847  25.083  1.00 91.29           C
ATOM   4362  O   ILE A 286      -4.032  -9.659  25.179  1.00 91.29           O
ATOM   4363  HA  ILE A 286      -4.634 -12.508  23.764  1.00 91.29           H
ATOM   4364  CB  ILE A 286      -3.994 -10.890  22.544  1.00 91.29           C
ATOM   4365  HB  ILE A 286      -4.154  -9.813  22.487  1.00 91.29           H
ATOM   4366  CG1 ILE A 286      -4.504 -11.493  21.234  1.00 91.29           C
ATOM   4367 1HG1 ILE A 286      -4.260 -12.555  21.199  1.00 91.29           H
ATOM   4368 2HG1 ILE A 286      -5.591 -11.414  21.192  1.00 91.29           H
ATOM   4369  CG2 ILE A 286      -2.492 -11.114  22.732  1.00 91.29           C
ATOM   4370 1HG2 ILE A 286      -2.158 -10.599  23.632  1.00 91.29           H
ATOM   4371 2HG2 ILE A 286      -2.294 -12.182  22.830  1.00 91.29           H
ATOM   4372 3HG2 ILE A 286      -1.955 -10.723  21.868  1.00 91.29           H
ATOM   4373  CD1 ILE A 286      -3.889 -10.782  20.027  1.00 91.29           C
ATOM   4374 1HD1 ILE A 286      -4.156  -9.726  20.052  1.00 91.29           H
ATOM   4375 2HD1 ILE A 286      -2.804 -10.884  20.059  1.00 91.29           H
ATOM   4376 3HD1 ILE A 286      -4.269 -11.231  19.109  1.00 91.29           H
ATOM   4377  HN  ILE A 286      -6.432 -10.355  23.056  1.00 91.29           H
ATOM   4378  N   SER A 287      -4.313 -11.711  26.087  1.00 89.57           N
ATOM   4379  CA  SER A 287      -3.872 -11.307  27.411  1.00 89.57           C
ATOM   4380  C   SER A 287      -2.420 -11.737  27.633  1.00 89.57           C
ATOM   4381  O   SER A 287      -1.752 -11.235  28.536  1.00 89.57           O
ATOM   4382  HA  SER A 287      -3.956 -10.221  27.425  1.00 89.57           H
ATOM   4383  CB  SER A 287      -4.773 -11.901  28.496  1.00 89.57           C
ATOM   4384 1HB  SER A 287      -4.418 -11.582  29.476  1.00 89.57           H
ATOM   4385 2HB  SER A 287      -5.784 -11.511  28.381  1.00 89.57           H
ATOM   4386  OG  SER A 287      -4.804 -13.325  28.444  1.00 89.57           O
ATOM   4387  HG  SER A 287      -5.420 -13.679  29.147  1.00 89.57           H
ATOM   4388  HN  SER A 287      -4.587 -12.669  26.006  1.00 89.57           H
ATOM   4389  N   ASN A 288      -1.975 -12.661  26.794  1.00 92.60           N
ATOM   4390  CA  ASN A 288      -0.667 -13.267  26.974  1.00 92.60           C
ATOM   4391  C   ASN A 288       0.390 -12.403  26.285  1.00 92.60           C
ATOM   4392  O   ASN A 288       0.291 -12.129  25.090  1.00 92.60           O
ATOM   4393  HA  ASN A 288      -0.523 -13.321  28.053  1.00 92.60           H
ATOM   4394  CB  ASN A 288      -0.617 -14.663  26.351  1.00 92.60           C
ATOM   4395 1HB  ASN A 288      -1.473 -15.248  26.688  1.00 92.60           H
ATOM   4396 2HB  ASN A 288      -0.693 -14.584  25.266  1.00 92.60           H
ATOM   4397  CG  ASN A 288       0.680 -15.385  26.725  1.00 92.60           C
ATOM   4398  OD1 ASN A 288       1.766 -14.833  26.667  1.00 92.60           O
ATOM   4399  ND2 ASN A 288       0.505 -16.646  27.110  1.00 92.60           N
ATOM   4400 1HD2 ASN A 288      -0.414 -17.039  27.134  1.00 92.60           H
ATOM   4401 2HD2 ASN A 288       1.294 -17.201  27.374  1.00 92.60           H
ATOM   4402  HN  ASN A 288      -2.491 -12.995  26.005  1.00 92.60           H
ATOM   4403  N   CYS A 289       1.379 -11.997  27.068  1.00 91.24           N
ATOM   4404  CA  CYS A 289       2.390 -11.075  26.579  1.00 91.24           C
ATOM   4405  C   CYS A 289       3.200 -11.783  25.491  1.00 91.24           C
ATOM   4406  O   CYS A 289       3.605 -11.161  24.510  1.00 91.24           O
ATOM   4407  HA  CYS A 289       1.859 -10.216  26.168  1.00 91.24           H
ATOM   4408  CB  CYS A 289       3.281 -10.560  27.711  1.00 91.24           C
ATOM   4409 1HB  CYS A 289       2.672 -10.074  28.473  1.00 91.24           H
ATOM   4410 2HB  CYS A 289       3.788 -11.396  28.194  1.00 91.24           H
ATOM   4411  SG  CYS A 289       4.514  -9.380  27.050  1.00 91.24           S
ATOM   4412  HN  CYS A 289       1.495 -12.286  28.018  1.00 91.24           H
ATOM   4413  N   ALA A 290       3.413 -13.074  25.703  1.00 93.45           N
ATOM   4414  CA  ALA A 290       4.222 -13.858  24.786  1.00 93.45           C
ATOM   4415  C   ALA A 290       3.555 -13.876  23.410  1.00 93.45           C
ATOM   4416  O   ALA A 290       4.217 -13.684  22.392  1.00 93.45           O
ATOM   4417  HA  ALA A 290       5.195 -13.373  24.702  1.00 93.45           H
ATOM   4418  CB  ALA A 290       4.421 -15.264  25.356  1.00 93.45           C
ATOM   4419 1HB  ALA A 290       4.925 -15.198  26.320  1.00 93.45           H
ATOM   4420 2HB  ALA A 290       3.451 -15.744  25.486  1.00 93.45           H
ATOM   4421 3HB  ALA A 290       5.028 -15.853  24.668  1.00 93.45           H
ATOM   4422  HN  ALA A 290       3.044 -13.581  26.481  1.00 93.45           H
ATOM   4423  N   VAL A 291       2.250 -14.109  23.423  1.00 93.45           N
ATOM   4424  CA  VAL A 291       1.485 -14.150  22.189  1.00 93.45           C
ATOM   4425  C   VAL A 291       1.509 -12.769  21.532  1.00 93.45           C
ATOM   4426  O   VAL A 291       1.703 -12.656  20.322  1.00 93.45           O
ATOM   4427  HA  VAL A 291       1.971 -14.864  21.524  1.00 93.45           H
ATOM   4428  CB  VAL A 291       0.067 -14.654  22.469  1.00 93.45           C
ATOM   4429  HB  VAL A 291      -0.385 -13.990  23.206  1.00 93.45           H
ATOM   4430  CG1 VAL A 291      -0.792 -14.606  21.204  1.00 93.45           C
ATOM   4431 1HG1 VAL A 291      -0.851 -13.579  20.843  1.00 93.45           H
ATOM   4432 2HG1 VAL A 291      -0.342 -15.236  20.436  1.00 93.45           H
ATOM   4433 3HG1 VAL A 291      -1.794 -14.970  21.431  1.00 93.45           H
ATOM   4434  CG2 VAL A 291       0.094 -16.065  23.061  1.00 93.45           C
ATOM   4435 1HG2 VAL A 291       0.574 -16.745  22.357  1.00 93.45           H
ATOM   4436 2HG2 VAL A 291       0.653 -16.056  23.997  1.00 93.45           H
ATOM   4437 3HG2 VAL A 291      -0.927 -16.398  23.250  1.00 93.45           H
ATOM   4438  HN  VAL A 291       1.719 -14.266  24.256  1.00 93.45           H
ATOM   4439  N   SER A 292       1.310 -11.752  22.358  1.00 93.05           N
ATOM   4440  CA  SER A 292       1.261 -10.386  21.865  1.00 93.05           C
ATOM   4441  C   SER A 292       2.591 -10.020  21.204  1.00 93.05           C
ATOM   4442  O   SER A 292       2.611  -9.394  20.146  1.00 93.05           O
ATOM   4443  HA  SER A 292       0.453 -10.372  21.133  1.00 93.05           H
ATOM   4444  CB  SER A 292       0.941  -9.404  22.994  1.00 93.05           C
ATOM   4445 1HB  SER A 292       0.066  -9.754  23.541  1.00 93.05           H
ATOM   4446 2HB  SER A 292       1.771  -9.383  23.701  1.00 93.05           H
ATOM   4447  OG  SER A 292       0.701  -8.088  22.505  1.00 93.05           O
ATOM   4448  HG  SER A 292      -0.186  -8.051  22.045  1.00 93.05           H
ATOM   4449  HN  SER A 292       1.184 -11.850  23.345  1.00 93.05           H
ATOM   4450  N   THR A 293       3.671 -10.427  21.856  1.00 92.37           N
ATOM   4451  CA  THR A 293       5.003 -10.110  21.369  1.00 92.37           C
ATOM   4452  C   THR A 293       5.218 -10.708  19.977  1.00 92.37           C
ATOM   4453  O   THR A 293       5.714 -10.031  19.077  1.00 92.37           O
ATOM   4454  HA  THR A 293       5.083  -9.028  21.268  1.00 92.37           H
ATOM   4455  CB  THR A 293       6.015 -10.603  22.405  1.00 92.37           C
ATOM   4456  HB  THR A 293       5.917 -11.677  22.564  1.00 92.37           H
ATOM   4457  OG1 THR A 293       5.768  -9.788  23.547  1.00 92.37           O
ATOM   4458  HG1 THR A 293       5.240 -10.299  24.225  1.00 92.37           H
ATOM   4459  CG2 THR A 293       7.458 -10.275  22.016  1.00 92.37           C
ATOM   4460 1HG2 THR A 293       7.572  -9.195  21.923  1.00 92.37           H
ATOM   4461 2HG2 THR A 293       7.694 -10.749  21.064  1.00 92.37           H
ATOM   4462 3HG2 THR A 293       8.135 -10.647  22.785  1.00 92.37           H
ATOM   4463  HN  THR A 293       3.646 -10.962  22.700  1.00 92.37           H
ATOM   4464  N   ASN A 294       4.833 -11.969  19.843  1.00 93.79           N
ATOM   4465  CA  ASN A 294       5.046 -12.688  18.599  1.00 93.79           C
ATOM   4466  C   ASN A 294       4.200 -12.051  17.495  1.00 93.79           C
ATOM   4467  O   ASN A 294       4.644 -11.937  16.354  1.00 93.79           O
ATOM   4468  HA  ASN A 294       6.116 -12.609  18.402  1.00 93.79           H
ATOM   4469  CB  ASN A 294       4.626 -14.153  18.731  1.00 93.79           C
ATOM   4470 1HB  ASN A 294       3.640 -14.213  19.191  1.00 93.79           H
ATOM   4471 2HB  ASN A 294       4.544 -14.602  17.741  1.00 93.79           H
ATOM   4472  CG  ASN A 294       5.635 -14.939  19.571  1.00 93.79           C
ATOM   4473  OD1 ASN A 294       6.753 -14.511  19.806  1.00 93.79           O
ATOM   4474  ND2 ASN A 294       5.180 -16.110  20.008  1.00 93.79           N
ATOM   4475 1HD2 ASN A 294       4.251 -16.402  19.779  1.00 93.79           H
ATOM   4476 2HD2 ASN A 294       5.766 -16.698  20.566  1.00 93.79           H
ATOM   4477  HN  ASN A 294       4.385 -12.496  20.565  1.00 93.79           H
ATOM   4478  N   ILE A 295       2.994 -11.653  17.874  1.00 92.81           N
ATOM   4479  CA  ILE A 295       2.067 -11.065  16.922  1.00 92.81           C
ATOM   4480  C   ILE A 295       2.650  -9.754  16.392  1.00 92.81           C
ATOM   4481  O   ILE A 295       2.541  -9.458  15.203  1.00 92.81           O
ATOM   4482  HA  ILE A 295       1.969 -11.761  16.089  1.00 92.81           H
ATOM   4483  CB  ILE A 295       0.680 -10.911  17.550  1.00 92.81           C
ATOM   4484  HB  ILE A 295       0.805 -10.544  18.568  1.00 92.81           H
ATOM   4485  CG1 ILE A 295      -0.033 -12.262  17.641  1.00 92.81           C
ATOM   4486 1HG1 ILE A 295      -0.303 -12.602  16.641  1.00 92.81           H
ATOM   4487 2HG1 ILE A 295       0.643 -13.007  18.059  1.00 92.81           H
ATOM   4488  CG2 ILE A 295      -0.152  -9.873  16.794  1.00 92.81           C
ATOM   4489 1HG2 ILE A 295       0.355  -8.909  16.826  1.00 92.81           H
ATOM   4490 2HG2 ILE A 295      -0.271 -10.187  15.757  1.00 92.81           H
ATOM   4491 3HG2 ILE A 295      -1.133  -9.784  17.261  1.00 92.81           H
ATOM   4492  CD1 ILE A 295      -1.290 -12.161  18.508  1.00 92.81           C
ATOM   4493 1HD1 ILE A 295      -1.013 -11.844  19.513  1.00 92.81           H
ATOM   4494 2HD1 ILE A 295      -1.974 -11.433  18.073  1.00 92.81           H
ATOM   4495 3HD1 ILE A 295      -1.777 -13.135  18.556  1.00 92.81           H
ATOM   4496  HN  ILE A 295       2.649 -11.726  18.810  1.00 92.81           H
ATOM   4497  N   ASP A 296       3.257  -9.003  17.299  1.00 92.80           N
ATOM   4498  CA  ASP A 296       3.828  -7.715  16.945  1.00 92.80           C
ATOM   4499  C   ASP A 296       4.997  -7.928  15.980  1.00 92.80           C
ATOM   4500  O   ASP A 296       5.151  -7.185  15.012  1.00 92.80           O
ATOM   4501  HA  ASP A 296       3.011  -7.154  16.492  1.00 92.80           H
ATOM   4502  CB  ASP A 296       4.362  -6.990  18.182  1.00 92.80           C
ATOM   4503 1HB  ASP A 296       4.973  -7.673  18.772  1.00 92.80           H
ATOM   4504 2HB  ASP A 296       5.009  -6.168  17.875  1.00 92.80           H
ATOM   4505  CG  ASP A 296       3.216  -6.451  19.039  1.00 92.80           C
ATOM   4506  OD1 ASP A 296       2.114  -6.285  18.473  1.00 92.80           O
ATOM   4507  OD2 ASP A 296       3.467  -6.218  20.241  1.00 92.80           O
ATOM   4508  HN  ASP A 296       3.362  -9.262  18.260  1.00 92.80           H
ATOM   4509  N   ILE A 297       5.791  -8.946  16.279  1.00 93.57           N
ATOM   4510  CA  ILE A 297       6.911  -9.297  15.423  1.00 93.57           C
ATOM   4511  C   ILE A 297       6.388  -9.686  14.039  1.00 93.57           C
ATOM   4512  O   ILE A 297       6.928  -9.251  13.022  1.00 93.57           O
ATOM   4513  HA  ILE A 297       7.534  -8.409  15.319  1.00 93.57           H
ATOM   4514  CB  ILE A 297       7.770 -10.378  16.081  1.00 93.57           C
ATOM   4515  HB  ILE A 297       7.111 -11.172  16.432  1.00 93.57           H
ATOM   4516  CG1 ILE A 297       8.504  -9.826  17.306  1.00 93.57           C
ATOM   4517 1HG1 ILE A 297       9.241  -9.088  16.990  1.00 93.57           H
ATOM   4518 2HG1 ILE A 297       7.796  -9.311  17.956  1.00 93.57           H
ATOM   4519  CG2 ILE A 297       8.733 -11.004  15.071  1.00 93.57           C
ATOM   4520 1HG2 ILE A 297       8.164 -11.457  14.259  1.00 93.57           H
ATOM   4521 2HG2 ILE A 297       9.390 -10.233  14.669  1.00 93.57           H
ATOM   4522 3HG2 ILE A 297       9.332 -11.770  15.565  1.00 93.57           H
ATOM   4523  CD1 ILE A 297       9.196 -10.948  18.082  1.00 93.57           C
ATOM   4524 1HD1 ILE A 297       8.453 -11.671  18.417  1.00 93.57           H
ATOM   4525 2HD1 ILE A 297       9.920 -11.444  17.435  1.00 93.57           H
ATOM   4526 3HD1 ILE A 297       9.710 -10.527  18.947  1.00 93.57           H
ATOM   4527  HN  ILE A 297       5.679  -9.525  17.086  1.00 93.57           H
ATOM   4528  N   CYS A 298       5.344 -10.501  14.043  1.00 93.82           N
ATOM   4529  CA  CYS A 298       4.750 -10.964  12.801  1.00 93.82           C
ATOM   4530  C   CYS A 298       4.289  -9.742  12.003  1.00 93.82           C
ATOM   4531  O   CYS A 298       4.436  -9.702  10.783  1.00 93.82           O
ATOM   4532  HA  CYS A 298       5.530 -11.505  12.264  1.00 93.82           H
ATOM   4533  CB  CYS A 298       3.604 -11.946  13.053  1.00 93.82           C
ATOM   4534 1HB  CYS A 298       2.940 -11.554  13.823  1.00 93.82           H
ATOM   4535 2HB  CYS A 298       3.009 -12.063  12.147  1.00 93.82           H
ATOM   4536  SG  CYS A 298       4.273 -13.568  13.573  1.00 93.82           S
ATOM   4537  HG  CYS A 298       4.574 -13.203  14.816  1.00 93.82           H
ATOM   4538  HN  CYS A 298       4.905 -10.843  14.874  1.00 93.82           H
ATOM   4539  N   PHE A 299       3.742  -8.776  12.726  1.00 92.74           N
ATOM   4540  CA  PHE A 299       3.242  -7.564  12.099  1.00 92.74           C
ATOM   4541  C   PHE A 299       4.352  -6.846  11.329  1.00 92.74           C
ATOM   4542  O   PHE A 299       4.152  -6.428  10.190  1.00 92.74           O
ATOM   4543  HA  PHE A 299       2.454  -7.860  11.406  1.00 92.74           H
ATOM   4544  CB  PHE A 299       2.744  -6.652  13.222  1.00 92.74           C
ATOM   4545 1HB  PHE A 299       1.997  -7.188  13.808  1.00 92.74           H
ATOM   4546 2HB  PHE A 299       3.575  -6.431  13.892  1.00 92.74           H
ATOM   4547  CG  PHE A 299       2.138  -5.336  12.732  1.00 92.74           C
ATOM   4548  CD1 PHE A 299       2.882  -4.197  12.747  1.00 92.74           C
ATOM   4549  HD1 PHE A 299       3.910  -4.223  13.107  1.00 92.74           H
ATOM   4550  CD2 PHE A 299       0.855  -5.304  12.282  1.00 92.74           C
ATOM   4551  HD2 PHE A 299       0.258  -6.216  12.270  1.00 92.74           H
ATOM   4552  CE1 PHE A 299       2.319  -2.976  12.292  1.00 92.74           C
ATOM   4553  HE1 PHE A 299       2.915  -2.063  12.304  1.00 92.74           H
ATOM   4554  CE2 PHE A 299       0.292  -4.082  11.827  1.00 92.74           C
ATOM   4555  HE2 PHE A 299      -0.736  -4.056  11.466  1.00 92.74           H
ATOM   4556  CZ  PHE A 299       1.036  -2.944  11.842  1.00 92.74           C
ATOM   4557  HZ  PHE A 299       0.604  -2.006  11.492  1.00 92.74           H
ATOM   4558  HN  PHE A 299       3.638  -8.811  13.720  1.00 92.74           H
ATOM   4559  N   GLN A 300       5.498  -6.726  11.983  1.00 92.17           N
ATOM   4560  CA  GLN A 300       6.623  -6.018  11.396  1.00 92.17           C
ATOM   4561  C   GLN A 300       7.085  -6.721  10.118  1.00 92.17           C
ATOM   4562  O   GLN A 300       7.320  -6.073   9.099  1.00 92.17           O
ATOM   4563  HA  GLN A 300       6.246  -5.023  11.155  1.00 92.17           H
ATOM   4564  CB  GLN A 300       7.773  -5.889  12.397  1.00 92.17           C
ATOM   4565 1HB  GLN A 300       7.965  -6.857  12.862  1.00 92.17           H
ATOM   4566 2HB  GLN A 300       8.685  -5.601  11.874  1.00 92.17           H
ATOM   4567  CG  GLN A 300       7.448  -4.854  13.475  1.00 92.17           C
ATOM   4568 1HG  GLN A 300       6.887  -4.030  13.036  1.00 92.17           H
ATOM   4569 2HG  GLN A 300       6.811  -5.305  14.236  1.00 92.17           H
ATOM   4570  CD  GLN A 300       8.726  -4.319  14.124  1.00 92.17           C
ATOM   4571  OE1 GLN A 300       9.816  -4.830  13.924  1.00 92.17           O
ATOM   4572  NE2 GLN A 300       8.533  -3.264  14.911  1.00 92.17           N
ATOM   4573 1HE2 GLN A 300       7.612  -2.893  15.032  1.00 92.17           H
ATOM   4574 2HE2 GLN A 300       9.308  -2.842  15.380  1.00 92.17           H
ATOM   4575  HN  GLN A 300       5.664  -7.100  12.895  1.00 92.17           H
ATOM   4576  N   VAL A 301       7.200  -8.037  10.213  1.00 93.91           N
ATOM   4577  CA  VAL A 301       7.724  -8.825   9.110  1.00 93.91           C
ATOM   4578  C   VAL A 301       6.800  -8.676   7.900  1.00 93.91           C
ATOM   4579  O   VAL A 301       7.257  -8.364   6.801  1.00 93.91           O
ATOM   4580  HA  VAL A 301       8.704  -8.423   8.855  1.00 93.91           H
ATOM   4581  CB  VAL A 301       7.908 -10.280   9.547  1.00 93.91           C
ATOM   4582  HB  VAL A 301       6.953 -10.637   9.934  1.00 93.91           H
ATOM   4583  CG1 VAL A 301       8.293 -11.164   8.359  1.00 93.91           C
ATOM   4584 1HG1 VAL A 301       7.507 -11.122   7.605  1.00 93.91           H
ATOM   4585 2HG1 VAL A 301       9.229 -10.807   7.930  1.00 93.91           H
ATOM   4586 3HG1 VAL A 301       8.417 -12.193   8.698  1.00 93.91           H
ATOM   4587  CG2 VAL A 301       8.941 -10.389  10.670  1.00 93.91           C
ATOM   4588 1HG2 VAL A 301       9.899 -10.005  10.321  1.00 93.91           H
ATOM   4589 2HG2 VAL A 301       8.607  -9.806  11.529  1.00 93.91           H
ATOM   4590 3HG2 VAL A 301       9.052 -11.433  10.961  1.00 93.91           H
ATOM   4591  HN  VAL A 301       6.944  -8.564  11.024  1.00 93.91           H
ATOM   4592  N   THR A 302       5.518  -8.907   8.142  1.00 93.08           N
ATOM   4593  CA  THR A 302       4.545  -8.928   7.063  1.00 93.08           C
ATOM   4594  C   THR A 302       4.373  -7.527   6.473  1.00 93.08           C
ATOM   4595  O   THR A 302       4.164  -7.377   5.270  1.00 93.08           O
ATOM   4596  HA  THR A 302       4.929  -9.565   6.266  1.00 93.08           H
ATOM   4597  CB  THR A 302       3.245  -9.521   7.610  1.00 93.08           C
ATOM   4598  HB  THR A 302       2.481  -9.567   6.834  1.00 93.08           H
ATOM   4599  OG1 THR A 302       2.934  -8.699   8.732  1.00 93.08           O
ATOM   4600  HG1 THR A 302       3.286  -9.116   9.570  1.00 93.08           H
ATOM   4601  CG2 THR A 302       3.445 -10.913   8.212  1.00 93.08           C
ATOM   4602 1HG2 THR A 302       4.159 -10.855   9.034  1.00 93.08           H
ATOM   4603 2HG2 THR A 302       3.826 -11.589   7.447  1.00 93.08           H
ATOM   4604 3HG2 THR A 302       2.491 -11.287   8.586  1.00 93.08           H
ATOM   4605  HN  THR A 302       5.143  -9.078   9.053  1.00 93.08           H
ATOM   4606  N   GLN A 303       4.467  -6.536   7.347  1.00 91.77           N
ATOM   4607  CA  GLN A 303       4.367  -5.150   6.922  1.00 91.77           C
ATOM   4608  C   GLN A 303       5.493  -4.813   5.942  1.00 91.77           C
ATOM   4609  O   GLN A 303       5.267  -4.135   4.941  1.00 91.77           O
ATOM   4610  HA  GLN A 303       3.403  -5.070   6.419  1.00 91.77           H
ATOM   4611  CB  GLN A 303       4.385  -4.204   8.124  1.00 91.77           C
ATOM   4612 1HB  GLN A 303       3.537  -4.421   8.775  1.00 91.77           H
ATOM   4613 2HB  GLN A 303       5.287  -4.373   8.711  1.00 91.77           H
ATOM   4614  CG  GLN A 303       4.329  -2.743   7.674  1.00 91.77           C
ATOM   4615 1HG  GLN A 303       5.294  -2.449   7.261  1.00 91.77           H
ATOM   4616 2HG  GLN A 303       3.594  -2.633   6.876  1.00 91.77           H
ATOM   4617  CD  GLN A 303       3.965  -1.823   8.841  1.00 91.77           C
ATOM   4618  OE1 GLN A 303       4.753  -1.575   9.738  1.00 91.77           O
ATOM   4619  NE2 GLN A 303       2.730  -1.333   8.779  1.00 91.77           N
ATOM   4620 1HE2 GLN A 303       2.133  -1.577   8.015  1.00 91.77           H
ATOM   4621 2HE2 GLN A 303       2.398  -0.721   9.497  1.00 91.77           H
ATOM   4622  HN  GLN A 303       4.609  -6.667   8.329  1.00 91.77           H
ATOM   4623  N   THR A 304       6.681  -5.301   6.266  1.00 91.73           N
ATOM   4624  CA  THR A 304       7.853  -5.017   5.455  1.00 91.73           C
ATOM   4625  C   THR A 304       7.707  -5.648   4.068  1.00 91.73           C
ATOM   4626  O   THR A 304       8.077  -5.041   3.064  1.00 91.73           O
ATOM   4627  HA  THR A 304       7.918  -3.939   5.310  1.00 91.73           H
ATOM   4628  CB  THR A 304       9.086  -5.506   6.218  1.00 91.73           C
ATOM   4629  HB  THR A 304       9.086  -6.592   6.303  1.00 91.73           H
ATOM   4630  OG1 THR A 304       9.036  -4.792   7.450  1.00 91.73           O
ATOM   4631  HG1 THR A 304       8.630  -5.366   8.162  1.00 91.73           H
ATOM   4632  CG2 THR A 304      10.394  -5.045   5.572  1.00 91.73           C
ATOM   4633 1HG2 THR A 304      10.424  -3.956   5.549  1.00 91.73           H
ATOM   4634 2HG2 THR A 304      10.454  -5.432   4.555  1.00 91.73           H
ATOM   4635 3HG2 THR A 304      11.237  -5.419   6.154  1.00 91.73           H
ATOM   4636  HN  THR A 304       6.850  -5.880   7.063  1.00 91.73           H
ATOM   4637  N   ILE A 305       7.168  -6.858   4.057  1.00 92.08           N
ATOM   4638  CA  ILE A 305       6.918  -7.555   2.807  1.00 92.08           C
ATOM   4639  C   ILE A 305       5.950  -6.732   1.954  1.00 92.08           C
ATOM   4640  O   ILE A 305       6.113  -6.640   0.738  1.00 92.08           O
ATOM   4641  HA  ILE A 305       7.869  -7.627   2.278  1.00 92.08           H
ATOM   4642  CB  ILE A 305       6.440  -8.983   3.075  1.00 92.08           C
ATOM   4643  HB  ILE A 305       5.614  -8.939   3.785  1.00 92.08           H
ATOM   4644  CG1 ILE A 305       7.547  -9.819   3.721  1.00 92.08           C
ATOM   4645 1HG1 ILE A 305       8.317 -10.042   2.983  1.00 92.08           H
ATOM   4646 2HG1 ILE A 305       8.023  -9.246   4.517  1.00 92.08           H
ATOM   4647  CG2 ILE A 305       5.904  -9.631   1.797  1.00 92.08           C
ATOM   4648 1HG2 ILE A 305       5.065  -9.048   1.418  1.00 92.08           H
ATOM   4649 2HG2 ILE A 305       6.694  -9.663   1.047  1.00 92.08           H
ATOM   4650 3HG2 ILE A 305       5.571 -10.646   2.017  1.00 92.08           H
ATOM   4651  CD1 ILE A 305       6.986 -11.124   4.291  1.00 92.08           C
ATOM   4652 1HD1 ILE A 305       6.233 -10.898   5.046  1.00 92.08           H
ATOM   4653 2HD1 ILE A 305       6.532 -11.705   3.488  1.00 92.08           H
ATOM   4654 3HD1 ILE A 305       7.794 -11.699   4.744  1.00 92.08           H
ATOM   4655  HN  ILE A 305       6.903  -7.360   4.881  1.00 92.08           H
ATOM   4656  N   ALA A 306       4.964  -6.155   2.625  1.00 89.41           N
ATOM   4657  CA  ALA A 306       3.938  -5.391   1.937  1.00 89.41           C
ATOM   4658  C   ALA A 306       4.579  -4.178   1.260  1.00 89.41           C
ATOM   4659  O   ALA A 306       4.141  -3.757   0.191  1.00 89.41           O
ATOM   4660  HA  ALA A 306       3.500  -6.035   1.174  1.00 89.41           H
ATOM   4661  CB  ALA A 306       2.845  -4.994   2.932  1.00 89.41           C
ATOM   4662 1HB  ALA A 306       2.402  -5.891   3.363  1.00 89.41           H
ATOM   4663 2HB  ALA A 306       3.279  -4.386   3.725  1.00 89.41           H
ATOM   4664 3HB  ALA A 306       2.075  -4.420   2.415  1.00 89.41           H
ATOM   4665  HN  ALA A 306       4.861  -6.204   3.619  1.00 89.41           H
ATOM   4666  N   PHE A 307       5.606  -3.652   1.910  1.00 89.68           N
ATOM   4667  CA  PHE A 307       6.269  -2.456   1.418  1.00 89.68           C
ATOM   4668  C   PHE A 307       7.061  -2.753   0.143  1.00 89.68           C
ATOM   4669  O   PHE A 307       7.139  -1.914  -0.753  1.00 89.68           O
ATOM   4670  HA  PHE A 307       5.493  -1.723   1.199  1.00 89.68           H
ATOM   4671  CB  PHE A 307       7.238  -2.000   2.512  1.00 89.68           C
ATOM   4672 1HB  PHE A 307       7.863  -2.844   2.804  1.00 89.68           H
ATOM   4673 2HB  PHE A 307       7.901  -1.239   2.101  1.00 89.68           H
ATOM   4674  CG  PHE A 307       6.550  -1.438   3.757  1.00 89.68           C
ATOM   4675  CD1 PHE A 307       5.192  -1.419   3.834  1.00 89.68           C
ATOM   4676  HD1 PHE A 307       4.594  -1.804   3.008  1.00 89.68           H
ATOM   4677  CD2 PHE A 307       7.296  -0.957   4.788  1.00 89.68           C
ATOM   4678  HD2 PHE A 307       8.384  -0.973   4.726  1.00 89.68           H
ATOM   4679  CE1 PHE A 307       4.554  -0.897   4.990  1.00 89.68           C
ATOM   4680  HE1 PHE A 307       3.466  -0.881   5.052  1.00 89.68           H
ATOM   4681  CE2 PHE A 307       6.658  -0.435   5.944  1.00 89.68           C
ATOM   4682  HE2 PHE A 307       7.256  -0.050   6.769  1.00 89.68           H
ATOM   4683  CZ  PHE A 307       5.300  -0.416   6.021  1.00 89.68           C
ATOM   4684  HZ  PHE A 307       4.811  -0.016   6.908  1.00 89.68           H
ATOM   4685  HN  PHE A 307       5.984  -4.027   2.756  1.00 89.68           H
ATOM   4686  N   PHE A 308       7.629  -3.950   0.103  1.00 90.29           N
ATOM   4687  CA  PHE A 308       8.403  -4.372  -1.052  1.00 90.29           C
ATOM   4688  C   PHE A 308       7.545  -4.368  -2.319  1.00 90.29           C
ATOM   4689  O   PHE A 308       8.071  -4.300  -3.428  1.00 90.29           O
ATOM   4690  HA  PHE A 308       9.223  -3.663  -1.168  1.00 90.29           H
ATOM   4691  CB  PHE A 308       8.877  -5.800  -0.775  1.00 90.29           C
ATOM   4692 1HB  PHE A 308       8.178  -6.277  -0.087  1.00 90.29           H
ATOM   4693 2HB  PHE A 308       8.847  -6.369  -1.704  1.00 90.29           H
ATOM   4694  CG  PHE A 308      10.286  -5.886  -0.187  1.00 90.29           C
ATOM   4695  CD1 PHE A 308      11.371  -5.754  -0.997  1.00 90.29           C
ATOM   4696  HD1 PHE A 308      11.235  -5.588  -2.066  1.00 90.29           H
ATOM   4697  CD2 PHE A 308      10.456  -6.093   1.147  1.00 90.29           C
ATOM   4698  HD2 PHE A 308       9.587  -6.199   1.796  1.00 90.29           H
ATOM   4699  CE1 PHE A 308      12.679  -5.833  -0.451  1.00 90.29           C
ATOM   4700  HE1 PHE A 308      13.548  -5.728  -1.101  1.00 90.29           H
ATOM   4701  CE2 PHE A 308      11.764  -6.172   1.693  1.00 90.29           C
ATOM   4702  HE2 PHE A 308      11.900  -6.339   2.761  1.00 90.29           H
ATOM   4703  CZ  PHE A 308      12.848  -6.041   0.882  1.00 90.29           C
ATOM   4704  HZ  PHE A 308      13.852  -6.101   1.301  1.00 90.29           H
ATOM   4705  HN  PHE A 308       7.566  -4.624   0.839  1.00 90.29           H
ATOM   4706  N   HIS A 309       6.239  -4.443  -2.111  1.00 86.55           N
ATOM   4707  CA  HIS A 309       5.305  -4.484  -3.223  1.00 86.55           C
ATOM   4708  C   HIS A 309       5.456  -3.216  -4.066  1.00 86.55           C
ATOM   4709  O   HIS A 309       5.326  -3.260  -5.288  1.00 86.55           O
ATOM   4710  HA  HIS A 309       5.578  -5.348  -3.829  1.00 86.55           H
ATOM   4711  CB  HIS A 309       3.875  -4.698  -2.724  1.00 86.55           C
ATOM   4712 1HB  HIS A 309       3.858  -5.561  -2.059  1.00 86.55           H
ATOM   4713 2HB  HIS A 309       3.574  -3.833  -2.132  1.00 86.55           H
ATOM   4714  CG  HIS A 309       2.865  -4.910  -3.826  1.00 86.55           C
ATOM   4715  ND1 HIS A 309       2.134  -3.875  -4.383  1.00 86.55           N
ATOM   4716  HD1 HIS A 309       2.194  -2.911  -4.123  1.00 86.55           H
ATOM   4717  CD2 HIS A 309       2.473  -6.047  -4.470  1.00 86.55           C
ATOM   4718  HD2 HIS A 309       2.852  -7.051  -4.277  1.00 86.55           H
ATOM   4719  CE1 HIS A 309       1.340  -4.378  -5.317  1.00 86.55           C
ATOM   4720  HE1 HIS A 309       0.642  -3.815  -5.936  1.00 86.55           H
ATOM   4721  NE2 HIS A 309       1.552  -5.725  -5.369  1.00 86.55           N
ATOM   4722  HN  HIS A 309       5.818  -4.476  -1.204  1.00 86.55           H
ATOM   4723  N   SER A 310       5.727  -2.116  -3.380  1.00 85.06           N
ATOM   4724  CA  SER A 310       5.847  -0.830  -4.044  1.00 85.06           C
ATOM   4725  C   SER A 310       7.078  -0.822  -4.952  1.00 85.06           C
ATOM   4726  O   SER A 310       7.171  -0.011  -5.872  1.00 85.06           O
ATOM   4727  HA  SER A 310       4.936  -0.724  -4.634  1.00 85.06           H
ATOM   4728  CB  SER A 310       5.931   0.310  -3.027  1.00 85.06           C
ATOM   4729 1HB  SER A 310       6.724   0.099  -2.310  1.00 85.06           H
ATOM   4730 2HB  SER A 310       6.201   1.234  -3.539  1.00 85.06           H
ATOM   4731  OG  SER A 310       4.701   0.496  -2.331  1.00 85.06           O
ATOM   4732  HG  SER A 310       4.052   0.991  -2.910  1.00 85.06           H
ATOM   4733  HN  SER A 310       5.865  -2.095  -2.389  1.00 85.06           H
ATOM   4734  N   CYS A 311       7.994  -1.736  -4.662  1.00 87.82           N
ATOM   4735  CA  CYS A 311       9.193  -1.876  -5.471  1.00 87.82           C
ATOM   4736  C   CYS A 311       8.860  -2.759  -6.675  1.00 87.82           C
ATOM   4737  O   CYS A 311       9.460  -2.615  -7.739  1.00 87.82           O
ATOM   4738  HA  CYS A 311       9.473  -0.873  -5.792  1.00 87.82           H
ATOM   4739  CB  CYS A 311      10.361  -2.438  -4.657  1.00 87.82           C
ATOM   4740 1HB  CYS A 311      10.123  -3.444  -4.311  1.00 87.82           H
ATOM   4741 2HB  CYS A 311      11.247  -2.518  -5.286  1.00 87.82           H
ATOM   4742  SG  CYS A 311      10.706  -1.350  -3.226  1.00 87.82           S
ATOM   4743  HG  CYS A 311      11.575  -2.168  -2.637  1.00 87.82           H
ATOM   4744  HN  CYS A 311       7.925  -2.371  -3.893  1.00 87.82           H
ATOM   4745  N   LEU A 312       7.904  -3.653  -6.467  1.00 87.29           N
ATOM   4746  CA  LEU A 312       7.598  -4.667  -7.462  1.00 87.29           C
ATOM   4747  C   LEU A 312       6.638  -4.083  -8.500  1.00 87.29           C
ATOM   4748  O   LEU A 312       6.605  -4.535  -9.643  1.00 87.29           O
ATOM   4749  HA  LEU A 312       8.532  -4.926  -7.962  1.00 87.29           H
ATOM   4750  CB  LEU A 312       7.078  -5.938  -6.788  1.00 87.29           C
ATOM   4751 1HB  LEU A 312       6.208  -5.676  -6.185  1.00 87.29           H
ATOM   4752 2HB  LEU A 312       6.733  -6.621  -7.565  1.00 87.29           H
ATOM   4753  CG  LEU A 312       8.075  -6.683  -5.899  1.00 87.29           C
ATOM   4754  HG  LEU A 312       8.438  -5.990  -5.139  1.00 87.29           H
ATOM   4755  CD1 LEU A 312       7.397  -7.842  -5.166  1.00 87.29           C
ATOM   4756 1HD1 LEU A 312       6.592  -7.456  -4.542  1.00 87.29           H
ATOM   4757 2HD1 LEU A 312       6.988  -8.543  -5.895  1.00 87.29           H
ATOM   4758 3HD1 LEU A 312       8.128  -8.354  -4.541  1.00 87.29           H
ATOM   4759  CD2 LEU A 312       9.290  -7.146  -6.705  1.00 87.29           C
ATOM   4760 1HD2 LEU A 312       8.964  -7.815  -7.501  1.00 87.29           H
ATOM   4761 2HD2 LEU A 312       9.788  -6.280  -7.140  1.00 87.29           H
ATOM   4762 3HD2 LEU A 312       9.983  -7.672  -6.048  1.00 87.29           H
ATOM   4763  HN  LEU A 312       7.345  -3.691  -5.639  1.00 87.29           H
ATOM   4764  N   ASN A 313       5.880  -3.087  -8.065  1.00 80.03           N
ATOM   4765  CA  ASN A 313       4.863  -2.494  -8.915  1.00 80.03           C
ATOM   4766  C   ASN A 313       5.482  -2.131 -10.267  1.00 80.03           C
ATOM   4767  O   ASN A 313       4.948  -2.490 -11.315  1.00 80.03           O
ATOM   4768  HA  ASN A 313       4.085  -3.252  -9.003  1.00 80.03           H
ATOM   4769  CB  ASN A 313       4.303  -1.213  -8.293  1.00 80.03           C
ATOM   4770 1HB  ASN A 313       5.096  -0.686  -7.762  1.00 80.03           H
ATOM   4771 2HB  ASN A 313       3.950  -0.546  -9.080  1.00 80.03           H
ATOM   4772  CG  ASN A 313       3.157  -1.527  -7.330  1.00 80.03           C
ATOM   4773  OD1 ASN A 313       2.590  -2.607  -7.329  1.00 80.03           O
ATOM   4774  ND2 ASN A 313       2.849  -0.525  -6.511  1.00 80.03           N
ATOM   4775 1HD2 ASN A 313       3.354   0.337  -6.563  1.00 80.03           H
ATOM   4776 2HD2 ASN A 313       2.112  -0.633  -5.843  1.00 80.03           H
ATOM   4777  HN  ASN A 313       5.953  -2.687  -7.151  1.00 80.03           H
ATOM   4778  N   PRO A 314       6.616  -1.417 -10.268  1.00 80.36           N
ATOM   4779  CA  PRO A 314       7.300  -1.089 -11.521  1.00 80.36           C
ATOM   4780  C   PRO A 314       7.570  -2.321 -12.370  1.00 80.36           C
ATOM   4781  O   PRO A 314       7.244  -2.346 -13.556  1.00 80.36           O
ATOM   4782  HA  PRO A 314       6.667  -0.451 -12.138  1.00 80.36           H
ATOM   4783  CB  PRO A 314       8.598  -0.422 -11.062  1.00 80.36           C
ATOM   4784 1HB  PRO A 314       9.407  -1.144 -10.962  1.00 80.36           H
ATOM   4785 2HB  PRO A 314       8.933   0.335 -11.772  1.00 80.36           H
ATOM   4786  CG  PRO A 314       8.222   0.194  -9.719  1.00 80.36           C
ATOM   4787 1HG  PRO A 314       9.101   0.396  -9.107  1.00 80.36           H
ATOM   4788 2HG  PRO A 314       7.707   1.146  -9.840  1.00 80.36           H
ATOM   4789  CD  PRO A 314       7.326  -0.866  -9.099  1.00 80.36           C
ATOM   4790 1HD  PRO A 314       7.903  -1.634  -8.584  1.00 80.36           H
ATOM   4791 2HD  PRO A 314       6.642  -0.439  -8.365  1.00 80.36           H
ATOM   4792  N   VAL A 315       8.163  -3.321 -11.734  1.00 79.34           N
ATOM   4793  CA  VAL A 315       8.595  -4.510 -12.447  1.00 79.34           C
ATOM   4794  C   VAL A 315       7.383  -5.176 -13.101  1.00 79.34           C
ATOM   4795  O   VAL A 315       7.429  -5.544 -14.274  1.00 79.34           O
ATOM   4796  HA  VAL A 315       9.285  -4.193 -13.229  1.00 79.34           H
ATOM   4797  CB  VAL A 315       9.351  -5.444 -11.499  1.00 79.34           C
ATOM   4798  HB  VAL A 315       8.650  -5.786 -10.737  1.00 79.34           H
ATOM   4799  CG1 VAL A 315       9.874  -6.674 -12.242  1.00 79.34           C
ATOM   4800 1HG1 VAL A 315       9.037  -7.220 -12.676  1.00 79.34           H
ATOM   4801 2HG1 VAL A 315      10.552  -6.358 -13.035  1.00 79.34           H
ATOM   4802 3HG1 VAL A 315      10.407  -7.320 -11.545  1.00 79.34           H
ATOM   4803  CG2 VAL A 315      10.489  -4.704 -10.793  1.00 79.34           C
ATOM   4804 1HG2 VAL A 315      11.188  -4.320 -11.535  1.00 79.34           H
ATOM   4805 2HG2 VAL A 315      10.080  -3.875 -10.215  1.00 79.34           H
ATOM   4806 3HG2 VAL A 315      11.009  -5.391 -10.125  1.00 79.34           H
ATOM   4807  HN  VAL A 315       8.350  -3.326 -10.751  1.00 79.34           H
ATOM   4808  N   LEU A 316       6.326  -5.311 -12.314  1.00 76.44           N
ATOM   4809  CA  LEU A 316       5.216  -6.169 -12.691  1.00 76.44           C
ATOM   4810  C   LEU A 316       4.503  -5.569 -13.905  1.00 76.44           C
ATOM   4811  O   LEU A 316       4.308  -6.247 -14.913  1.00 76.44           O
ATOM   4812  HA  LEU A 316       5.632  -7.135 -12.978  1.00 76.44           H
ATOM   4813  CB  LEU A 316       4.294  -6.411 -11.495  1.00 76.44           C
ATOM   4814 1HB  LEU A 316       4.008  -5.444 -11.080  1.00 76.44           H
ATOM   4815 2HB  LEU A 316       3.381  -6.887 -11.854  1.00 76.44           H
ATOM   4816  CG  LEU A 316       4.871  -7.268 -10.366  1.00 76.44           C
ATOM   4817  HG  LEU A 316       5.801  -6.808 -10.030  1.00 76.44           H
ATOM   4818  CD1 LEU A 316       3.924  -7.302  -9.164  1.00 76.44           C
ATOM   4819 1HD1 LEU A 316       3.773  -6.289  -8.792  1.00 76.44           H
ATOM   4820 2HD1 LEU A 316       2.966  -7.724  -9.469  1.00 76.44           H
ATOM   4821 3HD1 LEU A 316       4.359  -7.918  -8.377  1.00 76.44           H
ATOM   4822  CD2 LEU A 316       5.216  -8.672 -10.865  1.00 76.44           C
ATOM   4823 1HD2 LEU A 316       4.314  -9.155 -11.243  1.00 76.44           H
ATOM   4824 2HD2 LEU A 316       5.954  -8.603 -11.664  1.00 76.44           H
ATOM   4825 3HD2 LEU A 316       5.624  -9.260 -10.042  1.00 76.44           H
ATOM   4826  HN  LEU A 316       6.221  -4.847 -11.434  1.00 76.44           H
ATOM   4827  N   TYR A 317       4.133  -4.304 -13.768  1.00 70.85           N
ATOM   4828  CA  TYR A 317       3.191  -3.696 -14.692  1.00 70.85           C
ATOM   4829  C   TYR A 317       3.917  -3.080 -15.889  1.00 70.85           C
ATOM   4830  O   TYR A 317       3.329  -2.907 -16.956  1.00 70.85           O
ATOM   4831  HA  TYR A 317       2.517  -4.475 -15.047  1.00 70.85           H
ATOM   4832  CB  TYR A 317       2.490  -2.584 -13.909  1.00 70.85           C
ATOM   4833 1HB  TYR A 317       3.244  -1.964 -13.425  1.00 70.85           H
ATOM   4834 2HB  TYR A 317       1.952  -1.944 -14.608  1.00 70.85           H
ATOM   4835  CG  TYR A 317       1.511  -3.092 -12.849  1.00 70.85           C
ATOM   4836  CD1 TYR A 317       0.306  -3.646 -13.231  1.00 70.85           C
ATOM   4837  HD1 TYR A 317       0.052  -3.721 -14.288  1.00 70.85           H
ATOM   4838  CD2 TYR A 317       1.832  -2.996 -11.510  1.00 70.85           C
ATOM   4839  HD2 TYR A 317       2.784  -2.559 -11.208  1.00 70.85           H
ATOM   4840  CE1 TYR A 317      -0.616  -4.124 -12.233  1.00 70.85           C
ATOM   4841  HE1 TYR A 317      -1.571  -4.564 -12.521  1.00 70.85           H
ATOM   4842  CE2 TYR A 317       0.911  -3.474 -10.512  1.00 70.85           C
ATOM   4843  HE2 TYR A 317       1.152  -3.405  -9.452  1.00 70.85           H
ATOM   4844  CZ  TYR A 317      -0.268  -4.015 -10.923  1.00 70.85           C
ATOM   4845  OH  TYR A 317      -1.138  -4.466  -9.981  1.00 70.85           O
ATOM   4846  HH  TYR A 317      -0.657  -4.623  -9.118  1.00 70.85           H
ATOM   4847  HN  TYR A 317       4.464  -3.700 -13.044  1.00 70.85           H
ATOM   4848  N   VAL A 318       5.186  -2.764 -15.673  1.00 70.36           N
ATOM   4849  CA  VAL A 318       5.889  -1.844 -16.550  1.00 70.36           C
ATOM   4850  C   VAL A 318       6.872  -2.627 -17.422  1.00 70.36           C
ATOM   4851  O   VAL A 318       6.761  -2.621 -18.647  1.00 70.36           O
ATOM   4852  HA  VAL A 318       5.147  -1.372 -17.195  1.00 70.36           H
ATOM   4853  CB  VAL A 318       6.564  -0.747 -15.725  1.00 70.36           C
ATOM   4854  HB  VAL A 318       7.437  -1.183 -15.239  1.00 70.36           H
ATOM   4855  CG1 VAL A 318       7.048   0.395 -16.622  1.00 70.36           C
ATOM   4856 1HG1 VAL A 318       7.766   0.009 -17.345  1.00 70.36           H
ATOM   4857 2HG1 VAL A 318       6.197   0.828 -17.149  1.00 70.36           H
ATOM   4858 3HG1 VAL A 318       7.524   1.161 -16.009  1.00 70.36           H
ATOM   4859  CG2 VAL A 318       5.628  -0.227 -14.632  1.00 70.36           C
ATOM   4860 1HG2 VAL A 318       4.728   0.184 -15.090  1.00 70.36           H
ATOM   4861 2HG2 VAL A 318       5.355  -1.047 -13.968  1.00 70.36           H
ATOM   4862 3HG2 VAL A 318       6.133   0.551 -14.061  1.00 70.36           H
ATOM   4863  HN  VAL A 318       5.731  -3.126 -14.916  1.00 70.36           H
ATOM   4864  N   PHE A 319       7.811  -3.283 -16.757  1.00 68.40           N
ATOM   4865  CA  PHE A 319       8.884  -3.968 -17.457  1.00 68.40           C
ATOM   4866  C   PHE A 319       8.379  -5.258 -18.106  1.00 68.40           C
ATOM   4867  O   PHE A 319       9.008  -5.783 -19.024  1.00 68.40           O
ATOM   4868  HA  PHE A 319       9.249  -3.293 -18.231  1.00 68.40           H
ATOM   4869  CB  PHE A 319       9.947  -4.318 -16.413  1.00 68.40           C
ATOM   4870 1HB  PHE A 319       9.462  -4.796 -15.562  1.00 68.40           H
ATOM   4871 2HB  PHE A 319      10.634  -5.049 -16.840  1.00 68.40           H
ATOM   4872  CG  PHE A 319      10.750  -3.115 -15.915  1.00 68.40           C
ATOM   4873  CD1 PHE A 319      11.753  -2.604 -16.678  1.00 68.40           C
ATOM   4874  HD1 PHE A 319      11.985  -3.052 -17.645  1.00 68.40           H
ATOM   4875  CD2 PHE A 319      10.461  -2.556 -14.710  1.00 68.40           C
ATOM   4876  HD2 PHE A 319       9.657  -2.965 -14.098  1.00 68.40           H
ATOM   4877  CE1 PHE A 319      12.499  -1.487 -16.216  1.00 68.40           C
ATOM   4878  HE1 PHE A 319      13.303  -1.078 -16.828  1.00 68.40           H
ATOM   4879  CE2 PHE A 319      11.206  -1.439 -14.248  1.00 68.40           C
ATOM   4880  HE2 PHE A 319      10.974  -0.991 -13.281  1.00 68.40           H
ATOM   4881  CZ  PHE A 319      12.209  -0.928 -15.011  1.00 68.40           C
ATOM   4882  HZ  PHE A 319      12.781  -0.071 -14.656  1.00 68.40           H
ATOM   4883  HN  PHE A 319       7.846  -3.350 -15.760  1.00 68.40           H
ATOM   4884  N   VAL A 320       7.249  -5.734 -17.603  1.00 68.58           N
ATOM   4885  CA  VAL A 320       6.609  -6.905 -18.176  1.00 68.58           C
ATOM   4886  C   VAL A 320       5.902  -6.511 -19.474  1.00 68.58           C
ATOM   4887  O   VAL A 320       5.629  -7.361 -20.319  1.00 68.58           O
ATOM   4888  HA  VAL A 320       7.392  -7.627 -18.408  1.00 68.58           H
ATOM   4889  CB  VAL A 320       5.667  -7.541 -17.151  1.00 68.58           C
ATOM   4890  HB  VAL A 320       4.937  -6.788 -16.855  1.00 68.58           H
ATOM   4891  CG1 VAL A 320       4.906  -8.719 -17.763  1.00 68.58           C
ATOM   4892 1HG1 VAL A 320       4.316  -8.369 -18.610  1.00 68.58           H
ATOM   4893 2HG1 VAL A 320       5.616  -9.474 -18.101  1.00 68.58           H
ATOM   4894 3HG1 VAL A 320       4.244  -9.152 -17.013  1.00 68.58           H
ATOM   4895  CG2 VAL A 320       6.432  -7.973 -15.898  1.00 68.58           C
ATOM   4896 1HG2 VAL A 320       7.194  -8.702 -16.171  1.00 68.58           H
ATOM   4897 2HG2 VAL A 320       6.907  -7.103 -15.444  1.00 68.58           H
ATOM   4898 3HG2 VAL A 320       5.739  -8.421 -15.186  1.00 68.58           H
ATOM   4899  HN  VAL A 320       6.774  -5.333 -16.820  1.00 68.58           H
ATOM   4900  N   GLY A 321       5.625  -5.220 -19.591  1.00 65.54           N
ATOM   4901  CA  GLY A 321       5.000  -4.695 -20.793  1.00 65.54           C
ATOM   4902  C   GLY A 321       5.989  -4.669 -21.959  1.00 65.54           C
ATOM   4903  O   GLY A 321       7.054  -4.060 -21.862  1.00 65.54           O
ATOM   4904 1HA  GLY A 321       4.138  -5.308 -21.056  1.00 65.54           H
ATOM   4905 2HA  GLY A 321       4.628  -3.688 -20.603  1.00 65.54           H
ATOM   4906  HN  GLY A 321       5.821  -4.540 -18.885  1.00 65.54           H
ATOM   4907  N   GLU A 322       5.603  -5.337 -23.036  1.00 65.78           N
ATOM   4908  CA  GLU A 322       6.388  -5.304 -24.259  1.00 65.78           C
ATOM   4909  C   GLU A 322       6.563  -3.862 -24.739  1.00 65.78           C
ATOM   4910  O   GLU A 322       7.655  -3.467 -25.145  1.00 65.78           O
ATOM   4911  HA  GLU A 322       7.357  -5.725 -23.992  1.00 65.78           H
ATOM   4912  CB  GLU A 322       5.747  -6.170 -25.345  1.00 65.78           C
ATOM   4913 1HB  GLU A 322       4.673  -5.987 -25.375  1.00 65.78           H
ATOM   4914 2HB  GLU A 322       6.242  -5.988 -26.299  1.00 65.78           H
ATOM   4915  CG  GLU A 322       5.933  -7.658 -25.040  1.00 65.78           C
ATOM   4916 1HG  GLU A 322       6.985  -7.864 -24.845  1.00 65.78           H
ATOM   4917 2HG  GLU A 322       5.384  -7.919 -24.136  1.00 65.78           H
ATOM   4918  CD  GLU A 322       5.446  -8.521 -26.206  1.00 65.78           C
ATOM   4919  OE1 GLU A 322       5.782  -9.725 -26.200  1.00 65.78           O
ATOM   4920  OE2 GLU A 322       4.748  -7.958 -27.077  1.00 65.78           O
ATOM   4921  HN  GLU A 322       4.772  -5.891 -23.082  1.00 65.78           H
ATOM   4922  N   ARG A 323       5.470  -3.115 -24.678  1.00 64.40           N
ATOM   4923  CA  ARG A 323       5.453  -1.767 -25.221  1.00 64.40           C
ATOM   4924  C   ARG A 323       6.473  -0.889 -24.493  1.00 64.40           C
ATOM   4925  O   ARG A 323       7.197  -0.120 -25.124  1.00 64.40           O
ATOM   4926  HA  ARG A 323       5.717  -1.887 -26.271  1.00 64.40           H
ATOM   4927  CB  ARG A 323       4.064  -1.139 -25.091  1.00 64.40           C
ATOM   4928 1HB  ARG A 323       3.311  -1.924 -25.020  1.00 64.40           H
ATOM   4929 2HB  ARG A 323       4.008  -0.559 -24.170  1.00 64.40           H
ATOM   4930  CG  ARG A 323       3.757  -0.236 -26.288  1.00 64.40           C
ATOM   4931 1HG  ARG A 323       4.530   0.527 -26.380  1.00 64.40           H
ATOM   4932 2HG  ARG A 323       3.778  -0.824 -27.206  1.00 64.40           H
ATOM   4933  CD  ARG A 323       2.389   0.431 -26.134  1.00 64.40           C
ATOM   4934 1HD  ARG A 323       1.707  -0.236 -25.608  1.00 64.40           H
ATOM   4935 2HD  ARG A 323       2.481   1.334 -25.531  1.00 64.40           H
ATOM   4936  NE  ARG A 323       1.838   0.768 -27.466  1.00 64.40           N
ATOM   4937  HE  ARG A 323       2.386   0.541 -28.271  1.00 64.40           H
ATOM   4938  CZ  ARG A 323       0.651   1.359 -27.660  1.00 64.40           C
ATOM   4939  NH1 ARG A 323      -0.125   1.686 -26.618  1.00 64.40           N
ATOM   4940 1HH1 ARG A 323       0.181   1.489 -25.686  1.00 64.40           H
ATOM   4941 2HH1 ARG A 323      -1.009   2.126 -26.771  1.00 64.40           H
ATOM   4942  NH2 ARG A 323       0.251   1.618 -28.913  1.00 64.40           N
ATOM   4943 1HH2 ARG A 323      -0.632   2.059 -29.075  1.00 64.40           H
ATOM   4944 2HH2 ARG A 323       0.836   1.371 -29.685  1.00 64.40           H
ATOM   4945  HN  ARG A 323       4.609  -3.416 -24.267  1.00 64.40           H
ATOM   4946  N   PHE A 324       6.497  -1.033 -23.176  1.00 67.02           N
ATOM   4947  CA  PHE A 324       7.365  -0.212 -22.350  1.00 67.02           C
ATOM   4948  C   PHE A 324       8.837  -0.558 -22.588  1.00 67.02           C
ATOM   4949  O   PHE A 324       9.684   0.331 -22.651  1.00 67.02           O
ATOM   4950  HA  PHE A 324       7.189   0.827 -22.628  1.00 67.02           H
ATOM   4951  CB  PHE A 324       7.012  -0.514 -20.892  1.00 67.02           C
ATOM   4952 1HB  PHE A 324       5.931  -0.449 -20.770  1.00 67.02           H
ATOM   4953 2HB  PHE A 324       7.297  -1.541 -20.665  1.00 67.02           H
ATOM   4954  CG  PHE A 324       7.682   0.421 -19.883  1.00 67.02           C
ATOM   4955  CD1 PHE A 324       8.896   0.100 -19.361  1.00 67.02           C
ATOM   4956  HD1 PHE A 324       9.392  -0.823 -19.662  1.00 67.02           H
ATOM   4957  CD2 PHE A 324       7.064   1.572 -19.508  1.00 67.02           C
ATOM   4958  HD2 PHE A 324       6.090   1.829 -19.926  1.00 67.02           H
ATOM   4959  CE1 PHE A 324       9.518   0.967 -18.424  1.00 67.02           C
ATOM   4960  HE1 PHE A 324      10.491   0.710 -18.006  1.00 67.02           H
ATOM   4961  CE2 PHE A 324       7.685   2.440 -18.571  1.00 67.02           C
ATOM   4962  HE2 PHE A 324       7.190   3.363 -18.270  1.00 67.02           H
ATOM   4963  CZ  PHE A 324       8.900   2.119 -18.049  1.00 67.02           C
ATOM   4964  HZ  PHE A 324       9.377   2.785 -17.330  1.00 67.02           H
ATOM   4965  HN  PHE A 324       5.939  -1.694 -22.675  1.00 67.02           H
ATOM   4966  N   ARG A 325       9.095  -1.851 -22.713  1.00 70.21           N
ATOM   4967  CA  ARG A 325      10.439  -2.322 -23.001  1.00 70.21           C
ATOM   4968  C   ARG A 325      10.972  -1.659 -24.273  1.00 70.21           C
ATOM   4969  O   ARG A 325      12.132  -1.255 -24.327  1.00 70.21           O
ATOM   4970  HA  ARG A 325      11.028  -2.032 -22.131  1.00 70.21           H
ATOM   4971  CB  ARG A 325      10.464  -3.842 -23.176  1.00 70.21           C
ATOM   4972 1HB  ARG A 325       9.630  -4.153 -23.805  1.00 70.21           H
ATOM   4973 2HB  ARG A 325      11.379  -4.137 -23.690  1.00 70.21           H
ATOM   4974  CG  ARG A 325      10.382  -4.551 -21.823  1.00 70.21           C
ATOM   4975 1HG  ARG A 325      11.112  -4.121 -21.138  1.00 70.21           H
ATOM   4976 2HG  ARG A 325       9.398  -4.390 -21.383  1.00 70.21           H
ATOM   4977  CD  ARG A 325      10.639  -6.052 -21.975  1.00 70.21           C
ATOM   4978 1HD  ARG A 325       9.886  -6.494 -22.627  1.00 70.21           H
ATOM   4979 2HD  ARG A 325      11.608  -6.217 -22.447  1.00 70.21           H
ATOM   4980  NE  ARG A 325      10.607  -6.707 -20.648  1.00 70.21           N
ATOM   4981  HE  ARG A 325      10.362  -6.149 -19.855  1.00 70.21           H
ATOM   4982  CZ  ARG A 325      10.885  -8.002 -20.443  1.00 70.21           C
ATOM   4983  NH1 ARG A 325      11.219  -8.797 -21.468  1.00 70.21           N
ATOM   4984 1HH1 ARG A 325      11.263  -8.425 -22.396  1.00 70.21           H
ATOM   4985 2HH1 ARG A 325      11.426  -9.762 -21.307  1.00 70.21           H
ATOM   4986  NH2 ARG A 325      10.824  -8.490 -19.196  1.00 70.21           N
ATOM   4987 1HH2 ARG A 325      11.028  -9.454 -19.026  1.00 70.21           H
ATOM   4988 2HH2 ARG A 325      10.573  -7.890 -18.436  1.00 70.21           H
ATOM   4989  HN  ARG A 325       8.406  -2.570 -22.620  1.00 70.21           H
ATOM   4990  N   ARG A 326      10.098  -1.569 -25.265  1.00 71.62           N
ATOM   4991  CA  ARG A 326      10.448  -0.910 -26.512  1.00 71.62           C
ATOM   4992  C   ARG A 326      10.711   0.578 -26.271  1.00 71.62           C
ATOM   4993  O   ARG A 326      11.695   1.126 -26.767  1.00 71.62           O
ATOM   4994  HA  ARG A 326      11.351  -1.418 -26.852  1.00 71.62           H
ATOM   4995  CB  ARG A 326       9.332  -1.063 -27.547  1.00 71.62           C
ATOM   4996 1HB  ARG A 326       8.369  -0.847 -27.084  1.00 71.62           H
ATOM   4997 2HB  ARG A 326       9.471  -0.335 -28.347  1.00 71.62           H
ATOM   4998  CG  ARG A 326       9.317  -2.476 -28.134  1.00 71.62           C
ATOM   4999 1HG  ARG A 326      10.263  -2.674 -28.639  1.00 71.62           H
ATOM   5000 2HG  ARG A 326       9.226  -3.206 -27.330  1.00 71.62           H
ATOM   5001  CD  ARG A 326       8.160  -2.648 -29.120  1.00 71.62           C
ATOM   5002 1HD  ARG A 326       7.225  -2.337 -28.654  1.00 71.62           H
ATOM   5003 2HD  ARG A 326       8.313  -2.007 -29.988  1.00 71.62           H
ATOM   5004  NE  ARG A 326       8.065  -4.062 -29.547  1.00 71.62           N
ATOM   5005  HE  ARG A 326       8.226  -4.771 -28.860  1.00 71.62           H
ATOM   5006  CZ  ARG A 326       7.778  -4.452 -30.796  1.00 71.62           C
ATOM   5007  NH1 ARG A 326       7.553  -3.545 -31.757  1.00 71.62           N
ATOM   5008 1HH1 ARG A 326       7.600  -2.569 -31.544  1.00 71.62           H
ATOM   5009 2HH1 ARG A 326       7.339  -3.844 -32.687  1.00 71.62           H
ATOM   5010  NH2 ARG A 326       7.718  -5.762 -31.071  1.00 71.62           N
ATOM   5011 1HH2 ARG A 326       7.505  -6.069 -31.998  1.00 71.62           H
ATOM   5012 2HH2 ARG A 326       7.887  -6.432 -30.348  1.00 71.62           H
ATOM   5013  HN  ARG A 326       9.168  -1.934 -25.227  1.00 71.62           H
ATOM   5014  N   ASP A 327       9.815   1.189 -25.511  1.00 71.18           N
ATOM   5015  CA  ASP A 327       9.866   2.626 -25.301  1.00 71.18           C
ATOM   5016  C   ASP A 327      11.068   2.965 -24.417  1.00 71.18           C
ATOM   5017  O   ASP A 327      11.701   4.004 -24.596  1.00 71.18           O
ATOM   5018  HA  ASP A 327       9.948   3.058 -26.299  1.00 71.18           H
ATOM   5019  CB  ASP A 327       8.604   3.125 -24.596  1.00 71.18           C
ATOM   5020 1HB  ASP A 327       8.409   2.514 -23.715  1.00 71.18           H
ATOM   5021 2HB  ASP A 327       8.757   4.147 -24.248  1.00 71.18           H
ATOM   5022  CG  ASP A 327       7.396   3.077 -25.534  1.00 71.18           C
ATOM   5023  OD1 ASP A 327       7.631   2.953 -26.756  1.00 71.18           O
ATOM   5024  OD2 ASP A 327       6.265   3.165 -25.009  1.00 71.18           O
ATOM   5025  HN  ASP A 327       9.066   0.720 -25.043  1.00 71.18           H
ATOM   5026  N   LEU A 328      11.345   2.069 -23.481  1.00 71.39           N
ATOM   5027  CA  LEU A 328      12.513   2.214 -22.628  1.00 71.39           C
ATOM   5028  C   LEU A 328      13.773   2.224 -23.495  1.00 71.39           C
ATOM   5029  O   LEU A 328      14.631   3.092 -23.340  1.00 71.39           O
ATOM   5030  HA  LEU A 328      12.432   3.178 -22.125  1.00 71.39           H
ATOM   5031  CB  LEU A 328      12.521   1.136 -21.543  1.00 71.39           C
ATOM   5032 1HB  LEU A 328      11.605   1.228 -20.959  1.00 71.39           H
ATOM   5033 2HB  LEU A 328      12.492   0.160 -22.028  1.00 71.39           H
ATOM   5034  CG  LEU A 328      13.710   1.161 -20.581  1.00 71.39           C
ATOM   5035  HG  LEU A 328      14.612   1.368 -21.158  1.00 71.39           H
ATOM   5036  CD1 LEU A 328      13.562   2.287 -19.556  1.00 71.39           C
ATOM   5037 1HD1 LEU A 328      13.510   3.245 -20.073  1.00 71.39           H
ATOM   5038 2HD1 LEU A 328      12.650   2.135 -18.979  1.00 71.39           H
ATOM   5039 3HD1 LEU A 328      14.421   2.282 -18.884  1.00 71.39           H
ATOM   5040  CD2 LEU A 328      13.905  -0.201 -19.913  1.00 71.39           C
ATOM   5041 1HD2 LEU A 328      13.007  -0.462 -19.352  1.00 71.39           H
ATOM   5042 2HD2 LEU A 328      14.088  -0.957 -20.676  1.00 71.39           H
ATOM   5043 3HD2 LEU A 328      14.756  -0.155 -19.234  1.00 71.39           H
ATOM   5044  HN  LEU A 328      10.789   1.258 -23.301  1.00 71.39           H
ATOM   5045  N   VAL A 329      13.846   1.249 -24.389  1.00 73.25           N
ATOM   5046  CA  VAL A 329      15.008   1.107 -25.249  1.00 73.25           C
ATOM   5047  C   VAL A 329      15.122   2.338 -26.151  1.00 73.25           C
ATOM   5048  O   VAL A 329      16.225   2.762 -26.492  1.00 73.25           O
ATOM   5049  HA  VAL A 329      15.889   1.060 -24.608  1.00 73.25           H
ATOM   5050  CB  VAL A 329      14.922  -0.204 -26.034  1.00 73.25           C
ATOM   5051  HB  VAL A 329      13.942  -0.246 -26.508  1.00 73.25           H
ATOM   5052  CG1 VAL A 329      15.981  -0.252 -27.137  1.00 73.25           C
ATOM   5053 1HG1 VAL A 329      15.826   0.578 -27.826  1.00 73.25           H
ATOM   5054 2HG1 VAL A 329      16.973  -0.176 -26.693  1.00 73.25           H
ATOM   5055 3HG1 VAL A 329      15.897  -1.194 -27.679  1.00 73.25           H
ATOM   5056  CG2 VAL A 329      15.046  -1.410 -25.101  1.00 73.25           C
ATOM   5057 1HG2 VAL A 329      16.006  -1.374 -24.586  1.00 73.25           H
ATOM   5058 2HG2 VAL A 329      14.239  -1.387 -24.369  1.00 73.25           H
ATOM   5059 3HG2 VAL A 329      14.982  -2.328 -25.685  1.00 73.25           H
ATOM   5060  HN  VAL A 329      13.131   0.564 -24.529  1.00 73.25           H
ATOM   5061  N   LYS A 330      13.967   2.876 -26.513  1.00 70.79           N
[truncated: 117,320 more chars]
