# Supplementary material for: Noncanonical roles of chemokine regions in CCR9 activation revealed by structural modeling and mutational mapping
Source: Nat Commun. 2025 Aug 18;16:7695. doi: 10.1038/s41467-025-62321-9 (PMC12361432; doi:10.1038/s41467-025-62321-9)
Supplement: Supplementary file 4 — Supplementary Data 2 [file 41467_2025_62321_MOESM4_ESM.zip › CCR9_CCL25_rnk256.pdb]

SSBOND   1 CYS A   38    CYS A  289 
SSBOND   2 CYS A  119    CYS A  198 
SSBOND   3 CYS B    7    CYS B   35 
SSBOND   4 CYS B    8    CYS B   52 
ATOM      1  N   GLU A  20      -3.716  -4.147  61.043  1.00 50.21           N
ATOM      2  CA  GLU A  20      -3.840  -3.738  59.654  1.00 50.21           C
ATOM      3  C   GLU A  20      -2.539  -4.020  58.900  1.00 50.21           C
ATOM      4  O   GLU A  20      -2.550  -4.207  57.684  1.00 50.21           O
ATOM      5  HA  GLU A  20      -4.645  -4.346  59.243  1.00 50.21           H
ATOM      6  CB  GLU A  20      -4.224  -2.260  59.551  1.00 50.21           C
ATOM      7 1HB  GLU A  20      -3.809  -1.713  60.397  1.00 50.21           H
ATOM      8 2HB  GLU A  20      -3.908  -1.865  58.585  1.00 50.21           H
ATOM      9  CG  GLU A  20      -5.743  -2.083  59.613  1.00 50.21           C
ATOM     10 1HG  GLU A  20      -6.231  -2.917  59.108  1.00 50.21           H
ATOM     11 2HG  GLU A  20      -6.072  -2.103  60.652  1.00 50.21           H
ATOM     12  CD  GLU A  20      -6.168  -0.766  58.962  1.00 50.21           C
ATOM     13  OE1 GLU A  20      -7.363  -0.668  58.609  1.00 50.21           O
ATOM     14  OE2 GLU A  20      -5.289   0.113  58.833  1.00 50.21           O
ATOM     15  HN  GLU A  20      -2.822  -4.516  61.297  1.00 50.21           H
ATOM     16  N   SER A  21      -1.448  -4.041  59.652  1.00 55.86           N
ATOM     17  CA  SER A  21      -0.137  -4.250  59.063  1.00 55.86           C
ATOM     18  C   SER A  21      -0.013  -5.688  58.558  1.00 55.86           C
ATOM     19  O   SER A  21       0.469  -5.922  57.450  1.00 55.86           O
ATOM     20  HA  SER A  21      -0.078  -3.546  58.232  1.00 55.86           H
ATOM     21  CB  SER A  21       0.974  -3.943  60.069  1.00 55.86           C
ATOM     22 1HB  SER A  21       1.915  -3.797  59.538  1.00 55.86           H
ATOM     23 2HB  SER A  21       0.750  -3.007  60.582  1.00 55.86           H
ATOM     24  OG  SER A  21       1.128  -4.985  61.029  1.00 55.86           O
ATOM     25  HG  SER A  21       1.869  -4.760  61.662  1.00 55.86           H
ATOM     26  HN  SER A  21      -1.451  -3.920  60.645  1.00 55.86           H
ATOM     27  N   THR A  22      -0.456  -6.616  59.394  1.00 56.53           N
ATOM     28  CA  THR A  22      -0.263  -8.029  59.115  1.00 56.53           C
ATOM     29  C   THR A  22      -1.113  -8.456  57.917  1.00 56.53           C
ATOM     30  O   THR A  22      -0.599  -9.039  56.963  1.00 56.53           O
ATOM     31  HA  THR A  22       0.780  -8.186  58.840  1.00 56.53           H
ATOM     32  CB  THR A  22      -0.577  -8.810  60.393  1.00 56.53           C
ATOM     33  HB  THR A  22      -1.606  -9.171  60.385  1.00 56.53           H
ATOM     34  OG1 THR A  22      -0.251  -7.904  61.443  1.00 56.53           O
ATOM     35  HG1 THR A  22      -0.621  -8.238  62.310  1.00 56.53           H
ATOM     36  CG2 THR A  22       0.375  -9.988  60.608  1.00 56.53           C
ATOM     37 1HG2 THR A  22       1.398  -9.620  60.683  1.00 56.53           H
ATOM     38 2HG2 THR A  22       0.297 -10.676  59.766  1.00 56.53           H
ATOM     39 3HG2 THR A  22       0.107 -10.508  61.528  1.00 56.53           H
ATOM     40  HN  THR A  22      -0.937  -6.415  60.247  1.00 56.53           H
ATOM     41  N   SER A  23      -2.399  -8.150  58.004  1.00 59.65           N
ATOM     42  CA  SER A  23      -3.333  -8.535  56.960  1.00 59.65           C
ATOM     43  C   SER A  23      -2.953  -7.854  55.643  1.00 59.65           C
ATOM     44  O   SER A  23      -3.068  -8.453  54.575  1.00 59.65           O
ATOM     45  HA  SER A  23      -3.238  -9.617  56.872  1.00 59.65           H
ATOM     46  CB  SER A  23      -4.769  -8.179  57.346  1.00 59.65           C
ATOM     47 1HB  SER A  23      -5.444  -8.471  56.542  1.00 59.65           H
ATOM     48 2HB  SER A  23      -5.059  -8.749  58.229  1.00 59.65           H
ATOM     49  OG  SER A  23      -4.922  -6.787  57.610  1.00 59.65           O
ATOM     50  HG  SER A  23      -5.873  -6.585  57.845  1.00 59.65           H
ATOM     51  HN  SER A  23      -2.804  -7.650  58.770  1.00 59.65           H
ATOM     52  N   SER A  24      -2.509  -6.611  55.762  1.00 65.07           N
ATOM     53  CA  SER A  24      -2.100  -5.847  54.596  1.00 65.07           C
ATOM     54  C   SER A  24      -0.879  -6.500  53.945  1.00 65.07           C
ATOM     55  O   SER A  24      -0.668  -6.367  52.741  1.00 65.07           O
ATOM     56  HA  SER A  24      -2.955  -5.874  53.919  1.00 65.07           H
ATOM     57  CB  SER A  24      -1.791  -4.396  54.969  1.00 65.07           C
ATOM     58 1HB  SER A  24      -1.876  -3.768  54.082  1.00 65.07           H
ATOM     59 2HB  SER A  24      -2.532  -4.039  55.684  1.00 65.07           H
ATOM     60  OG  SER A  24      -0.487  -4.254  55.527  1.00 65.07           O
ATOM     61  HG  SER A  24      -0.391  -4.849  56.325  1.00 65.07           H
ATOM     62  HN  SER A  24      -2.428  -6.128  56.634  1.00 65.07           H
ATOM     63  N   MET A  25      -0.107  -7.191  54.770  1.00 67.27           N
ATOM     64  CA  MET A  25       1.078  -7.879  54.287  1.00 67.27           C
ATOM     65  C   MET A  25       0.703  -9.177  53.568  1.00 67.27           C
ATOM     66  O   MET A  25       1.266  -9.497  52.522  1.00 67.27           O
ATOM     67  HA  MET A  25       1.551  -7.192  53.586  1.00 67.27           H
ATOM     68  CB  MET A  25       2.001  -8.196  55.465  1.00 67.27           C
ATOM     69 1HB  MET A  25       1.978  -7.374  56.181  1.00 67.27           H
ATOM     70 2HB  MET A  25       1.640  -9.083  55.986  1.00 67.27           H
ATOM     71  CG  MET A  25       3.437  -8.426  54.990  1.00 67.27           C
ATOM     72 1HG  MET A  25       4.007  -8.940  55.764  1.00 67.27           H
ATOM     73 2HG  MET A  25       3.439  -9.071  54.111  1.00 67.27           H
ATOM     74  SD  MET A  25       4.209  -6.864  54.601  1.00 67.27           S
ATOM     75  CE  MET A  25       5.898  -7.399  54.381  1.00 67.27           C
ATOM     76 1HE  MET A  25       6.258  -7.854  55.304  1.00 67.27           H
ATOM     77 2HE  MET A  25       5.945  -8.130  53.574  1.00 67.27           H
ATOM     78 3HE  MET A  25       6.521  -6.541  54.132  1.00 67.27           H
ATOM     79  HN  MET A  25      -0.279  -7.285  55.751  1.00 67.27           H
ATOM     80  N   GLU A  26      -0.245  -9.890  54.158  1.00 68.36           N
ATOM     81  CA  GLU A  26      -0.716 -11.135  53.576  1.00 68.36           C
ATOM     82  C   GLU A  26      -1.401 -10.869  52.234  1.00 68.36           C
ATOM     83  O   GLU A  26      -1.162 -11.580  51.260  1.00 68.36           O
ATOM     84  HA  GLU A  26       0.178 -11.740  53.422  1.00 68.36           H
ATOM     85  CB  GLU A  26      -1.657 -11.867  54.536  1.00 68.36           C
ATOM     86 1HB  GLU A  26      -2.387 -11.166  54.941  1.00 68.36           H
ATOM     87 2HB  GLU A  26      -2.113 -12.717  54.027  1.00 68.36           H
ATOM     88  CG  GLU A  26      -0.888 -12.441  55.727  1.00 68.36           C
ATOM     89 1HG  GLU A  26      -0.115 -13.122  55.372  1.00 68.36           H
ATOM     90 2HG  GLU A  26      -0.382 -11.635  56.260  1.00 68.36           H
ATOM     91  CD  GLU A  26      -1.827 -13.180  56.682  1.00 68.36           C
ATOM     92  OE1 GLU A  26      -1.308 -14.005  57.464  1.00 68.36           O
ATOM     93  OE2 GLU A  26      -3.044 -12.903  56.609  1.00 68.36           O
ATOM     94  HN  GLU A  26      -0.688  -9.630  55.016  1.00 68.36           H
ATOM     95  N   ASP A  27      -2.238  -9.842  52.227  1.00 68.70           N
ATOM     96  CA  ASP A  27      -2.981  -9.491  51.028  1.00 68.70           C
ATOM     97  C   ASP A  27      -2.001  -9.261  49.876  1.00 68.70           C
ATOM     98  O   ASP A  27      -2.269  -9.655  48.741  1.00 68.70           O
ATOM     99  HA  ASP A  27      -3.648 -10.334  50.847  1.00 68.70           H
ATOM    100  CB  ASP A  27      -3.780  -8.202  51.233  1.00 68.70           C
ATOM    101 1HB  ASP A  27      -3.161  -7.464  51.743  1.00 68.70           H
ATOM    102 2HB  ASP A  27      -4.049  -7.779  50.266  1.00 68.70           H
ATOM    103  CG  ASP A  27      -5.046  -8.466  52.051  1.00 68.70           C
ATOM    104  OD1 ASP A  27      -5.394  -9.659  52.189  1.00 68.70           O
ATOM    105  OD2 ASP A  27      -5.637  -7.470  52.519  1.00 68.70           O
ATOM    106  HN  ASP A  27      -2.412  -9.257  53.019  1.00 68.70           H
ATOM    107  N   TYR A  28      -0.887  -8.625  50.206  1.00 71.04           N
ATOM    108  CA  TYR A  28       0.120  -8.311  49.206  1.00 71.04           C
ATOM    109  C   TYR A  28       0.847  -9.575  48.745  1.00 71.04           C
ATOM    110  O   TYR A  28       1.210  -9.695  47.575  1.00 71.04           O
ATOM    111  HA  TYR A  28      -0.384  -7.858  48.353  1.00 71.04           H
ATOM    112  CB  TYR A  28       1.123  -7.383  49.895  1.00 71.04           C
ATOM    113 1HB  TYR A  28       0.590  -6.517  50.288  1.00 71.04           H
ATOM    114 2HB  TYR A  28       1.558  -7.904  50.748  1.00 71.04           H
ATOM    115  CG  TYR A  28       2.251  -6.898  48.982  1.00 71.04           C
ATOM    116  CD1 TYR A  28       3.454  -7.573  48.955  1.00 71.04           C
ATOM    117  HD1 TYR A  28       3.601  -8.451  49.584  1.00 71.04           H
ATOM    118  CD2 TYR A  28       2.064  -5.787  48.186  1.00 71.04           C
ATOM    119  HD2 TYR A  28       1.114  -5.254  48.208  1.00 71.04           H
ATOM    120  CE1 TYR A  28       4.516  -7.117  48.096  1.00 71.04           C
ATOM    121  HE1 TYR A  28       5.471  -7.640  48.064  1.00 71.04           H
ATOM    122  CE2 TYR A  28       3.126  -5.331  47.327  1.00 71.04           C
ATOM    123  HE2 TYR A  28       2.992  -4.454  46.693  1.00 71.04           H
ATOM    124  CZ  TYR A  28       4.299  -6.018  47.324  1.00 71.04           C
ATOM    125  OH  TYR A  28       5.302  -5.588  46.512  1.00 71.04           O
ATOM    126  HH  TYR A  28       5.001  -4.788  45.992  1.00 71.04           H
ATOM    127  HN  TYR A  28      -0.667  -8.327  51.135  1.00 71.04           H
ATOM    128  N   VAL A  29       1.039 -10.487  49.687  1.00 68.20           N
ATOM    129  CA  VAL A  29       1.792 -11.699  49.413  1.00 68.20           C
ATOM    130  C   VAL A  29       0.934 -12.649  48.576  1.00 68.20           C
ATOM    131  O   VAL A  29       1.447 -13.351  47.705  1.00 68.20           O
ATOM    132  HA  VAL A  29       2.671 -11.417  48.833  1.00 68.20           H
ATOM    133  CB  VAL A  29       2.271 -12.325  50.725  1.00 68.20           C
ATOM    134  HB  VAL A  29       1.408 -12.424  51.383  1.00 68.20           H
ATOM    135  CG1 VAL A  29       2.845 -13.724  50.487  1.00 68.20           C
ATOM    136 1HG1 VAL A  29       2.075 -14.363  50.055  1.00 68.20           H
ATOM    137 2HG1 VAL A  29       3.690 -13.658  49.802  1.00 68.20           H
ATOM    138 3HG1 VAL A  29       3.177 -14.145  51.436  1.00 68.20           H
ATOM    139  CG2 VAL A  29       3.293 -11.424  51.421  1.00 68.20           C
ATOM    140 1HG2 VAL A  29       4.154 -11.279  50.768  1.00 68.20           H
ATOM    141 2HG2 VAL A  29       2.837 -10.459  51.640  1.00 68.20           H
ATOM    142 3HG2 VAL A  29       3.617 -11.893  52.350  1.00 68.20           H
ATOM    143  HN  VAL A  29       0.691 -10.408  50.621  1.00 68.20           H
ATOM    144  N   ASN A  30      -0.358 -12.642  48.869  1.00 71.25           N
ATOM    145  CA  ASN A  30      -1.271 -13.591  48.254  1.00 71.25           C
ATOM    146  C   ASN A  30      -1.728 -13.048  46.898  1.00 71.25           C
ATOM    147  O   ASN A  30      -2.376 -13.756  46.129  1.00 71.25           O
ATOM    148  HA  ASN A  30      -0.702 -14.516  48.162  1.00 71.25           H
ATOM    149  CB  ASN A  30      -2.513 -13.803  49.122  1.00 71.25           C
ATOM    150 1HB  ASN A  30      -2.867 -12.842  49.496  1.00 71.25           H
ATOM    151 2HB  ASN A  30      -3.315 -14.225  48.517  1.00 71.25           H
ATOM    152  CG  ASN A  30      -2.208 -14.733  50.297  1.00 71.25           C
ATOM    153  OD1 ASN A  30      -1.272 -15.516  50.277  1.00 71.25           O
ATOM    154  ND2 ASN A  30      -3.049 -14.606  51.320  1.00 71.25           N
ATOM    155 1HD2 ASN A  30      -3.797 -13.944  51.273  1.00 71.25           H
ATOM    156 2HD2 ASN A  30      -2.932 -15.171  52.137  1.00 71.25           H
ATOM    157  HN  ASN A  30      -0.782 -12.004  49.511  1.00 71.25           H
ATOM    158  N   PHE A  31      -1.372 -11.797  46.648  1.00 77.23           N
ATOM    159  CA  PHE A  31      -1.720 -11.157  45.390  1.00 77.23           C
ATOM    160  C   PHE A  31      -1.004 -11.829  44.217  1.00 77.23           C
ATOM    161  O   PHE A  31       0.224 -11.889  44.187  1.00 77.23           O
ATOM    162  HA  PHE A  31      -2.798 -11.260  45.263  1.00 77.23           H
ATOM    163  CB  PHE A  31      -1.261  -9.701  45.487  1.00 77.23           C
ATOM    164 1HB  PHE A  31      -1.695  -9.252  46.380  1.00 77.23           H
ATOM    165 2HB  PHE A  31      -0.179  -9.680  45.612  1.00 77.23           H
ATOM    166  CG  PHE A  31      -1.636  -8.849  44.272  1.00 77.23           C
ATOM    167  CD1 PHE A  31      -0.721  -8.623  43.292  1.00 77.23           C
ATOM    168  HD1 PHE A  31       0.279  -9.050  43.371  1.00 77.23           H
ATOM    169  CD2 PHE A  31      -2.883  -8.317  44.174  1.00 77.23           C
ATOM    170  HD2 PHE A  31      -3.616  -8.497  44.960  1.00 77.23           H
ATOM    171  CE1 PHE A  31      -1.068  -7.832  42.165  1.00 77.23           C
ATOM    172  HE1 PHE A  31      -0.335  -7.651  41.379  1.00 77.23           H
ATOM    173  CE2 PHE A  31      -3.231  -7.526  43.047  1.00 77.23           C
ATOM    174  HE2 PHE A  31      -4.231  -7.099  42.968  1.00 77.23           H
ATOM    175  CZ  PHE A  31      -2.316  -7.300  42.066  1.00 77.23           C
ATOM    176  HZ  PHE A  31      -2.583  -6.693  41.201  1.00 77.23           H
ATOM    177  HN  PHE A  31      -0.856 -11.224  47.285  1.00 77.23           H
ATOM    178  N   ASN A  32      -1.803 -12.317  43.279  1.00 74.35           N
ATOM    179  CA  ASN A  32      -1.260 -12.947  42.088  1.00 74.35           C
ATOM    180  C   ASN A  32      -0.797 -11.866  41.109  1.00 74.35           C
ATOM    181  O   ASN A  32      -1.601 -11.321  40.355  1.00 74.35           O
ATOM    182  HA  ASN A  32      -0.437 -13.569  42.442  1.00 74.35           H
ATOM    183  CB  ASN A  32      -2.318 -13.799  41.384  1.00 74.35           C
ATOM    184 1HB  ASN A  32      -2.815 -14.442  42.111  1.00 74.35           H
ATOM    185 2HB  ASN A  32      -3.084 -13.153  40.955  1.00 74.35           H
ATOM    186  CG  ASN A  32      -1.690 -14.655  40.283  1.00 74.35           C
ATOM    187  OD1 ASN A  32      -0.515 -14.548  39.972  1.00 74.35           O
ATOM    188  ND2 ASN A  32      -2.536 -15.509  39.712  1.00 74.35           N
ATOM    189 1HD2 ASN A  32      -3.488 -15.547  40.015  1.00 74.35           H
ATOM    190 2HD2 ASN A  32      -2.219 -16.113  38.981  1.00 74.35           H
ATOM    191  HN  ASN A  32      -2.801 -12.287  43.323  1.00 74.35           H
ATOM    192  N   PHE A  33       0.498 -11.588  41.154  1.00 76.00           N
ATOM    193  CA  PHE A  33       1.101 -10.677  40.195  1.00 76.00           C
ATOM    194  C   PHE A  33       1.318 -11.366  38.847  1.00 76.00           C
ATOM    195  O   PHE A  33       2.449 -11.472  38.374  1.00 76.00           O
ATOM    196  HA  PHE A  33       0.414  -9.841  40.067  1.00 76.00           H
ATOM    197  CB  PHE A  33       2.458 -10.261  40.766  1.00 76.00           C
ATOM    198 1HB  PHE A  33       3.042 -11.157  40.978  1.00 76.00           H
ATOM    199 2HB  PHE A  33       3.002  -9.697  40.009  1.00 76.00           H
ATOM    200  CG  PHE A  33       2.365  -9.418  42.040  1.00 76.00           C
ATOM    201  CD1 PHE A  33       2.205  -8.070  41.953  1.00 76.00           C
ATOM    202  HD1 PHE A  33       2.144  -7.591  40.976  1.00 76.00           H
ATOM    203  CD2 PHE A  33       2.442 -10.016  43.259  1.00 76.00           C
ATOM    204  HD2 PHE A  33       2.570 -11.097  43.328  1.00 76.00           H
ATOM    205  CE1 PHE A  33       2.119  -7.288  43.135  1.00 76.00           C
ATOM    206  HE1 PHE A  33       1.991  -6.207  43.065  1.00 76.00           H
ATOM    207  CE2 PHE A  33       2.355  -9.234  44.441  1.00 76.00           C
ATOM    208  HE2 PHE A  33       2.417  -9.714  45.417  1.00 76.00           H
ATOM    209  CZ  PHE A  33       2.196  -7.886  44.354  1.00 76.00           C
ATOM    210  HZ  PHE A  33       2.129  -7.286  45.261  1.00 76.00           H
ATOM    211  HN  PHE A  33       1.129 -11.972  41.827  1.00 76.00           H
ATOM    212  N   THR A  34       0.217 -11.818  38.264  1.00 76.44           N
ATOM    213  CA  THR A  34       0.227 -12.252  36.878  1.00 76.44           C
ATOM    214  C   THR A  34       0.746 -11.134  35.972  1.00 76.44           C
ATOM    215  O   THR A  34       0.325  -9.985  36.096  1.00 76.44           O
ATOM    216  HA  THR A  34       0.922 -13.087  36.785  1.00 76.44           H
ATOM    217  CB  THR A  34      -1.184 -12.720  36.518  1.00 76.44           C
ATOM    218  HB  THR A  34      -1.881 -11.881  36.508  1.00 76.44           H
ATOM    219  OG1 THR A  34      -1.466 -13.741  37.471  1.00 76.44           O
ATOM    220  HG1 THR A  34      -0.691 -14.370  37.537  1.00 76.44           H
ATOM    221  CG2 THR A  34      -1.236 -13.443  35.171  1.00 76.44           C
ATOM    222 1HG2 THR A  34      -0.591 -14.320  35.204  1.00 76.44           H
ATOM    223 2HG2 THR A  34      -0.895 -12.770  34.384  1.00 76.44           H
ATOM    224 3HG2 THR A  34      -2.260 -13.753  34.964  1.00 76.44           H
ATOM    225  HN  THR A  34      -0.669 -11.889  38.723  1.00 76.44           H
ATOM    226  N   ASP A  35       1.654 -11.509  35.083  1.00 82.76           N
ATOM    227  CA  ASP A  35       2.394 -10.527  34.308  1.00 82.76           C
ATOM    228  C   ASP A  35       1.548 -10.084  33.113  1.00 82.76           C
ATOM    229  O   ASP A  35       1.801 -10.496  31.982  1.00 82.76           O
ATOM    230  HA  ASP A  35       2.597  -9.711  35.001  1.00 82.76           H
ATOM    231  CB  ASP A  35       3.698 -11.119  33.771  1.00 82.76           C
ATOM    232 1HB  ASP A  35       4.072 -11.873  34.463  1.00 82.76           H
ATOM    233 2HB  ASP A  35       3.509 -11.623  32.823  1.00 82.76           H
ATOM    234  CG  ASP A  35       4.754 -10.030  33.574  1.00 82.76           C
ATOM    235  OD1 ASP A  35       4.530  -8.920  34.103  1.00 82.76           O
ATOM    236  OD2 ASP A  35       5.762 -10.332  32.898  1.00 82.76           O
ATOM    237  HN  ASP A  35       1.885 -12.462  34.888  1.00 82.76           H
ATOM    238  N   PHE A  36       0.560  -9.250  33.404  1.00 90.73           N
ATOM    239  CA  PHE A  36      -0.301  -8.716  32.363  1.00 90.73           C
ATOM    240  C   PHE A  36       0.348  -7.510  31.680  1.00 90.73           C
ATOM    241  O   PHE A  36      -0.096  -7.080  30.617  1.00 90.73           O
ATOM    242  HA  PHE A  36      -0.451  -9.508  31.630  1.00 90.73           H
ATOM    243  CB  PHE A  36      -1.597  -8.267  33.040  1.00 90.73           C
ATOM    244 1HB  PHE A  36      -1.351  -7.612  33.875  1.00 90.73           H
ATOM    245 2HB  PHE A  36      -2.179  -7.676  32.332  1.00 90.73           H
ATOM    246  CG  PHE A  36      -2.463  -9.420  33.552  1.00 90.73           C
ATOM    247  CD1 PHE A  36      -2.614 -10.543  32.801  1.00 90.73           C
ATOM    248  HD1 PHE A  36      -2.119 -10.622  31.833  1.00 90.73           H
ATOM    249  CD2 PHE A  36      -3.081  -9.321  34.760  1.00 90.73           C
ATOM    250  HD2 PHE A  36      -2.959  -8.421  35.363  1.00 90.73           H
ATOM    251  CE1 PHE A  36      -3.418 -11.613  33.276  1.00 90.73           C
ATOM    252  HE1 PHE A  36      -3.539 -12.513  32.674  1.00 90.73           H
ATOM    253  CE2 PHE A  36      -3.884 -10.391  35.236  1.00 90.73           C
ATOM    254  HE2 PHE A  36      -4.379 -10.312  36.204  1.00 90.73           H
ATOM    255  CZ  PHE A  36      -4.036 -11.514  34.484  1.00 90.73           C
ATOM    256  HZ  PHE A  36      -4.652 -12.335  34.849  1.00 90.73           H
ATOM    257  HN  PHE A  36       0.345  -8.940  34.331  1.00 90.73           H
ATOM    258  N   TYR A  37       1.390  -6.998  32.320  1.00 92.13           N
ATOM    259  CA  TYR A  37       2.197  -5.950  31.718  1.00 92.13           C
ATOM    260  C   TYR A  37       3.301  -6.544  30.841  1.00 92.13           C
ATOM    261  O   TYR A  37       4.181  -7.247  31.336  1.00 92.13           O
ATOM    262  HA  TYR A  37       1.543  -5.336  31.099  1.00 92.13           H
ATOM    263  CB  TYR A  37       2.838  -5.191  32.881  1.00 92.13           C
ATOM    264 1HB  TYR A  37       2.052  -4.837  33.548  1.00 92.13           H
ATOM    265 2HB  TYR A  37       3.456  -5.881  33.455  1.00 92.13           H
ATOM    266  CG  TYR A  37       3.695  -3.999  32.449  1.00 92.13           C
ATOM    267  CD1 TYR A  37       5.034  -4.179  32.168  1.00 92.13           C
ATOM    268  HD1 TYR A  37       5.481  -5.169  32.254  1.00 92.13           H
ATOM    269  CD2 TYR A  37       3.129  -2.745  32.340  1.00 92.13           C
ATOM    270  HD2 TYR A  37       2.071  -2.604  32.562  1.00 92.13           H
ATOM    271  CE1 TYR A  37       5.841  -3.057  31.761  1.00 92.13           C
ATOM    272  HE1 TYR A  37       6.900  -3.185  31.536  1.00 92.13           H
ATOM    273  CE2 TYR A  37       3.935  -1.624  31.933  1.00 92.13           C
ATOM    274  HE2 TYR A  37       3.501  -0.628  31.844  1.00 92.13           H
ATOM    275  CZ  TYR A  37       5.252  -1.835  31.664  1.00 92.13           C
ATOM    276  OH  TYR A  37       6.013  -0.776  31.280  1.00 92.13           O
ATOM    277  HH  TYR A  37       6.693  -1.070  30.608  1.00 92.13           H
ATOM    278  HN  TYR A  37       1.684  -7.287  33.231  1.00 92.13           H
ATOM    279  N   CYS A  38       3.219  -6.240  29.554  1.00 91.55           N
ATOM    280  CA  CYS A  38       4.141  -6.815  28.589  1.00 91.55           C
ATOM    281  C   CYS A  38       5.164  -5.744  28.205  1.00 91.55           C
ATOM    282  O   CYS A  38       4.809  -4.724  27.617  1.00 91.55           O
ATOM    283  HA  CYS A  38       4.627  -7.656  29.083  1.00 91.55           H
ATOM    284  CB  CYS A  38       3.407  -7.368  27.366  1.00 91.55           C
ATOM    285 1HB  CYS A  38       2.592  -8.018  27.683  1.00 91.55           H
ATOM    286 2HB  CYS A  38       2.960  -6.550  26.800  1.00 91.55           H
ATOM    287  SG  CYS A  38       4.572  -8.298  26.304  1.00 91.55           S
ATOM    288  HN  CYS A  38       2.540  -5.615  29.169  1.00 91.55           H
ATOM    289  N   GLU A  39       6.414  -6.014  28.554  1.00 90.04           N
ATOM    290  CA  GLU A  39       7.519  -5.218  28.049  1.00 90.04           C
ATOM    291  C   GLU A  39       7.873  -5.644  26.623  1.00 90.04           C
ATOM    292  O   GLU A  39       8.203  -6.804  26.381  1.00 90.04           O
ATOM    293  HA  GLU A  39       7.159  -4.189  28.049  1.00 90.04           H
ATOM    294  CB  GLU A  39       8.736  -5.324  28.970  1.00 90.04           C
ATOM    295 1HB  GLU A  39       8.916  -6.369  29.223  1.00 90.04           H
ATOM    296 2HB  GLU A  39       9.594  -4.840  28.503  1.00 90.04           H
ATOM    297  CG  GLU A  39       8.492  -4.587  30.288  1.00 90.04           C
ATOM    298 1HG  GLU A  39       8.171  -3.565  30.084  1.00 90.04           H
ATOM    299 2HG  GLU A  39       7.684  -5.072  30.836  1.00 90.04           H
ATOM    300  CD  GLU A  39       9.758  -4.566  31.148  1.00 90.04           C
ATOM    301  OE1 GLU A  39       9.668  -4.040  32.278  1.00 90.04           O
ATOM    302  OE2 GLU A  39      10.786  -5.078  30.655  1.00 90.04           O
ATOM    303  HN  GLU A  39       6.675  -6.759  29.168  1.00 90.04           H
ATOM    304  N   LYS A  40       7.791  -4.682  25.714  1.00 89.66           N
ATOM    305  CA  LYS A  40       7.959  -4.972  24.301  1.00 89.66           C
ATOM    306  C   LYS A  40       9.413  -4.716  23.901  1.00 89.66           C
ATOM    307  O   LYS A  40       9.702  -4.440  22.738  1.00 89.66           O
ATOM    308  HA  LYS A  40       7.742  -6.031  24.156  1.00 89.66           H
ATOM    309  CB  LYS A  40       6.945  -4.185  23.468  1.00 89.66           C
ATOM    310 1HB  LYS A  40       7.085  -3.117  23.632  1.00 89.66           H
ATOM    311 2HB  LYS A  40       7.118  -4.370  22.408  1.00 89.66           H
ATOM    312  CG  LYS A  40       5.512  -4.579  23.833  1.00 89.66           C
ATOM    313 1HG  LYS A  40       5.360  -4.458  24.906  1.00 89.66           H
ATOM    314 2HG  LYS A  40       4.809  -3.912  23.334  1.00 89.66           H
ATOM    315  CD  LYS A  40       5.222  -6.027  23.431  1.00 89.66           C
ATOM    316 1HD  LYS A  40       5.539  -6.193  22.402  1.00 89.66           H
ATOM    317 2HD  LYS A  40       5.803  -6.705  24.057  1.00 89.66           H
ATOM    318  CE  LYS A  40       3.732  -6.346  23.570  1.00 89.66           C
ATOM    319 1HE  LYS A  40       3.499  -6.578  24.609  1.00 89.66           H
ATOM    320 2HE  LYS A  40       3.140  -5.473  23.297  1.00 89.66           H
ATOM    321  NZ  LYS A  40       3.365  -7.491  22.706  1.00 89.66           N
ATOM    322 1HZ  LYS A  40       2.381  -7.702  22.825  1.00 89.66           H
ATOM    323 2HZ  LYS A  40       3.545  -7.254  21.736  1.00 89.66           H
ATOM    324 3HZ  LYS A  40       3.918  -8.300  22.964  1.00 89.66           H
ATOM    325  HN  LYS A  40       7.613  -3.722  25.931  1.00 89.66           H
ATOM    326  N   ASN A  41      10.291  -4.817  24.889  1.00 88.27           N
ATOM    327  CA  ASN A  41      11.697  -4.518  24.674  1.00 88.27           C
ATOM    328  C   ASN A  41      12.239  -5.412  23.556  1.00 88.27           C
ATOM    329  O   ASN A  41      12.961  -4.944  22.678  1.00 88.27           O
ATOM    330  HA  ASN A  41      11.728  -3.460  24.413  1.00 88.27           H
ATOM    331  CB  ASN A  41      12.517  -4.790  25.936  1.00 88.27           C
ATOM    332 1HB  ASN A  41      12.181  -5.717  26.400  1.00 88.27           H
ATOM    333 2HB  ASN A  41      13.565  -4.927  25.671  1.00 88.27           H
ATOM    334  CG  ASN A  41      12.385  -3.638  26.934  1.00 88.27           C
ATOM    335  OD1 ASN A  41      12.128  -2.500  26.578  1.00 88.27           O
ATOM    336  ND2 ASN A  41      12.575  -3.995  28.201  1.00 88.27           N
ATOM    337 1HD2 ASN A  41      12.783  -4.947  28.426  1.00 88.27           H
ATOM    338 2HD2 ASN A  41      12.509  -3.312  28.929  1.00 88.27           H
ATOM    339  HN  ASN A  41      10.056  -5.096  25.820  1.00 88.27           H
ATOM    340  N   ASN A  42      11.868  -6.682  23.626  1.00 90.69           N
ATOM    341  CA  ASN A  42      12.352  -7.657  22.663  1.00 90.69           C
ATOM    342  C   ASN A  42      11.886  -7.258  21.262  1.00 90.69           C
ATOM    343  O   ASN A  42      12.637  -7.379  20.296  1.00 90.69           O
ATOM    344  HA  ASN A  42      13.438  -7.642  22.761  1.00 90.69           H
ATOM    345  CB  ASN A  42      11.800  -9.051  22.966  1.00 90.69           C
ATOM    346 1HB  ASN A  42      10.718  -9.000  23.086  1.00 90.69           H
ATOM    347 2HB  ASN A  42      11.996  -9.715  22.124  1.00 90.69           H
ATOM    348  CG  ASN A  42      12.432  -9.628  24.235  1.00 90.69           C
ATOM    349  OD1 ASN A  42      13.388  -9.099  24.778  1.00 90.69           O
ATOM    350  ND2 ASN A  42      11.846 -10.738  24.674  1.00 90.69           N
ATOM    351 1HD2 ASN A  42      11.065 -11.120  24.181  1.00 90.69           H
ATOM    352 2HD2 ASN A  42      12.188 -11.191  25.498  1.00 90.69           H
ATOM    353  HN  ASN A  42      11.250  -7.047  24.323  1.00 90.69           H
ATOM    354  N   VAL A  43      10.648  -6.789  21.196  1.00 90.91           N
ATOM    355  CA  VAL A  43      10.070  -6.379  19.927  1.00 90.91           C
ATOM    356  C   VAL A  43      10.862  -5.196  19.369  1.00 90.91           C
ATOM    357  O   VAL A  43      11.174  -5.159  18.179  1.00 90.91           O
ATOM    358  HA  VAL A  43      10.161  -7.219  19.238  1.00 90.91           H
ATOM    359  CB  VAL A  43       8.582  -6.072  20.106  1.00 90.91           C
ATOM    360  HB  VAL A  43       8.495  -5.201  20.756  1.00 90.91           H
ATOM    361  CG1 VAL A  43       7.929  -5.724  18.766  1.00 90.91           C
ATOM    362 1HG1 VAL A  43       8.419  -4.848  18.340  1.00 90.91           H
ATOM    363 2HG1 VAL A  43       8.032  -6.566  18.082  1.00 90.91           H
ATOM    364 3HG1 VAL A  43       6.872  -5.509  18.922  1.00 90.91           H
ATOM    365  CG2 VAL A  43       7.858  -7.238  20.782  1.00 90.91           C
ATOM    366 1HG2 VAL A  43       7.958  -8.133  20.168  1.00 90.91           H
ATOM    367 2HG2 VAL A  43       8.297  -7.419  21.763  1.00 90.91           H
ATOM    368 3HG2 VAL A  43       6.802  -6.992  20.896  1.00 90.91           H
ATOM    369  HN  VAL A  43      10.046  -6.688  21.987  1.00 90.91           H
ATOM    370  N   ARG A  44      11.166  -4.258  20.254  1.00 89.70           N
ATOM    371  CA  ARG A  44      11.857  -3.045  19.851  1.00 89.70           C
ATOM    372  C   ARG A  44      13.268  -3.375  19.362  1.00 89.70           C
ATOM    373  O   ARG A  44      13.735  -2.810  18.374  1.00 89.70           O
ATOM    374  HA  ARG A  44      11.249  -2.632  19.046  1.00 89.70           H
ATOM    375  CB  ARG A  44      11.947  -2.051  21.011  1.00 89.70           C
ATOM    376 1HB  ARG A  44      12.414  -2.531  21.871  1.00 89.70           H
ATOM    377 2HB  ARG A  44      12.584  -1.213  20.729  1.00 89.70           H
ATOM    378  CG  ARG A  44      10.560  -1.535  21.399  1.00 89.70           C
ATOM    379 1HG  ARG A  44      10.004  -1.263  20.502  1.00 89.70           H
ATOM    380 2HG  ARG A  44       9.998  -2.327  21.894  1.00 89.70           H
ATOM    381  CD  ARG A  44      10.666  -0.322  22.326  1.00 89.70           C
ATOM    382 1HD  ARG A  44      11.491   0.316  22.011  1.00 89.70           H
ATOM    383 2HD  ARG A  44       9.757   0.276  22.261  1.00 89.70           H
ATOM    384  NE  ARG A  44      10.877  -0.768  23.721  1.00 89.70           N
ATOM    385  HE  ARG A  44      11.798  -1.052  23.988  1.00 89.70           H
ATOM    386  CZ  ARG A  44       9.912  -0.816  24.649  1.00 89.70           C
ATOM    387  NH1 ARG A  44       8.659  -0.448  24.347  1.00 89.70           N
ATOM    388 1HH1 ARG A  44       8.439  -0.135  23.424  1.00 89.70           H
ATOM    389 2HH1 ARG A  44       7.944  -0.487  25.046  1.00 89.70           H
ATOM    390  NH2 ARG A  44      10.218  -1.238  25.884  1.00 89.70           N
ATOM    391 1HH2 ARG A  44       9.509  -1.280  26.588  1.00 89.70           H
ATOM    392 2HH2 ARG A  44      11.155  -1.511  26.101  1.00 89.70           H
ATOM    393  HN  ARG A  44      10.948  -4.316  21.228  1.00 89.70           H
ATOM    394  N   GLN A  45      13.908  -4.290  20.075  1.00 91.47           N
ATOM    395  CA  GLN A  45      15.280  -4.656  19.765  1.00 91.47           C
ATOM    396  C   GLN A  45      15.359  -5.290  18.375  1.00 91.47           C
ATOM    397  O   GLN A  45      16.266  -4.987  17.601  1.00 91.47           O
ATOM    398  HA  GLN A  45      15.839  -3.721  19.778  1.00 91.47           H
ATOM    399  CB  GLN A  45      15.850  -5.596  20.829  1.00 91.47           C
ATOM    400 1HB  GLN A  45      15.715  -5.157  21.818  1.00 91.47           H
ATOM    401 2HB  GLN A  45      15.301  -6.537  20.821  1.00 91.47           H
ATOM    402  CG  GLN A  45      17.337  -5.864  20.584  1.00 91.47           C
ATOM    403 1HG  GLN A  45      17.473  -6.296  19.593  1.00 91.47           H
ATOM    404 2HG  GLN A  45      17.887  -4.923  20.601  1.00 91.47           H
ATOM    405  CD  GLN A  45      17.904  -6.813  21.642  1.00 91.47           C
ATOM    406  OE1 GLN A  45      17.188  -7.396  22.439  1.00 91.47           O
ATOM    407  NE2 GLN A  45      19.228  -6.934  21.605  1.00 91.47           N
ATOM    408 1HE2 GLN A  45      19.758  -6.427  20.925  1.00 91.47           H
ATOM    409 2HE2 GLN A  45      19.694  -7.532  22.257  1.00 91.47           H
ATOM    410  HN  GLN A  45      13.506  -4.777  20.850  1.00 91.47           H
ATOM    411  N   PHE A  46      14.397  -6.158  18.100  1.00 93.27           N
ATOM    412  CA  PHE A  46      14.318  -6.800  16.799  1.00 93.27           C
ATOM    413  C   PHE A  46      14.136  -5.765  15.687  1.00 93.27           C
ATOM    414  O   PHE A  46      14.846  -5.796  14.683  1.00 93.27           O
ATOM    415  HA  PHE A  46      15.255  -7.335  16.644  1.00 93.27           H
ATOM    416  CB  PHE A  46      13.096  -7.721  16.828  1.00 93.27           C
ATOM    417 1HB  PHE A  46      13.271  -8.518  17.550  1.00 93.27           H
ATOM    418 2HB  PHE A  46      12.235  -7.154  17.181  1.00 93.27           H
ATOM    419  CG  PHE A  46      12.756  -8.347  15.473  1.00 93.27           C
ATOM    420  CD1 PHE A  46      11.741  -7.838  14.725  1.00 93.27           C
ATOM    421  HD1 PHE A  46      11.170  -6.984  15.090  1.00 93.27           H
ATOM    422  CD2 PHE A  46      13.469  -9.411  15.018  1.00 93.27           C
ATOM    423  HD2 PHE A  46      14.283  -9.819  15.618  1.00 93.27           H
ATOM    424  CE1 PHE A  46      11.425  -8.418  13.468  1.00 93.27           C
ATOM    425  HE1 PHE A  46      10.612  -8.010  12.868  1.00 93.27           H
ATOM    426  CE2 PHE A  46      13.153  -9.992  13.761  1.00 93.27           C
ATOM    427  HE2 PHE A  46      13.725 -10.846  13.396  1.00 93.27           H
ATOM    428  CZ  PHE A  46      12.138  -9.483  13.013  1.00 93.27           C
ATOM    429  HZ  PHE A  46      11.896  -9.929  12.048  1.00 93.27           H
ATOM    430  HN  PHE A  46      13.682  -6.424  18.746  1.00 93.27           H
ATOM    431  N   ALA A  47      13.180  -4.874  15.903  1.00 91.72           N
ATOM    432  CA  ALA A  47      12.815  -3.906  14.883  1.00 91.72           C
ATOM    433  C   ALA A  47      14.030  -3.037  14.552  1.00 91.72           C
ATOM    434  O   ALA A  47      14.258  -2.697  13.392  1.00 91.72           O
ATOM    435  HA  ALA A  47      12.520  -4.458  13.991  1.00 91.72           H
ATOM    436  CB  ALA A  47      11.621  -3.079  15.367  1.00 91.72           C
ATOM    437 1HB  ALA A  47      10.776  -3.740  15.560  1.00 91.72           H
ATOM    438 2HB  ALA A  47      11.890  -2.556  16.284  1.00 91.72           H
ATOM    439 3HB  ALA A  47      11.348  -2.353  14.601  1.00 91.72           H
ATOM    440  HN  ALA A  47      12.660  -4.806  16.755  1.00 91.72           H
ATOM    441  N   SER A  48      14.778  -2.702  15.593  1.00 92.14           N
ATOM    442  CA  SER A  48      15.852  -1.732  15.461  1.00 92.14           C
ATOM    443  C   SER A  48      16.951  -2.288  14.553  1.00 92.14           C
ATOM    444  O   SER A  48      17.682  -1.528  13.920  1.00 92.14           O
ATOM    445  HA  SER A  48      15.393  -0.852  15.011  1.00 92.14           H
ATOM    446  CB  SER A  48      16.431  -1.361  16.828  1.00 92.14           C
ATOM    447 1HB  SER A  48      17.102  -0.509  16.718  1.00 92.14           H
ATOM    448 2HB  SER A  48      15.624  -1.048  17.490  1.00 92.14           H
ATOM    449  OG  SER A  48      17.137  -2.447  17.421  1.00 92.14           O
ATOM    450  HG  SER A  48      17.507  -2.171  18.308  1.00 92.14           H
ATOM    451  HN  SER A  48      14.661  -3.079  16.511  1.00 92.14           H
ATOM    452  N   HIS A  49      17.032  -3.610  14.518  1.00 93.52           N
ATOM    453  CA  HIS A  49      18.050  -4.276  13.723  1.00 93.52           C
ATOM    454  C   HIS A  49      17.479  -4.626  12.347  1.00 93.52           C
ATOM    455  O   HIS A  49      18.172  -4.515  11.337  1.00 93.52           O
ATOM    456  HA  HIS A  49      18.865  -3.564  13.598  1.00 93.52           H
ATOM    457  CB  HIS A  49      18.605  -5.496  14.462  1.00 93.52           C
ATOM    458 1HB  HIS A  49      17.775  -6.143  14.748  1.00 93.52           H
ATOM    459 2HB  HIS A  49      19.234  -6.067  13.779  1.00 93.52           H
ATOM    460  CG  HIS A  49      19.406  -5.154  15.695  1.00 93.52           C
ATOM    461  ND1 HIS A  49      18.819  -4.869  16.915  1.00 93.52           N
ATOM    462  HD1 HIS A  49      17.837  -4.858  17.104  1.00 93.52           H
ATOM    463  CD2 HIS A  49      20.754  -5.057  15.884  1.00 93.52           C
ATOM    464  HD2 HIS A  49      21.517  -5.220  15.123  1.00 93.52           H
ATOM    465  CE1 HIS A  49      19.779  -4.611  17.791  1.00 93.52           C
ATOM    466  HE1 HIS A  49      19.637  -4.352  18.840  1.00 93.52           H
ATOM    467  NE2 HIS A  49      20.977  -4.728  17.150  1.00 93.52           N
ATOM    468  HN  HIS A  49      16.420  -4.222  15.019  1.00 93.52           H
ATOM    469  N   PHE A  50      16.221  -5.042  12.352  1.00 94.61           N
ATOM    470  CA  PHE A  50      15.638  -5.677  11.183  1.00 94.61           C
ATOM    471  C   PHE A  50      15.155  -4.633  10.174  1.00 94.61           C
ATOM    472  O   PHE A  50      15.413  -4.754   8.978  1.00 94.61           O
ATOM    473  HA  PHE A  50      16.416  -6.289  10.725  1.00 94.61           H
ATOM    474  CB  PHE A  50      14.438  -6.493  11.668  1.00 94.61           C
ATOM    475 1HB  PHE A  50      14.780  -7.220  12.405  1.00 94.61           H
ATOM    476 2HB  PHE A  50      13.741  -5.827  12.176  1.00 94.61           H
ATOM    477  CG  PHE A  50      13.695  -7.231  10.553  1.00 94.61           C
ATOM    478  CD1 PHE A  50      12.470  -6.798  10.150  1.00 94.61           C
ATOM    479  HD1 PHE A  50      12.018  -5.926  10.621  1.00 94.61           H
ATOM    480  CD2 PHE A  50      14.259  -8.320   9.964  1.00 94.61           C
ATOM    481  HD2 PHE A  50      15.241  -8.667  10.287  1.00 94.61           H
ATOM    482  CE1 PHE A  50      11.781  -7.483   9.114  1.00 94.61           C
ATOM    483  HE1 PHE A  50      10.799  -7.136   8.791  1.00 94.61           H
ATOM    484  CE2 PHE A  50      13.570  -9.005   8.929  1.00 94.61           C
ATOM    485  HE2 PHE A  50      14.022  -9.877   8.457  1.00 94.61           H
ATOM    486  CZ  PHE A  50      12.345  -8.572   8.526  1.00 94.61           C
ATOM    487  HZ  PHE A  50      11.816  -9.097   7.731  1.00 94.61           H
ATOM    488  HN  PHE A  50      15.605  -4.951  13.134  1.00 94.61           H
ATOM    489  N   LEU A  51      14.463  -3.630  10.695  1.00 94.28           N
ATOM    490  CA  LEU A  51      13.645  -2.770   9.856  1.00 94.28           C
ATOM    491  C   LEU A  51      14.552  -1.833   9.056  1.00 94.28           C
ATOM    492  O   LEU A  51      14.440  -1.750   7.834  1.00 94.28           O
ATOM    493  HA  LEU A  51      13.108  -3.411   9.157  1.00 94.28           H
ATOM    494  CB  LEU A  51      12.597  -2.041  10.699  1.00 94.28           C
ATOM    495 1HB  LEU A  51      13.115  -1.437  11.444  1.00 94.28           H
ATOM    496 2HB  LEU A  51      12.055  -1.352  10.051  1.00 94.28           H
ATOM    497  CG  LEU A  51      11.580  -2.928  11.419  1.00 94.28           C
ATOM    498  HG  LEU A  51      12.121  -3.586  12.098  1.00 94.28           H
ATOM    499  CD1 LEU A  51      10.625  -2.087  12.270  1.00 94.28           C
ATOM    500 1HD1 LEU A  51      11.195  -1.533  13.015  1.00 94.28           H
ATOM    501 2HD1 LEU A  51      10.088  -1.388  11.630  1.00 94.28           H
ATOM    502 3HD1 LEU A  51       9.913  -2.742  12.771  1.00 94.28           H
ATOM    503  CD2 LEU A  51      10.830  -3.819  10.428  1.00 94.28           C
ATOM    504 1HD2 LEU A  51      10.301  -3.196   9.707  1.00 94.28           H
ATOM    505 2HD2 LEU A  51      11.541  -4.458   9.904  1.00 94.28           H
ATOM    506 3HD2 LEU A  51      10.113  -4.439  10.966  1.00 94.28           H
ATOM    507  HN  LEU A  51      14.456  -3.402  11.668  1.00 94.28           H
ATOM    508  N   PRO A  52      15.463  -1.115   9.726  1.00 95.13           N
ATOM    509  CA  PRO A  52      16.165  -0.000   9.085  1.00 95.13           C
ATOM    510  C   PRO A  52      16.821  -0.409   7.776  1.00 95.13           C
ATOM    511  O   PRO A  52      16.620   0.237   6.749  1.00 95.13           O
ATOM    512  HA  PRO A  52      15.458   0.784   8.817  1.00 95.13           H
ATOM    513  CB  PRO A  52      17.199   0.425  10.130  1.00 95.13           C
ATOM    514 1HB  PRO A  52      18.151  -0.086   9.984  1.00 95.13           H
ATOM    515 2HB  PRO A  52      17.403   1.495  10.081  1.00 95.13           H
ATOM    516  CG  PRO A  52      16.547   0.036  11.451  1.00 95.13           C
ATOM    517 1HG  PRO A  52      17.280  -0.055  12.253  1.00 95.13           H
ATOM    518 2HG  PRO A  52      15.823   0.781  11.780  1.00 95.13           H
ATOM    519  CD  PRO A  52      15.889  -1.295  11.126  1.00 95.13           C
ATOM    520 1HD  PRO A  52      16.586  -2.127  11.227  1.00 95.13           H
ATOM    521 2HD  PRO A  52      15.049  -1.504  11.789  1.00 95.13           H
ATOM    522  N   PRO A  53      17.618  -1.486   7.781  1.00 96.23           N
ATOM    523  CA  PRO A  53      18.291  -1.932   6.559  1.00 96.23           C
ATOM    524  C   PRO A  53      17.322  -2.120   5.402  1.00 96.23           C
ATOM    525  O   PRO A  53      17.612  -1.725   4.274  1.00 96.23           O
ATOM    526  HA  PRO A  53      18.994  -1.171   6.220  1.00 96.23           H
ATOM    527  CB  PRO A  53      18.950  -3.251   6.968  1.00 96.23           C
ATOM    528 1HB  PRO A  53      18.302  -4.103   6.765  1.00 96.23           H
ATOM    529 2HB  PRO A  53      19.879  -3.421   6.424  1.00 96.23           H
ATOM    530  CG  PRO A  53      19.196  -3.074   8.462  1.00 96.23           C
ATOM    531 1HG  PRO A  53      19.329  -4.031   8.966  1.00 96.23           H
ATOM    532 2HG  PRO A  53      20.099  -2.495   8.657  1.00 96.23           H
ATOM    533  CD  PRO A  53      17.942  -2.352   8.929  1.00 96.23           C
ATOM    534 1HD  PRO A  53      17.132  -3.048   9.147  1.00 96.23           H
ATOM    535 2HD  PRO A  53      18.120  -1.779   9.839  1.00 96.23           H
ATOM    536  N   LEU A  54      16.187  -2.726   5.717  1.00 95.24           N
ATOM    537  CA  LEU A  54      15.229  -3.101   4.690  1.00 95.24           C
ATOM    538  C   LEU A  54      14.574  -1.839   4.125  1.00 95.24           C
ATOM    539  O   LEU A  54      14.412  -1.709   2.912  1.00 95.24           O
ATOM    540  HA  LEU A  54      15.784  -3.590   3.889  1.00 95.24           H
ATOM    541  CB  LEU A  54      14.229  -4.121   5.236  1.00 95.24           C
ATOM    542 1HB  LEU A  54      13.784  -3.714   6.144  1.00 95.24           H
ATOM    543 2HB  LEU A  54      13.424  -4.236   4.510  1.00 95.24           H
ATOM    544  CG  LEU A  54      14.792  -5.508   5.556  1.00 95.24           C
ATOM    545  HG  LEU A  54      15.607  -5.389   6.270  1.00 95.24           H
ATOM    546  CD1 LEU A  54      13.734  -6.390   6.221  1.00 95.24           C
ATOM    547 1HD1 LEU A  54      13.404  -5.924   7.149  1.00 95.24           H
ATOM    548 2HD1 LEU A  54      12.882  -6.504   5.550  1.00 95.24           H
ATOM    549 3HD1 LEU A  54      14.160  -7.369   6.437  1.00 95.24           H
ATOM    550  CD2 LEU A  54      15.380  -6.163   4.304  1.00 95.24           C
ATOM    551 1HD2 LEU A  54      14.601  -6.267   3.549  1.00 95.24           H
ATOM    552 2HD2 LEU A  54      16.184  -5.540   3.912  1.00 95.24           H
ATOM    553 3HD2 LEU A  54      15.773  -7.147   4.559  1.00 95.24           H
ATOM    554  HN  LEU A  54      15.917  -2.960   6.651  1.00 95.24           H
ATOM    555  N   TYR A  55      14.214  -0.942   5.030  1.00 94.37           N
ATOM    556  CA  TYR A  55      13.523   0.277   4.643  1.00 94.37           C
ATOM    557  C   TYR A  55      14.411   1.152   3.757  1.00 94.37           C
ATOM    558  O   TYR A  55      13.926   1.792   2.825  1.00 94.37           O
ATOM    559  HA  TYR A  55      12.631  -0.006   4.085  1.00 94.37           H
ATOM    560  CB  TYR A  55      13.226   1.025   5.944  1.00 94.37           C
ATOM    561 1HB  TYR A  55      14.124   1.027   6.563  1.00 94.37           H
ATOM    562 2HB  TYR A  55      12.998   2.065   5.710  1.00 94.37           H
ATOM    563  CG  TYR A  55      12.069   0.433   6.752  1.00 94.37           C
ATOM    564  CD1 TYR A  55      11.370  -0.651   6.263  1.00 94.37           C
ATOM    565  HD1 TYR A  55      11.642  -1.086   5.301  1.00 94.37           H
ATOM    566  CD2 TYR A  55      11.725   0.985   7.970  1.00 94.37           C
ATOM    567  HD2 TYR A  55      12.278   1.841   8.356  1.00 94.37           H
ATOM    568  CE1 TYR A  55      10.281  -1.208   7.023  1.00 94.37           C
ATOM    569  HE1 TYR A  55       9.720  -2.064   6.649  1.00 94.37           H
ATOM    570  CE2 TYR A  55      10.636   0.428   8.730  1.00 94.37           C
ATOM    571  HE2 TYR A  55      10.354   0.853   9.693  1.00 94.37           H
ATOM    572  CZ  TYR A  55       9.968  -0.641   8.219  1.00 94.37           C
ATOM    573  OH  TYR A  55       8.939  -1.167   8.937  1.00 94.37           O
ATOM    574  HH  TYR A  55       8.518  -1.919   8.431  1.00 94.37           H
ATOM    575  HN  TYR A  55      14.386  -1.036   6.011  1.00 94.37           H
ATOM    576  N   TRP A  56      15.696   1.153   4.078  1.00 95.76           N
ATOM    577  CA  TRP A  56      16.670   1.865   3.268  1.00 95.76           C
ATOM    578  C   TRP A  56      16.735   1.184   1.899  1.00 95.76           C
ATOM    579  O   TRP A  56      16.762   1.855   0.869  1.00 95.76           O
ATOM    580  HA  TRP A  56      16.324   2.892   3.157  1.00 95.76           H
ATOM    581  CB  TRP A  56      18.028   1.925   3.970  1.00 95.76           C
ATOM    582 1HB  TRP A  56      18.160   1.020   4.562  1.00 95.76           H
ATOM    583 2HB  TRP A  56      18.815   1.931   3.216  1.00 95.76           H
ATOM    584  CG  TRP A  56      18.204   3.143   4.880  1.00 95.76           C
ATOM    585  CD1 TRP A  56      18.314   3.165   6.216  1.00 95.76           C
ATOM    586  HD1 TRP A  56      18.290   2.278   6.848  1.00 95.76           H
ATOM    587  CD2 TRP A  56      18.288   4.522   4.465  1.00 95.76           C
ATOM    588  NE1 TRP A  56      18.461   4.453   6.689  1.00 95.76           N
ATOM    589  HE1 TRP A  56      18.561   4.724   7.647  1.00 95.76           H
ATOM    590  CE2 TRP A  56      18.444   5.304   5.591  1.00 95.76           C
ATOM    591  CE3 TRP A  56      18.233   5.090   3.180  1.00 95.76           C
ATOM    592  HE3 TRP A  56      18.110   4.494   2.275  1.00 95.76           H
ATOM    593  CZ2 TRP A  56      18.559   6.699   5.545  1.00 95.76           C
ATOM    594  HZ2 TRP A  56      18.682   7.295   6.450  1.00 95.76           H
ATOM    595  CZ3 TRP A  56      18.348   6.485   3.151  1.00 95.76           C
ATOM    596  HZ3 TRP A  56      18.312   6.977   2.179  1.00 95.76           H
ATOM    597  CH2 TRP A  56      18.507   7.287   4.276  1.00 95.76           C
ATOM    598  HH2 TRP A  56      18.589   8.368   4.169  1.00 95.76           H
ATOM    599  HN  TRP A  56      16.074   0.679   4.874  1.00 95.76           H
ATOM    600  N   LEU A  57      16.757  -0.140   1.933  1.00 95.99           N
ATOM    601  CA  LEU A  57      16.839  -0.919   0.709  1.00 95.99           C
ATOM    602  C   LEU A  57      15.617  -0.621  -0.162  1.00 95.99           C
ATOM    603  O   LEU A  57      15.754  -0.301  -1.342  1.00 95.99           O
ATOM    604  HA  LEU A  57      17.731  -0.595   0.174  1.00 95.99           H
ATOM    605  CB  LEU A  57      17.017  -2.404   1.029  1.00 95.99           C
ATOM    606 1HB  LEU A  57      17.915  -2.519   1.637  1.00 95.99           H
ATOM    607 2HB  LEU A  57      16.175  -2.727   1.641  1.00 95.99           H
ATOM    608  CG  LEU A  57      17.126  -3.342  -0.175  1.00 95.99           C
ATOM    609  HG  LEU A  57      16.318  -3.105  -0.867  1.00 95.99           H
ATOM    610  CD1 LEU A  57      18.442  -3.122  -0.924  1.00 95.99           C
ATOM    611 1HD1 LEU A  57      18.491  -2.092  -1.277  1.00 95.99           H
ATOM    612 2HD1 LEU A  57      19.279  -3.315  -0.253  1.00 95.99           H
ATOM    613 3HD1 LEU A  57      18.494  -3.801  -1.775  1.00 95.99           H
ATOM    614  CD2 LEU A  57      16.945  -4.801   0.248  1.00 95.99           C
ATOM    615 1HD2 LEU A  57      17.716  -5.068   0.971  1.00 95.99           H
ATOM    616 2HD2 LEU A  57      15.962  -4.928   0.703  1.00 95.99           H
ATOM    617 3HD2 LEU A  57      17.027  -5.446  -0.626  1.00 95.99           H
ATOM    618  HN  LEU A  57      16.721  -0.679   2.775  1.00 95.99           H
ATOM    619  N   VAL A  58      14.449  -0.735   0.453  1.00 94.78           N
ATOM    620  CA  VAL A  58      13.201  -0.560  -0.271  1.00 94.78           C
ATOM    621  C   VAL A  58      13.147   0.856  -0.849  1.00 94.78           C
ATOM    622  O   VAL A  58      12.743   1.047  -1.995  1.00 94.78           O
ATOM    623  HA  VAL A  58      13.195  -1.275  -1.094  1.00 94.78           H
ATOM    624  CB  VAL A  58      12.017  -0.879   0.643  1.00 94.78           C
ATOM    625  HB  VAL A  58      12.117  -0.274   1.544  1.00 94.78           H
ATOM    626  CG1 VAL A  58      10.692  -0.507  -0.027  1.00 94.78           C
ATOM    627 1HG1 VAL A  58      10.684   0.560  -0.250  1.00 94.78           H
ATOM    628 2HG1 VAL A  58      10.582  -1.073  -0.952  1.00 94.78           H
ATOM    629 3HG1 VAL A  58       9.867  -0.744   0.645  1.00 94.78           H
ATOM    630  CG2 VAL A  58      12.026  -2.350   1.060  1.00 94.78           C
ATOM    631 1HG2 VAL A  58      11.962  -2.980   0.173  1.00 94.78           H
ATOM    632 2HG2 VAL A  58      12.950  -2.570   1.596  1.00 94.78           H
ATOM    633 3HG2 VAL A  58      11.174  -2.550   1.710  1.00 94.78           H
ATOM    634  HN  VAL A  58      14.347  -0.944   1.425  1.00 94.78           H
ATOM    635  N   PHE A  59      13.559   1.811  -0.029  1.00 96.40           N
ATOM    636  CA  PHE A  59      13.574   3.202  -0.449  1.00 96.40           C
ATOM    637  C   PHE A  59      14.389   3.379  -1.732  1.00 96.40           C
ATOM    638  O   PHE A  59      13.898   3.940  -2.710  1.00 96.40           O
ATOM    639  HA  PHE A  59      12.541   3.496  -0.634  1.00 96.40           H
ATOM    640  CB  PHE A  59      14.236   4.002   0.675  1.00 96.40           C
ATOM    641 1HB  PHE A  59      13.603   3.955   1.562  1.00 96.40           H
ATOM    642 2HB  PHE A  59      15.183   3.529   0.934  1.00 96.40           H
ATOM    643  CG  PHE A  59      14.493   5.469   0.328  1.00 96.40           C
ATOM    644  CD1 PHE A  59      15.764   5.951   0.308  1.00 96.40           C
ATOM    645  HD1 PHE A  59      16.601   5.291   0.540  1.00 96.40           H
ATOM    646  CD2 PHE A  59      13.449   6.292   0.038  1.00 96.40           C
ATOM    647  HD2 PHE A  59      12.430   5.907   0.054  1.00 96.40           H
ATOM    648  CE1 PHE A  59      16.003   7.313  -0.015  1.00 96.40           C
ATOM    649  HE1 PHE A  59      17.022   7.699  -0.030  1.00 96.40           H
ATOM    650  CE2 PHE A  59      13.688   7.654  -0.285  1.00 96.40           C
ATOM    651  HE2 PHE A  59      12.852   8.314  -0.517  1.00 96.40           H
ATOM    652  CZ  PHE A  59      14.960   8.136  -0.305  1.00 96.40           C
ATOM    653  HZ  PHE A  59      15.143   9.181  -0.553  1.00 96.40           H
ATOM    654  HN  PHE A  59      13.878   1.648   0.904  1.00 96.40           H
ATOM    655  N   ILE A  60      15.619   2.890  -1.686  1.00 96.65           N
ATOM    656  CA  ILE A  60      16.558   3.124  -2.770  1.00 96.65           C
ATOM    657  C   ILE A  60      16.020   2.486  -4.052  1.00 96.65           C
ATOM    658  O   ILE A  60      15.918   3.148  -5.083  1.00 96.65           O
ATOM    659  HA  ILE A  60      16.622   4.201  -2.920  1.00 96.65           H
ATOM    660  CB  ILE A  60      17.956   2.637  -2.381  1.00 96.65           C
ATOM    661  HB  ILE A  60      17.869   1.623  -1.993  1.00 96.65           H
ATOM    662  CG1 ILE A  60      18.546   3.500  -1.263  1.00 96.65           C
ATOM    663 1HG1 ILE A  60      18.813   4.480  -1.657  1.00 96.65           H
ATOM    664 2HG1 ILE A  60      17.795   3.661  -0.489  1.00 96.65           H
ATOM    665  CG2 ILE A  60      18.875   2.577  -3.603  1.00 96.65           C
ATOM    666 1HG2 ILE A  60      18.457   1.889  -4.338  1.00 96.65           H
ATOM    667 2HG2 ILE A  60      18.960   3.571  -4.043  1.00 96.65           H
ATOM    668 3HG2 ILE A  60      19.862   2.229  -3.299  1.00 96.65           H
ATOM    669  CD1 ILE A  60      19.781   2.835  -0.652  1.00 96.65           C
ATOM    670 1HD1 ILE A  60      19.504   1.866  -0.237  1.00 96.65           H
ATOM    671 2HD1 ILE A  60      20.538   2.698  -1.423  1.00 96.65           H
ATOM    672 3HD1 ILE A  60      20.180   3.469   0.140  1.00 96.65           H
ATOM    673  HN  ILE A  60      15.976   2.344  -0.928  1.00 96.65           H
ATOM    674  N   VAL A  61      15.689   1.208  -3.945  1.00 94.72           N
ATOM    675  CA  VAL A  61      15.302   0.435  -5.113  1.00 94.72           C
ATOM    676  C   VAL A  61      13.995   0.993  -5.679  1.00 94.72           C
ATOM    677  O   VAL A  61      13.848   1.133  -6.892  1.00 94.72           O
ATOM    678  HA  VAL A  61      16.086   0.554  -5.861  1.00 94.72           H
ATOM    679  CB  VAL A  61      15.212  -1.049  -4.753  1.00 94.72           C
ATOM    680  HB  VAL A  61      14.496  -1.153  -3.937  1.00 94.72           H
ATOM    681  CG1 VAL A  61      14.698  -1.871  -5.937  1.00 94.72           C
ATOM    682 1HG1 VAL A  61      13.706  -1.519  -6.220  1.00 94.72           H
ATOM    683 2HG1 VAL A  61      15.379  -1.757  -6.780  1.00 94.72           H
ATOM    684 3HG1 VAL A  61      14.644  -2.922  -5.653  1.00 94.72           H
ATOM    685  CG2 VAL A  61      16.562  -1.577  -4.263  1.00 94.72           C
ATOM    686 1HG2 VAL A  61      17.307  -1.454  -5.048  1.00 94.72           H
ATOM    687 2HG2 VAL A  61      16.870  -1.021  -3.378  1.00 94.72           H
ATOM    688 3HG2 VAL A  61      16.469  -2.634  -4.013  1.00 94.72           H
ATOM    689  HN  VAL A  61      15.682   0.702  -3.083  1.00 94.72           H
ATOM    690  N   GLY A  62      13.077   1.297  -4.773  1.00 94.86           N
ATOM    691  CA  GLY A  62      11.763   1.775  -5.169  1.00 94.86           C
ATOM    692  C   GLY A  62      11.858   3.148  -5.837  1.00 94.86           C
ATOM    693  O   GLY A  62      11.194   3.400  -6.841  1.00 94.86           O
ATOM    694 1HA  GLY A  62      11.305   1.063  -5.855  1.00 94.86           H
ATOM    695 2HA  GLY A  62      11.116   1.836  -4.294  1.00 94.86           H
ATOM    696  HN  GLY A  62      13.219   1.222  -3.786  1.00 94.86           H
ATOM    697  N   ALA A  63      12.689   3.999  -5.254  1.00 95.63           N
ATOM    698  CA  ALA A  63      12.825   5.362  -5.737  1.00 95.63           C
ATOM    699  C   ALA A  63      13.364   5.341  -7.168  1.00 95.63           C
ATOM    700  O   ALA A  63      12.860   6.052  -8.036  1.00 95.63           O
ATOM    701  HA  ALA A  63      11.833   5.815  -5.738  1.00 95.63           H
ATOM    702  CB  ALA A  63      13.726   6.153  -4.786  1.00 95.63           C
ATOM    703 1HB  ALA A  63      13.284   6.163  -3.790  1.00 95.63           H
ATOM    704 2HB  ALA A  63      14.709   5.684  -4.743  1.00 95.63           H
ATOM    705 3HB  ALA A  63      13.828   7.176  -5.149  1.00 95.63           H
ATOM    706  HN  ALA A  63      13.262   3.770  -4.466  1.00 95.63           H
ATOM    707  N   LEU A  64      14.381   4.516  -7.371  1.00 93.88           N
ATOM    708  CA  LEU A  64      15.004   4.404  -8.679  1.00 93.88           C
ATOM    709  C   LEU A  64      13.984   3.856  -9.679  1.00 93.88           C
ATOM    710  O   LEU A  64      13.841   4.387 -10.779  1.00 93.88           O
ATOM    711  HA  LEU A  64      15.290   5.408  -8.992  1.00 93.88           H
ATOM    712  CB  LEU A  64      16.287   3.574  -8.592  1.00 93.88           C
ATOM    713 1HB  LEU A  64      16.050   2.625  -8.112  1.00 93.88           H
ATOM    714 2HB  LEU A  64      16.617   3.346  -9.605  1.00 93.88           H
ATOM    715  CG  LEU A  64      17.452   4.219  -7.839  1.00 93.88           C
ATOM    716  HG  LEU A  64      17.100   4.510  -6.849  1.00 93.88           H
ATOM    717  CD1 LEU A  64      18.593   3.220  -7.636  1.00 93.88           C
ATOM    718 1HD1 LEU A  64      18.233   2.368  -7.060  1.00 93.88           H
ATOM    719 2HD1 LEU A  64      18.952   2.876  -8.607  1.00 93.88           H
ATOM    720 3HD1 LEU A  64      19.409   3.704  -7.098  1.00 93.88           H
ATOM    721  CD2 LEU A  64      17.924   5.492  -8.544  1.00 93.88           C
ATOM    722 1HD2 LEU A  64      18.253   5.248  -9.554  1.00 93.88           H
ATOM    723 2HD2 LEU A  64      17.102   6.206  -8.592  1.00 93.88           H
ATOM    724 3HD2 LEU A  64      18.753   5.930  -7.988  1.00 93.88           H
ATOM    725  HN  LEU A  64      14.779   3.934  -6.662  1.00 93.88           H
ATOM    726  N   GLY A  65      13.301   2.800  -9.261  1.00 91.86           N
ATOM    727  CA  GLY A  65      12.406   2.086 -10.155  1.00 91.86           C
ATOM    728  C   GLY A  65      11.264   2.990 -10.624  1.00 91.86           C
ATOM    729  O   GLY A  65      11.012   3.106 -11.823  1.00 91.86           O
ATOM    730 1HA  GLY A  65      12.963   1.721 -11.018  1.00 91.86           H
ATOM    731 2HA  GLY A  65      11.998   1.213  -9.646  1.00 91.86           H
ATOM    732  HN  GLY A  65      13.353   2.433  -8.333  1.00 91.86           H
ATOM    733  N   ASN A  66      10.604   3.607  -9.655  1.00 93.25           N
ATOM    734  CA  ASN A  66       9.409   4.383  -9.940  1.00 93.25           C
ATOM    735  C   ASN A  66       9.801   5.660 -10.685  1.00 93.25           C
ATOM    736  O   ASN A  66       9.064   6.130 -11.551  1.00 93.25           O
ATOM    737  HA  ASN A  66       8.778   3.728 -10.540  1.00 93.25           H
ATOM    738  CB  ASN A  66       8.696   4.790  -8.649  1.00 93.25           C
ATOM    739 1HB  ASN A  66       9.424   5.162  -7.928  1.00 93.25           H
ATOM    740 2HB  ASN A  66       8.003   5.606  -8.853  1.00 93.25           H
ATOM    741  CG  ASN A  66       7.934   3.607  -8.047  1.00 93.25           C
ATOM    742  OD1 ASN A  66       6.963   3.115  -8.598  1.00 93.25           O
ATOM    743  ND2 ASN A  66       8.427   3.179  -6.889  1.00 93.25           N
ATOM    744 1HD2 ASN A  66       9.228   3.627  -6.490  1.00 93.25           H
ATOM    745 2HD2 ASN A  66       7.998   2.409  -6.416  1.00 93.25           H
ATOM    746  HN  ASN A  66      10.872   3.582  -8.692  1.00 93.25           H
ATOM    747  N   SER A  67      10.962   6.186 -10.322  1.00 92.47           N
ATOM    748  CA  SER A  67      11.487   7.369 -10.983  1.00 92.47           C
ATOM    749  C   SER A  67      11.714   7.082 -12.469  1.00 92.47           C
ATOM    750  O   SER A  67      11.467   7.940 -13.315  1.00 92.47           O
ATOM    751  HA  SER A  67      10.722   8.135 -10.854  1.00 92.47           H
ATOM    752  CB  SER A  67      12.789   7.835 -10.327  1.00 92.47           C
ATOM    753 1HB  SER A  67      13.526   7.034 -10.379  1.00 92.47           H
ATOM    754 2HB  SER A  67      13.194   8.678 -10.886  1.00 92.47           H
ATOM    755  OG  SER A  67      12.595   8.215  -8.968  1.00 92.47           O
ATOM    756  HG  SER A  67      13.048   7.561  -8.362  1.00 92.47           H
ATOM    757  HN  SER A  67      11.539   5.819  -9.593  1.00 92.47           H
ATOM    758  N   LEU A  68      12.181   5.872 -12.740  1.00 89.25           N
ATOM    759  CA  LEU A  68      12.426   5.455 -14.110  1.00 89.25           C
ATOM    760  C   LEU A  68      11.098   5.403 -14.868  1.00 89.25           C
ATOM    761  O   LEU A  68      11.029   5.790 -16.033  1.00 89.25           O
ATOM    762  HA  LEU A  68      13.059   6.211 -14.574  1.00 89.25           H
ATOM    763  CB  LEU A  68      13.201   4.136 -14.137  1.00 89.25           C
ATOM    764 1HB  LEU A  68      14.129   4.271 -13.581  1.00 89.25           H
ATOM    765 2HB  LEU A  68      12.618   3.383 -13.606  1.00 89.25           H
ATOM    766  CG  LEU A  68      13.545   3.589 -15.524  1.00 89.25           C
ATOM    767  HG  LEU A  68      12.624   3.518 -16.101  1.00 89.25           H
ATOM    768  CD1 LEU A  68      14.476   4.544 -16.275  1.00 89.25           C
ATOM    769 1HD1 LEU A  68      13.987   5.511 -16.392  1.00 89.25           H
ATOM    770 2HD1 LEU A  68      15.399   4.670 -15.710  1.00 89.25           H
ATOM    771 3HD1 LEU A  68      14.705   4.131 -17.257  1.00 89.25           H
ATOM    772  CD2 LEU A  68      14.129   2.178 -15.428  1.00 89.25           C
ATOM    773 1HD2 LEU A  68      15.037   2.200 -14.826  1.00 89.25           H
ATOM    774 2HD2 LEU A  68      13.400   1.515 -14.962  1.00 89.25           H
ATOM    775 3HD2 LEU A  68      14.365   1.813 -16.428  1.00 89.25           H
ATOM    776  HN  LEU A  68      12.392   5.185 -12.044  1.00 89.25           H
ATOM    777  N   VAL A  69      10.076   4.921 -14.175  1.00 88.21           N
ATOM    778  CA  VAL A  69       8.759   4.794 -14.775  1.00 88.21           C
ATOM    779  C   VAL A  69       8.283   6.169 -15.248  1.00 88.21           C
ATOM    780  O   VAL A  69       7.806   6.312 -16.372  1.00 88.21           O
ATOM    781  HA  VAL A  69       8.854   4.139 -15.641  1.00 88.21           H
ATOM    782  CB  VAL A  69       7.795   4.135 -13.786  1.00 88.21           C
ATOM    783  HB  VAL A  69       7.850   4.686 -12.847  1.00 88.21           H
ATOM    784  CG1 VAL A  69       6.353   4.213 -14.292  1.00 88.21           C
ATOM    785 1HG1 VAL A  69       6.067   5.258 -14.416  1.00 88.21           H
ATOM    786 2HG1 VAL A  69       6.276   3.699 -15.250  1.00 88.21           H
ATOM    787 3HG1 VAL A  69       5.689   3.738 -13.570  1.00 88.21           H
ATOM    788  CG2 VAL A  69       8.201   2.687 -13.506  1.00 88.21           C
ATOM    789 1HG2 VAL A  69       8.188   2.120 -14.437  1.00 88.21           H
ATOM    790 2HG2 VAL A  69       9.205   2.666 -13.082  1.00 88.21           H
ATOM    791 3HG2 VAL A  69       7.499   2.243 -12.801  1.00 88.21           H
ATOM    792  HN  VAL A  69      10.138   4.622 -13.223  1.00 88.21           H
ATOM    793  N   ILE A  70       8.430   7.146 -14.365  1.00 89.19           N
ATOM    794  CA  ILE A  70       7.973   8.494 -14.658  1.00 89.19           C
ATOM    795  C   ILE A  70       8.759   9.047 -15.849  1.00 89.19           C
ATOM    796  O   ILE A  70       8.184   9.669 -16.741  1.00 89.19           O
ATOM    797  HA  ILE A  70       6.922   8.429 -14.938  1.00 89.19           H
ATOM    798  CB  ILE A  70       8.055   9.371 -13.407  1.00 89.19           C
ATOM    799  HB  ILE A  70       9.066   9.301 -13.006  1.00 89.19           H
ATOM    800  CG1 ILE A  70       7.102   8.868 -12.321  1.00 89.19           C
ATOM    801 1HG1 ILE A  70       6.077   8.902 -12.688  1.00 89.19           H
ATOM    802 2HG1 ILE A  70       7.325   7.826 -12.091  1.00 89.19           H
ATOM    803  CG2 ILE A  70       7.808  10.842 -13.751  1.00 89.19           C
ATOM    804 1HG2 ILE A  70       8.559  11.179 -14.465  1.00 89.19           H
ATOM    805 2HG2 ILE A  70       6.815  10.950 -14.189  1.00 89.19           H
ATOM    806 3HG2 ILE A  70       7.872  11.443 -12.844  1.00 89.19           H
ATOM    807  CD1 ILE A  70       7.223   9.713 -11.051  1.00 89.19           C
ATOM    808 1HD1 ILE A  70       8.244   9.658 -10.673  1.00 89.19           H
ATOM    809 2HD1 ILE A  70       6.976  10.750 -11.280  1.00 89.19           H
ATOM    810 3HD1 ILE A  70       6.535   9.334 -10.296  1.00 89.19           H
ATOM    811  HN  ILE A  70       8.851   7.029 -13.466  1.00 89.19           H
ATOM    812  N   LEU A  71      10.060   8.799 -15.825  1.00 87.41           N
ATOM    813  CA  LEU A  71      10.944   9.341 -16.843  1.00 87.41           C
ATOM    814  C   LEU A  71      10.554   8.772 -18.208  1.00 87.41           C
ATOM    815  O   LEU A  71      10.469   9.507 -19.190  1.00 87.41           O
ATOM    816  HA  LEU A  71      10.794  10.421 -16.864  1.00 87.41           H
ATOM    817  CB  LEU A  71      12.407   9.094 -16.469  1.00 87.41           C
ATOM    818 1HB  LEU A  71      12.573   9.475 -15.461  1.00 87.41           H
ATOM    819 2HB  LEU A  71      12.576   8.018 -16.435  1.00 87.41           H
ATOM    820  CG  LEU A  71      13.451   9.717 -17.398  1.00 87.41           C
ATOM    821  HG  LEU A  71      13.036  10.637 -17.810  1.00 87.41           H
ATOM    822  CD1 LEU A  71      14.715  10.098 -16.625  1.00 87.41           C
ATOM    823 1HD1 LEU A  71      14.463  10.820 -15.849  1.00 87.41           H
ATOM    824 2HD1 LEU A  71      15.143   9.206 -16.166  1.00 87.41           H
ATOM    825 3HD1 LEU A  71      15.441  10.538 -17.309  1.00 87.41           H
ATOM    826  CD2 LEU A  71      13.757   8.791 -18.577  1.00 87.41           C
ATOM    827 1HD2 LEU A  71      14.143   7.843 -18.204  1.00 87.41           H
ATOM    828 2HD2 LEU A  71      12.844   8.614 -19.146  1.00 87.41           H
ATOM    829 3HD2 LEU A  71      14.502   9.258 -19.221  1.00 87.41           H
ATOM    830  HN  LEU A  71      10.510   8.239 -15.129  1.00 87.41           H
ATOM    831  N   VAL A  72      10.326   7.466 -18.226  1.00 83.43           N
ATOM    832  CA  VAL A  72       9.979   6.784 -19.461  1.00 83.43           C
ATOM    833  C   VAL A  72       8.669   7.358 -20.004  1.00 83.43           C
ATOM    834  O   VAL A  72       8.530   7.566 -21.209  1.00 83.43           O
ATOM    835  HA  VAL A  72      10.773   6.981 -20.180  1.00 83.43           H
ATOM    836  CB  VAL A  72       9.917   5.274 -19.225  1.00 83.43           C
ATOM    837  HB  VAL A  72       9.252   5.093 -18.380  1.00 83.43           H
ATOM    838  CG1 VAL A  72       9.337   4.552 -20.442  1.00 83.43           C
ATOM    839 1HG1 VAL A  72       8.328   4.917 -20.635  1.00 83.43           H
ATOM    840 2HG1 VAL A  72       9.965   4.744 -21.312  1.00 83.43           H
ATOM    841 3HG1 VAL A  72       9.304   3.480 -20.248  1.00 83.43           H
ATOM    842  CG2 VAL A  72      11.296   4.719 -18.864  1.00 83.43           C
ATOM    843 1HG2 VAL A  72      11.992   4.917 -19.678  1.00 83.43           H
ATOM    844 2HG2 VAL A  72      11.655   5.200 -17.954  1.00 83.43           H
ATOM    845 3HG2 VAL A  72      11.224   3.643 -18.701  1.00 83.43           H
ATOM    846  HN  VAL A  72      10.376   6.879 -17.418  1.00 83.43           H
ATOM    847  N   TYR A  73       7.741   7.599 -19.090  1.00 82.65           N
ATOM    848  CA  TYR A  73       6.444   8.138 -19.463  1.00 82.65           C
ATOM    849  C   TYR A  73       6.593   9.495 -20.154  1.00 82.65           C
ATOM    850  O   TYR A  73       5.906   9.775 -21.134  1.00 82.65           O
ATOM    851  HA  TYR A  73       5.974   7.437 -20.153  1.00 82.65           H
ATOM    852  CB  TYR A  73       5.674   8.328 -18.155  1.00 82.65           C
ATOM    853 1HB  TYR A  73       5.638   7.376 -17.625  1.00 82.65           H
ATOM    854 2HB  TYR A  73       6.221   9.025 -17.520  1.00 82.65           H
ATOM    855  CG  TYR A  73       4.246   8.844 -18.343  1.00 82.65           C
ATOM    856  CD1 TYR A  73       4.011  10.200 -18.450  1.00 82.65           C
ATOM    857  HD1 TYR A  73       4.843  10.903 -18.400  1.00 82.65           H
ATOM    858  CD2 TYR A  73       3.193   7.955 -18.405  1.00 82.65           C
ATOM    859  HD2 TYR A  73       3.378   6.884 -18.321  1.00 82.65           H
ATOM    860  CE1 TYR A  73       2.668  10.686 -18.627  1.00 82.65           C
ATOM    861  HE1 TYR A  73       2.468  11.755 -18.712  1.00 82.65           H
ATOM    862  CE2 TYR A  73       1.849   8.441 -18.582  1.00 82.65           C
ATOM    863  HE2 TYR A  73       1.008   7.749 -18.633  1.00 82.65           H
ATOM    864  CZ  TYR A  73       1.653   9.783 -18.684  1.00 82.65           C
ATOM    865  OH  TYR A  73       0.384  10.242 -18.851  1.00 82.65           O
ATOM    866  HH  TYR A  73      -0.242   9.475 -18.990  1.00 82.65           H
ATOM    867  HN  TYR A  73       7.863   7.431 -18.111  1.00 82.65           H
ATOM    868  N   TRP A  74       7.497  10.301 -19.616  1.00 83.68           N
ATOM    869  CA  TRP A  74       7.614  11.685 -20.043  1.00 83.68           C
ATOM    870  C   TRP A  74       8.214  11.695 -21.451  1.00 83.68           C
ATOM    871  O   TRP A  74       7.678  12.337 -22.353  1.00 83.68           O
ATOM    872  HA  TRP A  74       6.612  12.114 -20.062  1.00 83.68           H
ATOM    873  CB  TRP A  74       8.430  12.502 -19.040  1.00 83.68           C
ATOM    874 1HB  TRP A  74       8.280  12.088 -18.042  1.00 83.68           H
ATOM    875 2HB  TRP A  74       9.489  12.393 -19.274  1.00 83.68           H
ATOM    876  CG  TRP A  74       8.079  13.991 -19.017  1.00 83.68           C
ATOM    877  CD1 TRP A  74       8.264  14.897 -19.986  1.00 83.68           C
ATOM    878  HD1 TRP A  74       8.709  14.676 -20.956  1.00 83.68           H
ATOM    879  CD2 TRP A  74       7.469  14.713 -17.926  1.00 83.68           C
ATOM    880  NE1 TRP A  74       7.821  16.146 -19.601  1.00 83.68           N
ATOM    881  HE1 TRP A  74       7.853  16.981 -20.151  1.00 83.68           H
ATOM    882  CE2 TRP A  74       7.322  16.031 -18.309  1.00 83.68           C
ATOM    883  CE3 TRP A  74       7.056  14.268 -16.658  1.00 83.68           C
ATOM    884  HE3 TRP A  74       7.161  13.233 -16.332  1.00 83.68           H
ATOM    885  CZ2 TRP A  74       6.761  17.011 -17.482  1.00 83.68           C
ATOM    886  HZ2 TRP A  74       6.656  18.046 -17.808  1.00 83.68           H
ATOM    887  CZ3 TRP A  74       6.497  15.260 -15.844  1.00 83.68           C
ATOM    888  HZ3 TRP A  74       6.160  14.969 -14.849  1.00 83.68           H
ATOM    889  CH2 TRP A  74       6.342  16.591 -16.214  1.00 83.68           C
ATOM    890  HH2 TRP A  74       5.896  17.304 -15.521  1.00 83.68           H
ATOM    891  HN  TRP A  74       8.139  10.024 -18.902  1.00 83.68           H
ATOM    892  N   TYR A  75       9.318  10.977 -21.594  1.00 77.56           N
ATOM    893  CA  TYR A  75      10.117  11.067 -22.805  1.00 77.56           C
ATOM    894  C   TYR A  75       9.553  10.163 -23.903  1.00 77.56           C
ATOM    895  O   TYR A  75       9.948  10.269 -25.063  1.00 77.56           O
ATOM    896  HA  TYR A  75      10.093  12.101 -23.148  1.00 77.56           H
ATOM    897  CB  TYR A  75      11.515  10.575 -22.424  1.00 77.56           C
ATOM    898 1HB  TYR A  75      11.419   9.707 -21.772  1.00 77.56           H
ATOM    899 2HB  TYR A  75      12.030  10.241 -23.325  1.00 77.56           H
ATOM    900  CG  TYR A  75      12.376  11.628 -21.723  1.00 77.56           C
ATOM    901  CD1 TYR A  75      13.008  12.606 -22.463  1.00 77.56           C
ATOM    902  HD1 TYR A  75      12.893  12.629 -23.547  1.00 77.56           H
ATOM    903  CD2 TYR A  75      12.521  11.599 -20.351  1.00 77.56           C
ATOM    904  HD2 TYR A  75      12.022  10.826 -19.767  1.00 77.56           H
ATOM    905  CE1 TYR A  75      13.818  13.598 -21.804  1.00 77.56           C
ATOM    906  HE1 TYR A  75      14.322  14.376 -22.377  1.00 77.56           H
ATOM    907  CE2 TYR A  75      13.331  12.590 -19.692  1.00 77.56           C
ATOM    908  HE2 TYR A  75      13.454  12.579 -18.609  1.00 77.56           H
ATOM    909  CZ  TYR A  75      13.939  13.541 -20.451  1.00 77.56           C
ATOM    910  OH  TYR A  75      14.704  14.477 -19.828  1.00 77.56           O
ATOM    911  HH  TYR A  75      15.096  15.103 -20.502  1.00 77.56           H
ATOM    912  HN  TYR A  75       9.667  10.344 -20.904  1.00 77.56           H
ATOM    913  N   CYS A  76       8.638   9.294 -23.498  1.00 70.11           N
ATOM    914  CA  CYS A  76       7.970   8.416 -24.443  1.00 70.11           C
ATOM    915  C   CYS A  76       7.089   9.274 -25.355  1.00 70.11           C
ATOM    916  O   CYS A  76       6.148   9.915 -24.891  1.00 70.11           O
ATOM    917  HA  CYS A  76       8.752   7.920 -25.016  1.00 70.11           H
ATOM    918  CB  CYS A  76       7.164   7.327 -23.732  1.00 70.11           C
ATOM    919 1HB  CYS A  76       7.817   6.748 -23.079  1.00 70.11           H
ATOM    920 2HB  CYS A  76       6.402   7.782 -23.098  1.00 70.11           H
ATOM    921  SG  CYS A  76       6.376   6.226 -24.963  1.00 70.11           S
ATOM    922  HG  CYS A  76       7.510   5.758 -25.476  1.00 70.11           H
ATOM    923  HN  CYS A  76       8.353   9.185 -22.546  1.00 70.11           H
ATOM    924  N   THR A  77       7.427   9.257 -26.636  1.00 61.23           N
ATOM    925  CA  THR A  77       6.753  10.112 -27.599  1.00 61.23           C
ATOM    926  C   THR A  77       5.448   9.465 -28.065  1.00 61.23           C
ATOM    927  O   THR A  77       4.696  10.062 -28.834  1.00 61.23           O
ATOM    928  HA  THR A  77       6.488  11.046 -27.102  1.00 61.23           H
ATOM    929  CB  THR A  77       7.731  10.400 -28.740  1.00 61.23           C
ATOM    930  HB  THR A  77       7.277  11.055 -29.485  1.00 61.23           H
ATOM    931  OG1 THR A  77       8.110   9.108 -29.207  1.00 61.23           O
ATOM    932  HG1 THR A  77       8.531   9.181 -30.111  1.00 61.23           H
ATOM    933  CG2 THR A  77       9.041  11.018 -28.248  1.00 61.23           C
ATOM    934 1HG2 THR A  77       9.528  10.332 -27.554  1.00 61.23           H
ATOM    935 2HG2 THR A  77       8.831  11.959 -27.741  1.00 61.23           H
ATOM    936 3HG2 THR A  77       9.698  11.202 -29.098  1.00 61.23           H
ATOM    937  HN  THR A  77       8.144   8.674 -27.018  1.00 61.23           H
ATOM    938  N   ARG A  78       5.218   8.254 -27.580  1.00 65.47           N
ATOM    939  CA  ARG A  78       4.049   7.494 -27.987  1.00 65.47           C
ATOM    940  C   ARG A  78       2.785   8.087 -27.361  1.00 65.47           C
ATOM    941  O   ARG A  78       2.830   8.625 -26.255  1.00 65.47           O
ATOM    942  HA  ARG A  78       4.025   7.579 -29.073  1.00 65.47           H
ATOM    943  CB  ARG A  78       4.174   6.026 -27.572  1.00 65.47           C
ATOM    944 1HB  ARG A  78       3.592   5.402 -28.250  1.00 65.47           H
ATOM    945 2HB  ARG A  78       5.213   5.708 -27.659  1.00 65.47           H
ATOM    946  CG  ARG A  78       3.689   5.819 -26.136  1.00 65.47           C
ATOM    947 1HG  ARG A  78       4.141   6.566 -25.484  1.00 65.47           H
ATOM    948 2HG  ARG A  78       2.610   5.965 -26.088  1.00 65.47           H
ATOM    949  CD  ARG A  78       4.042   4.417 -25.635  1.00 65.47           C
ATOM    950 1HD  ARG A  78       3.400   3.678 -26.115  1.00 65.47           H
ATOM    951 2HD  ARG A  78       5.069   4.172 -25.908  1.00 65.47           H
ATOM    952  NE  ARG A  78       3.879   4.349 -24.166  1.00 65.47           N
ATOM    953  HE  ARG A  78       4.043   5.181 -23.637  1.00 65.47           H
ATOM    954  CZ  ARG A  78       3.527   3.240 -23.500  1.00 65.47           C
ATOM    955  NH1 ARG A  78       3.296   2.096 -24.158  1.00 65.47           N
ATOM    956 1HH1 ARG A  78       3.386   2.065 -25.153  1.00 65.47           H
ATOM    957 2HH1 ARG A  78       3.033   1.274 -23.653  1.00 65.47           H
ATOM    958  NH2 ARG A  78       3.409   3.294 -22.166  1.00 65.47           N
ATOM    959 1HH2 ARG A  78       3.147   2.476 -21.654  1.00 65.47           H
ATOM    960 2HH2 ARG A  78       3.584   4.152 -21.683  1.00 65.47           H
ATOM    961  HN  ARG A  78       5.813   7.793 -26.921  1.00 65.47           H
ATOM    962  N   VAL A  79       1.688   7.970 -28.095  1.00 69.11           N
ATOM    963  CA  VAL A  79       0.390   8.352 -27.566  1.00 69.11           C
ATOM    964  C   VAL A  79       0.136   7.603 -26.257  1.00 69.11           C
ATOM    965  O   VAL A  79       0.280   6.383 -26.198  1.00 69.11           O
ATOM    966  HA  VAL A  79       0.421   9.422 -27.358  1.00 69.11           H
ATOM    967  CB  VAL A  79      -0.695   8.106 -28.616  1.00 69.11           C
ATOM    968  HB  VAL A  79      -0.824   7.028 -28.719  1.00 69.11           H
ATOM    969  CG1 VAL A  79      -2.034   8.698 -28.170  1.00 69.11           C
ATOM    970 1HG1 VAL A  79      -2.342   8.234 -27.233  1.00 69.11           H
ATOM    971 2HG1 VAL A  79      -1.926   9.772 -28.025  1.00 69.11           H
ATOM    972 3HG1 VAL A  79      -2.788   8.508 -28.935  1.00 69.11           H
ATOM    973  CG2 VAL A  79      -0.277   8.662 -29.979  1.00 69.11           C
ATOM    974 1HG2 VAL A  79      -0.107   9.735 -29.897  1.00 69.11           H
ATOM    975 2HG2 VAL A  79       0.642   8.173 -30.304  1.00 69.11           H
ATOM    976 3HG2 VAL A  79      -1.066   8.473 -30.706  1.00 69.11           H
ATOM    977  HN  VAL A  79       1.677   7.622 -29.032  1.00 69.11           H
ATOM    978  N   LYS A  80      -0.237   8.365 -25.239  1.00 76.58           N
ATOM    979  CA  LYS A  80      -0.500   7.789 -23.931  1.00 76.58           C
ATOM    980  C   LYS A  80      -1.777   6.948 -23.996  1.00 76.58           C
ATOM    981  O   LYS A  80      -2.613   7.151 -24.875  1.00 76.58           O
ATOM    982  HA  LYS A  80       0.335   7.131 -23.689  1.00 76.58           H
ATOM    983  CB  LYS A  80      -0.538   8.884 -22.862  1.00 76.58           C
ATOM    984 1HB  LYS A  80      -1.457   9.462 -22.961  1.00 76.58           H
ATOM    985 2HB  LYS A  80      -0.553   8.429 -21.872  1.00 76.58           H
ATOM    986  CG  LYS A  80       0.671   9.813 -22.985  1.00 76.58           C
ATOM    987 1HG  LYS A  80       0.665  10.296 -23.963  1.00 76.58           H
ATOM    988 2HG  LYS A  80       0.604  10.604 -22.238  1.00 76.58           H
ATOM    989  CD  LYS A  80       1.978   9.039 -22.801  1.00 76.58           C
ATOM    990 1HD  LYS A  80       2.000   8.585 -21.810  1.00 76.58           H
ATOM    991 2HD  LYS A  80       2.029   8.226 -23.525  1.00 76.58           H
ATOM    992  CE  LYS A  80       3.189   9.958 -22.973  1.00 76.58           C
ATOM    993 1HE  LYS A  80       3.082  10.544 -23.886  1.00 76.58           H
ATOM    994 2HE  LYS A  80       3.236  10.666 -22.145  1.00 76.58           H
ATOM    995  NZ  LYS A  80       4.438   9.166 -23.028  1.00 76.58           N
ATOM    996 1HZ  LYS A  80       5.211   9.772 -23.280  1.00 76.58           H
ATOM    997 2HZ  LYS A  80       4.615   8.752 -22.120  1.00 76.58           H
ATOM    998 3HZ  LYS A  80       4.342   8.433 -23.721  1.00 76.58           H
ATOM    999  HN  LYS A  80      -0.359   9.355 -25.297  1.00 76.58           H
ATOM   1000  N   THR A  81      -1.886   6.023 -23.054  1.00 78.55           N
ATOM   1001  CA  THR A  81      -3.121   5.278 -22.877  1.00 78.55           C
ATOM   1002  C   THR A  81      -3.671   5.486 -21.464  1.00 78.55           C
ATOM   1003  O   THR A  81      -2.990   6.044 -20.605  1.00 78.55           O
ATOM   1004  HA  THR A  81      -3.863   5.673 -23.570  1.00 78.55           H
ATOM   1005  CB  THR A  81      -2.840   3.811 -23.210  1.00 78.55           C
ATOM   1006  HB  THR A  81      -3.765   3.235 -23.237  1.00 78.55           H
ATOM   1007  OG1 THR A  81      -1.892   3.407 -22.226  1.00 78.55           O
ATOM   1008  HG1 THR A  81      -0.974   3.701 -22.495  1.00 78.55           H
ATOM   1009  CG2 THR A  81      -2.096   3.644 -24.536  1.00 78.55           C
ATOM   1010 1HG2 THR A  81      -1.140   4.165 -24.485  1.00 78.55           H
ATOM   1011 2HG2 THR A  81      -2.695   4.063 -25.345  1.00 78.55           H
ATOM   1012 3HG2 THR A  81      -1.922   2.585 -24.724  1.00 78.55           H
ATOM   1013  HN  THR A  81      -1.151   5.780 -22.421  1.00 78.55           H
ATOM   1014  N   MET A  82      -4.898   5.025 -21.268  1.00 81.99           N
ATOM   1015  CA  MET A  82      -5.522   5.095 -19.958  1.00 81.99           C
ATOM   1016  C   MET A  82      -4.703   4.327 -18.918  1.00 81.99           C
ATOM   1017  O   MET A  82      -4.485   4.816 -17.811  1.00 81.99           O
ATOM   1018  HA  MET A  82      -5.547   6.154 -19.701  1.00 81.99           H
ATOM   1019  CB  MET A  82      -6.933   4.507 -20.032  1.00 81.99           C
ATOM   1020 1HB  MET A  82      -7.554   5.124 -20.681  1.00 81.99           H
ATOM   1021 2HB  MET A  82      -6.893   3.513 -20.480  1.00 81.99           H
ATOM   1022  CG  MET A  82      -7.565   4.421 -18.642  1.00 81.99           C
ATOM   1023 1HG  MET A  82      -7.164   3.563 -18.103  1.00 81.99           H
ATOM   1024 2HG  MET A  82      -7.311   5.309 -18.063  1.00 81.99           H
ATOM   1025  SD  MET A  82      -9.338   4.275 -18.786  1.00 81.99           S
ATOM   1026  CE  MET A  82      -9.821   4.711 -17.124  1.00 81.99           C
ATOM   1027 1HE  MET A  82      -9.375   4.008 -16.420  1.00 81.99           H
ATOM   1028 2HE  MET A  82      -9.477   5.720 -16.898  1.00 81.99           H
ATOM   1029 3HE  MET A  82     -10.907   4.670 -17.038  1.00 81.99           H
ATOM   1030  HN  MET A  82      -5.461   4.611 -21.983  1.00 81.99           H
ATOM   1031  N   THR A  83      -4.272   3.138 -19.312  1.00 80.73           N
ATOM   1032  CA  THR A  83      -3.395   2.343 -18.469  1.00 80.73           C
ATOM   1033  C   THR A  83      -2.171   3.162 -18.052  1.00 80.73           C
ATOM   1034  O   THR A  83      -1.785   3.156 -16.884  1.00 80.73           O
ATOM   1035  HA  THR A  83      -3.934   2.087 -17.557  1.00 80.73           H
ATOM   1036  CB  THR A  83      -3.039   1.064 -19.230  1.00 80.73           C
ATOM   1037  HB  THR A  83      -2.501   1.295 -20.149  1.00 80.73           H
ATOM   1038  OG1 THR A  83      -4.290   0.402 -19.399  1.00 80.73           O
ATOM   1039  HG1 THR A  83      -5.038   1.014 -19.143  1.00 80.73           H
ATOM   1040  CG2 THR A  83      -2.213   0.091 -18.386  1.00 80.73           C
ATOM   1041 1HG2 THR A  83      -2.780  -0.192 -17.499  1.00 80.73           H
ATOM   1042 2HG2 THR A  83      -1.283   0.572 -18.084  1.00 80.73           H
ATOM   1043 3HG2 THR A  83      -1.989  -0.799 -18.973  1.00 80.73           H
ATOM   1044  HN  THR A  83      -4.512   2.718 -20.187  1.00 80.73           H
ATOM   1045  N   ASP A  84      -1.596   3.847 -19.029  1.00 82.06           N
ATOM   1046  CA  ASP A  84      -0.362   4.581 -18.803  1.00 82.06           C
ATOM   1047  C   ASP A  84      -0.605   5.666 -17.752  1.00 82.06           C
ATOM   1048  O   ASP A  84       0.280   5.971 -16.954  1.00 82.06           O
ATOM   1049  HA  ASP A  84       0.359   3.834 -18.472  1.00 82.06           H
ATOM   1050  CB  ASP A  84       0.115   5.264 -20.086  1.00 82.06           C
ATOM   1051 1HB  ASP A  84      -0.627   5.993 -20.412  1.00 82.06           H
ATOM   1052 2HB  ASP A  84       1.036   5.813 -19.889  1.00 82.06           H
ATOM   1053  CG  ASP A  84       0.354   4.239 -21.197  1.00 82.06           C
ATOM   1054  OD1 ASP A  84       0.970   3.197 -20.885  1.00 82.06           O
ATOM   1055  OD2 ASP A  84      -0.085   4.521 -22.332  1.00 82.06           O
ATOM   1056  HN  ASP A  84      -1.957   3.905 -19.960  1.00 82.06           H
ATOM   1057  N   MET A  85      -1.809   6.218 -17.785  1.00 87.30           N
ATOM   1058  CA  MET A  85      -2.178   7.265 -16.847  1.00 87.30           C
ATOM   1059  C   MET A  85      -2.189   6.736 -15.411  1.00 87.30           C
ATOM   1060  O   MET A  85      -1.695   7.397 -14.499  1.00 87.30           O
ATOM   1061  HA  MET A  85      -1.414   8.035 -16.952  1.00 87.30           H
ATOM   1062  CB  MET A  85      -3.565   7.804 -17.203  1.00 87.30           C
ATOM   1063 1HB  MET A  85      -3.587   8.095 -18.254  1.00 87.30           H
ATOM   1064 2HB  MET A  85      -4.308   7.018 -17.075  1.00 87.30           H
ATOM   1065  CG  MET A  85      -3.927   9.006 -16.328  1.00 87.30           C
ATOM   1066 1HG  MET A  85      -4.919   9.372 -16.593  1.00 87.30           H
ATOM   1067 2HG  MET A  85      -3.967   8.705 -15.281  1.00 87.30           H
ATOM   1068  SD  MET A  85      -2.721  10.304 -16.543  1.00 87.30           S
ATOM   1069  CE  MET A  85      -3.121  10.828 -18.201  1.00 87.30           C
ATOM   1070 1HE  MET A  85      -2.997   9.990 -18.887  1.00 87.30           H
ATOM   1071 2HE  MET A  85      -4.154  11.174 -18.234  1.00 87.30           H
ATOM   1072 3HE  MET A  85      -2.457  11.640 -18.496  1.00 87.30           H
ATOM   1073  HN  MET A  85      -2.524   5.962 -18.435  1.00 87.30           H
ATOM   1074  N   PHE A  86      -2.758   5.550 -15.256  1.00 88.14           N
ATOM   1075  CA  PHE A  86      -2.845   4.928 -13.946  1.00 88.14           C
ATOM   1076  C   PHE A  86      -1.464   4.491 -13.453  1.00 88.14           C
ATOM   1077  O   PHE A  86      -1.156   4.616 -12.268  1.00 88.14           O
ATOM   1078  HA  PHE A  86      -3.256   5.670 -13.262  1.00 88.14           H
ATOM   1079  CB  PHE A  86      -3.734   3.691 -14.096  1.00 88.14           C
ATOM   1080 1HB  PHE A  86      -3.322   3.053 -14.879  1.00 88.14           H
ATOM   1081 2HB  PHE A  86      -3.703   3.119 -13.169  1.00 88.14           H
ATOM   1082  CG  PHE A  86      -5.192   4.010 -14.433  1.00 88.14           C
ATOM   1083  CD1 PHE A  86      -5.800   5.089 -13.870  1.00 88.14           C
ATOM   1084  HD1 PHE A  86      -5.248   5.726 -13.178  1.00 88.14           H
ATOM   1085  CD2 PHE A  86      -5.880   3.215 -15.296  1.00 88.14           C
ATOM   1086  HD2 PHE A  86      -5.393   2.351 -15.747  1.00 88.14           H
ATOM   1087  CE1 PHE A  86      -7.153   5.385 -14.182  1.00 88.14           C
ATOM   1088  HE1 PHE A  86      -7.640   6.249 -13.730  1.00 88.14           H
ATOM   1089  CE2 PHE A  86      -7.234   3.511 -15.608  1.00 88.14           C
ATOM   1090  HE2 PHE A  86      -7.785   2.874 -16.299  1.00 88.14           H
ATOM   1091  CZ  PHE A  86      -7.841   4.590 -15.044  1.00 88.14           C
ATOM   1092  HZ  PHE A  86      -8.880   4.817 -15.284  1.00 88.14           H
ATOM   1093  HN  PHE A  86      -3.153   5.017 -16.004  1.00 88.14           H
ATOM   1094  N   LEU A  87      -0.669   3.988 -14.386  1.00 85.83           N
ATOM   1095  CA  LEU A  87       0.674   3.538 -14.062  1.00 85.83           C
ATOM   1096  C   LEU A  87       1.488   4.719 -13.530  1.00 85.83           C
ATOM   1097  O   LEU A  87       2.287   4.562 -12.608  1.00 85.83           O
ATOM   1098  HA  LEU A  87       0.587   2.794 -13.270  1.00 85.83           H
ATOM   1099  CB  LEU A  87       1.311   2.844 -15.267  1.00 85.83           C
ATOM   1100 1HB  LEU A  87       1.235   3.509 -16.127  1.00 85.83           H
ATOM   1101 2HB  LEU A  87       2.373   2.708 -15.063  1.00 85.83           H
ATOM   1102  CG  LEU A  87       0.717   1.488 -15.652  1.00 85.83           C
ATOM   1103  HG  LEU A  87      -0.338   1.631 -15.886  1.00 85.83           H
ATOM   1104  CD1 LEU A  87       1.387   0.933 -16.910  1.00 85.83           C
ATOM   1105 1HD1 LEU A  87       1.239   1.627 -17.737  1.00 85.83           H
ATOM   1106 2HD1 LEU A  87       2.454   0.808 -16.728  1.00 85.83           H
ATOM   1107 3HD1 LEU A  87       0.946  -0.032 -17.162  1.00 85.83           H
ATOM   1108  CD2 LEU A  87       0.791   0.505 -14.482  1.00 85.83           C
ATOM   1109 1HD2 LEU A  87       1.832   0.361 -14.194  1.00 85.83           H
ATOM   1110 2HD2 LEU A  87       0.231   0.904 -13.636  1.00 85.83           H
ATOM   1111 3HD2 LEU A  87       0.362  -0.451 -14.783  1.00 85.83           H
ATOM   1112  HN  LEU A  87      -0.929   3.887 -15.346  1.00 85.83           H
ATOM   1113  N   LEU A  88       1.258   5.875 -14.135  1.00 88.49           N
ATOM   1114  CA  LEU A  88       1.949   7.086 -13.723  1.00 88.49           C
ATOM   1115  C   LEU A  88       1.583   7.407 -12.272  1.00 88.49           C
ATOM   1116  O   LEU A  88       2.463   7.609 -11.437  1.00 88.49           O
ATOM   1117  HA  LEU A  88       3.019   6.884 -13.772  1.00 88.49           H
ATOM   1118  CB  LEU A  88       1.657   8.228 -14.698  1.00 88.49           C
ATOM   1119 1HB  LEU A  88       2.078   7.966 -15.669  1.00 88.49           H
ATOM   1120 2HB  LEU A  88       0.577   8.301 -14.828  1.00 88.49           H
ATOM   1121  CG  LEU A  88       2.189   9.605 -14.297  1.00 88.49           C
ATOM   1122  HG  LEU A  88       1.853   9.818 -13.282  1.00 88.49           H
ATOM   1123  CD1 LEU A  88       3.719   9.618 -14.280  1.00 88.49           C
ATOM   1124 1HD1 LEU A  88       4.081   8.882 -13.563  1.00 88.49           H
ATOM   1125 2HD1 LEU A  88       4.095   9.374 -15.273  1.00 88.49           H
ATOM   1126 3HD1 LEU A  88       4.070  10.609 -13.991  1.00 88.49           H
ATOM   1127  CD2 LEU A  88       1.616  10.699 -15.201  1.00 88.49           C
ATOM   1128 1HD2 LEU A  88       1.901  10.502 -16.234  1.00 88.49           H
ATOM   1129 2HD2 LEU A  88       0.529  10.706 -15.118  1.00 88.49           H
ATOM   1130 3HD2 LEU A  88       2.010  11.667 -14.894  1.00 88.49           H
ATOM   1131  HN  LEU A  88       0.615   5.993 -14.891  1.00 88.49           H
ATOM   1132  N   ASN A  89       0.284   7.445 -12.017  1.00 92.12           N
ATOM   1133  CA  ASN A  89      -0.212   7.862 -10.717  1.00 92.12           C
ATOM   1134  C   ASN A  89       0.237   6.853  -9.658  1.00 92.12           C
ATOM   1135  O   ASN A  89       0.457   7.216  -8.503  1.00 92.12           O
ATOM   1136  HA  ASN A  89       0.210   8.853 -10.553  1.00 92.12           H
ATOM   1137  CB  ASN A  89      -1.741   7.914 -10.701  1.00 92.12           C
ATOM   1138 1HB  ASN A  89      -2.143   7.080 -11.276  1.00 92.12           H
ATOM   1139 2HB  ASN A  89      -2.102   7.799  -9.679  1.00 92.12           H
ATOM   1140  CG  ASN A  89      -2.251   9.234 -11.282  1.00 92.12           C
ATOM   1141  OD1 ASN A  89      -2.560  10.177 -10.571  1.00 92.12           O
ATOM   1142  ND2 ASN A  89      -2.321   9.250 -12.610  1.00 92.12           N
ATOM   1143 1HD2 ASN A  89      -2.051   8.442 -13.134  1.00 92.12           H
ATOM   1144 2HD2 ASN A  89      -2.642  10.069 -13.084  1.00 92.12           H
ATOM   1145  HN  ASN A  89      -0.423   7.199 -12.680  1.00 92.12           H
ATOM   1146  N   LEU A  90       0.361   5.606 -10.089  1.00 90.09           N
ATOM   1147  CA  LEU A  90       0.780   4.542  -9.192  1.00 90.09           C
ATOM   1148  C   LEU A  90       2.223   4.793  -8.751  1.00 90.09           C
ATOM   1149  O   LEU A  90       2.544   4.676  -7.569  1.00 90.09           O
ATOM   1150  HA  LEU A  90       0.138   4.584  -8.312  1.00 90.09           H
ATOM   1151  CB  LEU A  90       0.565   3.175  -9.845  1.00 90.09           C
ATOM   1152 1HB  LEU A  90      -0.426   3.163 -10.298  1.00 90.09           H
ATOM   1153 2HB  LEU A  90       1.287   3.064 -10.654  1.00 90.09           H
ATOM   1154  CG  LEU A  90       0.687   1.963  -8.919  1.00 90.09           C
ATOM   1155  HG  LEU A  90       1.571   2.098  -8.296  1.00 90.09           H
ATOM   1156  CD1 LEU A  90      -0.517   1.866  -7.981  1.00 90.09           C
ATOM   1157 1HD1 LEU A  90      -0.576   2.768  -7.371  1.00 90.09           H
ATOM   1158 2HD1 LEU A  90      -1.429   1.766  -8.569  1.00 90.09           H
ATOM   1159 3HD1 LEU A  90      -0.405   0.996  -7.334  1.00 90.09           H
ATOM   1160  CD2 LEU A  90       0.893   0.678  -9.723  1.00 90.09           C
ATOM   1161 1HD2 LEU A  90       0.042   0.526 -10.388  1.00 90.09           H
ATOM   1162 2HD2 LEU A  90       1.805   0.760 -10.313  1.00 90.09           H
ATOM   1163 3HD2 LEU A  90       0.976  -0.168  -9.041  1.00 90.09           H
ATOM   1164  HN  LEU A  90       0.180   5.319 -11.029  1.00 90.09           H
ATOM   1165  N   ALA A  91       3.056   5.133  -9.724  1.00 91.60           N
ATOM   1166  CA  ALA A  91       4.464   5.370  -9.456  1.00 91.60           C
ATOM   1167  C   ALA A  91       4.605   6.577  -8.525  1.00 91.60           C
ATOM   1168  O   ALA A  91       5.488   6.605  -7.670  1.00 91.60           O
ATOM   1169  HA  ALA A  91       4.860   4.487  -8.954  1.00 91.60           H
ATOM   1170  CB  ALA A  91       5.210   5.563 -10.777  1.00 91.60           C
ATOM   1171 1HB  ALA A  91       5.103   4.667 -11.389  1.00 91.60           H
ATOM   1172 2HB  ALA A  91       4.793   6.418 -11.309  1.00 91.60           H
ATOM   1173 3HB  ALA A  91       6.266   5.741 -10.576  1.00 91.60           H
ATOM   1174  HN  ALA A  91       2.782   5.247 -10.679  1.00 91.60           H
ATOM   1175  N   ILE A  92       3.721   7.544  -8.724  1.00 93.65           N
ATOM   1176  CA  ILE A  92       3.730   8.745  -7.907  1.00 93.65           C
ATOM   1177  C   ILE A  92       3.370   8.379  -6.465  1.00 93.65           C
ATOM   1178  O   ILE A  92       4.030   8.820  -5.526  1.00 93.65           O
ATOM   1179  HA  ILE A  92       4.745   9.141  -7.919  1.00 93.65           H
ATOM   1180  CB  ILE A  92       2.820   9.814  -8.515  1.00 93.65           C
ATOM   1181  HB  ILE A  92       1.858   9.355  -8.741  1.00 93.65           H
ATOM   1182  CG1 ILE A  92       3.393  10.335  -9.835  1.00 93.65           C
ATOM   1183 1HG1 ILE A  92       4.280  10.937  -9.638  1.00 93.65           H
ATOM   1184 2HG1 ILE A  92       3.708   9.496 -10.455  1.00 93.65           H
ATOM   1185  CG2 ILE A  92       2.558  10.944  -7.518  1.00 93.65           C
ATOM   1186 1HG2 ILE A  92       2.075  10.539  -6.628  1.00 93.65           H
ATOM   1187 2HG2 ILE A  92       3.504  11.408  -7.238  1.00 93.65           H
ATOM   1188 3HG2 ILE A  92       1.909  11.690  -7.976  1.00 93.65           H
ATOM   1189  CD1 ILE A  92       2.358  11.173 -10.589  1.00 93.65           C
ATOM   1190 1HD1 ILE A  92       1.483  10.561 -10.805  1.00 93.65           H
ATOM   1191 2HD1 ILE A  92       2.064  12.025  -9.975  1.00 93.65           H
ATOM   1192 3HD1 ILE A  92       2.791  11.531 -11.523  1.00 93.65           H
ATOM   1193  HN  ILE A  92       3.010   7.516  -9.426  1.00 93.65           H
ATOM   1194  N   ALA A  93       2.324   7.576  -6.336  1.00 94.12           N
ATOM   1195  CA  ALA A  93       1.831   7.195  -5.024  1.00 94.12           C
ATOM   1196  C   ALA A  93       2.934   6.456  -4.264  1.00 94.12           C
ATOM   1197  O   ALA A  93       3.137   6.690  -3.074  1.00 94.12           O
ATOM   1198  HA  ALA A  93       1.579   8.108  -4.485  1.00 94.12           H
ATOM   1199  CB  ALA A  93       0.564   6.350  -5.180  1.00 94.12           C
ATOM   1200 1HB  ALA A  93      -0.198   6.931  -5.700  1.00 94.12           H
ATOM   1201 2HB  ALA A  93       0.794   5.454  -5.756  1.00 94.12           H
ATOM   1202 3HB  ALA A  93       0.194   6.064  -4.195  1.00 94.12           H
ATOM   1203  HN  ALA A  93       1.817   7.189  -7.107  1.00 94.12           H
ATOM   1204  N   ASP A  94       3.618   5.578  -4.983  1.00 93.64           N
ATOM   1205  CA  ASP A  94       4.676   4.783  -4.385  1.00 93.64           C
ATOM   1206  C   ASP A  94       5.792   5.710  -3.899  1.00 93.64           C
ATOM   1207  O   ASP A  94       6.292   5.555  -2.786  1.00 93.64           O
ATOM   1208  HA  ASP A  94       4.200   4.240  -3.568  1.00 93.64           H
ATOM   1209  CB  ASP A  94       5.278   3.811  -5.402  1.00 93.64           C
ATOM   1210 1HB  ASP A  94       5.418   4.319  -6.357  1.00 93.64           H
ATOM   1211 2HB  ASP A  94       6.264   3.491  -5.065  1.00 93.64           H
ATOM   1212  CG  ASP A  94       4.377   2.590  -5.595  1.00 93.64           C
ATOM   1213  OD1 ASP A  94       3.681   2.239  -4.617  1.00 93.64           O
ATOM   1214  OD2 ASP A  94       4.404   2.036  -6.714  1.00 93.64           O
ATOM   1215  HN  ASP A  94       3.459   5.407  -5.956  1.00 93.64           H
ATOM   1216  N   LEU A  95       6.150   6.653  -4.758  1.00 95.08           N
ATOM   1217  CA  LEU A  95       7.240   7.565  -4.456  1.00 95.08           C
ATOM   1218  C   LEU A  95       6.919   8.329  -3.170  1.00 95.08           C
ATOM   1219  O   LEU A  95       7.780   8.484  -2.304  1.00 95.08           O
ATOM   1220  HA  LEU A  95       8.133   6.963  -4.286  1.00 95.08           H
ATOM   1221  CB  LEU A  95       7.527   8.472  -5.654  1.00 95.08           C
ATOM   1222 1HB  LEU A  95       6.576   8.799  -6.074  1.00 95.08           H
ATOM   1223 2HB  LEU A  95       8.040   9.364  -5.295  1.00 95.08           H
ATOM   1224  CG  LEU A  95       8.363   7.855  -6.777  1.00 95.08           C
ATOM   1225  HG  LEU A  95       7.835   6.980  -7.155  1.00 95.08           H
ATOM   1226  CD1 LEU A  95       8.515   8.830  -7.947  1.00 95.08           C
ATOM   1227 1HD1 LEU A  95       7.531   9.081  -8.341  1.00 95.08           H
ATOM   1228 2HD1 LEU A  95       9.010   9.738  -7.601  1.00 95.08           H
ATOM   1229 3HD1 LEU A  95       9.114   8.366  -8.731  1.00 95.08           H
ATOM   1230  CD2 LEU A  95       9.717   7.374  -6.252  1.00 95.08           C
ATOM   1231 1HD2 LEU A  95      10.265   8.218  -5.832  1.00 95.08           H
ATOM   1232 2HD2 LEU A  95       9.560   6.621  -5.479  1.00 95.08           H
ATOM   1233 3HD2 LEU A  95      10.291   6.940  -7.071  1.00 95.08           H
ATOM   1234  HN  LEU A  95       5.710   6.799  -5.644  1.00 95.08           H
ATOM   1235  N   LEU A  96       5.679   8.787  -3.085  1.00 94.90           N
ATOM   1236  CA  LEU A  96       5.264   9.622  -1.971  1.00 94.90           C
ATOM   1237  C   LEU A  96       5.485   8.865  -0.660  1.00 94.90           C
ATOM   1238  O   LEU A  96       5.907   9.450   0.336  1.00 94.90           O
ATOM   1239  HA  LEU A  96       5.902  10.506  -1.971  1.00 94.90           H
ATOM   1240  CB  LEU A  96       3.825  10.103  -2.168  1.00 94.90           C
ATOM   1241 1HB  LEU A  96       3.209   9.243  -2.435  1.00 94.90           H
ATOM   1242 2HB  LEU A  96       3.453  10.476  -1.214  1.00 94.90           H
ATOM   1243  CG  LEU A  96       3.619  11.190  -3.225  1.00 94.90           C
ATOM   1244  HG  LEU A  96       3.929  10.790  -4.191  1.00 94.90           H
ATOM   1245  CD1 LEU A  96       2.141  11.566  -3.344  1.00 94.90           C
ATOM   1246 1HD1 LEU A  96       1.564  10.687  -3.631  1.00 94.90           H
ATOM   1247 2HD1 LEU A  96       1.782  11.939  -2.385  1.00 94.90           H
ATOM   1248 3HD1 LEU A  96       2.023  12.341  -4.102  1.00 94.90           H
ATOM   1249  CD2 LEU A  96       4.499  12.408  -2.937  1.00 94.90           C
ATOM   1250 1HD2 LEU A  96       4.244  12.817  -1.960  1.00 94.90           H
ATOM   1251 2HD2 LEU A  96       5.547  12.108  -2.943  1.00 94.90           H
ATOM   1252 3HD2 LEU A  96       4.334  13.165  -3.703  1.00 94.90           H
ATOM   1253  HN  LEU A  96       4.965   8.595  -3.758  1.00 94.90           H
ATOM   1254  N   PHE A  97       5.190   7.574  -0.703  1.00 95.66           N
ATOM   1255  CA  PHE A  97       5.338   6.733   0.473  1.00 95.66           C
ATOM   1256  C   PHE A  97       6.814   6.464   0.772  1.00 95.66           C
ATOM   1257  O   PHE A  97       7.253   6.592   1.914  1.00 95.66           O
ATOM   1258  HA  PHE A  97       4.890   7.267   1.311  1.00 95.66           H
ATOM   1259  CB  PHE A  97       4.643   5.405   0.163  1.00 95.66           C
ATOM   1260 1HB  PHE A  97       3.566   5.568   0.138  1.00 95.66           H
ATOM   1261 2HB  PHE A  97       4.939   5.075  -0.833  1.00 95.66           H
ATOM   1262  CG  PHE A  97       4.953   4.292   1.166  1.00 95.66           C
ATOM   1263  CD1 PHE A  97       5.556   3.148   0.747  1.00 95.66           C
ATOM   1264  HD1 PHE A  97       5.819   3.023  -0.303  1.00 95.66           H
ATOM   1265  CD2 PHE A  97       4.625   4.447   2.477  1.00 95.66           C
ATOM   1266  HD2 PHE A  97       4.142   5.365   2.813  1.00 95.66           H
ATOM   1267  CE1 PHE A  97       5.844   2.115   1.678  1.00 95.66           C
ATOM   1268  HE1 PHE A  97       6.327   1.197   1.342  1.00 95.66           H
ATOM   1269  CE2 PHE A  97       4.913   3.414   3.408  1.00 95.66           C
ATOM   1270  HE2 PHE A  97       4.650   3.539   4.459  1.00 95.66           H
ATOM   1271  CZ  PHE A  97       5.516   2.270   2.989  1.00 95.66           C
ATOM   1272  HZ  PHE A  97       5.737   1.477   3.704  1.00 95.66           H
ATOM   1273  HN  PHE A  97       4.856   7.103  -1.520  1.00 95.66           H
ATOM   1274  N   LEU A  98       7.540   6.098  -0.274  1.00 95.30           N
ATOM   1275  CA  LEU A  98       8.915   5.655  -0.112  1.00 95.30           C
ATOM   1276  C   LEU A  98       9.714   6.740   0.612  1.00 95.30           C
ATOM   1277  O   LEU A  98      10.585   6.436   1.425  1.00 95.30           O
ATOM   1278  HA  LEU A  98       8.899   4.762   0.513  1.00 95.30           H
ATOM   1279  CB  LEU A  98       9.510   5.251  -1.463  1.00 95.30           C
ATOM   1280 1HB  LEU A  98       9.336   6.061  -2.171  1.00 95.30           H
ATOM   1281 2HB  LEU A  98      10.589   5.154  -1.348  1.00 95.30           H
ATOM   1282  CG  LEU A  98       8.972   3.954  -2.071  1.00 95.30           C
ATOM   1283  HG  LEU A  98       7.887   3.951  -1.964  1.00 95.30           H
ATOM   1284  CD1 LEU A  98       9.279   3.882  -3.569  1.00 95.30           C
ATOM   1285 1HD1 LEU A  98       8.812   4.727  -4.076  1.00 95.30           H
ATOM   1286 2HD1 LEU A  98      10.358   3.919  -3.720  1.00 95.30           H
ATOM   1287 3HD1 LEU A  98       8.886   2.951  -3.976  1.00 95.30           H
ATOM   1288  CD2 LEU A  98       9.504   2.733  -1.318  1.00 95.30           C
ATOM   1289 1HD2 LEU A  98      10.592   2.719  -1.372  1.00 95.30           H
ATOM   1290 2HD2 LEU A  98       9.192   2.785  -0.275  1.00 95.30           H
ATOM   1291 3HD2 LEU A  98       9.106   1.825  -1.771  1.00 95.30           H
ATOM   1292  HN  LEU A  98       7.205   6.099  -1.216  1.00 95.30           H
ATOM   1293  N   VAL A  99       9.389   7.984   0.289  1.00 95.66           N
ATOM   1294  CA  VAL A  99      10.106   9.115   0.854  1.00 95.66           C
ATOM   1295  C   VAL A  99       9.931   9.116   2.374  1.00 95.66           C
ATOM   1296  O   VAL A  99      10.698   9.758   3.089  1.00 95.66           O
ATOM   1297  HA  VAL A  99      11.163   8.983   0.622  1.00 95.66           H
ATOM   1298  CB  VAL A  99       9.634  10.414   0.197  1.00 95.66           C
ATOM   1299  HB  VAL A  99       8.546  10.438   0.245  1.00 95.66           H
ATOM   1300  CG1 VAL A  99      10.166  11.634   0.951  1.00 95.66           C
ATOM   1301 1HG1 VAL A  99       9.805  11.611   1.979  1.00 95.66           H
ATOM   1302 2HG1 VAL A  99      11.256  11.616   0.948  1.00 95.66           H
ATOM   1303 3HG1 VAL A  99       9.816  12.543   0.463  1.00 95.66           H
ATOM   1304  CG2 VAL A  99      10.040  10.461  -1.278  1.00 95.66           C
ATOM   1305 1HG2 VAL A  99      11.126  10.402  -1.358  1.00 95.66           H
ATOM   1306 2HG2 VAL A  99       9.591   9.619  -1.805  1.00 95.66           H
ATOM   1307 3HG2 VAL A  99       9.693  11.394  -1.721  1.00 95.66           H
ATOM   1308  HN  VAL A  99       8.653   8.223  -0.344  1.00 95.66           H
ATOM   1309  N   THR A 100       8.918   8.390   2.822  1.00 94.99           N
ATOM   1310  CA  THR A 100       8.600   8.342   4.239  1.00 94.99           C
ATOM   1311  C   THR A 100       9.396   7.232   4.927  1.00 94.99           C
ATOM   1312  O   THR A 100       9.504   7.208   6.152  1.00 94.99           O
ATOM   1313  HA  THR A 100       8.908   9.285   4.692  1.00 94.99           H
ATOM   1314  CB  THR A 100       7.085   8.180   4.378  1.00 94.99           C
ATOM   1315  HB  THR A 100       6.763   8.398   5.397  1.00 94.99           H
ATOM   1316  OG1 THR A 100       6.835   6.853   3.924  1.00 94.99           O
ATOM   1317  HG1 THR A 100       6.813   6.832   2.925  1.00 94.99           H
ATOM   1318  CG2 THR A 100       6.309   9.062   3.398  1.00 94.99           C
ATOM   1319 1HG2 THR A 100       6.582   8.797   2.377  1.00 94.99           H
ATOM   1320 2HG2 THR A 100       6.553  10.109   3.580  1.00 94.99           H
ATOM   1321 3HG2 THR A 100       5.239   8.908   3.540  1.00 94.99           H
ATOM   1322  HN  THR A 100       8.321   7.842   2.236  1.00 94.99           H
ATOM   1323  N   LEU A 101       9.933   6.339   4.109  1.00 94.55           N
ATOM   1324  CA  LEU A 101      10.581   5.145   4.626  1.00 94.55           C
ATOM   1325  C   LEU A 101      11.815   5.549   5.436  1.00 94.55           C
ATOM   1326  O   LEU A 101      12.086   4.973   6.488  1.00 94.55           O
ATOM   1327  HA  LEU A 101       9.874   4.654   5.295  1.00 94.55           H
ATOM   1328  CB  LEU A 101      10.884   4.165   3.490  1.00 94.55           C
ATOM   1329 1HB  LEU A 101      11.385   4.711   2.691  1.00 94.55           H
ATOM   1330 2HB  LEU A 101      11.589   3.420   3.858  1.00 94.55           H
ATOM   1331  CG  LEU A 101       9.678   3.436   2.894  1.00 94.55           C
ATOM   1332  HG  LEU A 101       9.046   4.172   2.397  1.00 94.55           H
ATOM   1333  CD1 LEU A 101      10.119   2.427   1.832  1.00 94.55           C
ATOM   1334 1HD1 LEU A 101      10.643   2.948   1.031  1.00 94.55           H
ATOM   1335 2HD1 LEU A 101      10.784   1.691   2.283  1.00 94.55           H
ATOM   1336 3HD1 LEU A 101       9.242   1.923   1.424  1.00 94.55           H
ATOM   1337  CD2 LEU A 101       8.835   2.783   3.991  1.00 94.55           C
ATOM   1338 1HD2 LEU A 101       9.444   2.063   4.537  1.00 94.55           H
ATOM   1339 2HD2 LEU A 101       8.475   3.549   4.677  1.00 94.55           H
ATOM   1340 3HD2 LEU A 101       7.985   2.272   3.539  1.00 94.55           H
ATOM   1341  HN  LEU A 101       9.931   6.421   3.113  1.00 94.55           H
ATOM   1342  N   PRO A 102      12.580   6.541   4.962  1.00 94.42           N
ATOM   1343  CA  PRO A 102      13.778   6.979   5.683  1.00 94.42           C
ATOM   1344  C   PRO A 102      13.486   7.319   7.135  1.00 94.42           C
ATOM   1345  O   PRO A 102      14.271   6.992   8.023  1.00 94.42           O
ATOM   1346  HA  PRO A 102      14.509   6.171   5.721  1.00 94.42           H
ATOM   1347  CB  PRO A 102      14.247   8.205   4.896  1.00 94.42           C
ATOM   1348 1HB  PRO A 102      13.827   9.126   5.300  1.00 94.42           H
ATOM   1349 2HB  PRO A 102      15.331   8.310   4.925  1.00 94.42           H
ATOM   1350  CG  PRO A 102      13.745   7.930   3.483  1.00 94.42           C
ATOM   1351 1HG  PRO A 102      13.685   8.843   2.891  1.00 94.42           H
ATOM   1352 2HG  PRO A 102      14.410   7.257   2.942  1.00 94.42           H
ATOM   1353  CD  PRO A 102      12.377   7.312   3.722  1.00 94.42           C
ATOM   1354 1HD  PRO A 102      11.606   8.073   3.846  1.00 94.42           H
ATOM   1355 2HD  PRO A 102      12.067   6.680   2.890  1.00 94.42           H
ATOM   1356  N   PHE A 103      12.352   7.974   7.339  1.00 94.19           N
ATOM   1357  CA  PHE A 103      11.966   8.405   8.672  1.00 94.19           C
ATOM   1358  C   PHE A 103      11.606   7.207   9.553  1.00 94.19           C
ATOM   1359  O   PHE A 103      11.940   7.180  10.737  1.00 94.19           O
ATOM   1360  HA  PHE A 103      12.821   8.927   9.103  1.00 94.19           H
ATOM   1361  CB  PHE A 103      10.733   9.296   8.515  1.00 94.19           C
ATOM   1362 1HB  PHE A 103       9.957   8.737   7.991  1.00 94.19           H
ATOM   1363 2HB  PHE A 103      10.340   9.534   9.503  1.00 94.19           H
ATOM   1364  CG  PHE A 103      10.999  10.600   7.760  1.00 94.19           C
ATOM   1365  CD1 PHE A 103      11.400  11.709   8.438  1.00 94.19           C
ATOM   1366  HD1 PHE A 103      11.531  11.668   9.520  1.00 94.19           H
ATOM   1367  CD2 PHE A 103      10.836  10.651   6.411  1.00 94.19           C
ATOM   1368  HD2 PHE A 103      10.515   9.762   5.867  1.00 94.19           H
ATOM   1369  CE1 PHE A 103      11.647  12.919   7.738  1.00 94.19           C
ATOM   1370  HE1 PHE A 103      11.968  13.808   8.282  1.00 94.19           H
ATOM   1371  CE2 PHE A 103      11.083  11.861   5.710  1.00 94.19           C
ATOM   1372  HE2 PHE A 103      10.952  11.901   4.629  1.00 94.19           H
ATOM   1373  CZ  PHE A 103      11.484  12.969   6.389  1.00 94.19           C
ATOM   1374  HZ  PHE A 103      11.674  13.898   5.851  1.00 94.19           H
ATOM   1375  HN  PHE A 103      11.703   8.209   6.615  1.00 94.19           H
ATOM   1376  N   TRP A 104      10.929   6.246   8.942  1.00 91.93           N
ATOM   1377  CA  TRP A 104      10.569   5.024   9.641  1.00 91.93           C
ATOM   1378  C   TRP A 104      11.859   4.349  10.109  1.00 91.93           C
ATOM   1379  O   TRP A 104      11.920   3.820  11.218  1.00 91.93           O
ATOM   1380  HA  TRP A 104       9.959   5.300  10.501  1.00 91.93           H
ATOM   1381  CB  TRP A 104       9.708   4.120   8.756  1.00 91.93           C
ATOM   1382 1HB  TRP A 104      10.107   4.136   7.742  1.00 91.93           H
ATOM   1383 2HB  TRP A 104       9.790   3.094   9.115  1.00 91.93           H
ATOM   1384  CG  TRP A 104       8.230   4.514   8.714  1.00 91.93           C
ATOM   1385  CD1 TRP A 104       7.509   4.897   7.652  1.00 91.93           C
ATOM   1386  HD1 TRP A 104       7.903   4.979   6.639  1.00 91.93           H
ATOM   1387  CD2 TRP A 104       7.318   4.549   9.832  1.00 91.93           C
ATOM   1388  NE1 TRP A 104       6.203   5.175   8.002  1.00 91.93           N
ATOM   1389  HE1 TRP A 104       5.476   5.478   7.385  1.00 91.93           H
ATOM   1390  CE2 TRP A 104       6.083   4.957   9.369  1.00 91.93           C
ATOM   1391  CE3 TRP A 104       7.529   4.246  11.188  1.00 91.93           C
ATOM   1392  HE3 TRP A 104       8.494   3.922  11.578  1.00 91.93           H
ATOM   1393  CZ2 TRP A 104       4.963   5.099  10.197  1.00 91.93           C
ATOM   1394  HZ2 TRP A 104       3.998   5.423   9.808  1.00 91.93           H
ATOM   1395  CZ3 TRP A 104       6.399   4.393  12.003  1.00 91.93           C
ATOM   1396  HZ3 TRP A 104       6.508   4.170  13.064  1.00 91.93           H
ATOM   1397  CH2 TRP A 104       5.150   4.802  11.553  1.00 91.93           C
ATOM   1398  HH2 TRP A 104       4.318   4.892  12.252  1.00 91.93           H
ATOM   1399  HN  TRP A 104      10.629   6.292   7.989  1.00 91.93           H
ATOM   1400  N   ALA A 105      12.859   4.388   9.241  1.00 93.76           N
ATOM   1401  CA  ALA A 105      14.109   3.696   9.506  1.00 93.76           C
ATOM   1402  C   ALA A 105      14.768   4.301  10.747  1.00 93.76           C
ATOM   1403  O   ALA A 105      15.207   3.574  11.637  1.00 93.76           O
ATOM   1404  HA  ALA A 105      13.873   2.650   9.703  1.00 93.76           H
ATOM   1405  CB  ALA A 105      15.008   3.775   8.271  1.00 93.76           C
ATOM   1406 1HB  ALA A 105      14.506   3.306   7.425  1.00 93.76           H
ATOM   1407 2HB  ALA A 105      15.214   4.819   8.038  1.00 93.76           H
ATOM   1408 3HB  ALA A 105      15.946   3.255   8.470  1.00 93.76           H
ATOM   1409  HN  ALA A 105      12.825   4.881   8.371  1.00 93.76           H
ATOM   1410  N   ILE A 106      14.818   5.625  10.766  1.00 93.48           N
ATOM   1411  CA  ILE A 106      15.460   6.334  11.860  1.00 93.48           C
ATOM   1412  C   ILE A 106      14.715   6.037  13.162  1.00 93.48           C
ATOM   1413  O   ILE A 106      15.336   5.799  14.197  1.00 93.48           O
ATOM   1414  HA  ILE A 106      16.476   5.947  11.948  1.00 93.48           H
ATOM   1415  CB  ILE A 106      15.570   7.826  11.540  1.00 93.48           C
ATOM   1416  HB  ILE A 106      14.600   8.170  11.180  1.00 93.48           H
ATOM   1417  CG1 ILE A 106      16.581   8.073  10.418  1.00 93.48           C
ATOM   1418 1HG1 ILE A 106      17.592   7.914  10.794  1.00 93.48           H
ATOM   1419 2HG1 ILE A 106      16.422   7.354   9.615  1.00 93.48           H
ATOM   1420  CG2 ILE A 106      15.899   8.634  12.797  1.00 93.48           C
ATOM   1421 1HG2 ILE A 106      15.111   8.492  13.536  1.00 93.48           H
ATOM   1422 2HG2 ILE A 106      16.849   8.294  13.209  1.00 93.48           H
ATOM   1423 3HG2 ILE A 106      15.971   9.691  12.541  1.00 93.48           H
ATOM   1424  CD1 ILE A 106      16.454   9.496   9.869  1.00 93.48           C
ATOM   1425 1HD1 ILE A 106      15.449   9.643   9.473  1.00 93.48           H
ATOM   1426 2HD1 ILE A 106      16.637  10.212  10.670  1.00 93.48           H
ATOM   1427 3HD1 ILE A 106      17.184   9.645   9.074  1.00 93.48           H
ATOM   1428  HN  ILE A 106      14.429   6.209  10.054  1.00 93.48           H
ATOM   1429  N   ALA A 107      13.393   6.062  13.069  1.00 91.86           N
ATOM   1430  CA  ALA A 107      12.557   5.886  14.244  1.00 91.86           C
ATOM   1431  C   ALA A 107      12.754   4.474  14.799  1.00 91.86           C
ATOM   1432  O   ALA A 107      12.704   4.267  16.011  1.00 91.86           O
ATOM   1433  HA  ALA A 107      12.879   6.610  14.992  1.00 91.86           H
ATOM   1434  CB  ALA A 107      11.098   6.170  13.880  1.00 91.86           C
ATOM   1435 1HB  ALA A 107      11.007   7.195  13.518  1.00 91.86           H
ATOM   1436 2HB  ALA A 107      10.777   5.480  13.099  1.00 91.86           H
ATOM   1437 3HB  ALA A 107      10.471   6.039  14.761  1.00 91.86           H
ATOM   1438  HN  ALA A 107      12.895   6.198  12.212  1.00 91.86           H
ATOM   1439  N   ALA A 108      12.975   3.540  13.887  1.00 91.13           N
ATOM   1440  CA  ALA A 108      13.149   2.148  14.268  1.00 91.13           C
ATOM   1441  C   ALA A 108      14.535   1.964  14.889  1.00 91.13           C
ATOM   1442  O   ALA A 108      14.709   1.153  15.798  1.00 91.13           O
ATOM   1443  HA  ALA A 108      12.391   1.911  15.014  1.00 91.13           H
ATOM   1444  CB  ALA A 108      12.935   1.253  13.045  1.00 91.13           C
ATOM   1445 1HB  ALA A 108      11.926   1.401  12.660  1.00 91.13           H
ATOM   1446 2HB  ALA A 108      13.660   1.512  12.274  1.00 91.13           H
ATOM   1447 3HB  ALA A 108      13.066   0.210  13.332  1.00 91.13           H
ATOM   1448  HN  ALA A 108      13.035   3.720  12.905  1.00 91.13           H
ATOM   1449  N   ALA A 109      15.486   2.730  14.375  1.00 91.08           N
ATOM   1450  CA  ALA A 109      16.875   2.564  14.767  1.00 91.08           C
ATOM   1451  C   ALA A 109      17.040   2.974  16.232  1.00 91.08           C
ATOM   1452  O   ALA A 109      17.825   2.374  16.964  1.00 91.08           O
ATOM   1453  HA  ALA A 109      17.125   1.508  14.664  1.00 91.08           H
ATOM   1454  CB  ALA A 109      17.771   3.376  13.830  1.00 91.08           C
ATOM   1455 1HB  ALA A 109      17.639   3.025  12.806  1.00 91.08           H
ATOM   1456 2HB  ALA A 109      17.500   4.430  13.891  1.00 91.08           H
ATOM   1457 3HB  ALA A 109      18.813   3.251  14.125  1.00 91.08           H
ATOM   1458  HN  ALA A 109      15.320   3.452  13.703  1.00 91.08           H
ATOM   1459  N   ASP A 110      16.286   3.994  16.615  1.00 87.54           N
ATOM   1460  CA  ASP A 110      16.437   4.582  17.935  1.00 87.54           C
ATOM   1461  C   ASP A 110      15.066   5.016  18.456  1.00 87.54           C
ATOM   1462  O   ASP A 110      14.326   4.209  19.016  1.00 87.54           O
ATOM   1463  HA  ASP A 110      16.887   3.800  18.547  1.00 87.54           H
ATOM   1464  CB  ASP A 110      17.338   5.818  17.888  1.00 87.54           C
ATOM   1465 1HB  ASP A 110      18.309   5.548  17.473  1.00 87.54           H
ATOM   1466 2HB  ASP A 110      16.903   6.564  17.223  1.00 87.54           H
ATOM   1467  CG  ASP A 110      17.522   6.416  19.284  1.00 87.54           C
ATOM   1468  OD1 ASP A 110      17.231   5.687  20.257  1.00 87.54           O
ATOM   1469  OD2 ASP A 110      17.949   7.589  19.347  1.00 87.54           O
ATOM   1470  HN  ASP A 110      15.583   4.417  16.043  1.00 87.54           H
ATOM   1471  N   GLN A 111      14.768   6.291  18.253  1.00 87.44           N
ATOM   1472  CA  GLN A 111      13.488   6.837  18.672  1.00 87.44           C
ATOM   1473  C   GLN A 111      13.013   7.899  17.679  1.00 87.44           C
ATOM   1474  O   GLN A 111      13.778   8.339  16.822  1.00 87.44           O
ATOM   1475  HA  GLN A 111      12.798   5.993  18.668  1.00 87.44           H
ATOM   1476  CB  GLN A 111      13.573   7.409  20.088  1.00 87.44           C
ATOM   1477 1HB  GLN A 111      12.597   7.789  20.390  1.00 87.44           H
ATOM   1478 2HB  GLN A 111      13.838   6.617  20.789  1.00 87.44           H
ATOM   1479  CG  GLN A 111      14.609   8.533  20.164  1.00 87.44           C
ATOM   1480 1HG  GLN A 111      15.590   8.146  19.891  1.00 87.44           H
ATOM   1481 2HG  GLN A 111      14.360   9.311  19.442  1.00 87.44           H
ATOM   1482  CD  GLN A 111      14.665   9.133  21.570  1.00 87.44           C
ATOM   1483  OE1 GLN A 111      13.656   9.344  22.224  1.00 87.44           O
ATOM   1484  NE2 GLN A 111      15.896   9.395  21.998  1.00 87.44           N
ATOM   1485 1HE2 GLN A 111      16.682   9.197  21.412  1.00 87.44           H
ATOM   1486 2HE2 GLN A 111      16.037   9.789  22.906  1.00 87.44           H
ATOM   1487  HN  GLN A 111      15.382   6.946  17.812  1.00 87.44           H
ATOM   1488  N   TRP A 112      11.753   8.281  17.827  1.00 89.97           N
ATOM   1489  CA  TRP A 112      11.179   9.314  16.981  1.00 89.97           C
ATOM   1490  C   TRP A 112      11.780  10.657  17.401  1.00 89.97           C
ATOM   1491  O   TRP A 112      11.481  11.164  18.481  1.00 89.97           O
ATOM   1492  HA  TRP A 112      11.452   9.090  15.950  1.00 89.97           H
ATOM   1493  CB  TRP A 112       9.651   9.294  17.052  1.00 89.97           C
ATOM   1494 1HB  TRP A 112       9.301   8.283  16.845  1.00 89.97           H
ATOM   1495 2HB  TRP A 112       9.341   9.537  18.068  1.00 89.97           H
ATOM   1496  CG  TRP A 112       8.971  10.262  16.081  1.00 89.97           C
ATOM   1497  CD1 TRP A 112       8.562  11.516  16.318  1.00 89.97           C
ATOM   1498  HD1 TRP A 112       8.669  12.026  17.275  1.00 89.97           H
ATOM   1499  CD2 TRP A 112       8.634  10.002  14.702  1.00 89.97           C
ATOM   1500  NE1 TRP A 112       7.989  12.081  15.196  1.00 89.97           N
ATOM   1501  HE1 TRP A 112       7.611  13.004  15.126  1.00 89.97           H
ATOM   1502  CE2 TRP A 112       8.035  11.131  14.183  1.00 89.97           C
ATOM   1503  CE3 TRP A 112       8.830   8.851  13.919  1.00 89.97           C
ATOM   1504  HE3 TRP A 112       9.301   7.947  14.306  1.00 89.97           H
ATOM   1505  CZ2 TRP A 112       7.582  11.220  12.861  1.00 89.97           C
ATOM   1506  HZ2 TRP A 112       7.111  12.124  12.475  1.00 89.97           H
ATOM   1507  CZ3 TRP A 112       8.372   8.955  12.601  1.00 89.97           C
ATOM   1508  HZ3 TRP A 112       8.500   8.090  11.950  1.00 89.97           H
ATOM   1509  CH2 TRP A 112       7.766  10.085  12.063  1.00 89.97           C
ATOM   1510  HH2 TRP A 112       7.437  10.087  11.024  1.00 89.97           H
ATOM   1511  HN  TRP A 112      11.129   7.898  18.509  1.00 89.97           H
ATOM   1512  N   LYS A 113      12.616  11.195  16.525  1.00 91.12           N
ATOM   1513  CA  LYS A 113      13.362  12.400  16.845  1.00 91.12           C
ATOM   1514  C   LYS A 113      12.683  13.604  16.189  1.00 91.12           C
ATOM   1515  O   LYS A 113      13.140  14.736  16.336  1.00 91.12           O
ATOM   1516  HA  LYS A 113      13.325  12.530  17.926  1.00 91.12           H
ATOM   1517  CB  LYS A 113      14.833  12.238  16.459  1.00 91.12           C
ATOM   1518 1HB  LYS A 113      14.910  11.968  15.405  1.00 91.12           H
ATOM   1519 2HB  LYS A 113      15.352  13.189  16.581  1.00 91.12           H
ATOM   1520  CG  LYS A 113      15.511  11.167  17.316  1.00 91.12           C
ATOM   1521 1HG  LYS A 113      15.474  11.460  18.365  1.00 91.12           H
ATOM   1522 2HG  LYS A 113      14.966  10.227  17.228  1.00 91.12           H
ATOM   1523  CD  LYS A 113      16.965  10.962  16.889  1.00 91.12           C
ATOM   1524 1HD  LYS A 113      17.004  10.701  15.831  1.00 91.12           H
ATOM   1525 2HD  LYS A 113      17.518  11.893  17.008  1.00 91.12           H
ATOM   1526  CE  LYS A 113      17.629   9.859  17.716  1.00 91.12           C
ATOM   1527 1HE  LYS A 113      17.633  10.139  18.769  1.00 91.12           H
ATOM   1528 2HE  LYS A 113      17.053   8.937  17.633  1.00 91.12           H
ATOM   1529  NZ  LYS A 113      19.016   9.627  17.253  1.00 91.12           N
ATOM   1530 1HZ  LYS A 113      19.416   8.846  17.761  1.00 91.12           H
ATOM   1531 2HZ  LYS A 113      19.011   9.418  16.261  1.00 91.12           H
ATOM   1532 3HZ  LYS A 113      19.571  10.459  17.419  1.00 91.12           H
ATOM   1533  HN  LYS A 113      12.787  10.821  15.613  1.00 91.12           H
ATOM   1534  N   PHE A 114      11.601  13.318  15.478  1.00 92.44           N
ATOM   1535  CA  PHE A 114      10.983  14.316  14.622  1.00 92.44           C
ATOM   1536  C   PHE A 114       9.746  14.921  15.290  1.00 92.44           C
ATOM   1537  O   PHE A 114       9.273  14.411  16.304  1.00 92.44           O
ATOM   1538  HA  PHE A 114      11.722  15.100  14.453  1.00 92.44           H
ATOM   1539  CB  PHE A 114      10.557  13.602  13.338  1.00 92.44           C
ATOM   1540 1HB  PHE A 114       9.741  12.918  13.568  1.00 92.44           H
ATOM   1541 2HB  PHE A 114      10.166  14.340  12.637  1.00 92.44           H
ATOM   1542  CG  PHE A 114      11.683  12.820  12.658  1.00 92.44           C
ATOM   1543  CD1 PHE A 114      12.653  13.482  11.973  1.00 92.44           C
ATOM   1544  HD1 PHE A 114      12.629  14.570  11.908  1.00 92.44           H
ATOM   1545  CD2 PHE A 114      11.713  11.463  12.739  1.00 92.44           C
ATOM   1546  HD2 PHE A 114      10.935  10.932  13.289  1.00 92.44           H
ATOM   1547  CE1 PHE A 114      13.698  12.756  11.342  1.00 92.44           C
ATOM   1548  HE1 PHE A 114      14.475  13.286  10.792  1.00 92.44           H
ATOM   1549  CE2 PHE A 114      12.757  10.737  12.108  1.00 92.44           C
ATOM   1550  HE2 PHE A 114      12.781   9.649  12.173  1.00 92.44           H
ATOM   1551  CZ  PHE A 114      13.728  11.399  11.423  1.00 92.44           C
ATOM   1552  HZ  PHE A 114      14.530  10.841  10.939  1.00 92.44           H
ATOM   1553  HN  PHE A 114      11.150  12.426  15.481  1.00 92.44           H
ATOM   1554  N   GLN A 115       9.259  15.999  14.694  1.00 93.25           N
ATOM   1555  CA  GLN A 115       8.113  16.704  15.242  1.00 93.25           C
ATOM   1556  C   GLN A 115       6.831  15.904  14.998  1.00 93.25           C
ATOM   1557  O   GLN A 115       6.813  14.990  14.175  1.00 93.25           O
ATOM   1558  HA  GLN A 115       8.304  16.779  16.313  1.00 93.25           H
ATOM   1559  CB  GLN A 115       8.001  18.111  14.653  1.00 93.25           C
ATOM   1560 1HB  GLN A 115       8.014  18.056  13.564  1.00 93.25           H
ATOM   1561 2HB  GLN A 115       7.047  18.554  14.938  1.00 93.25           H
ATOM   1562  CG  GLN A 115       9.147  19.001  15.138  1.00 93.25           C
ATOM   1563 1HG  GLN A 115      10.102  18.529  14.906  1.00 93.25           H
ATOM   1564 2HG  GLN A 115       9.124  19.952  14.606  1.00 93.25           H
ATOM   1565  CD  GLN A 115       9.048  19.251  16.644  1.00 93.25           C
ATOM   1566  OE1 GLN A 115       7.996  19.134  17.251  1.00 93.25           O
ATOM   1567  NE2 GLN A 115      10.199  19.600  17.212  1.00 93.25           N
ATOM   1568 1HE2 GLN A 115      11.027  19.678  16.656  1.00 93.25           H
ATOM   1569 2HE2 GLN A 115      10.236  19.785  18.194  1.00 93.25           H
ATOM   1570  HN  GLN A 115       9.633  16.390  13.853  1.00 93.25           H
ATOM   1571  N   THR A 116       5.791  16.277  15.729  1.00 93.75           N
ATOM   1572  CA  THR A 116       4.529  15.560  15.655  1.00 93.75           C
ATOM   1573  C   THR A 116       3.964  15.622  14.235  1.00 93.75           C
ATOM   1574  O   THR A 116       3.355  14.662  13.763  1.00 93.75           O
ATOM   1575  HA  THR A 116       4.717  14.510  15.879  1.00 93.75           H
ATOM   1576  CB  THR A 116       3.589  16.148  16.710  1.00 93.75           C
ATOM   1577  HB  THR A 116       3.273  17.153  16.432  1.00 93.75           H
ATOM   1578  OG1 THR A 116       4.326  16.049  17.925  1.00 93.75           O
ATOM   1579  HG1 THR A 116       3.922  16.644  18.619  1.00 93.75           H
ATOM   1580  CG2 THR A 116       2.357  15.273  16.948  1.00 93.75           C
ATOM   1581 1HG2 THR A 116       2.672  14.287  17.291  1.00 93.75           H
ATOM   1582 2HG2 THR A 116       1.797  15.172  16.018  1.00 93.75           H
ATOM   1583 3HG2 THR A 116       1.724  15.735  17.705  1.00 93.75           H
ATOM   1584  HN  THR A 116       5.801  17.051  16.362  1.00 93.75           H
ATOM   1585  N   PHE A 117       4.184  16.759  13.593  1.00 94.57           N
ATOM   1586  CA  PHE A 117       3.711  16.956  12.233  1.00 94.57           C
ATOM   1587  C   PHE A 117       4.188  15.827  11.318  1.00 94.57           C
ATOM   1588  O   PHE A 117       3.407  15.280  10.542  1.00 94.57           O
ATOM   1589  HA  PHE A 117       2.621  16.957  12.268  1.00 94.57           H
ATOM   1590  CB  PHE A 117       4.299  18.280  11.741  1.00 94.57           C
ATOM   1591 1HB  PHE A 117       3.911  19.090  12.358  1.00 94.57           H
ATOM   1592 2HB  PHE A 117       5.380  18.260  11.885  1.00 94.57           H
ATOM   1593  CG  PHE A 117       4.000  18.586  10.273  1.00 94.57           C
ATOM   1594  CD1 PHE A 117       4.975  18.445   9.336  1.00 94.57           C
ATOM   1595  HD1 PHE A 117       5.970  18.112   9.631  1.00 94.57           H
ATOM   1596  CD2 PHE A 117       2.758  19.001   9.905  1.00 94.57           C
ATOM   1597  HD2 PHE A 117       1.976  19.115  10.656  1.00 94.57           H
ATOM   1598  CE1 PHE A 117       4.696  18.730   7.973  1.00 94.57           C
ATOM   1599  HE1 PHE A 117       5.478  18.616   7.222  1.00 94.57           H
ATOM   1600  CE2 PHE A 117       2.479  19.286   8.542  1.00 94.57           C
ATOM   1601  HE2 PHE A 117       1.484  19.618   8.246  1.00 94.57           H
ATOM   1602  CZ  PHE A 117       3.455  19.144   7.604  1.00 94.57           C
ATOM   1603  HZ  PHE A 117       3.241  19.362   6.558  1.00 94.57           H
ATOM   1604  HN  PHE A 117       4.676  17.537  13.986  1.00 94.57           H
ATOM   1605  N   MET A 118       5.470  15.512  11.439  1.00 94.32           N
ATOM   1606  CA  MET A 118       6.070  14.487  10.603  1.00 94.32           C
ATOM   1607  C   MET A 118       5.456  13.115  10.892  1.00 94.32           C
ATOM   1608  O   MET A 118       5.317  12.291   9.989  1.00 94.32           O
ATOM   1609  HA  MET A 118       5.854  14.781   9.576  1.00 94.32           H
ATOM   1610  CB  MET A 118       7.578  14.436  10.861  1.00 94.32           C
ATOM   1611 1HB  MET A 118       7.987  15.446  10.848  1.00 94.32           H
ATOM   1612 2HB  MET A 118       7.767  14.028  11.854  1.00 94.32           H
ATOM   1613  CG  MET A 118       8.285  13.579   9.809  1.00 94.32           C
ATOM   1614 1HG  MET A 118       9.353  13.533  10.024  1.00 94.32           H
ATOM   1615 2HG  MET A 118       7.908  12.557   9.847  1.00 94.32           H
ATOM   1616  SD  MET A 118       8.020  14.266   8.183  1.00 94.32           S
ATOM   1617  CE  MET A 118       9.005  15.750   8.310  1.00 94.32           C
ATOM   1618 1HE  MET A 118       8.624  16.371   9.120  1.00 94.32           H
ATOM   1619 2HE  MET A 118      10.042  15.481   8.514  1.00 94.32           H
ATOM   1620 3HE  MET A 118       8.951  16.303   7.372  1.00 94.32           H
ATOM   1621  HN  MET A 118       6.092  15.944  12.092  1.00 94.32           H
ATOM   1622  N   CYS A 119       5.105  12.913  12.153  1.00 93.40           N
ATOM   1623  CA  CYS A 119       4.497  11.661  12.569  1.00 93.40           C
ATOM   1624  C   CYS A 119       3.162  11.508  11.837  1.00 93.40           C
ATOM   1625  O   CYS A 119       2.851  10.435  11.323  1.00 93.40           O
ATOM   1626  HA  CYS A 119       5.188  10.867  12.284  1.00 93.40           H
ATOM   1627  CB  CYS A 119       4.326  11.592  14.088  1.00 93.40           C
ATOM   1628 1HB  CYS A 119       5.302  11.584  14.572  1.00 93.40           H
ATOM   1629 2HB  CYS A 119       3.801  12.479  14.443  1.00 93.40           H
ATOM   1630  SG  CYS A 119       3.390  10.087  14.545  1.00 93.40           S
ATOM   1631  HN  CYS A 119       5.230  13.585  12.883  1.00 93.40           H
ATOM   1632  N   LYS A 120       2.409  12.598  11.812  1.00 94.49           N
ATOM   1633  CA  LYS A 120       1.114  12.599  11.154  1.00 94.49           C
ATOM   1634  C   LYS A 120       1.297  12.234   9.679  1.00 94.49           C
ATOM   1635  O   LYS A 120       0.605  11.358   9.162  1.00 94.49           O
ATOM   1636  HA  LYS A 120       0.507  11.827  11.627  1.00 94.49           H
ATOM   1637  CB  LYS A 120       0.402  13.935  11.374  1.00 94.49           C
ATOM   1638 1HB  LYS A 120       1.066  14.755  11.103  1.00 94.49           H
ATOM   1639 2HB  LYS A 120      -0.467  14.000  10.719  1.00 94.49           H
ATOM   1640  CG  LYS A 120      -0.039  14.088  12.831  1.00 94.49           C
ATOM   1641 1HG  LYS A 120      -0.698  13.264  13.104  1.00 94.49           H
ATOM   1642 2HG  LYS A 120       0.831  14.030  13.485  1.00 94.49           H
ATOM   1643  CD  LYS A 120      -0.760  15.419  13.049  1.00 94.49           C
ATOM   1644 1HD  LYS A 120      -0.068  16.244  12.878  1.00 94.49           H
ATOM   1645 2HD  LYS A 120      -1.566  15.524  12.322  1.00 94.49           H
ATOM   1646  CE  LYS A 120      -1.330  15.509  14.466  1.00 94.49           C
ATOM   1647 1HE  LYS A 120      -1.309  14.525  14.936  1.00 94.49           H
ATOM   1648 2HE  LYS A 120      -0.709  16.166  15.073  1.00 94.49           H
ATOM   1649  NZ  LYS A 120      -2.719  16.019  14.434  1.00 94.49           N
ATOM   1650 1HZ  LYS A 120      -3.084  16.064  15.379  1.00 94.49           H
ATOM   1651 2HZ  LYS A 120      -2.729  16.947  14.024  1.00 94.49           H
ATOM   1652 3HZ  LYS A 120      -3.295  15.398  13.878  1.00 94.49           H
ATOM   1653  HN  LYS A 120       2.671  13.468  12.231  1.00 94.49           H
ATOM   1654  N   VAL A 121       2.231  12.925   9.043  1.00 94.41           N
ATOM   1655  CA  VAL A 121       2.442  12.760   7.615  1.00 94.41           C
ATOM   1656  C   VAL A 121       2.843  11.312   7.327  1.00 94.41           C
ATOM   1657  O   VAL A 121       2.266  10.667   6.453  1.00 94.41           O
ATOM   1658  HA  VAL A 121       1.496  12.968   7.116  1.00 94.41           H
ATOM   1659  CB  VAL A 121       3.473  13.776   7.118  1.00 94.41           C
ATOM   1660  HB  VAL A 121       4.358  13.691   7.748  1.00 94.41           H
ATOM   1661  CG1 VAL A 121       3.891  13.472   5.677  1.00 94.41           C
ATOM   1662 1HG1 VAL A 121       4.330  12.476   5.629  1.00 94.41           H
ATOM   1663 2HG1 VAL A 121       3.016  13.516   5.029  1.00 94.41           H
ATOM   1664 3HG1 VAL A 121       4.624  14.209   5.349  1.00 94.41           H
ATOM   1665  CG2 VAL A 121       2.941  15.204   7.245  1.00 94.41           C
ATOM   1666 1HG2 VAL A 121       2.033  15.308   6.650  1.00 94.41           H
ATOM   1667 2HG2 VAL A 121       2.717  15.417   8.290  1.00 94.41           H
ATOM   1668 3HG2 VAL A 121       3.693  15.906   6.884  1.00 94.41           H
ATOM   1669  HN  VAL A 121       2.837  13.586   9.486  1.00 94.41           H
ATOM   1670  N   VAL A 122       3.829  10.844   8.079  1.00 92.80           N
ATOM   1671  CA  VAL A 122       4.465   9.574   7.772  1.00 92.80           C
ATOM   1672  C   VAL A 122       3.432   8.450   7.884  1.00 92.80           C
ATOM   1673  O   VAL A 122       3.388   7.557   7.040  1.00 92.80           O
ATOM   1674  HA  VAL A 122       4.819   9.623   6.743  1.00 92.80           H
ATOM   1675  CB  VAL A 122       5.678   9.363   8.681  1.00 92.80           C
ATOM   1676  HB  VAL A 122       5.364   9.554   9.708  1.00 92.80           H
ATOM   1677  CG1 VAL A 122       6.177   7.919   8.603  1.00 92.80           C
ATOM   1678 1HG1 VAL A 122       5.383   7.242   8.918  1.00 92.80           H
ATOM   1679 2HG1 VAL A 122       6.465   7.690   7.577  1.00 92.80           H
ATOM   1680 3HG1 VAL A 122       7.040   7.797   9.258  1.00 92.80           H
ATOM   1681  CG2 VAL A 122       6.796  10.350   8.340  1.00 92.80           C
ATOM   1682 1HG2 VAL A 122       7.106  10.204   7.305  1.00 92.80           H
ATOM   1683 2HG2 VAL A 122       6.434  11.370   8.471  1.00 92.80           H
ATOM   1684 3HG2 VAL A 122       7.646  10.178   9.001  1.00 92.80           H
ATOM   1685  HN  VAL A 122       4.191  11.315   8.882  1.00 92.80           H
ATOM   1686  N   ASN A 123       2.627   8.533   8.933  1.00 91.19           N
ATOM   1687  CA  ASN A 123       1.594   7.536   9.164  1.00 91.19           C
ATOM   1688  C   ASN A 123       0.573   7.594   8.026  1.00 91.19           C
ATOM   1689  O   ASN A 123       0.118   6.558   7.543  1.00 91.19           O
ATOM   1690  HA  ASN A 123       2.121   6.583   9.204  1.00 91.19           H
ATOM   1691  CB  ASN A 123       0.855   7.803  10.476  1.00 91.19           C
ATOM   1692 1HB  ASN A 123       0.777   8.877  10.642  1.00 91.19           H
ATOM   1693 2HB  ASN A 123      -0.161   7.415  10.411  1.00 91.19           H
ATOM   1694  CG  ASN A 123       1.580   7.151  11.656  1.00 91.19           C
ATOM   1695  OD1 ASN A 123       2.358   6.223  11.504  1.00 91.19           O
ATOM   1696  ND2 ASN A 123       1.284   7.688  12.836  1.00 91.19           N
ATOM   1697 1HD2 ASN A 123       0.637   8.449  12.891  1.00 91.19           H
ATOM   1698 2HD2 ASN A 123       1.708   7.331  13.668  1.00 91.19           H
ATOM   1699  HN  ASN A 123       2.671   9.261   9.616  1.00 91.19           H
ATOM   1700  N   SER A 124       0.242   8.815   7.631  1.00 92.99           N
ATOM   1701  CA  SER A 124      -0.851   9.029   6.698  1.00 92.99           C
ATOM   1702  C   SER A 124      -0.425   8.613   5.289  1.00 92.99           C
ATOM   1703  O   SER A 124      -1.227   8.076   4.527  1.00 92.99           O
ATOM   1704  HA  SER A 124      -1.663   8.396   7.055  1.00 92.99           H
ATOM   1705  CB  SER A 124      -1.303  10.490   6.706  1.00 92.99           C
ATOM   1706 1HB  SER A 124      -0.509  11.118   6.302  1.00 92.99           H
ATOM   1707 2HB  SER A 124      -2.166  10.607   6.050  1.00 92.99           H
ATOM   1708  OG  SER A 124      -1.640  10.938   8.017  1.00 92.99           O
ATOM   1709  HG  SER A 124      -0.998  11.644   8.313  1.00 92.99           H
ATOM   1710  HN  SER A 124       0.706   9.646   7.938  1.00 92.99           H
ATOM   1711  N   MET A 125       0.838   8.878   4.984  1.00 92.95           N
ATOM   1712  CA  MET A 125       1.343   8.668   3.638  1.00 92.95           C
ATOM   1713  C   MET A 125       1.224   7.198   3.231  1.00 92.95           C
ATOM   1714  O   MET A 125       0.887   6.892   2.088  1.00 92.95           O
ATOM   1715  HA  MET A 125       0.717   9.283   2.991  1.00 92.95           H
ATOM   1716  CB  MET A 125       2.808   9.101   3.570  1.00 92.95           C
ATOM   1717 1HB  MET A 125       3.347   8.713   4.435  1.00 92.95           H
ATOM   1718 2HB  MET A 125       3.277   8.672   2.684  1.00 92.95           H
ATOM   1719  CG  MET A 125       2.929  10.626   3.528  1.00 92.95           C
ATOM   1720 1HG  MET A 125       2.347  11.067   4.338  1.00 92.95           H
ATOM   1721 2HG  MET A 125       3.966  10.921   3.684  1.00 92.95           H
ATOM   1722  SD  MET A 125       2.349  11.242   1.956  1.00 92.95           S
ATOM   1723  CE  MET A 125       1.108  12.397   2.515  1.00 92.95           C
ATOM   1724 1HE  MET A 125       0.349  11.865   3.089  1.00 92.95           H
ATOM   1725 2HE  MET A 125       1.574  13.156   3.143  1.00 92.95           H
ATOM   1726 3HE  MET A 125       0.642  12.875   1.653  1.00 92.95           H
ATOM   1727  HN  MET A 125       1.508   9.229   5.638  1.00 92.95           H
ATOM   1728  N   TYR A 126       1.508   6.327   4.188  1.00 87.09           N
ATOM   1729  CA  TYR A 126       1.425   4.897   3.948  1.00 87.09           C
ATOM   1730  C   TYR A 126       0.006   4.490   3.547  1.00 87.09           C
ATOM   1731  O   TYR A 126      -0.185   3.777   2.563  1.00 87.09           O
ATOM   1732  HA  TYR A 126       2.109   4.652   3.135  1.00 87.09           H
ATOM   1733  CB  TYR A 126       1.780   4.225   5.275  1.00 87.09           C
ATOM   1734 1HB  TYR A 126       2.843   4.367   5.471  1.00 87.09           H
ATOM   1735 2HB  TYR A 126       1.239   4.723   6.079  1.00 87.09           H
ATOM   1736  CG  TYR A 126       1.464   2.728   5.319  1.00 87.09           C
ATOM   1737  CD1 TYR A 126       0.660   2.222   6.320  1.00 87.09           C
ATOM   1738  HD1 TYR A 126       0.250   2.888   7.079  1.00 87.09           H
ATOM   1739  CD2 TYR A 126       1.983   1.885   4.357  1.00 87.09           C
ATOM   1740  HD2 TYR A 126       2.618   2.285   3.567  1.00 87.09           H
ATOM   1741  CE1 TYR A 126       0.363   0.813   6.361  1.00 87.09           C
ATOM   1742  HE1 TYR A 126      -0.271   0.400   7.145  1.00 87.09           H
ATOM   1743  CE2 TYR A 126       1.686   0.477   4.399  1.00 87.09           C
ATOM   1744  HE2 TYR A 126       2.089  -0.200   3.646  1.00 87.09           H
ATOM   1745  CZ  TYR A 126       0.890   0.010   5.398  1.00 87.09           C
ATOM   1746  OH  TYR A 126       0.609  -1.320   5.437  1.00 87.09           O
ATOM   1747  HH  TYR A 126       1.055  -1.786   4.672  1.00 87.09           H
ATOM   1748  HN  TYR A 126       1.790   6.585   5.113  1.00 87.09           H
ATOM   1749  N   LYS A 127      -0.954   4.961   4.329  1.00 87.51           N
ATOM   1750  CA  LYS A 127      -2.340   4.576   4.128  1.00 87.51           C
ATOM   1751  C   LYS A 127      -2.832   5.136   2.792  1.00 87.51           C
ATOM   1752  O   LYS A 127      -3.623   4.498   2.100  1.00 87.51           O
ATOM   1753  HA  LYS A 127      -2.374   3.487   4.079  1.00 87.51           H
ATOM   1754  CB  LYS A 127      -3.194   5.001   5.324  1.00 87.51           C
ATOM   1755 1HB  LYS A 127      -3.005   6.049   5.557  1.00 87.51           H
ATOM   1756 2HB  LYS A 127      -4.251   4.918   5.070  1.00 87.51           H
ATOM   1757  CG  LYS A 127      -2.889   4.138   6.550  1.00 87.51           C
ATOM   1758 1HG  LYS A 127      -1.832   4.221   6.804  1.00 87.51           H
ATOM   1759 2HG  LYS A 127      -3.453   4.505   7.407  1.00 87.51           H
ATOM   1760  CD  LYS A 127      -3.243   2.672   6.290  1.00 87.51           C
ATOM   1761 1HD  LYS A 127      -4.274   2.599   5.944  1.00 87.51           H
ATOM   1762 2HD  LYS A 127      -2.611   2.277   5.494  1.00 87.51           H
ATOM   1763  CE  LYS A 127      -3.064   1.832   7.556  1.00 87.51           C
ATOM   1764 1HE  LYS A 127      -2.078   2.015   7.984  1.00 87.51           H
ATOM   1765 2HE  LYS A 127      -3.797   2.131   8.305  1.00 87.51           H
ATOM   1766  NZ  LYS A 127      -3.218   0.392   7.249  1.00 87.51           N
ATOM   1767 1HZ  LYS A 127      -3.079  -0.151   8.094  1.00 87.51           H
ATOM   1768 2HZ  LYS A 127      -4.150   0.222   6.887  1.00 87.51           H
ATOM   1769 3HZ  LYS A 127      -2.531   0.119   6.554  1.00 87.51           H
ATOM   1770  HN  LYS A 127      -0.797   5.593   5.089  1.00 87.51           H
ATOM   1771  N   MET A 128      -2.341   6.324   2.468  1.00 91.24           N
ATOM   1772  CA  MET A 128      -2.709   6.971   1.220  1.00 91.24           C
ATOM   1773  C   MET A 128      -2.249   6.144   0.018  1.00 91.24           C
ATOM   1774  O   MET A 128      -3.012   5.932  -0.923  1.00 91.24           O
ATOM   1775  HA  MET A 128      -3.797   7.034   1.232  1.00 91.24           H
ATOM   1776  CB  MET A 128      -2.071   8.360   1.158  1.00 91.24           C
ATOM   1777 1HB  MET A 128      -2.305   8.913   2.068  1.00 91.24           H
ATOM   1778 2HB  MET A 128      -0.986   8.265   1.114  1.00 91.24           H
ATOM   1779  CG  MET A 128      -2.570   9.139  -0.061  1.00 91.24           C
ATOM   1780 1HG  MET A 128      -2.364   8.576  -0.971  1.00 91.24           H
ATOM   1781 2HG  MET A 128      -3.651   9.267  -0.003  1.00 91.24           H
ATOM   1782  SD  MET A 128      -1.771  10.733  -0.136  1.00 91.24           S
ATOM   1783  CE  MET A 128      -0.090  10.223  -0.450  1.00 91.24           C
ATOM   1784 1HE  MET A 128       0.257   9.592   0.369  1.00 91.24           H
ATOM   1785 2HE  MET A 128      -0.049   9.663  -1.383  1.00 91.24           H
ATOM   1786 3HE  MET A 128       0.549  11.103  -0.526  1.00 91.24           H
ATOM   1787  HN  MET A 128      -1.706   6.841   3.041  1.00 91.24           H
ATOM   1788  N   ASN A 129      -1.003   5.699   0.088  1.00 90.26           N
ATOM   1789  CA  ASN A 129      -0.450   4.854  -0.957  1.00 90.26           C
ATOM   1790  C   ASN A 129      -1.265   3.563  -1.048  1.00 90.26           C
ATOM   1791  O   ASN A 129      -1.633   3.132  -2.140  1.00 90.26           O
ATOM   1792  HA  ASN A 129      -0.510   5.450  -1.868  1.00 90.26           H
ATOM   1793  CB  ASN A 129       1.001   4.477  -0.651  1.00 90.26           C
ATOM   1794 1HB  ASN A 129       1.637   5.358  -0.745  1.00 90.26           H
ATOM   1795 2HB  ASN A 129       1.081   4.135   0.381  1.00 90.26           H
ATOM   1796  CG  ASN A 129       1.494   3.381  -1.597  1.00 90.26           C
ATOM   1797  OD1 ASN A 129       1.357   2.196  -1.342  1.00 90.26           O
ATOM   1798  ND2 ASN A 129       2.075   3.841  -2.702  1.00 90.26           N
ATOM   1799 1HD2 ASN A 129       2.156   4.827  -2.851  1.00 90.26           H
ATOM   1800 2HD2 ASN A 129       2.430   3.202  -3.384  1.00 90.26           H
ATOM   1801  HN  ASN A 129      -0.377   5.905   0.840  1.00 90.26           H
ATOM   1802  N   PHE A 130      -1.523   2.980   0.114  1.00 84.11           N
ATOM   1803  CA  PHE A 130      -2.159   1.675   0.172  1.00 84.11           C
ATOM   1804  C   PHE A 130      -3.503   1.687  -0.558  1.00 84.11           C
ATOM   1805  O   PHE A 130      -3.760   0.835  -1.407  1.00 84.11           O
ATOM   1806  HA  PHE A 130      -1.489   0.967  -0.315  1.00 84.11           H
ATOM   1807  CB  PHE A 130      -2.398   1.360   1.650  1.00 84.11           C
ATOM   1808 1HB  PHE A 130      -1.444   1.389   2.177  1.00 84.11           H
ATOM   1809 2HB  PHE A 130      -3.023   2.141   2.082  1.00 84.11           H
ATOM   1810  CG  PHE A 130      -3.060   0.003   1.898  1.00 84.11           C
ATOM   1811  CD1 PHE A 130      -4.286  -0.059   2.482  1.00 84.11           C
ATOM   1812  HD1 PHE A 130      -4.798   0.858   2.774  1.00 84.11           H
ATOM   1813  CD2 PHE A 130      -2.421  -1.142   1.534  1.00 84.11           C
ATOM   1814  HD2 PHE A 130      -1.438  -1.092   1.066  1.00 84.11           H
ATOM   1815  CE1 PHE A 130      -4.900  -1.319   2.712  1.00 84.11           C
ATOM   1816  HE1 PHE A 130      -5.883  -1.369   3.180  1.00 84.11           H
ATOM   1817  CE2 PHE A 130      -3.035  -2.401   1.764  1.00 84.11           C
ATOM   1818  HE2 PHE A 130      -2.523  -3.318   1.472  1.00 84.11           H
ATOM   1819  CZ  PHE A 130      -4.262  -2.463   2.348  1.00 84.11           C
ATOM   1820  HZ  PHE A 130      -4.733  -3.430   2.524  1.00 84.11           H
ATOM   1821  HN  PHE A 130      -1.305   3.385   1.003  1.00 84.11           H
ATOM   1822  N   TYR A 131      -4.326   2.663  -0.202  1.00 85.83           N
ATOM   1823  CA  TYR A 131      -5.654   2.771  -0.780  1.00 85.83           C
ATOM   1824  C   TYR A 131      -5.578   3.122  -2.267  1.00 85.83           C
ATOM   1825  O   TYR A 131      -6.282   2.532  -3.085  1.00 85.83           O
ATOM   1826  HA  TYR A 131      -6.150   1.806  -0.667  1.00 85.83           H
ATOM   1827  CB  TYR A 131      -6.348   3.912  -0.034  1.00 85.83           C
ATOM   1828 1HB  TYR A 131      -5.701   4.789  -0.050  1.00 85.83           H
ATOM   1829 2HB  TYR A 131      -7.260   4.179  -0.566  1.00 85.83           H
ATOM   1830  CG  TYR A 131      -6.700   3.583   1.418  1.00 85.83           C
ATOM   1831  CD1 TYR A 131      -7.318   2.388   1.724  1.00 85.83           C
ATOM   1832  HD1 TYR A 131      -7.556   1.679   0.932  1.00 85.83           H
ATOM   1833  CD2 TYR A 131      -6.398   4.481   2.422  1.00 85.83           C
ATOM   1834  HD2 TYR A 131      -5.910   5.425   2.180  1.00 85.83           H
ATOM   1835  CE1 TYR A 131      -7.650   2.078   3.091  1.00 85.83           C
ATOM   1836  HE1 TYR A 131      -8.138   1.138   3.347  1.00 85.83           H
ATOM   1837  CE2 TYR A 131      -6.730   4.171   3.789  1.00 85.83           C
ATOM   1838  HE2 TYR A 131      -6.497   4.871   4.591  1.00 85.83           H
ATOM   1839  CZ  TYR A 131      -7.339   2.985   4.056  1.00 85.83           C
ATOM   1840  OH  TYR A 131      -7.652   2.692   5.347  1.00 85.83           O
ATOM   1841  HH  TYR A 131      -7.543   3.506   5.918  1.00 85.83           H
ATOM   1842  HN  TYR A 131      -4.098   3.370   0.468  1.00 85.83           H
ATOM   1843  N   SER A 132      -4.717   4.082  -2.572  1.00 88.09           N
ATOM   1844  CA  SER A 132      -4.603   4.580  -3.932  1.00 88.09           C
ATOM   1845  C   SER A 132      -4.127   3.462  -4.862  1.00 88.09           C
ATOM   1846  O   SER A 132      -4.626   3.322  -5.977  1.00 88.09           O
ATOM   1847  HA  SER A 132      -5.607   4.904  -4.206  1.00 88.09           H
ATOM   1848  CB  SER A 132      -3.647   5.773  -4.004  1.00 88.09           C
ATOM   1849 1HB  SER A 132      -3.537   6.088  -5.042  1.00 88.09           H
ATOM   1850 2HB  SER A 132      -4.075   6.614  -3.459  1.00 88.09           H
ATOM   1851  OG  SER A 132      -2.365   5.462  -3.465  1.00 88.09           O
ATOM   1852  HG  SER A 132      -2.241   5.927  -2.588  1.00 88.09           H
ATOM   1853  HN  SER A 132      -4.106   4.516  -1.911  1.00 88.09           H
ATOM   1854  N   CYS A 133      -3.167   2.694  -4.367  1.00 81.55           N
ATOM   1855  CA  CYS A 133      -2.610   1.599  -5.144  1.00 81.55           C
ATOM   1856  C   CYS A 133      -3.738   0.620  -5.471  1.00 81.55           C
ATOM   1857  O   CYS A 133      -3.889   0.201  -6.618  1.00 81.55           O
ATOM   1858  HA  CYS A 133      -2.201   2.038  -6.054  1.00 81.55           H
ATOM   1859  CB  CYS A 133      -1.455   0.915  -4.409  1.00 81.55           C
ATOM   1860 1HB  CYS A 133      -1.710   0.781  -3.358  1.00 81.55           H
ATOM   1861 2HB  CYS A 133      -1.287  -0.078  -4.825  1.00 81.55           H
ATOM   1862  SG  CYS A 133       0.066   1.921  -4.559  1.00 81.55           S
ATOM   1863  HG  CYS A 133      -0.323   2.885  -3.729  1.00 81.55           H
ATOM   1864  HN  CYS A 133      -2.772   2.809  -3.456  1.00 81.55           H
ATOM   1865  N   VAL A 134      -4.503   0.282  -4.443  1.00 79.47           N
ATOM   1866  CA  VAL A 134      -5.593  -0.666  -4.600  1.00 79.47           C
ATOM   1867  C   VAL A 134      -6.527  -0.183  -5.711  1.00 79.47           C
ATOM   1868  O   VAL A 134      -6.861  -0.941  -6.620  1.00 79.47           O
ATOM   1869  HA  VAL A 134      -5.158  -1.620  -4.898  1.00 79.47           H
ATOM   1870  CB  VAL A 134      -6.307  -0.868  -3.263  1.00 79.47           C
ATOM   1871  HB  VAL A 134      -6.356   0.097  -2.759  1.00 79.47           H
ATOM   1872  CG1 VAL A 134      -7.741  -1.359  -3.476  1.00 79.47           C
ATOM   1873 1HG1 VAL A 134      -8.294  -0.624  -4.060  1.00 79.47           H
ATOM   1874 2HG1 VAL A 134      -7.724  -2.309  -4.010  1.00 79.47           H
ATOM   1875 3HG1 VAL A 134      -8.226  -1.495  -2.509  1.00 79.47           H
ATOM   1876  CG2 VAL A 134      -5.527  -1.829  -2.363  1.00 79.47           C
ATOM   1877 1HG2 VAL A 134      -5.433  -2.795  -2.859  1.00 79.47           H
ATOM   1878 2HG2 VAL A 134      -4.534  -1.421  -2.171  1.00 79.47           H
ATOM   1879 3HG2 VAL A 134      -6.057  -1.955  -1.419  1.00 79.47           H
ATOM   1880  HN  VAL A 134      -4.388   0.644  -3.518  1.00 79.47           H
ATOM   1881  N   LEU A 135      -6.924   1.076  -5.600  1.00 84.28           N
ATOM   1882  CA  LEU A 135      -7.942   1.621  -6.483  1.00 84.28           C
ATOM   1883  C   LEU A 135      -7.397   1.668  -7.912  1.00 84.28           C
ATOM   1884  O   LEU A 135      -8.132   1.424  -8.868  1.00 84.28           O
ATOM   1885  HA  LEU A 135      -8.793   0.940  -6.460  1.00 84.28           H
ATOM   1886  CB  LEU A 135      -8.431   2.975  -5.966  1.00 84.28           C
ATOM   1887 1HB  LEU A 135      -7.567   3.626  -5.837  1.00 84.28           H
ATOM   1888 2HB  LEU A 135      -9.060   3.428  -6.732  1.00 84.28           H
ATOM   1889  CG  LEU A 135      -9.215   2.948  -4.652  1.00 84.28           C
ATOM   1890  HG  LEU A 135      -8.637   2.383  -3.921  1.00 84.28           H
ATOM   1891  CD1 LEU A 135      -9.395   4.360  -4.092  1.00 84.28           C
ATOM   1892 1HD1 LEU A 135      -8.417   4.805  -3.906  1.00 84.28           H
ATOM   1893 2HD1 LEU A 135      -9.941   4.970  -4.812  1.00 84.28           H
ATOM   1894 3HD1 LEU A 135      -9.955   4.312  -3.158  1.00 84.28           H
ATOM   1895  CD2 LEU A 135     -10.552   2.226  -4.827  1.00 84.28           C
ATOM   1896 1HD2 LEU A 135     -11.149   2.742  -5.579  1.00 84.28           H
ATOM   1897 2HD2 LEU A 135     -10.372   1.200  -5.148  1.00 84.28           H
ATOM   1898 3HD2 LEU A 135     -11.089   2.221  -3.878  1.00 84.28           H
ATOM   1899  HN  LEU A 135      -6.564   1.719  -4.924  1.00 84.28           H
ATOM   1900  N   LEU A 136      -6.115   1.985  -8.013  1.00 86.17           N
ATOM   1901  CA  LEU A 136      -5.478   2.125  -9.311  1.00 86.17           C
ATOM   1902  C   LEU A 136      -5.419   0.758  -9.995  1.00 86.17           C
ATOM   1903  O   LEU A 136      -5.702   0.643 -11.187  1.00 86.17           O
ATOM   1904  HA  LEU A 136      -6.104   2.785  -9.913  1.00 86.17           H
ATOM   1905  CB  LEU A 136      -4.113   2.801  -9.169  1.00 86.17           C
ATOM   1906 1HB  LEU A 136      -3.582   2.331  -8.342  1.00 86.17           H
ATOM   1907 2HB  LEU A 136      -3.536   2.604 -10.072  1.00 86.17           H
ATOM   1908  CG  LEU A 136      -4.135   4.313  -8.931  1.00 86.17           C
ATOM   1909  HG  LEU A 136      -4.843   4.522  -8.130  1.00 86.17           H
ATOM   1910  CD1 LEU A 136      -2.765   4.815  -8.468  1.00 86.17           C
ATOM   1911 1HD1 LEU A 136      -2.493   4.318  -7.537  1.00 86.17           H
ATOM   1912 2HD1 LEU A 136      -2.020   4.591  -9.231  1.00 86.17           H
ATOM   1913 3HD1 LEU A 136      -2.809   5.892  -8.307  1.00 86.17           H
ATOM   1914  CD2 LEU A 136      -4.627   5.056 -10.175  1.00 86.17           C
ATOM   1915 1HD2 LEU A 136      -3.963   4.843 -11.012  1.00 86.17           H
ATOM   1916 2HD2 LEU A 136      -5.637   4.726 -10.419  1.00 86.17           H
ATOM   1917 3HD2 LEU A 136      -4.633   6.128  -9.979  1.00 86.17           H
ATOM   1918  HN  LEU A 136      -5.515   2.145  -7.229  1.00 86.17           H
ATOM   1919  N   ILE A 137      -5.049  -0.244  -9.212  1.00 77.43           N
ATOM   1920  CA  ILE A 137      -4.919  -1.594  -9.735  1.00 77.43           C
ATOM   1921  C   ILE A 137      -6.277  -2.069 -10.253  1.00 77.43           C
ATOM   1922  O   ILE A 137      -6.358  -2.706 -11.302  1.00 77.43           O
ATOM   1923  HA  ILE A 137      -4.224  -1.553 -10.574  1.00 77.43           H
ATOM   1924  CB  ILE A 137      -4.304  -2.519  -8.682  1.00 77.43           C
ATOM   1925  HB  ILE A 137      -4.794  -2.325  -7.729  1.00 77.43           H
ATOM   1926  CG1 ILE A 137      -2.815  -2.221  -8.493  1.00 77.43           C
ATOM   1927 1HG1 ILE A 137      -2.264  -2.522  -9.384  1.00 77.43           H
ATOM   1928 2HG1 ILE A 137      -2.667  -1.147  -8.375  1.00 77.43           H
ATOM   1929  CG2 ILE A 137      -4.555  -3.988  -9.030  1.00 77.43           C
ATOM   1930 1HG2 ILE A 137      -5.628  -4.172  -9.073  1.00 77.43           H
ATOM   1931 2HG2 ILE A 137      -4.108  -4.214  -9.998  1.00 77.43           H
ATOM   1932 3HG2 ILE A 137      -4.107  -4.623  -8.265  1.00 77.43           H
ATOM   1933  CD1 ILE A 137      -2.260  -2.955  -7.271  1.00 77.43           C
ATOM   1934 1HD1 ILE A 137      -2.797  -2.633  -6.379  1.00 77.43           H
ATOM   1935 2HD1 ILE A 137      -2.387  -4.030  -7.404  1.00 77.43           H
ATOM   1936 3HD1 ILE A 137      -1.200  -2.726  -7.160  1.00 77.43           H
ATOM   1937  HN  ILE A 137      -4.841  -0.146  -8.239  1.00 77.43           H
ATOM   1938  N   MET A 138      -7.312  -1.742  -9.493  1.00 77.52           N
ATOM   1939  CA  MET A 138      -8.671  -2.055  -9.902  1.00 77.52           C
ATOM   1940  C   MET A 138      -8.992  -1.428 -11.260  1.00 77.52           C
ATOM   1941  O   MET A 138      -9.513  -2.098 -12.150  1.00 77.52           O
ATOM   1942  HA  MET A 138      -8.711  -3.142  -9.978  1.00 77.52           H
ATOM   1943  CB  MET A 138      -9.654  -1.533  -8.853  1.00 77.52           C
ATOM   1944 1HB  MET A 138      -9.629  -2.177  -7.974  1.00 77.52           H
ATOM   1945 2HB  MET A 138      -9.350  -0.538  -8.528  1.00 77.52           H
ATOM   1946  CG  MET A 138     -11.077  -1.481  -9.413  1.00 77.52           C
ATOM   1947 1HG  MET A 138     -11.113  -0.814 -10.275  1.00 77.52           H
ATOM   1948 2HG  MET A 138     -11.376  -2.469  -9.762  1.00 77.52           H
ATOM   1949  SD  MET A 138     -12.207  -0.911  -8.155  1.00 77.52           S
ATOM   1950  CE  MET A 138     -11.981   0.853  -8.311  1.00 77.52           C
ATOM   1951 1HE  MET A 138     -10.939   1.105  -8.117  1.00 77.52           H
ATOM   1952 2HE  MET A 138     -12.248   1.166  -9.321  1.00 77.52           H
ATOM   1953 3HE  MET A 138     -12.619   1.366  -7.592  1.00 77.52           H
ATOM   1954  HN  MET A 138      -7.234  -1.273  -8.613  1.00 77.52           H
ATOM   1955  N   CYS A 139      -8.668  -0.148 -11.377  1.00 82.27           N
ATOM   1956  CA  CYS A 139      -9.024   0.609 -12.564  1.00 82.27           C
ATOM   1957  C   CYS A 139      -8.258   0.027 -13.754  1.00 82.27           C
ATOM   1958  O   CYS A 139      -8.797  -0.074 -14.855  1.00 82.27           O
ATOM   1959  HA  CYS A 139     -10.099   0.490 -12.700  1.00 82.27           H
ATOM   1960  CB  CYS A 139      -8.750   2.104 -12.385  1.00 82.27           C
ATOM   1961 1HB  CYS A 139      -7.728   2.256 -12.040  1.00 82.27           H
ATOM   1962 2HB  CYS A 139      -8.842   2.616 -13.343  1.00 82.27           H
ATOM   1963  SG  CYS A 139      -9.929   2.816 -11.181  1.00 82.27           S
ATOM   1964  HG  CYS A 139      -9.304   2.371 -10.095  1.00 82.27           H
ATOM   1965  HN  CYS A 139      -8.171   0.368 -10.679  1.00 82.27           H
ATOM   1966  N   ILE A 140      -7.013  -0.341 -13.491  1.00 78.81           N
ATOM   1967  CA  ILE A 140      -6.169  -0.916 -14.525  1.00 78.81           C
ATOM   1968  C   ILE A 140      -6.830  -2.184 -15.070  1.00 78.81           C
ATOM   1969  O   ILE A 140      -6.820  -2.423 -16.277  1.00 78.81           O
ATOM   1970  HA  ILE A 140      -6.100  -0.188 -15.333  1.00 78.81           H
ATOM   1971  CB  ILE A 140      -4.751  -1.141 -13.996  1.00 78.81           C
ATOM   1972  HB  ILE A 140      -4.823  -1.599 -13.009  1.00 78.81           H
ATOM   1973  CG1 ILE A 140      -4.013   0.188 -13.824  1.00 78.81           C
ATOM   1974 1HG1 ILE A 140      -3.774   0.604 -14.802  1.00 78.81           H
ATOM   1975 2HG1 ILE A 140      -4.661   0.906 -13.321  1.00 78.81           H
ATOM   1976  CG2 ILE A 140      -3.980  -2.114 -14.890  1.00 78.81           C
ATOM   1977 1HG2 ILE A 140      -4.498  -3.072 -14.917  1.00 78.81           H
ATOM   1978 2HG2 ILE A 140      -3.915  -1.707 -15.899  1.00 78.81           H
ATOM   1979 3HG2 ILE A 140      -2.975  -2.256 -14.491  1.00 78.81           H
ATOM   1980  CD1 ILE A 140      -2.727   0.000 -13.015  1.00 78.81           C
ATOM   1981 1HD1 ILE A 140      -2.972  -0.393 -12.029  1.00 78.81           H
ATOM   1982 2HD1 ILE A 140      -2.071  -0.700 -13.533  1.00 78.81           H
ATOM   1983 3HD1 ILE A 140      -2.222   0.960 -12.908  1.00 78.81           H
ATOM   1984  HN  ILE A 140      -6.580  -0.252 -12.594  1.00 78.81           H
ATOM   1985  N   SER A 141      -7.388  -2.963 -14.155  1.00 74.14           N
ATOM   1986  CA  SER A 141      -7.956  -4.251 -14.514  1.00 74.14           C
ATOM   1987  C   SER A 141      -9.191  -4.051 -15.395  1.00 74.14           C
ATOM   1988  O   SER A 141      -9.398  -4.789 -16.357  1.00 74.14           O
ATOM   1989  HA  SER A 141      -7.172  -4.768 -15.066  1.00 74.14           H
ATOM   1990  CB  SER A 141      -8.319  -5.059 -13.267  1.00 74.14           C
ATOM   1991 1HB  SER A 141      -9.096  -4.537 -12.710  1.00 74.14           H
ATOM   1992 2HB  SER A 141      -8.735  -6.021 -13.567  1.00 74.14           H
ATOM   1993  OG  SER A 141      -7.192  -5.273 -12.422  1.00 74.14           O
ATOM   1994  HG  SER A 141      -7.111  -4.524 -11.764  1.00 74.14           H
ATOM   1995  HN  SER A 141      -7.455  -2.727 -13.186  1.00 74.14           H
ATOM   1996  N   VAL A 142      -9.980  -3.049 -15.035  1.00 75.33           N
ATOM   1997  CA  VAL A 142     -11.163  -2.713 -15.807  1.00 75.33           C
ATOM   1998  C   VAL A 142     -10.742  -2.265 -17.209  1.00 75.33           C
ATOM   1999  O   VAL A 142     -11.347  -2.668 -18.201  1.00 75.33           O
ATOM   2000  HA  VAL A 142     -11.767  -3.616 -15.895  1.00 75.33           H
ATOM   2001  CB  VAL A 142     -11.990  -1.660 -15.067  1.00 75.33           C
ATOM   2002  HB  VAL A 142     -11.344  -0.804 -14.869  1.00 75.33           H
ATOM   2003  CG1 VAL A 142     -13.160  -1.177 -15.927  1.00 75.33           C
ATOM   2004 1HG1 VAL A 142     -12.776  -0.736 -16.847  1.00 75.33           H
ATOM   2005 2HG1 VAL A 142     -13.805  -2.021 -16.170  1.00 75.33           H
ATOM   2006 3HG1 VAL A 142     -13.731  -0.429 -15.377  1.00 75.33           H
ATOM   2007  CG2 VAL A 142     -12.484  -2.197 -13.722  1.00 75.33           C
ATOM   2008 1HG2 VAL A 142     -13.106  -3.076 -13.888  1.00 75.33           H
ATOM   2009 2HG2 VAL A 142     -11.629  -2.468 -13.103  1.00 75.33           H
ATOM   2010 3HG2 VAL A 142     -13.069  -1.428 -13.217  1.00 75.33           H
ATOM   2011  HN  VAL A 142      -9.821  -2.473 -14.233  1.00 75.33           H
ATOM   2012  N   ASP A 143      -9.707  -1.438 -17.245  1.00 77.79           N
ATOM   2013  CA  ASP A 143      -9.259  -0.855 -18.498  1.00 77.79           C
ATOM   2014  C   ASP A 143      -8.784  -1.970 -19.433  1.00 77.79           C
ATOM   2015  O   ASP A 143      -9.044  -1.930 -20.634  1.00 77.79           O
ATOM   2016  HA  ASP A 143     -10.124  -0.322 -18.892  1.00 77.79           H
ATOM   2017  CB  ASP A 143      -8.088   0.103 -18.272  1.00 77.79           C
ATOM   2018 1HB  ASP A 143      -8.333   0.800 -17.470  1.00 77.79           H
ATOM   2019 2HB  ASP A 143      -7.211  -0.458 -17.949  1.00 77.79           H
ATOM   2020  CG  ASP A 143      -7.761   0.880 -19.549  1.00 77.79           C
ATOM   2021  OD1 ASP A 143      -8.722   1.389 -20.165  1.00 77.79           O
ATOM   2022  OD2 ASP A 143      -6.558   0.949 -19.879  1.00 77.79           O
ATOM   2023  HN  ASP A 143      -9.180  -1.166 -16.440  1.00 77.79           H
ATOM   2024  N   ARG A 144      -8.096  -2.938 -18.845  1.00 73.02           N
ATOM   2025  CA  ARG A 144      -7.583  -4.062 -19.610  1.00 73.02           C
ATOM   2026  C   ARG A 144      -8.736  -4.845 -20.241  1.00 73.02           C
ATOM   2027  O   ARG A 144      -8.672  -5.216 -21.412  1.00 73.02           O
ATOM   2028  HA  ARG A 144      -6.949  -3.612 -20.375  1.00 73.02           H
ATOM   2029  CB  ARG A 144      -6.761  -5.001 -18.726  1.00 73.02           C
ATOM   2030 1HB  ARG A 144      -7.245  -5.108 -17.755  1.00 73.02           H
ATOM   2031 2HB  ARG A 144      -6.727  -5.993 -19.176  1.00 73.02           H
ATOM   2032  CG  ARG A 144      -5.338  -4.471 -18.537  1.00 73.02           C
ATOM   2033 1HG  ARG A 144      -4.873  -4.312 -19.510  1.00 73.02           H
ATOM   2034 2HG  ARG A 144      -5.370  -3.504 -18.036  1.00 73.02           H
ATOM   2035  CD  ARG A 144      -4.493  -5.449 -17.717  1.00 73.02           C
ATOM   2036 1HD  ARG A 144      -4.862  -5.489 -16.691  1.00 73.02           H
ATOM   2037 2HD  ARG A 144      -4.584  -6.454 -18.127  1.00 73.02           H
ATOM   2038  NE  ARG A 144      -3.075  -5.025 -17.728  1.00 73.02           N
ATOM   2039  HE  ARG A 144      -2.851  -4.150 -18.157  1.00 73.02           H
ATOM   2040  CZ  ARG A 144      -2.074  -5.740 -17.198  1.00 73.02           C
ATOM   2041  NH1 ARG A 144      -2.317  -6.919 -16.609  1.00 73.02           N
ATOM   2042 1HH1 ARG A 144      -3.251  -7.272 -16.563  1.00 73.02           H
ATOM   2043 2HH1 ARG A 144      -1.563  -7.447 -16.216  1.00 73.02           H
ATOM   2044  NH2 ARG A 144      -0.825  -5.258 -17.265  1.00 73.02           N
ATOM   2045 1HH2 ARG A 144      -0.066  -5.779 -16.875  1.00 73.02           H
ATOM   2046 2HH2 ARG A 144      -0.652  -4.377 -17.706  1.00 73.02           H
ATOM   2047  HN  ARG A 144      -7.888  -2.962 -17.868  1.00 73.02           H
ATOM   2048  N   TYR A 145      -9.763  -5.074 -19.437  1.00 71.91           N
ATOM   2049  CA  TYR A 145     -10.935  -5.793 -19.906  1.00 71.91           C
ATOM   2050  C   TYR A 145     -11.536  -5.117 -21.140  1.00 71.91           C
ATOM   2051  O   TYR A 145     -11.794  -5.773 -22.148  1.00 71.91           O
ATOM   2052  HA  TYR A 145     -10.626  -6.805 -20.170  1.00 71.91           H
ATOM   2053  CB  TYR A 145     -11.951  -5.737 -18.763  1.00 71.91           C
ATOM   2054 1HB  TYR A 145     -11.615  -6.392 -17.959  1.00 71.91           H
ATOM   2055 2HB  TYR A 145     -11.973  -4.724 -18.360  1.00 71.91           H
ATOM   2056  CG  TYR A 145     -13.369  -6.139 -19.170  1.00 71.91           C
ATOM   2057  CD1 TYR A 145     -14.356  -5.180 -19.272  1.00 71.91           C
ATOM   2058  HD1 TYR A 145     -14.125  -4.135 -19.062  1.00 71.91           H
ATOM   2059  CD2 TYR A 145     -13.662  -7.461 -19.435  1.00 71.91           C
ATOM   2060  HD2 TYR A 145     -12.883  -8.219 -19.355  1.00 71.91           H
ATOM   2061  CE1 TYR A 145     -15.692  -5.558 -19.655  1.00 71.91           C
ATOM   2062  HE1 TYR A 145     -16.480  -4.811 -19.739  1.00 71.91           H
ATOM   2063  CE2 TYR A 145     -14.997  -7.840 -19.819  1.00 71.91           C
ATOM   2064  HE2 TYR A 145     -15.242  -8.881 -20.031  1.00 71.91           H
ATOM   2065  CZ  TYR A 145     -15.946  -6.870 -19.910  1.00 71.91           C
ATOM   2066  OH  TYR A 145     -17.207  -7.227 -20.272  1.00 71.91           O
ATOM   2067  HH  TYR A 145     -17.248  -8.212 -20.441  1.00 71.91           H
ATOM   2068  HN  TYR A 145      -9.803  -4.778 -18.482  1.00 71.91           H
ATOM   2069  N   ILE A 146     -11.742  -3.814 -21.019  1.00 72.90           N
ATOM   2070  CA  ILE A 146     -12.373  -3.054 -22.085  1.00 72.90           C
ATOM   2071  C   ILE A 146     -11.515  -3.147 -23.349  1.00 72.90           C
ATOM   2072  O   ILE A 146     -12.039  -3.309 -24.449  1.00 72.90           O
ATOM   2073  HA  ILE A 146     -13.338  -3.517 -22.289  1.00 72.90           H
ATOM   2074  CB  ILE A 146     -12.646  -1.619 -21.632  1.00 72.90           C
ATOM   2075  HB  ILE A 146     -11.719  -1.204 -21.234  1.00 72.90           H
ATOM   2076  CG1 ILE A 146     -13.677  -1.587 -20.502  1.00 72.90           C
ATOM   2077 1HG1 ILE A 146     -14.658  -1.856 -20.892  1.00 72.90           H
ATOM   2078 2HG1 ILE A 146     -13.419  -2.332 -19.749  1.00 72.90           H
ATOM   2079  CG2 ILE A 146     -13.063  -0.740 -22.813  1.00 72.90           C
ATOM   2080 1HG2 ILE A 146     -12.265  -0.726 -23.555  1.00 72.90           H
ATOM   2081 2HG2 ILE A 146     -13.971  -1.143 -23.262  1.00 72.90           H
ATOM   2082 3HG2 ILE A 146     -13.251   0.275 -22.462  1.00 72.90           H
ATOM   2083  CD1 ILE A 146     -13.741  -0.202 -19.856  1.00 72.90           C
ATOM   2084 1HD1 ILE A 146     -12.764   0.053 -19.445  1.00 72.90           H
ATOM   2085 2HD1 ILE A 146     -14.023   0.536 -20.607  1.00 72.90           H
ATOM   2086 3HD1 ILE A 146     -14.481  -0.208 -19.056  1.00 72.90           H
ATOM   2087  HN  ILE A 146     -11.487  -3.279 -20.214  1.00 72.90           H
ATOM   2088  N   ALA A 147     -10.209  -3.040 -23.148  1.00 74.23           N
ATOM   2089  CA  ALA A 147      -9.282  -2.990 -24.265  1.00 74.23           C
ATOM   2090  C   ALA A 147      -9.334  -4.317 -25.026  1.00 74.23           C
ATOM   2091  O   ALA A 147      -9.089  -4.357 -26.230  1.00 74.23           O
ATOM   2092  HA  ALA A 147      -9.605  -2.188 -24.929  1.00 74.23           H
ATOM   2093  CB  ALA A 147      -7.878  -2.669 -23.750  1.00 74.23           C
ATOM   2094 1HB  ALA A 147      -7.889  -1.704 -23.244  1.00 74.23           H
ATOM   2095 2HB  ALA A 147      -7.562  -3.443 -23.050  1.00 74.23           H
ATOM   2096 3HB  ALA A 147      -7.182  -2.632 -24.588  1.00 74.23           H
ATOM   2097  HN  ALA A 147      -9.785  -2.988 -22.244  1.00 74.23           H
ATOM   2098  N   ILE A 148      -9.656  -5.371 -24.290  1.00 70.08           N
ATOM   2099  CA  ILE A 148      -9.652  -6.709 -24.858  1.00 70.08           C
ATOM   2100  C   ILE A 148     -11.037  -7.021 -25.428  1.00 70.08           C
ATOM   2101  O   ILE A 148     -11.161  -7.424 -26.583  1.00 70.08           O
ATOM   2102  HA  ILE A 148      -8.933  -6.714 -25.677  1.00 70.08           H
ATOM   2103  CB  ILE A 148      -9.169  -7.728 -23.824  1.00 70.08           C
ATOM   2104  HB  ILE A 148      -9.741  -7.583 -22.908  1.00 70.08           H
ATOM   2105  CG1 ILE A 148      -7.696  -7.502 -23.478  1.00 70.08           C
ATOM   2106 1HG1 ILE A 148      -7.070  -7.813 -24.314  1.00 70.08           H
ATOM   2107 2HG1 ILE A 148      -7.514  -6.438 -23.323  1.00 70.08           H
ATOM   2108  CG2 ILE A 148      -9.432  -9.158 -24.300  1.00 70.08           C
ATOM   2109 1HG2 ILE A 148     -10.502  -9.298 -24.455  1.00 70.08           H
ATOM   2110 2HG2 ILE A 148      -8.903  -9.333 -25.237  1.00 70.08           H
ATOM   2111 3HG2 ILE A 148      -9.079  -9.863 -23.546  1.00 70.08           H
ATOM   2112  CD1 ILE A 148      -7.302  -8.280 -22.221  1.00 70.08           C
ATOM   2113 1HD1 ILE A 148      -7.913  -7.949 -21.382  1.00 70.08           H
ATOM   2114 2HD1 ILE A 148      -7.462  -9.345 -22.389  1.00 70.08           H
ATOM   2115 3HD1 ILE A 148      -6.250  -8.101 -21.998  1.00 70.08           H
ATOM   2116  HN  ILE A 148      -9.916  -5.322 -23.326  1.00 70.08           H
ATOM   2117  N   ALA A 149     -12.045  -6.822 -24.591  1.00 70.21           N
ATOM   2118  CA  ALA A 149     -13.388  -7.269 -24.918  1.00 70.21           C
ATOM   2119  C   ALA A 149     -13.956  -6.389 -26.034  1.00 70.21           C
ATOM   2120  O   ALA A 149     -14.652  -6.879 -26.922  1.00 70.21           O
ATOM   2121  HA  ALA A 149     -13.319  -8.296 -25.275  1.00 70.21           H
ATOM   2122  CB  ALA A 149     -14.256  -7.243 -23.657  1.00 70.21           C
ATOM   2123 1HB  ALA A 149     -13.826  -7.906 -22.907  1.00 70.21           H
ATOM   2124 2HB  ALA A 149     -14.296  -6.227 -23.265  1.00 70.21           H
ATOM   2125 3HB  ALA A 149     -15.264  -7.578 -23.903  1.00 70.21           H
ATOM   2126  HN  ALA A 149     -11.954  -6.367 -23.705  1.00 70.21           H
ATOM   2127  N   GLN A 150     -13.637  -5.106 -25.953  1.00 72.92           N
ATOM   2128  CA  GLN A 150     -14.250  -4.125 -26.832  1.00 72.92           C
ATOM   2129  C   GLN A 150     -13.179  -3.406 -27.654  1.00 72.92           C
ATOM   2130  O   GLN A 150     -13.253  -2.194 -27.851  1.00 72.92           O
ATOM   2131  HA  GLN A 150     -14.903  -4.696 -27.492  1.00 72.92           H
ATOM   2132  CB  GLN A 150     -15.093  -3.127 -26.036  1.00 72.92           C
ATOM   2133 1HB  GLN A 150     -14.454  -2.572 -25.349  1.00 72.92           H
ATOM   2134 2HB  GLN A 150     -15.538  -2.399 -26.714  1.00 72.92           H
ATOM   2135  CG  GLN A 150     -16.195  -3.842 -25.251  1.00 72.92           C
ATOM   2136 1HG  GLN A 150     -16.712  -4.546 -25.903  1.00 72.92           H
ATOM   2137 2HG  GLN A 150     -15.752  -4.422 -24.442  1.00 72.92           H
ATOM   2138  CD  GLN A 150     -17.198  -2.839 -24.677  1.00 72.92           C
ATOM   2139  OE1 GLN A 150     -17.130  -1.646 -24.920  1.00 72.92           O
ATOM   2140  NE2 GLN A 150     -18.130  -3.389 -23.904  1.00 72.92           N
ATOM   2141 1HE2 GLN A 150     -18.129  -4.376 -23.745  1.00 72.92           H
ATOM   2142 2HE2 GLN A 150     -18.832  -2.815 -23.481  1.00 72.92           H
ATOM   2143  HN  GLN A 150     -12.974  -4.734 -25.303  1.00 72.92           H
ATOM   2144  N   ALA A 151     -12.209  -4.183 -28.112  1.00 71.24           N
ATOM   2145  CA  ALA A 151     -11.000  -3.613 -28.683  1.00 71.24           C
ATOM   2146  C   ALA A 151     -11.381  -2.532 -29.697  1.00 71.24           C
ATOM   2147  O   ALA A 151     -10.789  -1.454 -29.712  1.00 71.24           O
ATOM   2148  HA  ALA A 151     -10.433  -3.156 -27.873  1.00 71.24           H
ATOM   2149  CB  ALA A 151     -10.157  -4.727 -29.308  1.00 71.24           C
ATOM   2150 1HB  ALA A 151      -9.888  -5.453 -28.541  1.00 71.24           H
ATOM   2151 2HB  ALA A 151     -10.731  -5.221 -30.092  1.00 71.24           H
ATOM   2152 3HB  ALA A 151      -9.251  -4.299 -29.737  1.00 71.24           H
ATOM   2153  HN  ALA A 151     -12.239  -5.182 -28.097  1.00 71.24           H
ATOM   2154  N   MET A 152     -12.368  -2.858 -30.519  1.00 68.40           N
ATOM   2155  CA  MET A 152     -12.813  -1.941 -31.555  1.00 68.40           C
ATOM   2156  C   MET A 152     -13.295  -0.622 -30.948  1.00 68.40           C
ATOM   2157  O   MET A 152     -12.761   0.441 -31.261  1.00 68.40           O
ATOM   2158  HA  MET A 152     -11.940  -1.762 -32.183  1.00 68.40           H
ATOM   2159  CB  MET A 152     -13.950  -2.583 -32.351  1.00 68.40           C
ATOM   2160 1HB  MET A 152     -14.645  -3.073 -31.670  1.00 68.40           H
ATOM   2161 2HB  MET A 152     -14.511  -1.811 -32.878  1.00 68.40           H
ATOM   2162  CG  MET A 152     -13.408  -3.603 -33.355  1.00 68.40           C
ATOM   2163 1HG  MET A 152     -12.426  -3.952 -33.037  1.00 68.40           H
ATOM   2164 2HG  MET A 152     -14.061  -4.475 -33.389  1.00 68.40           H
ATOM   2165  SD  MET A 152     -13.297  -2.864 -34.976  1.00 68.40           S
ATOM   2166  CE  MET A 152     -15.011  -2.935 -35.468  1.00 68.40           C
ATOM   2167 1HE  MET A 152     -15.344  -3.973 -35.477  1.00 68.40           H
ATOM   2168 2HE  MET A 152     -15.615  -2.365 -34.762  1.00 68.40           H
ATOM   2169 3HE  MET A 152     -15.121  -2.510 -36.466  1.00 68.40           H
ATOM   2170  HN  MET A 152     -12.859  -3.728 -30.486  1.00 68.40           H
ATOM   2171  N   ARG A 153     -14.300  -0.734 -30.092  1.00 72.40           N
ATOM   2172  CA  ARG A 153     -14.890   0.441 -29.473  1.00 72.40           C
ATOM   2173  C   ARG A 153     -13.844   1.182 -28.637  1.00 72.40           C
ATOM   2174  O   ARG A 153     -13.852   2.410 -28.573  1.00 72.40           O
ATOM   2175  HA  ARG A 153     -15.231   1.054 -30.307  1.00 72.40           H
ATOM   2176  CB  ARG A 153     -16.070   0.058 -28.578  1.00 72.40           C
ATOM   2177 1HB  ARG A 153     -15.790  -0.778 -27.938  1.00 72.40           H
ATOM   2178 2HB  ARG A 153     -16.319   0.892 -27.921  1.00 72.40           H
ATOM   2179  CG  ARG A 153     -17.293  -0.321 -29.416  1.00 72.40           C
ATOM   2180 1HG  ARG A 153     -17.543   0.496 -30.092  1.00 72.40           H
ATOM   2181 2HG  ARG A 153     -17.060  -1.188 -30.035  1.00 72.40           H
ATOM   2182  CD  ARG A 153     -18.494  -0.635 -28.522  1.00 72.40           C
ATOM   2183 1HD  ARG A 153     -18.296  -1.532 -27.934  1.00 72.40           H
ATOM   2184 2HD  ARG A 153     -18.656   0.179 -27.816  1.00 72.40           H
ATOM   2185  NE  ARG A 153     -19.705  -0.832 -29.350  1.00 72.40           N
ATOM   2186  HE  ARG A 153     -19.613  -0.744 -30.342  1.00 72.40           H
ATOM   2187  CZ  ARG A 153     -20.915  -1.122 -28.855  1.00 72.40           C
ATOM   2188  NH1 ARG A 153     -21.096  -1.252 -27.534  1.00 72.40           N
ATOM   2189 1HH1 ARG A 153     -20.324  -1.133 -26.909  1.00 72.40           H
ATOM   2190 2HH1 ARG A 153     -22.003  -1.468 -27.172  1.00 72.40           H
ATOM   2191  NH2 ARG A 153     -21.943  -1.279 -29.701  1.00 72.40           N
ATOM   2192 1HH2 ARG A 153     -22.853  -1.495 -29.348  1.00 72.40           H
ATOM   2193 2HH2 ARG A 153     -21.799  -1.180 -30.686  1.00 72.40           H
ATOM   2194  HN  ARG A 153     -14.710  -1.605 -29.821  1.00 72.40           H
ATOM   2195  N   ALA A 154     -12.970   0.404 -28.016  1.00 71.66           N
ATOM   2196  CA  ALA A 154     -11.994   0.960 -27.094  1.00 71.66           C
ATOM   2197  C   ALA A 154     -11.049   1.889 -27.858  1.00 71.66           C
ATOM   2198  O   ALA A 154     -10.535   2.856 -27.297  1.00 71.66           O
ATOM   2199  HA  ALA A 154     -12.537   1.541 -26.349  1.00 71.66           H
ATOM   2200  CB  ALA A 154     -11.251  -0.176 -26.389  1.00 71.66           C
ATOM   2201 1HB  ALA A 154     -11.964  -0.789 -25.837  1.00 71.66           H
ATOM   2202 2HB  ALA A 154     -10.741  -0.791 -27.130  1.00 71.66           H
ATOM   2203 3HB  ALA A 154     -10.520   0.242 -25.698  1.00 71.66           H
ATOM   2204  HN  ALA A 154     -12.921  -0.588 -28.135  1.00 71.66           H
ATOM   2205  N   HIS A 155     -10.848   1.564 -29.127  1.00 73.83           N
ATOM   2206  CA  HIS A 155      -9.981   2.362 -29.976  1.00 73.83           C
ATOM   2207  C   HIS A 155     -10.644   3.710 -30.265  1.00 73.83           C
ATOM   2208  O   HIS A 155     -10.021   4.759 -30.108  1.00 73.83           O
ATOM   2209  HA  HIS A 155      -9.062   2.532 -29.414  1.00 73.83           H
ATOM   2210  CB  HIS A 155      -9.613   1.598 -31.249  1.00 73.83           C
ATOM   2211 1HB  HIS A 155      -9.283   0.595 -30.977  1.00 73.83           H
ATOM   2212 2HB  HIS A 155     -10.507   1.483 -31.863  1.00 73.83           H
ATOM   2213  CG  HIS A 155      -8.535   2.260 -32.074  1.00 73.83           C
ATOM   2214  ND1 HIS A 155      -8.810   3.197 -33.054  1.00 73.83           N
ATOM   2215  HD1 HIS A 155      -9.719   3.525 -33.312  1.00 73.83           H
ATOM   2216  CD2 HIS A 155      -7.179   2.111 -32.053  1.00 73.83           C
ATOM   2217  HD2 HIS A 155      -6.621   1.445 -31.394  1.00 73.83           H
ATOM   2218  CE1 HIS A 155      -7.664   3.587 -33.593  1.00 73.83           C
ATOM   2219  HE1 HIS A 155      -7.548   4.319 -34.392  1.00 73.83           H
ATOM   2220  NE2 HIS A 155      -6.655   2.912 -32.971  1.00 73.83           N
ATOM   2221  HN  HIS A 155     -11.265   0.773 -29.574  1.00 73.83           H
ATOM   2222  N   THR A 156     -11.900   3.638 -30.682  1.00 74.13           N
ATOM   2223  CA  THR A 156     -12.618   4.830 -31.101  1.00 74.13           C
ATOM   2224  C   THR A 156     -12.795   5.788 -29.922  1.00 74.13           C
ATOM   2225  O   THR A 156     -12.797   7.005 -30.102  1.00 74.13           O
ATOM   2226  HA  THR A 156     -12.018   5.349 -31.848  1.00 74.13           H
ATOM   2227  CB  THR A 156     -13.942   4.387 -31.728  1.00 74.13           C
ATOM   2228  HB  THR A 156     -14.660   4.100 -30.960  1.00 74.13           H
ATOM   2229  OG1 THR A 156     -13.568   3.355 -32.637  1.00 74.13           O
ATOM   2230  HG1 THR A 156     -13.862   2.466 -32.285  1.00 74.13           H
ATOM   2231  CG2 THR A 156     -14.556   5.466 -32.622  1.00 74.13           C
ATOM   2232 1HG2 THR A 156     -13.865   5.705 -33.431  1.00 74.13           H
ATOM   2233 2HG2 THR A 156     -14.747   6.362 -32.032  1.00 74.13           H
ATOM   2234 3HG2 THR A 156     -15.493   5.101 -33.042  1.00 74.13           H
ATOM   2235  HN  THR A 156     -12.423   2.788 -30.736  1.00 74.13           H
ATOM   2236  N   TRP A 157     -12.939   5.204 -28.742  1.00 80.09           N
ATOM   2237  CA  TRP A 157     -13.292   5.976 -27.562  1.00 80.09           C
ATOM   2238  C   TRP A 157     -12.003   6.288 -26.799  1.00 80.09           C
ATOM   2239  O   TRP A 157     -12.042   6.611 -25.613  1.00 80.09           O
ATOM   2240  HA  TRP A 157     -13.760   6.901 -27.898  1.00 80.09           H
ATOM   2241  CB  TRP A 157     -14.326   5.236 -26.711  1.00 80.09           C
ATOM   2242 1HB  TRP A 157     -14.013   4.198 -26.599  1.00 80.09           H
ATOM   2243 2HB  TRP A 157     -14.340   5.674 -25.713  1.00 80.09           H
ATOM   2244  CG  TRP A 157     -15.743   5.268 -27.287  1.00 80.09           C
ATOM   2245  CD1 TRP A 157     -16.129   5.010 -28.545  1.00 80.09           C
ATOM   2246  HD1 TRP A 157     -15.449   4.734 -29.350  1.00 80.09           H
ATOM   2247  CD2 TRP A 157     -16.955   5.586 -26.571  1.00 80.09           C
ATOM   2248  NE1 TRP A 157     -17.495   5.140 -28.691  1.00 80.09           N
ATOM   2249  HE1 TRP A 157     -18.016   4.999 -29.533  1.00 80.09           H
ATOM   2250  CE2 TRP A 157     -18.013   5.501 -27.453  1.00 80.09           C
ATOM   2251  CE3 TRP A 157     -17.150   5.935 -25.224  1.00 80.09           C
ATOM   2252  HE3 TRP A 157     -16.332   6.009 -24.508  1.00 80.09           H
ATOM   2253  CZ2 TRP A 157     -19.340   5.750 -27.084  1.00 80.09           C
ATOM   2254  HZ2 TRP A 157     -20.159   5.676 -27.799  1.00 80.09           H
ATOM   2255  CZ3 TRP A 157     -18.483   6.181 -24.870  1.00 80.09           C
ATOM   2256  HZ3 TRP A 157     -18.690   6.456 -23.836  1.00 80.09           H
ATOM   2257  CH2 TRP A 157     -19.559   6.100 -25.746  1.00 80.09           C
ATOM   2258  HH2 TRP A 157     -20.569   6.307 -25.392  1.00 80.09           H
ATOM   2259  HN  TRP A 157     -12.820   4.223 -28.585  1.00 80.09           H
ATOM   2260  N   ARG A 158     -10.891   6.181 -27.511  1.00 79.01           N
ATOM   2261  CA  ARG A 158      -9.585   6.266 -26.878  1.00 79.01           C
ATOM   2262  C   ARG A 158      -9.446   7.591 -26.127  1.00 79.01           C
ATOM   2263  O   ARG A 158      -8.976   7.618 -24.990  1.00 79.01           O
ATOM   2264  HA  ARG A 158      -9.553   5.420 -26.192  1.00 79.01           H
ATOM   2265  CB  ARG A 158      -8.463   6.154 -27.912  1.00 79.01           C
ATOM   2266 1HB  ARG A 158      -8.575   5.227 -28.475  1.00 79.01           H
ATOM   2267 2HB  ARG A 158      -8.540   6.972 -28.628  1.00 79.01           H
ATOM   2268  CG  ARG A 158      -7.091   6.185 -27.237  1.00 79.01           C
ATOM   2269 1HG  ARG A 158      -7.005   7.080 -26.621  1.00 79.01           H
ATOM   2270 2HG  ARG A 158      -6.989   5.328 -26.572  1.00 79.01           H
ATOM   2271  CD  ARG A 158      -5.968   6.166 -28.277  1.00 79.01           C
ATOM   2272 1HD  ARG A 158      -6.074   5.295 -28.923  1.00 79.01           H
ATOM   2273 2HD  ARG A 158      -6.038   7.047 -28.916  1.00 79.01           H
ATOM   2274  NE  ARG A 158      -4.652   6.137 -27.600  1.00 79.01           N
ATOM   2275  HE  ARG A 158      -4.622   6.354 -26.624  1.00 79.01           H
ATOM   2276  CZ  ARG A 158      -3.499   5.837 -28.213  1.00 79.01           C
ATOM   2277  NH1 ARG A 158      -3.480   5.537 -29.519  1.00 79.01           N
ATOM   2278 1HH1 ARG A 158      -4.332   5.536 -30.044  1.00 79.01           H
ATOM   2279 2HH1 ARG A 158      -2.615   5.314 -29.968  1.00 79.01           H
ATOM   2280  NH2 ARG A 158      -2.364   5.841 -27.500  1.00 79.01           N
ATOM   2281 1HH2 ARG A 158      -1.495   5.619 -27.942  1.00 79.01           H
ATOM   2282 2HH2 ARG A 158      -2.387   6.065 -26.526  1.00 79.01           H
ATOM   2283  HN  ARG A 158     -10.872   6.039 -28.501  1.00 79.01           H
ATOM   2284  N   GLU A 159      -9.862   8.659 -26.791  1.00 80.41           N
ATOM   2285  CA  GLU A 159      -9.691   9.995 -26.246  1.00 80.41           C
ATOM   2286  C   GLU A 159     -10.579  10.183 -25.014  1.00 80.41           C
ATOM   2287  O   GLU A 159     -10.118  10.663 -23.979  1.00 80.41           O
ATOM   2288  HA  GLU A 159      -8.641  10.057 -25.958  1.00 80.41           H
ATOM   2289  CB  GLU A 159      -9.986  11.061 -27.302  1.00 80.41           C
ATOM   2290 1HB  GLU A 159     -10.942  10.849 -27.780  1.00 80.41           H
ATOM   2291 2HB  GLU A 159      -9.941  12.051 -26.848  1.00 80.41           H
ATOM   2292  CG  GLU A 159      -8.928  11.046 -28.407  1.00 80.41           C
ATOM   2293 1HG  GLU A 159      -7.933  11.088 -27.963  1.00 80.41           H
ATOM   2294 2HG  GLU A 159      -8.989  10.110 -28.962  1.00 80.41           H
ATOM   2295  CD  GLU A 159      -9.116  12.225 -29.363  1.00 80.41           C
ATOM   2296  OE1 GLU A 159      -8.155  12.510 -30.110  1.00 80.41           O
ATOM   2297  OE2 GLU A 159     -10.217  12.816 -29.326  1.00 80.41           O
ATOM   2298  HN  GLU A 159     -10.309   8.622 -27.685  1.00 80.41           H
ATOM   2299  N   LYS A 160     -11.836   9.795 -25.166  1.00 84.19           N
ATOM   2300  CA  LYS A 160     -12.789   9.899 -24.073  1.00 84.19           C
ATOM   2301  C   LYS A 160     -12.259   9.125 -22.865  1.00 84.19           C
ATOM   2302  O   LYS A 160     -12.359   9.592 -21.731  1.00 84.19           O
ATOM   2303  HA  LYS A 160     -12.862  10.953 -23.803  1.00 84.19           H
ATOM   2304  CB  LYS A 160     -14.179   9.452 -24.530  1.00 84.19           C
ATOM   2305 1HB  LYS A 160     -14.110   8.481 -25.021  1.00 84.19           H
ATOM   2306 2HB  LYS A 160     -14.827   9.323 -23.663  1.00 84.19           H
ATOM   2307  CG  LYS A 160     -14.796  10.472 -25.488  1.00 84.19           C
ATOM   2308 1HG  LYS A 160     -14.756  11.466 -25.042  1.00 84.19           H
ATOM   2309 2HG  LYS A 160     -14.213  10.511 -26.408  1.00 84.19           H
ATOM   2310  CD  LYS A 160     -16.247  10.111 -25.813  1.00 84.19           C
ATOM   2311 1HD  LYS A 160     -16.282   9.138 -26.304  1.00 84.19           H
ATOM   2312 2HD  LYS A 160     -16.819  10.022 -24.890  1.00 84.19           H
ATOM   2313  CE  LYS A 160     -16.886  11.167 -26.717  1.00 84.19           C
ATOM   2314 1HE  LYS A 160     -16.822  12.147 -26.242  1.00 84.19           H
ATOM   2315 2HE  LYS A 160     -16.337  11.232 -27.656  1.00 84.19           H
ATOM   2316  NZ  LYS A 160     -18.302  10.832 -26.986  1.00 84.19           N
ATOM   2317 1HZ  LYS A 160     -18.708  11.539 -27.588  1.00 84.19           H
ATOM   2318 2HZ  LYS A 160     -18.354   9.928 -27.442  1.00 84.19           H
ATOM   2319 3HZ  LYS A 160     -18.814  10.799 -26.111  1.00 84.19           H
ATOM   2320  HN  LYS A 160     -12.206   9.416 -26.014  1.00 84.19           H
ATOM   2321  N   ARG A 161     -11.708   7.954 -23.148  1.00 84.83           N
ATOM   2322  CA  ARG A 161     -11.185   7.099 -22.096  1.00 84.83           C
ATOM   2323  C   ARG A 161     -10.053   7.807 -21.350  1.00 84.83           C
ATOM   2324  O   ARG A 161      -9.920   7.664 -20.136  1.00 84.83           O
ATOM   2325  HA  ARG A 161     -12.034   6.915 -21.438  1.00 84.83           H
ATOM   2326  CB  ARG A 161     -10.662   5.779 -22.668  1.00 84.83           C
ATOM   2327 1HB  ARG A 161     -10.022   5.979 -23.527  1.00 84.83           H
ATOM   2328 2HB  ARG A 161     -10.046   5.275 -21.923  1.00 84.83           H
ATOM   2329  CG  ARG A 161     -11.817   4.867 -23.086  1.00 84.83           C
ATOM   2330 1HG  ARG A 161     -12.329   4.494 -22.199  1.00 84.83           H
ATOM   2331 2HG  ARG A 161     -12.547   5.438 -23.659  1.00 84.83           H
ATOM   2332  CD  ARG A 161     -11.311   3.690 -23.923  1.00 84.83           C
ATOM   2333 1HD  ARG A 161     -12.155   3.123 -24.315  1.00 84.83           H
ATOM   2334 2HD  ARG A 161     -10.748   4.059 -24.780  1.00 84.83           H
ATOM   2335  NE  ARG A 161     -10.453   2.813 -23.095  1.00 84.83           N
ATOM   2336  HE  ARG A 161     -10.609   2.801 -22.107  1.00 84.83           H
ATOM   2337  CZ  ARG A 161      -9.480   2.033 -23.586  1.00 84.83           C
ATOM   2338  NH1 ARG A 161      -9.227   2.010 -24.902  1.00 84.83           N
ATOM   2339 1HH1 ARG A 161      -9.766   2.576 -25.525  1.00 84.83           H
ATOM   2340 2HH1 ARG A 161      -8.499   1.425 -25.261  1.00 84.83           H
ATOM   2341  NH2 ARG A 161      -8.764   1.278 -22.742  1.00 84.83           N
ATOM   2342 1HH2 ARG A 161      -8.034   0.691 -23.093  1.00 84.83           H
ATOM   2343 2HH2 ARG A 161      -8.959   1.301 -21.762  1.00 84.83           H
ATOM   2344  HN  ARG A 161     -11.616   7.588 -24.075  1.00 84.83           H
ATOM   2345  N   LEU A 162      -9.266   8.557 -22.108  1.00 85.84           N
ATOM   2346  CA  LEU A 162      -8.130   9.263 -21.539  1.00 85.84           C
ATOM   2347  C   LEU A 162      -8.635  10.393 -20.640  1.00 85.84           C
ATOM   2348  O   LEU A 162      -8.019  10.704 -19.622  1.00 85.84           O
ATOM   2349  HA  LEU A 162      -7.579   8.552 -20.923  1.00 85.84           H
ATOM   2350  CB  LEU A 162      -7.183   9.732 -22.644  1.00 85.84           C
ATOM   2351 1HB  LEU A 162      -6.972   8.887 -23.299  1.00 85.84           H
ATOM   2352 2HB  LEU A 162      -7.701  10.479 -23.246  1.00 85.84           H
ATOM   2353  CG  LEU A 162      -5.851  10.326 -22.180  1.00 85.84           C
ATOM   2354  HG  LEU A 162      -6.059  11.070 -21.410  1.00 85.84           H
ATOM   2355  CD1 LEU A 162      -4.965   9.253 -21.544  1.00 85.84           C
ATOM   2356 1HD1 LEU A 162      -5.476   8.824 -20.682  1.00 85.84           H
ATOM   2357 2HD1 LEU A 162      -4.762   8.470 -22.274  1.00 85.84           H
ATOM   2358 3HD1 LEU A 162      -4.025   9.702 -21.222  1.00 85.84           H
ATOM   2359  CD2 LEU A 162      -5.143  11.049 -23.327  1.00 85.84           C
ATOM   2360 1HD2 LEU A 162      -4.948  10.344 -24.135  1.00 85.84           H
ATOM   2361 2HD2 LEU A 162      -5.777  11.856 -23.694  1.00 85.84           H
ATOM   2362 3HD2 LEU A 162      -4.200  11.461 -22.969  1.00 85.84           H
ATOM   2363  HN  LEU A 162      -9.394   8.686 -23.091  1.00 85.84           H
ATOM   2364  N   LEU A 163      -9.752  10.978 -21.050  1.00 88.99           N
ATOM   2365  CA  LEU A 163     -10.363  12.047 -20.279  1.00 88.99           C
ATOM   2366  C   LEU A 163     -10.864  11.488 -18.947  1.00 88.99           C
ATOM   2367  O   LEU A 163     -10.549  12.025 -17.886  1.00 88.99           O
ATOM   2368  HA  LEU A 163      -9.587  12.786 -20.074  1.00 88.99           H
ATOM   2369  CB  LEU A 163     -11.448  12.747 -21.100  1.00 88.99           C
ATOM   2370 1HB  LEU A 163     -11.019  13.037 -22.059  1.00 88.99           H
ATOM   2371 2HB  LEU A 163     -12.238  12.026 -21.309  1.00 88.99           H
ATOM   2372  CG  LEU A 163     -12.080  13.984 -20.460  1.00 88.99           C
ATOM   2373  HG  LEU A 163     -12.417  13.716 -19.459  1.00 88.99           H
ATOM   2374  CD1 LEU A 163     -11.052  15.108 -20.306  1.00 88.99           C
ATOM   2375 1HD1 LEU A 163     -10.233  14.766 -19.673  1.00 88.99           H
ATOM   2376 2HD1 LEU A 163     -10.663  15.381 -21.287  1.00 88.99           H
ATOM   2377 3HD1 LEU A 163     -11.528  15.975 -19.848  1.00 88.99           H
ATOM   2378  CD2 LEU A 163     -13.312  14.439 -21.245  1.00 88.99           C
ATOM   2379 1HD2 LEU A 163     -13.022  14.683 -22.267  1.00 88.99           H
ATOM   2380 2HD2 LEU A 163     -14.050  13.637 -21.259  1.00 88.99           H
ATOM   2381 3HD2 LEU A 163     -13.742  15.320 -20.768  1.00 88.99           H
ATOM   2382  HN  LEU A 163     -10.236  10.732 -21.889  1.00 88.99           H
ATOM   2383  N   TYR A 164     -11.637  10.416 -19.045  1.00 89.35           N
ATOM   2384  CA  TYR A 164     -12.203   9.790 -17.862  1.00 89.35           C
ATOM   2385  C   TYR A 164     -11.100   9.298 -16.922  1.00 89.35           C
ATOM   2386  O   TYR A 164     -11.263   9.322 -15.703  1.00 89.35           O
ATOM   2387  HA  TYR A 164     -12.806  10.535 -17.343  1.00 89.35           H
ATOM   2388  CB  TYR A 164     -13.004   8.587 -18.363  1.00 89.35           C
ATOM   2389 1HB  TYR A 164     -12.388   8.019 -19.061  1.00 89.35           H
ATOM   2390 2HB  TYR A 164     -13.219   7.930 -17.521  1.00 89.35           H
ATOM   2391  CG  TYR A 164     -14.319   8.958 -19.051  1.00 89.35           C
ATOM   2392  CD1 TYR A 164     -15.149   9.905 -18.487  1.00 89.35           C
ATOM   2393  HD1 TYR A 164     -14.868  10.389 -17.552  1.00 89.35           H
ATOM   2394  CD2 TYR A 164     -14.675   8.345 -20.235  1.00 89.35           C
ATOM   2395  HD2 TYR A 164     -14.020   7.597 -20.680  1.00 89.35           H
ATOM   2396  CE1 TYR A 164     -16.387  10.254 -19.134  1.00 89.35           C
ATOM   2397  HE1 TYR A 164     -17.052  11.001 -18.699  1.00 89.35           H
ATOM   2398  CE2 TYR A 164     -15.913   8.694 -20.882  1.00 89.35           C
ATOM   2399  HE2 TYR A 164     -16.207   8.218 -21.818  1.00 89.35           H
ATOM   2400  CZ  TYR A 164     -16.708   9.632 -20.300  1.00 89.35           C
ATOM   2401  OH  TYR A 164     -17.878   9.962 -20.911  1.00 89.35           O
ATOM   2402  HH  TYR A 164     -17.998   9.413 -21.738  1.00 89.35           H
ATOM   2403  HN  TYR A 164     -11.878   9.977 -19.911  1.00 89.35           H
ATOM   2404  N   SER A 165     -10.003   8.864 -17.525  1.00 89.33           N
ATOM   2405  CA  SER A 165      -8.889   8.333 -16.758  1.00 89.33           C
ATOM   2406  C   SER A 165      -8.311   9.422 -15.852  1.00 89.33           C
ATOM   2407  O   SER A 165      -7.847   9.135 -14.750  1.00 89.33           O
ATOM   2408  HA  SER A 165      -9.308   7.522 -16.163  1.00 89.33           H
ATOM   2409  CB  SER A 165      -7.801   7.778 -17.680  1.00 89.33           C
ATOM   2410 1HB  SER A 165      -7.195   7.056 -17.132  1.00 89.33           H
ATOM   2411 2HB  SER A 165      -8.266   7.241 -18.507  1.00 89.33           H
ATOM   2412  OG  SER A 165      -6.961   8.807 -18.195  1.00 89.33           O
ATOM   2413  HG  SER A 165      -7.518   9.575 -18.514  1.00 89.33           H
ATOM   2414  HN  SER A 165      -9.870   8.870 -18.516  1.00 89.33           H
ATOM   2415  N   LYS A 166      -8.359  10.649 -16.350  1.00 91.44           N
ATOM   2416  CA  LYS A 166      -7.895  11.789 -15.577  1.00 91.44           C
ATOM   2417  C   LYS A 166      -8.815  11.990 -14.371  1.00 91.44           C
ATOM   2418  O   LYS A 166      -8.343  12.158 -13.248  1.00 91.44           O
ATOM   2419  HA  LYS A 166      -6.896  11.552 -15.214  1.00 91.44           H
ATOM   2420  CB  LYS A 166      -7.772  13.026 -16.469  1.00 91.44           C
ATOM   2421 1HB  LYS A 166      -8.696  13.170 -17.029  1.00 91.44           H
ATOM   2422 2HB  LYS A 166      -7.633  13.912 -15.851  1.00 91.44           H
ATOM   2423  CG  LYS A 166      -6.598  12.886 -17.440  1.00 91.44           C
ATOM   2424 1HG  LYS A 166      -5.669  12.779 -16.880  1.00 91.44           H
ATOM   2425 2HG  LYS A 166      -6.718  11.980 -18.034  1.00 91.44           H
ATOM   2426  CD  LYS A 166      -6.504  14.101 -18.366  1.00 91.44           C
ATOM   2427 1HD  LYS A 166      -7.424  14.194 -18.944  1.00 91.44           H
ATOM   2428 2HD  LYS A 166      -6.409  15.009 -17.771  1.00 91.44           H
ATOM   2429  CE  LYS A 166      -5.309  13.977 -19.314  1.00 91.44           C
ATOM   2430 1HE  LYS A 166      -4.402  13.786 -18.741  1.00 91.44           H
ATOM   2431 2HE  LYS A 166      -5.452  13.125 -19.979  1.00 91.44           H
ATOM   2432  NZ  LYS A 166      -5.150  15.214 -20.110  1.00 91.44           N
ATOM   2433 1HZ  LYS A 166      -4.366  15.109 -20.745  1.00 91.44           H
ATOM   2434 2HZ  LYS A 166      -5.996  15.385 -20.643  1.00 91.44           H
ATOM   2435 3HZ  LYS A 166      -4.978  15.997 -19.489  1.00 91.44           H
ATOM   2436  HN  LYS A 166      -8.706  10.869 -17.262  1.00 91.44           H
ATOM   2437  N   MET A 167     -10.111  11.966 -14.645  1.00 93.44           N
ATOM   2438  CA  MET A 167     -11.100  12.200 -13.606  1.00 93.44           C
ATOM   2439  C   MET A 167     -11.035  11.112 -12.532  1.00 93.44           C
ATOM   2440  O   MET A 167     -11.145  11.403 -11.342  1.00 93.44           O
ATOM   2441  HA  MET A 167     -10.845  13.166 -13.171  1.00 93.44           H
ATOM   2442  CB  MET A 167     -12.498  12.221 -14.228  1.00 93.44           C
ATOM   2443 1HB  MET A 167     -12.672  11.294 -14.773  1.00 93.44           H
ATOM   2444 2HB  MET A 167     -13.249  12.274 -13.440  1.00 93.44           H
ATOM   2445  CG  MET A 167     -12.659  13.413 -15.174  1.00 93.44           C
ATOM   2446 1HG  MET A 167     -12.434  14.340 -14.647  1.00 93.44           H
ATOM   2447 2HG  MET A 167     -11.948  13.333 -15.996  1.00 93.44           H
ATOM   2448  SD  MET A 167     -14.325  13.464 -15.812  1.00 93.44           S
ATOM   2449  CE  MET A 167     -15.201  13.992 -14.349  1.00 93.44           C
ATOM   2450 1HE  MET A 167     -15.054  13.261 -13.554  1.00 93.44           H
ATOM   2451 2HE  MET A 167     -14.820  14.961 -14.027  1.00 93.44           H
ATOM   2452 3HE  MET A 167     -16.265  14.076 -14.573  1.00 93.44           H
ATOM   2453  HN  MET A 167     -10.487  11.791 -15.555  1.00 93.44           H
ATOM   2454  N   VAL A 168     -10.856   9.882 -12.991  1.00 93.12           N
ATOM   2455  CA  VAL A 168     -10.785   8.749 -12.085  1.00 93.12           C
ATOM   2456  C   VAL A 168      -9.571   8.910 -11.168  1.00 93.12           C
ATOM   2457  O   VAL A 168      -9.668   8.696  -9.960  1.00 93.12           O
ATOM   2458  HA  VAL A 168     -11.689   8.757 -11.476  1.00 93.12           H
ATOM   2459  CB  VAL A 168     -10.762   7.443 -12.882  1.00 93.12           C
ATOM   2460  HB  VAL A 168      -9.991   7.530 -13.647  1.00 93.12           H
ATOM   2461  CG1 VAL A 168     -10.400   6.258 -11.983  1.00 93.12           C
ATOM   2462 1HG1 VAL A 168      -9.414   6.420 -11.549  1.00 93.12           H
ATOM   2463 2HG1 VAL A 168     -11.138   6.169 -11.185  1.00 93.12           H
ATOM   2464 3HG1 VAL A 168     -10.391   5.343 -12.574  1.00 93.12           H
ATOM   2465  CG2 VAL A 168     -12.100   7.207 -13.587  1.00 93.12           C
ATOM   2466 1HG2 VAL A 168     -12.896   7.150 -12.845  1.00 93.12           H
ATOM   2467 2HG2 VAL A 168     -12.299   8.031 -14.272  1.00 93.12           H
ATOM   2468 3HG2 VAL A 168     -12.056   6.272 -14.145  1.00 93.12           H
ATOM   2469  HN  VAL A 168     -10.761   9.655 -13.960  1.00 93.12           H
ATOM   2470  N   CYS A 169      -8.456   9.288 -11.775  1.00 92.76           N
ATOM   2471  CA  CYS A 169      -7.222   9.470 -11.030  1.00 92.76           C
ATOM   2472  C   CYS A 169      -7.482  10.479  -9.910  1.00 92.76           C
ATOM   2473  O   CYS A 169      -7.135  10.235  -8.756  1.00 92.76           O
ATOM   2474  HA  CYS A 169      -6.958   8.495 -10.619  1.00 92.76           H
ATOM   2475  CB  CYS A 169      -6.072   9.908 -11.939  1.00 92.76           C
ATOM   2476 1HB  CYS A 169      -6.400  10.720 -12.588  1.00 92.76           H
ATOM   2477 2HB  CYS A 169      -5.249  10.295 -11.337  1.00 92.76           H
ATOM   2478  SG  CYS A 169      -5.497   8.494 -12.948  1.00 92.76           S
ATOM   2479  HG  CYS A 169      -6.485   8.547 -13.837  1.00 92.76           H
ATOM   2480  HN  CYS A 169      -8.387   9.468 -12.757  1.00 92.76           H
ATOM   2481  N   PHE A 170      -8.090  11.593 -10.291  1.00 94.92           N
ATOM   2482  CA  PHE A 170      -8.365  12.658  -9.341  1.00 94.92           C
ATOM   2483  C   PHE A 170      -9.244  12.155  -8.193  1.00 94.92           C
ATOM   2484  O   PHE A 170      -8.963  12.426  -7.027  1.00 94.92           O
ATOM   2485  HA  PHE A 170      -7.407  12.992  -8.943  1.00 94.92           H
ATOM   2486  CB  PHE A 170      -9.117  13.752 -10.101  1.00 94.92           C
ATOM   2487 1HB  PHE A 170      -8.522  14.057 -10.961  1.00 94.92           H
ATOM   2488 2HB  PHE A 170     -10.048  13.338 -10.487  1.00 94.92           H
ATOM   2489  CG  PHE A 170      -9.437  14.988  -9.257  1.00 94.92           C
ATOM   2490  CD1 PHE A 170     -10.680  15.147  -8.729  1.00 94.92           C
ATOM   2491  HD1 PHE A 170     -11.448  14.395  -8.907  1.00 94.92           H
ATOM   2492  CD2 PHE A 170      -8.478  15.927  -9.035  1.00 94.92           C
ATOM   2493  HD2 PHE A 170      -7.482  15.799  -9.459  1.00 94.92           H
ATOM   2494  CE1 PHE A 170     -10.977  16.294  -7.946  1.00 94.92           C
ATOM   2495  HE1 PHE A 170     -11.973  16.422  -7.523  1.00 94.92           H
ATOM   2496  CE2 PHE A 170      -8.775  17.074  -8.252  1.00 94.92           C
ATOM   2497  HE2 PHE A 170      -8.007  17.826  -8.075  1.00 94.92           H
ATOM   2498  CZ  PHE A 170     -10.018  17.233  -7.724  1.00 94.92           C
ATOM   2499  HZ  PHE A 170     -10.246  18.113  -7.123  1.00 94.92           H
ATOM   2500  HN  PHE A 170      -8.393  11.774 -11.227  1.00 94.92           H
ATOM   2501  N   THR A 171     -10.290  11.431  -8.564  1.00 95.45           N
ATOM   2502  CA  THR A 171     -11.236  10.927  -7.584  1.00 95.45           C
ATOM   2503  C   THR A 171     -10.531  10.007  -6.586  1.00 95.45           C
ATOM   2504  O   THR A 171     -10.831  10.033  -5.393  1.00 95.45           O
ATOM   2505  HA  THR A 171     -11.628  11.772  -7.018  1.00 95.45           H
ATOM   2506  CB  THR A 171     -12.379  10.243  -8.339  1.00 95.45           C
ATOM   2507  HB  THR A 171     -12.041   9.314  -8.797  1.00 95.45           H
ATOM   2508  OG1 THR A 171     -12.844  11.241  -9.243  1.00 95.45           O
ATOM   2509  HG1 THR A 171     -12.422  11.113 -10.141  1.00 95.45           H
ATOM   2510  CG2 THR A 171     -13.586   9.961  -7.442  1.00 95.45           C
ATOM   2511 1HG2 THR A 171     -13.965  10.899  -7.037  1.00 95.45           H
ATOM   2512 2HG2 THR A 171     -13.286   9.307  -6.623  1.00 95.45           H
ATOM   2513 3HG2 THR A 171     -14.367   9.475  -8.027  1.00 95.45           H
ATOM   2514  HN  THR A 171     -10.494  11.189  -9.513  1.00 95.45           H
ATOM   2515  N   ILE A 172      -9.607   9.215  -7.110  1.00 93.69           N
ATOM   2516  CA  ILE A 172      -8.889   8.256  -6.288  1.00 93.69           C
ATOM   2517  C   ILE A 172      -8.072   9.007  -5.234  1.00 93.69           C
ATOM   2518  O   ILE A 172      -8.072   8.634  -4.062  1.00 93.69           O
ATOM   2519  HA  ILE A 172      -9.631   7.643  -5.777  1.00 93.69           H
ATOM   2520  CB  ILE A 172      -8.052   7.321  -7.162  1.00 93.69           C
ATOM   2521  HB  ILE A 172      -7.542   7.922  -7.915  1.00 93.69           H
ATOM   2522  CG1 ILE A 172      -8.942   6.324  -7.907  1.00 93.69           C
ATOM   2523 1HG1 ILE A 172      -9.394   5.632  -7.196  1.00 93.69           H
ATOM   2524 2HG1 ILE A 172      -9.758   6.855  -8.397  1.00 93.69           H
ATOM   2525  CG2 ILE A 172      -6.972   6.619  -6.337  1.00 93.69           C
ATOM   2526 1HG2 ILE A 172      -6.312   7.364  -5.892  1.00 93.69           H
ATOM   2527 2HG2 ILE A 172      -7.442   6.032  -5.547  1.00 93.69           H
ATOM   2528 3HG2 ILE A 172      -6.392   5.960  -6.983  1.00 93.69           H
ATOM   2529  CD1 ILE A 172      -8.139   5.542  -8.948  1.00 93.69           C
ATOM   2530 1HD1 ILE A 172      -7.709   6.235  -9.671  1.00 93.69           H
ATOM   2531 2HD1 ILE A 172      -7.339   4.993  -8.451  1.00 93.69           H
ATOM   2532 3HD1 ILE A 172      -8.796   4.841  -9.462  1.00 93.69           H
ATOM   2533  HN  ILE A 172      -9.349   9.220  -8.076  1.00 93.69           H
ATOM   2534  N   TRP A 173      -7.396  10.051  -5.689  1.00 94.94           N
ATOM   2535  CA  TRP A 173      -6.518  10.813  -4.816  1.00 94.94           C
ATOM   2536  C   TRP A 173      -7.367  11.396  -3.684  1.00 94.94           C
ATOM   2537  O   TRP A 173      -6.993  11.311  -2.516  1.00 94.94           O
ATOM   2538  HA  TRP A 173      -5.776  10.127  -4.409  1.00 94.94           H
ATOM   2539  CB  TRP A 173      -5.755  11.881  -5.602  1.00 94.94           C
ATOM   2540 1HB  TRP A 173      -6.421  12.313  -6.348  1.00 94.94           H
ATOM   2541 2HB  TRP A 173      -5.473  12.685  -4.922  1.00 94.94           H
ATOM   2542  CG  TRP A 173      -4.498  11.359  -6.302  1.00 94.94           C
ATOM   2543  CD1 TRP A 173      -4.291  11.202  -7.616  1.00 94.94           C
ATOM   2544  HD1 TRP A 173      -5.026  11.438  -8.385  1.00 94.94           H
ATOM   2545  CD2 TRP A 173      -3.276  10.929  -5.666  1.00 94.94           C
ATOM   2546  NE1 TRP A 173      -3.030  10.705  -7.873  1.00 94.94           N
ATOM   2547  HE1 TRP A 173      -2.645  10.504  -8.774  1.00 94.94           H
ATOM   2548  CE2 TRP A 173      -2.393  10.533  -6.650  1.00 94.94           C
ATOM   2549  CE3 TRP A 173      -2.928  10.877  -4.305  1.00 94.94           C
ATOM   2550  HE3 TRP A 173      -3.607  11.183  -3.509  1.00 94.94           H
ATOM   2551  CZ2 TRP A 173      -1.105  10.057  -6.377  1.00 94.94           C
ATOM   2552  HZ2 TRP A 173      -0.426   9.750  -7.173  1.00 94.94           H
ATOM   2553  CZ3 TRP A 173      -1.638  10.398  -4.049  1.00 94.94           C
ATOM   2554  HZ3 TRP A 173      -1.317  10.337  -3.009  1.00 94.94           H
ATOM   2555  CH2 TRP A 173      -0.737   9.995  -5.028  1.00 94.94           C
ATOM   2556  HH2 TRP A 173       0.252   9.634  -4.747  1.00 94.94           H
ATOM   2557  HN  TRP A 173      -7.440  10.378  -6.633  1.00 94.94           H
ATOM   2558  N   VAL A 174      -8.494  11.976  -4.071  1.00 95.62           N
ATOM   2559  CA  VAL A 174      -9.368  12.629  -3.112  1.00 95.62           C
ATOM   2560  C   VAL A 174      -9.852  11.602  -2.087  1.00 95.62           C
ATOM   2561  O   VAL A 174      -9.849  11.869  -0.886  1.00 95.62           O
ATOM   2562  HA  VAL A 174      -8.780  13.389  -2.596  1.00 95.62           H
ATOM   2563  CB  VAL A 174     -10.514  13.332  -3.841  1.00 95.62           C
ATOM   2564  HB  VAL A 174     -10.991  12.603  -4.497  1.00 95.62           H
ATOM   2565  CG1 VAL A 174     -11.568  13.834  -2.852  1.00 95.62           C
ATOM   2566 1HG1 VAL A 174     -11.974  12.990  -2.294  1.00 95.62           H
ATOM   2567 2HG1 VAL A 174     -11.109  14.540  -2.160  1.00 95.62           H
ATOM   2568 3HG1 VAL A 174     -12.372  14.329  -3.397  1.00 95.62           H
ATOM   2569  CG2 VAL A 174      -9.991  14.476  -4.712  1.00 95.62           C
ATOM   2570 1HG2 VAL A 174      -9.478  15.205  -4.085  1.00 95.62           H
ATOM   2571 2HG2 VAL A 174      -9.296  14.080  -5.453  1.00 95.62           H
ATOM   2572 3HG2 VAL A 174     -10.827  14.958  -5.219  1.00 95.62           H
ATOM   2573  HN  VAL A 174      -8.812  12.003  -5.019  1.00 95.62           H
ATOM   2574  N   LEU A 175     -10.256  10.448  -2.598  1.00 93.37           N
ATOM   2575  CA  LEU A 175     -10.846   9.422  -1.756  1.00 93.37           C
ATOM   2576  C   LEU A 175      -9.794   8.911  -0.769  1.00 93.37           C
ATOM   2577  O   LEU A 175     -10.079   8.746   0.416  1.00 93.37           O
ATOM   2578  HA  LEU A 175     -11.653   9.888  -1.190  1.00 93.37           H
ATOM   2579  CB  LEU A 175     -11.472   8.320  -2.613  1.00 93.37           C
ATOM   2580 1HB  LEU A 175     -12.154   8.784  -3.325  1.00 93.37           H
ATOM   2581 2HB  LEU A 175     -10.680   7.845  -3.193  1.00 93.37           H
ATOM   2582  CG  LEU A 175     -12.233   7.231  -1.854  1.00 93.37           C
ATOM   2583  HG  LEU A 175     -11.572   6.820  -1.091  1.00 93.37           H
ATOM   2584  CD1 LEU A 175     -13.449   7.814  -1.132  1.00 93.37           C
ATOM   2585 1HD1 LEU A 175     -13.120   8.571  -0.420  1.00 93.37           H
ATOM   2586 2HD1 LEU A 175     -14.121   8.268  -1.860  1.00 93.37           H
ATOM   2587 3HD1 LEU A 175     -13.972   7.019  -0.601  1.00 93.37           H
ATOM   2588  CD2 LEU A 175     -12.618   6.080  -2.786  1.00 93.37           C
ATOM   2589 1HD2 LEU A 175     -13.253   6.458  -3.587  1.00 93.37           H
ATOM   2590 2HD2 LEU A 175     -11.716   5.642  -3.214  1.00 93.37           H
ATOM   2591 3HD2 LEU A 175     -13.158   5.320  -2.221  1.00 93.37           H
ATOM   2592  HN  LEU A 175     -10.185  10.211  -3.567  1.00 93.37           H
ATOM   2593  N   ALA A 176      -8.601   8.675  -1.294  1.00 93.26           N
ATOM   2594  CA  ALA A 176      -7.524   8.125  -0.489  1.00 93.26           C
ATOM   2595  C   ALA A 176      -7.176   9.108   0.631  1.00 93.26           C
ATOM   2596  O   ALA A 176      -6.886   8.698   1.753  1.00 93.26           O
ATOM   2597  HA  ALA A 176      -7.883   7.195  -0.046  1.00 93.26           H
ATOM   2598  CB  ALA A 176      -6.324   7.813  -1.385  1.00 93.26           C
ATOM   2599 1HB  ALA A 176      -6.617   7.088  -2.145  1.00 93.26           H
ATOM   2600 2HB  ALA A 176      -5.984   8.729  -1.869  1.00 93.26           H
ATOM   2601 3HB  ALA A 176      -5.517   7.400  -0.781  1.00 93.26           H
ATOM   2602  HN  ALA A 176      -8.366   8.854  -2.250  1.00 93.26           H
ATOM   2603  N   ALA A 177      -7.217  10.387   0.286  1.00 94.01           N
ATOM   2604  CA  ALA A 177      -6.879  11.430   1.238  1.00 94.01           C
ATOM   2605  C   ALA A 177      -7.870  11.392   2.403  1.00 94.01           C
ATOM   2606  O   ALA A 177      -7.470  11.452   3.565  1.00 94.01           O
ATOM   2607  HA  ALA A 177      -5.878  11.222   1.617  1.00 94.01           H
ATOM   2608  CB  ALA A 177      -6.865  12.785   0.528  1.00 94.01           C
ATOM   2609 1HB  ALA A 177      -6.125  12.769  -0.271  1.00 94.01           H
ATOM   2610 2HB  ALA A 177      -7.851  12.984   0.107  1.00 94.01           H
ATOM   2611 3HB  ALA A 177      -6.611  13.568   1.243  1.00 94.01           H
ATOM   2612  HN  ALA A 177      -7.475  10.712  -0.624  1.00 94.01           H
ATOM   2613  N   ALA A 178      -9.143  11.292   2.052  1.00 94.00           N
ATOM   2614  CA  ALA A 178     -10.200  11.330   3.049  1.00 94.00           C
ATOM   2615  C   ALA A 178     -10.051  10.133   3.990  1.00 94.00           C
ATOM   2616  O   ALA A 178     -10.296  10.248   5.190  1.00 94.00           O
ATOM   2617  HA  ALA A 178     -10.082  12.250   3.623  1.00 94.00           H
ATOM   2618  CB  ALA A 178     -11.561  11.357   2.350  1.00 94.00           C
ATOM   2619 1HB  ALA A 178     -11.627  12.241   1.717  1.00 94.00           H
ATOM   2620 2HB  ALA A 178     -11.672  10.462   1.738  1.00 94.00           H
ATOM   2621 3HB  ALA A 178     -12.353  11.386   3.098  1.00 94.00           H
ATOM   2622  HN  ALA A 178      -9.457  11.187   1.108  1.00 94.00           H
ATOM   2623  N   LEU A 179      -9.649   9.012   3.410  1.00 91.72           N
ATOM   2624  CA  LEU A 179      -9.567   7.770   4.160  1.00 91.72           C
ATOM   2625  C   LEU A 179      -8.371   7.831   5.112  1.00 91.72           C
ATOM   2626  O   LEU A 179      -8.232   6.987   5.995  1.00 91.72           O
ATOM   2627  HA  LEU A 179     -10.477   7.686   4.754  1.00 91.72           H
ATOM   2628  CB  LEU A 179      -9.535   6.571   3.209  1.00 91.72           C
ATOM   2629 1HB  LEU A 179      -8.747   6.737   2.474  1.00 91.72           H
ATOM   2630 2HB  LEU A 179      -9.256   5.686   3.781  1.00 91.72           H
ATOM   2631  CG  LEU A 179     -10.836   6.272   2.462  1.00 91.72           C
ATOM   2632  HG  LEU A 179     -11.130   7.168   1.915  1.00 91.72           H
ATOM   2633  CD1 LEU A 179     -10.634   5.160   1.432  1.00 91.72           C
ATOM   2634 1HD1 LEU A 179      -9.879   5.467   0.708  1.00 91.72           H
ATOM   2635 2HD1 LEU A 179     -10.304   4.252   1.937  1.00 91.72           H
ATOM   2636 3HD1 LEU A 179     -11.575   4.967   0.915  1.00 91.72           H
ATOM   2637  CD2 LEU A 179     -11.968   5.949   3.440  1.00 91.72           C
ATOM   2638 1HD2 LEU A 179     -11.696   5.075   4.034  1.00 91.72           H
ATOM   2639 2HD2 LEU A 179     -12.131   6.800   4.101  1.00 91.72           H
ATOM   2640 3HD2 LEU A 179     -12.881   5.740   2.883  1.00 91.72           H
ATOM   2641  HN  LEU A 179      -9.383   8.943   2.449  1.00 91.72           H
ATOM   2642  N   CYS A 180      -7.538   8.840   4.900  1.00 92.88           N
ATOM   2643  CA  CYS A 180      -6.317   8.977   5.675  1.00 92.88           C
ATOM   2644  C   CYS A 180      -6.573   9.983   6.799  1.00 92.88           C
ATOM   2645  O   CYS A 180      -5.667  10.305   7.567  1.00 92.88           O
ATOM   2646  HA  CYS A 180      -6.092   7.991   6.082  1.00 92.88           H
ATOM   2647  CB  CYS A 180      -5.133   9.390   4.798  1.00 92.88           C
ATOM   2648 1HB  CYS A 180      -5.363  10.320   4.277  1.00 92.88           H
ATOM   2649 2HB  CYS A 180      -4.259   9.581   5.420  1.00 92.88           H
ATOM   2650  SG  CYS A 180      -4.762   8.070   3.586  1.00 92.88           S
ATOM   2651  HG  CYS A 180      -5.870   8.225   2.868  1.00 92.88           H
ATOM   2652  HN  CYS A 180      -7.686   9.553   4.214  1.00 92.88           H
ATOM   2653  N   ILE A 181      -7.810  10.452   6.861  1.00 93.67           N
ATOM   2654  CA  ILE A 181      -8.187  11.444   7.853  1.00 93.67           C
ATOM   2655  C   ILE A 181      -7.870  10.907   9.251  1.00 93.67           C
ATOM   2656  O   ILE A 181      -7.269  11.605  10.066  1.00 93.67           O
ATOM   2657  HA  ILE A 181      -7.576  12.330   7.677  1.00 93.67           H
ATOM   2658  CB  ILE A 181      -9.648  11.858   7.670  1.00 93.67           C
ATOM   2659  HB  ILE A 181     -10.238  10.959   7.491  1.00 93.67           H
ATOM   2660  CG1 ILE A 181      -9.813  12.758   6.443  1.00 93.67           C
ATOM   2661 1HG1 ILE A 181      -9.281  13.696   6.602  1.00 93.67           H
ATOM   2662 2HG1 ILE A 181      -9.363  12.279   5.574  1.00 93.67           H
ATOM   2663  CG2 ILE A 181     -10.196  12.513   8.939  1.00 93.67           C
ATOM   2664 1HG2 ILE A 181     -10.134  11.808   9.768  1.00 93.67           H
ATOM   2665 2HG2 ILE A 181      -9.608  13.401   9.173  1.00 93.67           H
ATOM   2666 3HG2 ILE A 181     -11.236  12.798   8.781  1.00 93.67           H
ATOM   2667  CD1 ILE A 181     -11.291  13.043   6.168  1.00 93.67           C
ATOM   2668 1HD1 ILE A 181     -11.814  12.104   5.986  1.00 93.67           H
ATOM   2669 2HD1 ILE A 181     -11.731  13.543   7.030  1.00 93.67           H
ATOM   2670 3HD1 ILE A 181     -11.380  13.685   5.291  1.00 93.67           H
ATOM   2671  HN  ILE A 181      -8.548  10.165   6.249  1.00 93.67           H
ATOM   2672  N   PRO A 182      -8.267   9.663   9.551  1.00 91.62           N
ATOM   2673  CA  PRO A 182      -8.070   9.112  10.894  1.00 91.62           C
ATOM   2674  C   PRO A 182      -6.627   9.225  11.358  1.00 91.62           C
ATOM   2675  O   PRO A 182      -6.365   9.625  12.491  1.00 91.62           O
ATOM   2676  HA  PRO A 182      -8.648   9.682  11.622  1.00 91.62           H
ATOM   2677  CB  PRO A 182      -8.509   7.653  10.756  1.00 91.62           C
ATOM   2678 1HB  PRO A 182      -7.670   7.003  10.509  1.00 91.62           H
ATOM   2679 2HB  PRO A 182      -8.943   7.275  11.681  1.00 91.62           H
ATOM   2680  CG  PRO A 182      -9.536   7.699   9.630  1.00 91.62           C
ATOM   2681 1HG  PRO A 182      -9.682   6.719   9.176  1.00 91.62           H
ATOM   2682 2HG  PRO A 182     -10.515   8.020   9.988  1.00 91.62           H
ATOM   2683  CD  PRO A 182      -8.929   8.696   8.657  1.00 91.62           C
ATOM   2684 1HD  PRO A 182      -8.215   8.221   7.984  1.00 91.62           H
ATOM   2685 2HD  PRO A 182      -9.688   9.166   8.032  1.00 91.62           H
ATOM   2686  N   GLU A 183      -5.721   8.866  10.460  1.00 91.96           N
ATOM   2687  CA  GLU A 183      -4.304   8.877  10.782  1.00 91.96           C
ATOM   2688  C   GLU A 183      -3.856  10.291  11.159  1.00 91.96           C
ATOM   2689  O   GLU A 183      -3.061  10.469  12.080  1.00 91.96           O
ATOM   2690  HA  GLU A 183      -4.196   8.214  11.640  1.00 91.96           H
ATOM   2691  CB  GLU A 183      -3.473   8.331   9.618  1.00 91.96           C
ATOM   2692 1HB  GLU A 183      -3.869   8.709   8.676  1.00 91.96           H
ATOM   2693 2HB  GLU A 183      -2.422   8.573   9.773  1.00 91.96           H
ATOM   2694  CG  GLU A 183      -3.560   6.805   9.552  1.00 91.96           C
ATOM   2695 1HG  GLU A 183      -2.829   6.427   8.837  1.00 91.96           H
ATOM   2696 2HG  GLU A 183      -3.306   6.380  10.523  1.00 91.96           H
ATOM   2697  CD  GLU A 183      -4.963   6.353   9.143  1.00 91.96           C
ATOM   2698  OE1 GLU A 183      -5.288   5.181   9.432  1.00 91.96           O
ATOM   2699  OE2 GLU A 183      -5.679   7.189   8.550  1.00 91.96           O
ATOM   2700  HN  GLU A 183      -5.941   8.572   9.530  1.00 91.96           H
ATOM   2701  N   ILE A 184      -4.386  11.260  10.427  1.00 93.63           N
ATOM   2702  CA  ILE A 184      -3.958  12.639  10.588  1.00 93.63           C
ATOM   2703  C   ILE A 184      -4.363  13.136  11.977  1.00 93.63           C
ATOM   2704  O   ILE A 184      -3.629  13.895  12.607  1.00 93.63           O
ATOM   2705  HA  ILE A 184      -2.870  12.653  10.521  1.00 93.63           H
ATOM   2706  CB  ILE A 184      -4.493  13.503   9.445  1.00 93.63           C
ATOM   2707  HB  ILE A 184      -5.576  13.383   9.404  1.00 93.63           H
ATOM   2708  CG1 ILE A 184      -3.935  13.038   8.098  1.00 93.63           C
ATOM   2709 1HG1 ILE A 184      -2.861  13.220   8.063  1.00 93.63           H
ATOM   2710 2HG1 ILE A 184      -4.080  11.963   7.993  1.00 93.63           H
ATOM   2711  CG2 ILE A 184      -4.213  14.985   9.700  1.00 93.63           C
ATOM   2712 1HG2 ILE A 184      -4.697  15.293  10.627  1.00 93.63           H
ATOM   2713 2HG2 ILE A 184      -3.137  15.143   9.783  1.00 93.63           H
ATOM   2714 3HG2 ILE A 184      -4.604  15.577   8.872  1.00 93.63           H
ATOM   2715  CD1 ILE A 184      -4.620  13.766   6.940  1.00 93.63           C
ATOM   2716 1HD1 ILE A 184      -5.690  13.562   6.964  1.00 93.63           H
ATOM   2717 2HD1 ILE A 184      -4.452  14.839   7.036  1.00 93.63           H
ATOM   2718 3HD1 ILE A 184      -4.205  13.417   5.995  1.00 93.63           H
ATOM   2719  HN  ILE A 184      -5.095  11.115   9.737  1.00 93.63           H
ATOM   2720  N   LEU A 185      -5.532  12.688  12.413  1.00 93.37           N
ATOM   2721  CA  LEU A 185      -6.141  13.232  13.614  1.00 93.37           C
ATOM   2722  C   LEU A 185      -5.423  12.673  14.844  1.00 93.37           C
ATOM   2723  O   LEU A 185      -5.003  13.428  15.719  1.00 93.37           O
ATOM   2724  HA  LEU A 185      -5.997  14.313  13.593  1.00 93.37           H
ATOM   2725  CB  LEU A 185      -7.649  12.976  13.614  1.00 93.37           C
ATOM   2726 1HB  LEU A 185      -7.818  11.917  13.421  1.00 93.37           H
ATOM   2727 2HB  LEU A 185      -8.033  13.183  14.612  1.00 93.37           H
ATOM   2728  CG  LEU A 185      -8.467  13.786  12.605  1.00 93.37           C
ATOM   2729  HG  LEU A 185      -8.120  13.534  11.603  1.00 93.37           H
ATOM   2730  CD1 LEU A 185      -9.949  13.414  12.677  1.00 93.37           C
ATOM   2731 1HD1 LEU A 185     -10.069  12.354  12.453  1.00 93.37           H
ATOM   2732 2HD1 LEU A 185     -10.327  13.619  13.678  1.00 93.37           H
ATOM   2733 3HD1 LEU A 185     -10.507  14.004  11.950  1.00 93.37           H
ATOM   2734  CD2 LEU A 185      -8.242  15.287  12.797  1.00 93.37           C
ATOM   2735 1HD2 LEU A 185      -8.546  15.574  13.803  1.00 93.37           H
ATOM   2736 2HD2 LEU A 185      -7.186  15.517  12.656  1.00 93.37           H
ATOM   2737 3HD2 LEU A 185      -8.835  15.839  12.067  1.00 93.37           H
ATOM   2738  HN  LEU A 185      -6.058  11.968  11.961  1.00 93.37           H
ATOM   2739  N   TYR A 186      -5.304  11.353  14.871  1.00 92.55           N
ATOM   2740  CA  TYR A 186      -5.017  10.653  16.111  1.00 92.55           C
ATOM   2741  C   TYR A 186      -3.523  10.344  16.233  1.00 92.55           C
ATOM   2742  O   TYR A 186      -3.067   9.869  17.272  1.00 92.55           O
ATOM   2743  HA  TYR A 186      -5.316  11.297  16.938  1.00 92.55           H
ATOM   2744  CB  TYR A 186      -5.793   9.336  16.041  1.00 92.55           C
ATOM   2745 1HB  TYR A 186      -5.452   8.771  15.173  1.00 92.55           H
ATOM   2746 2HB  TYR A 186      -5.557   8.740  16.922  1.00 92.55           H
ATOM   2747  CG  TYR A 186      -7.310   9.513  15.953  1.00 92.55           C
ATOM   2748  CD1 TYR A 186      -7.962  10.335  16.849  1.00 92.55           C
ATOM   2749  HD1 TYR A 186      -7.396  10.859  17.619  1.00 92.55           H
ATOM   2750  CD2 TYR A 186      -8.026   8.849  14.978  1.00 92.55           C
ATOM   2751  HD2 TYR A 186      -7.511   8.199  14.270  1.00 92.55           H
ATOM   2752  CE1 TYR A 186      -9.390  10.501  16.766  1.00 92.55           C
ATOM   2753  HE1 TYR A 186      -9.918  11.148  17.467  1.00 92.55           H
ATOM   2754  CE2 TYR A 186      -9.454   9.015  14.895  1.00 92.55           C
ATOM   2755  HE2 TYR A 186     -10.032   8.496  14.130  1.00 92.55           H
ATOM   2756  CZ  TYR A 186     -10.066   9.833  15.793  1.00 92.55           C
ATOM   2757  OH  TYR A 186     -11.415   9.990  15.715  1.00 92.55           O
ATOM   2758  HH  TYR A 186     -11.759   9.576  14.872  1.00 92.55           H
ATOM   2759  HN  TYR A 186      -5.400  10.767  14.066  1.00 92.55           H
ATOM   2760  N   SER A 187      -2.803  10.627  15.158  1.00 92.95           N
ATOM   2761  CA  SER A 187      -1.356  10.490  15.168  1.00 92.95           C
ATOM   2762  C   SER A 187      -0.737  11.554  16.077  1.00 92.95           C
ATOM   2763  O   SER A 187      -0.905  12.750  15.843  1.00 92.95           O
ATOM   2764  HA  SER A 187      -1.164   9.492  15.561  1.00 92.95           H
ATOM   2765  CB  SER A 187      -0.782  10.601  13.754  1.00 92.95           C
ATOM   2766 1HB  SER A 187      -1.094  11.546  13.309  1.00 92.95           H
ATOM   2767 2HB  SER A 187       0.307  10.617  13.805  1.00 92.95           H
ATOM   2768  OG  SER A 187      -1.202   9.523  12.922  1.00 92.95           O
ATOM   2769  HG  SER A 187      -1.677   9.878  12.117  1.00 92.95           H
ATOM   2770  HN  SER A 187      -3.191  10.944  14.292  1.00 92.95           H
ATOM   2771  N   GLN A 188      -0.034  11.080  17.095  1.00 91.61           N
ATOM   2772  CA  GLN A 188       0.748  11.965  17.942  1.00 91.61           C
ATOM   2773  C   GLN A 188       1.989  11.240  18.466  1.00 91.61           C
ATOM   2774  O   GLN A 188       2.121  10.029  18.300  1.00 91.61           O
ATOM   2775  HA  GLN A 188       1.046  12.793  17.298  1.00 91.61           H
ATOM   2776  CB  GLN A 188      -0.098  12.508  19.096  1.00 91.61           C
ATOM   2777 1HB  GLN A 188       0.470  13.257  19.647  1.00 91.61           H
ATOM   2778 2HB  GLN A 188      -0.983  13.006  18.700  1.00 91.61           H
ATOM   2779  CG  GLN A 188      -0.521  11.382  20.042  1.00 91.61           C
ATOM   2780 1HG  GLN A 188      -1.095  10.636  19.492  1.00 91.61           H
ATOM   2781 2HG  GLN A 188       0.364  10.879  20.433  1.00 91.61           H
ATOM   2782  CD  GLN A 188      -1.359  11.926  21.201  1.00 91.61           C
ATOM   2783  OE1 GLN A 188      -1.790  13.067  21.207  1.00 91.61           O
ATOM   2784  NE2 GLN A 188      -1.565  11.047  22.178  1.00 91.61           N
ATOM   2785 1HE2 GLN A 188      -1.183  10.125  22.111  1.00 91.61           H
ATOM   2786 2HE2 GLN A 188      -2.102  11.308  22.980  1.00 91.61           H
ATOM   2787  HN  GLN A 188       0.008  10.112  17.344  1.00 91.61           H
ATOM   2788  N   ILE A 189       2.868  12.013  19.087  1.00 91.29           N
ATOM   2789  CA  ILE A 189       4.043  11.445  19.726  1.00 91.29           C
ATOM   2790  C   ILE A 189       3.720  11.129  21.188  1.00 91.29           C
ATOM   2791  O   ILE A 189       3.205  11.979  21.912  1.00 91.29           O
ATOM   2792  HA  ILE A 189       4.275  10.511  19.214  1.00 91.29           H
ATOM   2793  CB  ILE A 189       5.249  12.370  19.549  1.00 91.29           C
ATOM   2794  HB  ILE A 189       5.006  13.336  19.992  1.00 91.29           H
ATOM   2795  CG1 ILE A 189       5.541  12.612  18.067  1.00 91.29           C
ATOM   2796 1HG1 ILE A 189       5.910  11.694  17.611  1.00 91.29           H
ATOM   2797 2HG1 ILE A 189       4.619  12.878  17.550  1.00 91.29           H
ATOM   2798  CG2 ILE A 189       6.471  11.827  20.293  1.00 91.29           C
ATOM   2799 1HG2 ILE A 189       6.243  11.748  21.356  1.00 91.29           H
ATOM   2800 2HG2 ILE A 189       6.725  10.842  19.902  1.00 91.29           H
ATOM   2801 3HG2 ILE A 189       7.313  12.503  20.151  1.00 91.29           H
ATOM   2802  CD1 ILE A 189       6.573  13.728  17.887  1.00 91.29           C
ATOM   2803 1HD1 ILE A 189       6.191  14.650  18.323  1.00 91.29           H
ATOM   2804 2HD1 ILE A 189       7.501  13.447  18.385  1.00 91.29           H
ATOM   2805 3HD1 ILE A 189       6.763  13.879  16.824  1.00 91.29           H
ATOM   2806  HN  ILE A 189       2.788  13.007  19.157  1.00 91.29           H
ATOM   2807  N   LYS A 190       4.036   9.903  21.578  1.00 87.97           N
ATOM   2808  CA  LYS A 190       3.924   9.509  22.973  1.00 87.97           C
ATOM   2809  C   LYS A 190       5.316   9.185  23.520  1.00 87.97           C
ATOM   2810  O   LYS A 190       6.077   8.449  22.894  1.00 87.97           O
ATOM   2811  HA  LYS A 190       3.527  10.363  23.522  1.00 87.97           H
ATOM   2812  CB  LYS A 190       2.920   8.365  23.127  1.00 87.97           C
ATOM   2813 1HB  LYS A 190       1.966   8.650  22.685  1.00 87.97           H
ATOM   2814 2HB  LYS A 190       3.274   7.490  22.582  1.00 87.97           H
ATOM   2815  CG  LYS A 190       2.720   8.007  24.601  1.00 87.97           C
ATOM   2816 1HG  LYS A 190       3.582   7.449  24.964  1.00 87.97           H
ATOM   2817 2HG  LYS A 190       2.657   8.919  25.195  1.00 87.97           H
ATOM   2818  CD  LYS A 190       1.449   7.177  24.796  1.00 87.97           C
ATOM   2819 1HD  LYS A 190       0.580   7.834  24.810  1.00 87.97           H
ATOM   2820 2HD  LYS A 190       1.321   6.498  23.953  1.00 87.97           H
ATOM   2821  CE  LYS A 190       1.511   6.376  26.098  1.00 87.97           C
ATOM   2822 1HE  LYS A 190       2.546   6.294  26.433  1.00 87.97           H
ATOM   2823 2HE  LYS A 190       0.964   6.901  26.881  1.00 87.97           H
ATOM   2824  NZ  LYS A 190       0.938   5.026  25.904  1.00 87.97           N
ATOM   2825 1HZ  LYS A 190       1.037   4.491  26.760  1.00 87.97           H
ATOM   2826 2HZ  LYS A 190      -0.045   5.107  25.668  1.00 87.97           H
ATOM   2827 3HZ  LYS A 190       1.429   4.555  25.152  1.00 87.97           H
ATOM   2828  HN  LYS A 190       4.363   9.186  20.962  1.00 87.97           H
ATOM   2829  N   GLU A 191       5.606   9.750  24.683  1.00 84.97           N
ATOM   2830  CA  GLU A 191       6.856   9.462  25.364  1.00 84.97           C
ATOM   2831  C   GLU A 191       6.656   8.345  26.391  1.00 84.97           C
ATOM   2832  O   GLU A 191       5.747   8.413  27.217  1.00 84.97           O
ATOM   2833  HA  GLU A 191       7.541   9.128  24.584  1.00 84.97           H
ATOM   2834  CB  GLU A 191       7.424  10.719  26.025  1.00 84.97           C
ATOM   2835 1HB  GLU A 191       6.632  11.240  26.563  1.00 84.97           H
ATOM   2836 2HB  GLU A 191       8.271  10.452  26.656  1.00 84.97           H
ATOM   2837  CG  GLU A 191       7.960  11.696  24.975  1.00 84.97           C
ATOM   2838 1HG  GLU A 191       8.688  11.190  24.342  1.00 84.97           H
ATOM   2839 2HG  GLU A 191       7.146  12.022  24.328  1.00 84.97           H
ATOM   2840  CD  GLU A 191       8.610  12.911  25.639  1.00 84.97           C
ATOM   2841  OE1 GLU A 191       9.113  13.769  24.882  1.00 84.97           O
ATOM   2842  OE2 GLU A 191       8.589  12.954  26.888  1.00 84.97           O
ATOM   2843  HN  GLU A 191       5.005  10.394  25.157  1.00 84.97           H
ATOM   2844  N   GLU A 192       7.520   7.344  26.306  1.00 76.05           N
ATOM   2845  CA  GLU A 192       7.406   6.182  27.170  1.00 76.05           C
ATOM   2846  C   GLU A 192       8.792   5.721  27.626  1.00 76.05           C
ATOM   2847  O   GLU A 192       9.628   5.352  26.803  1.00 76.05           O
ATOM   2848  HA  GLU A 192       6.826   6.517  28.031  1.00 76.05           H
ATOM   2849  CB  GLU A 192       6.654   5.049  26.469  1.00 76.05           C
ATOM   2850 1HB  GLU A 192       5.648   5.380  26.210  1.00 76.05           H
ATOM   2851 2HB  GLU A 192       7.229   4.704  25.609  1.00 76.05           H
ATOM   2852  CG  GLU A 192       6.496   3.841  27.395  1.00 76.05           C
ATOM   2853 1HG  GLU A 192       7.245   3.089  27.148  1.00 76.05           H
ATOM   2854 2HG  GLU A 192       6.676   4.143  28.427  1.00 76.05           H
ATOM   2855  CD  GLU A 192       5.097   3.235  27.271  1.00 76.05           C
ATOM   2856  OE1 GLU A 192       4.790   2.342  28.091  1.00 76.05           O
ATOM   2857  OE2 GLU A 192       4.365   3.677  26.359  1.00 76.05           O
ATOM   2858  HN  GLU A 192       8.285   7.319  25.663  1.00 76.05           H
ATOM   2859  N   SER A 193       8.992   5.759  28.935  1.00 72.18           N
ATOM   2860  CA  SER A 193      10.217   5.240  29.520  1.00 72.18           C
ATOM   2861  C   SER A 193      11.430   5.913  28.875  1.00 72.18           C
ATOM   2862  O   SER A 193      12.483   5.295  28.729  1.00 72.18           O
ATOM   2863  HA  SER A 193      10.159   5.489  30.579  1.00 72.18           H
ATOM   2864  CB  SER A 193      10.305   3.721  29.358  1.00 72.18           C
ATOM   2865 1HB  SER A 193      10.398   3.474  28.300  1.00 72.18           H
ATOM   2866 2HB  SER A 193      11.206   3.356  29.851  1.00 72.18           H
ATOM   2867  OG  SER A 193       9.165   3.060  29.901  1.00 72.18           O
ATOM   2868  HG  SER A 193       9.204   2.083  29.689  1.00 72.18           H
ATOM   2869  HN  SER A 193       8.337   6.133  29.591  1.00 72.18           H
ATOM   2870  N   GLY A 194      11.242   7.172  28.506  1.00 76.90           N
ATOM   2871  CA  GLY A 194      12.324   7.954  27.932  1.00 76.90           C
ATOM   2872  C   GLY A 194      12.465   7.677  26.434  1.00 76.90           C
ATOM   2873  O   GLY A 194      13.408   8.145  25.799  1.00 76.90           O
ATOM   2874 1HA  GLY A 194      12.137   9.015  28.094  1.00 76.90           H
ATOM   2875 2HA  GLY A 194      13.259   7.715  28.439  1.00 76.90           H
ATOM   2876  HN  GLY A 194      10.372   7.657  28.595  1.00 76.90           H
ATOM   2877  N   ILE A 195      11.513   6.918  25.913  1.00 83.78           N
ATOM   2878  CA  ILE A 195      11.477   6.634  24.488  1.00 83.78           C
ATOM   2879  C   ILE A 195      10.300   7.378  23.854  1.00 83.78           C
ATOM   2880  O   ILE A 195       9.155   7.201  24.266  1.00 83.78           O
ATOM   2881  HA  ILE A 195      12.401   7.018  24.056  1.00 83.78           H
ATOM   2882  CB  ILE A 195      11.455   5.124  24.243  1.00 83.78           C
ATOM   2883  HB  ILE A 195      10.552   4.717  24.698  1.00 83.78           H
ATOM   2884  CG1 ILE A 195      12.647   4.442  24.916  1.00 83.78           C
ATOM   2885 1HG1 ILE A 195      13.575   4.808  24.477  1.00 83.78           H
ATOM   2886 2HG1 ILE A 195      12.670   4.702  25.974  1.00 83.78           H
ATOM   2887  CG2 ILE A 195      11.386   4.813  22.746  1.00 83.78           C
ATOM   2888 1HG2 ILE A 195      10.480   5.249  22.326  1.00 83.78           H
ATOM   2889 2HG2 ILE A 195      12.258   5.236  22.247  1.00 83.78           H
ATOM   2890 3HG2 ILE A 195      11.372   3.733  22.600  1.00 83.78           H
ATOM   2891  CD1 ILE A 195      12.568   2.922  24.761  1.00 83.78           C
ATOM   2892 1HD1 ILE A 195      11.650   2.557  25.222  1.00 83.78           H
ATOM   2893 2HD1 ILE A 195      12.570   2.664  23.702  1.00 83.78           H
ATOM   2894 3HD1 ILE A 195      13.428   2.461  25.248  1.00 83.78           H
ATOM   2895  HN  ILE A 195      10.776   6.500  26.445  1.00 83.78           H
ATOM   2896  N   ALA A 196      10.622   8.194  22.861  1.00 90.10           N
ATOM   2897  CA  ALA A 196       9.597   8.867  22.082  1.00 90.10           C
ATOM   2898  C   ALA A 196       9.088   7.921  20.992  1.00 90.10           C
ATOM   2899  O   ALA A 196       9.877   7.363  20.231  1.00 90.10           O
ATOM   2900  HA  ALA A 196       8.774   9.108  22.755  1.00 90.10           H
ATOM   2901  CB  ALA A 196      10.163  10.167  21.508  1.00 90.10           C
ATOM   2902 1HB  ALA A 196      10.482  10.816  22.324  1.00 90.10           H
ATOM   2903 2HB  ALA A 196      11.015   9.941  20.868  1.00 90.10           H
ATOM   2904 3HB  ALA A 196       9.393  10.672  20.924  1.00 90.10           H
ATOM   2905  HN  ALA A 196      11.563   8.397  22.587  1.00 90.10           H
ATOM   2906  N   ILE A 197       7.772   7.770  20.951  1.00 88.99           N
ATOM   2907  CA  ILE A 197       7.153   6.856  20.007  1.00 88.99           C
ATOM   2908  C   ILE A 197       6.071   7.597  19.220  1.00 88.99           C
ATOM   2909  O   ILE A 197       5.200   8.238  19.806  1.00 88.99           O
ATOM   2910  HA  ILE A 197       7.926   6.532  19.311  1.00 88.99           H
ATOM   2911  CB  ILE A 197       6.641   5.607  20.728  1.00 88.99           C
ATOM   2912  HB  ILE A 197       5.906   5.918  21.470  1.00 88.99           H
ATOM   2913  CG1 ILE A 197       7.774   4.906  21.482  1.00 88.99           C
ATOM   2914 1HG1 ILE A 197       8.557   4.617  20.781  1.00 88.99           H
ATOM   2915 2HG1 ILE A 197       8.223   5.597  22.195  1.00 88.99           H
ATOM   2916  CG2 ILE A 197       5.931   4.664  19.755  1.00 88.99           C
ATOM   2917 1HG2 ILE A 197       5.083   5.179  19.304  1.00 88.99           H
ATOM   2918 2HG2 ILE A 197       6.626   4.357  18.974  1.00 88.99           H
ATOM   2919 3HG2 ILE A 197       5.577   3.785  20.294  1.00 88.99           H
ATOM   2920  CD1 ILE A 197       7.258   3.668  22.218  1.00 88.99           C
ATOM   2921 1HD1 ILE A 197       6.492   3.964  22.935  1.00 88.99           H
ATOM   2922 2HD1 ILE A 197       6.832   2.969  21.499  1.00 88.99           H
ATOM   2923 3HD1 ILE A 197       8.083   3.189  22.745  1.00 88.99           H
ATOM   2924  HN  ILE A 197       7.135   8.259  21.547  1.00 88.99           H
ATOM   2925  N   CYS A 198       6.163   7.486  17.902  1.00 91.57           N
ATOM   2926  CA  CYS A 198       5.102   7.970  17.035  1.00 91.57           C
ATOM   2927  C   CYS A 198       4.003   6.907  16.982  1.00 91.57           C
ATOM   2928  O   CYS A 198       4.199   5.834  16.412  1.00 91.57           O
ATOM   2929  HA  CYS A 198       4.727   8.891  17.482  1.00 91.57           H
ATOM   2930  CB  CYS A 198       5.626   8.320  15.641  1.00 91.57           C
ATOM   2931 1HB  CYS A 198       6.267   9.200  15.695  1.00 91.57           H
ATOM   2932 2HB  CYS A 198       6.236   7.503  15.258  1.00 91.57           H
ATOM   2933  SG  CYS A 198       4.225   8.638  14.508  1.00 91.57           S
ATOM   2934  HN  CYS A 198       6.942   7.076  17.428  1.00 91.57           H
ATOM   2935  N   THR A 199       2.870   7.241  17.583  1.00 90.80           N
ATOM   2936  CA  THR A 199       1.758   6.309  17.655  1.00 90.80           C
ATOM   2937  C   THR A 199       0.432   7.045  17.452  1.00 90.80           C
ATOM   2938  O   THR A 199       0.376   8.269  17.551  1.00 90.80           O
ATOM   2939  HA  THR A 199       1.855   5.594  16.837  1.00 90.80           H
ATOM   2940  CB  THR A 199       1.845   5.571  18.992  1.00 90.80           C
ATOM   2941  HB  THR A 199       2.866   5.245  19.191  1.00 90.80           H
ATOM   2942  OG1 THR A 199       0.878   4.530  18.877  1.00 90.80           O
ATOM   2943  HG1 THR A 199       0.957   3.903  19.653  1.00 90.80           H
ATOM   2944  CG2 THR A 199       1.343   6.418  20.162  1.00 90.80           C
ATOM   2945 1HG2 THR A 199       0.300   6.688  19.995  1.00 90.80           H
ATOM   2946 2HG2 THR A 199       1.944   7.324  20.239  1.00 90.80           H
ATOM   2947 3HG2 THR A 199       1.427   5.847  21.087  1.00 90.80           H
ATOM   2948  HN  THR A 199       2.707   8.128  18.015  1.00 90.80           H
ATOM   2949  N   MET A 200      -0.603   6.266  17.172  1.00 91.40           N
ATOM   2950  CA  MET A 200      -1.963   6.773  17.248  1.00 91.40           C
ATOM   2951  C   MET A 200      -2.535   6.600  18.657  1.00 91.40           C
ATOM   2952  O   MET A 200      -2.424   5.527  19.248  1.00 91.40           O
ATOM   2953  HA  MET A 200      -1.895   7.834  17.004  1.00 91.40           H
ATOM   2954  CB  MET A 200      -2.843   6.027  16.244  1.00 91.40           C
ATOM   2955 1HB  MET A 200      -2.750   4.952  16.402  1.00 91.40           H
ATOM   2956 2HB  MET A 200      -3.889   6.283  16.411  1.00 91.40           H
ATOM   2957  CG  MET A 200      -2.450   6.373  14.807  1.00 91.40           C
ATOM   2958 1HG  MET A 200      -2.457   7.455  14.670  1.00 91.40           H
ATOM   2959 2HG  MET A 200      -1.435   6.033  14.606  1.00 91.40           H
ATOM   2960  SD  MET A 200      -3.586   5.608  13.662  1.00 91.40           S
ATOM   2961  CE  MET A 200      -3.336   3.890  14.079  1.00 91.40           C
ATOM   2962 1HE  MET A 200      -2.293   3.624  13.913  1.00 91.40           H
ATOM   2963 2HE  MET A 200      -3.589   3.731  15.127  1.00 91.40           H
ATOM   2964 3HE  MET A 200      -3.975   3.267  13.453  1.00 91.40           H
ATOM   2965  HN  MET A 200      -0.525   5.308  16.898  1.00 91.40           H
ATOM   2966  N   VAL A 201      -3.134   7.672  19.154  1.00 91.91           N
ATOM   2967  CA  VAL A 201      -3.832   7.617  20.427  1.00 91.91           C
ATOM   2968  C   VAL A 201      -5.299   7.997  20.216  1.00 91.91           C
ATOM   2969  O   VAL A 201      -5.596   9.040  19.635  1.00 91.91           O
ATOM   2970  HA  VAL A 201      -3.784   6.588  20.784  1.00 91.91           H
ATOM   2971  CB  VAL A 201      -3.125   8.508  21.450  1.00 91.91           C
ATOM   2972  HB  VAL A 201      -3.168   9.535  21.088  1.00 91.91           H
ATOM   2973  CG1 VAL A 201      -3.835   8.457  22.805  1.00 91.91           C
ATOM   2974 1HG1 VAL A 201      -4.862   8.804  22.690  1.00 91.91           H
ATOM   2975 2HG1 VAL A 201      -3.837   7.432  23.175  1.00 91.91           H
ATOM   2976 3HG1 VAL A 201      -3.312   9.098  23.514  1.00 91.91           H
ATOM   2977  CG2 VAL A 201      -1.651   8.120  21.589  1.00 91.91           C
ATOM   2978 1HG2 VAL A 201      -1.578   7.083  21.918  1.00 91.91           H
ATOM   2979 2HG2 VAL A 201      -1.154   8.232  20.626  1.00 91.91           H
ATOM   2980 3HG2 VAL A 201      -1.172   8.768  22.323  1.00 91.91           H
ATOM   2981  HN  VAL A 201      -3.147   8.565  18.703  1.00 91.91           H
ATOM   2982  N   TYR A 202      -6.177   7.131  20.700  1.00 90.31           N
ATOM   2983  CA  TYR A 202      -7.605   7.341  20.534  1.00 90.31           C
ATOM   2984  C   TYR A 202      -8.211   7.999  21.775  1.00 90.31           C
ATOM   2985  O   TYR A 202      -8.345   7.359  22.817  1.00 90.31           O
ATOM   2986  HA  TYR A 202      -7.751   7.998  19.676  1.00 90.31           H
ATOM   2987  CB  TYR A 202      -8.218   5.950  20.357  1.00 90.31           C
ATOM   2988 1HB  TYR A 202      -7.981   5.346  21.233  1.00 90.31           H
ATOM   2989 2HB  TYR A 202      -9.303   6.045  20.320  1.00 90.31           H
ATOM   2990  CG  TYR A 202      -7.742   5.215  19.103  1.00 90.31           C
ATOM   2991  CD1 TYR A 202      -8.337   5.471  17.885  1.00 90.31           C
ATOM   2992  HD1 TYR A 202      -9.146   6.197  17.816  1.00 90.31           H
ATOM   2993  CD2 TYR A 202      -6.716   4.295  19.191  1.00 90.31           C
ATOM   2994  HD2 TYR A 202      -6.246   4.092  20.153  1.00 90.31           H
ATOM   2995  CE1 TYR A 202      -7.888   4.778  16.705  1.00 90.31           C
ATOM   2996  HE1 TYR A 202      -8.350   4.971  15.736  1.00 90.31           H
ATOM   2997  CE2 TYR A 202      -6.268   3.602  18.011  1.00 90.31           C
ATOM   2998  HE2 TYR A 202      -5.459   2.873  18.065  1.00 90.31           H
ATOM   2999  CZ  TYR A 202      -6.876   3.878  16.826  1.00 90.31           C
ATOM   3000  OH  TYR A 202      -6.452   3.225  15.711  1.00 90.31           O
ATOM   3001  HH  TYR A 202      -7.164   3.248  15.009  1.00 90.31           H
ATOM   3002  HN  TYR A 202      -5.927   6.300  21.196  1.00 90.31           H
ATOM   3003  N   PRO A 203      -8.585   9.282  21.688  1.00 79.16           N
ATOM   3004  CA  PRO A 203      -9.161   9.980  22.840  1.00 79.16           C
ATOM   3005  C   PRO A 203     -10.542   9.457  23.200  1.00 79.16           C
ATOM   3006  O   PRO A 203     -11.107   8.637  22.477  1.00 79.16           O
ATOM   3007  HA  PRO A 203      -8.552   9.808  23.728  1.00 79.16           H
ATOM   3008  CB  PRO A 203      -9.207  11.442  22.392  1.00 79.16           C
ATOM   3009 1HB  PRO A 203     -10.057  11.968  22.826  1.00 79.16           H
ATOM   3010 2HB  PRO A 203      -8.310  11.983  22.695  1.00 79.16           H
ATOM   3011  CG  PRO A 203      -9.319  11.353  20.897  1.00 79.16           C
ATOM   3012 1HG  PRO A 203     -10.356  11.230  20.586  1.00 79.16           H
ATOM   3013 2HG  PRO A 203      -8.948  12.260  20.419  1.00 79.16           H
ATOM   3014  CD  PRO A 203      -8.493  10.161  20.509  1.00 79.16           C
ATOM   3015 1HD  PRO A 203      -8.883   9.677  19.614  1.00 79.16           H
ATOM   3016 2HD  PRO A 203      -7.461  10.441  20.296  1.00 79.16           H
ATOM   3017  N   SER A 204     -11.054   9.949  24.319  1.00 70.52           N
ATOM   3018  CA  SER A 204     -12.459   9.769  24.642  1.00 70.52           C
ATOM   3019  C   SER A 204     -12.653   8.475  25.433  1.00 70.52           C
ATOM   3020  O   SER A 204     -11.787   7.600  25.421  1.00 70.52           O
ATOM   3021  HA  SER A 204     -12.728  10.633  25.249  1.00 70.52           H
ATOM   3022  CB  SER A 204     -13.317   9.751  23.375  1.00 70.52           C
ATOM   3023 1HB  SER A 204     -14.323  10.095  23.614  1.00 70.52           H
ATOM   3024 2HB  SER A 204     -12.905  10.450  22.648  1.00 70.52           H
ATOM   3025  OG  SER A 204     -13.386   8.450  22.796  1.00 70.52           O
ATOM   3026  HG  SER A 204     -13.922   8.479  21.952  1.00 70.52           H
ATOM   3027  HN  SER A 204     -10.526  10.461  24.997  1.00 70.52           H
ATOM   3028  N   ASP A 205     -13.793   8.393  26.102  1.00 71.08           N
ATOM   3029  CA  ASP A 205     -14.122   7.209  26.879  1.00 71.08           C
ATOM   3030  C   ASP A 205     -14.311   6.021  25.934  1.00 71.08           C
ATOM   3031  O   ASP A 205     -14.172   4.869  26.343  1.00 71.08           O
ATOM   3032  HA  ASP A 205     -13.283   7.071  27.560  1.00 71.08           H
ATOM   3033  CB  ASP A 205     -15.425   7.406  27.657  1.00 71.08           C
ATOM   3034 1HB  ASP A 205     -16.182   7.839  27.003  1.00 71.08           H
ATOM   3035 2HB  ASP A 205     -15.805   6.439  27.987  1.00 71.08           H
ATOM   3036  CG  ASP A 205     -15.208   8.315  28.868  1.00 71.08           C
ATOM   3037  OD1 ASP A 205     -14.208   8.081  29.581  1.00 71.08           O
ATOM   3038  OD2 ASP A 205     -16.047   9.223  29.054  1.00 71.08           O
ATOM   3039  HN  ASP A 205     -14.485   9.115  26.120  1.00 71.08           H
ATOM   3040  N   GLU A 206     -14.624   6.341  24.687  1.00 83.24           N
ATOM   3041  CA  GLU A 206     -14.965   5.317  23.714  1.00 83.24           C
ATOM   3042  C   GLU A 206     -13.779   5.052  22.784  1.00 83.24           C
ATOM   3043  O   GLU A 206     -13.965   4.689  21.624  1.00 83.24           O
ATOM   3044  HA  GLU A 206     -15.184   4.424  24.299  1.00 83.24           H
ATOM   3045  CB  GLU A 206     -16.210   5.712  22.916  1.00 83.24           C
ATOM   3046 1HB  GLU A 206     -16.067   6.699  22.477  1.00 83.24           H
ATOM   3047 2HB  GLU A 206     -16.434   4.940  22.179  1.00 83.24           H
ATOM   3048  CG  GLU A 206     -17.437   5.807  23.826  1.00 83.24           C
ATOM   3049 1HG  GLU A 206     -17.192   6.392  24.712  1.00 83.24           H
ATOM   3050 2HG  GLU A 206     -18.238   6.334  23.307  1.00 83.24           H
ATOM   3051  CD  GLU A 206     -17.920   4.417  24.243  1.00 83.24           C
ATOM   3052  OE1 GLU A 206     -19.007   4.354  24.857  1.00 83.24           O
ATOM   3053  OE2 GLU A 206     -17.191   3.448  23.938  1.00 83.24           O
ATOM   3054  HN  GLU A 206     -14.648   7.279  24.339  1.00 83.24           H
ATOM   3055  N   SER A 207     -12.587   5.245  23.329  1.00 89.42           N
ATOM   3056  CA  SER A 207     -11.373   5.098  22.544  1.00 89.42           C
ATOM   3057  C   SER A 207     -11.282   3.678  21.982  1.00 89.42           C
ATOM   3058  O   SER A 207     -10.767   3.473  20.884  1.00 89.42           O
ATOM   3059  HA  SER A 207     -11.462   5.824  21.736  1.00 89.42           H
ATOM   3060  CB  SER A 207     -10.133   5.418  23.382  1.00 89.42           C
ATOM   3061 1HB  SER A 207      -9.240   5.113  22.837  1.00 89.42           H
ATOM   3062 2HB  SER A 207     -10.064   6.495  23.530  1.00 89.42           H
ATOM   3063  OG  SER A 207     -10.162   4.765  24.648  1.00 89.42           O
ATOM   3064  HG  SER A 207      -9.458   5.148  25.246  1.00 89.42           H
ATOM   3065  HN  SER A 207     -12.443   5.496  24.286  1.00 89.42           H
ATOM   3066  N   THR A 208     -11.791   2.734  22.760  1.00 89.48           N
ATOM   3067  CA  THR A 208     -11.741   1.335  22.370  1.00 89.48           C
ATOM   3068  C   THR A 208     -12.604   1.097  21.129  1.00 89.48           C
ATOM   3069  O   THR A 208     -12.152   0.485  20.162  1.00 89.48           O
ATOM   3070  HA  THR A 208     -10.714   1.091  22.097  1.00 89.48           H
ATOM   3071  CB  THR A 208     -12.164   0.493  23.575  1.00 89.48           C
ATOM   3072  HB  THR A 208     -12.108  -0.571  23.345  1.00 89.48           H
ATOM   3073  OG1 THR A 208     -13.461   0.983  23.904  1.00 89.48           O
ATOM   3074  HG1 THR A 208     -13.936   0.328  24.491  1.00 89.48           H
ATOM   3075  CG2 THR A 208     -11.326   0.790  24.820  1.00 89.48           C
ATOM   3076 1HG2 THR A 208     -11.437   1.841  25.090  1.00 89.48           H
ATOM   3077 2HG2 THR A 208     -10.278   0.576  24.613  1.00 89.48           H
ATOM   3078 3HG2 THR A 208     -11.668   0.166  25.646  1.00 89.48           H
ATOM   3079  HN  THR A 208     -12.230   2.912  23.641  1.00 89.48           H
ATOM   3080  N   LYS A 209     -13.831   1.592  21.196  1.00 91.09           N
ATOM   3081  CA  LYS A 209     -14.759   1.446  20.088  1.00 91.09           C
ATOM   3082  C   LYS A 209     -14.188   2.147  18.854  1.00 91.09           C
ATOM   3083  O   LYS A 209     -14.360   1.675  17.732  1.00 91.09           O
ATOM   3084  HA  LYS A 209     -14.844   0.381  19.871  1.00 91.09           H
ATOM   3085  CB  LYS A 209     -16.151   1.939  20.486  1.00 91.09           C
ATOM   3086 1HB  LYS A 209     -16.086   2.961  20.859  1.00 91.09           H
ATOM   3087 2HB  LYS A 209     -16.798   1.961  19.609  1.00 91.09           H
ATOM   3088  CG  LYS A 209     -16.767   1.037  21.558  1.00 91.09           C
ATOM   3089 1HG  LYS A 209     -16.678  -0.006  21.256  1.00 91.09           H
ATOM   3090 2HG  LYS A 209     -16.214   1.147  22.492  1.00 91.09           H
ATOM   3091  CD  LYS A 209     -18.239   1.384  21.787  1.00 91.09           C
ATOM   3092 1HD  LYS A 209     -18.358   2.466  21.837  1.00 91.09           H
ATOM   3093 2HD  LYS A 209     -18.834   1.037  20.942  1.00 91.09           H
ATOM   3094  CE  LYS A 209     -18.758   0.748  23.078  1.00 91.09           C
ATOM   3095 1HE  LYS A 209     -19.221  -0.214  22.857  1.00 91.09           H
ATOM   3096 2HE  LYS A 209     -17.925   0.552  23.754  1.00 91.09           H
ATOM   3097  NZ  LYS A 209     -19.740   1.638  23.737  1.00 91.09           N
ATOM   3098 1HZ  LYS A 209     -20.285   1.105  24.404  1.00 91.09           H
ATOM   3099 2HZ  LYS A 209     -19.250   2.384  24.219  1.00 91.09           H
ATOM   3100 3HZ  LYS A 209     -20.357   2.036  23.037  1.00 91.09           H
ATOM   3101  HN  LYS A 209     -14.192   2.085  21.988  1.00 91.09           H
ATOM   3102  N   LEU A 210     -13.520   3.264  19.104  1.00 92.17           N
ATOM   3103  CA  LEU A 210     -12.956   4.056  18.024  1.00 92.17           C
ATOM   3104  C   LEU A 210     -11.846   3.258  17.337  1.00 92.17           C
ATOM   3105  O   LEU A 210     -11.811   3.165  16.111  1.00 92.17           O
ATOM   3106  HA  LEU A 210     -13.751   4.235  17.300  1.00 92.17           H
ATOM   3107  CB  LEU A 210     -12.501   5.422  18.542  1.00 92.17           C
ATOM   3108 1HB  LEU A 210     -13.345   5.899  19.040  1.00 92.17           H
ATOM   3109 2HB  LEU A 210     -11.733   5.263  19.300  1.00 92.17           H
ATOM   3110  CG  LEU A 210     -11.950   6.388  17.492  1.00 92.17           C
ATOM   3111  HG  LEU A 210     -11.120   5.901  16.981  1.00 92.17           H
ATOM   3112  CD1 LEU A 210     -13.007   6.709  16.434  1.00 92.17           C
ATOM   3113 1HD1 LEU A 210     -13.313   5.788  15.936  1.00 92.17           H
ATOM   3114 2HD1 LEU A 210     -13.872   7.168  16.912  1.00 92.17           H
ATOM   3115 3HD1 LEU A 210     -12.589   7.397  15.700  1.00 92.17           H
ATOM   3116  CD2 LEU A 210     -11.395   7.654  18.149  1.00 92.17           C
ATOM   3117 1HD2 LEU A 210     -12.190   8.154  18.702  1.00 92.17           H
ATOM   3118 2HD2 LEU A 210     -10.590   7.385  18.833  1.00 92.17           H
ATOM   3119 3HD2 LEU A 210     -11.010   8.324  17.380  1.00 92.17           H
ATOM   3120  HN  LEU A 210     -13.362   3.628  20.022  1.00 92.17           H
ATOM   3121  N   LYS A 211     -10.967   2.702  18.157  1.00 92.24           N
ATOM   3122  CA  LYS A 211      -9.859   1.913  17.644  1.00 92.24           C
ATOM   3123  C   LYS A 211     -10.407   0.778  16.777  1.00 92.24           C
ATOM   3124  O   LYS A 211      -9.953   0.578  15.651  1.00 92.24           O
ATOM   3125  HA  LYS A 211      -9.256   2.568  17.015  1.00 92.24           H
ATOM   3126  CB  LYS A 211      -8.966   1.435  18.790  1.00 92.24           C
ATOM   3127 1HB  LYS A 211      -8.555   2.295  19.319  1.00 92.24           H
ATOM   3128 2HB  LYS A 211      -9.560   0.873  19.510  1.00 92.24           H
ATOM   3129  CG  LYS A 211      -7.825   0.559  18.268  1.00 92.24           C
ATOM   3130 1HG  LYS A 211      -8.231  -0.365  17.857  1.00 92.24           H
ATOM   3131 2HG  LYS A 211      -7.312   1.071  17.453  1.00 92.24           H
ATOM   3132  CD  LYS A 211      -6.828   0.235  19.382  1.00 92.24           C
ATOM   3133 1HD  LYS A 211      -6.454   1.159  19.820  1.00 92.24           H
ATOM   3134 2HD  LYS A 211      -7.332  -0.314  20.177  1.00 92.24           H
ATOM   3135  CE  LYS A 211      -5.658  -0.593  18.846  1.00 92.24           C
ATOM   3136 1HE  LYS A 211      -6.009  -1.581  18.549  1.00 92.24           H
ATOM   3137 2HE  LYS A 211      -5.248  -0.119  17.954  1.00 92.24           H
ATOM   3138  NZ  LYS A 211      -4.602  -0.724  19.875  1.00 92.24           N
ATOM   3139 1HZ  LYS A 211      -3.756  -1.084  19.448  1.00 92.24           H
ATOM   3140 2HZ  LYS A 211      -4.414   0.185  20.284  1.00 92.24           H
ATOM   3141 3HZ  LYS A 211      -4.913  -1.362  20.599  1.00 92.24           H
ATOM   3142  HN  LYS A 211     -11.001   2.784  19.153  1.00 92.24           H
ATOM   3143  N   SER A 212     -11.374   0.064  17.334  1.00 91.29           N
ATOM   3144  CA  SER A 212     -11.922  -1.104  16.665  1.00 91.29           C
ATOM   3145  C   SER A 212     -12.518  -0.702  15.314  1.00 91.29           C
ATOM   3146  O   SER A 212     -12.303  -1.380  14.311  1.00 91.29           O
ATOM   3147  HA  SER A 212     -11.078  -1.779  16.525  1.00 91.29           H
ATOM   3148  CB  SER A 212     -12.982  -1.787  17.531  1.00 91.29           C
ATOM   3149 1HB  SER A 212     -13.252  -2.745  17.085  1.00 91.29           H
ATOM   3150 2HB  SER A 212     -12.565  -2.001  18.515  1.00 91.29           H
ATOM   3151  OG  SER A 212     -14.151  -0.985  17.675  1.00 91.29           O
ATOM   3152  HG  SER A 212     -14.821  -1.457  18.249  1.00 91.29           H
ATOM   3153  HN  SER A 212     -11.781   0.271  18.223  1.00 91.29           H
ATOM   3154  N   ALA A 213     -13.255   0.399  15.333  1.00 92.31           N
ATOM   3155  CA  ALA A 213     -13.933   0.866  14.136  1.00 92.31           C
ATOM   3156  C   ALA A 213     -12.893   1.231  13.075  1.00 92.31           C
ATOM   3157  O   ALA A 213     -13.052   0.895  11.902  1.00 92.31           O
ATOM   3158  HA  ALA A 213     -14.548   0.047  13.762  1.00 92.31           H
ATOM   3159  CB  ALA A 213     -14.842   2.044  14.490  1.00 92.31           C
ATOM   3160 1HB  ALA A 213     -15.581   1.724  15.225  1.00 92.31           H
ATOM   3161 2HB  ALA A 213     -14.243   2.853  14.907  1.00 92.31           H
ATOM   3162 3HB  ALA A 213     -15.351   2.394  13.592  1.00 92.31           H
ATOM   3163  HN  ALA A 213     -13.391   0.967  16.145  1.00 92.31           H
ATOM   3164  N   VAL A 214     -11.850   1.914  13.525  1.00 91.11           N
ATOM   3165  CA  VAL A 214     -10.810   2.374  12.620  1.00 91.11           C
ATOM   3166  C   VAL A 214     -10.104   1.164  12.005  1.00 91.11           C
ATOM   3167  O   VAL A 214      -9.803   1.156  10.813  1.00 91.11           O
ATOM   3168  HA  VAL A 214     -11.293   2.940  11.824  1.00 91.11           H
ATOM   3169  CB  VAL A 214      -9.854   3.313  13.357  1.00 91.11           C
ATOM   3170  HB  VAL A 214      -9.543   2.820  14.278  1.00 91.11           H
ATOM   3171  CG1 VAL A 214      -8.600   3.584  12.523  1.00 91.11           C
ATOM   3172 1HG1 VAL A 214      -8.084   2.644  12.327  1.00 91.11           H
ATOM   3173 2HG1 VAL A 214      -8.885   4.046  11.578  1.00 91.11           H
ATOM   3174 3HG1 VAL A 214      -7.937   4.254  13.071  1.00 91.11           H
ATOM   3175  CG2 VAL A 214     -10.553   4.620  13.737  1.00 91.11           C
ATOM   3176 1HG2 VAL A 214     -10.906   5.119  12.834  1.00 91.11           H
ATOM   3177 2HG2 VAL A 214     -11.400   4.404  14.387  1.00 91.11           H
ATOM   3178 3HG2 VAL A 214      -9.850   5.270  14.259  1.00 91.11           H
ATOM   3179  HN  VAL A 214     -11.711   2.154  14.486  1.00 91.11           H
ATOM   3180  N   LEU A 215      -9.859   0.170  12.848  1.00 91.04           N
ATOM   3181  CA  LEU A 215      -9.180  -1.036  12.405  1.00 91.04           C
ATOM   3182  C   LEU A 215     -10.067  -1.776  11.402  1.00 91.04           C
ATOM   3183  O   LEU A 215      -9.590  -2.232  10.364  1.00 91.04           O
ATOM   3184  HA  LEU A 215      -8.266  -0.729  11.897  1.00 91.04           H
ATOM   3185  CB  LEU A 215      -8.766  -1.888  13.606  1.00 91.04           C
ATOM   3186 1HB  LEU A 215      -9.357  -1.579  14.468  1.00 91.04           H
ATOM   3187 2HB  LEU A 215      -9.026  -2.926  13.397  1.00 91.04           H
ATOM   3188  CG  LEU A 215      -7.286  -1.831  13.991  1.00 91.04           C
ATOM   3189  HG  LEU A 215      -6.696  -1.794  13.075  1.00 91.04           H
ATOM   3190  CD1 LEU A 215      -6.974  -0.558  14.781  1.00 91.04           C
ATOM   3191 1HD1 LEU A 215      -7.211   0.314  14.172  1.00 91.04           H
ATOM   3192 2HD1 LEU A 215      -7.573  -0.540  15.691  1.00 91.04           H
ATOM   3193 3HD1 LEU A 215      -5.916  -0.543  15.041  1.00 91.04           H
ATOM   3194  CD2 LEU A 215      -6.867  -3.093  14.748  1.00 91.04           C
ATOM   3195 1HD2 LEU A 215      -7.461  -3.185  15.657  1.00 91.04           H
ATOM   3196 2HD2 LEU A 215      -7.030  -3.966  14.117  1.00 91.04           H
ATOM   3197 3HD2 LEU A 215      -5.811  -3.026  15.009  1.00 91.04           H
ATOM   3198  HN  LEU A 215     -10.116   0.181  13.814  1.00 91.04           H
ATOM   3199  N   THR A 216     -11.343  -1.873  11.747  1.00 91.90           N
ATOM   3200  CA  THR A 216     -12.300  -2.552  10.891  1.00 91.90           C
ATOM   3201  C   THR A 216     -12.311  -1.920   9.497  1.00 91.90           C
ATOM   3202  O   THR A 216     -12.318  -2.628   8.491  1.00 91.90           O
ATOM   3203  HA  THR A 216     -11.980  -3.587  10.770  1.00 91.90           H
ATOM   3204  CB  THR A 216     -13.663  -2.517  11.585  1.00 91.90           C
ATOM   3205  HB  THR A 216     -14.003  -1.491  11.723  1.00 91.90           H
ATOM   3206  OG1 THR A 216     -13.463  -3.266  12.781  1.00 91.90           O
ATOM   3207  HG1 THR A 216     -13.127  -2.666  13.507  1.00 91.90           H
ATOM   3208  CG2 THR A 216     -14.729  -3.309  10.824  1.00 91.90           C
ATOM   3209 1HG2 THR A 216     -14.419  -4.351  10.744  1.00 91.90           H
ATOM   3210 2HG2 THR A 216     -14.849  -2.888   9.825  1.00 91.90           H
ATOM   3211 3HG2 THR A 216     -15.676  -3.251  11.359  1.00 91.90           H
ATOM   3212  HN  THR A 216     -11.723  -1.498  12.593  1.00 91.90           H
ATOM   3213  N   LEU A 217     -12.313  -0.595   9.483  1.00 89.11           N
ATOM   3214  CA  LEU A 217     -12.340   0.140   8.230  1.00 89.11           C
ATOM   3215  C   LEU A 217     -11.102  -0.220   7.406  1.00 89.11           C
ATOM   3216  O   LEU A 217     -11.192  -0.410   6.194  1.00 89.11           O
ATOM   3217  HA  LEU A 217     -13.225  -0.182   7.682  1.00 89.11           H
ATOM   3218  CB  LEU A 217     -12.490   1.640   8.492  1.00 89.11           C
ATOM   3219 1HB  LEU A 217     -13.362   1.792   9.127  1.00 89.11           H
ATOM   3220 2HB  LEU A 217     -11.621   1.978   9.057  1.00 89.11           H
ATOM   3221  CG  LEU A 217     -12.634   2.526   7.253  1.00 89.11           C
ATOM   3222  HG  LEU A 217     -11.826   2.283   6.564  1.00 89.11           H
ATOM   3223  CD1 LEU A 217     -13.950   2.240   6.526  1.00 89.11           C
ATOM   3224 1HD1 LEU A 217     -13.973   1.196   6.213  1.00 89.11           H
ATOM   3225 2HD1 LEU A 217     -14.786   2.438   7.196  1.00 89.11           H
ATOM   3226 3HD1 LEU A 217     -14.027   2.884   5.649  1.00 89.11           H
ATOM   3227  CD2 LEU A 217     -12.489   4.005   7.617  1.00 89.11           C
ATOM   3228 1HD2 LEU A 217     -13.261   4.280   8.335  1.00 89.11           H
ATOM   3229 2HD2 LEU A 217     -11.506   4.176   8.056  1.00 89.11           H
ATOM   3230 3HD2 LEU A 217     -12.596   4.612   6.718  1.00 89.11           H
ATOM   3231  HN  LEU A 217     -12.296  -0.027  10.306  1.00 89.11           H
ATOM   3232  N   LYS A 218      -9.974  -0.303   8.097  1.00 86.98           N
ATOM   3233  CA  LYS A 218      -8.712  -0.591   7.438  1.00 86.98           C
ATOM   3234  C   LYS A 218      -8.771  -1.991   6.822  1.00 86.98           C
ATOM   3235  O   LYS A 218      -8.282  -2.206   5.714  1.00 86.98           O
ATOM   3236  HA  LYS A 218      -8.590   0.135   6.634  1.00 86.98           H
ATOM   3237  CB  LYS A 218      -7.544  -0.394   8.406  1.00 86.98           C
ATOM   3238 1HB  LYS A 218      -7.762  -0.892   9.351  1.00 86.98           H
ATOM   3239 2HB  LYS A 218      -6.647  -0.862   8.000  1.00 86.98           H
ATOM   3240  CG  LYS A 218      -7.282   1.093   8.655  1.00 86.98           C
ATOM   3241 1HG  LYS A 218      -6.852   1.544   7.761  1.00 86.98           H
ATOM   3242 2HG  LYS A 218      -8.226   1.604   8.847  1.00 86.98           H
ATOM   3243  CD  LYS A 218      -6.336   1.292   9.840  1.00 86.98           C
ATOM   3244 1HD  LYS A 218      -6.736   0.787  10.719  1.00 86.98           H
ATOM   3245 2HD  LYS A 218      -5.371   0.835   9.620  1.00 86.98           H
ATOM   3246  CE  LYS A 218      -6.144   2.780  10.144  1.00 86.98           C
ATOM   3247 1HE  LYS A 218      -5.855   3.308   9.235  1.00 86.98           H
ATOM   3248 2HE  LYS A 218      -7.086   3.213  10.479  1.00 86.98           H
ATOM   3249  NZ  LYS A 218      -5.108   2.967  11.184  1.00 86.98           N
ATOM   3250 1HZ  LYS A 218      -4.787   3.928  11.172  1.00 86.98           H
ATOM   3251 2HZ  LYS A 218      -5.500   2.752  12.094  1.00 86.98           H
ATOM   3252 3HZ  LYS A 218      -4.326   2.347  10.998  1.00 86.98           H
ATOM   3253  HN  LYS A 218      -9.914  -0.177   9.087  1.00 86.98           H
ATOM   3254  N   VAL A 219      -9.373  -2.905   7.568  1.00 87.78           N
ATOM   3255  CA  VAL A 219      -9.441  -4.293   7.141  1.00 87.78           C
ATOM   3256  C   VAL A 219     -10.343  -4.400   5.910  1.00 87.78           C
ATOM   3257  O   VAL A 219     -10.005  -5.086   4.947  1.00 87.78           O
ATOM   3258  HA  VAL A 219      -8.432  -4.601   6.865  1.00 87.78           H
ATOM   3259  CB  VAL A 219      -9.905  -5.175   8.302  1.00 87.78           C
ATOM   3260  HB  VAL A 219     -10.825  -4.747   8.701  1.00 87.78           H
ATOM   3261  CG1 VAL A 219     -10.217  -6.594   7.821  1.00 87.78           C
ATOM   3262 1HG1 VAL A 219     -11.007  -6.558   7.071  1.00 87.78           H
ATOM   3263 2HG1 VAL A 219      -9.321  -7.034   7.384  1.00 87.78           H
ATOM   3264 3HG1 VAL A 219     -10.545  -7.199   8.666  1.00 87.78           H
ATOM   3265  CG2 VAL A 219      -8.868  -5.193   9.426  1.00 87.78           C
ATOM   3266 1HG2 VAL A 219      -7.925  -5.585   9.045  1.00 87.78           H
ATOM   3267 2HG2 VAL A 219      -8.717  -4.179   9.797  1.00 87.78           H
ATOM   3268 3HG2 VAL A 219      -9.224  -5.827  10.238  1.00 87.78           H
ATOM   3269  HN  VAL A 219      -9.810  -2.712   8.446  1.00 87.78           H
ATOM   3270  N   ILE A 220     -11.472  -3.712   5.982  1.00 87.20           N
ATOM   3271  CA  ILE A 220     -12.461  -3.783   4.919  1.00 87.20           C
ATOM   3272  C   ILE A 220     -11.875  -3.177   3.642  1.00 87.20           C
ATOM   3273  O   ILE A 220     -11.856  -3.823   2.596  1.00 87.20           O
ATOM   3274  HA  ILE A 220     -12.669  -4.837   4.736  1.00 87.20           H
ATOM   3275  CB  ILE A 220     -13.773  -3.133   5.363  1.00 87.20           C
ATOM   3276  HB  ILE A 220     -13.541  -2.164   5.805  1.00 87.20           H
ATOM   3277  CG1 ILE A 220     -14.461  -3.970   6.444  1.00 87.20           C
ATOM   3278 1HG1 ILE A 220     -14.780  -4.923   6.023  1.00 87.20           H
ATOM   3279 2HG1 ILE A 220     -13.752  -4.195   7.241  1.00 87.20           H
ATOM   3280  CG2 ILE A 220     -14.690  -2.877   4.166  1.00 87.20           C
ATOM   3281 1HG2 ILE A 220     -14.192  -2.211   3.462  1.00 87.20           H
ATOM   3282 2HG2 ILE A 220     -14.918  -3.822   3.674  1.00 87.20           H
ATOM   3283 3HG2 ILE A 220     -15.616  -2.414   4.510  1.00 87.20           H
ATOM   3284  CD1 ILE A 220     -15.669  -3.231   7.023  1.00 87.20           C
ATOM   3285 1HD1 ILE A 220     -15.341  -2.289   7.465  1.00 87.20           H
ATOM   3286 2HD1 ILE A 220     -16.386  -3.028   6.228  1.00 87.20           H
ATOM   3287 3HD1 ILE A 220     -16.139  -3.847   7.789  1.00 87.20           H
ATOM   3288  HN  ILE A 220     -11.716  -3.116   6.746  1.00 87.20           H
ATOM   3289  N   LEU A 221     -11.413  -1.942   3.770  1.00 81.46           N
ATOM   3290  CA  LEU A 221     -11.009  -1.169   2.608  1.00 81.46           C
ATOM   3291  C   LEU A 221      -9.601  -1.593   2.183  1.00 81.46           C
ATOM   3292  O   LEU A 221      -9.212  -1.401   1.032  1.00 81.46           O
ATOM   3293  HA  LEU A 221     -11.700  -1.410   1.800  1.00 81.46           H
ATOM   3294  CB  LEU A 221     -11.143   0.329   2.887  1.00 81.46           C
ATOM   3295 1HB  LEU A 221     -10.537   0.571   3.760  1.00 81.46           H
ATOM   3296 2HB  LEU A 221     -10.719   0.875   2.044  1.00 81.46           H
ATOM   3297  CG  LEU A 221     -12.564   0.842   3.128  1.00 81.46           C
ATOM   3298  HG  LEU A 221     -12.957   0.353   4.019  1.00 81.46           H
ATOM   3299  CD1 LEU A 221     -12.564   2.348   3.402  1.00 81.46           C
ATOM   3300 1HD1 LEU A 221     -11.962   2.556   4.286  1.00 81.46           H
ATOM   3301 2HD1 LEU A 221     -12.143   2.873   2.544  1.00 81.46           H
ATOM   3302 3HD1 LEU A 221     -13.586   2.686   3.570  1.00 81.46           H
ATOM   3303  CD2 LEU A 221     -13.486   0.471   1.965  1.00 81.46           C
ATOM   3304 1HD2 LEU A 221     -13.105   0.914   1.044  1.00 81.46           H
ATOM   3305 2HD2 LEU A 221     -13.519  -0.613   1.859  1.00 81.46           H
ATOM   3306 3HD2 LEU A 221     -14.489   0.848   2.162  1.00 81.46           H
ATOM   3307  HN  LEU A 221     -11.312  -1.470   4.646  1.00 81.46           H
ATOM   3308  N   GLY A 222      -8.876  -2.161   3.136  1.00 74.77           N
ATOM   3309  CA  GLY A 222      -7.477  -2.486   2.918  1.00 74.77           C
ATOM   3310  C   GLY A 222      -7.330  -3.841   2.224  1.00 74.77           C
ATOM   3311  O   GLY A 222      -6.407  -4.042   1.436  1.00 74.77           O
ATOM   3312 1HA  GLY A 222      -7.010  -1.710   2.312  1.00 74.77           H
ATOM   3313 2HA  GLY A 222      -6.951  -2.503   3.873  1.00 74.77           H
ATOM   3314  HN  GLY A 222      -9.229  -2.398   4.041  1.00 74.77           H
ATOM   3315  N   PHE A 223      -8.255  -4.736   2.541  1.00 75.89           N
ATOM   3316  CA  PHE A 223      -8.140  -6.117   2.105  1.00 75.89           C
ATOM   3317  C   PHE A 223      -9.376  -6.547   1.313  1.00 75.89           C
ATOM   3318  O   PHE A 223      -9.292  -6.795   0.111  1.00 75.89           O
ATOM   3319  HA  PHE A 223      -7.259  -6.182   1.466  1.00 75.89           H
ATOM   3320  CB  PHE A 223      -8.033  -6.976   3.367  1.00 75.89           C
ATOM   3321 1HB  PHE A 223      -7.247  -6.572   4.004  1.00 75.89           H
ATOM   3322 2HB  PHE A 223      -8.966  -6.901   3.926  1.00 75.89           H
ATOM   3323  CG  PHE A 223      -7.738  -8.452   3.092  1.00 75.89           C
ATOM   3324  CD1 PHE A 223      -8.625  -9.407   3.481  1.00 75.89           C
ATOM   3325  HD1 PHE A 223      -9.546  -9.120   3.989  1.00 75.89           H
ATOM   3326  CD2 PHE A 223      -6.589  -8.809   2.458  1.00 75.89           C
ATOM   3327  HD2 PHE A 223      -5.878  -8.044   2.147  1.00 75.89           H
ATOM   3328  CE1 PHE A 223      -8.351 -10.776   3.226  1.00 75.89           C
ATOM   3329  HE1 PHE A 223      -9.062 -11.542   3.538  1.00 75.89           H
ATOM   3330  CE2 PHE A 223      -6.315 -10.179   2.203  1.00 75.89           C
ATOM   3331  HE2 PHE A 223      -5.394 -10.465   1.695  1.00 75.89           H
ATOM   3332  CZ  PHE A 223      -7.202 -11.134   2.592  1.00 75.89           C
ATOM   3333  HZ  PHE A 223      -6.992 -12.185   2.396  1.00 75.89           H
ATOM   3334  HN  PHE A 223      -9.069  -4.530   3.083  1.00 75.89           H
ATOM   3335  N   PHE A 224     -10.495  -6.623   2.018  1.00 82.51           N
ATOM   3336  CA  PHE A 224     -11.657  -7.326   1.504  1.00 82.51           C
ATOM   3337  C   PHE A 224     -12.151  -6.691   0.202  1.00 82.51           C
ATOM   3338  O   PHE A 224     -12.430  -7.393  -0.769  1.00 82.51           O
ATOM   3339  HA  PHE A 224     -11.354  -8.355   1.312  1.00 82.51           H
ATOM   3340  CB  PHE A 224     -12.756  -7.209   2.563  1.00 82.51           C
ATOM   3341 1HB  PHE A 224     -12.696  -6.224   3.026  1.00 82.51           H
ATOM   3342 2HB  PHE A 224     -13.727  -7.272   2.072  1.00 82.51           H
ATOM   3343  CG  PHE A 224     -12.683  -8.277   3.656  1.00 82.51           C
ATOM   3344  CD1 PHE A 224     -13.158  -9.529   3.416  1.00 82.51           C
ATOM   3345  HD1 PHE A 224     -13.591  -9.771   2.446  1.00 82.51           H
ATOM   3346  CD2 PHE A 224     -12.142  -7.975   4.867  1.00 82.51           C
ATOM   3347  HD2 PHE A 224     -11.761  -6.972   5.058  1.00 82.51           H
ATOM   3348  CE1 PHE A 224     -13.090 -10.520   4.431  1.00 82.51           C
ATOM   3349  HE1 PHE A 224     -13.471 -11.523   4.239  1.00 82.51           H
ATOM   3350  CE2 PHE A 224     -12.074  -8.966   5.881  1.00 82.51           C
ATOM   3351  HE2 PHE A 224     -11.641  -8.724   6.852  1.00 82.51           H
ATOM   3352  CZ  PHE A 224     -12.550 -10.218   5.642  1.00 82.51           C
ATOM   3353  HZ  PHE A 224     -12.497 -10.979   6.421  1.00 82.51           H
ATOM   3354  HN  PHE A 224     -10.614  -6.215   2.924  1.00 82.51           H
ATOM   3355  N   LEU A 225     -12.243  -5.369   0.224  1.00 79.36           N
ATOM   3356  CA  LEU A 225     -12.722  -4.634  -0.934  1.00 79.36           C
ATOM   3357  C   LEU A 225     -11.776  -4.874  -2.113  1.00 79.36           C
ATOM   3358  O   LEU A 225     -12.210  -5.287  -3.187  1.00 79.36           O
ATOM   3359  HA  LEU A 225     -13.703  -5.032  -1.192  1.00 79.36           H
ATOM   3360  CB  LEU A 225     -12.910  -3.155  -0.589  1.00 79.36           C
ATOM   3361 1HB  LEU A 225     -13.582  -3.085   0.266  1.00 79.36           H
ATOM   3362 2HB  LEU A 225     -11.949  -2.751  -0.273  1.00 79.36           H
ATOM   3363  CG  LEU A 225     -13.461  -2.270  -1.709  1.00 79.36           C
ATOM   3364  HG  LEU A 225     -12.855  -2.430  -2.600  1.00 79.36           H
ATOM   3365  CD1 LEU A 225     -14.897  -2.662  -2.062  1.00 79.36           C
ATOM   3366 1HD1 LEU A 225     -14.919  -3.700  -2.394  1.00 79.36           H
ATOM   3367 2HD1 LEU A 225     -15.531  -2.548  -1.182  1.00 79.36           H
ATOM   3368 3HD1 LEU A 225     -15.264  -2.017  -2.860  1.00 79.36           H
ATOM   3369  CD2 LEU A 225     -13.344  -0.788  -1.344  1.00 79.36           C
ATOM   3370 1HD2 LEU A 225     -13.910  -0.593  -0.434  1.00 79.36           H
ATOM   3371 2HD2 LEU A 225     -12.296  -0.536  -1.182  1.00 79.36           H
ATOM   3372 3HD2 LEU A 225     -13.743  -0.182  -2.157  1.00 79.36           H
ATOM   3373  HN  LEU A 225     -11.998  -4.805   1.012  1.00 79.36           H
ATOM   3374  N   PRO A 226     -10.472  -4.622  -1.935  1.00 73.27           N
ATOM   3375  CA  PRO A 226      -9.498  -4.907  -2.991  1.00 73.27           C
ATOM   3376  C   PRO A 226      -9.593  -6.338  -3.492  1.00 73.27           C
ATOM   3377  O   PRO A 226      -9.636  -6.576  -4.698  1.00 73.27           O
ATOM   3378  HA  PRO A 226      -9.699  -4.285  -3.863  1.00 73.27           H
ATOM   3379  CB  PRO A 226      -8.149  -4.627  -2.325  1.00 73.27           C
ATOM   3380 1HB  PRO A 226      -7.729  -5.527  -1.876  1.00 73.27           H
ATOM   3381 2HB  PRO A 226      -7.417  -4.257  -3.042  1.00 73.27           H
ATOM   3382  CG  PRO A 226      -8.487  -3.577  -1.272  1.00 73.27           C
ATOM   3383 1HG  PRO A 226      -7.728  -3.529  -0.491  1.00 73.27           H
ATOM   3384 2HG  PRO A 226      -8.547  -2.577  -1.703  1.00 73.27           H
ATOM   3385  CD  PRO A 226      -9.828  -4.051  -0.738  1.00 73.27           C
ATOM   3386 1HD  PRO A 226      -9.710  -4.798   0.048  1.00 73.27           H
ATOM   3387 2HD  PRO A 226     -10.406  -3.232  -0.310  1.00 73.27           H
ATOM   3388  N   PHE A 227      -9.623  -7.263  -2.544  1.00 78.37           N
ATOM   3389  CA  PHE A 227      -9.576  -8.677  -2.875  1.00 78.37           C
ATOM   3390  C   PHE A 227     -10.774  -9.078  -3.738  1.00 78.37           C
ATOM   3391  O   PHE A 227     -10.614  -9.756  -4.752  1.00 78.37           O
ATOM   3392  HA  PHE A 227      -8.655  -8.848  -3.433  1.00 78.37           H
ATOM   3393  CB  PHE A 227      -9.633  -9.448  -1.555  1.00 78.37           C
ATOM   3394 1HB  PHE A 227      -8.785  -9.153  -0.937  1.00 78.37           H
ATOM   3395 2HB  PHE A 227     -10.535  -9.160  -1.016  1.00 78.37           H
ATOM   3396  CG  PHE A 227      -9.620 -10.969  -1.722  1.00 78.37           C
ATOM   3397  CD1 PHE A 227     -10.775 -11.676  -1.601  1.00 78.37           C
ATOM   3398  HD1 PHE A 227     -11.710 -11.160  -1.386  1.00 78.37           H
ATOM   3399  CD2 PHE A 227      -8.453 -11.614  -1.990  1.00 78.37           C
ATOM   3400  HD2 PHE A 227      -7.527 -11.047  -2.086  1.00 78.37           H
ATOM   3401  CE1 PHE A 227     -10.763 -13.088  -1.756  1.00 78.37           C
ATOM   3402  HE1 PHE A 227     -11.689 -13.655  -1.659  1.00 78.37           H
ATOM   3403  CE2 PHE A 227      -8.440 -13.025  -2.145  1.00 78.37           C
ATOM   3404  HE2 PHE A 227      -7.505 -13.542  -2.360  1.00 78.37           H
ATOM   3405  CZ  PHE A 227      -9.596 -13.732  -2.024  1.00 78.37           C
ATOM   3406  HZ  PHE A 227      -9.586 -14.816  -2.143  1.00 78.37           H
ATOM   3407  HN  PHE A 227      -9.678  -7.060  -1.566  1.00 78.37           H
ATOM   3408  N   VAL A 228     -11.947  -8.642  -3.304  1.00 81.65           N
ATOM   3409  CA  VAL A 228     -13.174  -8.965  -4.012  1.00 81.65           C
ATOM   3410  C   VAL A 228     -13.091  -8.425  -5.442  1.00 81.65           C
ATOM   3411  O   VAL A 228     -13.393  -9.138  -6.397  1.00 81.65           O
ATOM   3412  HA  VAL A 228     -13.255 -10.051  -4.052  1.00 81.65           H
ATOM   3413  CB  VAL A 228     -14.381  -8.428  -3.240  1.00 81.65           C
ATOM   3414  HB  VAL A 228     -14.186  -7.384  -2.997  1.00 81.65           H
ATOM   3415  CG1 VAL A 228     -15.648  -8.484  -4.096  1.00 81.65           C
ATOM   3416 1HG1 VAL A 228     -15.509  -7.878  -4.991  1.00 81.65           H
ATOM   3417 2HG1 VAL A 228     -15.848  -9.516  -4.383  1.00 81.65           H
ATOM   3418 3HG1 VAL A 228     -16.491  -8.097  -3.523  1.00 81.65           H
ATOM   3419  CG2 VAL A 228     -14.573  -9.189  -1.926  1.00 81.65           C
ATOM   3420 1HG2 VAL A 228     -14.736 -10.245  -2.138  1.00 81.65           H
ATOM   3421 2HG2 VAL A 228     -13.683  -9.075  -1.307  1.00 81.65           H
ATOM   3422 3HG2 VAL A 228     -15.438  -8.787  -1.397  1.00 81.65           H
ATOM   3423  HN  VAL A 228     -12.067  -8.078  -2.487  1.00 81.65           H
ATOM   3424  N   VAL A 229     -12.679  -7.169  -5.542  1.00 73.57           N
ATOM   3425  CA  VAL A 229     -12.699  -6.476  -6.819  1.00 73.57           C
ATOM   3426  C   VAL A 229     -11.719  -7.155  -7.778  1.00 73.57           C
ATOM   3427  O   VAL A 229     -12.052  -7.407  -8.936  1.00 73.57           O
ATOM   3428  HA  VAL A 229     -13.706  -6.563  -7.226  1.00 73.57           H
ATOM   3429  CB  VAL A 229     -12.399  -4.990  -6.612  1.00 73.57           C
ATOM   3430  HB  VAL A 229     -11.427  -4.909  -6.125  1.00 73.57           H
ATOM   3431  CG1 VAL A 229     -12.317  -4.255  -7.952  1.00 73.57           C
ATOM   3432 1HG1 VAL A 229     -11.522  -4.691  -8.557  1.00 73.57           H
ATOM   3433 2HG1 VAL A 229     -13.267  -4.350  -8.477  1.00 73.57           H
ATOM   3434 3HG1 VAL A 229     -12.102  -3.201  -7.775  1.00 73.57           H
ATOM   3435  CG2 VAL A 229     -13.439  -4.343  -5.695  1.00 73.57           C
ATOM   3436 1HG2 VAL A 229     -14.428  -4.441  -6.142  1.00 73.57           H
ATOM   3437 2HG2 VAL A 229     -13.428  -4.841  -4.725  1.00 73.57           H
ATOM   3438 3HG2 VAL A 229     -13.202  -3.287  -5.565  1.00 73.57           H
ATOM   3439  HN  VAL A 229     -12.338  -6.629  -4.773  1.00 73.57           H
ATOM   3440  N   MET A 230     -10.531  -7.433  -7.262  1.00 74.11           N
ATOM   3441  CA  MET A 230      -9.508  -8.096  -8.053  1.00 74.11           C
ATOM   3442  C   MET A 230      -9.995  -9.460  -8.546  1.00 74.11           C
ATOM   3443  O   MET A 230      -9.862  -9.781  -9.727  1.00 74.11           O
ATOM   3444  HA  MET A 230      -9.323  -7.440  -8.902  1.00 74.11           H
ATOM   3445  CB  MET A 230      -8.248  -8.280  -7.205  1.00 74.11           C
ATOM   3446 1HB  MET A 230      -8.518  -8.671  -6.224  1.00 74.11           H
ATOM   3447 2HB  MET A 230      -7.595  -9.017  -7.673  1.00 74.11           H
ATOM   3448  CG  MET A 230      -7.498  -6.956  -7.044  1.00 74.11           C
ATOM   3449 1HG  MET A 230      -7.311  -6.513  -8.022  1.00 74.11           H
ATOM   3450 2HG  MET A 230      -8.109  -6.248  -6.485  1.00 74.11           H
ATOM   3451  SD  MET A 230      -5.952  -7.230  -6.194  1.00 74.11           S
ATOM   3452  CE  MET A 230      -6.558  -7.558  -4.547  1.00 74.11           C
ATOM   3453 1HE  MET A 230      -7.115  -6.694  -4.186  1.00 74.11           H
ATOM   3454 2HE  MET A 230      -7.213  -8.430  -4.568  1.00 74.11           H
ATOM   3455 3HE  MET A 230      -5.717  -7.752  -3.882  1.00 74.11           H
ATOM   3456  HN  MET A 230     -10.264  -7.214  -6.324  1.00 74.11           H
ATOM   3457  N   ALA A 231     -10.549 -10.227  -7.619  1.00 78.91           N
ATOM   3458  CA  ALA A 231     -11.009 -11.568  -7.933  1.00 78.91           C
ATOM   3459  C   ALA A 231     -12.037 -11.498  -9.064  1.00 78.91           C
ATOM   3460  O   ALA A 231     -12.004 -12.308  -9.989  1.00 78.91           O
ATOM   3461  HA  ALA A 231     -10.148 -12.144  -8.272  1.00 78.91           H
ATOM   3462  CB  ALA A 231     -11.575 -12.223  -6.671  1.00 78.91           C
ATOM   3463 1HB  ALA A 231     -10.797 -12.276  -5.909  1.00 78.91           H
ATOM   3464 2HB  ALA A 231     -12.410 -11.631  -6.298  1.00 78.91           H
ATOM   3465 3HB  ALA A 231     -11.920 -13.230  -6.908  1.00 78.91           H
ATOM   3466  HN  ALA A 231     -10.685  -9.945  -6.669  1.00 78.91           H
ATOM   3467  N   CYS A 232     -12.927 -10.523  -8.953  1.00 76.32           N
ATOM   3468  CA  CYS A 232     -13.954 -10.327  -9.962  1.00 76.32           C
ATOM   3469  C   CYS A 232     -13.269  -9.942 -11.275  1.00 76.32           C
ATOM   3470  O   CYS A 232     -13.540 -10.536 -12.318  1.00 76.32           O
ATOM   3471  HA  CYS A 232     -14.479 -11.277 -10.063  1.00 76.32           H
ATOM   3472  CB  CYS A 232     -14.983  -9.282  -9.527  1.00 76.32           C
ATOM   3473 1HB  CYS A 232     -14.475  -8.375  -9.199  1.00 76.32           H
ATOM   3474 2HB  CYS A 232     -15.613  -9.006 -10.373  1.00 76.32           H
ATOM   3475  SG  CYS A 232     -16.015  -9.946  -8.170  1.00 76.32           S
ATOM   3476  HG  CYS A 232     -15.133  -9.719  -7.201  1.00 76.32           H
ATOM   3477  HN  CYS A 232     -12.954  -9.875  -8.192  1.00 76.32           H
ATOM   3478  N   CYS A 233     -12.395  -8.951 -11.182  1.00 69.98           N
ATOM   3479  CA  CYS A 233     -11.792  -8.370 -12.369  1.00 69.98           C
ATOM   3480  C   CYS A 233     -11.071  -9.481 -13.134  1.00 69.98           C
ATOM   3481  O   CYS A 233     -11.275  -9.646 -14.336  1.00 69.98           O
ATOM   3482  HA  CYS A 233     -12.607  -7.957 -12.964  1.00 69.98           H
ATOM   3483  CB  CYS A 233     -10.852  -7.215 -12.019  1.00 69.98           C
ATOM   3484 1HB  CYS A 233     -10.195  -7.506 -11.200  1.00 69.98           H
ATOM   3485 2HB  CYS A 233     -10.214  -6.983 -12.872  1.00 69.98           H
ATOM   3486  SG  CYS A 233     -11.823  -5.738 -11.546  1.00 69.98           S
ATOM   3487  HG  CYS A 233     -10.799  -5.052 -11.048  1.00 69.98           H
ATOM   3488  HN  CYS A 233     -12.099  -8.546 -10.316  1.00 69.98           H
ATOM   3489  N   TYR A 234     -10.243 -10.216 -12.407  1.00 73.83           N
ATOM   3490  CA  TYR A 234      -9.389 -11.216 -13.025  1.00 73.83           C
ATOM   3491  C   TYR A 234     -10.210 -12.407 -13.521  1.00 73.83           C
ATOM   3492  O   TYR A 234      -9.879 -13.014 -14.539  1.00 73.83           O
ATOM   3493  HA  TYR A 234      -8.887 -10.751 -13.874  1.00 73.83           H
ATOM   3494  CB  TYR A 234      -8.434 -11.691 -11.929  1.00 73.83           C
ATOM   3495 1HB  TYR A 234      -8.984 -11.771 -10.991  1.00 73.83           H
ATOM   3496 2HB  TYR A 234      -8.081 -12.692 -12.177  1.00 73.83           H
ATOM   3497  CG  TYR A 234      -7.225 -10.777 -11.717  1.00 73.83           C
ATOM   3498  CD1 TYR A 234      -6.244 -10.696 -12.685  1.00 73.83           C
ATOM   3499  HD1 TYR A 234      -6.330 -11.283 -13.599  1.00 73.83           H
ATOM   3500  CD2 TYR A 234      -7.116 -10.034 -10.560  1.00 73.83           C
ATOM   3501  HD2 TYR A 234      -7.890 -10.098  -9.796  1.00 73.83           H
ATOM   3502  CE1 TYR A 234      -5.106  -9.837 -12.486  1.00 73.83           C
ATOM   3503  HE1 TYR A 234      -4.324  -9.763 -13.241  1.00 73.83           H
ATOM   3504  CE2 TYR A 234      -5.978  -9.174 -10.361  1.00 73.83           C
ATOM   3505  HE2 TYR A 234      -5.879  -8.582  -9.451  1.00 73.83           H
ATOM   3506  CZ  TYR A 234      -5.029  -9.118 -11.334  1.00 73.83           C
ATOM   3507  OH  TYR A 234      -3.955  -8.306 -11.146  1.00 73.83           O
ATOM   3508  HH  TYR A 234      -4.045  -7.814 -10.280  1.00 73.83           H
ATOM   3509  HN  TYR A 234     -10.150 -10.137 -11.414  1.00 73.83           H
ATOM   3510  N   THR A 235     -11.266 -12.707 -12.779  1.00 79.01           N
ATOM   3511  CA  THR A 235     -12.213 -13.726 -13.202  1.00 79.01           C
ATOM   3512  C   THR A 235     -12.751 -13.407 -14.598  1.00 79.01           C
ATOM   3513  O   THR A 235     -12.792 -14.279 -15.465  1.00 79.01           O
ATOM   3514  HA  THR A 235     -11.685 -14.677 -13.272  1.00 79.01           H
ATOM   3515  CB  THR A 235     -13.307 -13.825 -12.137  1.00 79.01           C
ATOM   3516  HB  THR A 235     -13.846 -12.883 -12.044  1.00 79.01           H
ATOM   3517  OG1 THR A 235     -12.615 -14.256 -10.967  1.00 79.01           O
ATOM   3518  HG1 THR A 235     -12.593 -13.519 -10.292  1.00 79.01           H
ATOM   3519  CG2 THR A 235     -14.299 -14.955 -12.420  1.00 79.01           C
ATOM   3520 1HG2 THR A 235     -13.768 -15.907 -12.446  1.00 79.01           H
ATOM   3521 2HG2 THR A 235     -14.781 -14.782 -13.382  1.00 79.01           H
ATOM   3522 3HG2 THR A 235     -15.054 -14.981 -11.634  1.00 79.01           H
ATOM   3523  HN  THR A 235     -11.479 -12.269 -11.906  1.00 79.01           H
ATOM   3524  N   ILE A 236     -13.151 -12.156 -14.772  1.00 74.28           N
ATOM   3525  CA  ILE A 236     -13.721 -11.721 -16.036  1.00 74.28           C
ATOM   3526  C   ILE A 236     -12.635 -11.738 -17.113  1.00 74.28           C
ATOM   3527  O   ILE A 236     -12.876 -12.177 -18.236  1.00 74.28           O
ATOM   3528  HA  ILE A 236     -14.492 -12.442 -16.311  1.00 74.28           H
ATOM   3529  CB  ILE A 236     -14.407 -10.363 -15.875  1.00 74.28           C
ATOM   3530  HB  ILE A 236     -13.694  -9.671 -15.428  1.00 74.28           H
ATOM   3531  CG1 ILE A 236     -15.601 -10.461 -14.923  1.00 74.28           C
ATOM   3532 1HG1 ILE A 236     -16.416 -10.996 -15.410  1.00 74.28           H
ATOM   3533 2HG1 ILE A 236     -15.322 -11.039 -14.042  1.00 74.28           H
ATOM   3534  CG2 ILE A 236     -14.805  -9.786 -17.235  1.00 74.28           C
ATOM   3535 1HG2 ILE A 236     -13.914  -9.657 -17.850  1.00 74.28           H
ATOM   3536 2HG2 ILE A 236     -15.494 -10.469 -17.733  1.00 74.28           H
ATOM   3537 3HG2 ILE A 236     -15.291  -8.821 -17.092  1.00 74.28           H
ATOM   3538  CD1 ILE A 236     -16.078  -9.071 -14.497  1.00 74.28           C
ATOM   3539 1HD1 ILE A 236     -15.268  -8.549 -13.989  1.00 74.28           H
ATOM   3540 2HD1 ILE A 236     -16.380  -8.505 -15.379  1.00 74.28           H
ATOM   3541 3HD1 ILE A 236     -16.927  -9.170 -13.821  1.00 74.28           H
ATOM   3542  HN  ILE A 236     -13.091 -11.447 -14.069  1.00 74.28           H
ATOM   3543  N   ILE A 237     -11.461 -11.255 -16.732  1.00 72.38           N
ATOM   3544  CA  ILE A 237     -10.354 -11.154 -17.668  1.00 72.38           C
ATOM   3545  C   ILE A 237     -10.013 -12.548 -18.199  1.00 72.38           C
ATOM   3546  O   ILE A 237      -9.887 -12.742 -19.407  1.00 72.38           O
ATOM   3547  HA  ILE A 237     -10.687 -10.538 -18.503  1.00 72.38           H
ATOM   3548  CB  ILE A 237      -9.169 -10.435 -17.020  1.00 72.38           C
ATOM   3549  HB  ILE A 237      -9.021 -10.851 -16.023  1.00 72.38           H
ATOM   3550  CG1 ILE A 237      -9.460  -8.943 -16.849  1.00 72.38           C
ATOM   3551 1HG1 ILE A 237      -9.432  -8.450 -17.821  1.00 72.38           H
ATOM   3552 2HG1 ILE A 237     -10.466  -8.808 -16.452  1.00 72.38           H
ATOM   3553  CG2 ILE A 237      -7.881 -10.681 -17.808  1.00 72.38           C
ATOM   3554 1HG2 ILE A 237      -7.670 -11.750 -17.834  1.00 72.38           H
ATOM   3555 2HG2 ILE A 237      -8.001 -10.310 -18.826  1.00 72.38           H
ATOM   3556 3HG2 ILE A 237      -7.055 -10.159 -17.326  1.00 72.38           H
ATOM   3557  CD1 ILE A 237      -8.443  -8.290 -15.910  1.00 72.38           C
ATOM   3558 1HD1 ILE A 237      -8.491  -8.770 -14.932  1.00 72.38           H
ATOM   3559 2HD1 ILE A 237      -7.441  -8.406 -16.323  1.00 72.38           H
ATOM   3560 3HD1 ILE A 237      -8.673  -7.230 -15.806  1.00 72.38           H
ATOM   3561  HN  ILE A 237     -11.262 -10.936 -15.805  1.00 72.38           H
ATOM   3562  N   ILE A 238      -9.872 -13.482 -17.270  1.00 74.04           N
ATOM   3563  CA  ILE A 238      -9.491 -14.839 -17.624  1.00 74.04           C
ATOM   3564  C   ILE A 238     -10.528 -15.419 -18.588  1.00 74.04           C
ATOM   3565  O   ILE A 238     -10.172 -16.020 -19.600  1.00 74.04           O
ATOM   3566  HA  ILE A 238      -8.533 -14.785 -18.140  1.00 74.04           H
ATOM   3567  CB  ILE A 238      -9.281 -15.682 -16.366  1.00 74.04           C
ATOM   3568  HB  ILE A 238     -10.123 -15.511 -15.695  1.00 74.04           H
ATOM   3569  CG1 ILE A 238      -8.016 -15.251 -15.621  1.00 74.04           C
ATOM   3570 1HG1 ILE A 238      -7.135 -15.581 -16.172  1.00 74.04           H
ATOM   3571 2HG1 ILE A 238      -7.972 -14.163 -15.572  1.00 74.04           H
ATOM   3572  CG2 ILE A 238      -9.267 -17.175 -16.702  1.00 74.04           C
ATOM   3573 1HG2 ILE A 238     -10.218 -17.454 -17.155  1.00 74.04           H
ATOM   3574 2HG2 ILE A 238      -8.457 -17.382 -17.401  1.00 74.04           H
ATOM   3575 3HG2 ILE A 238      -9.116 -17.752 -15.789  1.00 74.04           H
ATOM   3576  CD1 ILE A 238      -7.987 -15.833 -14.206  1.00 74.04           C
ATOM   3577 1HD1 ILE A 238      -8.857 -15.481 -13.651  1.00 74.04           H
ATOM   3578 2HD1 ILE A 238      -8.006 -16.921 -14.261  1.00 74.04           H
ATOM   3579 3HD1 ILE A 238      -7.077 -15.510 -13.700  1.00 74.04           H
ATOM   3580  HN  ILE A 238     -10.014 -13.324 -16.292  1.00 74.04           H
ATOM   3581  N   HIS A 239     -11.791 -15.219 -18.239  1.00 78.17           N
ATOM   3582  CA  HIS A 239     -12.881 -15.753 -19.037  1.00 78.17           C
ATOM   3583  C   HIS A 239     -12.798 -15.193 -20.459  1.00 78.17           C
ATOM   3584  O   HIS A 239     -12.931 -15.935 -21.431  1.00 78.17           O
ATOM   3585  HA  HIS A 239     -12.744 -16.833 -19.073  1.00 78.17           H
ATOM   3586  CB  HIS A 239     -14.230 -15.476 -18.369  1.00 78.17           C
ATOM   3587 1HB  HIS A 239     -14.198 -15.843 -17.343  1.00 78.17           H
ATOM   3588 2HB  HIS A 239     -14.384 -14.398 -18.318  1.00 78.17           H
ATOM   3589  CG  HIS A 239     -15.406 -16.104 -19.077  1.00 78.17           C
ATOM   3590  ND1 HIS A 239     -16.198 -15.412 -19.977  1.00 78.17           N
ATOM   3591  HD1 HIS A 239     -16.079 -14.455 -20.245  1.00 78.17           H
ATOM   3592  CD2 HIS A 239     -15.917 -17.368 -19.009  1.00 78.17           C
ATOM   3593  HD2 HIS A 239     -15.531 -18.178 -18.391  1.00 78.17           H
ATOM   3594  CE1 HIS A 239     -17.139 -16.230 -20.423  1.00 78.17           C
ATOM   3595  HE1 HIS A 239     -17.917 -15.980 -21.144  1.00 78.17           H
ATOM   3596  NE2 HIS A 239     -16.963 -17.442 -19.821  1.00 78.17           N
ATOM   3597  HN  HIS A 239     -12.072 -14.705 -17.429  1.00 78.17           H
ATOM   3598  N   THR A 240     -12.578 -13.889 -20.535  1.00 72.42           N
ATOM   3599  CA  THR A 240     -12.524 -13.213 -21.820  1.00 72.42           C
ATOM   3600  C   THR A 240     -11.330 -13.711 -22.636  1.00 72.42           C
ATOM   3601  O   THR A 240     -11.444 -13.928 -23.841  1.00 72.42           O
ATOM   3602  HA  THR A 240     -13.424 -13.469 -22.381  1.00 72.42           H
ATOM   3603  CB  THR A 240     -12.496 -11.705 -21.561  1.00 72.42           C
ATOM   3604  HB  THR A 240     -11.538 -11.401 -21.140  1.00 72.42           H
ATOM   3605  OG1 THR A 240     -13.633 -11.474 -20.733  1.00 72.42           O
ATOM   3606  HG1 THR A 240     -13.350 -11.394 -19.777  1.00 72.42           H
ATOM   3607  CG2 THR A 240     -12.782 -10.888 -22.823  1.00 72.42           C
ATOM   3608 1HG2 THR A 240     -13.770 -11.145 -23.206  1.00 72.42           H
ATOM   3609 2HG2 THR A 240     -12.029 -11.113 -23.579  1.00 72.42           H
ATOM   3610 3HG2 THR A 240     -12.750  -9.826 -22.582  1.00 72.42           H
ATOM   3611  HN  THR A 240     -12.437 -13.298 -19.741  1.00 72.42           H
ATOM   3612  N   LEU A 241     -10.211 -13.879 -21.946  1.00 73.18           N
ATOM   3613  CA  LEU A 241      -8.976 -14.267 -22.605  1.00 73.18           C
ATOM   3614  C   LEU A 241      -9.129 -15.679 -23.175  1.00 73.18           C
ATOM   3615  O   LEU A 241      -8.626 -15.973 -24.258  1.00 73.18           O
ATOM   3616  HA  LEU A 241      -8.816 -13.576 -23.433  1.00 73.18           H
ATOM   3617  CB  LEU A 241      -7.789 -14.114 -21.652  1.00 73.18           C
ATOM   3618 1HB  LEU A 241      -8.090 -14.471 -20.668  1.00 73.18           H
ATOM   3619 2HB  LEU A 241      -6.986 -14.766 -21.996  1.00 73.18           H
ATOM   3620  CG  LEU A 241      -7.228 -12.698 -21.501  1.00 73.18           C
ATOM   3621  HG  LEU A 241      -8.043 -12.039 -21.203  1.00 73.18           H
ATOM   3622  CD1 LEU A 241      -6.174 -12.642 -20.394  1.00 73.18           C
ATOM   3623 1HD1 LEU A 241      -6.623 -12.943 -19.448  1.00 73.18           H
ATOM   3624 2HD1 LEU A 241      -5.354 -13.318 -20.638  1.00 73.18           H
ATOM   3625 3HD1 LEU A 241      -5.792 -11.625 -20.308  1.00 73.18           H
ATOM   3626  CD2 LEU A 241      -6.689 -12.177 -22.834  1.00 73.18           C
ATOM   3627 1HD2 LEU A 241      -5.892 -12.833 -23.185  1.00 73.18           H
ATOM   3628 2HD2 LEU A 241      -7.494 -12.157 -23.569  1.00 73.18           H
ATOM   3629 3HD2 LEU A 241      -6.297 -11.169 -22.698  1.00 73.18           H
ATOM   3630  HN  LEU A 241     -10.141 -13.753 -20.956  1.00 73.18           H
ATOM   3631  N   ILE A 242      -9.826 -16.515 -22.419  1.00 74.70           N
ATOM   3632  CA  ILE A 242     -10.056 -17.887 -22.838  1.00 74.70           C
ATOM   3633  C   ILE A 242     -10.869 -17.892 -24.133  1.00 74.70           C
ATOM   3634  O   ILE A 242     -10.582 -18.662 -25.048  1.00 74.70           O
ATOM   3635  HA  ILE A 242      -9.082 -18.334 -23.040  1.00 74.70           H
ATOM   3636  CB  ILE A 242     -10.697 -18.692 -21.706  1.00 74.70           C
ATOM   3637  HB  ILE A 242     -11.497 -18.093 -21.271  1.00 74.70           H
ATOM   3638  CG1 ILE A 242      -9.687 -18.974 -20.592  1.00 74.70           C
ATOM   3639 1HG1 ILE A 242      -8.949 -19.696 -20.940  1.00 74.70           H
ATOM   3640 2HG1 ILE A 242      -9.147 -18.059 -20.346  1.00 74.70           H
ATOM   3641  CG2 ILE A 242     -11.335 -19.977 -22.239  1.00 74.70           C
ATOM   3642 1HG2 ILE A 242     -12.105 -19.724 -22.969  1.00 74.70           H
ATOM   3643 2HG2 ILE A 242     -10.571 -20.591 -22.715  1.00 74.70           H
ATOM   3644 3HG2 ILE A 242     -11.784 -20.530 -21.414  1.00 74.70           H
ATOM   3645  CD1 ILE A 242     -10.385 -19.512 -19.341  1.00 74.70           C
ATOM   3646 1HD1 ILE A 242     -11.105 -18.776 -18.982  1.00 74.70           H
ATOM   3647 2HD1 ILE A 242     -10.904 -20.439 -19.585  1.00 74.70           H
ATOM   3648 3HD1 ILE A 242      -9.644 -19.703 -18.565  1.00 74.70           H
ATOM   3649  HN  ILE A 242     -10.229 -16.269 -21.538  1.00 74.70           H
ATOM   3650  N   GLN A 243     -11.868 -17.022 -24.170  1.00 71.87           N
ATOM   3651  CA  GLN A 243     -12.750 -16.944 -25.322  1.00 71.87           C
ATOM   3652  C   GLN A 243     -12.001 -16.369 -26.526  1.00 71.87           C
ATOM   3653  O   GLN A 243     -12.360 -16.639 -27.671  1.00 71.87           O
ATOM   3654  HA  GLN A 243     -13.049 -17.972 -25.529  1.00 71.87           H
ATOM   3655  CB  GLN A 243     -13.996 -16.114 -25.004  1.00 71.87           C
ATOM   3656 1HB  GLN A 243     -13.700 -15.159 -24.570  1.00 71.87           H
ATOM   3657 2HB  GLN A 243     -14.534 -15.892 -25.925  1.00 71.87           H
ATOM   3658  CG  GLN A 243     -14.917 -16.858 -24.035  1.00 71.87           C
ATOM   3659 1HG  GLN A 243     -15.148 -17.846 -24.433  1.00 71.87           H
ATOM   3660 2HG  GLN A 243     -14.405 -17.008 -23.084  1.00 71.87           H
ATOM   3661  CD  GLN A 243     -16.214 -16.079 -23.805  1.00 71.87           C
ATOM   3662  OE1 GLN A 243     -16.329 -14.907 -24.121  1.00 71.87           O
ATOM   3663  NE2 GLN A 243     -17.181 -16.795 -23.239  1.00 71.87           N
ATOM   3664 1HE2 GLN A 243     -17.022 -17.754 -23.004  1.00 71.87           H
ATOM   3665 2HE2 GLN A 243     -18.068 -16.374 -23.047  1.00 71.87           H
ATOM   3666  HN  GLN A 243     -12.079 -16.381 -23.433  1.00 71.87           H
ATOM   3667  N   ALA A 244     -10.974 -15.588 -26.226  1.00 66.99           N
ATOM   3668  CA  ALA A 244     -10.150 -15.001 -27.268  1.00 66.99           C
ATOM   3669  C   ALA A 244      -9.505 -16.118 -28.092  1.00 66.99           C
ATOM   3670  O   ALA A 244      -8.863 -17.009 -27.540  1.00 66.99           O
ATOM   3671  HA  ALA A 244     -10.802 -14.414 -27.916  1.00 66.99           H
ATOM   3672  CB  ALA A 244      -9.113 -14.070 -26.637  1.00 66.99           C
ATOM   3673 1HB  ALA A 244      -9.623 -13.278 -26.088  1.00 66.99           H
ATOM   3674 2HB  ALA A 244      -8.483 -14.638 -25.953  1.00 66.99           H
ATOM   3675 3HB  ALA A 244      -8.495 -13.630 -27.419  1.00 66.99           H
ATOM   3676  HN  ALA A 244     -10.704 -15.355 -25.292  1.00 66.99           H
ATOM   3677  N   LYS A 245      -9.700 -16.032 -29.400  1.00 59.13           N
ATOM   3678  CA  LYS A 245      -9.112 -17.002 -30.308  1.00 59.13           C
ATOM   3679  C   LYS A 245      -7.656 -16.619 -30.584  1.00 59.13           C
ATOM   3680  O   LYS A 245      -6.935 -17.353 -31.257  1.00 59.13           O
ATOM   3681  HA  LYS A 245      -9.125 -17.970 -29.807  1.00 59.13           H
ATOM   3682  CB  LYS A 245      -9.963 -17.136 -31.573  1.00 59.13           C
ATOM   3683 1HB  LYS A 245     -10.182 -16.147 -31.975  1.00 59.13           H
ATOM   3684 2HB  LYS A 245      -9.402 -17.673 -32.338  1.00 59.13           H
ATOM   3685  CG  LYS A 245     -11.270 -17.874 -31.279  1.00 59.13           C
ATOM   3686 1HG  LYS A 245     -11.059 -18.789 -30.726  1.00 59.13           H
ATOM   3687 2HG  LYS A 245     -11.905 -17.257 -30.642  1.00 59.13           H
ATOM   3688  CD  LYS A 245     -12.012 -18.212 -32.573  1.00 59.13           C
ATOM   3689 1HD  LYS A 245     -12.295 -17.293 -33.086  1.00 59.13           H
ATOM   3690 2HD  LYS A 245     -11.350 -18.760 -33.244  1.00 59.13           H
ATOM   3691  CE  LYS A 245     -13.262 -19.047 -32.287  1.00 59.13           C
ATOM   3692 1HE  LYS A 245     -12.993 -19.924 -31.697  1.00 59.13           H
ATOM   3693 2HE  LYS A 245     -13.966 -18.466 -31.692  1.00 59.13           H
ATOM   3694  NZ  LYS A 245     -13.903 -19.471 -33.552  1.00 59.13           N
ATOM   3695 1HZ  LYS A 245     -14.731 -20.018 -33.344  1.00 59.13           H
ATOM   3696 2HZ  LYS A 245     -14.165 -18.652 -34.089  1.00 59.13           H
ATOM   3697 3HZ  LYS A 245     -13.252 -20.034 -34.088  1.00 59.13           H
ATOM   3698  HN  LYS A 245     -10.246 -15.319 -29.839  1.00 59.13           H
ATOM   3699  N   LYS A 246      -7.269 -15.471 -30.050  1.00 59.10           N
ATOM   3700  CA  LYS A 246      -5.964 -14.907 -30.352  1.00 59.10           C
ATOM   3701  C   LYS A 246      -4.898 -15.628 -29.524  1.00 59.10           C
ATOM   3702  O   LYS A 246      -5.027 -15.748 -28.307  1.00 59.10           O
ATOM   3703  HA  LYS A 246      -5.765 -15.092 -31.407  1.00 59.10           H
ATOM   3704  CB  LYS A 246      -5.976 -13.391 -30.152  1.00 59.10           C
ATOM   3705 1HB  LYS A 246      -6.469 -13.147 -29.211  1.00 59.10           H
ATOM   3706 2HB  LYS A 246      -4.952 -13.022 -30.080  1.00 59.10           H
ATOM   3707  CG  LYS A 246      -6.695 -12.691 -31.307  1.00 59.10           C
ATOM   3708 1HG  LYS A 246      -6.323 -13.073 -32.257  1.00 59.10           H
ATOM   3709 2HG  LYS A 246      -7.761 -12.919 -31.267  1.00 59.10           H
ATOM   3710  CD  LYS A 246      -6.490 -11.176 -31.244  1.00 59.10           C
ATOM   3711 1HD  LYS A 246      -6.948 -10.781 -30.337  1.00 59.10           H
ATOM   3712 2HD  LYS A 246      -5.424 -10.952 -31.186  1.00 59.10           H
ATOM   3713  CE  LYS A 246      -7.095 -10.489 -32.470  1.00 59.10           C
ATOM   3714 1HE  LYS A 246      -6.669 -10.914 -33.379  1.00 59.10           H
ATOM   3715 2HE  LYS A 246      -8.169 -10.673 -32.504  1.00 59.10           H
ATOM   3716  NZ  LYS A 246      -6.836  -9.033 -32.428  1.00 59.10           N
ATOM   3717 1HZ  LYS A 246      -7.262  -8.591 -33.235  1.00 59.10           H
ATOM   3718 2HZ  LYS A 246      -7.234  -8.643 -31.580  1.00 59.10           H
ATOM   3719 3HZ  LYS A 246      -5.836  -8.866 -32.439  1.00 59.10           H
ATOM   3720  HN  LYS A 246      -7.828 -14.929 -29.422  1.00 59.10           H
ATOM   3721  N   SER A 247      -3.868 -16.091 -30.218  1.00 59.51           N
ATOM   3722  CA  SER A 247      -2.815 -16.857 -29.574  1.00 59.51           C
ATOM   3723  C   SER A 247      -2.179 -16.033 -28.452  1.00 59.51           C
ATOM   3724  O   SER A 247      -1.836 -16.570 -27.401  1.00 59.51           O
ATOM   3725  HA  SER A 247      -3.308 -17.740 -29.167  1.00 59.51           H
ATOM   3726  CB  SER A 247      -1.750 -17.288 -30.584  1.00 59.51           C
ATOM   3727 1HB  SER A 247      -1.070 -17.998 -30.114  1.00 59.51           H
ATOM   3728 2HB  SER A 247      -2.228 -17.807 -31.415  1.00 59.51           H
ATOM   3729  OG  SER A 247      -1.007 -16.179 -31.083  1.00 59.51           O
ATOM   3730  HG  SER A 247      -0.332 -16.492 -31.751  1.00 59.51           H
ATOM   3731  HN  SER A 247      -3.747 -15.949 -31.201  1.00 59.51           H
ATOM   3732  N   SER A 248      -2.042 -14.741 -28.715  1.00 62.36           N
ATOM   3733  CA  SER A 248      -1.331 -13.863 -27.802  1.00 62.36           C
ATOM   3734  C   SER A 248      -2.061 -13.804 -26.458  1.00 62.36           C
ATOM   3735  O   SER A 248      -1.562 -13.212 -25.502  1.00 62.36           O
ATOM   3736  HA  SER A 248      -0.344 -14.309 -27.682  1.00 62.36           H
ATOM   3737  CB  SER A 248      -1.187 -12.458 -28.389  1.00 62.36           C
ATOM   3738 1HB  SER A 248      -0.588 -11.844 -27.717  1.00 62.36           H
ATOM   3739 2HB  SER A 248      -0.647 -12.514 -29.335  1.00 62.36           H
ATOM   3740  OG  SER A 248      -2.451 -11.835 -28.601  1.00 62.36           O
ATOM   3741  HG  SER A 248      -2.321 -10.918 -28.979  1.00 62.36           H
ATOM   3742  HN  SER A 248      -2.406 -14.295 -29.533  1.00 62.36           H
ATOM   3743  N   LYS A 249      -3.230 -14.426 -26.428  1.00 66.11           N
ATOM   3744  CA  LYS A 249      -4.021 -14.475 -25.210  1.00 66.11           C
ATOM   3745  C   LYS A 249      -3.180 -15.085 -24.086  1.00 66.11           C
ATOM   3746  O   LYS A 249      -3.255 -14.643 -22.941  1.00 66.11           O
ATOM   3747  HA  LYS A 249      -4.267 -13.449 -24.939  1.00 66.11           H
ATOM   3748  CB  LYS A 249      -5.341 -15.208 -25.457  1.00 66.11           C
ATOM   3749 1HB  LYS A 249      -6.002 -15.074 -24.601  1.00 66.11           H
ATOM   3750 2HB  LYS A 249      -5.846 -14.774 -26.320  1.00 66.11           H
ATOM   3751  CG  LYS A 249      -5.103 -16.701 -25.696  1.00 66.11           C
ATOM   3752 1HG  LYS A 249      -4.268 -16.834 -26.383  1.00 66.11           H
ATOM   3753 2HG  LYS A 249      -4.825 -17.183 -24.759  1.00 66.11           H
ATOM   3754  CD  LYS A 249      -6.354 -17.370 -26.269  1.00 66.11           C
ATOM   3755 1HD  LYS A 249      -7.229 -17.066 -25.694  1.00 66.11           H
ATOM   3756 2HD  LYS A 249      -6.513 -17.035 -27.293  1.00 66.11           H
ATOM   3757  CE  LYS A 249      -6.222 -18.894 -26.239  1.00 66.11           C
ATOM   3758 1HE  LYS A 249      -5.499 -19.217 -26.988  1.00 66.11           H
ATOM   3759 2HE  LYS A 249      -5.841 -19.214 -25.269  1.00 66.11           H
ATOM   3760  NZ  LYS A 249      -7.532 -19.533 -26.498  1.00 66.11           N
ATOM   3761 1HZ  LYS A 249      -7.403 -20.532 -26.617  1.00 66.11           H
ATOM   3762 2HZ  LYS A 249      -8.152 -19.363 -25.713  1.00 66.11           H
ATOM   3763 3HZ  LYS A 249      -7.938 -19.141 -27.340  1.00 66.11           H
ATOM   3764  HN  LYS A 249      -3.637 -14.890 -27.215  1.00 66.11           H
ATOM   3765  N   HIS A 250      -2.400 -16.091 -24.453  1.00 69.98           N
ATOM   3766  CA  HIS A 250      -1.679 -16.877 -23.466  1.00 69.98           C
ATOM   3767  C   HIS A 250      -0.671 -15.987 -22.737  1.00 69.98           C
ATOM   3768  O   HIS A 250      -0.500 -16.101 -21.524  1.00 69.98           O
ATOM   3769  HA  HIS A 250      -2.419 -17.235 -22.750  1.00 69.98           H
ATOM   3770  CB  HIS A 250      -1.029 -18.100 -24.116  1.00 69.98           C
ATOM   3771 1HB  HIS A 250      -0.450 -17.775 -24.980  1.00 69.98           H
ATOM   3772 2HB  HIS A 250      -0.326 -18.544 -23.410  1.00 69.98           H
ATOM   3773  CG  HIS A 250      -2.013 -19.158 -24.556  1.00 69.98           C
ATOM   3774  ND1 HIS A 250      -2.637 -20.017 -23.668  1.00 69.98           N
ATOM   3775  HD1 HIS A 250      -2.508 -20.029 -22.677  1.00 69.98           H
ATOM   3776  CD2 HIS A 250      -2.475 -19.485 -25.797  1.00 69.98           C
ATOM   3777  HD2 HIS A 250      -2.186 -19.003 -26.731  1.00 69.98           H
ATOM   3778  CE1 HIS A 250      -3.435 -20.821 -24.355  1.00 69.98           C
ATOM   3779  HE1 HIS A 250      -4.063 -21.609 -23.940  1.00 69.98           H
ATOM   3780  NE2 HIS A 250      -3.332 -20.490 -25.675  1.00 69.98           N
ATOM   3781  HN  HIS A 250      -2.256 -16.370 -25.402  1.00 69.98           H
ATOM   3782  N   LYS A 251      -0.029 -15.120 -23.507  1.00 69.76           N
ATOM   3783  CA  LYS A 251       0.964 -14.217 -22.952  1.00 69.76           C
ATOM   3784  C   LYS A 251       0.279 -13.236 -21.999  1.00 69.76           C
ATOM   3785  O   LYS A 251       0.729 -13.044 -20.870  1.00 69.76           O
ATOM   3786  HA  LYS A 251       1.669 -14.820 -22.378  1.00 69.76           H
ATOM   3787  CB  LYS A 251       1.756 -13.537 -24.070  1.00 69.76           C
ATOM   3788 1HB  LYS A 251       2.088 -14.284 -24.792  1.00 69.76           H
ATOM   3789 2HB  LYS A 251       1.110 -12.842 -24.606  1.00 69.76           H
ATOM   3790  CG  LYS A 251       2.966 -12.789 -23.509  1.00 69.76           C
ATOM   3791 1HG  LYS A 251       2.631 -11.918 -22.946  1.00 69.76           H
ATOM   3792 2HG  LYS A 251       3.504 -13.431 -22.811  1.00 69.76           H
ATOM   3793  CD  LYS A 251       3.907 -12.346 -24.632  1.00 69.76           C
ATOM   3794 1HD  LYS A 251       4.127 -13.193 -25.282  1.00 69.76           H
ATOM   3795 2HD  LYS A 251       3.415 -11.593 -25.247  1.00 69.76           H
ATOM   3796  CE  LYS A 251       5.209 -11.779 -24.064  1.00 69.76           C
ATOM   3797 1HE  LYS A 251       5.041 -10.768 -23.693  1.00 69.76           H
ATOM   3798 2HE  LYS A 251       5.536 -12.381 -23.216  1.00 69.76           H
ATOM   3799  NZ  LYS A 251       6.263 -11.763 -25.103  1.00 69.76           N
ATOM   3800 1HZ  LYS A 251       7.133 -11.434 -24.698  1.00 69.76           H
ATOM   3801 2HZ  LYS A 251       6.394 -12.701 -25.467  1.00 69.76           H
ATOM   3802 3HZ  LYS A 251       5.986 -11.144 -25.857  1.00 69.76           H
ATOM   3803  HN  LYS A 251      -0.179 -15.030 -24.492  1.00 69.76           H
ATOM   3804  N   ALA A 252      -0.799 -12.640 -22.488  1.00 68.81           N
ATOM   3805  CA  ALA A 252      -1.525 -11.650 -21.712  1.00 68.81           C
ATOM   3806  C   ALA A 252      -2.023 -12.290 -20.414  1.00 68.81           C
ATOM   3807  O   ALA A 252      -2.055 -11.641 -19.370  1.00 68.81           O
ATOM   3808  HA  ALA A 252      -0.830 -10.846 -21.467  1.00 68.81           H
ATOM   3809  CB  ALA A 252      -2.665 -11.076 -22.554  1.00 68.81           C
ATOM   3810 1HB  ALA A 252      -2.256 -10.607 -23.449  1.00 68.81           H
ATOM   3811 2HB  ALA A 252      -3.344 -11.879 -22.843  1.00 68.81           H
ATOM   3812 3HB  ALA A 252      -3.210 -10.333 -21.971  1.00 68.81           H
ATOM   3813  HN  ALA A 252      -1.176 -12.824 -23.396  1.00 68.81           H
ATOM   3814  N   LEU A 253      -2.398 -13.556 -20.523  1.00 72.39           N
ATOM   3815  CA  LEU A 253      -2.885 -14.294 -19.370  1.00 72.39           C
ATOM   3816  C   LEU A 253      -1.765 -14.409 -18.334  1.00 72.39           C
ATOM   3817  O   LEU A 253      -1.971 -14.114 -17.157  1.00 72.39           O
ATOM   3818  HA  LEU A 253      -3.701 -13.718 -18.934  1.00 72.39           H
ATOM   3819  CB  LEU A 253      -3.463 -15.643 -19.802  1.00 72.39           C
ATOM   3820 1HB  LEU A 253      -4.057 -15.490 -20.703  1.00 72.39           H
ATOM   3821 2HB  LEU A 253      -2.637 -16.300 -20.073  1.00 72.39           H
ATOM   3822  CG  LEU A 253      -4.332 -16.363 -18.769  1.00 72.39           C
ATOM   3823  HG  LEU A 253      -3.896 -16.200 -17.783  1.00 72.39           H
ATOM   3824  CD1 LEU A 253      -5.746 -15.778 -18.739  1.00 72.39           C
ATOM   3825 1HD1 LEU A 253      -5.697 -14.721 -18.480  1.00 72.39           H
ATOM   3826 2HD1 LEU A 253      -6.206 -15.890 -19.721  1.00 72.39           H
ATOM   3827 3HD1 LEU A 253      -6.343 -16.308 -17.997  1.00 72.39           H
ATOM   3828  CD2 LEU A 253      -4.341 -17.873 -19.015  1.00 72.39           C
ATOM   3829 1HD2 LEU A 253      -4.739 -18.076 -20.009  1.00 72.39           H
ATOM   3830 2HD2 LEU A 253      -3.324 -18.258 -18.946  1.00 72.39           H
ATOM   3831 3HD2 LEU A 253      -4.966 -18.359 -18.267  1.00 72.39           H
ATOM   3832  HN  LEU A 253      -2.374 -14.075 -21.378  1.00 72.39           H
ATOM   3833  N   LYS A 254      -0.605 -14.838 -18.808  1.00 74.91           N
ATOM   3834  CA  LYS A 254       0.537 -15.031 -17.930  1.00 74.91           C
ATOM   3835  C   LYS A 254       0.833 -13.725 -17.191  1.00 74.91           C
ATOM   3836  O   LYS A 254       1.003 -13.722 -15.972  1.00 74.91           O
ATOM   3837  HA  LYS A 254       0.261 -15.789 -17.197  1.00 74.91           H
ATOM   3838  CB  LYS A 254       1.731 -15.577 -18.717  1.00 74.91           C
ATOM   3839 1HB  LYS A 254       1.437 -16.479 -19.252  1.00 74.91           H
ATOM   3840 2HB  LYS A 254       2.041 -14.849 -19.466  1.00 74.91           H
ATOM   3841  CG  LYS A 254       2.904 -15.889 -17.785  1.00 74.91           C
ATOM   3842 1HG  LYS A 254       3.260 -14.969 -17.322  1.00 74.91           H
ATOM   3843 2HG  LYS A 254       2.569 -16.543 -16.980  1.00 74.91           H
ATOM   3844  CD  LYS A 254       4.048 -16.558 -18.550  1.00 74.91           C
ATOM   3845 1HD  LYS A 254       3.696 -17.488 -18.997  1.00 74.91           H
ATOM   3846 2HD  LYS A 254       4.369 -15.913 -19.368  1.00 74.91           H
ATOM   3847  CE  LYS A 254       5.231 -16.847 -17.624  1.00 74.91           C
ATOM   3848 1HE  LYS A 254       5.656 -15.909 -17.264  1.00 74.91           H
ATOM   3849 2HE  LYS A 254       4.890 -17.399 -16.749  1.00 74.91           H
ATOM   3850  NZ  LYS A 254       6.268 -17.627 -18.336  1.00 74.91           N
ATOM   3851 1HZ  LYS A 254       7.053 -17.790 -17.716  1.00 74.91           H
ATOM   3852 2HZ  LYS A 254       5.879 -18.515 -18.631  1.00 74.91           H
ATOM   3853 3HZ  LYS A 254       6.582 -17.108 -19.150  1.00 74.91           H
ATOM   3854  HN  LYS A 254      -0.439 -15.052 -19.771  1.00 74.91           H
ATOM   3855  N   VAL A 255       0.885 -12.646 -17.958  1.00 73.16           N
ATOM   3856  CA  VAL A 255       1.145 -11.335 -17.389  1.00 73.16           C
ATOM   3857  C   VAL A 255       0.163 -11.076 -16.245  1.00 73.16           C
ATOM   3858  O   VAL A 255       0.562 -10.638 -15.167  1.00 73.16           O
ATOM   3859  HA  VAL A 255       2.158 -11.346 -16.986  1.00 73.16           H
ATOM   3860  CB  VAL A 255       1.082 -10.268 -18.484  1.00 73.16           C
ATOM   3861  HB  VAL A 255       0.174 -10.435 -19.063  1.00 73.16           H
ATOM   3862  CG1 VAL A 255       1.002  -8.865 -17.878  1.00 73.16           C
ATOM   3863 1HG1 VAL A 255       0.106  -8.787 -17.261  1.00 73.16           H
ATOM   3864 2HG1 VAL A 255       1.883  -8.684 -17.263  1.00 73.16           H
ATOM   3865 3HG1 VAL A 255       0.958  -8.126 -18.678  1.00 73.16           H
ATOM   3866  CG2 VAL A 255       2.275 -10.387 -19.435  1.00 73.16           C
ATOM   3867 1HG2 VAL A 255       3.201 -10.258 -18.874  1.00 73.16           H
ATOM   3868 2HG2 VAL A 255       2.269 -11.370 -19.904  1.00 73.16           H
ATOM   3869 3HG2 VAL A 255       2.206  -9.616 -20.203  1.00 73.16           H
ATOM   3870  HN  VAL A 255       0.753 -12.658 -18.949  1.00 73.16           H
ATOM   3871  N   THR A 256      -1.102 -11.358 -16.518  1.00 71.22           N
ATOM   3872  CA  THR A 256      -2.167 -10.987 -15.601  1.00 71.22           C
ATOM   3873  C   THR A 256      -2.050 -11.782 -14.299  1.00 71.22           C
ATOM   3874  O   THR A 256      -2.170 -11.220 -13.212  1.00 71.22           O
ATOM   3875  HA  THR A 256      -2.048  -9.935 -15.345  1.00 71.22           H
ATOM   3876  CB  THR A 256      -3.502 -11.191 -16.320  1.00 71.22           C
ATOM   3877  HB  THR A 256      -3.610 -12.222 -16.656  1.00 71.22           H
ATOM   3878  OG1 THR A 256      -3.496 -10.207 -17.350  1.00 71.22           O
ATOM   3879  HG1 THR A 256      -3.360 -10.643 -18.240  1.00 71.22           H
ATOM   3880  CG2 THR A 256      -4.700 -10.810 -15.448  1.00 71.22           C
ATOM   3881 1HG2 THR A 256      -4.627  -9.759 -15.169  1.00 71.22           H
ATOM   3882 2HG2 THR A 256      -4.706 -11.426 -14.549  1.00 71.22           H
ATOM   3883 3HG2 THR A 256      -5.622 -10.974 -16.006  1.00 71.22           H
ATOM   3884  HN  THR A 256      -1.404 -11.831 -17.347  1.00 71.22           H
ATOM   3885  N   ILE A 257      -1.818 -13.078 -14.453  1.00 75.19           N
ATOM   3886  CA  ILE A 257      -1.717 -13.961 -13.304  1.00 75.19           C
ATOM   3887  C   ILE A 257      -0.555 -13.508 -12.418  1.00 75.19           C
ATOM   3888  O   ILE A 257      -0.695 -13.422 -11.199  1.00 75.19           O
ATOM   3889  HA  ILE A 257      -2.642 -13.865 -12.735  1.00 75.19           H
ATOM   3890  CB  ILE A 257      -1.614 -15.419 -13.756  1.00 75.19           C
ATOM   3891  HB  ILE A 257      -0.839 -15.486 -14.520  1.00 75.19           H
ATOM   3892  CG1 ILE A 257      -2.922 -15.888 -14.397  1.00 75.19           C
ATOM   3893 1HG1 ILE A 257      -3.698 -15.963 -13.636  1.00 75.19           H
ATOM   3894 2HG1 ILE A 257      -3.259 -15.150 -15.125  1.00 75.19           H
ATOM   3895  CG2 ILE A 257      -1.186 -16.323 -12.598  1.00 75.19           C
ATOM   3896 1HG2 ILE A 257      -0.213 -16.003 -12.227  1.00 75.19           H
ATOM   3897 2HG2 ILE A 257      -1.921 -16.258 -11.796  1.00 75.19           H
ATOM   3898 3HG2 ILE A 257      -1.121 -17.354 -12.947  1.00 75.19           H
ATOM   3899  CD1 ILE A 257      -2.740 -17.244 -15.083  1.00 75.19           C
ATOM   3900 1HD1 ILE A 257      -1.981 -17.159 -15.860  1.00 75.19           H
ATOM   3901 2HD1 ILE A 257      -2.426 -17.984 -14.348  1.00 75.19           H
ATOM   3902 3HD1 ILE A 257      -3.685 -17.554 -15.531  1.00 75.19           H
ATOM   3903  HN  ILE A 257      -1.700 -13.523 -15.340  1.00 75.19           H
ATOM   3904  N   THR A 258       0.567 -13.230 -13.065  1.00 78.98           N
ATOM   3905  CA  THR A 258       1.780 -12.883 -12.345  1.00 78.98           C
ATOM   3906  C   THR A 258       1.531 -11.683 -11.429  1.00 78.98           C
ATOM   3907  O   THR A 258       1.935 -11.689 -10.268  1.00 78.98           O
ATOM   3908  HA  THR A 258       2.053 -13.722 -11.706  1.00 78.98           H
ATOM   3909  CB  THR A 258       2.888 -12.643 -13.373  1.00 78.98           C
ATOM   3910  HB  THR A 258       2.641 -11.802 -14.022  1.00 78.98           H
ATOM   3911  OG1 THR A 258       3.035 -13.901 -14.025  1.00 78.98           O
ATOM   3912  HG1 THR A 258       2.409 -13.959 -14.803  1.00 78.98           H
ATOM   3913  CG2 THR A 258       4.250 -12.400 -12.720  1.00 78.98           C
ATOM   3914 1HG2 THR A 258       4.528 -13.270 -12.125  1.00 78.98           H
ATOM   3915 2HG2 THR A 258       4.193 -11.522 -12.077  1.00 78.98           H
ATOM   3916 3HG2 THR A 258       5.000 -12.236 -13.494  1.00 78.98           H
ATOM   3917  HN  THR A 258       0.655 -13.240 -14.062  1.00 78.98           H
ATOM   3918  N   VAL A 259       0.867 -10.681 -11.987  1.00 74.75           N
ATOM   3919  CA  VAL A 259       0.610  -9.453 -11.254  1.00 74.75           C
ATOM   3920  C   VAL A 259      -0.258  -9.765 -10.033  1.00 74.75           C
ATOM   3921  O   VAL A 259       0.021  -9.295  -8.932  1.00 74.75           O
ATOM   3922  HA  VAL A 259       1.570  -9.068 -10.911  1.00 74.75           H
ATOM   3923  CB  VAL A 259      -0.016  -8.410 -12.182  1.00 74.75           C
ATOM   3924  HB  VAL A 259      -0.890  -8.861 -12.651  1.00 74.75           H
ATOM   3925  CG1 VAL A 259      -0.484  -7.185 -11.394  1.00 74.75           C
ATOM   3926 1HG1 VAL A 259      -1.228  -7.489 -10.658  1.00 74.75           H
ATOM   3927 2HG1 VAL A 259       0.368  -6.734 -10.884  1.00 74.75           H
ATOM   3928 3HG1 VAL A 259      -0.924  -6.460 -12.078  1.00 74.75           H
ATOM   3929  CG2 VAL A 259       0.959  -8.009 -13.291  1.00 74.75           C
ATOM   3930 1HG2 VAL A 259       1.860  -7.586 -12.848  1.00 74.75           H
ATOM   3931 2HG2 VAL A 259       1.221  -8.888 -13.880  1.00 74.75           H
ATOM   3932 3HG2 VAL A 259       0.489  -7.267 -13.937  1.00 74.75           H
ATOM   3933  HN  VAL A 259       0.507 -10.699 -12.920  1.00 74.75           H
ATOM   3934  N   LEU A 260      -1.295 -10.556 -10.271  1.00 75.96           N
ATOM   3935  CA  LEU A 260      -2.229 -10.902  -9.214  1.00 75.96           C
ATOM   3936  C   LEU A 260      -1.478 -11.618  -8.089  1.00 75.96           C
ATOM   3937  O   LEU A 260      -1.635 -11.276  -6.918  1.00 75.96           O
ATOM   3938  HA  LEU A 260      -2.636  -9.971  -8.819  1.00 75.96           H
ATOM   3939  CB  LEU A 260      -3.402 -11.706  -9.778  1.00 75.96           C
ATOM   3940 1HB  LEU A 260      -3.942 -11.077 -10.486  1.00 75.96           H
ATOM   3941 2HB  LEU A 260      -3.002 -12.549 -10.342  1.00 75.96           H
ATOM   3942  CG  LEU A 260      -4.402 -12.244  -8.752  1.00 75.96           C
ATOM   3943  HG  LEU A 260      -3.868 -12.902  -8.067  1.00 75.96           H
ATOM   3944  CD1 LEU A 260      -4.996 -11.108  -7.917  1.00 75.96           C
ATOM   3945 1HD1 LEU A 260      -4.196 -10.590  -7.387  1.00 75.96           H
ATOM   3946 2HD1 LEU A 260      -5.511 -10.406  -8.573  1.00 75.96           H
ATOM   3947 3HD1 LEU A 260      -5.703 -11.518  -7.196  1.00 75.96           H
ATOM   3948  CD2 LEU A 260      -5.486 -13.083  -9.431  1.00 75.96           C
ATOM   3949 1HD2 LEU A 260      -6.023 -12.468 -10.153  1.00 75.96           H
ATOM   3950 2HD2 LEU A 260      -5.025 -13.927  -9.944  1.00 75.96           H
ATOM   3951 3HD2 LEU A 260      -6.183 -13.453  -8.679  1.00 75.96           H
ATOM   3952  HN  LEU A 260      -1.499 -10.956 -11.164  1.00 75.96           H
ATOM   3953  N   THR A 261      -0.678 -12.597  -8.484  1.00 82.02           N
ATOM   3954  CA  THR A 261      -0.021 -13.463  -7.520  1.00 82.02           C
ATOM   3955  C   THR A 261       0.922 -12.651  -6.630  1.00 82.02           C
ATOM   3956  O   THR A 261       0.975 -12.862  -5.420  1.00 82.02           O
ATOM   3957  HA  THR A 261      -0.783 -13.893  -6.869  1.00 82.02           H
ATOM   3958  CB  THR A 261       0.683 -14.581  -8.291  1.00 82.02           C
ATOM   3959  HB  THR A 261       1.465 -14.178  -8.933  1.00 82.02           H
ATOM   3960  OG1 THR A 261      -0.375 -15.260  -8.961  1.00 82.02           O
ATOM   3961  HG1 THR A 261      -0.550 -14.831  -9.848  1.00 82.02           H
ATOM   3962  CG2 THR A 261       1.280 -15.644  -7.366  1.00 82.02           C
ATOM   3963 1HG2 THR A 261       0.486 -16.095  -6.770  1.00 82.02           H
ATOM   3964 2HG2 THR A 261       2.012 -15.180  -6.704  1.00 82.02           H
ATOM   3965 3HG2 THR A 261       1.768 -16.414  -7.964  1.00 82.02           H
ATOM   3966  HN  THR A 261      -0.477 -12.803  -9.442  1.00 82.02           H
ATOM   3967  N   VAL A 262       1.643 -11.738  -7.265  1.00 83.64           N
ATOM   3968  CA  VAL A 262       2.633 -10.943  -6.559  1.00 83.64           C
ATOM   3969  C   VAL A 262       1.933 -10.084  -5.504  1.00 83.64           C
ATOM   3970  O   VAL A 262       2.417  -9.958  -4.380  1.00 83.64           O
ATOM   3971  HA  VAL A 262       3.311 -11.632  -6.056  1.00 83.64           H
ATOM   3972  CB  VAL A 262       3.449 -10.118  -7.556  1.00 83.64           C
ATOM   3973  HB  VAL A 262       2.750  -9.571  -8.190  1.00 83.64           H
ATOM   3974  CG1 VAL A 262       4.326  -9.094  -6.832  1.00 83.64           C
ATOM   3975 1HG1 VAL A 262       3.695  -8.419  -6.254  1.00 83.64           H
ATOM   3976 2HG1 VAL A 262       5.013  -9.612  -6.163  1.00 83.64           H
ATOM   3977 3HG1 VAL A 262       4.895  -8.521  -7.564  1.00 83.64           H
ATOM   3978  CG2 VAL A 262       4.292 -11.023  -8.457  1.00 83.64           C
ATOM   3979 1HG2 VAL A 262       4.978 -11.608  -7.844  1.00 83.64           H
ATOM   3980 2HG2 VAL A 262       3.637 -11.694  -9.012  1.00 83.64           H
ATOM   3981 3HG2 VAL A 262       4.862 -10.410  -9.155  1.00 83.64           H
ATOM   3982  HN  VAL A 262       1.559 -11.539  -8.241  1.00 83.64           H
ATOM   3983  N   PHE A 263       0.804  -9.516  -5.903  1.00 77.50           N
ATOM   3984  CA  PHE A 263       0.039  -8.664  -5.009  1.00 77.50           C
ATOM   3985  C   PHE A 263      -0.479  -9.455  -3.807  1.00 77.50           C
ATOM   3986  O   PHE A 263      -0.280  -9.053  -2.661  1.00 77.50           O
ATOM   3987  HA  PHE A 263       0.707  -7.876  -4.662  1.00 77.50           H
ATOM   3988  CB  PHE A 263      -1.154  -8.134  -5.808  1.00 77.50           C
ATOM   3989 1HB  PHE A 263      -0.785  -7.644  -6.709  1.00 77.50           H
ATOM   3990 2HB  PHE A 263      -1.764  -8.977  -6.132  1.00 77.50           H
ATOM   3991  CG  PHE A 263      -2.035  -7.152  -5.034  1.00 77.50           C
ATOM   3992  CD1 PHE A 263      -3.032  -7.618  -4.235  1.00 77.50           C
ATOM   3993  HD1 PHE A 263      -3.204  -8.690  -4.147  1.00 77.50           H
ATOM   3994  CD2 PHE A 263      -1.821  -5.814  -5.145  1.00 77.50           C
ATOM   3995  HD2 PHE A 263      -1.022  -5.441  -5.785  1.00 77.50           H
ATOM   3996  CE1 PHE A 263      -3.850  -6.706  -3.517  1.00 77.50           C
ATOM   3997  HE1 PHE A 263      -4.650  -7.079  -2.877  1.00 77.50           H
ATOM   3998  CE2 PHE A 263      -2.639  -4.902  -4.426  1.00 77.50           C
ATOM   3999  HE2 PHE A 263      -2.467  -3.829  -4.515  1.00 77.50           H
ATOM   4000  CZ  PHE A 263      -3.636  -5.367  -3.627  1.00 77.50           C
ATOM   4001  HZ  PHE A 263      -4.264  -4.668  -3.076  1.00 77.50           H
ATOM   4002  HN  PHE A 263       0.413  -9.630  -6.816  1.00 77.50           H
ATOM   4003  N   VAL A 264      -1.135 -10.567  -4.108  1.00 82.46           N
ATOM   4004  CA  VAL A 264      -1.799 -11.347  -3.077  1.00 82.46           C
ATOM   4005  C   VAL A 264      -0.764 -11.814  -2.052  1.00 82.46           C
ATOM   4006  O   VAL A 264      -0.985 -11.702  -0.847  1.00 82.46           O
ATOM   4007  HA  VAL A 264      -2.515 -10.693  -2.580  1.00 82.46           H
ATOM   4008  CB  VAL A 264      -2.574 -12.502  -3.714  1.00 82.46           C
ATOM   4009  HB  VAL A 264      -1.892 -13.043  -4.369  1.00 82.46           H
ATOM   4010  CG1 VAL A 264      -3.076 -13.478  -2.648  1.00 82.46           C
ATOM   4011 1HG1 VAL A 264      -2.227 -13.887  -2.101  1.00 82.46           H
ATOM   4012 2HG1 VAL A 264      -3.736 -12.953  -1.956  1.00 82.46           H
ATOM   4013 3HG1 VAL A 264      -3.624 -14.289  -3.127  1.00 82.46           H
ATOM   4014  CG2 VAL A 264      -3.731 -11.980  -4.568  1.00 82.46           C
ATOM   4015 1HG2 VAL A 264      -4.413 -11.404  -3.944  1.00 82.46           H
ATOM   4016 2HG2 VAL A 264      -3.339 -11.344  -5.362  1.00 82.46           H
ATOM   4017 3HG2 VAL A 264      -4.266 -12.822  -5.009  1.00 82.46           H
ATOM   4018  HN  VAL A 264      -1.216 -10.934  -5.034  1.00 82.46           H
ATOM   4019  N   LEU A 265       0.343 -12.329  -2.567  1.00 86.94           N
ATOM   4020  CA  LEU A 265       1.343 -12.955  -1.719  1.00 86.94           C
ATOM   4021  C   LEU A 265       1.977 -11.894  -0.818  1.00 86.94           C
ATOM   4022  O   LEU A 265       2.429 -12.201   0.284  1.00 86.94           O
ATOM   4023  HA  LEU A 265       0.829 -13.681  -1.090  1.00 86.94           H
ATOM   4024  CB  LEU A 265       2.356 -13.727  -2.566  1.00 86.94           C
ATOM   4025 1HB  LEU A 265       2.726 -13.064  -3.349  1.00 86.94           H
ATOM   4026 2HB  LEU A 265       3.207 -13.982  -1.936  1.00 86.94           H
ATOM   4027  CG  LEU A 265       1.842 -15.009  -3.224  1.00 86.94           C
ATOM   4028  HG  LEU A 265       1.009 -14.748  -3.877  1.00 86.94           H
ATOM   4029  CD1 LEU A 265       2.921 -15.647  -4.101  1.00 86.94           C
ATOM   4030 1HD1 LEU A 265       3.215 -14.947  -4.883  1.00 86.94           H
ATOM   4031 2HD1 LEU A 265       3.789 -15.892  -3.488  1.00 86.94           H
ATOM   4032 3HD1 LEU A 265       2.529 -16.557  -4.556  1.00 86.94           H
ATOM   4033  CD2 LEU A 265       1.304 -15.985  -2.176  1.00 86.94           C
ATOM   4034 1HD2 LEU A 265       2.100 -16.246  -1.479  1.00 86.94           H
ATOM   4035 2HD2 LEU A 265       0.483 -15.518  -1.632  1.00 86.94           H
ATOM   4036 3HD2 LEU A 265       0.945 -16.888  -2.670  1.00 86.94           H
ATOM   4037  HN  LEU A 265       0.560 -12.322  -3.543  1.00 86.94           H
ATOM   4038  N   SER A 266       1.990 -10.668  -1.319  1.00 87.23           N
ATOM   4039  CA  SER A 266       2.652  -9.580  -0.620  1.00 87.23           C
ATOM   4040  C   SER A 266       1.709  -8.977   0.424  1.00 87.23           C
ATOM   4041  O   SER A 266       2.127  -8.665   1.537  1.00 87.23           O
ATOM   4042  HA  SER A 266       3.518 -10.032  -0.136  1.00 87.23           H
ATOM   4043  CB  SER A 266       3.121  -8.501  -1.598  1.00 87.23           C
ATOM   4044 1HB  SER A 266       3.582  -7.684  -1.042  1.00 87.23           H
ATOM   4045 2HB  SER A 266       3.888  -8.913  -2.253  1.00 87.23           H
ATOM   4046  OG  SER A 266       2.048  -7.992  -2.385  1.00 87.23           O
ATOM   4047  HG  SER A 266       1.962  -8.522  -3.229  1.00 87.23           H
ATOM   4048  HN  SER A 266       1.559 -10.413  -2.185  1.00 87.23           H
ATOM   4049  N   GLN A 267       0.453  -8.832   0.026  1.00 85.66           N
ATOM   4050  CA  GLN A 267      -0.491  -8.046   0.801  1.00 85.66           C
ATOM   4051  C   GLN A 267      -1.231  -8.939   1.799  1.00 85.66           C
ATOM   4052  O   GLN A 267      -1.562  -8.503   2.901  1.00 85.66           O
ATOM   4053  HA  GLN A 267       0.113  -7.313   1.337  1.00 85.66           H
ATOM   4054  CB  GLN A 267      -1.475  -7.312  -0.113  1.00 85.66           C
ATOM   4055 1HB  GLN A 267      -1.997  -8.032  -0.743  1.00 85.66           H
ATOM   4056 2HB  GLN A 267      -2.231  -6.809   0.490  1.00 85.66           H
ATOM   4057  CG  GLN A 267      -0.750  -6.289  -0.990  1.00 85.66           C
ATOM   4058 1HG  GLN A 267      -0.006  -6.795  -1.605  1.00 85.66           H
ATOM   4059 2HG  GLN A 267      -1.461  -5.820  -1.670  1.00 85.66           H
ATOM   4060  CD  GLN A 267      -0.070  -5.218  -0.134  1.00 85.66           C
ATOM   4061  OE1 GLN A 267      -0.568  -4.804   0.899  1.00 85.66           O
ATOM   4062  NE2 GLN A 267       1.092  -4.794  -0.622  1.00 85.66           N
ATOM   4063 1HE2 GLN A 267       1.445  -5.175  -1.476  1.00 85.66           H
ATOM   4064 2HE2 GLN A 267       1.614  -4.094  -0.134  1.00 85.66           H
ATOM   4065  HN  GLN A 267       0.080  -9.238  -0.808  1.00 85.66           H
ATOM   4066  N   PHE A 268      -1.469 -10.172   1.377  1.00 87.83           N
ATOM   4067  CA  PHE A 268      -2.322 -11.071   2.136  1.00 87.83           C
ATOM   4068  C   PHE A 268      -1.793 -11.256   3.560  1.00 87.83           C
ATOM   4069  O   PHE A 268      -2.533 -11.087   4.528  1.00 87.83           O
ATOM   4070  HA  PHE A 268      -3.314 -10.622   2.175  1.00 87.83           H
ATOM   4071  CB  PHE A 268      -2.299 -12.422   1.418  1.00 87.83           C
ATOM   4072 1HB  PHE A 268      -2.624 -12.279   0.387  1.00 87.83           H
ATOM   4073 2HB  PHE A 268      -1.273 -12.786   1.381  1.00 87.83           H
ATOM   4074  CG  PHE A 268      -3.180 -13.489   2.071  1.00 87.83           C
ATOM   4075  CD1 PHE A 268      -2.620 -14.440   2.866  1.00 87.83           C
ATOM   4076  HD1 PHE A 268      -1.543 -14.442   3.037  1.00 87.83           H
ATOM   4077  CD2 PHE A 268      -4.523 -13.487   1.857  1.00 87.83           C
ATOM   4078  HD2 PHE A 268      -4.972 -12.725   1.220  1.00 87.83           H
ATOM   4079  CE1 PHE A 268      -3.437 -15.430   3.472  1.00 87.83           C
ATOM   4080  HE1 PHE A 268      -2.988 -16.192   4.109  1.00 87.83           H
ATOM   4081  CE2 PHE A 268      -5.340 -14.477   2.464  1.00 87.83           C
ATOM   4082  HE2 PHE A 268      -6.417 -14.475   2.292  1.00 87.83           H
ATOM   4083  CZ  PHE A 268      -4.780 -15.428   3.258  1.00 87.83           C
ATOM   4084  HZ  PHE A 268      -5.407 -16.188   3.724  1.00 87.83           H
ATOM   4085  HN  PHE A 268      -1.092 -10.558   0.535  1.00 87.83           H
ATOM   4086  N   PRO A 269      -0.508 -11.605   3.714  1.00 92.28           N
ATOM   4087  CA  PRO A 269       0.036 -11.915   5.038  1.00 92.28           C
ATOM   4088  C   PRO A 269      -0.231 -10.809   6.046  1.00 92.28           C
ATOM   4089  O   PRO A 269      -0.637 -11.077   7.175  1.00 92.28           O
ATOM   4090  HA  PRO A 269      -0.456 -12.798   5.448  1.00 92.28           H
ATOM   4091  CB  PRO A 269       1.533 -12.100   4.781  1.00 92.28           C
ATOM   4092 1HB  PRO A 269       2.082 -11.168   4.919  1.00 92.28           H
ATOM   4093 2HB  PRO A 269       1.970 -12.830   5.462  1.00 92.28           H
ATOM   4094  CG  PRO A 269       1.586 -12.576   3.334  1.00 92.28           C
ATOM   4095 1HG  PRO A 269       2.570 -12.417   2.892  1.00 92.28           H
ATOM   4096 2HG  PRO A 269       1.382 -13.643   3.251  1.00 92.28           H
ATOM   4097  CD  PRO A 269       0.514 -11.735   2.660  1.00 92.28           C
ATOM   4098 1HD  PRO A 269       0.897 -10.762   2.352  1.00 92.28           H
ATOM   4099 2HD  PRO A 269       0.124 -12.219   1.765  1.00 92.28           H
ATOM   4100  N   TYR A 270       0.007  -9.582   5.606  1.00 91.21           N
ATOM   4101  CA  TYR A 270      -0.123  -8.433   6.486  1.00 91.21           C
ATOM   4102  C   TYR A 270      -1.570  -8.261   6.953  1.00 91.21           C
ATOM   4103  O   TYR A 270      -1.822  -8.039   8.136  1.00 91.21           O
ATOM   4104  HA  TYR A 270       0.514  -8.600   7.354  1.00 91.21           H
ATOM   4105  CB  TYR A 270       0.279  -7.215   5.651  1.00 91.21           C
ATOM   4106 1HB  TYR A 270       1.345  -7.272   5.433  1.00 91.21           H
ATOM   4107 2HB  TYR A 270      -0.245  -7.253   4.696  1.00 91.21           H
ATOM   4108  CG  TYR A 270      -0.018  -5.874   6.325  1.00 91.21           C
ATOM   4109  CD1 TYR A 270      -1.005  -5.052   5.822  1.00 91.21           C
ATOM   4110  HD1 TYR A 270      -1.574  -5.358   4.944  1.00 91.21           H
ATOM   4111  CD2 TYR A 270       0.703  -5.486   7.437  1.00 91.21           C
ATOM   4112  HD2 TYR A 270       1.483  -6.136   7.835  1.00 91.21           H
ATOM   4113  CE1 TYR A 270      -1.284  -3.789   6.456  1.00 91.21           C
ATOM   4114  HE1 TYR A 270      -2.061  -3.131   6.069  1.00 91.21           H
ATOM   4115  CE2 TYR A 270       0.424  -4.224   8.071  1.00 91.21           C
ATOM   4116  HE2 TYR A 270       0.986  -3.906   8.950  1.00 91.21           H
ATOM   4117  CZ  TYR A 270      -0.555  -3.438   7.550  1.00 91.21           C
ATOM   4118  OH  TYR A 270      -0.819  -2.246   8.149  1.00 91.21           O
ATOM   4119  HH  TYR A 270      -0.218  -2.120   8.939  1.00 91.21           H
ATOM   4120  HN  TYR A 270       0.284  -9.367   4.669  1.00 91.21           H
ATOM   4121  N   ASN A 271      -2.483  -8.371   5.999  1.00 88.83           N
ATOM   4122  CA  ASN A 271      -3.886  -8.113   6.273  1.00 88.83           C
ATOM   4123  C   ASN A 271      -4.431  -9.205   7.196  1.00 88.83           C
ATOM   4124  O   ASN A 271      -5.373  -8.972   7.951  1.00 88.83           O
ATOM   4125  HA  ASN A 271      -3.911  -7.126   6.736  1.00 88.83           H
ATOM   4126  CB  ASN A 271      -4.711  -8.128   4.985  1.00 88.83           C
ATOM   4127 1HB  ASN A 271      -4.431  -8.990   4.380  1.00 88.83           H
ATOM   4128 2HB  ASN A 271      -5.768  -8.238   5.227  1.00 88.83           H
ATOM   4129  CG  ASN A 271      -4.498  -6.843   4.182  1.00 88.83           C
ATOM   4130  OD1 ASN A 271      -4.897  -5.760   4.577  1.00 88.83           O
ATOM   4131  ND2 ASN A 271      -3.847  -7.023   3.036  1.00 88.83           N
ATOM   4132 1HD2 ASN A 271      -3.547  -7.940   2.770  1.00 88.83           H
ATOM   4133 2HD2 ASN A 271      -3.659  -6.243   2.440  1.00 88.83           H
ATOM   4134  HN  ASN A 271      -2.278  -8.630   5.055  1.00 88.83           H
ATOM   4135  N   CYS A 272      -3.813 -10.374   7.105  1.00 91.88           N
ATOM   4136  CA  CYS A 272      -4.148 -11.469   8.000  1.00 91.88           C
ATOM   4137  C   CYS A 272      -3.857 -11.022   9.435  1.00 91.88           C
ATOM   4138  O   CYS A 272      -4.692 -11.191  10.322  1.00 91.88           O
ATOM   4139  HA  CYS A 272      -5.210 -11.670   7.865  1.00 91.88           H
ATOM   4140  CB  CYS A 272      -3.391 -12.748   7.637  1.00 91.88           C
ATOM   4141 1HB  CYS A 272      -2.335 -12.525   7.486  1.00 91.88           H
ATOM   4142 2HB  CYS A 272      -3.452 -13.462   8.458  1.00 91.88           H
ATOM   4143  SG  CYS A 272      -4.098 -13.482   6.117  1.00 91.88           S
ATOM   4144  HG  CYS A 272      -3.535 -12.623   5.272  1.00 91.88           H
ATOM   4145  HN  CYS A 272      -3.098 -10.578   6.436  1.00 91.88           H
ATOM   4146  N   ILE A 273      -2.671 -10.460   9.617  1.00 92.97           N
ATOM   4147  CA  ILE A 273      -2.246 -10.021  10.935  1.00 92.97           C
ATOM   4148  C   ILE A 273      -3.120  -8.849  11.384  1.00 92.97           C
ATOM   4149  O   ILE A 273      -3.499  -8.764  12.551  1.00 92.97           O
ATOM   4150  HA  ILE A 273      -2.403 -10.852  11.623  1.00 92.97           H
ATOM   4151  CB  ILE A 273      -0.748  -9.708  10.938  1.00 92.97           C
ATOM   4152  HB  ILE A 273      -0.554  -8.958  10.171  1.00 92.97           H
ATOM   4153  CG1 ILE A 273       0.072 -10.948  10.575  1.00 92.97           C
ATOM   4154 1HG1 ILE A 273      -0.227 -11.311   9.591  1.00 92.97           H
ATOM   4155 2HG1 ILE A 273       1.127 -10.684  10.510  1.00 92.97           H
ATOM   4156  CG2 ILE A 273      -0.316  -9.108  12.277  1.00 92.97           C
ATOM   4157 1HG2 ILE A 273      -0.867  -8.184  12.456  1.00 92.97           H
ATOM   4158 2HG2 ILE A 273      -0.527  -9.817  13.078  1.00 92.97           H
ATOM   4159 3HG2 ILE A 273       0.753  -8.895  12.252  1.00 92.97           H
ATOM   4160  CD1 ILE A 273      -0.120 -12.056  11.612  1.00 92.97           C
ATOM   4161 1HD1 ILE A 273       0.203 -11.697  12.590  1.00 92.97           H
ATOM   4162 2HD1 ILE A 273      -1.173 -12.334  11.657  1.00 92.97           H
ATOM   4163 3HD1 ILE A 273       0.474 -12.925  11.330  1.00 92.97           H
ATOM   4164  HN  ILE A 273      -2.008 -10.305   8.885  1.00 92.97           H
ATOM   4165  N   LEU A 274      -3.414  -7.974  10.434  1.00 91.24           N
ATOM   4166  CA  LEU A 274      -4.218  -6.798  10.722  1.00 91.24           C
ATOM   4167  C   LEU A 274      -5.599  -7.237  11.213  1.00 91.24           C
ATOM   4168  O   LEU A 274      -6.191  -6.587  12.073  1.00 91.24           O
ATOM   4169  HA  LEU A 274      -3.723  -6.253  11.526  1.00 91.24           H
ATOM   4170  CB  LEU A 274      -4.263  -5.869   9.507  1.00 91.24           C
ATOM   4171 1HB  LEU A 274      -3.251  -5.765   9.116  1.00 91.24           H
ATOM   4172 2HB  LEU A 274      -4.858  -6.349   8.730  1.00 91.24           H
ATOM   4173  CG  LEU A 274      -4.831  -4.470   9.753  1.00 91.24           C
ATOM   4174  HG  LEU A 274      -5.774  -4.574  10.289  1.00 91.24           H
ATOM   4175  CD1 LEU A 274      -3.895  -3.647  10.641  1.00 91.24           C
ATOM   4176 1HD1 LEU A 274      -3.771  -4.147  11.601  1.00 91.24           H
ATOM   4177 2HD1 LEU A 274      -2.925  -3.549  10.154  1.00 91.24           H
ATOM   4178 3HD1 LEU A 274      -4.323  -2.657  10.800  1.00 91.24           H
ATOM   4179  CD2 LEU A 274      -5.138  -3.762   8.432  1.00 91.24           C
ATOM   4180 1HD2 LEU A 274      -4.222  -3.670   7.848  1.00 91.24           H
ATOM   4181 2HD2 LEU A 274      -5.870  -4.343   7.870  1.00 91.24           H
ATOM   4182 3HD2 LEU A 274      -5.540  -2.770   8.636  1.00 91.24           H
ATOM   4183  HN  LEU A 274      -3.115  -8.058   9.483  1.00 91.24           H
ATOM   4184  N   LEU A 275      -6.072  -8.336  10.645  1.00 92.89           N
ATOM   4185  CA  LEU A 275      -7.350  -8.897  11.048  1.00 92.89           C
ATOM   4186  C   LEU A 275      -7.271  -9.333  12.513  1.00 92.89           C
ATOM   4187  O   LEU A 275      -8.162  -9.028  13.304  1.00 92.89           O
ATOM   4188  HA  LEU A 275      -8.095  -8.106  10.964  1.00 92.89           H
ATOM   4189  CB  LEU A 275      -7.769 -10.018  10.095  1.00 92.89           C
ATOM   4190 1HB  LEU A 275      -7.867  -9.598   9.094  1.00 92.89           H
ATOM   4191 2HB  LEU A 275      -6.965 -10.753  10.054  1.00 92.89           H
ATOM   4192  CG  LEU A 275      -9.069 -10.744  10.443  1.00 92.89           C
ATOM   4193  HG  LEU A 275      -8.987 -11.120  11.463  1.00 92.89           H
ATOM   4194  CD1 LEU A 275     -10.260  -9.784  10.409  1.00 92.89           C
ATOM   4195 1HD1 LEU A 275     -10.102  -8.984  11.132  1.00 92.89           H
ATOM   4196 2HD1 LEU A 275     -10.354  -9.358   9.410  1.00 92.89           H
ATOM   4197 3HD1 LEU A 275     -11.171 -10.327  10.661  1.00 92.89           H
ATOM   4198  CD2 LEU A 275      -9.282 -11.955   9.532  1.00 92.89           C
ATOM   4199 1HD2 LEU A 275      -9.334 -11.624   8.495  1.00 92.89           H
ATOM   4200 2HD2 LEU A 275      -8.451 -12.650   9.651  1.00 92.89           H
ATOM   4201 3HD2 LEU A 275     -10.214 -12.453   9.802  1.00 92.89           H
ATOM   4202  HN  LEU A 275      -5.598  -8.840   9.922  1.00 92.89           H
ATOM   4203  N   VAL A 276      -6.196 -10.040  12.829  1.00 94.14           N
ATOM   4204  CA  VAL A 276      -5.992 -10.527  14.183  1.00 94.14           C
ATOM   4205  C   VAL A 276      -5.999  -9.343  15.153  1.00 94.14           C
ATOM   4206  O   VAL A 276      -6.656  -9.391  16.191  1.00 94.14           O
ATOM   4207  HA  VAL A 276      -6.827 -11.184  14.425  1.00 94.14           H
ATOM   4208  CB  VAL A 276      -4.705 -11.350  14.255  1.00 94.14           C
ATOM   4209  HB  VAL A 276      -3.895 -10.742  13.852  1.00 94.14           H
ATOM   4210  CG1 VAL A 276      -4.356 -11.697  15.704  1.00 94.14           C
ATOM   4211 1HG1 VAL A 276      -4.215 -10.779  16.273  1.00 94.14           H
ATOM   4212 2HG1 VAL A 276      -5.167 -12.277  16.144  1.00 94.14           H
ATOM   4213 3HG1 VAL A 276      -3.437 -12.283  15.726  1.00 94.14           H
ATOM   4214  CG2 VAL A 276      -4.814 -12.614  13.399  1.00 94.14           C
ATOM   4215 1HG2 VAL A 276      -5.641 -13.226  13.760  1.00 94.14           H
ATOM   4216 2HG2 VAL A 276      -4.993 -12.336  12.361  1.00 94.14           H
ATOM   4217 3HG2 VAL A 276      -3.885 -13.181  13.469  1.00 94.14           H
ATOM   4218  HN  VAL A 276      -5.473 -10.280  12.181  1.00 94.14           H
ATOM   4219  N   GLN A 277      -5.261  -8.308  14.779  1.00 92.70           N
ATOM   4220  CA  GLN A 277      -5.162  -7.121  15.609  1.00 92.70           C
ATOM   4221  C   GLN A 277      -6.542  -6.484  15.792  1.00 92.70           C
ATOM   4222  O   GLN A 277      -6.834  -5.918  16.844  1.00 92.70           O
ATOM   4223  HA  GLN A 277      -4.786  -7.470  16.571  1.00 92.70           H
ATOM   4224  CB  GLN A 277      -4.170  -6.118  15.017  1.00 92.70           C
ATOM   4225 1HB  GLN A 277      -4.366  -5.992  13.952  1.00 92.70           H
ATOM   4226 2HB  GLN A 277      -4.309  -5.143  15.484  1.00 92.70           H
ATOM   4227  CG  GLN A 277      -2.728  -6.587  15.223  1.00 92.70           C
ATOM   4228 1HG  GLN A 277      -2.543  -6.748  16.285  1.00 92.70           H
ATOM   4229 2HG  GLN A 277      -2.579  -7.545  14.724  1.00 92.70           H
ATOM   4230  CD  GLN A 277      -1.734  -5.560  14.676  1.00 92.70           C
ATOM   4231  OE1 GLN A 277      -2.044  -4.758  13.811  1.00 92.70           O
ATOM   4232  NE2 GLN A 277      -0.526  -5.631  15.227  1.00 92.70           N
ATOM   4233 1HE2 GLN A 277      -0.337  -6.314  15.932  1.00 92.70           H
ATOM   4234 2HE2 GLN A 277       0.194  -5.001  14.935  1.00 92.70           H
ATOM   4235  HN  GLN A 277      -4.738  -8.273  13.927  1.00 92.70           H
ATOM   4236  N   THR A 278      -7.353  -6.598  14.750  1.00 92.58           N
ATOM   4237  CA  THR A 278      -8.684  -6.016  14.771  1.00 92.58           C
ATOM   4238  C   THR A 278      -9.572  -6.750  15.778  1.00 92.58           C
ATOM   4239  O   THR A 278     -10.290  -6.120  16.553  1.00 92.58           O
ATOM   4240  HA  THR A 278      -8.602  -4.983  15.111  1.00 92.58           H
ATOM   4241  CB  THR A 278      -9.234  -6.041  13.344  1.00 92.58           C
ATOM   4242  HB  THR A 278      -9.390  -7.066  13.005  1.00 92.58           H
ATOM   4243  OG1 THR A 278      -8.289  -5.283  12.594  1.00 92.58           O
ATOM   4244  HG1 THR A 278      -7.364  -5.621  12.767  1.00 92.58           H
ATOM   4245  CG2 THR A 278     -10.539  -5.254  13.205  1.00 92.58           C
ATOM   4246 1HG2 THR A 278     -10.366  -4.214  13.479  1.00 92.58           H
ATOM   4247 2HG2 THR A 278     -11.294  -5.683  13.863  1.00 92.58           H
ATOM   4248 3HG2 THR A 278     -10.885  -5.305  12.172  1.00 92.58           H
ATOM   4249  HN  THR A 278      -7.115  -7.077  13.905  1.00 92.58           H
ATOM   4250  N   ILE A 279      -9.493  -8.072  15.734  1.00 94.22           N
ATOM   4251  CA  ILE A 279     -10.300  -8.899  16.615  1.00 94.22           C
ATOM   4252  C   ILE A 279      -9.882  -8.649  18.066  1.00 94.22           C
ATOM   4253  O   ILE A 279     -10.730  -8.534  18.949  1.00 94.22           O
ATOM   4254  HA  ILE A 279     -11.337  -8.588  16.497  1.00 94.22           H
ATOM   4255  CB  ILE A 279     -10.217 -10.368  16.196  1.00 94.22           C
ATOM   4256  HB  ILE A 279      -9.165 -10.649  16.143  1.00 94.22           H
ATOM   4257  CG1 ILE A 279     -10.810 -10.574  14.801  1.00 94.22           C
ATOM   4258 1HG1 ILE A 279     -11.897 -10.505  14.850  1.00 94.22           H
ATOM   4259 2HG1 ILE A 279     -10.470  -9.779  14.136  1.00 94.22           H
ATOM   4260  CG2 ILE A 279     -10.875 -11.274  17.238  1.00 94.22           C
ATOM   4261 1HG2 ILE A 279     -10.368 -11.155  18.195  1.00 94.22           H
ATOM   4262 2HG2 ILE A 279     -11.924 -11.000  17.346  1.00 94.22           H
ATOM   4263 3HG2 ILE A 279     -10.802 -12.312  16.915  1.00 94.22           H
ATOM   4264  CD1 ILE A 279     -10.404 -11.933  14.227  1.00 94.22           C
ATOM   4265 1HD1 ILE A 279      -9.318 -11.989  14.157  1.00 94.22           H
ATOM   4266 2HD1 ILE A 279     -10.767 -12.726  14.882  1.00 94.22           H
ATOM   4267 3HD1 ILE A 279     -10.840 -12.054  13.235  1.00 94.22           H
ATOM   4268  HN  ILE A 279      -8.893  -8.576  15.113  1.00 94.22           H
ATOM   4269  N   ASP A 280      -8.574  -8.573  18.267  1.00 94.01           N
ATOM   4270  CA  ASP A 280      -8.031  -8.405  19.604  1.00 94.01           C
ATOM   4271  C   ASP A 280      -8.387  -7.011  20.123  1.00 94.01           C
ATOM   4272  O   ASP A 280      -8.625  -6.831  21.316  1.00 94.01           O
ATOM   4273  HA  ASP A 280      -8.483  -9.199  20.199  1.00 94.01           H
ATOM   4274  CB  ASP A 280      -6.507  -8.533  19.600  1.00 94.01           C
ATOM   4275 1HB  ASP A 280      -6.216  -9.445  19.078  1.00 94.01           H
ATOM   4276 2HB  ASP A 280      -6.070  -7.699  19.050  1.00 94.01           H
ATOM   4277  CG  ASP A 280      -5.954  -8.556  21.026  1.00 94.01           C
ATOM   4278  OD1 ASP A 280      -6.482  -9.359  21.826  1.00 94.01           O
ATOM   4279  OD2 ASP A 280      -5.016  -7.771  21.284  1.00 94.01           O
ATOM   4280  HN  ASP A 280      -7.892  -8.625  17.537  1.00 94.01           H
ATOM   4281  N   ALA A 281      -8.413  -6.060  19.201  1.00 91.57           N
ATOM   4282  CA  ALA A 281      -8.767  -4.693  19.545  1.00 91.57           C
ATOM   4283  C   ALA A 281     -10.181  -4.669  20.129  1.00 91.57           C
ATOM   4284  O   ALA A 281     -10.496  -3.825  20.967  1.00 91.57           O
ATOM   4285  HA  ALA A 281      -8.064  -4.349  20.303  1.00 91.57           H
ATOM   4286  CB  ALA A 281      -8.632  -3.804  18.307  1.00 91.57           C
ATOM   4287 1HB  ALA A 281      -7.603  -3.834  17.949  1.00 91.57           H
ATOM   4288 2HB  ALA A 281      -9.300  -4.166  17.525  1.00 91.57           H
ATOM   4289 3HB  ALA A 281      -8.898  -2.779  18.566  1.00 91.57           H
ATOM   4290  HN  ALA A 281      -8.199  -6.211  18.236  1.00 91.57           H
ATOM   4291  N   TYR A 282     -10.995  -5.605  19.664  1.00 90.29           N
ATOM   4292  CA  TYR A 282     -12.374  -5.689  20.116  1.00 90.29           C
ATOM   4293  C   TYR A 282     -12.496  -6.601  21.338  1.00 90.29           C
ATOM   4294  O   TYR A 282     -13.126  -6.235  22.329  1.00 90.29           O
ATOM   4295  HA  TYR A 282     -12.701  -4.685  20.386  1.00 90.29           H
ATOM   4296  CB  TYR A 282     -13.161  -6.302  18.956  1.00 90.29           C
ATOM   4297 1HB  TYR A 282     -12.993  -5.704  18.060  1.00 90.29           H
ATOM   4298 2HB  TYR A 282     -12.770  -7.299  18.751  1.00 90.29           H
ATOM   4299  CG  TYR A 282     -14.666  -6.403  19.210  1.00 90.29           C
ATOM   4300  CD1 TYR A 282     -15.230  -7.618  19.545  1.00 90.29           C
ATOM   4301  HD1 TYR A 282     -14.602  -8.505  19.628  1.00 90.29           H
ATOM   4302  CD2 TYR A 282     -15.461  -5.280  19.103  1.00 90.29           C
ATOM   4303  HD2 TYR A 282     -15.016  -4.321  18.839  1.00 90.29           H
ATOM   4304  CE1 TYR A 282     -16.646  -7.713  19.784  1.00 90.29           C
ATOM   4305  HE1 TYR A 282     -17.104  -8.666  20.049  1.00 90.29           H
ATOM   4306  CE2 TYR A 282     -16.878  -5.375  19.342  1.00 90.29           C
ATOM   4307  HE2 TYR A 282     -17.517  -4.496  19.262  1.00 90.29           H
ATOM   4308  CZ  TYR A 282     -17.401  -6.587  19.671  1.00 90.29           C
ATOM   4309  OH  TYR A 282     -18.739  -6.676  19.897  1.00 90.29           O
ATOM   4310  HH  TYR A 282     -18.979  -7.611  20.160  1.00 90.29           H
ATOM   4311  HN  TYR A 282     -10.728  -6.296  18.993  1.00 90.29           H
ATOM   4312  N   ALA A 283     -11.884  -7.771  21.227  1.00 92.24           N
ATOM   4313  CA  ALA A 283     -12.163  -8.852  22.156  1.00 92.24           C
ATOM   4314  C   ALA A 283     -11.114  -8.846  23.270  1.00 92.24           C
ATOM   4315  O   ALA A 283     -11.336  -9.408  24.341  1.00 92.24           O
ATOM   4316  HA  ALA A 283     -13.145  -8.670  22.593  1.00 92.24           H
ATOM   4317  CB  ALA A 283     -12.200 -10.180  21.398  1.00 92.24           C
ATOM   4318 1HB  ALA A 283     -12.981 -10.144  20.639  1.00 92.24           H
ATOM   4319 2HB  ALA A 283     -11.236 -10.353  20.919  1.00 92.24           H
ATOM   4320 3HB  ALA A 283     -12.409 -10.991  22.095  1.00 92.24           H
ATOM   4321  HN  ALA A 283     -11.210  -7.984  20.520  1.00 92.24           H
ATOM   4322  N   MET A 284      -9.992  -8.204  22.978  1.00 90.85           N
ATOM   4323  CA  MET A 284      -8.888  -8.159  23.922  1.00 90.85           C
ATOM   4324  C   MET A 284      -8.580  -9.553  24.472  1.00 90.85           C
ATOM   4325  O   MET A 284      -8.463  -9.734  25.683  1.00 90.85           O
ATOM   4326  HA  MET A 284      -8.033  -7.787  23.357  1.00 90.85           H
ATOM   4327  CB  MET A 284      -9.242  -7.221  25.077  1.00 90.85           C
ATOM   4328 1HB  MET A 284     -10.161  -7.559  25.557  1.00 90.85           H
ATOM   4329 2HB  MET A 284      -8.457  -7.256  25.833  1.00 90.85           H
ATOM   4330  CG  MET A 284      -9.417  -5.784  24.583  1.00 90.85           C
ATOM   4331 1HG  MET A 284      -8.461  -5.390  24.237  1.00 90.85           H
ATOM   4332 2HG  MET A 284     -10.096  -5.764  23.730  1.00 90.85           H
ATOM   4333  SD  MET A 284     -10.059  -4.759  25.896  1.00 90.85           S
ATOM   4334  CE  MET A 284     -11.796  -5.150  25.774  1.00 90.85           C
ATOM   4335 1HE  MET A 284     -12.161  -4.880  24.783  1.00 90.85           H
ATOM   4336 2HE  MET A 284     -11.940  -6.219  25.934  1.00 90.85           H
ATOM   4337 3HE  MET A 284     -12.349  -4.592  26.529  1.00 90.85           H
ATOM   4338  HN  MET A 284      -9.831  -7.721  22.117  1.00 90.85           H
ATOM   4339  N   PHE A 285      -8.458 -10.502  23.556  1.00 91.03           N
ATOM   4340  CA  PHE A 285      -8.340 -11.899  23.937  1.00 91.03           C
ATOM   4341  C   PHE A 285      -6.875 -12.287  24.149  1.00 91.03           C
ATOM   4342  O   PHE A 285      -6.583 -13.330  24.734  1.00 91.03           O
ATOM   4343  HA  PHE A 285      -8.887 -12.028  24.871  1.00 91.03           H
ATOM   4344  CB  PHE A 285      -8.912 -12.728  22.785  1.00 91.03           C
ATOM   4345 1HB  PHE A 285      -9.080 -13.747  23.132  1.00 91.03           H
ATOM   4346 2HB  PHE A 285      -9.884 -12.321  22.506  1.00 91.03           H
ATOM   4347  CG  PHE A 285      -8.018 -12.768  21.544  1.00 91.03           C
ATOM   4348  CD1 PHE A 285      -8.177 -11.842  20.560  1.00 91.03           C
ATOM   4349  HD1 PHE A 285      -8.941 -11.071  20.657  1.00 91.03           H
ATOM   4350  CD2 PHE A 285      -7.064 -13.731  21.423  1.00 91.03           C
ATOM   4351  HD2 PHE A 285      -6.937 -14.473  22.211  1.00 91.03           H
ATOM   4352  CE1 PHE A 285      -7.347 -11.880  19.409  1.00 91.03           C
ATOM   4353  HE1 PHE A 285      -7.475 -11.138  18.620  1.00 91.03           H
ATOM   4354  CE2 PHE A 285      -6.235 -13.768  20.272  1.00 91.03           C
ATOM   4355  HE2 PHE A 285      -5.471 -14.540  20.175  1.00 91.03           H
ATOM   4356  CZ  PHE A 285      -6.394 -12.842  19.288  1.00 91.03           C
ATOM   4357  HZ  PHE A 285      -5.757 -12.871  18.404  1.00 91.03           H
ATOM   4358  HN  PHE A 285      -8.440 -10.330  22.571  1.00 91.03           H
ATOM   4359  N   ILE A 286      -5.992 -11.427  23.663  1.00 91.27           N
ATOM   4360  CA  ILE A 286      -4.565 -11.650  23.821  1.00 91.27           C
ATOM   4361  C   ILE A 286      -4.109 -11.078  25.165  1.00 91.27           C
ATOM   4362  O   ILE A 286      -3.813  -9.889  25.269  1.00 91.27           O
ATOM   4363  HA  ILE A 286      -4.402 -12.728  23.832  1.00 91.27           H
ATOM   4364  CB  ILE A 286      -3.799 -11.088  22.622  1.00 91.27           C
ATOM   4365  HB  ILE A 286      -3.972 -10.013  22.580  1.00 91.27           H
ATOM   4366  CG1 ILE A 286      -4.320 -11.682  21.312  1.00 91.27           C
ATOM   4367 1HG1 ILE A 286      -4.066 -12.741  21.262  1.00 91.27           H
ATOM   4368 2HG1 ILE A 286      -5.407 -11.612  21.284  1.00 91.27           H
ATOM   4369  CG2 ILE A 286      -2.292 -11.297  22.787  1.00 91.27           C
ATOM   4370 1HG2 ILE A 286      -1.951 -10.789  23.689  1.00 91.27           H
ATOM   4371 2HG2 ILE A 286      -2.080 -12.363  22.869  1.00 91.27           H
ATOM   4372 3HG2 ILE A 286      -1.771 -10.888  21.921  1.00 91.27           H
ATOM   4373  CD1 ILE A 286      -3.725 -10.952  20.105  1.00 91.27           C
ATOM   4374 1HD1 ILE A 286      -4.001  -9.898  20.146  1.00 91.27           H
ATOM   4375 2HD1 ILE A 286      -2.639 -11.044  20.123  1.00 91.27           H
ATOM   4376 3HD1 ILE A 286      -4.112 -11.394  19.187  1.00 91.27           H
ATOM   4377  HN  ILE A 286      -6.237 -10.592  23.171  1.00 91.27           H
ATOM   4378  N   SER A 287      -4.067 -11.952  26.160  1.00 89.52           N
ATOM   4379  CA  SER A 287      -3.621 -11.556  27.485  1.00 89.52           C
ATOM   4380  C   SER A 287      -2.162 -11.970  27.691  1.00 89.52           C
ATOM   4381  O   SER A 287      -1.496 -11.479  28.601  1.00 89.52           O
ATOM   4382  HA  SER A 287      -3.717 -10.471  27.510  1.00 89.52           H
ATOM   4383  CB  SER A 287      -4.505 -12.172  28.571  1.00 89.52           C
ATOM   4384 1HB  SER A 287      -4.142 -11.863  29.552  1.00 89.52           H
ATOM   4385 2HB  SER A 287      -5.521 -11.788  28.472  1.00 89.52           H
ATOM   4386  OG  SER A 287      -4.527 -13.595  28.500  1.00 89.52           O
ATOM   4387  HG  SER A 287      -5.133 -13.964  29.204  1.00 89.52           H
ATOM   4388  HN  SER A 287      -4.331 -12.912  26.073  1.00 89.52           H
ATOM   4389  N   ASN A 288      -1.708 -12.869  26.830  1.00 92.70           N
ATOM   4390  CA  ASN A 288      -0.389 -13.458  26.988  1.00 92.70           C
ATOM   4391  C   ASN A 288       0.646 -12.573  26.291  1.00 92.70           C
ATOM   4392  O   ASN A 288       0.524 -12.287  25.101  1.00 92.70           O
ATOM   4393  HA  ASN A 288      -0.229 -13.517  28.064  1.00 92.70           H
ATOM   4394  CB  ASN A 288      -0.327 -14.848  26.353  1.00 92.70           C
ATOM   4395 1HB  ASN A 288      -1.167 -15.449  26.702  1.00 92.70           H
ATOM   4396 2HB  ASN A 288      -0.425 -14.763  25.271  1.00 92.70           H
ATOM   4397  CG  ASN A 288       0.988 -15.550  26.697  1.00 92.70           C
ATOM   4398  OD1 ASN A 288       2.068 -14.999  26.566  1.00 92.70           O
ATOM   4399  ND2 ASN A 288       0.837 -16.794  27.145  1.00 92.70           N
ATOM   4400 1HD2 ASN A 288      -0.079 -17.187  27.229  1.00 92.70           H
ATOM   4401 2HD2 ASN A 288       1.638 -17.335  27.397  1.00 92.70           H
ATOM   4402  HN  ASN A 288      -2.224 -13.194  26.037  1.00 92.70           H
ATOM   4403  N   CYS A 289       1.643 -12.164  27.062  1.00 91.39           N
ATOM   4404  CA  CYS A 289       2.633 -11.221  26.568  1.00 91.39           C
ATOM   4405  C   CYS A 289       3.444 -11.909  25.468  1.00 91.39           C
ATOM   4406  O   CYS A 289       3.836 -11.272  24.492  1.00 91.39           O
ATOM   4407  HA  CYS A 289       2.082 -10.370  26.169  1.00 91.39           H
ATOM   4408  CB  CYS A 289       3.527 -10.699  27.695  1.00 91.39           C
ATOM   4409 1HB  CYS A 289       2.917 -10.229  28.466  1.00 91.39           H
ATOM   4410 2HB  CYS A 289       4.054 -11.528  28.166  1.00 91.39           H
ATOM   4411  SG  CYS A 289       4.731  -9.492  27.029  1.00 91.39           S
ATOM   4412  HN  CYS A 289       1.780 -12.465  28.006  1.00 91.39           H
ATOM   4413  N   ALA A 290       3.671 -13.199  25.663  1.00 93.68           N
ATOM   4414  CA  ALA A 290       4.478 -13.967  24.729  1.00 93.68           C
ATOM   4415  C   ALA A 290       3.789 -13.984  23.362  1.00 93.68           C
ATOM   4416  O   ALA A 290       4.434 -13.774  22.336  1.00 93.68           O
ATOM   4417  HA  ALA A 290       5.442 -13.467  24.634  1.00 93.68           H
ATOM   4418  CB  ALA A 290       4.704 -15.374  25.285  1.00 93.68           C
ATOM   4419 1HB  ALA A 290       5.222 -15.307  26.242  1.00 93.68           H
ATOM   4420 2HB  ALA A 290       3.743 -15.868  25.426  1.00 93.68           H
ATOM   4421 3HB  ALA A 290       5.309 -15.949  24.584  1.00 93.68           H
ATOM   4422  HN  ALA A 290       3.316 -13.718  26.440  1.00 93.68           H
ATOM   4423  N   VAL A 291       2.489 -14.236  23.394  1.00 93.78           N
ATOM   4424  CA  VAL A 291       1.706 -14.279  22.171  1.00 93.78           C
ATOM   4425  C   VAL A 291       1.699 -12.892  21.525  1.00 93.78           C
ATOM   4426  O   VAL A 291       1.867 -12.767  20.313  1.00 93.78           O
ATOM   4427  HA  VAL A 291       2.193 -14.979  21.492  1.00 93.78           H
ATOM   4428  CB  VAL A 291       0.301 -14.807  22.468  1.00 93.78           C
ATOM   4429  HB  VAL A 291      -0.154 -14.152  23.211  1.00 93.78           H
ATOM   4430  CG1 VAL A 291      -0.575 -14.772  21.213  1.00 93.78           C
ATOM   4431 1HG1 VAL A 291      -0.655 -13.746  20.855  1.00 93.78           H
ATOM   4432 2HG1 VAL A 291      -0.124 -15.393  20.439  1.00 93.78           H
ATOM   4433 3HG1 VAL A 291      -1.567 -15.153  21.452  1.00 93.78           H
ATOM   4434  CG2 VAL A 291       0.359 -16.218  23.057  1.00 93.78           C
ATOM   4435 1HG2 VAL A 291       0.841 -16.889  22.346  1.00 93.78           H
ATOM   4436 2HG2 VAL A 291       0.929 -16.201  23.985  1.00 93.78           H
ATOM   4437 3HG2 VAL A 291      -0.653 -16.569  23.258  1.00 93.78           H
ATOM   4438  HN  VAL A 291       1.973 -14.408  24.233  1.00 93.78           H
ATOM   4439  N   SER A 292       1.502 -11.885  22.364  1.00 93.45           N
ATOM   4440  CA  SER A 292       1.422 -10.516  21.883  1.00 93.45           C
ATOM   4441  C   SER A 292       2.736 -10.121  21.206  1.00 93.45           C
ATOM   4442  O   SER A 292       2.729  -9.488  20.152  1.00 93.45           O
ATOM   4443  HA  SER A 292       0.604 -10.510  21.163  1.00 93.45           H
ATOM   4444  CB  SER A 292       1.102  -9.550  23.026  1.00 93.45           C
ATOM   4445 1HB  SER A 292       0.255  -9.931  23.596  1.00 93.45           H
ATOM   4446 2HB  SER A 292       1.951  -9.501  23.708  1.00 93.45           H
ATOM   4447  OG  SER A 292       0.802  -8.241  22.549  1.00 93.45           O
ATOM   4448  HG  SER A 292      -0.104  -8.230  22.127  1.00 93.45           H
ATOM   4449  HN  SER A 292       1.398 -11.993  23.352  1.00 93.45           H
ATOM   4450  N   THR A 293       3.832 -10.512  21.840  1.00 92.99           N
ATOM   4451  CA  THR A 293       5.151 -10.175  21.332  1.00 92.99           C
ATOM   4452  C   THR A 293       5.348 -10.762  19.932  1.00 92.99           C
ATOM   4453  O   THR A 293       5.824 -10.075  19.029  1.00 92.99           O
ATOM   4454  HA  THR A 293       5.216  -9.091  21.236  1.00 92.99           H
ATOM   4455  CB  THR A 293       6.187 -10.662  22.346  1.00 92.99           C
ATOM   4456  HB  THR A 293       6.080 -11.731  22.530  1.00 92.99           H
ATOM   4457  OG1 THR A 293       5.986  -9.821  23.479  1.00 92.99           O
ATOM   4458  HG1 THR A 293       5.392 -10.276  24.142  1.00 92.99           H
ATOM   4459  CG2 THR A 293       7.622 -10.361  21.908  1.00 92.99           C
ATOM   4460 1HG2 THR A 293       7.748  -9.284  21.791  1.00 92.99           H
ATOM   4461 2HG2 THR A 293       7.824 -10.856  20.959  1.00 92.99           H
ATOM   4462 3HG2 THR A 293       8.317 -10.727  22.664  1.00 92.99           H
ATOM   4463  HN  THR A 293       3.829 -11.047  22.685  1.00 92.99           H
ATOM   4464  N   ASN A 294       4.973 -12.025  19.797  1.00 94.43           N
ATOM   4465  CA  ASN A 294       5.167 -12.733  18.542  1.00 94.43           C
ATOM   4466  C   ASN A 294       4.297 -12.090  17.460  1.00 94.43           C
ATOM   4467  O   ASN A 294       4.718 -11.969  16.311  1.00 94.43           O
ATOM   4468  HA  ASN A 294       6.232 -12.647  18.327  1.00 94.43           H
ATOM   4469  CB  ASN A 294       4.756 -14.201  18.669  1.00 94.43           C
ATOM   4470 1HB  ASN A 294       3.779 -14.269  19.148  1.00 94.43           H
ATOM   4471 2HB  ASN A 294       4.657 -14.641  17.677  1.00 94.43           H
ATOM   4472  CG  ASN A 294       5.785 -14.990  19.483  1.00 94.43           C
ATOM   4473  OD1 ASN A 294       6.903 -14.556  19.705  1.00 94.43           O
ATOM   4474  ND2 ASN A 294       5.345 -16.169  19.912  1.00 94.43           N
ATOM   4475 1HD2 ASN A 294       4.415 -16.466  19.694  1.00 94.43           H
ATOM   4476 2HD2 ASN A 294       5.945 -16.759  20.453  1.00 94.43           H
ATOM   4477  HN  ASN A 294       4.545 -12.562  20.523  1.00 94.43           H
ATOM   4478  N   ILE A 295       3.099 -11.695  17.866  1.00 93.27           N
ATOM   4479  CA  ILE A 295       2.151 -11.106  16.936  1.00 93.27           C
ATOM   4480  C   ILE A 295       2.714  -9.785  16.408  1.00 93.27           C
ATOM   4481  O   ILE A 295       2.595  -9.486  15.220  1.00 93.27           O
ATOM   4482  HA  ILE A 295       2.043 -11.795  16.098  1.00 93.27           H
ATOM   4483  CB  ILE A 295       0.774 -10.970  17.589  1.00 93.27           C
ATOM   4484  HB  ILE A 295       0.914 -10.608  18.608  1.00 93.27           H
ATOM   4485  CG1 ILE A 295       0.074 -12.327  17.683  1.00 93.27           C
ATOM   4486 1HG1 ILE A 295      -0.217 -12.660  16.687  1.00 93.27           H
ATOM   4487 2HG1 ILE A 295       0.767 -13.071  18.077  1.00 93.27           H
ATOM   4488  CG2 ILE A 295      -0.081  -9.934  16.856  1.00 93.27           C
ATOM   4489 1HG2 ILE A 295       0.417  -8.965  16.885  1.00 93.27           H
ATOM   4490 2HG2 ILE A 295      -0.215 -10.242  15.819  1.00 93.27           H
ATOM   4491 3HG2 ILE A 295      -1.054  -9.857  17.341  1.00 93.27           H
ATOM   4492  CD1 ILE A 295      -1.162 -12.246  18.581  1.00 93.27           C
ATOM   4493 1HD1 ILE A 295      -0.863 -11.937  19.583  1.00 93.27           H
ATOM   4494 2HD1 ILE A 295      -1.862 -11.520  18.170  1.00 93.27           H
ATOM   4495 3HD1 ILE A 295      -1.640 -13.225  18.630  1.00 93.27           H
ATOM   4496  HN  ILE A 295       2.774 -11.772  18.808  1.00 93.27           H
ATOM   4497  N   ASP A 296       3.316  -9.031  17.315  1.00 93.16           N
ATOM   4498  CA  ASP A 296       3.867  -7.733  16.963  1.00 93.16           C
ATOM   4499  C   ASP A 296       5.031  -7.926  15.988  1.00 93.16           C
ATOM   4500  O   ASP A 296       5.188  -7.154  15.043  1.00 93.16           O
ATOM   4501  HA  ASP A 296       3.039  -7.181  16.519  1.00 93.16           H
ATOM   4502  CB  ASP A 296       4.402  -7.008  18.199  1.00 93.16           C
ATOM   4503 1HB  ASP A 296       5.078  -7.665  18.747  1.00 93.16           H
ATOM   4504 2HB  ASP A 296       4.982  -6.138  17.892  1.00 93.16           H
ATOM   4505  CG  ASP A 296       3.257  -6.567  19.114  1.00 93.16           C
ATOM   4506  OD1 ASP A 296       2.124  -6.468  18.597  1.00 93.16           O
ATOM   4507  OD2 ASP A 296       3.542  -6.340  20.310  1.00 93.16           O
ATOM   4508  HN  ASP A 296       3.430  -9.292  18.273  1.00 93.16           H
ATOM   4509  N   ILE A 297       5.817  -8.959  16.251  1.00 93.93           N
ATOM   4510  CA  ILE A 297       6.932  -9.292  15.382  1.00 93.93           C
ATOM   4511  C   ILE A 297       6.398  -9.684  14.002  1.00 93.93           C
ATOM   4512  O   ILE A 297       6.919  -9.237  12.981  1.00 93.93           O
ATOM   4513  HA  ILE A 297       7.542  -8.395  15.274  1.00 93.93           H
ATOM   4514  CB  ILE A 297       7.814 -10.364  16.027  1.00 93.93           C
ATOM   4515  HB  ILE A 297       7.167 -11.158  16.400  1.00 93.93           H
ATOM   4516  CG1 ILE A 297       8.574  -9.798  17.227  1.00 93.93           C
ATOM   4517 1HG1 ILE A 297       9.310  -9.069  16.886  1.00 93.93           H
ATOM   4518 2HG1 ILE A 297       7.883  -9.270  17.884  1.00 93.93           H
ATOM   4519  CG2 ILE A 297       8.754 -10.993  14.997  1.00 93.93           C
ATOM   4520 1HG2 ILE A 297       8.167 -11.455  14.203  1.00 93.93           H
ATOM   4521 2HG2 ILE A 297       9.396 -10.222  14.572  1.00 93.93           H
ATOM   4522 3HG2 ILE A 297       9.369 -11.751  15.482  1.00 93.93           H
ATOM   4523  CD1 ILE A 297       9.276 -10.912  18.006  1.00 93.93           C
ATOM   4524 1HD1 ILE A 297       8.535 -11.626  18.367  1.00 93.93           H
ATOM   4525 2HD1 ILE A 297       9.984 -11.422  17.353  1.00 93.93           H
ATOM   4526 3HD1 ILE A 297       9.809 -10.483  18.854  1.00 93.93           H
ATOM   4527  HN  ILE A 297       5.702  -9.562  17.041  1.00 93.93           H
ATOM   4528  N   CYS A 298       5.366 -10.514  14.016  1.00 94.16           N
ATOM   4529  CA  CYS A 298       4.759 -10.974  12.779  1.00 94.16           C
ATOM   4530  C   CYS A 298       4.283  -9.751  11.993  1.00 94.16           C
ATOM   4531  O   CYS A 298       4.423  -9.700  10.772  1.00 94.16           O
ATOM   4532  HA  CYS A 298       5.534 -11.510  12.230  1.00 94.16           H
ATOM   4533  CB  CYS A 298       3.620 -11.962  13.041  1.00 94.16           C
ATOM   4534 1HB  CYS A 298       2.966 -11.577  13.823  1.00 94.16           H
ATOM   4535 2HB  CYS A 298       3.011 -12.074  12.144  1.00 94.16           H
ATOM   4536  SG  CYS A 298       4.302 -13.585  13.539  1.00 94.16           S
ATOM   4537  HG  CYS A 298       4.621 -13.227  14.780  1.00 94.16           H
ATOM   4538  HN  CYS A 298       4.946 -10.871  14.851  1.00 94.16           H
ATOM   4539  N   PHE A 299       3.731  -8.794  12.726  1.00 93.17           N
ATOM   4540  CA  PHE A 299       3.233  -7.575  12.112  1.00 93.17           C
ATOM   4541  C   PHE A 299       4.350  -6.836  11.374  1.00 93.17           C
ATOM   4542  O   PHE A 299       4.175  -6.423  10.229  1.00 93.17           O
ATOM   4543  HA  PHE A 299       2.459  -7.864  11.401  1.00 93.17           H
ATOM   4544  CB  PHE A 299       2.711  -6.687  13.243  1.00 93.17           C
ATOM   4545 1HB  PHE A 299       1.946  -7.232  13.796  1.00 93.17           H
ATOM   4546 2HB  PHE A 299       3.525  -6.486  13.939  1.00 93.17           H
ATOM   4547  CG  PHE A 299       2.125  -5.355  12.769  1.00 93.17           C
ATOM   4548  CD1 PHE A 299       2.902  -4.239  12.750  1.00 93.17           C
ATOM   4549  HD1 PHE A 299       3.942  -4.293  13.072  1.00 93.17           H
ATOM   4550  CD2 PHE A 299       0.828  -5.287  12.366  1.00 93.17           C
ATOM   4551  HD2 PHE A 299       0.205  -6.182  12.382  1.00 93.17           H
ATOM   4552  CE1 PHE A 299       2.359  -3.003  12.309  1.00 93.17           C
ATOM   4553  HE1 PHE A 299       2.982  -2.109  12.294  1.00 93.17           H
ATOM   4554  CE2 PHE A 299       0.285  -4.052  11.926  1.00 93.17           C
ATOM   4555  HE2 PHE A 299      -0.755  -3.997  11.603  1.00 93.17           H
ATOM   4556  CZ  PHE A 299       1.062  -2.936  11.907  1.00 93.17           C
ATOM   4557  HZ  PHE A 299       0.645  -1.987  11.568  1.00 93.17           H
ATOM   4558  HN  PHE A 299       3.622  -8.843  13.719  1.00 93.17           H
ATOM   4559  N   GLN A 300       5.475  -6.693  12.059  1.00 92.43           N
ATOM   4560  CA  GLN A 300       6.599  -5.955  11.508  1.00 92.43           C
ATOM   4561  C   GLN A 300       7.100  -6.629  10.229  1.00 92.43           C
ATOM   4562  O   GLN A 300       7.399  -5.955   9.244  1.00 92.43           O
ATOM   4563  HA  GLN A 300       6.208  -4.964  11.275  1.00 92.43           H
ATOM   4564  CB  GLN A 300       7.724  -5.822  12.535  1.00 92.43           C
ATOM   4565 1HB  GLN A 300       7.951  -6.799  12.960  1.00 92.43           H
ATOM   4566 2HB  GLN A 300       8.631  -5.470  12.043  1.00 92.43           H
ATOM   4567  CG  GLN A 300       7.335  -4.851  13.652  1.00 92.43           C
ATOM   4568 1HG  GLN A 300       6.388  -5.161  14.094  1.00 92.43           H
ATOM   4569 2HG  GLN A 300       8.083  -4.885  14.445  1.00 92.43           H
ATOM   4570  CD  GLN A 300       7.212  -3.422  13.119  1.00 92.43           C
ATOM   4571  OE1 GLN A 300       7.472  -3.140  11.961  1.00 92.43           O
ATOM   4572  NE2 GLN A 300       6.802  -2.540  14.027  1.00 92.43           N
ATOM   4573 1HE2 GLN A 300       6.606  -2.838  14.961  1.00 92.43           H
ATOM   4574 2HE2 GLN A 300       6.691  -1.579  13.774  1.00 92.43           H
ATOM   4575  HN  GLN A 300       5.625  -7.069  12.973  1.00 92.43           H
ATOM   4576  N   VAL A 301       7.177  -7.950  10.286  1.00 94.04           N
ATOM   4577  CA  VAL A 301       7.705  -8.718   9.171  1.00 94.04           C
ATOM   4578  C   VAL A 301       6.784  -8.551   7.960  1.00 94.04           C
ATOM   4579  O   VAL A 301       7.240  -8.206   6.872  1.00 94.04           O
ATOM   4580  HA  VAL A 301       8.685  -8.309   8.925  1.00 94.04           H
ATOM   4581  CB  VAL A 301       7.891 -10.179   9.583  1.00 94.04           C
ATOM   4582  HB  VAL A 301       6.939 -10.543   9.969  1.00 94.04           H
ATOM   4583  CG1 VAL A 301       8.271 -11.045   8.380  1.00 94.04           C
ATOM   4584 1HG1 VAL A 301       7.482 -10.991   7.630  1.00 94.04           H
ATOM   4585 2HG1 VAL A 301       9.205 -10.681   7.951  1.00 94.04           H
ATOM   4586 3HG1 VAL A 301       8.397 -12.078   8.701  1.00 94.04           H
ATOM   4587  CG2 VAL A 301       8.930 -10.306  10.699  1.00 94.04           C
ATOM   4588 1HG2 VAL A 301       9.887  -9.917  10.351  1.00 94.04           H
ATOM   4589 2HG2 VAL A 301       8.601  -9.737  11.569  1.00 94.04           H
ATOM   4590 3HG2 VAL A 301       9.043 -11.355  10.973  1.00 94.04           H
ATOM   4591  HN  VAL A 301       6.886  -8.494  11.073  1.00 94.04           H
ATOM   4592  N   THR A 302       5.504  -8.804   8.191  1.00 92.83           N
ATOM   4593  CA  THR A 302       4.536  -8.813   7.108  1.00 92.83           C
ATOM   4594  C   THR A 302       4.362  -7.404   6.537  1.00 92.83           C
ATOM   4595  O   THR A 302       4.139  -7.239   5.339  1.00 92.83           O
ATOM   4596  HA  THR A 302       4.924  -9.438   6.304  1.00 92.83           H
ATOM   4597  CB  THR A 302       3.235  -9.417   7.642  1.00 92.83           C
ATOM   4598  HB  THR A 302       2.471  -9.442   6.865  1.00 92.83           H
ATOM   4599  OG1 THR A 302       2.926  -8.622   8.783  1.00 92.83           O
ATOM   4600  HG1 THR A 302       3.282  -9.058   9.610  1.00 92.83           H
ATOM   4601  CG2 THR A 302       3.433 -10.824   8.209  1.00 92.83           C
ATOM   4602 1HG2 THR A 302       4.148 -10.787   9.031  1.00 92.83           H
ATOM   4603 2HG2 THR A 302       3.812 -11.481   7.427  1.00 92.83           H
ATOM   4604 3HG2 THR A 302       2.479 -11.206   8.574  1.00 92.83           H
ATOM   4605  HN  THR A 302       5.127  -9.000   9.097  1.00 92.83           H
ATOM   4606  N   GLN A 303       4.470  -6.424   7.422  1.00 91.29           N
ATOM   4607  CA  GLN A 303       4.393  -5.032   7.011  1.00 91.29           C
ATOM   4608  C   GLN A 303       5.519  -4.706   6.027  1.00 91.29           C
ATOM   4609  O   GLN A 303       5.300  -4.013   5.035  1.00 91.29           O
ATOM   4610  HA  GLN A 303       3.428  -4.930   6.515  1.00 91.29           H
ATOM   4611  CB  GLN A 303       4.437  -4.099   8.222  1.00 91.29           C
ATOM   4612 1HB  GLN A 303       3.559  -4.267   8.847  1.00 91.29           H
ATOM   4613 2HB  GLN A 303       5.311  -4.329   8.832  1.00 91.29           H
ATOM   4614  CG  GLN A 303       4.484  -2.634   7.785  1.00 91.29           C
ATOM   4615 1HG  GLN A 303       5.512  -2.352   7.556  1.00 91.29           H
ATOM   4616 2HG  GLN A 303       3.907  -2.505   6.869  1.00 91.29           H
ATOM   4617  CD  GLN A 303       3.929  -1.717   8.877  1.00 91.29           C
ATOM   4618  OE1 GLN A 303       4.526  -1.523   9.923  1.00 91.29           O
ATOM   4619  NE2 GLN A 303       2.756  -1.166   8.576  1.00 91.29           N
ATOM   4620 1HE2 GLN A 303       2.319  -1.367   7.700  1.00 91.29           H
ATOM   4621 2HE2 GLN A 303       2.312  -0.551   9.227  1.00 91.29           H
ATOM   4622  HN  GLN A 303       4.608  -6.568   8.402  1.00 91.29           H
ATOM   4623  N   THR A 304       6.699  -5.222   6.337  1.00 91.36           N
ATOM   4624  CA  THR A 304       7.871  -4.952   5.521  1.00 91.36           C
ATOM   4625  C   THR A 304       7.706  -5.569   4.130  1.00 91.36           C
ATOM   4626  O   THR A 304       8.098  -4.970   3.130  1.00 91.36           O
ATOM   4627  HA  THR A 304       7.953  -3.874   5.384  1.00 91.36           H
ATOM   4628  CB  THR A 304       9.100  -5.467   6.273  1.00 91.36           C
ATOM   4629  HB  THR A 304       9.081  -6.554   6.350  1.00 91.36           H
ATOM   4630  OG1 THR A 304       9.070  -4.761   7.510  1.00 91.36           O
ATOM   4631  HG1 THR A 304       8.670  -5.337   8.223  1.00 91.36           H
ATOM   4632  CG2 THR A 304      10.412  -5.024   5.622  1.00 91.36           C
ATOM   4633 1HG2 THR A 304      10.460  -3.935   5.606  1.00 91.36           H
ATOM   4634 2HG2 THR A 304      10.459  -5.405   4.602  1.00 91.36           H
ATOM   4635 3HG2 THR A 304      11.252  -5.416   6.196  1.00 91.36           H
ATOM   4636  HN  THR A 304       6.862  -5.813   7.127  1.00 91.36           H
ATOM   4637  N   ILE A 305       7.126  -6.760   4.112  1.00 91.85           N
ATOM   4638  CA  ILE A 305       6.861  -7.444   2.857  1.00 91.85           C
ATOM   4639  C   ILE A 305       5.903  -6.600   2.014  1.00 91.85           C
ATOM   4640  O   ILE A 305       6.075  -6.486   0.801  1.00 91.85           O
ATOM   4641  HA  ILE A 305       7.808  -7.528   2.324  1.00 91.85           H
ATOM   4642  CB  ILE A 305       6.361  -8.867   3.118  1.00 91.85           C
ATOM   4643  HB  ILE A 305       5.534  -8.814   3.825  1.00 91.85           H
ATOM   4644  CG1 ILE A 305       7.454  -9.722   3.763  1.00 91.85           C
ATOM   4645 1HG1 ILE A 305       8.232  -9.937   3.031  1.00 91.85           H
ATOM   4646 2HG1 ILE A 305       7.923  -9.167   4.575  1.00 91.85           H
ATOM   4647  CG2 ILE A 305       5.819  -9.501   1.835  1.00 91.85           C
ATOM   4648 1HG2 ILE A 305       4.990  -8.903   1.457  1.00 91.85           H
ATOM   4649 2HG2 ILE A 305       6.611  -9.540   1.087  1.00 91.85           H
ATOM   4650 3HG2 ILE A 305       5.471 -10.511   2.049  1.00 91.85           H
ATOM   4651  CD1 ILE A 305       6.877 -11.033   4.302  1.00 91.85           C
ATOM   4652 1HD1 ILE A 305       6.116 -10.814   5.051  1.00 91.85           H
ATOM   4653 2HD1 ILE A 305       6.430 -11.596   3.483  1.00 91.85           H
ATOM   4654 3HD1 ILE A 305       7.674 -11.622   4.755  1.00 91.85           H
ATOM   4655  HN  ILE A 305       6.840  -7.256   4.932  1.00 91.85           H
ATOM   4656  N   ALA A 306       4.915  -6.031   2.689  1.00 89.24           N
ATOM   4657  CA  ALA A 306       3.894  -5.254   2.009  1.00 89.24           C
ATOM   4658  C   ALA A 306       4.541  -4.032   1.354  1.00 89.24           C
ATOM   4659  O   ALA A 306       4.136  -3.617   0.269  1.00 89.24           O
ATOM   4660  HA  ALA A 306       3.460  -5.884   1.232  1.00 89.24           H
ATOM   4661  CB  ALA A 306       2.797  -4.870   3.003  1.00 89.24           C
ATOM   4662 1HB  ALA A 306       2.350  -5.774   3.418  1.00 89.24           H
ATOM   4663 2HB  ALA A 306       3.228  -4.276   3.809  1.00 89.24           H
ATOM   4664 3HB  ALA A 306       2.031  -4.287   2.492  1.00 89.24           H
ATOM   4665  HN  ALA A 306       4.807  -6.095   3.681  1.00 89.24           H
ATOM   4666  N   PHE A 307       5.536  -3.490   2.041  1.00 88.54           N
ATOM   4667  CA  PHE A 307       6.210  -2.294   1.564  1.00 88.54           C
ATOM   4668  C   PHE A 307       7.035  -2.592   0.311  1.00 88.54           C
ATOM   4669  O   PHE A 307       7.142  -1.751  -0.581  1.00 88.54           O
ATOM   4670  HA  PHE A 307       5.438  -1.562   1.324  1.00 88.54           H
ATOM   4671  CB  PHE A 307       7.149  -1.834   2.681  1.00 88.54           C
ATOM   4672 1HB  PHE A 307       7.741  -2.685   3.018  1.00 88.54           H
ATOM   4673 2HB  PHE A 307       7.846  -1.101   2.277  1.00 88.54           H
ATOM   4674  CG  PHE A 307       6.430  -1.223   3.886  1.00 88.54           C
ATOM   4675  CD1 PHE A 307       5.071  -1.217   3.936  1.00 88.54           C
ATOM   4676  HD1 PHE A 307       4.494  -1.648   3.118  1.00 88.54           H
ATOM   4677  CD2 PHE A 307       7.150  -0.686   4.907  1.00 88.54           C
ATOM   4678  HD2 PHE A 307       8.240  -0.690   4.867  1.00 88.54           H
ATOM   4679  CE1 PHE A 307       4.404  -0.650   5.054  1.00 88.54           C
ATOM   4680  HE1 PHE A 307       3.315  -0.645   5.094  1.00 88.54           H
ATOM   4681  CE2 PHE A 307       6.484  -0.119   6.025  1.00 88.54           C
ATOM   4682  HE2 PHE A 307       7.061   0.312   6.843  1.00 88.54           H
ATOM   4683  CZ  PHE A 307       5.125  -0.113   6.075  1.00 88.54           C
ATOM   4684  HZ  PHE A 307       4.613   0.322   6.933  1.00 88.54           H
ATOM   4685  HN  PHE A 307       5.881  -3.853   2.906  1.00 88.54           H
ATOM   4686  N   PHE A 308       7.598  -3.791   0.283  1.00 89.66           N
ATOM   4687  CA  PHE A 308       8.441  -4.196  -0.828  1.00 89.66           C
ATOM   4688  C   PHE A 308       7.651  -4.215  -2.138  1.00 89.66           C
ATOM   4689  O   PHE A 308       8.235  -4.180  -3.220  1.00 89.66           O
ATOM   4690  HA  PHE A 308       9.249  -3.468  -0.904  1.00 89.66           H
ATOM   4691  CB  PHE A 308       8.933  -5.612  -0.523  1.00 89.66           C
ATOM   4692 1HB  PHE A 308       9.111  -5.702   0.548  1.00 89.66           H
ATOM   4693 2HB  PHE A 308       8.146  -6.322  -0.776  1.00 89.66           H
ATOM   4694  CG  PHE A 308      10.210  -6.002  -1.271  1.00 89.66           C
ATOM   4695  CD1 PHE A 308      10.130  -6.692  -2.440  1.00 89.66           C
ATOM   4696  HD1 PHE A 308       9.156  -6.968  -2.844  1.00 89.66           H
ATOM   4697  CD2 PHE A 308      11.425  -5.658  -0.766  1.00 89.66           C
ATOM   4698  HD2 PHE A 308      11.490  -5.105   0.171  1.00 89.66           H
ATOM   4699  CE1 PHE A 308      11.315  -7.054  -3.134  1.00 89.66           C
ATOM   4700  HE1 PHE A 308      11.251  -7.607  -4.071  1.00 89.66           H
ATOM   4701  CE2 PHE A 308      12.610  -6.020  -1.460  1.00 89.66           C
ATOM   4702  HE2 PHE A 308      13.584  -5.744  -1.056  1.00 89.66           H
ATOM   4703  CZ  PHE A 308      12.530  -6.710  -2.629  1.00 89.66           C
ATOM   4704  HZ  PHE A 308      13.440  -6.988  -3.162  1.00 89.66           H
ATOM   4705  HN  PHE A 308       7.486  -4.478   1.001  1.00 89.66           H
ATOM   4706  N   HIS A 309       6.334  -4.270  -1.997  1.00 86.77           N
ATOM   4707  CA  HIS A 309       5.459  -4.319  -3.156  1.00 86.77           C
ATOM   4708  C   HIS A 309       5.640  -3.050  -3.990  1.00 86.77           C
ATOM   4709  O   HIS A 309       5.570  -3.094  -5.217  1.00 86.77           O
ATOM   4710  HA  HIS A 309       5.771  -5.180  -3.747  1.00 86.77           H
ATOM   4711  CB  HIS A 309       4.007  -4.547  -2.730  1.00 86.77           C
ATOM   4712 1HB  HIS A 309       3.959  -5.437  -2.103  1.00 86.77           H
ATOM   4713 2HB  HIS A 309       3.683  -3.706  -2.117  1.00 86.77           H
ATOM   4714  CG  HIS A 309       3.047  -4.710  -3.885  1.00 86.77           C
ATOM   4715  ND1 HIS A 309       2.365  -3.645  -4.448  1.00 86.77           N
ATOM   4716  HD1 HIS A 309       2.433  -2.690  -4.161  1.00 86.77           H
ATOM   4717  CD2 HIS A 309       2.664  -5.822  -4.575  1.00 86.77           C
ATOM   4718  HD2 HIS A 309       3.012  -6.838  -4.391  1.00 86.77           H
ATOM   4719  CE1 HIS A 309       1.608  -4.108  -5.432  1.00 86.77           C
ATOM   4720  HE1 HIS A 309       0.951  -3.514  -6.068  1.00 86.77           H
ATOM   4721  NE2 HIS A 309       1.794  -5.457  -5.509  1.00 86.77           N
ATOM   4722  HN  HIS A 309       5.867  -4.281  -1.113  1.00 86.77           H
ATOM   4723  N   SER A 310       5.869  -1.948  -3.291  1.00 85.07           N
ATOM   4724  CA  SER A 310       5.905  -0.646  -3.936  1.00 85.07           C
ATOM   4725  C   SER A 310       7.145  -0.538  -4.826  1.00 85.07           C
ATOM   4726  O   SER A 310       7.188   0.288  -5.737  1.00 85.07           O
ATOM   4727  HA  SER A 310       4.997  -0.596  -4.536  1.00 85.07           H
ATOM   4728  CB  SER A 310       5.894   0.481  -2.902  1.00 85.07           C
ATOM   4729 1HB  SER A 310       6.655   0.287  -2.146  1.00 85.07           H
ATOM   4730 2HB  SER A 310       6.160   1.421  -3.387  1.00 85.07           H
ATOM   4731  OG  SER A 310       4.624   0.615  -2.271  1.00 85.07           O
ATOM   4732  HG  SER A 310       3.982   1.069  -2.889  1.00 85.07           H
ATOM   4733  HN  SER A 310       6.027  -1.935  -2.304  1.00 85.07           H
ATOM   4734  N   CYS A 311       8.121  -1.383  -4.532  1.00 87.96           N
ATOM   4735  CA  CYS A 311       9.344  -1.417  -5.317  1.00 87.96           C
ATOM   4736  C   CYS A 311       9.203  -2.511  -6.377  1.00 87.96           C
ATOM   4737  O   CYS A 311       9.980  -2.561  -7.329  1.00 87.96           O
ATOM   4738  HA  CYS A 311       9.444  -0.437  -5.783  1.00 87.96           H
ATOM   4739  CB  CYS A 311      10.576  -1.631  -4.436  1.00 87.96           C
ATOM   4740 1HB  CYS A 311      11.482  -1.529  -5.033  1.00 87.96           H
ATOM   4741 2HB  CYS A 311      10.617  -0.866  -3.661  1.00 87.96           H
ATOM   4742  SG  CYS A 311      10.517  -3.293  -3.670  1.00 87.96           S
ATOM   4743  HG  CYS A 311      11.671  -3.186  -3.017  1.00 87.96           H
ATOM   4744  HN  CYS A 311       8.087  -2.035  -3.774  1.00 87.96           H
ATOM   4745  N   LEU A 312       8.207  -3.361  -6.177  1.00 86.67           N
ATOM   4746  CA  LEU A 312       7.977  -4.472  -7.084  1.00 86.67           C
ATOM   4747  C   LEU A 312       7.149  -3.989  -8.276  1.00 86.67           C
ATOM   4748  O   LEU A 312       7.269  -4.523  -9.378  1.00 86.67           O
ATOM   4749  HA  LEU A 312       8.949  -4.802  -7.450  1.00 86.67           H
ATOM   4750  CB  LEU A 312       7.350  -5.652  -6.338  1.00 86.67           C
ATOM   4751 1HB  LEU A 312       6.539  -5.273  -5.715  1.00 86.67           H
ATOM   4752 2HB  LEU A 312       6.902  -6.323  -7.071  1.00 86.67           H
ATOM   4753  CG  LEU A 312       8.297  -6.466  -5.454  1.00 86.67           C
ATOM   4754  HG  LEU A 312       8.674  -5.814  -4.666  1.00 86.67           H
ATOM   4755  CD1 LEU A 312       7.555  -7.618  -4.772  1.00 86.67           C
ATOM   4756 1HD1 LEU A 312       6.755  -7.217  -4.150  1.00 86.67           H
ATOM   4757 2HD1 LEU A 312       7.132  -8.277  -5.530  1.00 86.67           H
ATOM   4758 3HD1 LEU A 312       8.252  -8.180  -4.150  1.00 86.67           H
ATOM   4759  CD2 LEU A 312       9.506  -6.956  -6.252  1.00 86.67           C
ATOM   4760 1HD2 LEU A 312       9.168  -7.586  -7.075  1.00 86.67           H
ATOM   4761 2HD2 LEU A 312      10.050  -6.099  -6.651  1.00 86.67           H
ATOM   4762 3HD2 LEU A 312      10.163  -7.532  -5.600  1.00 86.67           H
ATOM   4763  HN  LEU A 312       7.564  -3.299  -5.413  1.00 86.67           H
ATOM   4764  N   ASN A 313       6.327  -2.983  -8.016  1.00 78.35           N
ATOM   4765  CA  ASN A 313       5.395  -2.499  -9.021  1.00 78.35           C
ATOM   4766  C   ASN A 313       6.159  -2.179 -10.307  1.00 78.35           C
ATOM   4767  O   ASN A 313       5.829  -2.694 -11.374  1.00 78.35           O
ATOM   4768  HA  ASN A 313       4.673  -3.304  -9.154  1.00 78.35           H
ATOM   4769  CB  ASN A 313       4.698  -1.219  -8.554  1.00 78.35           C
ATOM   4770 1HB  ASN A 313       5.399  -0.604  -7.990  1.00 78.35           H
ATOM   4771 2HB  ASN A 313       4.387  -0.634  -9.420  1.00 78.35           H
ATOM   4772  CG  ASN A 313       3.481  -1.542  -7.685  1.00 78.35           C
ATOM   4773  OD1 ASN A 313       2.935  -2.633  -7.718  1.00 78.35           O
ATOM   4774  ND2 ASN A 313       3.089  -0.537  -6.908  1.00 78.35           N
ATOM   4775 1HD2 ASN A 313       3.582   0.333  -6.930  1.00 78.35           H
ATOM   4776 2HD2 ASN A 313       2.301  -0.651  -6.303  1.00 78.35           H
ATOM   4777  HN  ASN A 313       6.291  -2.502  -7.140  1.00 78.35           H
ATOM   4778  N   PRO A 314       7.191  -1.327 -10.231  1.00 78.60           N
ATOM   4779  CA  PRO A 314       7.965  -0.972 -11.423  1.00 78.60           C
ATOM   4780  C   PRO A 314       8.475  -2.196 -12.166  1.00 78.60           C
ATOM   4781  O   PRO A 314       8.389  -2.263 -13.391  1.00 78.60           O
ATOM   4782  HA  PRO A 314       7.332  -0.447 -12.138  1.00 78.60           H
ATOM   4783  CB  PRO A 314       9.113  -0.125 -10.869  1.00 78.60           C
ATOM   4784 1HB  PRO A 314       9.989  -0.734 -10.643  1.00 78.60           H
ATOM   4785 2HB  PRO A 314       9.431   0.636 -11.583  1.00 78.60           H
ATOM   4786  CG  PRO A 314       8.519   0.496  -9.611  1.00 78.60           C
ATOM   4787 1HG  PRO A 314       9.293   0.836  -8.923  1.00 78.60           H
ATOM   4788 2HG  PRO A 314       7.908   1.370  -9.840  1.00 78.60           H
ATOM   4789  CD  PRO A 314       7.695  -0.640  -9.028  1.00 78.60           C
ATOM   4790 1HD  PRO A 314       8.300  -1.304  -8.412  1.00 78.60           H
ATOM   4791 2HD  PRO A 314       6.887  -0.271  -8.396  1.00 78.60           H
ATOM   4792  N   VAL A 315       8.997  -3.140 -11.397  1.00 77.15           N
ATOM   4793  CA  VAL A 315       9.620  -4.318 -11.977  1.00 77.15           C
ATOM   4794  C   VAL A 315       8.590  -5.069 -12.824  1.00 77.15           C
ATOM   4795  O   VAL A 315       8.893  -5.505 -13.934  1.00 77.15           O
ATOM   4796  HA  VAL A 315      10.427  -3.978 -12.626  1.00 77.15           H
ATOM   4797  CB  VAL A 315      10.232  -5.183 -10.874  1.00 77.15           C
ATOM   4798  HB  VAL A 315       9.434  -5.464 -10.186  1.00 77.15           H
ATOM   4799  CG1 VAL A 315      10.827  -6.469 -11.452  1.00 77.15           C
ATOM   4800 1HG1 VAL A 315      10.044  -7.040 -11.950  1.00 77.15           H
ATOM   4801 2HG1 VAL A 315      11.606  -6.217 -12.172  1.00 77.15           H
ATOM   4802 3HG1 VAL A 315      11.255  -7.065 -10.647  1.00 77.15           H
ATOM   4803  CG2 VAL A 315      11.282  -4.401 -10.082  1.00 77.15           C
ATOM   4804 1HG2 VAL A 315      12.077  -4.077 -10.754  1.00 77.15           H
ATOM   4805 2HG2 VAL A 315      10.816  -3.529  -9.624  1.00 77.15           H
ATOM   4806 3HG2 VAL A 315      11.701  -5.040  -9.305  1.00 77.15           H
ATOM   4807  HN  VAL A 315       9.000  -3.110 -10.398  1.00 77.15           H
ATOM   4808  N   LEU A 316       7.394  -5.197 -12.268  1.00 76.20           N
ATOM   4809  CA  LEU A 316       6.334  -5.934 -12.935  1.00 76.20           C
ATOM   4810  C   LEU A 316       6.095  -5.332 -14.321  1.00 76.20           C
ATOM   4811  O   LEU A 316       5.958  -6.060 -15.303  1.00 76.20           O
ATOM   4812  HA  LEU A 316       6.678  -6.961 -13.060  1.00 76.20           H
ATOM   4813  CB  LEU A 316       5.081  -5.979 -12.059  1.00 76.20           C
ATOM   4814 1HB  LEU A 316       4.812  -4.958 -11.790  1.00 76.20           H
ATOM   4815 2HB  LEU A 316       4.260  -6.378 -12.655  1.00 76.20           H
ATOM   4816  CG  LEU A 316       5.189  -6.803 -10.775  1.00 76.20           C
ATOM   4817  HG  LEU A 316       6.025  -6.418 -10.191  1.00 76.20           H
ATOM   4818  CD1 LEU A 316       3.931  -6.651  -9.917  1.00 76.20           C
ATOM   4819 1HD1 LEU A 316       3.799  -5.602  -9.650  1.00 76.20           H
ATOM   4820 2HD1 LEU A 316       3.064  -6.994 -10.481  1.00 76.20           H
ATOM   4821 3HD1 LEU A 316       4.035  -7.247  -9.011  1.00 76.20           H
ATOM   4822  CD2 LEU A 316       5.495  -8.269 -11.088  1.00 76.20           C
ATOM   4823 1HD2 LEU A 316       4.696  -8.684 -11.703  1.00 76.20           H
ATOM   4824 2HD2 LEU A 316       6.440  -8.336 -11.627  1.00 76.20           H
ATOM   4825 3HD2 LEU A 316       5.567  -8.832 -10.158  1.00 76.20           H
ATOM   4826  HN  LEU A 316       7.146  -4.810 -11.381  1.00 76.20           H
ATOM   4827  N   TYR A 317       6.051  -4.008 -14.356  1.00 67.93           N
ATOM   4828  CA  TYR A 317       5.720  -3.302 -15.583  1.00 67.93           C
ATOM   4829  C   TYR A 317       6.875  -3.371 -16.584  1.00 67.93           C
ATOM   4830  O   TYR A 317       6.651  -3.450 -17.791  1.00 67.93           O
ATOM   4831  HA  TYR A 317       4.842  -3.779 -16.019  1.00 67.93           H
ATOM   4832  CB  TYR A 317       5.494  -1.843 -15.182  1.00 67.93           C
ATOM   4833 1HB  TYR A 317       6.422  -1.441 -14.776  1.00 67.93           H
ATOM   4834 2HB  TYR A 317       5.260  -1.264 -16.075  1.00 67.93           H
ATOM   4835  CG  TYR A 317       4.377  -1.645 -14.156  1.00 67.93           C
ATOM   4836  CD1 TYR A 317       3.225  -2.401 -14.236  1.00 67.93           C
ATOM   4837  HD1 TYR A 317       3.111  -3.139 -15.030  1.00 67.93           H
ATOM   4838  CD2 TYR A 317       4.521  -0.711 -13.150  1.00 67.93           C
ATOM   4839  HD2 TYR A 317       5.431  -0.114 -13.087  1.00 67.93           H
ATOM   4840  CE1 TYR A 317       2.173  -2.215 -13.270  1.00 67.93           C
ATOM   4841  HE1 TYR A 317       1.258  -2.805 -13.322  1.00 67.93           H
ATOM   4842  CE2 TYR A 317       3.469  -0.525 -12.185  1.00 67.93           C
ATOM   4843  HE2 TYR A 317       3.570   0.210 -11.385  1.00 67.93           H
ATOM   4844  CZ  TYR A 317       2.347  -1.286 -12.292  1.00 67.93           C
ATOM   4845  OH  TYR A 317       1.354  -1.110 -11.380  1.00 67.93           O
ATOM   4846  HH  TYR A 317       0.507  -1.525 -11.712  1.00 67.93           H
ATOM   4847  HN  TYR A 317       6.237  -3.421 -13.568  1.00 67.93           H
ATOM   4848  N   VAL A 318       8.085  -3.339 -16.046  1.00 65.49           N
ATOM   4849  CA  VAL A 318       9.275  -3.341 -16.879  1.00 65.49           C
ATOM   4850  C   VAL A 318       9.417  -4.707 -17.555  1.00 65.49           C
ATOM   4851  O   VAL A 318       9.515  -4.791 -18.778  1.00 65.49           O
ATOM   4852  HA  VAL A 318       9.139  -2.582 -17.649  1.00 65.49           H
ATOM   4853  CB  VAL A 318      10.499  -2.957 -16.045  1.00 65.49           C
ATOM   4854  HB  VAL A 318      10.624  -3.710 -15.267  1.00 65.49           H
ATOM   4855  CG1 VAL A 318      11.767  -2.953 -16.902  1.00 65.49           C
ATOM   4856 1HG1 VAL A 318      11.926  -3.947 -17.320  1.00 65.49           H
ATOM   4857 2HG1 VAL A 318      11.656  -2.232 -17.712  1.00 65.49           H
ATOM   4858 3HG1 VAL A 318      12.622  -2.677 -16.285  1.00 65.49           H
ATOM   4859  CG2 VAL A 318      10.294  -1.604 -15.362  1.00 65.49           C
ATOM   4860 1HG2 VAL A 318      10.132  -0.836 -16.119  1.00 65.49           H
ATOM   4861 2HG2 VAL A 318       9.426  -1.656 -14.705  1.00 65.49           H
ATOM   4862 3HG2 VAL A 318      11.179  -1.355 -14.776  1.00 65.49           H
ATOM   4863  HN  VAL A 318       8.259  -3.311 -15.061  1.00 65.49           H
ATOM   4864  N   PHE A 319       9.422  -5.742 -16.728  1.00 65.07           N
ATOM   4865  CA  PHE A 319       9.760  -7.075 -17.200  1.00 65.07           C
ATOM   4866  C   PHE A 319       8.562  -7.733 -17.887  1.00 65.07           C
ATOM   4867  O   PHE A 319       8.728  -8.649 -18.691  1.00 65.07           O
ATOM   4868  HA  PHE A 319      10.573  -6.967 -17.917  1.00 65.07           H
ATOM   4869  CB  PHE A 319      10.145  -7.900 -15.971  1.00 65.07           C
ATOM   4870 1HB  PHE A 319       9.419  -7.715 -15.179  1.00 65.07           H
ATOM   4871 2HB  PHE A 319      10.080  -8.959 -16.222  1.00 65.07           H
ATOM   4872  CG  PHE A 319      11.548  -7.603 -15.437  1.00 65.07           C
ATOM   4873  CD1 PHE A 319      12.631  -8.198 -16.004  1.00 65.07           C
ATOM   4874  HD1 PHE A 319      12.501  -8.886 -16.839  1.00 65.07           H
ATOM   4875  CD2 PHE A 319      11.711  -6.745 -14.394  1.00 65.07           C
ATOM   4876  HD2 PHE A 319      10.842  -6.269 -13.940  1.00 65.07           H
ATOM   4877  CE1 PHE A 319      13.933  -7.922 -15.508  1.00 65.07           C
ATOM   4878  HE1 PHE A 319      14.802  -8.399 -15.962  1.00 65.07           H
ATOM   4879  CE2 PHE A 319      13.012  -6.469 -13.898  1.00 65.07           C
ATOM   4880  HE2 PHE A 319      13.143  -5.782 -13.063  1.00 65.07           H
ATOM   4881  CZ  PHE A 319      14.096  -7.064 -14.466  1.00 65.07           C
ATOM   4882  HZ  PHE A 319      15.095  -6.852 -14.085  1.00 65.07           H
ATOM   4883  HN  PHE A 319       9.202  -5.682 -15.755  1.00 65.07           H
ATOM   4884  N   VAL A 320       7.380  -7.241 -17.544  1.00 66.85           N
ATOM   4885  CA  VAL A 320       6.149  -7.858 -18.009  1.00 66.85           C
ATOM   4886  C   VAL A 320       5.558  -7.016 -19.142  1.00 66.85           C
ATOM   4887  O   VAL A 320       4.827  -7.531 -19.986  1.00 66.85           O
ATOM   4888  HA  VAL A 320       6.402  -8.843 -18.400  1.00 66.85           H
ATOM   4889  CB  VAL A 320       5.183  -8.046 -16.838  1.00 66.85           C
ATOM   4890  HB  VAL A 320       4.739  -7.076 -16.610  1.00 66.85           H
ATOM   4891  CG1 VAL A 320       4.051  -9.005 -17.209  1.00 66.85           C
ATOM   4892 1HG1 VAL A 320       3.497  -8.603 -18.058  1.00 66.85           H
ATOM   4893 2HG1 VAL A 320       4.470  -9.976 -17.476  1.00 66.85           H
ATOM   4894 3HG1 VAL A 320       3.379  -9.121 -16.359  1.00 66.85           H
ATOM   4895  CG2 VAL A 320       5.923  -8.528 -15.589  1.00 66.85           C
ATOM   4896 1HG2 VAL A 320       6.407  -9.482 -15.799  1.00 66.85           H
ATOM   4897 2HG2 VAL A 320       6.677  -7.793 -15.306  1.00 66.85           H
ATOM   4898 3HG2 VAL A 320       5.213  -8.654 -14.771  1.00 66.85           H
ATOM   4899  HN  VAL A 320       7.256  -6.437 -16.962  1.00 66.85           H
ATOM   4900  N   GLY A 321       5.898  -5.735 -19.124  1.00 68.48           N
ATOM   4901  CA  GLY A 321       5.407  -4.817 -20.137  1.00 68.48           C
ATOM   4902  C   GLY A 321       6.320  -4.816 -21.365  1.00 68.48           C
ATOM   4903  O   GLY A 321       7.389  -4.207 -21.348  1.00 68.48           O
ATOM   4904 1HA  GLY A 321       4.397  -5.100 -20.432  1.00 68.48           H
ATOM   4905 2HA  GLY A 321       5.348  -3.810 -19.723  1.00 68.48           H
ATOM   4906  HN  GLY A 321       6.495  -5.325 -18.435  1.00 68.48           H
ATOM   4907  N   GLU A 322       5.865  -5.505 -22.401  1.00 70.27           N
ATOM   4908  CA  GLU A 322       6.555  -5.476 -23.680  1.00 70.27           C
ATOM   4909  C   GLU A 322       6.705  -4.034 -24.169  1.00 70.27           C
ATOM   4910  O   GLU A 322       7.787  -3.626 -24.589  1.00 70.27           O
ATOM   4911  HA  GLU A 322       7.538  -5.906 -23.489  1.00 70.27           H
ATOM   4912  CB  GLU A 322       5.825  -6.333 -24.716  1.00 70.27           C
ATOM   4913 1HB  GLU A 322       4.755  -6.128 -24.675  1.00 70.27           H
ATOM   4914 2HB  GLU A 322       6.258  -6.164 -25.703  1.00 70.27           H
ATOM   4915  CG  GLU A 322       6.001  -7.823 -24.417  1.00 70.27           C
ATOM   4916 1HG  GLU A 322       7.054  -8.040 -24.240  1.00 70.27           H
ATOM   4917 2HG  GLU A 322       5.464  -8.080 -23.504  1.00 70.27           H
ATOM   4918  CD  GLU A 322       5.486  -8.679 -25.576  1.00 70.27           C
ATOM   4919  OE1 GLU A 322       6.112  -9.732 -25.825  1.00 70.27           O
ATOM   4920  OE2 GLU A 322       4.477  -8.262 -26.185  1.00 70.27           O
ATOM   4921  HN  GLU A 322       5.044  -6.074 -22.377  1.00 70.27           H
ATOM   4922  N   ARG A 323       5.604  -3.301 -24.099  1.00 70.40           N
ATOM   4923  CA  ARG A 323       5.589  -1.925 -24.567  1.00 70.40           C
ATOM   4924  C   ARG A 323       6.617  -1.092 -23.799  1.00 70.40           C
ATOM   4925  O   ARG A 323       7.323  -0.275 -24.387  1.00 70.40           O
ATOM   4926  HA  ARG A 323       5.846  -1.988 -25.624  1.00 70.40           H
ATOM   4927  CB  ARG A 323       4.203  -1.300 -24.394  1.00 70.40           C
ATOM   4928 1HB  ARG A 323       3.846  -1.474 -23.379  1.00 70.40           H
ATOM   4929 2HB  ARG A 323       4.268  -0.220 -24.529  1.00 70.40           H
ATOM   4930  CG  ARG A 323       3.208  -1.885 -25.399  1.00 70.40           C
ATOM   4931 1HG  ARG A 323       3.628  -1.835 -26.403  1.00 70.40           H
ATOM   4932 2HG  ARG A 323       3.039  -2.938 -25.176  1.00 70.40           H
ATOM   4933  CD  ARG A 323       1.879  -1.129 -25.358  1.00 70.40           C
ATOM   4934 1HD  ARG A 323       1.463  -1.163 -24.351  1.00 70.40           H
ATOM   4935 2HD  ARG A 323       2.041  -0.078 -25.600  1.00 70.40           H
ATOM   4936  NE  ARG A 323       0.926  -1.728 -26.318  1.00 70.40           N
ATOM   4937  HE  ARG A 323       1.239  -2.503 -26.867  1.00 70.40           H
ATOM   4938  CZ  ARG A 323      -0.330  -1.296 -26.499  1.00 70.40           C
ATOM   4939  NH1 ARG A 323      -0.802  -0.261 -25.791  1.00 70.40           N
ATOM   4940 1HH1 ARG A 323      -0.216   0.196 -25.122  1.00 70.40           H
ATOM   4941 2HH1 ARG A 323      -1.740   0.055 -25.932  1.00 70.40           H
ATOM   4942  NH2 ARG A 323      -1.106  -1.915 -27.399  1.00 70.40           N
ATOM   4943 1HH2 ARG A 323      -2.046  -1.606 -27.546  1.00 70.40           H
ATOM   4944 2HH2 ARG A 323      -0.746  -2.687 -27.923  1.00 70.40           H
ATOM   4945  HN  ARG A 323       4.735  -3.631 -23.731  1.00 70.40           H
ATOM   4946  N   PHE A 324       6.668  -1.327 -22.496  1.00 73.43           N
ATOM   4947  CA  PHE A 324       7.530  -0.544 -21.627  1.00 73.43           C
ATOM   4948  C   PHE A 324       8.999  -0.706 -22.022  1.00 73.43           C
ATOM   4949  O   PHE A 324       9.752   0.266 -22.038  1.00 73.43           O
ATOM   4950  HA  PHE A 324       7.238   0.500 -21.739  1.00 73.43           H
ATOM   4951  CB  PHE A 324       7.334  -1.076 -20.206  1.00 73.43           C
ATOM   4952 1HB  PHE A 324       6.268  -1.206 -20.021  1.00 73.43           H
ATOM   4953 2HB  PHE A 324       7.793  -2.062 -20.132  1.00 73.43           H
ATOM   4954  CG  PHE A 324       7.920  -0.174 -19.118  1.00 73.43           C
ATOM   4955  CD1 PHE A 324       9.237  -0.267 -18.794  1.00 73.43           C
ATOM   4956  HD1 PHE A 324       9.876  -0.984 -19.309  1.00 73.43           H
ATOM   4957  CD2 PHE A 324       7.123   0.721 -18.475  1.00 73.43           C
ATOM   4958  HD2 PHE A 324       6.067   0.795 -18.735  1.00 73.43           H
ATOM   4959  CE1 PHE A 324       9.781   0.570 -17.784  1.00 73.43           C
ATOM   4960  HE1 PHE A 324      10.837   0.496 -17.524  1.00 73.43           H
ATOM   4961  CE2 PHE A 324       7.666   1.558 -17.465  1.00 73.43           C
ATOM   4962  HE2 PHE A 324       7.028   2.276 -16.950  1.00 73.43           H
ATOM   4963  CZ  PHE A 324       8.984   1.465 -17.141  1.00 73.43           C
ATOM   4964  HZ  PHE A 324       9.401   2.108 -16.366  1.00 73.43           H
ATOM   4965  HN  PHE A 324       6.135  -2.037 -22.035  1.00 73.43           H
ATOM   4966  N   ARG A 325       9.363  -1.942 -22.331  1.00 74.03           N
ATOM   4967  CA  ARG A 325      10.720  -2.238 -22.758  1.00 74.03           C
ATOM   4968  C   ARG A 325      11.077  -1.417 -23.998  1.00 74.03           C
ATOM   4969  O   ARG A 325      12.156  -0.830 -24.069  1.00 74.03           O
ATOM   4970  HA  ARG A 325      11.346  -1.961 -21.910  1.00 74.03           H
ATOM   4971  CB  ARG A 325      10.885  -3.726 -23.075  1.00 74.03           C
ATOM   4972 1HB  ARG A 325      10.153  -4.025 -23.824  1.00 74.03           H
ATOM   4973 2HB  ARG A 325      11.871  -3.902 -23.505  1.00 74.03           H
ATOM   4974  CG  ARG A 325      10.712  -4.577 -21.816  1.00 74.03           C
ATOM   4975 1HG  ARG A 325      11.298  -4.151 -21.001  1.00 74.03           H
ATOM   4976 2HG  ARG A 325       9.669  -4.561 -21.501  1.00 74.03           H
ATOM   4977  CD  ARG A 325      11.152  -6.021 -22.065  1.00 74.03           C
ATOM   4978 1HD  ARG A 325      10.776  -6.363 -23.030  1.00 74.03           H
ATOM   4979 2HD  ARG A 325      12.240  -6.076 -22.110  1.00 74.03           H
ATOM   4980  NE  ARG A 325      10.646  -6.899 -20.986  1.00 74.03           N
ATOM   4981  HE  ARG A 325      10.102  -6.480 -20.259  1.00 74.03           H
ATOM   4982  CZ  ARG A 325      10.870  -8.218 -20.924  1.00 74.03           C
ATOM   4983  NH1 ARG A 325      11.592  -8.831 -21.872  1.00 74.03           N
ATOM   4984 1HH1 ARG A 325      11.968  -8.304 -22.633  1.00 74.03           H
ATOM   4985 2HH1 ARG A 325      11.754  -9.817 -21.817  1.00 74.03           H
ATOM   4986  NH2 ARG A 325      10.362  -8.916 -19.898  1.00 74.03           N
ATOM   4987 1HH2 ARG A 325      10.520  -9.901 -19.837  1.00 74.03           H
ATOM   4988 2HH2 ARG A 325       9.824  -8.450 -19.195  1.00 74.03           H
ATOM   4989  HN  ARG A 325       8.750  -2.732 -22.293  1.00 74.03           H
ATOM   4990  N   ARG A 326      10.151  -1.401 -24.945  1.00 75.88           N
ATOM   4991  CA  ARG A 326      10.355  -0.661 -26.179  1.00 75.88           C
ATOM   4992  C   ARG A 326      10.523   0.830 -25.883  1.00 75.88           C
ATOM   4993  O   ARG A 326      11.403   1.482 -26.442  1.00 75.88           O
ATOM   4994  HA  ARG A 326      11.264  -1.081 -26.608  1.00 75.88           H
ATOM   4995  CB  ARG A 326       9.178  -0.854 -27.138  1.00 75.88           C
ATOM   4996 1HB  ARG A 326       8.242  -0.655 -26.615  1.00 75.88           H
ATOM   4997 2HB  ARG A 326       9.246  -0.134 -27.953  1.00 75.88           H
ATOM   4998  CG  ARG A 326       9.160  -2.275 -27.705  1.00 75.88           C
ATOM   4999 1HG  ARG A 326      10.093  -2.471 -28.234  1.00 75.88           H
ATOM   5000 2HG  ARG A 326       9.098  -2.995 -26.890  1.00 75.88           H
ATOM   5001  CD  ARG A 326       7.977  -2.470 -28.656  1.00 75.88           C
ATOM   5002 1HD  ARG A 326       7.054  -2.152 -28.172  1.00 75.88           H
ATOM   5003 2HD  ARG A 326       8.105  -1.846 -29.541  1.00 75.88           H
ATOM   5004  NE  ARG A 326       7.876  -3.893 -29.052  1.00 75.88           N
ATOM   5005  HE  ARG A 326       8.035  -4.587 -28.350  1.00 75.88           H
ATOM   5006  CZ  ARG A 326       7.584  -4.309 -30.292  1.00 75.88           C
ATOM   5007  NH1 ARG A 326       7.361  -3.422 -31.272  1.00 75.88           N
ATOM   5008 1HH1 ARG A 326       7.412  -2.442 -31.081  1.00 75.88           H
ATOM   5009 2HH1 ARG A 326       7.144  -3.741 -32.194  1.00 75.88           H
ATOM   5010  NH2 ARG A 326       7.518  -5.624 -30.537  1.00 75.88           N
ATOM   5011 1HH2 ARG A 326       7.301  -5.952 -31.457  1.00 75.88           H
ATOM   5012 2HH2 ARG A 326       7.686  -6.279 -29.800  1.00 75.88           H
ATOM   5013  HN  ARG A 326       9.276  -1.880 -24.880  1.00 75.88           H
ATOM   5014  N   ASP A 327       9.666   1.327 -25.003  1.00 77.22           N
ATOM   5015  CA  ASP A 327       9.626   2.751 -24.717  1.00 77.22           C
ATOM   5016  C   ASP A 327      10.853   3.134 -23.887  1.00 77.22           C
ATOM   5017  O   ASP A 327      11.381   4.236 -24.026  1.00 77.22           O
ATOM   5018  HA  ASP A 327       9.614   3.238 -25.692  1.00 77.22           H
ATOM   5019  CB  ASP A 327       8.378   3.117 -23.913  1.00 77.22           C
ATOM   5020 1HB  ASP A 327       8.346   2.529 -22.996  1.00 77.22           H
ATOM   5021 2HB  ASP A 327       8.425   4.165 -23.618  1.00 77.22           H
ATOM   5022  CG  ASP A 327       7.107   2.868 -24.729  1.00 77.22           C
ATOM   5023  OD1 ASP A 327       7.150   3.150 -25.946  1.00 77.22           O
ATOM   5024  OD2 ASP A 327       6.123   2.401 -24.117  1.00 77.22           O
ATOM   5025  HN  ASP A 327       9.008   0.775 -24.491  1.00 77.22           H
ATOM   5026  N   LEU A 328      11.270   2.203 -23.042  1.00 77.27           N
ATOM   5027  CA  LEU A 328      12.481   2.390 -22.260  1.00 77.27           C
ATOM   5028  C   LEU A 328      13.674   2.545 -23.204  1.00 77.27           C
ATOM   5029  O   LEU A 328      14.441   3.501 -23.090  1.00 77.27           O
ATOM   5030  HA  LEU A 328      12.365   3.315 -21.695  1.00 77.27           H
ATOM   5031  CB  LEU A 328      12.643   1.257 -21.244  1.00 77.27           C
ATOM   5032 1HB  LEU A 328      11.793   1.283 -20.563  1.00 77.27           H
ATOM   5033 2HB  LEU A 328      12.595   0.308 -21.778  1.00 77.27           H
ATOM   5034  CG  LEU A 328      13.928   1.280 -20.414  1.00 77.27           C
ATOM   5035  HG  LEU A 328      14.776   1.322 -21.098  1.00 77.27           H
ATOM   5036  CD1 LEU A 328      13.993   2.532 -19.538  1.00 77.27           C
ATOM   5037 1HD1 LEU A 328      13.969   3.420 -20.170  1.00 77.27           H
ATOM   5038 2HD1 LEU A 328      13.139   2.546 -18.860  1.00 77.27           H
ATOM   5039 3HD1 LEU A 328      14.916   2.523 -18.958  1.00 77.27           H
ATOM   5040  CD2 LEU A 328      14.073  -0.003 -19.593  1.00 77.27           C
ATOM   5041 1HD2 LEU A 328      13.223  -0.100 -18.918  1.00 77.27           H
ATOM   5042 2HD2 LEU A 328      14.105  -0.862 -20.264  1.00 77.27           H
ATOM   5043 3HD2 LEU A 328      14.995   0.039 -19.013  1.00 77.27           H
ATOM   5044  HN  LEU A 328      10.798   1.335 -22.888  1.00 77.27           H
ATOM   5045  N   VAL A 329      13.794   1.591 -24.116  1.00 76.93           N
ATOM   5046  CA  VAL A 329      14.924   1.568 -25.030  1.00 76.93           C
ATOM   5047  C   VAL A 329      14.886   2.817 -25.913  1.00 76.93           C
ATOM   5048  O   VAL A 329      15.929   3.381 -26.241  1.00 76.93           O
ATOM   5049  HA  VAL A 329      15.833   1.590 -24.430  1.00 76.93           H
ATOM   5050  CB  VAL A 329      14.919   0.266 -25.835  1.00 76.93           C
ATOM   5051  HB  VAL A 329      13.949   0.179 -26.325  1.00 76.93           H
ATOM   5052  CG1 VAL A 329      15.995   0.290 -26.922  1.00 76.93           C
ATOM   5053 1HG1 VAL A 329      15.807   1.122 -27.601  1.00 76.93           H
ATOM   5054 2HG1 VAL A 329      16.975   0.412 -26.461  1.00 76.93           H
ATOM   5055 3HG1 VAL A 329      15.969  -0.647 -27.479  1.00 76.93           H
ATOM   5056  CG2 VAL A 329      15.092  -0.946 -24.918  1.00 76.93           C
ATOM   5057 1HG2 VAL A 329      16.041  -0.867 -24.387  1.00 76.93           H
ATOM   5058 2HG2 VAL A 329      14.274  -0.977 -24.198  1.00 76.93           H
ATOM   5059 3HG2 VAL A 329      15.085  -1.858 -25.515  1.00 76.93           H
ATOM   5060  HN  VAL A 329      13.139   0.846 -24.235  1.00 76.93           H
ATOM   5061  N   LYS A 330      13.674   3.212 -26.273  1.00 76.65           N
[truncated: 117,320 more chars]
