# Supplementary material for: Noncanonical roles of chemokine regions in CCR9 activation revealed by structural modeling and mutational mapping
Source: Nat Commun. 2025 Aug 18;16:7695. doi: 10.1038/s41467-025-62321-9 (PMC12361432; doi:10.1038/s41467-025-62321-9)
Supplement: Supplementary file 4 — Supplementary Data 2 [file 41467_2025_62321_MOESM4_ESM.zip › CCR9_CCL25_rnk257.pdb]

SSBOND   1 CYS A   38    CYS A  289 
SSBOND   2 CYS A  119    CYS A  198 
SSBOND   3 CYS B    7    CYS B   35 
SSBOND   4 CYS B    8    CYS B   52 
ATOM      1  N   GLU A  20      -3.994  -4.252  61.106  1.00 51.34           N
ATOM      2  CA  GLU A  20      -4.098  -3.762  59.742  1.00 51.34           C
ATOM      3  C   GLU A  20      -2.777  -3.974  59.000  1.00 51.34           C
ATOM      4  O   GLU A  20      -2.764  -4.130  57.780  1.00 51.34           O
ATOM      5  HA  GLU A  20      -4.883  -4.359  59.278  1.00 51.34           H
ATOM      6  CB  GLU A  20      -4.508  -2.288  59.719  1.00 51.34           C
ATOM      7 1HB  GLU A  20      -4.216  -1.811  60.655  1.00 51.34           H
ATOM      8 2HB  GLU A  20      -4.088  -1.803  58.838  1.00 51.34           H
ATOM      9  CG  GLU A  20      -6.027  -2.144  59.606  1.00 51.34           C
ATOM     10 1HG  GLU A  20      -6.425  -2.932  58.966  1.00 51.34           H
ATOM     11 2HG  GLU A  20      -6.482  -2.271  60.589  1.00 51.34           H
ATOM     12  CD  GLU A  20      -6.407  -0.776  59.036  1.00 51.34           C
ATOM     13  OE1 GLU A  20      -7.545  -0.668  58.530  1.00 51.34           O
ATOM     14  OE2 GLU A  20      -5.551   0.131  59.118  1.00 51.34           O
ATOM     15  HN  GLU A  20      -3.099  -4.623  61.355  1.00 51.34           H
ATOM     16  N   SER A  21      -1.697  -3.973  59.767  1.00 57.32           N
ATOM     17  CA  SER A  21      -0.371  -4.127  59.193  1.00 57.32           C
ATOM     18  C   SER A  21      -0.189  -5.553  58.670  1.00 57.32           C
ATOM     19  O   SER A  21       0.356  -5.755  57.586  1.00 57.32           O
ATOM     20  HA  SER A  21      -0.326  -3.410  58.373  1.00 57.32           H
ATOM     21  CB  SER A  21       0.715  -3.795  60.219  1.00 57.32           C
ATOM     22 1HB  SER A  21       1.645  -3.563  59.700  1.00 57.32           H
ATOM     23 2HB  SER A  21       0.428  -2.902  60.774  1.00 57.32           H
ATOM     24  OG  SER A  21       0.936  -4.869  61.129  1.00 57.32           O
ATOM     25  HG  SER A  21       1.655  -4.624  61.779  1.00 57.32           H
ATOM     26  HN  SER A  21      -1.718  -3.870  60.762  1.00 57.32           H
ATOM     27  N   THR A  22      -0.655  -6.505  59.465  1.00 57.79           N
ATOM     28  CA  THR A  22      -0.420  -7.908  59.170  1.00 57.79           C
ATOM     29  C   THR A  22      -1.262  -8.349  57.971  1.00 57.79           C
ATOM     30  O   THR A  22      -0.737  -8.913  57.013  1.00 57.79           O
ATOM     31  HA  THR A  22       0.626  -8.030  58.889  1.00 57.79           H
ATOM     32  CB  THR A  22      -0.704  -8.712  60.441  1.00 57.79           C
ATOM     33  HB  THR A  22      -1.744  -9.038  60.471  1.00 57.79           H
ATOM     34  OG1 THR A  22      -0.301  -7.845  61.498  1.00 57.79           O
ATOM     35  HG1 THR A  22      -0.653  -8.183  62.370  1.00 57.79           H
ATOM     36  CG2 THR A  22       0.216  -9.926  60.583  1.00 57.79           C
ATOM     37 1HG2 THR A  22       1.253  -9.593  60.621  1.00 57.79           H
ATOM     38 2HG2 THR A  22       0.078 -10.589  59.728  1.00 57.79           H
ATOM     39 3HG2 THR A  22      -0.028 -10.461  61.501  1.00 57.79           H
ATOM     40  HN  THR A  22      -1.184  -6.330  60.296  1.00 57.79           H
ATOM     41  N   SER A  23      -2.555  -8.076  58.064  1.00 60.38           N
ATOM     42  CA  SER A  23      -3.482  -8.473  57.018  1.00 60.38           C
ATOM     43  C   SER A  23      -3.118  -7.777  55.705  1.00 60.38           C
ATOM     44  O   SER A  23      -3.199  -8.380  54.635  1.00 60.38           O
ATOM     45  HA  SER A  23      -3.364  -9.553  56.924  1.00 60.38           H
ATOM     46  CB  SER A  23      -4.925  -8.150  57.408  1.00 60.38           C
ATOM     47 1HB  SER A  23      -5.595  -8.452  56.602  1.00 60.38           H
ATOM     48 2HB  SER A  23      -5.202  -8.732  58.287  1.00 60.38           H
ATOM     49  OG  SER A  23      -5.107  -6.763  57.680  1.00 60.38           O
ATOM     50  HG  SER A  23      -6.058  -6.586  57.932  1.00 60.38           H
ATOM     51  HN  SER A  23      -2.971  -7.593  58.835  1.00 60.38           H
ATOM     52  N   SER A  24      -2.725  -6.518  55.829  1.00 66.28           N
ATOM     53  CA  SER A  24      -2.342  -5.735  54.666  1.00 66.28           C
ATOM     54  C   SER A  24      -1.074  -6.317  54.038  1.00 66.28           C
ATOM     55  O   SER A  24      -0.811  -6.108  52.855  1.00 66.28           O
ATOM     56  HA  SER A  24      -3.182  -5.815  53.975  1.00 66.28           H
ATOM     57  CB  SER A  24      -2.125  -4.267  55.037  1.00 66.28           C
ATOM     58 1HB  SER A  24      -2.171  -3.655  54.136  1.00 66.28           H
ATOM     59 2HB  SER A  24      -2.933  -3.935  55.689  1.00 66.28           H
ATOM     60  OG  SER A  24      -0.875  -4.060  55.688  1.00 66.28           O
ATOM     61  HG  SER A  24      -0.832  -4.603  56.527  1.00 66.28           H
ATOM     62  HN  SER A  24      -2.666  -6.034  56.702  1.00 66.28           H
ATOM     63  N   MET A  25      -0.321  -7.035  54.859  1.00 68.15           N
ATOM     64  CA  MET A  25       0.885  -7.692  54.386  1.00 68.15           C
ATOM     65  C   MET A  25       0.551  -8.999  53.666  1.00 68.15           C
ATOM     66  O   MET A  25       1.133  -9.306  52.626  1.00 68.15           O
ATOM     67  HA  MET A  25       1.346  -6.992  53.689  1.00 68.15           H
ATOM     68  CB  MET A  25       1.807  -7.984  55.573  1.00 68.15           C
ATOM     69 1HB  MET A  25       1.778  -7.149  56.273  1.00 68.15           H
ATOM     70 2HB  MET A  25       1.448  -8.863  56.108  1.00 68.15           H
ATOM     71  CG  MET A  25       3.245  -8.215  55.106  1.00 68.15           C
ATOM     72 1HG  MET A  25       3.809  -8.733  55.881  1.00 68.15           H
ATOM     73 2HG  MET A  25       3.251  -8.857  54.225  1.00 68.15           H
ATOM     74  SD  MET A  25       4.023  -6.654  54.727  1.00 68.15           S
ATOM     75  CE  MET A  25       5.692  -7.206  54.419  1.00 68.15           C
ATOM     76 1HE  MET A  25       6.085  -7.692  55.312  1.00 68.15           H
ATOM     77 2HE  MET A  25       5.694  -7.914  53.590  1.00 68.15           H
ATOM     78 3HE  MET A  25       6.317  -6.350  54.166  1.00 68.15           H
ATOM     79  HN  MET A  25      -0.524  -7.170  55.829  1.00 68.15           H
ATOM     80  N   GLU A  26      -0.385  -9.735  54.247  1.00 68.85           N
ATOM     81  CA  GLU A  26      -0.820 -10.992  53.661  1.00 68.85           C
ATOM     82  C   GLU A  26      -1.506 -10.742  52.317  1.00 68.85           C
ATOM     83  O   GLU A  26      -1.238 -11.439  51.340  1.00 68.85           O
ATOM     84  HA  GLU A  26       0.091 -11.571  53.509  1.00 68.85           H
ATOM     85  CB  GLU A  26      -1.743 -11.752  54.616  1.00 68.85           C
ATOM     86 1HB  GLU A  26      -2.498 -11.073  55.014  1.00 68.85           H
ATOM     87 2HB  GLU A  26      -2.167 -12.617  54.106  1.00 68.85           H
ATOM     88  CG  GLU A  26      -0.964 -12.297  55.814  1.00 68.85           C
ATOM     89 1HG  GLU A  26      -0.171 -12.959  55.466  1.00 68.85           H
ATOM     90 2HG  GLU A  26      -0.483 -11.475  56.345  1.00 68.85           H
ATOM     91  CD  GLU A  26      -1.887 -13.057  56.769  1.00 68.85           C
ATOM     92  OE1 GLU A  26      -1.353 -13.887  57.535  1.00 68.85           O
ATOM     93  OE2 GLU A  26      -3.107 -12.789  56.711  1.00 68.85           O
ATOM     94  HN  GLU A  26      -0.843  -9.486  55.100  1.00 68.85           H
ATOM     95  N   ASP A  27      -2.379  -9.745  52.311  1.00 69.21           N
ATOM     96  CA  ASP A  27      -3.125  -9.411  51.110  1.00 69.21           C
ATOM     97  C   ASP A  27      -2.146  -9.141  49.965  1.00 69.21           C
ATOM     98  O   ASP A  27      -2.397  -9.527  48.825  1.00 69.21           O
ATOM     99  HA  ASP A  27      -3.762 -10.274  50.918  1.00 69.21           H
ATOM    100  CB  ASP A  27      -3.968  -8.151  51.317  1.00 69.21           C
ATOM    101 1HB  ASP A  27      -3.376  -7.393  51.831  1.00 69.21           H
ATOM    102 2HB  ASP A  27      -4.250  -7.734  50.350  1.00 69.21           H
ATOM    103  CG  ASP A  27      -5.226  -8.461  52.131  1.00 69.21           C
ATOM    104  OD1 ASP A  27      -5.537  -9.665  52.259  1.00 69.21           O
ATOM    105  OD2 ASP A  27      -5.847  -7.487  52.608  1.00 69.21           O
ATOM    106  HN  ASP A  27      -2.579  -9.172  53.106  1.00 69.21           H
ATOM    107  N   TYR A  28      -1.050  -8.481  50.310  1.00 70.99           N
ATOM    108  CA  TYR A  28      -0.046  -8.131  49.320  1.00 70.99           C
ATOM    109  C   TYR A  28       0.705  -9.373  48.837  1.00 70.99           C
ATOM    110  O   TYR A  28       1.047  -9.478  47.660  1.00 70.99           O
ATOM    111  HA  TYR A  28      -0.554  -7.670  48.473  1.00 70.99           H
ATOM    112  CB  TYR A  28       0.939  -7.199  50.030  1.00 70.99           C
ATOM    113 1HB  TYR A  28       0.393  -6.340  50.421  1.00 70.99           H
ATOM    114 2HB  TYR A  28       1.366  -7.722  50.885  1.00 70.99           H
ATOM    115  CG  TYR A  28       2.076  -6.698  49.137  1.00 70.99           C
ATOM    116  CD1 TYR A  28       3.288  -7.356  49.129  1.00 70.99           C
ATOM    117  HD1 TYR A  28       3.436  -8.233  49.759  1.00 70.99           H
ATOM    118  CD2 TYR A  28       1.888  -5.587  48.340  1.00 70.99           C
ATOM    119  HD2 TYR A  28       0.930  -5.067  48.346  1.00 70.99           H
ATOM    120  CE1 TYR A  28       4.358  -6.885  48.289  1.00 70.99           C
ATOM    121  HE1 TYR A  28       5.321  -7.395  48.273  1.00 70.99           H
ATOM    122  CE2 TYR A  28       2.958  -5.115  47.499  1.00 70.99           C
ATOM    123  HE2 TYR A  28       2.824  -4.239  46.865  1.00 70.99           H
ATOM    124  CZ  TYR A  28       4.141  -5.787  47.515  1.00 70.99           C
ATOM    125  OH  TYR A  28       5.151  -5.342  46.722  1.00 70.99           O
ATOM    126  HH  TYR A  28       4.932  -4.433  46.367  1.00 70.99           H
ATOM    127  HN  TYR A  28      -0.844  -8.187  51.243  1.00 70.99           H
ATOM    128  N   VAL A  29       0.940 -10.284  49.770  1.00 68.31           N
ATOM    129  CA  VAL A  29       1.730 -11.468  49.479  1.00 68.31           C
ATOM    130  C   VAL A  29       0.897 -12.439  48.640  1.00 68.31           C
ATOM    131  O   VAL A  29       1.428 -13.122  47.765  1.00 68.31           O
ATOM    132  HA  VAL A  29       2.594 -11.151  48.894  1.00 68.31           H
ATOM    133  CB  VAL A  29       2.241 -12.089  50.780  1.00 68.31           C
ATOM    134  HB  VAL A  29       1.387 -12.230  51.442  1.00 68.31           H
ATOM    135  CG1 VAL A  29       2.869 -13.460  50.524  1.00 68.31           C
ATOM    136 1HG1 VAL A  29       2.124 -14.125  50.088  1.00 68.31           H
ATOM    137 2HG1 VAL A  29       3.708 -13.353  49.835  1.00 68.31           H
ATOM    138 3HG1 VAL A  29       3.224 -13.879  51.465  1.00 68.31           H
ATOM    139  CG2 VAL A  29       3.230 -11.155  51.482  1.00 68.31           C
ATOM    140 1HG2 VAL A  29       4.081 -10.968  50.827  1.00 68.31           H
ATOM    141 2HG2 VAL A  29       2.737 -10.212  51.715  1.00 68.31           H
ATOM    142 3HG2 VAL A  29       3.578 -11.621  52.404  1.00 68.31           H
ATOM    143  HN  VAL A  29       0.600 -10.223  50.709  1.00 68.31           H
ATOM    144  N   ASN A  30      -0.394 -12.469  48.936  1.00 71.24           N
ATOM    145  CA  ASN A  30      -1.282 -13.435  48.312  1.00 71.24           C
ATOM    146  C   ASN A  30      -1.742 -12.898  46.956  1.00 71.24           C
ATOM    147  O   ASN A  30      -2.356 -13.621  46.173  1.00 71.24           O
ATOM    148  HA  ASN A  30      -0.694 -14.348  48.222  1.00 71.24           H
ATOM    149  CB  ASN A  30      -2.525 -13.675  49.172  1.00 71.24           C
ATOM    150 1HB  ASN A  30      -2.912 -12.722  49.532  1.00 71.24           H
ATOM    151 2HB  ASN A  30      -3.309 -14.129  48.565  1.00 71.24           H
ATOM    152  CG  ASN A  30      -2.203 -14.583  50.360  1.00 71.24           C
ATOM    153  OD1 ASN A  30      -1.240 -15.331  50.360  1.00 71.24           O
ATOM    154  ND2 ASN A  30      -3.061 -14.475  51.371  1.00 71.24           N
ATOM    155 1HD2 ASN A  30      -3.831 -13.841  51.308  1.00 71.24           H
ATOM    156 2HD2 ASN A  30      -2.935 -15.028  52.195  1.00 71.24           H
ATOM    157  HN  ASN A  30      -0.833 -11.849  49.587  1.00 71.24           H
ATOM    158  N   PHE A  31      -1.426 -11.633  46.718  1.00 77.32           N
ATOM    159  CA  PHE A  31      -1.781 -10.997  45.461  1.00 77.32           C
ATOM    160  C   PHE A  31      -1.037 -11.643  44.290  1.00 77.32           C
ATOM    161  O   PHE A  31       0.193 -11.666  44.269  1.00 77.32           O
ATOM    162  HA  PHE A  31      -2.854 -11.128  45.323  1.00 77.32           H
ATOM    163  CB  PHE A  31      -1.362  -9.529  45.569  1.00 77.32           C
ATOM    164 1HB  PHE A  31      -1.817  -9.096  46.459  1.00 77.32           H
ATOM    165 2HB  PHE A  31      -0.282  -9.479  45.707  1.00 77.32           H
ATOM    166  CG  PHE A  31      -1.745  -8.682  44.354  1.00 77.32           C
ATOM    167  CD1 PHE A  31      -0.829  -8.437  43.379  1.00 77.32           C
ATOM    168  HD1 PHE A  31       0.178  -8.844  43.463  1.00 77.32           H
ATOM    169  CD2 PHE A  31      -3.002  -8.173  44.249  1.00 77.32           C
ATOM    170  HD2 PHE A  31      -3.737  -8.370  45.030  1.00 77.32           H
ATOM    171  CE1 PHE A  31      -1.185  -7.650  42.252  1.00 77.32           C
ATOM    172  HE1 PHE A  31      -0.451  -7.454  41.470  1.00 77.32           H
ATOM    173  CE2 PHE A  31      -3.358  -7.387  43.121  1.00 77.32           C
ATOM    174  HE2 PHE A  31      -4.366  -6.979  43.037  1.00 77.32           H
ATOM    175  CZ  PHE A  31      -2.442  -7.142  42.147  1.00 77.32           C
ATOM    176  HZ  PHE A  31      -2.716  -6.538  41.281  1.00 77.32           H
ATOM    177  HN  PHE A  31      -0.939 -11.047  47.366  1.00 77.32           H
ATOM    178  N   ASN A  32      -1.814 -12.151  43.345  1.00 74.17           N
ATOM    179  CA  ASN A  32      -1.244 -12.761  42.156  1.00 74.17           C
ATOM    180  C   ASN A  32      -0.816 -11.662  41.180  1.00 74.17           C
ATOM    181  O   ASN A  32      -1.646 -11.110  40.459  1.00 74.17           O
ATOM    182  HA  ASN A  32      -0.401 -13.352  42.513  1.00 74.17           H
ATOM    183  CB  ASN A  32      -2.268 -13.649  41.448  1.00 74.17           C
ATOM    184 1HB  ASN A  32      -2.802 -14.252  42.182  1.00 74.17           H
ATOM    185 2HB  ASN A  32      -3.010 -13.027  40.947  1.00 74.17           H
ATOM    186  CG  ASN A  32      -1.588 -14.564  40.427  1.00 74.17           C
ATOM    187  OD1 ASN A  32      -0.384 -14.533  40.232  1.00 74.17           O
ATOM    188  ND2 ASN A  32      -2.424 -15.377  39.787  1.00 74.17           N
ATOM    189 1HD2 ASN A  32      -3.403 -15.351  39.994  1.00 74.17           H
ATOM    190 2HD2 ASN A  32      -2.075 -16.013  39.099  1.00 74.17           H
ATOM    191  HN  ASN A  32      -2.813 -12.151  43.383  1.00 74.17           H
ATOM    192  N   PHE A  33       0.478 -11.378  41.189  1.00 75.67           N
ATOM    193  CA  PHE A  33       1.046 -10.448  40.229  1.00 75.67           C
ATOM    194  C   PHE A  33       1.269 -11.125  38.875  1.00 75.67           C
ATOM    195  O   PHE A  33       2.395 -11.180  38.383  1.00 75.67           O
ATOM    196  HA  PHE A  33       0.336  -9.630  40.111  1.00 75.67           H
ATOM    197  CB  PHE A  33       2.397  -9.997  40.789  1.00 75.67           C
ATOM    198 1HB  PHE A  33       3.008 -10.877  40.989  1.00 75.67           H
ATOM    199 2HB  PHE A  33       2.917  -9.413  40.029  1.00 75.67           H
ATOM    200  CG  PHE A  33       2.294  -9.164  42.068  1.00 75.67           C
ATOM    201  CD1 PHE A  33       2.152  -7.814  41.991  1.00 75.67           C
ATOM    202  HD1 PHE A  33       2.113  -7.324  41.018  1.00 75.67           H
ATOM    203  CD2 PHE A  33       2.343  -9.775  43.283  1.00 75.67           C
ATOM    204  HD2 PHE A  33       2.456 -10.857  43.344  1.00 75.67           H
ATOM    205  CE1 PHE A  33       2.056  -7.041  43.179  1.00 75.67           C
ATOM    206  HE1 PHE A  33       1.944  -5.959  43.117  1.00 75.67           H
ATOM    207  CE2 PHE A  33       2.247  -9.002  44.470  1.00 75.67           C
ATOM    208  HE2 PHE A  33       2.286  -9.491  45.443  1.00 75.67           H
ATOM    209  CZ  PHE A  33       2.106  -7.651  44.393  1.00 75.67           C
ATOM    210  HZ  PHE A  33       2.032  -7.059  45.305  1.00 75.67           H
ATOM    211  HN  PHE A  33       1.132 -11.770  41.836  1.00 75.67           H
ATOM    212  N   THR A  34       0.179 -11.624  38.312  1.00 74.97           N
ATOM    213  CA  THR A  34       0.181 -12.048  36.923  1.00 74.97           C
ATOM    214  C   THR A  34       0.719 -10.932  36.025  1.00 74.97           C
ATOM    215  O   THR A  34       0.346  -9.770  36.182  1.00 74.97           O
ATOM    216  HA  THR A  34       0.861 -12.894  36.823  1.00 74.97           H
ATOM    217  CB  THR A  34      -1.239 -12.488  36.560  1.00 74.97           C
ATOM    218  HB  THR A  34      -1.445 -12.307  35.506  1.00 74.97           H
ATOM    219  OG1 THR A  34      -2.067 -11.782  37.480  1.00 74.97           O
ATOM    220  HG1 THR A  34      -2.058 -10.805  37.267  1.00 74.97           H
ATOM    221  CG2 THR A  34      -1.496 -13.962  36.884  1.00 74.97           C
ATOM    222 1HG2 THR A  34      -1.354 -14.129  37.952  1.00 74.97           H
ATOM    223 2HG2 THR A  34      -0.798 -14.584  36.323  1.00 74.97           H
ATOM    224 3HG2 THR A  34      -2.517 -14.222  36.607  1.00 74.97           H
ATOM    225  HN  THR A  34      -0.693 -11.739  38.788  1.00 74.97           H
ATOM    226  N   ASP A  35       1.587 -11.323  35.104  1.00 81.89           N
ATOM    227  CA  ASP A  35       2.327 -10.355  34.313  1.00 81.89           C
ATOM    228  C   ASP A  35       1.462  -9.894  33.139  1.00 81.89           C
ATOM    229  O   ASP A  35       1.711 -10.269  31.994  1.00 81.89           O
ATOM    230  HA  ASP A  35       2.562  -9.543  35.002  1.00 81.89           H
ATOM    231  CB  ASP A  35       3.607 -10.970  33.745  1.00 81.89           C
ATOM    232 1HB  ASP A  35       3.969 -11.749  34.416  1.00 81.89           H
ATOM    233 2HB  ASP A  35       3.392 -11.448  32.789  1.00 81.89           H
ATOM    234  CG  ASP A  35       4.691  -9.907  33.557  1.00 81.89           C
ATOM    235  OD1 ASP A  35       4.507  -8.805  34.118  1.00 81.89           O
ATOM    236  OD2 ASP A  35       5.678 -10.220  32.858  1.00 81.89           O
ATOM    237  HN  ASP A  35       1.787 -12.281  34.895  1.00 81.89           H
ATOM    238  N   PHE A  36       0.463  -9.086  33.462  1.00 90.12           N
ATOM    239  CA  PHE A  36      -0.417  -8.538  32.443  1.00 90.12           C
ATOM    240  C   PHE A  36       0.227  -7.334  31.753  1.00 90.12           C
ATOM    241  O   PHE A  36      -0.215  -6.917  30.684  1.00 90.12           O
ATOM    242  HA  PHE A  36      -0.591  -9.325  31.709  1.00 90.12           H
ATOM    243  CB  PHE A  36      -1.693  -8.082  33.153  1.00 90.12           C
ATOM    244 1HB  PHE A  36      -1.421  -7.448  33.997  1.00 90.12           H
ATOM    245 2HB  PHE A  36      -2.277  -7.467  32.468  1.00 90.12           H
ATOM    246  CG  PHE A  36      -2.569  -9.230  33.657  1.00 90.12           C
ATOM    247  CD1 PHE A  36      -2.702 -10.361  32.914  1.00 90.12           C
ATOM    248  HD1 PHE A  36      -2.185 -10.450  31.959  1.00 90.12           H
ATOM    249  CD2 PHE A  36      -3.215  -9.120  34.849  1.00 90.12           C
ATOM    250  HD2 PHE A  36      -3.108  -8.213  35.445  1.00 90.12           H
ATOM    251  CE1 PHE A  36      -3.515 -11.427  33.382  1.00 90.12           C
ATOM    252  HE1 PHE A  36      -3.622 -12.334  32.786  1.00 90.12           H
ATOM    253  CE2 PHE A  36      -4.028 -10.186  35.317  1.00 90.12           C
ATOM    254  HE2 PHE A  36      -4.545 -10.097  36.273  1.00 90.12           H
ATOM    255  CZ  PHE A  36      -4.161 -11.317  34.574  1.00 90.12           C
ATOM    256  HZ  PHE A  36      -4.785 -12.135  34.934  1.00 90.12           H
ATOM    257  HN  PHE A  36       0.250  -8.806  34.398  1.00 90.12           H
ATOM    258  N   TYR A  37       1.262  -6.809  32.393  1.00 91.81           N
ATOM    259  CA  TYR A  37       2.070  -5.767  31.782  1.00 91.81           C
ATOM    260  C   TYR A  37       3.183  -6.368  30.922  1.00 91.81           C
ATOM    261  O   TYR A  37       4.064  -7.057  31.435  1.00 91.81           O
ATOM    262  HA  TYR A  37       1.418  -5.164  31.149  1.00 91.81           H
ATOM    263  CB  TYR A  37       2.699  -4.988  32.939  1.00 91.81           C
ATOM    264 1HB  TYR A  37       1.905  -4.603  33.578  1.00 91.81           H
ATOM    265 2HB  TYR A  37       3.291  -5.674  33.545  1.00 91.81           H
ATOM    266  CG  TYR A  37       3.587  -3.824  32.495  1.00 91.81           C
ATOM    267  CD1 TYR A  37       4.940  -4.022  32.305  1.00 91.81           C
ATOM    268  HD1 TYR A  37       5.375  -5.008  32.471  1.00 91.81           H
ATOM    269  CD2 TYR A  37       3.036  -2.577  32.285  1.00 91.81           C
ATOM    270  HD2 TYR A  37       1.968  -2.420  32.436  1.00 91.81           H
ATOM    271  CE1 TYR A  37       5.776  -2.927  31.888  1.00 91.81           C
ATOM    272  HE1 TYR A  37       6.846  -3.069  31.734  1.00 91.81           H
ATOM    273  CE2 TYR A  37       3.872  -1.481  31.868  1.00 91.81           C
ATOM    274  HE2 TYR A  37       3.450  -0.491  31.699  1.00 91.81           H
ATOM    275  CZ  TYR A  37       5.201  -1.710  31.690  1.00 91.81           C
ATOM    276  OH  TYR A  37       5.991  -0.676  31.295  1.00 91.81           O
ATOM    277  HH  TYR A  37       6.670  -0.997  30.636  1.00 91.81           H
ATOM    278  HN  TYR A  37       1.551  -7.085  33.310  1.00 91.81           H
ATOM    279  N   CYS A  38       3.107  -6.087  29.630  1.00 91.03           N
ATOM    280  CA  CYS A  38       4.034  -6.678  28.679  1.00 91.03           C
ATOM    281  C   CYS A  38       5.062  -5.615  28.286  1.00 91.03           C
ATOM    282  O   CYS A  38       4.711  -4.595  27.697  1.00 91.03           O
ATOM    283  HA  CYS A  38       4.515  -7.512  29.189  1.00 91.03           H
ATOM    284  CB  CYS A  38       3.306  -7.247  27.460  1.00 91.03           C
ATOM    285 1HB  CYS A  38       2.493  -7.897  27.782  1.00 91.03           H
ATOM    286 2HB  CYS A  38       2.858  -6.438  26.883  1.00 91.03           H
ATOM    287  SG  CYS A  38       4.478  -8.185  26.413  1.00 91.03           S
ATOM    288  HN  CYS A  38       2.430  -5.468  29.231  1.00 91.03           H
ATOM    289  N   GLU A  39       6.312  -5.892  28.629  1.00 89.60           N
ATOM    290  CA  GLU A  39       7.419  -5.098  28.124  1.00 89.60           C
ATOM    291  C   GLU A  39       7.795  -5.548  26.711  1.00 89.60           C
ATOM    292  O   GLU A  39       8.116  -6.716  26.493  1.00 89.60           O
ATOM    293  HA  GLU A  39       7.052  -4.071  28.100  1.00 89.60           H
ATOM    294  CB  GLU A  39       8.624  -5.177  29.064  1.00 89.60           C
ATOM    295 1HB  GLU A  39       8.824  -6.218  29.317  1.00 89.60           H
ATOM    296 2HB  GLU A  39       9.477  -4.673  28.611  1.00 89.60           H
ATOM    297  CG  GLU A  39       8.342  -4.449  30.380  1.00 89.60           C
ATOM    298 1HG  GLU A  39       7.977  -3.444  30.172  1.00 89.60           H
ATOM    299 2HG  GLU A  39       7.554  -4.969  30.925  1.00 89.60           H
ATOM    300  CD  GLU A  39       9.602  -4.372  31.245  1.00 89.60           C
ATOM    301  OE1 GLU A  39       9.491  -3.819  32.360  1.00 89.60           O
ATOM    302  OE2 GLU A  39      10.647  -4.868  30.770  1.00 89.60           O
ATOM    303  HN  GLU A  39       6.572  -6.641  29.238  1.00 89.60           H
ATOM    304  N   LYS A  40       7.743  -4.599  25.788  1.00 89.69           N
ATOM    305  CA  LYS A  40       7.921  -4.914  24.381  1.00 89.69           C
ATOM    306  C   LYS A  40       9.377  -4.659  23.986  1.00 89.69           C
ATOM    307  O   LYS A  40       9.668  -4.369  22.827  1.00 89.69           O
ATOM    308  HA  LYS A  40       7.710  -5.975  24.254  1.00 89.69           H
ATOM    309  CB  LYS A  40       6.910  -4.145  23.528  1.00 89.69           C
ATOM    310 1HB  LYS A  40       7.038  -3.074  23.682  1.00 89.69           H
ATOM    311 2HB  LYS A  40       7.097  -4.340  22.472  1.00 89.69           H
ATOM    312  CG  LYS A  40       5.477  -4.549  23.881  1.00 89.69           C
ATOM    313 1HG  LYS A  40       5.322  -4.452  24.955  1.00 89.69           H
ATOM    314 2HG  LYS A  40       4.774  -3.871  23.395  1.00 89.69           H
ATOM    315  CD  LYS A  40       5.189  -5.987  23.446  1.00 89.69           C
ATOM    316 1HD  LYS A  40       5.496  -6.126  22.409  1.00 89.69           H
ATOM    317 2HD  LYS A  40       5.780  -6.678  24.048  1.00 89.69           H
ATOM    318  CE  LYS A  40       3.702  -6.318  23.591  1.00 89.69           C
ATOM    319 1HE  LYS A  40       3.476  -6.552  24.632  1.00 89.69           H
ATOM    320 2HE  LYS A  40       3.103  -5.448  23.323  1.00 89.69           H
ATOM    321  NZ  LYS A  40       3.339  -7.464  22.729  1.00 89.69           N
ATOM    322 1HZ  LYS A  40       2.353  -7.672  22.840  1.00 89.69           H
ATOM    323 2HZ  LYS A  40       3.528  -7.231  21.760  1.00 89.69           H
ATOM    324 3HZ  LYS A  40       3.888  -8.274  22.994  1.00 89.69           H
ATOM    325  HN  LYS A  40       7.583  -3.633  25.988  1.00 89.69           H
ATOM    326  N   ASN A  41      10.254  -4.777  24.973  1.00 87.89           N
ATOM    327  CA  ASN A  41      11.659  -4.471  24.766  1.00 87.89           C
ATOM    328  C   ASN A  41      12.213  -5.366  23.656  1.00 87.89           C
ATOM    329  O   ASN A  41      12.941  -4.898  22.782  1.00 87.89           O
ATOM    330  HA  ASN A  41      11.686  -3.414  24.502  1.00 87.89           H
ATOM    331  CB  ASN A  41      12.472  -4.733  26.036  1.00 87.89           C
ATOM    332 1HB  ASN A  41      12.168  -5.682  26.477  1.00 87.89           H
ATOM    333 2HB  ASN A  41      13.529  -4.822  25.783  1.00 87.89           H
ATOM    334  CG  ASN A  41      12.279  -3.606  27.053  1.00 87.89           C
ATOM    335  OD1 ASN A  41      12.015  -2.465  26.711  1.00 87.89           O
ATOM    336  ND2 ASN A  41      12.426  -3.988  28.318  1.00 87.89           N
ATOM    337 1HD2 ASN A  41      12.643  -4.941  28.530  1.00 87.89           H
ATOM    338 2HD2 ASN A  41      12.319  -3.323  29.057  1.00 87.89           H
ATOM    339  HN  ASN A  41      10.018  -5.074  25.898  1.00 87.89           H
ATOM    340  N   ASN A  42      11.848  -6.638  23.728  1.00 90.09           N
ATOM    341  CA  ASN A  42      12.353  -7.616  22.779  1.00 90.09           C
ATOM    342  C   ASN A  42      11.913  -7.224  21.367  1.00 90.09           C
ATOM    343  O   ASN A  42      12.681  -7.353  20.415  1.00 90.09           O
ATOM    344  HA  ASN A  42      13.436  -7.598  22.898  1.00 90.09           H
ATOM    345  CB  ASN A  42      11.797  -9.010  23.077  1.00 90.09           C
ATOM    346 1HB  ASN A  42      10.713  -8.960  23.177  1.00 90.09           H
ATOM    347 2HB  ASN A  42      12.010  -9.676  22.241  1.00 90.09           H
ATOM    348  CG  ASN A  42      12.408  -9.580  24.359  1.00 90.09           C
ATOM    349  OD1 ASN A  42      13.349  -9.045  24.921  1.00 90.09           O
ATOM    350  ND2 ASN A  42      11.822 -10.694  24.788  1.00 90.09           N
ATOM    351 1HD2 ASN A  42      11.053 -11.083  24.279  1.00 90.09           H
ATOM    352 2HD2 ASN A  42      12.149 -11.144  25.619  1.00 90.09           H
ATOM    353  HN  ASN A  42      11.220  -7.001  24.416  1.00 90.09           H
ATOM    354  N   VAL A  43      10.678  -6.753  21.275  1.00 90.50           N
ATOM    355  CA  VAL A  43      10.113  -6.379  19.990  1.00 90.50           C
ATOM    356  C   VAL A  43      10.872  -5.172  19.435  1.00 90.50           C
ATOM    357  O   VAL A  43      11.196  -5.130  18.249  1.00 90.50           O
ATOM    358  HA  VAL A  43      10.250  -7.222  19.312  1.00 90.50           H
ATOM    359  CB  VAL A  43       8.610  -6.126  20.132  1.00 90.50           C
ATOM    360  HB  VAL A  43       8.478  -5.195  20.684  1.00 90.50           H
ATOM    361  CG1 VAL A  43       7.950  -5.959  18.762  1.00 90.50           C
ATOM    362 1HG1 VAL A  43       8.400  -5.112  18.244  1.00 90.50           H
ATOM    363 2HG1 VAL A  43       8.098  -6.865  18.175  1.00 90.50           H
ATOM    364 3HG1 VAL A  43       6.883  -5.780  18.893  1.00 90.50           H
ATOM    365  CG2 VAL A  43       7.939  -7.245  20.931  1.00 90.50           C
ATOM    366 1HG2 VAL A  43       8.087  -8.196  20.419  1.00 90.50           H
ATOM    367 2HG2 VAL A  43       8.381  -7.296  21.926  1.00 90.50           H
ATOM    368 3HG2 VAL A  43       6.872  -7.040  21.017  1.00 90.50           H
ATOM    369  HN  VAL A  43      10.068  -6.626  22.058  1.00 90.50           H
ATOM    370  N   ARG A  44      11.134  -4.221  20.319  1.00 89.48           N
ATOM    371  CA  ARG A  44      11.814  -2.999  19.925  1.00 89.48           C
ATOM    372  C   ARG A  44      13.234  -3.313  19.447  1.00 89.48           C
ATOM    373  O   ARG A  44      13.706  -2.733  18.471  1.00 89.48           O
ATOM    374  HA  ARG A  44      11.209  -2.592  19.115  1.00 89.48           H
ATOM    375  CB  ARG A  44      11.882  -2.006  21.087  1.00 89.48           C
ATOM    376 1HB  ARG A  44      12.286  -2.502  21.970  1.00 89.48           H
ATOM    377 2HB  ARG A  44      12.565  -1.194  20.837  1.00 89.48           H
ATOM    378  CG  ARG A  44      10.498  -1.437  21.403  1.00 89.48           C
ATOM    379 1HG  ARG A  44      10.003  -1.139  20.478  1.00 89.48           H
ATOM    380 2HG  ARG A  44       9.879  -2.208  21.861  1.00 89.48           H
ATOM    381  CD  ARG A  44      10.602  -0.233  22.342  1.00 89.48           C
ATOM    382 1HD  ARG A  44      11.429   0.407  22.037  1.00 89.48           H
ATOM    383 2HD  ARG A  44       9.694   0.367  22.280  1.00 89.48           H
ATOM    384  NE  ARG A  44      10.807  -0.694  23.734  1.00 89.48           N
ATOM    385  HE  ARG A  44      11.732  -0.956  24.009  1.00 89.48           H
ATOM    386  CZ  ARG A  44       9.831  -0.782  24.648  1.00 89.48           C
ATOM    387  NH1 ARG A  44       8.573  -0.444  24.334  1.00 89.48           N
ATOM    388 1HH1 ARG A  44       8.357  -0.123  23.412  1.00 89.48           H
ATOM    389 2HH1 ARG A  44       7.851  -0.512  25.022  1.00 89.48           H
ATOM    390  NH2 ARG A  44      10.133  -1.213  25.881  1.00 89.48           N
ATOM    391 1HH2 ARG A  44       9.416  -1.284  26.574  1.00 89.48           H
ATOM    392 2HH2 ARG A  44      11.074  -1.463  26.106  1.00 89.48           H
ATOM    393  HN  ARG A  44      10.890  -4.274  21.288  1.00 89.48           H
ATOM    394  N   GLN A  45      13.874  -4.229  20.158  1.00 91.36           N
ATOM    395  CA  GLN A  45      15.247  -4.590  19.851  1.00 91.36           C
ATOM    396  C   GLN A  45      15.331  -5.221  18.459  1.00 91.36           C
ATOM    397  O   GLN A  45      16.233  -4.907  17.685  1.00 91.36           O
ATOM    398  HA  GLN A  45      15.804  -3.653  19.866  1.00 91.36           H
ATOM    399  CB  GLN A  45      15.819  -5.530  20.914  1.00 91.36           C
ATOM    400 1HB  GLN A  45      15.674  -5.097  21.904  1.00 91.36           H
ATOM    401 2HB  GLN A  45      15.276  -6.476  20.898  1.00 91.36           H
ATOM    402  CG  GLN A  45      17.308  -5.786  20.677  1.00 91.36           C
ATOM    403 1HG  GLN A  45      17.453  -6.221  19.688  1.00 91.36           H
ATOM    404 2HG  GLN A  45      17.850  -4.841  20.692  1.00 91.36           H
ATOM    405  CD  GLN A  45      17.880  -6.725  21.741  1.00 91.36           C
ATOM    406  OE1 GLN A  45      17.165  -7.310  22.538  1.00 91.36           O
ATOM    407  NE2 GLN A  45      19.204  -6.837  21.708  1.00 91.36           N
ATOM    408 1HE2 GLN A  45      19.733  -6.330  21.027  1.00 91.36           H
ATOM    409 2HE2 GLN A  45      19.672  -7.429  22.365  1.00 91.36           H
ATOM    410  HN  GLN A  45      13.471  -4.720  20.931  1.00 91.36           H
ATOM    411  N   PHE A  46      14.378  -6.100  18.184  1.00 93.21           N
ATOM    412  CA  PHE A  46      14.314  -6.754  16.888  1.00 93.21           C
ATOM    413  C   PHE A  46      14.123  -5.730  15.767  1.00 93.21           C
ATOM    414  O   PHE A  46      14.842  -5.756  14.769  1.00 93.21           O
ATOM    415  HA  PHE A  46      15.259  -7.277  16.743  1.00 93.21           H
ATOM    416  CB  PHE A  46      13.105  -7.691  16.919  1.00 93.21           C
ATOM    417 1HB  PHE A  46      13.291  -8.484  17.643  1.00 93.21           H
ATOM    418 2HB  PHE A  46      12.236  -7.135  17.272  1.00 93.21           H
ATOM    419  CG  PHE A  46      12.773  -8.323  15.566  1.00 93.21           C
ATOM    420  CD1 PHE A  46      11.751  -7.828  14.817  1.00 93.21           C
ATOM    421  HD1 PHE A  46      11.168  -6.982  15.181  1.00 93.21           H
ATOM    422  CD2 PHE A  46      13.499  -9.379  15.112  1.00 93.21           C
ATOM    423  HD2 PHE A  46      14.318  -9.775  15.712  1.00 93.21           H
ATOM    424  CE1 PHE A  46      11.442  -8.415  13.561  1.00 93.21           C
ATOM    425  HE1 PHE A  46      10.623  -8.019  12.961  1.00 93.21           H
ATOM    426  CE2 PHE A  46      13.191  -9.965  13.856  1.00 93.21           C
ATOM    427  HE2 PHE A  46      13.773 -10.812  13.492  1.00 93.21           H
ATOM    428  CZ  PHE A  46      12.169  -9.471  13.107  1.00 93.21           C
ATOM    429  HZ  PHE A  46      11.933  -9.922  12.143  1.00 93.21           H
ATOM    430  HN  PHE A  46      13.660  -6.366  18.828  1.00 93.21           H
ATOM    431  N   ALA A  47      13.150  -4.854  15.969  1.00 91.85           N
ATOM    432  CA  ALA A  47      12.777  -3.899  14.939  1.00 91.85           C
ATOM    433  C   ALA A  47      13.981  -3.013  14.611  1.00 91.85           C
ATOM    434  O   ALA A  47      14.208  -2.672  13.452  1.00 91.85           O
ATOM    435  HA  ALA A  47      12.499  -4.462  14.049  1.00 91.85           H
ATOM    436  CB  ALA A  47      11.568  -3.088  15.408  1.00 91.85           C
ATOM    437 1HB  ALA A  47      10.731  -3.760  15.599  1.00 91.85           H
ATOM    438 2HB  ALA A  47      11.821  -2.554  16.324  1.00 91.85           H
ATOM    439 3HB  ALA A  47      11.289  -2.372  14.635  1.00 91.85           H
ATOM    440  HN  ALA A  47      12.621  -4.790  16.815  1.00 91.85           H
ATOM    441  N   SER A  48      14.722  -2.667  15.654  1.00 91.95           N
ATOM    442  CA  SER A  48      15.790  -1.691  15.522  1.00 91.95           C
ATOM    443  C   SER A  48      16.890  -2.239  14.611  1.00 91.95           C
ATOM    444  O   SER A  48      17.606  -1.473  13.967  1.00 91.95           O
ATOM    445  HA  SER A  48      15.325  -0.812  15.075  1.00 91.95           H
ATOM    446  CB  SER A  48      16.369  -1.320  16.889  1.00 91.95           C
ATOM    447 1HB  SER A  48      17.009  -0.444  16.785  1.00 91.95           H
ATOM    448 2HB  SER A  48      15.558  -1.044  17.563  1.00 91.95           H
ATOM    449  OG  SER A  48      17.118  -2.389  17.460  1.00 91.95           O
ATOM    450  HG  SER A  48      17.487  -2.113  18.347  1.00 91.95           H
ATOM    451  HN  SER A  48      14.602  -3.040  16.574  1.00 91.95           H
ATOM    452  N   HIS A  49      16.989  -3.560  14.585  1.00 93.60           N
ATOM    453  CA  HIS A  49      18.016  -4.218  13.795  1.00 93.60           C
ATOM    454  C   HIS A  49      17.454  -4.575  12.418  1.00 93.60           C
ATOM    455  O   HIS A  49      18.152  -4.466  11.411  1.00 93.60           O
ATOM    456  HA  HIS A  49      18.825  -3.498  13.672  1.00 93.60           H
ATOM    457  CB  HIS A  49      18.580  -5.430  14.539  1.00 93.60           C
ATOM    458 1HB  HIS A  49      17.756  -6.085  14.823  1.00 93.60           H
ATOM    459 2HB  HIS A  49      19.217  -5.996  13.859  1.00 93.60           H
ATOM    460  CG  HIS A  49      19.373  -5.079  15.775  1.00 93.60           C
ATOM    461  ND1 HIS A  49      18.778  -4.791  16.991  1.00 93.60           N
ATOM    462  HD1 HIS A  49      17.795  -4.786  17.174  1.00 93.60           H
ATOM    463  CD2 HIS A  49      20.719  -4.972  15.970  1.00 93.60           C
ATOM    464  HD2 HIS A  49      21.487  -5.134  15.213  1.00 93.60           H
ATOM    465  CE1 HIS A  49      19.732  -4.524  17.870  1.00 93.60           C
ATOM    466  HE1 HIS A  49      19.583  -4.261  18.918  1.00 93.60           H
ATOM    467  NE2 HIS A  49      20.934  -4.637  17.235  1.00 93.60           N
ATOM    468  HN  HIS A  49      16.385  -4.176  15.090  1.00 93.60           H
ATOM    469  N   PHE A  50      16.198  -4.995  12.418  1.00 94.72           N
ATOM    470  CA  PHE A  50      15.623  -5.635  11.246  1.00 94.72           C
ATOM    471  C   PHE A  50      15.147  -4.594  10.231  1.00 94.72           C
ATOM    472  O   PHE A  50      15.412  -4.719   9.037  1.00 94.72           O
ATOM    473  HA  PHE A  50      16.404  -6.248  10.796  1.00 94.72           H
ATOM    474  CB  PHE A  50      14.419  -6.449  11.726  1.00 94.72           C
ATOM    475 1HB  PHE A  50      14.758  -7.182  12.458  1.00 94.72           H
ATOM    476 2HB  PHE A  50      13.725  -5.783  12.240  1.00 94.72           H
ATOM    477  CG  PHE A  50      13.672  -7.175  10.606  1.00 94.72           C
ATOM    478  CD1 PHE A  50      12.456  -6.725  10.196  1.00 94.72           C
ATOM    479  HD1 PHE A  50      12.014  -5.847  10.666  1.00 94.72           H
ATOM    480  CD2 PHE A  50      14.225  -8.271  10.020  1.00 94.72           C
ATOM    481  HD2 PHE A  50      15.199  -8.632  10.349  1.00 94.72           H
ATOM    482  CE1 PHE A  50      11.763  -7.399   9.157  1.00 94.72           C
ATOM    483  HE1 PHE A  50      10.788  -7.039   8.828  1.00 94.72           H
ATOM    484  CE2 PHE A  50      13.531  -8.945   8.980  1.00 94.72           C
ATOM    485  HE2 PHE A  50      13.974  -9.824   8.510  1.00 94.72           H
ATOM    486  CZ  PHE A  50      12.315  -8.495   8.570  1.00 94.72           C
ATOM    487  HZ  PHE A  50      11.783  -9.013   7.772  1.00 94.72           H
ATOM    488  HN  PHE A  50      15.578  -4.905  13.197  1.00 94.72           H
ATOM    489  N   LEU A  51      14.452  -3.588  10.744  1.00 94.59           N
ATOM    490  CA  LEU A  51      13.633  -2.737   9.898  1.00 94.59           C
ATOM    491  C   LEU A  51      14.539  -1.809   9.087  1.00 94.59           C
ATOM    492  O   LEU A  51      14.425  -1.736   7.864  1.00 94.59           O
ATOM    493  HA  LEU A  51      13.094  -3.384   9.207  1.00 94.59           H
ATOM    494  CB  LEU A  51      12.587  -1.997  10.735  1.00 94.59           C
ATOM    495 1HB  LEU A  51      13.107  -1.390  11.476  1.00 94.59           H
ATOM    496 2HB  LEU A  51      12.048  -1.311  10.082  1.00 94.59           H
ATOM    497  CG  LEU A  51      11.566  -2.876  11.461  1.00 94.59           C
ATOM    498  HG  LEU A  51      12.106  -3.545  12.131  1.00 94.59           H
ATOM    499  CD1 LEU A  51      10.631  -2.029  12.326  1.00 94.59           C
ATOM    500 1HD1 LEU A  51      11.215  -1.485  13.068  1.00 94.59           H
ATOM    501 2HD1 LEU A  51      10.096  -1.319  11.695  1.00 94.59           H
ATOM    502 3HD1 LEU A  51       9.915  -2.678  12.830  1.00 94.59           H
ATOM    503  CD2 LEU A  51      10.795  -3.752  10.472  1.00 94.59           C
ATOM    504 1HD2 LEU A  51      10.267  -3.118   9.759  1.00 94.59           H
ATOM    505 2HD2 LEU A  51      11.493  -4.396   9.937  1.00 94.59           H
ATOM    506 3HD2 LEU A  51      10.076  -4.366  11.014  1.00 94.59           H
ATOM    507  HN  LEU A  51      14.443  -3.353  11.716  1.00 94.59           H
ATOM    508  N   PRO A  52      15.453  -1.085   9.748  1.00 95.50           N
ATOM    509  CA  PRO A  52      16.156   0.022   9.095  1.00 95.50           C
ATOM    510  C   PRO A  52      16.808  -0.400   7.788  1.00 95.50           C
ATOM    511  O   PRO A  52      16.608   0.238   6.756  1.00 95.50           O
ATOM    512  HA  PRO A  52      15.449   0.805   8.820  1.00 95.50           H
ATOM    513  CB  PRO A  52      17.193   0.456  10.133  1.00 95.50           C
ATOM    514 1HB  PRO A  52      18.143  -0.059   9.990  1.00 95.50           H
ATOM    515 2HB  PRO A  52      17.398   1.524  10.073  1.00 95.50           H
ATOM    516  CG  PRO A  52      16.543   0.080  11.459  1.00 95.50           C
ATOM    517 1HG  PRO A  52      17.277  -0.003  12.261  1.00 95.50           H
ATOM    518 2HG  PRO A  52      15.821   0.830  11.783  1.00 95.50           H
ATOM    519  CD  PRO A  52      15.882  -1.253  11.148  1.00 95.50           C
ATOM    520 1HD  PRO A  52      16.578  -2.084  11.257  1.00 95.50           H
ATOM    521 2HD  PRO A  52      15.043  -1.454  11.815  1.00 95.50           H
ATOM    522  N   PRO A  53      17.600  -1.481   7.801  1.00 96.54           N
ATOM    523  CA  PRO A  53      18.271  -1.940   6.582  1.00 96.54           C
ATOM    524  C   PRO A  53      17.300  -2.133   5.428  1.00 96.54           C
ATOM    525  O   PRO A  53      17.591  -1.749   4.297  1.00 96.54           O
ATOM    526  HA  PRO A  53      18.977  -1.185   6.236  1.00 96.54           H
ATOM    527  CB  PRO A  53      18.924  -3.258   7.002  1.00 96.54           C
ATOM    528 1HB  PRO A  53      18.272  -4.109   6.806  1.00 96.54           H
ATOM    529 2HB  PRO A  53      19.852  -3.436   6.458  1.00 96.54           H
ATOM    530  CG  PRO A  53      19.172  -3.070   8.494  1.00 96.54           C
ATOM    531 1HG  PRO A  53      19.302  -4.023   9.006  1.00 96.54           H
ATOM    532 2HG  PRO A  53      20.078  -2.493   8.684  1.00 96.54           H
ATOM    533  CD  PRO A  53      17.922  -2.339   8.956  1.00 96.54           C
ATOM    534 1HD  PRO A  53      17.109  -3.029   9.180  1.00 96.54           H
ATOM    535 2HD  PRO A  53      18.104  -1.760   9.861  1.00 96.54           H
ATOM    536  N   LEU A  54      16.162  -2.730   5.749  1.00 95.61           N
ATOM    537  CA  LEU A  54      15.204  -3.114   4.725  1.00 95.61           C
ATOM    538  C   LEU A  54      14.547  -1.858   4.150  1.00 95.61           C
ATOM    539  O   LEU A  54      14.377  -1.741   2.938  1.00 95.61           O
ATOM    540  HA  LEU A  54      15.759  -3.609   3.928  1.00 95.61           H
ATOM    541  CB  LEU A  54      14.205  -4.131   5.281  1.00 95.61           C
ATOM    542 1HB  LEU A  54      13.758  -3.716   6.184  1.00 95.61           H
ATOM    543 2HB  LEU A  54      13.401  -4.255   4.555  1.00 95.61           H
ATOM    544  CG  LEU A  54      14.771  -5.514   5.614  1.00 95.61           C
ATOM    545  HG  LEU A  54      15.593  -5.385   6.317  1.00 95.61           H
ATOM    546  CD1 LEU A  54      13.718  -6.385   6.302  1.00 95.61           C
ATOM    547 1HD1 LEU A  54      13.399  -5.906   7.228  1.00 95.61           H
ATOM    548 2HD1 LEU A  54      12.860  -6.508   5.642  1.00 95.61           H
ATOM    549 3HD1 LEU A  54      14.147  -7.362   6.528  1.00 95.61           H
ATOM    550  CD2 LEU A  54      15.345  -6.187   4.365  1.00 95.61           C
ATOM    551 1HD2 LEU A  54      14.558  -6.301   3.620  1.00 95.61           H
ATOM    552 2HD2 LEU A  54      16.145  -5.571   3.956  1.00 95.61           H
ATOM    553 3HD2 LEU A  54      15.740  -7.167   4.630  1.00 95.61           H
ATOM    554  HN  LEU A  54      15.890  -2.951   6.685  1.00 95.61           H
ATOM    555  N   TYR A  55      14.196  -0.949   5.048  1.00 94.78           N
ATOM    556  CA  TYR A  55      13.506   0.267   4.652  1.00 94.78           C
ATOM    557  C   TYR A  55      14.386   1.125   3.741  1.00 94.78           C
ATOM    558  O   TYR A  55      13.893   1.748   2.802  1.00 94.78           O
ATOM    559  HA  TYR A  55      12.605  -0.019   4.109  1.00 94.78           H
ATOM    560  CB  TYR A  55      13.230   1.036   5.945  1.00 94.78           C
ATOM    561 1HB  TYR A  55      14.134   1.040   6.554  1.00 94.78           H
ATOM    562 2HB  TYR A  55      13.007   2.074   5.698  1.00 94.78           H
ATOM    563  CG  TYR A  55      12.077   0.466   6.774  1.00 94.78           C
ATOM    564  CD1 TYR A  55      11.364  -0.620   6.309  1.00 94.78           C
ATOM    565  HD1 TYR A  55      11.622  -1.072   5.351  1.00 94.78           H
ATOM    566  CD2 TYR A  55      11.751   1.037   7.987  1.00 94.78           C
ATOM    567  HD2 TYR A  55      12.314   1.895   8.355  1.00 94.78           H
ATOM    568  CE1 TYR A  55      10.279  -1.157   7.089  1.00 94.78           C
ATOM    569  HE1 TYR A  55       9.708  -2.014   6.734  1.00 94.78           H
ATOM    570  CE2 TYR A  55      10.666   0.500   8.768  1.00 94.78           C
ATOM    571  HE2 TYR A  55      10.398   0.942   9.727  1.00 94.78           H
ATOM    572  CZ  TYR A  55       9.984  -0.570   8.280  1.00 94.78           C
ATOM    573  OH  TYR A  55       8.960  -1.077   9.017  1.00 94.78           O
ATOM    574  HH  TYR A  55       8.490  -1.794   8.502  1.00 94.78           H
ATOM    575  HN  TYR A  55      14.375  -1.033   6.028  1.00 94.78           H
ATOM    576  N   TRP A  56      15.675   1.129   4.049  1.00 96.13           N
ATOM    577  CA  TRP A  56      16.640   1.832   3.221  1.00 96.13           C
ATOM    578  C   TRP A  56      16.695   1.132   1.862  1.00 96.13           C
ATOM    579  O   TRP A  56      16.713   1.789   0.822  1.00 96.13           O
ATOM    580  HA  TRP A  56      16.291   2.857   3.100  1.00 96.13           H
ATOM    581  CB  TRP A  56      18.004   1.904   3.911  1.00 96.13           C
ATOM    582 1HB  TRP A  56      18.133   1.018   4.532  1.00 96.13           H
ATOM    583 2HB  TRP A  56      18.786   1.879   3.152  1.00 96.13           H
ATOM    584  CG  TRP A  56      18.197   3.150   4.779  1.00 96.13           C
ATOM    585  CD1 TRP A  56      18.303   3.217   6.113  1.00 96.13           C
ATOM    586  HD1 TRP A  56      18.264   2.353   6.776  1.00 96.13           H
ATOM    587  CD2 TRP A  56      18.303   4.512   4.316  1.00 96.13           C
ATOM    588  NE1 TRP A  56      18.469   4.518   6.542  1.00 96.13           N
ATOM    589  HE1 TRP A  56      18.571   4.821   7.490  1.00 96.13           H
ATOM    590  CE2 TRP A  56      18.469   5.331   5.414  1.00 96.13           C
ATOM    591  CE3 TRP A  56      18.259   5.036   3.012  1.00 96.13           C
ATOM    592  HE3 TRP A  56      18.129   4.411   2.128  1.00 96.13           H
ATOM    593  CZ2 TRP A  56      18.605   6.721   5.321  1.00 96.13           C
ATOM    594  HZ2 TRP A  56      18.735   7.346   6.204  1.00 96.13           H
ATOM    595  CZ3 TRP A  56      18.397   6.427   2.935  1.00 96.13           C
ATOM    596  HZ3 TRP A  56      18.370   6.885   1.946  1.00 96.13           H
ATOM    597  CH2 TRP A  56      18.565   7.265   4.031  1.00 96.13           C
ATOM    598  HH2 TRP A  56      18.665   8.341   3.888  1.00 96.13           H
ATOM    599  HN  TRP A  56      16.060   0.665   4.847  1.00 96.13           H
ATOM    600  N   LEU A  57      16.719  -0.191   1.913  1.00 96.31           N
ATOM    601  CA  LEU A  57      16.790  -0.987   0.699  1.00 96.31           C
ATOM    602  C   LEU A  57      15.567  -0.691  -0.171  1.00 96.31           C
ATOM    603  O   LEU A  57      15.702  -0.390  -1.356  1.00 96.31           O
ATOM    604  HA  LEU A  57      17.683  -0.676   0.157  1.00 96.31           H
ATOM    605  CB  LEU A  57      16.960  -2.469   1.039  1.00 96.31           C
ATOM    606 1HB  LEU A  57      17.858  -2.582   1.646  1.00 96.31           H
ATOM    607 2HB  LEU A  57      16.117  -2.778   1.657  1.00 96.31           H
ATOM    608  CG  LEU A  57      17.060  -3.423  -0.153  1.00 96.31           C
ATOM    609  HG  LEU A  57      16.254  -3.186  -0.848  1.00 96.31           H
ATOM    610  CD1 LEU A  57      18.378  -3.225  -0.904  1.00 96.31           C
ATOM    611 1HD1 LEU A  57      18.437  -2.200  -1.271  1.00 96.31           H
ATOM    612 2HD1 LEU A  57      19.213  -3.419  -0.231  1.00 96.31           H
ATOM    613 3HD1 LEU A  57      18.423  -3.915  -1.747  1.00 96.31           H
ATOM    614  CD2 LEU A  57      16.864  -4.874   0.289  1.00 96.31           C
ATOM    615 1HD2 LEU A  57      17.632  -5.140   1.014  1.00 96.31           H
ATOM    616 2HD2 LEU A  57      15.880  -4.986   0.744  1.00 96.31           H
ATOM    617 3HD2 LEU A  57      16.940  -5.531  -0.578  1.00 96.31           H
ATOM    618  HN  LEU A  57      16.690  -0.719   2.763  1.00 96.31           H
ATOM    619  N   VAL A  58      14.401  -0.788   0.450  1.00 95.17           N
ATOM    620  CA  VAL A  58      13.151  -0.623  -0.273  1.00 95.17           C
ATOM    621  C   VAL A  58      13.094   0.785  -0.869  1.00 95.17           C
ATOM    622  O   VAL A  58      12.686   0.962  -2.016  1.00 95.17           O
ATOM    623  HA  VAL A  58      13.144  -1.348  -1.087  1.00 95.17           H
ATOM    624  CB  VAL A  58      11.969  -0.931   0.648  1.00 95.17           C
ATOM    625  HB  VAL A  58      12.067  -0.311   1.539  1.00 95.17           H
ATOM    626  CG1 VAL A  58      10.642  -0.577  -0.027  1.00 95.17           C
ATOM    627 1HG1 VAL A  58      10.629   0.486  -0.268  1.00 95.17           H
ATOM    628 2HG1 VAL A  58      10.533  -1.159  -0.942  1.00 95.17           H
ATOM    629 3HG1 VAL A  58       9.818  -0.806   0.649  1.00 95.17           H
ATOM    630  CG2 VAL A  58      11.986  -2.396   1.090  1.00 95.17           C
ATOM    631 1HG2 VAL A  58      11.924  -3.041   0.214  1.00 95.17           H
ATOM    632 2HG2 VAL A  58      12.911  -2.602   1.628  1.00 95.17           H
ATOM    633 3HG2 VAL A  58      11.135  -2.588   1.743  1.00 95.17           H
ATOM    634  HN  VAL A  58      14.302  -0.974   1.428  1.00 95.17           H
ATOM    635  N   PHE A  59      13.508   1.752  -0.062  1.00 96.64           N
ATOM    636  CA  PHE A  59      13.518   3.138  -0.498  1.00 96.64           C
ATOM    637  C   PHE A  59      14.323   3.301  -1.789  1.00 96.64           C
ATOM    638  O   PHE A  59      13.826   3.851  -2.770  1.00 96.64           O
ATOM    639  HA  PHE A  59      12.482   3.427  -0.679  1.00 96.64           H
ATOM    640  CB  PHE A  59      14.185   3.952   0.612  1.00 96.64           C
ATOM    641 1HB  PHE A  59      13.558   3.915   1.503  1.00 96.64           H
ATOM    642 2HB  PHE A  59      15.134   3.483   0.871  1.00 96.64           H
ATOM    643  CG  PHE A  59      14.439   5.415   0.244  1.00 96.64           C
ATOM    644  CD1 PHE A  59      15.710   5.897   0.210  1.00 96.64           C
ATOM    645  HD1 PHE A  59      16.548   5.240   0.445  1.00 96.64           H
ATOM    646  CD2 PHE A  59      13.393   6.234  -0.048  1.00 96.64           C
ATOM    647  HD2 PHE A  59      12.375   5.848  -0.021  1.00 96.64           H
ATOM    648  CE1 PHE A  59      15.946   7.255  -0.131  1.00 96.64           C
ATOM    649  HE1 PHE A  59      16.965   7.641  -0.158  1.00 96.64           H
ATOM    650  CE2 PHE A  59      13.629   7.592  -0.390  1.00 96.64           C
ATOM    651  HE2 PHE A  59      12.791   8.248  -0.624  1.00 96.64           H
ATOM    652  CZ  PHE A  59      14.900   8.074  -0.424  1.00 96.64           C
ATOM    653  HZ  PHE A  59      15.081   9.116  -0.686  1.00 96.64           H
ATOM    654  HN  PHE A  59      13.833   1.600   0.871  1.00 96.64           H
ATOM    655  N   ILE A  60      15.554   2.813  -1.746  1.00 96.87           N
ATOM    656  CA  ILE A  60      16.488   3.041  -2.835  1.00 96.87           C
ATOM    657  C   ILE A  60      15.945   2.395  -4.111  1.00 96.87           C
ATOM    658  O   ILE A  60      15.840   3.049  -5.147  1.00 96.87           O
ATOM    659  HA  ILE A  60      16.549   4.118  -2.993  1.00 96.87           H
ATOM    660  CB  ILE A  60      17.889   2.560  -2.450  1.00 96.87           C
ATOM    661  HB  ILE A  60      17.805   1.548  -2.053  1.00 96.87           H
ATOM    662  CG1 ILE A  60      18.483   3.432  -1.343  1.00 96.87           C
ATOM    663 1HG1 ILE A  60      18.743   4.411  -1.747  1.00 96.87           H
ATOM    664 2HG1 ILE A  60      17.738   3.596  -0.565  1.00 96.87           H
ATOM    665  CG2 ILE A  60      18.801   2.490  -3.677  1.00 96.87           C
ATOM    666 1HG2 ILE A  60      18.380   1.795  -4.403  1.00 96.87           H
ATOM    667 2HG2 ILE A  60      18.882   3.479  -4.126  1.00 96.87           H
ATOM    668 3HG2 ILE A  60      19.790   2.145  -3.375  1.00 96.87           H
ATOM    669  CD1 ILE A  60      19.726   2.778  -0.737  1.00 96.87           C
ATOM    670 1HD1 ILE A  60      19.457   1.810  -0.313  1.00 96.87           H
ATOM    671 2HD1 ILE A  60      20.478   2.637  -1.513  1.00 96.87           H
ATOM    672 3HD1 ILE A  60      20.129   3.419   0.047  1.00 96.87           H
ATOM    673  HN  ILE A  60      15.915   2.272  -0.987  1.00 96.87           H
ATOM    674  N   VAL A  61      15.613   1.117  -3.994  1.00 94.85           N
ATOM    675  CA  VAL A  61      15.222   0.336  -5.155  1.00 94.85           C
ATOM    676  C   VAL A  61      13.913   0.892  -5.720  1.00 94.85           C
ATOM    677  O   VAL A  61      13.762   1.022  -6.934  1.00 94.85           O
ATOM    678  HA  VAL A  61      16.004   0.449  -5.906  1.00 94.85           H
ATOM    679  CB  VAL A  61      15.131  -1.145  -4.783  1.00 94.85           C
ATOM    680  HB  VAL A  61      14.413  -1.243  -3.969  1.00 94.85           H
ATOM    681  CG1 VAL A  61      14.622  -1.976  -5.962  1.00 94.85           C
ATOM    682 1HG1 VAL A  61      13.631  -1.628  -6.251  1.00 94.85           H
ATOM    683 2HG1 VAL A  61      15.305  -1.869  -6.805  1.00 94.85           H
ATOM    684 3HG1 VAL A  61      14.567  -3.025  -5.671  1.00 94.85           H
ATOM    685  CG2 VAL A  61      16.480  -1.669  -4.285  1.00 94.85           C
ATOM    686 1HG2 VAL A  61      17.228  -1.550  -5.069  1.00 94.85           H
ATOM    687 2HG2 VAL A  61      16.786  -1.105  -3.404  1.00 94.85           H
ATOM    688 3HG2 VAL A  61      16.388  -2.724  -4.028  1.00 94.85           H
ATOM    689  HN  VAL A  61      15.610   0.617  -3.128  1.00 94.85           H
ATOM    690  N   GLY A  62      12.999   1.204  -4.813  1.00 95.25           N
ATOM    691  CA  GLY A  62      11.684   1.679  -5.208  1.00 95.25           C
ATOM    692  C   GLY A  62      11.777   3.045  -5.890  1.00 95.25           C
ATOM    693  O   GLY A  62      11.104   3.291  -6.889  1.00 95.25           O
ATOM    694 1HA  GLY A  62      11.222   0.961  -5.885  1.00 95.25           H
ATOM    695 2HA  GLY A  62      11.040   1.749  -4.331  1.00 95.25           H
ATOM    696  HN  GLY A  62      13.145   1.137  -3.826  1.00 95.25           H
ATOM    697  N   ALA A  63      12.616   3.899  -5.322  1.00 95.96           N
ATOM    698  CA  ALA A  63      12.748   5.259  -5.815  1.00 95.96           C
ATOM    699  C   ALA A  63      13.275   5.227  -7.251  1.00 95.96           C
ATOM    700  O   ALA A  63      12.773   5.943  -8.116  1.00 95.96           O
ATOM    701  HA  ALA A  63      11.757   5.712  -5.811  1.00 95.96           H
ATOM    702  CB  ALA A  63      13.658   6.056  -4.878  1.00 95.96           C
ATOM    703 1HB  ALA A  63      13.225   6.073  -3.878  1.00 95.96           H
ATOM    704 2HB  ALA A  63      14.641   5.586  -4.840  1.00 95.96           H
ATOM    705 3HB  ALA A  63      13.757   7.076  -5.249  1.00 95.96           H
ATOM    706  HN  ALA A  63      13.198   3.675  -4.540  1.00 95.96           H
ATOM    707  N   LEU A  64      14.279   4.388  -7.461  1.00 93.78           N
ATOM    708  CA  LEU A  64      14.889   4.265  -8.774  1.00 93.78           C
ATOM    709  C   LEU A  64      13.855   3.725  -9.764  1.00 93.78           C
ATOM    710  O   LEU A  64      13.704   4.258 -10.862  1.00 93.78           O
ATOM    711  HA  LEU A  64      15.183   5.265  -9.093  1.00 93.78           H
ATOM    712  CB  LEU A  64      16.163   3.421  -8.696  1.00 93.78           C
ATOM    713 1HB  LEU A  64      15.921   2.478  -8.207  1.00 93.78           H
ATOM    714 2HB  LEU A  64      16.480   3.183  -9.711  1.00 93.78           H
ATOM    715  CG  LEU A  64      17.344   4.057  -7.959  1.00 93.78           C
ATOM    716  HG  LEU A  64      17.005   4.358  -6.967  1.00 93.78           H
ATOM    717  CD1 LEU A  64      18.476   3.046  -7.762  1.00 93.78           C
ATOM    718 1HD1 LEU A  64      18.111   2.202  -7.176  1.00 93.78           H
ATOM    719 2HD1 LEU A  64      18.820   2.692  -8.733  1.00 93.78           H
ATOM    720 3HD1 LEU A  64      19.302   3.524  -7.235  1.00 93.78           H
ATOM    721  CD2 LEU A  64      17.823   5.321  -8.676  1.00 93.78           C
ATOM    722 1HD2 LEU A  64      18.138   5.066  -9.688  1.00 93.78           H
ATOM    723 2HD2 LEU A  64      17.008   6.044  -8.721  1.00 93.78           H
ATOM    724 3HD2 LEU A  64      18.662   5.752  -8.132  1.00 93.78           H
ATOM    725  HN  LEU A  64      14.675   3.802  -6.754  1.00 93.78           H
ATOM    726  N   GLY A  65      13.168   2.674  -9.339  1.00 92.03           N
ATOM    727  CA  GLY A  65      12.259   1.967 -10.224  1.00 92.03           C
ATOM    728  C   GLY A  65      11.120   2.880 -10.683  1.00 92.03           C
ATOM    729  O   GLY A  65      10.846   2.985 -11.877  1.00 92.03           O
ATOM    730 1HA  GLY A  65      12.805   1.597 -11.092  1.00 92.03           H
ATOM    731 2HA  GLY A  65      11.848   1.098  -9.710  1.00 92.03           H
ATOM    732  HN  GLY A  65      13.226   2.307  -8.411  1.00 92.03           H
ATOM    733  N   ASN A  66      10.486   3.517  -9.709  1.00 93.70           N
ATOM    734  CA  ASN A  66       9.294   4.302  -9.981  1.00 93.70           C
ATOM    735  C   ASN A  66       9.687   5.574 -10.735  1.00 93.70           C
ATOM    736  O   ASN A  66       8.940   6.051 -11.587  1.00 93.70           O
ATOM    737  HA  ASN A  66       8.649   3.650 -10.570  1.00 93.70           H
ATOM    738  CB  ASN A  66       8.601   4.718  -8.682  1.00 93.70           C
ATOM    739 1HB  ASN A  66       9.341   5.088  -7.972  1.00 93.70           H
ATOM    740 2HB  ASN A  66       7.911   5.539  -8.880  1.00 93.70           H
ATOM    741  CG  ASN A  66       7.839   3.542  -8.066  1.00 93.70           C
ATOM    742  OD1 ASN A  66       6.845   3.070  -8.592  1.00 93.70           O
ATOM    743  ND2 ASN A  66       8.359   3.099  -6.925  1.00 93.70           N
ATOM    744 1HD2 ASN A  66       9.178   3.531  -6.547  1.00 93.70           H
ATOM    745 2HD2 ASN A  66       7.932   2.332  -6.446  1.00 93.70           H
ATOM    746  HN  ASN A  66      10.773   3.502  -8.751  1.00 93.70           H
ATOM    747  N   SER A  67      10.860   6.087 -10.393  1.00 92.64           N
ATOM    748  CA  SER A  67      11.382   7.269 -11.058  1.00 92.64           C
ATOM    749  C   SER A  67      11.589   6.984 -12.547  1.00 92.64           C
ATOM    750  O   SER A  67      11.350   7.849 -13.387  1.00 92.64           O
ATOM    751  HA  SER A  67      10.623   8.038 -10.918  1.00 92.64           H
ATOM    752  CB  SER A  67      12.694   7.727 -10.418  1.00 92.64           C
ATOM    753 1HB  SER A  67      13.428   6.922 -10.480  1.00 92.64           H
ATOM    754 2HB  SER A  67      13.097   8.569 -10.980  1.00 92.64           H
ATOM    755  OG  SER A  67      12.520   8.106  -9.056  1.00 92.64           O
ATOM    756  HG  SER A  67      12.977   7.448  -8.457  1.00 92.64           H
ATOM    757  HN  SER A  67      11.449   5.709  -9.679  1.00 92.64           H
ATOM    758  N   LEU A  68      12.030   5.766 -12.828  1.00 88.84           N
ATOM    759  CA  LEU A  68      12.258   5.351 -14.202  1.00 88.84           C
ATOM    760  C   LEU A  68      10.923   5.322 -14.949  1.00 88.84           C
ATOM    761  O   LEU A  68      10.849   5.720 -16.110  1.00 88.84           O
ATOM    762  HA  LEU A  68      12.898   6.101 -14.668  1.00 88.84           H
ATOM    763  CB  LEU A  68      13.015   4.022 -14.241  1.00 88.84           C
ATOM    764 1HB  LEU A  68      13.955   4.146 -13.705  1.00 88.84           H
ATOM    765 2HB  LEU A  68      12.433   3.279 -13.697  1.00 88.84           H
ATOM    766  CG  LEU A  68      13.324   3.468 -15.634  1.00 88.84           C
ATOM    767  HG  LEU A  68      12.388   3.397 -16.188  1.00 88.84           H
ATOM    768  CD1 LEU A  68      14.239   4.416 -16.411  1.00 88.84           C
ATOM    769 1HD1 LEU A  68      13.750   5.384 -16.521  1.00 88.84           H
ATOM    770 2HD1 LEU A  68      15.176   4.541 -15.869  1.00 88.84           H
ATOM    771 3HD1 LEU A  68      14.442   3.997 -17.397  1.00 88.84           H
ATOM    772  CD2 LEU A  68      13.904   2.055 -15.545  1.00 88.84           C
ATOM    773 1HD2 LEU A  68      14.827   2.077 -14.965  1.00 88.84           H
ATOM    774 2HD2 LEU A  68      13.185   1.396 -15.058  1.00 88.84           H
ATOM    775 3HD2 LEU A  68      14.115   1.685 -16.548  1.00 88.84           H
ATOM    776  HN  LEU A  68      12.231   5.071 -12.138  1.00 88.84           H
ATOM    777  N   VAL A  69       9.902   4.846 -14.251  1.00 88.40           N
ATOM    778  CA  VAL A  69       8.577   4.743 -14.840  1.00 88.40           C
ATOM    779  C   VAL A  69       8.132   6.122 -15.329  1.00 88.40           C
ATOM    780  O   VAL A  69       7.662   6.264 -16.456  1.00 88.40           O
ATOM    781  HA  VAL A  69       8.649   4.073 -15.697  1.00 88.40           H
ATOM    782  CB  VAL A  69       7.605   4.122 -13.835  1.00 88.40           C
ATOM    783  HB  VAL A  69       7.662   4.701 -12.913  1.00 88.40           H
ATOM    784  CG1 VAL A  69       6.165   4.195 -14.348  1.00 88.40           C
ATOM    785 1HG1 VAL A  69       5.888   5.238 -14.504  1.00 88.40           H
ATOM    786 2HG1 VAL A  69       6.087   3.653 -15.290  1.00 88.40           H
ATOM    787 3HG1 VAL A  69       5.495   3.747 -13.614  1.00 88.40           H
ATOM    788  CG2 VAL A  69       7.999   2.680 -13.510  1.00 88.40           C
ATOM    789 1HG2 VAL A  69       7.984   2.085 -14.423  1.00 88.40           H
ATOM    790 2HG2 VAL A  69       9.001   2.664 -13.082  1.00 88.40           H
ATOM    791 3HG2 VAL A  69       7.291   2.263 -12.793  1.00 88.40           H
ATOM    792  HN  VAL A  69       9.968   4.535 -13.303  1.00 88.40           H
ATOM    793  N   ILE A  70       8.296   7.105 -14.455  1.00 90.24           N
ATOM    794  CA  ILE A  70       7.838   8.452 -14.750  1.00 90.24           C
ATOM    795  C   ILE A  70       8.598   8.991 -15.964  1.00 90.24           C
ATOM    796  O   ILE A  70       8.010   9.626 -16.838  1.00 90.24           O
ATOM    797  HA  ILE A  70       6.780   8.389 -15.005  1.00 90.24           H
ATOM    798  CB  ILE A  70       7.952   9.341 -13.510  1.00 90.24           C
ATOM    799  HB  ILE A  70       8.974   9.276 -13.136  1.00 90.24           H
ATOM    800  CG1 ILE A  70       7.030   8.845 -12.394  1.00 90.24           C
ATOM    801 1HG1 ILE A  70       5.993   8.894 -12.726  1.00 90.24           H
ATOM    802 2HG1 ILE A  70       7.246   7.799 -12.176  1.00 90.24           H
ATOM    803  CG2 ILE A  70       7.691  10.807 -13.859  1.00 90.24           C
ATOM    804 1HG2 ILE A  70       8.422  11.140 -14.596  1.00 90.24           H
ATOM    805 2HG2 ILE A  70       6.687  10.910 -14.272  1.00 90.24           H
ATOM    806 3HG2 ILE A  70       7.779  11.416 -12.960  1.00 90.24           H
ATOM    807  CD1 ILE A  70       7.205   9.683 -11.125  1.00 90.24           C
ATOM    808 1HD1 ILE A  70       8.237   9.612 -10.783  1.00 90.24           H
ATOM    809 2HD1 ILE A  70       6.964  10.724 -11.341  1.00 90.24           H
ATOM    810 3HD1 ILE A  70       6.538   9.309 -10.348  1.00 90.24           H
ATOM    811  HN  ILE A  70       8.731   6.993 -13.562  1.00 90.24           H
ATOM    812  N   LEU A  71       9.894   8.717 -15.979  1.00 86.82           N
ATOM    813  CA  LEU A  71      10.761   9.259 -17.012  1.00 86.82           C
ATOM    814  C   LEU A  71      10.322   8.719 -18.375  1.00 86.82           C
ATOM    815  O   LEU A  71      10.212   9.475 -19.339  1.00 86.82           O
ATOM    816  HA  LEU A  71      10.634  10.341 -17.012  1.00 86.82           H
ATOM    817  CB  LEU A  71      12.228   8.976 -16.683  1.00 86.82           C
ATOM    818 1HB  LEU A  71      12.396   9.209 -15.631  1.00 86.82           H
ATOM    819 2HB  LEU A  71      12.408   7.907 -16.805  1.00 86.82           H
ATOM    820  CG  LEU A  71      13.262   9.737 -17.516  1.00 86.82           C
ATOM    821  HG  LEU A  71      12.870  10.734 -17.717  1.00 86.82           H
ATOM    822  CD1 LEU A  71      14.569   9.912 -16.741  1.00 86.82           C
ATOM    823 1HD1 LEU A  71      14.377  10.472 -15.826  1.00 86.82           H
ATOM    824 2HD1 LEU A  71      14.976   8.933 -16.488  1.00 86.82           H
ATOM    825 3HD1 LEU A  71      15.286  10.456 -17.356  1.00 86.82           H
ATOM    826  CD2 LEU A  71      13.484   9.057 -18.868  1.00 86.82           C
ATOM    827 1HD2 LEU A  71      13.844   8.040 -18.709  1.00 86.82           H
ATOM    828 2HD2 LEU A  71      12.544   9.027 -19.419  1.00 86.82           H
ATOM    829 3HD2 LEU A  71      14.223   9.618 -19.440  1.00 86.82           H
ATOM    830  HN  LEU A  71      10.352   8.139 -15.304  1.00 86.82           H
ATOM    831  N   VAL A  72      10.083   7.417 -18.411  1.00 82.00           N
ATOM    832  CA  VAL A  72       9.721   6.756 -19.654  1.00 82.00           C
ATOM    833  C   VAL A  72       8.389   7.318 -20.155  1.00 82.00           C
ATOM    834  O   VAL A  72       8.208   7.519 -21.355  1.00 82.00           O
ATOM    835  HA  VAL A  72      10.495   6.985 -20.385  1.00 82.00           H
ATOM    836  CB  VAL A  72       9.692   5.240 -19.451  1.00 82.00           C
ATOM    837  HB  VAL A  72       9.011   5.024 -18.628  1.00 82.00           H
ATOM    838  CG1 VAL A  72       9.161   4.531 -20.699  1.00 82.00           C
ATOM    839 1HG1 VAL A  72       8.148   4.874 -20.909  1.00 82.00           H
ATOM    840 2HG1 VAL A  72       9.805   4.758 -21.548  1.00 82.00           H
ATOM    841 3HG1 VAL A  72       9.151   3.454 -20.528  1.00 82.00           H
ATOM    842  CG2 VAL A  72      11.076   4.712 -19.068  1.00 82.00           C
ATOM    843 1HG2 VAL A  72      11.787   4.945 -19.860  1.00 82.00           H
ATOM    844 2HG2 VAL A  72      11.400   5.182 -18.139  1.00 82.00           H
ATOM    845 3HG2 VAL A  72      11.027   3.632 -18.930  1.00 82.00           H
ATOM    846  HN  VAL A  72      10.133   6.816 -17.613  1.00 82.00           H
ATOM    847  N   TYR A  73       7.490   7.554 -19.211  1.00 83.33           N
ATOM    848  CA  TYR A  73       6.156   8.023 -19.548  1.00 83.33           C
ATOM    849  C   TYR A  73       6.214   9.377 -20.258  1.00 83.33           C
ATOM    850  O   TYR A  73       5.443   9.631 -21.182  1.00 83.33           O
ATOM    851  HA  TYR A  73       5.701   7.291 -20.214  1.00 83.33           H
ATOM    852  CB  TYR A  73       5.419   8.190 -18.217  1.00 83.33           C
ATOM    853 1HB  TYR A  73       5.374   7.223 -17.715  1.00 83.33           H
ATOM    854 2HB  TYR A  73       5.995   8.856 -17.575  1.00 83.33           H
ATOM    855  CG  TYR A  73       3.999   8.742 -18.357  1.00 83.33           C
ATOM    856  CD1 TYR A  73       3.780  10.103 -18.304  1.00 83.33           C
ATOM    857  HD1 TYR A  73       4.619  10.785 -18.162  1.00 83.33           H
ATOM    858  CD2 TYR A  73       2.938   7.879 -18.537  1.00 83.33           C
ATOM    859  HD2 TYR A  73       3.111   6.803 -18.579  1.00 83.33           H
ATOM    860  CE1 TYR A  73       2.444  10.623 -18.436  1.00 83.33           C
ATOM    861  HE1 TYR A  73       2.257  11.697 -18.396  1.00 83.33           H
ATOM    862  CE2 TYR A  73       1.601   8.399 -18.669  1.00 83.33           C
ATOM    863  HE2 TYR A  73       0.754   7.728 -18.811  1.00 83.33           H
ATOM    864  CZ  TYR A  73       1.421   9.745 -18.612  1.00 83.33           C
ATOM    865  OH  TYR A  73       0.158  10.236 -18.737  1.00 83.33           O
ATOM    866  HH  TYR A  73      -0.466   9.508 -19.018  1.00 83.33           H
ATOM    867  HN  TYR A  73       7.660   7.431 -18.233  1.00 83.33           H
ATOM    868  N   TRP A  74       7.136  10.211 -19.799  1.00 84.20           N
ATOM    869  CA  TRP A  74       7.172  11.598 -20.229  1.00 84.20           C
ATOM    870  C   TRP A  74       7.813  11.647 -21.617  1.00 84.20           C
ATOM    871  O   TRP A  74       7.270  12.259 -22.535  1.00 84.20           O
ATOM    872  HA  TRP A  74       6.144  11.957 -20.281  1.00 84.20           H
ATOM    873  CB  TRP A  74       7.897  12.472 -19.204  1.00 84.20           C
ATOM    874 1HB  TRP A  74       8.677  11.881 -18.725  1.00 84.20           H
ATOM    875 2HB  TRP A  74       8.394  13.291 -19.726  1.00 84.20           H
ATOM    876  CG  TRP A  74       6.983  13.055 -18.125  1.00 84.20           C
ATOM    877  CD1 TRP A  74       6.727  12.562 -16.906  1.00 84.20           C
ATOM    878  HD1 TRP A  74       7.159  11.641 -16.514  1.00 84.20           H
ATOM    879  CD2 TRP A  74       6.210  14.270 -18.218  1.00 84.20           C
ATOM    880  NE1 TRP A  74       5.849  13.366 -16.209  1.00 84.20           N
ATOM    881  HE1 TRP A  74       5.508  13.207 -15.282  1.00 84.20           H
ATOM    882  CE2 TRP A  74       5.524  14.438 -17.032  1.00 84.20           C
ATOM    883  CE3 TRP A  74       6.093  15.196 -19.269  1.00 84.20           C
ATOM    884  HE3 TRP A  74       6.624  15.087 -20.214  1.00 84.20           H
ATOM    885  CZ2 TRP A  74       4.673  15.522 -16.785  1.00 84.20           C
ATOM    886  HZ2 TRP A  74       4.143  15.632 -15.839  1.00 84.20           H
ATOM    887  CZ3 TRP A  74       5.239  16.274 -19.006  1.00 84.20           C
ATOM    888  HZ3 TRP A  74       5.112  17.023 -19.789  1.00 84.20           H
ATOM    889  CH2 TRP A  74       4.542  16.458 -17.818  1.00 84.20           C
ATOM    890  HH2 TRP A  74       3.895  17.326 -17.691  1.00 84.20           H
ATOM    891  HN  TRP A  74       7.849   9.953 -19.146  1.00 84.20           H
ATOM    892  N   TYR A  75       8.960  10.992 -21.727  1.00 76.23           N
ATOM    893  CA  TYR A  75       9.803  11.150 -22.900  1.00 76.23           C
ATOM    894  C   TYR A  75       9.477  10.092 -23.956  1.00 76.23           C
ATOM    895  O   TYR A  75       9.432  10.393 -25.148  1.00 76.23           O
ATOM    896  HA  TYR A  75       9.616  12.140 -23.318  1.00 76.23           H
ATOM    897  CB  TYR A  75      11.241  10.946 -22.417  1.00 76.23           C
ATOM    898 1HB  TYR A  75      11.293  10.019 -21.847  1.00 76.23           H
ATOM    899 2HB  TYR A  75      11.890  10.825 -23.284  1.00 76.23           H
ATOM    900  CG  TYR A  75      11.775  12.090 -21.553  1.00 76.23           C
ATOM    901  CD1 TYR A  75      12.210  13.258 -22.146  1.00 76.23           C
ATOM    902  HD1 TYR A  75      12.173  13.365 -23.230  1.00 76.23           H
ATOM    903  CD2 TYR A  75      11.822  11.954 -20.180  1.00 76.23           C
ATOM    904  HD2 TYR A  75      11.479  11.031 -19.712  1.00 76.23           H
ATOM    905  CE1 TYR A  75      12.713  14.334 -21.333  1.00 76.23           C
ATOM    906  HE1 TYR A  75      13.060  15.262 -21.788  1.00 76.23           H
ATOM    907  CE2 TYR A  75      12.325  13.030 -19.367  1.00 76.23           C
ATOM    908  HE2 TYR A  75      12.368  12.936 -18.282  1.00 76.23           H
ATOM    909  CZ  TYR A  75      12.746  14.167 -19.983  1.00 76.23           C
ATOM    910  OH  TYR A  75      13.221  15.184 -19.215  1.00 76.23           O
ATOM    911  HH  TYR A  75      13.482  15.957 -19.794  1.00 76.23           H
ATOM    912  HN  TYR A  75       9.315  10.365 -21.034  1.00 76.23           H
ATOM    913  N   CYS A  76       9.259   8.875 -23.480  1.00 67.57           N
ATOM    914  CA  CYS A  76       9.063   7.746 -24.374  1.00 67.57           C
ATOM    915  C   CYS A  76       7.647   7.828 -24.948  1.00 67.57           C
ATOM    916  O   CYS A  76       7.464   7.807 -26.164  1.00 67.57           O
ATOM    917  HA  CYS A  76       9.807   7.840 -25.165  1.00 67.57           H
ATOM    918  CB  CYS A  76       9.315   6.414 -23.666  1.00 67.57           C
ATOM    919 1HB  CYS A  76       8.374   5.880 -23.532  1.00 67.57           H
ATOM    920 2HB  CYS A  76       9.956   5.781 -24.281  1.00 67.57           H
ATOM    921  SG  CYS A  76      10.103   6.708 -22.041  1.00 67.57           S
ATOM    922  HG  CYS A  76      10.742   5.543 -21.983  1.00 67.57           H
ATOM    923  HN  CYS A  76       9.215   8.655 -22.506  1.00 67.57           H
ATOM    924  N   THR A  77       6.681   7.920 -24.045  1.00 65.19           N
ATOM    925  CA  THR A  77       5.326   7.496 -24.354  1.00 65.19           C
ATOM    926  C   THR A  77       4.649   8.508 -25.280  1.00 65.19           C
ATOM    927  O   THR A  77       4.054   9.480 -24.816  1.00 65.19           O
ATOM    928  HA  THR A  77       5.376   6.551 -24.894  1.00 65.19           H
ATOM    929  CB  THR A  77       4.583   7.290 -23.032  1.00 65.19           C
ATOM    930  HB  THR A  77       4.366   8.246 -22.554  1.00 65.19           H
ATOM    931  OG1 THR A  77       5.426   6.410 -22.293  1.00 65.19           O
ATOM    932  HG1 THR A  77       5.600   5.579 -22.822  1.00 65.19           H
ATOM    933  CG2 THR A  77       3.283   6.502 -23.208  1.00 65.19           C
ATOM    934 1HG2 THR A  77       3.508   5.519 -23.623  1.00 65.19           H
ATOM    935 2HG2 THR A  77       2.621   7.040 -23.885  1.00 65.19           H
ATOM    936 3HG2 THR A  77       2.796   6.384 -22.240  1.00 65.19           H
ATOM    937  HN  THR A  77       6.813   8.275 -23.120  1.00 65.19           H
ATOM    938  N   ARG A  78       4.761   8.245 -26.574  1.00 62.26           N
ATOM    939  CA  ARG A  78       4.177   9.127 -27.570  1.00 62.26           C
ATOM    940  C   ARG A  78       2.661   9.206 -27.386  1.00 62.26           C
ATOM    941  O   ARG A  78       2.094  10.297 -27.335  1.00 62.26           O
ATOM    942  HA  ARG A  78       4.645  10.095 -27.394  1.00 62.26           H
ATOM    943  CB  ARG A  78       4.487   8.639 -28.987  1.00 62.26           C
ATOM    944 1HB  ARG A  78       4.269   7.573 -29.064  1.00 62.26           H
ATOM    945 2HB  ARG A  78       3.840   9.148 -29.701  1.00 62.26           H
ATOM    946  CG  ARG A  78       5.952   8.893 -29.347  1.00 62.26           C
ATOM    947 1HG  ARG A  78       6.201   9.936 -29.155  1.00 62.26           H
ATOM    948 2HG  ARG A  78       6.597   8.288 -28.709  1.00 62.26           H
ATOM    949  CD  ARG A  78       6.222   8.560 -30.816  1.00 62.26           C
ATOM    950 1HD  ARG A  78       6.022   7.505 -31.001  1.00 62.26           H
ATOM    951 2HD  ARG A  78       5.547   9.129 -31.456  1.00 62.26           H
ATOM    952  NE  ARG A  78       7.627   8.877 -31.157  1.00 62.26           N
ATOM    953  HE  ARG A  78       8.232   9.175 -30.419  1.00 62.26           H
ATOM    954  CZ  ARG A  78       8.138   8.788 -32.392  1.00 62.26           C
ATOM    955  NH1 ARG A  78       7.372   8.394 -33.418  1.00 62.26           N
ATOM    956 1HH1 ARG A  78       6.412   8.163 -33.266  1.00 62.26           H
ATOM    957 2HH1 ARG A  78       7.762   8.330 -34.337  1.00 62.26           H
ATOM    958  NH2 ARG A  78       9.427   9.100 -32.585  1.00 62.26           N
ATOM    959 1HH2 ARG A  78       9.824   9.039 -33.501  1.00 62.26           H
ATOM    960 2HH2 ARG A  78       9.991   9.394 -31.814  1.00 62.26           H
ATOM    961  HN  ARG A  78       5.239   7.448 -26.943  1.00 62.26           H
ATOM    962  N   VAL A  79       2.046   8.036 -27.290  1.00 71.56           N
ATOM    963  CA  VAL A  79       0.596   7.954 -27.238  1.00 71.56           C
ATOM    964  C   VAL A  79       0.171   7.373 -25.888  1.00 71.56           C
ATOM    965  O   VAL A  79       0.205   6.159 -25.692  1.00 71.56           O
ATOM    966  HA  VAL A  79       0.206   8.969 -27.321  1.00 71.56           H
ATOM    967  CB  VAL A  79       0.074   7.147 -28.428  1.00 71.56           C
ATOM    968  HB  VAL A  79      -0.146   6.138 -28.078  1.00 71.56           H
ATOM    969  CG1 VAL A  79      -1.222   7.749 -28.973  1.00 71.56           C
ATOM    970 1HG1 VAL A  79      -1.981   7.747 -28.190  1.00 71.56           H
ATOM    971 2HG1 VAL A  79      -1.039   8.773 -29.299  1.00 71.56           H
ATOM    972 3HG1 VAL A  79      -1.571   7.156 -29.818  1.00 71.56           H
ATOM    973  CG2 VAL A  79       1.134   7.042 -29.526  1.00 71.56           C
ATOM    974 1HG2 VAL A  79       1.400   8.041 -29.872  1.00 71.56           H
ATOM    975 2HG2 VAL A  79       2.021   6.547 -29.130  1.00 71.56           H
ATOM    976 3HG2 VAL A  79       0.737   6.463 -30.360  1.00 71.56           H
ATOM    977  HN  VAL A  79       2.521   7.157 -27.249  1.00 71.56           H
ATOM    978  N   LYS A  80      -0.220   8.267 -24.991  1.00 79.70           N
ATOM    979  CA  LYS A  80      -0.579   7.865 -23.642  1.00 79.70           C
ATOM    980  C   LYS A  80      -1.941   7.169 -23.666  1.00 79.70           C
ATOM    981  O   LYS A  80      -2.841   7.585 -24.394  1.00 79.70           O
ATOM    982  HA  LYS A  80       0.169   7.148 -23.305  1.00 79.70           H
ATOM    983  CB  LYS A  80      -0.517   9.063 -22.692  1.00 79.70           C
ATOM    984 1HB  LYS A  80      -1.200   9.841 -23.036  1.00 79.70           H
ATOM    985 2HB  LYS A  80      -0.852   8.763 -21.699  1.00 79.70           H
ATOM    986  CG  LYS A  80       0.904   9.625 -22.609  1.00 79.70           C
ATOM    987 1HG  LYS A  80       1.534   8.945 -22.037  1.00 79.70           H
ATOM    988 2HG  LYS A  80       1.332   9.690 -23.610  1.00 79.70           H
ATOM    989  CD  LYS A  80       0.909  11.008 -21.955  1.00 79.70           C
ATOM    990 1HD  LYS A  80       0.354  11.710 -22.576  1.00 79.70           H
ATOM    991 2HD  LYS A  80       0.400  10.961 -20.993  1.00 79.70           H
ATOM    992  CE  LYS A  80       2.339  11.514 -21.756  1.00 79.70           C
ATOM    993 1HE  LYS A  80       2.904  10.802 -21.154  1.00 79.70           H
ATOM    994 2HE  LYS A  80       2.843  11.586 -22.720  1.00 79.70           H
ATOM    995  NZ  LYS A  80       2.333  12.838 -21.094  1.00 79.70           N
ATOM    996 1HZ  LYS A  80       3.277  13.081 -20.816  1.00 79.70           H
ATOM    997 2HZ  LYS A  80       1.979  13.537 -21.738  1.00 79.70           H
ATOM    998 3HZ  LYS A  80       1.738  12.802 -20.273  1.00 79.70           H
ATOM    999  HN  LYS A  80      -0.294   9.247 -25.174  1.00 79.70           H
ATOM   1000  N   THR A  81      -2.049   6.122 -22.862  1.00 83.58           N
ATOM   1001  CA  THR A  81      -3.312   5.418 -22.716  1.00 83.58           C
ATOM   1002  C   THR A  81      -3.862   5.598 -21.300  1.00 83.58           C
ATOM   1003  O   THR A  81      -3.201   6.182 -20.443  1.00 83.58           O
ATOM   1004  HA  THR A  81      -4.035   5.864 -23.399  1.00 83.58           H
ATOM   1005  CB  THR A  81      -3.084   3.954 -23.097  1.00 83.58           C
ATOM   1006  HB  THR A  81      -4.032   3.426 -23.199  1.00 83.58           H
ATOM   1007  OG1 THR A  81      -2.213   3.463 -22.083  1.00 83.58           O
ATOM   1008  HG1 THR A  81      -1.261   3.629 -22.339  1.00 83.58           H
ATOM   1009  CG2 THR A  81      -2.276   3.804 -24.388  1.00 83.58           C
ATOM   1010 1HG2 THR A  81      -1.300   4.274 -24.262  1.00 83.58           H
ATOM   1011 2HG2 THR A  81      -2.808   4.286 -25.208  1.00 83.58           H
ATOM   1012 3HG2 THR A  81      -2.143   2.746 -24.613  1.00 83.58           H
ATOM   1013  HN  THR A  81      -1.295   5.755 -22.317  1.00 83.58           H
ATOM   1014  N   MET A  82      -5.068   5.086 -21.098  1.00 86.54           N
ATOM   1015  CA  MET A  82      -5.685   5.121 -19.783  1.00 86.54           C
ATOM   1016  C   MET A  82      -4.849   4.344 -18.764  1.00 86.54           C
ATOM   1017  O   MET A  82      -4.612   4.823 -17.656  1.00 86.54           O
ATOM   1018  HA  MET A  82      -5.723   6.174 -19.505  1.00 86.54           H
ATOM   1019  CB  MET A  82      -7.088   4.515 -19.861  1.00 86.54           C
ATOM   1020 1HB  MET A  82      -7.714   5.121 -20.516  1.00 86.54           H
ATOM   1021 2HB  MET A  82      -7.034   3.520 -20.303  1.00 86.54           H
ATOM   1022  CG  MET A  82      -7.726   4.428 -18.473  1.00 86.54           C
ATOM   1023 1HG  MET A  82      -7.324   3.572 -17.932  1.00 86.54           H
ATOM   1024 2HG  MET A  82      -7.476   5.317 -17.893  1.00 86.54           H
ATOM   1025  SD  MET A  82      -9.498   4.277 -18.624  1.00 86.54           S
ATOM   1026  CE  MET A  82      -9.986   4.669 -16.953  1.00 86.54           C
ATOM   1027 1HE  MET A  82      -9.537   3.952 -16.265  1.00 86.54           H
ATOM   1028 2HE  MET A  82      -9.647   5.674 -16.702  1.00 86.54           H
ATOM   1029 3HE  MET A  82     -11.072   4.621 -16.870  1.00 86.54           H
ATOM   1030  HN  MET A  82      -5.619   4.655 -21.812  1.00 86.54           H
ATOM   1031  N   THR A  83      -4.425   3.158 -19.176  1.00 84.75           N
ATOM   1032  CA  THR A  83      -3.545   2.350 -18.349  1.00 84.75           C
ATOM   1033  C   THR A  83      -2.308   3.154 -17.942  1.00 84.75           C
ATOM   1034  O   THR A  83      -1.910   3.141 -16.778  1.00 84.75           O
ATOM   1035  HA  THR A  83      -4.075   2.093 -17.432  1.00 84.75           H
ATOM   1036  CB  THR A  83      -3.211   1.073 -19.122  1.00 84.75           C
ATOM   1037  HB  THR A  83      -2.737   1.307 -20.075  1.00 84.75           H
ATOM   1038  OG1 THR A  83      -4.455   0.383 -19.207  1.00 84.75           O
ATOM   1039  HG1 THR A  83      -5.122   0.941 -19.701  1.00 84.75           H
ATOM   1040  CG2 THR A  83      -2.313   0.124 -18.326  1.00 84.75           C
ATOM   1041 1HG2 THR A  83      -2.816  -0.164 -17.403  1.00 84.75           H
ATOM   1042 2HG2 THR A  83      -1.375   0.626 -18.086  1.00 84.75           H
ATOM   1043 3HG2 THR A  83      -2.106  -0.766 -18.920  1.00 84.75           H
ATOM   1044  HN  THR A  83      -4.672   2.750 -20.054  1.00 84.75           H
ATOM   1045  N   ASP A  84      -1.736   3.836 -18.923  1.00 85.23           N
ATOM   1046  CA  ASP A  84      -0.494   4.559 -18.706  1.00 85.23           C
ATOM   1047  C   ASP A  84      -0.721   5.655 -17.663  1.00 85.23           C
ATOM   1048  O   ASP A  84       0.165   5.948 -16.862  1.00 85.23           O
ATOM   1049  HA  ASP A  84       0.221   3.807 -18.371  1.00 85.23           H
ATOM   1050  CB  ASP A  84      -0.013   5.226 -19.996  1.00 85.23           C
ATOM   1051 1HB  ASP A  84      -0.724   5.994 -20.300  1.00 85.23           H
ATOM   1052 2HB  ASP A  84       0.939   5.727 -19.818  1.00 85.23           H
ATOM   1053  CG  ASP A  84       0.147   4.199 -21.118  1.00 85.23           C
ATOM   1054  OD1 ASP A  84       0.686   3.111 -20.819  1.00 85.23           O
ATOM   1055  OD2 ASP A  84      -0.272   4.525 -22.250  1.00 85.23           O
ATOM   1056  HN  ASP A  84      -2.105   3.900 -19.850  1.00 85.23           H
ATOM   1057  N   MET A  85      -1.914   6.230 -17.706  1.00 90.54           N
ATOM   1058  CA  MET A  85      -2.272   7.282 -16.770  1.00 90.54           C
ATOM   1059  C   MET A  85      -2.286   6.756 -15.334  1.00 90.54           C
ATOM   1060  O   MET A  85      -1.792   7.418 -14.422  1.00 90.54           O
ATOM   1061  HA  MET A  85      -1.502   8.045 -16.878  1.00 90.54           H
ATOM   1062  CB  MET A  85      -3.655   7.833 -17.126  1.00 90.54           C
ATOM   1063 1HB  MET A  85      -3.675   8.125 -18.175  1.00 90.54           H
ATOM   1064 2HB  MET A  85      -4.405   7.053 -16.998  1.00 90.54           H
ATOM   1065  CG  MET A  85      -4.008   9.036 -16.249  1.00 90.54           C
ATOM   1066 1HG  MET A  85      -5.001   9.403 -16.504  1.00 90.54           H
ATOM   1067 2HG  MET A  85      -4.038   8.736 -15.201  1.00 90.54           H
ATOM   1068  SD  MET A  85      -2.802  10.332 -16.477  1.00 90.54           S
ATOM   1069  CE  MET A  85      -3.234  10.871 -18.123  1.00 90.54           C
ATOM   1070 1HE  MET A  85      -3.126  10.038 -18.818  1.00 90.54           H
ATOM   1071 2HE  MET A  85      -4.266  11.220 -18.132  1.00 90.54           H
ATOM   1072 3HE  MET A  85      -2.573  11.684 -18.424  1.00 90.54           H
ATOM   1073  HN  MET A  85      -2.628   5.989 -18.364  1.00 90.54           H
ATOM   1074  N   PHE A  86      -2.857   5.571 -15.176  1.00 90.87           N
ATOM   1075  CA  PHE A  86      -2.941   4.949 -13.866  1.00 90.87           C
ATOM   1076  C   PHE A  86      -1.560   4.503 -13.381  1.00 90.87           C
ATOM   1077  O   PHE A  86      -1.247   4.617 -12.197  1.00 90.87           O
ATOM   1078  HA  PHE A  86      -3.342   5.694 -13.179  1.00 90.87           H
ATOM   1079  CB  PHE A  86      -3.838   3.718 -14.012  1.00 90.87           C
ATOM   1080 1HB  PHE A  86      -3.433   3.076 -14.795  1.00 90.87           H
ATOM   1081 2HB  PHE A  86      -3.808   3.147 -13.084  1.00 90.87           H
ATOM   1082  CG  PHE A  86      -5.295   4.046 -14.344  1.00 90.87           C
ATOM   1083  CD1 PHE A  86      -5.896   5.126 -13.776  1.00 90.87           C
ATOM   1084  HD1 PHE A  86      -5.339   5.758 -13.084  1.00 90.87           H
ATOM   1085  CD2 PHE A  86      -5.990   3.258 -15.208  1.00 90.87           C
ATOM   1086  HD2 PHE A  86      -5.509   2.393 -15.663  1.00 90.87           H
ATOM   1087  CE1 PHE A  86      -7.248   5.430 -14.084  1.00 90.87           C
ATOM   1088  HE1 PHE A  86      -7.729   6.296 -13.628  1.00 90.87           H
ATOM   1089  CE2 PHE A  86      -7.342   3.563 -15.516  1.00 90.87           C
ATOM   1090  HE2 PHE A  86      -7.899   2.931 -16.208  1.00 90.87           H
ATOM   1091  CZ  PHE A  86      -7.943   4.642 -14.947  1.00 90.87           C
ATOM   1092  HZ  PHE A  86      -8.981   4.876 -15.184  1.00 90.87           H
ATOM   1093  HN  PHE A  86      -3.257   5.039 -15.923  1.00 90.87           H
ATOM   1094  N   LEU A  87      -0.770   4.005 -14.321  1.00 88.34           N
ATOM   1095  CA  LEU A  87       0.573   3.548 -14.005  1.00 88.34           C
ATOM   1096  C   LEU A  87       1.404   4.729 -13.502  1.00 88.34           C
ATOM   1097  O   LEU A  87       2.213   4.578 -12.588  1.00 88.34           O
ATOM   1098  HA  LEU A  87       0.488   2.817 -13.201  1.00 88.34           H
ATOM   1099  CB  LEU A  87       1.190   2.829 -15.207  1.00 88.34           C
ATOM   1100 1HB  LEU A  87       1.070   3.463 -16.085  1.00 88.34           H
ATOM   1101 2HB  LEU A  87       2.261   2.726 -15.032  1.00 88.34           H
ATOM   1102  CG  LEU A  87       0.619   1.446 -15.527  1.00 88.34           C
ATOM   1103  HG  LEU A  87      -0.448   1.555 -15.725  1.00 88.34           H
ATOM   1104  CD1 LEU A  87       1.256   0.870 -16.793  1.00 88.34           C
ATOM   1105 1HD1 LEU A  87       1.058   1.534 -17.635  1.00 88.34           H
ATOM   1106 2HD1 LEU A  87       2.333   0.778 -16.648  1.00 88.34           H
ATOM   1107 3HD1 LEU A  87       0.832  -0.113 -16.998  1.00 88.34           H
ATOM   1108  CD2 LEU A  87       0.763   0.503 -14.332  1.00 88.34           C
ATOM   1109 1HD2 LEU A  87       1.818   0.395 -14.079  1.00 88.34           H
ATOM   1110 2HD2 LEU A  87       0.225   0.913 -13.477  1.00 88.34           H
ATOM   1111 3HD2 LEU A  87       0.349  -0.473 -14.587  1.00 88.34           H
ATOM   1112  HN  LEU A  87      -1.033   3.912 -15.281  1.00 88.34           H
ATOM   1113  N   LEU A  88       1.176   5.878 -14.120  1.00 90.69           N
ATOM   1114  CA  LEU A  88       1.862   7.094 -13.717  1.00 90.69           C
ATOM   1115  C   LEU A  88       1.526   7.403 -12.256  1.00 90.69           C
ATOM   1116  O   LEU A  88       2.423   7.600 -11.438  1.00 90.69           O
ATOM   1117  HA  LEU A  88       2.933   6.906 -13.792  1.00 90.69           H
ATOM   1118  CB  LEU A  88       1.534   8.238 -14.678  1.00 90.69           C
ATOM   1119 1HB  LEU A  88       1.912   7.976 -15.666  1.00 90.69           H
ATOM   1120 2HB  LEU A  88       0.450   8.317 -14.762  1.00 90.69           H
ATOM   1121  CG  LEU A  88       2.090   9.613 -14.299  1.00 90.69           C
ATOM   1122  HG  LEU A  88       1.858   9.797 -13.250  1.00 90.69           H
ATOM   1123  CD1 LEU A  88       3.613   9.646 -14.439  1.00 90.69           C
ATOM   1124 1HD1 LEU A  88       4.054   8.897 -13.781  1.00 90.69           H
ATOM   1125 2HD1 LEU A  88       3.888   9.430 -15.471  1.00 90.69           H
ATOM   1126 3HD1 LEU A  88       3.982  10.634 -14.164  1.00 90.69           H
ATOM   1127  CD2 LEU A  88       1.416  10.720 -15.113  1.00 90.69           C
ATOM   1128 1HD2 LEU A  88       1.595  10.551 -16.174  1.00 90.69           H
ATOM   1129 2HD2 LEU A  88       0.343  10.711 -14.919  1.00 90.69           H
ATOM   1130 3HD2 LEU A  88       1.829  11.686 -14.824  1.00 90.69           H
ATOM   1131  HN  LEU A  88       0.538   5.986 -14.883  1.00 90.69           H
ATOM   1132  N   ASN A  89       0.232   7.436 -11.974  1.00 94.09           N
ATOM   1133  CA  ASN A  89      -0.238   7.835 -10.658  1.00 94.09           C
ATOM   1134  C   ASN A  89       0.197   6.791  -9.628  1.00 94.09           C
ATOM   1135  O   ASN A  89       0.426   7.120  -8.465  1.00 94.09           O
ATOM   1136  HA  ASN A  89       0.213   8.812 -10.478  1.00 94.09           H
ATOM   1137  CB  ASN A  89      -1.764   7.928 -10.623  1.00 94.09           C
ATOM   1138 1HB  ASN A  89      -2.196   7.107 -11.196  1.00 94.09           H
ATOM   1139 2HB  ASN A  89      -2.115   7.819  -9.596  1.00 94.09           H
ATOM   1140  CG  ASN A  89      -2.246   9.264 -11.192  1.00 94.09           C
ATOM   1141  OD1 ASN A  89      -2.517  10.213 -10.475  1.00 94.09           O
ATOM   1142  ND2 ASN A  89      -2.338   9.284 -12.519  1.00 94.09           N
ATOM   1143 1HD2 ASN A  89      -2.101   8.470 -13.049  1.00 94.09           H
ATOM   1144 2HD2 ASN A  89      -2.645  10.114 -12.986  1.00 94.09           H
ATOM   1145  HN  ASN A  89      -0.489   7.196 -12.625  1.00 94.09           H
ATOM   1146  N   LEU A  90       0.297   5.554 -10.092  1.00 91.89           N
ATOM   1147  CA  LEU A  90       0.724   4.464  -9.232  1.00 91.89           C
ATOM   1148  C   LEU A  90       2.161   4.717  -8.770  1.00 91.89           C
ATOM   1149  O   LEU A  90       2.471   4.576  -7.588  1.00 91.89           O
ATOM   1150  HA  LEU A  90       0.075   4.466  -8.356  1.00 91.89           H
ATOM   1151  CB  LEU A  90       0.533   3.119  -9.935  1.00 91.89           C
ATOM   1152 1HB  LEU A  90      -0.492   3.066 -10.302  1.00 91.89           H
ATOM   1153 2HB  LEU A  90       1.185   3.092 -10.808  1.00 91.89           H
ATOM   1154  CG  LEU A  90       0.807   1.874  -9.089  1.00 91.89           C
ATOM   1155  HG  LEU A  90       1.770   2.003  -8.595  1.00 91.89           H
ATOM   1156  CD1 LEU A  90      -0.247   1.715  -7.992  1.00 91.89           C
ATOM   1157 1HD1 LEU A  90      -0.230   2.590  -7.342  1.00 91.89           H
ATOM   1158 2HD1 LEU A  90      -1.233   1.618  -8.446  1.00 91.89           H
ATOM   1159 3HD1 LEU A  90      -0.028   0.822  -7.405  1.00 91.89           H
ATOM   1160  CD2 LEU A  90       0.913   0.627  -9.968  1.00 91.89           C
ATOM   1161 1HD2 LEU A  90      -0.023   0.483 -10.509  1.00 91.89           H
ATOM   1162 2HD2 LEU A  90       1.729   0.752 -10.680  1.00 91.89           H
ATOM   1163 3HD2 LEU A  90       1.108  -0.244  -9.342  1.00 91.89           H
ATOM   1164  HN  LEU A  90       0.093   5.293 -11.036  1.00 91.89           H
ATOM   1165  N   ALA A  91       3.000   5.087  -9.726  1.00 93.31           N
ATOM   1166  CA  ALA A  91       4.406   5.317  -9.441  1.00 93.31           C
ATOM   1167  C   ALA A  91       4.541   6.520  -8.505  1.00 93.31           C
ATOM   1168  O   ALA A  91       5.403   6.534  -7.627  1.00 93.31           O
ATOM   1169  HA  ALA A  91       4.792   4.431  -8.938  1.00 93.31           H
ATOM   1170  CB  ALA A  91       5.168   5.511 -10.753  1.00 93.31           C
ATOM   1171 1HB  ALA A  91       5.064   4.617 -11.369  1.00 93.31           H
ATOM   1172 2HB  ALA A  91       4.761   6.369 -11.287  1.00 93.31           H
ATOM   1173 3HB  ALA A  91       6.223   5.683 -10.539  1.00 93.31           H
ATOM   1174  HN  ALA A  91       2.733   5.229 -10.680  1.00 93.31           H
ATOM   1175  N   ILE A  92       3.678   7.501  -8.724  1.00 95.22           N
ATOM   1176  CA  ILE A  92       3.690   8.705  -7.911  1.00 95.22           C
ATOM   1177  C   ILE A  92       3.329   8.344  -6.469  1.00 95.22           C
ATOM   1178  O   ILE A  92       3.979   8.800  -5.529  1.00 95.22           O
ATOM   1179  HA  ILE A  92       4.706   9.098  -7.924  1.00 95.22           H
ATOM   1180  CB  ILE A  92       2.783   9.774  -8.523  1.00 95.22           C
ATOM   1181  HB  ILE A  92       1.823   9.314  -8.758  1.00 95.22           H
ATOM   1182  CG1 ILE A  92       3.365  10.301  -9.836  1.00 95.22           C
ATOM   1183 1HG1 ILE A  92       4.255  10.896  -9.631  1.00 95.22           H
ATOM   1184 2HG1 ILE A  92       3.677   9.464 -10.461  1.00 95.22           H
ATOM   1185  CG2 ILE A  92       2.511  10.900  -7.523  1.00 95.22           C
ATOM   1186 1HG2 ILE A  92       2.022  10.491  -6.639  1.00 95.22           H
ATOM   1187 2HG2 ILE A  92       3.454  11.365  -7.235  1.00 95.22           H
ATOM   1188 3HG2 ILE A  92       1.864  11.646  -7.984  1.00 95.22           H
ATOM   1189  CD1 ILE A  92       2.339  11.151 -10.588  1.00 95.22           C
ATOM   1190 1HD1 ILE A  92       1.460  10.546 -10.813  1.00 95.22           H
ATOM   1191 2HD1 ILE A  92       2.047  12.000  -9.970  1.00 95.22           H
ATOM   1192 3HD1 ILE A  92       2.778  11.513 -11.518  1.00 95.22           H
ATOM   1193  HN  ILE A  92       2.980   7.482  -9.441  1.00 95.22           H
ATOM   1194  N   ALA A  93       2.293   7.528  -6.338  1.00 95.32           N
ATOM   1195  CA  ALA A  93       1.803   7.145  -5.024  1.00 95.32           C
ATOM   1196  C   ALA A  93       2.910   6.409  -4.267  1.00 95.32           C
ATOM   1197  O   ALA A  93       3.119   6.648  -3.078  1.00 95.32           O
ATOM   1198  HA  ALA A  93       1.551   8.058  -4.485  1.00 95.32           H
ATOM   1199  CB  ALA A  93       0.539   6.297  -5.178  1.00 95.32           C
ATOM   1200 1HB  ALA A  93      -0.226   6.875  -5.696  1.00 95.32           H
ATOM   1201 2HB  ALA A  93       0.770   5.401  -5.755  1.00 95.32           H
ATOM   1202 3HB  ALA A  93       0.172   6.010  -4.193  1.00 95.32           H
ATOM   1203  HN  ALA A  93       1.793   7.132  -7.108  1.00 95.32           H
ATOM   1204  N   ASP A  94       3.591   5.529  -4.986  1.00 94.81           N
ATOM   1205  CA  ASP A  94       4.652   4.735  -4.389  1.00 94.81           C
ATOM   1206  C   ASP A  94       5.770   5.663  -3.910  1.00 94.81           C
ATOM   1207  O   ASP A  94       6.273   5.512  -2.798  1.00 94.81           O
ATOM   1208  HA  ASP A  94       4.178   4.195  -3.569  1.00 94.81           H
ATOM   1209  CB  ASP A  94       5.249   3.760  -5.405  1.00 94.81           C
ATOM   1210 1HB  ASP A  94       5.388   4.265  -6.361  1.00 94.81           H
ATOM   1211 2HB  ASP A  94       6.234   3.437  -5.069  1.00 94.81           H
ATOM   1212  CG  ASP A  94       4.343   2.541  -5.594  1.00 94.81           C
ATOM   1213  OD1 ASP A  94       3.670   2.176  -4.606  1.00 94.81           O
ATOM   1214  OD2 ASP A  94       4.345   2.002  -6.722  1.00 94.81           O
ATOM   1215  HN  ASP A  94       3.429   5.355  -5.957  1.00 94.81           H
ATOM   1216  N   LEU A  95       6.126   6.602  -4.774  1.00 96.10           N
ATOM   1217  CA  LEU A  95       7.218   7.514  -4.479  1.00 96.10           C
ATOM   1218  C   LEU A  95       6.906   8.279  -3.192  1.00 96.10           C
ATOM   1219  O   LEU A  95       7.772   8.436  -2.333  1.00 96.10           O
ATOM   1220  HA  LEU A  95       8.112   6.912  -4.315  1.00 96.10           H
ATOM   1221  CB  LEU A  95       7.498   8.420  -5.680  1.00 96.10           C
ATOM   1222 1HB  LEU A  95       6.544   8.750  -6.091  1.00 96.10           H
ATOM   1223 2HB  LEU A  95       8.018   9.310  -5.325  1.00 96.10           H
ATOM   1224  CG  LEU A  95       8.322   7.800  -6.811  1.00 96.10           C
ATOM   1225  HG  LEU A  95       7.778   6.937  -7.195  1.00 96.10           H
ATOM   1226  CD1 LEU A  95       8.488   8.784  -7.971  1.00 96.10           C
ATOM   1227 1HD1 LEU A  95       7.507   9.054  -8.361  1.00 96.10           H
ATOM   1228 2HD1 LEU A  95       8.999   9.679  -7.617  1.00 96.10           H
ATOM   1229 3HD1 LEU A  95       9.078   8.317  -8.761  1.00 96.10           H
ATOM   1230  CD2 LEU A  95       9.669   7.292  -6.293  1.00 96.10           C
ATOM   1231 1HD2 LEU A  95      10.231   8.122  -5.866  1.00 96.10           H
ATOM   1232 2HD2 LEU A  95       9.501   6.535  -5.527  1.00 96.10           H
ATOM   1233 3HD2 LEU A  95      10.234   6.856  -7.116  1.00 96.10           H
ATOM   1234  HN  LEU A  95       5.683   6.745  -5.659  1.00 96.10           H
ATOM   1235  N   LEU A  96       5.665   8.735  -3.098  1.00 95.74           N
ATOM   1236  CA  LEU A  96       5.258   9.574  -1.984  1.00 95.74           C
ATOM   1237  C   LEU A  96       5.476   8.816  -0.674  1.00 95.74           C
ATOM   1238  O   LEU A  96       5.914   9.396   0.318  1.00 95.74           O
ATOM   1239  HA  LEU A  96       5.901  10.454  -1.986  1.00 95.74           H
ATOM   1240  CB  LEU A  96       3.821  10.064  -2.179  1.00 95.74           C
ATOM   1241 1HB  LEU A  96       3.204   9.212  -2.467  1.00 95.74           H
ATOM   1242 2HB  LEU A  96       3.446  10.419  -1.220  1.00 95.74           H
ATOM   1243  CG  LEU A  96       3.626  11.173  -3.215  1.00 95.74           C
ATOM   1244  HG  LEU A  96       3.942  10.793  -4.186  1.00 95.74           H
ATOM   1245  CD1 LEU A  96       2.149  11.554  -3.338  1.00 95.74           C
ATOM   1246 1HD1 LEU A  96       1.573  10.681  -3.647  1.00 95.74           H
ATOM   1247 2HD1 LEU A  96       1.783  11.907  -2.374  1.00 95.74           H
ATOM   1248 3HD1 LEU A  96       2.038  12.344  -4.080  1.00 95.74           H
ATOM   1249  CD2 LEU A  96       4.505  12.383  -2.894  1.00 95.74           C
ATOM   1250 1HD2 LEU A  96       4.243  12.773  -1.911  1.00 95.74           H
ATOM   1251 2HD2 LEU A  96       5.553  12.082  -2.898  1.00 95.74           H
ATOM   1252 3HD2 LEU A  96       4.347  13.157  -3.646  1.00 95.74           H
ATOM   1253  HN  LEU A  96       4.946   8.540  -3.765  1.00 95.74           H
ATOM   1254  N   PHE A  97       5.161   7.529  -0.712  1.00 96.24           N
ATOM   1255  CA  PHE A  97       5.304   6.688   0.465  1.00 96.24           C
ATOM   1256  C   PHE A  97       6.779   6.409   0.763  1.00 96.24           C
ATOM   1257  O   PHE A  97       7.218   6.529   1.906  1.00 96.24           O
ATOM   1258  HA  PHE A  97       4.861   7.227   1.303  1.00 96.24           H
ATOM   1259  CB  PHE A  97       4.599   5.366   0.158  1.00 96.24           C
ATOM   1260 1HB  PHE A  97       3.522   5.533   0.150  1.00 96.24           H
ATOM   1261 2HB  PHE A  97       4.879   5.041  -0.845  1.00 96.24           H
ATOM   1262  CG  PHE A  97       4.920   4.245   1.149  1.00 96.24           C
ATOM   1263  CD1 PHE A  97       5.502   3.096   0.712  1.00 96.24           C
ATOM   1264  HD1 PHE A  97       5.740   2.974  -0.345  1.00 96.24           H
ATOM   1265  CD2 PHE A  97       4.622   4.398   2.467  1.00 96.24           C
ATOM   1266  HD2 PHE A  97       4.156   5.318   2.818  1.00 96.24           H
ATOM   1267  CE1 PHE A  97       5.799   2.056   1.631  1.00 96.24           C
ATOM   1268  HE1 PHE A  97       6.265   1.135   1.281  1.00 96.24           H
ATOM   1269  CE2 PHE A  97       4.920   3.357   3.387  1.00 96.24           C
ATOM   1270  HE2 PHE A  97       4.681   3.480   4.444  1.00 96.24           H
ATOM   1271  CZ  PHE A  97       5.502   2.209   2.950  1.00 96.24           C
ATOM   1272  HZ  PHE A  97       5.730   1.410   3.656  1.00 96.24           H
ATOM   1273  HN  PHE A  97       4.814   7.062  -1.525  1.00 96.24           H
ATOM   1274  N   LEU A  98       7.503   6.043  -0.285  1.00 96.01           N
ATOM   1275  CA  LEU A  98       8.874   5.589  -0.125  1.00 96.01           C
ATOM   1276  C   LEU A  98       9.683   6.669   0.595  1.00 96.01           C
ATOM   1277  O   LEU A  98      10.554   6.360   1.407  1.00 96.01           O
ATOM   1278  HA  LEU A  98       8.852   4.698   0.502  1.00 96.01           H
ATOM   1279  CB  LEU A  98       9.462   5.178  -1.476  1.00 96.01           C
ATOM   1280 1HB  LEU A  98       9.288   5.986  -2.187  1.00 96.01           H
ATOM   1281 2HB  LEU A  98      10.542   5.079  -1.365  1.00 96.01           H
ATOM   1282  CG  LEU A  98       8.919   3.881  -2.078  1.00 96.01           C
ATOM   1283  HG  LEU A  98       7.834   3.885  -1.975  1.00 96.01           H
ATOM   1284  CD1 LEU A  98       9.231   3.797  -3.573  1.00 96.01           C
ATOM   1285 1HD1 LEU A  98       8.771   4.641  -4.088  1.00 96.01           H
ATOM   1286 2HD1 LEU A  98      10.310   3.825  -3.722  1.00 96.01           H
ATOM   1287 3HD1 LEU A  98       8.833   2.865  -3.976  1.00 96.01           H
ATOM   1288  CD2 LEU A  98       9.440   2.662  -1.314  1.00 96.01           C
ATOM   1289 1HD2 LEU A  98      10.529   2.640  -1.364  1.00 96.01           H
ATOM   1290 2HD2 LEU A  98       9.124   2.723  -0.273  1.00 96.01           H
ATOM   1291 3HD2 LEU A  98       9.038   1.753  -1.763  1.00 96.01           H
ATOM   1292  HN  LEU A  98       7.167   6.053  -1.227  1.00 96.01           H
ATOM   1293  N   VAL A  99       9.367   7.915   0.273  1.00 96.07           N
ATOM   1294  CA  VAL A  99      10.094   9.041   0.833  1.00 96.07           C
ATOM   1295  C   VAL A  99       9.916   9.052   2.353  1.00 96.07           C
ATOM   1296  O   VAL A  99      10.684   9.695   3.067  1.00 96.07           O
ATOM   1297  HA  VAL A  99      11.150   8.897   0.605  1.00 96.07           H
ATOM   1298  CB  VAL A  99       9.639  10.341   0.168  1.00 96.07           C
ATOM   1299  HB  VAL A  99       8.550  10.372   0.202  1.00 96.07           H
ATOM   1300  CG1 VAL A  99      10.167  11.560   0.928  1.00 96.07           C
ATOM   1301 1HG1 VAL A  99       9.791  11.540   1.951  1.00 96.07           H
ATOM   1302 2HG1 VAL A  99      11.257  11.536   0.941  1.00 96.07           H
ATOM   1303 3HG1 VAL A  99       9.829  12.471   0.434  1.00 96.07           H
ATOM   1304  CG2 VAL A  99      10.065  10.384  -1.301  1.00 96.07           C
ATOM   1305 1HG2 VAL A  99      11.151  10.320  -1.366  1.00 96.07           H
ATOM   1306 2HG2 VAL A  99       9.619   9.545  -1.833  1.00 96.07           H
ATOM   1307 3HG2 VAL A  99       9.729  11.319  -1.749  1.00 96.07           H
ATOM   1308  HN  VAL A  99       8.631   8.159  -0.358  1.00 96.07           H
ATOM   1309  N   THR A 100       8.898   8.333   2.802  1.00 95.31           N
ATOM   1310  CA  THR A 100       8.576   8.296   4.219  1.00 95.31           C
ATOM   1311  C   THR A 100       9.384   7.203   4.921  1.00 95.31           C
ATOM   1312  O   THR A 100       9.505   7.204   6.145  1.00 95.31           O
ATOM   1313  HA  THR A 100       8.870   9.246   4.663  1.00 95.31           H
ATOM   1314  CB  THR A 100       7.063   8.114   4.355  1.00 95.31           C
ATOM   1315  HB  THR A 100       6.732   8.349   5.367  1.00 95.31           H
ATOM   1316  OG1 THR A 100       6.834   6.774   3.928  1.00 95.31           O
ATOM   1317  HG1 THR A 100       6.802   6.734   2.929  1.00 95.31           H
ATOM   1318  CG2 THR A 100       6.278   8.964   3.353  1.00 95.31           C
ATOM   1319 1HG2 THR A 100       6.560   8.682   2.338  1.00 95.31           H
ATOM   1320 2HG2 THR A 100       6.506  10.018   3.513  1.00 95.31           H
ATOM   1321 3HG2 THR A 100       5.210   8.797   3.493  1.00 95.31           H
ATOM   1322  HN  THR A 100       8.300   7.784   2.218  1.00 95.31           H
ATOM   1323  N   LEU A 101       9.917   6.296   4.115  1.00 94.93           N
ATOM   1324  CA  LEU A 101      10.564   5.109   4.649  1.00 94.93           C
ATOM   1325  C   LEU A 101      11.801   5.524   5.448  1.00 94.93           C
ATOM   1326  O   LEU A 101      12.066   4.975   6.517  1.00 94.93           O
ATOM   1327  HA  LEU A 101       9.859   4.630   5.328  1.00 94.93           H
ATOM   1328  CB  LEU A 101      10.862   4.112   3.528  1.00 94.93           C
ATOM   1329 1HB  LEU A 101      11.378   4.640   2.726  1.00 94.93           H
ATOM   1330 2HB  LEU A 101      11.553   3.361   3.911  1.00 94.93           H
ATOM   1331  CG  LEU A 101       9.651   3.392   2.930  1.00 94.93           C
ATOM   1332  HG  LEU A 101       9.031   4.131   2.424  1.00 94.93           H
ATOM   1333  CD1 LEU A 101      10.085   2.370   1.878  1.00 94.93           C
ATOM   1334 1HD1 LEU A 101      10.621   2.878   1.076  1.00 94.93           H
ATOM   1335 2HD1 LEU A 101      10.739   1.629   2.339  1.00 94.93           H
ATOM   1336 3HD1 LEU A 101       9.205   1.873   1.469  1.00 94.93           H
ATOM   1337  CD2 LEU A 101       8.795   2.757   4.027  1.00 94.93           C
ATOM   1338 1HD2 LEU A 101       9.392   2.034   4.582  1.00 94.93           H
ATOM   1339 2HD2 LEU A 101       8.440   3.533   4.706  1.00 94.93           H
ATOM   1340 3HD2 LEU A 101       7.941   2.253   3.575  1.00 94.93           H
ATOM   1341  HN  LEU A 101       9.912   6.361   3.118  1.00 94.93           H
ATOM   1342  N   PRO A 102      12.576   6.495   4.948  1.00 94.77           N
ATOM   1343  CA  PRO A 102      13.781   6.938   5.655  1.00 94.77           C
ATOM   1344  C   PRO A 102      13.495   7.318   7.099  1.00 94.77           C
ATOM   1345  O   PRO A 102      14.286   7.017   7.992  1.00 94.77           O
ATOM   1346  HA  PRO A 102      14.503   6.123   5.712  1.00 94.77           H
ATOM   1347  CB  PRO A 102      14.261   8.138   4.837  1.00 94.77           C
ATOM   1348 1HB  PRO A 102      13.852   9.074   5.219  1.00 94.77           H
ATOM   1349 2HB  PRO A 102      15.346   8.233   4.861  1.00 94.77           H
ATOM   1350  CG  PRO A 102      13.753   7.834   3.432  1.00 94.77           C
ATOM   1351 1HG  PRO A 102      13.701   8.732   2.817  1.00 94.77           H
ATOM   1352 2HG  PRO A 102      14.409   7.140   2.907  1.00 94.77           H
ATOM   1353  CD  PRO A 102      12.379   7.237   3.690  1.00 94.77           C
ATOM   1354 1HD  PRO A 102      11.616   8.009   3.796  1.00 94.77           H
ATOM   1355 2HD  PRO A 102      12.060   6.588   2.875  1.00 94.77           H
ATOM   1356  N   PHE A 103      12.361   7.976   7.291  1.00 94.21           N
ATOM   1357  CA  PHE A 103      11.984   8.447   8.613  1.00 94.21           C
ATOM   1358  C   PHE A 103      11.636   7.275   9.534  1.00 94.21           C
ATOM   1359  O   PHE A 103      11.985   7.283  10.713  1.00 94.21           O
ATOM   1360  HA  PHE A 103      12.840   8.985   9.021  1.00 94.21           H
ATOM   1361  CB  PHE A 103      10.745   9.327   8.438  1.00 94.21           C
ATOM   1362 1HB  PHE A 103       9.970   8.750   7.934  1.00 94.21           H
ATOM   1363 2HB  PHE A 103      10.358   9.592   9.421  1.00 94.21           H
ATOM   1364  CG  PHE A 103      11.001  10.610   7.644  1.00 94.21           C
ATOM   1365  CD1 PHE A 103      11.396  11.741   8.289  1.00 94.21           C
ATOM   1366  HD1 PHE A 103      11.529  11.733   9.371  1.00 94.21           H
ATOM   1367  CD2 PHE A 103      10.834  10.620   6.295  1.00 94.21           C
ATOM   1368  HD2 PHE A 103      10.518   9.714   5.778  1.00 94.21           H
ATOM   1369  CE1 PHE A 103      11.633  12.932   7.553  1.00 94.21           C
ATOM   1370  HE1 PHE A 103      11.949  13.838   8.070  1.00 94.21           H
ATOM   1371  CE2 PHE A 103      11.072  11.811   5.559  1.00 94.21           C
ATOM   1372  HE2 PHE A 103      10.938  11.819   4.477  1.00 94.21           H
ATOM   1373  CZ  PHE A 103      11.466  12.942   6.203  1.00 94.21           C
ATOM   1374  HZ  PHE A 103      11.649  13.856   5.638  1.00 94.21           H
ATOM   1375  HN  PHE A 103      11.707   8.187   6.565  1.00 94.21           H
ATOM   1376  N   TRP A 104      10.953   6.296   8.960  1.00 92.01           N
ATOM   1377  CA  TRP A 104      10.593   5.100   9.703  1.00 92.01           C
ATOM   1378  C   TRP A 104      11.885   4.413  10.148  1.00 92.01           C
ATOM   1379  O   TRP A 104      11.957   3.872  11.250  1.00 92.01           O
ATOM   1380  HA  TRP A 104      10.016   5.410  10.574  1.00 92.01           H
ATOM   1381  CB  TRP A 104       9.688   4.190   8.870  1.00 92.01           C
ATOM   1382 1HB  TRP A 104      10.040   4.189   7.839  1.00 92.01           H
ATOM   1383 2HB  TRP A 104       9.779   3.168   9.239  1.00 92.01           H
ATOM   1384  CG  TRP A 104       8.212   4.593   8.890  1.00 92.01           C
ATOM   1385  CD1 TRP A 104       7.455   5.001   7.862  1.00 92.01           C
ATOM   1386  HD1 TRP A 104       7.813   5.101   6.838  1.00 92.01           H
ATOM   1387  CD2 TRP A 104       7.340   4.610  10.040  1.00 92.01           C
ATOM   1388  NE1 TRP A 104       6.164   5.280   8.264  1.00 92.01           N
ATOM   1389  HE1 TRP A 104       5.418   5.599   7.680  1.00 92.01           H
ATOM   1390  CE2 TRP A 104       6.092   5.034   9.631  1.00 92.01           C
ATOM   1391  CE3 TRP A 104       7.598   4.278  11.381  1.00 92.01           C
ATOM   1392  HE3 TRP A 104       8.574   3.941  11.729  1.00 92.01           H
ATOM   1393  CZ2 TRP A 104       5.004   5.165  10.501  1.00 92.01           C
ATOM   1394  HZ2 TRP A 104       4.027   5.502  10.153  1.00 92.01           H
ATOM   1395  CZ3 TRP A 104       6.500   4.415  12.239  1.00 92.01           C
ATOM   1396  HZ3 TRP A 104       6.645   4.170  13.291  1.00 92.01           H
ATOM   1397  CH2 TRP A 104       5.237   4.840  11.843  1.00 92.01           C
ATOM   1398  HH2 TRP A 104       4.432   4.920  12.573  1.00 92.01           H
ATOM   1399  HN  TRP A 104      10.647   6.310   8.008  1.00 92.01           H
ATOM   1400  N   ALA A 105      12.874   4.456   9.267  1.00 93.81           N
ATOM   1401  CA  ALA A 105      14.131   3.772   9.519  1.00 93.81           C
ATOM   1402  C   ALA A 105      14.801   4.382  10.751  1.00 93.81           C
ATOM   1403  O   ALA A 105      15.266   3.660  11.631  1.00 93.81           O
ATOM   1404  HA  ALA A 105      13.904   2.725   9.720  1.00 93.81           H
ATOM   1405  CB  ALA A 105      15.016   3.854   8.273  1.00 93.81           C
ATOM   1406 1HB  ALA A 105      14.506   3.380   7.434  1.00 93.81           H
ATOM   1407 2HB  ALA A 105      15.213   4.899   8.036  1.00 93.81           H
ATOM   1408 3HB  ALA A 105      15.958   3.340   8.463  1.00 93.81           H
ATOM   1409  HN  ALA A 105      12.827   4.947   8.397  1.00 93.81           H
ATOM   1410  N   ILE A 106      14.830   5.707  10.775  1.00 93.49           N
ATOM   1411  CA  ILE A 106      15.467   6.422  11.867  1.00 93.49           C
ATOM   1412  C   ILE A 106      14.722   6.125  13.170  1.00 93.49           C
ATOM   1413  O   ILE A 106      15.343   5.884  14.204  1.00 93.49           O
ATOM   1414  HA  ILE A 106      16.485   6.042  11.957  1.00 93.49           H
ATOM   1415  CB  ILE A 106      15.569   7.914  11.544  1.00 93.49           C
ATOM   1416  HB  ILE A 106      14.596   8.253  11.188  1.00 93.49           H
ATOM   1417  CG1 ILE A 106      16.573   8.164  10.417  1.00 93.49           C
ATOM   1418 1HG1 ILE A 106      17.587   8.013  10.788  1.00 93.49           H
ATOM   1419 2HG1 ILE A 106      16.416   7.439   9.617  1.00 93.49           H
ATOM   1420  CG2 ILE A 106      15.900   8.726  12.797  1.00 93.49           C
ATOM   1421 1HG2 ILE A 106      15.117   8.582  13.541  1.00 93.49           H
ATOM   1422 2HG2 ILE A 106      16.854   8.391  13.205  1.00 93.49           H
ATOM   1423 3HG2 ILE A 106      15.967   9.783  12.539  1.00 93.49           H
ATOM   1424  CD1 ILE A 106      16.434   9.582   9.862  1.00 93.49           C
ATOM   1425 1HD1 ILE A 106      15.426   9.721   9.469  1.00 93.49           H
ATOM   1426 2HD1 ILE A 106      16.616  10.304  10.659  1.00 93.49           H
ATOM   1427 3HD1 ILE A 106      17.159   9.733   9.062  1.00 93.49           H
ATOM   1428  HN  ILE A 106      14.429   6.287  10.066  1.00 93.49           H
ATOM   1429  N   ALA A 107      13.400   6.151  13.077  1.00 91.82           N
ATOM   1430  CA  ALA A 107      12.564   5.988  14.254  1.00 91.82           C
ATOM   1431  C   ALA A 107      12.764   4.584  14.826  1.00 91.82           C
ATOM   1432  O   ALA A 107      12.714   4.391  16.040  1.00 91.82           O
ATOM   1433  HA  ALA A 107      12.885   6.722  14.993  1.00 91.82           H
ATOM   1434  CB  ALA A 107      11.105   6.265  13.886  1.00 91.82           C
ATOM   1435 1HB  ALA A 107      11.012   7.285  13.513  1.00 91.82           H
ATOM   1436 2HB  ALA A 107      10.785   5.565  13.114  1.00 91.82           H
ATOM   1437 3HB  ALA A 107      10.478   6.143  14.769  1.00 91.82           H
ATOM   1438  HN  ALA A 107      12.902   6.281  12.219  1.00 91.82           H
ATOM   1439  N   ALA A 108      12.987   3.638  13.925  1.00 91.14           N
ATOM   1440  CA  ALA A 108      13.160   2.252  14.322  1.00 91.14           C
ATOM   1441  C   ALA A 108      14.547   2.073  14.943  1.00 91.14           C
ATOM   1442  O   ALA A 108      14.725   1.262  15.851  1.00 91.14           O
ATOM   1443  HA  ALA A 108      12.404   2.024  15.073  1.00 91.14           H
ATOM   1444  CB  ALA A 108      12.942   1.342  13.111  1.00 91.14           C
ATOM   1445 1HB  ALA A 108      11.932   1.486  12.726  1.00 91.14           H
ATOM   1446 2HB  ALA A 108      13.665   1.591  12.335  1.00 91.14           H
ATOM   1447 3HB  ALA A 108      13.072   0.302  13.410  1.00 91.14           H
ATOM   1448  HN  ALA A 108      13.050   3.807  12.941  1.00 91.14           H
ATOM   1449  N   ALA A 109      15.495   2.843  14.427  1.00 91.05           N
ATOM   1450  CA  ALA A 109      16.884   2.687  14.825  1.00 91.05           C
ATOM   1451  C   ALA A 109      17.048   3.137  16.278  1.00 91.05           C
ATOM   1452  O   ALA A 109      17.835   2.558  17.025  1.00 91.05           O
ATOM   1453  HA  ALA A 109      17.134   1.629  14.750  1.00 91.05           H
ATOM   1454  CB  ALA A 109      17.780   3.474  13.866  1.00 91.05           C
ATOM   1455 1HB  ALA A 109      17.648   3.097  12.852  1.00 91.05           H
ATOM   1456 2HB  ALA A 109      17.509   4.529  13.899  1.00 91.05           H
ATOM   1457 3HB  ALA A 109      18.822   3.357  14.165  1.00 91.05           H
ATOM   1458  HN  ALA A 109      15.326   3.561  13.752  1.00 91.05           H
ATOM   1459  N   ASP A 110      16.291   4.164  16.635  1.00 87.58           N
ATOM   1460  CA  ASP A 110      16.442   4.787  17.939  1.00 87.58           C
ATOM   1461  C   ASP A 110      15.068   5.220  18.455  1.00 87.58           C
ATOM   1462  O   ASP A 110      14.328   4.412  19.015  1.00 87.58           O
ATOM   1463  HA  ASP A 110      16.902   4.026  18.569  1.00 87.58           H
ATOM   1464  CB  ASP A 110      17.329   6.031  17.856  1.00 87.58           C
ATOM   1465 1HB  ASP A 110      18.299   5.763  17.437  1.00 87.58           H
ATOM   1466 2HB  ASP A 110      16.879   6.758  17.180  1.00 87.58           H
ATOM   1467  CG  ASP A 110      17.521   6.660  19.237  1.00 87.58           C
ATOM   1468  OD1 ASP A 110      17.223   5.958  20.227  1.00 87.58           O
ATOM   1469  OD2 ASP A 110      17.961   7.830  19.272  1.00 87.58           O
ATOM   1470  HN  ASP A 110      15.587   4.569  16.052  1.00 87.58           H
ATOM   1471  N   GLN A 111      14.768   6.493  18.247  1.00 87.55           N
ATOM   1472  CA  GLN A 111      13.487   7.038  18.664  1.00 87.55           C
ATOM   1473  C   GLN A 111      13.004   8.087  17.660  1.00 87.55           C
ATOM   1474  O   GLN A 111      13.766   8.524  16.799  1.00 87.55           O
ATOM   1475  HA  GLN A 111      12.801   6.191  18.672  1.00 87.55           H
ATOM   1476  CB  GLN A 111      13.573   7.627  20.073  1.00 87.55           C
ATOM   1477 1HB  GLN A 111      12.597   8.009  20.372  1.00 87.55           H
ATOM   1478 2HB  GLN A 111      13.840   6.844  20.783  1.00 87.55           H
ATOM   1479  CG  GLN A 111      14.608   8.752  20.134  1.00 87.55           C
ATOM   1480 1HG  GLN A 111      15.591   8.362  19.872  1.00 87.55           H
ATOM   1481 2HG  GLN A 111      14.362   9.518  19.398  1.00 87.55           H
ATOM   1482  CD  GLN A 111      14.657   9.376  21.531  1.00 87.55           C
ATOM   1483  OE1 GLN A 111      13.646   9.591  22.179  1.00 87.55           O
ATOM   1484  NE2 GLN A 111      15.886   9.654  21.956  1.00 87.55           N
ATOM   1485 1HE2 GLN A 111      16.674   9.453  21.374  1.00 87.55           H
ATOM   1486 2HE2 GLN A 111      16.022  10.065  22.857  1.00 87.55           H
ATOM   1487  HN  GLN A 111      15.381   7.148  17.805  1.00 87.55           H
ATOM   1488  N   TRP A 112      11.741   8.460  17.804  1.00 89.97           N
ATOM   1489  CA  TRP A 112      11.159   9.477  16.945  1.00 89.97           C
ATOM   1490  C   TRP A 112      11.748  10.830  17.348  1.00 89.97           C
ATOM   1491  O   TRP A 112      11.470  11.334  18.435  1.00 89.97           O
ATOM   1492  HA  TRP A 112      11.433   9.242  15.917  1.00 89.97           H
ATOM   1493  CB  TRP A 112       9.631   9.446  17.016  1.00 89.97           C
ATOM   1494 1HB  TRP A 112       9.288   8.430  16.818  1.00 89.97           H
ATOM   1495 2HB  TRP A 112       9.319   9.695  18.031  1.00 89.97           H
ATOM   1496  CG  TRP A 112       8.942  10.401  16.039  1.00 89.97           C
ATOM   1497  CD1 TRP A 112       8.511  11.648  16.269  1.00 89.97           C
ATOM   1498  HD1 TRP A 112       8.601  12.161  17.227  1.00 89.97           H
ATOM   1499  CD2 TRP A 112       8.622  10.133  14.657  1.00 89.97           C
ATOM   1500  NE1 TRP A 112       7.938  12.202  15.143  1.00 89.97           N
ATOM   1501  HE1 TRP A 112       7.545  13.118  15.067  1.00 89.97           H
ATOM   1502  CE2 TRP A 112       8.008  11.251  14.131  1.00 89.97           C
ATOM   1503  CE3 TRP A 112       8.845   8.984  13.878  1.00 89.97           C
ATOM   1504  HE3 TRP A 112       9.327   8.089  14.270  1.00 89.97           H
ATOM   1505  CZ2 TRP A 112       7.565  11.330  12.805  1.00 89.97           C
ATOM   1506  HZ2 TRP A 112       7.082  12.225  12.413  1.00 89.97           H
ATOM   1507  CZ3 TRP A 112       8.396   9.079  12.555  1.00 89.97           C
ATOM   1508  HZ3 TRP A 112       8.544   8.215  11.907  1.00 89.97           H
ATOM   1509  CH2 TRP A 112       7.776  10.197  12.010  1.00 89.97           C
ATOM   1510  HH2 TRP A 112       7.455  10.192  10.968  1.00 89.97           H
ATOM   1511  HN  TRP A 112      11.120   8.081  18.490  1.00 89.97           H
ATOM   1512  N   LYS A 113      12.553  11.380  16.450  1.00 91.13           N
ATOM   1513  CA  LYS A 113      13.295  12.592  16.753  1.00 91.13           C
ATOM   1514  C   LYS A 113      12.605  13.787  16.092  1.00 91.13           C
ATOM   1515  O   LYS A 113      13.057  14.922  16.228  1.00 91.13           O
ATOM   1516  HA  LYS A 113      13.267  12.731  17.833  1.00 91.13           H
ATOM   1517  CB  LYS A 113      14.764  12.433  16.355  1.00 91.13           C
ATOM   1518 1HB  LYS A 113      14.832  12.116  15.315  1.00 91.13           H
ATOM   1519 2HB  LYS A 113      15.270  13.396  16.427  1.00 91.13           H
ATOM   1520  CG  LYS A 113      15.468  11.413  17.252  1.00 91.13           C
ATOM   1521 1HG  LYS A 113      15.472  11.770  18.282  1.00 91.13           H
ATOM   1522 2HG  LYS A 113      14.915  10.473  17.243  1.00 91.13           H
ATOM   1523  CD  LYS A 113      16.905  11.171  16.785  1.00 91.13           C
ATOM   1524 1HD  LYS A 113      16.901  10.822  15.752  1.00 91.13           H
ATOM   1525 2HD  LYS A 113      17.459  12.109  16.803  1.00 91.13           H
ATOM   1526  CE  LYS A 113      17.604  10.141  17.675  1.00 91.13           C
ATOM   1527 1HE  LYS A 113      17.695  10.530  18.689  1.00 91.13           H
ATOM   1528 2HE  LYS A 113      17.003   9.234  17.734  1.00 91.13           H
ATOM   1529  NZ  LYS A 113      18.946   9.820  17.139  1.00 91.13           N
ATOM   1530 1HZ  LYS A 113      19.347   9.055  17.670  1.00 91.13           H
ATOM   1531 2HZ  LYS A 113      18.865   9.550  16.165  1.00 91.13           H
ATOM   1532 3HZ  LYS A 113      19.544  10.635  17.215  1.00 91.13           H
ATOM   1533  HN  LYS A 113      12.700  11.013  15.531  1.00 91.13           H
ATOM   1534  N   PHE A 114      11.521  13.489  15.390  1.00 92.44           N
ATOM   1535  CA  PHE A 114      10.900  14.473  14.520  1.00 92.44           C
ATOM   1536  C   PHE A 114       9.660  15.082  15.177  1.00 92.44           C
ATOM   1537  O   PHE A 114       9.173  14.571  16.185  1.00 92.44           O
ATOM   1538  HA  PHE A 114      11.636  15.257  14.340  1.00 92.44           H
ATOM   1539  CB  PHE A 114      10.478  13.739  13.245  1.00 92.44           C
ATOM   1540 1HB  PHE A 114       9.666  13.053  13.485  1.00 92.44           H
ATOM   1541 2HB  PHE A 114      10.082  14.465  12.534  1.00 92.44           H
ATOM   1542  CG  PHE A 114      11.609  12.956  12.575  1.00 92.44           C
ATOM   1543  CD1 PHE A 114      12.565  13.614  11.866  1.00 92.44           C
ATOM   1544  HD1 PHE A 114      12.525  14.699  11.775  1.00 92.44           H
ATOM   1545  CD2 PHE A 114      11.658  11.601  12.689  1.00 92.44           C
ATOM   1546  HD2 PHE A 114      10.892  11.074  13.257  1.00 92.44           H
ATOM   1547  CE1 PHE A 114      13.614  12.886  11.244  1.00 92.44           C
ATOM   1548  HE1 PHE A 114      14.380  13.414  10.675  1.00 92.44           H
ATOM   1549  CE2 PHE A 114      12.707  10.874  12.067  1.00 92.44           C
ATOM   1550  HE2 PHE A 114      12.746   9.789  12.158  1.00 92.44           H
ATOM   1551  CZ  PHE A 114      13.663  11.532  11.358  1.00 92.44           C
ATOM   1552  HZ  PHE A 114      14.468  10.974  10.880  1.00 92.44           H
ATOM   1553  HN  PHE A 114      11.069  12.597  15.410  1.00 92.44           H
ATOM   1554  N   GLN A 115       9.184  16.165  14.580  1.00 92.74           N
ATOM   1555  CA  GLN A 115       8.035  16.873  15.119  1.00 92.74           C
ATOM   1556  C   GLN A 115       6.757  16.064  14.887  1.00 92.74           C
ATOM   1557  O   GLN A 115       6.743  15.138  14.077  1.00 92.74           O
ATOM   1558  HA  GLN A 115       8.226  16.964  16.188  1.00 92.74           H
ATOM   1559  CB  GLN A 115       7.917  18.271  14.509  1.00 92.74           C
ATOM   1560 1HB  GLN A 115       7.935  18.200  13.421  1.00 92.74           H
ATOM   1561 2HB  GLN A 115       6.959  18.712  14.784  1.00 92.74           H
ATOM   1562  CG  GLN A 115       9.057  19.174  14.985  1.00 92.74           C
ATOM   1563 1HG  GLN A 115      10.015  18.697  14.778  1.00 92.74           H
ATOM   1564 2HG  GLN A 115       9.041  20.111  14.427  1.00 92.74           H
ATOM   1565  CD  GLN A 115       8.938  19.465  16.482  1.00 92.74           C
ATOM   1566  OE1 GLN A 115       7.885  19.334  17.084  1.00 92.74           O
ATOM   1567  NE2 GLN A 115      10.073  19.864  17.048  1.00 92.74           N
ATOM   1568 1HE2 GLN A 115      10.903  19.950  16.496  1.00 92.74           H
ATOM   1569 2HE2 GLN A 115      10.097  20.078  18.024  1.00 92.74           H
ATOM   1570  HN  GLN A 115       9.570  16.558  13.745  1.00 92.74           H
ATOM   1571  N   THR A 116       5.715  16.443  15.612  1.00 93.26           N
ATOM   1572  CA  THR A 116       4.456  15.721  15.548  1.00 93.26           C
ATOM   1573  C   THR A 116       3.894  15.755  14.125  1.00 93.26           C
ATOM   1574  O   THR A 116       3.298  14.782  13.666  1.00 93.26           O
ATOM   1575  HA  THR A 116       4.647  14.675  15.791  1.00 93.26           H
ATOM   1576  CB  THR A 116       3.511  16.324  16.589  1.00 93.26           C
ATOM   1577  HB  THR A 116       3.190  17.322  16.292  1.00 93.26           H
ATOM   1578  OG1 THR A 116       4.246  16.251  17.808  1.00 93.26           O
ATOM   1579  HG1 THR A 116       3.838  16.858  18.490  1.00 93.26           H
ATOM   1580  CG2 THR A 116       2.283  15.447  16.842  1.00 93.26           C
ATOM   1581 1HG2 THR A 116       2.602  14.470  17.205  1.00 93.26           H
ATOM   1582 2HG2 THR A 116       1.725  15.326  15.914  1.00 93.26           H
ATOM   1583 3HG2 THR A 116       1.646  15.921  17.589  1.00 93.26           H
ATOM   1584  HN  THR A 116       5.722  17.226  16.234  1.00 93.26           H
ATOM   1585  N   PHE A 117       4.103  16.886  13.467  1.00 94.00           N
ATOM   1586  CA  PHE A 117       3.628  17.058  12.105  1.00 94.00           C
ATOM   1587  C   PHE A 117       4.115  15.920  11.206  1.00 94.00           C
ATOM   1588  O   PHE A 117       3.337  15.354  10.439  1.00 94.00           O
ATOM   1589  HA  PHE A 117       2.538  17.051  12.140  1.00 94.00           H
ATOM   1590  CB  PHE A 117       4.206  18.379  11.593  1.00 94.00           C
ATOM   1591 1HB  PHE A 117       3.813  19.195  12.201  1.00 94.00           H
ATOM   1592 2HB  PHE A 117       5.287  18.369  11.733  1.00 94.00           H
ATOM   1593  CG  PHE A 117       3.898  18.664  10.122  1.00 94.00           C
ATOM   1594  CD1 PHE A 117       4.866  18.501   9.181  1.00 94.00           C
ATOM   1595  HD1 PHE A 117       5.861  18.166   9.475  1.00 94.00           H
ATOM   1596  CD2 PHE A 117       2.657  19.082   9.755  1.00 94.00           C
ATOM   1597  HD2 PHE A 117       1.881  19.214  10.509  1.00 94.00           H
ATOM   1598  CE1 PHE A 117       4.581  18.765   7.815  1.00 94.00           C
ATOM   1599  HE1 PHE A 117       5.357  18.634   7.061  1.00 94.00           H
ATOM   1600  CE2 PHE A 117       2.372  19.347   8.389  1.00 94.00           C
ATOM   1601  HE2 PHE A 117       1.377  19.682   8.095  1.00 94.00           H
ATOM   1602  CZ  PHE A 117       3.340  19.183   7.448  1.00 94.00           C
ATOM   1603  HZ  PHE A 117       3.121  19.386   6.400  1.00 94.00           H
ATOM   1604  HN  PHE A 117       4.587  17.673  13.849  1.00 94.00           H
ATOM   1605  N   MET A 118       5.399  15.619  11.330  1.00 93.70           N
ATOM   1606  CA  MET A 118       6.008  14.584  10.511  1.00 93.70           C
ATOM   1607  C   MET A 118       5.399  13.214  10.817  1.00 93.70           C
ATOM   1608  O   MET A 118       5.261  12.379   9.924  1.00 93.70           O
ATOM   1609  HA  MET A 118       5.793  14.862   9.480  1.00 93.70           H
ATOM   1610  CB  MET A 118       7.514  14.544  10.776  1.00 93.70           C
ATOM   1611 1HB  MET A 118       7.921  15.554  10.734  1.00 93.70           H
ATOM   1612 2HB  MET A 118       7.701  14.166  11.781  1.00 93.70           H
ATOM   1613  CG  MET A 118       8.227  13.658   9.751  1.00 93.70           C
ATOM   1614 1HG  MET A 118       9.293  13.615   9.974  1.00 93.70           H
ATOM   1615 2HG  MET A 118       7.847  12.638   9.814  1.00 93.70           H
ATOM   1616  SD  MET A 118       7.974  14.303   8.106  1.00 93.70           S
ATOM   1617  CE  MET A 118       8.974  15.779   8.194  1.00 93.70           C
ATOM   1618 1HE  MET A 118       8.597  16.426   8.986  1.00 93.70           H
ATOM   1619 2HE  MET A 118      10.007  15.506   8.409  1.00 93.70           H
ATOM   1620 3HE  MET A 118       8.928  16.306   7.242  1.00 93.70           H
ATOM   1621  HN  MET A 118       6.019  16.067  11.974  1.00 93.70           H
ATOM   1622  N   CYS A 119       5.050  13.026  12.081  1.00 92.73           N
ATOM   1623  CA  CYS A 119       4.458  11.772  12.516  1.00 92.73           C
ATOM   1624  C   CYS A 119       3.122  11.595  11.791  1.00 92.73           C
ATOM   1625  O   CYS A 119       2.819  10.511  11.296  1.00 92.73           O
ATOM   1626  HA  CYS A 119       5.157  10.983  12.237  1.00 92.73           H
ATOM   1627  CB  CYS A 119       4.295  11.720  14.036  1.00 92.73           C
ATOM   1628 1HB  CYS A 119       5.273  11.724  14.516  1.00 92.73           H
ATOM   1629 2HB  CYS A 119       3.766  12.607  14.383  1.00 92.73           H
ATOM   1630  SG  CYS A 119       3.371  10.214  14.515  1.00 92.73           S
ATOM   1631  HN  CYS A 119       5.166  13.710  12.801  1.00 92.73           H
ATOM   1632  N   LYS A 120       2.358  12.677  11.753  1.00 93.74           N
ATOM   1633  CA  LYS A 120       1.057  12.652  11.107  1.00 93.74           C
ATOM   1634  C   LYS A 120       1.229  12.250   9.641  1.00 93.74           C
ATOM   1635  O   LYS A 120       0.545  11.349   9.157  1.00 93.74           O
ATOM   1636  HA  LYS A 120       0.459  11.891  11.606  1.00 93.74           H
ATOM   1637  CB  LYS A 120       0.339  13.990  11.297  1.00 93.74           C
ATOM   1638 1HB  LYS A 120       0.999  14.807  11.006  1.00 93.74           H
ATOM   1639 2HB  LYS A 120      -0.532  14.035  10.643  1.00 93.74           H
ATOM   1640  CG  LYS A 120      -0.099  14.175  12.752  1.00 93.74           C
ATOM   1641 1HG  LYS A 120      -0.784  13.376  13.033  1.00 93.74           H
ATOM   1642 2HG  LYS A 120       0.768  14.097  13.409  1.00 93.74           H
ATOM   1643  CD  LYS A 120      -0.778  15.531  12.952  1.00 93.74           C
ATOM   1644 1HD  LYS A 120      -0.064  16.331  12.757  1.00 93.74           H
ATOM   1645 2HD  LYS A 120      -1.589  15.645  12.232  1.00 93.74           H
ATOM   1646  CE  LYS A 120      -1.327  15.665  14.373  1.00 93.74           C
ATOM   1647 1HE  LYS A 120      -1.188  14.728  14.913  1.00 93.74           H
ATOM   1648 2HE  LYS A 120      -0.769  16.430  14.914  1.00 93.74           H
ATOM   1649  NZ  LYS A 120      -2.764  16.019  14.343  1.00 93.74           N
ATOM   1650 1HZ  LYS A 120      -3.119  16.071  15.291  1.00 93.74           H
ATOM   1651 2HZ  LYS A 120      -2.881  16.917  13.888  1.00 93.74           H
ATOM   1652 3HZ  LYS A 120      -3.275  15.310  13.829  1.00 93.74           H
ATOM   1653  HN  LYS A 120       2.615  13.557  12.153  1.00 93.74           H
ATOM   1654  N   VAL A 121       2.146  12.936   8.975  1.00 93.40           N
ATOM   1655  CA  VAL A 121       2.345  12.733   7.550  1.00 93.40           C
ATOM   1656  C   VAL A 121       2.787  11.290   7.302  1.00 93.40           C
ATOM   1657  O   VAL A 121       2.233  10.606   6.443  1.00 93.40           O
ATOM   1658  HA  VAL A 121       1.386  12.896   7.058  1.00 93.40           H
ATOM   1659  CB  VAL A 121       3.336  13.764   7.008  1.00 93.40           C
ATOM   1660  HB  VAL A 121       4.240  13.712   7.615  1.00 93.40           H
ATOM   1661  CG1 VAL A 121       3.723  13.446   5.562  1.00 93.40           C
ATOM   1662 1HG1 VAL A 121       4.185  12.460   5.519  1.00 93.40           H
ATOM   1663 2HG1 VAL A 121       2.831  13.457   4.937  1.00 93.40           H
ATOM   1664 3HG1 VAL A 121       4.429  14.194   5.202  1.00 93.40           H
ATOM   1665  CG2 VAL A 121       2.772  15.182   7.125  1.00 93.40           C
ATOM   1666 1HG2 VAL A 121       1.847  15.253   6.554  1.00 93.40           H
ATOM   1667 2HG2 VAL A 121       2.571  15.408   8.172  1.00 93.40           H
ATOM   1668 3HG2 VAL A 121       3.497  15.895   6.733  1.00 93.40           H
ATOM   1669  HN  VAL A 121       2.745  13.619   9.392  1.00 93.40           H
ATOM   1670  N   VAL A 122       3.782  10.869   8.070  1.00 92.05           N
ATOM   1671  CA  VAL A 122       4.456   9.611   7.799  1.00 92.05           C
ATOM   1672  C   VAL A 122       3.468   8.458   7.988  1.00 92.05           C
ATOM   1673  O   VAL A 122       3.502   7.479   7.244  1.00 92.05           O
ATOM   1674  HA  VAL A 122       4.780   9.628   6.759  1.00 92.05           H
ATOM   1675  CB  VAL A 122       5.699   9.483   8.681  1.00 92.05           C
ATOM   1676  HB  VAL A 122       5.408   9.707   9.707  1.00 92.05           H
ATOM   1677  CG1 VAL A 122       6.249   8.056   8.649  1.00 92.05           C
ATOM   1678 1HG1 VAL A 122       5.489   7.365   9.015  1.00 92.05           H
ATOM   1679 2HG1 VAL A 122       6.518   7.792   7.626  1.00 92.05           H
ATOM   1680 3HG1 VAL A 122       7.133   7.993   9.284  1.00 92.05           H
ATOM   1681  CG2 VAL A 122       6.772  10.493   8.266  1.00 92.05           C
ATOM   1682 1HG2 VAL A 122       7.058  10.314   7.230  1.00 92.05           H
ATOM   1683 2HG2 VAL A 122       6.376  11.504   8.364  1.00 92.05           H
ATOM   1684 3HG2 VAL A 122       7.645  10.380   8.909  1.00 92.05           H
ATOM   1685  HN  VAL A 122       4.127  11.371   8.863  1.00 92.05           H
ATOM   1686  N   ASN A 123       2.612   8.612   8.987  1.00 90.05           N
ATOM   1687  CA  ASN A 123       1.623   7.591   9.290  1.00 90.05           C
ATOM   1688  C   ASN A 123       0.577   7.553   8.174  1.00 90.05           C
ATOM   1689  O   ASN A 123       0.142   6.479   7.762  1.00 90.05           O
ATOM   1690  HA  ASN A 123       2.186   6.660   9.364  1.00 90.05           H
ATOM   1691  CB  ASN A 123       0.902   7.894  10.604  1.00 90.05           C
ATOM   1692 1HB  ASN A 123       0.851   8.973  10.755  1.00 90.05           H
ATOM   1693 2HB  ASN A 123      -0.124   7.531  10.553  1.00 90.05           H
ATOM   1694  CG  ASN A 123       1.621   7.242  11.787  1.00 90.05           C
ATOM   1695  OD1 ASN A 123       2.396   6.312  11.640  1.00 90.05           O
ATOM   1696  ND2 ASN A 123       1.321   7.781  12.966  1.00 90.05           N
ATOM   1697 1HD2 ASN A 123       0.676   8.544  13.018  1.00 90.05           H
ATOM   1698 2HD2 ASN A 123       1.741   7.423  13.800  1.00 90.05           H
ATOM   1699  HN  ASN A 123       2.586   9.414   9.583  1.00 90.05           H
ATOM   1700  N   SER A 124       0.203   8.740   7.717  1.00 91.99           N
ATOM   1701  CA  SER A 124      -0.899   8.867   6.779  1.00 91.99           C
ATOM   1702  C   SER A 124      -0.439   8.468   5.375  1.00 91.99           C
ATOM   1703  O   SER A 124      -1.224   7.942   4.587  1.00 91.99           O
ATOM   1704  HA  SER A 124      -1.666   8.181   7.139  1.00 91.99           H
ATOM   1705  CB  SER A 124      -1.453  10.293   6.770  1.00 91.99           C
ATOM   1706 1HB  SER A 124      -2.145  10.408   5.935  1.00 91.99           H
ATOM   1707 2HB  SER A 124      -2.024  10.465   7.682  1.00 91.99           H
ATOM   1708  OG  SER A 124      -0.419  11.267   6.666  1.00 91.99           O
ATOM   1709  HG  SER A 124       0.063  11.163   5.796  1.00 91.99           H
ATOM   1710  HN  SER A 124       0.638   9.602   7.978  1.00 91.99           H
ATOM   1711  N   MET A 125       0.831   8.733   5.105  1.00 92.58           N
ATOM   1712  CA  MET A 125       1.361   8.566   3.763  1.00 92.58           C
ATOM   1713  C   MET A 125       1.214   7.117   3.292  1.00 92.58           C
ATOM   1714  O   MET A 125       0.869   6.868   2.138  1.00 92.58           O
ATOM   1715  HA  MET A 125       0.767   9.223   3.128  1.00 92.58           H
ATOM   1716  CB  MET A 125       2.839   8.961   3.745  1.00 92.58           C
ATOM   1717 1HB  MET A 125       3.330   8.587   4.643  1.00 92.58           H
ATOM   1718 2HB  MET A 125       3.334   8.494   2.893  1.00 92.58           H
ATOM   1719  CG  MET A 125       2.999  10.481   3.664  1.00 92.58           C
ATOM   1720 1HG  MET A 125       2.363  10.961   4.408  1.00 92.58           H
ATOM   1721 2HG  MET A 125       4.027  10.759   3.896  1.00 92.58           H
ATOM   1722  SD  MET A 125       2.566  11.054   2.030  1.00 92.58           S
ATOM   1723  CE  MET A 125       2.091  12.733   2.407  1.00 92.58           C
ATOM   1724 1HE  MET A 125       1.258  12.727   3.109  1.00 92.58           H
ATOM   1725 2HE  MET A 125       2.937  13.259   2.851  1.00 92.58           H
ATOM   1726 3HE  MET A 125       1.790  13.240   1.490  1.00 92.58           H
ATOM   1727  HN  MET A 125       1.491   9.055   5.783  1.00 92.58           H
ATOM   1728  N   TYR A 126       1.484   6.200   4.209  1.00 84.79           N
ATOM   1729  CA  TYR A 126       1.390   4.783   3.900  1.00 84.79           C
ATOM   1730  C   TYR A 126      -0.040   4.399   3.517  1.00 84.79           C
ATOM   1731  O   TYR A 126      -0.256   3.722   2.512  1.00 84.79           O
ATOM   1732  HA  TYR A 126       2.052   4.578   3.059  1.00 84.79           H
ATOM   1733  CB  TYR A 126       1.777   4.046   5.184  1.00 84.79           C
ATOM   1734 1HB  TYR A 126       2.836   4.214   5.383  1.00 84.79           H
ATOM   1735 2HB  TYR A 126       1.224   4.476   6.019  1.00 84.79           H
ATOM   1736  CG  TYR A 126       1.514   2.539   5.139  1.00 84.79           C
ATOM   1737  CD1 TYR A 126       0.688   1.955   6.077  1.00 84.79           C
ATOM   1738  HD1 TYR A 126       0.222   2.567   6.849  1.00 84.79           H
ATOM   1739  CD2 TYR A 126       2.104   1.765   4.161  1.00 84.79           C
ATOM   1740  HD2 TYR A 126       2.758   2.226   3.421  1.00 84.79           H
ATOM   1741  CE1 TYR A 126       0.440   0.537   6.035  1.00 84.79           C
ATOM   1742  HE1 TYR A 126      -0.211   0.063   6.770  1.00 84.79           H
ATOM   1743  CE2 TYR A 126       1.857   0.347   4.119  1.00 84.79           C
ATOM   1744  HE2 TYR A 126       2.317  -0.277   3.352  1.00 84.79           H
ATOM   1745  CZ  TYR A 126       1.037  -0.197   5.058  1.00 84.79           C
ATOM   1746  OH  TYR A 126       0.804  -1.536   5.018  1.00 84.79           O
ATOM   1747  HH  TYR A 126       1.280  -1.944   4.239  1.00 84.79           H
ATOM   1748  HN  TYR A 126       1.761   6.411   5.146  1.00 84.79           H
ATOM   1749  N   LYS A 127      -0.979   4.846   4.337  1.00 86.41           N
ATOM   1750  CA  LYS A 127      -2.374   4.489   4.142  1.00 86.41           C
ATOM   1751  C   LYS A 127      -2.862   5.063   2.810  1.00 86.41           C
ATOM   1752  O   LYS A 127      -3.653   4.431   2.111  1.00 86.41           O
ATOM   1753  HA  LYS A 127      -2.430   3.402   4.091  1.00 86.41           H
ATOM   1754  CB  LYS A 127      -3.212   4.929   5.345  1.00 86.41           C
ATOM   1755 1HB  LYS A 127      -2.985   5.965   5.592  1.00 86.41           H
ATOM   1756 2HB  LYS A 127      -4.271   4.888   5.089  1.00 86.41           H
ATOM   1757  CG  LYS A 127      -2.940   4.037   6.558  1.00 86.41           C
ATOM   1758 1HG  LYS A 127      -1.875   4.048   6.789  1.00 86.41           H
ATOM   1759 2HG  LYS A 127      -3.459   4.435   7.430  1.00 86.41           H
ATOM   1760  CD  LYS A 127      -3.397   2.601   6.297  1.00 86.41           C
ATOM   1761 1HD  LYS A 127      -4.429   2.602   5.946  1.00 86.41           H
ATOM   1762 2HD  LYS A 127      -2.791   2.161   5.504  1.00 86.41           H
ATOM   1763  CE  LYS A 127      -3.283   1.750   7.563  1.00 86.41           C
ATOM   1764 1HE  LYS A 127      -2.287   1.856   7.992  1.00 86.41           H
ATOM   1765 2HE  LYS A 127      -3.991   2.106   8.312  1.00 86.41           H
ATOM   1766  NZ  LYS A 127      -3.549   0.327   7.257  1.00 86.41           N
ATOM   1767 1HZ  LYS A 127      -3.495  -0.218   8.111  1.00 86.41           H
ATOM   1768 2HZ  LYS A 127      -4.476   0.235   6.856  1.00 86.41           H
ATOM   1769 3HZ  LYS A 127      -2.859  -0.011   6.596  1.00 86.41           H
ATOM   1770  HN  LYS A 127      -0.800   5.440   5.121  1.00 86.41           H
ATOM   1771  N   MET A 128      -2.370   6.253   2.500  1.00 90.87           N
ATOM   1772  CA  MET A 128      -2.732   6.911   1.256  1.00 90.87           C
ATOM   1773  C   MET A 128      -2.227   6.118   0.049  1.00 90.87           C
ATOM   1774  O   MET A 128      -2.956   5.931  -0.924  1.00 90.87           O
ATOM   1775  HA  MET A 128      -3.822   6.944   1.247  1.00 90.87           H
ATOM   1776  CB  MET A 128      -2.133   8.319   1.229  1.00 90.87           C
ATOM   1777 1HB  MET A 128      -2.398   8.848   2.145  1.00 90.87           H
ATOM   1778 2HB  MET A 128      -1.045   8.254   1.202  1.00 90.87           H
ATOM   1779  CG  MET A 128      -2.634   9.105   0.016  1.00 90.87           C
ATOM   1780 1HG  MET A 128      -2.386   8.571  -0.901  1.00 90.87           H
ATOM   1781 2HG  MET A 128      -3.720   9.191   0.051  1.00 90.87           H
ATOM   1782  SD  MET A 128      -1.895  10.730  -0.006  1.00 90.87           S
ATOM   1783  CE  MET A 128      -0.189  10.290  -0.292  1.00 90.87           C
ATOM   1784 1HE  MET A 128       0.164   9.654   0.520  1.00 90.87           H
ATOM   1785 2HE  MET A 128      -0.106   9.753  -1.237  1.00 90.87           H
ATOM   1786 3HE  MET A 128       0.417  11.195  -0.334  1.00 90.87           H
ATOM   1787  HN  MET A 128      -1.737   6.765   3.080  1.00 90.87           H
ATOM   1788  N   ASN A 129      -0.983   5.674   0.152  1.00 90.79           N
ATOM   1789  CA  ASN A 129      -0.390   4.860  -0.896  1.00 90.79           C
ATOM   1790  C   ASN A 129      -1.215   3.583  -1.072  1.00 90.79           C
ATOM   1791  O   ASN A 129      -1.599   3.237  -2.188  1.00 90.79           O
ATOM   1792  HA  ASN A 129      -0.399   5.488  -1.786  1.00 90.79           H
ATOM   1793  CB  ASN A 129       1.039   4.452  -0.534  1.00 90.79           C
ATOM   1794 1HB  ASN A 129       1.693   5.323  -0.583  1.00 90.79           H
ATOM   1795 2HB  ASN A 129       1.069   4.089   0.493  1.00 90.79           H
ATOM   1796  CG  ASN A 129       1.556   3.367  -1.480  1.00 90.79           C
ATOM   1797  OD1 ASN A 129       1.421   2.179  -1.237  1.00 90.79           O
ATOM   1798  ND2 ASN A 129       2.154   3.839  -2.570  1.00 90.79           N
ATOM   1799 1HD2 ASN A 129       2.232   4.826  -2.710  1.00 90.79           H
ATOM   1800 2HD2 ASN A 129       2.526   3.207  -3.250  1.00 90.79           H
ATOM   1801  HN  ASN A 129      -0.385   5.861   0.931  1.00 90.79           H
ATOM   1802  N   PHE A 130      -1.464   2.918   0.047  1.00 84.50           N
ATOM   1803  CA  PHE A 130      -2.149   1.637   0.019  1.00 84.50           C
ATOM   1804  C   PHE A 130      -3.467   1.736  -0.752  1.00 84.50           C
ATOM   1805  O   PHE A 130      -3.686   0.999  -1.712  1.00 84.50           O
ATOM   1806  HA  PHE A 130      -1.490   0.928  -0.482  1.00 84.50           H
ATOM   1807  CB  PHE A 130      -2.448   1.258   1.471  1.00 84.50           C
ATOM   1808 1HB  PHE A 130      -1.525   1.315   2.048  1.00 84.50           H
ATOM   1809 2HB  PHE A 130      -3.133   1.993   1.893  1.00 84.50           H
ATOM   1810  CG  PHE A 130      -3.053  -0.137   1.638  1.00 84.50           C
ATOM   1811  CD1 PHE A 130      -4.377  -0.337   1.402  1.00 84.50           C
ATOM   1812  HD1 PHE A 130      -5.008   0.497   1.093  1.00 84.50           H
ATOM   1813  CD2 PHE A 130      -2.266  -1.177   2.024  1.00 84.50           C
ATOM   1814  HD2 PHE A 130      -1.205  -1.017   2.213  1.00 84.50           H
ATOM   1815  CE1 PHE A 130      -4.939  -1.632   1.557  1.00 84.50           C
ATOM   1816  HE1 PHE A 130      -6.000  -1.792   1.368  1.00 84.50           H
ATOM   1817  CE2 PHE A 130      -2.828  -2.472   2.179  1.00 84.50           C
ATOM   1818  HE2 PHE A 130      -2.197  -3.306   2.488  1.00 84.50           H
ATOM   1819  CZ  PHE A 130      -4.152  -2.672   1.942  1.00 84.50           C
ATOM   1820  HZ  PHE A 130      -4.583  -3.666   2.061  1.00 84.50           H
ATOM   1821  HN  PHE A 130      -1.207   3.240   0.958  1.00 84.50           H
ATOM   1822  N   TYR A 131      -4.311   2.654  -0.302  1.00 86.39           N
ATOM   1823  CA  TYR A 131      -5.649   2.775  -0.855  1.00 86.39           C
ATOM   1824  C   TYR A 131      -5.598   3.160  -2.335  1.00 86.39           C
ATOM   1825  O   TYR A 131      -6.339   2.612  -3.149  1.00 86.39           O
ATOM   1826  HA  TYR A 131      -6.143   1.808  -0.756  1.00 86.39           H
ATOM   1827  CB  TYR A 131      -6.329   3.899  -0.071  1.00 86.39           C
ATOM   1828 1HB  TYR A 131      -5.669   4.766  -0.052  1.00 86.39           H
ATOM   1829 2HB  TYR A 131      -7.234   4.199  -0.598  1.00 86.39           H
ATOM   1830  CG  TYR A 131      -6.695   3.522   1.366  1.00 86.39           C
ATOM   1831  CD1 TYR A 131      -7.377   2.350   1.620  1.00 86.39           C
ATOM   1832  HD1 TYR A 131      -7.656   1.692   0.796  1.00 86.39           H
ATOM   1833  CD2 TYR A 131      -6.341   4.355   2.409  1.00 86.39           C
ATOM   1834  HD2 TYR A 131      -5.802   5.281   2.208  1.00 86.39           H
ATOM   1835  CE1 TYR A 131      -7.721   1.995   2.972  1.00 86.39           C
ATOM   1836  HE1 TYR A 131      -8.260   1.072   3.187  1.00 86.39           H
ATOM   1837  CE2 TYR A 131      -6.685   4.000   3.761  1.00 86.39           C
ATOM   1838  HE2 TYR A 131      -6.413   4.648   4.594  1.00 86.39           H
ATOM   1839  CZ  TYR A 131      -7.358   2.838   3.976  1.00 86.39           C
ATOM   1840  OH  TYR A 131      -7.683   2.503   5.254  1.00 86.39           O
ATOM   1841  HH  TYR A 131      -7.503   3.273   5.866  1.00 86.39           H
ATOM   1842  HN  TYR A 131      -4.093   3.305   0.425  1.00 86.39           H
ATOM   1843  N   SER A 132      -4.715   4.101  -2.638  1.00 89.31           N
ATOM   1844  CA  SER A 132      -4.599   4.608  -3.995  1.00 89.31           C
ATOM   1845  C   SER A 132      -4.131   3.493  -4.932  1.00 89.31           C
ATOM   1846  O   SER A 132      -4.688   3.311  -6.013  1.00 89.31           O
ATOM   1847  HA  SER A 132      -5.601   4.940  -4.266  1.00 89.31           H
ATOM   1848  CB  SER A 132      -3.634   5.795  -4.059  1.00 89.31           C
ATOM   1849 1HB  SER A 132      -3.525   6.117  -5.094  1.00 89.31           H
ATOM   1850 2HB  SER A 132      -4.056   6.634  -3.506  1.00 89.31           H
ATOM   1851  OG  SER A 132      -2.354   5.471  -3.524  1.00 89.31           O
ATOM   1852  HG  SER A 132      -2.231   5.915  -2.637  1.00 89.31           H
ATOM   1853  HN  SER A 132      -4.089   4.515  -1.977  1.00 89.31           H
ATOM   1854  N   CYS A 133      -3.111   2.776  -4.483  1.00 84.73           N
ATOM   1855  CA  CYS A 133      -2.552   1.693  -5.274  1.00 84.73           C
ATOM   1856  C   CYS A 133      -3.661   0.674  -5.546  1.00 84.73           C
ATOM   1857  O   CYS A 133      -3.845   0.240  -6.682  1.00 84.73           O
ATOM   1858  HA  CYS A 133      -2.197   2.135  -6.205  1.00 84.73           H
ATOM   1859  CB  CYS A 133      -1.346   1.052  -4.584  1.00 84.73           C
ATOM   1860 1HB  CYS A 133      -1.570   0.874  -3.533  1.00 84.73           H
ATOM   1861 2HB  CYS A 133      -1.133   0.082  -5.033  1.00 84.73           H
ATOM   1862  SG  CYS A 133       0.114   2.145  -4.736  1.00 84.73           S
ATOM   1863  HG  CYS A 133      -0.268   3.017  -3.808  1.00 84.73           H
ATOM   1864  HN  CYS A 133      -2.669   2.924  -3.598  1.00 84.73           H
ATOM   1865  N   VAL A 134      -4.372   0.323  -4.484  1.00 81.86           N
ATOM   1866  CA  VAL A 134      -5.446  -0.649  -4.590  1.00 81.86           C
ATOM   1867  C   VAL A 134      -6.419  -0.210  -5.686  1.00 81.86           C
ATOM   1868  O   VAL A 134      -6.768  -0.999  -6.563  1.00 81.86           O
ATOM   1869  HA  VAL A 134      -5.001  -1.601  -4.877  1.00 81.86           H
ATOM   1870  CB  VAL A 134      -6.122  -0.833  -3.230  1.00 81.86           C
ATOM   1871  HB  VAL A 134      -5.943   0.068  -2.642  1.00 81.86           H
ATOM   1872  CG1 VAL A 134      -7.635  -0.998  -3.387  1.00 81.86           C
ATOM   1873 1HG1 VAL A 134      -8.049  -0.112  -3.866  1.00 81.86           H
ATOM   1874 2HG1 VAL A 134      -7.842  -1.874  -4.002  1.00 81.86           H
ATOM   1875 3HG1 VAL A 134      -8.090  -1.127  -2.405  1.00 81.86           H
ATOM   1876  CG2 VAL A 134      -5.517  -2.016  -2.472  1.00 81.86           C
ATOM   1877 1HG2 VAL A 134      -5.651  -2.927  -3.055  1.00 81.86           H
ATOM   1878 2HG2 VAL A 134      -4.453  -1.840  -2.313  1.00 81.86           H
ATOM   1879 3HG2 VAL A 134      -6.015  -2.124  -1.509  1.00 81.86           H
ATOM   1880  HN  VAL A 134      -4.223   0.691  -3.565  1.00 81.86           H
ATOM   1881  N   LEU A 135      -6.828   1.047  -5.601  1.00 85.77           N
ATOM   1882  CA  LEU A 135      -7.876   1.553  -6.471  1.00 85.77           C
ATOM   1883  C   LEU A 135      -7.348   1.633  -7.905  1.00 85.77           C
ATOM   1884  O   LEU A 135      -8.084   1.376  -8.857  1.00 85.77           O
ATOM   1885  HA  LEU A 135      -8.697   0.837  -6.445  1.00 85.77           H
ATOM   1886  CB  LEU A 135      -8.418   2.882  -5.941  1.00 85.77           C
ATOM   1887 1HB  LEU A 135      -7.580   3.567  -5.809  1.00 85.77           H
ATOM   1888 2HB  LEU A 135      -9.068   3.316  -6.700  1.00 85.77           H
ATOM   1889  CG  LEU A 135      -9.194   2.812  -4.624  1.00 85.77           C
ATOM   1890  HG  LEU A 135      -8.606   2.234  -3.911  1.00 85.77           H
ATOM   1891  CD1 LEU A 135      -9.385   4.207  -4.026  1.00 85.77           C
ATOM   1892 1HD1 LEU A 135      -8.411   4.657  -3.833  1.00 85.77           H
ATOM   1893 2HD1 LEU A 135      -9.941   4.831  -4.726  1.00 85.77           H
ATOM   1894 3HD1 LEU A 135      -9.940   4.129  -3.091  1.00 85.77           H
ATOM   1895  CD2 LEU A 135     -10.525   2.082  -4.811  1.00 85.77           C
ATOM   1896 1HD2 LEU A 135     -11.131   2.612  -5.546  1.00 85.77           H
ATOM   1897 2HD2 LEU A 135     -10.336   1.066  -5.160  1.00 85.77           H
ATOM   1898 3HD2 LEU A 135     -11.057   2.046  -3.860  1.00 85.77           H
ATOM   1899  HN  LEU A 135      -6.458   1.713  -4.954  1.00 85.77           H
ATOM   1900  N   LEU A 136      -6.077   1.991  -8.015  1.00 88.03           N
ATOM   1901  CA  LEU A 136      -5.449   2.132  -9.317  1.00 88.03           C
ATOM   1902  C   LEU A 136      -5.363   0.759  -9.988  1.00 88.03           C
ATOM   1903  O   LEU A 136      -5.646   0.628 -11.178  1.00 88.03           O
ATOM   1904  HA  LEU A 136      -6.090   2.772  -9.922  1.00 88.03           H
ATOM   1905  CB  LEU A 136      -4.098   2.837  -9.187  1.00 88.03           C
ATOM   1906 1HB  LEU A 136      -3.537   2.360  -8.384  1.00 88.03           H
ATOM   1907 2HB  LEU A 136      -3.536   2.677 -10.107  1.00 88.03           H
ATOM   1908  CG  LEU A 136      -4.150   4.341  -8.911  1.00 88.03           C
ATOM   1909  HG  LEU A 136      -4.857   4.515  -8.099  1.00 88.03           H
ATOM   1910  CD1 LEU A 136      -2.789   4.861  -8.444  1.00 88.03           C
ATOM   1911 1HD1 LEU A 136      -2.499   4.347  -7.527  1.00 88.03           H
ATOM   1912 2HD1 LEU A 136      -2.044   4.674  -9.217  1.00 88.03           H
ATOM   1913 3HD1 LEU A 136      -2.855   5.933  -8.255  1.00 88.03           H
ATOM   1914  CD2 LEU A 136      -4.668   5.105 -10.131  1.00 88.03           C
ATOM   1915 1HD2 LEU A 136      -4.005   4.929 -10.978  1.00 88.03           H
ATOM   1916 2HD2 LEU A 136      -5.672   4.760 -10.377  1.00 88.03           H
ATOM   1917 3HD2 LEU A 136      -4.695   6.172  -9.908  1.00 88.03           H
ATOM   1918  HN  LEU A 136      -5.481   2.183  -7.235  1.00 88.03           H
ATOM   1919  N   ILE A 137      -4.973  -0.228  -9.196  1.00 80.99           N
ATOM   1920  CA  ILE A 137      -4.824  -1.581  -9.705  1.00 80.99           C
ATOM   1921  C   ILE A 137      -6.180  -2.085 -10.205  1.00 80.99           C
ATOM   1922  O   ILE A 137      -6.260  -2.720 -11.256  1.00 80.99           O
ATOM   1923  HA  ILE A 137      -4.138  -1.539 -10.550  1.00 80.99           H
ATOM   1924  CB  ILE A 137      -4.185  -2.484  -8.647  1.00 80.99           C
ATOM   1925  HB  ILE A 137      -4.679  -2.296  -7.694  1.00 80.99           H
ATOM   1926  CG1 ILE A 137      -2.704  -2.148  -8.463  1.00 80.99           C
ATOM   1927 1HG1 ILE A 137      -2.146  -2.449  -9.350  1.00 80.99           H
ATOM   1928 2HG1 ILE A 137      -2.582  -1.070  -8.360  1.00 80.99           H
ATOM   1929  CG2 ILE A 137      -4.400  -3.961  -8.984  1.00 80.99           C
ATOM   1930 1HG2 ILE A 137      -5.469  -4.172  -9.024  1.00 80.99           H
ATOM   1931 2HG2 ILE A 137      -3.950  -4.182  -9.952  1.00 80.99           H
ATOM   1932 3HG2 ILE A 137      -3.936  -4.580  -8.217  1.00 80.99           H
ATOM   1933  CD1 ILE A 137      -2.132  -2.851  -7.231  1.00 80.99           C
ATOM   1934 1HD1 ILE A 137      -2.676  -2.529  -6.343  1.00 80.99           H
ATOM   1935 2HD1 ILE A 137      -2.233  -3.930  -7.348  1.00 80.99           H
ATOM   1936 3HD1 ILE A 137      -1.077  -2.595  -7.123  1.00 80.99           H
ATOM   1937  HN  ILE A 137      -4.760  -0.116  -8.226  1.00 80.99           H
ATOM   1938  N   MET A 138      -7.211  -1.783  -9.430  1.00 81.75           N
ATOM   1939  CA  MET A 138      -8.568  -2.114  -9.827  1.00 81.75           C
ATOM   1940  C   MET A 138      -8.911  -1.488 -11.180  1.00 81.75           C
ATOM   1941  O   MET A 138      -9.424  -2.166 -12.070  1.00 81.75           O
ATOM   1942  HA  MET A 138      -8.595  -3.201  -9.905  1.00 81.75           H
ATOM   1943  CB  MET A 138      -9.549  -1.608  -8.767  1.00 81.75           C
ATOM   1944 1HB  MET A 138      -9.539  -2.279  -7.908  1.00 81.75           H
ATOM   1945 2HB  MET A 138      -9.230  -0.629  -8.410  1.00 81.75           H
ATOM   1946  CG  MET A 138     -10.967  -1.514  -9.332  1.00 81.75           C
ATOM   1947 1HG  MET A 138     -10.993  -0.802 -10.157  1.00 81.75           H
ATOM   1948 2HG  MET A 138     -11.271  -2.480  -9.736  1.00 81.75           H
ATOM   1949  SD  MET A 138     -12.102  -1.005  -8.052  1.00 81.75           S
ATOM   1950  CE  MET A 138     -11.951   0.769  -8.192  1.00 81.75           C
ATOM   1951 1HE  MET A 138     -10.917   1.061  -8.009  1.00 81.75           H
ATOM   1952 2HE  MET A 138     -12.245   1.080  -9.194  1.00 81.75           H
ATOM   1953 3HE  MET A 138     -12.599   1.248  -7.458  1.00 81.75           H
ATOM   1954  HN  MET A 138      -7.129  -1.322  -8.546  1.00 81.75           H
ATOM   1955  N   CYS A 139      -8.614  -0.202 -11.294  1.00 85.91           N
ATOM   1956  CA  CYS A 139      -8.983   0.550 -12.481  1.00 85.91           C
ATOM   1957  C   CYS A 139      -8.216  -0.027 -13.673  1.00 85.91           C
ATOM   1958  O   CYS A 139      -8.759  -0.137 -14.771  1.00 85.91           O
ATOM   1959  HA  CYS A 139     -10.057   0.419 -12.613  1.00 85.91           H
ATOM   1960  CB  CYS A 139      -8.724   2.047 -12.306  1.00 85.91           C
ATOM   1961 1HB  CYS A 139      -7.706   2.209 -11.950  1.00 85.91           H
ATOM   1962 2HB  CYS A 139      -8.809   2.554 -13.268  1.00 85.91           H
ATOM   1963  SG  CYS A 139      -9.922   2.756 -11.118  1.00 85.91           S
ATOM   1964  HG  CYS A 139      -9.318   2.300 -10.024  1.00 85.91           H
ATOM   1965  HN  CYS A 139      -8.131   0.324 -10.594  1.00 85.91           H
ATOM   1966  N   ILE A 140      -6.965  -0.381 -13.415  1.00 82.71           N
ATOM   1967  CA  ILE A 140      -6.125  -0.966 -14.446  1.00 82.71           C
ATOM   1968  C   ILE A 140      -6.776  -2.251 -14.961  1.00 82.71           C
ATOM   1969  O   ILE A 140      -6.793  -2.504 -16.164  1.00 82.71           O
ATOM   1970  HA  ILE A 140      -6.074  -0.252 -15.269  1.00 82.71           H
ATOM   1971  CB  ILE A 140      -4.699  -1.163 -13.928  1.00 82.71           C
ATOM   1972  HB  ILE A 140      -4.756  -1.604 -12.933  1.00 82.71           H
ATOM   1973  CG1 ILE A 140      -3.977   0.178 -13.788  1.00 82.71           C
ATOM   1974 1HG1 ILE A 140      -3.722   0.563 -14.775  1.00 82.71           H
ATOM   1975 2HG1 ILE A 140      -4.641   0.907 -13.323  1.00 82.71           H
ATOM   1976  CG2 ILE A 140      -3.925  -2.142 -14.813  1.00 82.71           C
ATOM   1977 1HG2 ILE A 140      -4.432  -3.107 -14.817  1.00 82.71           H
ATOM   1978 2HG2 ILE A 140      -3.876  -1.752 -15.830  1.00 82.71           H
ATOM   1979 3HG2 ILE A 140      -2.915  -2.264 -14.422  1.00 82.71           H
ATOM   1980  CD1 ILE A 140      -2.705   0.031 -12.949  1.00 82.71           C
ATOM   1981 1HD1 ILE A 140      -2.966  -0.331 -11.955  1.00 82.71           H
ATOM   1982 2HD1 ILE A 140      -2.033  -0.680 -13.430  1.00 82.71           H
ATOM   1983 3HD1 ILE A 140      -2.211   0.999 -12.865  1.00 82.71           H
ATOM   1984  HN  ILE A 140      -6.527  -0.275 -12.523  1.00 82.71           H
ATOM   1985  N   SER A 141      -7.296  -3.030 -14.023  1.00 76.14           N
ATOM   1986  CA  SER A 141      -7.851  -4.331 -14.353  1.00 76.14           C
ATOM   1987  C   SER A 141      -9.115  -4.162 -15.198  1.00 76.14           C
ATOM   1988  O   SER A 141      -9.334  -4.909 -16.151  1.00 76.14           O
ATOM   1989  HA  SER A 141      -7.074  -4.840 -14.924  1.00 76.14           H
ATOM   1990  CB  SER A 141      -8.162  -5.134 -13.088  1.00 76.14           C
ATOM   1991 1HB  SER A 141      -8.929  -4.618 -12.511  1.00 76.14           H
ATOM   1992 2HB  SER A 141      -8.572  -6.105 -13.367  1.00 76.14           H
ATOM   1993  OG  SER A 141      -7.005  -5.323 -12.278  1.00 76.14           O
ATOM   1994  HG  SER A 141      -6.928  -4.580 -11.613  1.00 76.14           H
ATOM   1995  HN  SER A 141      -7.341  -2.784 -13.054  1.00 76.14           H
ATOM   1996  N   VAL A 142      -9.914  -3.175 -14.820  1.00 79.20           N
ATOM   1997  CA  VAL A 142     -11.124  -2.865 -15.562  1.00 79.20           C
ATOM   1998  C   VAL A 142     -10.749  -2.414 -16.975  1.00 79.20           C
ATOM   1999  O   VAL A 142     -11.369  -2.835 -17.950  1.00 79.20           O
ATOM   2000  HA  VAL A 142     -11.711  -3.781 -15.631  1.00 79.20           H
ATOM   2001  CB  VAL A 142     -11.952  -1.827 -14.803  1.00 79.20           C
ATOM   2002  HB  VAL A 142     -11.313  -0.965 -14.609  1.00 79.20           H
ATOM   2003  CG1 VAL A 142     -13.140  -1.352 -15.643  1.00 79.20           C
ATOM   2004 1HG1 VAL A 142     -12.775  -0.901 -16.565  1.00 79.20           H
ATOM   2005 2HG1 VAL A 142     -13.779  -2.202 -15.882  1.00 79.20           H
ATOM   2006 3HG1 VAL A 142     -13.711  -0.614 -15.079  1.00 79.20           H
ATOM   2007  CG2 VAL A 142     -12.420  -2.378 -13.454  1.00 79.20           C
ATOM   2008 1HG2 VAL A 142     -13.034  -3.264 -13.617  1.00 79.20           H
ATOM   2009 2HG2 VAL A 142     -11.553  -2.644 -12.850  1.00 79.20           H
ATOM   2010 3HG2 VAL A 142     -13.007  -1.620 -12.935  1.00 79.20           H
ATOM   2011  HN  VAL A 142      -9.746  -2.594 -14.024  1.00 79.20           H
ATOM   2012  N   ASP A 143      -9.736  -1.562 -17.040  1.00 81.22           N
ATOM   2013  CA  ASP A 143      -9.331  -0.976 -18.307  1.00 81.22           C
ATOM   2014  C   ASP A 143      -8.838  -2.082 -19.241  1.00 81.22           C
ATOM   2015  O   ASP A 143      -9.097  -2.046 -20.443  1.00 81.22           O
ATOM   2016  HA  ASP A 143     -10.221  -0.475 -18.688  1.00 81.22           H
ATOM   2017  CB  ASP A 143      -8.189   0.023 -18.111  1.00 81.22           C
ATOM   2018 1HB  ASP A 143      -8.430   0.701 -17.292  1.00 81.22           H
ATOM   2019 2HB  ASP A 143      -7.281  -0.509 -17.828  1.00 81.22           H
ATOM   2020  CG  ASP A 143      -7.939   0.827 -19.389  1.00 81.22           C
ATOM   2021  OD1 ASP A 143      -8.936   1.346 -19.937  1.00 81.22           O
ATOM   2022  OD2 ASP A 143      -6.757   0.904 -19.789  1.00 81.22           O
ATOM   2023  HN  ASP A 143      -9.197  -1.273 -16.249  1.00 81.22           H
ATOM   2024  N   ARG A 144      -8.135  -3.039 -18.653  1.00 73.73           N
ATOM   2025  CA  ARG A 144      -7.628  -4.169 -19.413  1.00 73.73           C
ATOM   2026  C   ARG A 144      -8.786  -4.966 -20.017  1.00 73.73           C
ATOM   2027  O   ARG A 144      -8.737  -5.351 -21.184  1.00 73.73           O
ATOM   2028  HA  ARG A 144      -7.008  -3.725 -20.193  1.00 73.73           H
ATOM   2029  CB  ARG A 144      -6.788  -5.094 -18.530  1.00 73.73           C
ATOM   2030 1HB  ARG A 144      -7.269  -5.212 -17.560  1.00 73.73           H
ATOM   2031 2HB  ARG A 144      -6.734  -6.085 -18.982  1.00 73.73           H
ATOM   2032  CG  ARG A 144      -5.375  -4.537 -18.341  1.00 73.73           C
ATOM   2033 1HG  ARG A 144      -4.893  -4.421 -19.311  1.00 73.73           H
ATOM   2034 2HG  ARG A 144      -5.429  -3.546 -17.890  1.00 73.73           H
ATOM   2035  CD  ARG A 144      -4.536  -5.460 -17.455  1.00 73.73           C
ATOM   2036 1HD  ARG A 144      -4.973  -5.518 -16.458  1.00 73.73           H
ATOM   2037 2HD  ARG A 144      -4.540  -6.471 -17.863  1.00 73.73           H
ATOM   2038  NE  ARG A 144      -3.147  -4.955 -17.370  1.00 73.73           N
ATOM   2039  HE  ARG A 144      -2.939  -4.081 -17.809  1.00 73.73           H
ATOM   2040  CZ  ARG A 144      -2.152  -5.596 -16.741  1.00 73.73           C
ATOM   2041  NH1 ARG A 144      -2.375  -6.770 -16.136  1.00 73.73           N
ATOM   2042 1HH1 ARG A 144      -3.289  -7.175 -16.151  1.00 73.73           H
ATOM   2043 2HH1 ARG A 144      -1.627  -7.242 -15.669  1.00 73.73           H
ATOM   2044  NH2 ARG A 144      -0.931  -5.044 -16.728  1.00 73.73           N
ATOM   2045 1HH2 ARG A 144      -0.178  -5.509 -16.263  1.00 73.73           H
ATOM   2046 2HH2 ARG A 144      -0.774  -4.167 -17.182  1.00 73.73           H
ATOM   2047  HN  ARG A 144      -7.912  -3.051 -17.679  1.00 73.73           H
ATOM   2048  N   TYR A 145      -9.801  -5.189 -19.195  1.00 73.97           N
ATOM   2049  CA  TYR A 145     -10.979  -5.914 -19.640  1.00 73.97           C
ATOM   2050  C   TYR A 145     -11.618  -5.232 -20.851  1.00 73.97           C
ATOM   2051  O   TYR A 145     -11.897  -5.881 -21.858  1.00 73.97           O
ATOM   2052  HA  TYR A 145     -10.668  -6.921 -19.921  1.00 73.97           H
ATOM   2053  CB  TYR A 145     -11.964  -5.877 -18.470  1.00 73.97           C
ATOM   2054 1HB  TYR A 145     -11.594  -6.526 -17.676  1.00 73.97           H
ATOM   2055 2HB  TYR A 145     -11.994  -4.865 -18.066  1.00 73.97           H
ATOM   2056  CG  TYR A 145     -13.385  -6.306 -18.839  1.00 73.97           C
ATOM   2057  CD1 TYR A 145     -14.419  -5.394 -18.779  1.00 73.97           C
ATOM   2058  HD1 TYR A 145     -14.223  -4.367 -18.468  1.00 73.97           H
ATOM   2059  CD2 TYR A 145     -13.633  -7.606 -19.232  1.00 73.97           C
ATOM   2060  HD2 TYR A 145     -12.817  -8.326 -19.279  1.00 73.97           H
ATOM   2061  CE1 TYR A 145     -15.757  -5.798 -19.126  1.00 73.97           C
ATOM   2062  HE1 TYR A 145     -16.582  -5.087 -19.083  1.00 73.97           H
ATOM   2063  CE2 TYR A 145     -14.971  -8.009 -19.579  1.00 73.97           C
ATOM   2064  HE2 TYR A 145     -15.181  -9.033 -19.891  1.00 73.97           H
ATOM   2065  CZ  TYR A 145     -15.967  -7.086 -19.509  1.00 73.97           C
ATOM   2066  OH  TYR A 145     -17.230  -7.467 -19.838  1.00 73.97           O
ATOM   2067  HH  TYR A 145     -17.240  -8.434 -20.093  1.00 73.97           H
ATOM   2068  HN  TYR A 145      -9.826  -4.885 -18.243  1.00 73.97           H
ATOM   2069  N   ILE A 146     -11.830  -3.931 -20.713  1.00 76.58           N
ATOM   2070  CA  ILE A 146     -12.488  -3.166 -21.758  1.00 76.58           C
ATOM   2071  C   ILE A 146     -11.668  -3.259 -23.046  1.00 76.58           C
ATOM   2072  O   ILE A 146     -12.227  -3.396 -24.134  1.00 76.58           O
ATOM   2073  HA  ILE A 146     -13.462  -3.624 -21.935  1.00 76.58           H
ATOM   2074  CB  ILE A 146     -12.741  -1.730 -21.293  1.00 76.58           C
ATOM   2075  HB  ILE A 146     -11.803  -1.325 -20.912  1.00 76.58           H
ATOM   2076  CG1 ILE A 146     -13.748  -1.696 -20.142  1.00 76.58           C
ATOM   2077 1HG1 ILE A 146     -14.739  -1.956 -20.513  1.00 76.58           H
ATOM   2078 2HG1 ILE A 146     -13.481  -2.446 -19.397  1.00 76.58           H
ATOM   2079  CG2 ILE A 146     -13.176  -0.843 -22.461  1.00 76.58           C
ATOM   2080 1HG2 ILE A 146     -12.393  -0.832 -23.220  1.00 76.58           H
ATOM   2081 2HG2 ILE A 146     -14.095  -1.238 -22.894  1.00 76.58           H
ATOM   2082 3HG2 ILE A 146     -13.349   0.171 -22.102  1.00 76.58           H
ATOM   2083  CD1 ILE A 146     -13.788  -0.313 -19.489  1.00 76.58           C
ATOM   2084 1HD1 ILE A 146     -12.801  -0.068 -19.097  1.00 76.58           H
ATOM   2085 2HD1 ILE A 146     -14.080   0.430 -20.230  1.00 76.58           H
ATOM   2086 3HD1 ILE A 146     -14.512  -0.317 -18.674  1.00 76.58           H
ATOM   2087  HN  ILE A 146     -11.562  -3.403 -19.908  1.00 76.58           H
ATOM   2088  N   ALA A 147     -10.356  -3.182 -22.881  1.00 75.93           N
ATOM   2089  CA  ALA A 147      -9.458  -3.159 -24.024  1.00 75.93           C
ATOM   2090  C   ALA A 147      -9.554  -4.491 -24.769  1.00 75.93           C
ATOM   2091  O   ALA A 147      -9.345  -4.545 -25.980  1.00 75.93           O
ATOM   2092  HA  ALA A 147      -9.784  -2.357 -24.686  1.00 75.93           H
ATOM   2093  CB  ALA A 147      -8.035  -2.858 -23.549  1.00 75.93           C
ATOM   2094 1HB  ALA A 147      -8.015  -1.888 -23.052  1.00 75.93           H
ATOM   2095 2HB  ALA A 147      -7.714  -3.631 -22.850  1.00 75.93           H
ATOM   2096 3HB  ALA A 147      -7.362  -2.841 -24.406  1.00 75.93           H
ATOM   2097  HN  ALA A 147      -9.906  -3.135 -21.989  1.00 75.93           H
ATOM   2098  N   ILE A 148      -9.871  -5.534 -24.015  1.00 70.73           N
ATOM   2099  CA  ILE A 148      -9.942  -6.871 -24.579  1.00 70.73           C
ATOM   2100  C   ILE A 148     -11.339  -7.101 -25.160  1.00 70.73           C
ATOM   2101  O   ILE A 148     -11.476  -7.523 -26.307  1.00 70.73           O
ATOM   2102  HA  ILE A 148      -9.217  -6.922 -25.391  1.00 70.73           H
ATOM   2103  CB  ILE A 148      -9.530  -7.914 -23.538  1.00 70.73           C
ATOM   2104  HB  ILE A 148     -10.130  -7.757 -22.641  1.00 70.73           H
ATOM   2105  CG1 ILE A 148      -8.064  -7.738 -23.136  1.00 70.73           C
ATOM   2106 1HG1 ILE A 148      -7.419  -8.012 -23.971  1.00 70.73           H
ATOM   2107 2HG1 ILE A 148      -7.867  -6.689 -22.914  1.00 70.73           H
ATOM   2108  CG2 ILE A 148      -9.821  -9.331 -24.035  1.00 70.73           C
ATOM   2109 1HG2 ILE A 148     -10.889  -9.435 -24.230  1.00 70.73           H
ATOM   2110 2HG2 ILE A 148      -9.265  -9.515 -24.954  1.00 70.73           H
ATOM   2111 3HG2 ILE A 148      -9.519 -10.052 -23.276  1.00 70.73           H
ATOM   2112  CD1 ILE A 148      -7.722  -8.596 -21.917  1.00 70.73           C
ATOM   2113 1HD1 ILE A 148      -8.352  -8.302 -21.077  1.00 70.73           H
ATOM   2114 2HD1 ILE A 148      -7.897  -9.646 -22.152  1.00 70.73           H
ATOM   2115 3HD1 ILE A 148      -6.675  -8.452 -21.653  1.00 70.73           H
ATOM   2116  HN  ILE A 148     -10.076  -5.475 -23.038  1.00 70.73           H
ATOM   2117  N   ALA A 149     -12.340  -6.815 -24.341  1.00 72.32           N
ATOM   2118  CA  ALA A 149     -13.702  -7.212 -24.656  1.00 72.32           C
ATOM   2119  C   ALA A 149     -14.256  -6.295 -25.749  1.00 72.32           C
ATOM   2120  O   ALA A 149     -15.023  -6.735 -26.603  1.00 72.32           O
ATOM   2121  HA  ALA A 149     -13.671  -8.234 -25.033  1.00 72.32           H
ATOM   2122  CB  ALA A 149     -14.550  -7.181 -23.384  1.00 72.32           C
ATOM   2123 1HB  ALA A 149     -14.132  -7.871 -22.651  1.00 72.32           H
ATOM   2124 2HB  ALA A 149     -14.553  -6.172 -22.973  1.00 72.32           H
ATOM   2125 3HB  ALA A 149     -15.572  -7.479 -23.621  1.00 72.32           H
ATOM   2126  HN  ALA A 149     -12.233  -6.322 -23.478  1.00 72.32           H
ATOM   2127  N   GLN A 150     -13.845  -5.037 -25.685  1.00 76.75           N
ATOM   2128  CA  GLN A 150     -14.400  -4.023 -26.566  1.00 76.75           C
ATOM   2129  C   GLN A 150     -13.283  -3.341 -27.360  1.00 76.75           C
ATOM   2130  O   GLN A 150     -13.297  -2.124 -27.536  1.00 76.75           O
ATOM   2131  HA  GLN A 150     -15.062  -4.560 -27.246  1.00 76.75           H
ATOM   2132  CB  GLN A 150     -15.217  -2.998 -25.777  1.00 76.75           C
ATOM   2133 1HB  GLN A 150     -14.572  -2.486 -25.063  1.00 76.75           H
ATOM   2134 2HB  GLN A 150     -15.607  -2.239 -26.455  1.00 76.75           H
ATOM   2135  CG  GLN A 150     -16.374  -3.672 -25.037  1.00 76.75           C
ATOM   2136 1HG  GLN A 150     -16.899  -4.347 -25.712  1.00 76.75           H
ATOM   2137 2HG  GLN A 150     -15.983  -4.278 -24.220  1.00 76.75           H
ATOM   2138  CD  GLN A 150     -17.351  -2.632 -24.485  1.00 76.75           C
ATOM   2139  OE1 GLN A 150     -17.235  -1.442 -24.729  1.00 76.75           O
ATOM   2140  NE2 GLN A 150     -18.318  -3.145 -23.729  1.00 76.75           N
ATOM   2141 1HE2 GLN A 150     -18.356  -4.132 -23.568  1.00 76.75           H
ATOM   2142 2HE2 GLN A 150     -19.006  -2.545 -23.322  1.00 76.75           H
ATOM   2143  HN  GLN A 150     -13.148  -4.707 -25.048  1.00 76.75           H
ATOM   2144  N   ALA A 151     -12.343  -4.155 -27.817  1.00 73.69           N
ATOM   2145  CA  ALA A 151     -11.114  -3.633 -28.388  1.00 73.69           C
ATOM   2146  C   ALA A 151     -11.453  -2.544 -29.408  1.00 73.69           C
ATOM   2147  O   ALA A 151     -10.835  -1.481 -29.416  1.00 73.69           O
ATOM   2148  HA  ALA A 151     -10.533  -3.191 -27.579  1.00 73.69           H
ATOM   2149  CB  ALA A 151     -10.310  -4.779 -29.005  1.00 73.69           C
ATOM   2150 1HB  ALA A 151     -10.069  -5.510 -28.233  1.00 73.69           H
ATOM   2151 2HB  ALA A 151     -10.899  -5.257 -29.787  1.00 73.69           H
ATOM   2152 3HB  ALA A 151      -9.388  -4.387 -29.433  1.00 73.69           H
ATOM   2153  HN  ALA A 151     -12.412  -5.153 -27.801  1.00 73.69           H
ATOM   2154  N   MET A 152     -12.435  -2.847 -30.245  1.00 72.52           N
ATOM   2155  CA  MET A 152     -12.833  -1.927 -31.297  1.00 72.52           C
ATOM   2156  C   MET A 152     -13.268  -0.581 -30.713  1.00 72.52           C
ATOM   2157  O   MET A 152     -12.707   0.459 -31.055  1.00 72.52           O
ATOM   2158  HA  MET A 152     -11.948  -1.792 -31.918  1.00 72.52           H
ATOM   2159  CB  MET A 152     -13.988  -2.533 -32.097  1.00 72.52           C
ATOM   2160 1HB  MET A 152     -14.701  -2.999 -31.416  1.00 72.52           H
ATOM   2161 2HB  MET A 152     -14.521  -1.745 -32.627  1.00 72.52           H
ATOM   2162  CG  MET A 152     -13.475  -3.572 -33.097  1.00 72.52           C
ATOM   2163 1HG  MET A 152     -12.572  -4.046 -32.712  1.00 72.52           H
ATOM   2164 2HG  MET A 152     -14.217  -4.359 -33.228  1.00 72.52           H
ATOM   2165  SD  MET A 152     -13.132  -2.791 -34.665  1.00 72.52           S
ATOM   2166  CE  MET A 152     -14.790  -2.651 -35.311  1.00 72.52           C
ATOM   2167 1HE  MET A 152     -15.232  -3.644 -35.398  1.00 72.52           H
ATOM   2168 2HE  MET A 152     -15.393  -2.043 -34.636  1.00 72.52           H
ATOM   2169 3HE  MET A 152     -14.759  -2.180 -36.294  1.00 72.52           H
ATOM   2170  HN  MET A 152     -12.954  -3.701 -30.212  1.00 72.52           H
ATOM   2171  N   ARG A 153     -14.264  -0.645 -29.841  1.00 75.66           N
ATOM   2172  CA  ARG A 153     -14.820   0.561 -29.251  1.00 75.66           C
ATOM   2173  C   ARG A 153     -13.758   1.285 -28.421  1.00 75.66           C
ATOM   2174  O   ARG A 153     -13.735   2.514 -28.372  1.00 75.66           O
ATOM   2175  HA  ARG A 153     -15.134   1.167 -30.101  1.00 75.66           H
ATOM   2176  CB  ARG A 153     -16.020   0.235 -28.360  1.00 75.66           C
ATOM   2177 1HB  ARG A 153     -15.766  -0.584 -27.687  1.00 75.66           H
ATOM   2178 2HB  ARG A 153     -16.260   1.097 -27.737  1.00 75.66           H
ATOM   2179  CG  ARG A 153     -17.240  -0.147 -29.201  1.00 75.66           C
ATOM   2180 1HG  ARG A 153     -17.465   0.653 -29.906  1.00 75.66           H
ATOM   2181 2HG  ARG A 153     -17.016  -1.037 -29.789  1.00 75.66           H
ATOM   2182  CD  ARG A 153     -18.458  -0.410 -28.313  1.00 75.66           C
ATOM   2183 1HD  ARG A 153     -18.282  -1.289 -27.692  1.00 75.66           H
ATOM   2184 2HD  ARG A 153     -18.614   0.431 -27.637  1.00 75.66           H
ATOM   2185  NE  ARG A 153     -19.660  -0.616 -29.150  1.00 75.66           N
ATOM   2186  HE  ARG A 153     -19.556  -0.557 -30.143  1.00 75.66           H
ATOM   2187  CZ  ARG A 153     -20.881  -0.876 -28.662  1.00 75.66           C
ATOM   2188  NH1 ARG A 153     -21.079  -0.966 -27.340  1.00 75.66           N
ATOM   2189 1HH1 ARG A 153     -20.313  -0.839 -26.709  1.00 75.66           H
ATOM   2190 2HH1 ARG A 153     -21.993  -1.160 -26.983  1.00 75.66           H
ATOM   2191  NH2 ARG A 153     -21.900  -1.044 -29.515  1.00 75.66           N
ATOM   2192 1HH2 ARG A 153     -22.817  -1.239 -29.167  1.00 75.66           H
ATOM   2193 2HH2 ARG A 153     -21.743  -0.976 -30.501  1.00 75.66           H
ATOM   2194  HN  ARG A 153     -14.688  -1.498 -29.537  1.00 75.66           H
ATOM   2195  N   ALA A 154     -12.906   0.492 -27.789  1.00 74.83           N
ATOM   2196  CA  ALA A 154     -11.916   1.035 -26.874  1.00 74.83           C
ATOM   2197  C   ALA A 154     -10.961   1.949 -27.646  1.00 74.83           C
ATOM   2198  O   ALA A 154     -10.425   2.905 -27.089  1.00 74.83           O
ATOM   2199  HA  ALA A 154     -12.444   1.626 -26.125  1.00 74.83           H
ATOM   2200  CB  ALA A 154     -11.185  -0.111 -26.172  1.00 74.83           C
ATOM   2201 1HB  ALA A 154     -11.903  -0.712 -25.615  1.00 74.83           H
ATOM   2202 2HB  ALA A 154     -10.689  -0.735 -26.916  1.00 74.83           H
ATOM   2203 3HB  ALA A 154     -10.443   0.297 -25.486  1.00 74.83           H
ATOM   2204  HN  ALA A 154     -12.884  -0.502 -27.893  1.00 74.83           H
ATOM   2205  N   HIS A 155     -10.779   1.621 -28.917  1.00 76.28           N
ATOM   2206  CA  HIS A 155      -9.901   2.402 -29.772  1.00 76.28           C
ATOM   2207  C   HIS A 155     -10.541   3.761 -30.061  1.00 76.28           C
ATOM   2208  O   HIS A 155      -9.905   4.800 -29.891  1.00 76.28           O
ATOM   2209  HA  HIS A 155      -8.977   2.557 -29.214  1.00 76.28           H
ATOM   2210  CB  HIS A 155      -9.552   1.627 -31.045  1.00 76.28           C
ATOM   2211 1HB  HIS A 155      -9.230   0.623 -30.770  1.00 76.28           H
ATOM   2212 2HB  HIS A 155     -10.452   1.519 -31.650  1.00 76.28           H
ATOM   2213  CG  HIS A 155      -8.475   2.274 -31.882  1.00 76.28           C
ATOM   2214  ND1 HIS A 155      -8.751   3.195 -32.878  1.00 76.28           N
ATOM   2215  HD1 HIS A 155      -9.660   3.518 -33.140  1.00 76.28           H
ATOM   2216  CD2 HIS A 155      -7.119   2.125 -31.860  1.00 76.28           C
ATOM   2217  HD2 HIS A 155      -6.561   1.471 -31.191  1.00 76.28           H
ATOM   2218  CE1 HIS A 155      -7.606   3.575 -33.425  1.00 76.28           C
ATOM   2219  HE1 HIS A 155      -7.491   4.293 -34.237  1.00 76.28           H
ATOM   2220  NE2 HIS A 155      -6.596   2.911 -32.793  1.00 76.28           N
ATOM   2221  HN  HIS A 155     -11.218   0.841 -29.362  1.00 76.28           H
ATOM   2222  N   THR A 156     -11.792   3.709 -30.495  1.00 78.15           N
ATOM   2223  CA  THR A 156     -12.478   4.909 -30.945  1.00 78.15           C
ATOM   2224  C   THR A 156     -12.682   5.876 -29.777  1.00 78.15           C
ATOM   2225  O   THR A 156     -12.675   7.092 -29.966  1.00 78.15           O
ATOM   2226  HA  THR A 156     -11.844   5.415 -31.673  1.00 78.15           H
ATOM   2227  CB  THR A 156     -13.785   4.482 -31.616  1.00 78.15           C
ATOM   2228  HB  THR A 156     -14.577   4.351 -30.878  1.00 78.15           H
ATOM   2229  OG1 THR A 156     -13.432   3.314 -32.353  1.00 78.15           O
ATOM   2230  HG1 THR A 156     -13.858   2.509 -31.941  1.00 78.15           H
ATOM   2231  CG2 THR A 156     -14.245   5.474 -32.686  1.00 78.15           C
ATOM   2232 1HG2 THR A 156     -13.481   5.553 -33.460  1.00 78.15           H
ATOM   2233 2HG2 THR A 156     -14.405   6.451 -32.231  1.00 78.15           H
ATOM   2234 3HG2 THR A 156     -15.177   5.123 -33.130  1.00 78.15           H
ATOM   2235  HN  THR A 156     -12.334   2.870 -30.541  1.00 78.15           H
ATOM   2236  N   TRP A 157     -12.858   5.301 -28.597  1.00 83.67           N
ATOM   2237  CA  TRP A 157     -13.225   6.084 -27.430  1.00 83.67           C
ATOM   2238  C   TRP A 157     -11.948   6.390 -26.645  1.00 83.67           C
ATOM   2239  O   TRP A 157     -12.007   6.720 -25.461  1.00 83.67           O
ATOM   2240  HA  TRP A 157     -13.679   7.011 -27.780  1.00 83.67           H
ATOM   2241  CB  TRP A 157     -14.282   5.360 -26.594  1.00 83.67           C
ATOM   2242 1HB  TRP A 157     -13.961   4.331 -26.433  1.00 83.67           H
ATOM   2243 2HB  TRP A 157     -14.342   5.832 -25.613  1.00 83.67           H
ATOM   2244  CG  TRP A 157     -15.676   5.351 -27.225  1.00 83.67           C
ATOM   2245  CD1 TRP A 157     -16.037   4.867 -28.421  1.00 83.67           C
ATOM   2246  HD1 TRP A 157     -15.350   4.399 -29.126  1.00 83.67           H
ATOM   2247  CD2 TRP A 157     -16.888   5.871 -26.639  1.00 83.67           C
ATOM   2248  NE1 TRP A 157     -17.388   5.037 -28.649  1.00 83.67           N
ATOM   2249  HE1 TRP A 157     -17.890   4.758 -29.467  1.00 83.67           H
ATOM   2250  CE2 TRP A 157     -17.922   5.667 -27.530  1.00 83.67           C
ATOM   2251  CE3 TRP A 157     -17.104   6.493 -25.397  1.00 83.67           C
ATOM   2252  HE3 TRP A 157     -16.305   6.665 -24.676  1.00 83.67           H
ATOM   2253  CZ2 TRP A 157     -19.242   6.055 -27.275  1.00 83.67           C
ATOM   2254  HZ2 TRP A 157     -20.041   5.883 -27.996  1.00 83.67           H
ATOM   2255  CZ3 TRP A 157     -18.430   6.875 -25.157  1.00 83.67           C
ATOM   2256  HZ3 TRP A 157     -18.652   7.363 -24.208  1.00 83.67           H
ATOM   2257  CH2 TRP A 157     -19.481   6.677 -26.044  1.00 83.67           C
ATOM   2258  HH2 TRP A 157     -20.487   7.005 -25.782  1.00 83.67           H
ATOM   2259  HN  TRP A 157     -12.754   4.320 -28.432  1.00 83.67           H
ATOM   2260  N   ARG A 158     -10.824   6.268 -27.335  1.00 84.32           N
ATOM   2261  CA  ARG A 158      -9.530   6.354 -26.679  1.00 84.32           C
ATOM   2262  C   ARG A 158      -9.406   7.676 -25.920  1.00 84.32           C
ATOM   2263  O   ARG A 158      -8.995   7.695 -24.761  1.00 84.32           O
ATOM   2264  HA  ARG A 158      -9.508   5.505 -25.995  1.00 84.32           H
ATOM   2265  CB  ARG A 158      -8.390   6.247 -27.694  1.00 84.32           C
ATOM   2266 1HB  ARG A 158      -8.482   5.315 -28.253  1.00 84.32           H
ATOM   2267 2HB  ARG A 158      -8.464   7.060 -28.416  1.00 84.32           H
ATOM   2268  CG  ARG A 158      -7.029   6.298 -26.997  1.00 84.32           C
ATOM   2269 1HG  ARG A 158      -6.993   7.155 -26.325  1.00 84.32           H
ATOM   2270 2HG  ARG A 158      -6.896   5.406 -26.384  1.00 84.32           H
ATOM   2271  CD  ARG A 158      -5.894   6.396 -28.018  1.00 84.32           C
ATOM   2272 1HD  ARG A 158      -5.915   5.532 -28.682  1.00 84.32           H
ATOM   2273 2HD  ARG A 158      -6.028   7.280 -28.641  1.00 84.32           H
ATOM   2274  NE  ARG A 158      -4.590   6.463 -27.320  1.00 84.32           N
ATOM   2275  HE  ARG A 158      -4.567   6.876 -26.410  1.00 84.32           H
ATOM   2276  CZ  ARG A 158      -3.439   6.006 -27.832  1.00 84.32           C
ATOM   2277  NH1 ARG A 158      -3.412   5.443 -29.048  1.00 84.32           N
ATOM   2278 1HH1 ARG A 158      -4.254   5.362 -29.581  1.00 84.32           H
ATOM   2279 2HH1 ARG A 158      -2.549   5.105 -29.423  1.00 84.32           H
ATOM   2280  NH2 ARG A 158      -2.316   6.120 -27.110  1.00 84.32           N
ATOM   2281 1HH2 ARG A 158      -1.449   5.784 -27.478  1.00 84.32           H
ATOM   2282 2HH2 ARG A 158      -2.345   6.541 -26.204  1.00 84.32           H
ATOM   2283  HN  ARG A 158     -10.788   6.114 -28.322  1.00 84.32           H
ATOM   2284  N   GLU A 159      -9.769   8.751 -26.606  1.00 85.90           N
ATOM   2285  CA  GLU A 159      -9.591  10.084 -26.056  1.00 85.90           C
ATOM   2286  C   GLU A 159     -10.498  10.283 -24.840  1.00 85.90           C
ATOM   2287  O   GLU A 159     -10.058  10.787 -23.808  1.00 85.90           O
ATOM   2288  HA  GLU A 159      -8.546  10.134 -25.750  1.00 85.90           H
ATOM   2289  CB  GLU A 159      -9.854  11.155 -27.117  1.00 85.90           C
ATOM   2290 1HB  GLU A 159     -10.805  10.956 -27.611  1.00 85.90           H
ATOM   2291 2HB  GLU A 159      -9.804  12.144 -26.662  1.00 85.90           H
ATOM   2292  CG  GLU A 159      -8.778  11.125 -28.204  1.00 85.90           C
ATOM   2293 1HG  GLU A 159      -7.790  11.119 -27.743  1.00 85.90           H
ATOM   2294 2HG  GLU A 159      -8.865  10.206 -28.783  1.00 85.90           H
ATOM   2295  CD  GLU A 159      -8.905  12.334 -29.134  1.00 85.90           C
ATOM   2296  OE1 GLU A 159      -7.913  12.611 -29.842  1.00 85.90           O
ATOM   2297  OE2 GLU A 159      -9.991  12.952 -29.115  1.00 85.90           O
ATOM   2298  HN  GLU A 159     -10.176   8.721 -27.518  1.00 85.90           H
ATOM   2299  N   LYS A 160     -11.748   9.875 -25.002  1.00 88.53           N
ATOM   2300  CA  LYS A 160     -12.714   9.974 -23.920  1.00 88.53           C
ATOM   2301  C   LYS A 160     -12.196   9.196 -22.709  1.00 88.53           C
ATOM   2302  O   LYS A 160     -12.298   9.665 -21.576  1.00 88.53           O
ATOM   2303  HA  LYS A 160     -12.792  11.026 -23.647  1.00 88.53           H
ATOM   2304  CB  LYS A 160     -14.097   9.524 -24.395  1.00 88.53           C
ATOM   2305 1HB  LYS A 160     -14.019   8.558 -24.894  1.00 88.53           H
ATOM   2306 2HB  LYS A 160     -14.753   9.385 -23.535  1.00 88.53           H
ATOM   2307  CG  LYS A 160     -14.710  10.550 -25.350  1.00 88.53           C
ATOM   2308 1HG  LYS A 160     -14.714  11.533 -24.879  1.00 88.53           H
ATOM   2309 2HG  LYS A 160     -14.095  10.630 -26.247  1.00 88.53           H
ATOM   2310  CD  LYS A 160     -16.137  10.157 -25.736  1.00 88.53           C
ATOM   2311 1HD  LYS A 160     -16.125   9.203 -26.264  1.00 88.53           H
ATOM   2312 2HD  LYS A 160     -16.735  10.015 -24.836  1.00 88.53           H
ATOM   2313  CE  LYS A 160     -16.781  11.227 -26.619  1.00 88.53           C
ATOM   2314 1HE  LYS A 160     -16.775  12.186 -26.101  1.00 88.53           H
ATOM   2315 2HE  LYS A 160     -16.198  11.354 -27.531  1.00 88.53           H
ATOM   2316  NZ  LYS A 160     -18.171  10.850 -26.961  1.00 88.53           N
ATOM   2317 1HZ  LYS A 160     -18.582  11.568 -27.546  1.00 88.53           H
ATOM   2318 2HZ  LYS A 160     -18.168   9.967 -27.460  1.00 88.53           H
ATOM   2319 3HZ  LYS A 160     -18.714  10.756 -26.110  1.00 88.53           H
ATOM   2320  HN  LYS A 160     -12.104   9.485 -25.851  1.00 88.53           H
ATOM   2321  N   ARG A 161     -11.651   8.021 -22.988  1.00 88.81           N
ATOM   2322  CA  ARG A 161     -11.135   7.165 -21.934  1.00 88.81           C
ATOM   2323  C   ARG A 161      -9.997   7.868 -21.190  1.00 88.81           C
ATOM   2324  O   ARG A 161      -9.851   7.709 -19.979  1.00 88.81           O
ATOM   2325  HA  ARG A 161     -11.986   6.991 -21.275  1.00 88.81           H
ATOM   2326  CB  ARG A 161     -10.623   5.840 -22.501  1.00 88.81           C
ATOM   2327 1HB  ARG A 161      -9.990   6.032 -23.368  1.00 88.81           H
ATOM   2328 2HB  ARG A 161     -10.002   5.338 -21.758  1.00 88.81           H
ATOM   2329  CG  ARG A 161     -11.785   4.929 -22.902  1.00 88.81           C
ATOM   2330 1HG  ARG A 161     -12.295   4.570 -22.008  1.00 88.81           H
ATOM   2331 2HG  ARG A 161     -12.514   5.497 -23.479  1.00 88.81           H
ATOM   2332  CD  ARG A 161     -11.290   3.739 -23.726  1.00 88.81           C
ATOM   2333 1HD  ARG A 161     -12.139   3.164 -24.096  1.00 88.81           H
ATOM   2334 2HD  ARG A 161     -10.740   4.093 -24.597  1.00 88.81           H
ATOM   2335  NE  ARG A 161     -10.420   2.876 -22.896  1.00 88.81           N
ATOM   2336  HE  ARG A 161     -10.597   2.839 -21.912  1.00 88.81           H
ATOM   2337  CZ  ARG A 161      -9.409   2.141 -23.380  1.00 88.81           C
ATOM   2338  NH1 ARG A 161      -9.126   2.153 -24.690  1.00 88.81           N
ATOM   2339 1HH1 ARG A 161      -9.671   2.713 -25.314  1.00 88.81           H
ATOM   2340 2HH1 ARG A 161      -8.370   1.602 -25.043  1.00 88.81           H
ATOM   2341  NH2 ARG A 161      -8.685   1.395 -22.534  1.00 88.81           N
ATOM   2342 1HH2 ARG A 161      -7.928   0.841 -22.880  1.00 88.81           H
ATOM   2343 2HH2 ARG A 161      -8.903   1.392 -21.558  1.00 88.81           H
ATOM   2344  HN  ARG A 161     -11.561   7.653 -23.914  1.00 88.81           H
ATOM   2345  N   LEU A 162      -9.221   8.630 -21.946  1.00 89.81           N
ATOM   2346  CA  LEU A 162      -8.086   9.337 -21.378  1.00 89.81           C
ATOM   2347  C   LEU A 162      -8.592  10.477 -20.491  1.00 89.81           C
ATOM   2348  O   LEU A 162      -7.976  10.801 -19.478  1.00 89.81           O
ATOM   2349  HA  LEU A 162      -7.539   8.631 -20.753  1.00 89.81           H
ATOM   2350  CB  LEU A 162      -7.132   9.796 -22.483  1.00 89.81           C
ATOM   2351 1HB  LEU A 162      -6.898   8.937 -23.112  1.00 89.81           H
ATOM   2352 2HB  LEU A 162      -7.655  10.517 -23.111  1.00 89.81           H
ATOM   2353  CG  LEU A 162      -5.818  10.425 -22.017  1.00 89.81           C
ATOM   2354  HG  LEU A 162      -6.051  11.205 -21.292  1.00 89.81           H
ATOM   2355  CD1 LEU A 162      -4.939   9.395 -21.305  1.00 89.81           C
ATOM   2356 1HD1 LEU A 162      -5.467   9.005 -20.435  1.00 89.81           H
ATOM   2357 2HD1 LEU A 162      -4.711   8.577 -21.989  1.00 89.81           H
ATOM   2358 3HD1 LEU A 162      -4.011   9.870 -20.984  1.00 89.81           H
ATOM   2359  CD2 LEU A 162      -5.087  11.095 -23.182  1.00 89.81           C
ATOM   2360 1HD2 LEU A 162      -4.866  10.352 -23.948  1.00 89.81           H
ATOM   2361 2HD2 LEU A 162      -5.719  11.877 -23.606  1.00 89.81           H
ATOM   2362 3HD2 LEU A 162      -4.157  11.535 -22.823  1.00 89.81           H
ATOM   2363  HN  LEU A 162      -9.356   8.767 -22.927  1.00 89.81           H
ATOM   2364  N   LEU A 163      -9.711  11.054 -20.906  1.00 91.88           N
ATOM   2365  CA  LEU A 163     -10.326  12.127 -20.143  1.00 91.88           C
ATOM   2366  C   LEU A 163     -10.841  11.571 -18.814  1.00 91.88           C
ATOM   2367  O   LEU A 163     -10.547  12.120 -17.753  1.00 91.88           O
ATOM   2368  HA  LEU A 163      -9.552  12.864 -19.933  1.00 91.88           H
ATOM   2369  CB  LEU A 163     -11.403  12.826 -20.975  1.00 91.88           C
ATOM   2370 1HB  LEU A 163     -10.967  13.111 -21.933  1.00 91.88           H
ATOM   2371 2HB  LEU A 163     -12.195  12.107 -21.187  1.00 91.88           H
ATOM   2372  CG  LEU A 163     -12.037  14.068 -20.345  1.00 91.88           C
ATOM   2373  HG  LEU A 163     -12.380  13.806 -19.345  1.00 91.88           H
ATOM   2374  CD1 LEU A 163     -11.007  15.190 -20.191  1.00 91.88           C
ATOM   2375 1HD1 LEU A 163     -10.193  14.850 -19.552  1.00 91.88           H
ATOM   2376 2HD1 LEU A 163     -10.612  15.458 -21.171  1.00 91.88           H
ATOM   2377 3HD1 LEU A 163     -11.484  16.061 -19.741  1.00 91.88           H
ATOM   2378  CD2 LEU A 163     -13.263  14.521 -21.140  1.00 91.88           C
ATOM   2379 1HD2 LEU A 163     -12.967  14.759 -22.161  1.00 91.88           H
ATOM   2380 2HD2 LEU A 163     -14.003  13.720 -21.153  1.00 91.88           H
ATOM   2381 3HD2 LEU A 163     -13.694  15.405 -20.670  1.00 91.88           H
ATOM   2382  HN  LEU A 163     -10.194  10.800 -21.744  1.00 91.88           H
ATOM   2383  N   TYR A 164     -11.599  10.490 -18.914  1.00 91.83           N
ATOM   2384  CA  TYR A 164     -12.168   9.862 -17.734  1.00 91.83           C
ATOM   2385  C   TYR A 164     -11.069   9.377 -16.787  1.00 91.83           C
ATOM   2386  O   TYR A 164     -11.232   9.418 -15.568  1.00 91.83           O
ATOM   2387  HA  TYR A 164     -12.779  10.605 -17.220  1.00 91.83           H
ATOM   2388  CB  TYR A 164     -12.960   8.654 -18.238  1.00 91.83           C
ATOM   2389 1HB  TYR A 164     -12.345   8.099 -18.947  1.00 91.83           H
ATOM   2390 2HB  TYR A 164     -13.161   7.988 -17.400  1.00 91.83           H
ATOM   2391  CG  TYR A 164     -14.286   9.017 -18.911  1.00 91.83           C
ATOM   2392  CD1 TYR A 164     -15.145   9.911 -18.306  1.00 91.83           C
ATOM   2393  HD1 TYR A 164     -14.879  10.360 -17.349  1.00 91.83           H
ATOM   2394  CD2 TYR A 164     -14.622   8.448 -20.123  1.00 91.83           C
ATOM   2395  HD2 TYR A 164     -13.944   7.742 -20.601  1.00 91.83           H
ATOM   2396  CE1 TYR A 164     -16.392  10.252 -18.940  1.00 91.83           C
ATOM   2397  HE1 TYR A 164     -17.080  10.957 -18.473  1.00 91.83           H
ATOM   2398  CE2 TYR A 164     -15.870   8.789 -20.756  1.00 91.83           C
ATOM   2399  HE2 TYR A 164     -16.148   8.348 -21.714  1.00 91.83           H
ATOM   2400  CZ  TYR A 164     -16.693   9.674 -20.134  1.00 91.83           C
ATOM   2401  OH  TYR A 164     -17.871   9.996 -20.732  1.00 91.83           O
ATOM   2402  HH  TYR A 164     -17.971   9.487 -21.587  1.00 91.83           H
ATOM   2403  HN  TYR A 164     -11.825  10.044 -19.780  1.00 91.83           H
ATOM   2404  N   SER A 165      -9.975   8.927 -17.383  1.00 92.65           N
ATOM   2405  CA  SER A 165      -8.863   8.401 -16.609  1.00 92.65           C
ATOM   2406  C   SER A 165      -8.283   9.497 -15.713  1.00 92.65           C
ATOM   2407  O   SER A 165      -7.840   9.224 -14.599  1.00 92.65           O
ATOM   2408  HA  SER A 165      -9.286   7.598 -16.005  1.00 92.65           H
ATOM   2409  CB  SER A 165      -7.776   7.832 -17.523  1.00 92.65           C
ATOM   2410 1HB  SER A 165      -7.140   7.156 -16.952  1.00 92.65           H
ATOM   2411 2HB  SER A 165      -8.239   7.242 -18.314  1.00 92.65           H
ATOM   2412  OG  SER A 165      -6.976   8.858 -18.103  1.00 92.65           O
ATOM   2413  HG  SER A 165      -7.556   9.615 -18.404  1.00 92.65           H
ATOM   2414  HN  SER A 165      -9.841   8.919 -18.374  1.00 92.65           H
ATOM   2415  N   LYS A 166      -8.306  10.716 -16.233  1.00 94.39           N
ATOM   2416  CA  LYS A 166      -7.850  11.864 -15.470  1.00 94.39           C
ATOM   2417  C   LYS A 166      -8.773  12.071 -14.267  1.00 94.39           C
ATOM   2418  O   LYS A 166      -8.304  12.248 -13.143  1.00 94.39           O
ATOM   2419  HA  LYS A 166      -6.850  11.636 -15.102  1.00 94.39           H
ATOM   2420  CB  LYS A 166      -7.731  13.095 -16.371  1.00 94.39           C
ATOM   2421 1HB  LYS A 166      -8.651  13.223 -16.941  1.00 94.39           H
ATOM   2422 2HB  LYS A 166      -7.608  13.988 -15.759  1.00 94.39           H
ATOM   2423  CG  LYS A 166      -6.546  12.959 -17.330  1.00 94.39           C
ATOM   2424 1HG  LYS A 166      -5.621  12.867 -16.760  1.00 94.39           H
ATOM   2425 2HG  LYS A 166      -6.651  12.047 -17.917  1.00 94.39           H
ATOM   2426  CD  LYS A 166      -6.456  14.166 -18.265  1.00 94.39           C
ATOM   2427 1HD  LYS A 166      -7.378  14.253 -18.842  1.00 94.39           H
ATOM   2428 2HD  LYS A 166      -6.360  15.080 -17.678  1.00 94.39           H
ATOM   2429  CE  LYS A 166      -5.264  14.037 -19.216  1.00 94.39           C
ATOM   2430 1HE  LYS A 166      -4.353  13.865 -18.643  1.00 94.39           H
ATOM   2431 2HE  LYS A 166      -5.401  13.171 -19.864  1.00 94.39           H
ATOM   2432  NZ  LYS A 166      -5.119  15.260 -20.035  1.00 94.39           N
ATOM   2433 1HZ  LYS A 166      -4.337  15.150 -20.671  1.00 94.39           H
ATOM   2434 2HZ  LYS A 166      -5.969  15.413 -20.567  1.00 94.39           H
ATOM   2435 3HZ  LYS A 166      -4.953  16.055 -19.429  1.00 94.39           H
ATOM   2436  HN  LYS A 166      -8.628  10.923 -17.157  1.00 94.39           H
ATOM   2437  N   MET A 167     -10.069  12.042 -14.544  1.00 95.40           N
ATOM   2438  CA  MET A 167     -11.060  12.275 -13.508  1.00 95.40           C
ATOM   2439  C   MET A 167     -10.996  11.189 -12.432  1.00 95.40           C
ATOM   2440  O   MET A 167     -11.106  11.481 -11.243  1.00 95.40           O
ATOM   2441  HA  MET A 167     -10.808  13.242 -13.073  1.00 95.40           H
ATOM   2442  CB  MET A 167     -12.457  12.294 -14.133  1.00 95.40           C
ATOM   2443 1HB  MET A 167     -12.631  11.361 -14.670  1.00 95.40           H
ATOM   2444 2HB  MET A 167     -13.210  12.354 -13.347  1.00 95.40           H
ATOM   2445  CG  MET A 167     -12.614  13.477 -15.090  1.00 95.40           C
ATOM   2446 1HG  MET A 167     -12.415  14.410 -14.563  1.00 95.40           H
ATOM   2447 2HG  MET A 167     -11.883  13.403 -15.895  1.00 95.40           H
ATOM   2448  SD  MET A 167     -14.265  13.500 -15.767  1.00 95.40           S
ATOM   2449  CE  MET A 167     -15.184  14.013 -14.325  1.00 95.40           C
ATOM   2450 1HE  MET A 167     -15.043  13.285 -13.526  1.00 95.40           H
ATOM   2451 2HE  MET A 167     -14.827  14.988 -13.995  1.00 95.40           H
ATOM   2452 3HE  MET A 167     -16.243  14.079 -14.574  1.00 95.40           H
ATOM   2453  HN  MET A 167     -10.442  11.863 -15.454  1.00 95.40           H
ATOM   2454  N   VAL A 168     -10.819   9.958 -12.889  1.00 95.01           N
ATOM   2455  CA  VAL A 168     -10.756   8.825 -11.982  1.00 95.01           C
ATOM   2456  C   VAL A 168      -9.538   8.975 -11.069  1.00 95.01           C
ATOM   2457  O   VAL A 168      -9.631   8.753  -9.863  1.00 95.01           O
ATOM   2458  HA  VAL A 168     -11.658   8.843 -11.370  1.00 95.01           H
ATOM   2459  CB  VAL A 168     -10.750   7.518 -12.778  1.00 95.01           C
ATOM   2460  HB  VAL A 168      -9.979   7.596 -13.544  1.00 95.01           H
ATOM   2461  CG1 VAL A 168     -10.399   6.330 -11.879  1.00 95.01           C
ATOM   2462 1HG1 VAL A 168      -9.410   6.482 -11.446  1.00 95.01           H
ATOM   2463 2HG1 VAL A 168     -11.137   6.250 -11.080  1.00 95.01           H
ATOM   2464 3HG1 VAL A 168     -10.402   5.414 -12.469  1.00 95.01           H
ATOM   2465  CG2 VAL A 168     -12.091   7.297 -13.480  1.00 95.01           C
ATOM   2466 1HG2 VAL A 168     -12.887   7.249 -12.737  1.00 95.01           H
ATOM   2467 2HG2 VAL A 168     -12.282   8.122 -14.166  1.00 95.01           H
ATOM   2468 3HG2 VAL A 168     -12.058   6.361 -14.038  1.00 95.01           H
ATOM   2469  HN  VAL A 168     -10.719   9.730 -13.858  1.00 95.01           H
ATOM   2470  N   CYS A 169      -8.423   9.350 -11.679  1.00 95.10           N
ATOM   2471  CA  CYS A 169      -7.187   9.526 -10.937  1.00 95.10           C
ATOM   2472  C   CYS A 169      -7.436  10.545  -9.823  1.00 95.10           C
ATOM   2473  O   CYS A 169      -7.092  10.303  -8.667  1.00 95.10           O
ATOM   2474  HA  CYS A 169      -6.930   8.552 -10.520  1.00 95.10           H
ATOM   2475  CB  CYS A 169      -6.034   9.949 -11.850  1.00 95.10           C
ATOM   2476 1HB  CYS A 169      -6.356  10.759 -12.504  1.00 95.10           H
ATOM   2477 2HB  CYS A 169      -5.207  10.332 -11.252  1.00 95.10           H
ATOM   2478  SG  CYS A 169      -5.473   8.523 -12.851  1.00 95.10           S
ATOM   2479  HG  CYS A 169      -6.468   8.572 -13.732  1.00 95.10           H
ATOM   2480  HN  CYS A 169      -8.357   9.532 -12.660  1.00 95.10           H
ATOM   2481  N   PHE A 170      -8.031  11.663 -10.210  1.00 96.41           N
ATOM   2482  CA  PHE A 170      -8.307  12.731  -9.264  1.00 96.41           C
ATOM   2483  C   PHE A 170      -9.193  12.234  -8.119  1.00 96.41           C
ATOM   2484  O   PHE A 170      -8.922  12.515  -6.953  1.00 96.41           O
ATOM   2485  HA  PHE A 170      -7.349  13.062  -8.862  1.00 96.41           H
ATOM   2486  CB  PHE A 170      -9.050  13.827 -10.030  1.00 96.41           C
ATOM   2487 1HB  PHE A 170      -8.453  14.122 -10.893  1.00 96.41           H
ATOM   2488 2HB  PHE A 170      -9.985  13.418 -10.413  1.00 96.41           H
ATOM   2489  CG  PHE A 170      -9.360  15.070  -9.193  1.00 96.41           C
ATOM   2490  CD1 PHE A 170     -10.595  15.232  -8.648  1.00 96.41           C
ATOM   2491  HD1 PHE A 170     -11.365  14.477  -8.807  1.00 96.41           H
ATOM   2492  CD2 PHE A 170      -8.400  16.013  -8.995  1.00 96.41           C
ATOM   2493  HD2 PHE A 170      -7.410  15.883  -9.432  1.00 96.41           H
ATOM   2494  CE1 PHE A 170     -10.883  16.386  -7.872  1.00 96.41           C
ATOM   2495  HE1 PHE A 170     -11.873  16.516  -7.435  1.00 96.41           H
ATOM   2496  CE2 PHE A 170      -8.687  17.166  -8.218  1.00 96.41           C
ATOM   2497  HE2 PHE A 170      -7.918  17.922  -8.059  1.00 96.41           H
ATOM   2498  CZ  PHE A 170      -9.923  17.329  -7.673  1.00 96.41           C
ATOM   2499  HZ  PHE A 170     -10.143  18.214  -7.077  1.00 96.41           H
ATOM   2500  HN  PHE A 170      -8.323  11.845 -11.149  1.00 96.41           H
ATOM   2501  N   THR A 171     -10.234  11.504  -8.493  1.00 96.17           N
ATOM   2502  CA  THR A 171     -11.184  11.000  -7.517  1.00 96.17           C
ATOM   2503  C   THR A 171     -10.484  10.072  -6.522  1.00 96.17           C
ATOM   2504  O   THR A 171     -10.777  10.102  -5.327  1.00 96.17           O
ATOM   2505  HA  THR A 171     -11.572  11.845  -6.947  1.00 96.17           H
ATOM   2506  CB  THR A 171     -12.329  10.326  -8.275  1.00 96.17           C
ATOM   2507  HB  THR A 171     -11.994   9.398  -8.740  1.00 96.17           H
ATOM   2508  OG1 THR A 171     -12.790  11.331  -9.173  1.00 96.17           O
ATOM   2509  HG1 THR A 171     -12.375  11.203 -10.073  1.00 96.17           H
ATOM   2510  CG2 THR A 171     -13.537  10.041  -7.380  1.00 96.17           C
ATOM   2511 1HG2 THR A 171     -13.913  10.978  -6.969  1.00 96.17           H
ATOM   2512 2HG2 THR A 171     -13.238   9.381  -6.566  1.00 96.17           H
ATOM   2513 3HG2 THR A 171     -14.320   9.563  -7.968  1.00 96.17           H
ATOM   2514  HN  THR A 171     -10.432  11.257  -9.442  1.00 96.17           H
ATOM   2515  N   ILE A 172      -9.573   9.269  -7.051  1.00 94.20           N
ATOM   2516  CA  ILE A 172      -8.860   8.303  -6.232  1.00 94.20           C
ATOM   2517  C   ILE A 172      -8.034   9.045  -5.179  1.00 94.20           C
ATOM   2518  O   ILE A 172      -8.024   8.662  -4.010  1.00 94.20           O
ATOM   2519  HA  ILE A 172      -9.606   7.695  -5.720  1.00 94.20           H
ATOM   2520  CB  ILE A 172      -8.034   7.361  -7.110  1.00 94.20           C
ATOM   2521  HB  ILE A 172      -7.529   7.958  -7.869  1.00 94.20           H
ATOM   2522  CG1 ILE A 172      -8.935   6.365  -7.843  1.00 94.20           C
ATOM   2523 1HG1 ILE A 172      -9.384   5.678  -7.126  1.00 94.20           H
ATOM   2524 2HG1 ILE A 172      -9.753   6.898  -8.329  1.00 94.20           H
ATOM   2525  CG2 ILE A 172      -6.950   6.658  -6.292  1.00 94.20           C
ATOM   2526 1HG2 ILE A 172      -6.284   7.403  -5.855  1.00 94.20           H
ATOM   2527 2HG2 ILE A 172      -7.415   6.076  -5.496  1.00 94.20           H
ATOM   2528 3HG2 ILE A 172      -6.378   5.995  -6.940  1.00 94.20           H
ATOM   2529  CD1 ILE A 172      -8.143   5.575  -8.887  1.00 94.20           C
ATOM   2530 1HD1 ILE A 172      -7.716   6.263  -9.617  1.00 94.20           H
ATOM   2531 2HD1 ILE A 172      -7.341   5.025  -8.395  1.00 94.20           H
ATOM   2532 3HD1 ILE A 172      -8.807   4.874  -9.394  1.00 94.20           H
ATOM   2533  HN  ILE A 172      -9.319   9.271  -8.018  1.00 94.20           H
ATOM   2534  N   TRP A 173      -7.360  10.092  -5.632  1.00 95.66           N
ATOM   2535  CA  TRP A 173      -6.480  10.850  -4.759  1.00 95.66           C
ATOM   2536  C   TRP A 173      -7.326  11.434  -3.625  1.00 95.66           C
ATOM   2537  O   TRP A 173      -6.960  11.329  -2.456  1.00 95.66           O
ATOM   2538  HA  TRP A 173      -5.739  10.161  -4.354  1.00 95.66           H
ATOM   2539  CB  TRP A 173      -5.715  11.917  -5.544  1.00 95.66           C
ATOM   2540 1HB  TRP A 173      -6.379  12.348  -6.293  1.00 95.66           H
ATOM   2541 2HB  TRP A 173      -5.435  12.722  -4.865  1.00 95.66           H
ATOM   2542  CG  TRP A 173      -4.456  11.395  -6.240  1.00 95.66           C
ATOM   2543  CD1 TRP A 173      -4.242  11.245  -7.554  1.00 95.66           C
ATOM   2544  HD1 TRP A 173      -4.972  11.489  -8.326  1.00 95.66           H
ATOM   2545  CD2 TRP A 173      -3.239  10.956  -5.600  1.00 95.66           C
ATOM   2546  NE1 TRP A 173      -2.981  10.744  -7.807  1.00 95.66           N
ATOM   2547  HE1 TRP A 173      -2.592  10.548  -8.707  1.00 95.66           H
ATOM   2548  CE2 TRP A 173      -2.352  10.563  -6.581  1.00 95.66           C
ATOM   2549  CE3 TRP A 173      -2.900  10.894  -4.237  1.00 95.66           C
ATOM   2550  HE3 TRP A 173      -3.582  11.198  -3.444  1.00 95.66           H
ATOM   2551  CZ2 TRP A 173      -1.068  10.080  -6.304  1.00 95.66           C
ATOM   2552  HZ2 TRP A 173      -0.385   9.776  -7.097  1.00 95.66           H
ATOM   2553  CZ3 TRP A 173      -1.612  10.409  -3.977  1.00 95.66           C
ATOM   2554  HZ3 TRP A 173      -1.298  10.340  -2.935  1.00 95.66           H
ATOM   2555  CH2 TRP A 173      -0.707  10.009  -4.953  1.00 95.66           C
ATOM   2556  HH2 TRP A 173       0.279   9.642  -4.668  1.00 95.66           H
ATOM   2557  HN  TRP A 173      -7.409  10.423  -6.574  1.00 95.66           H
ATOM   2558  N   VAL A 174      -8.441  12.036  -4.012  1.00 95.63           N
ATOM   2559  CA  VAL A 174      -9.309  12.694  -3.050  1.00 95.63           C
ATOM   2560  C   VAL A 174      -9.809  11.665  -2.034  1.00 95.63           C
ATOM   2561  O   VAL A 174      -9.818  11.927  -0.832  1.00 95.63           O
ATOM   2562  HA  VAL A 174      -8.713  13.441  -2.527  1.00 95.63           H
ATOM   2563  CB  VAL A 174     -10.444  13.416  -3.777  1.00 95.63           C
ATOM   2564  HB  VAL A 174     -10.927  12.699  -4.441  1.00 95.63           H
ATOM   2565  CG1 VAL A 174     -11.495  13.922  -2.787  1.00 95.63           C
ATOM   2566 1HG1 VAL A 174     -11.913  13.078  -2.238  1.00 95.63           H
ATOM   2567 2HG1 VAL A 174     -11.031  14.617  -2.087  1.00 95.63           H
ATOM   2568 3HG1 VAL A 174     -12.291  14.432  -3.331  1.00 95.63           H
ATOM   2569  CG2 VAL A 174      -9.904  14.562  -4.636  1.00 95.63           C
ATOM   2570 1HG2 VAL A 174      -9.384  15.278  -4.000  1.00 95.63           H
ATOM   2571 2HG2 VAL A 174      -9.211  14.164  -5.377  1.00 95.63           H
ATOM   2572 3HG2 VAL A 174     -10.732  15.058  -5.142  1.00 95.63           H
ATOM   2573  HN  VAL A 174      -8.753  12.079  -4.961  1.00 95.63           H
ATOM   2574  N   LEU A 175     -10.213  10.515  -2.554  1.00 92.68           N
ATOM   2575  CA  LEU A 175     -10.831   9.494  -1.725  1.00 92.68           C
ATOM   2576  C   LEU A 175      -9.790   8.929  -0.758  1.00 92.68           C
ATOM   2577  O   LEU A 175     -10.083   8.707   0.416  1.00 92.68           O
ATOM   2578  HA  LEU A 175     -11.616   9.978  -1.143  1.00 92.68           H
ATOM   2579  CB  LEU A 175     -11.503   8.431  -2.596  1.00 92.68           C
ATOM   2580 1HB  LEU A 175     -12.143   8.934  -3.321  1.00 92.68           H
ATOM   2581 2HB  LEU A 175     -10.729   7.911  -3.162  1.00 92.68           H
ATOM   2582  CG  LEU A 175     -12.341   7.388  -1.855  1.00 92.68           C
ATOM   2583  HG  LEU A 175     -12.650   7.814  -0.900  1.00 92.68           H
ATOM   2584  CD1 LEU A 175     -13.615   7.053  -2.633  1.00 92.68           C
ATOM   2585 1HD1 LEU A 175     -14.212   7.957  -2.759  1.00 92.68           H
ATOM   2586 2HD1 LEU A 175     -13.348   6.655  -3.612  1.00 92.68           H
ATOM   2587 3HD1 LEU A 175     -14.192   6.310  -2.084  1.00 92.68           H
ATOM   2588  CD2 LEU A 175     -11.514   6.139  -1.545  1.00 92.68           C
ATOM   2589 1HD2 LEU A 175     -11.155   5.701  -2.477  1.00 92.68           H
ATOM   2590 2HD2 LEU A 175     -10.663   6.412  -0.921  1.00 92.68           H
ATOM   2591 3HD2 LEU A 175     -12.134   5.414  -1.018  1.00 92.68           H
ATOM   2592  HN  LEU A 175     -10.124  10.277  -3.521  1.00 92.68           H
ATOM   2593  N   ALA A 176      -8.594   8.712  -1.286  1.00 92.50           N
ATOM   2594  CA  ALA A 176      -7.517   8.146  -0.493  1.00 92.50           C
ATOM   2595  C   ALA A 176      -7.167   9.108   0.644  1.00 92.50           C
ATOM   2596  O   ALA A 176      -6.888   8.678   1.762  1.00 92.50           O
ATOM   2597  HA  ALA A 176      -7.875   7.209  -0.067  1.00 92.50           H
ATOM   2598  CB  ALA A 176      -6.318   7.851  -1.396  1.00 92.50           C
ATOM   2599 1HB  ALA A 176      -6.611   7.141  -2.169  1.00 92.50           H
ATOM   2600 2HB  ALA A 176      -5.978   8.776  -1.863  1.00 92.50           H
ATOM   2601 3HB  ALA A 176      -5.510   7.426  -0.801  1.00 92.50           H
ATOM   2602  HN  ALA A 176      -8.357   8.917  -2.236  1.00 92.50           H
ATOM   2603  N   ALA A 177      -7.193  10.392   0.320  1.00 93.31           N
ATOM   2604  CA  ALA A 177      -6.855  11.417   1.293  1.00 93.31           C
ATOM   2605  C   ALA A 177      -7.869  11.380   2.438  1.00 93.31           C
ATOM   2606  O   ALA A 177      -7.491  11.435   3.608  1.00 93.31           O
ATOM   2607  HA  ALA A 177      -5.865  11.188   1.687  1.00 93.31           H
ATOM   2608  CB  ALA A 177      -6.807  12.781   0.601  1.00 93.31           C
ATOM   2609 1HB  ALA A 177      -6.052  12.764  -0.184  1.00 93.31           H
ATOM   2610 2HB  ALA A 177      -7.781  13.002   0.164  1.00 93.31           H
ATOM   2611 3HB  ALA A 177      -6.554  13.550   1.332  1.00 93.31           H
ATOM   2612  HN  ALA A 177      -7.439  10.735  -0.587  1.00 93.31           H
ATOM   2613  N   ALA A 178      -9.136  11.288   2.063  1.00 92.86           N
ATOM   2614  CA  ALA A 178     -10.210  11.321   3.040  1.00 92.86           C
ATOM   2615  C   ALA A 178     -10.079  10.120   3.977  1.00 92.86           C
ATOM   2616  O   ALA A 178     -10.349  10.228   5.173  1.00 92.86           O
ATOM   2617  HA  ALA A 178     -10.103  12.238   3.620  1.00 92.86           H
ATOM   2618  CB  ALA A 178     -11.558  11.352   2.316  1.00 92.86           C
ATOM   2619 1HB  ALA A 178     -11.612  12.240   1.686  1.00 92.86           H
ATOM   2620 2HB  ALA A 178     -11.658  10.461   1.697  1.00 92.86           H
ATOM   2621 3HB  ALA A 178     -12.364  11.377   3.050  1.00 92.86           H
ATOM   2622  HN  ALA A 178      -9.432  11.191   1.112  1.00 92.86           H
ATOM   2623  N   LEU A 179      -9.665   9.001   3.400  1.00 89.87           N
ATOM   2624  CA  LEU A 179      -9.581   7.759   4.149  1.00 89.87           C
ATOM   2625  C   LEU A 179      -8.412   7.839   5.132  1.00 89.87           C
ATOM   2626  O   LEU A 179      -8.310   7.026   6.049  1.00 89.87           O
ATOM   2627  HA  LEU A 179     -10.505   7.658   4.719  1.00 89.87           H
ATOM   2628  CB  LEU A 179      -9.504   6.564   3.197  1.00 89.87           C
ATOM   2629 1HB  LEU A 179      -8.703   6.747   2.480  1.00 89.87           H
ATOM   2630 2HB  LEU A 179      -9.221   5.683   3.773  1.00 89.87           H
ATOM   2631  CG  LEU A 179     -10.782   6.241   2.419  1.00 89.87           C
ATOM   2632  HG  LEU A 179     -11.031   7.103   1.800  1.00 89.87           H
ATOM   2633  CD1 LEU A 179     -10.566   5.055   1.477  1.00 89.87           C
ATOM   2634 1HD1 LEU A 179      -9.775   5.295   0.766  1.00 89.87           H
ATOM   2635 2HD1 LEU A 179     -10.279   4.178   2.057  1.00 89.87           H
ATOM   2636 3HD1 LEU A 179     -11.490   4.848   0.937  1.00 89.87           H
ATOM   2637  CD2 LEU A 179     -11.958   6.012   3.370  1.00 89.87           C
ATOM   2638 1HD2 LEU A 179     -11.732   5.176   4.033  1.00 89.87           H
ATOM   2639 2HD2 LEU A 179     -12.127   6.911   3.963  1.00 89.87           H
ATOM   2640 3HD2 LEU A 179     -12.854   5.784   2.791  1.00 89.87           H
ATOM   2641  HN  LEU A 179      -9.390   8.936   2.441  1.00 89.87           H
ATOM   2642  N   CYS A 180      -7.557   8.827   4.907  1.00 92.03           N
ATOM   2643  CA  CYS A 180      -6.345   8.962   5.696  1.00 92.03           C
ATOM   2644  C   CYS A 180      -6.599   9.998   6.793  1.00 92.03           C
ATOM   2645  O   CYS A 180      -5.689  10.349   7.542  1.00 92.03           O
ATOM   2646  HA  CYS A 180      -6.142   7.982   6.128  1.00 92.03           H
ATOM   2647  CB  CYS A 180      -5.143   9.335   4.826  1.00 92.03           C
ATOM   2648 1HB  CYS A 180      -5.344  10.263   4.291  1.00 92.03           H
ATOM   2649 2HB  CYS A 180      -4.270   9.512   5.454  1.00 92.03           H
ATOM   2650  SG  CYS A 180      -4.791   7.991   3.635  1.00 92.03           S
ATOM   2651  HG  CYS A 180      -5.881   8.173   2.894  1.00 92.03           H
ATOM   2652  HN  CYS A 180      -7.683   9.525   4.202  1.00 92.03           H
ATOM   2653  N   ILE A 181      -7.840  10.457   6.853  1.00 92.61           N
ATOM   2654  CA  ILE A 181      -8.218  11.466   7.828  1.00 92.61           C
ATOM   2655  C   ILE A 181      -7.913  10.948   9.235  1.00 92.61           C
ATOM   2656  O   ILE A 181      -7.303  11.651  10.040  1.00 92.61           O
ATOM   2657  HA  ILE A 181      -7.604  12.346   7.643  1.00 92.61           H
ATOM   2658  CB  ILE A 181      -9.677  11.882   7.629  1.00 92.61           C
ATOM   2659  HB  ILE A 181     -10.269  10.983   7.460  1.00 92.61           H
ATOM   2660  CG1 ILE A 181      -9.831  12.765   6.390  1.00 92.61           C
ATOM   2661 1HG1 ILE A 181      -9.294  13.702   6.537  1.00 92.61           H
ATOM   2662 2HG1 ILE A 181      -9.381  12.272   5.529  1.00 92.61           H
ATOM   2663  CG2 ILE A 181     -10.231  12.557   8.886  1.00 92.61           C
ATOM   2664 1HG2 ILE A 181     -10.177  11.863   9.725  1.00 92.61           H
ATOM   2665 2HG2 ILE A 181      -9.641  13.445   9.111  1.00 92.61           H
ATOM   2666 3HG2 ILE A 181     -11.269  12.843   8.718  1.00 92.61           H
ATOM   2667  CD1 ILE A 181     -11.306  13.056   6.104  1.00 92.61           C
ATOM   2668 1HD1 ILE A 181     -11.835  12.119   5.933  1.00 92.61           H
ATOM   2669 2HD1 ILE A 181     -11.747  13.572   6.957  1.00 92.61           H
ATOM   2670 3HD1 ILE A 181     -11.387  13.686   5.218  1.00 92.61           H
ATOM   2671  HN  ILE A 181      -8.579  10.153   6.251  1.00 92.61           H
ATOM   2672  N   PRO A 182      -8.328   9.715   9.556  1.00 90.46           N
ATOM   2673  CA  PRO A 182      -8.145   9.186  10.910  1.00 90.46           C
ATOM   2674  C   PRO A 182      -6.702   9.287  11.378  1.00 90.46           C
ATOM   2675  O   PRO A 182      -6.440   9.709  12.504  1.00 90.46           O
ATOM   2676  HA  PRO A 182      -8.719   9.776  11.624  1.00 90.46           H
ATOM   2677  CB  PRO A 182      -8.603   7.731  10.795  1.00 90.46           C
ATOM   2678 1HB  PRO A 182      -7.771   7.065  10.564  1.00 90.46           H
ATOM   2679 2HB  PRO A 182      -9.046   7.375  11.725  1.00 90.46           H
ATOM   2680  CG  PRO A 182      -9.624   7.770   9.664  1.00 90.46           C
ATOM   2681 1HG  PRO A 182      -9.781   6.784   9.226  1.00 90.46           H
ATOM   2682 2HG  PRO A 182     -10.600   8.111  10.011  1.00 90.46           H
ATOM   2683  CD  PRO A 182      -8.998   8.741   8.676  1.00 90.46           C
ATOM   2684 1HD  PRO A 182      -8.288   8.244   8.014  1.00 90.46           H
ATOM   2685 2HD  PRO A 182      -9.749   9.210   8.039  1.00 90.46           H
ATOM   2686  N   GLU A 183      -5.797   8.895  10.494  1.00 91.16           N
ATOM   2687  CA  GLU A 183      -4.381   8.899  10.820  1.00 91.16           C
ATOM   2688  C   GLU A 183      -3.928  10.311  11.199  1.00 91.16           C
ATOM   2689  O   GLU A 183      -3.149  10.486  12.134  1.00 91.16           O
ATOM   2690  HA  GLU A 183      -4.280   8.235  11.678  1.00 91.16           H
ATOM   2691  CB  GLU A 183      -3.550   8.349   9.660  1.00 91.16           C
ATOM   2692 1HB  GLU A 183      -3.946   8.722   8.715  1.00 91.16           H
ATOM   2693 2HB  GLU A 183      -2.499   8.594   9.812  1.00 91.16           H
ATOM   2694  CG  GLU A 183      -3.633   6.822   9.601  1.00 91.16           C
ATOM   2695 1HG  GLU A 183      -2.887   6.441   8.904  1.00 91.16           H
ATOM   2696 2HG  GLU A 183      -3.398   6.404  10.580  1.00 91.16           H
ATOM   2697  CD  GLU A 183      -5.026   6.365   9.166  1.00 91.16           C
ATOM   2698  OE1 GLU A 183      -5.339   5.181   9.416  1.00 91.16           O
ATOM   2699  OE2 GLU A 183      -5.748   7.210   8.593  1.00 91.16           O
ATOM   2700  HN  GLU A 183      -6.017   8.579   9.571  1.00 91.16           H
ATOM   2701  N   ILE A 184      -4.436  11.281  10.453  1.00 92.98           N
ATOM   2702  CA  ILE A 184      -3.975  12.652  10.593  1.00 92.98           C
ATOM   2703  C   ILE A 184      -4.408  13.194  11.956  1.00 92.98           C
ATOM   2704  O   ILE A 184      -3.683  13.970  12.578  1.00 92.98           O
ATOM   2705  HA  ILE A 184      -2.885  12.635  10.558  1.00 92.98           H
ATOM   2706  CB  ILE A 184      -4.453  13.501   9.413  1.00 92.98           C
ATOM   2707  HB  ILE A 184      -5.533  13.384   9.324  1.00 92.98           H
ATOM   2708  CG1 ILE A 184      -3.836  13.013   8.101  1.00 92.98           C
ATOM   2709 1HG1 ILE A 184      -2.770  13.242   8.089  1.00 92.98           H
ATOM   2710 2HG1 ILE A 184      -3.930  11.929   8.032  1.00 92.98           H
ATOM   2711  CG2 ILE A 184      -4.177  14.985   9.659  1.00 92.98           C
ATOM   2712 1HG2 ILE A 184      -4.702  15.309  10.558  1.00 92.98           H
ATOM   2713 2HG2 ILE A 184      -3.106  15.139   9.789  1.00 92.98           H
ATOM   2714 3HG2 ILE A 184      -4.527  15.566   8.805  1.00 92.98           H
ATOM   2715  CD1 ILE A 184      -4.518  13.667   6.898  1.00 92.98           C
ATOM   2716 1HD1 ILE A 184      -5.578  13.416   6.900  1.00 92.98           H
ATOM   2717 2HD1 ILE A 184      -4.401  14.749   6.958  1.00 92.98           H
ATOM   2718 3HD1 ILE A 184      -4.060  13.303   5.978  1.00 92.98           H
ATOM   2719  HN  ILE A 184      -5.148  11.143   9.764  1.00 92.98           H
ATOM   2720  N   LEU A 185      -5.587  12.765  12.381  1.00 92.85           N
ATOM   2721  CA  LEU A 185      -6.203  13.325  13.572  1.00 92.85           C
ATOM   2722  C   LEU A 185      -5.487  12.786  14.812  1.00 92.85           C
ATOM   2723  O   LEU A 185      -5.051  13.557  15.666  1.00 92.85           O
ATOM   2724  HA  LEU A 185      -6.063  14.405  13.535  1.00 92.85           H
ATOM   2725  CB  LEU A 185      -7.710  13.063  13.569  1.00 92.85           C
ATOM   2726 1HB  LEU A 185      -7.874  12.001  13.384  1.00 92.85           H
ATOM   2727 2HB  LEU A 185      -8.097  13.275  14.566  1.00 92.85           H
ATOM   2728  CG  LEU A 185      -8.528  13.862  12.553  1.00 92.85           C
ATOM   2729  HG  LEU A 185      -8.176  13.606  11.554  1.00 92.85           H
ATOM   2730  CD1 LEU A 185     -10.009  13.483  12.622  1.00 92.85           C
ATOM   2731 1HD1 LEU A 185     -10.123  12.421  12.404  1.00 92.85           H
ATOM   2732 2HD1 LEU A 185     -10.392  13.692  13.621  1.00 92.85           H
ATOM   2733 3HD1 LEU A 185     -10.567  14.066  11.889  1.00 92.85           H
ATOM   2734  CD2 LEU A 185      -8.312  15.366  12.737  1.00 92.85           C
ATOM   2735 1HD2 LEU A 185      -8.621  15.657  13.741  1.00 92.85           H
ATOM   2736 2HD2 LEU A 185      -7.257  15.601  12.599  1.00 92.85           H
ATOM   2737 3HD2 LEU A 185      -8.905  15.910  12.002  1.00 92.85           H
ATOM   2738  HN  LEU A 185      -6.118  12.049  11.927  1.00 92.85           H
ATOM   2739  N   TYR A 186      -5.388  11.466  14.873  1.00 92.07           N
ATOM   2740  CA  TYR A 186      -5.090  10.794  16.126  1.00 92.07           C
ATOM   2741  C   TYR A 186      -3.597  10.484  16.241  1.00 92.07           C
ATOM   2742  O   TYR A 186      -3.134  10.018  17.281  1.00 92.07           O
ATOM   2743  HA  TYR A 186      -5.379  11.459  16.941  1.00 92.07           H
ATOM   2744  CB  TYR A 186      -5.872   9.479  16.096  1.00 92.07           C
ATOM   2745 1HB  TYR A 186      -5.544   8.893  15.237  1.00 92.07           H
ATOM   2746 2HB  TYR A 186      -5.627   8.902  16.988  1.00 92.07           H
ATOM   2747  CG  TYR A 186      -7.389   9.659  16.022  1.00 92.07           C
ATOM   2748  CD1 TYR A 186      -8.039  10.435  16.961  1.00 92.07           C
ATOM   2749  HD1 TYR A 186      -7.470  10.919  17.755  1.00 92.07           H
ATOM   2750  CD2 TYR A 186      -8.109   9.045  15.017  1.00 92.07           C
ATOM   2751  HD2 TYR A 186      -7.596   8.432  14.276  1.00 92.07           H
ATOM   2752  CE1 TYR A 186      -9.467  10.604  16.892  1.00 92.07           C
ATOM   2753  HE1 TYR A 186      -9.992  11.213  17.627  1.00 92.07           H
ATOM   2754  CE2 TYR A 186      -9.537   9.214  14.948  1.00 92.07           C
ATOM   2755  HE2 TYR A 186     -10.118   8.735  14.160  1.00 92.07           H
ATOM   2756  CZ  TYR A 186     -10.146   9.985  15.889  1.00 92.07           C
ATOM   2757  OH  TYR A 186     -11.495  10.145  15.824  1.00 92.07           O
ATOM   2758  HH  TYR A 186     -11.846   9.741  14.979  1.00 92.07           H
ATOM   2759  HN  TYR A 186      -5.507  10.860  14.086  1.00 92.07           H
ATOM   2760  N   SER A 187      -2.884  10.753  15.157  1.00 92.30           N
ATOM   2761  CA  SER A 187      -1.437  10.624  15.162  1.00 92.30           C
ATOM   2762  C   SER A 187      -0.818  11.699  16.057  1.00 92.30           C
ATOM   2763  O   SER A 187      -0.985  12.891  15.808  1.00 92.30           O
ATOM   2764  HA  SER A 187      -1.237   9.630  15.563  1.00 92.30           H
ATOM   2765  CB  SER A 187      -0.870  10.723  13.744  1.00 92.30           C
ATOM   2766 1HB  SER A 187      -1.221  11.644  13.277  1.00 92.30           H
ATOM   2767 2HB  SER A 187       0.217  10.784  13.791  1.00 92.30           H
ATOM   2768  OG  SER A 187      -1.248   9.610  12.939  1.00 92.30           O
ATOM   2769  HG  SER A 187      -2.244   9.537  12.901  1.00 92.30           H
ATOM   2770  HN  SER A 187      -3.278  11.055  14.289  1.00 92.30           H
ATOM   2771  N   GLN A 188      -0.115  11.238  17.082  1.00 91.21           N
ATOM   2772  CA  GLN A 188       0.663  12.134  17.919  1.00 91.21           C
ATOM   2773  C   GLN A 188       1.908  11.419  18.448  1.00 91.21           C
ATOM   2774  O   GLN A 188       2.042  10.206  18.298  1.00 91.21           O
ATOM   2775  HA  GLN A 188       0.958  12.957  17.268  1.00 91.21           H
ATOM   2776  CB  GLN A 188      -0.184  12.684  19.069  1.00 91.21           C
ATOM   2777 1HB  GLN A 188       0.383  13.440  19.613  1.00 91.21           H
ATOM   2778 2HB  GLN A 188      -1.070  13.176  18.669  1.00 91.21           H
ATOM   2779  CG  GLN A 188      -0.602  11.566  20.026  1.00 91.21           C
ATOM   2780 1HG  GLN A 188      -1.166  10.809  19.481  1.00 91.21           H
ATOM   2781 2HG  GLN A 188       0.285  11.075  20.427  1.00 91.21           H
ATOM   2782  CD  GLN A 188      -1.451  12.115  21.174  1.00 91.21           C
ATOM   2783  OE1 GLN A 188      -1.908  13.246  21.156  1.00 91.21           O
ATOM   2784  NE2 GLN A 188      -1.636  11.254  22.170  1.00 91.21           N
ATOM   2785 1HE2 GLN A 188      -1.233  10.340  22.122  1.00 91.21           H
ATOM   2786 2HE2 GLN A 188      -2.178  11.520  22.967  1.00 91.21           H
ATOM   2787  HN  GLN A 188      -0.073  10.273  17.342  1.00 91.21           H
ATOM   2788  N   ILE A 189       2.787  12.202  19.057  1.00 90.96           N
ATOM   2789  CA  ILE A 189       3.968  11.646  19.695  1.00 90.96           C
ATOM   2790  C   ILE A 189       3.640  11.293  21.147  1.00 90.96           C
ATOM   2791  O   ILE A 189       3.115  12.123  21.888  1.00 90.96           O
ATOM   2792  HA  ILE A 189       4.224  10.728  19.166  1.00 90.96           H
ATOM   2793  CB  ILE A 189       5.156  12.599  19.547  1.00 90.96           C
ATOM   2794  HB  ILE A 189       4.887  13.553  20.001  1.00 90.96           H
ATOM   2795  CG1 ILE A 189       5.460  12.871  18.073  1.00 90.96           C
ATOM   2796 1HG1 ILE A 189       5.829  11.961  17.600  1.00 90.96           H
ATOM   2797 2HG1 ILE A 189       4.544  13.151  17.554  1.00 90.96           H
ATOM   2798  CG2 ILE A 189       6.380  12.071  20.297  1.00 90.96           C
ATOM   2799 1HG2 ILE A 189       6.142  11.971  21.356  1.00 90.96           H
ATOM   2800 2HG2 ILE A 189       6.661  11.098  19.895  1.00 90.96           H
ATOM   2801 3HG2 ILE A 189       7.209  12.768  20.176  1.00 90.96           H
ATOM   2802  CD1 ILE A 189       6.498  13.985  17.923  1.00 90.96           C
ATOM   2803 1HD1 ILE A 189       6.116  14.901  18.376  1.00 90.96           H
ATOM   2804 2HD1 ILE A 189       7.421  13.691  18.423  1.00 90.96           H
ATOM   2805 3HD1 ILE A 189       6.696  14.158  16.866  1.00 90.96           H
ATOM   2806  HN  ILE A 189       2.702  13.197  19.118  1.00 90.96           H
ATOM   2807  N   LYS A 190       3.963  10.061  21.511  1.00 88.03           N
ATOM   2808  CA  LYS A 190       3.831   9.629  22.892  1.00 88.03           C
ATOM   2809  C   LYS A 190       5.220   9.351  23.470  1.00 88.03           C
ATOM   2810  O   LYS A 190       6.018   8.639  22.862  1.00 88.03           O
ATOM   2811  HA  LYS A 190       3.383  10.452  23.450  1.00 88.03           H
ATOM   2812  CB  LYS A 190       2.873   8.440  22.992  1.00 88.03           C
ATOM   2813 1HB  LYS A 190       1.933   8.682  22.497  1.00 88.03           H
ATOM   2814 2HB  LYS A 190       3.297   7.582  22.469  1.00 88.03           H
ATOM   2815  CG  LYS A 190       2.607   8.073  24.453  1.00 88.03           C
ATOM   2816 1HG  LYS A 190       3.549   7.848  24.953  1.00 88.03           H
ATOM   2817 2HG  LYS A 190       2.166   8.924  24.972  1.00 88.03           H
ATOM   2818  CD  LYS A 190       1.670   6.867  24.553  1.00 88.03           C
ATOM   2819 1HD  LYS A 190       0.662   7.160  24.260  1.00 88.03           H
ATOM   2820 2HD  LYS A 190       1.992   6.093  23.857  1.00 88.03           H
ATOM   2821  CE  LYS A 190       1.650   6.305  25.976  1.00 88.03           C
ATOM   2822 1HE  LYS A 190       2.654   6.333  26.399  1.00 88.03           H
ATOM   2823 2HE  LYS A 190       1.019   6.927  26.611  1.00 88.03           H
ATOM   2824  NZ  LYS A 190       1.144   4.914  25.976  1.00 88.03           N
ATOM   2825 1HZ  LYS A 190       1.388   4.466  26.853  1.00 88.03           H
ATOM   2826 2HZ  LYS A 190       0.136   4.921  25.869  1.00 88.03           H
ATOM   2827 3HZ  LYS A 190       1.562   4.402  25.207  1.00 88.03           H
ATOM   2828  HN  LYS A 190       4.309   9.365  20.882  1.00 88.03           H
ATOM   2829  N   GLU A 191       5.466   9.926  24.638  1.00 85.08           N
ATOM   2830  CA  GLU A 191       6.710   9.679  25.346  1.00 85.08           C
ATOM   2831  C   GLU A 191       6.520   8.568  26.381  1.00 85.08           C
ATOM   2832  O   GLU A 191       5.600   8.624  27.195  1.00 85.08           O
ATOM   2833  HA  GLU A 191       7.419   9.357  24.583  1.00 85.08           H
ATOM   2834  CB  GLU A 191       7.230  10.959  26.004  1.00 85.08           C
ATOM   2835 1HB  GLU A 191       6.417  11.456  26.534  1.00 85.08           H
ATOM   2836 2HB  GLU A 191       8.080  10.724  26.645  1.00 85.08           H
ATOM   2837  CG  GLU A 191       7.741  11.947  24.954  1.00 85.08           C
ATOM   2838 1HG  GLU A 191       8.490  11.462  24.328  1.00 85.08           H
ATOM   2839 2HG  GLU A 191       6.922  12.244  24.300  1.00 85.08           H
ATOM   2840  CD  GLU A 191       8.347  13.186  25.616  1.00 85.08           C
ATOM   2841  OE1 GLU A 191       8.793  14.074  24.858  1.00 85.08           O
ATOM   2842  OE2 GLU A 191       8.352  13.217  26.866  1.00 85.08           O
ATOM   2843  HN  GLU A 191       4.834  10.550  25.098  1.00 85.08           H
ATOM   2844  N   GLU A 192       7.406   7.585  26.316  1.00 76.17           N
ATOM   2845  CA  GLU A 192       7.300   6.424  27.184  1.00 76.17           C
ATOM   2846  C   GLU A 192       8.686   5.998  27.672  1.00 76.17           C
ATOM   2847  O   GLU A 192       9.540   5.617  26.872  1.00 76.17           O
ATOM   2848  HA  GLU A 192       6.693   6.749  28.029  1.00 76.17           H
ATOM   2849  CB  GLU A 192       6.591   5.271  26.471  1.00 76.17           C
ATOM   2850 1HB  GLU A 192       5.583   5.576  26.192  1.00 76.17           H
ATOM   2851 2HB  GLU A 192       7.191   4.938  25.624  1.00 76.17           H
ATOM   2852  CG  GLU A 192       6.445   4.061  27.397  1.00 76.17           C
ATOM   2853 1HG  GLU A 192       7.166   3.294  27.116  1.00 76.17           H
ATOM   2854 2HG  GLU A 192       6.674   4.354  28.422  1.00 76.17           H
ATOM   2855  CD  GLU A 192       5.029   3.487  27.330  1.00 76.17           C
ATOM   2856  OE1 GLU A 192       4.719   2.637  28.192  1.00 76.17           O
ATOM   2857  OE2 GLU A 192       4.287   3.911  26.417  1.00 76.17           O
ATOM   2858  HN  GLU A 192       8.183   7.573  25.687  1.00 76.17           H
ATOM   2859  N   SER A 193       8.867   6.077  28.982  1.00 71.67           N
ATOM   2860  CA  SER A 193      10.091   5.595  29.599  1.00 71.67           C
ATOM   2861  C   SER A 193      11.303   6.269  28.953  1.00 71.67           C
ATOM   2862  O   SER A 193      12.365   5.661  28.833  1.00 71.67           O
ATOM   2863  HA  SER A 193      10.013   5.873  30.650  1.00 71.67           H
ATOM   2864  CB  SER A 193      10.205   4.074  29.482  1.00 71.67           C
ATOM   2865 1HB  SER A 193      10.328   3.799  28.434  1.00 71.67           H
ATOM   2866 2HB  SER A 193      11.098   3.735  30.007  1.00 71.67           H
ATOM   2867  OG  SER A 193       9.061   3.410  30.014  1.00 71.67           O
ATOM   2868  HG  SER A 193       9.121   2.428  29.835  1.00 71.67           H
ATOM   2869  HN  SER A 193       8.196   6.460  29.617  1.00 71.67           H
ATOM   2870  N   GLY A 194      11.103   7.516  28.554  1.00 76.64           N
ATOM   2871  CA  GLY A 194      12.183   8.300  27.978  1.00 76.64           C
ATOM   2872  C   GLY A 194      12.344   7.999  26.487  1.00 76.64           C
ATOM   2873  O   GLY A 194      13.291   8.464  25.855  1.00 76.64           O
ATOM   2874 1HA  GLY A 194      11.982   9.362  28.119  1.00 76.64           H
ATOM   2875 2HA  GLY A 194      13.115   8.080  28.499  1.00 76.64           H
ATOM   2876  HN  GLY A 194      10.225   7.991  28.619  1.00 76.64           H
ATOM   2877  N   ILE A 195      11.403   7.224  25.967  1.00 83.11           N
ATOM   2878  CA  ILE A 195      11.385   6.919  24.547  1.00 83.11           C
ATOM   2879  C   ILE A 195      10.206   7.641  23.890  1.00 83.11           C
ATOM   2880  O   ILE A 195       9.060   7.466  24.300  1.00 83.11           O
ATOM   2881  HA  ILE A 195      12.309   7.306  24.118  1.00 83.11           H
ATOM   2882  CB  ILE A 195      11.380   5.405  24.324  1.00 83.11           C
ATOM   2883  HB  ILE A 195      10.475   4.997  24.772  1.00 83.11           H
ATOM   2884  CG1 ILE A 195      12.569   4.745  25.025  1.00 83.11           C
ATOM   2885 1HG1 ILE A 195      13.500   5.123  24.603  1.00 83.11           H
ATOM   2886 2HG1 ILE A 195      12.566   5.011  26.082  1.00 83.11           H
ATOM   2887  CG2 ILE A 195      11.337   5.071  22.832  1.00 83.11           C
ATOM   2888 1HG2 ILE A 195      10.433   5.491  22.391  1.00 83.11           H
ATOM   2889 2HG2 ILE A 195      12.212   5.494  22.339  1.00 83.11           H
ATOM   2890 3HG2 ILE A 195      11.335   3.989  22.702  1.00 83.11           H
ATOM   2891  CD1 ILE A 195      12.517   3.223  24.876  1.00 83.11           C
ATOM   2892 1HD1 ILE A 195      11.596   2.846  25.320  1.00 83.11           H
ATOM   2893 2HD1 ILE A 195      12.544   2.960  23.819  1.00 83.11           H
ATOM   2894 3HD1 ILE A 195      13.373   2.778  25.383  1.00 83.11           H
ATOM   2895  HN  ILE A 195      10.664   6.809  26.498  1.00 83.11           H
ATOM   2896  N   ALA A 196      10.529   8.436  22.881  1.00 89.80           N
ATOM   2897  CA  ALA A 196       9.504   9.091  22.086  1.00 89.80           C
ATOM   2898  C   ALA A 196       9.016   8.130  21.000  1.00 89.80           C
ATOM   2899  O   ALA A 196       9.816   7.592  20.236  1.00 89.80           O
ATOM   2900  HA  ALA A 196       8.672   9.329  22.749  1.00 89.80           H
ATOM   2901  CB  ALA A 196      10.061  10.392  21.505  1.00 89.80           C
ATOM   2902 1HB  ALA A 196      10.366  11.051  22.318  1.00 89.80           H
ATOM   2903 2HB  ALA A 196      10.922  10.170  20.875  1.00 89.80           H
ATOM   2904 3HB  ALA A 196       9.291  10.883  20.909  1.00 89.80           H
ATOM   2905  HN  ALA A 196      11.469   8.636  22.604  1.00 89.80           H
ATOM   2906  N   ILE A 197       7.705   7.942  20.966  1.00 88.59           N
ATOM   2907  CA  ILE A 197       7.103   7.031  20.007  1.00 88.59           C
ATOM   2908  C   ILE A 197       6.032   7.774  19.207  1.00 88.59           C
ATOM   2909  O   ILE A 197       5.162   8.425  19.782  1.00 88.59           O
ATOM   2910  HA  ILE A 197       7.889   6.713  19.321  1.00 88.59           H
ATOM   2911  CB  ILE A 197       6.584   5.777  20.713  1.00 88.59           C
ATOM   2912  HB  ILE A 197       5.867   6.085  21.474  1.00 88.59           H
ATOM   2913  CG1 ILE A 197       7.718   5.044  21.433  1.00 88.59           C
ATOM   2914 1HG1 ILE A 197       8.424   4.651  20.701  1.00 88.59           H
ATOM   2915 2HG1 ILE A 197       8.267   5.744  22.062  1.00 88.59           H
ATOM   2916  CG2 ILE A 197       5.842   4.864  19.735  1.00 88.59           C
ATOM   2917 1HG2 ILE A 197       4.994   5.401  19.309  1.00 88.59           H
ATOM   2918 2HG2 ILE A 197       6.519   4.561  18.936  1.00 88.59           H
ATOM   2919 3HG2 ILE A 197       5.484   3.981  20.263  1.00 88.59           H
ATOM   2920  CD1 ILE A 197       7.174   3.899  22.290  1.00 88.59           C
ATOM   2921 1HD1 ILE A 197       6.487   4.298  23.036  1.00 88.59           H
ATOM   2922 2HD1 ILE A 197       6.646   3.188  21.654  1.00 88.59           H
ATOM   2923 3HD1 ILE A 197       8.001   3.395  22.790  1.00 88.59           H
ATOM   2924  HN  ILE A 197       7.058   8.400  21.577  1.00 88.59           H
ATOM   2925  N   CYS A 198       6.130   7.651  17.891  1.00 91.17           N
ATOM   2926  CA  CYS A 198       5.079   8.136  17.013  1.00 91.17           C
ATOM   2927  C   CYS A 198       3.988   7.066  16.933  1.00 91.17           C
ATOM   2928  O   CYS A 198       4.204   5.995  16.369  1.00 91.17           O
ATOM   2929  HA  CYS A 198       4.692   9.050  17.464  1.00 91.17           H
ATOM   2930  CB  CYS A 198       5.621   8.503  15.630  1.00 91.17           C
ATOM   2931 1HB  CYS A 198       6.243   9.395  15.700  1.00 91.17           H
ATOM   2932 2HB  CYS A 198       6.255   7.700  15.255  1.00 91.17           H
ATOM   2933  SG  CYS A 198       4.234   8.797  14.473  1.00 91.17           S
ATOM   2934  HN  CYS A 198       6.909   7.230  17.425  1.00 91.17           H
ATOM   2935  N   THR A 199       2.839   7.394  17.506  1.00 90.39           N
ATOM   2936  CA  THR A 199       1.729   6.458  17.546  1.00 90.39           C
ATOM   2937  C   THR A 199       0.402   7.196  17.357  1.00 90.39           C
ATOM   2938  O   THR A 199       0.349   8.421  17.457  1.00 90.39           O
ATOM   2939  HA  THR A 199       1.832   5.767  16.709  1.00 90.39           H
ATOM   2940  CB  THR A 199       1.811   5.682  18.862  1.00 90.39           C
ATOM   2941  HB  THR A 199       2.833   5.361  19.062  1.00 90.39           H
ATOM   2942  OG1 THR A 199       0.856   4.636  18.709  1.00 90.39           O
ATOM   2943  HG1 THR A 199       0.944   3.980  19.459  1.00 90.39           H
ATOM   2944  CG2 THR A 199       1.289   6.491  20.052  1.00 90.39           C
ATOM   2945 1HG2 THR A 199       0.245   6.754  19.882  1.00 90.39           H
ATOM   2946 2HG2 THR A 199       1.880   7.400  20.160  1.00 90.39           H
ATOM   2947 3HG2 THR A 199       1.370   5.894  20.960  1.00 90.39           H
ATOM   2948  HN  THR A 199       2.661   8.279  17.937  1.00 90.39           H
ATOM   2949  N   MET A 200      -0.637   6.420  17.087  1.00 91.04           N
ATOM   2950  CA  MET A 200      -1.995   6.932  17.167  1.00 91.04           C
ATOM   2951  C   MET A 200      -2.543   6.815  18.590  1.00 91.04           C
ATOM   2952  O   MET A 200      -2.433   5.762  19.217  1.00 91.04           O
ATOM   2953  HA  MET A 200      -1.930   7.981  16.880  1.00 91.04           H
ATOM   2954  CB  MET A 200      -2.893   6.148  16.208  1.00 91.04           C
ATOM   2955 1HB  MET A 200      -2.782   5.079  16.392  1.00 91.04           H
ATOM   2956 2HB  MET A 200      -3.938   6.397  16.397  1.00 91.04           H
ATOM   2957  CG  MET A 200      -2.544   6.459  14.751  1.00 91.04           C
ATOM   2958 1HG  MET A 200      -2.600   7.534  14.577  1.00 91.04           H
ATOM   2959 2HG  MET A 200      -1.519   6.155  14.541  1.00 91.04           H
ATOM   2960  SD  MET A 200      -3.669   5.607  13.658  1.00 91.04           S
ATOM   2961  CE  MET A 200      -3.343   3.918  14.135  1.00 91.04           C
ATOM   2962 1HE  MET A 200      -2.293   3.686  13.958  1.00 91.04           H
ATOM   2963 2HE  MET A 200      -3.571   3.788  15.193  1.00 91.04           H
ATOM   2964 3HE  MET A 200      -3.968   3.247  13.545  1.00 91.04           H
ATOM   2965  HN  MET A 200      -0.563   5.459  16.819  1.00 91.04           H
ATOM   2966  N   VAL A 201      -3.120   7.911  19.060  1.00 91.37           N
ATOM   2967  CA  VAL A 201      -3.750   7.923  20.369  1.00 91.37           C
ATOM   2968  C   VAL A 201      -5.233   8.263  20.214  1.00 91.37           C
ATOM   2969  O   VAL A 201      -5.582   9.274  19.607  1.00 91.37           O
ATOM   2970  HA  VAL A 201      -3.661   6.920  20.786  1.00 91.37           H
ATOM   2971  CB  VAL A 201      -3.010   8.889  21.297  1.00 91.37           C
ATOM   2972  HB  VAL A 201      -3.086   9.889  20.870  1.00 91.37           H
ATOM   2973  CG1 VAL A 201      -3.655   8.919  22.684  1.00 91.37           C
ATOM   2974 1HG1 VAL A 201      -4.691   9.245  22.596  1.00 91.37           H
ATOM   2975 2HG1 VAL A 201      -3.624   7.921  23.121  1.00 91.37           H
ATOM   2976 3HG1 VAL A 201      -3.109   9.613  23.323  1.00 91.37           H
ATOM   2977  CG2 VAL A 201      -1.525   8.530  21.391  1.00 91.37           C
ATOM   2978 1HG2 VAL A 201      -1.420   7.518  21.783  1.00 91.37           H
ATOM   2979 2HG2 VAL A 201      -1.075   8.584  20.399  1.00 91.37           H
ATOM   2980 3HG2 VAL A 201      -1.023   9.232  22.056  1.00 91.37           H
ATOM   2981  HN  VAL A 201      -3.161   8.778  18.563  1.00 91.37           H
ATOM   2982  N   TYR A 202      -6.067   7.398  20.773  1.00 90.41           N
ATOM   2983  CA  TYR A 202      -7.505   7.596  20.707  1.00 90.41           C
ATOM   2984  C   TYR A 202      -8.021   8.294  21.967  1.00 90.41           C
ATOM   2985  O   TYR A 202      -7.542   8.029  23.068  1.00 90.41           O
ATOM   2986  HA  TYR A 202      -7.720   8.221  19.840  1.00 90.41           H
ATOM   2987  CB  TYR A 202      -8.120   6.197  20.626  1.00 90.41           C
ATOM   2988 1HB  TYR A 202      -7.812   5.625  21.501  1.00 90.41           H
ATOM   2989 2HB  TYR A 202      -9.206   6.285  20.669  1.00 90.41           H
ATOM   2990  CG  TYR A 202      -7.736   5.421  19.365  1.00 90.41           C
ATOM   2991  CD1 TYR A 202      -8.451   5.601  18.198  1.00 90.41           C
ATOM   2992  HD1 TYR A 202      -9.289   6.297  18.176  1.00 90.41           H
ATOM   2993  CD2 TYR A 202      -6.674   4.539  19.394  1.00 90.41           C
ATOM   2994  HD2 TYR A 202      -6.109   4.397  20.315  1.00 90.41           H
ATOM   2995  CE1 TYR A 202      -8.089   4.871  17.012  1.00 90.41           C
ATOM   2996  HE1 TYR A 202      -8.645   5.004  16.084  1.00 90.41           H
ATOM   2997  CE2 TYR A 202      -6.312   3.809  18.207  1.00 90.41           C
ATOM   2998  HE2 TYR A 202      -5.476   3.110  18.216  1.00 90.41           H
ATOM   2999  CZ  TYR A 202      -7.037   4.010  17.074  1.00 90.41           C
ATOM   3000  OH  TYR A 202      -6.696   3.320  15.954  1.00 90.41           O
ATOM   3001  HH  TYR A 202      -7.363   3.493  15.229  1.00 90.41           H
ATOM   3002  HN  TYR A 202      -5.776   6.577  21.263  1.00 90.41           H
ATOM   3003  N   PRO A 203      -9.003   9.196  21.829  1.00 82.33           N
ATOM   3004  CA  PRO A 203      -9.474   9.979  22.974  1.00 82.33           C
ATOM   3005  C   PRO A 203     -10.213   9.125  23.992  1.00 82.33           C
ATOM   3006  O   PRO A 203     -10.847   8.134  23.632  1.00 82.33           O
ATOM   3007  HA  PRO A 203      -8.628  10.399  23.517  1.00 82.33           H
ATOM   3008  CB  PRO A 203     -10.391  11.029  22.342  1.00 82.33           C
ATOM   3009 1HB  PRO A 203     -11.213  11.295  23.007  1.00 82.33           H
ATOM   3010 2HB  PRO A 203      -9.852  11.949  22.118  1.00 82.33           H
ATOM   3011  CG  PRO A 203     -10.887  10.362  21.091  1.00 82.33           C
ATOM   3012 1HG  PRO A 203     -11.754   9.735  21.296  1.00 82.33           H
ATOM   3013 2HG  PRO A 203     -11.194  11.097  20.348  1.00 82.33           H
ATOM   3014  CD  PRO A 203      -9.732   9.541  20.595  1.00 82.33           C
ATOM   3015 1HD  PRO A 203     -10.070   8.651  20.066  1.00 82.33           H
ATOM   3016 2HD  PRO A 203      -9.106  10.106  19.904  1.00 82.33           H
ATOM   3017  N   SER A 204     -10.109   9.534  25.247  1.00 70.62           N
ATOM   3018  CA  SER A 204     -10.455   8.657  26.352  1.00 70.62           C
ATOM   3019  C   SER A 204     -11.865   8.095  26.153  1.00 70.62           C
ATOM   3020  O   SER A 204     -12.114   6.923  26.428  1.00 70.62           O
ATOM   3021  HA  SER A 204      -9.717   7.855  26.326  1.00 70.62           H
ATOM   3022  CB  SER A 204     -10.362   9.392  27.690  1.00 70.62           C
ATOM   3023 1HB  SER A 204     -10.807   8.778  28.473  1.00 70.62           H
ATOM   3024 2HB  SER A 204      -9.313   9.533  27.954  1.00 70.62           H
ATOM   3025  OG  SER A 204     -11.015  10.658  27.651  1.00 70.62           O
ATOM   3026  HG  SER A 204     -11.997  10.541  27.804  1.00 70.62           H
ATOM   3027  HN  SER A 204      -9.796  10.446  25.514  1.00 70.62           H
ATOM   3028  N   ASP A 205     -12.749   8.959  25.676  1.00 74.29           N
ATOM   3029  CA  ASP A 205     -14.158   8.616  25.588  1.00 74.29           C
ATOM   3030  C   ASP A 205     -14.365   7.618  24.446  1.00 74.29           C
ATOM   3031  O   ASP A 205     -14.055   7.915  23.293  1.00 74.29           O
ATOM   3032  HA  ASP A 205     -14.412   8.194  26.560  1.00 74.29           H
ATOM   3033  CB  ASP A 205     -15.009   9.853  25.295  1.00 74.29           C
ATOM   3034 1HB  ASP A 205     -14.617  10.370  24.419  1.00 74.29           H
ATOM   3035 2HB  ASP A 205     -16.029   9.549  25.056  1.00 74.29           H
ATOM   3036  CG  ASP A 205     -15.023  10.805  26.492  1.00 74.29           C
ATOM   3037  OD1 ASP A 205     -14.805  10.305  27.617  1.00 74.29           O
ATOM   3038  OD2 ASP A 205     -15.250  12.011  26.256  1.00 74.29           O
ATOM   3039  HN  ASP A 205     -12.517   9.877  25.354  1.00 74.29           H
ATOM   3040  N   GLU A 206     -14.889   6.456  24.806  1.00 80.54           N
ATOM   3041  CA  GLU A 206     -15.154   5.418  23.824  1.00 80.54           C
ATOM   3042  C   GLU A 206     -13.917   5.180  22.956  1.00 80.54           C
ATOM   3043  O   GLU A 206     -14.034   4.783  21.798  1.00 80.54           O
ATOM   3044  HA  GLU A 206     -15.377   4.522  24.403  1.00 80.54           H
ATOM   3045  CB  GLU A 206     -16.368   5.775  22.964  1.00 80.54           C
ATOM   3046 1HB  GLU A 206     -16.175   6.702  22.424  1.00 80.54           H
ATOM   3047 2HB  GLU A 206     -16.613   4.938  22.309  1.00 80.54           H
ATOM   3048  CG  GLU A 206     -17.603   6.018  23.833  1.00 80.54           C
ATOM   3049 1HG  GLU A 206     -17.472   5.536  24.801  1.00 80.54           H
ATOM   3050 2HG  GLU A 206     -17.715   7.086  24.021  1.00 80.54           H
ATOM   3051  CD  GLU A 206     -18.865   5.479  23.155  1.00 80.54           C
ATOM   3052  OE1 GLU A 206     -19.700   4.905  23.886  1.00 80.54           O
ATOM   3053  OE2 GLU A 206     -18.965   5.654  21.922  1.00 80.54           O
ATOM   3054  HN  GLU A 206     -15.130   6.218  25.747  1.00 80.54           H
ATOM   3055  N   SER A 207     -12.759   5.434  23.549  1.00 87.52           N
ATOM   3056  CA  SER A 207     -11.501   5.217  22.856  1.00 87.52           C
ATOM   3057  C   SER A 207     -11.511   3.850  22.167  1.00 87.52           C
ATOM   3058  O   SER A 207     -11.111   3.732  21.010  1.00 87.52           O
ATOM   3059  HA  SER A 207     -11.435   6.016  22.119  1.00 87.52           H
ATOM   3060  CB  SER A 207     -10.317   5.315  23.821  1.00 87.52           C
ATOM   3061 1HB  SER A 207      -9.461   4.789  23.399  1.00 87.52           H
ATOM   3062 2HB  SER A 207     -10.026   6.360  23.932  1.00 87.52           H
ATOM   3063  OG  SER A 207     -10.625   4.771  25.101  1.00 87.52           O
ATOM   3064  HG  SER A 207     -10.851   5.506  25.740  1.00 87.52           H
ATOM   3065  HN  SER A 207     -12.674   5.781  24.483  1.00 87.52           H
ATOM   3066  N   THR A 208     -11.973   2.854  22.908  1.00 88.32           N
ATOM   3067  CA  THR A 208     -11.900   1.479  22.442  1.00 88.32           C
ATOM   3068  C   THR A 208     -12.769   1.291  21.197  1.00 88.32           C
ATOM   3069  O   THR A 208     -12.350   0.650  20.234  1.00 88.32           O
ATOM   3070  HA  THR A 208     -10.871   1.270  22.148  1.00 88.32           H
ATOM   3071  CB  THR A 208     -12.295   0.565  23.603  1.00 88.32           C
ATOM   3072  HB  THR A 208     -12.257  -0.483  23.304  1.00 88.32           H
ATOM   3073  OG1 THR A 208     -13.577   1.044  24.002  1.00 88.32           O
ATOM   3074  HG1 THR A 208     -14.040   0.357  24.562  1.00 88.32           H
ATOM   3075  CG2 THR A 208     -11.418   0.775  24.839  1.00 88.32           C
ATOM   3076 1HG2 THR A 208     -11.510   1.807  25.178  1.00 88.32           H
ATOM   3077 2HG2 THR A 208     -10.379   0.566  24.586  1.00 88.32           H
ATOM   3078 3HG2 THR A 208     -11.741   0.102  25.633  1.00 88.32           H
ATOM   3079  HN  THR A 208     -12.391   2.973  23.808  1.00 88.32           H
ATOM   3080  N   LYS A 209     -13.964   1.860  21.257  1.00 90.58           N
ATOM   3081  CA  LYS A 209     -14.904   1.746  20.154  1.00 90.58           C
ATOM   3082  C   LYS A 209     -14.289   2.370  18.900  1.00 90.58           C
ATOM   3083  O   LYS A 209     -14.405   1.818  17.807  1.00 90.58           O
ATOM   3084  HA  LYS A 209     -15.063   0.684  19.969  1.00 90.58           H
ATOM   3085  CB  LYS A 209     -16.257   2.347  20.540  1.00 90.58           C
ATOM   3086 1HB  LYS A 209     -16.115   3.354  20.931  1.00 90.58           H
ATOM   3087 2HB  LYS A 209     -16.885   2.435  19.653  1.00 90.58           H
ATOM   3088  CG  LYS A 209     -16.962   1.482  21.587  1.00 90.58           C
ATOM   3089 1HG  LYS A 209     -17.063   0.463  21.214  1.00 90.58           H
ATOM   3090 2HG  LYS A 209     -16.356   1.432  22.491  1.00 90.58           H
ATOM   3091  CD  LYS A 209     -18.344   2.047  21.923  1.00 90.58           C
ATOM   3092 1HD  LYS A 209     -18.250   3.088  22.230  1.00 90.58           H
ATOM   3093 2HD  LYS A 209     -18.974   2.032  21.034  1.00 90.58           H
ATOM   3094  CE  LYS A 209     -19.009   1.238  23.039  1.00 90.58           C
ATOM   3095 1HE  LYS A 209     -19.216   0.227  22.690  1.00 90.58           H
ATOM   3096 2HE  LYS A 209     -18.330   1.150  23.887  1.00 90.58           H
ATOM   3097  NZ  LYS A 209     -20.268   1.887  23.469  1.00 90.58           N
ATOM   3098 1HZ  LYS A 209     -20.751   1.286  24.128  1.00 90.58           H
ATOM   3099 2HZ  LYS A 209     -20.056   2.774  23.914  1.00 90.58           H
ATOM   3100 3HZ  LYS A 209     -20.859   2.047  22.661  1.00 90.58           H
ATOM   3101  HN  LYS A 209     -14.292   2.391  22.039  1.00 90.58           H
ATOM   3102  N   LEU A 210     -13.649   3.513  19.099  1.00 91.71           N
ATOM   3103  CA  LEU A 210     -13.089   4.261  17.986  1.00 91.71           C
ATOM   3104  C   LEU A 210     -11.994   3.428  17.316  1.00 91.71           C
ATOM   3105  O   LEU A 210     -11.966   3.302  16.093  1.00 91.71           O
ATOM   3106  HA  LEU A 210     -13.891   4.422  17.265  1.00 91.71           H
ATOM   3107  CB  LEU A 210     -12.616   5.640  18.451  1.00 91.71           C
ATOM   3108 1HB  LEU A 210     -13.450   6.142  18.942  1.00 91.71           H
ATOM   3109 2HB  LEU A 210     -11.840   5.501  19.204  1.00 91.71           H
ATOM   3110  CG  LEU A 210     -12.071   6.565  17.361  1.00 91.71           C
ATOM   3111  HG  LEU A 210     -11.247   6.055  16.861  1.00 91.71           H
ATOM   3112  CD1 LEU A 210     -13.136   6.850  16.300  1.00 91.71           C
ATOM   3113 1HD1 LEU A 210     -13.449   5.913  15.839  1.00 91.71           H
ATOM   3114 2HD1 LEU A 210     -13.995   7.330  16.768  1.00 91.71           H
ATOM   3115 3HD1 LEU A 210     -12.722   7.509  15.538  1.00 91.71           H
ATOM   3116  CD2 LEU A 210     -11.505   7.851  17.966  1.00 91.71           C
ATOM   3117 1HD2 LEU A 210     -12.293   8.375  18.507  1.00 91.71           H
ATOM   3118 2HD2 LEU A 210     -10.696   7.605  18.653  1.00 91.71           H
ATOM   3119 3HD2 LEU A 210     -11.125   8.490  17.169  1.00 91.71           H
ATOM   3120  HN  LEU A 210     -13.510   3.927  19.999  1.00 91.71           H
ATOM   3121  N   LYS A 211     -11.119   2.882  18.148  1.00 91.34           N
ATOM   3122  CA  LYS A 211     -10.031   2.056  17.652  1.00 91.34           C
ATOM   3123  C   LYS A 211     -10.606   0.913  16.812  1.00 91.34           C
ATOM   3124  O   LYS A 211     -10.163   0.680  15.689  1.00 91.34           O
ATOM   3125  HA  LYS A 211      -9.414   2.681  17.007  1.00 91.34           H
ATOM   3126  CB  LYS A 211      -9.147   1.585  18.808  1.00 91.34           C
ATOM   3127 1HB  LYS A 211      -8.736   2.448  19.332  1.00 91.34           H
ATOM   3128 2HB  LYS A 211      -9.749   1.031  19.529  1.00 91.34           H
ATOM   3129  CG  LYS A 211      -8.007   0.699  18.301  1.00 91.34           C
ATOM   3130 1HG  LYS A 211      -8.414  -0.230  17.902  1.00 91.34           H
ATOM   3131 2HG  LYS A 211      -7.491   1.199  17.481  1.00 91.34           H
ATOM   3132  CD  LYS A 211      -7.013   0.388  19.422  1.00 91.34           C
ATOM   3133 1HD  LYS A 211      -6.651   1.318  19.860  1.00 91.34           H
ATOM   3134 2HD  LYS A 211      -7.517  -0.163  20.217  1.00 91.34           H
ATOM   3135  CE  LYS A 211      -5.832  -0.429  18.897  1.00 91.34           C
ATOM   3136 1HE  LYS A 211      -6.171  -1.422  18.602  1.00 91.34           H
ATOM   3137 2HE  LYS A 211      -5.422   0.045  18.005  1.00 91.34           H
ATOM   3138  NZ  LYS A 211      -4.781  -0.545  19.932  1.00 91.34           N
ATOM   3139 1HZ  LYS A 211      -3.931  -0.907  19.512  1.00 91.34           H
ATOM   3140 2HZ  LYS A 211      -4.597   0.368  20.331  1.00 91.34           H
ATOM   3141 3HZ  LYS A 211      -5.093  -1.177  20.661  1.00 91.34           H
ATOM   3142  HN  LYS A 211     -11.145   2.996  19.141  1.00 91.34           H
ATOM   3143  N   SER A 212     -11.584   0.231  17.390  1.00 90.38           N
ATOM   3144  CA  SER A 212     -12.151  -0.947  16.756  1.00 90.38           C
ATOM   3145  C   SER A 212     -12.765  -0.570  15.406  1.00 90.38           C
ATOM   3146  O   SER A 212     -12.634  -1.310  14.432  1.00 90.38           O
ATOM   3147  HA  SER A 212     -11.314  -1.631  16.617  1.00 90.38           H
ATOM   3148  CB  SER A 212     -13.203  -1.603  17.652  1.00 90.38           C
ATOM   3149 1HB  SER A 212     -13.532  -2.538  17.200  1.00 90.38           H
ATOM   3150 2HB  SER A 212     -12.754  -1.855  18.613  1.00 90.38           H
ATOM   3151  OG  SER A 212     -14.329  -0.756  17.862  1.00 90.38           O
ATOM   3152  HG  SER A 212     -14.901  -0.737  17.042  1.00 90.38           H
ATOM   3153  HN  SER A 212     -11.987   0.470  18.273  1.00 90.38           H
ATOM   3154  N   ALA A 213     -13.422   0.581  15.391  1.00 90.94           N
ATOM   3155  CA  ALA A 213     -14.103   1.038  14.192  1.00 90.94           C
ATOM   3156  C   ALA A 213     -13.067   1.384  13.121  1.00 90.94           C
ATOM   3157  O   ALA A 213     -13.219   1.008  11.960  1.00 90.94           O
ATOM   3158  HA  ALA A 213     -14.726   0.219  13.832  1.00 90.94           H
ATOM   3159  CB  ALA A 213     -15.003   2.226  14.538  1.00 90.94           C
ATOM   3160 1HB  ALA A 213     -15.740   1.920  15.281  1.00 90.94           H
ATOM   3161 2HB  ALA A 213     -14.395   3.037  14.942  1.00 90.94           H
ATOM   3162 3HB  ALA A 213     -15.514   2.569  13.639  1.00 90.94           H
ATOM   3163  HN  ALA A 213     -13.492   1.195  16.177  1.00 90.94           H
ATOM   3164  N   VAL A 214     -12.035   2.096  13.550  1.00 89.15           N
ATOM   3165  CA  VAL A 214     -11.004   2.548  12.631  1.00 89.15           C
ATOM   3166  C   VAL A 214     -10.322   1.333  11.999  1.00 89.15           C
ATOM   3167  O   VAL A 214     -10.066   1.317  10.796  1.00 89.15           O
ATOM   3168  HA  VAL A 214     -11.493   3.124  11.846  1.00 89.15           H
ATOM   3169  CB  VAL A 214     -10.025   3.473  13.357  1.00 89.15           C
ATOM   3170  HB  VAL A 214      -9.700   2.969  14.267  1.00 89.15           H
ATOM   3171  CG1 VAL A 214      -8.787   3.742  12.500  1.00 89.15           C
ATOM   3172 1HG1 VAL A 214      -8.283   2.800  12.285  1.00 89.15           H
ATOM   3173 2HG1 VAL A 214      -9.087   4.215  11.566  1.00 89.15           H
ATOM   3174 3HG1 VAL A 214      -8.108   4.402  13.040  1.00 89.15           H
ATOM   3175  CG2 VAL A 214     -10.706   4.782  13.763  1.00 89.15           C
ATOM   3176 1HG2 VAL A 214     -11.073   5.292  12.872  1.00 89.15           H
ATOM   3177 2HG2 VAL A 214     -11.542   4.566  14.428  1.00 89.15           H
ATOM   3178 3HG2 VAL A 214      -9.988   5.421  14.277  1.00 89.15           H
ATOM   3179  HN  VAL A 214     -11.898   2.363  14.504  1.00 89.15           H
ATOM   3180  N   LEU A 215     -10.046   0.346  12.839  1.00 89.18           N
ATOM   3181  CA  LEU A 215      -9.339  -0.841  12.391  1.00 89.18           C
ATOM   3182  C   LEU A 215     -10.225  -1.621  11.417  1.00 89.18           C
ATOM   3183  O   LEU A 215      -9.743  -2.133  10.408  1.00 89.18           O
ATOM   3184  HA  LEU A 215      -8.448  -0.509  11.858  1.00 89.18           H
ATOM   3185  CB  LEU A 215      -8.867  -1.668  13.589  1.00 89.18           C
ATOM   3186 1HB  LEU A 215      -9.039  -1.087  14.496  1.00 89.18           H
ATOM   3187 2HB  LEU A 215      -9.491  -2.559  13.659  1.00 89.18           H
ATOM   3188  CG  LEU A 215      -7.401  -2.105  13.567  1.00 89.18           C
ATOM   3189  HG  LEU A 215      -7.192  -2.547  12.593  1.00 89.18           H
ATOM   3190  CD1 LEU A 215      -6.468  -0.904  13.729  1.00 89.18           C
ATOM   3191 1HD1 LEU A 215      -6.635  -0.201  12.912  1.00 89.18           H
ATOM   3192 2HD1 LEU A 215      -6.671  -0.411  14.679  1.00 89.18           H
ATOM   3193 3HD1 LEU A 215      -5.432  -1.243  13.709  1.00 89.18           H
ATOM   3194  CD2 LEU A 215      -7.135  -3.183  14.619  1.00 89.18           C
ATOM   3195 1HD2 LEU A 215      -7.367  -2.791  15.609  1.00 89.18           H
ATOM   3196 2HD2 LEU A 215      -7.762  -4.052  14.417  1.00 89.18           H
ATOM   3197 3HD2 LEU A 215      -6.086  -3.476  14.582  1.00 89.18           H
ATOM   3198  HN  LEU A 215     -10.298   0.349  13.807  1.00 89.18           H
ATOM   3199  N   THR A 216     -11.504  -1.687  11.754  1.00 90.19           N
ATOM   3200  CA  THR A 216     -12.463  -2.388  10.918  1.00 90.19           C
ATOM   3201  C   THR A 216     -12.492  -1.780   9.514  1.00 90.19           C
ATOM   3202  O   THR A 216     -12.487  -2.504   8.520  1.00 90.19           O
ATOM   3203  HA  THR A 216     -12.135  -3.422  10.812  1.00 90.19           H
ATOM   3204  CB  THR A 216     -13.821  -2.353  11.623  1.00 90.19           C
ATOM   3205  HB  THR A 216     -14.180  -1.329  11.724  1.00 90.19           H
ATOM   3206  OG1 THR A 216     -13.595  -3.048  12.846  1.00 90.19           O
ATOM   3207  HG1 THR A 216     -13.517  -2.397  13.601  1.00 90.19           H
ATOM   3208  CG2 THR A 216     -14.876  -3.196  10.904  1.00 90.19           C
ATOM   3209 1HG2 THR A 216     -14.546  -4.234  10.863  1.00 90.19           H
ATOM   3210 2HG2 THR A 216     -15.014  -2.818   9.891  1.00 90.19           H
ATOM   3211 3HG2 THR A 216     -15.820  -3.136  11.446  1.00 90.19           H
ATOM   3212  HN  THR A 216     -11.887  -1.272  12.580  1.00 90.19           H
ATOM   3213  N   LEU A 217     -12.521  -0.456   9.478  1.00 86.15           N
ATOM   3214  CA  LEU A 217     -12.575   0.257   8.213  1.00 86.15           C
ATOM   3215  C   LEU A 217     -11.328  -0.075   7.391  1.00 86.15           C
ATOM   3216  O   LEU A 217     -11.410  -0.252   6.176  1.00 86.15           O
ATOM   3217  HA  LEU A 217     -13.451  -0.102   7.673  1.00 86.15           H
ATOM   3218  CB  LEU A 217     -12.774   1.756   8.451  1.00 86.15           C
ATOM   3219 1HB  LEU A 217     -13.648   1.890   9.087  1.00 86.15           H
ATOM   3220 2HB  LEU A 217     -11.914   2.132   9.006  1.00 86.15           H
ATOM   3221  CG  LEU A 217     -12.953   2.616   7.198  1.00 86.15           C
ATOM   3222  HG  LEU A 217     -12.143   2.384   6.506  1.00 86.15           H
ATOM   3223  CD1 LEU A 217     -14.265   2.280   6.486  1.00 86.15           C
ATOM   3224 1HD1 LEU A 217     -14.261   1.231   6.192  1.00 86.15           H
ATOM   3225 2HD1 LEU A 217     -15.101   2.466   7.159  1.00 86.15           H
ATOM   3226 3HD1 LEU A 217     -14.367   2.906   5.599  1.00 86.15           H
ATOM   3227  CD2 LEU A 217     -12.848   4.104   7.535  1.00 86.15           C
ATOM   3228 1HD2 LEU A 217     -13.622   4.369   8.255  1.00 86.15           H
ATOM   3229 2HD2 LEU A 217     -11.867   4.311   7.964  1.00 86.15           H
ATOM   3230 3HD2 LEU A 217     -12.979   4.693   6.627  1.00 86.15           H
ATOM   3231  HN  LEU A 217     -12.508   0.126  10.291  1.00 86.15           H
ATOM   3232  N   LYS A 218     -10.203  -0.150   8.086  1.00 84.15           N
ATOM   3233  CA  LYS A 218      -8.936  -0.430   7.432  1.00 84.15           C
ATOM   3234  C   LYS A 218      -8.992  -1.820   6.796  1.00 84.15           C
ATOM   3235  O   LYS A 218      -8.500  -2.019   5.686  1.00 84.15           O
ATOM   3236  HA  LYS A 218      -8.808   0.307   6.639  1.00 84.15           H
ATOM   3237  CB  LYS A 218      -7.775  -0.248   8.411  1.00 84.15           C
ATOM   3238 1HB  LYS A 218      -8.013  -0.733   9.358  1.00 84.15           H
ATOM   3239 2HB  LYS A 218      -6.883  -0.736   8.019  1.00 84.15           H
ATOM   3240  CG  LYS A 218      -7.488   1.236   8.651  1.00 84.15           C
ATOM   3241 1HG  LYS A 218      -7.051   1.675   7.753  1.00 84.15           H
ATOM   3242 2HG  LYS A 218      -8.421   1.765   8.842  1.00 84.15           H
ATOM   3243  CD  LYS A 218      -6.536   1.426   9.833  1.00 84.15           C
ATOM   3244 1HD  LYS A 218      -6.945   0.936  10.717  1.00 84.15           H
ATOM   3245 2HD  LYS A 218      -5.581   0.947   9.617  1.00 84.15           H
ATOM   3246  CE  LYS A 218      -6.313   2.911  10.124  1.00 84.15           C
ATOM   3247 1HE  LYS A 218      -6.021   3.427   9.210  1.00 84.15           H
ATOM   3248 2HE  LYS A 218      -7.244   3.366  10.463  1.00 84.15           H
ATOM   3249  NZ  LYS A 218      -5.265   3.086  11.155  1.00 84.15           N
ATOM   3250 1HZ  LYS A 218      -4.909   4.035  11.118  1.00 84.15           H
ATOM   3251 2HZ  LYS A 218      -5.661   2.909  12.072  1.00 84.15           H
ATOM   3252 3HZ  LYS A 218      -4.509   2.434  10.982  1.00 84.15           H
ATOM   3253  HN  LYS A 218     -10.148  -0.024   9.077  1.00 84.15           H
ATOM   3254  N   VAL A 219      -9.594  -2.747   7.526  1.00 85.65           N
ATOM   3255  CA  VAL A 219      -9.655  -4.129   7.081  1.00 85.65           C
ATOM   3256  C   VAL A 219     -10.551  -4.223   5.844  1.00 85.65           C
ATOM   3257  O   VAL A 219     -10.198  -4.879   4.866  1.00 85.65           O
ATOM   3258  HA  VAL A 219      -8.645  -4.431   6.806  1.00 85.65           H
ATOM   3259  CB  VAL A 219     -10.123  -5.028   8.228  1.00 85.65           C
ATOM   3260  HB  VAL A 219     -11.020  -4.582   8.658  1.00 85.65           H
ATOM   3261  CG1 VAL A 219     -10.490  -6.422   7.716  1.00 85.65           C
ATOM   3262 1HG1 VAL A 219     -11.295  -6.341   6.985  1.00 85.65           H
ATOM   3263 2HG1 VAL A 219      -9.618  -6.878   7.248  1.00 85.65           H
ATOM   3264 3HG1 VAL A 219     -10.819  -7.040   8.551  1.00 85.65           H
ATOM   3265  CG2 VAL A 219      -9.064  -5.108   9.329  1.00 85.65           C
ATOM   3266 1HG2 VAL A 219      -8.142  -5.519   8.916  1.00 85.65           H
ATOM   3267 2HG2 VAL A 219      -8.872  -4.110   9.723  1.00 85.65           H
ATOM   3268 3HG2 VAL A 219      -9.422  -5.753  10.131  1.00 85.65           H
ATOM   3269  HN  VAL A 219     -10.035  -2.566   8.406  1.00 85.65           H
ATOM   3270  N   ILE A 220     -11.693  -3.556   5.928  1.00 85.84           N
ATOM   3271  CA  ILE A 220     -12.689  -3.643   4.874  1.00 85.84           C
ATOM   3272  C   ILE A 220     -12.131  -3.010   3.598  1.00 85.84           C
ATOM   3273  O   ILE A 220     -12.081  -3.656   2.552  1.00 85.84           O
ATOM   3274  HA  ILE A 220     -12.872  -4.701   4.684  1.00 85.84           H
ATOM   3275  CB  ILE A 220     -14.013  -3.031   5.336  1.00 85.84           C
ATOM   3276  HB  ILE A 220     -13.804  -2.053   5.769  1.00 85.84           H
ATOM   3277  CG1 ILE A 220     -14.658  -3.882   6.432  1.00 85.84           C
ATOM   3278 1HG1 ILE A 220     -14.972  -4.839   6.017  1.00 85.84           H
ATOM   3279 2HG1 ILE A 220     -13.924  -4.096   7.209  1.00 85.84           H
ATOM   3280  CG2 ILE A 220     -14.957  -2.809   4.153  1.00 85.84           C
ATOM   3281 1HG2 ILE A 220     -14.490  -2.132   3.437  1.00 85.84           H
ATOM   3282 2HG2 ILE A 220     -15.164  -3.764   3.669  1.00 85.84           H
ATOM   3283 3HG2 ILE A 220     -15.890  -2.373   4.509  1.00 85.84           H
ATOM   3284  CD1 ILE A 220     -15.863  -3.165   7.044  1.00 85.84           C
ATOM   3285 1HD1 ILE A 220     -15.541  -2.220   7.480  1.00 85.84           H
ATOM   3286 2HD1 ILE A 220     -16.605  -2.974   6.269  1.00 85.84           H
ATOM   3287 3HD1 ILE A 220     -16.303  -3.792   7.820  1.00 85.84           H
ATOM   3288  HN  ILE A 220     -11.941  -2.966   6.697  1.00 85.84           H
ATOM   3289  N   LEU A 221     -11.727  -1.755   3.725  1.00 79.43           N
ATOM   3290  CA  LEU A 221     -11.327  -0.976   2.566  1.00 79.43           C
ATOM   3291  C   LEU A 221      -9.924  -1.403   2.129  1.00 79.43           C
ATOM   3292  O   LEU A 221      -9.554  -1.235   0.968  1.00 79.43           O
ATOM   3293  HA  LEU A 221     -12.025  -1.207   1.761  1.00 79.43           H
ATOM   3294  CB  LEU A 221     -11.452   0.521   2.858  1.00 79.43           C
ATOM   3295 1HB  LEU A 221     -10.834   0.755   3.724  1.00 79.43           H
ATOM   3296 2HB  LEU A 221     -11.038   1.071   2.013  1.00 79.43           H
ATOM   3297  CG  LEU A 221     -12.868   1.037   3.122  1.00 79.43           C
ATOM   3298  HG  LEU A 221     -13.252   0.539   4.012  1.00 79.43           H
ATOM   3299  CD1 LEU A 221     -12.858   2.539   3.413  1.00 79.43           C
ATOM   3300 1HD1 LEU A 221     -12.245   2.734   4.293  1.00 79.43           H
ATOM   3301 2HD1 LEU A 221     -12.446   3.073   2.557  1.00 79.43           H
ATOM   3302 3HD1 LEU A 221     -13.877   2.880   3.597  1.00 79.43           H
ATOM   3303  CD2 LEU A 221     -13.805   0.683   1.965  1.00 79.43           C
ATOM   3304 1HD2 LEU A 221     -13.434   1.136   1.046  1.00 79.43           H
ATOM   3305 2HD2 LEU A 221     -13.844  -0.400   1.847  1.00 79.43           H
ATOM   3306 3HD2 LEU A 221     -14.804   1.062   2.179  1.00 79.43           H
ATOM   3307  HN  LEU A 221     -11.669  -1.272   4.599  1.00 79.43           H
ATOM   3308  N   GLY A 222      -9.182  -1.946   3.082  1.00 72.14           N
ATOM   3309  CA  GLY A 222      -7.783  -2.264   2.851  1.00 72.14           C
ATOM   3310  C   GLY A 222      -7.640  -3.570   2.067  1.00 72.14           C
ATOM   3311  O   GLY A 222      -6.844  -3.653   1.133  1.00 72.14           O
ATOM   3312 1HA  GLY A 222      -7.307  -1.452   2.302  1.00 72.14           H
ATOM   3313 2HA  GLY A 222      -7.263  -2.350   3.806  1.00 72.14           H
ATOM   3314  HN  GLY A 222      -9.520  -2.168   3.996  1.00 72.14           H
ATOM   3315  N   PHE A 223      -8.423  -4.558   2.476  1.00 75.44           N
ATOM   3316  CA  PHE A 223      -8.187  -5.926   2.048  1.00 75.44           C
ATOM   3317  C   PHE A 223      -9.369  -6.457   1.233  1.00 75.44           C
ATOM   3318  O   PHE A 223      -9.210  -6.827   0.071  1.00 75.44           O
ATOM   3319  HA  PHE A 223      -7.293  -5.921   1.425  1.00 75.44           H
ATOM   3320  CB  PHE A 223      -8.036  -6.771   3.314  1.00 75.44           C
ATOM   3321 1HB  PHE A 223      -7.233  -6.355   3.922  1.00 75.44           H
ATOM   3322 2HB  PHE A 223      -8.951  -6.696   3.901  1.00 75.44           H
ATOM   3323  CG  PHE A 223      -7.739  -8.248   3.045  1.00 75.44           C
ATOM   3324  CD1 PHE A 223      -8.607  -9.204   3.472  1.00 75.44           C
ATOM   3325  HD1 PHE A 223      -9.513  -8.919   4.006  1.00 75.44           H
ATOM   3326  CD2 PHE A 223      -6.609  -8.604   2.379  1.00 75.44           C
ATOM   3327  HD2 PHE A 223      -5.913  -7.837   2.036  1.00 75.44           H
ATOM   3328  CE1 PHE A 223      -8.331 -10.575   3.223  1.00 75.44           C
ATOM   3329  HE1 PHE A 223      -9.026 -11.341   3.565  1.00 75.44           H
ATOM   3330  CE2 PHE A 223      -6.333  -9.974   2.129  1.00 75.44           C
ATOM   3331  HE2 PHE A 223      -5.427 -10.260   1.595  1.00 75.44           H
ATOM   3332  CZ  PHE A 223      -7.201 -10.931   2.556  1.00 75.44           C
ATOM   3333  HZ  PHE A 223      -6.990 -11.983   2.364  1.00 75.44           H
ATOM   3334  HN  PHE A 223      -9.205  -4.435   3.087  1.00 75.44           H
ATOM   3335  N   PHE A 224     -10.528  -6.477   1.875  1.00 82.24           N
ATOM   3336  CA  PHE A 224     -11.653  -7.241   1.365  1.00 82.24           C
ATOM   3337  C   PHE A 224     -12.139  -6.675   0.029  1.00 82.24           C
ATOM   3338  O   PHE A 224     -12.257  -7.406  -0.953  1.00 82.24           O
ATOM   3339  HA  PHE A 224     -11.309  -8.265   1.219  1.00 82.24           H
ATOM   3340  CB  PHE A 224     -12.778  -7.124   2.395  1.00 82.24           C
ATOM   3341 1HB  PHE A 224     -12.773  -6.116   2.810  1.00 82.24           H
ATOM   3342 2HB  PHE A 224     -13.735  -7.255   1.890  1.00 82.24           H
ATOM   3343  CG  PHE A 224     -12.680  -8.133   3.541  1.00 82.24           C
ATOM   3344  CD1 PHE A 224     -13.111  -9.410   3.361  1.00 82.24           C
ATOM   3345  HD1 PHE A 224     -13.526  -9.715   2.400  1.00 82.24           H
ATOM   3346  CD2 PHE A 224     -12.162  -7.752   4.739  1.00 82.24           C
ATOM   3347  HD2 PHE A 224     -11.817  -6.729   4.884  1.00 82.24           H
ATOM   3348  CE1 PHE A 224     -13.020 -10.347   4.424  1.00 82.24           C
ATOM   3349  HE1 PHE A 224     -13.366 -11.370   4.280  1.00 82.24           H
ATOM   3350  CE2 PHE A 224     -12.072  -8.689   5.803  1.00 82.24           C
ATOM   3351  HE2 PHE A 224     -11.657  -8.384   6.764  1.00 82.24           H
ATOM   3352  CZ  PHE A 224     -12.503  -9.966   5.623  1.00 82.24           C
ATOM   3353  HZ  PHE A 224     -12.433 -10.685   6.439  1.00 82.24           H
ATOM   3354  HN  PHE A 224     -10.703  -5.985   2.728  1.00 82.24           H
ATOM   3355  N   LEU A 225     -12.409  -5.377   0.036  1.00 79.33           N
ATOM   3356  CA  LEU A 225     -12.968  -4.723  -1.135  1.00 79.33           C
ATOM   3357  C   LEU A 225     -12.006  -4.885  -2.313  1.00 79.33           C
ATOM   3358  O   LEU A 225     -12.402  -5.340  -3.385  1.00 79.33           O
ATOM   3359  HA  LEU A 225     -13.901  -5.231  -1.379  1.00 79.33           H
ATOM   3360  CB  LEU A 225     -13.315  -3.267  -0.820  1.00 79.33           C
ATOM   3361 1HB  LEU A 225     -14.087  -3.256  -0.050  1.00 79.33           H
ATOM   3362 2HB  LEU A 225     -12.434  -2.788  -0.393  1.00 79.33           H
ATOM   3363  CG  LEU A 225     -13.799  -2.422  -2.000  1.00 79.33           C
ATOM   3364  HG  LEU A 225     -13.099  -2.555  -2.825  1.00 79.33           H
ATOM   3365  CD1 LEU A 225     -15.169  -2.897  -2.489  1.00 79.33           C
ATOM   3366 1HD1 LEU A 225     -15.099  -3.937  -2.809  1.00 79.33           H
ATOM   3367 2HD1 LEU A 225     -15.893  -2.813  -1.679  1.00 79.33           H
ATOM   3368 3HD1 LEU A 225     -15.489  -2.280  -3.329  1.00 79.33           H
ATOM   3369  CD2 LEU A 225     -13.802  -0.934  -1.645  1.00 79.33           C
ATOM   3370 1HD2 LEU A 225     -14.467  -0.764  -0.798  1.00 79.33           H
ATOM   3371 2HD2 LEU A 225     -12.792  -0.621  -1.382  1.00 79.33           H
ATOM   3372 3HD2 LEU A 225     -14.150  -0.357  -2.501  1.00 79.33           H
ATOM   3373  HN  LEU A 225     -12.251  -4.778   0.821  1.00 79.33           H
ATOM   3374  N   PRO A 226     -10.729  -4.517  -2.137  1.00 73.75           N
ATOM   3375  CA  PRO A 226      -9.738  -4.700  -3.201  1.00 73.75           C
ATOM   3376  C   PRO A 226      -9.705  -6.128  -3.720  1.00 73.75           C
ATOM   3377  O   PRO A 226      -9.669  -6.353  -4.928  1.00 73.75           O
ATOM   3378  HA  PRO A 226      -9.999  -4.089  -4.065  1.00 73.75           H
ATOM   3379  CB  PRO A 226      -8.417  -4.307  -2.537  1.00 73.75           C
ATOM   3380 1HB  PRO A 226      -7.914  -5.170  -2.101  1.00 73.75           H
ATOM   3381 2HB  PRO A 226      -7.724  -3.864  -3.252  1.00 73.75           H
ATOM   3382  CG  PRO A 226      -8.842  -3.305  -1.470  1.00 73.75           C
ATOM   3383 1HG  PRO A 226      -8.087  -3.198  -0.691  1.00 73.75           H
ATOM   3384 2HG  PRO A 226      -8.996  -2.310  -1.888  1.00 73.75           H
ATOM   3385  CD  PRO A 226     -10.133  -3.905  -0.936  1.00 73.75           C
ATOM   3386 1HD  PRO A 226      -9.944  -4.647  -0.160  1.00 73.75           H
ATOM   3387 2HD  PRO A 226     -10.780  -3.146  -0.496  1.00 73.75           H
ATOM   3388  N   PHE A 227      -9.719  -7.065  -2.782  1.00 78.83           N
ATOM   3389  CA  PHE A 227      -9.620  -8.472  -3.130  1.00 78.83           C
ATOM   3390  C   PHE A 227     -10.802  -8.908  -3.997  1.00 78.83           C
ATOM   3391  O   PHE A 227     -10.620  -9.585  -5.007  1.00 78.83           O
ATOM   3392  HA  PHE A 227      -8.694  -8.603  -3.689  1.00 78.83           H
ATOM   3393  CB  PHE A 227      -9.647  -9.260  -1.818  1.00 78.83           C
ATOM   3394 1HB  PHE A 227      -8.834  -8.912  -1.180  1.00 78.83           H
ATOM   3395 2HB  PHE A 227     -10.578  -9.041  -1.294  1.00 78.83           H
ATOM   3396  CG  PHE A 227      -9.524 -10.774  -1.998  1.00 78.83           C
ATOM   3397  CD1 PHE A 227     -10.628 -11.562  -1.904  1.00 78.83           C
ATOM   3398  HD1 PHE A 227     -11.601 -11.115  -1.700  1.00 78.83           H
ATOM   3399  CD2 PHE A 227      -8.310 -11.331  -2.253  1.00 78.83           C
ATOM   3400  HD2 PHE A 227      -7.425 -10.700  -2.328  1.00 78.83           H
ATOM   3401  CE1 PHE A 227     -10.513 -12.968  -2.071  1.00 78.83           C
ATOM   3402  HE1 PHE A 227     -11.398 -13.600  -1.996  1.00 78.83           H
ATOM   3403  CE2 PHE A 227      -8.195 -12.737  -2.420  1.00 78.83           C
ATOM   3404  HE2 PHE A 227      -7.222 -13.184  -2.624  1.00 78.83           H
ATOM   3405  CZ  PHE A 227      -9.299 -13.525  -2.326  1.00 78.83           C
ATOM   3406  HZ  PHE A 227      -9.211 -14.604  -2.454  1.00 78.83           H
ATOM   3407  HN  PHE A 227      -9.796  -6.875  -1.804  1.00 78.83           H
ATOM   3408  N   VAL A 228     -11.989  -8.502  -3.570  1.00 82.00           N
ATOM   3409  CA  VAL A 228     -13.205  -8.874  -4.273  1.00 82.00           C
ATOM   3410  C   VAL A 228     -13.127  -8.375  -5.718  1.00 82.00           C
ATOM   3411  O   VAL A 228     -13.408  -9.124  -6.653  1.00 82.00           O
ATOM   3412  HA  VAL A 228     -13.260  -9.963  -4.281  1.00 82.00           H
ATOM   3413  CB  VAL A 228     -14.428  -8.343  -3.522  1.00 82.00           C
ATOM   3414  HB  VAL A 228     -14.266  -7.284  -3.325  1.00 82.00           H
ATOM   3415  CG1 VAL A 228     -15.693  -8.476  -4.372  1.00 82.00           C
ATOM   3416 1HG1 VAL A 228     -15.574  -7.905  -5.293  1.00 82.00           H
ATOM   3417 2HG1 VAL A 228     -15.860  -9.525  -4.614  1.00 82.00           H
ATOM   3418 3HG1 VAL A 228     -16.547  -8.091  -3.814  1.00 82.00           H
ATOM   3419  CG2 VAL A 228     -14.594  -9.051  -2.176  1.00 82.00           C
ATOM   3420 1HG2 VAL A 228     -14.723 -10.121  -2.342  1.00 82.00           H
ATOM   3421 2HG2 VAL A 228     -13.708  -8.883  -1.565  1.00 82.00           H
ATOM   3422 3HG2 VAL A 228     -15.471  -8.655  -1.663  1.00 82.00           H
ATOM   3423  HN  VAL A 228     -12.127  -7.929  -2.762  1.00 82.00           H
ATOM   3424  N   VAL A 229     -12.745  -7.114  -5.854  1.00 74.60           N
ATOM   3425  CA  VAL A 229     -12.789  -6.455  -7.149  1.00 74.60           C
ATOM   3426  C   VAL A 229     -11.782  -7.121  -8.089  1.00 74.60           C
ATOM   3427  O   VAL A 229     -12.090  -7.378  -9.252  1.00 74.60           O
ATOM   3428  HA  VAL A 229     -13.791  -6.592  -7.554  1.00 74.60           H
ATOM   3429  CB  VAL A 229     -12.547  -4.954  -6.980  1.00 74.60           C
ATOM   3430  HB  VAL A 229     -11.562  -4.821  -6.532  1.00 74.60           H
ATOM   3431  CG1 VAL A 229     -12.546  -4.243  -8.335  1.00 74.60           C
ATOM   3432 1HG1 VAL A 229     -11.756  -4.656  -8.962  1.00 74.60           H
ATOM   3433 2HG1 VAL A 229     -13.510  -4.389  -8.822  1.00 74.60           H
ATOM   3434 3HG1 VAL A 229     -12.372  -3.177  -8.186  1.00 74.60           H
ATOM   3435  CG2 VAL A 229     -13.579  -4.335  -6.036  1.00 74.60           C
ATOM   3436 1HG2 VAL A 229     -14.579  -4.484  -6.443  1.00 74.60           H
ATOM   3437 2HG2 VAL A 229     -13.511  -4.812  -5.058  1.00 74.60           H
ATOM   3438 3HG2 VAL A 229     -13.384  -3.267  -5.934  1.00 74.60           H
ATOM   3439  HN  VAL A 229     -12.411  -6.546  -5.102  1.00 74.60           H
ATOM   3440  N   MET A 230     -10.600  -7.381  -7.551  1.00 75.77           N
ATOM   3441  CA  MET A 230      -9.550  -8.021  -8.325  1.00 75.77           C
ATOM   3442  C   MET A 230      -9.988  -9.408  -8.800  1.00 75.77           C
ATOM   3443  O   MET A 230      -9.826  -9.746  -9.972  1.00 75.77           O
ATOM   3444  HA  MET A 230      -9.380  -7.372  -9.183  1.00 75.77           H
ATOM   3445  CB  MET A 230      -8.290  -8.150  -7.467  1.00 75.77           C
ATOM   3446 1HB  MET A 230      -8.559  -8.495  -6.468  1.00 75.77           H
ATOM   3447 2HB  MET A 230      -7.628  -8.903  -7.896  1.00 75.77           H
ATOM   3448  CG  MET A 230      -7.554  -6.812  -7.369  1.00 75.77           C
ATOM   3449 1HG  MET A 230      -7.402  -6.398  -8.366  1.00 75.77           H
ATOM   3450 2HG  MET A 230      -8.159  -6.095  -6.814  1.00 75.77           H
ATOM   3451  SD  MET A 230      -5.980  -7.039  -6.557  1.00 75.77           S
ATOM   3452  CE  MET A 230      -6.534  -7.342  -4.887  1.00 75.77           C
ATOM   3453 1HE  MET A 230      -7.097  -6.480  -4.529  1.00 75.77           H
ATOM   3454 2HE  MET A 230      -7.172  -8.225  -4.871  1.00 75.77           H
ATOM   3455 3HE  MET A 230      -5.670  -7.505  -4.243  1.00 75.77           H
ATOM   3456  HN  MET A 230     -10.355  -7.162  -6.606  1.00 75.77           H
ATOM   3457  N   ALA A 231     -10.534 -10.174  -7.867  1.00 81.09           N
ATOM   3458  CA  ALA A 231     -10.940 -11.537  -8.161  1.00 81.09           C
ATOM   3459  C   ALA A 231     -11.943 -11.528  -9.316  1.00 81.09           C
ATOM   3460  O   ALA A 231     -11.867 -12.363 -10.216  1.00 81.09           O
ATOM   3461  HA  ALA A 231     -10.052 -12.090  -8.466  1.00 81.09           H
ATOM   3462  CB  ALA A 231     -11.513 -12.183  -6.897  1.00 81.09           C
ATOM   3463 1HB  ALA A 231     -10.752 -12.192  -6.117  1.00 81.09           H
ATOM   3464 2HB  ALA A 231     -12.377 -11.612  -6.557  1.00 81.09           H
ATOM   3465 3HB  ALA A 231     -11.818 -13.206  -7.119  1.00 81.09           H
ATOM   3466  HN  ALA A 231     -10.698  -9.877  -6.926  1.00 81.09           H
ATOM   3467  N   CYS A 232     -12.861 -10.574  -9.254  1.00 79.22           N
ATOM   3468  CA  CYS A 232     -13.869 -10.436 -10.290  1.00 79.22           C
ATOM   3469  C   CYS A 232     -13.164 -10.095 -11.605  1.00 79.22           C
ATOM   3470  O   CYS A 232     -13.417 -10.725 -12.630  1.00 79.22           O
ATOM   3471  HA  CYS A 232     -14.377 -11.398 -10.362  1.00 79.22           H
ATOM   3472  CB  CYS A 232     -14.923  -9.391  -9.920  1.00 79.22           C
ATOM   3473 1HB  CYS A 232     -14.436  -8.461  -9.624  1.00 79.22           H
ATOM   3474 2HB  CYS A 232     -15.543  -9.164 -10.787  1.00 79.22           H
ATOM   3475  SG  CYS A 232     -15.966 -10.012  -8.550  1.00 79.22           S
ATOM   3476  HG  CYS A 232     -15.111  -9.711  -7.577  1.00 79.22           H
ATOM   3477  HN  CYS A 232     -12.921  -9.904  -8.514  1.00 79.22           H
ATOM   3478  N   CYS A 233     -12.294  -9.098 -11.531  1.00 74.32           N
ATOM   3479  CA  CYS A 233     -11.695  -8.538 -12.730  1.00 74.32           C
ATOM   3480  C   CYS A 233     -10.933  -9.651 -13.452  1.00 74.32           C
ATOM   3481  O   CYS A 233     -11.093  -9.838 -14.657  1.00 74.32           O
ATOM   3482  HA  CYS A 233     -12.515  -8.168 -13.346  1.00 74.32           H
ATOM   3483  CB  CYS A 233     -10.793  -7.345 -12.407  1.00 74.32           C
ATOM   3484 1HB  CYS A 233     -10.125  -7.597 -11.583  1.00 74.32           H
ATOM   3485 2HB  CYS A 233     -10.165  -7.111 -13.267  1.00 74.32           H
ATOM   3486  SG  CYS A 233     -11.812  -5.891 -11.964  1.00 74.32           S
ATOM   3487  HG  CYS A 233     -12.155  -6.326 -10.754  1.00 74.32           H
ATOM   3488  HN  CYS A 233     -11.999  -8.676 -10.674  1.00 74.32           H
ATOM   3489  N   TYR A 234     -10.121 -10.362 -12.684  1.00 77.13           N
ATOM   3490  CA  TYR A 234      -9.245 -11.372 -13.254  1.00 77.13           C
ATOM   3491  C   TYR A 234     -10.050 -12.567 -13.770  1.00 77.13           C
ATOM   3492  O   TYR A 234      -9.693 -13.170 -14.781  1.00 77.13           O
ATOM   3493  HA  TYR A 234      -8.707 -10.920 -14.086  1.00 77.13           H
ATOM   3494  CB  TYR A 234      -8.339 -11.838 -12.113  1.00 77.13           C
ATOM   3495 1HB  TYR A 234      -8.930 -11.911 -11.199  1.00 77.13           H
ATOM   3496 2HB  TYR A 234      -7.975 -12.840 -12.337  1.00 77.13           H
ATOM   3497  CG  TYR A 234      -7.141 -10.921 -11.856  1.00 77.13           C
ATOM   3498  CD1 TYR A 234      -6.166 -10.774 -12.821  1.00 77.13           C
ATOM   3499  HD1 TYR A 234      -6.249 -11.311 -13.766  1.00 77.13           H
ATOM   3500  CD2 TYR A 234      -7.036 -10.242 -10.659  1.00 77.13           C
ATOM   3501  HD2 TYR A 234      -7.807 -10.358  -9.897  1.00 77.13           H
ATOM   3502  CE1 TYR A 234      -5.038  -9.911 -12.580  1.00 77.13           C
ATOM   3503  HE1 TYR A 234      -4.261  -9.786 -13.333  1.00 77.13           H
ATOM   3504  CE2 TYR A 234      -5.909  -9.379 -10.418  1.00 77.13           C
ATOM   3505  HE2 TYR A 234      -5.813  -8.836  -9.477  1.00 77.13           H
ATOM   3506  CZ  TYR A 234      -4.966  -9.256 -11.390  1.00 77.13           C
ATOM   3507  OH  TYR A 234      -3.901  -8.441 -11.162  1.00 77.13           O
ATOM   3508  HH  TYR A 234      -3.970  -8.035 -10.251  1.00 77.13           H
ATOM   3509  HN  TYR A 234     -10.055 -10.258 -11.691  1.00 77.13           H
ATOM   3510  N   THR A 235     -11.120 -12.874 -13.052  1.00 82.68           N
ATOM   3511  CA  THR A 235     -12.024 -13.932 -13.469  1.00 82.68           C
ATOM   3512  C   THR A 235     -12.522 -13.677 -14.893  1.00 82.68           C
ATOM   3513  O   THR A 235     -12.546 -14.589 -15.719  1.00 82.68           O
ATOM   3514  HA  THR A 235     -11.469 -14.870 -13.488  1.00 82.68           H
ATOM   3515  CB  THR A 235     -13.151 -14.026 -12.439  1.00 82.68           C
ATOM   3516  HB  THR A 235     -13.726 -13.100 -12.406  1.00 82.68           H
ATOM   3517  OG1 THR A 235     -12.487 -14.381 -11.229  1.00 82.68           O
ATOM   3518  HG1 THR A 235     -12.519 -13.617 -10.585  1.00 82.68           H
ATOM   3519  CG2 THR A 235     -14.093 -15.201 -12.706  1.00 82.68           C
ATOM   3520 1HG2 THR A 235     -13.529 -16.134 -12.672  1.00 82.68           H
ATOM   3521 2HG2 THR A 235     -14.546 -15.087 -13.691  1.00 82.68           H
ATOM   3522 3HG2 THR A 235     -14.874 -15.221 -11.946  1.00 82.68           H
ATOM   3523  HN  THR A 235     -11.373 -12.414 -12.200  1.00 82.68           H
ATOM   3524  N   ILE A 236     -12.907 -12.433 -15.138  1.00 80.66           N
ATOM   3525  CA  ILE A 236     -13.461 -12.061 -16.428  1.00 80.66           C
ATOM   3526  C   ILE A 236     -12.356 -12.110 -17.486  1.00 80.66           C
ATOM   3527  O   ILE A 236     -12.563 -12.627 -18.582  1.00 80.66           O
ATOM   3528  HA  ILE A 236     -14.217 -12.803 -16.686  1.00 80.66           H
ATOM   3529  CB  ILE A 236     -14.166 -10.707 -16.338  1.00 80.66           C
ATOM   3530  HB  ILE A 236     -13.451  -9.973 -15.967  1.00 80.66           H
ATOM   3531  CG1 ILE A 236     -15.323 -10.756 -15.338  1.00 80.66           C
ATOM   3532 1HG1 ILE A 236     -16.150 -11.326 -15.761  1.00 80.66           H
ATOM   3533 2HG1 ILE A 236     -15.005 -11.278 -14.435  1.00 80.66           H
ATOM   3534  CG2 ILE A 236     -14.623 -10.234 -17.720  1.00 80.66           C
ATOM   3535 1HG2 ILE A 236     -13.758 -10.134 -18.375  1.00 80.66           H
ATOM   3536 2HG2 ILE A 236     -15.316 -10.962 -18.142  1.00 80.66           H
ATOM   3537 3HG2 ILE A 236     -15.122  -9.269 -17.627  1.00 80.66           H
ATOM   3538  CD1 ILE A 236     -15.798  -9.347 -14.979  1.00 80.66           C
ATOM   3539 1HD1 ILE A 236     -14.975  -8.788 -14.534  1.00 80.66           H
ATOM   3540 2HD1 ILE A 236     -16.138  -8.838 -15.881  1.00 80.66           H
ATOM   3541 3HD1 ILE A 236     -16.621  -9.412 -14.267  1.00 80.66           H
ATOM   3542  HN  ILE A 236     -12.846 -11.688 -14.473  1.00 80.66           H
ATOM   3543  N   ILE A 237     -11.205 -11.564 -17.119  1.00 76.48           N
ATOM   3544  CA  ILE A 237     -10.091 -11.473 -18.046  1.00 76.48           C
ATOM   3545  C   ILE A 237      -9.721 -12.877 -18.532  1.00 76.48           C
ATOM   3546  O   ILE A 237      -9.574 -13.103 -19.732  1.00 76.48           O
ATOM   3547  HA  ILE A 237     -10.425 -10.889 -18.903  1.00 76.48           H
ATOM   3548  CB  ILE A 237      -8.924 -10.716 -17.409  1.00 76.48           C
ATOM   3549  HB  ILE A 237      -8.788 -11.090 -16.394  1.00 76.48           H
ATOM   3550  CG1 ILE A 237      -9.233  -9.222 -17.302  1.00 76.48           C
ATOM   3551 1HG1 ILE A 237      -9.248  -8.778 -18.298  1.00 76.48           H
ATOM   3552 2HG1 ILE A 237     -10.226  -9.082 -16.876  1.00 76.48           H
ATOM   3553  CG2 ILE A 237      -7.621 -10.980 -18.166  1.00 76.48           C
ATOM   3554 1HG2 ILE A 237      -7.398 -12.046 -18.146  1.00 76.48           H
ATOM   3555 2HG2 ILE A 237      -7.728 -10.651 -19.200  1.00 76.48           H
ATOM   3556 3HG2 ILE A 237      -6.808 -10.429 -17.692  1.00 76.48           H
ATOM   3557  CD1 ILE A 237      -8.194  -8.507 -16.436  1.00 76.48           C
ATOM   3558 1HD1 ILE A 237      -8.198  -8.937 -15.434  1.00 76.48           H
ATOM   3559 2HD1 ILE A 237      -7.205  -8.629 -16.879  1.00 76.48           H
ATOM   3560 3HD1 ILE A 237      -8.437  -7.447 -16.377  1.00 76.48           H
ATOM   3561  HN  ILE A 237     -11.030 -11.189 -16.209  1.00 76.48           H
ATOM   3562  N   ILE A 238      -9.583 -13.782 -17.574  1.00 78.54           N
ATOM   3563  CA  ILE A 238      -9.181 -15.144 -17.884  1.00 78.54           C
ATOM   3564  C   ILE A 238     -10.196 -15.764 -18.847  1.00 78.54           C
ATOM   3565  O   ILE A 238      -9.818 -16.425 -19.812  1.00 78.54           O
ATOM   3566  HA  ILE A 238      -8.215 -15.093 -18.387  1.00 78.54           H
ATOM   3567  CB  ILE A 238      -8.981 -15.949 -16.599  1.00 78.54           C
ATOM   3568  HB  ILE A 238      -9.840 -15.776 -15.950  1.00 78.54           H
ATOM   3569  CG1 ILE A 238      -7.740 -15.472 -15.841  1.00 78.54           C
ATOM   3570 1HG1 ILE A 238      -6.842 -15.779 -16.378  1.00 78.54           H
ATOM   3571 2HG1 ILE A 238      -7.730 -14.383 -15.800  1.00 78.54           H
ATOM   3572  CG2 ILE A 238      -8.931 -17.449 -16.894  1.00 78.54           C
ATOM   3573 1HG2 ILE A 238      -9.868 -17.759 -17.358  1.00 78.54           H
ATOM   3574 2HG2 ILE A 238      -8.103 -17.659 -17.571  1.00 78.54           H
ATOM   3575 3HG2 ILE A 238      -8.788 -17.998 -15.963  1.00 78.54           H
ATOM   3576  CD1 ILE A 238      -7.711 -16.042 -14.422  1.00 78.54           C
ATOM   3577 1HD1 ILE A 238      -8.599 -15.714 -13.881  1.00 78.54           H
ATOM   3578 2HD1 ILE A 238      -7.696 -17.131 -14.468  1.00 78.54           H
ATOM   3579 3HD1 ILE A 238      -6.819 -15.688 -13.906  1.00 78.54           H
ATOM   3580  HN  ILE A 238      -9.740 -13.598 -16.604  1.00 78.54           H
ATOM   3581  N   HIS A 239     -11.466 -15.528 -18.550  1.00 83.07           N
ATOM   3582  CA  HIS A 239     -12.539 -16.092 -19.351  1.00 83.07           C
ATOM   3583  C   HIS A 239     -12.405 -15.613 -20.798  1.00 83.07           C
ATOM   3584  O   HIS A 239     -12.513 -16.408 -21.731  1.00 83.07           O
ATOM   3585  HA  HIS A 239     -12.415 -17.175 -19.322  1.00 83.07           H
ATOM   3586  CB  HIS A 239     -13.903 -15.763 -18.741  1.00 83.07           C
ATOM   3587 1HB  HIS A 239     -13.916 -16.098 -17.704  1.00 83.07           H
ATOM   3588 2HB  HIS A 239     -14.032 -14.681 -18.727  1.00 83.07           H
ATOM   3589  CG  HIS A 239     -15.069 -16.386 -19.471  1.00 83.07           C
ATOM   3590  ND1 HIS A 239     -15.818 -15.699 -20.411  1.00 83.07           N
ATOM   3591  HD1 HIS A 239     -15.672 -14.752 -20.696  1.00 83.07           H
ATOM   3592  CD2 HIS A 239     -15.605 -17.637 -19.391  1.00 83.07           C
ATOM   3593  HD2 HIS A 239     -15.254 -18.440 -18.743  1.00 83.07           H
ATOM   3594  CE1 HIS A 239     -16.760 -16.510 -20.868  1.00 83.07           C
ATOM   3595  HE1 HIS A 239     -17.510 -16.262 -21.619  1.00 83.07           H
ATOM   3596  NE2 HIS A 239     -16.627 -17.711 -20.235  1.00 83.07           N
ATOM   3597  HN  HIS A 239     -11.765 -14.964 -17.780  1.00 83.07           H
ATOM   3598  N   THR A 240     -12.173 -14.317 -20.939  1.00 76.49           N
ATOM   3599  CA  THR A 240     -12.096 -13.710 -22.257  1.00 76.49           C
ATOM   3600  C   THR A 240     -10.854 -14.206 -23.001  1.00 76.49           C
ATOM   3601  O   THR A 240     -10.899 -14.436 -24.208  1.00 76.49           O
ATOM   3602  HA  THR A 240     -12.963 -14.030 -22.835  1.00 76.49           H
ATOM   3603  CB  THR A 240     -12.131 -12.190 -22.081  1.00 76.49           C
ATOM   3604  HB  THR A 240     -11.174 -11.818 -21.716  1.00 76.49           H
ATOM   3605  OG1 THR A 240     -13.246 -11.966 -21.222  1.00 76.49           O
ATOM   3606  HG1 THR A 240     -12.953 -11.994 -20.267  1.00 76.49           H
ATOM   3607  CG2 THR A 240     -12.503 -11.460 -23.373  1.00 76.49           C
ATOM   3608 1HG2 THR A 240     -13.491 -11.783 -23.702  1.00 76.49           H
ATOM   3609 2HG2 THR A 240     -11.769 -11.691 -24.145  1.00 76.49           H
ATOM   3610 3HG2 THR A 240     -12.514 -10.385 -23.192  1.00 76.49           H
ATOM   3611  HN  THR A 240     -12.040 -13.686 -20.175  1.00 76.49           H
ATOM   3612  N   LEU A 241      -9.774 -14.358 -22.248  1.00 75.54           N
ATOM   3613  CA  LEU A 241      -8.507 -14.766 -22.831  1.00 75.54           C
ATOM   3614  C   LEU A 241      -8.627 -16.201 -23.347  1.00 75.54           C
ATOM   3615  O   LEU A 241      -8.061 -16.541 -24.385  1.00 75.54           O
ATOM   3616  HA  LEU A 241      -8.311 -14.110 -23.678  1.00 75.54           H
ATOM   3617  CB  LEU A 241      -7.368 -14.566 -21.829  1.00 75.54           C
ATOM   3618 1HB  LEU A 241      -7.695 -14.937 -20.858  1.00 75.54           H
ATOM   3619 2HB  LEU A 241      -6.525 -15.185 -22.139  1.00 75.54           H
ATOM   3620  CG  LEU A 241      -6.872 -13.129 -21.655  1.00 75.54           C
ATOM   3621  HG  LEU A 241      -7.712 -12.515 -21.332  1.00 75.54           H
ATOM   3622  CD1 LEU A 241      -5.804 -13.046 -20.563  1.00 75.54           C
ATOM   3623 1HD1 LEU A 241      -6.225 -13.388 -19.617  1.00 75.54           H
ATOM   3624 2HD1 LEU A 241      -4.958 -13.677 -20.833  1.00 75.54           H
ATOM   3625 3HD1 LEU A 241      -5.469 -12.014 -20.460  1.00 75.54           H
ATOM   3626  CD2 LEU A 241      -6.378 -12.555 -22.985  1.00 75.54           C
ATOM   3627 1HD2 LEU A 241      -5.557 -13.165 -23.361  1.00 75.54           H
ATOM   3628 2HD2 LEU A 241      -7.194 -12.558 -23.707  1.00 75.54           H
ATOM   3629 3HD2 LEU A 241      -6.031 -11.533 -22.832  1.00 75.54           H
ATOM   3630  HN  LEU A 241      -9.756 -14.207 -21.260  1.00 75.54           H
ATOM   3631  N   ILE A 242      -9.368 -17.006 -22.599  1.00 77.87           N
ATOM   3632  CA  ILE A 242      -9.573 -18.395 -22.970  1.00 77.87           C
ATOM   3633  C   ILE A 242     -10.335 -18.457 -24.296  1.00 77.87           C
ATOM   3634  O   ILE A 242     -10.030 -19.285 -25.153  1.00 77.87           O
ATOM   3635  HA  ILE A 242      -8.590 -18.843 -23.116  1.00 77.87           H
ATOM   3636  CB  ILE A 242     -10.255 -19.159 -21.833  1.00 77.87           C
ATOM   3637  HB  ILE A 242     -11.069 -18.544 -21.449  1.00 77.87           H
ATOM   3638  CG1 ILE A 242      -9.285 -19.400 -20.676  1.00 77.87           C
ATOM   3639 1HG1 ILE A 242      -8.530 -20.127 -20.974  1.00 77.87           H
ATOM   3640 2HG1 ILE A 242      -8.759 -18.475 -20.438  1.00 77.87           H
ATOM   3641  CG2 ILE A 242     -10.875 -20.462 -22.343  1.00 77.87           C
ATOM   3642 1HG2 ILE A 242     -11.619 -20.236 -23.107  1.00 77.87           H
ATOM   3643 2HG2 ILE A 242     -10.095 -21.093 -22.769  1.00 77.87           H
ATOM   3644 3HG2 ILE A 242     -11.353 -20.985 -21.514  1.00 77.87           H
ATOM   3645  CD1 ILE A 242     -10.025 -19.905 -19.436  1.00 77.87           C
ATOM   3646 1HD1 ILE A 242     -10.762 -19.165 -19.126  1.00 77.87           H
ATOM   3647 2HD1 ILE A 242     -10.529 -20.843 -19.670  1.00 77.87           H
ATOM   3648 3HD1 ILE A 242      -9.312 -20.069 -18.628  1.00 77.87           H
ATOM   3649  HN  ILE A 242      -9.822 -16.723 -21.754  1.00 77.87           H
ATOM   3650  N   GLN A 243     -11.310 -17.569 -24.423  1.00 75.06           N
ATOM   3651  CA  GLN A 243     -12.137 -17.532 -25.617  1.00 75.06           C
ATOM   3652  C   GLN A 243     -11.330 -17.004 -26.805  1.00 75.06           C
ATOM   3653  O   GLN A 243     -11.677 -17.258 -27.958  1.00 75.06           O
ATOM   3654  HA  GLN A 243     -12.430 -18.566 -25.799  1.00 75.06           H
ATOM   3655  CB  GLN A 243     -13.393 -16.688 -25.389  1.00 75.06           C
ATOM   3656 1HB  GLN A 243     -13.112 -15.710 -25.000  1.00 75.06           H
ATOM   3657 2HB  GLN A 243     -13.901 -16.521 -26.339  1.00 75.06           H
ATOM   3658  CG  GLN A 243     -14.345 -17.377 -24.410  1.00 75.06           C
ATOM   3659 1HG  GLN A 243     -14.572 -18.383 -24.764  1.00 75.06           H
ATOM   3660 2HG  GLN A 243     -13.861 -17.483 -23.439  1.00 75.06           H
ATOM   3661  CD  GLN A 243     -15.643 -16.581 -24.255  1.00 75.06           C
ATOM   3662  OE1 GLN A 243     -15.744 -15.429 -24.642  1.00 75.06           O
ATOM   3663  NE2 GLN A 243     -16.626 -17.258 -23.669  1.00 75.06           N
ATOM   3664 1HE2 GLN A 243     -16.477 -18.202 -23.374  1.00 75.06           H
ATOM   3665 2HE2 GLN A 243     -17.514 -16.823 -23.522  1.00 75.06           H
ATOM   3666  HN  GLN A 243     -11.538 -16.886 -23.730  1.00 75.06           H
ATOM   3667  N   ALA A 244     -10.269 -16.278 -26.483  1.00 69.28           N
ATOM   3668  CA  ALA A 244      -9.395 -15.736 -27.509  1.00 69.28           C
ATOM   3669  C   ALA A 244      -8.752 -16.886 -28.287  1.00 69.28           C
ATOM   3670  O   ALA A 244      -8.165 -17.790 -27.693  1.00 69.28           O
ATOM   3671  HA  ALA A 244     -10.008 -15.146 -28.190  1.00 69.28           H
ATOM   3672  CB  ALA A 244      -8.356 -14.818 -26.861  1.00 69.28           C
ATOM   3673 1HB  ALA A 244      -8.862 -14.002 -26.347  1.00 69.28           H
ATOM   3674 2HB  ALA A 244      -7.765 -15.388 -26.144  1.00 69.28           H
ATOM   3675 3HB  ALA A 244      -7.700 -14.411 -27.631  1.00 69.28           H
ATOM   3676  HN  ALA A 244     -10.005 -16.061 -25.544  1.00 69.28           H
ATOM   3677  N   LYS A 245      -8.886 -16.816 -29.603  1.00 60.75           N
ATOM   3678  CA  LYS A 245      -8.331 -17.843 -30.468  1.00 60.75           C
ATOM   3679  C   LYS A 245      -6.846 -17.559 -30.702  1.00 60.75           C
ATOM   3680  O   LYS A 245      -6.134 -18.386 -31.269  1.00 60.75           O
ATOM   3681  HA  LYS A 245      -8.421 -18.795 -29.944  1.00 60.75           H
ATOM   3682  CB  LYS A 245      -9.146 -17.956 -31.757  1.00 60.75           C
ATOM   3683 1HB  LYS A 245      -9.298 -16.965 -32.185  1.00 60.75           H
ATOM   3684 2HB  LYS A 245      -8.591 -18.538 -32.493  1.00 60.75           H
ATOM   3685  CG  LYS A 245     -10.501 -18.617 -31.493  1.00 60.75           C
ATOM   3686 1HG  LYS A 245     -10.358 -19.532 -30.918  1.00 60.75           H
ATOM   3687 2HG  LYS A 245     -11.121 -17.954 -30.888  1.00 60.75           H
ATOM   3688  CD  LYS A 245     -11.219 -18.940 -32.805  1.00 60.75           C
ATOM   3689 1HD  LYS A 245     -11.438 -18.016 -33.340  1.00 60.75           H
ATOM   3690 2HD  LYS A 245     -10.565 -19.532 -33.445  1.00 60.75           H
ATOM   3691  CE  LYS A 245     -12.518 -19.705 -32.545  1.00 60.75           C
ATOM   3692 1HE  LYS A 245     -12.313 -20.584 -31.934  1.00 60.75           H
ATOM   3693 2HE  LYS A 245     -13.210 -19.079 -31.981  1.00 60.75           H
ATOM   3694  NZ  LYS A 245     -13.141 -20.117 -33.823  1.00 60.75           N
ATOM   3695 1HZ  LYS A 245     -14.000 -20.621 -33.633  1.00 60.75           H
ATOM   3696 2HZ  LYS A 245     -13.347 -19.295 -34.379  1.00 60.75           H
ATOM   3697 3HZ  LYS A 245     -12.503 -20.718 -34.332  1.00 60.75           H
ATOM   3698  HN  LYS A 245      -9.362 -16.076 -30.078  1.00 60.75           H
ATOM   3699  N   LYS A 246      -6.423 -16.386 -30.254  1.00 59.62           N
ATOM   3700  CA  LYS A 246      -5.105 -15.883 -30.602  1.00 59.62           C
ATOM   3701  C   LYS A 246      -4.053 -16.586 -29.742  1.00 59.62           C
ATOM   3702  O   LYS A 246      -4.208 -16.690 -28.526  1.00 59.62           O
ATOM   3703  HA  LYS A 246      -4.923 -16.137 -31.646  1.00 59.62           H
ATOM   3704  CB  LYS A 246      -5.068 -14.357 -30.494  1.00 59.62           C
ATOM   3705 1HB  LYS A 246      -5.572 -14.041 -29.581  1.00 59.62           H
ATOM   3706 2HB  LYS A 246      -4.034 -14.019 -30.420  1.00 59.62           H
ATOM   3707  CG  LYS A 246      -5.738 -13.705 -31.705  1.00 59.62           C
ATOM   3708 1HG  LYS A 246      -5.375 -14.173 -32.621  1.00 59.62           H
ATOM   3709 2HG  LYS A 246      -6.814 -13.874 -31.665  1.00 59.62           H
ATOM   3710  CD  LYS A 246      -5.453 -12.202 -31.746  1.00 59.62           C
ATOM   3711 1HD  LYS A 246      -5.927 -11.715 -30.894  1.00 59.62           H
ATOM   3712 2HD  LYS A 246      -4.381 -12.029 -31.656  1.00 59.62           H
ATOM   3713  CE  LYS A 246      -5.968 -11.582 -33.047  1.00 59.62           C
ATOM   3714 1HE  LYS A 246      -5.553 -12.118 -33.901  1.00 59.62           H
ATOM   3715 2HE  LYS A 246      -7.052 -11.686 -33.102  1.00 59.62           H
ATOM   3716  NZ  LYS A 246      -5.596 -10.152 -33.122  1.00 59.62           N
ATOM   3717 1HZ  LYS A 246      -5.961  -9.752 -33.980  1.00 59.62           H
ATOM   3718 2HZ  LYS A 246      -5.987  -9.659 -32.327  1.00 59.62           H
ATOM   3719 3HZ  LYS A 246      -4.586 -10.064 -33.111  1.00 59.62           H
ATOM   3720  HN  LYS A 246      -6.963 -15.784 -29.665  1.00 59.62           H
ATOM   3721  N   SER A 247      -3.005 -17.050 -30.407  1.00 59.72           N
ATOM   3722  CA  SER A 247      -1.924 -17.734 -29.718  1.00 59.72           C
ATOM   3723  C   SER A 247      -1.429 -16.884 -28.547  1.00 59.72           C
ATOM   3724  O   SER A 247      -1.184 -17.402 -27.459  1.00 59.72           O
ATOM   3725  HA  SER A 247      -2.356 -18.667 -29.358  1.00 59.72           H
ATOM   3726  CB  SER A 247      -0.770 -18.043 -30.674  1.00 59.72           C
ATOM   3727 1HB  SER A 247      -0.983 -18.966 -31.214  1.00 59.72           H
ATOM   3728 2HB  SER A 247      -0.693 -17.250 -31.418  1.00 59.72           H
ATOM   3729  OG  SER A 247       0.472 -18.172 -29.988  1.00 59.72           O
ATOM   3730  HG  SER A 247       1.209 -18.337 -30.643  1.00 59.72           H
ATOM   3731  HN  SER A 247      -2.888 -16.965 -31.397  1.00 59.72           H
ATOM   3732  N   SER A 248      -1.298 -15.591 -28.809  1.00 61.89           N
ATOM   3733  CA  SER A 248      -0.624 -14.703 -27.876  1.00 61.89           C
ATOM   3734  C   SER A 248      -1.376 -14.675 -26.544  1.00 61.89           C
ATOM   3735  O   SER A 248      -0.921 -14.056 -25.584  1.00 61.89           O
ATOM   3736  HA  SER A 248       0.372 -15.126 -27.744  1.00 61.89           H
ATOM   3737  CB  SER A 248      -0.506 -13.290 -28.450  1.00 61.89           C
ATOM   3738 1HB  SER A 248       0.066 -12.667 -27.763  1.00 61.89           H
ATOM   3739 2HB  SER A 248       0.049 -13.324 -29.387  1.00 61.89           H
ATOM   3740  OG  SER A 248      -1.782 -12.697 -28.676  1.00 61.89           O
ATOM   3741  HG  SER A 248      -1.670 -11.772 -29.038  1.00 61.89           H
ATOM   3742  HN  SER A 248      -1.641 -15.151 -29.638  1.00 61.89           H
ATOM   3743  N   LYS A 249      -2.515 -15.353 -26.530  1.00 67.41           N
ATOM   3744  CA  LYS A 249      -3.366 -15.361 -25.352  1.00 67.41           C
ATOM   3745  C   LYS A 249      -2.589 -15.947 -24.171  1.00 67.41           C
ATOM   3746  O   LYS A 249      -2.743 -15.496 -23.037  1.00 67.41           O
ATOM   3747  HA  LYS A 249      -3.615 -14.325 -25.122  1.00 67.41           H
ATOM   3748  CB  LYS A 249      -4.680 -16.088 -25.645  1.00 67.41           C
ATOM   3749 1HB  LYS A 249      -5.382 -15.922 -24.829  1.00 67.41           H
ATOM   3750 2HB  LYS A 249      -5.135 -15.676 -26.545  1.00 67.41           H
ATOM   3751  CG  LYS A 249      -4.447 -17.589 -25.827  1.00 67.41           C
ATOM   3752 1HG  LYS A 249      -3.617 -17.751 -26.516  1.00 67.41           H
ATOM   3753 2HG  LYS A 249      -4.161 -18.035 -24.874  1.00 67.41           H
ATOM   3754  CD  LYS A 249      -5.703 -18.279 -26.362  1.00 67.41           C
ATOM   3755 1HD  LYS A 249      -6.559 -18.017 -25.740  1.00 67.41           H
ATOM   3756 2HD  LYS A 249      -5.919 -17.919 -27.368  1.00 67.41           H
ATOM   3757  CE  LYS A 249      -5.528 -19.798 -26.385  1.00 67.41           C
ATOM   3758 1HE  LYS A 249      -4.795 -20.075 -27.143  1.00 67.41           H
ATOM   3759 2HE  LYS A 249      -5.139 -20.140 -25.426  1.00 67.41           H
ATOM   3760  NZ  LYS A 249      -6.819 -20.465 -26.668  1.00 67.41           N
ATOM   3761 1HZ  LYS A 249      -6.664 -21.458 -26.800  1.00 67.41           H
ATOM   3762 2HZ  LYS A 249      -7.451 -20.322 -25.889  1.00 67.41           H
ATOM   3763 3HZ  LYS A 249      -7.225 -20.071 -27.510  1.00 67.41           H
ATOM   3764  HN  LYS A 249      -2.857 -15.888 -27.302  1.00 67.41           H
ATOM   3765  N   HIS A 250      -1.771 -16.943 -24.478  1.00 71.66           N
ATOM   3766  CA  HIS A 250      -1.105 -17.711 -23.440  1.00 71.66           C
ATOM   3767  C   HIS A 250      -0.132 -16.809 -22.678  1.00 71.66           C
ATOM   3768  O   HIS A 250      -0.026 -16.897 -21.455  1.00 71.66           O
ATOM   3769  HA  HIS A 250      -1.882 -18.052 -22.756  1.00 71.66           H
ATOM   3770  CB  HIS A 250      -0.427 -18.949 -24.030  1.00 71.66           C
ATOM   3771 1HB  HIS A 250       0.182 -18.646 -24.882  1.00 71.66           H
ATOM   3772 2HB  HIS A 250       0.251 -19.369 -23.287  1.00 71.66           H
ATOM   3773  CG  HIS A 250      -1.391 -20.023 -24.476  1.00 71.66           C
ATOM   3774  ND1 HIS A 250      -2.041 -20.862 -23.587  1.00 71.66           N
ATOM   3775  HD1 HIS A 250      -1.945 -20.847 -22.592  1.00 71.66           H
ATOM   3776  CD2 HIS A 250      -1.808 -20.385 -25.723  1.00 71.66           C
ATOM   3777  HD2 HIS A 250      -1.490 -19.927 -26.659  1.00 71.66           H
ATOM   3778  CE1 HIS A 250      -2.811 -21.688 -24.280  1.00 71.66           C
ATOM   3779  HE1 HIS A 250      -3.449 -22.468 -23.865  1.00 71.66           H
ATOM   3780  NE2 HIS A 250      -2.665 -21.392 -25.603  1.00 71.66           N
ATOM   3781  HN  HIS A 250      -1.561 -17.226 -25.414  1.00 71.66           H
ATOM   3782  N   LYS A 251       0.554 -15.963 -23.432  1.00 70.59           N
ATOM   3783  CA  LYS A 251       1.524 -15.054 -22.844  1.00 70.59           C
ATOM   3784  C   LYS A 251       0.802 -14.076 -21.914  1.00 70.59           C
ATOM   3785  O   LYS A 251       1.221 -13.872 -20.776  1.00 70.59           O
ATOM   3786  HA  LYS A 251       2.213 -15.652 -22.248  1.00 70.59           H
ATOM   3787  CB  LYS A 251       2.347 -14.369 -23.936  1.00 70.59           C
ATOM   3788 1HB  LYS A 251       2.700 -15.112 -24.652  1.00 70.59           H
ATOM   3789 2HB  LYS A 251       1.718 -13.671 -24.487  1.00 70.59           H
ATOM   3790  CG  LYS A 251       3.542 -13.624 -23.337  1.00 70.59           C
ATOM   3791 1HG  LYS A 251       3.187 -12.821 -22.691  1.00 70.59           H
ATOM   3792 2HG  LYS A 251       4.122 -14.303 -22.712  1.00 70.59           H
ATOM   3793  CD  LYS A 251       4.435 -13.045 -24.436  1.00 70.59           C
ATOM   3794 1HD  LYS A 251       4.775 -13.846 -25.093  1.00 70.59           H
ATOM   3795 2HD  LYS A 251       3.859 -12.353 -25.050  1.00 70.59           H
ATOM   3796  CE  LYS A 251       5.643 -12.322 -23.837  1.00 70.59           C
ATOM   3797 1HE  LYS A 251       5.306 -11.492 -23.216  1.00 70.59           H
ATOM   3798 2HE  LYS A 251       6.196 -13.001 -23.189  1.00 70.59           H
ATOM   3799  NZ  LYS A 251       6.529 -11.817 -24.910  1.00 70.59           N
ATOM   3800 1HZ  LYS A 251       7.315 -11.329 -24.497  1.00 70.59           H
ATOM   3801 2HZ  LYS A 251       6.868 -12.597 -25.463  1.00 70.59           H
ATOM   3802 3HZ  LYS A 251       6.010 -11.181 -25.505  1.00 70.59           H
ATOM   3803  HN  LYS A 251       0.457 -15.892 -24.424  1.00 70.59           H
ATOM   3804  N   ALA A 252      -0.271 -13.498 -22.434  1.00 69.33           N
ATOM   3805  CA  ALA A 252      -1.016 -12.497 -21.690  1.00 69.33           C
ATOM   3806  C   ALA A 252      -1.544 -13.119 -20.395  1.00 69.33           C
ATOM   3807  O   ALA A 252      -1.579 -12.462 -19.356  1.00 69.33           O
ATOM   3808  HA  ALA A 252      -0.329 -11.689 -21.440  1.00 69.33           H
ATOM   3809  CB  ALA A 252      -2.137 -11.938 -22.568  1.00 69.33           C
ATOM   3810 1HB  ALA A 252      -1.707 -11.481 -23.459  1.00 69.33           H
ATOM   3811 2HB  ALA A 252      -2.807 -12.746 -22.860  1.00 69.33           H
ATOM   3812 3HB  ALA A 252      -2.696 -11.187 -22.009  1.00 69.33           H
ATOM   3813  HN  ALA A 252      -0.631 -13.702 -23.344  1.00 69.33           H
ATOM   3814  N   LEU A 253      -1.942 -14.378 -20.501  1.00 74.47           N
ATOM   3815  CA  LEU A 253      -2.496 -15.086 -19.360  1.00 74.47           C
ATOM   3816  C   LEU A 253      -1.428 -15.204 -18.270  1.00 74.47           C
ATOM   3817  O   LEU A 253      -1.686 -14.898 -17.107  1.00 74.47           O
ATOM   3818  HA  LEU A 253      -3.320 -14.487 -18.972  1.00 74.47           H
ATOM   3819  CB  LEU A 253      -3.081 -16.432 -19.795  1.00 74.47           C
ATOM   3820 1HB  LEU A 253      -3.652 -16.278 -20.711  1.00 74.47           H
ATOM   3821 2HB  LEU A 253      -2.256 -17.100 -20.043  1.00 74.47           H
ATOM   3822  CG  LEU A 253      -3.982 -17.133 -18.777  1.00 74.47           C
ATOM   3823  HG  LEU A 253      -3.510 -17.062 -17.797  1.00 74.47           H
ATOM   3824  CD1 LEU A 253      -5.340 -16.436 -18.676  1.00 74.47           C
ATOM   3825 1HD1 LEU A 253      -5.196 -15.403 -18.361  1.00 74.47           H
ATOM   3826 2HD1 LEU A 253      -5.832 -16.455 -19.649  1.00 74.47           H
ATOM   3827 3HD1 LEU A 253      -5.961 -16.955 -17.945  1.00 74.47           H
ATOM   3828  CD2 LEU A 253      -4.124 -18.621 -19.104  1.00 74.47           C
ATOM   3829 1HD2 LEU A 253      -4.562 -18.735 -20.095  1.00 74.47           H
ATOM   3830 2HD2 LEU A 253      -3.141 -19.092 -19.084  1.00 74.47           H
ATOM   3831 3HD2 LEU A 253      -4.769 -19.095 -18.365  1.00 74.47           H
ATOM   3832  HN  LEU A 253      -1.891 -14.912 -21.345  1.00 74.47           H
ATOM   3833  N   LYS A 254      -0.251 -15.648 -18.686  1.00 76.03           N
ATOM   3834  CA  LYS A 254       0.842 -15.856 -17.752  1.00 76.03           C
ATOM   3835  C   LYS A 254       1.115 -14.554 -16.995  1.00 76.03           C
ATOM   3836  O   LYS A 254       1.229 -14.556 -15.770  1.00 76.03           O
ATOM   3837  HA  LYS A 254       0.521 -16.611 -17.035  1.00 76.03           H
ATOM   3838  CB  LYS A 254       2.068 -16.413 -18.478  1.00 76.03           C
ATOM   3839 1HB  LYS A 254       1.796 -17.321 -19.016  1.00 76.03           H
ATOM   3840 2HB  LYS A 254       2.413 -15.694 -19.221  1.00 76.03           H
ATOM   3841  CG  LYS A 254       3.198 -16.717 -17.492  1.00 76.03           C
ATOM   3842 1HG  LYS A 254       3.535 -15.793 -17.023  1.00 76.03           H
ATOM   3843 2HG  LYS A 254       2.827 -17.362 -16.696  1.00 76.03           H
ATOM   3844  CD  LYS A 254       4.374 -17.395 -18.198  1.00 76.03           C
ATOM   3845 1HD  LYS A 254       4.039 -18.323 -18.662  1.00 76.03           H
ATOM   3846 2HD  LYS A 254       4.741 -16.754 -18.999  1.00 76.03           H
ATOM   3847  CE  LYS A 254       5.508 -17.691 -17.214  1.00 76.03           C
ATOM   3848 1HE  LYS A 254       5.908 -16.757 -16.819  1.00 76.03           H
ATOM   3849 2HE  LYS A 254       5.122 -18.257 -16.365  1.00 76.03           H
ATOM   3850  NZ  LYS A 254       6.585 -18.457 -17.879  1.00 76.03           N
ATOM   3851 1HZ  LYS A 254       7.333 -18.633 -17.218  1.00 76.03           H
ATOM   3852 2HZ  LYS A 254       6.215 -19.340 -18.214  1.00 76.03           H
ATOM   3853 3HZ  LYS A 254       6.945 -17.923 -18.663  1.00 76.03           H
ATOM   3854  HN  LYS A 254      -0.040 -15.865 -19.639  1.00 76.03           H
ATOM   3855  N   VAL A 255       1.212 -13.474 -17.756  1.00 73.09           N
ATOM   3856  CA  VAL A 255       1.480 -12.170 -17.173  1.00 73.09           C
ATOM   3857  C   VAL A 255       0.433 -11.872 -16.098  1.00 73.09           C
ATOM   3858  O   VAL A 255       0.776 -11.464 -14.989  1.00 73.09           O
ATOM   3859  HA  VAL A 255       2.462 -12.215 -16.703  1.00 73.09           H
ATOM   3860  CB  VAL A 255       1.528 -11.106 -18.272  1.00 73.09           C
ATOM   3861  HB  VAL A 255       0.674 -11.264 -18.930  1.00 73.09           H
ATOM   3862  CG1 VAL A 255       1.412  -9.700 -17.679  1.00 73.09           C
ATOM   3863 1HG1 VAL A 255       0.466  -9.609 -17.145  1.00 73.09           H
ATOM   3864 2HG1 VAL A 255       2.237  -9.528 -16.988  1.00 73.09           H
ATOM   3865 3HG1 VAL A 255       1.449  -8.964 -18.481  1.00 73.09           H
ATOM   3866  CG2 VAL A 255       2.800 -11.243 -19.112  1.00 73.09           C
ATOM   3867 1HG2 VAL A 255       3.673 -11.124 -18.471  1.00 73.09           H
ATOM   3868 2HG2 VAL A 255       2.823 -12.228 -19.578  1.00 73.09           H
ATOM   3869 3HG2 VAL A 255       2.809 -10.475 -19.885  1.00 73.09           H
ATOM   3870  HN  VAL A 255       1.111 -13.479 -18.751  1.00 73.09           H
ATOM   3871  N   THR A 256      -0.822 -12.086 -16.464  1.00 72.79           N
ATOM   3872  CA  THR A 256      -1.928 -11.709 -15.600  1.00 72.79           C
ATOM   3873  C   THR A 256      -1.852 -12.467 -14.274  1.00 72.79           C
ATOM   3874  O   THR A 256      -2.024 -11.879 -13.207  1.00 72.79           O
ATOM   3875  HA  THR A 256      -1.837 -10.648 -15.368  1.00 72.79           H
ATOM   3876  CB  THR A 256      -3.230 -11.954 -16.366  1.00 72.79           C
ATOM   3877  HB  THR A 256      -3.346 -13.010 -16.610  1.00 72.79           H
ATOM   3878  OG1 THR A 256      -3.149 -11.070 -17.481  1.00 72.79           O
ATOM   3879  HG1 THR A 256      -2.959 -11.588 -18.314  1.00 72.79           H
ATOM   3880  CG2 THR A 256      -4.462 -11.471 -15.596  1.00 72.79           C
ATOM   3881 1HG2 THR A 256      -4.377 -10.400 -15.411  1.00 72.79           H
ATOM   3882 2HG2 THR A 256      -4.526 -12.000 -14.645  1.00 72.79           H
ATOM   3883 3HG2 THR A 256      -5.358 -11.668 -16.184  1.00 72.79           H
ATOM   3884  HN  THR A 256      -1.088 -12.508 -17.331  1.00 72.79           H
ATOM   3885  N   ILE A 257      -1.593 -13.762 -14.383  1.00 76.74           N
ATOM   3886  CA  ILE A 257      -1.516 -14.612 -13.207  1.00 76.74           C
ATOM   3887  C   ILE A 257      -0.381 -14.124 -12.303  1.00 76.74           C
ATOM   3888  O   ILE A 257      -0.551 -14.016 -11.090  1.00 76.74           O
ATOM   3889  HA  ILE A 257      -2.457 -14.507 -12.666  1.00 76.74           H
ATOM   3890  CB  ILE A 257      -1.389 -16.081 -13.614  1.00 76.74           C
ATOM   3891  HB  ILE A 257      -0.590 -16.163 -14.351  1.00 76.74           H
ATOM   3892  CG1 ILE A 257      -2.673 -16.578 -14.282  1.00 76.74           C
ATOM   3893 1HG1 ILE A 257      -3.469 -16.647 -13.540  1.00 76.74           H
ATOM   3894 2HG1 ILE A 257      -2.999 -15.858 -15.032  1.00 76.74           H
ATOM   3895  CG2 ILE A 257      -0.991 -16.949 -12.419  1.00 76.74           C
ATOM   3896 1HG2 ILE A 257      -0.032 -16.611 -12.027  1.00 76.74           H
ATOM   3897 2HG2 ILE A 257      -1.750 -16.866 -11.641  1.00 76.74           H
ATOM   3898 3HG2 ILE A 257      -0.908 -17.988 -12.736  1.00 76.74           H
ATOM   3899  CD1 ILE A 257      -2.457 -17.944 -14.936  1.00 76.74           C
ATOM   3900 1HD1 ILE A 257      -1.677 -17.865 -15.694  1.00 76.74           H
ATOM   3901 2HD1 ILE A 257      -2.155 -18.666 -14.178  1.00 76.74           H
ATOM   3902 3HD1 ILE A 257      -3.385 -18.273 -15.403  1.00 76.74           H
ATOM   3903  HN  ILE A 257      -1.438 -14.230 -15.253  1.00 76.74           H
ATOM   3904  N   THR A 258       0.751 -13.841 -12.930  1.00 79.69           N
ATOM   3905  CA  THR A 258       1.942 -13.461 -12.190  1.00 79.69           C
ATOM   3906  C   THR A 258       1.657 -12.243 -11.309  1.00 79.69           C
ATOM   3907  O   THR A 258       2.008 -12.229 -10.130  1.00 79.69           O
ATOM   3908  HA  THR A 258       2.208 -14.282 -11.523  1.00 79.69           H
ATOM   3909  CB  THR A 258       3.072 -13.233 -13.196  1.00 79.69           C
ATOM   3910  HB  THR A 258       2.830 -12.414 -13.874  1.00 79.69           H
ATOM   3911  OG1 THR A 258       3.254 -14.506 -13.809  1.00 79.69           O
ATOM   3912  HG1 THR A 258       2.627 -14.606 -14.582  1.00 79.69           H
ATOM   3913  CG2 THR A 258       4.413 -12.951 -12.516  1.00 79.69           C
ATOM   3914 1HG2 THR A 258       4.688 -13.800 -11.889  1.00 79.69           H
ATOM   3915 2HG2 THR A 258       4.327 -12.057 -11.899  1.00 79.69           H
ATOM   3916 3HG2 THR A 258       5.180 -12.797 -13.275  1.00 79.69           H
ATOM   3917  HN  THR A 258       0.862 -13.868 -13.924  1.00 79.69           H
ATOM   3918  N   VAL A 259       1.023 -11.250 -11.915  1.00 75.56           N
ATOM   3919  CA  VAL A 259       0.762  -9.997 -11.227  1.00 75.56           C
ATOM   3920  C   VAL A 259      -0.138 -10.263 -10.018  1.00 75.56           C
ATOM   3921  O   VAL A 259       0.118  -9.757  -8.926  1.00 75.56           O
ATOM   3922  HA  VAL A 259       1.718  -9.611 -10.874  1.00 75.56           H
ATOM   3923  CB  VAL A 259       0.169  -8.978 -12.201  1.00 75.56           C
ATOM   3924  HB  VAL A 259      -0.707  -9.430 -12.666  1.00 75.56           H
ATOM   3925  CG1 VAL A 259      -0.288  -7.717 -11.465  1.00 75.56           C
ATOM   3926 1HG1 VAL A 259      -1.048  -7.981 -10.729  1.00 75.56           H
ATOM   3927 2HG1 VAL A 259       0.565  -7.263 -10.960  1.00 75.56           H
ATOM   3928 3HG1 VAL A 259      -0.705  -7.009 -12.181  1.00 75.56           H
ATOM   3929  CG2 VAL A 259       1.165  -8.635 -13.310  1.00 75.56           C
ATOM   3930 1HG2 VAL A 259       2.068  -8.212 -12.869  1.00 75.56           H
ATOM   3931 2HG2 VAL A 259       1.420  -9.540 -13.862  1.00 75.56           H
ATOM   3932 3HG2 VAL A 259       0.718  -7.909 -13.989  1.00 75.56           H
ATOM   3933  HN  VAL A 259       0.691 -11.291 -12.858  1.00 75.56           H
ATOM   3934  N   LEU A 260      -1.172 -11.057 -10.254  1.00 77.11           N
ATOM   3935  CA  LEU A 260      -2.138 -11.357  -9.210  1.00 77.11           C
ATOM   3936  C   LEU A 260      -1.429 -12.062  -8.052  1.00 77.11           C
ATOM   3937  O   LEU A 260      -1.618 -11.701  -6.892  1.00 77.11           O
ATOM   3938  HA  LEU A 260      -2.532 -10.408  -8.847  1.00 77.11           H
ATOM   3939  CB  LEU A 260      -3.316 -12.147  -9.783  1.00 77.11           C
ATOM   3940 1HB  LEU A 260      -3.831 -11.519 -10.510  1.00 77.11           H
ATOM   3941 2HB  LEU A 260      -2.922 -13.007 -10.325  1.00 77.11           H
ATOM   3942  CG  LEU A 260      -4.344 -12.649  -8.766  1.00 77.11           C
ATOM   3943  HG  LEU A 260      -3.832 -13.294  -8.052  1.00 77.11           H
ATOM   3944  CD1 LEU A 260      -4.945 -11.486  -7.974  1.00 77.11           C
ATOM   3945 1HD1 LEU A 260      -4.152 -10.962  -7.440  1.00 77.11           H
ATOM   3946 2HD1 LEU A 260      -5.439 -10.796  -8.659  1.00 77.11           H
ATOM   3947 3HD1 LEU A 260      -5.672 -11.871  -7.259  1.00 77.11           H
ATOM   3948  CD2 LEU A 260      -5.421 -13.495  -9.448  1.00 77.11           C
ATOM   3949 1HD2 LEU A 260      -5.936 -12.894 -10.197  1.00 77.11           H
ATOM   3950 2HD2 LEU A 260      -4.957 -14.356  -9.929  1.00 77.11           H
ATOM   3951 3HD2 LEU A 260      -6.139 -13.839  -8.703  1.00 77.11           H
ATOM   3952  HN  LEU A 260      -1.355 -11.490 -11.136  1.00 77.11           H
ATOM   3953  N   THR A 261      -0.628 -13.055  -8.408  1.00 82.57           N
ATOM   3954  CA  THR A 261       0.021 -13.888  -7.409  1.00 82.57           C
ATOM   3955  C   THR A 261       0.925 -13.039  -6.513  1.00 82.57           C
ATOM   3956  O   THR A 261       0.934 -13.211  -5.295  1.00 82.57           O
ATOM   3957  HA  THR A 261      -0.749 -14.320  -6.770  1.00 82.57           H
ATOM   3958  CB  THR A 261       0.767 -15.007  -8.139  1.00 82.57           C
ATOM   3959  HB  THR A 261       1.555 -14.601  -8.773  1.00 82.57           H
ATOM   3960  OG1 THR A 261      -0.261 -15.724  -8.818  1.00 82.57           O
ATOM   3961  HG1 THR A 261      -0.441 -15.304  -9.707  1.00 82.57           H
ATOM   3962  CG2 THR A 261       1.366 -16.035  -7.177  1.00 82.57           C
ATOM   3963 1HG2 THR A 261       0.569 -16.491  -6.589  1.00 82.57           H
ATOM   3964 2HG2 THR A 261       2.072 -15.540  -6.510  1.00 82.57           H
ATOM   3965 3HG2 THR A 261       1.884 -16.807  -7.747  1.00 82.57           H
ATOM   3966  HN  THR A 261      -0.420 -13.294  -9.357  1.00 82.57           H
ATOM   3967  N   VAL A 262       1.663 -12.142  -7.150  1.00 84.12           N
ATOM   3968  CA  VAL A 262       2.646 -11.341  -6.441  1.00 84.12           C
ATOM   3969  C   VAL A 262       1.932 -10.447  -5.425  1.00 84.12           C
ATOM   3970  O   VAL A 262       2.387 -10.302  -4.292  1.00 84.12           O
ATOM   3971  HA  VAL A 262       3.303 -12.026  -5.905  1.00 84.12           H
ATOM   3972  CB  VAL A 262       3.496 -10.552  -7.439  1.00 84.12           C
ATOM   3973  HB  VAL A 262       2.821  -9.993  -8.086  1.00 84.12           H
ATOM   3974  CG1 VAL A 262       4.395  -9.546  -6.717  1.00 84.12           C
ATOM   3975 1HG1 VAL A 262       3.778  -8.846  -6.153  1.00 84.12           H
ATOM   3976 2HG1 VAL A 262       5.059 -10.076  -6.034  1.00 84.12           H
ATOM   3977 3HG1 VAL A 262       4.988  -8.999  -7.449  1.00 84.12           H
ATOM   3978  CG2 VAL A 262       4.322 -11.492  -8.319  1.00 84.12           C
ATOM   3979 1HG2 VAL A 262       4.983 -12.090  -7.693  1.00 84.12           H
ATOM   3980 2HG2 VAL A 262       3.653 -12.151  -8.874  1.00 84.12           H
ATOM   3981 3HG2 VAL A 262       4.917 -10.905  -9.019  1.00 84.12           H
ATOM   3982  HN  VAL A 262       1.597 -11.959  -8.131  1.00 84.12           H
ATOM   3983  N   PHE A 263       0.824  -9.870  -5.868  1.00 78.80           N
ATOM   3984  CA  PHE A 263       0.053  -8.979  -5.018  1.00 78.80           C
ATOM   3985  C   PHE A 263      -0.490  -9.722  -3.796  1.00 78.80           C
ATOM   3986  O   PHE A 263      -0.312  -9.275  -2.664  1.00 78.80           O
ATOM   3987  HA  PHE A 263       0.723  -8.185  -4.690  1.00 78.80           H
ATOM   3988  CB  PHE A 263      -1.123  -8.469  -5.854  1.00 78.80           C
ATOM   3989 1HB  PHE A 263      -0.736  -8.009  -6.763  1.00 78.80           H
ATOM   3990 2HB  PHE A 263      -1.732  -9.319  -6.162  1.00 78.80           H
ATOM   3991  CG  PHE A 263      -2.012  -7.459  -5.127  1.00 78.80           C
ATOM   3992  CD1 PHE A 263      -3.027  -7.894  -4.333  1.00 78.80           C
ATOM   3993  HD1 PHE A 263      -3.207  -8.963  -4.216  1.00 78.80           H
ATOM   3994  CD2 PHE A 263      -1.787  -6.126  -5.273  1.00 78.80           C
ATOM   3995  HD2 PHE A 263      -0.974  -5.777  -5.909  1.00 78.80           H
ATOM   3996  CE1 PHE A 263      -3.852  -6.957  -3.658  1.00 78.80           C
ATOM   3997  HE1 PHE A 263      -4.666  -7.306  -3.022  1.00 78.80           H
ATOM   3998  CE2 PHE A 263      -2.613  -5.188  -4.598  1.00 78.80           C
ATOM   3999  HE2 PHE A 263      -2.433  -4.120  -4.716  1.00 78.80           H
ATOM   4000  CZ  PHE A 263      -3.628  -5.624  -3.805  1.00 78.80           C
ATOM   4001  HZ  PHE A 263      -4.261  -4.904  -3.286  1.00 78.80           H
ATOM   4002  HN  PHE A 263       0.454 -10.003  -6.787  1.00 78.80           H
ATOM   4003  N   VAL A 264      -1.142 -10.843  -4.065  1.00 82.54           N
ATOM   4004  CA  VAL A 264      -1.814 -11.590  -3.015  1.00 82.54           C
ATOM   4005  C   VAL A 264      -0.787 -12.021  -1.966  1.00 82.54           C
ATOM   4006  O   VAL A 264      -1.015 -11.861  -0.768  1.00 82.54           O
ATOM   4007  HA  VAL A 264      -2.535 -10.921  -2.546  1.00 82.54           H
ATOM   4008  CB  VAL A 264      -2.582 -12.767  -3.619  1.00 82.54           C
ATOM   4009  HB  VAL A 264      -1.892 -13.330  -4.248  1.00 82.54           H
ATOM   4010  CG1 VAL A 264      -3.094 -13.706  -2.526  1.00 82.54           C
ATOM   4011 1HG1 VAL A 264      -2.250 -14.095  -1.956  1.00 82.54           H
ATOM   4012 2HG1 VAL A 264      -3.761 -13.159  -1.860  1.00 82.54           H
ATOM   4013 3HG1 VAL A 264      -3.636 -14.534  -2.983  1.00 82.54           H
ATOM   4014  CG2 VAL A 264      -3.730 -12.277  -4.503  1.00 82.54           C
ATOM   4015 1HG2 VAL A 264      -4.419 -11.680  -3.906  1.00 82.54           H
ATOM   4016 2HG2 VAL A 264      -3.330 -11.667  -5.314  1.00 82.54           H
ATOM   4017 3HG2 VAL A 264      -4.259 -13.134  -4.920  1.00 82.54           H
ATOM   4018  HN  VAL A 264      -1.215 -11.241  -4.980  1.00 82.54           H
ATOM   4019  N   LEU A 265       0.320 -12.560  -2.454  1.00 87.10           N
ATOM   4020  CA  LEU A 265       1.309 -13.162  -1.576  1.00 87.10           C
ATOM   4021  C   LEU A 265       1.939 -12.076  -0.702  1.00 87.10           C
ATOM   4022  O   LEU A 265       2.374 -12.348   0.415  1.00 87.10           O
ATOM   4023  HA  LEU A 265       0.786 -13.866  -0.929  1.00 87.10           H
ATOM   4024  CB  LEU A 265       2.328 -13.965  -2.388  1.00 87.10           C
ATOM   4025 1HB  LEU A 265       2.707 -13.329  -3.188  1.00 87.10           H
ATOM   4026 2HB  LEU A 265       3.173 -14.202  -1.742  1.00 87.10           H
ATOM   4027  CG  LEU A 265       1.816 -15.267  -3.008  1.00 87.10           C
ATOM   4028  HG  LEU A 265       0.987 -15.025  -3.673  1.00 87.10           H
ATOM   4029  CD1 LEU A 265       2.899 -15.932  -3.859  1.00 87.10           C
ATOM   4030 1HD1 LEU A 265       3.197 -15.256  -4.661  1.00 87.10           H
ATOM   4031 2HD1 LEU A 265       3.764 -16.159  -3.235  1.00 87.10           H
ATOM   4032 3HD1 LEU A 265       2.509 -16.855  -4.288  1.00 87.10           H
ATOM   4033  CD2 LEU A 265       1.272 -16.209  -1.933  1.00 87.10           C
ATOM   4034 1HD2 LEU A 265       2.065 -16.448  -1.224  1.00 87.10           H
ATOM   4035 2HD2 LEU A 265       0.449 -15.725  -1.407  1.00 87.10           H
ATOM   4036 3HD2 LEU A 265       0.915 -17.127  -2.401  1.00 87.10           H
ATOM   4037  HN  LEU A 265       0.546 -12.589  -3.428  1.00 87.10           H
ATOM   4038  N   SER A 266       1.966 -10.867  -1.245  1.00 87.90           N
ATOM   4039  CA  SER A 266       2.634  -9.763  -0.578  1.00 87.90           C
ATOM   4040  C   SER A 266       1.694  -9.123   0.446  1.00 87.90           C
ATOM   4041  O   SER A 266       2.111  -8.791   1.554  1.00 87.90           O
ATOM   4042  HA  SER A 266       3.497 -10.205  -0.080  1.00 87.90           H
ATOM   4043  CB  SER A 266       3.110  -8.716  -1.587  1.00 87.90           C
ATOM   4044 1HB  SER A 266       3.569  -7.882  -1.056  1.00 87.90           H
ATOM   4045 2HB  SER A 266       3.881  -9.151  -2.224  1.00 87.90           H
ATOM   4046  OG  SER A 266       2.043  -8.232  -2.397  1.00 87.90           O
ATOM   4047  HG  SER A 266       1.999  -8.750  -3.252  1.00 87.90           H
ATOM   4048  HN  SER A 266       1.543 -10.638  -2.121  1.00 87.90           H
ATOM   4049  N   GLN A 267       0.442  -8.971   0.038  1.00 86.07           N
ATOM   4050  CA  GLN A 267      -0.497  -8.159   0.793  1.00 86.07           C
ATOM   4051  C   GLN A 267      -1.245  -9.021   1.812  1.00 86.07           C
ATOM   4052  O   GLN A 267      -1.572  -8.556   2.903  1.00 86.07           O
ATOM   4053  HA  GLN A 267       0.112  -7.418   1.311  1.00 86.07           H
ATOM   4054  CB  GLN A 267      -1.474  -7.441  -0.141  1.00 86.07           C
ATOM   4055 1HB  GLN A 267      -2.000  -8.172  -0.754  1.00 86.07           H
ATOM   4056 2HB  GLN A 267      -2.227  -6.918   0.448  1.00 86.07           H
ATOM   4057  CG  GLN A 267      -0.740  -6.445  -1.041  1.00 86.07           C
ATOM   4058 1HG  GLN A 267      -0.008  -6.973  -1.652  1.00 86.07           H
ATOM   4059 2HG  GLN A 267      -1.449  -5.977  -1.725  1.00 86.07           H
ATOM   4060  CD  GLN A 267      -0.038  -5.369  -0.210  1.00 86.07           C
ATOM   4061  OE1 GLN A 267      -0.487  -4.979   0.855  1.00 86.07           O
ATOM   4062  NE2 GLN A 267       1.086  -4.912  -0.755  1.00 86.07           N
ATOM   4063 1HE2 GLN A 267       1.399  -5.275  -1.633  1.00 86.07           H
ATOM   4064 2HE2 GLN A 267       1.618  -4.206  -0.287  1.00 86.07           H
ATOM   4065  HN  GLN A 267       0.069  -9.390  -0.789  1.00 86.07           H
ATOM   4066  N   PHE A 268      -1.494 -10.262   1.420  1.00 87.59           N
ATOM   4067  CA  PHE A 268      -2.363 -11.131   2.195  1.00 87.59           C
ATOM   4068  C   PHE A 268      -1.849 -11.285   3.627  1.00 87.59           C
ATOM   4069  O   PHE A 268      -2.595 -11.082   4.584  1.00 87.59           O
ATOM   4070  HA  PHE A 268      -3.350 -10.669   2.213  1.00 87.59           H
ATOM   4071  CB  PHE A 268      -2.351 -12.500   1.511  1.00 87.59           C
ATOM   4072 1HB  PHE A 268      -2.639 -12.376   0.467  1.00 87.59           H
ATOM   4073 2HB  PHE A 268      -1.333 -12.889   1.518  1.00 87.59           H
ATOM   4074  CG  PHE A 268      -3.279 -13.528   2.162  1.00 87.59           C
ATOM   4075  CD1 PHE A 268      -2.769 -14.470   3.000  1.00 87.59           C
ATOM   4076  HD1 PHE A 268      -1.699 -14.492   3.209  1.00 87.59           H
ATOM   4077  CD2 PHE A 268      -4.614 -13.501   1.902  1.00 87.59           C
ATOM   4078  HD2 PHE A 268      -5.023 -12.746   1.230  1.00 87.59           H
ATOM   4079  CE1 PHE A 268      -3.630 -15.424   3.604  1.00 87.59           C
ATOM   4080  HE1 PHE A 268      -3.221 -16.179   4.276  1.00 87.59           H
ATOM   4081  CE2 PHE A 268      -5.474 -14.455   2.506  1.00 87.59           C
ATOM   4082  HE2 PHE A 268      -6.544 -14.433   2.297  1.00 87.59           H
ATOM   4083  CZ  PHE A 268      -4.964 -15.397   3.344  1.00 87.59           C
ATOM   4084  HZ  PHE A 268      -5.625 -16.129   3.807  1.00 87.59           H
ATOM   4085  HN  PHE A 268      -1.115 -10.673   0.591  1.00 87.59           H
ATOM   4086  N   PRO A 269      -0.570 -11.644   3.801  1.00 92.21           N
ATOM   4087  CA  PRO A 269      -0.042 -11.934   5.137  1.00 92.21           C
ATOM   4088  C   PRO A 269      -0.307 -10.805   6.119  1.00 92.21           C
ATOM   4089  O   PRO A 269      -0.726 -11.046   7.250  1.00 92.21           O
ATOM   4090  HA  PRO A 269      -0.547 -12.803   5.558  1.00 92.21           H
ATOM   4091  CB  PRO A 269       1.455 -12.139   4.898  1.00 92.21           C
ATOM   4092 1HB  PRO A 269       2.013 -11.211   5.023  1.00 92.21           H
ATOM   4093 2HB  PRO A 269       1.878 -12.861   5.598  1.00 92.21           H
ATOM   4094  CG  PRO A 269       1.518 -12.645   3.462  1.00 92.21           C
ATOM   4095 1HG  PRO A 269       2.507 -12.506   3.026  1.00 92.21           H
ATOM   4096 2HG  PRO A 269       1.303 -13.712   3.398  1.00 92.21           H
ATOM   4097  CD  PRO A 269       0.462 -11.806   2.760  1.00 92.21           C
ATOM   4098 1HD  PRO A 269       0.859 -10.844   2.437  1.00 92.21           H
ATOM   4099 2HD  PRO A 269       0.075 -12.304   1.871  1.00 92.21           H
ATOM   4100  N   TYR A 270      -0.052  -9.589   5.657  1.00 90.84           N
ATOM   4101  CA  TYR A 270      -0.175  -8.422   6.513  1.00 90.84           C
ATOM   4102  C   TYR A 270      -1.623  -8.222   6.963  1.00 90.84           C
ATOM   4103  O   TYR A 270      -1.882  -7.963   8.138  1.00 90.84           O
ATOM   4104  HA  TYR A 270       0.452  -8.581   7.391  1.00 90.84           H
ATOM   4105  CB  TYR A 270       0.251  -7.226   5.660  1.00 90.84           C
ATOM   4106 1HB  TYR A 270       1.316  -7.310   5.440  1.00 90.84           H
ATOM   4107 2HB  TYR A 270      -0.275  -7.267   4.706  1.00 90.84           H
ATOM   4108  CG  TYR A 270      -0.014  -5.868   6.314  1.00 90.84           C
ATOM   4109  CD1 TYR A 270      -0.964  -5.020   5.782  1.00 90.84           C
ATOM   4110  HD1 TYR A 270      -1.525  -5.317   4.896  1.00 90.84           H
ATOM   4111  CD2 TYR A 270       0.696  -5.493   7.436  1.00 90.84           C
ATOM   4112  HD2 TYR A 270       1.446  -6.163   7.856  1.00 90.84           H
ATOM   4113  CE1 TYR A 270      -1.214  -3.743   6.398  1.00 90.84           C
ATOM   4114  HE1 TYR A 270      -1.961  -3.063   5.988  1.00 90.84           H
ATOM   4115  CE2 TYR A 270       0.446  -4.215   8.052  1.00 90.84           C
ATOM   4116  HE2 TYR A 270       1.000  -3.906   8.938  1.00 90.84           H
ATOM   4117  CZ  TYR A 270      -0.496  -3.403   7.502  1.00 90.84           C
ATOM   4118  OH  TYR A 270      -0.732  -2.197   8.084  1.00 90.84           O
ATOM   4119  HH  TYR A 270      -0.130  -2.074   8.872  1.00 90.84           H
ATOM   4120  HN  TYR A 270       0.233  -9.396   4.718  1.00 90.84           H
ATOM   4121  N   ASN A 271      -2.530  -8.350   6.006  1.00 87.51           N
ATOM   4122  CA  ASN A 271      -3.934  -8.081   6.264  1.00 87.51           C
ATOM   4123  C   ASN A 271      -4.491  -9.156   7.200  1.00 87.51           C
ATOM   4124  O   ASN A 271      -5.436  -8.906   7.947  1.00 87.51           O
ATOM   4125  HA  ASN A 271      -3.959  -7.087   6.710  1.00 87.51           H
ATOM   4126  CB  ASN A 271      -4.749  -8.115   4.969  1.00 87.51           C
ATOM   4127 1HB  ASN A 271      -4.476  -8.995   4.386  1.00 87.51           H
ATOM   4128 2HB  ASN A 271      -5.809  -8.204   5.205  1.00 87.51           H
ATOM   4129  CG  ASN A 271      -4.510  -6.852   4.139  1.00 87.51           C
ATOM   4130  OD1 ASN A 271      -4.906  -5.756   4.501  1.00 87.51           O
ATOM   4131  ND2 ASN A 271      -3.844  -7.066   3.008  1.00 87.51           N
ATOM   4132 1HD2 ASN A 271      -3.547  -7.991   2.770  1.00 87.51           H
ATOM   4133 2HD2 ASN A 271      -3.638  -6.302   2.396  1.00 87.51           H
ATOM   4134  HN  ASN A 271      -2.319  -8.630   5.069  1.00 87.51           H
ATOM   4135  N   CYS A 272      -3.880 -10.330   7.130  1.00 91.04           N
ATOM   4136  CA  CYS A 272      -4.222 -11.407   8.044  1.00 91.04           C
ATOM   4137  C   CYS A 272      -3.947 -10.930   9.472  1.00 91.04           C
ATOM   4138  O   CYS A 272      -4.788 -11.086  10.355  1.00 91.04           O
ATOM   4139  HA  CYS A 272      -5.282 -11.613   7.903  1.00 91.04           H
ATOM   4140  CB  CYS A 272      -3.459 -12.692   7.715  1.00 91.04           C
ATOM   4141 1HB  CYS A 272      -2.397 -12.474   7.597  1.00 91.04           H
ATOM   4142 2HB  CYS A 272      -3.550 -13.399   8.539  1.00 91.04           H
ATOM   4143  SG  CYS A 272      -4.118 -13.435   6.178  1.00 91.04           S
ATOM   4144  HG  CYS A 272      -3.544 -12.569   5.348  1.00 91.04           H
ATOM   4145  HN  CYS A 272      -3.166 -10.550   6.466  1.00 91.04           H
ATOM   4146  N   ILE A 273      -2.766 -10.357   9.654  1.00 92.07           N
ATOM   4147  CA  ILE A 273      -2.351  -9.899  10.968  1.00 92.07           C
ATOM   4148  C   ILE A 273      -3.233  -8.724  11.395  1.00 92.07           C
ATOM   4149  O   ILE A 273      -3.626  -8.628  12.557  1.00 92.07           O
ATOM   4150  HA  ILE A 273      -2.509 -10.721  11.666  1.00 92.07           H
ATOM   4151  CB  ILE A 273      -0.855  -9.579  10.977  1.00 92.07           C
ATOM   4152  HB  ILE A 273      -0.658  -8.844  10.197  1.00 92.07           H
ATOM   4153  CG1 ILE A 273      -0.027 -10.822  10.645  1.00 92.07           C
ATOM   4154 1HG1 ILE A 273      -0.316 -11.205   9.666  1.00 92.07           H
ATOM   4155 2HG1 ILE A 273       1.028 -10.555  10.583  1.00 92.07           H
ATOM   4156  CG2 ILE A 273      -0.436  -8.950  12.307  1.00 92.07           C
ATOM   4157 1HG2 ILE A 273      -0.991  -8.025  12.462  1.00 92.07           H
ATOM   4158 2HG2 ILE A 273      -0.650  -9.643  13.120  1.00 92.07           H
ATOM   4159 3HG2 ILE A 273       0.632  -8.733  12.286  1.00 92.07           H
ATOM   4160  CD1 ILE A 273      -0.222 -11.910  11.703  1.00 92.07           C
ATOM   4161 1HD1 ILE A 273       0.091 -11.531  12.675  1.00 92.07           H
ATOM   4162 2HD1 ILE A 273      -1.274 -12.191  11.744  1.00 92.07           H
ATOM   4163 3HD1 ILE A 273       0.377 -12.782  11.442  1.00 92.07           H
ATOM   4164  HN  ILE A 273      -2.099 -10.206   8.923  1.00 92.07           H
ATOM   4165  N   LEU A 274      -3.518  -7.859  10.433  1.00 90.16           N
ATOM   4166  CA  LEU A 274      -4.324  -6.680  10.701  1.00 90.16           C
ATOM   4167  C   LEU A 274      -5.708  -7.114  11.189  1.00 90.16           C
ATOM   4168  O   LEU A 274      -6.310  -6.448  12.030  1.00 90.16           O
ATOM   4169  HA  LEU A 274      -3.835  -6.124  11.501  1.00 90.16           H
ATOM   4170  CB  LEU A 274      -4.363  -5.767   9.474  1.00 90.16           C
ATOM   4171 1HB  LEU A 274      -3.353  -5.689   9.071  1.00 90.16           H
ATOM   4172 2HB  LEU A 274      -4.975  -6.245   8.709  1.00 90.16           H
ATOM   4173  CG  LEU A 274      -4.899  -4.353   9.707  1.00 90.16           C
ATOM   4174  HG  LEU A 274      -5.821  -4.428  10.284  1.00 90.16           H
ATOM   4175  CD1 LEU A 274      -3.915  -3.522  10.532  1.00 90.16           C
ATOM   4176 1HD1 LEU A 274      -3.758  -4.000  11.499  1.00 90.16           H
ATOM   4177 2HD1 LEU A 274      -2.965  -3.453  10.003  1.00 90.16           H
ATOM   4178 3HD1 LEU A 274      -4.321  -2.522  10.683  1.00 90.16           H
ATOM   4179  CD2 LEU A 274      -5.250  -3.675   8.381  1.00 90.16           C
ATOM   4180 1HD2 LEU A 274      -4.358  -3.612   7.757  1.00 90.16           H
ATOM   4181 2HD2 LEU A 274      -6.014  -4.258   7.865  1.00 90.16           H
ATOM   4182 3HD2 LEU A 274      -5.629  -2.671   8.575  1.00 90.16           H
ATOM   4183  HN  LEU A 274      -3.209  -7.953   9.487  1.00 90.16           H
ATOM   4184  N   LEU A 275      -6.171  -8.227  10.640  1.00 91.87           N
ATOM   4185  CA  LEU A 275      -7.452  -8.783  11.042  1.00 91.87           C
ATOM   4186  C   LEU A 275      -7.381  -9.206  12.511  1.00 91.87           C
ATOM   4187  O   LEU A 275      -8.274  -8.891  13.295  1.00 91.87           O
ATOM   4188  HA  LEU A 275      -8.196  -7.992  10.947  1.00 91.87           H
ATOM   4189  CB  LEU A 275      -7.868  -9.911  10.096  1.00 91.87           C
ATOM   4190 1HB  LEU A 275      -7.947  -9.503   9.088  1.00 91.87           H
ATOM   4191 2HB  LEU A 275      -7.071 -10.654  10.077  1.00 91.87           H
ATOM   4192  CG  LEU A 275      -9.180 -10.620  10.434  1.00 91.87           C
ATOM   4193  HG  LEU A 275      -9.118 -10.985  11.459  1.00 91.87           H
ATOM   4194  CD1 LEU A 275     -10.361  -9.649  10.371  1.00 91.87           C
ATOM   4195 1HD1 LEU A 275     -10.205  -8.842  11.087  1.00 91.87           H
ATOM   4196 2HD1 LEU A 275     -10.436  -9.234   9.366  1.00 91.87           H
ATOM   4197 3HD1 LEU A 275     -11.281 -10.179  10.615  1.00 91.87           H
ATOM   4198  CD2 LEU A 275      -9.393 -11.839   9.533  1.00 91.87           C
ATOM   4199 1HD2 LEU A 275      -9.426 -11.520   8.492  1.00 91.87           H
ATOM   4200 2HD2 LEU A 275      -8.570 -12.541   9.672  1.00 91.87           H
ATOM   4201 3HD2 LEU A 275     -10.333 -12.325   9.795  1.00 91.87           H
ATOM   4202  HN  LEU A 275      -5.689  -8.745   9.934  1.00 91.87           H
ATOM   4203  N   VAL A 276      -6.310  -9.914  12.838  1.00 93.62           N
ATOM   4204  CA  VAL A 276      -6.118 -10.398  14.194  1.00 93.62           C
ATOM   4205  C   VAL A 276      -6.123  -9.210  15.160  1.00 93.62           C
ATOM   4206  O   VAL A 276      -6.784  -9.251  16.196  1.00 93.62           O
ATOM   4207  HA  VAL A 276      -6.959 -11.048  14.434  1.00 93.62           H
ATOM   4208  CB  VAL A 276      -4.836 -11.230  14.277  1.00 93.62           C
ATOM   4209  HB  VAL A 276      -4.020 -10.630  13.874  1.00 93.62           H
ATOM   4210  CG1 VAL A 276      -4.496 -11.570  15.730  1.00 93.62           C
ATOM   4211 1HG1 VAL A 276      -4.352 -10.648  16.294  1.00 93.62           H
ATOM   4212 2HG1 VAL A 276      -5.313 -12.141  16.170  1.00 93.62           H
ATOM   4213 3HG1 VAL A 276      -3.581 -12.162  15.760  1.00 93.62           H
ATOM   4214  CG2 VAL A 276      -4.951 -12.498  13.429  1.00 93.62           C
ATOM   4215 1HG2 VAL A 276      -5.784 -13.102  13.790  1.00 93.62           H
ATOM   4216 2HG2 VAL A 276      -5.124 -12.225  12.388  1.00 93.62           H
ATOM   4217 3HG2 VAL A 276      -4.027 -13.071  13.506  1.00 93.62           H
ATOM   4218  HN  VAL A 276      -5.582 -10.157  12.196  1.00 93.62           H
ATOM   4219  N   GLN A 277      -5.378  -8.181  14.785  1.00 92.02           N
ATOM   4220  CA  GLN A 277      -5.282  -6.987  15.608  1.00 92.02           C
ATOM   4221  C   GLN A 277      -6.662  -6.352  15.785  1.00 92.02           C
ATOM   4222  O   GLN A 277      -6.947  -5.756  16.823  1.00 92.02           O
ATOM   4223  HA  GLN A 277      -4.906  -7.330  16.572  1.00 92.02           H
ATOM   4224  CB  GLN A 277      -4.290  -5.987  15.011  1.00 92.02           C
ATOM   4225 1HB  GLN A 277      -4.488  -5.865  13.946  1.00 92.02           H
ATOM   4226 2HB  GLN A 277      -4.428  -5.011  15.475  1.00 92.02           H
ATOM   4227  CG  GLN A 277      -2.848  -6.456  15.216  1.00 92.02           C
ATOM   4228 1HG  GLN A 277      -2.655  -6.596  16.280  1.00 92.02           H
ATOM   4229 2HG  GLN A 277      -2.705  -7.425  14.736  1.00 92.02           H
ATOM   4230  CD  GLN A 277      -1.855  -5.444  14.641  1.00 92.02           C
ATOM   4231  OE1 GLN A 277      -2.174  -4.645  13.776  1.00 92.02           O
ATOM   4232  NE2 GLN A 277      -0.636  -5.522  15.168  1.00 92.02           N
ATOM   4233 1HE2 GLN A 277      -0.440  -6.202  15.875  1.00 92.02           H
ATOM   4234 2HE2 GLN A 277       0.084  -4.902  14.857  1.00 92.02           H
ATOM   4235  HN  GLN A 277      -4.847  -8.153  13.938  1.00 92.02           H
ATOM   4236  N   THR A 278      -7.482  -6.499  14.754  1.00 91.63           N
ATOM   4237  CA  THR A 278      -8.804  -5.897  14.758  1.00 91.63           C
ATOM   4238  C   THR A 278      -9.717  -6.620  15.751  1.00 91.63           C
ATOM   4239  O   THR A 278     -10.453  -5.981  16.502  1.00 91.63           O
ATOM   4240  HA  THR A 278      -8.712  -4.866  15.101  1.00 91.63           H
ATOM   4241  CB  THR A 278      -9.335  -5.912  13.323  1.00 91.63           C
ATOM   4242  HB  THR A 278      -9.458  -6.934  12.965  1.00 91.63           H
ATOM   4243  OG1 THR A 278      -8.403  -5.114  12.600  1.00 91.63           O
ATOM   4244  HG1 THR A 278      -7.679  -5.691  12.222  1.00 91.63           H
ATOM   4245  CG2 THR A 278     -10.660  -5.160  13.181  1.00 91.63           C
ATOM   4246 1HG2 THR A 278     -10.520  -4.120  13.476  1.00 91.63           H
ATOM   4247 2HG2 THR A 278     -11.411  -5.622  13.822  1.00 91.63           H
ATOM   4248 3HG2 THR A 278     -10.992  -5.201  12.144  1.00 91.63           H
ATOM   4249  HN  THR A 278      -7.257  -7.018  13.930  1.00 91.63           H
ATOM   4250  N   ILE A 279      -9.639  -7.942  15.724  1.00 94.00           N
ATOM   4251  CA  ILE A 279     -10.451  -8.758  16.610  1.00 94.00           C
ATOM   4252  C   ILE A 279     -10.035  -8.499  18.059  1.00 94.00           C
ATOM   4253  O   ILE A 279     -10.885  -8.376  18.940  1.00 94.00           O
ATOM   4254  HA  ILE A 279     -11.487  -8.443  16.486  1.00 94.00           H
ATOM   4255  CB  ILE A 279     -10.374 -10.231  16.202  1.00 94.00           C
ATOM   4256  HB  ILE A 279      -9.324 -10.521  16.165  1.00 94.00           H
ATOM   4257  CG1 ILE A 279     -10.950 -10.443  14.801  1.00 94.00           C
ATOM   4258 1HG1 ILE A 279     -12.037 -10.364  14.835  1.00 94.00           H
ATOM   4259 2HG1 ILE A 279     -10.595  -9.657  14.134  1.00 94.00           H
ATOM   4260  CG2 ILE A 279     -11.053 -11.124  17.242  1.00 94.00           C
ATOM   4261 1HG2 ILE A 279     -10.557 -11.002  18.205  1.00 94.00           H
ATOM   4262 2HG2 ILE A 279     -12.101 -10.842  17.335  1.00 94.00           H
ATOM   4263 3HG2 ILE A 279     -10.983 -12.166  16.927  1.00 94.00           H
ATOM   4264  CD1 ILE A 279     -10.550 -11.811  14.244  1.00 94.00           C
ATOM   4265 1HD1 ILE A 279      -9.463 -11.876  14.188  1.00 94.00           H
ATOM   4266 2HD1 ILE A 279     -10.928 -12.595  14.900  1.00 94.00           H
ATOM   4267 3HD1 ILE A 279     -10.973 -11.935  13.247  1.00 94.00           H
ATOM   4268  HN  ILE A 279      -9.036  -8.454  15.112  1.00 94.00           H
ATOM   4269  N   ASP A 280      -8.728  -8.424  18.262  1.00 93.72           N
ATOM   4270  CA  ASP A 280      -8.186  -8.256  19.600  1.00 93.72           C
ATOM   4271  C   ASP A 280      -8.533  -6.858  20.114  1.00 93.72           C
ATOM   4272  O   ASP A 280      -8.766  -6.671  21.307  1.00 93.72           O
ATOM   4273  HA  ASP A 280      -8.646  -9.045  20.195  1.00 93.72           H
ATOM   4274  CB  ASP A 280      -6.663  -8.396  19.599  1.00 93.72           C
ATOM   4275 1HB  ASP A 280      -6.378  -9.309  19.077  1.00 93.72           H
ATOM   4276 2HB  ASP A 280      -6.218  -7.565  19.051  1.00 93.72           H
ATOM   4277  CG  ASP A 280      -6.114  -8.425  21.027  1.00 93.72           C
ATOM   4278  OD1 ASP A 280      -6.634  -9.242  21.817  1.00 93.72           O
ATOM   4279  OD2 ASP A 280      -5.188  -7.630  21.295  1.00 93.72           O
ATOM   4280  HN  ASP A 280      -8.045  -8.476  17.533  1.00 93.72           H
ATOM   4281  N   ALA A 281      -8.556  -5.910  19.188  1.00 91.19           N
ATOM   4282  CA  ALA A 281      -8.901  -4.540  19.527  1.00 91.19           C
ATOM   4283  C   ALA A 281     -10.312  -4.506  20.116  1.00 91.19           C
ATOM   4284  O   ALA A 281     -10.621  -3.654  20.948  1.00 91.19           O
ATOM   4285  HA  ALA A 281      -8.193  -4.197  20.281  1.00 91.19           H
ATOM   4286  CB  ALA A 281      -8.766  -3.657  18.285  1.00 91.19           C
ATOM   4287 1HB  ALA A 281      -7.738  -3.694  17.923  1.00 91.19           H
ATOM   4288 2HB  ALA A 281      -9.438  -4.019  17.507  1.00 91.19           H
ATOM   4289 3HB  ALA A 281      -9.025  -2.630  18.540  1.00 91.19           H
ATOM   4290  HN  ALA A 281      -8.344  -6.066  18.223  1.00 91.19           H
ATOM   4291  N   TYR A 282     -11.132  -5.442  19.662  1.00 90.17           N
ATOM   4292  CA  TYR A 282     -12.508  -5.520  20.123  1.00 90.17           C
ATOM   4293  C   TYR A 282     -12.625  -6.432  21.346  1.00 90.17           C
ATOM   4294  O   TYR A 282     -13.247  -6.065  22.342  1.00 90.17           O
ATOM   4295  HA  TYR A 282     -12.828  -4.515  20.397  1.00 90.17           H
ATOM   4296  CB  TYR A 282     -13.306  -6.130  18.968  1.00 90.17           C
ATOM   4297 1HB  TYR A 282     -13.142  -5.531  18.072  1.00 90.17           H
ATOM   4298 2HB  TYR A 282     -12.919  -7.127  18.760  1.00 90.17           H
ATOM   4299  CG  TYR A 282     -14.809  -6.225  19.233  1.00 90.17           C
ATOM   4300  CD1 TYR A 282     -15.377  -7.441  19.558  1.00 90.17           C
ATOM   4301  HD1 TYR A 282     -14.754  -8.332  19.625  1.00 90.17           H
ATOM   4302  CD2 TYR A 282     -15.598  -5.096  19.147  1.00 90.17           C
ATOM   4303  HD2 TYR A 282     -15.150  -4.136  18.891  1.00 90.17           H
ATOM   4304  CE1 TYR A 282     -16.792  -7.531  19.807  1.00 90.17           C
ATOM   4305  HE1 TYR A 282     -17.253  -8.484  20.064  1.00 90.17           H
ATOM   4306  CE2 TYR A 282     -17.014  -5.186  19.397  1.00 90.17           C
ATOM   4307  HE2 TYR A 282     -17.648  -4.302  19.332  1.00 90.17           H
ATOM   4308  CZ  TYR A 282     -17.541  -6.399  19.714  1.00 90.17           C
ATOM   4309  OH  TYR A 282     -18.877  -6.484  19.950  1.00 90.17           O
ATOM   4310  HH  TYR A 282     -19.125  -7.425  20.179  1.00 90.17           H
ATOM   4311  HN  TYR A 282     -10.871  -6.137  18.993  1.00 90.17           H
ATOM   4312  N   ALA A 283     -12.019  -7.605  21.230  1.00 91.89           N
ATOM   4313  CA  ALA A 283     -12.294  -8.685  22.163  1.00 91.89           C
ATOM   4314  C   ALA A 283     -11.237  -8.678  23.269  1.00 91.89           C
ATOM   4315  O   ALA A 283     -11.457  -9.231  24.346  1.00 91.89           O
ATOM   4316  HA  ALA A 283     -13.273  -8.500  22.605  1.00 91.89           H
ATOM   4317  CB  ALA A 283     -12.337 -10.014  21.406  1.00 91.89           C
ATOM   4318 1HB  ALA A 283     -13.123  -9.977  20.652  1.00 91.89           H
ATOM   4319 2HB  ALA A 283     -11.376 -10.188  20.922  1.00 91.89           H
ATOM   4320 3HB  ALA A 283     -12.543 -10.824  22.106  1.00 91.89           H
ATOM   4321  HN  ALA A 283     -11.352  -7.822  20.517  1.00 91.89           H
ATOM   4322  N   MET A 284     -10.113  -8.045  22.967  1.00 90.14           N
ATOM   4323  CA  MET A 284      -9.006  -7.995  23.906  1.00 90.14           C
ATOM   4324  C   MET A 284      -8.706  -9.384  24.474  1.00 90.14           C
ATOM   4325  O   MET A 284      -8.598  -9.553  25.687  1.00 90.14           O
ATOM   4326  HA  MET A 284      -8.151  -7.637  23.333  1.00 90.14           H
ATOM   4327  CB  MET A 284      -9.350  -7.040  25.051  1.00 90.14           C
ATOM   4328 1HB  MET A 284     -10.286  -7.347  25.517  1.00 90.14           H
ATOM   4329 2HB  MET A 284      -8.578  -7.094  25.819  1.00 90.14           H
ATOM   4330  CG  MET A 284      -9.473  -5.601  24.545  1.00 90.14           C
ATOM   4331 1HG  MET A 284      -8.501  -5.240  24.209  1.00 90.14           H
ATOM   4332 2HG  MET A 284     -10.142  -5.565  23.685  1.00 90.14           H
ATOM   4333  SD  MET A 284     -10.097  -4.548  25.845  1.00 90.14           S
ATOM   4334  CE  MET A 284     -11.852  -4.801  25.633  1.00 90.14           C
ATOM   4335 1HE  MET A 284     -12.145  -4.489  24.631  1.00 90.14           H
ATOM   4336 2HE  MET A 284     -12.085  -5.857  25.768  1.00 90.14           H
ATOM   4337 3HE  MET A 284     -12.395  -4.212  26.371  1.00 90.14           H
ATOM   4338  HN  MET A 284      -9.953  -7.573  22.100  1.00 90.14           H
ATOM   4339  N   PHE A 285      -8.579 -10.343  23.568  1.00 90.97           N
ATOM   4340  CA  PHE A 285      -8.463 -11.736  23.965  1.00 90.97           C
ATOM   4341  C   PHE A 285      -6.999 -12.123  24.188  1.00 90.97           C
ATOM   4342  O   PHE A 285      -6.711 -13.157  24.787  1.00 90.97           O
ATOM   4343  HA  PHE A 285      -9.014 -11.854  24.899  1.00 90.97           H
ATOM   4344  CB  PHE A 285      -9.032 -12.576  22.820  1.00 90.97           C
ATOM   4345 1HB  PHE A 285      -9.195 -13.594  23.176  1.00 90.97           H
ATOM   4346 2HB  PHE A 285     -10.006 -12.177  22.539  1.00 90.97           H
ATOM   4347  CG  PHE A 285      -8.138 -12.623  21.579  1.00 90.97           C
ATOM   4348  CD1 PHE A 285      -8.303 -11.706  20.588  1.00 90.97           C
ATOM   4349  HD1 PHE A 285      -9.072 -10.938  20.678  1.00 90.97           H
ATOM   4350  CD2 PHE A 285      -7.179 -13.580  21.467  1.00 90.97           C
ATOM   4351  HD2 PHE A 285      -7.047 -14.315  22.261  1.00 90.97           H
ATOM   4352  CE1 PHE A 285      -7.474 -11.749  19.436  1.00 90.97           C
ATOM   4353  HE1 PHE A 285      -7.607 -11.014  18.641  1.00 90.97           H
ATOM   4354  CE2 PHE A 285      -6.350 -13.623  20.314  1.00 90.97           C
ATOM   4355  HE2 PHE A 285      -5.582 -14.391  20.224  1.00 90.97           H
ATOM   4356  CZ  PHE A 285      -6.515 -12.707  19.323  1.00 90.97           C
ATOM   4357  HZ  PHE A 285      -5.879 -12.740  18.439  1.00 90.97           H
ATOM   4358  HN  PHE A 285      -8.555 -10.182  22.582  1.00 90.97           H
ATOM   4359  N   ILE A 286      -6.114 -11.271  23.692  1.00 91.11           N
ATOM   4360  CA  ILE A 286      -4.687 -11.497  23.851  1.00 91.11           C
ATOM   4361  C   ILE A 286      -4.230 -10.919  25.192  1.00 91.11           C
ATOM   4362  O   ILE A 286      -3.910  -9.735  25.285  1.00 91.11           O
ATOM   4363  HA  ILE A 286      -4.527 -12.575  23.868  1.00 91.11           H
ATOM   4364  CB  ILE A 286      -3.919 -10.943  22.649  1.00 91.11           C
ATOM   4365  HB  ILE A 286      -4.086  -9.867  22.604  1.00 91.11           H
ATOM   4366  CG1 ILE A 286      -4.446 -11.537  21.341  1.00 91.11           C
ATOM   4367 1HG1 ILE A 286      -4.193 -12.596  21.291  1.00 91.11           H
ATOM   4368 2HG1 ILE A 286      -5.534 -11.468  21.319  1.00 91.11           H
ATOM   4369  CG2 ILE A 286      -2.414 -11.162  22.813  1.00 91.11           C
ATOM   4370 1HG2 ILE A 286      -2.068 -10.653  23.713  1.00 91.11           H
ATOM   4371 2HG2 ILE A 286      -2.208 -12.229  22.897  1.00 91.11           H
ATOM   4372 3HG2 ILE A 286      -1.892 -10.759  21.945  1.00 91.11           H
ATOM   4373  CD1 ILE A 286      -3.858 -10.808  20.132  1.00 91.11           C
ATOM   4374 1HD1 ILE A 286      -4.134  -9.754  20.174  1.00 91.11           H
ATOM   4375 2HD1 ILE A 286      -2.772 -10.900  20.145  1.00 91.11           H
ATOM   4376 3HD1 ILE A 286      -4.249 -11.250  19.216  1.00 91.11           H
ATOM   4377  HN  ILE A 286      -6.356 -10.440  23.191  1.00 91.11           H
ATOM   4378  N   SER A 287      -4.214 -11.782  26.198  1.00 88.92           N
ATOM   4379  CA  SER A 287      -3.772 -11.380  27.522  1.00 88.92           C
ATOM   4380  C   SER A 287      -2.320 -11.811  27.743  1.00 88.92           C
ATOM   4381  O   SER A 287      -1.657 -11.322  28.656  1.00 88.92           O
ATOM   4382  HA  SER A 287      -3.855 -10.294  27.536  1.00 88.92           H
ATOM   4383  CB  SER A 287      -4.673 -11.974  28.607  1.00 88.92           C
ATOM   4384 1HB  SER A 287      -4.317 -11.657  29.587  1.00 88.92           H
ATOM   4385 2HB  SER A 287      -5.684 -11.584  28.493  1.00 88.92           H
ATOM   4386  OG  SER A 287      -4.705 -13.398  28.553  1.00 88.92           O
ATOM   4387  HG  SER A 287      -5.322 -13.753  29.256  1.00 88.92           H
ATOM   4388  HN  SER A 287      -4.494 -12.739  26.118  1.00 88.92           H
ATOM   4389  N   ASN A 288      -1.870 -12.720  26.891  1.00 92.34           N
ATOM   4390  CA  ASN A 288      -0.558 -13.321  27.062  1.00 92.34           C
ATOM   4391  C   ASN A 288       0.491 -12.451  26.366  1.00 92.34           C
ATOM   4392  O   ASN A 288       0.386 -12.182  25.171  1.00 92.34           O
ATOM   4393  HA  ASN A 288      -0.406 -13.376  28.140  1.00 92.34           H
ATOM   4394  CB  ASN A 288      -0.505 -14.716  26.435  1.00 92.34           C
ATOM   4395 1HB  ASN A 288      -1.354 -15.306  26.782  1.00 92.34           H
ATOM   4396 2HB  ASN A 288      -0.594 -14.636  25.352  1.00 92.34           H
ATOM   4397  CG  ASN A 288       0.800 -15.429  26.795  1.00 92.34           C
ATOM   4398  OD1 ASN A 288       1.884 -14.876  26.709  1.00 92.34           O
ATOM   4399  ND2 ASN A 288       0.636 -16.685  27.201  1.00 92.34           N
ATOM   4400 1HD2 ASN A 288      -0.282 -17.079  27.249  1.00 92.34           H
ATOM   4401 2HD2 ASN A 288       1.430 -17.235  27.458  1.00 92.34           H
ATOM   4402  HN  ASN A 288      -2.384 -13.046  26.097  1.00 92.34           H
ATOM   4403  N   CYS A 289       1.479 -12.034  27.145  1.00 90.99           N
ATOM   4404  CA  CYS A 289       2.481 -11.105  26.652  1.00 90.99           C
ATOM   4405  C   CYS A 289       3.289 -11.807  25.558  1.00 90.99           C
ATOM   4406  O   CYS A 289       3.684 -11.181  24.576  1.00 90.99           O
ATOM   4407  HA  CYS A 289       1.941 -10.250  26.245  1.00 90.99           H
ATOM   4408  CB  CYS A 289       3.376 -10.587  27.779  1.00 90.99           C
ATOM   4409 1HB  CYS A 289       2.767 -10.107  28.546  1.00 90.99           H
ATOM   4410 2HB  CYS A 289       3.892 -11.419  28.257  1.00 90.99           H
ATOM   4411  SG  CYS A 289       4.594  -9.395  27.112  1.00 90.99           S
ATOM   4412  HN  CYS A 289       1.600 -12.321  28.096  1.00 90.99           H
ATOM   4413  N   ALA A 290       3.510 -13.097  25.766  1.00 93.28           N
ATOM   4414  CA  ALA A 290       4.318 -13.875  24.843  1.00 93.28           C
ATOM   4415  C   ALA A 290       3.643 -13.893  23.470  1.00 93.28           C
ATOM   4416  O   ALA A 290       4.298 -13.688  22.449  1.00 93.28           O
ATOM   4417  HA  ALA A 290       5.288 -13.384  24.755  1.00 93.28           H
ATOM   4418  CB  ALA A 290       4.527 -15.282  25.408  1.00 93.28           C
ATOM   4419 1HB  ALA A 290       5.036 -15.215  26.369  1.00 93.28           H
ATOM   4420 2HB  ALA A 290       3.560 -15.767  25.542  1.00 93.28           H
ATOM   4421 3HB  ALA A 290       5.133 -15.865  24.715  1.00 93.28           H
ATOM   4422  HN  ALA A 290       3.149 -13.608  26.546  1.00 93.28           H
ATOM   4423  N   VAL A 291       2.341 -14.140  23.490  1.00 93.14           N
ATOM   4424  CA  VAL A 291       1.570 -14.187  22.259  1.00 93.14           C
ATOM   4425  C   VAL A 291       1.578 -12.805  21.603  1.00 93.14           C
ATOM   4426  O   VAL A 291       1.761 -12.689  20.392  1.00 93.14           O
ATOM   4427  HA  VAL A 291       2.060 -14.895  21.591  1.00 93.14           H
ATOM   4428  CB  VAL A 291       0.159 -14.704  22.546  1.00 93.14           C
ATOM   4429  HB  VAL A 291      -0.298 -14.042  23.282  1.00 93.14           H
ATOM   4430  CG1 VAL A 291      -0.705 -14.669  21.283  1.00 93.14           C
ATOM   4431 1HG1 VAL A 291      -0.775 -13.644  20.919  1.00 93.14           H
ATOM   4432 2HG1 VAL A 291      -0.252 -15.297  20.516  1.00 93.14           H
ATOM   4433 3HG1 VAL A 291      -1.702 -15.042  21.515  1.00 93.14           H
ATOM   4434  CG2 VAL A 291       0.201 -16.112  23.142  1.00 93.14           C
ATOM   4435 1HG2 VAL A 291       0.686 -16.790  22.439  1.00 93.14           H
ATOM   4436 2HG2 VAL A 291       0.764 -16.095  24.076  1.00 93.14           H
ATOM   4437 3HG2 VAL A 291      -0.815 -16.456  23.336  1.00 93.14           H
ATOM   4438  HN  VAL A 291       1.816 -14.305  24.324  1.00 93.14           H
ATOM   4439  N   SER A 292       1.379 -11.791  22.432  1.00 92.92           N
ATOM   4440  CA  SER A 292       1.318 -10.424  21.942  1.00 92.92           C
ATOM   4441  C   SER A 292       2.641 -10.051  21.269  1.00 92.92           C
ATOM   4442  O   SER A 292       2.648  -9.422  20.212  1.00 92.92           O
ATOM   4443  HA  SER A 292       0.504 -10.413  21.218  1.00 92.92           H
ATOM   4444  CB  SER A 292       1.005  -9.445  23.075  1.00 92.92           C
ATOM   4445 1HB  SER A 292       0.138  -9.801  23.632  1.00 92.92           H
ATOM   4446 2HB  SER A 292       1.842  -9.419  23.773  1.00 92.92           H
ATOM   4447  OG  SER A 292       0.751  -8.130  22.590  1.00 92.92           O
ATOM   4448  HG  SER A 292      -0.135  -8.102  22.127  1.00 92.92           H
ATOM   4449  HN  SER A 292       1.259 -11.891  23.420  1.00 92.92           H
ATOM   4450  N   THR A 293       3.728 -10.455  21.909  1.00 92.41           N
ATOM   4451  CA  THR A 293       5.054 -10.129  21.411  1.00 92.41           C
ATOM   4452  C   THR A 293       5.260 -10.720  20.015  1.00 92.41           C
ATOM   4453  O   THR A 293       5.754 -10.041  19.116  1.00 92.41           O
ATOM   4454  HA  THR A 293       5.128  -9.045  21.314  1.00 92.41           H
ATOM   4455  CB  THR A 293       6.078 -10.620  22.436  1.00 92.41           C
ATOM   4456  HB  THR A 293       5.978 -11.692  22.602  1.00 92.41           H
ATOM   4457  OG1 THR A 293       5.850  -9.797  23.577  1.00 92.41           O
ATOM   4458  HG1 THR A 293       5.297 -10.290  24.249  1.00 92.41           H
ATOM   4459  CG2 THR A 293       7.517 -10.299  22.027  1.00 92.41           C
ATOM   4460 1HG2 THR A 293       7.634  -9.219  21.927  1.00 92.41           H
ATOM   4461 2HG2 THR A 293       7.739 -10.778  21.074  1.00 92.41           H
ATOM   4462 3HG2 THR A 293       8.203 -10.669  22.789  1.00 92.41           H
ATOM   4463  HN  THR A 293       3.714 -10.994  22.751  1.00 92.41           H
ATOM   4464  N   ASN A 294       4.870 -11.979  19.877  1.00 93.82           N
ATOM   4465  CA  ASN A 294       5.071 -12.691  18.627  1.00 93.82           C
ATOM   4466  C   ASN A 294       4.215 -12.047  17.535  1.00 93.82           C
ATOM   4467  O   ASN A 294       4.652 -11.922  16.392  1.00 93.82           O
ATOM   4468  HA  ASN A 294       6.138 -12.613  18.421  1.00 93.82           H
ATOM   4469  CB  ASN A 294       4.649 -14.157  18.754  1.00 93.82           C
ATOM   4470 1HB  ASN A 294       3.668 -14.217  19.226  1.00 93.82           H
ATOM   4471 2HB  ASN A 294       4.554 -14.599  17.763  1.00 93.82           H
ATOM   4472  CG  ASN A 294       5.666 -14.950  19.578  1.00 93.82           C
ATOM   4473  OD1 ASN A 294       6.788 -14.526  19.802  1.00 93.82           O
ATOM   4474  ND2 ASN A 294       5.213 -16.122  20.014  1.00 93.82           N
ATOM   4475 1HD2 ASN A 294       4.281 -16.411  19.794  1.00 93.82           H
ATOM   4476 2HD2 ASN A 294       5.804 -16.714  20.561  1.00 93.82           H
ATOM   4477  HN  ASN A 294       4.426 -12.509  20.599  1.00 93.82           H
ATOM   4478  N   ILE A 295       3.012 -11.654  17.925  1.00 92.80           N
ATOM   4479  CA  ILE A 295       2.076 -11.063  16.984  1.00 92.80           C
ATOM   4480  C   ILE A 295       2.651  -9.747  16.456  1.00 92.80           C
ATOM   4481  O   ILE A 295       2.541  -9.449  15.268  1.00 92.80           O
ATOM   4482  HA  ILE A 295       1.973 -11.755  16.147  1.00 92.80           H
ATOM   4483  CB  ILE A 295       0.693 -10.917  17.623  1.00 92.80           C
ATOM   4484  HB  ILE A 295       0.824 -10.544  18.639  1.00 92.80           H
ATOM   4485  CG1 ILE A 295      -0.009 -12.272  17.726  1.00 92.80           C
ATOM   4486 1HG1 ILE A 295      -0.283 -12.621  16.731  1.00 92.80           H
ATOM   4487 2HG1 ILE A 295       0.676 -13.010  18.145  1.00 92.80           H
ATOM   4488  CG2 ILE A 295      -0.153  -9.889  16.870  1.00 92.80           C
ATOM   4489 1HG2 ILE A 295       0.346  -8.920  16.892  1.00 92.80           H
ATOM   4490 2HG2 ILE A 295      -0.279 -10.209  15.835  1.00 92.80           H
ATOM   4491 3HG2 ILE A 295      -1.131  -9.805  17.345  1.00 92.80           H
ATOM   4492  CD1 ILE A 295      -1.260 -12.176  18.602  1.00 92.80           C
ATOM   4493 1HD1 ILE A 295      -0.979 -11.851  19.603  1.00 92.80           H
ATOM   4494 2HD1 ILE A 295      -1.953 -11.456  18.167  1.00 92.80           H
ATOM   4495 3HD1 ILE A 295      -1.740 -13.153  18.659  1.00 92.80           H
ATOM   4496  HN  ILE A 295       2.674 -11.734  18.863  1.00 92.80           H
ATOM   4497  N   ASP A 296       3.253  -8.995  17.366  1.00 92.93           N
ATOM   4498  CA  ASP A 296       3.815  -7.702  17.015  1.00 92.93           C
ATOM   4499  C   ASP A 296       4.977  -7.903  16.040  1.00 92.93           C
ATOM   4500  O   ASP A 296       5.126  -7.146  15.082  1.00 92.93           O
ATOM   4501  HA  ASP A 296       2.991  -7.142  16.572  1.00 92.93           H
ATOM   4502  CB  ASP A 296       4.356  -6.982  18.252  1.00 92.93           C
ATOM   4503 1HB  ASP A 296       4.980  -7.664  18.830  1.00 92.93           H
ATOM   4504 2HB  ASP A 296       4.991  -6.151  17.945  1.00 92.93           H
ATOM   4505  CG  ASP A 296       3.214  -6.462  19.127  1.00 92.93           C
ATOM   4506  OD1 ASP A 296       2.101  -6.313  18.578  1.00 92.93           O
ATOM   4507  OD2 ASP A 296       3.479  -6.226  20.325  1.00 92.93           O
ATOM   4508  HN  ASP A 296       3.360  -9.256  18.326  1.00 92.93           H
ATOM   4509  N   ILE A 297       5.770  -8.928  16.317  1.00 93.63           N
ATOM   4510  CA  ILE A 297       6.885  -9.267  15.450  1.00 93.63           C
ATOM   4511  C   ILE A 297       6.352  -9.655  14.069  1.00 93.63           C
ATOM   4512  O   ILE A 297       6.887  -9.221  13.049  1.00 93.63           O
ATOM   4513  HA  ILE A 297       7.501  -8.374  15.344  1.00 93.63           H
ATOM   4514  CB  ILE A 297       7.758 -10.344  16.096  1.00 93.63           C
ATOM   4515  HB  ILE A 297       7.107 -11.138  16.462  1.00 93.63           H
ATOM   4516  CG1 ILE A 297       8.513  -9.786  17.305  1.00 93.63           C
ATOM   4517 1HG1 ILE A 297       9.251  -9.057  16.972  1.00 93.63           H
ATOM   4518 2HG1 ILE A 297       7.818  -9.260  17.960  1.00 93.63           H
ATOM   4519  CG2 ILE A 297       8.704 -10.973  15.071  1.00 93.63           C
ATOM   4520 1HG2 ILE A 297       8.121 -11.429  14.271  1.00 93.63           H
ATOM   4521 2HG2 ILE A 297       9.352 -10.201  14.654  1.00 93.63           H
ATOM   4522 3HG2 ILE A 297       9.313 -11.735  15.557  1.00 93.63           H
ATOM   4523  CD1 ILE A 297       9.207 -10.906  18.082  1.00 93.63           C
ATOM   4524 1HD1 ILE A 297       8.463 -11.620  18.434  1.00 93.63           H
ATOM   4525 2HD1 ILE A 297       9.918 -11.414  17.431  1.00 93.63           H
ATOM   4526 3HD1 ILE A 297       9.736 -10.482  18.936  1.00 93.63           H
ATOM   4527  HN  ILE A 297       5.660  -9.520  17.116  1.00 93.63           H
ATOM   4528  N   CYS A 298       5.305 -10.466  14.080  1.00 93.80           N
ATOM   4529  CA  CYS A 298       4.701 -10.926  12.841  1.00 93.80           C
ATOM   4530  C   CYS A 298       4.246  -9.701  12.045  1.00 93.80           C
ATOM   4531  O   CYS A 298       4.399  -9.657  10.825  1.00 93.80           O
ATOM   4532  HA  CYS A 298       5.474 -11.473  12.301  1.00 93.80           H
ATOM   4533  CB  CYS A 298       3.549 -11.899  13.100  1.00 93.80           C
ATOM   4534 1HB  CYS A 298       2.890 -11.498  13.870  1.00 93.80           H
ATOM   4535 2HB  CYS A 298       2.951 -12.016  12.197  1.00 93.80           H
ATOM   4536  SG  CYS A 298       4.208 -13.523  13.628  1.00 93.80           S
ATOM   4537  HG  CYS A 298       4.514 -13.153  14.868  1.00 93.80           H
ATOM   4538  HN  CYS A 298       4.871 -10.808  14.914  1.00 93.80           H
ATOM   4539  N   PHE A 299       3.695  -8.737  12.768  1.00 92.59           N
ATOM   4540  CA  PHE A 299       3.211  -7.517  12.144  1.00 92.59           C
ATOM   4541  C   PHE A 299       4.334  -6.807  11.385  1.00 92.59           C
ATOM   4542  O   PHE A 299       4.152  -6.396  10.240  1.00 92.59           O
ATOM   4543  HA  PHE A 299       2.426  -7.802  11.443  1.00 92.59           H
ATOM   4544  CB  PHE A 299       2.715  -6.606  13.268  1.00 92.59           C
ATOM   4545 1HB  PHE A 299       1.951  -7.133  13.839  1.00 92.59           H
ATOM   4546 2HB  PHE A 299       3.541  -6.405  13.950  1.00 92.59           H
ATOM   4547  CG  PHE A 299       2.139  -5.275  12.781  1.00 92.59           C
ATOM   4548  CD1 PHE A 299       2.925  -4.165  12.749  1.00 92.59           C
ATOM   4549  HD1 PHE A 299       3.965  -4.224  13.070  1.00 92.59           H
ATOM   4550  CD2 PHE A 299       0.842  -5.201  12.381  1.00 92.59           C
ATOM   4551  HD2 PHE A 299       0.212  -6.090  12.406  1.00 92.59           H
ATOM   4552  CE1 PHE A 299       2.390  -2.929  12.298  1.00 92.59           C
ATOM   4553  HE1 PHE A 299       3.020  -2.040  12.272  1.00 92.59           H
ATOM   4554  CE2 PHE A 299       0.307  -3.965  11.929  1.00 92.59           C
ATOM   4555  HE2 PHE A 299      -0.733  -3.906  11.608  1.00 92.59           H
ATOM   4556  CZ  PHE A 299       1.093  -2.856  11.897  1.00 92.59           C
ATOM   4557  HZ  PHE A 299       0.682  -1.907  11.550  1.00 92.59           H
ATOM   4558  HN  PHE A 299       3.578  -8.779  13.760  1.00 92.59           H
ATOM   4559  N   GLN A 300       5.471  -6.683  12.055  1.00 92.12           N
ATOM   4560  CA  GLN A 300       6.599  -5.964  11.488  1.00 92.12           C
ATOM   4561  C   GLN A 300       7.081  -6.654  10.210  1.00 92.12           C
ATOM   4562  O   GLN A 300       7.369  -5.992   9.214  1.00 92.12           O
ATOM   4563  HA  GLN A 300       6.220  -4.970  11.252  1.00 92.12           H
ATOM   4564  CB  GLN A 300       7.736  -5.838  12.505  1.00 92.12           C
ATOM   4565 1HB  GLN A 300       7.983  -6.822  12.904  1.00 92.12           H
ATOM   4566 2HB  GLN A 300       8.631  -5.461  12.010  1.00 92.12           H
ATOM   4567  CG  GLN A 300       7.346  -4.900  13.649  1.00 92.12           C
ATOM   4568 1HG  GLN A 300       6.483  -5.305  14.178  1.00 92.12           H
ATOM   4569 2HG  GLN A 300       8.162  -4.841  14.370  1.00 92.12           H
ATOM   4570  CD  GLN A 300       7.019  -3.501  13.125  1.00 92.12           C
ATOM   4571  OE1 GLN A 300       7.503  -3.068  12.092  1.00 92.12           O
ATOM   4572  NE2 GLN A 300       6.173  -2.819  13.892  1.00 92.12           N
ATOM   4573 1HE2 GLN A 300       5.812  -3.233  14.728  1.00 92.12           H
ATOM   4574 2HE2 GLN A 300       5.898  -1.894  13.633  1.00 92.12           H
ATOM   4575  HN  GLN A 300       5.627  -7.063  12.967  1.00 92.12           H
ATOM   4576  N   VAL A 301       7.153  -7.975  10.280  1.00 93.96           N
ATOM   4577  CA  VAL A 301       7.674  -8.756   9.172  1.00 93.96           C
ATOM   4578  C   VAL A 301       6.752  -8.595   7.961  1.00 93.96           C
ATOM   4579  O   VAL A 301       7.209  -8.266   6.868  1.00 93.96           O
ATOM   4580  HA  VAL A 301       8.656  -8.355   8.920  1.00 93.96           H
ATOM   4581  CB  VAL A 301       7.853 -10.215   9.597  1.00 93.96           C
ATOM   4582  HB  VAL A 301       6.897 -10.571   9.981  1.00 93.96           H
ATOM   4583  CG1 VAL A 301       8.235 -11.091   8.403  1.00 93.96           C
ATOM   4584 1HG1 VAL A 301       7.450 -11.041   7.649  1.00 93.96           H
ATOM   4585 2HG1 VAL A 301       9.173 -10.735   7.976  1.00 93.96           H
ATOM   4586 3HG1 VAL A 301       8.356 -12.123   8.733  1.00 93.96           H
ATOM   4587  CG2 VAL A 301       8.885 -10.336  10.720  1.00 93.96           C
ATOM   4588 1HG2 VAL A 301       9.845  -9.953  10.373  1.00 93.96           H
ATOM   4589 2HG2 VAL A 301       8.554  -9.758  11.582  1.00 93.96           H
ATOM   4590 3HG2 VAL A 301       8.992 -11.383  11.003  1.00 93.96           H
ATOM   4591  HN  VAL A 301       6.863  -8.510  11.074  1.00 93.96           H
ATOM   4592  N   THR A 302       5.470  -8.833   8.199  1.00 93.03           N
ATOM   4593  CA  THR A 302       4.498  -8.841   7.119  1.00 93.03           C
ATOM   4594  C   THR A 302       4.343  -7.437   6.531  1.00 93.03           C
ATOM   4595  O   THR A 302       4.135  -7.283   5.328  1.00 93.03           O
ATOM   4596  HA  THR A 302       4.876  -9.481   6.321  1.00 93.03           H
ATOM   4597  CB  THR A 302       3.191  -9.420   7.663  1.00 93.03           C
ATOM   4598  HB  THR A 302       2.425  -9.449   6.888  1.00 93.03           H
ATOM   4599  OG1 THR A 302       2.893  -8.602   8.792  1.00 93.03           O
ATOM   4600  HG1 THR A 302       3.257  -9.022   9.624  1.00 93.03           H
ATOM   4601  CG2 THR A 302       3.372 -10.819   8.254  1.00 93.03           C
ATOM   4602 1HG2 THR A 302       4.088 -10.778   9.075  1.00 93.03           H
ATOM   4603 2HG2 THR A 302       3.742 -11.495   7.483  1.00 93.03           H
ATOM   4604 3HG2 THR A 302       2.414 -11.183   8.626  1.00 93.03           H
ATOM   4605  HN  THR A 302       5.095  -9.018   9.107  1.00 93.03           H
ATOM   4606  N   GLN A 303       4.450  -6.448   7.406  1.00 91.65           N
ATOM   4607  CA  GLN A 303       4.376  -5.061   6.981  1.00 91.65           C
ATOM   4608  C   GLN A 303       5.504  -4.747   5.995  1.00 91.65           C
ATOM   4609  O   GLN A 303       5.286  -4.069   4.993  1.00 91.65           O
ATOM   4610  HA  GLN A 303       3.411  -4.961   6.484  1.00 91.65           H
ATOM   4611  CB  GLN A 303       4.421  -4.116   8.183  1.00 91.65           C
ATOM   4612 1HB  GLN A 303       3.563  -4.303   8.829  1.00 91.65           H
ATOM   4613 2HB  GLN A 303       5.314  -4.315   8.774  1.00 91.65           H
ATOM   4614  CG  GLN A 303       4.417  -2.654   7.732  1.00 91.65           C
ATOM   4615 1HG  GLN A 303       5.415  -2.371   7.395  1.00 91.65           H
ATOM   4616 2HG  GLN A 303       3.748  -2.534   6.880  1.00 91.65           H
ATOM   4617  CD  GLN A 303       3.976  -1.730   8.869  1.00 91.65           C
ATOM   4618  OE1 GLN A 303       4.709  -1.463   9.806  1.00 91.65           O
ATOM   4619  NE2 GLN A 303       2.740  -1.259   8.734  1.00 91.65           N
ATOM   4620 1HE2 GLN A 303       2.190  -1.517   7.939  1.00 91.65           H
ATOM   4621 2HE2 GLN A 303       2.360  -0.646   9.426  1.00 91.65           H
ATOM   4622  HN  GLN A 303       4.584  -6.583   8.388  1.00 91.65           H
ATOM   4623  N   THR A 304       6.684  -5.257   6.314  1.00 91.96           N
ATOM   4624  CA  THR A 304       7.858  -4.994   5.499  1.00 91.96           C
ATOM   4625  C   THR A 304       7.699  -5.627   4.115  1.00 91.96           C
ATOM   4626  O   THR A 304       8.103  -5.043   3.111  1.00 91.96           O
ATOM   4627  HA  THR A 304       7.939  -3.917   5.350  1.00 91.96           H
ATOM   4628  CB  THR A 304       9.085  -5.498   6.261  1.00 91.96           C
ATOM   4629  HB  THR A 304       9.070  -6.584   6.348  1.00 91.96           H
ATOM   4630  OG1 THR A 304       9.048  -4.781   7.492  1.00 91.96           O
ATOM   4631  HG1 THR A 304       8.656  -5.356   8.210  1.00 91.96           H
ATOM   4632  CG2 THR A 304      10.399  -5.057   5.612  1.00 91.96           C
ATOM   4633 1HG2 THR A 304      10.444  -3.968   5.586  1.00 91.96           H
ATOM   4634 2HG2 THR A 304      10.451  -5.447   4.596  1.00 91.96           H
ATOM   4635 3HG2 THR A 304      11.238  -5.441   6.192  1.00 91.96           H
ATOM   4636  HN  THR A 304       6.845  -5.839   7.111  1.00 91.96           H
ATOM   4637  N   ILE A 305       7.111  -6.814   4.107  1.00 92.53           N
ATOM   4638  CA  ILE A 305       6.848  -7.511   2.859  1.00 92.53           C
ATOM   4639  C   ILE A 305       5.890  -6.676   2.006  1.00 92.53           C
ATOM   4640  O   ILE A 305       6.062  -6.574   0.793  1.00 92.53           O
ATOM   4641  HA  ILE A 305       7.795  -7.599   2.328  1.00 92.53           H
ATOM   4642  CB  ILE A 305       6.348  -8.931   3.133  1.00 92.53           C
ATOM   4643  HB  ILE A 305       5.521  -8.871   3.840  1.00 92.53           H
ATOM   4644  CG1 ILE A 305       7.441  -9.780   3.785  1.00 92.53           C
ATOM   4645 1HG1 ILE A 305       8.218 -10.004   3.054  1.00 92.53           H
ATOM   4646 2HG1 ILE A 305       7.913  -9.216   4.589  1.00 92.53           H
ATOM   4647  CG2 ILE A 305       5.806  -9.577   1.856  1.00 92.53           C
ATOM   4648 1HG2 ILE A 305       4.977  -8.983   1.472  1.00 92.53           H
ATOM   4649 2HG2 ILE A 305       6.597  -9.622   1.108  1.00 92.53           H
ATOM   4650 3HG2 ILE A 305       5.458 -10.585   2.079  1.00 92.53           H
ATOM   4651  CD1 ILE A 305       6.864 -11.084   4.340  1.00 92.53           C
ATOM   4652 1HD1 ILE A 305       6.105 -10.856   5.088  1.00 92.53           H
ATOM   4653 2HD1 ILE A 305       6.414 -11.656   3.529  1.00 92.53           H
ATOM   4654 3HD1 ILE A 305       7.662 -11.668   4.798  1.00 92.53           H
ATOM   4655  HN  ILE A 305       6.816  -7.298   4.931  1.00 92.53           H
ATOM   4656  N   ALA A 306       4.902  -6.100   2.675  1.00 90.03           N
ATOM   4657  CA  ALA A 306       3.879  -5.332   1.986  1.00 90.03           C
ATOM   4658  C   ALA A 306       4.523  -4.114   1.320  1.00 90.03           C
ATOM   4659  O   ALA A 306       4.127  -3.719   0.225  1.00 90.03           O
ATOM   4660  HA  ALA A 306       3.448  -5.971   1.215  1.00 90.03           H
ATOM   4661  CB  ALA A 306       2.779  -4.942   2.975  1.00 90.03           C
ATOM   4662 1HB  ALA A 306       2.334  -5.843   3.398  1.00 90.03           H
ATOM   4663 2HB  ALA A 306       3.208  -4.339   3.776  1.00 90.03           H
ATOM   4664 3HB  ALA A 306       2.012  -4.366   2.457  1.00 90.03           H
ATOM   4665  HN  ALA A 306       4.794  -6.151   3.668  1.00 90.03           H
ATOM   4666  N   PHE A 307       5.505  -3.553   2.010  1.00 90.06           N
ATOM   4667  CA  PHE A 307       6.179  -2.363   1.519  1.00 90.06           C
ATOM   4668  C   PHE A 307       6.998  -2.673   0.266  1.00 90.06           C
ATOM   4669  O   PHE A 307       7.113  -1.837  -0.629  1.00 90.06           O
ATOM   4670  HA  PHE A 307       5.407  -1.632   1.275  1.00 90.06           H
ATOM   4671  CB  PHE A 307       7.123  -1.894   2.629  1.00 90.06           C
ATOM   4672 1HB  PHE A 307       7.720  -2.742   2.966  1.00 90.06           H
ATOM   4673 2HB  PHE A 307       7.815  -1.161   2.216  1.00 90.06           H
ATOM   4674  CG  PHE A 307       6.410  -1.280   3.835  1.00 90.06           C
ATOM   4675  CD1 PHE A 307       5.051  -1.265   3.886  1.00 90.06           C
ATOM   4676  HD1 PHE A 307       4.470  -1.692   3.069  1.00 90.06           H
ATOM   4677  CD2 PHE A 307       7.135  -0.747   4.855  1.00 90.06           C
ATOM   4678  HD2 PHE A 307       8.224  -0.758   4.813  1.00 90.06           H
ATOM   4679  CE1 PHE A 307       4.389  -0.695   5.006  1.00 90.06           C
ATOM   4680  HE1 PHE A 307       3.300  -0.683   5.047  1.00 90.06           H
ATOM   4681  CE2 PHE A 307       6.473  -0.177   5.974  1.00 90.06           C
ATOM   4682  HE2 PHE A 307       7.054   0.250   6.791  1.00 90.06           H
ATOM   4683  CZ  PHE A 307       5.114  -0.162   6.026  1.00 90.06           C
ATOM   4684  HZ  PHE A 307       4.606   0.276   6.885  1.00 90.06           H
ATOM   4685  HN  PHE A 307       5.841  -3.898   2.886  1.00 90.06           H
ATOM   4686  N   PHE A 308       7.548  -3.879   0.240  1.00 90.48           N
ATOM   4687  CA  PHE A 308       8.386  -4.296  -0.871  1.00 90.48           C
ATOM   4688  C   PHE A 308       7.589  -4.331  -2.176  1.00 90.48           C
ATOM   4689  O   PHE A 308       8.167  -4.317  -3.262  1.00 90.48           O
ATOM   4690  HA  PHE A 308       9.192  -3.568  -0.959  1.00 90.48           H
ATOM   4691  CB  PHE A 308       8.882  -5.708  -0.552  1.00 90.48           C
ATOM   4692 1HB  PHE A 308       9.141  -5.761   0.506  1.00 90.48           H
ATOM   4693 2HB  PHE A 308       8.068  -6.414  -0.716  1.00 90.48           H
ATOM   4694  CG  PHE A 308      10.091  -6.145  -1.381  1.00 90.48           C
ATOM   4695  CD1 PHE A 308       9.913  -6.897  -2.500  1.00 90.48           C
ATOM   4696  HD1 PHE A 308       8.908  -7.188  -2.806  1.00 90.48           H
ATOM   4697  CD2 PHE A 308      11.345  -5.782  -0.999  1.00 90.48           C
ATOM   4698  HD2 PHE A 308      11.488  -5.179  -0.102  1.00 90.48           H
ATOM   4699  CE1 PHE A 308      11.035  -7.302  -3.269  1.00 90.48           C
ATOM   4700  HE1 PHE A 308      10.892  -7.905  -4.166  1.00 90.48           H
ATOM   4701  CE2 PHE A 308      12.467  -6.187  -1.768  1.00 90.48           C
ATOM   4702  HE2 PHE A 308      13.472  -5.896  -1.462  1.00 90.48           H
ATOM   4703  CZ  PHE A 308      12.289  -6.939  -2.887  1.00 90.48           C
ATOM   4704  HZ  PHE A 308      13.150  -7.250  -3.478  1.00 90.48           H
ATOM   4705  HN  PHE A 308       7.429  -4.563   0.960  1.00 90.48           H
ATOM   4706  N   HIS A 309       6.273  -4.376  -2.027  1.00 87.33           N
ATOM   4707  CA  HIS A 309       5.390  -4.415  -3.181  1.00 87.33           C
ATOM   4708  C   HIS A 309       5.561  -3.135  -4.001  1.00 87.33           C
ATOM   4709  O   HIS A 309       5.466  -3.162  -5.228  1.00 87.33           O
ATOM   4710  HA  HIS A 309       5.702  -5.268  -3.785  1.00 87.33           H
ATOM   4711  CB  HIS A 309       3.942  -4.654  -2.749  1.00 87.33           C
ATOM   4712 1HB  HIS A 309       3.904  -5.543  -2.120  1.00 87.33           H
ATOM   4713 2HB  HIS A 309       3.613  -3.815  -2.136  1.00 87.33           H
ATOM   4714  CG  HIS A 309       2.979  -4.827  -3.899  1.00 87.33           C
ATOM   4715  ND1 HIS A 309       2.271  -3.773  -4.449  1.00 87.33           N
ATOM   4716  HD1 HIS A 309       2.320  -2.818  -4.155  1.00 87.33           H
ATOM   4717  CD2 HIS A 309       2.615  -5.941  -4.597  1.00 87.33           C
ATOM   4718  HD2 HIS A 309       2.986  -6.951  -4.424  1.00 87.33           H
ATOM   4719  CE1 HIS A 309       1.518  -4.243  -5.433  1.00 87.33           C
ATOM   4720  HE1 HIS A 309       0.845  -3.658  -6.060  1.00 87.33           H
ATOM   4721  NE2 HIS A 309       1.732  -5.587  -5.522  1.00 87.33           N
ATOM   4722  HN  HIS A 309       5.810  -4.385  -1.141  1.00 87.33           H
ATOM   4723  N   SER A 310       5.808  -2.044  -3.292  1.00 86.14           N
ATOM   4724  CA  SER A 310       5.849  -0.735  -3.921  1.00 86.14           C
ATOM   4725  C   SER A 310       7.066  -0.635  -4.843  1.00 86.14           C
ATOM   4726  O   SER A 310       7.094   0.193  -5.752  1.00 86.14           O
ATOM   4727  HA  SER A 310       4.926  -0.663  -4.496  1.00 86.14           H
ATOM   4728  CB  SER A 310       5.885   0.379  -2.873  1.00 86.14           C
ATOM   4729 1HB  SER A 310       6.683   0.179  -2.158  1.00 86.14           H
ATOM   4730 2HB  SER A 310       6.122   1.326  -3.358  1.00 86.14           H
ATOM   4731  OG  SER A 310       4.646   0.500  -2.180  1.00 86.14           O
ATOM   4732  HG  SER A 310       3.977   0.973  -2.754  1.00 86.14           H
ATOM   4733  HN  SER A 310       5.979  -2.045  -2.306  1.00 86.14           H
ATOM   4734  N   CYS A 311       8.042  -1.492  -4.578  1.00 87.94           N
ATOM   4735  CA  CYS A 311       9.244  -1.532  -5.392  1.00 87.94           C
ATOM   4736  C   CYS A 311       9.042  -2.573  -6.495  1.00 87.94           C
ATOM   4737  O   CYS A 311       9.750  -2.562  -7.501  1.00 87.94           O
ATOM   4738  HA  CYS A 311       9.368  -0.536  -5.818  1.00 87.94           H
ATOM   4739  CB  CYS A 311      10.488  -1.826  -4.550  1.00 87.94           C
ATOM   4740 1HB  CYS A 311      11.383  -1.736  -5.166  1.00 87.94           H
ATOM   4741 2HB  CYS A 311      10.576  -1.092  -3.749  1.00 87.94           H
ATOM   4742  SG  CYS A 311      10.382  -3.511  -3.845  1.00 87.94           S
ATOM   4743  HG  CYS A 311      11.524  -3.450  -3.166  1.00 87.94           H
ATOM   4744  HN  CYS A 311       8.020  -2.148  -3.823  1.00 87.94           H
ATOM   4745  N   LEU A 312       8.074  -3.448  -6.269  1.00 87.18           N
ATOM   4746  CA  LEU A 312       7.788  -4.510  -7.218  1.00 87.18           C
ATOM   4747  C   LEU A 312       6.869  -3.972  -8.318  1.00 87.18           C
ATOM   4748  O   LEU A 312       6.899  -4.455  -9.448  1.00 87.18           O
ATOM   4749  HA  LEU A 312       8.733  -4.806  -7.673  1.00 87.18           H
ATOM   4750  CB  LEU A 312       7.228  -5.738  -6.497  1.00 87.18           C
ATOM   4751 1HB  LEU A 312       6.438  -5.409  -5.822  1.00 87.18           H
ATOM   4752 2HB  LEU A 312       6.765  -6.390  -7.237  1.00 87.18           H
ATOM   4753  CG  LEU A 312       8.237  -6.561  -5.694  1.00 87.18           C
ATOM   4754  HG  LEU A 312       8.627  -5.935  -4.891  1.00 87.18           H
ATOM   4755  CD1 LEU A 312       7.563  -7.768  -5.039  1.00 87.18           C
ATOM   4756 1HD1 LEU A 312       6.777  -7.425  -4.366  1.00 87.18           H
ATOM   4757 2HD1 LEU A 312       7.128  -8.404  -5.811  1.00 87.18           H
ATOM   4758 3HD1 LEU A 312       8.302  -8.336  -4.475  1.00 87.18           H
ATOM   4759  CD2 LEU A 312       9.427  -6.971  -6.564  1.00 87.18           C
ATOM   4760 1HD2 LEU A 312       9.074  -7.572  -7.402  1.00 87.18           H
ATOM   4761 2HD2 LEU A 312       9.926  -6.079  -6.941  1.00 87.18           H
ATOM   4762 3HD2 LEU A 312      10.129  -7.555  -5.968  1.00 87.18           H
ATOM   4763  HN  LEU A 312       7.491  -3.440  -5.456  1.00 87.18           H
ATOM   4764  N   ASN A 313       6.075  -2.978  -7.947  1.00 80.18           N
ATOM   4765  CA  ASN A 313       5.075  -2.441  -8.854  1.00 80.18           C
ATOM   4766  C   ASN A 313       5.736  -2.104 -10.193  1.00 80.18           C
ATOM   4767  O   ASN A 313       5.253  -2.513 -11.247  1.00 80.18           O
ATOM   4768  HA  ASN A 313       4.322  -3.223  -8.946  1.00 80.18           H
ATOM   4769  CB  ASN A 313       4.458  -1.157  -8.295  1.00 80.18           C
ATOM   4770 1HB  ASN A 313       5.198  -0.621  -7.702  1.00 80.18           H
ATOM   4771 2HB  ASN A 313       4.171  -0.500  -9.117  1.00 80.18           H
ATOM   4772  CG  ASN A 313       3.233  -1.469  -7.433  1.00 80.18           C
ATOM   4773  OD1 ASN A 313       2.641  -2.533  -7.510  1.00 80.18           O
ATOM   4774  ND2 ASN A 313       2.887  -0.484  -6.609  1.00 80.18           N
ATOM   4775 1HD2 ASN A 313       3.416   0.365  -6.594  1.00 80.18           H
ATOM   4776 2HD2 ASN A 313       2.099  -0.592  -6.003  1.00 80.18           H
ATOM   4777  HN  ASN A 313       6.107  -2.542  -7.047  1.00 80.18           H
ATOM   4778  N   PRO A 314       6.847  -1.355 -10.175  1.00 79.80           N
ATOM   4779  CA  PRO A 314       7.555  -1.027 -11.415  1.00 79.80           C
ATOM   4780  C   PRO A 314       7.885  -2.263 -12.235  1.00 79.80           C
ATOM   4781  O   PRO A 314       7.596  -2.315 -13.429  1.00 79.80           O
ATOM   4782  HA  PRO A 314       6.921  -0.418 -12.059  1.00 79.80           H
ATOM   4783  CB  PRO A 314       8.819  -0.313 -10.931  1.00 79.80           C
ATOM   4784 1HB  PRO A 314       9.647  -1.009 -10.797  1.00 79.80           H
ATOM   4785 2HB  PRO A 314       9.151   0.442 -11.644  1.00 79.80           H
ATOM   4786  CG  PRO A 314       8.389   0.312  -9.610  1.00 79.80           C
ATOM   4787 1HG  PRO A 314       9.244   0.551  -8.977  1.00 79.80           H
ATOM   4788 2HG  PRO A 314       7.848   1.246  -9.760  1.00 79.80           H
ATOM   4789  CD  PRO A 314       7.508  -0.765  -8.997  1.00 79.80           C
ATOM   4790 1HD  PRO A 314       8.094  -1.506  -8.453  1.00 79.80           H
ATOM   4791 2HD  PRO A 314       6.792  -0.347  -8.289  1.00 79.80           H
ATOM   4792  N   VAL A 315       8.487  -3.235 -11.566  1.00 77.92           N
ATOM   4793  CA  VAL A 315       9.027  -4.395 -12.254  1.00 77.92           C
ATOM   4794  C   VAL A 315       7.890  -5.141 -12.956  1.00 77.92           C
ATOM   4795  O   VAL A 315       8.044  -5.591 -14.090  1.00 77.92           O
ATOM   4796  HA  VAL A 315       9.727  -4.035 -13.008  1.00 77.92           H
ATOM   4797  CB  VAL A 315       9.801  -5.275 -11.271  1.00 77.92           C
ATOM   4798  HB  VAL A 315       9.106  -5.608 -10.500  1.00 77.92           H
ATOM   4799  CG1 VAL A 315      10.360  -6.517 -11.968  1.00 77.92           C
ATOM   4800 1HG1 VAL A 315       9.539  -7.099 -12.386  1.00 77.92           H
ATOM   4801 2HG1 VAL A 315      11.034  -6.211 -12.769  1.00 77.92           H
ATOM   4802 3HG1 VAL A 315      10.906  -7.124 -11.246  1.00 77.92           H
ATOM   4803  CG2 VAL A 315      10.916  -4.481 -10.586  1.00 77.92           C
ATOM   4804 1HG2 VAL A 315      11.609  -4.106 -11.339  1.00 77.92           H
ATOM   4805 2HG2 VAL A 315      10.483  -3.643 -10.040  1.00 77.92           H
ATOM   4806 3HG2 VAL A 315      11.450  -5.130  -9.892  1.00 77.92           H
ATOM   4807  HN  VAL A 315       8.609  -3.239 -10.573  1.00 77.92           H
ATOM   4808  N   LEU A 316       6.773  -5.249 -12.251  1.00 75.92           N
ATOM   4809  CA  LEU A 316       5.665  -6.063 -12.725  1.00 75.92           C
ATOM   4810  C   LEU A 316       5.125  -5.472 -14.029  1.00 75.92           C
ATOM   4811  O   LEU A 316       4.794  -6.208 -14.957  1.00 75.92           O
ATOM   4812  HA  LEU A 316       6.057  -7.058 -12.933  1.00 75.92           H
ATOM   4813  CB  LEU A 316       4.605  -6.212 -11.632  1.00 75.92           C
ATOM   4814 1HB  LEU A 316       4.322  -5.217 -11.289  1.00 75.92           H
ATOM   4815 2HB  LEU A 316       3.717  -6.662 -12.075  1.00 75.92           H
ATOM   4816  CG  LEU A 316       5.011  -7.044 -10.413  1.00 75.92           C
ATOM   4817  HG  LEU A 316       5.910  -6.603  -9.983  1.00 75.92           H
ATOM   4818  CD1 LEU A 316       3.926  -7.003  -9.336  1.00 75.92           C
ATOM   4819 1HD1 LEU A 316       3.768  -5.972  -9.018  1.00 75.92           H
ATOM   4820 2HD1 LEU A 316       2.997  -7.405  -9.740  1.00 75.92           H
ATOM   4821 3HD1 LEU A 316       4.239  -7.602  -8.481  1.00 75.92           H
ATOM   4822  CD2 LEU A 316       5.361  -8.477 -10.820  1.00 75.92           C
ATOM   4823 1HD2 LEU A 316       4.495  -8.944 -11.289  1.00 75.92           H
ATOM   4824 2HD2 LEU A 316       6.192  -8.462 -11.525  1.00 75.92           H
ATOM   4825 3HD2 LEU A 316       5.646  -9.047  -9.935  1.00 75.92           H
ATOM   4826  HN  LEU A 316       6.618  -4.795 -11.374  1.00 75.92           H
ATOM   4827  N   TYR A 317       5.053  -4.149 -14.057  1.00 67.01           N
ATOM   4828  CA  TYR A 317       4.389  -3.459 -15.149  1.00 67.01           C
ATOM   4829  C   TYR A 317       5.393  -3.042 -16.226  1.00 67.01           C
ATOM   4830  O   TYR A 317       5.027  -2.865 -17.386  1.00 67.01           O
ATOM   4831  HA  TYR A 317       3.662  -4.143 -15.587  1.00 67.01           H
ATOM   4832  CB  TYR A 317       3.765  -2.203 -14.537  1.00 67.01           C
ATOM   4833 1HB  TYR A 317       4.538  -1.648 -14.006  1.00 67.01           H
ATOM   4834 2HB  TYR A 317       3.405  -1.560 -15.341  1.00 67.01           H
ATOM   4835  CG  TYR A 317       2.610  -2.488 -13.575  1.00 67.01           C
ATOM   4836  CD1 TYR A 317       1.430  -3.021 -14.053  1.00 67.01           C
ATOM   4837  HD1 TYR A 317       1.321  -3.239 -15.115  1.00 67.01           H
ATOM   4838  CD2 TYR A 317       2.748  -2.212 -12.230  1.00 67.01           C
ATOM   4839  HD2 TYR A 317       3.680  -1.791 -11.853  1.00 67.01           H
ATOM   4840  CE1 TYR A 317       0.342  -3.288 -13.148  1.00 67.01           C
ATOM   4841  HE1 TYR A 317      -0.595  -3.709 -13.511  1.00 67.01           H
ATOM   4842  CE2 TYR A 317       1.661  -2.479 -11.325  1.00 67.01           C
ATOM   4843  HE2 TYR A 317       1.756  -2.266 -10.260  1.00 67.01           H
ATOM   4844  CZ  TYR A 317       0.512  -3.005 -11.828  1.00 67.01           C
ATOM   4845  OH  TYR A 317      -0.515  -3.258 -10.973  1.00 67.01           O
ATOM   4846  HH  TYR A 317      -0.168  -3.349 -10.040  1.00 67.01           H
ATOM   4847  HN  TYR A 317       5.437  -3.553 -13.352  1.00 67.01           H
ATOM   4848  N   VAL A 318       6.641  -2.899 -15.802  1.00 63.27           N
ATOM   4849  CA  VAL A 318       7.689  -2.446 -16.701  1.00 63.27           C
ATOM   4850  C   VAL A 318       8.168  -3.624 -17.552  1.00 63.27           C
ATOM   4851  O   VAL A 318       8.023  -3.612 -18.773  1.00 63.27           O
ATOM   4852  HA  VAL A 318       7.256  -1.692 -17.358  1.00 63.27           H
ATOM   4853  CB  VAL A 318       8.815  -1.788 -15.902  1.00 63.27           C
ATOM   4854  HB  VAL A 318       9.052  -2.437 -15.059  1.00 63.27           H
ATOM   4855  CG1 VAL A 318      10.079  -1.644 -16.753  1.00 63.27           C
ATOM   4856 1HG1 VAL A 318      10.412  -2.629 -17.079  1.00 63.27           H
ATOM   4857 2HG1 VAL A 318       9.861  -1.026 -17.624  1.00 63.27           H
ATOM   4858 3HG1 VAL A 318      10.864  -1.173 -16.160  1.00 63.27           H
ATOM   4859  CG2 VAL A 318       8.373  -0.434 -15.343  1.00 63.27           C
ATOM   4860 1HG2 VAL A 318       8.096   0.225 -16.166  1.00 63.27           H
ATOM   4861 2HG2 VAL A 318       7.514  -0.575 -14.687  1.00 63.27           H
ATOM   4862 3HG2 VAL A 318       9.192   0.012 -14.780  1.00 63.27           H
ATOM   4863  HN  VAL A 318       6.938  -3.085 -14.866  1.00 63.27           H
ATOM   4864  N   PHE A 319       8.731  -4.613 -16.872  1.00 61.72           N
ATOM   4865  CA  PHE A 319       9.407  -5.701 -17.557  1.00 61.72           C
ATOM   4866  C   PHE A 319       8.399  -6.671 -18.176  1.00 61.72           C
ATOM   4867  O   PHE A 319       8.741  -7.441 -19.072  1.00 61.72           O
ATOM   4868  HA  PHE A 319      10.014  -5.259 -18.347  1.00 61.72           H
ATOM   4869  CB  PHE A 319      10.234  -6.446 -16.507  1.00 61.72           C
ATOM   4870 1HB  PHE A 319       9.616  -6.614 -15.625  1.00 61.72           H
ATOM   4871 2HB  PHE A 319      10.504  -7.426 -16.899  1.00 61.72           H
ATOM   4872  CG  PHE A 319      11.509  -5.713 -16.085  1.00 61.72           C
ATOM   4873  CD1 PHE A 319      12.599  -5.722 -16.898  1.00 61.72           C
ATOM   4874  HD1 PHE A 319      12.564  -6.251 -17.850  1.00 61.72           H
ATOM   4875  CD2 PHE A 319      11.553  -5.052 -14.897  1.00 61.72           C
ATOM   4876  HD2 PHE A 319      10.679  -5.045 -14.245  1.00 61.72           H
ATOM   4877  CE1 PHE A 319      13.783  -5.042 -16.506  1.00 61.72           C
ATOM   4878  HE1 PHE A 319      14.657  -5.050 -17.158  1.00 61.72           H
ATOM   4879  CE2 PHE A 319      12.736  -4.372 -14.505  1.00 61.72           C
ATOM   4880  HE2 PHE A 319      12.771  -3.843 -13.553  1.00 61.72           H
ATOM   4881  CZ  PHE A 319      13.826  -4.382 -15.318  1.00 61.72           C
ATOM   4882  HZ  PHE A 319      14.735  -3.859 -15.018  1.00 61.72           H
ATOM   4883  HN  PHE A 319       8.729  -4.678 -15.874  1.00 61.72           H
ATOM   4884  N   VAL A 320       7.175  -6.602 -17.673  1.00 62.92           N
ATOM   4885  CA  VAL A 320       6.124  -7.492 -18.137  1.00 62.92           C
ATOM   4886  C   VAL A 320       5.407  -6.851 -19.327  1.00 62.92           C
ATOM   4887  O   VAL A 320       4.815  -7.548 -20.149  1.00 62.92           O
ATOM   4888  HA  VAL A 320       6.598  -8.416 -18.470  1.00 62.92           H
ATOM   4889  CB  VAL A 320       5.179  -7.833 -16.983  1.00 62.92           C
ATOM   4890  HB  VAL A 320       4.484  -7.002 -16.862  1.00 62.92           H
ATOM   4891  CG1 VAL A 320       4.361  -9.087 -17.297  1.00 62.92           C
ATOM   4892 1HG1 VAL A 320       3.768  -8.919 -18.196  1.00 62.92           H
ATOM   4893 2HG1 VAL A 320       5.034  -9.929 -17.458  1.00 62.92           H
ATOM   4894 3HG1 VAL A 320       3.698  -9.307 -16.460  1.00 62.92           H
ATOM   4895  CG2 VAL A 320       5.951  -7.996 -15.672  1.00 62.92           C
ATOM   4896 1HG2 VAL A 320       6.679  -8.800 -15.777  1.00 62.92           H
ATOM   4897 2HG2 VAL A 320       6.468  -7.065 -15.437  1.00 62.92           H
ATOM   4898 3HG2 VAL A 320       5.255  -8.237 -14.869  1.00 62.92           H
ATOM   4899  HN  VAL A 320       6.897  -5.955 -16.963  1.00 62.92           H
ATOM   4900  N   GLY A 321       5.484  -5.529 -19.381  1.00 62.69           N
ATOM   4901  CA  GLY A 321       4.924  -4.792 -20.501  1.00 62.69           C
ATOM   4902  C   GLY A 321       5.865  -4.828 -21.707  1.00 62.69           C
ATOM   4903  O   GLY A 321       6.970  -4.291 -21.653  1.00 62.69           O
ATOM   4904 1HA  GLY A 321       3.959  -5.218 -20.775  1.00 62.69           H
ATOM   4905 2HA  GLY A 321       4.744  -3.758 -20.207  1.00 62.69           H
ATOM   4906  HN  GLY A 321       5.919  -4.965 -18.679  1.00 62.69           H
ATOM   4907  N   GLU A 322       5.392  -5.467 -22.767  1.00 64.42           N
ATOM   4908  CA  GLU A 322       6.135  -5.498 -24.015  1.00 64.42           C
ATOM   4909  C   GLU A 322       6.351  -4.077 -24.540  1.00 64.42           C
ATOM   4910  O   GLU A 322       7.449  -3.732 -24.974  1.00 64.42           O
ATOM   4911  HA  GLU A 322       7.096  -5.952 -23.769  1.00 64.42           H
ATOM   4912  CB  GLU A 322       5.423  -6.365 -25.056  1.00 64.42           C
ATOM   4913 1HB  GLU A 322       4.353  -6.160 -25.034  1.00 64.42           H
ATOM   4914 2HB  GLU A 322       5.872  -6.205 -26.036  1.00 64.42           H
ATOM   4915  CG  GLU A 322       5.595  -7.852 -24.741  1.00 64.42           C
ATOM   4916 1HG  GLU A 322       6.648  -8.070 -24.560  1.00 64.42           H
ATOM   4917 2HG  GLU A 322       5.056  -8.098 -23.826  1.00 64.42           H
ATOM   4918  CD  GLU A 322       5.079  -8.719 -25.892  1.00 64.42           C
ATOM   4919  OE1 GLU A 322       5.418  -9.922 -25.891  1.00 64.42           O
ATOM   4920  OE2 GLU A 322       4.359  -8.159 -26.746  1.00 64.42           O
ATOM   4921  HN  GLU A 322       4.520  -5.956 -22.782  1.00 64.42           H
ATOM   4922  N   ARG A 323       5.286  -3.291 -24.483  1.00 63.82           N
ATOM   4923  CA  ARG A 323       5.345  -1.916 -24.949  1.00 63.82           C
ATOM   4924  C   ARG A 323       6.416  -1.141 -24.180  1.00 63.82           C
ATOM   4925  O   ARG A 323       7.229  -0.438 -24.779  1.00 63.82           O
ATOM   4926  HA  ARG A 323       5.598  -1.991 -26.006  1.00 63.82           H
ATOM   4927  CB  ARG A 323       3.995  -1.217 -24.774  1.00 63.82           C
ATOM   4928 1HB  ARG A 323       3.514  -1.572 -23.862  1.00 63.82           H
ATOM   4929 2HB  ARG A 323       4.149  -0.145 -24.657  1.00 63.82           H
ATOM   4930  CG  ARG A 323       3.083  -1.479 -25.974  1.00 63.82           C
ATOM   4931 1HG  ARG A 323       3.625  -1.278 -26.898  1.00 63.82           H
ATOM   4932 2HG  ARG A 323       2.796  -2.530 -25.995  1.00 63.82           H
ATOM   4933  CD  ARG A 323       1.829  -0.603 -25.911  1.00 63.82           C
ATOM   4934 1HD  ARG A 323       1.289  -0.793 -24.983  1.00 63.82           H
ATOM   4935 2HD  ARG A 323       2.111   0.449 -25.906  1.00 63.82           H
ATOM   4936  NE  ARG A 323       0.955  -0.887 -27.071  1.00 63.82           N
ATOM   4937  HE  ARG A 323       1.261  -1.572 -27.732  1.00 63.82           H
ATOM   4938  CZ  ARG A 323      -0.220  -0.282 -27.291  1.00 63.82           C
ATOM   4939  NH1 ARG A 323      -0.679   0.643 -26.438  1.00 63.82           N
ATOM   4940 1HH1 ARG A 323      -0.144   0.888 -25.630  1.00 63.82           H
ATOM   4941 2HH1 ARG A 323      -1.558   1.090 -26.610  1.00 63.82           H
ATOM   4942  NH2 ARG A 323      -0.930  -0.618 -28.377  1.00 63.82           N
ATOM   4943 1HH2 ARG A 323      -1.809  -0.177 -28.556  1.00 63.82           H
ATOM   4944 2HH2 ARG A 323      -0.580  -1.310 -29.009  1.00 63.82           H
ATOM   4945  HN  ARG A 323       4.397  -3.579 -24.127  1.00 63.82           H
ATOM   4946  N   PHE A 324       6.384  -1.295 -22.864  1.00 67.29           N
ATOM   4947  CA  PHE A 324       7.264  -0.528 -21.999  1.00 67.29           C
ATOM   4948  C   PHE A 324       8.729  -0.892 -22.247  1.00 67.29           C
ATOM   4949  O   PHE A 324       9.597  -0.020 -22.249  1.00 67.29           O
ATOM   4950  HA  PHE A 324       7.109   0.525 -22.231  1.00 67.29           H
ATOM   4951  CB  PHE A 324       6.898  -0.888 -20.558  1.00 67.29           C
ATOM   4952 1HB  PHE A 324       5.814  -0.965 -20.477  1.00 67.29           H
ATOM   4953 2HB  PHE A 324       7.306  -1.872 -20.325  1.00 67.29           H
ATOM   4954  CG  PHE A 324       7.403   0.116 -19.519  1.00 67.29           C
ATOM   4955  CD1 PHE A 324       8.727   0.169 -19.212  1.00 67.29           C
ATOM   4956  HD1 PHE A 324       9.428  -0.503 -19.706  1.00 67.29           H
ATOM   4957  CD2 PHE A 324       6.528   0.954 -18.902  1.00 67.29           C
ATOM   4958  HD2 PHE A 324       5.467   0.911 -19.148  1.00 67.29           H
ATOM   4959  CE1 PHE A 324       9.195   1.100 -18.248  1.00 67.29           C
ATOM   4960  HE1 PHE A 324      10.256   1.143 -18.002  1.00 67.29           H
ATOM   4961  CE2 PHE A 324       6.996   1.885 -17.938  1.00 67.29           C
ATOM   4962  HE2 PHE A 324       6.295   2.557 -17.443  1.00 67.29           H
ATOM   4963  CZ  PHE A 324       8.320   1.939 -17.631  1.00 67.29           C
ATOM   4964  HZ  PHE A 324       8.679   2.654 -16.891  1.00 67.29           H
ATOM   4965  HN  PHE A 324       5.771  -1.927 -22.391  1.00 67.29           H
ATOM   4966  N   ARG A 325       8.960  -2.181 -22.450  1.00 69.73           N
ATOM   4967  CA  ARG A 325      10.283  -2.656 -22.816  1.00 69.73           C
ATOM   4968  C   ARG A 325      10.787  -1.919 -24.059  1.00 69.73           C
ATOM   4969  O   ARG A 325      11.933  -1.473 -24.098  1.00 69.73           O
ATOM   4970  HA  ARG A 325      10.907  -2.437 -21.950  1.00 69.73           H
ATOM   4971  CB  ARG A 325      10.270  -4.160 -23.095  1.00 69.73           C
ATOM   4972 1HB  ARG A 325       9.427  -4.407 -23.740  1.00 69.73           H
ATOM   4973 2HB  ARG A 325      11.176  -4.442 -23.632  1.00 69.73           H
ATOM   4974  CG  ARG A 325      10.175  -4.958 -21.793  1.00 69.73           C
ATOM   4975 1HG  ARG A 325      10.917  -4.593 -21.083  1.00 69.73           H
ATOM   4976 2HG  ARG A 325       9.196  -4.804 -21.339  1.00 69.73           H
ATOM   4977  CD  ARG A 325      10.396  -6.451 -22.047  1.00 69.73           C
ATOM   4978 1HD  ARG A 325       9.651  -6.822 -22.751  1.00 69.73           H
ATOM   4979 2HD  ARG A 325      11.373  -6.610 -22.503  1.00 69.73           H
ATOM   4980  NE  ARG A 325      10.305  -7.200 -20.774  1.00 69.73           N
ATOM   4981  HE  ARG A 325       9.958  -6.717 -19.970  1.00 69.73           H
ATOM   4982  CZ  ARG A 325      10.658  -8.485 -20.631  1.00 69.73           C
ATOM   4983  NH1 ARG A 325      11.129  -9.180 -21.675  1.00 69.73           N
ATOM   4984 1HH1 ARG A 325      11.220  -8.741 -22.569  1.00 69.73           H
ATOM   4985 2HH1 ARG A 325      11.391 -10.139 -21.560  1.00 69.73           H
ATOM   4986  NH2 ARG A 325      10.533  -9.063 -19.429  1.00 69.73           N
ATOM   4987 1HH2 ARG A 325      10.792 -10.021 -19.306  1.00 69.73           H
ATOM   4988 2HH2 ARG A 325      10.180  -8.537 -18.655  1.00 69.73           H
ATOM   4989  HN  ARG A 325       8.262  -2.893 -22.368  1.00 69.73           H
ATOM   4990  N   ARG A 326       9.906  -1.812 -25.042  1.00 71.08           N
ATOM   4991  CA  ARG A 326      10.245  -1.133 -26.281  1.00 71.08           C
ATOM   4992  C   ARG A 326      10.522   0.348 -26.015  1.00 71.08           C
ATOM   4993  O   ARG A 326      11.503   0.899 -26.514  1.00 71.08           O
ATOM   4994  HA  ARG A 326      11.140  -1.641 -26.641  1.00 71.08           H
ATOM   4995  CB  ARG A 326       9.116  -1.258 -27.305  1.00 71.08           C
ATOM   4996 1HB  ARG A 326       8.159  -1.064 -26.822  1.00 71.08           H
ATOM   4997 2HB  ARG A 326       9.239  -0.503 -28.082  1.00 71.08           H
ATOM   4998  CG  ARG A 326       9.101  -2.650 -27.939  1.00 71.08           C
ATOM   4999 1HG  ARG A 326      10.027  -2.813 -28.490  1.00 71.08           H
ATOM   5000 2HG  ARG A 326       9.059  -3.409 -27.157  1.00 71.08           H
ATOM   5001  CD  ARG A 326       7.906  -2.813 -28.879  1.00 71.08           C
ATOM   5002 1HD  ARG A 326       6.988  -2.525 -28.367  1.00 71.08           H
ATOM   5003 2HD  ARG A 326       8.014  -2.148 -29.737  1.00 71.08           H
ATOM   5004  NE  ARG A 326       7.810  -4.216 -29.338  1.00 71.08           N
ATOM   5005  HE  ARG A 326       7.982  -4.941 -28.670  1.00 71.08           H
ATOM   5006  CZ  ARG A 326       7.505  -4.578 -30.592  1.00 71.08           C
ATOM   5007  NH1 ARG A 326       7.265  -3.650 -31.528  1.00 71.08           N
ATOM   5008 1HH1 ARG A 326       7.311  -2.679 -31.293  1.00 71.08           H
ATOM   5009 2HH1 ARG A 326       7.038  -3.928 -32.461  1.00 71.08           H
ATOM   5010  NH2 ARG A 326       7.446  -5.882 -30.896  1.00 71.08           N
ATOM   5011 1HH2 ARG A 326       7.220  -6.168 -31.827  1.00 71.08           H
ATOM   5012 2HH2 ARG A 326       7.627  -6.568 -30.192  1.00 71.08           H
ATOM   5013  HN  ARG A 326       8.976  -2.179 -25.003  1.00 71.08           H
ATOM   5014  N   ASP A 327       9.641   0.951 -25.231  1.00 70.36           N
ATOM   5015  CA  ASP A 327       9.709   2.382 -24.989  1.00 70.36           C
ATOM   5016  C   ASP A 327      10.915   2.688 -24.099  1.00 70.36           C
ATOM   5017  O   ASP A 327      11.559   3.724 -24.255  1.00 70.36           O
ATOM   5018  HA  ASP A 327       9.794   2.835 -25.977  1.00 70.36           H
ATOM   5019  CB  ASP A 327       8.453   2.880 -24.272  1.00 70.36           C
ATOM   5020 1HB  ASP A 327       8.262   2.263 -23.394  1.00 70.36           H
ATOM   5021 2HB  ASP A 327       8.612   3.898 -23.917  1.00 70.36           H
ATOM   5022  CG  ASP A 327       7.238   2.842 -25.202  1.00 70.36           C
ATOM   5023  OD1 ASP A 327       7.466   2.768 -26.429  1.00 70.36           O
ATOM   5024  OD2 ASP A 327       6.111   2.887 -24.665  1.00 70.36           O
ATOM   5025  HN  ASP A 327       8.892   0.479 -24.765  1.00 70.36           H
ATOM   5026  N   LEU A 328      11.183   1.768 -23.184  1.00 70.11           N
ATOM   5027  CA  LEU A 328      12.351   1.883 -22.327  1.00 70.11           C
ATOM   5028  C   LEU A 328      13.613   1.900 -23.193  1.00 70.11           C
ATOM   5029  O   LEU A 328      14.478   2.756 -23.018  1.00 70.11           O
ATOM   5030  HA  LEU A 328      12.280   2.835 -21.803  1.00 70.11           H
ATOM   5031  CB  LEU A 328      12.348   0.780 -21.266  1.00 70.11           C
ATOM   5032 1HB  LEU A 328      11.438   0.876 -20.674  1.00 70.11           H
ATOM   5033 2HB  LEU A 328      12.298  -0.184 -21.773  1.00 70.11           H
ATOM   5034  CG  LEU A 328      13.545   0.763 -20.313  1.00 70.11           C
ATOM   5035  HG  LEU A 328      14.456   0.822 -20.908  1.00 70.11           H
ATOM   5036  CD1 LEU A 328      13.528   1.983 -19.390  1.00 70.11           C
ATOM   5037 1HD1 LEU A 328      13.571   2.893 -19.990  1.00 70.11           H
ATOM   5038 2HD1 LEU A 328      12.611   1.980 -18.801  1.00 70.11           H
ATOM   5039 3HD1 LEU A 328      14.389   1.946 -18.723  1.00 70.11           H
ATOM   5040  CD2 LEU A 328      13.601  -0.549 -19.528  1.00 70.11           C
ATOM   5041 1HD2 LEU A 328      12.688  -0.663 -18.944  1.00 70.11           H
ATOM   5042 2HD2 LEU A 328      13.696  -1.384 -20.222  1.00 70.11           H
ATOM   5043 3HD2 LEU A 328      14.461  -0.534 -18.858  1.00 70.11           H
ATOM   5044  HN  LEU A 328      10.620   0.957 -23.024  1.00 70.11           H
ATOM   5045  N   VAL A 329      13.678   0.943 -24.107  1.00 72.79           N
ATOM   5046  CA  VAL A 329      14.837   0.813 -24.974  1.00 72.79           C
ATOM   5047  C   VAL A 329      14.942   2.052 -25.866  1.00 72.79           C
ATOM   5048  O   VAL A 329      16.042   2.485 -26.205  1.00 72.79           O
ATOM   5049  HA  VAL A 329      15.720   0.764 -24.337  1.00 72.79           H
ATOM   5050  CB  VAL A 329      14.752  -0.491 -25.769  1.00 72.79           C
ATOM   5051  HB  VAL A 329      13.776  -0.526 -26.253  1.00 72.79           H
ATOM   5052  CG1 VAL A 329      15.821  -0.536 -26.863  1.00 72.79           C
ATOM   5053 1HG1 VAL A 329      15.677   0.300 -27.547  1.00 72.79           H
ATOM   5054 2HG1 VAL A 329      16.809  -0.467 -26.409  1.00 72.79           H
ATOM   5055 3HG1 VAL A 329      15.738  -1.473 -27.413  1.00 72.79           H
ATOM   5056  CG2 VAL A 329      14.862  -1.705 -24.845  1.00 72.79           C
ATOM   5057 1HG2 VAL A 329      15.817  -1.677 -24.320  1.00 72.79           H
ATOM   5058 2HG2 VAL A 329      14.049  -1.684 -24.120  1.00 72.79           H
ATOM   5059 3HG2 VAL A 329      14.799  -2.618 -25.436  1.00 72.79           H
ATOM   5060  HN  VAL A 329      12.958   0.266 -24.260  1.00 72.79           H
ATOM   5061  N   LYS A 330      13.783   2.587 -26.221  1.00 71.16           N
[truncated: 117,320 more chars]
