# Supplementary material for: Noncanonical roles of chemokine regions in CCR9 activation revealed by structural modeling and mutational mapping
Source: Nat Commun. 2025 Aug 18;16:7695. doi: 10.1038/s41467-025-62321-9 (PMC12361432; doi:10.1038/s41467-025-62321-9)
Supplement: Supplementary file 4 — Supplementary Data 2 [file 41467_2025_62321_MOESM4_ESM.zip › CCR9_CCL25_rnk258.pdb]

SSBOND   1 CYS A   38    CYS A  289 
SSBOND   2 CYS A  119    CYS A  198 
SSBOND   3 CYS B    7    CYS B   35 
SSBOND   4 CYS B    8    CYS B   52 
ATOM      1  N   GLU A  20      -0.941  -3.430  61.168  1.00 40.98           N
ATOM      2  CA  GLU A  20      -1.347  -3.332  59.777  1.00 40.98           C
ATOM      3  C   GLU A  20      -0.158  -3.615  58.856  1.00 40.98           C
ATOM      4  O   GLU A  20      -0.332  -3.814  57.655  1.00 40.98           O
ATOM      5  HA  GLU A  20      -2.110  -4.099  59.643  1.00 40.98           H
ATOM      6  CB  GLU A  20      -1.956  -1.960  59.478  1.00 40.98           C
ATOM      7 1HB  GLU A  20      -1.465  -1.200  60.086  1.00 40.98           H
ATOM      8 2HB  GLU A  20      -1.902  -1.759  58.409  1.00 40.98           H
ATOM      9  CG  GLU A  20      -3.441  -1.928  59.848  1.00 40.98           C
ATOM     10 1HG  GLU A  20      -3.903  -2.881  59.593  1.00 40.98           H
ATOM     11 2HG  GLU A  20      -3.548  -1.800  60.925  1.00 40.98           H
ATOM     12  CD  GLU A  20      -4.162  -0.793  59.120  1.00 40.98           C
ATOM     13  OE1 GLU A  20      -5.401  -0.718  59.272  1.00 40.98           O
ATOM     14  OE2 GLU A  20      -3.459  -0.025  58.427  1.00 40.98           O
ATOM     15  HN  GLU A  20       0.029  -3.626  61.313  1.00 40.98           H
ATOM     16  N   SER A  21       1.024  -3.625  59.454  1.00 45.69           N
ATOM     17  CA  SER A  21       2.254  -3.631  58.681  1.00 45.69           C
ATOM     18  C   SER A  21       2.499  -5.023  58.097  1.00 45.69           C
ATOM     19  O   SER A  21       2.890  -5.154  56.938  1.00 45.69           O
ATOM     20  HA  SER A  21       2.098  -2.903  57.885  1.00 45.69           H
ATOM     21  CB  SER A  21       3.445  -3.198  59.539  1.00 45.69           C
ATOM     22 1HB  SER A  21       4.300  -2.992  58.894  1.00 45.69           H
ATOM     23 2HB  SER A  21       3.203  -2.269  60.054  1.00 45.69           H
ATOM     24  OG  SER A  21       3.803  -4.191  60.496  1.00 45.69           O
ATOM     25  HG  SER A  21       4.574  -3.874  61.047  1.00 45.69           H
ATOM     26  HN  SER A  21       1.148  -3.630  60.447  1.00 45.69           H
ATOM     27  N   THR A  22       2.258  -6.029  58.926  1.00 48.20           N
ATOM     28  CA  THR A  22       2.582  -7.396  58.557  1.00 48.20           C
ATOM     29  C   THR A  22       1.600  -7.910  57.501  1.00 48.20           C
ATOM     30  O   THR A  22       2.013  -8.410  56.456  1.00 48.20           O
ATOM     31  HA  THR A  22       3.573  -7.405  58.103  1.00 48.20           H
ATOM     32  CB  THR A  22       2.597  -8.239  59.833  1.00 48.20           C
ATOM     33  HB  THR A  22       2.162  -9.223  59.655  1.00 48.20           H
ATOM     34  OG1 THR A  22       1.919  -7.431  60.791  1.00 48.20           O
ATOM     35  HG1 THR A  22       1.659  -7.984  61.583  1.00 48.20           H
ATOM     36  CG2 THR A  22       4.004  -8.401  60.411  1.00 48.20           C
ATOM     37 1HG2 THR A  22       4.413  -7.420  60.652  1.00 48.20           H
ATOM     38 2HG2 THR A  22       4.644  -8.892  59.678  1.00 48.20           H
ATOM     39 3HG2 THR A  22       3.958  -9.008  61.316  1.00 48.20           H
ATOM     40  HN  THR A  22       1.851  -5.921  59.833  1.00 48.20           H
ATOM     41  N   SER A  23       0.320  -7.768  57.810  1.00 49.35           N
ATOM     42  CA  SER A  23      -0.722  -8.270  56.932  1.00 49.35           C
ATOM     43  C   SER A  23      -0.596  -7.628  55.549  1.00 49.35           C
ATOM     44  O   SER A  23      -0.729  -8.305  54.531  1.00 49.35           O
ATOM     45  HA  SER A  23      -0.555  -9.346  56.870  1.00 49.35           H
ATOM     46  CB  SER A  23      -2.111  -8.004  57.516  1.00 49.35           C
ATOM     47 1HB  SER A  23      -2.871  -8.375  56.828  1.00 49.35           H
ATOM     48 2HB  SER A  23      -2.225  -8.560  58.447  1.00 49.35           H
ATOM     49  OG  SER A  23      -2.330  -6.618  57.761  1.00 49.35           O
ATOM     50  HG  SER A  23      -3.246  -6.478  58.139  1.00 49.35           H
ATOM     51  HN  SER A  23      -0.008  -7.320  58.642  1.00 49.35           H
ATOM     52  N   SER A  24      -0.341  -6.327  55.557  1.00 52.61           N
ATOM     53  CA  SER A  24      -0.224  -5.580  54.317  1.00 52.61           C
ATOM     54  C   SER A  24       1.037  -6.009  53.564  1.00 52.61           C
ATOM     55  O   SER A  24       1.144  -5.801  52.356  1.00 52.61           O
ATOM     56  HA  SER A  24      -1.116  -5.831  53.743  1.00 52.61           H
ATOM     57  CB  SER A  24      -0.197  -4.073  54.582  1.00 52.61           C
ATOM     58 1HB  SER A  24      -0.217  -3.538  53.633  1.00 52.61           H
ATOM     59 2HB  SER A  24      -1.094  -3.785  55.130  1.00 52.61           H
ATOM     60  OG  SER A  24       0.957  -3.682  55.322  1.00 52.61           O
ATOM     61  HG  SER A  24       0.885  -4.009  56.264  1.00 52.61           H
ATOM     62  HN  SER A  24      -0.216  -5.787  56.389  1.00 52.61           H
ATOM     63  N   MET A  25       1.959  -6.601  54.309  1.00 54.40           N
ATOM     64  CA  MET A  25       3.170  -7.138  53.713  1.00 54.40           C
ATOM     65  C   MET A  25       2.899  -8.485  53.039  1.00 54.40           C
ATOM     66  O   MET A  25       3.427  -8.762  51.963  1.00 54.40           O
ATOM     67  HA  MET A  25       3.480  -6.406  52.966  1.00 54.40           H
ATOM     68  CB  MET A  25       4.237  -7.315  54.795  1.00 54.40           C
ATOM     69 1HB  MET A  25       4.170  -6.497  55.513  1.00 54.40           H
ATOM     70 2HB  MET A  25       4.054  -8.238  55.344  1.00 54.40           H
ATOM     71  CG  MET A  25       5.639  -7.349  54.183  1.00 54.40           C
ATOM     72 1HG  MET A  25       6.337  -7.816  54.877  1.00 54.40           H
ATOM     73 2HG  MET A  25       5.635  -7.956  53.277  1.00 54.40           H
ATOM     74  SD  MET A  25       6.179  -5.691  53.801  1.00 54.40           S
ATOM     75  CE  MET A  25       7.774  -5.692  54.602  1.00 54.40           C
ATOM     76 1HE  MET A  25       7.645  -5.881  55.667  1.00 54.40           H
ATOM     77 2HE  MET A  25       8.399  -6.472  54.167  1.00 54.40           H
ATOM     78 3HE  MET A  25       8.252  -4.722  54.460  1.00 54.40           H
ATOM     79  HN  MET A  25       1.889  -6.715  55.300  1.00 54.40           H
ATOM     80  N   GLU A  26       2.076  -9.286  53.699  1.00 54.72           N
ATOM     81  CA  GLU A  26       1.734 -10.599  53.181  1.00 54.72           C
ATOM     82  C   GLU A  26       0.879 -10.465  51.919  1.00 54.72           C
ATOM     83  O   GLU A  26       1.150 -11.113  50.909  1.00 54.72           O
ATOM     84  HA  GLU A  26       2.685 -11.071  52.934  1.00 54.72           H
ATOM     85  CB  GLU A  26       1.018 -11.438  54.241  1.00 54.72           C
ATOM     86 1HB  GLU A  26       0.289 -10.821  54.767  1.00 54.72           H
ATOM     87 2HB  GLU A  26       0.580 -12.321  53.777  1.00 54.72           H
ATOM     88  CG  GLU A  26       2.004 -11.949  55.294  1.00 54.72           C
ATOM     89 1HG  GLU A  26       2.796 -12.520  54.808  1.00 54.72           H
ATOM     90 2HG  GLU A  26       2.480 -11.104  55.792  1.00 54.72           H
ATOM     91  CD  GLU A  26       1.296 -12.826  56.328  1.00 54.72           C
ATOM     92  OE1 GLU A  26       1.995 -13.671  56.929  1.00 54.72           O
ATOM     93  OE2 GLU A  26       0.073 -12.631  56.496  1.00 54.72           O
ATOM     94  HN  GLU A  26       1.648  -9.051  54.572  1.00 54.72           H
ATOM     95  N   ASP A  27      -0.137  -9.619  52.018  1.00 53.70           N
ATOM     96  CA  ASP A  27      -1.032  -9.390  50.897  1.00 53.70           C
ATOM     97  C   ASP A  27      -0.210  -9.015  49.662  1.00 53.70           C
ATOM     98  O   ASP A  27      -0.545  -9.408  48.546  1.00 53.70           O
ATOM     99  HA  ASP A  27      -1.574 -10.327  50.767  1.00 53.70           H
ATOM    100  CB  ASP A  27      -1.998  -8.241  51.189  1.00 53.70           C
ATOM    101 1HB  ASP A  27      -1.457  -7.414  51.648  1.00 53.70           H
ATOM    102 2HB  ASP A  27      -2.418  -7.868  50.255  1.00 53.70           H
ATOM    103  CG  ASP A  27      -3.127  -8.696  52.117  1.00 53.70           C
ATOM    104  OD1 ASP A  27      -3.321  -9.927  52.212  1.00 53.70           O
ATOM    105  OD2 ASP A  27      -3.770  -7.803  52.709  1.00 53.70           O
ATOM    106  HN  ASP A  27      -0.351  -9.097  52.843  1.00 53.70           H
ATOM    107  N   TYR A  28       0.850  -8.257  49.904  1.00 57.90           N
ATOM    108  CA  TYR A  28       1.694  -7.784  48.821  1.00 57.90           C
ATOM    109  C   TYR A  28       2.561  -8.917  48.266  1.00 57.90           C
ATOM    110  O   TYR A  28       2.916  -8.911  47.088  1.00 57.90           O
ATOM    111  HA  TYR A  28       1.047  -7.410  48.028  1.00 57.90           H
ATOM    112  CB  TYR A  28       2.603  -6.715  49.431  1.00 57.90           C
ATOM    113 1HB  TYR A  28       1.994  -6.023  50.012  1.00 57.90           H
ATOM    114 2HB  TYR A  28       3.294  -7.193  50.126  1.00 57.90           H
ATOM    115  CG  TYR A  28       3.408  -5.921  48.400  1.00 57.90           C
ATOM    116  CD1 TYR A  28       4.632  -6.391  47.969  1.00 57.90           C
ATOM    117  HD1 TYR A  28       5.025  -7.328  48.363  1.00 57.90           H
ATOM    118  CD2 TYR A  28       2.910  -4.734  47.902  1.00 57.90           C
ATOM    119  HD2 TYR A  28       1.944  -4.362  48.242  1.00 57.90           H
ATOM    120  CE1 TYR A  28       5.389  -5.643  46.999  1.00 57.90           C
ATOM    121  HE1 TYR A  28       6.357  -6.003  46.650  1.00 57.90           H
ATOM    122  CE2 TYR A  28       3.668  -3.986  46.932  1.00 57.90           C
ATOM    123  HE2 TYR A  28       3.287  -3.047  46.530  1.00 57.90           H
ATOM    124  CZ  TYR A  28       4.870  -4.478  46.529  1.00 57.90           C
ATOM    125  OH  TYR A  28       5.586  -3.772  45.612  1.00 57.90           O
ATOM    126  HH  TYR A  28       6.094  -4.397  45.020  1.00 57.90           H
ATOM    127  HN  TYR A  28       1.133  -7.968  50.818  1.00 57.90           H
ATOM    128  N   VAL A  29       2.875  -9.861  49.140  1.00 54.62           N
ATOM    129  CA  VAL A  29       3.723 -10.978  48.762  1.00 54.62           C
ATOM    130  C   VAL A  29       2.879 -12.035  48.047  1.00 54.62           C
ATOM    131  O   VAL A  29       3.341 -12.664  47.096  1.00 54.62           O
ATOM    132  HA  VAL A  29       4.475 -10.601  48.069  1.00 54.62           H
ATOM    133  CB  VAL A  29       4.448 -11.526  49.994  1.00 54.62           C
ATOM    134  HB  VAL A  29       3.696 -11.761  50.748  1.00 54.62           H
ATOM    135  CG1 VAL A  29       5.199 -12.816  49.660  1.00 54.62           C
ATOM    136 1HG1 VAL A  29       4.492 -13.567  49.308  1.00 54.62           H
ATOM    137 2HG1 VAL A  29       5.935 -12.616  48.881  1.00 54.62           H
ATOM    138 3HG1 VAL A  29       5.705 -13.183  50.553  1.00 54.62           H
ATOM    139  CG2 VAL A  29       5.393 -10.478  50.585  1.00 54.62           C
ATOM    140 1HG2 VAL A  29       6.136 -10.197  49.838  1.00 54.62           H
ATOM    141 2HG2 VAL A  29       4.822  -9.597  50.878  1.00 54.62           H
ATOM    142 3HG2 VAL A  29       5.895 -10.893  51.459  1.00 54.62           H
ATOM    143  HN  VAL A  29       2.562  -9.871  50.090  1.00 54.62           H
ATOM    144  N   ASN A  30       1.657 -12.197  48.531  1.00 54.72           N
ATOM    145  CA  ASN A  30       0.799 -13.269  48.055  1.00 54.72           C
ATOM    146  C   ASN A  30       0.082 -12.815  46.782  1.00 54.72           C
ATOM    147  O   ASN A  30      -0.532 -13.624  46.089  1.00 54.72           O
ATOM    148  HA  ASN A  30       1.466 -14.113  47.879  1.00 54.72           H
ATOM    149  CB  ASN A  30      -0.265 -13.626  49.095  1.00 54.72           C
ATOM    150 1HB  ASN A  30      -0.557 -12.731  49.644  1.00 54.72           H
ATOM    151 2HB  ASN A  30      -1.158 -13.998  48.593  1.00 54.72           H
ATOM    152  CG  ASN A  30       0.256 -14.683  50.071  1.00 54.72           C
ATOM    153  OD1 ASN A  30       1.260 -15.336  49.842  1.00 54.72           O
ATOM    154  ND2 ASN A  30      -0.482 -14.814  51.170  1.00 54.72           N
ATOM    155 1HD2 ASN A  30      -1.295 -14.246  51.297  1.00 54.72           H
ATOM    156 2HD2 ASN A  30      -0.222 -15.480  51.870  1.00 54.72           H
ATOM    157  HN  ASN A  30       1.252 -11.613  49.235  1.00 54.72           H
ATOM    158  N   PHE A  31       0.184 -11.521  46.513  1.00 57.34           N
ATOM    159  CA  PHE A  31      -0.397 -10.960  45.305  1.00 57.34           C
ATOM    160  C   PHE A  31       0.204 -11.609  44.056  1.00 57.34           C
ATOM    161  O   PHE A  31       1.405 -11.505  43.815  1.00 57.34           O
ATOM    162  HA  PHE A  31      -1.468 -11.161  45.337  1.00 57.34           H
ATOM    163  CB  PHE A  31      -0.063  -9.467  45.300  1.00 57.34           C
ATOM    164 1HB  PHE A  31      -0.101  -9.093  46.323  1.00 57.34           H
ATOM    165 2HB  PHE A  31       0.960  -9.335  44.950  1.00 57.34           H
ATOM    166  CG  PHE A  31      -0.997  -8.624  44.430  1.00 57.34           C
ATOM    167  CD1 PHE A  31      -0.611  -8.251  43.180  1.00 57.34           C
ATOM    168  HD1 PHE A  31       0.364  -8.554  42.799  1.00 57.34           H
ATOM    169  CD2 PHE A  31      -2.214  -8.246  44.906  1.00 57.34           C
ATOM    170  HD2 PHE A  31      -2.524  -8.544  45.908  1.00 57.34           H
ATOM    171  CE1 PHE A  31      -1.478  -7.469  42.373  1.00 57.34           C
ATOM    172  HE1 PHE A  31      -1.168  -7.170  41.371  1.00 57.34           H
ATOM    173  CE2 PHE A  31      -3.081  -7.463  44.098  1.00 57.34           C
ATOM    174  HE2 PHE A  31      -4.056  -7.161  44.480  1.00 57.34           H
ATOM    175  CZ  PHE A  31      -2.694  -7.091  42.849  1.00 57.34           C
ATOM    176  HZ  PHE A  31      -3.360  -6.490  42.229  1.00 57.34           H
ATOM    177  HN  PHE A  31       0.651 -10.863  47.103  1.00 57.34           H
ATOM    178  N   ASN A  32      -0.661 -12.263  43.294  1.00 59.46           N
ATOM    179  CA  ASN A  32      -0.230 -12.935  42.080  1.00 59.46           C
ATOM    180  C   ASN A  32       0.061 -11.890  41.000  1.00 59.46           C
ATOM    181  O   ASN A  32      -0.836 -11.490  40.261  1.00 59.46           O
ATOM    182  HA  ASN A  32       0.659 -13.498  42.364  1.00 59.46           H
ATOM    183  CB  ASN A  32      -1.319 -13.870  41.551  1.00 59.46           C
ATOM    184 1HB  ASN A  32      -1.813 -14.368  42.386  1.00 59.46           H
ATOM    185 2HB  ASN A  32      -2.081 -13.290  41.031  1.00 59.46           H
ATOM    186  CG  ASN A  32      -0.730 -14.916  40.603  1.00 59.46           C
ATOM    187  OD1 ASN A  32       0.449 -14.914  40.290  1.00 59.46           O
ATOM    188  ND2 ASN A  32      -1.615 -15.808  40.165  1.00 59.46           N
ATOM    189 1HD2 ASN A  32      -2.568 -15.753  40.461  1.00 59.46           H
ATOM    190 2HD2 ASN A  32      -1.326 -16.533  39.539  1.00 59.46           H
ATOM    191  HN  ASN A  32      -1.638 -12.338  43.494  1.00 59.46           H
ATOM    192  N   PHE A  33       1.319 -11.479  40.944  1.00 63.99           N
ATOM    193  CA  PHE A  33       1.765 -10.575  39.897  1.00 63.99           C
ATOM    194  C   PHE A  33       2.004 -11.329  38.587  1.00 63.99           C
ATOM    195  O   PHE A  33       3.110 -11.311  38.049  1.00 63.99           O
ATOM    196  HA  PHE A  33       0.977  -9.836  39.750  1.00 63.99           H
ATOM    197  CB  PHE A  33       3.086  -9.963  40.367  1.00 63.99           C
ATOM    198 1HB  PHE A  33       3.798 -10.765  40.561  1.00 63.99           H
ATOM    199 2HB  PHE A  33       3.501  -9.357  39.561  1.00 63.99           H
ATOM    200  CG  PHE A  33       2.959  -9.097  41.622  1.00 63.99           C
ATOM    201  CD1 PHE A  33       2.637  -7.781  41.511  1.00 63.99           C
ATOM    202  HD1 PHE A  33       2.469  -7.342  40.527  1.00 63.99           H
ATOM    203  CD2 PHE A  33       3.168  -9.645  42.849  1.00 63.99           C
ATOM    204  HD2 PHE A  33       3.426 -10.700  42.939  1.00 63.99           H
ATOM    205  CE1 PHE A  33       2.519  -6.978  42.676  1.00 63.99           C
ATOM    206  HE1 PHE A  33       2.261  -5.922  42.587  1.00 63.99           H
ATOM    207  CE2 PHE A  33       3.050  -8.842  44.015  1.00 63.99           C
ATOM    208  HE2 PHE A  33       3.217  -9.281  44.998  1.00 63.99           H
ATOM    209  CZ  PHE A  33       2.728  -7.525  43.903  1.00 63.99           C
ATOM    210  HZ  PHE A  33       2.637  -6.909  44.798  1.00 63.99           H
ATOM    211  HN  PHE A  33       2.027 -11.752  41.596  1.00 63.99           H
ATOM    212  N   THR A  34       0.948 -11.974  38.112  1.00 67.08           N
ATOM    213  CA  THR A  34       0.837 -12.286  36.697  1.00 67.08           C
ATOM    214  C   THR A  34       1.170 -11.056  35.851  1.00 67.08           C
ATOM    215  O   THR A  34       0.511 -10.023  35.965  1.00 67.08           O
ATOM    216  HA  THR A  34       1.575 -13.051  36.455  1.00 67.08           H
ATOM    217  CB  THR A  34      -0.569 -12.836  36.444  1.00 67.08           C
ATOM    218  HB  THR A  34      -0.901 -12.602  35.432  1.00 67.08           H
ATOM    219  OG1 THR A  34      -1.354 -12.277  37.494  1.00 67.08           O
ATOM    220  HG1 THR A  34      -1.400 -11.283  37.395  1.00 67.08           H
ATOM    221  CG2 THR A  34      -0.658 -14.345  36.675  1.00 67.08           C
ATOM    222 1HG2 THR A  34      -0.390 -14.572  37.707  1.00 67.08           H
ATOM    223 2HG2 THR A  34       0.029 -14.857  36.001  1.00 67.08           H
ATOM    224 3HG2 THR A  34      -1.676 -14.683  36.481  1.00 67.08           H
ATOM    225  HN  THR A  34       0.181 -12.281  38.674  1.00 67.08           H
ATOM    226  N   ASP A  35       2.192 -11.206  35.023  1.00 78.81           N
ATOM    227  CA  ASP A  35       2.821 -10.057  34.394  1.00 78.81           C
ATOM    228  C   ASP A  35       1.962  -9.591  33.217  1.00 78.81           C
ATOM    229  O   ASP A  35       2.290  -9.854  32.061  1.00 78.81           O
ATOM    230  HA  ASP A  35       2.895  -9.305  35.180  1.00 78.81           H
ATOM    231  CB  ASP A  35       4.208 -10.415  33.854  1.00 78.81           C
ATOM    232 1HB  ASP A  35       4.612 -11.259  34.412  1.00 78.81           H
ATOM    233 2HB  ASP A  35       4.127 -10.730  32.814  1.00 78.81           H
ATOM    234  CG  ASP A  35       5.161  -9.223  33.959  1.00 78.81           C
ATOM    235  OD1 ASP A  35       4.725  -8.195  34.522  1.00 78.81           O
ATOM    236  OD2 ASP A  35       6.304  -9.366  33.474  1.00 78.81           O
ATOM    237  HN  ASP A  35       2.590 -12.091  34.780  1.00 78.81           H
ATOM    238  N   PHE A  36       0.877  -8.907  33.552  1.00 88.44           N
ATOM    239  CA  PHE A  36      -0.019  -8.381  32.537  1.00 88.44           C
ATOM    240  C   PHE A  36       0.576  -7.139  31.870  1.00 88.44           C
ATOM    241  O   PHE A  36       0.084  -6.689  30.837  1.00 88.44           O
ATOM    242  HA  PHE A  36      -0.155  -9.163  31.789  1.00 88.44           H
ATOM    243  CB  PHE A  36      -1.318  -7.992  33.245  1.00 88.44           C
ATOM    244 1HB  PHE A  36      -1.081  -7.335  34.082  1.00 88.44           H
ATOM    245 2HB  PHE A  36      -1.938  -7.418  32.556  1.00 88.44           H
ATOM    246  CG  PHE A  36      -2.126  -9.183  33.763  1.00 88.44           C
ATOM    247  CD1 PHE A  36      -2.294 -10.283  32.980  1.00 88.44           C
ATOM    248  HD1 PHE A  36      -1.854 -10.315  31.984  1.00 88.44           H
ATOM    249  CD2 PHE A  36      -2.675  -9.143  35.007  1.00 88.44           C
ATOM    250  HD2 PHE A  36      -2.540  -8.262  35.634  1.00 88.44           H
ATOM    251  CE1 PHE A  36      -3.044 -11.389  33.462  1.00 88.44           C
ATOM    252  HE1 PHE A  36      -3.179 -12.270  32.834  1.00 88.44           H
ATOM    253  CE2 PHE A  36      -3.424 -10.249  35.488  1.00 88.44           C
ATOM    254  HE2 PHE A  36      -3.865 -10.217  36.484  1.00 88.44           H
ATOM    255  CZ  PHE A  36      -3.593 -11.349  34.705  1.00 88.44           C
ATOM    256  HZ  PHE A  36      -4.168 -12.198  35.074  1.00 88.44           H
ATOM    257  HN  PHE A  36       0.608  -8.712  34.495  1.00 88.44           H
ATOM    258  N   TYR A  37       1.628  -6.621  32.488  1.00 90.68           N
ATOM    259  CA  TYR A  37       2.424  -5.578  31.864  1.00 90.68           C
ATOM    260  C   TYR A  37       3.533  -6.179  30.999  1.00 90.68           C
ATOM    261  O   TYR A  37       4.448  -6.821  31.514  1.00 90.68           O
ATOM    262  HA  TYR A  37       1.764  -4.983  31.234  1.00 90.68           H
ATOM    263  CB  TYR A  37       3.059  -4.790  33.011  1.00 90.68           C
ATOM    264 1HB  TYR A  37       2.270  -4.437  33.676  1.00 90.68           H
ATOM    265 2HB  TYR A  37       3.691  -5.460  33.594  1.00 90.68           H
ATOM    266  CG  TYR A  37       3.895  -3.592  32.555  1.00 90.68           C
ATOM    267  CD1 TYR A  37       5.257  -3.728  32.379  1.00 90.68           C
ATOM    268  HD1 TYR A  37       5.737  -4.689  32.564  1.00 90.68           H
ATOM    269  CD2 TYR A  37       3.287  -2.376  32.320  1.00 90.68           C
ATOM    270  HD2 TYR A  37       2.211  -2.268  32.460  1.00 90.68           H
ATOM    271  CE1 TYR A  37       6.043  -2.601  31.950  1.00 90.68           C
ATOM    272  HE1 TYR A  37       7.120  -2.695  31.806  1.00 90.68           H
ATOM    273  CE2 TYR A  37       4.074  -1.249  31.891  1.00 90.68           C
ATOM    274  HE2 TYR A  37       3.606  -0.282  31.702  1.00 90.68           H
ATOM    275  CZ  TYR A  37       5.413  -1.417  31.727  1.00 90.68           C
ATOM    276  OH  TYR A  37       6.156  -0.353  31.321  1.00 90.68           O
ATOM    277  HH  TYR A  37       5.557   0.414  31.091  1.00 90.68           H
ATOM    278  HN  TYR A  37       1.936  -6.902  33.397  1.00 90.68           H
ATOM    279  N   CYS A  38       3.416  -5.949  29.699  1.00 91.28           N
ATOM    280  CA  CYS A  38       4.327  -6.561  28.746  1.00 91.28           C
ATOM    281  C   CYS A  38       5.343  -5.504  28.307  1.00 91.28           C
ATOM    282  O   CYS A  38       4.976  -4.503  27.694  1.00 91.28           O
ATOM    283  HA  CYS A  38       4.822  -7.380  29.268  1.00 91.28           H
ATOM    284  CB  CYS A  38       3.579  -7.164  27.556  1.00 91.28           C
ATOM    285 1HB  CYS A  38       2.781  -7.817  27.910  1.00 91.28           H
ATOM    286 2HB  CYS A  38       3.108  -6.372  26.973  1.00 91.28           H
ATOM    287  SG  CYS A  38       4.738  -8.109  26.502  1.00 91.28           S
ATOM    288  HN  CYS A  38       2.717  -5.359  29.297  1.00 91.28           H
ATOM    289  N   GLU A  39       6.599  -5.764  28.636  1.00 89.92           N
ATOM    290  CA  GLU A  39       7.690  -4.950  28.127  1.00 89.92           C
ATOM    291  C   GLU A  39       8.082  -5.409  26.721  1.00 89.92           C
ATOM    292  O   GLU A  39       8.393  -6.580  26.510  1.00 89.92           O
ATOM    293  HA  GLU A  39       7.300  -3.933  28.089  1.00 89.92           H
ATOM    294  CB  GLU A  39       8.893  -4.991  29.072  1.00 89.92           C
ATOM    295 1HB  GLU A  39       9.121  -6.025  29.332  1.00 89.92           H
ATOM    296 2HB  GLU A  39       9.733  -4.465  28.620  1.00 89.92           H
ATOM    297  CG  GLU A  39       8.585  -4.265  30.383  1.00 89.92           C
ATOM    298 1HG  GLU A  39       8.213  -3.263  30.169  1.00 89.92           H
ATOM    299 2HG  GLU A  39       7.794  -4.791  30.917  1.00 89.92           H
ATOM    300  CD  GLU A  39       9.831  -4.175  31.266  1.00 89.92           C
ATOM    301  OE1 GLU A  39       9.712  -3.577  32.357  1.00 89.92           O
ATOM    302  OE2 GLU A  39      10.875  -4.706  30.829  1.00 89.92           O
ATOM    303  HN  GLU A  39       6.876  -6.512  29.239  1.00 89.92           H
ATOM    304  N   LYS A  40       8.054  -4.461  25.795  1.00 89.18           N
ATOM    305  CA  LYS A  40       8.228  -4.783  24.389  1.00 89.18           C
ATOM    306  C   LYS A  40       9.678  -4.510  23.983  1.00 89.18           C
ATOM    307  O   LYS A  40       9.957  -4.225  22.819  1.00 89.18           O
ATOM    308  HA  LYS A  40       8.032  -5.849  24.271  1.00 89.18           H
ATOM    309  CB  LYS A  40       7.199  -4.037  23.537  1.00 89.18           C
ATOM    310 1HB  LYS A  40       7.326  -2.962  23.666  1.00 89.18           H
ATOM    311 2HB  LYS A  40       7.370  -4.252  22.482  1.00 89.18           H
ATOM    312  CG  LYS A  40       5.774  -4.438  23.921  1.00 89.18           C
ATOM    313 1HG  LYS A  40       5.631  -4.304  24.994  1.00 89.18           H
ATOM    314 2HG  LYS A  40       5.061  -3.783  23.421  1.00 89.18           H
ATOM    315  CD  LYS A  40       5.493  -5.893  23.541  1.00 89.18           C
ATOM    316 1HD  LYS A  40       5.800  -6.069  22.511  1.00 89.18           H
ATOM    317 2HD  LYS A  40       6.087  -6.558  24.169  1.00 89.18           H
ATOM    318  CE  LYS A  40       4.008  -6.224  23.701  1.00 89.18           C
ATOM    319 1HE  LYS A  40       3.783  -6.421  24.750  1.00 89.18           H
ATOM    320 2HE  LYS A  40       3.404  -5.368  23.402  1.00 89.18           H
ATOM    321  NZ  LYS A  40       3.648  -7.403  22.881  1.00 89.18           N
ATOM    322 1HZ  LYS A  40       2.664  -7.613  23.004  1.00 89.18           H
ATOM    323 2HZ  LYS A  40       3.831  -7.203  21.904  1.00 89.18           H
ATOM    324 3HZ  LYS A  40       4.203  -8.200  23.173  1.00 89.18           H
ATOM    325  HN  LYS A  40       7.916  -3.490  25.992  1.00 89.18           H
ATOM    326  N   ASN A  41      10.562  -4.607  24.965  1.00 88.78           N
ATOM    327  CA  ASN A  41      11.964  -4.298  24.742  1.00 88.78           C
ATOM    328  C   ASN A  41      12.514  -5.207  23.641  1.00 88.78           C
ATOM    329  O   ASN A  41      13.224  -4.748  22.748  1.00 88.78           O
ATOM    330  HA  ASN A  41      11.984  -3.245  24.461  1.00 88.78           H
ATOM    331  CB  ASN A  41      12.789  -4.537  26.008  1.00 88.78           C
ATOM    332 1HB  ASN A  41      12.463  -5.459  26.490  1.00 88.78           H
ATOM    333 2HB  ASN A  41      13.838  -4.669  25.744  1.00 88.78           H
ATOM    334  CG  ASN A  41      12.646  -3.368  26.985  1.00 88.78           C
ATOM    335  OD1 ASN A  41      12.240  -2.274  26.628  1.00 88.78           O
ATOM    336  ND2 ASN A  41      13.001  -3.658  28.233  1.00 88.78           N
ATOM    337 1HD2 ASN A  41      13.327  -4.576  28.459  1.00 88.78           H
ATOM    338 2HD2 ASN A  41      12.944  -2.959  28.945  1.00 88.78           H
ATOM    339  HN  ASN A  41      10.334  -4.889  25.896  1.00 88.78           H
ATOM    340  N   ASN A  42      12.164  -6.482  23.741  1.00 90.86           N
ATOM    341  CA  ASN A  42      12.661  -7.470  22.799  1.00 90.86           C
ATOM    342  C   ASN A  42      12.173  -7.118  21.392  1.00 90.86           C
ATOM    343  O   ASN A  42      12.915  -7.260  20.421  1.00 90.86           O
ATOM    344  HA  ASN A  42      13.746  -7.429  22.887  1.00 90.86           H
ATOM    345  CB  ASN A  42      12.142  -8.868  23.143  1.00 90.86           C
ATOM    346 1HB  ASN A  42      11.058  -8.841  23.252  1.00 90.86           H
ATOM    347 2HB  ASN A  42      12.363  -9.553  22.324  1.00 90.86           H
ATOM    348  CG  ASN A  42      12.777  -9.386  24.435  1.00 90.86           C
ATOM    349  OD1 ASN A  42      13.725  -8.825  24.960  1.00 90.86           O
ATOM    350  ND2 ASN A  42      12.205 -10.486  24.916  1.00 90.86           N
ATOM    351 1HD2 ASN A  42      11.430 -10.897  24.436  1.00 90.86           H
ATOM    352 2HD2 ASN A  42      12.549 -10.902  25.758  1.00 90.86           H
ATOM    353  HN  ASN A  42      11.554  -6.840  24.448  1.00 90.86           H
ATOM    354  N   VAL A  43      10.930  -6.665  21.327  1.00 91.23           N
ATOM    355  CA  VAL A  43      10.327  -6.313  20.053  1.00 91.23           C
ATOM    356  C   VAL A  43      11.080  -5.126  19.448  1.00 91.23           C
ATOM    357  O   VAL A  43      11.368  -5.113  18.252  1.00 91.23           O
ATOM    358  HA  VAL A  43      10.435  -7.171  19.390  1.00 91.23           H
ATOM    359  CB  VAL A  43       8.833  -6.041  20.238  1.00 91.23           C
ATOM    360  HB  VAL A  43       8.728  -5.168  20.882  1.00 91.23           H
ATOM    361  CG1 VAL A  43       8.164  -5.721  18.900  1.00 91.23           C
ATOM    362 1HG1 VAL A  43       8.629  -4.836  18.464  1.00 91.23           H
ATOM    363 2HG1 VAL A  43       8.285  -6.566  18.222  1.00 91.23           H
ATOM    364 3HG1 VAL A  43       7.103  -5.532  19.060  1.00 91.23           H
ATOM    365  CG2 VAL A  43       8.143  -7.220  20.928  1.00 91.23           C
ATOM    366 1HG2 VAL A  43       8.262  -8.117  20.320  1.00 91.23           H
ATOM    367 2HG2 VAL A  43       8.593  -7.382  21.907  1.00 91.23           H
ATOM    368 3HG2 VAL A  43       7.082  -7.001  21.047  1.00 91.23           H
ATOM    369  HN  VAL A  43      10.339  -6.538  22.124  1.00 91.23           H
ATOM    370  N   ARG A  44      11.378  -4.158  20.302  1.00 89.87           N
ATOM    371  CA  ARG A  44      12.037  -2.942  19.856  1.00 89.87           C
ATOM    372  C   ARG A  44      13.465  -3.249  19.402  1.00 89.87           C
ATOM    373  O   ARG A  44      13.951  -2.667  18.434  1.00 89.87           O
ATOM    374  HA  ARG A  44      11.429  -2.585  19.024  1.00 89.87           H
ATOM    375  CB  ARG A  44      12.076  -1.895  20.971  1.00 89.87           C
ATOM    376 1HB  ARG A  44      12.407  -2.361  21.900  1.00 89.87           H
ATOM    377 2HB  ARG A  44      12.805  -1.123  20.724  1.00 89.87           H
ATOM    378  CG  ARG A  44      10.700  -1.259  21.175  1.00 89.87           C
ATOM    379 1HG  ARG A  44      10.344  -0.844  20.232  1.00 89.87           H
ATOM    380 2HG  ARG A  44       9.983  -2.023  21.477  1.00 89.87           H
ATOM    381  CD  ARG A  44      10.757  -0.157  22.234  1.00 89.87           C
ATOM    382 1HD  ARG A  44      11.765   0.256  22.288  1.00 89.87           H
ATOM    383 2HD  ARG A  44      10.092   0.661  21.956  1.00 89.87           H
ATOM    384  NE  ARG A  44      10.363  -0.701  23.553  1.00 89.87           N
ATOM    385  HE  ARG A  44       9.711  -1.459  23.571  1.00 89.87           H
ATOM    386  CZ  ARG A  44      10.825  -0.241  24.724  1.00 89.87           C
ATOM    387  NH1 ARG A  44      11.699   0.773  24.759  1.00 89.87           N
ATOM    388 1HH1 ARG A  44      12.012   1.193  23.907  1.00 89.87           H
ATOM    389 2HH1 ARG A  44      12.039   1.110  25.637  1.00 89.87           H
ATOM    390  NH2 ARG A  44      10.398  -0.811  25.859  1.00 89.87           N
ATOM    391 1HH2 ARG A  44      10.733  -0.480  26.741  1.00 89.87           H
ATOM    392 2HH2 ARG A  44       9.745  -1.568  25.824  1.00 89.87           H
ATOM    393  HN  ARG A  44      11.176  -4.194  21.281  1.00 89.87           H
ATOM    394  N   GLN A  45      14.098  -4.162  20.125  1.00 91.72           N
ATOM    395  CA  GLN A  45      15.469  -4.537  19.823  1.00 91.72           C
ATOM    396  C   GLN A  45      15.548  -5.193  18.443  1.00 91.72           C
ATOM    397  O   GLN A  45      16.458  -4.907  17.666  1.00 91.72           O
ATOM    398  HA  GLN A  45      16.031  -3.603  19.821  1.00 91.72           H
ATOM    399  CB  GLN A  45      16.035  -5.461  20.902  1.00 91.72           C
ATOM    400 1HB  GLN A  45      15.905  -5.003  21.883  1.00 91.72           H
ATOM    401 2HB  GLN A  45      15.480  -6.399  20.912  1.00 91.72           H
ATOM    402  CG  GLN A  45      17.519  -5.743  20.659  1.00 91.72           C
ATOM    403 1HG  GLN A  45      17.653  -6.179  19.670  1.00 91.72           H
ATOM    404 2HG  GLN A  45      18.078  -4.807  20.673  1.00 91.72           H
ATOM    405  CD  GLN A  45      18.078  -6.693  21.721  1.00 91.72           C
ATOM    406  OE1 GLN A  45      17.352  -7.308  22.484  1.00 91.72           O
ATOM    407  NE2 GLN A  45      19.405  -6.777  21.727  1.00 91.72           N
ATOM    408 1HE2 GLN A  45      19.943  -6.245  21.073  1.00 91.72           H
ATOM    409 2HE2 GLN A  45      19.866  -7.373  22.385  1.00 91.72           H
ATOM    410  HN  GLN A  45      13.691  -4.640  20.903  1.00 91.72           H
ATOM    411  N   PHE A  46      14.582  -6.061  18.180  1.00 93.45           N
ATOM    412  CA  PHE A  46      14.503  -6.724  16.889  1.00 93.45           C
ATOM    413  C   PHE A  46      14.297  -5.709  15.763  1.00 93.45           C
ATOM    414  O   PHE A  46      14.990  -5.753  14.748  1.00 93.45           O
ATOM    415  HA  PHE A  46      15.446  -7.247  16.736  1.00 93.45           H
ATOM    416  CB  PHE A  46      13.295  -7.662  16.942  1.00 93.45           C
ATOM    417 1HB  PHE A  46      13.487  -8.445  17.676  1.00 93.45           H
ATOM    418 2HB  PHE A  46      12.428  -7.102  17.292  1.00 93.45           H
ATOM    419  CG  PHE A  46      12.955  -8.314  15.600  1.00 93.45           C
ATOM    420  CD1 PHE A  46      11.919  -7.839  14.857  1.00 93.45           C
ATOM    421  HD1 PHE A  46      11.332  -6.994  15.217  1.00 93.45           H
ATOM    422  CD2 PHE A  46      13.687  -9.368  15.150  1.00 93.45           C
ATOM    423  HD2 PHE A  46      14.517  -9.748  15.746  1.00 93.45           H
ATOM    424  CE1 PHE A  46      11.603  -8.444  13.611  1.00 93.45           C
ATOM    425  HE1 PHE A  46      10.774  -8.064  13.016  1.00 93.45           H
ATOM    426  CE2 PHE A  46      13.371  -9.973  13.905  1.00 93.45           C
ATOM    427  HE2 PHE A  46      13.959 -10.817  13.545  1.00 93.45           H
ATOM    428  CZ  PHE A  46      12.336  -9.498  13.162  1.00 93.45           C
ATOM    429  HZ  PHE A  46      12.094  -9.962  12.206  1.00 93.45           H
ATOM    430  HN  PHE A  46      13.864  -6.312  18.829  1.00 93.45           H
ATOM    431  N   ALA A  47      13.340  -4.818  15.980  1.00 92.58           N
ATOM    432  CA  ALA A  47      12.969  -3.854  14.958  1.00 92.58           C
ATOM    433  C   ALA A  47      14.194  -3.017  14.585  1.00 92.58           C
ATOM    434  O   ALA A  47      14.418  -2.728  13.410  1.00 92.58           O
ATOM    435  HA  ALA A  47      12.639  -4.411  14.081  1.00 92.58           H
ATOM    436  CB  ALA A  47      11.808  -2.996  15.463  1.00 92.58           C
ATOM    437 1HB  ALA A  47      10.954  -3.635  15.686  1.00 92.58           H
ATOM    438 2HB  ALA A  47      12.113  -2.468  16.367  1.00 92.58           H
ATOM    439 3HB  ALA A  47      11.530  -2.273  14.696  1.00 92.58           H
ATOM    440  HN  ALA A  47      12.824  -4.749  16.834  1.00 92.58           H
ATOM    441  N   SER A  48      14.955  -2.651  15.606  1.00 92.63           N
ATOM    442  CA  SER A  48      16.021  -1.679  15.434  1.00 92.63           C
ATOM    443  C   SER A  48      17.100  -2.243  14.508  1.00 92.63           C
ATOM    444  O   SER A  48      17.830  -1.488  13.868  1.00 92.63           O
ATOM    445  HA  SER A  48      15.547  -0.807  14.983  1.00 92.63           H
ATOM    446  CB  SER A  48      16.631  -1.286  16.782  1.00 92.63           C
ATOM    447 1HB  SER A  48      17.306  -0.442  16.642  1.00 92.63           H
ATOM    448 2HB  SER A  48      15.840  -0.954  17.454  1.00 92.63           H
ATOM    449  OG  SER A  48      17.340  -2.366  17.381  1.00 92.63           O
ATOM    450  HG  SER A  48      17.728  -2.077  18.257  1.00 92.63           H
ATOM    451  HN  SER A  48      14.852  -3.006  16.535  1.00 92.63           H
ATOM    452  N   HIS A  49      17.166  -3.566  14.466  1.00 94.27           N
ATOM    453  CA  HIS A  49      18.162  -4.240  13.651  1.00 94.27           C
ATOM    454  C   HIS A  49      17.553  -4.611  12.298  1.00 94.27           C
ATOM    455  O   HIS A  49      18.222  -4.530  11.269  1.00 94.27           O
ATOM    456  HA  HIS A  49      18.971  -3.527  13.493  1.00 94.27           H
ATOM    457  CB  HIS A  49      18.743  -5.447  14.391  1.00 94.27           C
ATOM    458 1HB  HIS A  49      17.925  -6.099  14.699  1.00 94.27           H
ATOM    459 2HB  HIS A  49      19.364  -6.019  13.702  1.00 94.27           H
ATOM    460  CG  HIS A  49      19.564  -5.086  15.606  1.00 94.27           C
ATOM    461  ND1 HIS A  49      18.999  -4.803  16.837  1.00 94.27           N
ATOM    462  HD1 HIS A  49      18.021  -4.808  17.046  1.00 94.27           H
ATOM    463  CD2 HIS A  49      20.914  -4.966  15.766  1.00 94.27           C
ATOM    464  HD2 HIS A  49      21.663  -5.121  14.990  1.00 94.27           H
ATOM    465  CE1 HIS A  49      19.973  -4.526  17.691  1.00 94.27           C
ATOM    466  HE1 HIS A  49      19.848  -4.263  18.741  1.00 94.27           H
ATOM    467  NE2 HIS A  49      21.159  -4.627  17.025  1.00 94.27           N
ATOM    468  HN  HIS A  49      16.555  -4.173  14.975  1.00 94.27           H
ATOM    469  N   PHE A  50      16.291  -5.010  12.342  1.00 95.06           N
ATOM    470  CA  PHE A  50      15.669  -5.655  11.198  1.00 95.06           C
ATOM    471  C   PHE A  50      15.169  -4.618  10.190  1.00 95.06           C
ATOM    472  O   PHE A  50      15.409  -4.748   8.990  1.00 95.06           O
ATOM    473  HA  PHE A  50      16.427  -6.281  10.728  1.00 95.06           H
ATOM    474  CB  PHE A  50      14.474  -6.451  11.728  1.00 95.06           C
ATOM    475 1HB  PHE A  50      14.829  -7.170  12.466  1.00 95.06           H
ATOM    476 2HB  PHE A  50      13.798  -5.770  12.245  1.00 95.06           H
ATOM    477  CG  PHE A  50      13.694  -7.197  10.644  1.00 95.06           C
ATOM    478  CD1 PHE A  50      12.471  -6.746  10.255  1.00 95.06           C
ATOM    479  HD1 PHE A  50      12.047  -5.854  10.716  1.00 95.06           H
ATOM    480  CD2 PHE A  50      14.223  -8.310  10.069  1.00 95.06           C
ATOM    481  HD2 PHE A  50      15.203  -8.671  10.381  1.00 95.06           H
ATOM    482  CE1 PHE A  50      11.746  -7.439   9.249  1.00 95.06           C
ATOM    483  HE1 PHE A  50      10.766  -7.078   8.938  1.00 95.06           H
ATOM    484  CE2 PHE A  50      13.498  -9.002   9.063  1.00 95.06           C
ATOM    485  HE2 PHE A  50      13.922  -9.894   8.603  1.00 95.06           H
ATOM    486  CZ  PHE A  50      12.275  -8.552   8.674  1.00 95.06           C
ATOM    487  HZ  PHE A  50      11.719  -9.083   7.902  1.00 95.06           H
ATOM    488  HN  PHE A  50      15.697  -4.900  13.139  1.00 95.06           H
ATOM    489  N   LEU A  51      14.483  -3.613  10.713  1.00 94.65           N
ATOM    490  CA  LEU A  51      13.652  -2.760   9.880  1.00 94.65           C
ATOM    491  C   LEU A  51      14.546  -1.835   9.052  1.00 94.65           C
ATOM    492  O   LEU A  51      14.411  -1.764   7.832  1.00 94.65           O
ATOM    493  HA  LEU A  51      13.100  -3.407   9.199  1.00 94.65           H
ATOM    494  CB  LEU A  51      12.622  -2.018  10.734  1.00 94.65           C
ATOM    495 1HB  LEU A  51      13.155  -1.414  11.468  1.00 94.65           H
ATOM    496 2HB  LEU A  51      12.076  -1.328  10.090  1.00 94.65           H
ATOM    497  CG  LEU A  51      11.609  -2.893  11.474  1.00 94.65           C
ATOM    498  HG  LEU A  51      12.154  -3.539  12.162  1.00 94.65           H
ATOM    499  CD1 LEU A  51      10.658  -2.038  12.315  1.00 94.65           C
ATOM    500 1HD1 LEU A  51      11.231  -1.471  13.048  1.00 94.65           H
ATOM    501 2HD1 LEU A  51      10.117  -1.350  11.666  1.00 94.65           H
ATOM    502 3HD1 LEU A  51       9.948  -2.685  12.831  1.00 94.65           H
ATOM    503  CD2 LEU A  51      10.854  -3.801  10.501  1.00 94.65           C
ATOM    504 1HD2 LEU A  51      10.322  -3.190   9.772  1.00 94.65           H
ATOM    505 2HD2 LEU A  51      11.563  -4.448   9.985  1.00 94.65           H
ATOM    506 3HD2 LEU A  51      10.140  -4.412  11.054  1.00 94.65           H
ATOM    507  HN  LEU A  51      14.489  -3.378  11.685  1.00 94.65           H
ATOM    508  N   PRO A  52      15.473  -1.113   9.697  1.00 95.65           N
ATOM    509  CA  PRO A  52      16.171  -0.012   9.029  1.00 95.65           C
ATOM    510  C   PRO A  52      16.801  -0.442   7.715  1.00 95.65           C
ATOM    511  O   PRO A  52      16.577   0.186   6.681  1.00 95.65           O
ATOM    512  HA  PRO A  52      15.463   0.773   8.763  1.00 95.65           H
ATOM    513  CB  PRO A  52      17.225   0.421  10.050  1.00 95.65           C
ATOM    514 1HB  PRO A  52      18.171  -0.099   9.894  1.00 95.65           H
ATOM    515 2HB  PRO A  52      17.434   1.488   9.983  1.00 95.65           H
ATOM    516  CG  PRO A  52      16.594   0.053  11.388  1.00 95.65           C
ATOM    517 1HG  PRO A  52      17.340  -0.031  12.178  1.00 95.65           H
ATOM    518 2HG  PRO A  52      15.880   0.807  11.719  1.00 95.65           H
ATOM    519  CD  PRO A  52      15.923  -1.278  11.091  1.00 95.65           C
ATOM    520 1HD  PRO A  52      16.617  -2.113  11.192  1.00 95.65           H
ATOM    521 2HD  PRO A  52      15.094  -1.473  11.771  1.00 95.65           H
ATOM    522  N   PRO A  53      17.601  -1.517   7.722  1.00 96.96           N
ATOM    523  CA  PRO A  53      18.265  -1.971   6.498  1.00 96.96           C
ATOM    524  C   PRO A  53      17.287  -2.173   5.352  1.00 96.96           C
ATOM    525  O   PRO A  53      17.568  -1.790   4.217  1.00 96.96           O
ATOM    526  HA  PRO A  53      18.964  -1.212   6.146  1.00 96.96           H
ATOM    527  CB  PRO A  53      18.931  -3.285   6.913  1.00 96.96           C
ATOM    528 1HB  PRO A  53      18.284  -4.141   6.723  1.00 96.96           H
ATOM    529 2HB  PRO A  53      19.856  -3.457   6.363  1.00 96.96           H
ATOM    530  CG  PRO A  53      19.189  -3.094   8.403  1.00 96.96           C
ATOM    531 1HG  PRO A  53      19.330  -4.046   8.915  1.00 96.96           H
ATOM    532 2HG  PRO A  53      20.092  -2.511   8.586  1.00 96.96           H
ATOM    533  CD  PRO A  53      17.938  -2.372   8.875  1.00 96.96           C
ATOM    534 1HD  PRO A  53      17.131  -3.068   9.106  1.00 96.96           H
ATOM    535 2HD  PRO A  53      18.122  -1.791   9.778  1.00 96.96           H
ATOM    536  N   LEU A  54      16.154  -2.774   5.682  1.00 96.43           N
ATOM    537  CA  LEU A  54      15.191  -3.166   4.667  1.00 96.43           C
ATOM    538  C   LEU A  54      14.515  -1.915   4.101  1.00 96.43           C
ATOM    539  O   LEU A  54      14.338  -1.795   2.890  1.00 96.43           O
ATOM    540  HA  LEU A  54      15.744  -3.653   3.863  1.00 96.43           H
ATOM    541  CB  LEU A  54      14.208  -4.195   5.229  1.00 96.43           C
ATOM    542 1HB  LEU A  54      13.743  -3.774   6.121  1.00 96.43           H
ATOM    543 2HB  LEU A  54      13.414  -4.347   4.498  1.00 96.43           H
ATOM    544  CG  LEU A  54      14.799  -5.559   5.590  1.00 96.43           C
ATOM    545  HG  LEU A  54      15.608  -5.402   6.304  1.00 96.43           H
ATOM    546  CD1 LEU A  54      13.756  -6.444   6.275  1.00 96.43           C
ATOM    547 1HD1 LEU A  54      13.411  -5.959   7.189  1.00 96.43           H
ATOM    548 2HD1 LEU A  54      12.911  -6.596   5.604  1.00 96.43           H
ATOM    549 3HD1 LEU A  54      14.202  -7.408   6.521  1.00 96.43           H
ATOM    550  CD2 LEU A  54      15.407  -6.236   4.361  1.00 96.43           C
ATOM    551 1HD2 LEU A  54      14.634  -6.379   3.605  1.00 96.43           H
ATOM    552 2HD2 LEU A  54      16.200  -5.608   3.955  1.00 96.43           H
ATOM    553 3HD2 LEU A  54      15.820  -7.204   4.646  1.00 96.43           H
ATOM    554  HN  LEU A  54      15.890  -2.993   6.621  1.00 96.43           H
ATOM    555  N   TYR A  55      14.156  -1.015   5.005  1.00 95.40           N
ATOM    556  CA  TYR A  55      13.451   0.195   4.617  1.00 95.40           C
ATOM    557  C   TYR A  55      14.323   1.074   3.718  1.00 95.40           C
ATOM    558  O   TYR A  55      13.822   1.707   2.790  1.00 95.40           O
ATOM    559  HA  TYR A  55      12.556  -0.099   4.068  1.00 95.40           H
ATOM    560  CB  TYR A  55      13.158   0.947   5.917  1.00 95.40           C
ATOM    561 1HB  TYR A  55      14.060   0.956   6.530  1.00 95.40           H
ATOM    562 2HB  TYR A  55      12.924   1.985   5.679  1.00 95.40           H
ATOM    563  CG  TYR A  55      12.009   0.354   6.734  1.00 95.40           C
ATOM    564  CD1 TYR A  55      11.300  -0.724   6.246  1.00 95.40           C
ATOM    565  HD1 TYR A  55      11.558  -1.153   5.278  1.00 95.40           H
ATOM    566  CD2 TYR A  55      11.682   0.898   7.960  1.00 95.40           C
ATOM    567  HD2 TYR A  55      12.242   1.749   8.346  1.00 95.40           H
ATOM    568  CE1 TYR A  55      10.218  -1.282   7.015  1.00 95.40           C
ATOM    569  HE1 TYR A  55       9.649  -2.134   6.641  1.00 95.40           H
ATOM    570  CE2 TYR A  55      10.600   0.340   8.729  1.00 95.40           C
ATOM    571  HE2 TYR A  55      10.330   0.759   9.698  1.00 95.40           H
ATOM    572  CZ  TYR A  55       9.921  -0.723   8.219  1.00 95.40           C
ATOM    573  OH  TYR A  55       8.899  -1.250   8.945  1.00 95.40           O
ATOM    574  HH  TYR A  55       8.456  -1.984   8.430  1.00 95.40           H
ATOM    575  HN  TYR A  55      14.339  -1.102   5.984  1.00 95.40           H
ATOM    576  N   TRP A  56      15.612   1.084   4.025  1.00 96.95           N
ATOM    577  CA  TRP A  56      16.571   1.802   3.203  1.00 96.95           C
ATOM    578  C   TRP A  56      16.629   1.117   1.836  1.00 96.95           C
ATOM    579  O   TRP A  56      16.657   1.785   0.804  1.00 96.95           O
ATOM    580  HA  TRP A  56      16.214   2.826   3.092  1.00 96.95           H
ATOM    581  CB  TRP A  56      17.935   1.877   3.892  1.00 96.95           C
ATOM    582 1HB  TRP A  56      18.088   0.968   4.472  1.00 96.95           H
ATOM    583 2HB  TRP A  56      18.714   1.905   3.130  1.00 96.95           H
ATOM    584  CG  TRP A  56      18.100   3.087   4.814  1.00 96.95           C
ATOM    585  CD1 TRP A  56      18.229   3.096   6.148  1.00 96.95           C
ATOM    586  HD1 TRP A  56      18.232   2.201   6.770  1.00 96.95           H
ATOM    587  CD2 TRP A  56      18.150   4.473   4.414  1.00 96.95           C
ATOM    588  NE1 TRP A  56      18.357   4.381   6.635  1.00 96.95           N
ATOM    589  HE1 TRP A  56      18.466   4.643   7.594  1.00 96.95           H
ATOM    590  CE2 TRP A  56      18.307   5.245   5.547  1.00 96.95           C
ATOM    591  CE3 TRP A  56      18.064   5.055   3.137  1.00 96.95           C
ATOM    592  HE3 TRP A  56      17.940   4.467   2.227  1.00 96.95           H
ATOM    593  CZ2 TRP A  56      18.393   6.642   5.517  1.00 96.95           C
ATOM    594  HZ2 TRP A  56      18.517   7.230   6.426  1.00 96.95           H
ATOM    595  CZ3 TRP A  56      18.151   6.452   3.124  1.00 96.95           C
ATOM    596  HZ3 TRP A  56      18.091   6.954   2.158  1.00 96.95           H
ATOM    597  CH2 TRP A  56      18.310   7.243   4.255  1.00 96.95           C
ATOM    598  HH2 TRP A  56      18.370   8.328   4.161  1.00 96.95           H
ATOM    599  HN  TRP A  56      16.002   0.614   4.817  1.00 96.95           H
ATOM    600  N   LEU A  57      16.644  -0.208   1.874  1.00 96.99           N
ATOM    601  CA  LEU A  57      16.717  -0.990   0.652  1.00 96.99           C
ATOM    602  C   LEU A  57      15.489  -0.695  -0.212  1.00 96.99           C
ATOM    603  O   LEU A  57      15.618  -0.376  -1.393  1.00 96.99           O
ATOM    604  HA  LEU A  57      17.606  -0.667   0.109  1.00 96.99           H
ATOM    605  CB  LEU A  57      16.899  -2.474   0.976  1.00 96.99           C
ATOM    606 1HB  LEU A  57      17.830  -2.594   1.530  1.00 96.99           H
ATOM    607 2HB  LEU A  57      16.091  -2.782   1.639  1.00 96.99           H
ATOM    608  CG  LEU A  57      16.926  -3.424  -0.224  1.00 96.99           C
ATOM    609  HG  LEU A  57      16.032  -3.247  -0.820  1.00 96.99           H
ATOM    610  CD1 LEU A  57      18.132  -3.139  -1.121  1.00 96.99           C
ATOM    611 1HD1 LEU A  57      18.078  -2.114  -1.488  1.00 96.99           H
ATOM    612 2HD1 LEU A  57      19.051  -3.272  -0.549  1.00 96.99           H
ATOM    613 3HD1 LEU A  57      18.128  -3.828  -1.965  1.00 96.99           H
ATOM    614  CD2 LEU A  57      16.883  -4.884   0.232  1.00 96.99           C
ATOM    615 1HD2 LEU A  57      17.747  -5.093   0.864  1.00 96.99           H
ATOM    616 2HD2 LEU A  57      15.969  -5.061   0.798  1.00 96.99           H
ATOM    617 3HD2 LEU A  57      16.904  -5.538  -0.640  1.00 96.99           H
ATOM    618  HN  LEU A  57      16.609  -0.744   2.717  1.00 96.99           H
ATOM    619  N   VAL A  58      14.325  -0.812   0.411  1.00 96.11           N
ATOM    620  CA  VAL A  58      13.073  -0.639  -0.304  1.00 96.11           C
ATOM    621  C   VAL A  58      13.011   0.776  -0.883  1.00 96.11           C
ATOM    622  O   VAL A  58      12.600   0.965  -2.027  1.00 96.11           O
ATOM    623  HA  VAL A  58      13.062  -1.355  -1.126  1.00 96.11           H
ATOM    624  CB  VAL A  58      11.895  -0.960   0.618  1.00 96.11           C
ATOM    625  HB  VAL A  58      11.993  -0.345   1.513  1.00 96.11           H
ATOM    626  CG1 VAL A  58      10.564  -0.607  -0.050  1.00 96.11           C
ATOM    627 1HG1 VAL A  58      10.546   0.457  -0.284  1.00 96.11           H
ATOM    628 2HG1 VAL A  58      10.455  -1.183  -0.969  1.00 96.11           H
ATOM    629 3HG1 VAL A  58       9.744  -0.845   0.627  1.00 96.11           H
ATOM    630  CG2 VAL A  58      11.920  -2.427   1.050  1.00 96.11           C
ATOM    631 1HG2 VAL A  58      11.858  -3.066   0.169  1.00 96.11           H
ATOM    632 2HG2 VAL A  58      12.848  -2.633   1.584  1.00 96.11           H
ATOM    633 3HG2 VAL A  58      11.072  -2.628   1.705  1.00 96.11           H
ATOM    634  HN  VAL A  58      14.231  -1.019   1.385  1.00 96.11           H
ATOM    635  N   PHE A  59      13.426   1.733  -0.067  1.00 97.24           N
ATOM    636  CA  PHE A  59      13.447   3.122  -0.491  1.00 97.24           C
ATOM    637  C   PHE A  59      14.261   3.291  -1.776  1.00 97.24           C
ATOM    638  O   PHE A  59      13.766   3.837  -2.761  1.00 97.24           O
ATOM    639  HA  PHE A  59      12.414   3.419  -0.676  1.00 97.24           H
ATOM    640  CB  PHE A  59      14.113   3.923   0.629  1.00 97.24           C
ATOM    641 1HB  PHE A  59      13.465   3.911   1.505  1.00 97.24           H
ATOM    642 2HB  PHE A  59      15.042   3.429   0.913  1.00 97.24           H
ATOM    643  CG  PHE A  59      14.418   5.376   0.259  1.00 97.24           C
ATOM    644  CD1 PHE A  59      15.707   5.806   0.201  1.00 97.24           C
ATOM    645  HD1 PHE A  59      16.522   5.116   0.417  1.00 97.24           H
ATOM    646  CD2 PHE A  59      13.401   6.237  -0.012  1.00 97.24           C
ATOM    647  HD2 PHE A  59      12.368   5.892   0.035  1.00 97.24           H
ATOM    648  CE1 PHE A  59      15.991   7.155  -0.143  1.00 97.24           C
ATOM    649  HE1 PHE A  59      17.024   7.500  -0.190  1.00 97.24           H
ATOM    650  CE2 PHE A  59      13.685   7.586  -0.355  1.00 97.24           C
ATOM    651  HE2 PHE A  59      12.869   8.276  -0.572  1.00 97.24           H
ATOM    652  CZ  PHE A  59      14.973   8.016  -0.414  1.00 97.24           C
ATOM    653  HZ  PHE A  59      15.191   9.051  -0.677  1.00 97.24           H
ATOM    654  HN  PHE A  59      13.744   1.572   0.868  1.00 97.24           H
ATOM    655  N   ILE A  60      15.495   2.812  -1.724  1.00 97.48           N
ATOM    656  CA  ILE A  60      16.437   3.051  -2.804  1.00 97.48           C
ATOM    657  C   ILE A  60      15.898   2.427  -4.092  1.00 97.48           C
ATOM    658  O   ILE A  60      15.801   3.098  -5.119  1.00 97.48           O
ATOM    659  HA  ILE A  60      16.505   4.130  -2.945  1.00 97.48           H
ATOM    660  CB  ILE A  60      17.832   2.557  -2.418  1.00 97.48           C
ATOM    661  HB  ILE A  60      17.739   1.545  -2.022  1.00 97.48           H
ATOM    662  CG1 ILE A  60      18.433   3.422  -1.307  1.00 97.48           C
ATOM    663 1HG1 ILE A  60      18.723   4.390  -1.714  1.00 97.48           H
ATOM    664 2HG1 ILE A  60      17.681   3.610  -0.541  1.00 97.48           H
ATOM    665  CG2 ILE A  60      18.746   2.481  -3.643  1.00 97.48           C
ATOM    666 1HG2 ILE A  60      18.320   1.791  -4.371  1.00 97.48           H
ATOM    667 2HG2 ILE A  60      18.837   3.470  -4.090  1.00 97.48           H
ATOM    668 3HG2 ILE A  60      19.731   2.126  -3.340  1.00 97.48           H
ATOM    669  CD1 ILE A  60      19.650   2.740  -0.679  1.00 97.48           C
ATOM    670 1HD1 ILE A  60      19.350   1.782  -0.253  1.00 97.48           H
ATOM    671 2HD1 ILE A  60      20.409   2.575  -1.444  1.00 97.48           H
ATOM    672 3HD1 ILE A  60      20.057   3.376   0.107  1.00 97.48           H
ATOM    673  HN  ILE A  60      15.853   2.271  -0.963  1.00 97.48           H
ATOM    674  N   VAL A  61      15.561   1.149  -3.997  1.00 96.06           N
ATOM    675  CA  VAL A  61      15.171   0.388  -5.172  1.00 96.06           C
ATOM    676  C   VAL A  61      13.868   0.958  -5.734  1.00 96.06           C
ATOM    677  O   VAL A  61      13.721   1.102  -6.947  1.00 96.06           O
ATOM    678  HA  VAL A  61      15.957   0.508  -5.917  1.00 96.06           H
ATOM    679  CB  VAL A  61      15.072  -1.098  -4.823  1.00 96.06           C
ATOM    680  HB  VAL A  61      14.353  -1.205  -4.011  1.00 96.06           H
ATOM    681  CG1 VAL A  61      14.558  -1.908  -6.015  1.00 96.06           C
ATOM    682 1HG1 VAL A  61      13.569  -1.549  -6.299  1.00 96.06           H
ATOM    683 2HG1 VAL A  61      15.242  -1.791  -6.856  1.00 96.06           H
ATOM    684 3HG1 VAL A  61      14.497  -2.961  -5.740  1.00 96.06           H
ATOM    685  CG2 VAL A  61      16.417  -1.638  -4.333  1.00 96.06           C
ATOM    686 1HG2 VAL A  61      17.166  -1.512  -5.116  1.00 96.06           H
ATOM    687 2HG2 VAL A  61      16.726  -1.090  -3.443  1.00 96.06           H
ATOM    688 3HG2 VAL A  61      16.318  -2.696  -4.093  1.00 96.06           H
ATOM    689  HN  VAL A  61      15.551   0.636  -3.139  1.00 96.06           H
ATOM    690  N   GLY A  62      12.954   1.269  -4.826  1.00 96.26           N
ATOM    691  CA  GLY A  62      11.644   1.758  -5.220  1.00 96.26           C
ATOM    692  C   GLY A  62      11.748   3.135  -5.878  1.00 96.26           C
ATOM    693  O   GLY A  62      11.085   3.400  -6.880  1.00 96.26           O
ATOM    694 1HA  GLY A  62      11.182   1.054  -5.912  1.00 96.26           H
ATOM    695 2HA  GLY A  62      10.996   1.817  -4.345  1.00 96.26           H
ATOM    696  HN  GLY A  62      13.097   1.191  -3.840  1.00 96.26           H
ATOM    697  N   ALA A  63      12.585   3.976  -5.289  1.00 96.86           N
ATOM    698  CA  ALA A  63      12.733   5.341  -5.764  1.00 96.86           C
ATOM    699  C   ALA A  63      13.269   5.322  -7.197  1.00 96.86           C
ATOM    700  O   ALA A  63      12.761   6.034  -8.062  1.00 96.86           O
ATOM    701  HA  ALA A  63      11.746   5.803  -5.760  1.00 96.86           H
ATOM    702  CB  ALA A  63      13.645   6.118  -4.811  1.00 96.86           C
ATOM    703 1HB  ALA A  63      13.205   6.126  -3.814  1.00 96.86           H
ATOM    704 2HB  ALA A  63      14.623   5.638  -4.773  1.00 96.86           H
ATOM    705 3HB  ALA A  63      13.755   7.141  -5.168  1.00 96.86           H
ATOM    706  HN  ALA A  63      13.155   3.738  -4.502  1.00 96.86           H
ATOM    707  N   LEU A  64      14.287   4.500  -7.403  1.00 95.58           N
ATOM    708  CA  LEU A  64      14.909   4.393  -8.712  1.00 95.58           C
ATOM    709  C   LEU A  64      13.890   3.841  -9.712  1.00 95.58           C
ATOM    710  O   LEU A  64      13.735   4.380 -10.807  1.00 95.58           O
ATOM    711  HA  LEU A  64      15.189   5.399  -9.025  1.00 95.58           H
ATOM    712  CB  LEU A  64      16.196   3.570  -8.628  1.00 95.58           C
ATOM    713 1HB  LEU A  64      15.962   2.613  -8.161  1.00 95.58           H
ATOM    714 2HB  LEU A  64      16.533   3.355  -9.642  1.00 95.58           H
ATOM    715  CG  LEU A  64      17.353   4.211  -7.861  1.00 95.58           C
ATOM    716  HG  LEU A  64      16.994   4.487  -6.869  1.00 95.58           H
ATOM    717  CD1 LEU A  64      18.500   3.217  -7.666  1.00 95.58           C
ATOM    718 1HD1 LEU A  64      18.142   2.356  -7.102  1.00 95.58           H
ATOM    719 2HD1 LEU A  64      18.865   2.888  -8.639  1.00 95.58           H
ATOM    720 3HD1 LEU A  64      19.309   3.699  -7.118  1.00 95.58           H
ATOM    721  CD2 LEU A  64      17.820   5.497  -8.547  1.00 95.58           C
ATOM    722 1HD2 LEU A  64      18.156   5.268  -9.558  1.00 95.58           H
ATOM    723 2HD2 LEU A  64      16.994   6.206  -8.590  1.00 95.58           H
ATOM    724 3HD2 LEU A  64      18.643   5.933  -7.980  1.00 95.58           H
ATOM    725  HN  LEU A  64      14.686   3.916  -6.697  1.00 95.58           H
ATOM    726  N   GLY A  65      13.222   2.774  -9.300  1.00 93.96           N
ATOM    727  CA  GLY A  65      12.334   2.054 -10.196  1.00 93.96           C
ATOM    728  C   GLY A  65      11.188   2.951 -10.669  1.00 93.96           C
ATOM    729  O   GLY A  65      10.939   3.066 -11.868  1.00 93.96           O
ATOM    730 1HA  GLY A  65      12.896   1.692 -11.057  1.00 93.96           H
ATOM    731 2HA  GLY A  65      11.929   1.179  -9.688  1.00 93.96           H
ATOM    732  HN  GLY A  65      13.281   2.401  -8.374  1.00 93.96           H
ATOM    733  N   ASN A  66      10.522   3.565  -9.702  1.00 94.69           N
ATOM    734  CA  ASN A  66       9.314   4.320  -9.989  1.00 94.69           C
ATOM    735  C   ASN A  66       9.687   5.615 -10.713  1.00 94.69           C
ATOM    736  O   ASN A  66       8.932   6.101 -11.553  1.00 94.69           O
ATOM    737  HA  ASN A  66       8.702   3.660 -10.604  1.00 94.69           H
ATOM    738  CB  ASN A  66       8.579   4.694  -8.700  1.00 94.69           C
ATOM    739 1HB  ASN A  66       9.288   5.099  -7.978  1.00 94.69           H
ATOM    740 2HB  ASN A  66       7.851   5.479  -8.906  1.00 94.69           H
ATOM    741  CG  ASN A  66       7.870   3.478  -8.100  1.00 94.69           C
ATOM    742  OD1 ASN A  66       6.972   2.899  -8.688  1.00 94.69           O
ATOM    743  ND2 ASN A  66       8.323   3.126  -6.900  1.00 94.69           N
ATOM    744 1HD2 ASN A  66       9.064   3.644  -6.473  1.00 94.69           H
ATOM    745 2HD2 ASN A  66       7.923   2.342  -6.425  1.00 94.69           H
ATOM    746  HN  ASN A  66      10.794   3.552  -8.740  1.00 94.69           H
ATOM    747  N   SER A  67      10.853   6.138 -10.360  1.00 94.56           N
ATOM    748  CA  SER A  67      11.377   7.316 -11.029  1.00 94.56           C
ATOM    749  C   SER A  67      11.601   7.020 -12.513  1.00 94.56           C
ATOM    750  O   SER A  67      11.362   7.875 -13.364  1.00 94.56           O
ATOM    751  HA  SER A  67      10.613   8.084 -10.904  1.00 94.56           H
ATOM    752  CB  SER A  67      12.681   7.784 -10.379  1.00 94.56           C
ATOM    753 1HB  SER A  67      13.414   6.979 -10.416  1.00 94.56           H
ATOM    754 2HB  SER A  67      13.093   8.617 -10.950  1.00 94.56           H
ATOM    755  OG  SER A  67      12.488   8.187  -9.026  1.00 94.56           O
ATOM    756  HG  SER A  67      12.951   7.550  -8.410  1.00 94.56           H
ATOM    757  HN  SER A  67      11.434   5.771  -9.634  1.00 94.56           H
ATOM    758  N   LEU A  68      12.058   5.805 -12.779  1.00 91.88           N
ATOM    759  CA  LEU A  68      12.295   5.377 -14.147  1.00 91.88           C
ATOM    760  C   LEU A  68      10.964   5.332 -14.900  1.00 91.88           C
ATOM    761  O   LEU A  68      10.893   5.718 -16.066  1.00 91.88           O
ATOM    762  HA  LEU A  68      12.933   6.124 -14.618  1.00 91.88           H
ATOM    763  CB  LEU A  68      13.059   4.051 -14.169  1.00 91.88           C
ATOM    764 1HB  LEU A  68      13.983   4.178 -13.605  1.00 91.88           H
ATOM    765 2HB  LEU A  68      12.465   3.303 -13.643  1.00 91.88           H
ATOM    766  CG  LEU A  68      13.410   3.502 -15.553  1.00 91.88           C
ATOM    767  HG  LEU A  68      12.491   3.435 -16.137  1.00 91.88           H
ATOM    768  CD1 LEU A  68      14.350   4.452 -16.298  1.00 91.88           C
ATOM    769 1HD1 LEU A  68      13.866   5.421 -16.419  1.00 91.88           H
ATOM    770 2HD1 LEU A  68      15.270   4.575 -15.727  1.00 91.88           H
ATOM    771 3HD1 LEU A  68      14.583   4.038 -17.279  1.00 91.88           H
ATOM    772  CD2 LEU A  68      13.986   2.088 -15.453  1.00 91.88           C
ATOM    773 1HD2 LEU A  68      14.890   2.107 -14.845  1.00 91.88           H
ATOM    774 2HD2 LEU A  68      13.251   1.429 -14.991  1.00 91.88           H
ATOM    775 3HD2 LEU A  68      14.227   1.722 -16.451  1.00 91.88           H
ATOM    776  HN  LEU A  68      12.265   5.120 -12.080  1.00 91.88           H
ATOM    777  N   VAL A  69       9.942   4.858 -14.203  1.00 91.31           N
ATOM    778  CA  VAL A  69       8.625   4.724 -14.803  1.00 91.31           C
ATOM    779  C   VAL A  69       8.146   6.096 -15.281  1.00 91.31           C
ATOM    780  O   VAL A  69       7.665   6.232 -16.405  1.00 91.31           O
ATOM    781  HA  VAL A  69       8.722   4.066 -15.666  1.00 91.31           H
ATOM    782  CB  VAL A  69       7.663   4.067 -13.812  1.00 91.31           C
ATOM    783  HB  VAL A  69       7.695   4.638 -12.884  1.00 91.31           H
ATOM    784  CG1 VAL A  69       6.226   4.103 -14.336  1.00 91.31           C
ATOM    785 1HG1 VAL A  69       5.920   5.139 -14.486  1.00 91.31           H
ATOM    786 2HG1 VAL A  69       6.171   3.567 -15.283  1.00 91.31           H
ATOM    787 3HG1 VAL A  69       5.563   3.630 -13.612  1.00 91.31           H
ATOM    788  CG2 VAL A  69       8.095   2.634 -13.496  1.00 91.31           C
ATOM    789 1HG2 VAL A  69       8.105   2.047 -14.414  1.00 91.31           H
ATOM    790 2HG2 VAL A  69       9.094   2.643 -13.060  1.00 91.31           H
ATOM    791 3HG2 VAL A  69       7.394   2.190 -12.789  1.00 91.31           H
ATOM    792  HN  VAL A  69      10.002   4.568 -13.248  1.00 91.31           H
ATOM    793  N   ILE A  70       8.293   7.078 -14.404  1.00 92.07           N
ATOM    794  CA  ILE A  70       7.830   8.423 -14.701  1.00 92.07           C
ATOM    795  C   ILE A  70       8.611   8.974 -15.895  1.00 92.07           C
ATOM    796  O   ILE A  70       8.032   9.584 -16.792  1.00 92.07           O
ATOM    797  HA  ILE A  70       6.778   8.352 -14.979  1.00 92.07           H
ATOM    798  CB  ILE A  70       7.909   9.305 -13.453  1.00 92.07           C
ATOM    799  HB  ILE A  70       8.923   9.245 -13.057  1.00 92.07           H
ATOM    800  CG1 ILE A  70       6.967   8.796 -12.361  1.00 92.07           C
ATOM    801 1HG1 ILE A  70       5.935   8.864 -12.705  1.00 92.07           H
ATOM    802 2HG1 ILE A  70       7.168   7.743 -12.164  1.00 92.07           H
ATOM    803  CG2 ILE A  70       7.645  10.771 -13.801  1.00 92.07           C
ATOM    804 1HG2 ILE A  70       8.390  11.114 -14.519  1.00 92.07           H
ATOM    805 2HG2 ILE A  70       6.650  10.868 -14.234  1.00 92.07           H
ATOM    806 3HG2 ILE A  70       7.708  11.376 -12.896  1.00 92.07           H
ATOM    807  CD1 ILE A  70       7.135   9.602 -11.072  1.00 92.07           C
ATOM    808 1HD1 ILE A  70       8.162   9.512 -10.718  1.00 92.07           H
ATOM    809 2HD1 ILE A  70       6.910  10.651 -11.267  1.00 92.07           H
ATOM    810 3HD1 ILE A  70       6.454   9.220 -10.312  1.00 92.07           H
ATOM    811  HN  ILE A  70       8.718   6.966 -13.506  1.00 92.07           H
ATOM    812  N   LEU A  71       9.915   8.740 -15.867  1.00 90.24           N
ATOM    813  CA  LEU A  71      10.793   9.275 -16.894  1.00 90.24           C
ATOM    814  C   LEU A  71      10.418   8.667 -18.247  1.00 90.24           C
ATOM    815  O   LEU A  71      10.365   9.371 -19.255  1.00 90.24           O
ATOM    816  HA  LEU A  71      10.625  10.351 -16.940  1.00 90.24           H
ATOM    817  CB  LEU A  71      12.259   9.061 -16.510  1.00 90.24           C
ATOM    818 1HB  LEU A  71      12.446   9.577 -15.568  1.00 90.24           H
ATOM    819 2HB  LEU A  71      12.415   7.998 -16.327  1.00 90.24           H
ATOM    820  CG  LEU A  71      13.296   9.532 -17.532  1.00 90.24           C
ATOM    821  HG  LEU A  71      12.840  10.308 -18.147  1.00 90.24           H
ATOM    822  CD1 LEU A  71      14.506  10.159 -16.836  1.00 90.24           C
ATOM    823 1HD1 LEU A  71      14.182  11.017 -16.246  1.00 90.24           H
ATOM    824 2HD1 LEU A  71      14.970   9.422 -16.181  1.00 90.24           H
ATOM    825 3HD1 LEU A  71      15.227  10.485 -17.585  1.00 90.24           H
ATOM    826  CD2 LEU A  71      13.700   8.392 -18.468  1.00 90.24           C
ATOM    827 1HD2 LEU A  71      14.129   7.577 -17.885  1.00 90.24           H
ATOM    828 2HD2 LEU A  71      12.821   8.032 -19.003  1.00 90.24           H
ATOM    829 3HD2 LEU A  71      14.438   8.754 -19.184  1.00 90.24           H
ATOM    830  HN  LEU A  71      10.371   8.198 -15.161  1.00 90.24           H
ATOM    831  N   VAL A  72      10.166   7.366 -18.226  1.00 87.43           N
ATOM    832  CA  VAL A  72       9.810   6.653 -19.441  1.00 87.43           C
ATOM    833  C   VAL A  72       8.507   7.228 -20.002  1.00 87.43           C
ATOM    834  O   VAL A  72       8.386   7.438 -21.208  1.00 87.43           O
ATOM    835  HA  VAL A  72      10.607   6.819 -20.166  1.00 87.43           H
ATOM    836  CB  VAL A  72       9.728   5.151 -19.162  1.00 87.43           C
ATOM    837  HB  VAL A  72       9.076   5.005 -18.301  1.00 87.43           H
ATOM    838  CG1 VAL A  72       9.115   4.405 -20.348  1.00 87.43           C
ATOM    839 1HG1 VAL A  72       8.109   4.781 -20.533  1.00 87.43           H
ATOM    840 2HG1 VAL A  72       9.730   4.563 -21.234  1.00 87.43           H
ATOM    841 3HG1 VAL A  72       9.069   3.340 -20.123  1.00 87.43           H
ATOM    842  CG2 VAL A  72      11.105   4.584 -18.810  1.00 87.43           C
ATOM    843 1HG2 VAL A  72      11.789   4.748 -19.642  1.00 87.43           H
ATOM    844 2HG2 VAL A  72      11.488   5.085 -17.920  1.00 87.43           H
ATOM    845 3HG2 VAL A  72      11.018   3.515 -18.616  1.00 87.43           H
ATOM    846  HN  VAL A  72      10.201   6.803 -17.401  1.00 87.43           H
ATOM    847  N   TYR A  73       7.567   7.467 -19.100  1.00 85.90           N
ATOM    848  CA  TYR A  73       6.271   7.995 -19.492  1.00 85.90           C
ATOM    849  C   TYR A  73       6.419   9.344 -20.197  1.00 85.90           C
ATOM    850  O   TYR A  73       5.727   9.616 -21.177  1.00 85.90           O
ATOM    851  HA  TYR A  73       5.812   7.283 -20.178  1.00 85.90           H
ATOM    852  CB  TYR A  73       5.486   8.194 -18.194  1.00 85.90           C
ATOM    853 1HB  TYR A  73       5.405   7.237 -17.679  1.00 85.90           H
ATOM    854 2HB  TYR A  73       6.049   8.860 -17.540  1.00 85.90           H
ATOM    855  CG  TYR A  73       4.083   8.768 -18.397  1.00 85.90           C
ATOM    856  CD1 TYR A  73       3.896  10.134 -18.447  1.00 85.90           C
ATOM    857  HD1 TYR A  73       4.749  10.805 -18.341  1.00 85.90           H
ATOM    858  CD2 TYR A  73       3.003   7.919 -18.530  1.00 85.90           C
ATOM    859  HD2 TYR A  73       3.150   6.840 -18.490  1.00 85.90           H
ATOM    860  CE1 TYR A  73       2.575  10.675 -18.638  1.00 85.90           C
ATOM    861  HE1 TYR A  73       2.414  11.752 -18.679  1.00 85.90           H
ATOM    862  CE2 TYR A  73       1.682   8.459 -18.721  1.00 85.90           C
ATOM    863  HE2 TYR A  73       0.820   7.800 -18.827  1.00 85.90           H
ATOM    864  CZ  TYR A  73       1.533   9.810 -18.765  1.00 85.90           C
ATOM    865  OH  TYR A  73       0.285  10.320 -18.946  1.00 85.90           O
ATOM    866  HH  TYR A  73      -0.362   9.582 -19.136  1.00 85.90           H
ATOM    867  HN  TYR A  73       7.678   7.307 -18.119  1.00 85.90           H
ATOM    868  N   TRP A  74       7.325  10.155 -19.670  1.00 86.55           N
ATOM    869  CA  TRP A  74       7.453  11.529 -20.124  1.00 86.55           C
ATOM    870  C   TRP A  74       8.053  11.509 -21.531  1.00 86.55           C
ATOM    871  O   TRP A  74       7.509  12.118 -22.451  1.00 86.55           O
ATOM    872  HA  TRP A  74       6.455  11.966 -20.151  1.00 86.55           H
ATOM    873  CB  TRP A  74       8.276  12.358 -19.136  1.00 86.55           C
ATOM    874 1HB  TRP A  74       8.053  12.023 -18.123  1.00 86.55           H
ATOM    875 2HB  TRP A  74       9.335  12.166 -19.309  1.00 86.55           H
ATOM    876  CG  TRP A  74       8.024  13.865 -19.226  1.00 86.55           C
ATOM    877  CD1 TRP A  74       8.464  14.720 -20.159  1.00 86.55           C
ATOM    878  HD1 TRP A  74       9.085  14.435 -21.009  1.00 86.55           H
ATOM    879  CD2 TRP A  74       7.251  14.664 -18.307  1.00 86.55           C
ATOM    880  NE1 TRP A  74       8.033  16.007 -19.909  1.00 86.55           N
ATOM    881  HE1 TRP A  74       8.231  16.816 -20.462  1.00 86.55           H
ATOM    882  CE2 TRP A  74       7.271  15.972 -18.747  1.00 86.55           C
ATOM    883  CE3 TRP A  74       6.556  14.294 -17.141  1.00 86.55           C
ATOM    884  HE3 TRP A  74       6.524  13.268 -16.773  1.00 86.55           H
ATOM    885  CZ2 TRP A  74       6.616  17.015 -18.082  1.00 86.55           C
ATOM    886  HZ2 TRP A  74       6.647  18.040 -18.450  1.00 86.55           H
ATOM    887  CZ3 TRP A  74       5.906  15.348 -16.488  1.00 86.55           C
ATOM    888  HZ3 TRP A  74       5.352  15.116 -15.579  1.00 86.55           H
ATOM    889  CH2 TRP A  74       5.918  16.670 -16.919  1.00 86.55           C
ATOM    890  HH2 TRP A  74       5.385  17.434 -16.353  1.00 86.55           H
ATOM    891  HN  TRP A  74       7.963   9.887 -18.948  1.00 86.55           H
ATOM    892  N   TYR A  75       9.166  10.801 -21.655  1.00 82.39           N
ATOM    893  CA  TYR A  75       9.978  10.887 -22.858  1.00 82.39           C
ATOM    894  C   TYR A  75       9.449   9.949 -23.944  1.00 82.39           C
ATOM    895  O   TYR A  75       9.900  10.001 -25.087  1.00 82.39           O
ATOM    896  HA  TYR A  75       9.933  11.913 -23.221  1.00 82.39           H
ATOM    897  CB  TYR A  75      11.383  10.437 -22.451  1.00 82.39           C
ATOM    898 1HB  TYR A  75      11.299   9.583 -21.778  1.00 82.39           H
ATOM    899 2HB  TYR A  75      11.913  10.092 -23.339  1.00 82.39           H
ATOM    900  CG  TYR A  75      12.212  11.526 -21.769  1.00 82.39           C
ATOM    901  CD1 TYR A  75      12.885  12.459 -22.531  1.00 82.39           C
ATOM    902  HD1 TYR A  75      12.826  12.420 -23.619  1.00 82.39           H
ATOM    903  CD2 TYR A  75      12.287  11.575 -20.392  1.00 82.39           C
ATOM    904  HD2 TYR A  75      11.756  10.838 -19.790  1.00 82.39           H
ATOM    905  CE1 TYR A  75      13.666  13.485 -21.889  1.00 82.39           C
ATOM    906  HE1 TYR A  75      14.203  14.228 -22.479  1.00 82.39           H
ATOM    907  CE2 TYR A  75      13.068  12.601 -19.750  1.00 82.39           C
ATOM    908  HE2 TYR A  75      13.136  12.651 -18.663  1.00 82.39           H
ATOM    909  CZ  TYR A  75      13.719  13.505 -20.530  1.00 82.39           C
ATOM    910  OH  TYR A  75      14.457  14.473 -19.924  1.00 82.39           O
ATOM    911  HH  TYR A  75      14.873  15.067 -20.612  1.00 82.39           H
ATOM    912  HN  TYR A  75       9.515  10.179 -20.954  1.00 82.39           H
ATOM    913  N   CYS A  76       8.500   9.113 -23.549  1.00 76.55           N
ATOM    914  CA  CYS A  76       7.870   8.198 -24.486  1.00 76.55           C
ATOM    915  C   CYS A  76       7.102   9.024 -25.520  1.00 76.55           C
ATOM    916  O   CYS A  76       6.175   9.754 -25.173  1.00 76.55           O
ATOM    917  HA  CYS A  76       8.673   7.634 -24.960  1.00 76.55           H
ATOM    918  CB  CYS A  76       6.965   7.192 -23.773  1.00 76.55           C
ATOM    919 1HB  CYS A  76       7.541   6.627 -23.040  1.00 76.55           H
ATOM    920 2HB  CYS A  76       6.183   7.718 -23.226  1.00 76.55           H
ATOM    921  SG  CYS A  76       6.215   6.051 -24.992  1.00 76.55           S
ATOM    922  HG  CYS A  76       7.357   5.488 -25.376  1.00 76.55           H
ATOM    923  HN  CYS A  76       8.162   9.054 -22.610  1.00 76.55           H
ATOM    924  N   THR A  77       7.516   8.880 -26.771  1.00 70.25           N
ATOM    925  CA  THR A  77       6.982   9.712 -27.836  1.00 70.25           C
ATOM    926  C   THR A  77       5.622   9.182 -28.295  1.00 70.25           C
ATOM    927  O   THR A  77       4.923   9.840 -29.064  1.00 70.25           O
ATOM    928  HA  THR A  77       6.818  10.714 -27.440  1.00 70.25           H
ATOM    929  CB  THR A  77       8.022   9.769 -28.957  1.00 70.25           C
ATOM    930  HB  THR A  77       7.687  10.420 -29.765  1.00 70.25           H
ATOM    931  OG1 THR A  77       8.226   8.404 -29.311  1.00 70.25           O
ATOM    932  HG1 THR A  77       8.676   8.346 -30.203  1.00 70.25           H
ATOM    933  CG2 THR A  77       9.392  10.235 -28.461  1.00 70.25           C
ATOM    934 1HG2 THR A  77       9.757   9.545 -27.700  1.00 70.25           H
ATOM    935 2HG2 THR A  77       9.304  11.234 -28.034  1.00 70.25           H
ATOM    936 3HG2 THR A  77      10.092  10.258 -29.297  1.00 70.25           H
ATOM    937  HN  THR A  77       8.202   8.212 -27.060  1.00 70.25           H
ATOM    938  N   ARG A  78       5.288   7.998 -27.804  1.00 71.57           N
ATOM    939  CA  ARG A  78       4.065   7.333 -28.222  1.00 71.57           C
ATOM    940  C   ARG A  78       2.859   7.935 -27.498  1.00 71.57           C
ATOM    941  O   ARG A  78       2.965   8.343 -26.343  1.00 71.57           O
ATOM    942  HA  ARG A  78       4.006   7.508 -29.296  1.00 71.57           H
ATOM    943  CB  ARG A  78       4.128   5.832 -27.933  1.00 71.57           C
ATOM    944 1HB  ARG A  78       3.459   5.299 -28.608  1.00 71.57           H
ATOM    945 2HB  ARG A  78       5.136   5.462 -28.126  1.00 71.57           H
ATOM    946  CG  ARG A  78       3.740   5.536 -26.482  1.00 71.57           C
ATOM    947 1HG  ARG A  78       4.334   6.156 -25.810  1.00 71.57           H
ATOM    948 2HG  ARG A  78       2.695   5.801 -26.321  1.00 71.57           H
ATOM    949  CD  ARG A  78       3.955   4.059 -26.147  1.00 71.57           C
ATOM    950 1HD  ARG A  78       3.128   3.465 -26.535  1.00 71.57           H
ATOM    951 2HD  ARG A  78       4.862   3.696 -26.631  1.00 71.57           H
ATOM    952  NE  ARG A  78       4.060   3.883 -24.682  1.00 71.57           N
ATOM    953  HE  ARG A  78       4.974   3.812 -24.282  1.00 71.57           H
ATOM    954  CZ  ARG A  78       3.007   3.811 -23.856  1.00 71.57           C
ATOM    955  NH1 ARG A  78       1.759   3.900 -24.337  1.00 71.57           N
ATOM    956 1HH1 ARG A  78       1.608   4.020 -25.318  1.00 71.57           H
ATOM    957 2HH1 ARG A  78       0.978   3.846 -23.714  1.00 71.57           H
ATOM    958  NH2 ARG A  78       3.220   3.650 -22.543  1.00 71.57           N
ATOM    959 1HH2 ARG A  78       2.445   3.595 -21.914  1.00 71.57           H
ATOM    960 2HH2 ARG A  78       4.154   3.585 -22.193  1.00 71.57           H
ATOM    961  HN  ARG A  78       5.835   7.495 -27.135  1.00 71.57           H
ATOM    962  N   VAL A  79       1.741   7.970 -28.207  1.00 76.74           N
ATOM    963  CA  VAL A  79       0.493   8.420 -27.615  1.00 76.74           C
ATOM    964  C   VAL A  79       0.262   7.677 -26.297  1.00 76.74           C
ATOM    965  O   VAL A  79       0.374   6.454 -26.243  1.00 76.74           O
ATOM    966  HA  VAL A  79       0.594   9.485 -27.404  1.00 76.74           H
ATOM    967  CB  VAL A  79      -0.654   8.241 -28.611  1.00 76.74           C
ATOM    968  HB  VAL A  79      -0.834   7.172 -28.727  1.00 76.74           H
ATOM    969  CG1 VAL A  79      -1.942   8.879 -28.086  1.00 76.74           C
ATOM    970 1HG1 VAL A  79      -2.221   8.410 -27.143  1.00 76.74           H
ATOM    971 2HG1 VAL A  79      -1.780   9.946 -27.927  1.00 76.74           H
ATOM    972 3HG1 VAL A  79      -2.741   8.737 -28.813  1.00 76.74           H
ATOM    973  CG2 VAL A  79      -0.282   8.806 -29.983  1.00 76.74           C
ATOM    974 1HG2 VAL A  79      -0.063   9.870 -29.891  1.00 76.74           H
ATOM    975 2HG2 VAL A  79       0.597   8.286 -30.365  1.00 76.74           H
ATOM    976 3HG2 VAL A  79      -1.115   8.665 -30.672  1.00 76.74           H
ATOM    977  HN  VAL A  79       1.679   7.700 -29.168  1.00 76.74           H
ATOM    978  N   LYS A  80      -0.056   8.449 -25.268  1.00 79.43           N
ATOM    979  CA  LYS A  80      -0.361   7.874 -23.968  1.00 79.43           C
ATOM    980  C   LYS A  80      -1.665   7.080 -24.060  1.00 79.43           C
ATOM    981  O   LYS A  80      -2.453   7.278 -24.984  1.00 79.43           O
ATOM    982  HA  LYS A  80       0.446   7.185 -23.718  1.00 79.43           H
ATOM    983  CB  LYS A  80      -0.377   8.962 -22.892  1.00 79.43           C
ATOM    984 1HB  LYS A  80      -1.278   9.567 -22.995  1.00 79.43           H
ATOM    985 2HB  LYS A  80      -0.414   8.501 -21.905  1.00 79.43           H
ATOM    986  CG  LYS A  80       0.859   9.857 -22.999  1.00 79.43           C
ATOM    987 1HG  LYS A  80       0.860  10.368 -23.961  1.00 79.43           H
ATOM    988 2HG  LYS A  80       0.822  10.627 -22.228  1.00 79.43           H
ATOM    989  CD  LYS A  80       2.143   9.039 -22.847  1.00 79.43           C
ATOM    990 1HD  LYS A  80       2.157   8.554 -21.871  1.00 79.43           H
ATOM    991 2HD  LYS A  80       2.164   8.247 -23.597  1.00 79.43           H
ATOM    992  CE  LYS A  80       3.380   9.926 -23.000  1.00 79.43           C
ATOM    993 1HE  LYS A  80       3.246  10.606 -23.841  1.00 79.43           H
ATOM    994 2HE  LYS A  80       3.504  10.542 -22.109  1.00 79.43           H
ATOM    995  NZ  LYS A  80       4.589   9.099 -23.211  1.00 79.43           N
ATOM    996 1HZ  LYS A  80       5.379   9.701 -23.415  1.00 79.43           H
ATOM    997 2HZ  LYS A  80       4.781   8.561 -22.372  1.00 79.43           H
ATOM    998 3HZ  LYS A  80       4.435   8.467 -23.989  1.00 79.43           H
ATOM    999  HN  LYS A  80      -0.107   9.446 -25.311  1.00 79.43           H
ATOM   1000  N   THR A  81      -1.853   6.198 -23.089  1.00 80.12           N
ATOM   1001  CA  THR A  81      -3.119   5.499 -22.948  1.00 80.12           C
ATOM   1002  C   THR A  81      -3.668   5.670 -21.531  1.00 80.12           C
ATOM   1003  O   THR A  81      -2.955   6.120 -20.635  1.00 80.12           O
ATOM   1004  HA  THR A  81      -3.841   5.953 -23.628  1.00 80.12           H
ATOM   1005  CB  THR A  81      -2.898   4.037 -23.342  1.00 80.12           C
ATOM   1006  HB  THR A  81      -3.843   3.493 -23.367  1.00 80.12           H
ATOM   1007  OG1 THR A  81      -1.941   3.564 -22.398  1.00 80.12           O
ATOM   1008  HG1 THR A  81      -1.029   3.898 -22.639  1.00 80.12           H
ATOM   1009  CG2 THR A  81      -2.192   3.894 -24.692  1.00 80.12           C
ATOM   1010 1HG2 THR A  81      -1.218   4.381 -24.645  1.00 80.12           H
ATOM   1011 2HG2 THR A  81      -2.796   4.364 -25.469  1.00 80.12           H
ATOM   1012 3HG2 THR A  81      -2.060   2.837 -24.923  1.00 80.12           H
ATOM   1013  HN  THR A  81      -1.161   5.960 -22.408  1.00 80.12           H
ATOM   1014  N   MET A  82      -4.931   5.302 -21.371  1.00 81.41           N
ATOM   1015  CA  MET A  82      -5.564   5.347 -20.064  1.00 81.41           C
ATOM   1016  C   MET A  82      -4.778   4.521 -19.045  1.00 81.41           C
ATOM   1017  O   MET A  82      -4.563   4.960 -17.916  1.00 81.41           O
ATOM   1018  HA  MET A  82      -5.559   6.397 -19.772  1.00 81.41           H
ATOM   1019  CB  MET A  82      -6.991   4.806 -20.169  1.00 81.41           C
ATOM   1020 1HB  MET A  82      -7.584   5.456 -20.812  1.00 81.41           H
ATOM   1021 2HB  MET A  82      -6.977   3.821 -20.637  1.00 81.41           H
ATOM   1022  CG  MET A  82      -7.645   4.711 -18.788  1.00 81.41           C
ATOM   1023 1HG  MET A  82      -7.275   3.831 -18.262  1.00 81.41           H
ATOM   1024 2HG  MET A  82      -7.373   5.579 -18.188  1.00 81.41           H
ATOM   1025  SD  MET A  82      -9.419   4.619 -18.958  1.00 81.41           S
ATOM   1026  CE  MET A  82      -9.908   4.932 -17.270  1.00 81.41           C
ATOM   1027 1HE  MET A  82      -9.485   4.166 -16.621  1.00 81.41           H
ATOM   1028 2HE  MET A  82      -9.543   5.912 -16.962  1.00 81.41           H
ATOM   1029 3HE  MET A  82     -10.996   4.910 -17.197  1.00 81.41           H
ATOM   1030  HN  MET A  82      -5.517   4.978 -22.114  1.00 81.41           H
ATOM   1031  N   THR A  83      -4.369   3.337 -19.479  1.00 81.59           N
ATOM   1032  CA  THR A  83      -3.527   2.487 -18.655  1.00 81.59           C
ATOM   1033  C   THR A  83      -2.281   3.250 -18.202  1.00 81.59           C
ATOM   1034  O   THR A  83      -1.898   3.183 -17.035  1.00 81.59           O
ATOM   1035  HA  THR A  83      -4.083   2.221 -17.756  1.00 81.59           H
ATOM   1036  CB  THR A  83      -3.209   1.221 -19.452  1.00 81.59           C
ATOM   1037  HB  THR A  83      -2.666   1.463 -20.366  1.00 81.59           H
ATOM   1038  OG1 THR A  83      -4.477   0.599 -19.637  1.00 81.59           O
ATOM   1039  HG1 THR A  83      -5.209   1.229 -19.378  1.00 81.59           H
ATOM   1040  CG2 THR A  83      -2.409   0.202 -18.638  1.00 81.59           C
ATOM   1041 1HG2 THR A  83      -2.982  -0.091 -17.759  1.00 81.59           H
ATOM   1042 2HG2 THR A  83      -1.465   0.648 -18.325  1.00 81.59           H
ATOM   1043 3HG2 THR A  83      -2.210  -0.677 -19.252  1.00 81.59           H
ATOM   1044  HN  THR A  83      -4.604   2.959 -20.375  1.00 81.59           H
ATOM   1045  N   ASP A  84      -1.682   3.957 -19.149  1.00 83.12           N
ATOM   1046  CA  ASP A  84      -0.428   4.644 -18.890  1.00 83.12           C
ATOM   1047  C   ASP A  84      -0.649   5.711 -17.816  1.00 83.12           C
ATOM   1048  O   ASP A  84       0.222   5.944 -16.979  1.00 83.12           O
ATOM   1049  HA  ASP A  84       0.264   3.866 -18.568  1.00 83.12           H
ATOM   1050  CB  ASP A  84       0.088   5.341 -20.150  1.00 83.12           C
ATOM   1051 1HB  ASP A  84      -0.596   6.141 -20.434  1.00 83.12           H
ATOM   1052 2HB  ASP A  84       1.053   5.805 -19.944  1.00 83.12           H
ATOM   1053  CG  ASP A  84       0.230   4.350 -21.306  1.00 83.12           C
ATOM   1054  OD1 ASP A  84       0.891   3.312 -21.086  1.00 83.12           O
ATOM   1055  OD2 ASP A  84      -0.326   4.652 -22.384  1.00 83.12           O
ATOM   1056  HN  ASP A  84      -2.038   4.063 -20.077  1.00 83.12           H
ATOM   1057  N   MET A  85      -1.818   6.331 -17.874  1.00 87.72           N
ATOM   1058  CA  MET A  85      -2.161   7.375 -16.923  1.00 87.72           C
ATOM   1059  C   MET A  85      -2.201   6.824 -15.496  1.00 87.72           C
ATOM   1060  O   MET A  85      -1.696   7.456 -14.569  1.00 87.72           O
ATOM   1061  HA  MET A  85      -1.371   8.121 -17.010  1.00 87.72           H
ATOM   1062  CB  MET A  85      -3.526   7.965 -17.282  1.00 87.72           C
ATOM   1063 1HB  MET A  85      -3.525   8.286 -18.323  1.00 87.72           H
ATOM   1064 2HB  MET A  85      -4.294   7.198 -17.185  1.00 87.72           H
ATOM   1065  CG  MET A  85      -3.865   9.151 -16.377  1.00 87.72           C
ATOM   1066 1HG  MET A  85      -4.865   9.520 -16.607  1.00 87.72           H
ATOM   1067 2HG  MET A  85      -3.875   8.833 -15.335  1.00 87.72           H
ATOM   1068  SD  MET A  85      -2.667  10.454 -16.604  1.00 87.72           S
ATOM   1069  CE  MET A  85      -3.112  11.002 -18.244  1.00 87.72           C
ATOM   1070 1HE  MET A  85      -3.005  10.175 -18.945  1.00 87.72           H
ATOM   1071 2HE  MET A  85      -4.147  11.346 -18.244  1.00 87.72           H
ATOM   1072 3HE  MET A  85      -2.457  11.820 -18.544  1.00 87.72           H
ATOM   1073  HN  MET A  85      -2.524   6.131 -18.554  1.00 87.72           H
ATOM   1074  N   PHE A  86      -2.806   5.653 -15.364  1.00 88.56           N
ATOM   1075  CA  PHE A  86      -2.929   5.016 -14.064  1.00 88.56           C
ATOM   1076  C   PHE A  86      -1.570   4.520 -13.566  1.00 88.56           C
ATOM   1077  O   PHE A  86      -1.270   4.611 -12.376  1.00 88.56           O
ATOM   1078  HA  PHE A  86      -3.317   5.765 -13.373  1.00 88.56           H
ATOM   1079  CB  PHE A  86      -3.864   3.817 -14.240  1.00 88.56           C
ATOM   1080 1HB  PHE A  86      -3.471   3.176 -15.029  1.00 88.56           H
ATOM   1081 2HB  PHE A  86      -3.862   3.231 -13.321  1.00 88.56           H
ATOM   1082  CG  PHE A  86      -5.306   4.197 -14.582  1.00 88.56           C
ATOM   1083  CD1 PHE A  86      -5.883   5.277 -13.990  1.00 88.56           C
ATOM   1084  HD1 PHE A  86      -5.319   5.872 -13.272  1.00 88.56           H
ATOM   1085  CD2 PHE A  86      -6.010   3.455 -15.478  1.00 88.56           C
ATOM   1086  HD2 PHE A  86      -5.547   2.590 -15.953  1.00 88.56           H
ATOM   1087  CE1 PHE A  86      -7.221   5.630 -14.308  1.00 88.56           C
ATOM   1088  HE1 PHE A  86      -7.684   6.495 -13.834  1.00 88.56           H
ATOM   1089  CE2 PHE A  86      -7.348   3.808 -15.796  1.00 88.56           C
ATOM   1090  HE2 PHE A  86      -7.913   3.213 -16.514  1.00 88.56           H
ATOM   1091  CZ  PHE A  86      -7.926   4.888 -15.204  1.00 88.56           C
ATOM   1092  HZ  PHE A  86      -8.953   5.158 -15.448  1.00 88.56           H
ATOM   1093  HN  PHE A  86      -3.207   5.142 -16.125  1.00 88.56           H
ATOM   1094  N   LEU A  87      -0.785   4.006 -14.501  1.00 86.82           N
ATOM   1095  CA  LEU A  87       0.537   3.499 -14.172  1.00 86.82           C
ATOM   1096  C   LEU A  87       1.400   4.646 -13.641  1.00 86.82           C
ATOM   1097  O   LEU A  87       2.216   4.448 -12.742  1.00 86.82           O
ATOM   1098  HA  LEU A  87       0.416   2.762 -13.378  1.00 86.82           H
ATOM   1099  CB  LEU A  87       1.147   2.775 -15.374  1.00 86.82           C
ATOM   1100 1HB  LEU A  87       1.103   3.441 -16.235  1.00 86.82           H
ATOM   1101 2HB  LEU A  87       2.202   2.593 -15.166  1.00 86.82           H
ATOM   1102  CG  LEU A  87       0.495   1.445 -15.758  1.00 86.82           C
ATOM   1103  HG  LEU A  87      -0.564   1.625 -15.942  1.00 86.82           H
ATOM   1104  CD1 LEU A  87       1.092   0.896 -17.055  1.00 86.82           C
ATOM   1105 1HD1 LEU A  87       0.930   1.611 -17.861  1.00 86.82           H
ATOM   1106 2HD1 LEU A  87       2.162   0.735 -16.922  1.00 86.82           H
ATOM   1107 3HD1 LEU A  87       0.611  -0.049 -17.305  1.00 86.82           H
ATOM   1108  CD2 LEU A  87       0.589   0.437 -14.611  1.00 86.82           C
ATOM   1109 1HD2 LEU A  87       1.637   0.256 -14.371  1.00 86.82           H
ATOM   1110 2HD2 LEU A  87       0.079   0.836 -13.734  1.00 86.82           H
ATOM   1111 3HD2 LEU A  87       0.118  -0.499 -14.911  1.00 86.82           H
ATOM   1112  HN  LEU A  87      -1.038   3.932 -15.465  1.00 86.82           H
ATOM   1113  N   LEU A  88       1.191   5.819 -14.221  1.00 90.20           N
ATOM   1114  CA  LEU A  88       1.907   7.006 -13.787  1.00 90.20           C
ATOM   1115  C   LEU A  88       1.547   7.309 -12.331  1.00 90.20           C
ATOM   1116  O   LEU A  88       2.430   7.463 -11.488  1.00 90.20           O
ATOM   1117  HA  LEU A  88       2.972   6.783 -13.840  1.00 90.20           H
ATOM   1118  CB  LEU A  88       1.640   8.172 -14.741  1.00 90.20           C
ATOM   1119 1HB  LEU A  88       2.073   7.927 -15.711  1.00 90.20           H
ATOM   1120 2HB  LEU A  88       0.563   8.258 -14.886  1.00 90.20           H
ATOM   1121  CG  LEU A  88       2.179   9.535 -14.303  1.00 90.20           C
ATOM   1122  HG  LEU A  88       1.861   9.713 -13.276  1.00 90.20           H
ATOM   1123  CD1 LEU A  88       3.709   9.548 -14.311  1.00 90.20           C
ATOM   1124 1HD1 LEU A  88       4.083   8.787 -13.625  1.00 90.20           H
ATOM   1125 2HD1 LEU A  88       4.069   9.338 -15.318  1.00 90.20           H
ATOM   1126 3HD1 LEU A  88       4.065  10.528 -13.995  1.00 90.20           H
ATOM   1127  CD2 LEU A  88       1.591  10.658 -15.159  1.00 90.20           C
ATOM   1128 1HD2 LEU A  88       1.859  10.496 -16.204  1.00 90.20           H
ATOM   1129 2HD2 LEU A  88       0.506  10.662 -15.058  1.00 90.20           H
ATOM   1130 3HD2 LEU A  88       1.991  11.616 -14.826  1.00 90.20           H
ATOM   1131  HN  LEU A  88       0.548   5.964 -14.973  1.00 90.20           H
ATOM   1132  N   ASN A  89       0.248   7.387 -12.079  1.00 92.91           N
ATOM   1133  CA  ASN A  89      -0.238   7.782 -10.768  1.00 92.91           C
ATOM   1134  C   ASN A  89       0.178   6.731  -9.737  1.00 92.91           C
ATOM   1135  O   ASN A  89       0.387   7.053  -8.568  1.00 92.91           O
ATOM   1136  HA  ASN A  89       0.213   8.756 -10.577  1.00 92.91           H
ATOM   1137  CB  ASN A  89      -1.765   7.880 -10.754  1.00 92.91           C
ATOM   1138 1HB  ASN A  89      -2.191   7.067 -11.341  1.00 92.91           H
ATOM   1139 2HB  ASN A  89      -2.130   7.763  -9.734  1.00 92.91           H
ATOM   1140  CG  ASN A  89      -2.233   9.223 -11.318  1.00 92.91           C
ATOM   1141  OD1 ASN A  89      -2.481  10.176 -10.597  1.00 92.91           O
ATOM   1142  ND2 ASN A  89      -2.340   9.245 -12.643  1.00 92.91           N
ATOM   1143 1HD2 ASN A  89      -2.121   8.428 -13.176  1.00 92.91           H
ATOM   1144 2HD2 ASN A  89      -2.639  10.079 -13.107  1.00 92.91           H
ATOM   1145  HN  ASN A  89      -0.464   7.185 -12.751  1.00 92.91           H
ATOM   1146  N   LEU A  90       0.286   5.497 -10.207  1.00 91.25           N
ATOM   1147  CA  LEU A  90       0.694   4.401  -9.344  1.00 91.25           C
ATOM   1148  C   LEU A  90       2.126   4.643  -8.862  1.00 91.25           C
ATOM   1149  O   LEU A  90       2.420   4.488  -7.678  1.00 91.25           O
ATOM   1150  HA  LEU A  90       0.033   4.404  -8.478  1.00 91.25           H
ATOM   1151  CB  LEU A  90       0.503   3.060 -10.056  1.00 91.25           C
ATOM   1152 1HB  LEU A  90      -0.417   3.108 -10.638  1.00 91.25           H
ATOM   1153 2HB  LEU A  90       1.322   2.927 -10.763  1.00 91.25           H
ATOM   1154  CG  LEU A  90       0.439   1.826  -9.154  1.00 91.25           C
ATOM   1155  HG  LEU A  90       1.168   1.950  -8.353  1.00 91.25           H
ATOM   1156  CD1 LEU A  90      -0.937   1.697  -8.498  1.00 91.25           C
ATOM   1157 1HD1 LEU A  90      -1.136   2.581  -7.894  1.00 91.25           H
ATOM   1158 2HD1 LEU A  90      -1.700   1.605  -9.271  1.00 91.25           H
ATOM   1159 3HD1 LEU A  90      -0.955   0.811  -7.863  1.00 91.25           H
ATOM   1160  CD2 LEU A  90       0.828   0.563  -9.925  1.00 91.25           C
ATOM   1161 1HD2 LEU A  90       0.142   0.422 -10.760  1.00 91.25           H
ATOM   1162 2HD2 LEU A  90       1.845   0.667 -10.304  1.00 91.25           H
ATOM   1163 3HD2 LEU A  90       0.774  -0.300  -9.261  1.00 91.25           H
ATOM   1164  HN  LEU A  90       0.101   5.242 -11.156  1.00 91.25           H
ATOM   1165  N   ALA A  91       2.978   5.020  -9.804  1.00 93.78           N
ATOM   1166  CA  ALA A  91       4.382   5.240  -9.499  1.00 93.78           C
ATOM   1167  C   ALA A  91       4.512   6.433  -8.549  1.00 93.78           C
ATOM   1168  O   ALA A  91       5.370   6.439  -7.669  1.00 93.78           O
ATOM   1169  HA  ALA A  91       4.757   4.347  -9.000  1.00 93.78           H
ATOM   1170  CB  ALA A  91       5.161   5.443 -10.799  1.00 93.78           C
ATOM   1171 1HB  ALA A  91       5.061   4.556 -11.425  1.00 93.78           H
ATOM   1172 2HB  ALA A  91       4.765   6.308 -11.330  1.00 93.78           H
ATOM   1173 3HB  ALA A  91       6.214   5.608 -10.570  1.00 93.78           H
ATOM   1174  HN  ALA A  91       2.724   5.174 -10.759  1.00 93.78           H
ATOM   1175  N   ILE A  92       3.646   7.414  -8.760  1.00 95.12           N
ATOM   1176  CA  ILE A  92       3.651   8.608  -7.933  1.00 95.12           C
ATOM   1177  C   ILE A  92       3.273   8.231  -6.499  1.00 95.12           C
ATOM   1178  O   ILE A  92       3.921   8.665  -5.548  1.00 95.12           O
ATOM   1179  HA  ILE A  92       4.669   8.999  -7.930  1.00 95.12           H
ATOM   1180  CB  ILE A  92       2.753   9.686  -8.542  1.00 95.12           C
ATOM   1181  HB  ILE A  92       1.791   9.234  -8.781  1.00 95.12           H
ATOM   1182  CG1 ILE A  92       3.342  10.215  -9.852  1.00 95.12           C
ATOM   1183 1HG1 ILE A  92       4.234  10.806  -9.641  1.00 95.12           H
ATOM   1184 2HG1 ILE A  92       3.655   9.379 -10.477  1.00 95.12           H
ATOM   1185  CG2 ILE A  92       2.488  10.810  -7.538  1.00 95.12           C
ATOM   1186 1HG2 ILE A  92       1.994  10.401  -6.657  1.00 95.12           H
ATOM   1187 2HG2 ILE A  92       3.433  11.267  -7.246  1.00 95.12           H
ATOM   1188 3HG2 ILE A  92       1.847  11.563  -7.997  1.00 95.12           H
ATOM   1189  CD1 ILE A  92       2.322  11.070 -10.606  1.00 95.12           C
ATOM   1190 1HD1 ILE A  92       1.443  10.468 -10.836  1.00 95.12           H
ATOM   1191 2HD1 ILE A  92       2.031  11.918  -9.987  1.00 95.12           H
ATOM   1192 3HD1 ILE A  92       2.767  11.433 -11.533  1.00 95.12           H
ATOM   1193  HN  ILE A  92       2.952   7.401  -9.480  1.00 95.12           H
ATOM   1194  N   ALA A  93       2.226   7.427  -6.389  1.00 94.94           N
ATOM   1195  CA  ALA A  93       1.724   7.026  -5.086  1.00 94.94           C
ATOM   1196  C   ALA A  93       2.827   6.291  -4.322  1.00 94.94           C
ATOM   1197  O   ALA A  93       3.040   6.542  -3.137  1.00 94.94           O
ATOM   1198  HA  ALA A  93       1.457   7.932  -4.540  1.00 94.94           H
ATOM   1199  CB  ALA A  93       0.468   6.170  -5.263  1.00 94.94           C
ATOM   1200 1HB  ALA A  93      -0.295   6.748  -5.785  1.00 94.94           H
ATOM   1201 2HB  ALA A  93       0.713   5.282  -5.846  1.00 94.94           H
ATOM   1202 3HB  ALA A  93       0.091   5.870  -4.285  1.00 94.94           H
ATOM   1203  HN  ALA A  93       1.725   7.051  -7.168  1.00 94.94           H
ATOM   1204  N   ASP A  94       3.500   5.398  -5.033  1.00 94.05           N
ATOM   1205  CA  ASP A  94       4.558   4.606  -4.430  1.00 94.05           C
ATOM   1206  C   ASP A  94       5.662   5.537  -3.924  1.00 94.05           C
ATOM   1207  O   ASP A  94       6.150   5.378  -2.806  1.00 94.05           O
ATOM   1208  HA  ASP A  94       4.078   4.053  -3.623  1.00 94.05           H
ATOM   1209  CB  ASP A  94       5.178   3.647  -5.449  1.00 94.05           C
ATOM   1210 1HB  ASP A  94       5.314   4.161  -6.400  1.00 94.05           H
ATOM   1211 2HB  ASP A  94       6.166   3.339  -5.109  1.00 94.05           H
ATOM   1212  CG  ASP A  94       4.294   2.415  -5.651  1.00 94.05           C
ATOM   1213  OD1 ASP A  94       3.591   2.056  -4.682  1.00 94.05           O
ATOM   1214  OD2 ASP A  94       4.341   1.860  -6.770  1.00 94.05           O
ATOM   1215  HN  ASP A  94       3.333   5.213  -6.001  1.00 94.05           H
ATOM   1216  N   LEU A  95       6.024   6.488  -4.772  1.00 96.39           N
ATOM   1217  CA  LEU A  95       7.109   7.401  -4.454  1.00 96.39           C
ATOM   1218  C   LEU A  95       6.778   8.148  -3.160  1.00 96.39           C
ATOM   1219  O   LEU A  95       7.630   8.287  -2.284  1.00 96.39           O
ATOM   1220  HA  LEU A  95       8.003   6.801  -4.287  1.00 96.39           H
ATOM   1221  CB  LEU A  95       7.397   8.324  -5.640  1.00 96.39           C
ATOM   1222 1HB  LEU A  95       6.446   8.658  -6.055  1.00 96.39           H
ATOM   1223 2HB  LEU A  95       7.911   9.211  -5.268  1.00 96.39           H
ATOM   1224  CG  LEU A  95       8.232   7.722  -6.771  1.00 96.39           C
ATOM   1225  HG  LEU A  95       7.710   6.844  -7.151  1.00 96.39           H
ATOM   1226  CD1 LEU A  95       8.370   8.705  -7.935  1.00 96.39           C
ATOM   1227 1HD1 LEU A  95       7.381   8.950  -8.323  1.00 96.39           H
ATOM   1228 2HD1 LEU A  95       8.859   9.615  -7.586  1.00 96.39           H
ATOM   1229 3HD1 LEU A  95       8.968   8.252  -8.725  1.00 96.39           H
ATOM   1230  CD2 LEU A  95       9.593   7.249  -6.256  1.00 96.39           C
ATOM   1231 1HD2 LEU A  95      10.136   8.095  -5.834  1.00 96.39           H
ATOM   1232 2HD2 LEU A  95       9.447   6.490  -5.487  1.00 96.39           H
ATOM   1233 3HD2 LEU A  95      10.167   6.825  -7.081  1.00 96.39           H
ATOM   1234  HN  LEU A  95       5.592   6.639  -5.661  1.00 96.39           H
ATOM   1235  N   LEU A  96       5.538   8.608  -3.080  1.00 95.73           N
ATOM   1236  CA  LEU A  96       5.118   9.438  -1.964  1.00 95.73           C
ATOM   1237  C   LEU A  96       5.346   8.679  -0.656  1.00 95.73           C
ATOM   1238  O   LEU A  96       5.781   9.261   0.337  1.00 95.73           O
ATOM   1239  HA  LEU A  96       5.749  10.326  -1.962  1.00 95.73           H
ATOM   1240  CB  LEU A  96       3.675   9.907  -2.159  1.00 95.73           C
ATOM   1241 1HB  LEU A  96       3.068   9.046  -2.441  1.00 95.73           H
ATOM   1242 2HB  LEU A  96       3.297  10.262  -1.200  1.00 95.73           H
ATOM   1243  CG  LEU A  96       3.462  11.009  -3.199  1.00 95.73           C
ATOM   1244  HG  LEU A  96       3.770  10.625  -4.171  1.00 95.73           H
ATOM   1245  CD1 LEU A  96       1.982  11.382  -3.308  1.00 95.73           C
ATOM   1246 1HD1 LEU A  96       1.408  10.504  -3.606  1.00 95.73           H
ATOM   1247 2HD1 LEU A  96       1.625  11.739  -2.342  1.00 95.73           H
ATOM   1248 3HD1 LEU A  96       1.859  12.167  -4.054  1.00 95.73           H
ATOM   1249  CD2 LEU A  96       4.339  12.226  -2.895  1.00 95.73           C
ATOM   1250 1HD2 LEU A  96       4.085  12.620  -1.911  1.00 95.73           H
ATOM   1251 2HD2 LEU A  96       5.388  11.930  -2.909  1.00 95.73           H
ATOM   1252 3HD2 LEU A  96       4.168  12.994  -3.650  1.00 95.73           H
ATOM   1253  HN  LEU A  96       4.828   8.422  -3.760  1.00 95.73           H
ATOM   1254  N   PHE A  97       5.043   7.389  -0.696  1.00 95.38           N
ATOM   1255  CA  PHE A  97       5.198   6.547   0.478  1.00 95.38           C
ATOM   1256  C   PHE A  97       6.677   6.290   0.777  1.00 95.38           C
ATOM   1257  O   PHE A  97       7.116   6.428   1.917  1.00 95.38           O
ATOM   1258  HA  PHE A  97       4.746   7.076   1.318  1.00 95.38           H
ATOM   1259  CB  PHE A  97       4.514   5.215   0.167  1.00 95.38           C
ATOM   1260 1HB  PHE A  97       3.434   5.365   0.162  1.00 95.38           H
ATOM   1261 2HB  PHE A  97       4.796   4.899  -0.838  1.00 95.38           H
ATOM   1262  CG  PHE A  97       4.854   4.095   1.152  1.00 95.38           C
ATOM   1263  CD1 PHE A  97       5.471   2.966   0.711  1.00 95.38           C
ATOM   1264  HD1 PHE A  97       5.722   2.858  -0.344  1.00 95.38           H
ATOM   1265  CD2 PHE A  97       4.541   4.228   2.468  1.00 95.38           C
ATOM   1266  HD2 PHE A  97       4.047   5.134   2.822  1.00 95.38           H
ATOM   1267  CE1 PHE A  97       5.787   1.926   1.625  1.00 95.38           C
ATOM   1268  HE1 PHE A  97       6.281   1.021   1.272  1.00 95.38           H
ATOM   1269  CE2 PHE A  97       4.857   3.189   3.383  1.00 95.38           C
ATOM   1270  HE2 PHE A  97       4.606   3.296   4.438  1.00 95.38           H
ATOM   1271  CZ  PHE A  97       5.473   2.060   2.942  1.00 95.38           C
ATOM   1272  HZ  PHE A  97       5.716   1.262   3.644  1.00 95.38           H
ATOM   1273  HN  PHE A  97       4.698   6.921  -1.509  1.00 95.38           H
ATOM   1274  N   LEU A  98       7.403   5.920  -0.268  1.00 96.46           N
ATOM   1275  CA  LEU A  98       8.778   5.481  -0.105  1.00 96.46           C
ATOM   1276  C   LEU A  98       9.576   6.570   0.614  1.00 96.46           C
ATOM   1277  O   LEU A  98      10.459   6.271   1.417  1.00 96.46           O
ATOM   1278  HA  LEU A  98       8.765   4.591   0.524  1.00 96.46           H
ATOM   1279  CB  LEU A  98       9.373   5.072  -1.454  1.00 96.46           C
ATOM   1280 1HB  LEU A  98       9.193   5.877  -2.167  1.00 96.46           H
ATOM   1281 2HB  LEU A  98      10.454   4.983  -1.340  1.00 96.46           H
ATOM   1282  CG  LEU A  98       8.842   3.769  -2.054  1.00 96.46           C
ATOM   1283  HG  LEU A  98       7.758   3.759  -1.944  1.00 96.46           H
ATOM   1284  CD1 LEU A  98       9.146   3.691  -3.552  1.00 96.46           C
ATOM   1285 1HD1 LEU A  98       8.672   4.529  -4.062  1.00 96.46           H
ATOM   1286 2HD1 LEU A  98      10.224   3.733  -3.706  1.00 96.46           H
ATOM   1287 3HD1 LEU A  98       8.758   2.754  -3.953  1.00 96.46           H
ATOM   1288  CD2 LEU A  98       9.384   2.555  -1.295  1.00 96.46           C
ATOM   1289 1HD2 LEU A  98      10.473   2.548  -1.351  1.00 96.46           H
ATOM   1290 2HD2 LEU A  98       9.074   2.611  -0.252  1.00 96.46           H
ATOM   1291 3HD2 LEU A  98       8.991   1.642  -1.743  1.00 96.46           H
ATOM   1292  HN  LEU A  98       7.067   5.918  -1.209  1.00 96.46           H
ATOM   1293  N   VAL A  99       9.236   7.812   0.300  1.00 96.77           N
ATOM   1294  CA  VAL A  99       9.953   8.947   0.856  1.00 96.77           C
ATOM   1295  C   VAL A  99       9.800   8.946   2.378  1.00 96.77           C
ATOM   1296  O   VAL A  99      10.569   9.598   3.084  1.00 96.77           O
ATOM   1297  HA  VAL A  99      11.008   8.823   0.610  1.00 96.77           H
ATOM   1298  CB  VAL A  99       9.464  10.244   0.207  1.00 96.77           C
ATOM   1299  HB  VAL A  99       8.375  10.251   0.252  1.00 96.77           H
ATOM   1300  CG1 VAL A  99       9.975  11.466   0.972  1.00 96.77           C
ATOM   1301 1HG1 VAL A  99       9.611  11.430   1.999  1.00 96.77           H
ATOM   1302 2HG1 VAL A  99      11.065  11.465   0.973  1.00 96.77           H
ATOM   1303 3HG1 VAL A  99       9.613  12.374   0.490  1.00 96.77           H
ATOM   1304  CG2 VAL A  99       9.874  10.308  -1.266  1.00 96.77           C
ATOM   1305 1HG2 VAL A  99      10.960  10.267  -1.343  1.00 96.77           H
ATOM   1306 2HG2 VAL A  99       9.439   9.464  -1.801  1.00 96.77           H
ATOM   1307 3HG2 VAL A  99       9.514  11.239  -1.703  1.00 96.77           H
ATOM   1308  HN  VAL A  99       8.488   8.048  -0.320  1.00 96.77           H
ATOM   1309  N   THR A 100       8.802   8.207   2.840  1.00 96.03           N
ATOM   1310  CA  THR A 100       8.497   8.164   4.260  1.00 96.03           C
ATOM   1311  C   THR A 100       9.320   7.073   4.950  1.00 96.03           C
ATOM   1312  O   THR A 100       9.438   7.061   6.174  1.00 96.03           O
ATOM   1313  HA  THR A 100       8.792   9.115   4.704  1.00 96.03           H
ATOM   1314  CB  THR A 100       6.987   7.975   4.414  1.00 96.03           C
ATOM   1315  HB  THR A 100       6.668   8.204   5.431  1.00 96.03           H
ATOM   1316  OG1 THR A 100       6.759   6.636   3.985  1.00 96.03           O
ATOM   1317  HG1 THR A 100       6.689   6.603   2.988  1.00 96.03           H
ATOM   1318  CG2 THR A 100       6.187   8.825   3.425  1.00 96.03           C
ATOM   1319 1HG2 THR A 100       6.458   8.547   2.406  1.00 96.03           H
ATOM   1320 2HG2 THR A 100       6.411   9.879   3.586  1.00 96.03           H
ATOM   1321 3HG2 THR A 100       5.121   8.653   3.577  1.00 96.03           H
ATOM   1322  HN  THR A 100       8.209   7.645   2.264  1.00 96.03           H
ATOM   1323  N   LEU A 101       9.866   6.184   4.133  1.00 95.69           N
ATOM   1324  CA  LEU A 101      10.535   5.003   4.653  1.00 95.69           C
ATOM   1325  C   LEU A 101      11.769   5.431   5.450  1.00 95.69           C
ATOM   1326  O   LEU A 101      12.058   4.866   6.504  1.00 95.69           O
ATOM   1327  HA  LEU A 101       9.841   4.506   5.331  1.00 95.69           H
ATOM   1328  CB  LEU A 101      10.845   4.021   3.521  1.00 95.69           C
ATOM   1329 1HB  LEU A 101      11.350   4.565   2.723  1.00 95.69           H
ATOM   1330 2HB  LEU A 101      11.548   3.277   3.895  1.00 95.69           H
ATOM   1331  CG  LEU A 101       9.642   3.290   2.920  1.00 95.69           C
ATOM   1332  HG  LEU A 101       9.006   4.026   2.429  1.00 95.69           H
ATOM   1333  CD1 LEU A 101      10.087   2.291   1.850  1.00 95.69           C
ATOM   1334 1HD1 LEU A 101      10.608   2.821   1.053  1.00 95.69           H
ATOM   1335 2HD1 LEU A 101      10.757   1.555   2.295  1.00 95.69           H
ATOM   1336 3HD1 LEU A 101       9.213   1.785   1.440  1.00 95.69           H
ATOM   1337  CD2 LEU A 101       8.804   2.624   4.013  1.00 95.69           C
ATOM   1338 1HD2 LEU A 101       9.417   1.903   4.553  1.00 95.69           H
ATOM   1339 2HD2 LEU A 101       8.441   3.383   4.706  1.00 95.69           H
ATOM   1340 3HD2 LEU A 101       7.956   2.111   3.558  1.00 95.69           H
ATOM   1341  HN  LEU A 101       9.856   6.260   3.136  1.00 95.69           H
ATOM   1342  N   PRO A 102      12.515   6.433   4.965  1.00 95.73           N
ATOM   1343  CA  PRO A 102      13.711   6.895   5.674  1.00 95.73           C
ATOM   1344  C   PRO A 102      13.423   7.239   7.127  1.00 95.73           C
ATOM   1345  O   PRO A 102      14.210   6.911   8.014  1.00 95.73           O
ATOM   1346  HA  PRO A 102      14.455   6.099   5.712  1.00 95.73           H
ATOM   1347  CB  PRO A 102      14.154   8.123   4.877  1.00 95.73           C
ATOM   1348 1HB  PRO A 102      13.722   9.039   5.279  1.00 95.73           H
ATOM   1349 2HB  PRO A 102      15.237   8.246   4.897  1.00 95.73           H
ATOM   1350  CG  PRO A 102      13.647   7.831   3.469  1.00 95.73           C
ATOM   1351 1HG  PRO A 102      13.567   8.739   2.872  1.00 95.73           H
ATOM   1352 2HG  PRO A 102      14.318   7.165   2.927  1.00 95.73           H
ATOM   1353  CD  PRO A 102      12.291   7.193   3.722  1.00 95.73           C
ATOM   1354 1HD  PRO A 102      11.508   7.942   3.847  1.00 95.73           H
ATOM   1355 2HD  PRO A 102      11.985   6.551   2.896  1.00 95.73           H
ATOM   1356  N   PHE A 103      12.292   7.898   7.333  1.00 94.95           N
ATOM   1357  CA  PHE A 103      11.914   8.337   8.665  1.00 94.95           C
ATOM   1358  C   PHE A 103      11.566   7.145   9.557  1.00 94.95           C
ATOM   1359  O   PHE A 103      11.892   7.136  10.743  1.00 94.95           O
ATOM   1360  HA  PHE A 103      12.769   8.866   9.086  1.00 94.95           H
ATOM   1361  CB  PHE A 103      10.676   9.222   8.509  1.00 94.95           C
ATOM   1362 1HB  PHE A 103       9.897   8.653   8.001  1.00 94.95           H
ATOM   1363 2HB  PHE A 103      10.293   9.472   9.499  1.00 94.95           H
ATOM   1364  CG  PHE A 103      10.929  10.517   7.735  1.00 94.95           C
ATOM   1365  CD1 PHE A 103      11.329  11.637   8.395  1.00 94.95           C
ATOM   1366  HD1 PHE A 103      11.469  11.612   9.475  1.00 94.95           H
ATOM   1367  CD2 PHE A 103      10.754  10.548   6.386  1.00 94.95           C
ATOM   1368  HD2 PHE A 103      10.433   9.650   5.857  1.00 94.95           H
ATOM   1369  CE1 PHE A 103      11.564  12.838   7.676  1.00 94.95           C
ATOM   1370  HE1 PHE A 103      11.885  13.736   8.204  1.00 94.95           H
ATOM   1371  CE2 PHE A 103      10.989  11.750   5.667  1.00 94.95           C
ATOM   1372  HE2 PHE A 103      10.849  11.775   4.587  1.00 94.95           H
ATOM   1373  CZ  PHE A 103      11.389  12.870   6.327  1.00 94.95           C
ATOM   1374  HZ  PHE A 103      11.570  13.792   5.775  1.00 94.95           H
ATOM   1375  HN  PHE A 103      11.641   8.131   6.610  1.00 94.95           H
ATOM   1376  N   TRP A 104      10.906   6.167   8.953  1.00 92.95           N
ATOM   1377  CA  TRP A 104      10.554   4.950   9.665  1.00 92.95           C
ATOM   1378  C   TRP A 104      11.850   4.280  10.126  1.00 92.95           C
ATOM   1379  O   TRP A 104      11.920   3.750  11.233  1.00 92.95           O
ATOM   1380  HA  TRP A 104       9.953   5.232  10.530  1.00 92.95           H
ATOM   1381  CB  TRP A 104       9.686   4.038   8.796  1.00 92.95           C
ATOM   1382 1HB  TRP A 104      10.086   4.030   7.783  1.00 92.95           H
ATOM   1383 2HB  TRP A 104       9.755   3.018   9.175  1.00 92.95           H
ATOM   1384  CG  TRP A 104       8.212   4.448   8.744  1.00 92.95           C
ATOM   1385  CD1 TRP A 104       7.495   4.812   7.672  1.00 92.95           C
ATOM   1386  HD1 TRP A 104       7.891   4.865   6.658  1.00 92.95           H
ATOM   1387  CD2 TRP A 104       7.300   4.520   9.859  1.00 92.95           C
ATOM   1388  NE1 TRP A 104       6.193   5.113   8.014  1.00 92.95           N
ATOM   1389  HE1 TRP A 104       5.470   5.409   7.389  1.00 92.95           H
ATOM   1390  CE2 TRP A 104       6.070   4.929   9.386  1.00 92.95           C
ATOM   1391  CE3 TRP A 104       7.506   4.247  11.223  1.00 92.95           C
ATOM   1392  HE3 TRP A 104       8.468   3.923  11.621  1.00 92.95           H
ATOM   1393  CZ2 TRP A 104       4.951   5.104  10.209  1.00 92.95           C
ATOM   1394  HZ2 TRP A 104       3.990   5.429   9.811  1.00 92.95           H
ATOM   1395  CZ3 TRP A 104       6.379   4.427  12.033  1.00 92.95           C
ATOM   1396  HZ3 TRP A 104       6.484   4.229  13.100  1.00 92.95           H
ATOM   1397  CH2 TRP A 104       5.134   4.839  11.572  1.00 92.95           C
ATOM   1398  HH2 TRP A 104       4.303   4.955  12.268  1.00 92.95           H
ATOM   1399  HN  TRP A 104      10.615   6.196   7.997  1.00 92.95           H
ATOM   1400  N   ALA A 105      12.845   4.325   9.252  1.00 94.47           N
ATOM   1401  CA  ALA A 105      14.103   3.647   9.514  1.00 94.47           C
ATOM   1402  C   ALA A 105      14.760   4.260  10.752  1.00 94.47           C
ATOM   1403  O   ALA A 105      15.213   3.540  11.640  1.00 94.47           O
ATOM   1404  HA  ALA A 105      13.880   2.599   9.713  1.00 94.47           H
ATOM   1405  CB  ALA A 105      14.998   3.733   8.276  1.00 94.47           C
ATOM   1406 1HB  ALA A 105      14.497   3.258   7.432  1.00 94.47           H
ATOM   1407 2HB  ALA A 105      15.192   4.780   8.040  1.00 94.47           H
ATOM   1408 3HB  ALA A 105      15.941   3.224   8.473  1.00 94.47           H
ATOM   1409  HN  ALA A 105      12.802   4.814   8.380  1.00 94.47           H
ATOM   1410  N   ILE A 106      14.792   5.585  10.771  1.00 93.97           N
ATOM   1411  CA  ILE A 106      15.435   6.303  11.858  1.00 93.97           C
ATOM   1412  C   ILE A 106      14.691   6.015  13.164  1.00 93.97           C
ATOM   1413  O   ILE A 106      15.313   5.779  14.198  1.00 93.97           O
ATOM   1414  HA  ILE A 106      16.451   5.918  11.948  1.00 93.97           H
ATOM   1415  CB  ILE A 106      15.543   7.793  11.527  1.00 93.97           C
ATOM   1416  HB  ILE A 106      14.572   8.133  11.167  1.00 93.97           H
ATOM   1417  CG1 ILE A 106      16.552   8.033  10.402  1.00 93.97           C
ATOM   1418 1HG1 ILE A 106      17.565   7.908  10.785  1.00 93.97           H
ATOM   1419 2HG1 ILE A 106      16.413   7.287   9.619  1.00 93.97           H
ATOM   1420  CG2 ILE A 106      15.873   8.610  12.778  1.00 93.97           C
ATOM   1421 1HG2 ILE A 106      15.086   8.473  13.519  1.00 93.97           H
ATOM   1422 2HG2 ILE A 106      16.824   8.274  13.191  1.00 93.97           H
ATOM   1423 3HG2 ILE A 106      15.943   9.665  12.514  1.00 93.97           H
ATOM   1424  CD1 ILE A 106      16.392   9.436   9.813  1.00 93.97           C
ATOM   1425 1HD1 ILE A 106      15.386   9.548   9.409  1.00 93.97           H
ATOM   1426 2HD1 ILE A 106      16.556  10.178  10.594  1.00 93.97           H
ATOM   1427 3HD1 ILE A 106      17.122   9.580   9.016  1.00 93.97           H
ATOM   1428  HN  ILE A 106      14.390   6.164  10.062  1.00 93.97           H
ATOM   1429  N   ALA A 107      13.369   6.044  13.073  1.00 92.67           N
ATOM   1430  CA  ALA A 107      12.534   5.878  14.250  1.00 92.67           C
ATOM   1431  C   ALA A 107      12.750   4.479  14.830  1.00 92.67           C
ATOM   1432  O   ALA A 107      12.687   4.290  16.044  1.00 92.67           O
ATOM   1433  HA  ALA A 107      12.846   6.619  14.986  1.00 92.67           H
ATOM   1434  CB  ALA A 107      11.072   6.137  13.880  1.00 92.67           C
ATOM   1435 1HB  ALA A 107      10.967   7.153  13.501  1.00 92.67           H
ATOM   1436 2HB  ALA A 107      10.761   5.429  13.112  1.00 92.67           H
ATOM   1437 3HB  ALA A 107      10.446   6.012  14.764  1.00 92.67           H
ATOM   1438  HN  ALA A 107      12.870   6.178  12.216  1.00 92.67           H
ATOM   1439  N   ALA A 108      13.001   3.535  13.935  1.00 92.09           N
ATOM   1440  CA  ALA A 108      13.190   2.152  14.340  1.00 92.09           C
ATOM   1441  C   ALA A 108      14.590   1.986  14.934  1.00 92.09           C
ATOM   1442  O   ALA A 108      14.792   1.175  15.837  1.00 92.09           O
ATOM   1443  HA  ALA A 108      12.449   1.926  15.107  1.00 92.09           H
ATOM   1444  CB  ALA A 108      12.953   1.232  13.140  1.00 92.09           C
ATOM   1445 1HB  ALA A 108      11.936   1.367  12.774  1.00 92.09           H
ATOM   1446 2HB  ALA A 108      13.660   1.479  12.348  1.00 92.09           H
ATOM   1447 3HB  ALA A 108      13.095   0.195  13.444  1.00 92.09           H
ATOM   1448  HN  ALA A 108      13.075   3.701  12.952  1.00 92.09           H
ATOM   1449  N   ALA A 109      15.520   2.766  14.404  1.00 91.72           N
ATOM   1450  CA  ALA A 109      16.917   2.625  14.776  1.00 91.72           C
ATOM   1451  C   ALA A 109      17.104   3.086  16.223  1.00 91.72           C
ATOM   1452  O   ALA A 109      17.936   2.543  16.949  1.00 91.72           O
ATOM   1453  HA  ALA A 109      17.174   1.568  14.705  1.00 91.72           H
ATOM   1454  CB  ALA A 109      17.789   3.412  13.796  1.00 91.72           C
ATOM   1455 1HB  ALA A 109      17.641   3.026  12.787  1.00 91.72           H
ATOM   1456 2HB  ALA A 109      17.510   4.465  13.827  1.00 91.72           H
ATOM   1457 3HB  ALA A 109      18.837   3.305  14.076  1.00 91.72           H
ATOM   1458  HN  ALA A 109      15.332   3.484  13.733  1.00 91.72           H
ATOM   1459  N   ASP A 110      16.317   4.083  16.599  1.00 87.65           N
ATOM   1460  CA  ASP A 110      16.474   4.710  17.901  1.00 87.65           C
ATOM   1461  C   ASP A 110      15.100   5.132  18.427  1.00 87.65           C
ATOM   1462  O   ASP A 110      14.406   4.342  19.065  1.00 87.65           O
ATOM   1463  HA  ASP A 110      16.946   3.954  18.528  1.00 87.65           H
ATOM   1464  CB  ASP A 110      17.349   5.961  17.808  1.00 87.65           C
ATOM   1465 1HB  ASP A 110      18.319   5.700  17.384  1.00 87.65           H
ATOM   1466 2HB  ASP A 110      16.890   6.682  17.132  1.00 87.65           H
ATOM   1467  CG  ASP A 110      17.544   6.598  19.186  1.00 87.65           C
ATOM   1468  OD1 ASP A 110      17.212   5.914  20.178  1.00 87.65           O
ATOM   1469  OD2 ASP A 110      18.020   7.753  19.215  1.00 87.65           O
ATOM   1470  HN  ASP A 110      15.585   4.462  16.033  1.00 87.65           H
ATOM   1471  N   GLN A 111      14.749   6.377  18.140  1.00 88.42           N
ATOM   1472  CA  GLN A 111      13.472   6.915  18.577  1.00 88.42           C
ATOM   1473  C   GLN A 111      12.987   7.990  17.603  1.00 88.42           C
ATOM   1474  O   GLN A 111      13.728   8.408  16.715  1.00 88.42           O
ATOM   1475  HA  GLN A 111      12.784   6.069  18.568  1.00 88.42           H
ATOM   1476  CB  GLN A 111      13.568   7.468  20.000  1.00 88.42           C
ATOM   1477 1HB  GLN A 111      12.589   7.820  20.324  1.00 88.42           H
ATOM   1478 2HB  GLN A 111      13.862   6.672  20.685  1.00 88.42           H
ATOM   1479  CG  GLN A 111      14.579   8.613  20.077  1.00 88.42           C
ATOM   1480 1HG  GLN A 111      15.561   8.258  19.763  1.00 88.42           H
ATOM   1481 2HG  GLN A 111      14.290   9.404  19.385  1.00 88.42           H
ATOM   1482  CD  GLN A 111      14.664   9.176  21.497  1.00 88.42           C
ATOM   1483  OE1 GLN A 111      13.667   9.409  22.160  1.00 88.42           O
ATOM   1484  NE2 GLN A 111      15.907   9.381  21.924  1.00 88.42           N
ATOM   1485 1HE2 GLN A 111      16.682   9.169  21.329  1.00 88.42           H
ATOM   1486 2HE2 GLN A 111      16.066   9.747  22.841  1.00 88.42           H
ATOM   1487  HN  GLN A 111      15.320   7.014  17.620  1.00 88.42           H
ATOM   1488  N   TRP A 112      11.745   8.406  17.801  1.00 90.97           N
ATOM   1489  CA  TRP A 112      11.150   9.421  16.948  1.00 90.97           C
ATOM   1490  C   TRP A 112      11.762  10.772  17.323  1.00 90.97           C
ATOM   1491  O   TRP A 112      11.459  11.323  18.380  1.00 90.97           O
ATOM   1492  HA  TRP A 112      11.396   9.174  15.915  1.00 90.97           H
ATOM   1493  CB  TRP A 112       9.624   9.405  17.058  1.00 90.97           C
ATOM   1494 1HB  TRP A 112       9.271   8.384  16.916  1.00 90.97           H
ATOM   1495 2HB  TRP A 112       9.340   9.702  18.068  1.00 90.97           H
ATOM   1496  CG  TRP A 112       8.918  10.319  16.055  1.00 90.97           C
ATOM   1497  CD1 TRP A 112       8.512  11.583  16.235  1.00 90.97           C
ATOM   1498  HD1 TRP A 112       8.640  12.143  17.161  1.00 90.97           H
ATOM   1499  CD2 TRP A 112       8.549   9.985  14.700  1.00 90.97           C
ATOM   1500  NE1 TRP A 112       7.910  12.087  15.099  1.00 90.97           N
ATOM   1501  HE1 TRP A 112       7.528  13.004  14.989  1.00 90.97           H
ATOM   1502  CE2 TRP A 112       7.934  11.085  14.137  1.00 90.97           C
ATOM   1503  CE3 TRP A 112       8.730   8.795  13.975  1.00 90.97           C
ATOM   1504  HE3 TRP A 112       9.213   7.913  14.397  1.00 90.97           H
ATOM   1505  CZ2 TRP A 112       7.449  11.102  12.823  1.00 90.97           C
ATOM   1506  HZ2 TRP A 112       6.967  11.984  12.401  1.00 90.97           H
ATOM   1507  CZ3 TRP A 112       8.240   8.829  12.664  1.00 90.97           C
ATOM   1508  HZ3 TRP A 112       8.354   7.930  12.057  1.00 90.97           H
ATOM   1509  CH2 TRP A 112       7.618   9.927  12.082  1.00 90.97           C
ATOM   1510  HH2 TRP A 112       7.263   9.873  11.052  1.00 90.97           H
ATOM   1511  HN  TRP A 112      11.149   8.063  18.528  1.00 90.97           H
ATOM   1512  N   LYS A 113      12.613  11.267  16.436  1.00 91.63           N
ATOM   1513  CA  LYS A 113      13.365  12.479  16.715  1.00 91.63           C
ATOM   1514  C   LYS A 113      12.678  13.666  16.038  1.00 91.63           C
ATOM   1515  O   LYS A 113      13.175  14.790  16.094  1.00 91.63           O
ATOM   1516  HA  LYS A 113      13.343  12.636  17.793  1.00 91.63           H
ATOM   1517  CB  LYS A 113      14.831  12.305  16.313  1.00 91.63           C
ATOM   1518 1HB  LYS A 113      14.893  12.022  15.262  1.00 91.63           H
ATOM   1519 2HB  LYS A 113      15.356  13.254  16.418  1.00 91.63           H
ATOM   1520  CG  LYS A 113      15.513  11.240  17.174  1.00 91.63           C
ATOM   1521 1HG  LYS A 113      15.494  11.547  18.220  1.00 91.63           H
ATOM   1522 2HG  LYS A 113      14.960  10.303  17.106  1.00 91.63           H
ATOM   1523  CD  LYS A 113      16.960  11.019  16.729  1.00 91.63           C
ATOM   1524 1HD  LYS A 113      16.981  10.735  15.677  1.00 91.63           H
ATOM   1525 2HD  LYS A 113      17.519  11.950  16.819  1.00 91.63           H
ATOM   1526  CE  LYS A 113      17.632   9.931  17.569  1.00 91.63           C
ATOM   1527 1HE  LYS A 113      17.659  10.236  18.615  1.00 91.63           H
ATOM   1528 2HE  LYS A 113      17.048   9.012  17.520  1.00 91.63           H
ATOM   1529  NZ  LYS A 113      19.007   9.678  17.085  1.00 91.63           N
ATOM   1530 1HZ  LYS A 113      19.413   8.910  17.607  1.00 91.63           H
ATOM   1531 2HZ  LYS A 113      18.980   9.440  16.100  1.00 91.63           H
ATOM   1532 3HZ  LYS A 113      19.571  10.511  17.216  1.00 91.63           H
ATOM   1533  HN  LYS A 113      12.792  10.855  15.542  1.00 91.63           H
ATOM   1534  N   PHE A 114      11.546  13.377  15.413  1.00 93.74           N
ATOM   1535  CA  PHE A 114      10.907  14.344  14.536  1.00 93.74           C
ATOM   1536  C   PHE A 114       9.678  14.962  15.205  1.00 93.74           C
ATOM   1537  O   PHE A 114       9.227  14.484  16.244  1.00 93.74           O
ATOM   1538  HA  PHE A 114      11.638  15.126  14.329  1.00 93.74           H
ATOM   1539  CB  PHE A 114      10.464  13.586  13.282  1.00 93.74           C
ATOM   1540 1HB  PHE A 114       9.643  12.919  13.545  1.00 93.74           H
ATOM   1541 2HB  PHE A 114      10.075  14.301  12.557  1.00 93.74           H
ATOM   1542  CG  PHE A 114      11.577  12.769  12.624  1.00 93.74           C
ATOM   1543  CD1 PHE A 114      12.538  13.394  11.892  1.00 93.74           C
ATOM   1544  HD1 PHE A 114      12.515  14.477  11.775  1.00 93.74           H
ATOM   1545  CD2 PHE A 114      11.605  11.417  12.770  1.00 93.74           C
ATOM   1546  HD2 PHE A 114      10.835  10.916  13.356  1.00 93.74           H
ATOM   1547  CE1 PHE A 114      13.571  12.635  11.280  1.00 93.74           C
ATOM   1548  HE1 PHE A 114      14.341  13.136  10.694  1.00 93.74           H
ATOM   1549  CE2 PHE A 114      12.638  10.658  12.159  1.00 93.74           C
ATOM   1550  HE2 PHE A 114      12.660   9.574  12.276  1.00 93.74           H
ATOM   1551  CZ  PHE A 114      13.599  11.283  11.427  1.00 93.74           C
ATOM   1552  HZ  PHE A 114      14.392  10.700  10.957  1.00 93.74           H
ATOM   1553  HN  PHE A 114      11.068  12.503  15.498  1.00 93.74           H
ATOM   1554  N   GLN A 115       9.171  16.016  14.581  1.00 94.28           N
ATOM   1555  CA  GLN A 115       8.023  16.724  15.120  1.00 94.28           C
ATOM   1556  C   GLN A 115       6.746  15.910  14.900  1.00 94.28           C
ATOM   1557  O   GLN A 115       6.736  14.965  14.112  1.00 94.28           O
ATOM   1558  HA  GLN A 115       8.219  16.824  16.187  1.00 94.28           H
ATOM   1559  CB  GLN A 115       7.898  18.117  14.501  1.00 94.28           C
ATOM   1560 1HB  GLN A 115       7.876  18.036  13.414  1.00 94.28           H
ATOM   1561 2HB  GLN A 115       6.955  18.571  14.805  1.00 94.28           H
ATOM   1562  CG  GLN A 115       9.062  19.013  14.927  1.00 94.28           C
ATOM   1563 1HG  GLN A 115       9.171  18.983  16.011  1.00 94.28           H
ATOM   1564 2HG  GLN A 115       9.992  18.634  14.503  1.00 94.28           H
ATOM   1565  CD  GLN A 115       8.839  20.457  14.471  1.00 94.28           C
ATOM   1566  OE1 GLN A 115       7.929  20.764  13.719  1.00 94.28           O
ATOM   1567  NE2 GLN A 115       9.718  21.323  14.967  1.00 94.28           N
ATOM   1568 1HE2 GLN A 115      10.442  21.005  15.579  1.00 94.28           H
ATOM   1569 2HE2 GLN A 115       9.656  22.291  14.727  1.00 94.28           H
ATOM   1570  HN  GLN A 115       9.532  16.385  13.724  1.00 94.28           H
ATOM   1571  N   THR A 116       5.701  16.305  15.611  1.00 94.33           N
ATOM   1572  CA  THR A 116       4.434  15.597  15.537  1.00 94.33           C
ATOM   1573  C   THR A 116       3.883  15.639  14.110  1.00 94.33           C
ATOM   1574  O   THR A 116       3.276  14.674  13.646  1.00 94.33           O
ATOM   1575  HA  THR A 116       4.611  14.550  15.781  1.00 94.33           H
ATOM   1576  CB  THR A 116       3.488  16.210  16.571  1.00 94.33           C
ATOM   1577  HB  THR A 116       3.131  17.186  16.242  1.00 94.33           H
ATOM   1578  OG1 THR A 116       4.245  16.208  17.778  1.00 94.33           O
ATOM   1579  HG1 THR A 116       3.826  16.823  18.446  1.00 94.33           H
ATOM   1580  CG2 THR A 116       2.293  15.306  16.880  1.00 94.33           C
ATOM   1581 1HG2 THR A 116       2.649  14.354  17.273  1.00 94.33           H
ATOM   1582 2HG2 THR A 116       1.724  15.132  15.967  1.00 94.33           H
ATOM   1583 3HG2 THR A 116       1.654  15.789  17.619  1.00 94.33           H
ATOM   1584  HN  THR A 116       5.709  17.092  16.228  1.00 94.33           H
ATOM   1585  N   PHE A 117       4.114  16.766  13.453  1.00 95.46           N
ATOM   1586  CA  PHE A 117       3.647  16.947  12.089  1.00 95.46           C
ATOM   1587  C   PHE A 117       4.126  15.805  11.190  1.00 95.46           C
ATOM   1588  O   PHE A 117       3.343  15.237  10.431  1.00 95.46           O
ATOM   1589  HA  PHE A 117       2.557  16.951  12.118  1.00 95.46           H
ATOM   1590  CB  PHE A 117       4.242  18.262  11.583  1.00 95.46           C
ATOM   1591 1HB  PHE A 117       3.847  19.082  12.183  1.00 95.46           H
ATOM   1592 2HB  PHE A 117       5.320  18.245  11.738  1.00 95.46           H
ATOM   1593  CG  PHE A 117       3.957  18.547  10.107  1.00 95.46           C
ATOM   1594  CD1 PHE A 117       4.941  18.388   9.182  1.00 95.46           C
ATOM   1595  HD1 PHE A 117       5.932  18.058   9.492  1.00 95.46           H
ATOM   1596  CD2 PHE A 117       2.720  18.959   9.720  1.00 95.46           C
ATOM   1597  HD2 PHE A 117       1.931  19.087  10.462  1.00 95.46           H
ATOM   1598  CE1 PHE A 117       4.677  18.652   7.812  1.00 95.46           C
ATOM   1599  HE1 PHE A 117       5.466  18.525   7.070  1.00 95.46           H
ATOM   1600  CE2 PHE A 117       2.456  19.223   8.350  1.00 95.46           C
ATOM   1601  HE2 PHE A 117       1.464  19.553   8.040  1.00 95.46           H
ATOM   1602  CZ  PHE A 117       3.440  19.064   7.425  1.00 95.46           C
ATOM   1603  HZ  PHE A 117       3.237  19.267   6.373  1.00 95.46           H
ATOM   1604  HN  PHE A 117       4.608  17.546  13.837  1.00 95.46           H
ATOM   1605  N   MET A 118       5.411  15.504  11.305  1.00 94.99           N
ATOM   1606  CA  MET A 118       6.013  14.464  10.487  1.00 94.99           C
ATOM   1607  C   MET A 118       5.396  13.098  10.795  1.00 94.99           C
ATOM   1608  O   MET A 118       5.255  12.262   9.904  1.00 94.99           O
ATOM   1609  HA  MET A 118       5.798  14.743   9.455  1.00 94.99           H
ATOM   1610  CB  MET A 118       7.519  14.415  10.749  1.00 94.99           C
ATOM   1611 1HB  MET A 118       7.924  15.427  10.756  1.00 94.99           H
ATOM   1612 2HB  MET A 118       7.707  13.990  11.735  1.00 94.99           H
ATOM   1613  CG  MET A 118       8.234  13.582   9.683  1.00 94.99           C
ATOM   1614 1HG  MET A 118       9.301  13.533   9.903  1.00 94.99           H
ATOM   1615 2HG  MET A 118       7.858  12.559   9.697  1.00 94.99           H
ATOM   1616  SD  MET A 118       7.978  14.303   8.071  1.00 94.99           S
ATOM   1617  CE  MET A 118       8.959  15.785   8.234  1.00 94.99           C
ATOM   1618 1HE  MET A 118       8.573  16.388   9.055  1.00 94.99           H
ATOM   1619 2HE  MET A 118       9.995  15.514   8.438  1.00 94.99           H
ATOM   1620 3HE  MET A 118       8.910  16.358   7.308  1.00 94.99           H
ATOM   1621  HN  MET A 118       6.037  15.955  11.942  1.00 94.99           H
ATOM   1622  N   CYS A 119       5.044  12.915  12.059  1.00 93.64           N
ATOM   1623  CA  CYS A 119       4.451  11.663  12.497  1.00 93.64           C
ATOM   1624  C   CYS A 119       3.121  11.479  11.764  1.00 93.64           C
ATOM   1625  O   CYS A 119       2.834  10.398  11.253  1.00 93.64           O
ATOM   1626  HA  CYS A 119       5.153  10.873  12.229  1.00 93.64           H
ATOM   1627  CB  CYS A 119       4.276  11.621  14.016  1.00 93.64           C
ATOM   1628 1HB  CYS A 119       5.251  11.635  14.503  1.00 93.64           H
ATOM   1629 2HB  CYS A 119       3.738  12.506  14.353  1.00 93.64           H
ATOM   1630  SG  CYS A 119       3.360  10.112  14.499  1.00 93.64           S
ATOM   1631  HN  CYS A 119       5.158  13.602  12.777  1.00 93.64           H
ATOM   1632  N   LYS A 120       2.345  12.553  11.735  1.00 94.75           N
ATOM   1633  CA  LYS A 120       1.050  12.522  11.077  1.00 94.75           C
ATOM   1634  C   LYS A 120       1.237  12.129   9.610  1.00 94.75           C
ATOM   1635  O   LYS A 120       0.595  11.197   9.127  1.00 94.75           O
ATOM   1636  HA  LYS A 120       0.452  11.753  11.567  1.00 94.75           H
ATOM   1637  CB  LYS A 120       0.320  13.853  11.268  1.00 94.75           C
ATOM   1638 1HB  LYS A 120       0.970  14.675  10.971  1.00 94.75           H
ATOM   1639 2HB  LYS A 120      -0.555  13.889  10.619  1.00 94.75           H
ATOM   1640  CG  LYS A 120      -0.111  14.038  12.725  1.00 94.75           C
ATOM   1641 1HG  LYS A 120      -0.803  13.244  13.006  1.00 94.75           H
ATOM   1642 2HG  LYS A 120       0.757  13.950  13.378  1.00 94.75           H
ATOM   1643  CD  LYS A 120      -0.776  15.400  12.931  1.00 94.75           C
ATOM   1644 1HD  LYS A 120      -0.061  16.194  12.719  1.00 94.75           H
ATOM   1645 2HD  LYS A 120      -1.600  15.516  12.227  1.00 94.75           H
ATOM   1646  CE  LYS A 120      -1.297  15.544  14.363  1.00 94.75           C
ATOM   1647 1HE  LYS A 120      -1.247  14.582  14.873  1.00 94.75           H
ATOM   1648 2HE  LYS A 120      -0.662  16.234  14.919  1.00 94.75           H
ATOM   1649  NZ  LYS A 120      -2.692  16.038  14.359  1.00 94.75           N
ATOM   1650 1HZ  LYS A 120      -3.027  16.111  15.314  1.00 94.75           H
ATOM   1651 2HZ  LYS A 120      -2.726  16.951  13.919  1.00 94.75           H
ATOM   1652 3HZ  LYS A 120      -3.279  15.392  13.844  1.00 94.75           H
ATOM   1653  HN  LYS A 120       2.587  13.429  12.150  1.00 94.75           H
ATOM   1654  N   VAL A 121       2.119  12.859   8.943  1.00 94.89           N
ATOM   1655  CA  VAL A 121       2.311  12.679   7.514  1.00 94.89           C
ATOM   1656  C   VAL A 121       2.738  11.236   7.238  1.00 94.89           C
ATOM   1657  O   VAL A 121       2.179  10.576   6.364  1.00 94.89           O
ATOM   1658  HA  VAL A 121       1.352  12.860   7.028  1.00 94.89           H
ATOM   1659  CB  VAL A 121       3.311  13.710   6.987  1.00 94.89           C
ATOM   1660  HB  VAL A 121       4.205  13.658   7.608  1.00 94.89           H
ATOM   1661  CG1 VAL A 121       3.720  13.390   5.547  1.00 94.89           C
ATOM   1662 1HG1 VAL A 121       4.183  12.404   5.512  1.00 94.89           H
ATOM   1663 2HG1 VAL A 121       2.838  13.401   4.908  1.00 94.89           H
ATOM   1664 3HG1 VAL A 121       4.432  14.138   5.198  1.00 94.89           H
ATOM   1665  CG2 VAL A 121       2.746  15.127   7.094  1.00 94.89           C
ATOM   1666 1HG2 VAL A 121       1.830  15.199   6.508  1.00 94.89           H
ATOM   1667 2HG2 VAL A 121       2.529  15.354   8.138  1.00 94.89           H
ATOM   1668 3HG2 VAL A 121       3.478  15.840   6.713  1.00 94.89           H
ATOM   1669  HN  VAL A 121       2.695  13.561   9.362  1.00 94.89           H
ATOM   1670  N   VAL A 122       3.725  10.789   8.001  1.00 93.45           N
ATOM   1671  CA  VAL A 122       4.390   9.532   7.703  1.00 93.45           C
ATOM   1672  C   VAL A 122       3.391   8.383   7.852  1.00 93.45           C
ATOM   1673  O   VAL A 122       3.413   7.431   7.073  1.00 93.45           O
ATOM   1674  HA  VAL A 122       4.724   9.574   6.666  1.00 93.45           H
ATOM   1675  CB  VAL A 122       5.625   9.370   8.592  1.00 93.45           C
ATOM   1676  HB  VAL A 122       5.329   9.582   9.619  1.00 93.45           H
ATOM   1677  CG1 VAL A 122       6.152   7.935   8.542  1.00 93.45           C
ATOM   1678 1HG1 VAL A 122       5.378   7.251   8.890  1.00 93.45           H
ATOM   1679 2HG1 VAL A 122       6.424   7.683   7.516  1.00 93.45           H
ATOM   1680 3HG1 VAL A 122       7.030   7.847   9.182  1.00 93.45           H
ATOM   1681  CG2 VAL A 122       6.716  10.369   8.202  1.00 93.45           C
ATOM   1682 1HG2 VAL A 122       7.008  10.202   7.165  1.00 93.45           H
ATOM   1683 2HG2 VAL A 122       6.336  11.384   8.314  1.00 93.45           H
ATOM   1684 3HG2 VAL A 122       7.582  10.232   8.850  1.00 93.45           H
ATOM   1685  HN  VAL A 122       4.070  11.269   8.808  1.00 93.45           H
ATOM   1686  N   ASN A 123       2.539   8.510   8.859  1.00 92.24           N
ATOM   1687  CA  ASN A 123       1.535   7.492   9.122  1.00 92.24           C
ATOM   1688  C   ASN A 123       0.494   7.507   8.001  1.00 92.24           C
ATOM   1689  O   ASN A 123       0.059   6.453   7.539  1.00 92.24           O
ATOM   1690  HA  ASN A 123       2.085   6.552   9.168  1.00 92.24           H
ATOM   1691  CB  ASN A 123       0.811   7.761  10.443  1.00 92.24           C
ATOM   1692 1HB  ASN A 123       0.651   8.833  10.562  1.00 92.24           H
ATOM   1693 2HB  ASN A 123      -0.173   7.292  10.424  1.00 92.24           H
ATOM   1694  CG  ASN A 123       1.616   7.225  11.628  1.00 92.24           C
ATOM   1695  OD1 ASN A 123       2.523   6.422  11.484  1.00 92.24           O
ATOM   1696  ND2 ASN A 123       1.234   7.711  12.806  1.00 92.24           N
ATOM   1697 1HD2 ASN A 123       0.481   8.368  12.855  1.00 92.24           H
ATOM   1698 2HD2 ASN A 123       1.700   7.421  13.642  1.00 92.24           H
ATOM   1699  HN  ASN A 123       2.526   9.288   9.487  1.00 92.24           H
ATOM   1700  N   SER A 124       0.125   8.713   7.595  1.00 93.44           N
ATOM   1701  CA  SER A 124      -0.971   8.884   6.657  1.00 93.44           C
ATOM   1702  C   SER A 124      -0.536   8.444   5.258  1.00 93.44           C
ATOM   1703  O   SER A 124      -1.335   7.897   4.499  1.00 93.44           O
ATOM   1704  HA  SER A 124      -1.771   8.244   7.028  1.00 93.44           H
ATOM   1705  CB  SER A 124      -1.452  10.336   6.631  1.00 93.44           C
ATOM   1706 1HB  SER A 124      -0.620  10.989   6.368  1.00 93.44           H
ATOM   1707 2HB  SER A 124      -2.208  10.454   5.854  1.00 93.44           H
ATOM   1708  OG  SER A 124      -1.995  10.742   7.885  1.00 93.44           O
ATOM   1709  HG  SER A 124      -1.264  11.070   8.483  1.00 93.44           H
ATOM   1710  HN  SER A 124       0.560   9.562   7.896  1.00 93.44           H
ATOM   1711  N   MET A 125       0.729   8.698   4.959  1.00 93.42           N
ATOM   1712  CA  MET A 125       1.226   8.533   3.603  1.00 93.42           C
ATOM   1713  C   MET A 125       1.100   7.078   3.147  1.00 93.42           C
ATOM   1714  O   MET A 125       0.782   6.812   1.989  1.00 93.42           O
ATOM   1715  HA  MET A 125       0.598   9.171   2.981  1.00 93.42           H
ATOM   1716  CB  MET A 125       2.693   8.963   3.541  1.00 93.42           C
ATOM   1717 1HB  MET A 125       3.216   8.613   4.430  1.00 93.42           H
ATOM   1718 2HB  MET A 125       3.176   8.496   2.682  1.00 93.42           H
ATOM   1719  CG  MET A 125       2.814  10.485   3.436  1.00 93.42           C
ATOM   1720 1HG  MET A 125       2.286  10.958   4.264  1.00 93.42           H
ATOM   1721 2HG  MET A 125       3.860  10.781   3.514  1.00 93.42           H
ATOM   1722  SD  MET A 125       2.136  11.045   1.882  1.00 93.42           S
ATOM   1723  CE  MET A 125       1.429  12.602   2.396  1.00 93.42           C
ATOM   1724 1HE  MET A 125       0.680  12.423   3.168  1.00 93.42           H
ATOM   1725 2HE  MET A 125       2.215  13.244   2.795  1.00 93.42           H
ATOM   1726 3HE  MET A 125       0.961  13.089   1.541  1.00 93.42           H
ATOM   1727  HN  MET A 125       1.409   9.011   5.622  1.00 93.42           H
ATOM   1728  N   TYR A 126       1.357   6.174   4.081  1.00 86.81           N
ATOM   1729  CA  TYR A 126       1.254   4.753   3.795  1.00 86.81           C
ATOM   1730  C   TYR A 126      -0.177   4.373   3.411  1.00 86.81           C
ATOM   1731  O   TYR A 126      -0.393   3.668   2.426  1.00 86.81           O
ATOM   1732  HA  TYR A 126       1.918   4.529   2.960  1.00 86.81           H
ATOM   1733  CB  TYR A 126       1.630   4.034   5.093  1.00 86.81           C
ATOM   1734 1HB  TYR A 126       2.690   4.193   5.290  1.00 86.81           H
ATOM   1735 2HB  TYR A 126       1.080   4.486   5.919  1.00 86.81           H
ATOM   1736  CG  TYR A 126       1.349   2.530   5.074  1.00 86.81           C
ATOM   1737  CD1 TYR A 126       0.529   1.970   6.033  1.00 86.81           C
ATOM   1738  HD1 TYR A 126       0.082   2.599   6.803  1.00 86.81           H
ATOM   1739  CD2 TYR A 126       1.915   1.734   4.099  1.00 86.81           C
ATOM   1740  HD2 TYR A 126       2.562   2.177   3.342  1.00 86.81           H
ATOM   1741  CE1 TYR A 126       0.265   0.555   6.016  1.00 86.81           C
ATOM   1742  HE1 TYR A 126      -0.381   0.099   6.767  1.00 86.81           H
ATOM   1743  CE2 TYR A 126       1.650   0.319   4.082  1.00 86.81           C
ATOM   1744  HE2 TYR A 126       2.091  -0.321   3.318  1.00 86.81           H
ATOM   1745  CZ  TYR A 126       0.838  -0.201   5.041  1.00 86.81           C
ATOM   1746  OH  TYR A 126       0.588  -1.538   5.025  1.00 86.81           O
ATOM   1747  HH  TYR A 126       1.047  -1.962   4.245  1.00 86.81           H
ATOM   1748  HN  TYR A 126       1.629   6.399   5.016  1.00 86.81           H
ATOM   1749  N   LYS A 127      -1.118   4.856   4.209  1.00 87.09           N
ATOM   1750  CA  LYS A 127      -2.516   4.513   4.010  1.00 87.09           C
ATOM   1751  C   LYS A 127      -2.998   5.104   2.683  1.00 87.09           C
ATOM   1752  O   LYS A 127      -3.808   4.495   1.986  1.00 87.09           O
ATOM   1753  HA  LYS A 127      -2.581   3.427   3.948  1.00 87.09           H
ATOM   1754  CB  LYS A 127      -3.351   4.948   5.216  1.00 87.09           C
ATOM   1755 1HB  LYS A 127      -3.156   5.997   5.440  1.00 87.09           H
ATOM   1756 2HB  LYS A 127      -4.411   4.866   4.978  1.00 87.09           H
ATOM   1757  CG  LYS A 127      -3.030   4.091   6.442  1.00 87.09           C
ATOM   1758 1HG  LYS A 127      -1.981   4.213   6.711  1.00 87.09           H
ATOM   1759 2HG  LYS A 127      -3.619   4.433   7.294  1.00 87.09           H
ATOM   1760  CD  LYS A 127      -3.325   2.614   6.172  1.00 87.09           C
ATOM   1761 1HD  LYS A 127      -4.350   2.503   5.820  1.00 87.09           H
ATOM   1762 2HD  LYS A 127      -2.674   2.250   5.377  1.00 87.09           H
ATOM   1763  CE  LYS A 127      -3.118   1.774   7.434  1.00 87.09           C
ATOM   1764 1HE  LYS A 127      -2.138   1.984   7.861  1.00 87.09           H
ATOM   1765 2HE  LYS A 127      -3.859   2.048   8.185  1.00 87.09           H
ATOM   1766  NZ  LYS A 127      -3.231   0.332   7.120  1.00 87.09           N
ATOM   1767 1HZ  LYS A 127      -3.019  -0.212   7.949  1.00 87.09           H
ATOM   1768 2HZ  LYS A 127      -4.174   0.126   6.812  1.00 87.09           H
ATOM   1769 3HZ  LYS A 127      -2.575   0.094   6.384  1.00 87.09           H
ATOM   1770  HN  LYS A 127      -0.939   5.470   4.977  1.00 87.09           H
ATOM   1771  N   MET A 128      -2.479   6.284   2.375  1.00 91.69           N
ATOM   1772  CA  MET A 128      -2.823   6.950   1.130  1.00 91.69           C
ATOM   1773  C   MET A 128      -2.353   6.135  -0.076  1.00 91.69           C
ATOM   1774  O   MET A 128      -3.099   5.955  -1.038  1.00 91.69           O
ATOM   1775  HA  MET A 128      -3.911   7.022   1.127  1.00 91.69           H
ATOM   1776  CB  MET A 128      -2.174   8.335   1.095  1.00 91.69           C
ATOM   1777 1HB  MET A 128      -2.476   8.904   1.975  1.00 91.69           H
ATOM   1778 2HB  MET A 128      -1.090   8.233   1.138  1.00 91.69           H
ATOM   1779  CG  MET A 128      -2.571   9.095  -0.172  1.00 91.69           C
ATOM   1780 1HG  MET A 128      -2.280   8.525  -1.054  1.00 91.69           H
ATOM   1781 2HG  MET A 128      -3.654   9.213  -0.211  1.00 91.69           H
ATOM   1782  SD  MET A 128      -1.784  10.697  -0.195  1.00 91.69           S
ATOM   1783  CE  MET A 128      -2.802  11.560   0.991  1.00 91.69           C
ATOM   1784 1HE  MET A 128      -3.835  11.569   0.643  1.00 91.69           H
ATOM   1785 2HE  MET A 128      -2.747  11.053   1.954  1.00 91.69           H
ATOM   1786 3HE  MET A 128      -2.446  12.584   1.098  1.00 91.69           H
ATOM   1787  HN  MET A 128      -1.836   6.782   2.957  1.00 91.69           H
ATOM   1788  N   ASN A 129      -1.118   5.664   0.014  1.00 90.27           N
ATOM   1789  CA  ASN A 129      -0.553   4.838  -1.040  1.00 90.27           C
ATOM   1790  C   ASN A 129      -1.434   3.604  -1.243  1.00 90.27           C
ATOM   1791  O   ASN A 129      -1.829   3.297  -2.367  1.00 90.27           O
ATOM   1792  HA  ASN A 129      -0.524   5.479  -1.921  1.00 90.27           H
ATOM   1793  CB  ASN A 129       0.853   4.360  -0.672  1.00 90.27           C
ATOM   1794 1HB  ASN A 129       1.544   5.202  -0.691  1.00 90.27           H
ATOM   1795 2HB  ASN A 129       0.853   3.971   0.346  1.00 90.27           H
ATOM   1796  CG  ASN A 129       1.334   3.276  -1.638  1.00 90.27           C
ATOM   1797  OD1 ASN A 129       1.084   2.095  -1.462  1.00 90.27           O
ATOM   1798  ND2 ASN A 129       2.037   3.742  -2.667  1.00 90.27           N
ATOM   1799 1HD2 ASN A 129       2.206   4.723  -2.753  1.00 90.27           H
ATOM   1800 2HD2 ASN A 129       2.395   3.110  -3.354  1.00 90.27           H
ATOM   1801  HN  ASN A 129      -0.508   5.837   0.787  1.00 90.27           H
ATOM   1802  N   PHE A 130      -1.717   2.930  -0.138  1.00 84.15           N
ATOM   1803  CA  PHE A 130      -2.413   1.656  -0.196  1.00 84.15           C
ATOM   1804  C   PHE A 130      -3.729   1.785  -0.965  1.00 84.15           C
ATOM   1805  O   PHE A 130      -3.958   1.067  -1.937  1.00 84.15           O
ATOM   1806  HA  PHE A 130      -1.759   0.954  -0.713  1.00 84.15           H
ATOM   1807  CB  PHE A 130      -2.717   1.246   1.247  1.00 84.15           C
ATOM   1808 1HB  PHE A 130      -1.797   1.297   1.829  1.00 84.15           H
ATOM   1809 2HB  PHE A 130      -3.409   1.968   1.680  1.00 84.15           H
ATOM   1810  CG  PHE A 130      -3.313  -0.156   1.383  1.00 84.15           C
ATOM   1811  CD1 PHE A 130      -4.649  -0.346   1.218  1.00 84.15           C
ATOM   1812  HD1 PHE A 130      -5.296   0.501   0.990  1.00 84.15           H
ATOM   1813  CD2 PHE A 130      -2.506  -1.213   1.668  1.00 84.15           C
ATOM   1814  HD2 PHE A 130      -1.435  -1.061   1.800  1.00 84.15           H
ATOM   1815  CE1 PHE A 130      -5.203  -1.648   1.345  1.00 84.15           C
ATOM   1816  HE1 PHE A 130      -6.274  -1.800   1.213  1.00 84.15           H
ATOM   1817  CE2 PHE A 130      -3.059  -2.515   1.794  1.00 84.15           C
ATOM   1818  HE2 PHE A 130      -2.412  -3.362   2.023  1.00 84.15           H
ATOM   1819  CZ  PHE A 130      -4.396  -2.705   1.630  1.00 84.15           C
ATOM   1820  HZ  PHE A 130      -4.820  -3.704   1.727  1.00 84.15           H
ATOM   1821  HN  PHE A 130      -1.479   3.240   0.782  1.00 84.15           H
ATOM   1822  N   TYR A 131      -4.561   2.706  -0.501  1.00 85.21           N
ATOM   1823  CA  TYR A 131      -5.900   2.849  -1.047  1.00 85.21           C
ATOM   1824  C   TYR A 131      -5.850   3.269  -2.518  1.00 85.21           C
ATOM   1825  O   TYR A 131      -6.608   2.757  -3.339  1.00 85.21           O
ATOM   1826  HA  TYR A 131      -6.400   1.884  -0.970  1.00 85.21           H
ATOM   1827  CB  TYR A 131      -6.571   3.959  -0.235  1.00 85.21           C
ATOM   1828 1HB  TYR A 131      -5.923   4.836  -0.234  1.00 85.21           H
ATOM   1829 2HB  TYR A 131      -7.498   4.248  -0.730  1.00 85.21           H
ATOM   1830  CG  TYR A 131      -6.882   3.570   1.212  1.00 85.21           C
ATOM   1831  CD1 TYR A 131      -7.494   2.364   1.485  1.00 85.21           C
ATOM   1832  HD1 TYR A 131      -7.757   1.689   0.671  1.00 85.21           H
ATOM   1833  CD2 TYR A 131      -6.550   4.425   2.243  1.00 85.21           C
ATOM   1834  HD2 TYR A 131      -6.066   5.378   2.026  1.00 85.21           H
ATOM   1835  CE1 TYR A 131      -7.787   1.998   2.847  1.00 85.21           C
ATOM   1836  HE1 TYR A 131      -8.271   1.049   3.077  1.00 85.21           H
ATOM   1837  CE2 TYR A 131      -6.843   4.059   3.604  1.00 85.21           C
ATOM   1838  HE2 TYR A 131      -6.586   4.725   4.428  1.00 85.21           H
ATOM   1839  CZ  TYR A 131      -7.447   2.864   3.839  1.00 85.21           C
ATOM   1840  OH  TYR A 131      -7.723   2.518   5.125  1.00 85.21           O
ATOM   1841  HH  TYR A 131      -7.515   3.282   5.737  1.00 85.21           H
ATOM   1842  HN  TYR A 131      -4.334   3.346   0.234  1.00 85.21           H
ATOM   1843  N   SER A 132      -4.948   4.197  -2.805  1.00 89.47           N
ATOM   1844  CA  SER A 132      -4.829   4.734  -4.150  1.00 89.47           C
ATOM   1845  C   SER A 132      -4.365   3.638  -5.111  1.00 89.47           C
ATOM   1846  O   SER A 132      -4.860   3.541  -6.233  1.00 89.47           O
ATOM   1847  HA  SER A 132      -5.830   5.076  -4.414  1.00 89.47           H
ATOM   1848  CB  SER A 132      -3.860   5.917  -4.186  1.00 89.47           C
ATOM   1849 1HB  SER A 132      -3.748   6.262  -5.214  1.00 89.47           H
ATOM   1850 2HB  SER A 132      -4.279   6.746  -3.616  1.00 89.47           H
ATOM   1851  OG  SER A 132      -2.581   5.577  -3.658  1.00 89.47           O
ATOM   1852  HG  SER A 132      -2.447   6.022  -2.773  1.00 89.47           H
ATOM   1853  HN  SER A 132      -4.308   4.580  -2.139  1.00 89.47           H
ATOM   1854  N   CYS A 133      -3.419   2.840  -4.637  1.00 83.85           N
ATOM   1855  CA  CYS A 133      -2.843   1.791  -5.460  1.00 83.85           C
ATOM   1856  C   CYS A 133      -3.952   0.801  -5.823  1.00 83.85           C
ATOM   1857  O   CYS A 133      -4.088   0.414  -6.983  1.00 83.85           O
ATOM   1858  HA  CYS A 133      -2.448   2.275  -6.353  1.00 83.85           H
ATOM   1859  CB  CYS A 133      -1.670   1.102  -4.759  1.00 83.85           C
ATOM   1860 1HB  CYS A 133      -1.912   0.933  -3.710  1.00 83.85           H
ATOM   1861 2HB  CYS A 133      -1.493   0.124  -5.207  1.00 83.85           H
ATOM   1862  SG  CYS A 133      -0.165   2.134  -4.896  1.00 83.85           S
ATOM   1863  HG  CYS A 133      -0.541   3.047  -4.005  1.00 83.85           H
ATOM   1864  HN  CYS A 133      -3.048   2.902  -3.710  1.00 83.85           H
ATOM   1865  N   VAL A 134      -4.716   0.420  -4.810  1.00 80.00           N
ATOM   1866  CA  VAL A 134      -5.787  -0.543  -5.002  1.00 80.00           C
ATOM   1867  C   VAL A 134      -6.737  -0.034  -6.087  1.00 80.00           C
ATOM   1868  O   VAL A 134      -7.070  -0.766  -7.019  1.00 80.00           O
ATOM   1869  HA  VAL A 134      -5.334  -1.475  -5.340  1.00 80.00           H
ATOM   1870  CB  VAL A 134      -6.491  -0.815  -3.670  1.00 80.00           C
ATOM   1871  HB  VAL A 134      -6.677   0.145  -3.188  1.00 80.00           H
ATOM   1872  CG1 VAL A 134      -7.841  -1.499  -3.894  1.00 80.00           C
ATOM   1873 1HG1 VAL A 134      -8.478  -0.856  -4.501  1.00 80.00           H
ATOM   1874 2HG1 VAL A 134      -7.687  -2.448  -4.407  1.00 80.00           H
ATOM   1875 3HG1 VAL A 134      -8.320  -1.680  -2.931  1.00 80.00           H
ATOM   1876  CG2 VAL A 134      -5.603  -1.644  -2.740  1.00 80.00           C
ATOM   1877 1HG2 VAL A 134      -5.372  -2.598  -3.213  1.00 80.00           H
ATOM   1878 2HG2 VAL A 134      -4.678  -1.102  -2.542  1.00 80.00           H
ATOM   1879 3HG2 VAL A 134      -6.128  -1.822  -1.801  1.00 80.00           H
ATOM   1880  HN  VAL A 134      -4.613   0.757  -3.874  1.00 80.00           H
ATOM   1881  N   LEU A 135      -7.147   1.216  -5.932  1.00 84.38           N
ATOM   1882  CA  LEU A 135      -8.172   1.780  -6.793  1.00 84.38           C
ATOM   1883  C   LEU A 135      -7.635   1.877  -8.222  1.00 84.38           C
ATOM   1884  O   LEU A 135      -8.373   1.663  -9.183  1.00 84.38           O
ATOM   1885  HA  LEU A 135      -9.018   1.093  -6.788  1.00 84.38           H
ATOM   1886  CB  LEU A 135      -8.670   3.114  -6.232  1.00 84.38           C
ATOM   1887 1HB  LEU A 135      -7.812   3.775  -6.106  1.00 84.38           H
ATOM   1888 2HB  LEU A 135      -9.323   3.576  -6.972  1.00 84.38           H
ATOM   1889  CG  LEU A 135      -9.422   3.042  -4.902  1.00 84.38           C
ATOM   1890  HG  LEU A 135      -8.846   2.422  -4.215  1.00 84.38           H
ATOM   1891  CD1 LEU A 135      -9.544   4.429  -4.265  1.00 84.38           C
ATOM   1892 1HD1 LEU A 135      -8.548   4.833  -4.082  1.00 84.38           H
ATOM   1893 2HD1 LEU A 135     -10.086   5.092  -4.939  1.00 84.38           H
ATOM   1894 3HD1 LEU A 135     -10.083   4.349  -3.321  1.00 84.38           H
ATOM   1895  CD2 LEU A 135     -10.786   2.372  -5.079  1.00 84.38           C
ATOM   1896 1HD2 LEU A 135     -11.383   2.945  -5.788  1.00 84.38           H
ATOM   1897 2HD2 LEU A 135     -10.647   1.359  -5.456  1.00 84.38           H
ATOM   1898 3HD2 LEU A 135     -11.300   2.334  -4.118  1.00 84.38           H
ATOM   1899  HN  LEU A 135      -6.792   1.838  -5.234  1.00 84.38           H
ATOM   1900  N   LEU A 136      -6.353   2.199  -8.318  1.00 86.20           N
ATOM   1901  CA  LEU A 136      -5.713   2.346  -9.614  1.00 86.20           C
ATOM   1902  C   LEU A 136      -5.669   0.986 -10.313  1.00 86.20           C
ATOM   1903  O   LEU A 136      -5.951   0.887 -11.506  1.00 86.20           O
ATOM   1904  HA  LEU A 136      -6.330   3.020 -10.209  1.00 86.20           H
ATOM   1905  CB  LEU A 136      -4.340   3.004  -9.462  1.00 86.20           C
ATOM   1906 1HB  LEU A 136      -3.803   2.497  -8.661  1.00 86.20           H
ATOM   1907 2HB  LEU A 136      -3.776   2.838 -10.380  1.00 86.20           H
ATOM   1908  CG  LEU A 136      -4.345   4.505  -9.165  1.00 86.20           C
ATOM   1909  HG  LEU A 136      -5.055   4.691  -8.359  1.00 86.20           H
ATOM   1910  CD1 LEU A 136      -2.973   4.972  -8.675  1.00 86.20           C
ATOM   1911 1HD1 LEU A 136      -2.711   4.435  -7.763  1.00 86.20           H
ATOM   1912 2HD1 LEU A 136      -2.225   4.770  -9.442  1.00 86.20           H
ATOM   1913 3HD1 LEU A 136      -3.005   6.042  -8.471  1.00 86.20           H
ATOM   1914  CD2 LEU A 136      -4.822   5.303 -10.380  1.00 86.20           C
ATOM   1915 1HD2 LEU A 136      -4.155   5.116 -11.222  1.00 86.20           H
ATOM   1916 2HD2 LEU A 136      -5.834   4.995 -10.643  1.00 86.20           H
ATOM   1917 3HD2 LEU A 136      -4.816   6.367 -10.142  1.00 86.20           H
ATOM   1918  HN  LEU A 136      -5.756   2.359  -7.531  1.00 86.20           H
ATOM   1919  N   ILE A 137      -5.312  -0.030  -9.540  1.00 78.02           N
ATOM   1920  CA  ILE A 137      -5.188  -1.373 -10.079  1.00 78.02           C
ATOM   1921  C   ILE A 137      -6.546  -1.829 -10.618  1.00 78.02           C
ATOM   1922  O   ILE A 137      -6.619  -2.460 -11.671  1.00 78.02           O
ATOM   1923  HA  ILE A 137      -4.484  -1.328 -10.911  1.00 78.02           H
ATOM   1924  CB  ILE A 137      -4.593  -2.318  -9.033  1.00 78.02           C
ATOM   1925  HB  ILE A 137      -5.101  -2.141  -8.085  1.00 78.02           H
ATOM   1926  CG1 ILE A 137      -3.108  -2.025  -8.812  1.00 78.02           C
ATOM   1927 1HG1 ILE A 137      -2.538  -2.336  -9.688  1.00 78.02           H
ATOM   1928 2HG1 ILE A 137      -2.958  -0.952  -8.698  1.00 78.02           H
ATOM   1929  CG2 ILE A 137      -4.839  -3.780  -9.411  1.00 78.02           C
ATOM   1930 1HG2 ILE A 137      -5.912  -3.962  -9.477  1.00 78.02           H
ATOM   1931 2HG2 ILE A 137      -4.375  -3.989 -10.375  1.00 78.02           H
ATOM   1932 3HG2 ILE A 137      -4.406  -4.430  -8.651  1.00 78.02           H
ATOM   1933  CD1 ILE A 137      -2.584  -2.753  -7.573  1.00 78.02           C
ATOM   1934 1HD1 ILE A 137      -3.140  -2.423  -6.695  1.00 78.02           H
ATOM   1935 2HD1 ILE A 137      -2.713  -3.828  -7.701  1.00 78.02           H
ATOM   1936 3HD1 ILE A 137      -1.526  -2.528  -7.439  1.00 78.02           H
ATOM   1937  HN  ILE A 137      -5.109   0.054  -8.565  1.00 78.02           H
ATOM   1938  N   MET A 138      -7.586  -1.491  -9.871  1.00 76.47           N
ATOM   1939  CA  MET A 138      -8.942  -1.794 -10.296  1.00 76.47           C
ATOM   1940  C   MET A 138      -9.249  -1.149 -11.649  1.00 76.47           C
ATOM   1941  O   MET A 138      -9.782  -1.802 -12.545  1.00 76.47           O
ATOM   1942  HA  MET A 138      -8.987  -2.879 -10.385  1.00 76.47           H
ATOM   1943  CB  MET A 138      -9.933  -1.280  -9.249  1.00 76.47           C
ATOM   1944 1HB  MET A 138      -9.756  -1.782  -8.298  1.00 76.47           H
ATOM   1945 2HB  MET A 138      -9.771  -0.215  -9.082  1.00 76.47           H
ATOM   1946  CG  MET A 138     -11.376  -1.517  -9.697  1.00 76.47           C
ATOM   1947 1HG  MET A 138     -11.545  -1.055 -10.670  1.00 76.47           H
ATOM   1948 2HG  MET A 138     -11.558  -2.586  -9.816  1.00 76.47           H
ATOM   1949  SD  MET A 138     -12.508  -0.838  -8.495  1.00 76.47           S
ATOM   1950  CE  MET A 138     -12.177   0.904  -8.709  1.00 76.47           C
ATOM   1951 1HE  MET A 138     -11.128   1.103  -8.492  1.00 76.47           H
ATOM   1952 2HE  MET A 138     -12.397   1.192  -9.737  1.00 76.47           H
ATOM   1953 3HE  MET A 138     -12.805   1.479  -8.028  1.00 76.47           H
ATOM   1954  HN  MET A 138      -7.514  -1.020  -8.992  1.00 76.47           H
ATOM   1955  N   CYS A 139      -8.900   0.125 -11.755  1.00 82.34           N
ATOM   1956  CA  CYS A 139      -9.236   0.897 -12.939  1.00 82.34           C
ATOM   1957  C   CYS A 139      -8.462   0.319 -14.125  1.00 82.34           C
ATOM   1958  O   CYS A 139      -8.984   0.251 -15.237  1.00 82.34           O
ATOM   1959  HA  CYS A 139     -10.311   0.790 -13.088  1.00 82.34           H
ATOM   1960  CB  CYS A 139      -8.950   2.387 -12.742  1.00 82.34           C
ATOM   1961 1HB  CYS A 139      -7.919   2.528 -12.418  1.00 82.34           H
ATOM   1962 2HB  CYS A 139      -9.062   2.915 -13.689  1.00 82.34           H
ATOM   1963  SG  CYS A 139     -10.096   3.086 -11.498  1.00 82.34           S
ATOM   1964  HG  CYS A 139      -9.440   2.632 -10.434  1.00 82.34           H
ATOM   1965  HN  CYS A 139      -8.398   0.627 -11.051  1.00 82.34           H
ATOM   1966  N   ILE A 140      -7.231  -0.083 -13.848  1.00 79.61           N
ATOM   1967  CA  ILE A 140      -6.389  -0.678 -14.873  1.00 79.61           C
ATOM   1968  C   ILE A 140      -7.070  -1.935 -15.419  1.00 79.61           C
ATOM   1969  O   ILE A 140      -7.053  -2.181 -16.624  1.00 79.61           O
ATOM   1970  HA  ILE A 140      -6.300   0.045 -15.683  1.00 79.61           H
ATOM   1971  CB  ILE A 140      -4.980  -0.927 -14.330  1.00 79.61           C
ATOM   1972  HB  ILE A 140      -5.070  -1.393 -13.349  1.00 79.61           H
ATOM   1973  CG1 ILE A 140      -4.225   0.389 -14.140  1.00 79.61           C
ATOM   1974 1HG1 ILE A 140      -3.952   0.800 -15.111  1.00 79.61           H
ATOM   1975 2HG1 ILE A 140      -4.876   1.119 -13.657  1.00 79.61           H
ATOM   1976  CG2 ILE A 140      -4.214  -1.903 -15.225  1.00 79.61           C
ATOM   1977 1HG2 ILE A 140      -4.746  -2.854 -15.266  1.00 79.61           H
ATOM   1978 2HG2 ILE A 140      -4.133  -1.489 -16.230  1.00 79.61           H
ATOM   1979 3HG2 ILE A 140      -3.216  -2.063 -14.817  1.00 79.61           H
ATOM   1980  CD1 ILE A 140      -2.967   0.182 -13.295  1.00 79.61           C
ATOM   1981 1HD1 ILE A 140      -3.246  -0.205 -12.315  1.00 79.61           H
ATOM   1982 2HD1 ILE A 140      -2.308  -0.529 -13.793  1.00 79.61           H
ATOM   1983 3HD1 ILE A 140      -2.449   1.134 -13.174  1.00 79.61           H
ATOM   1984  HN  ILE A 140      -6.808  -0.008 -12.945  1.00 79.61           H
ATOM   1985  N   SER A 141      -7.652  -2.698 -14.505  1.00 74.54           N
ATOM   1986  CA  SER A 141      -8.249  -3.973 -14.866  1.00 74.54           C
ATOM   1987  C   SER A 141      -9.448  -3.747 -15.789  1.00 74.54           C
ATOM   1988  O   SER A 141      -9.620  -4.462 -16.775  1.00 74.54           O
ATOM   1989  HA  SER A 141      -7.464  -4.523 -15.385  1.00 74.54           H
ATOM   1990  CB  SER A 141      -8.678  -4.752 -13.621  1.00 74.54           C
ATOM   1991 1HB  SER A 141      -9.423  -4.176 -13.072  1.00 74.54           H
ATOM   1992 2HB  SER A 141      -9.155  -5.684 -13.922  1.00 74.54           H
ATOM   1993  OG  SER A 141      -7.576  -5.039 -12.764  1.00 74.54           O
ATOM   1994  HG  SER A 141      -7.437  -4.286 -12.121  1.00 74.54           H
ATOM   1995  HN  SER A 141      -7.719  -2.459 -13.537  1.00 74.54           H
ATOM   1996  N   VAL A 142     -10.246  -2.749 -15.437  1.00 75.04           N
ATOM   1997  CA  VAL A 142     -11.409  -2.404 -16.236  1.00 75.04           C
ATOM   1998  C   VAL A 142     -10.952  -1.939 -17.620  1.00 75.04           C
ATOM   1999  O   VAL A 142     -11.541  -2.318 -18.631  1.00 75.04           O
ATOM   2000  HA  VAL A 142     -12.010  -3.306 -16.349  1.00 75.04           H
ATOM   2001  CB  VAL A 142     -12.255  -1.360 -15.504  1.00 75.04           C
ATOM   2002  HB  VAL A 142     -11.616  -0.506 -15.281  1.00 75.04           H
ATOM   2003  CG1 VAL A 142     -13.405  -0.869 -16.387  1.00 75.04           C
ATOM   2004 1HG1 VAL A 142     -13.000  -0.418 -17.292  1.00 75.04           H
ATOM   2005 2HG1 VAL A 142     -14.043  -1.711 -16.654  1.00 75.04           H
ATOM   2006 3HG1 VAL A 142     -13.990  -0.128 -15.842  1.00 75.04           H
ATOM   2007  CG2 VAL A 142     -12.780  -1.913 -14.177  1.00 75.04           C
ATOM   2008 1HG2 VAL A 142     -13.397  -2.791 -14.368  1.00 75.04           H
ATOM   2009 2HG2 VAL A 142     -11.940  -2.190 -13.541  1.00 75.04           H
ATOM   2010 3HG2 VAL A 142     -13.379  -1.150 -13.678  1.00 75.04           H
ATOM   2011  HN  VAL A 142     -10.108  -2.183 -14.624  1.00 75.04           H
ATOM   2012  N   ASP A 143      -9.907  -1.125 -17.620  1.00 76.78           N
ATOM   2013  CA  ASP A 143      -9.426  -0.525 -18.854  1.00 76.78           C
ATOM   2014  C   ASP A 143      -8.941  -1.628 -19.796  1.00 76.78           C
ATOM   2015  O   ASP A 143      -9.186  -1.573 -21.000  1.00 76.78           O
ATOM   2016  HA  ASP A 143     -10.277   0.023 -19.257  1.00 76.78           H
ATOM   2017  CB  ASP A 143      -8.252   0.418 -18.586  1.00 76.78           C
ATOM   2018 1HB  ASP A 143      -8.503   1.095 -17.769  1.00 76.78           H
ATOM   2019 2HB  ASP A 143      -7.383  -0.158 -18.266  1.00 76.78           H
ATOM   2020  CG  ASP A 143      -7.902   1.227 -19.836  1.00 76.78           C
ATOM   2021  OD1 ASP A 143      -8.843   1.815 -20.413  1.00 76.78           O
ATOM   2022  OD2 ASP A 143      -6.702   1.239 -20.187  1.00 76.78           O
ATOM   2023  HN  ASP A 143      -9.393  -0.874 -16.800  1.00 76.78           H
ATOM   2024  N   ARG A 144      -8.260  -2.605 -19.213  1.00 72.65           N
ATOM   2025  CA  ARG A 144      -7.747  -3.723 -19.985  1.00 72.65           C
ATOM   2026  C   ARG A 144      -8.898  -4.493 -20.635  1.00 72.65           C
ATOM   2027  O   ARG A 144      -8.826  -4.849 -21.810  1.00 72.65           O
ATOM   2028  HA  ARG A 144      -7.103  -3.270 -20.738  1.00 72.65           H
ATOM   2029  CB  ARG A 144      -6.940  -4.677 -19.102  1.00 72.65           C
ATOM   2030 1HB  ARG A 144      -7.402  -4.746 -18.117  1.00 72.65           H
ATOM   2031 2HB  ARG A 144      -6.956  -5.678 -19.532  1.00 72.65           H
ATOM   2032  CG  ARG A 144      -5.493  -4.200 -18.959  1.00 72.65           C
ATOM   2033 1HG  ARG A 144      -5.049  -4.074 -19.947  1.00 72.65           H
ATOM   2034 2HG  ARG A 144      -5.474  -3.224 -18.474  1.00 72.65           H
ATOM   2035  CD  ARG A 144      -4.664  -5.197 -18.146  1.00 72.65           C
ATOM   2036 1HD  ARG A 144      -4.872  -5.072 -17.083  1.00 72.65           H
ATOM   2037 2HD  ARG A 144      -4.946  -6.216 -18.408  1.00 72.65           H
ATOM   2038  NE  ARG A 144      -3.223  -4.988 -18.406  1.00 72.65           N
ATOM   2039  HE  ARG A 144      -2.958  -4.218 -18.986  1.00 72.65           H
ATOM   2040  CZ  ARG A 144      -2.250  -5.768 -17.914  1.00 72.65           C
ATOM   2041  NH1 ARG A 144      -2.547  -6.814 -17.132  1.00 72.65           N
ATOM   2042 1HH1 ARG A 144      -3.501  -7.018 -16.911  1.00 72.65           H
ATOM   2043 2HH1 ARG A 144      -1.815  -7.391 -16.768  1.00 72.65           H
ATOM   2044  NH2 ARG A 144      -0.975  -5.485 -18.216  1.00 72.65           N
ATOM   2045 1HH2 ARG A 144      -0.238  -6.056 -17.857  1.00 72.65           H
ATOM   2046 2HH2 ARG A 144      -0.762  -4.702 -18.801  1.00 72.65           H
ATOM   2047  HN  ARG A 144      -8.060  -2.639 -18.234  1.00 72.65           H
ATOM   2048  N   TYR A 145      -9.934  -4.727 -19.842  1.00 70.65           N
ATOM   2049  CA  TYR A 145     -11.103  -5.440 -20.328  1.00 70.65           C
ATOM   2050  C   TYR A 145     -11.702  -4.740 -21.550  1.00 70.65           C
ATOM   2051  O   TYR A 145     -11.960  -5.376 -22.570  1.00 70.65           O
ATOM   2052  HA  TYR A 145     -10.790  -6.445 -20.612  1.00 70.65           H
ATOM   2053  CB  TYR A 145     -12.121  -5.408 -19.187  1.00 70.65           C
ATOM   2054 1HB  TYR A 145     -11.776  -6.064 -18.388  1.00 70.65           H
ATOM   2055 2HB  TYR A 145     -12.160  -4.399 -18.776  1.00 70.65           H
ATOM   2056  CG  TYR A 145     -13.532  -5.831 -19.600  1.00 70.65           C
ATOM   2057  CD1 TYR A 145     -14.528  -4.884 -19.721  1.00 70.65           C
ATOM   2058  HD1 TYR A 145     -14.310  -3.834 -19.523  1.00 70.65           H
ATOM   2059  CD2 TYR A 145     -13.809  -7.160 -19.851  1.00 70.65           C
ATOM   2060  HD2 TYR A 145     -13.022  -7.908 -19.755  1.00 70.65           H
ATOM   2061  CE1 TYR A 145     -15.857  -5.282 -20.110  1.00 70.65           C
ATOM   2062  HE1 TYR A 145     -16.653  -4.544 -20.210  1.00 70.65           H
ATOM   2063  CE2 TYR A 145     -15.137  -7.557 -20.240  1.00 70.65           C
ATOM   2064  HE2 TYR A 145     -15.369  -8.603 -20.441  1.00 70.65           H
ATOM   2065  CZ  TYR A 145     -16.095  -6.599 -20.350  1.00 70.65           C
ATOM   2066  OH  TYR A 145     -17.350  -6.974 -20.718  1.00 70.65           O
ATOM   2067  HH  TYR A 145     -17.376  -7.960 -20.884  1.00 70.65           H
ATOM   2068  HN  TYR A 145      -9.981  -4.440 -18.885  1.00 70.65           H
ATOM   2069  N   ILE A 146     -11.907  -3.439 -21.405  1.00 72.34           N
ATOM   2070  CA  ILE A 146     -12.534  -2.658 -22.458  1.00 72.34           C
ATOM   2071  C   ILE A 146     -11.672  -2.727 -23.720  1.00 72.34           C
ATOM   2072  O   ILE A 146     -12.193  -2.872 -24.825  1.00 72.34           O
ATOM   2073  HA  ILE A 146     -13.499  -3.117 -22.674  1.00 72.34           H
ATOM   2074  CB  ILE A 146     -12.809  -1.232 -21.977  1.00 72.34           C
ATOM   2075  HB  ILE A 146     -11.889  -0.833 -21.550  1.00 72.34           H
ATOM   2076  CG1 ILE A 146     -13.863  -1.220 -20.869  1.00 72.34           C
ATOM   2077 1HG1 ILE A 146     -14.837  -1.479 -21.286  1.00 72.34           H
ATOM   2078 2HG1 ILE A 146     -13.623  -1.980 -20.126  1.00 72.34           H
ATOM   2079  CG2 ILE A 146     -13.195  -0.324 -23.147  1.00 72.34           C
ATOM   2080 1HG2 ILE A 146     -12.381  -0.298 -23.871  1.00 72.34           H
ATOM   2081 2HG2 ILE A 146     -14.095  -0.711 -23.625  1.00 72.34           H
ATOM   2082 3HG2 ILE A 146     -13.385   0.684 -22.777  1.00 72.34           H
ATOM   2083  CD1 ILE A 146     -13.938   0.152 -20.198  1.00 72.34           C
ATOM   2084 1HD1 ILE A 146     -12.970   0.396 -19.761  1.00 72.34           H
ATOM   2085 2HD1 ILE A 146     -14.202   0.906 -20.940  1.00 72.34           H
ATOM   2086 3HD1 ILE A 146     -14.696   0.133 -19.414  1.00 72.34           H
ATOM   2087  HN  ILE A 146     -11.653  -2.920 -20.589  1.00 72.34           H
ATOM   2088  N   ALA A 147     -10.368  -2.619 -23.514  1.00 73.26           N
ATOM   2089  CA  ALA A 147      -9.436  -2.556 -24.627  1.00 73.26           C
ATOM   2090  C   ALA A 147      -9.515  -3.857 -25.427  1.00 73.26           C
ATOM   2091  O   ALA A 147      -9.280  -3.864 -26.635  1.00 73.26           O
ATOM   2092  HA  ALA A 147      -9.740  -1.727 -25.267  1.00 73.26           H
ATOM   2093  CB  ALA A 147      -8.027  -2.280 -24.100  1.00 73.26           C
ATOM   2094 1HB  ALA A 147      -8.019  -1.331 -23.565  1.00 73.26           H
ATOM   2095 2HB  ALA A 147      -7.730  -3.081 -23.423  1.00 73.26           H
ATOM   2096 3HB  ALA A 147      -7.329  -2.233 -24.935  1.00 73.26           H
ATOM   2097  HN  ALA A 147      -9.947  -2.575 -22.608  1.00 73.26           H
ATOM   2098  N   ILE A 148      -9.848  -4.929 -24.722  1.00 68.64           N
ATOM   2099  CA  ILE A 148      -9.873  -6.248 -25.332  1.00 68.64           C
ATOM   2100  C   ILE A 148     -11.251  -6.493 -25.949  1.00 68.64           C
ATOM   2101  O   ILE A 148     -11.353  -6.917 -27.099  1.00 68.64           O
ATOM   2102  HA  ILE A 148      -9.131  -6.253 -26.130  1.00 68.64           H
ATOM   2103  CB  ILE A 148      -9.455  -7.314 -24.318  1.00 68.64           C
ATOM   2104  HB  ILE A 148     -10.040  -7.171 -23.410  1.00 68.64           H
ATOM   2105  CG1 ILE A 148      -7.982  -7.159 -23.935  1.00 68.64           C
ATOM   2106 1HG1 ILE A 148      -7.352  -7.427 -24.783  1.00 68.64           H
ATOM   2107 2HG1 ILE A 148      -7.772  -6.116 -23.698  1.00 68.64           H
ATOM   2108  CG2 ILE A 148      -9.767  -8.719 -24.839  1.00 68.64           C
ATOM   2109 1HG2 ILE A 148     -10.838  -8.809 -25.020  1.00 68.64           H
ATOM   2110 2HG2 ILE A 148      -9.225  -8.889 -25.769  1.00 68.64           H
ATOM   2111 3HG2 ILE A 148      -9.460  -9.457 -24.099  1.00 68.64           H
ATOM   2112  CD1 ILE A 148      -7.631  -8.041 -22.734  1.00 68.64           C
ATOM   2113 1HD1 ILE A 148      -8.246  -7.755 -21.881  1.00 68.64           H
ATOM   2114 2HD1 ILE A 148      -7.820  -9.086 -22.984  1.00 68.64           H
ATOM   2115 3HD1 ILE A 148      -6.579  -7.912 -22.483  1.00 68.64           H
ATOM   2116  HN  ILE A 148     -10.096  -4.906 -23.754  1.00 68.64           H
ATOM   2117  N   ALA A 149     -12.277  -6.215 -25.158  1.00 67.90           N
ATOM   2118  CA  ALA A 149     -13.629  -6.607 -25.520  1.00 67.90           C
ATOM   2119  C   ALA A 149     -14.136  -5.696 -26.640  1.00 67.90           C
ATOM   2120  O   ALA A 149     -14.840  -6.148 -27.541  1.00 67.90           O
ATOM   2121  HA  ALA A 149     -13.590  -7.632 -25.886  1.00 67.90           H
ATOM   2122  CB  ALA A 149     -14.523  -6.559 -24.280  1.00 67.90           C
ATOM   2123 1HB  ALA A 149     -14.136  -7.245 -23.526  1.00 67.90           H
ATOM   2124 2HB  ALA A 149     -14.534  -5.546 -23.878  1.00 67.90           H
ATOM   2125 3HB  ALA A 149     -15.537  -6.853 -24.551  1.00 67.90           H
ATOM   2126  HN  ALA A 149     -12.196  -5.733 -24.286  1.00 67.90           H
ATOM   2127  N   GLN A 150     -13.759  -4.429 -26.546  1.00 69.78           N
ATOM   2128  CA  GLN A 150     -14.294  -3.421 -27.445  1.00 69.78           C
ATOM   2129  C   GLN A 150     -13.160  -2.743 -28.217  1.00 69.78           C
ATOM   2130  O   GLN A 150     -13.149  -1.523 -28.368  1.00 69.78           O
ATOM   2131  HA  GLN A 150     -14.940  -3.962 -28.136  1.00 69.78           H
ATOM   2132  CB  GLN A 150     -15.127  -2.391 -26.680  1.00 69.78           C
ATOM   2133 1HB  GLN A 150     -14.498  -1.873 -25.956  1.00 69.78           H
ATOM   2134 2HB  GLN A 150     -15.505  -1.638 -27.371  1.00 69.78           H
ATOM   2135  CG  GLN A 150     -16.298  -3.061 -25.957  1.00 69.78           C
ATOM   2136 1HG  GLN A 150     -16.756  -3.804 -26.610  1.00 69.78           H
ATOM   2137 2HG  GLN A 150     -15.932  -3.592 -25.078  1.00 69.78           H
ATOM   2138  CD  GLN A 150     -17.346  -2.029 -25.537  1.00 69.78           C
ATOM   2139  OE1 GLN A 150     -17.230  -0.844 -25.804  1.00 69.78           O
ATOM   2140  NE2 GLN A 150     -18.373  -2.543 -24.866  1.00 69.78           N
ATOM   2141 1HE2 GLN A 150     -18.407  -3.525 -24.679  1.00 69.78           H
ATOM   2142 2HE2 GLN A 150     -19.111  -1.948 -24.548  1.00 69.78           H
ATOM   2143  HN  GLN A 150     -13.102  -4.090 -25.872  1.00 69.78           H
ATOM   2144  N   ALA A 151     -12.232  -3.565 -28.686  1.00 65.39           N
ATOM   2145  CA  ALA A 151     -10.979  -3.055 -29.216  1.00 65.39           C
ATOM   2146  C   ALA A 151     -11.271  -1.924 -30.204  1.00 65.39           C
ATOM   2147  O   ALA A 151     -10.585  -0.903 -30.204  1.00 65.39           O
ATOM   2148  HA  ALA A 151     -10.403  -2.657 -28.380  1.00 65.39           H
ATOM   2149  CB  ALA A 151     -10.192  -4.200 -29.856  1.00 65.39           C
ATOM   2150 1HB  ALA A 151      -9.985  -4.963 -29.106  1.00 65.39           H
ATOM   2151 2HB  ALA A 151     -10.778  -4.636 -30.665  1.00 65.39           H
ATOM   2152 3HB  ALA A 151      -9.252  -3.817 -30.253  1.00 65.39           H
ATOM   2153  HN  ALA A 151     -12.326  -4.561 -28.707  1.00 65.39           H
ATOM   2154  N   MET A 152     -12.289  -2.144 -31.022  1.00 65.60           N
ATOM   2155  CA  MET A 152     -12.637  -1.187 -32.058  1.00 65.60           C
ATOM   2156  C   MET A 152     -13.125   0.129 -31.449  1.00 65.60           C
ATOM   2157  O   MET A 152     -12.608   1.197 -31.773  1.00 65.60           O
ATOM   2158  HA  MET A 152     -11.718  -1.016 -32.620  1.00 65.60           H
ATOM   2159  CB  MET A 152     -13.733  -1.775 -32.949  1.00 65.60           C
ATOM   2160 1HB  MET A 152     -14.492  -2.254 -32.330  1.00 65.60           H
ATOM   2161 2HB  MET A 152     -14.229  -0.974 -33.498  1.00 65.60           H
ATOM   2162  CG  MET A 152     -13.153  -2.792 -33.934  1.00 65.60           C
ATOM   2163 1HG  MET A 152     -12.083  -2.909 -33.761  1.00 65.60           H
ATOM   2164 2HG  MET A 152     -13.610  -3.768 -33.773  1.00 65.60           H
ATOM   2165  SD  MET A 152     -13.443  -2.252 -35.611  1.00 65.60           S
ATOM   2166  CE  MET A 152     -15.157  -2.718 -35.794  1.00 65.60           C
ATOM   2167 1HE  MET A 152     -15.258  -3.794 -35.651  1.00 65.60           H
ATOM   2168 2HE  MET A 152     -15.757  -2.194 -35.050  1.00 65.60           H
ATOM   2169 3HE  MET A 152     -15.501  -2.450 -36.793  1.00 65.60           H
ATOM   2170  HN  MET A 152     -12.871  -2.957 -30.985  1.00 65.60           H
ATOM   2171  N   ARG A 153     -14.114   0.008 -30.575  1.00 64.97           N
ATOM   2172  CA  ARG A 153     -14.695   1.177 -29.937  1.00 64.97           C
ATOM   2173  C   ARG A 153     -13.658   1.868 -29.050  1.00 64.97           C
ATOM   2174  O   ARG A 153     -13.687   3.088 -28.891  1.00 64.97           O
ATOM   2175  HA  ARG A 153     -14.999   1.822 -30.761  1.00 64.97           H
ATOM   2176  CB  ARG A 153     -15.908   0.794 -29.087  1.00 64.97           C
ATOM   2177 1HB  ARG A 153     -15.662  -0.064 -28.461  1.00 64.97           H
ATOM   2178 2HB  ARG A 153     -16.161   1.615 -28.416  1.00 64.97           H
ATOM   2179  CG  ARG A 153     -17.113   0.460 -29.969  1.00 64.97           C
ATOM   2180 1HG  ARG A 153     -17.318   1.293 -30.641  1.00 64.97           H
ATOM   2181 2HG  ARG A 153     -16.882  -0.403 -30.594  1.00 64.97           H
ATOM   2182  CD  ARG A 153     -18.350   0.165 -29.119  1.00 64.97           C
ATOM   2183 1HD  ARG A 153     -18.199  -0.750 -28.547  1.00 64.97           H
ATOM   2184 2HD  ARG A 153     -18.507   0.969 -28.400  1.00 64.97           H
ATOM   2185  NE  ARG A 153     -19.540   0.025 -29.989  1.00 64.97           N
ATOM   2186  HE  ARG A 153     -19.412   0.118 -30.976  1.00 64.97           H
ATOM   2187  CZ  ARG A 153     -20.777  -0.218 -29.535  1.00 64.97           C
ATOM   2188  NH1 ARG A 153     -21.006  -0.352 -28.222  1.00 64.97           N
ATOM   2189 1HH1 ARG A 153     -20.251  -0.270 -27.572  1.00 64.97           H
ATOM   2190 2HH1 ARG A 153     -21.933  -0.533 -27.892  1.00 64.97           H
ATOM   2191  NH2 ARG A 153     -21.782  -0.325 -30.415  1.00 64.97           N
ATOM   2192 1HH2 ARG A 153     -22.711  -0.506 -30.093  1.00 64.97           H
ATOM   2193 2HH2 ARG A 153     -21.603  -0.224 -31.394  1.00 64.97           H
ATOM   2194  HN  ARG A 153     -14.516  -0.866 -30.303  1.00 64.97           H
ATOM   2195  N   ALA A 154     -12.766   1.060 -28.497  1.00 66.77           N
ATOM   2196  CA  ALA A 154     -11.771   1.567 -27.568  1.00 66.77           C
ATOM   2197  C   ALA A 154     -10.855   2.554 -28.296  1.00 66.77           C
ATOM   2198  O   ALA A 154     -10.304   3.465 -27.680  1.00 66.77           O
ATOM   2199  HA  ALA A 154     -12.298   2.093 -26.772  1.00 66.77           H
ATOM   2200  CB  ALA A 154     -10.998   0.396 -26.957  1.00 66.77           C
ATOM   2201 1HB  ALA A 154     -11.689  -0.258 -26.427  1.00 66.77           H
ATOM   2202 2HB  ALA A 154     -10.502  -0.164 -27.750  1.00 66.77           H
ATOM   2203 3HB  ALA A 154     -10.252   0.778 -26.260  1.00 66.77           H
ATOM   2204  HN  ALA A 154     -12.716   0.077 -28.674  1.00 66.77           H
ATOM   2205  N   HIS A 155     -10.722   2.339 -29.596  1.00 68.64           N
ATOM   2206  CA  HIS A 155      -9.819   3.146 -30.399  1.00 68.64           C
ATOM   2207  C   HIS A 155     -10.436   4.527 -30.633  1.00 68.64           C
ATOM   2208  O   HIS A 155      -9.770   5.546 -30.457  1.00 68.64           O
ATOM   2209  HA  HIS A 155      -8.902   3.260 -29.821  1.00 68.64           H
ATOM   2210  CB  HIS A 155      -9.462   2.428 -31.703  1.00 68.64           C
ATOM   2211 1HB  HIS A 155      -9.185   1.399 -31.475  1.00 68.64           H
ATOM   2212 2HB  HIS A 155     -10.348   2.386 -32.337  1.00 68.64           H
ATOM   2213  CG  HIS A 155      -8.339   3.078 -32.474  1.00 68.64           C
ATOM   2214  ND1 HIS A 155      -8.553   4.049 -33.436  1.00 68.64           N
ATOM   2215  HD1 HIS A 155      -9.443   4.411 -33.714  1.00 68.64           H
ATOM   2216  CD2 HIS A 155      -6.989   2.887 -32.414  1.00 68.64           C
ATOM   2217  HD2 HIS A 155      -6.473   2.187 -31.757  1.00 68.64           H
ATOM   2218  CE1 HIS A 155      -7.379   4.418 -33.928  1.00 68.64           C
ATOM   2219  HE1 HIS A 155      -7.216   5.167 -34.703  1.00 68.64           H
ATOM   2220  NE2 HIS A 155      -6.411   3.696 -33.293  1.00 68.64           N
ATOM   2221  HN  HIS A 155     -11.216   1.630 -30.099  1.00 68.64           H
ATOM   2222  N   THR A 156     -11.701   4.516 -31.025  1.00 71.01           N
ATOM   2223  CA  THR A 156     -12.379   5.745 -31.399  1.00 71.01           C
ATOM   2224  C   THR A 156     -12.598   6.629 -30.170  1.00 71.01           C
ATOM   2225  O   THR A 156     -12.632   7.854 -30.279  1.00 71.01           O
ATOM   2226  HA  THR A 156     -11.734   6.300 -32.081  1.00 71.01           H
ATOM   2227  CB  THR A 156     -13.677   5.370 -32.117  1.00 71.01           C
ATOM   2228  HB  THR A 156     -14.336   6.233 -32.207  1.00 71.01           H
ATOM   2229  OG1 THR A 156     -14.192   4.280 -31.356  1.00 71.01           O
ATOM   2230  HG1 THR A 156     -15.152   4.125 -31.588  1.00 71.01           H
ATOM   2231  CG2 THR A 156     -13.429   4.772 -33.503  1.00 71.01           C
ATOM   2232 1HG2 THR A 156     -12.825   3.869 -33.406  1.00 71.01           H
ATOM   2233 2HG2 THR A 156     -12.901   5.497 -34.122  1.00 71.01           H
ATOM   2234 3HG2 THR A 156     -14.383   4.523 -33.968  1.00 71.01           H
ATOM   2235  HN  THR A 156     -12.260   3.689 -31.089  1.00 71.01           H
ATOM   2236  N   TRP A 157     -12.741   5.974 -29.027  1.00 74.94           N
ATOM   2237  CA  TRP A 157     -13.106   6.670 -27.805  1.00 74.94           C
ATOM   2238  C   TRP A 157     -11.825   6.939 -27.014  1.00 74.94           C
ATOM   2239  O   TRP A 157     -11.875   7.180 -25.808  1.00 74.94           O
ATOM   2240  HA  TRP A 157     -13.576   7.613 -28.087  1.00 74.94           H
ATOM   2241  CB  TRP A 157     -14.145   5.876 -27.011  1.00 74.94           C
ATOM   2242 1HB  TRP A 157     -13.839   4.830 -26.977  1.00 74.94           H
ATOM   2243 2HB  TRP A 157     -14.155   6.237 -25.983  1.00 74.94           H
ATOM   2244  CG  TRP A 157     -15.562   5.960 -27.580  1.00 74.94           C
ATOM   2245  CD1 TRP A 157     -15.956   5.759 -28.845  1.00 74.94           C
ATOM   2246  HD1 TRP A 157     -15.285   5.499 -29.663  1.00 74.94           H
ATOM   2247  CD2 TRP A 157     -16.765   6.277 -26.849  1.00 74.94           C
ATOM   2248  NE1 TRP A 157     -17.320   5.923 -28.982  1.00 74.94           N
ATOM   2249  HE1 TRP A 157     -17.846   5.826 -29.827  1.00 74.94           H
ATOM   2250  CE2 TRP A 157     -17.827   6.248 -27.729  1.00 74.94           C
ATOM   2251  CE3 TRP A 157     -16.949   6.578 -25.488  1.00 74.94           C
ATOM   2252  HE3 TRP A 157     -16.127   6.607 -24.772  1.00 74.94           H
ATOM   2253  CZ2 TRP A 157     -19.148   6.512 -27.346  1.00 74.94           C
ATOM   2254  HZ2 TRP A 157     -19.970   6.483 -28.061  1.00 74.94           H
ATOM   2255  CZ3 TRP A 157     -18.275   6.839 -25.121  1.00 74.94           C
ATOM   2256  HZ3 TRP A 157     -18.474   7.078 -24.076  1.00 74.94           H
ATOM   2257  CH2 TRP A 157     -19.355   6.814 -25.995  1.00 74.94           C
ATOM   2258  HH2 TRP A 157     -20.360   7.029 -25.631  1.00 74.94           H
ATOM   2259  HN  TRP A 157     -12.612   4.987 -28.929  1.00 74.94           H
ATOM   2260  N   ARG A 158     -10.707   6.889 -27.723  1.00 75.22           N
ATOM   2261  CA  ARG A 158      -9.407   6.909 -27.074  1.00 75.22           C
ATOM   2262  C   ARG A 158      -9.231   8.203 -26.278  1.00 75.22           C
ATOM   2263  O   ARG A 158      -8.763   8.178 -25.141  1.00 75.22           O
ATOM   2264  HA  ARG A 158      -9.412   6.041 -26.416  1.00 75.22           H
ATOM   2265  CB  ARG A 158      -8.278   6.791 -28.100  1.00 75.22           C
ATOM   2266 1HB  ARG A 158      -8.441   5.914 -28.727  1.00 75.22           H
ATOM   2267 2HB  ARG A 158      -8.288   7.660 -28.758  1.00 75.22           H
ATOM   2268  CG  ARG A 158      -6.918   6.684 -27.408  1.00 75.22           C
ATOM   2269 1HG  ARG A 158      -6.742   7.574 -26.803  1.00 75.22           H
ATOM   2270 2HG  ARG A 158      -6.918   5.832 -26.728  1.00 75.22           H
ATOM   2271  CD  ARG A 158      -5.792   6.527 -28.432  1.00 75.22           C
ATOM   2272 1HD  ARG A 158      -5.995   5.673 -29.079  1.00 75.22           H
ATOM   2273 2HD  ARG A 158      -5.746   7.408 -29.072  1.00 75.22           H
ATOM   2274  NE  ARG A 158      -4.499   6.338 -27.738  1.00 75.22           N
ATOM   2275  HE  ARG A 158      -4.469   6.498 -26.751  1.00 75.22           H
ATOM   2276  CZ  ARG A 158      -3.366   5.965 -28.348  1.00 75.22           C
ATOM   2277  NH1 ARG A 158      -3.348   5.737 -29.669  1.00 75.22           N
ATOM   2278 1HH1 ARG A 158      -4.185   5.844 -30.206  1.00 75.22           H
ATOM   2279 2HH1 ARG A 158      -2.498   5.459 -30.117  1.00 75.22           H
ATOM   2280  NH2 ARG A 158      -2.251   5.825 -27.619  1.00 75.22           N
ATOM   2281 1HH2 ARG A 158      -1.397   5.547 -28.059  1.00 75.22           H
ATOM   2282 2HH2 ARG A 158      -2.272   5.997 -26.634  1.00 75.22           H
ATOM   2283  HN  ARG A 158     -10.681   6.836 -28.722  1.00 75.22           H
ATOM   2284  N   GLU A 159      -9.615   9.305 -26.907  1.00 77.39           N
ATOM   2285  CA  GLU A 159      -9.425  10.614 -26.307  1.00 77.39           C
ATOM   2286  C   GLU A 159     -10.334  10.775 -25.087  1.00 77.39           C
ATOM   2287  O   GLU A 159      -9.883  11.197 -24.024  1.00 77.39           O
ATOM   2288  HA  GLU A 159      -8.381  10.642 -25.997  1.00 77.39           H
ATOM   2289  CB  GLU A 159      -9.675  11.726 -27.328  1.00 77.39           C
ATOM   2290 1HB  GLU A 159     -10.601  11.528 -27.867  1.00 77.39           H
ATOM   2291 2HB  GLU A 159      -9.667  12.694 -26.826  1.00 77.39           H
ATOM   2292  CG  GLU A 159      -8.558  11.773 -28.372  1.00 77.39           C
ATOM   2293 1HG  GLU A 159      -7.588  11.758 -27.873  1.00 77.39           H
ATOM   2294 2HG  GLU A 159      -8.606  10.885 -29.002  1.00 77.39           H
ATOM   2295  CD  GLU A 159      -8.671  13.028 -29.240  1.00 77.39           C
ATOM   2296  OE1 GLU A 159      -7.639  13.398 -29.839  1.00 77.39           O
ATOM   2297  OE2 GLU A 159      -9.788  13.588 -29.285  1.00 77.39           O
ATOM   2298  HN  GLU A 159     -10.047   9.311 -27.809  1.00 77.39           H
ATOM   2299  N   LYS A 160     -11.599  10.431 -25.281  1.00 81.06           N
ATOM   2300  CA  LYS A 160     -12.574  10.526 -24.208  1.00 81.06           C
ATOM   2301  C   LYS A 160     -12.092   9.702 -23.013  1.00 81.06           C
ATOM   2302  O   LYS A 160     -12.213  10.133 -21.867  1.00 81.06           O
ATOM   2303  HA  LYS A 160     -12.628  11.572 -23.907  1.00 81.06           H
ATOM   2304  CB  LYS A 160     -13.963  10.127 -24.710  1.00 81.06           C
ATOM   2305 1HB  LYS A 160     -13.903   9.180 -25.246  1.00 81.06           H
ATOM   2306 2HB  LYS A 160     -14.629   9.970 -23.861  1.00 81.06           H
ATOM   2307  CG  LYS A 160     -14.544  11.204 -25.628  1.00 81.06           C
ATOM   2308 1HG  LYS A 160     -14.488  12.175 -25.137  1.00 81.06           H
ATOM   2309 2HG  LYS A 160     -13.948  11.271 -26.538  1.00 81.06           H
ATOM   2310  CD  LYS A 160     -15.998  10.892 -25.988  1.00 81.06           C
ATOM   2311 1HD  LYS A 160     -16.047   9.951 -26.537  1.00 81.06           H
ATOM   2312 2HD  LYS A 160     -16.582  10.759 -25.076  1.00 81.06           H
ATOM   2313  CE  LYS A 160     -16.608  12.013 -26.831  1.00 81.06           C
ATOM   2314 1HE  LYS A 160     -16.528  12.961 -26.299  1.00 81.06           H
ATOM   2315 2HE  LYS A 160     -16.049  12.121 -27.761  1.00 81.06           H
ATOM   2316  NZ  LYS A 160     -18.028  11.724 -27.130  1.00 81.06           N
ATOM   2317 1HZ  LYS A 160     -18.415  12.475 -27.691  1.00 81.06           H
ATOM   2318 2HZ  LYS A 160     -18.095  10.851 -27.642  1.00 81.06           H
ATOM   2319 3HZ  LYS A 160     -18.547  11.647 -26.263  1.00 81.06           H
ATOM   2320  HN  LYS A 160     -11.959  10.092 -26.151  1.00 81.06           H
ATOM   2321  N   ARG A 161     -11.555   8.530 -23.320  1.00 81.22           N
ATOM   2322  CA  ARG A 161     -11.074   7.632 -22.284  1.00 81.22           C
ATOM   2323  C   ARG A 161      -9.932   8.287 -21.503  1.00 81.22           C
ATOM   2324  O   ARG A 161      -9.813   8.096 -20.294  1.00 81.22           O
ATOM   2325  HA  ARG A 161     -11.938   7.458 -21.643  1.00 81.22           H
ATOM   2326  CB  ARG A 161     -10.582   6.313 -22.883  1.00 81.22           C
ATOM   2327 1HB  ARG A 161      -9.910   6.516 -23.716  1.00 81.22           H
ATOM   2328 2HB  ARG A 161     -10.009   5.762 -22.137  1.00 81.22           H
ATOM   2329  CG  ARG A 161     -11.756   5.458 -23.364  1.00 81.22           C
ATOM   2330 1HG  ARG A 161     -12.321   5.093 -22.507  1.00 81.22           H
ATOM   2331 2HG  ARG A 161     -12.437   6.070 -23.957  1.00 81.22           H
ATOM   2332  CD  ARG A 161     -11.266   4.275 -24.201  1.00 81.22           C
ATOM   2333 1HD  ARG A 161     -12.108   3.808 -24.714  1.00 81.22           H
ATOM   2334 2HD  ARG A 161     -10.577   4.623 -24.970  1.00 81.22           H
ATOM   2335  NE  ARG A 161     -10.593   3.284 -23.331  1.00 81.22           N
ATOM   2336  HE  ARG A 161     -10.741   3.351 -22.345  1.00 81.22           H
ATOM   2337  CZ  ARG A 161      -9.799   2.305 -23.784  1.00 81.22           C
ATOM   2338  NH1 ARG A 161      -9.566   2.169 -25.096  1.00 81.22           N
ATOM   2339 1HH1 ARG A 161      -9.987   2.801 -25.747  1.00 81.22           H
ATOM   2340 2HH1 ARG A 161      -8.972   1.435 -25.426  1.00 81.22           H
ATOM   2341  NH2 ARG A 161      -9.240   1.463 -22.903  1.00 81.22           N
ATOM   2342 1HH2 ARG A 161      -8.645   0.726 -23.224  1.00 81.22           H
ATOM   2343 2HH2 ARG A 161      -9.419   1.571 -21.925  1.00 81.22           H
ATOM   2344  HN  ARG A 161     -11.447   8.192 -24.255  1.00 81.22           H
ATOM   2345  N   LEU A 162      -9.121   9.045 -22.227  1.00 81.80           N
ATOM   2346  CA  LEU A 162      -7.985   9.718 -21.620  1.00 81.80           C
ATOM   2347  C   LEU A 162      -8.491  10.816 -20.682  1.00 81.80           C
ATOM   2348  O   LEU A 162      -7.899  11.062 -19.633  1.00 81.80           O
ATOM   2349  HA  LEU A 162      -7.446   8.979 -21.027  1.00 81.80           H
ATOM   2350  CB  LEU A 162      -7.024  10.223 -22.697  1.00 81.80           C
ATOM   2351 1HB  LEU A 162      -6.926   9.451 -23.460  1.00 81.80           H
ATOM   2352 2HB  LEU A 162      -7.473  11.092 -23.178  1.00 81.80           H
ATOM   2353  CG  LEU A 162      -5.622  10.608 -22.218  1.00 81.80           C
ATOM   2354  HG  LEU A 162      -5.709  11.044 -21.223  1.00 81.80           H
ATOM   2355  CD1 LEU A 162      -4.727   9.373 -22.094  1.00 81.80           C
ATOM   2356 1HD1 LEU A 162      -5.164   8.678 -21.376  1.00 81.80           H
ATOM   2357 2HD1 LEU A 162      -4.643   8.886 -23.066  1.00 81.80           H
ATOM   2358 3HD1 LEU A 162      -3.737   9.674 -21.752  1.00 81.80           H
ATOM   2359  CD2 LEU A 162      -5.006  11.673 -23.126  1.00 81.80           C
ATOM   2360 1HD2 LEU A 162      -4.934  11.287 -24.143  1.00 81.80           H
ATOM   2361 2HD2 LEU A 162      -5.634  12.564 -23.120  1.00 81.80           H
ATOM   2362 3HD2 LEU A 162      -4.010  11.928 -22.763  1.00 81.80           H
ATOM   2363  HN  LEU A 162      -9.230   9.201 -23.209  1.00 81.80           H
ATOM   2364  N   LEU A 163      -9.580  11.447 -21.095  1.00 85.51           N
ATOM   2365  CA  LEU A 163     -10.173  12.512 -20.304  1.00 85.51           C
ATOM   2366  C   LEU A 163     -10.714  11.931 -18.997  1.00 85.51           C
ATOM   2367  O   LEU A 163     -10.406  12.431 -17.916  1.00 85.51           O
ATOM   2368  HA  LEU A 163      -9.380  13.221 -20.065  1.00 85.51           H
ATOM   2369  CB  LEU A 163     -11.223  13.267 -21.122  1.00 85.51           C
ATOM   2370 1HB  LEU A 163     -10.865  13.349 -22.149  1.00 85.51           H
ATOM   2371 2HB  LEU A 163     -12.133  12.667 -21.149  1.00 85.51           H
ATOM   2372  CG  LEU A 163     -11.583  14.668 -20.624  1.00 85.51           C
ATOM   2373  HG  LEU A 163     -11.244  14.760 -19.591  1.00 85.51           H
ATOM   2374  CD1 LEU A 163     -10.856  15.742 -21.435  1.00 85.51           C
ATOM   2375 1HD1 LEU A 163      -9.779  15.603 -21.340  1.00 85.51           H
ATOM   2376 2HD1 LEU A 163     -11.141  15.660 -22.484  1.00 85.51           H
ATOM   2377 3HD1 LEU A 163     -11.130  16.728 -21.060  1.00 85.51           H
ATOM   2378  CD2 LEU A 163     -13.098  14.877 -20.623  1.00 85.51           C
ATOM   2379 1HD2 LEU A 163     -13.482  14.757 -21.636  1.00 85.51           H
ATOM   2380 2HD2 LEU A 163     -13.566  14.142 -19.968  1.00 85.51           H
ATOM   2381 3HD2 LEU A 163     -13.326  15.880 -20.264  1.00 85.51           H
ATOM   2382  HN  LEU A 163     -10.055  11.242 -21.951  1.00 85.51           H
ATOM   2383  N   TYR A 164     -11.510  10.881 -19.138  1.00 86.55           N
ATOM   2384  CA  TYR A 164     -12.111  10.237 -17.982  1.00 86.55           C
ATOM   2385  C   TYR A 164     -11.038   9.682 -17.044  1.00 86.55           C
ATOM   2386  O   TYR A 164     -11.215   9.676 -15.827  1.00 86.55           O
ATOM   2387  HA  TYR A 164     -12.699  10.984 -17.449  1.00 86.55           H
ATOM   2388  CB  TYR A 164     -12.941   9.075 -18.532  1.00 86.55           C
ATOM   2389 1HB  TYR A 164     -12.328   8.500 -19.225  1.00 86.55           H
ATOM   2390 2HB  TYR A 164     -13.204   8.409 -17.710  1.00 86.55           H
ATOM   2391  CG  TYR A 164     -14.223   9.509 -19.246  1.00 86.55           C
ATOM   2392  CD1 TYR A 164     -15.029  10.480 -18.688  1.00 86.55           C
ATOM   2393  HD1 TYR A 164     -14.753  10.938 -17.738  1.00 86.55           H
ATOM   2394  CD2 TYR A 164     -14.572   8.930 -20.449  1.00 86.55           C
ATOM   2395  HD2 TYR A 164     -13.936   8.163 -20.890  1.00 86.55           H
ATOM   2396  CE1 TYR A 164     -16.235  10.889 -19.360  1.00 86.55           C
ATOM   2397  HE1 TYR A 164     -16.881  11.655 -18.930  1.00 86.55           H
ATOM   2398  CE2 TYR A 164     -15.778   9.338 -21.121  1.00 86.55           C
ATOM   2399  HE2 TYR A 164     -16.066   8.889 -22.071  1.00 86.55           H
ATOM   2400  CZ  TYR A 164     -16.550  10.298 -20.544  1.00 86.55           C
ATOM   2401  OH  TYR A 164     -17.689  10.684 -21.179  1.00 86.55           O
ATOM   2402  HH  TYR A 164     -18.177  11.358 -20.625  1.00 86.55           H
ATOM   2403  HN  TYR A 164     -11.745  10.472 -20.020  1.00 86.55           H
ATOM   2404  N   SER A 165      -9.948   9.229 -17.645  1.00 86.87           N
ATOM   2405  CA  SER A 165      -8.852   8.660 -16.879  1.00 86.87           C
ATOM   2406  C   SER A 165      -8.276   9.711 -15.929  1.00 86.87           C
ATOM   2407  O   SER A 165      -7.850   9.386 -14.822  1.00 86.87           O
ATOM   2408  HA  SER A 165      -9.291   7.836 -16.317  1.00 86.87           H
ATOM   2409  CB  SER A 165      -7.757   8.121 -17.802  1.00 86.87           C
ATOM   2410 1HB  SER A 165      -7.104   7.454 -17.238  1.00 86.87           H
ATOM   2411 2HB  SER A 165      -8.211   7.527 -18.595  1.00 86.87           H
ATOM   2412  OG  SER A 165      -6.981   9.168 -18.378  1.00 86.87           O
ATOM   2413  HG  SER A 165      -7.565   9.955 -18.579  1.00 86.87           H
ATOM   2414  HN  SER A 165      -9.807   9.246 -18.635  1.00 86.87           H
ATOM   2415  N   LYS A 166      -8.280  10.951 -16.397  1.00 88.96           N
ATOM   2416  CA  LYS A 166      -7.782  12.056 -15.595  1.00 88.96           C
ATOM   2417  C   LYS A 166      -8.701  12.259 -14.389  1.00 88.96           C
ATOM   2418  O   LYS A 166      -8.231  12.374 -13.258  1.00 88.96           O
ATOM   2419  HA  LYS A 166      -6.793  11.776 -15.232  1.00 88.96           H
ATOM   2420  CB  LYS A 166      -7.611  13.309 -16.456  1.00 88.96           C
ATOM   2421 1HB  LYS A 166      -8.520  13.486 -17.032  1.00 88.96           H
ATOM   2422 2HB  LYS A 166      -7.466  14.178 -15.815  1.00 88.96           H
ATOM   2423  CG  LYS A 166      -6.420  13.163 -17.405  1.00 88.96           C
ATOM   2424 1HG  LYS A 166      -5.506  13.024 -16.829  1.00 88.96           H
ATOM   2425 2HG  LYS A 166      -6.548  12.273 -18.021  1.00 88.96           H
ATOM   2426  CD  LYS A 166      -6.281  14.395 -18.303  1.00 88.96           C
ATOM   2427 1HD  LYS A 166      -7.185  14.520 -18.898  1.00 88.96           H
ATOM   2428 2HD  LYS A 166      -6.179  15.288 -17.687  1.00 88.96           H
ATOM   2429  CE  LYS A 166      -5.068  14.265 -19.227  1.00 88.96           C
ATOM   2430 1HE  LYS A 166      -4.176  14.053 -18.638  1.00 88.96           H
ATOM   2431 2HE  LYS A 166      -5.209  13.424 -19.906  1.00 88.96           H
ATOM   2432  NZ  LYS A 166      -4.874  15.510 -20.004  1.00 88.96           N
ATOM   2433 1HZ  LYS A 166      -4.078  15.401 -20.623  1.00 88.96           H
ATOM   2434 2HZ  LYS A 166      -5.705  15.699 -20.553  1.00 88.96           H
ATOM   2435 3HZ  LYS A 166      -4.705  16.282 -19.369  1.00 88.96           H
ATOM   2436  HN  LYS A 166      -8.616  11.205 -17.304  1.00 88.96           H
ATOM   2437  N   MET A 167      -9.995  12.297 -14.671  1.00 92.05           N
ATOM   2438  CA  MET A 167     -10.982  12.516 -13.627  1.00 92.05           C
ATOM   2439  C   MET A 167     -10.927  11.403 -12.578  1.00 92.05           C
ATOM   2440  O   MET A 167     -10.963  11.673 -11.379  1.00 92.05           O
ATOM   2441  HA  MET A 167     -10.719  13.469 -13.169  1.00 92.05           H
ATOM   2442  CB  MET A 167     -12.380  12.564 -14.248  1.00 92.05           C
ATOM   2443 1HB  MET A 167     -12.553  11.661 -14.833  1.00 92.05           H
ATOM   2444 2HB  MET A 167     -13.132  12.582 -13.459  1.00 92.05           H
ATOM   2445  CG  MET A 167     -12.541  13.795 -15.141  1.00 92.05           C
ATOM   2446 1HG  MET A 167     -12.339  14.700 -14.567  1.00 92.05           H
ATOM   2447 2HG  MET A 167     -11.814  13.764 -15.953  1.00 92.05           H
ATOM   2448  SD  MET A 167     -14.195  13.854 -15.808  1.00 92.05           S
ATOM   2449  CE  MET A 167     -15.108  14.282 -14.335  1.00 92.05           C
ATOM   2450 1HE  MET A 167     -14.962  13.510 -13.580  1.00 92.05           H
ATOM   2451 2HE  MET A 167     -14.751  15.238 -13.952  1.00 92.05           H
ATOM   2452 3HE  MET A 167     -16.169  14.360 -14.575  1.00 92.05           H
ATOM   2453  HN  MET A 167     -10.371  12.181 -15.590  1.00 92.05           H
ATOM   2454  N   VAL A 168     -10.841  10.175 -13.069  1.00 91.52           N
ATOM   2455  CA  VAL A 168     -10.820   9.018 -12.190  1.00 91.52           C
ATOM   2456  C   VAL A 168      -9.616   9.119 -11.250  1.00 91.52           C
ATOM   2457  O   VAL A 168      -9.732   8.849 -10.056  1.00 91.52           O
ATOM   2458  HA  VAL A 168     -11.732   9.040 -11.594  1.00 91.52           H
ATOM   2459  CB  VAL A 168     -10.826   7.732 -13.018  1.00 91.52           C
ATOM   2460  HB  VAL A 168     -10.043   7.815 -13.773  1.00 91.52           H
ATOM   2461  CG1 VAL A 168     -10.508   6.516 -12.145  1.00 91.52           C
ATOM   2462 1HG1 VAL A 168      -9.522   6.638 -11.696  1.00 91.52           H
ATOM   2463 2HG1 VAL A 168     -11.257   6.428 -11.358  1.00 91.52           H
ATOM   2464 3HG1 VAL A 168     -10.519   5.615 -12.759  1.00 91.52           H
ATOM   2465  CG2 VAL A 168     -12.161   7.553 -13.743  1.00 91.52           C
ATOM   2466 1HG2 VAL A 168     -12.967   7.501 -13.012  1.00 91.52           H
ATOM   2467 2HG2 VAL A 168     -12.329   8.398 -14.410  1.00 91.52           H
ATOM   2468 3HG2 VAL A 168     -12.138   6.631 -14.324  1.00 91.52           H
ATOM   2469  HN  VAL A 168     -10.787   9.965 -14.045  1.00 91.52           H
ATOM   2470  N   CYS A 169      -8.488   9.508 -11.826  1.00 90.72           N
ATOM   2471  CA  CYS A 169      -7.260   9.628 -11.059  1.00 90.72           C
ATOM   2472  C   CYS A 169      -7.495  10.630  -9.927  1.00 90.72           C
ATOM   2473  O   CYS A 169      -7.157  10.363  -8.775  1.00 90.72           O
ATOM   2474  HA  CYS A 169      -7.042   8.637 -10.659  1.00 90.72           H
ATOM   2475  CB  CYS A 169      -6.078  10.033 -11.943  1.00 90.72           C
ATOM   2476 1HB  CYS A 169      -6.336  10.917 -12.525  1.00 90.72           H
ATOM   2477 2HB  CYS A 169      -5.223  10.298 -11.321  1.00 90.72           H
ATOM   2478  SG  CYS A 169      -5.633   8.655 -13.062  1.00 90.72           S
ATOM   2479  HG  CYS A 169      -6.464   8.999 -14.042  1.00 90.72           H
ATOM   2480  HN  CYS A 169      -8.405   9.739 -12.795  1.00 90.72           H
ATOM   2481  N   PHE A 170      -8.075  11.764 -10.295  1.00 93.70           N
ATOM   2482  CA  PHE A 170      -8.317  12.826  -9.334  1.00 93.70           C
ATOM   2483  C   PHE A 170      -9.215  12.340  -8.194  1.00 93.70           C
ATOM   2484  O   PHE A 170      -8.916  12.569  -7.023  1.00 93.70           O
ATOM   2485  HA  PHE A 170      -7.350  13.124  -8.930  1.00 93.70           H
ATOM   2486  CB  PHE A 170      -9.030  13.953 -10.083  1.00 93.70           C
ATOM   2487 1HB  PHE A 170      -8.417  14.256 -10.932  1.00 93.70           H
ATOM   2488 2HB  PHE A 170      -9.967  13.571 -10.488  1.00 93.70           H
ATOM   2489  CG  PHE A 170      -9.327  15.183  -9.222  1.00 93.70           C
ATOM   2490  CD1 PHE A 170     -10.567  15.358  -8.692  1.00 93.70           C
ATOM   2491  HD1 PHE A 170     -11.349  14.622  -8.880  1.00 93.70           H
ATOM   2492  CD2 PHE A 170      -8.352  16.101  -8.988  1.00 93.70           C
ATOM   2493  HD2 PHE A 170      -7.358  15.961  -9.414  1.00 93.70           H
ATOM   2494  CE1 PHE A 170     -10.843  16.499  -7.893  1.00 93.70           C
ATOM   2495  HE1 PHE A 170     -11.837  16.639  -7.467  1.00 93.70           H
ATOM   2496  CE2 PHE A 170      -8.627  17.242  -8.189  1.00 93.70           C
ATOM   2497  HE2 PHE A 170      -7.845  17.978  -8.001  1.00 93.70           H
ATOM   2498  CZ  PHE A 170      -9.867  17.417  -7.658  1.00 93.70           C
ATOM   2499  HZ  PHE A 170     -10.079  18.292  -7.045  1.00 93.70           H
ATOM   2500  HN  PHE A 170      -8.376  11.961 -11.228  1.00 93.70           H
ATOM   2501  N   THR A 171     -10.297  11.679  -8.577  1.00 94.77           N
ATOM   2502  CA  THR A 171     -11.255  11.184  -7.603  1.00 94.77           C
ATOM   2503  C   THR A 171     -10.573  10.224  -6.625  1.00 94.77           C
ATOM   2504  O   THR A 171     -10.870  10.233  -5.431  1.00 94.77           O
ATOM   2505  HA  THR A 171     -11.620  12.029  -7.019  1.00 94.77           H
ATOM   2506  CB  THR A 171     -12.419  10.549  -8.365  1.00 94.77           C
ATOM   2507  HB  THR A 171     -12.094   9.655  -8.898  1.00 94.77           H
ATOM   2508  OG1 THR A 171     -12.917  11.605  -9.182  1.00 94.77           O
ATOM   2509  HG1 THR A 171     -12.505  11.557 -10.092  1.00 94.77           H
ATOM   2510  CG2 THR A 171     -13.596  10.198  -7.452  1.00 94.77           C
ATOM   2511 1HG2 THR A 171     -13.964  11.104  -6.970  1.00 94.77           H
ATOM   2512 2HG2 THR A 171     -13.267   9.490  -6.691  1.00 94.77           H
ATOM   2513 3HG2 THR A 171     -14.395   9.751  -8.044  1.00 94.77           H
ATOM   2514  HN  THR A 171     -10.524  11.481  -9.530  1.00 94.77           H
ATOM   2515  N   ILE A 172      -9.672   9.418  -7.168  1.00 93.03           N
ATOM   2516  CA  ILE A 172      -8.980   8.423  -6.367  1.00 93.03           C
ATOM   2517  C   ILE A 172      -8.141   9.127  -5.299  1.00 93.03           C
ATOM   2518  O   ILE A 172      -8.152   8.731  -4.135  1.00 93.03           O
ATOM   2519  HA  ILE A 172      -9.738   7.819  -5.868  1.00 93.03           H
ATOM   2520  CB  ILE A 172      -8.171   7.482  -7.263  1.00 93.03           C
ATOM   2521  HB  ILE A 172      -7.653   8.084  -8.010  1.00 93.03           H
ATOM   2522  CG1 ILE A 172      -9.090   6.519  -8.018  1.00 93.03           C
ATOM   2523 1HG1 ILE A 172      -9.555   5.829  -7.314  1.00 93.03           H
ATOM   2524 2HG1 ILE A 172      -9.894   7.078  -8.496  1.00 93.03           H
ATOM   2525  CG2 ILE A 172      -7.102   6.742  -6.458  1.00 93.03           C
ATOM   2526 1HG2 ILE A 172      -6.422   7.465  -6.006  1.00 93.03           H
ATOM   2527 2HG2 ILE A 172      -7.580   6.153  -5.674  1.00 93.03           H
ATOM   2528 3HG2 ILE A 172      -6.542   6.081  -7.119  1.00 93.03           H
ATOM   2529  CD1 ILE A 172      -8.311   5.732  -9.073  1.00 93.03           C
ATOM   2530 1HD1 ILE A 172      -7.867   6.425  -9.789  1.00 93.03           H
ATOM   2531 2HD1 ILE A 172      -7.523   5.156  -8.589  1.00 93.03           H
ATOM   2532 3HD1 ILE A 172      -8.987   5.055  -9.595  1.00 93.03           H
ATOM   2533  HN  ILE A 172      -9.414   9.438  -8.134  1.00 93.03           H
ATOM   2534  N   TRP A 173      -7.433  10.159  -5.734  1.00 93.78           N
ATOM   2535  CA  TRP A 173      -6.533  10.876  -4.846  1.00 93.78           C
ATOM   2536  C   TRP A 173      -7.364  11.467  -3.706  1.00 93.78           C
ATOM   2537  O   TRP A 173      -6.987  11.363  -2.540  1.00 93.78           O
ATOM   2538  HA  TRP A 173      -5.814  10.159  -4.451  1.00 93.78           H
ATOM   2539  CB  TRP A 173      -5.733  11.932  -5.613  1.00 93.78           C
ATOM   2540 1HB  TRP A 173      -6.383  12.397  -6.355  1.00 93.78           H
ATOM   2541 2HB  TRP A 173      -5.429  12.716  -4.920  1.00 93.78           H
ATOM   2542  CG  TRP A 173      -4.491  11.382  -6.316  1.00 93.78           C
ATOM   2543  CD1 TRP A 173      -4.281  11.246  -7.633  1.00 93.78           C
ATOM   2544  HD1 TRP A 173      -5.002  11.524  -8.401  1.00 93.78           H
ATOM   2545  CD2 TRP A 173      -3.288  10.897  -5.683  1.00 93.78           C
ATOM   2546  NE1 TRP A 173      -3.035  10.711  -7.893  1.00 93.78           N
ATOM   2547  HE1 TRP A 173      -2.652  10.517  -8.796  1.00 93.78           H
ATOM   2548  CE2 TRP A 173      -2.413  10.492  -6.670  1.00 93.78           C
ATOM   2549  CE3 TRP A 173      -2.951  10.804  -4.321  1.00 93.78           C
ATOM   2550  HE3 TRP A 173      -3.625  11.117  -3.523  1.00 93.78           H
ATOM   2551  CZ2 TRP A 173      -1.144   9.966  -6.400  1.00 93.78           C
ATOM   2552  HZ2 TRP A 173      -0.470   9.653  -7.198  1.00 93.78           H
ATOM   2553  CZ3 TRP A 173      -1.679  10.276  -4.068  1.00 93.78           C
ATOM   2554  HZ3 TRP A 173      -1.368  10.181  -3.028  1.00 93.78           H
ATOM   2555  CH2 TRP A 173      -0.786   9.863  -5.051  1.00 93.78           C
ATOM   2556  HH2 TRP A 173       0.188   9.462  -4.771  1.00 93.78           H
ATOM   2557  HN  TRP A 173      -7.468  10.506  -6.671  1.00 93.78           H
ATOM   2558  N   VAL A 174      -8.480  12.074  -4.082  1.00 95.36           N
ATOM   2559  CA  VAL A 174      -9.332  12.741  -3.113  1.00 95.36           C
ATOM   2560  C   VAL A 174      -9.837  11.718  -2.094  1.00 95.36           C
ATOM   2561  O   VAL A 174      -9.810  11.970  -0.890  1.00 95.36           O
ATOM   2562  HA  VAL A 174      -8.723  13.482  -2.595  1.00 95.36           H
ATOM   2563  CB  VAL A 174     -10.465  13.478  -3.832  1.00 95.36           C
ATOM   2564  HB  VAL A 174     -10.967  12.765  -4.485  1.00 95.36           H
ATOM   2565  CG1 VAL A 174     -11.496  14.007  -2.833  1.00 95.36           C
ATOM   2566 1HG1 VAL A 174     -11.920  13.173  -2.274  1.00 95.36           H
ATOM   2567 2HG1 VAL A 174     -11.012  14.698  -2.143  1.00 95.36           H
ATOM   2568 3HG1 VAL A 174     -12.289  14.526  -3.370  1.00 95.36           H
ATOM   2569  CG2 VAL A 174      -9.916  14.609  -4.704  1.00 95.36           C
ATOM   2570 1HG2 VAL A 174      -9.377  15.321  -4.079  1.00 95.36           H
ATOM   2571 2HG2 VAL A 174      -9.238  14.196  -5.451  1.00 95.36           H
ATOM   2572 3HG2 VAL A 174     -10.742  15.116  -5.203  1.00 95.36           H
ATOM   2573  HN  VAL A 174      -8.804  12.113  -5.028  1.00 95.36           H
ATOM   2574  N   LEU A 175     -10.287  10.585  -2.613  1.00 92.64           N
ATOM   2575  CA  LEU A 175     -10.906   9.572  -1.776  1.00 92.64           C
ATOM   2576  C   LEU A 175      -9.861   9.000  -0.817  1.00 92.64           C
ATOM   2577  O   LEU A 175     -10.143   8.791   0.362  1.00 92.64           O
ATOM   2578  HA  LEU A 175     -11.682  10.064  -1.188  1.00 92.64           H
ATOM   2579  CB  LEU A 175     -11.595   8.512  -2.638  1.00 92.64           C
ATOM   2580 1HB  LEU A 175     -12.254   9.018  -3.343  1.00 92.64           H
ATOM   2581 2HB  LEU A 175     -10.833   7.999  -3.226  1.00 92.64           H
ATOM   2582  CG  LEU A 175     -12.412   7.461  -1.884  1.00 92.64           C
ATOM   2583  HG  LEU A 175     -12.514   7.786  -0.849  1.00 92.64           H
ATOM   2584  CD1 LEU A 175     -13.823   7.344  -2.463  1.00 92.64           C
ATOM   2585 1HD1 LEU A 175     -14.330   8.306  -2.380  1.00 92.64           H
ATOM   2586 2HD1 LEU A 175     -13.763   7.054  -3.511  1.00 92.64           H
ATOM   2587 3HD1 LEU A 175     -14.382   6.590  -1.908  1.00 92.64           H
ATOM   2588  CD2 LEU A 175     -11.687   6.114  -1.865  1.00 92.64           C
ATOM   2589 1HD2 LEU A 175     -11.533   5.769  -2.888  1.00 92.64           H
ATOM   2590 2HD2 LEU A 175     -10.722   6.227  -1.371  1.00 92.64           H
ATOM   2591 3HD2 LEU A 175     -12.289   5.385  -1.323  1.00 92.64           H
ATOM   2592  HN  LEU A 175     -10.233  10.355  -3.585  1.00 92.64           H
ATOM   2593  N   ALA A 176      -8.675   8.763  -1.358  1.00 92.51           N
ATOM   2594  CA  ALA A 176      -7.595   8.190  -0.572  1.00 92.51           C
ATOM   2595  C   ALA A 176      -7.230   9.149   0.562  1.00 92.51           C
ATOM   2596  O   ALA A 176      -6.936   8.716   1.675  1.00 92.51           O
ATOM   2597  HA  ALA A 176      -7.957   7.255  -0.144  1.00 92.51           H
ATOM   2598  CB  ALA A 176      -6.405   7.886  -1.485  1.00 92.51           C
ATOM   2599 1HB  ALA A 176      -6.710   7.178  -2.256  1.00 92.51           H
ATOM   2600 2HB  ALA A 176      -6.063   8.809  -1.954  1.00 92.51           H
ATOM   2601 3HB  ALA A 176      -5.596   7.456  -0.895  1.00 92.51           H
ATOM   2602  HN  ALA A 176      -8.447   8.956  -2.312  1.00 92.51           H
ATOM   2603  N   ALA A 177      -7.261  10.434   0.241  1.00 93.65           N
ATOM   2604  CA  ALA A 177      -6.897  11.456   1.207  1.00 93.65           C
ATOM   2605  C   ALA A 177      -7.886  11.423   2.374  1.00 93.65           C
ATOM   2606  O   ALA A 177      -7.483  11.471   3.536  1.00 93.65           O
ATOM   2607  HA  ALA A 177      -5.900  11.221   1.580  1.00 93.65           H
ATOM   2608  CB  ALA A 177      -6.856  12.821   0.516  1.00 93.65           C
ATOM   2609 1HB  ALA A 177      -6.117  12.800  -0.285  1.00 93.65           H
ATOM   2610 2HB  ALA A 177      -7.837  13.047   0.100  1.00 93.65           H
ATOM   2611 3HB  ALA A 177      -6.583  13.587   1.242  1.00 93.65           H
ATOM   2612  HN  ALA A 177      -7.527  10.779  -0.659  1.00 93.65           H
ATOM   2613  N   ALA A 178      -9.162  11.342   2.025  1.00 93.65           N
ATOM   2614  CA  ALA A 178     -10.215  11.385   3.025  1.00 93.65           C
ATOM   2615  C   ALA A 178     -10.075  10.181   3.959  1.00 93.65           C
ATOM   2616  O   ALA A 178     -10.325  10.290   5.158  1.00 93.65           O
ATOM   2617  HA  ALA A 178     -10.087  12.300   3.603  1.00 93.65           H
ATOM   2618  CB  ALA A 178     -11.578  11.428   2.329  1.00 93.65           C
ATOM   2619 1HB  ALA A 178     -11.637  12.317   1.701  1.00 93.65           H
ATOM   2620 2HB  ALA A 178     -11.699  10.538   1.712  1.00 93.65           H
ATOM   2621 3HB  ALA A 178     -12.368  11.460   3.080  1.00 93.65           H
ATOM   2622  HN  ALA A 178      -9.478  11.250   1.081  1.00 93.65           H
ATOM   2623  N   LEU A 179      -9.677   9.062   3.373  1.00 91.28           N
ATOM   2624  CA  LEU A 179      -9.594   7.816   4.117  1.00 91.28           C
ATOM   2625  C   LEU A 179      -8.399   7.875   5.071  1.00 91.28           C
ATOM   2626  O   LEU A 179      -8.245   7.013   5.934  1.00 91.28           O
ATOM   2627  HA  LEU A 179     -10.504   7.729   4.710  1.00 91.28           H
ATOM   2628  CB  LEU A 179      -9.560   6.622   3.161  1.00 91.28           C
ATOM   2629 1HB  LEU A 179      -8.772   6.792   2.427  1.00 91.28           H
ATOM   2630 2HB  LEU A 179      -9.280   5.735   3.730  1.00 91.28           H
ATOM   2631  CG  LEU A 179     -10.861   6.325   2.413  1.00 91.28           C
ATOM   2632  HG  LEU A 179     -11.134   7.210   1.839  1.00 91.28           H
ATOM   2633  CD1 LEU A 179     -10.670   5.181   1.415  1.00 91.28           C
ATOM   2634 1HD1 LEU A 179      -9.904   5.455   0.690  1.00 91.28           H
ATOM   2635 2HD1 LEU A 179     -10.361   4.282   1.948  1.00 91.28           H
ATOM   2636 3HD1 LEU A 179     -11.610   4.990   0.897  1.00 91.28           H
ATOM   2637  CD2 LEU A 179     -12.005   6.049   3.390  1.00 91.28           C
ATOM   2638 1HD2 LEU A 179     -11.754   5.188   4.010  1.00 91.28           H
ATOM   2639 2HD2 LEU A 179     -12.159   6.921   4.025  1.00 91.28           H
ATOM   2640 3HD2 LEU A 179     -12.918   5.841   2.832  1.00 91.28           H
ATOM   2641  HN  LEU A 179      -9.413   8.997   2.411  1.00 91.28           H
ATOM   2642  N   CYS A 180      -7.582   8.902   4.882  1.00 92.27           N
ATOM   2643  CA  CYS A 180      -6.358   9.036   5.654  1.00 92.27           C
ATOM   2644  C   CYS A 180      -6.614  10.023   6.794  1.00 92.27           C
ATOM   2645  O   CYS A 180      -5.701  10.358   7.546  1.00 92.27           O
ATOM   2646  HA  CYS A 180      -6.125   8.045   6.044  1.00 92.27           H
ATOM   2647  CB  CYS A 180      -5.182   9.469   4.777  1.00 92.27           C
ATOM   2648 1HB  CYS A 180      -5.420  10.404   4.270  1.00 92.27           H
ATOM   2649 2HB  CYS A 180      -4.305   9.658   5.397  1.00 92.27           H
ATOM   2650  SG  CYS A 180      -4.806   8.169   3.545  1.00 92.27           S
ATOM   2651  HG  CYS A 180      -5.937   8.298   2.857  1.00 92.27           H
ATOM   2652  HN  CYS A 180      -7.745   9.632   4.218  1.00 92.27           H
ATOM   2653  N   ILE A 181      -7.861  10.462   6.885  1.00 93.61           N
ATOM   2654  CA  ILE A 181      -8.239  11.441   7.890  1.00 93.61           C
ATOM   2655  C   ILE A 181      -7.902  10.895   9.279  1.00 93.61           C
ATOM   2656  O   ILE A 181      -7.288  11.588  10.090  1.00 93.61           O
ATOM   2657  HA  ILE A 181      -7.640  12.335   7.716  1.00 93.61           H
ATOM   2658  CB  ILE A 181      -9.707  11.840   7.725  1.00 93.61           C
ATOM   2659  HB  ILE A 181     -10.288  10.935   7.547  1.00 93.61           H
ATOM   2660  CG1 ILE A 181      -9.895  12.745   6.506  1.00 93.61           C
ATOM   2661 1HG1 ILE A 181      -9.394  13.698   6.676  1.00 93.61           H
ATOM   2662 2HG1 ILE A 181      -9.426  12.289   5.634  1.00 93.61           H
ATOM   2663  CG2 ILE A 181     -10.248  12.480   9.005  1.00 93.61           C
ATOM   2664 1HG2 ILE A 181     -10.169  11.771   9.828  1.00 93.61           H
ATOM   2665 2HG2 ILE A 181      -9.667  13.373   9.238  1.00 93.61           H
ATOM   2666 3HG2 ILE A 181     -11.293  12.754   8.860  1.00 93.61           H
ATOM   2667  CD1 ILE A 181     -11.380  12.986   6.227  1.00 93.61           C
ATOM   2668 1HD1 ILE A 181     -11.873  12.033   6.034  1.00 93.61           H
ATOM   2669 2HD1 ILE A 181     -11.840  13.463   7.092  1.00 93.61           H
ATOM   2670 3HD1 ILE A 181     -11.486  13.632   5.356  1.00 93.61           H
ATOM   2671  HN  ILE A 181      -8.606  10.159   6.289  1.00 93.61           H
ATOM   2672  N   PRO A 182      -8.296   9.650   9.579  1.00 91.43           N
ATOM   2673  CA  PRO A 182      -8.103   9.100  10.923  1.00 91.43           C
ATOM   2674  C   PRO A 182      -6.662   9.219  11.393  1.00 91.43           C
ATOM   2675  O   PRO A 182      -6.407   9.616  12.528  1.00 91.43           O
ATOM   2676  HA  PRO A 182      -8.686   9.668  11.647  1.00 91.43           H
ATOM   2677  CB  PRO A 182      -8.536   7.639  10.782  1.00 91.43           C
ATOM   2678 1HB  PRO A 182      -7.693   6.993  10.539  1.00 91.43           H
ATOM   2679 2HB  PRO A 182      -8.972   7.260  11.706  1.00 91.43           H
ATOM   2680  CG  PRO A 182      -9.558   7.681   9.652  1.00 91.43           C
ATOM   2681 1HG  PRO A 182      -9.698   6.701   9.197  1.00 91.43           H
ATOM   2682 2HG  PRO A 182     -10.539   7.998  10.006  1.00 91.43           H
ATOM   2683  CD  PRO A 182      -8.949   8.680   8.682  1.00 91.43           C
ATOM   2684 1HD  PRO A 182      -8.231   8.207   8.012  1.00 91.43           H
ATOM   2685 2HD  PRO A 182      -9.708   9.147   8.053  1.00 91.43           H
ATOM   2686  N   GLU A 183      -5.750   8.867  10.498  1.00 92.03           N
ATOM   2687  CA  GLU A 183      -4.335   8.880  10.827  1.00 92.03           C
ATOM   2688  C   GLU A 183      -3.889  10.296  11.198  1.00 92.03           C
ATOM   2689  O   GLU A 183      -3.089  10.479  12.114  1.00 92.03           O
ATOM   2690  HA  GLU A 183      -4.232   8.222  11.690  1.00 92.03           H
ATOM   2691  CB  GLU A 183      -3.498   8.327   9.671  1.00 92.03           C
ATOM   2692 1HB  GLU A 183      -3.888   8.700   8.724  1.00 92.03           H
ATOM   2693 2HB  GLU A 183      -2.447   8.569   9.830  1.00 92.03           H
ATOM   2694  CG  GLU A 183      -3.585   6.801   9.613  1.00 92.03           C
ATOM   2695 1HG  GLU A 183      -2.836   6.417   8.920  1.00 92.03           H
ATOM   2696 2HG  GLU A 183      -3.356   6.383  10.593  1.00 92.03           H
ATOM   2697  CD  GLU A 183      -4.977   6.347   9.171  1.00 92.03           C
ATOM   2698  OE1 GLU A 183      -5.297   5.166   9.426  1.00 92.03           O
ATOM   2699  OE2 GLU A 183      -5.691   7.192   8.588  1.00 92.03           O
ATOM   2700  HN  GLU A 183      -5.965   8.578   9.565  1.00 92.03           H
ATOM   2701  N   ILE A 184      -4.427  11.262  10.467  1.00 94.28           N
ATOM   2702  CA  ILE A 184      -4.001  12.642  10.621  1.00 94.28           C
ATOM   2703  C   ILE A 184      -4.402  13.144  12.010  1.00 94.28           C
ATOM   2704  O   ILE A 184      -3.675  13.921  12.627  1.00 94.28           O
ATOM   2705  HA  ILE A 184      -2.914  12.659  10.549  1.00 94.28           H
ATOM   2706  CB  ILE A 184      -4.544  13.501   9.477  1.00 94.28           C
ATOM   2707  HB  ILE A 184      -5.627  13.381   9.443  1.00 94.28           H
ATOM   2708  CG1 ILE A 184      -3.994  13.030   8.129  1.00 94.28           C
ATOM   2709 1HG1 ILE A 184      -2.916  13.188   8.097  1.00 94.28           H
ATOM   2710 2HG1 ILE A 184      -4.162  11.958   8.019  1.00 94.28           H
ATOM   2711  CG2 ILE A 184      -4.262  14.985   9.724  1.00 94.28           C
ATOM   2712 1HG2 ILE A 184      -4.741  15.296  10.652  1.00 94.28           H
ATOM   2713 2HG2 ILE A 184      -3.186  15.142   9.799  1.00 94.28           H
ATOM   2714 3HG2 ILE A 184      -4.658  15.572   8.896  1.00 94.28           H
ATOM   2715  CD1 ILE A 184      -4.661  13.778   6.973  1.00 94.28           C
ATOM   2716 1HD1 ILE A 184      -5.735  13.598   6.995  1.00 94.28           H
ATOM   2717 2HD1 ILE A 184      -4.470  14.847   7.074  1.00 94.28           H
ATOM   2718 3HD1 ILE A 184      -4.252  13.424   6.027  1.00 94.28           H
ATOM   2719  HN  ILE A 184      -5.141  11.114   9.782  1.00 94.28           H
ATOM   2720  N   LEU A 185      -5.558  12.678  12.461  1.00 93.52           N
ATOM   2721  CA  LEU A 185      -6.162  13.218  13.668  1.00 93.52           C
ATOM   2722  C   LEU A 185      -5.429  12.665  14.891  1.00 93.52           C
ATOM   2723  O   LEU A 185      -4.991  13.426  15.754  1.00 93.52           O
ATOM   2724  HA  LEU A 185      -6.028  14.299  13.644  1.00 93.52           H
ATOM   2725  CB  LEU A 185      -7.668  12.948  13.679  1.00 93.52           C
ATOM   2726 1HB  LEU A 185      -7.828  11.885  13.502  1.00 93.52           H
ATOM   2727 2HB  LEU A 185      -8.048  13.166  14.677  1.00 93.52           H
ATOM   2728  CG  LEU A 185      -8.498  13.736  12.664  1.00 93.52           C
ATOM   2729  HG  LEU A 185      -8.150  13.477  11.664  1.00 93.52           H
ATOM   2730  CD1 LEU A 185      -9.976  13.347  12.743  1.00 93.52           C
ATOM   2731 1HD1 LEU A 185     -10.083  12.283  12.532  1.00 93.52           H
ATOM   2732 2HD1 LEU A 185     -10.354  13.558  13.744  1.00 93.52           H
ATOM   2733 3HD1 LEU A 185     -10.543  13.921  12.011  1.00 93.52           H
ATOM   2734  CD2 LEU A 185      -8.292  15.242  12.838  1.00 93.52           C
ATOM   2735 1HD2 LEU A 185      -8.597  15.537  13.842  1.00 93.52           H
ATOM   2736 2HD2 LEU A 185      -7.240  15.484  12.692  1.00 93.52           H
ATOM   2737 3HD2 LEU A 185      -8.894  15.779  12.104  1.00 93.52           H
ATOM   2738  HN  LEU A 185      -6.077  11.948  12.019  1.00 93.52           H
ATOM   2739  N   TYR A 186      -5.317  11.345  14.928  1.00 92.27           N
ATOM   2740  CA  TYR A 186      -5.008  10.655  16.169  1.00 92.27           C
ATOM   2741  C   TYR A 186      -3.508  10.376  16.282  1.00 92.27           C
ATOM   2742  O   TYR A 186      -3.033   9.933  17.327  1.00 92.27           O
ATOM   2743  HA  TYR A 186      -5.314  11.296  16.996  1.00 92.27           H
ATOM   2744  CB  TYR A 186      -5.759   9.323  16.109  1.00 92.27           C
ATOM   2745 1HB  TYR A 186      -5.411   8.760  15.243  1.00 92.27           H
ATOM   2746 2HB  TYR A 186      -5.508   8.736  16.992  1.00 92.27           H
ATOM   2747  CG  TYR A 186      -7.280   9.470  16.027  1.00 92.27           C
ATOM   2748  CD1 TYR A 186      -7.947  10.261  16.939  1.00 92.27           C
ATOM   2749  HD1 TYR A 186      -7.391  10.782  17.719  1.00 92.27           H
ATOM   2750  CD2 TYR A 186      -7.984   8.811  15.040  1.00 92.27           C
ATOM   2751  HD2 TYR A 186      -7.457   8.186  14.319  1.00 92.27           H
ATOM   2752  CE1 TYR A 186      -9.379  10.399  16.862  1.00 92.27           C
ATOM   2753  HE1 TYR A 186      -9.918  11.021  17.576  1.00 92.27           H
ATOM   2754  CE2 TYR A 186      -9.416   8.949  14.962  1.00 92.27           C
ATOM   2755  HE2 TYR A 186      -9.984   8.434  14.188  1.00 92.27           H
ATOM   2756  CZ  TYR A 186     -10.042   9.736  15.877  1.00 92.27           C
ATOM   2757  OH  TYR A 186     -11.394   9.867  15.804  1.00 92.27           O
ATOM   2758  HH  TYR A 186     -11.716  10.490  16.516  1.00 92.27           H
ATOM   2759  HN  TYR A 186      -5.433  10.752  14.132  1.00 92.27           H
ATOM   2760  N   SER A 187      -2.804  10.647  15.193  1.00 92.91           N
ATOM   2761  CA  SER A 187      -1.357  10.519  15.186  1.00 92.91           C
ATOM   2762  C   SER A 187      -0.733  11.588  16.085  1.00 92.91           C
ATOM   2763  O   SER A 187      -0.915  12.782  15.854  1.00 92.91           O
ATOM   2764  HA  SER A 187      -1.153   9.522  15.579  1.00 92.91           H
ATOM   2765  CB  SER A 187      -0.801  10.629  13.765  1.00 92.91           C
ATOM   2766 1HB  SER A 187      -1.108  11.580  13.329  1.00 92.91           H
ATOM   2767 2HB  SER A 187       0.289  10.632  13.801  1.00 92.91           H
ATOM   2768  OG  SER A 187      -1.245   9.561  12.933  1.00 92.91           O
ATOM   2769  HG  SER A 187      -1.726   9.925  12.136  1.00 92.91           H
ATOM   2770  HN  SER A 187      -3.206  10.948  14.328  1.00 92.91           H
ATOM   2771  N   GLN A 188      -0.009  11.120  17.091  1.00 92.11           N
ATOM   2772  CA  GLN A 188       0.751  12.017  17.947  1.00 92.11           C
ATOM   2773  C   GLN A 188       2.011  11.318  18.462  1.00 92.11           C
ATOM   2774  O   GLN A 188       2.187  10.119  18.257  1.00 92.11           O
ATOM   2775  HA  GLN A 188       1.027  12.858  17.311  1.00 92.11           H
ATOM   2776  CB  GLN A 188      -0.108  12.525  19.107  1.00 92.11           C
ATOM   2777 1HB  GLN A 188       0.441  13.284  19.664  1.00 92.11           H
ATOM   2778 2HB  GLN A 188      -1.006  13.004  18.717  1.00 92.11           H
ATOM   2779  CG  GLN A 188      -0.499  11.380  20.043  1.00 92.11           C
ATOM   2780 1HG  GLN A 188      -1.041  10.617  19.483  1.00 92.11           H
ATOM   2781 2HG  GLN A 188       0.399  10.907  20.439  1.00 92.11           H
ATOM   2782  CD  GLN A 188      -1.366  11.887  21.197  1.00 92.11           C
ATOM   2783  OE1 GLN A 188      -1.938  12.963  21.151  1.00 92.11           O
ATOM   2784  NE2 GLN A 188      -1.431  11.053  22.231  1.00 92.11           N
ATOM   2785 1HE2 GLN A 188      -0.937  10.184  22.205  1.00 92.11           H
ATOM   2786 2HE2 GLN A 188      -1.974  11.296  23.035  1.00 92.11           H
ATOM   2787  HN  GLN A 188       0.064  10.151  17.325  1.00 92.11           H
ATOM   2788  N   ILE A 189       2.854  12.099  19.121  1.00 91.87           N
ATOM   2789  CA  ILE A 189       4.053  11.556  19.736  1.00 91.87           C
ATOM   2790  C   ILE A 189       3.760  11.214  21.199  1.00 91.87           C
ATOM   2791  O   ILE A 189       3.275  12.057  21.952  1.00 91.87           O
ATOM   2792  HA  ILE A 189       4.301  10.634  19.210  1.00 91.87           H
ATOM   2793  CB  ILE A 189       5.231  12.514  19.553  1.00 91.87           C
ATOM   2794  HB  ILE A 189       4.968  13.469  20.006  1.00 91.87           H
ATOM   2795  CG1 ILE A 189       5.499  12.776  18.069  1.00 91.87           C
ATOM   2796 1HG1 ILE A 189       5.861  11.864  17.595  1.00 91.87           H
ATOM   2797 2HG1 ILE A 189       4.568  13.047  17.571  1.00 91.87           H
ATOM   2798  CG2 ILE A 189       6.476  11.997  20.277  1.00 91.87           C
ATOM   2799 1HG2 ILE A 189       6.264  11.904  21.342  1.00 91.87           H
ATOM   2800 2HG2 ILE A 189       6.752  11.022  19.875  1.00 91.87           H
ATOM   2801 3HG2 ILE A 189       7.298  12.697  20.130  1.00 91.87           H
ATOM   2802  CD1 ILE A 189       6.526  13.895  17.887  1.00 91.87           C
ATOM   2803 1HD1 ILE A 189       6.150  14.812  18.342  1.00 91.87           H
ATOM   2804 2HD1 ILE A 189       7.463  13.610  18.366  1.00 91.87           H
ATOM   2805 3HD1 ILE A 189       6.697  14.061  16.823  1.00 91.87           H
ATOM   2806  HN  ILE A 189       2.729  13.085  19.237  1.00 91.87           H
ATOM   2807  N   LYS A 190       4.066   9.975  21.556  1.00 87.50           N
ATOM   2808  CA  LYS A 190       3.949   9.545  22.939  1.00 87.50           C
ATOM   2809  C   LYS A 190       5.343   9.259  23.500  1.00 87.50           C
ATOM   2810  O   LYS A 190       6.140   8.568  22.868  1.00 87.50           O
ATOM   2811  HA  LYS A 190       3.513  10.371  23.502  1.00 87.50           H
ATOM   2812  CB  LYS A 190       2.986   8.362  23.052  1.00 87.50           C
ATOM   2813 1HB  LYS A 190       2.021   8.631  22.623  1.00 87.50           H
ATOM   2814 2HB  LYS A 190       3.368   7.521  22.474  1.00 87.50           H
ATOM   2815  CG  LYS A 190       2.801   7.943  24.512  1.00 87.50           C
ATOM   2816 1HG  LYS A 190       3.584   7.238  24.794  1.00 87.50           H
ATOM   2817 2HG  LYS A 190       2.908   8.813  25.160  1.00 87.50           H
ATOM   2818  CD  LYS A 190       1.429   7.302  24.730  1.00 87.50           C
ATOM   2819 1HD  LYS A 190       0.666   8.079  24.784  1.00 87.50           H
ATOM   2820 2HD  LYS A 190       1.179   6.670  23.878  1.00 87.50           H
ATOM   2821  CE  LYS A 190       1.409   6.470  26.013  1.00 87.50           C
ATOM   2822 1HE  LYS A 190       2.347   6.601  26.553  1.00 87.50           H
ATOM   2823 2HE  LYS A 190       0.613   6.820  26.669  1.00 87.50           H
ATOM   2824  NZ  LYS A 190       1.206   5.038  25.699  1.00 87.50           N
ATOM   2825 1HZ  LYS A 190       1.317   4.488  26.543  1.00 87.50           H
ATOM   2826 2HZ  LYS A 190       0.273   4.902  25.327  1.00 87.50           H
ATOM   2827 3HZ  LYS A 190       1.891   4.743  25.011  1.00 87.50           H
ATOM   2828  HN  LYS A 190       4.389   9.273  20.921  1.00 87.50           H
ATOM   2829  N   GLU A 191       5.595   9.806  24.680  1.00 84.28           N
ATOM   2830  CA  GLU A 191       6.839   9.535  25.380  1.00 84.28           C
ATOM   2831  C   GLU A 191       6.642   8.408  26.397  1.00 84.28           C
ATOM   2832  O   GLU A 191       5.754   8.481  27.244  1.00 84.28           O
ATOM   2833  HA  GLU A 191       7.542   9.219  24.610  1.00 84.28           H
ATOM   2834  CB  GLU A 191       7.373  10.798  26.059  1.00 84.28           C
ATOM   2835 1HB  GLU A 191       6.561  11.306  26.580  1.00 84.28           H
ATOM   2836 2HB  GLU A 191       8.208  10.541  26.710  1.00 84.28           H
ATOM   2837  CG  GLU A 191       7.920  11.786  25.026  1.00 84.28           C
ATOM   2838 1HG  GLU A 191       8.670  11.292  24.408  1.00 84.28           H
ATOM   2839 2HG  GLU A 191       7.118  12.104  24.361  1.00 84.28           H
ATOM   2840  CD  GLU A 191       8.539  13.007  25.709  1.00 84.28           C
ATOM   2841  OE1 GLU A 191       9.045  13.876  24.968  1.00 84.28           O
ATOM   2842  OE2 GLU A 191       8.491  13.044  26.958  1.00 84.28           O
ATOM   2843  HN  GLU A 191       4.968  10.422  25.156  1.00 84.28           H
ATOM   2844  N   GLU A 192       7.486   7.394  26.278  1.00 76.56           N
ATOM   2845  CA  GLU A 192       7.430   6.264  27.190  1.00 76.56           C
ATOM   2846  C   GLU A 192       8.838   5.888  27.656  1.00 76.56           C
ATOM   2847  O   GLU A 192       9.723   5.648  26.837  1.00 76.56           O
ATOM   2848  HA  GLU A 192       6.838   6.606  28.039  1.00 76.56           H
ATOM   2849  CB  GLU A 192       6.730   5.069  26.540  1.00 76.56           C
ATOM   2850 1HB  GLU A 192       5.681   5.308  26.364  1.00 76.56           H
ATOM   2851 2HB  GLU A 192       7.263   4.778  25.635  1.00 76.56           H
ATOM   2852  CG  GLU A 192       6.754   3.850  27.465  1.00 76.56           C
ATOM   2853 1HG  GLU A 192       7.640   3.249  27.257  1.00 76.56           H
ATOM   2854 2HG  GLU A 192       6.826   4.177  28.502  1.00 76.56           H
ATOM   2855  CD  GLU A 192       5.498   2.996  27.280  1.00 76.56           C
ATOM   2856  OE1 GLU A 192       4.800   2.787  28.295  1.00 76.56           O
ATOM   2857  OE2 GLU A 192       5.264   2.573  26.127  1.00 76.56           O
ATOM   2858  HN  GLU A 192       8.196   7.336  25.577  1.00 76.56           H
ATOM   2859  N   SER A 193       9.001   5.847  28.970  1.00 72.83           N
ATOM   2860  CA  SER A 193      10.243   5.374  29.556  1.00 72.83           C
ATOM   2861  C   SER A 193      11.431   6.098  28.919  1.00 72.83           C
ATOM   2862  O   SER A 193      12.511   5.525  28.781  1.00 72.83           O
ATOM   2863  HA  SER A 193      10.172   5.615  30.617  1.00 72.83           H
ATOM   2864  CB  SER A 193      10.392   3.861  29.387  1.00 72.83           C
ATOM   2865 1HB  SER A 193      11.404   3.563  29.661  1.00 72.83           H
ATOM   2866 2HB  SER A 193       9.713   3.351  30.071  1.00 72.83           H
ATOM   2867  OG  SER A 193      10.120   3.444  28.051  1.00 72.83           O
ATOM   2868  HG  SER A 193      10.085   2.446  28.005  1.00 72.83           H
ATOM   2869  HN  SER A 193       8.303   6.129  29.629  1.00 72.83           H
ATOM   2870  N   GLY A 194      11.192   7.348  28.548  1.00 76.10           N
ATOM   2871  CA  GLY A 194      12.251   8.185  28.011  1.00 76.10           C
ATOM   2872  C   GLY A 194      12.415   7.964  26.506  1.00 76.10           C
ATOM   2873  O   GLY A 194      13.360   8.466  25.901  1.00 76.10           O
ATOM   2874 1HA  GLY A 194      12.025   9.233  28.206  1.00 76.10           H
ATOM   2875 2HA  GLY A 194      13.189   7.962  28.519  1.00 76.10           H
ATOM   2876  HN  GLY A 194      10.296   7.787  28.610  1.00 76.10           H
ATOM   2877  N   ILE A 195      11.478   7.212  25.946  1.00 83.81           N
ATOM   2878  CA  ILE A 195      11.506   6.920  24.523  1.00 83.81           C
ATOM   2879  C   ILE A 195      10.307   7.588  23.846  1.00 83.81           C
ATOM   2880  O   ILE A 195       9.164   7.365  24.240  1.00 83.81           O
ATOM   2881  HA  ILE A 195      12.419   7.357  24.117  1.00 83.81           H
ATOM   2882  CB  ILE A 195      11.583   5.410  24.287  1.00 83.81           C
ATOM   2883  HB  ILE A 195      10.768   4.937  24.834  1.00 83.81           H
ATOM   2884  CG1 ILE A 195      12.890   4.835  24.837  1.00 83.81           C
ATOM   2885 1HG1 ILE A 195      13.720   5.133  24.197  1.00 83.81           H
ATOM   2886 2HG1 ILE A 195      13.086   5.249  25.826  1.00 83.81           H
ATOM   2887  CG2 ILE A 195      11.388   5.075  22.807  1.00 83.81           C
ATOM   2888 1HG2 ILE A 195      10.411   5.431  22.480  1.00 83.81           H
ATOM   2889 2HG2 ILE A 195      12.167   5.561  22.219  1.00 83.81           H
ATOM   2890 3HG2 ILE A 195      11.447   3.996  22.668  1.00 83.81           H
ATOM   2891  CD1 ILE A 195      12.825   3.309  24.921  1.00 83.81           C
ATOM   2892 1HD1 ILE A 195      12.009   3.016  25.581  1.00 83.81           H
ATOM   2893 2HD1 ILE A 195      12.654   2.898  23.926  1.00 83.81           H
ATOM   2894 3HD1 ILE A 195      13.767   2.926  25.315  1.00 83.81           H
ATOM   2895  HN  ILE A 195      10.713   6.807  26.445  1.00 83.81           H
ATOM   2896  N   ALA A 196      10.610   8.393  22.838  1.00 89.96           N
ATOM   2897  CA  ALA A 196       9.569   9.039  22.058  1.00 89.96           C
ATOM   2898  C   ALA A 196       9.083   8.079  20.969  1.00 89.96           C
ATOM   2899  O   ALA A 196       9.888   7.521  20.225  1.00 89.96           O
ATOM   2900  HA  ALA A 196       8.740   9.262  22.730  1.00 89.96           H
ATOM   2901  CB  ALA A 196      10.103  10.352  21.481  1.00 89.96           C
ATOM   2902 1HB  ALA A 196      10.407  11.009  22.296  1.00 89.96           H
ATOM   2903 2HB  ALA A 196      10.961  10.145  20.841  1.00 89.96           H
ATOM   2904 3HB  ALA A 196       9.321  10.836  20.896  1.00 89.96           H
ATOM   2905  HN  ALA A 196      11.545   8.605  22.553  1.00 89.96           H
ATOM   2906  N   ILE A 197       7.770   7.917  20.911  1.00 89.18           N
ATOM   2907  CA  ILE A 197       7.170   7.000  19.957  1.00 89.18           C
ATOM   2908  C   ILE A 197       6.083   7.731  19.167  1.00 89.18           C
ATOM   2909  O   ILE A 197       5.214   8.377  19.750  1.00 89.18           O
ATOM   2910  HA  ILE A 197       7.953   6.692  19.264  1.00 89.18           H
ATOM   2911  CB  ILE A 197       6.672   5.739  20.666  1.00 89.18           C
ATOM   2912  HB  ILE A 197       5.988   6.041  21.460  1.00 89.18           H
ATOM   2913  CG1 ILE A 197       7.829   4.988  21.328  1.00 89.18           C
ATOM   2914 1HG1 ILE A 197       8.502   4.602  20.562  1.00 89.18           H
ATOM   2915 2HG1 ILE A 197       8.409   5.676  21.943  1.00 89.18           H
ATOM   2916  CG2 ILE A 197       5.883   4.845  19.707  1.00 89.18           C
ATOM   2917 1HG2 ILE A 197       5.023   5.394  19.323  1.00 89.18           H
ATOM   2918 2HG2 ILE A 197       6.524   4.549  18.876  1.00 89.18           H
ATOM   2919 3HG2 ILE A 197       5.541   3.957  20.236  1.00 89.18           H
ATOM   2920  CD1 ILE A 197       7.313   3.835  22.191  1.00 89.18           C
ATOM   2921 1HD1 ILE A 197       6.660   4.228  22.970  1.00 89.18           H
ATOM   2922 2HD1 ILE A 197       6.754   3.137  21.567  1.00 89.18           H
ATOM   2923 3HD1 ILE A 197       8.156   3.318  22.649  1.00 89.18           H
ATOM   2924  HN  ILE A 197       7.120   8.398  21.500  1.00 89.18           H
ATOM   2925  N   CYS A 198       6.168   7.605  17.850  1.00 91.65           N
ATOM   2926  CA  CYS A 198       5.100   8.074  16.984  1.00 91.65           C
ATOM   2927  C   CYS A 198       4.011   7.000  16.939  1.00 91.65           C
ATOM   2928  O   CYS A 198       4.205   5.938  16.351  1.00 91.65           O
ATOM   2929  HA  CYS A 198       4.719   8.994  17.427  1.00 91.65           H
ATOM   2930  CB  CYS A 198       5.617   8.421  15.586  1.00 91.65           C
ATOM   2931 1HB  CYS A 198       6.243   9.312  15.632  1.00 91.65           H
ATOM   2932 2HB  CYS A 198       6.242   7.611  15.209  1.00 91.65           H
ATOM   2933  SG  CYS A 198       4.210   8.704  14.451  1.00 91.65           S
ATOM   2934  HN  CYS A 198       6.946   7.193  17.377  1.00 91.65           H
ATOM   2935  N   THR A 199       2.888   7.315  17.568  1.00 91.05           N
ATOM   2936  CA  THR A 199       1.771   6.387  17.616  1.00 91.05           C
ATOM   2937  C   THR A 199       0.449   7.132  17.422  1.00 91.05           C
ATOM   2938  O   THR A 199       0.410   8.360  17.481  1.00 91.05           O
ATOM   2939  HA  THR A 199       1.870   5.688  16.786  1.00 91.05           H
ATOM   2940  CB  THR A 199       1.849   5.622  18.939  1.00 91.05           C
ATOM   2941  HB  THR A 199       2.862   5.262  19.122  1.00 91.05           H
ATOM   2942  OG1 THR A 199       0.850   4.613  18.816  1.00 91.05           O
ATOM   2943  HG1 THR A 199       0.966   3.927  19.535  1.00 91.05           H
ATOM   2944  CG2 THR A 199       1.384   6.463  20.130  1.00 91.05           C
ATOM   2945 1HG2 THR A 199       0.348   6.766  19.978  1.00 91.05           H
ATOM   2946 2HG2 THR A 199       2.013   7.348  20.217  1.00 91.05           H
ATOM   2947 3HG2 THR A 199       1.460   5.872  21.043  1.00 91.05           H
ATOM   2948  HN  THR A 199       2.735   8.185  18.039  1.00 91.05           H
ATOM   2949  N   MET A 200      -0.602   6.358  17.194  1.00 91.11           N
ATOM   2950  CA  MET A 200      -1.953   6.881  17.298  1.00 91.11           C
ATOM   2951  C   MET A 200      -2.474   6.775  18.733  1.00 91.11           C
ATOM   2952  O   MET A 200      -2.243   5.773  19.408  1.00 91.11           O
ATOM   2953  HA  MET A 200      -1.885   7.929  17.006  1.00 91.11           H
ATOM   2954  CB  MET A 200      -2.876   6.101  16.360  1.00 91.11           C
ATOM   2955 1HB  MET A 200      -2.804   5.035  16.577  1.00 91.11           H
ATOM   2956 2HB  MET A 200      -3.911   6.393  16.537  1.00 91.11           H
ATOM   2957  CG  MET A 200      -2.512   6.355  14.896  1.00 91.11           C
ATOM   2958 1HG  MET A 200      -2.490   7.426  14.699  1.00 91.11           H
ATOM   2959 2HG  MET A 200      -1.513   5.972  14.690  1.00 91.11           H
ATOM   2960  SD  MET A 200      -3.701   5.562  13.826  1.00 91.11           S
ATOM   2961  CE  MET A 200      -3.575   3.882  14.413  1.00 91.11           C
ATOM   2962 1HE  MET A 200      -2.554   3.526  14.281  1.00 91.11           H
ATOM   2963 2HE  MET A 200      -3.838   3.846  15.470  1.00 91.11           H
ATOM   2964 3HE  MET A 200      -4.257   3.247  13.847  1.00 91.11           H
ATOM   2965  HN  MET A 200      -0.541   5.392  16.944  1.00 91.11           H
ATOM   2966  N   VAL A 201      -3.166   7.822  19.156  1.00 91.64           N
ATOM   2967  CA  VAL A 201      -3.784   7.828  20.471  1.00 91.64           C
ATOM   2968  C   VAL A 201      -5.277   8.133  20.327  1.00 91.64           C
ATOM   2969  O   VAL A 201      -5.657   9.086  19.650  1.00 91.64           O
ATOM   2970  HA  VAL A 201      -3.669   6.830  20.894  1.00 91.64           H
ATOM   2971  CB  VAL A 201      -3.058   8.817  21.386  1.00 91.64           C
ATOM   2972  HB  VAL A 201      -3.144   9.809  20.943  1.00 91.64           H
ATOM   2973  CG1 VAL A 201      -3.708   8.862  22.770  1.00 91.64           C
ATOM   2974 1HG1 VAL A 201      -4.748   9.175  22.673  1.00 91.64           H
ATOM   2975 2HG1 VAL A 201      -3.668   7.872  23.223  1.00 91.64           H
ATOM   2976 3HG1 VAL A 201      -3.173   9.573  23.400  1.00 91.64           H
ATOM   2977  CG2 VAL A 201      -1.570   8.476  21.490  1.00 91.64           C
ATOM   2978 1HG2 VAL A 201      -1.455   7.472  21.899  1.00 91.64           H
ATOM   2979 2HG2 VAL A 201      -1.117   8.519  20.500  1.00 91.64           H
ATOM   2980 3HG2 VAL A 201      -1.078   9.194  22.146  1.00 91.64           H
ATOM   2981  HN  VAL A 201      -3.308   8.653  18.619  1.00 91.64           H
ATOM   2982  N   TYR A 202      -6.082   7.305  20.976  1.00 90.51           N
ATOM   2983  CA  TYR A 202      -7.526   7.430  20.872  1.00 90.51           C
ATOM   2984  C   TYR A 202      -8.109   8.107  22.115  1.00 90.51           C
ATOM   2985  O   TYR A 202      -7.695   7.816  23.236  1.00 90.51           O
ATOM   2986  HA  TYR A 202      -7.748   8.041  19.997  1.00 90.51           H
ATOM   2987  CB  TYR A 202      -8.068   6.002  20.782  1.00 90.51           C
ATOM   2988 1HB  TYR A 202      -7.717   5.436  21.644  1.00 90.51           H
ATOM   2989 2HB  TYR A 202      -9.156   6.033  20.842  1.00 90.51           H
ATOM   2990  CG  TYR A 202      -7.663   5.263  19.505  1.00 90.51           C
ATOM   2991  CD1 TYR A 202      -8.405   5.418  18.352  1.00 90.51           C
ATOM   2992  HD1 TYR A 202      -9.280   6.068  18.351  1.00 90.51           H
ATOM   2993  CD2 TYR A 202      -6.555   4.440  19.507  1.00 90.51           C
ATOM   2994  HD2 TYR A 202      -5.969   4.317  20.417  1.00 90.51           H
ATOM   2995  CE1 TYR A 202      -8.024   4.722  17.151  1.00 90.51           C
ATOM   2996  HE1 TYR A 202      -8.602   4.836  16.234  1.00 90.51           H
ATOM   2997  CE2 TYR A 202      -6.174   3.744  18.305  1.00 90.51           C
ATOM   2998  HE2 TYR A 202      -5.301   3.091  18.293  1.00 90.51           H
ATOM   2999  CZ  TYR A 202      -6.927   3.919  17.187  1.00 90.51           C
ATOM   3000  OH  TYR A 202      -6.567   3.262  16.052  1.00 90.51           O
ATOM   3001  HH  TYR A 202      -5.917   2.534  16.270  1.00 90.51           H
ATOM   3002  HN  TYR A 202      -5.764   6.560  21.563  1.00 90.51           H
ATOM   3003  N   PRO A 203      -9.076   9.017  21.940  1.00 80.01           N
ATOM   3004  CA  PRO A 203      -9.575   9.813  23.065  1.00 80.01           C
ATOM   3005  C   PRO A 203     -10.354   8.973  24.064  1.00 80.01           C
ATOM   3006  O   PRO A 203     -11.017   8.008  23.687  1.00 80.01           O
ATOM   3007  HA  PRO A 203      -8.742  10.228  23.631  1.00 80.01           H
ATOM   3008  CB  PRO A 203     -10.461  10.867  22.398  1.00 80.01           C
ATOM   3009 1HB  PRO A 203     -11.300  11.147  23.034  1.00 80.01           H
ATOM   3010 2HB  PRO A 203      -9.905  11.781  22.185  1.00 80.01           H
ATOM   3011  CG  PRO A 203     -10.924  10.197  21.136  1.00 80.01           C
ATOM   3012 1HG  PRO A 203     -11.804   9.580  21.318  1.00 80.01           H
ATOM   3013 2HG  PRO A 203     -11.200  10.930  20.379  1.00 80.01           H
ATOM   3014  CD  PRO A 203      -9.762   9.362  20.682  1.00 80.01           C
ATOM   3015 1HD  PRO A 203     -10.093   8.471  20.148  1.00 80.01           H
ATOM   3016 2HD  PRO A 203      -9.110   9.915  20.007  1.00 80.01           H
ATOM   3017  N   SER A 204     -10.252   9.366  25.326  1.00 70.24           N
ATOM   3018  CA  SER A 204     -10.459   8.432  26.419  1.00 70.24           C
ATOM   3019  C   SER A 204     -11.808   7.728  26.258  1.00 70.24           C
ATOM   3020  O   SER A 204     -11.881   6.501  26.301  1.00 70.24           O
ATOM   3021  HA  SER A 204      -9.642   7.715  26.345  1.00 70.24           H
ATOM   3022  CB  SER A 204     -10.390   9.144  27.772  1.00 70.24           C
ATOM   3023 1HB  SER A 204     -10.681   8.451  28.561  1.00 70.24           H
ATOM   3024 2HB  SER A 204      -9.361   9.442  27.973  1.00 70.24           H
ATOM   3025  OG  SER A 204     -11.233  10.292  27.814  1.00 70.24           O
ATOM   3026  HG  SER A 204     -12.162  10.025  28.071  1.00 70.24           H
ATOM   3027  HN  SER A 204     -10.033  10.301  25.604  1.00 70.24           H
ATOM   3028  N   ASP A 205     -12.843   8.536  26.077  1.00 69.22           N
ATOM   3029  CA  ASP A 205     -14.179   8.146  26.496  1.00 69.22           C
ATOM   3030  C   ASP A 205     -14.597   6.882  25.742  1.00 69.22           C
ATOM   3031  O   ASP A 205     -15.007   5.897  26.354  1.00 69.22           O
ATOM   3032  HA  ASP A 205     -14.106   7.985  27.571  1.00 69.22           H
ATOM   3033  CB  ASP A 205     -15.197   9.244  26.180  1.00 69.22           C
ATOM   3034 1HB  ASP A 205     -15.125   9.520  25.128  1.00 69.22           H
ATOM   3035 2HB  ASP A 205     -16.206   8.866  26.341  1.00 69.22           H
ATOM   3036  CG  ASP A 205     -14.963  10.477  27.054  1.00 69.22           C
ATOM   3037  OD1 ASP A 205     -14.134  10.365  27.984  1.00 69.22           O
ATOM   3038  OD2 ASP A 205     -15.617  11.504  26.774  1.00 69.22           O
ATOM   3039  HN  ASP A 205     -12.780   9.439  25.653  1.00 69.22           H
ATOM   3040  N   GLU A 206     -14.478   6.952  24.424  1.00 82.44           N
ATOM   3041  CA  GLU A 206     -14.815   5.816  23.582  1.00 82.44           C
ATOM   3042  C   GLU A 206     -13.576   5.332  22.825  1.00 82.44           C
ATOM   3043  O   GLU A 206     -13.680   4.869  21.690  1.00 82.44           O
ATOM   3044  HA  GLU A 206     -15.157   5.040  24.266  1.00 82.44           H
ATOM   3045  CB  GLU A 206     -15.946   6.168  22.614  1.00 82.44           C
ATOM   3046 1HB  GLU A 206     -15.687   7.068  22.056  1.00 82.44           H
ATOM   3047 2HB  GLU A 206     -16.162   5.312  21.974  1.00 82.44           H
ATOM   3048  CG  GLU A 206     -17.239   6.476  23.371  1.00 82.44           C
ATOM   3049 1HG  GLU A 206     -17.156   6.123  24.399  1.00 82.44           H
ATOM   3050 2HG  GLU A 206     -17.391   7.554  23.416  1.00 82.44           H
ATOM   3051  CD  GLU A 206     -18.442   5.814  22.695  1.00 82.44           C
ATOM   3052  OE1 GLU A 206     -19.255   5.222  23.436  1.00 82.44           O
ATOM   3053  OE2 GLU A 206     -18.520   5.916  21.451  1.00 82.44           O
ATOM   3054  HN  GLU A 206     -14.160   7.762  23.933  1.00 82.44           H
ATOM   3055  N   SER A 207     -12.433   5.455  23.484  1.00 88.07           N
ATOM   3056  CA  SER A 207     -11.163   5.166  22.839  1.00 88.07           C
ATOM   3057  C   SER A 207     -11.209   3.782  22.190  1.00 88.07           C
ATOM   3058  O   SER A 207     -10.811   3.619  21.037  1.00 88.07           O
ATOM   3059  HA  SER A 207     -11.041   5.940  22.082  1.00 88.07           H
ATOM   3060  CB  SER A 207     -10.008   5.245  23.839  1.00 88.07           C
ATOM   3061 1HB  SER A 207      -9.114   4.806  23.396  1.00 88.07           H
ATOM   3062 2HB  SER A 207      -9.779   6.291  24.047  1.00 88.07           H
ATOM   3063  OG  SER A 207     -10.311   4.575  25.060  1.00 88.07           O
ATOM   3064  HG  SER A 207     -10.579   5.239  25.757  1.00 88.07           H
ATOM   3065  HN  SER A 207     -12.367   5.745  24.438  1.00 88.07           H
ATOM   3066  N   THR A 208     -11.697   2.818  22.958  1.00 88.87           N
ATOM   3067  CA  THR A 208     -11.679   1.432  22.522  1.00 88.87           C
ATOM   3068  C   THR A 208     -12.552   1.253  21.278  1.00 88.87           C
ATOM   3069  O   THR A 208     -12.115   0.668  20.288  1.00 88.87           O
ATOM   3070  HA  THR A 208     -10.659   1.175  22.237  1.00 88.87           H
ATOM   3071  CB  THR A 208     -12.115   0.560  23.701  1.00 88.87           C
ATOM   3072  HB  THR A 208     -12.151  -0.491  23.416  1.00 88.87           H
ATOM   3073  OG1 THR A 208     -13.355   1.128  24.113  1.00 88.87           O
ATOM   3074  HG1 THR A 208     -13.850   0.484  24.697  1.00 88.87           H
ATOM   3075  CG2 THR A 208     -11.206   0.727  24.921  1.00 88.87           C
ATOM   3076 1HG2 THR A 208     -11.223   1.767  25.247  1.00 88.87           H
ATOM   3077 2HG2 THR A 208     -10.186   0.447  24.655  1.00 88.87           H
ATOM   3078 3HG2 THR A 208     -11.560   0.086  25.728  1.00 88.87           H
ATOM   3079  HN  THR A 208     -12.098   2.972  23.861  1.00 88.87           H
ATOM   3080  N   LYS A 209     -13.769   1.767  21.370  1.00 90.70           N
ATOM   3081  CA  LYS A 209     -14.710   1.664  20.267  1.00 90.70           C
ATOM   3082  C   LYS A 209     -14.087   2.279  19.012  1.00 90.70           C
ATOM   3083  O   LYS A 209     -14.183   1.711  17.925  1.00 90.70           O
ATOM   3084  HA  LYS A 209     -14.883   0.604  20.083  1.00 90.70           H
ATOM   3085  CB  LYS A 209     -16.056   2.282  20.651  1.00 90.70           C
ATOM   3086 1HB  LYS A 209     -15.904   3.298  21.015  1.00 90.70           H
ATOM   3087 2HB  LYS A 209     -16.693   2.352  19.770  1.00 90.70           H
ATOM   3088  CG  LYS A 209     -16.754   1.448  21.728  1.00 90.70           C
ATOM   3089 1HG  LYS A 209     -16.848   0.417  21.390  1.00 90.70           H
ATOM   3090 2HG  LYS A 209     -16.147   1.433  22.632  1.00 90.70           H
ATOM   3091  CD  LYS A 209     -18.140   2.014  22.046  1.00 90.70           C
ATOM   3092 1HD  LYS A 209     -18.062   3.082  22.251  1.00 90.70           H
ATOM   3093 2HD  LYS A 209     -18.790   1.903  21.179  1.00 90.70           H
ATOM   3094  CE  LYS A 209     -18.759   1.303  23.251  1.00 90.70           C
ATOM   3095 1HE  LYS A 209     -18.997   0.272  22.989  1.00 90.70           H
ATOM   3096 2HE  LYS A 209     -18.039   1.265  24.068  1.00 90.70           H
ATOM   3097  NZ  LYS A 209     -19.985   2.004  23.694  1.00 90.70           N
ATOM   3098 1HZ  LYS A 209     -20.368   1.534  24.506  1.00 90.70           H
ATOM   3099 2HZ  LYS A 209     -19.757   2.963  23.934  1.00 90.70           H
ATOM   3100 3HZ  LYS A 209     -20.668   1.996  22.945  1.00 90.70           H
ATOM   3101  HN  LYS A 209     -14.115   2.246  22.177  1.00 90.70           H
ATOM   3102  N   LEU A 210     -13.463   3.432  19.204  1.00 91.60           N
ATOM   3103  CA  LEU A 210     -12.910   4.179  18.087  1.00 91.60           C
ATOM   3104  C   LEU A 210     -11.803   3.355  17.426  1.00 91.60           C
ATOM   3105  O   LEU A 210     -11.756   3.240  16.202  1.00 91.60           O
ATOM   3106  HA  LEU A 210     -13.712   4.324  17.362  1.00 91.60           H
ATOM   3107  CB  LEU A 210     -12.456   5.567  18.543  1.00 91.60           C
ATOM   3108 1HB  LEU A 210     -13.298   6.064  19.023  1.00 91.60           H
ATOM   3109 2HB  LEU A 210     -11.683   5.443  19.302  1.00 91.60           H
ATOM   3110  CG  LEU A 210     -11.913   6.488  17.448  1.00 91.60           C
ATOM   3111  HG  LEU A 210     -11.096   5.973  16.942  1.00 91.60           H
ATOM   3112  CD1 LEU A 210     -12.985   6.779  16.396  1.00 91.60           C
ATOM   3113 1HD1 LEU A 210     -13.308   5.845  15.938  1.00 91.60           H
ATOM   3114 2HD1 LEU A 210     -13.837   7.265  16.870  1.00 91.60           H
ATOM   3115 3HD1 LEU A 210     -12.572   7.436  15.630  1.00 91.60           H
ATOM   3116  CD2 LEU A 210     -11.335   7.771  18.048  1.00 91.60           C
ATOM   3117 1HD2 LEU A 210     -12.115   8.300  18.595  1.00 91.60           H
ATOM   3118 2HD2 LEU A 210     -10.521   7.519  18.728  1.00 91.60           H
ATOM   3119 3HD2 LEU A 210     -10.956   8.408  17.249  1.00 91.60           H
ATOM   3120  HN  LEU A 210     -13.332   3.855  20.101  1.00 91.60           H
ATOM   3121  N   LYS A 211     -10.939   2.803  18.265  1.00 91.78           N
ATOM   3122  CA  LYS A 211      -9.849   1.974  17.780  1.00 91.78           C
ATOM   3123  C   LYS A 211     -10.422   0.817  16.957  1.00 91.78           C
ATOM   3124  O   LYS A 211      -9.995   0.584  15.827  1.00 91.78           O
ATOM   3125  HA  LYS A 211      -9.235   2.592  17.125  1.00 91.78           H
ATOM   3126  CB  LYS A 211      -8.961   1.522  18.941  1.00 91.78           C
ATOM   3127 1HB  LYS A 211      -8.525   2.393  19.430  1.00 91.78           H
ATOM   3128 2HB  LYS A 211      -9.566   1.007  19.687  1.00 91.78           H
ATOM   3129  CG  LYS A 211      -7.847   0.595  18.450  1.00 91.78           C
ATOM   3130 1HG  LYS A 211      -8.274  -0.357  18.134  1.00 91.78           H
ATOM   3131 2HG  LYS A 211      -7.363   1.033  17.577  1.00 91.78           H
ATOM   3132  CD  LYS A 211      -6.810   0.356  19.549  1.00 91.78           C
ATOM   3133 1HD  LYS A 211      -6.440   1.312  19.920  1.00 91.78           H
ATOM   3134 2HD  LYS A 211      -7.278  -0.154  20.391  1.00 91.78           H
ATOM   3135  CE  LYS A 211      -5.640  -0.481  19.026  1.00 91.78           C
ATOM   3136 1HE  LYS A 211      -5.993  -1.472  18.741  1.00 91.78           H
ATOM   3137 2HE  LYS A 211      -5.227  -0.019  18.129  1.00 91.78           H
ATOM   3138  NZ  LYS A 211      -4.587  -0.602  20.059  1.00 91.78           N
ATOM   3139 1HZ  LYS A 211      -3.735  -0.952  19.633  1.00 91.78           H
ATOM   3140 2HZ  LYS A 211      -4.410   0.308  20.470  1.00 91.78           H
ATOM   3141 3HZ  LYS A 211      -4.893  -1.245  20.780  1.00 91.78           H
ATOM   3142  HN  LYS A 211     -10.975   2.914  19.259  1.00 91.78           H
ATOM   3143  N   SER A 212     -11.378   0.124  17.557  1.00 91.21           N
ATOM   3144  CA  SER A 212     -11.975  -1.036  16.916  1.00 91.21           C
ATOM   3145  C   SER A 212     -12.566  -0.640  15.562  1.00 91.21           C
ATOM   3146  O   SER A 212     -12.422  -1.368  14.581  1.00 91.21           O
ATOM   3147  HA  SER A 212     -11.157  -1.745  16.784  1.00 91.21           H
ATOM   3148  CB  SER A 212     -13.053  -1.662  17.804  1.00 91.21           C
ATOM   3149 1HB  SER A 212     -13.905  -0.986  17.871  1.00 91.21           H
ATOM   3150 2HB  SER A 212     -13.412  -2.583  17.344  1.00 91.21           H
ATOM   3151  OG  SER A 212     -12.568  -1.944  19.114  1.00 91.21           O
ATOM   3152  HG  SER A 212     -12.709  -1.153  19.709  1.00 91.21           H
ATOM   3153  HN  SER A 212     -11.745   0.343  18.461  1.00 91.21           H
ATOM   3154  N   ALA A 213     -13.220   0.512  15.552  1.00 92.01           N
ATOM   3155  CA  ALA A 213     -13.882   0.987  14.349  1.00 92.01           C
ATOM   3156  C   ALA A 213     -12.830   1.299  13.283  1.00 92.01           C
ATOM   3157  O   ALA A 213     -12.972   0.897  12.129  1.00 92.01           O
ATOM   3158  HA  ALA A 213     -14.527   0.186  13.987  1.00 92.01           H
ATOM   3159  CB  ALA A 213     -14.747   2.202  14.687  1.00 92.01           C
ATOM   3160 1HB  ALA A 213     -15.497   1.920  15.427  1.00 92.01           H
ATOM   3161 2HB  ALA A 213     -14.118   2.995  15.092  1.00 92.01           H
ATOM   3162 3HB  ALA A 213     -15.244   2.558  13.784  1.00 92.01           H
ATOM   3163  HN  ALA A 213     -13.302   1.116  16.345  1.00 92.01           H
ATOM   3164  N   VAL A 214     -11.797   2.013  13.707  1.00 90.00           N
ATOM   3165  CA  VAL A 214     -10.749   2.430  12.792  1.00 90.00           C
ATOM   3166  C   VAL A 214     -10.056   1.193  12.219  1.00 90.00           C
ATOM   3167  O   VAL A 214      -9.753   1.142  11.028  1.00 90.00           O
ATOM   3168  HA  VAL A 214     -11.223   2.976  11.976  1.00 90.00           H
ATOM   3169  CB  VAL A 214      -9.784   3.383  13.500  1.00 90.00           C
ATOM   3170  HB  VAL A 214      -9.493   2.923  14.445  1.00 90.00           H
ATOM   3171  CG1 VAL A 214      -8.516   3.595  12.671  1.00 90.00           C
ATOM   3172 1HG1 VAL A 214      -8.016   2.639  12.521  1.00 90.00           H
ATOM   3173 2HG1 VAL A 214      -8.781   4.023  11.704  1.00 90.00           H
ATOM   3174 3HG1 VAL A 214      -7.847   4.276  13.198  1.00 90.00           H
ATOM   3175  CG2 VAL A 214     -10.463   4.717  13.816  1.00 90.00           C
ATOM   3176 1HG2 VAL A 214     -10.796   5.183  12.889  1.00 90.00           H
ATOM   3177 2HG2 VAL A 214     -11.322   4.543  14.464  1.00 90.00           H
ATOM   3178 3HG2 VAL A 214      -9.755   5.375  14.320  1.00 90.00           H
ATOM   3179  HN  VAL A 214     -11.671   2.304  14.655  1.00 90.00           H
ATOM   3180  N   LEU A 215      -9.824   0.225  13.094  1.00 90.95           N
ATOM   3181  CA  LEU A 215      -9.161  -1.004  12.692  1.00 90.95           C
ATOM   3182  C   LEU A 215     -10.038  -1.743  11.680  1.00 90.95           C
ATOM   3183  O   LEU A 215      -9.547  -2.216  10.656  1.00 90.95           O
ATOM   3184  HA  LEU A 215      -8.227  -0.727  12.203  1.00 90.95           H
ATOM   3185  CB  LEU A 215      -8.799  -1.843  13.920  1.00 90.95           C
ATOM   3186 1HB  LEU A 215      -9.593  -1.733  14.658  1.00 90.95           H
ATOM   3187 2HB  LEU A 215      -8.780  -2.892  13.625  1.00 90.95           H
ATOM   3188  CG  LEU A 215      -7.466  -1.506  14.592  1.00 90.95           C
ATOM   3189  HG  LEU A 215      -7.352  -0.422  14.601  1.00 90.95           H
ATOM   3190  CD1 LEU A 215      -7.453  -1.975  16.048  1.00 90.95           C
ATOM   3191 1HD1 LEU A 215      -8.255  -1.481  16.596  1.00 90.95           H
ATOM   3192 2HD1 LEU A 215      -7.600  -3.055  16.084  1.00 90.95           H
ATOM   3193 3HD1 LEU A 215      -6.494  -1.724  16.502  1.00 90.95           H
ATOM   3194  CD2 LEU A 215      -6.291  -2.077  13.795  1.00 90.95           C
ATOM   3195 1HD2 LEU A 215      -6.387  -3.161  13.732  1.00 90.95           H
ATOM   3196 2HD2 LEU A 215      -6.293  -1.653  12.791  1.00 90.95           H
ATOM   3197 3HD2 LEU A 215      -5.356  -1.824  14.295  1.00 90.95           H
ATOM   3198  HN  LEU A 215     -10.080   0.272  14.059  1.00 90.95           H
ATOM   3199  N   THR A 216     -11.321  -1.821  12.001  1.00 91.70           N
ATOM   3200  CA  THR A 216     -12.266  -2.517  11.145  1.00 91.70           C
ATOM   3201  C   THR A 216     -12.286  -1.888   9.750  1.00 91.70           C
ATOM   3202  O   THR A 216     -12.284  -2.598   8.745  1.00 91.70           O
ATOM   3203  HA  THR A 216     -11.929  -3.547  11.026  1.00 91.70           H
ATOM   3204  CB  THR A 216     -13.631  -2.502  11.837  1.00 91.70           C
ATOM   3205  HB  THR A 216     -13.999  -1.483  11.949  1.00 91.70           H
ATOM   3206  OG1 THR A 216     -13.412  -3.215  13.051  1.00 91.70           O
ATOM   3207  HG1 THR A 216     -13.332  -2.573  13.814  1.00 91.70           H
ATOM   3208  CG2 THR A 216     -14.673  -3.342  11.095  1.00 91.70           C
ATOM   3209 1HG2 THR A 216     -14.334  -4.377  11.042  1.00 91.70           H
ATOM   3210 2HG2 THR A 216     -14.804  -2.950  10.086  1.00 91.70           H
ATOM   3211 3HG2 THR A 216     -15.622  -3.297  11.628  1.00 91.70           H
ATOM   3212  HN  THR A 216     -11.716  -1.419  12.827  1.00 91.70           H
ATOM   3213  N   LEU A 217     -12.303  -0.563   9.733  1.00 88.16           N
ATOM   3214  CA  LEU A 217     -12.332   0.169   8.478  1.00 88.16           C
ATOM   3215  C   LEU A 217     -11.087  -0.180   7.661  1.00 88.16           C
ATOM   3216  O   LEU A 217     -11.165  -0.347   6.444  1.00 88.16           O
ATOM   3217  HA  LEU A 217     -13.212  -0.163   7.927  1.00 88.16           H
ATOM   3218  CB  LEU A 217     -12.498   1.668   8.736  1.00 88.16           C
ATOM   3219 1HB  LEU A 217     -13.365   1.812   9.380  1.00 88.16           H
ATOM   3220 2HB  LEU A 217     -11.628   2.019   9.291  1.00 88.16           H
ATOM   3221  CG  LEU A 217     -12.666   2.547   7.496  1.00 88.16           C
ATOM   3222  HG  LEU A 217     -11.864   2.310   6.797  1.00 88.16           H
ATOM   3223  CD1 LEU A 217     -13.988   2.247   6.786  1.00 88.16           C
ATOM   3224 1HD1 LEU A 217     -14.005   1.201   6.478  1.00 88.16           H
ATOM   3225 2HD1 LEU A 217     -14.818   2.439   7.466  1.00 88.16           H
ATOM   3226 3HD1 LEU A 217     -14.082   2.886   5.908  1.00 88.16           H
ATOM   3227  CD2 LEU A 217     -12.531   4.029   7.852  1.00 88.16           C
ATOM   3228 1HD2 LEU A 217     -13.297   4.300   8.579  1.00 88.16           H
ATOM   3229 2HD2 LEU A 217     -11.545   4.212   8.278  1.00 88.16           H
ATOM   3230 3HD2 LEU A 217     -12.655   4.632   6.952  1.00 88.16           H
ATOM   3231  HN  LEU A 217     -12.299   0.006  10.555  1.00 88.16           H
ATOM   3232  N   LYS A 218      -9.967  -0.281   8.361  1.00 86.06           N
ATOM   3233  CA  LYS A 218      -8.703  -0.586   7.712  1.00 86.06           C
ATOM   3234  C   LYS A 218      -8.773  -1.987   7.102  1.00 86.06           C
ATOM   3235  O   LYS A 218      -8.259  -2.218   6.008  1.00 86.06           O
ATOM   3236  HA  LYS A 218      -8.567   0.135   6.907  1.00 86.06           H
ATOM   3237  CB  LYS A 218      -7.540  -0.399   8.689  1.00 86.06           C
ATOM   3238 1HB  LYS A 218      -7.775  -0.882   9.637  1.00 86.06           H
ATOM   3239 2HB  LYS A 218      -6.648  -0.886   8.296  1.00 86.06           H
ATOM   3240  CG  LYS A 218      -7.255   1.086   8.923  1.00 86.06           C
ATOM   3241 1HG  LYS A 218      -6.867   1.534   8.009  1.00 86.06           H
ATOM   3242 2HG  LYS A 218      -8.183   1.605   9.163  1.00 86.06           H
ATOM   3243  CD  LYS A 218      -6.249   1.278  10.060  1.00 86.06           C
ATOM   3244 1HD  LYS A 218      -6.605   0.771  10.956  1.00 86.06           H
ATOM   3245 2HD  LYS A 218      -5.298   0.819   9.790  1.00 86.06           H
ATOM   3246  CE  LYS A 218      -6.037   2.764  10.359  1.00 86.06           C
ATOM   3247 1HE  LYS A 218      -5.901   3.313   9.427  1.00 86.06           H
ATOM   3248 2HE  LYS A 218      -6.923   3.173  10.844  1.00 86.06           H
ATOM   3249  NZ  LYS A 218      -4.856   2.954  11.230  1.00 86.06           N
ATOM   3250 1HZ  LYS A 218      -4.994   3.771  11.814  1.00 86.06           H
ATOM   3251 2HZ  LYS A 218      -4.734   2.136  11.817  1.00 86.06           H
ATOM   3252 3HZ  LYS A 218      -4.030   3.084  10.656  1.00 86.06           H
ATOM   3253  HN  LYS A 218      -9.914  -0.158   9.352  1.00 86.06           H
ATOM   3254  N   VAL A 219      -9.414  -2.886   7.835  1.00 87.36           N
ATOM   3255  CA  VAL A 219      -9.499  -4.273   7.412  1.00 87.36           C
ATOM   3256  C   VAL A 219     -10.391  -4.371   6.172  1.00 87.36           C
ATOM   3257  O   VAL A 219     -10.055  -5.066   5.215  1.00 87.36           O
ATOM   3258  HA  VAL A 219      -8.493  -4.599   7.146  1.00 87.36           H
ATOM   3259  CB  VAL A 219      -9.988  -5.144   8.570  1.00 87.36           C
ATOM   3260  HB  VAL A 219     -10.861  -4.660   9.008  1.00 87.36           H
ATOM   3261  CG1 VAL A 219     -10.417  -6.527   8.074  1.00 87.36           C
ATOM   3262 1HG1 VAL A 219     -11.227  -6.418   7.352  1.00 87.36           H
ATOM   3263 2HG1 VAL A 219      -9.570  -7.021   7.599  1.00 87.36           H
ATOM   3264 3HG1 VAL A 219     -10.761  -7.125   8.917  1.00 87.36           H
ATOM   3265  CG2 VAL A 219      -8.920  -5.260   9.659  1.00 87.36           C
ATOM   3266 1HG2 VAL A 219      -8.020  -5.711   9.239  1.00 87.36           H
ATOM   3267 2HG2 VAL A 219      -8.683  -4.268  10.043  1.00 87.36           H
ATOM   3268 3HG2 VAL A 219      -9.294  -5.885  10.470  1.00 87.36           H
ATOM   3269  HN  VAL A 219      -9.869  -2.679   8.701  1.00 87.36           H
ATOM   3270  N   ILE A 220     -11.510  -3.664   6.231  1.00 87.48           N
ATOM   3271  CA  ILE A 220     -12.497  -3.735   5.167  1.00 87.48           C
ATOM   3272  C   ILE A 220     -11.912  -3.124   3.892  1.00 87.48           C
ATOM   3273  O   ILE A 220     -11.867  -3.776   2.851  1.00 87.48           O
ATOM   3274  HA  ILE A 220     -12.701  -4.790   4.981  1.00 87.48           H
ATOM   3275  CB  ILE A 220     -13.811  -3.091   5.611  1.00 87.48           C
ATOM   3276  HB  ILE A 220     -13.584  -2.121   6.054  1.00 87.48           H
ATOM   3277  CG1 ILE A 220     -14.497  -3.931   6.691  1.00 87.48           C
ATOM   3278 1HG1 ILE A 220     -14.820  -4.882   6.266  1.00 87.48           H
ATOM   3279 2HG1 ILE A 220     -13.785  -4.162   7.484  1.00 87.48           H
ATOM   3280  CG2 ILE A 220     -14.730  -2.837   4.414  1.00 87.48           C
ATOM   3281 1HG2 ILE A 220     -14.233  -2.168   3.711  1.00 87.48           H
ATOM   3282 2HG2 ILE A 220     -14.953  -3.782   3.920  1.00 87.48           H
ATOM   3283 3HG2 ILE A 220     -15.657  -2.378   4.758  1.00 87.48           H
ATOM   3284  CD1 ILE A 220     -15.701  -3.193   7.278  1.00 87.48           C
ATOM   3285 1HD1 ILE A 220     -15.371  -2.254   7.723  1.00 87.48           H
ATOM   3286 2HD1 ILE A 220     -16.422  -2.986   6.486  1.00 87.48           H
ATOM   3287 3HD1 ILE A 220     -16.170  -3.813   8.042  1.00 87.48           H
ATOM   3288  HN  ILE A 220     -11.746  -3.052   6.986  1.00 87.48           H
ATOM   3289  N   LEU A 221     -11.479  -1.878   4.017  1.00 81.99           N
ATOM   3290  CA  LEU A 221     -11.047  -1.116   2.858  1.00 81.99           C
ATOM   3291  C   LEU A 221      -9.610  -1.506   2.503  1.00 81.99           C
ATOM   3292  O   LEU A 221      -9.175  -1.320   1.368  1.00 81.99           O
ATOM   3293  HA  LEU A 221     -11.694  -1.392   2.025  1.00 81.99           H
ATOM   3294  CB  LEU A 221     -11.235   0.383   3.100  1.00 81.99           C
ATOM   3295 1HB  LEU A 221     -10.605   0.677   3.940  1.00 81.99           H
ATOM   3296 2HB  LEU A 221     -10.872   0.921   2.225  1.00 81.99           H
ATOM   3297  CG  LEU A 221     -12.667   0.841   3.389  1.00 81.99           C
ATOM   3298  HG  LEU A 221     -12.999   0.363   4.310  1.00 81.99           H
ATOM   3299  CD1 LEU A 221     -12.723   2.352   3.617  1.00 81.99           C
ATOM   3300 1HD1 LEU A 221     -12.094   2.615   4.467  1.00 81.99           H
ATOM   3301 2HD1 LEU A 221     -12.364   2.868   2.726  1.00 81.99           H
ATOM   3302 3HD1 LEU A 221     -13.752   2.651   3.819  1.00 81.99           H
ATOM   3303  CD2 LEU A 221     -13.620   0.392   2.279  1.00 81.99           C
ATOM   3304 1HD2 LEU A 221     -13.300   0.822   1.329  1.00 81.99           H
ATOM   3305 2HD2 LEU A 221     -13.608  -0.695   2.207  1.00 81.99           H
ATOM   3306 3HD2 LEU A 221     -14.630   0.731   2.509  1.00 81.99           H
ATOM   3307  HN  LEU A 221     -11.421  -1.390   4.888  1.00 81.99           H
ATOM   3308  N   GLY A 222      -8.913  -2.039   3.496  1.00 74.92           N
ATOM   3309  CA  GLY A 222      -7.491  -2.300   3.356  1.00 74.92           C
ATOM   3310  C   GLY A 222      -7.246  -3.654   2.687  1.00 74.92           C
ATOM   3311  O   GLY A 222      -6.179  -3.887   2.121  1.00 74.92           O
ATOM   3312 1HA  GLY A 222      -7.028  -1.510   2.765  1.00 74.92           H
ATOM   3313 2HA  GLY A 222      -7.016  -2.284   4.337  1.00 74.92           H
ATOM   3314  HN  GLY A 222      -9.304  -2.289   4.382  1.00 74.92           H
ATOM   3315  N   PHE A 223      -8.252  -4.512   2.774  1.00 75.54           N
ATOM   3316  CA  PHE A 223      -8.121  -5.872   2.280  1.00 75.54           C
ATOM   3317  C   PHE A 223      -9.376  -6.303   1.519  1.00 75.54           C
ATOM   3318  O   PHE A 223      -9.332  -6.504   0.306  1.00 75.54           O
ATOM   3319  HA  PHE A 223      -7.265  -5.890   1.606  1.00 75.54           H
ATOM   3320  CB  PHE A 223      -7.944  -6.776   3.502  1.00 75.54           C
ATOM   3321 1HB  PHE A 223      -7.111  -6.406   4.098  1.00 75.54           H
ATOM   3322 2HB  PHE A 223      -8.837  -6.707   4.124  1.00 75.54           H
ATOM   3323  CG  PHE A 223      -7.693  -8.246   3.157  1.00 75.54           C
ATOM   3324  CD1 PHE A 223      -8.609  -9.191   3.500  1.00 75.54           C
ATOM   3325  HD1 PHE A 223      -9.522  -8.901   4.020  1.00 75.54           H
ATOM   3326  CD2 PHE A 223      -6.554  -8.607   2.509  1.00 75.54           C
ATOM   3327  HD2 PHE A 223      -5.819  -7.850   2.234  1.00 75.54           H
ATOM   3328  CE1 PHE A 223      -8.376 -10.555   3.180  1.00 75.54           C
ATOM   3329  HE1 PHE A 223      -9.110 -11.312   3.455  1.00 75.54           H
ATOM   3330  CE2 PHE A 223      -6.320  -9.971   2.189  1.00 75.54           C
ATOM   3331  HE2 PHE A 223      -5.407 -10.260   1.669  1.00 75.54           H
ATOM   3332  CZ  PHE A 223      -7.236 -10.916   2.532  1.00 75.54           C
ATOM   3333  HZ  PHE A 223      -7.057 -11.962   2.286  1.00 75.54           H
ATOM   3334  HN  PHE A 223      -9.143  -4.291   3.172  1.00 75.54           H
ATOM   3335  N   PHE A 224     -10.465  -6.432   2.262  1.00 82.54           N
ATOM   3336  CA  PHE A 224     -11.624  -7.158   1.771  1.00 82.54           C
ATOM   3337  C   PHE A 224     -12.170  -6.520   0.493  1.00 82.54           C
ATOM   3338  O   PHE A 224     -12.411  -7.210  -0.496  1.00 82.54           O
ATOM   3339  HA  PHE A 224     -11.301  -8.177   1.557  1.00 82.54           H
ATOM   3340  CB  PHE A 224     -12.694  -7.082   2.862  1.00 82.54           C
ATOM   3341 1HB  PHE A 224     -12.655  -6.097   3.327  1.00 82.54           H
ATOM   3342 2HB  PHE A 224     -13.677  -7.178   2.400  1.00 82.54           H
ATOM   3343  CG  PHE A 224     -12.552  -8.149   3.949  1.00 82.54           C
ATOM   3344  CD1 PHE A 224     -12.992  -9.416   3.721  1.00 82.54           C
ATOM   3345  HD1 PHE A 224     -13.446  -9.670   2.764  1.00 82.54           H
ATOM   3346  CD2 PHE A 224     -11.985  -7.832   5.144  1.00 82.54           C
ATOM   3347  HD2 PHE A 224     -11.632  -6.817   5.327  1.00 82.54           H
ATOM   3348  CE1 PHE A 224     -12.859 -10.406   4.730  1.00 82.54           C
ATOM   3349  HE1 PHE A 224     -13.212 -11.421   4.547  1.00 82.54           H
ATOM   3350  CE2 PHE A 224     -11.852  -8.822   6.153  1.00 82.54           C
ATOM   3351  HE2 PHE A 224     -11.398  -8.567   7.111  1.00 82.54           H
ATOM   3352  CZ  PHE A 224     -12.292 -10.088   5.925  1.00 82.54           C
ATOM   3353  HZ  PHE A 224     -12.191 -10.849   6.699  1.00 82.54           H
ATOM   3354  HN  PHE A 224     -10.563  -6.052   3.182  1.00 82.54           H
ATOM   3355  N   LEU A 225     -12.350  -5.208   0.554  1.00 80.61           N
ATOM   3356  CA  LEU A 225     -12.875  -4.471  -0.582  1.00 80.61           C
ATOM   3357  C   LEU A 225     -11.924  -4.628  -1.770  1.00 80.61           C
ATOM   3358  O   LEU A 225     -12.347  -4.997  -2.864  1.00 80.61           O
ATOM   3359  HA  LEU A 225     -13.834  -4.917  -0.846  1.00 80.61           H
ATOM   3360  CB  LEU A 225     -13.144  -3.014  -0.198  1.00 80.61           C
ATOM   3361 1HB  LEU A 225     -13.857  -3.002   0.626  1.00 80.61           H
ATOM   3362 2HB  LEU A 225     -12.216  -2.581   0.177  1.00 80.61           H
ATOM   3363  CG  LEU A 225     -13.680  -2.114  -1.313  1.00 80.61           C
ATOM   3364  HG  LEU A 225     -13.040  -2.236  -2.187  1.00 80.61           H
ATOM   3365  CD1 LEU A 225     -15.092  -2.534  -1.724  1.00 80.61           C
ATOM   3366 1HD1 LEU A 225     -15.076  -3.563  -2.083  1.00 80.61           H
ATOM   3367 2HD1 LEU A 225     -15.759  -2.459  -0.865  1.00 80.61           H
ATOM   3368 3HD1 LEU A 225     -15.449  -1.878  -2.518  1.00 80.61           H
ATOM   3369  CD2 LEU A 225     -13.615  -0.641  -0.907  1.00 80.61           C
ATOM   3370 1HD2 LEU A 225     -14.216  -0.483  -0.011  1.00 80.61           H
ATOM   3371 2HD2 LEU A 225     -12.580  -0.365  -0.702  1.00 80.61           H
ATOM   3372 3HD2 LEU A 225     -14.002  -0.023  -1.717  1.00 80.61           H
ATOM   3373  HN  LEU A 225     -12.144  -4.653   1.360  1.00 80.61           H
ATOM   3374  N   PRO A 226     -10.627  -4.351  -1.578  1.00 73.69           N
ATOM   3375  CA  PRO A 226      -9.644  -4.567  -2.643  1.00 73.69           C
ATOM   3376  C   PRO A 226      -9.703  -5.978  -3.205  1.00 73.69           C
ATOM   3377  O   PRO A 226      -9.733  -6.165  -4.420  1.00 73.69           O
ATOM   3378  HA  PRO A 226      -9.859  -3.914  -3.489  1.00 73.69           H
ATOM   3379  CB  PRO A 226      -8.304  -4.282  -1.962  1.00 73.69           C
ATOM   3380 1HB  PRO A 226      -7.862  -5.189  -1.551  1.00 73.69           H
ATOM   3381 2HB  PRO A 226      -7.579  -3.864  -2.661  1.00 73.69           H
ATOM   3382  CG  PRO A 226      -8.668  -3.287  -0.867  1.00 73.69           C
ATOM   3383 1HG  PRO A 226      -7.913  -3.253  -0.082  1.00 73.69           H
ATOM   3384 2HG  PRO A 226      -8.753  -2.271  -1.255  1.00 73.69           H
ATOM   3385  CD  PRO A 226      -9.999  -3.816  -0.357  1.00 73.69           C
ATOM   3386 1HD  PRO A 226      -9.864  -4.592   0.397  1.00 73.69           H
ATOM   3387 2HD  PRO A 226     -10.597  -3.030   0.104  1.00 73.69           H
ATOM   3388  N   PHE A 227      -9.716  -6.942  -2.297  1.00 77.59           N
ATOM   3389  CA  PHE A 227      -9.580  -8.336  -2.683  1.00 77.59           C
ATOM   3390  C   PHE A 227     -10.763  -8.785  -3.543  1.00 77.59           C
ATOM   3391  O   PHE A 227     -10.577  -9.429  -4.574  1.00 77.59           O
ATOM   3392  HA  PHE A 227      -8.660  -8.423  -3.261  1.00 77.59           H
ATOM   3393  CB  PHE A 227      -9.561  -9.158  -1.393  1.00 77.59           C
ATOM   3394 1HB  PHE A 227      -8.691  -8.869  -0.803  1.00 77.59           H
ATOM   3395 2HB  PHE A 227     -10.443  -8.910  -0.803  1.00 77.59           H
ATOM   3396  CG  PHE A 227      -9.526 -10.671  -1.619  1.00 77.59           C
ATOM   3397  CD1 PHE A 227     -10.661 -11.406  -1.476  1.00 77.59           C
ATOM   3398  HD1 PHE A 227     -11.596 -10.917  -1.200  1.00 77.59           H
ATOM   3399  CD2 PHE A 227      -8.360 -11.281  -1.964  1.00 77.59           C
ATOM   3400  HD2 PHE A 227      -7.450 -10.691  -2.078  1.00 77.59           H
ATOM   3401  CE1 PHE A 227     -10.629 -12.810  -1.686  1.00 77.59           C
ATOM   3402  HE1 PHE A 227     -11.539 -13.399  -1.571  1.00 77.59           H
ATOM   3403  CE2 PHE A 227      -8.328 -12.685  -2.174  1.00 77.59           C
ATOM   3404  HE2 PHE A 227      -7.394 -13.173  -2.450  1.00 77.59           H
ATOM   3405  CZ  PHE A 227      -9.463 -13.420  -2.030  1.00 77.59           C
ATOM   3406  HZ  PHE A 227      -9.439 -14.497  -2.192  1.00 77.59           H
ATOM   3407  HN  PHE A 227      -9.818  -6.784  -1.315  1.00 77.59           H
ATOM   3408  N   VAL A 228     -11.954  -8.429  -3.085  1.00 81.62           N
ATOM   3409  CA  VAL A 228     -13.169  -8.796  -3.794  1.00 81.62           C
ATOM   3410  C   VAL A 228     -13.156  -8.157  -5.184  1.00 81.62           C
ATOM   3411  O   VAL A 228     -13.460  -8.817  -6.177  1.00 81.62           O
ATOM   3412  HA  VAL A 228     -13.169  -9.880  -3.906  1.00 81.62           H
ATOM   3413  CB  VAL A 228     -14.395  -8.405  -2.968  1.00 81.62           C
ATOM   3414  HB  VAL A 228     -14.272  -7.369  -2.654  1.00 81.62           H
ATOM   3415  CG1 VAL A 228     -15.672  -8.493  -3.807  1.00 81.62           C
ATOM   3416 1HG1 VAL A 228     -15.594  -7.817  -4.658  1.00 81.62           H
ATOM   3417 2HG1 VAL A 228     -15.802  -9.515  -4.164  1.00 81.62           H
ATOM   3418 3HG1 VAL A 228     -16.529  -8.210  -3.195  1.00 81.62           H
ATOM   3419  CG2 VAL A 228     -14.506  -9.268  -1.709  1.00 81.62           C
ATOM   3420 1HG2 VAL A 228     -14.596 -10.316  -1.993  1.00 81.62           H
ATOM   3421 2HG2 VAL A 228     -13.615  -9.133  -1.096  1.00 81.62           H
ATOM   3422 3HG2 VAL A 228     -15.386  -8.969  -1.140  1.00 81.62           H
ATOM   3423  HN  VAL A 228     -12.097  -7.900  -2.249  1.00 81.62           H
ATOM   3424  N   VAL A 229     -12.801  -6.881  -5.211  1.00 74.17           N
ATOM   3425  CA  VAL A 229     -12.815  -6.126  -6.452  1.00 74.17           C
ATOM   3426  C   VAL A 229     -11.876  -6.792  -7.460  1.00 74.17           C
ATOM   3427  O   VAL A 229     -12.253  -7.021  -8.608  1.00 74.17           O
ATOM   3428  HA  VAL A 229     -13.831  -6.158  -6.845  1.00 74.17           H
ATOM   3429  CB  VAL A 229     -12.458  -4.663  -6.179  1.00 74.17           C
ATOM   3430  HB  VAL A 229     -11.594  -4.647  -5.515  1.00 74.17           H
ATOM   3431  CG1 VAL A 229     -12.071  -3.943  -7.471  1.00 74.17           C
ATOM   3432 1HG1 VAL A 229     -11.207  -4.435  -7.917  1.00 74.17           H
ATOM   3433 2HG1 VAL A 229     -12.908  -3.974  -8.169  1.00 74.17           H
ATOM   3434 3HG1 VAL A 229     -11.823  -2.905  -7.249  1.00 74.17           H
ATOM   3435  CG2 VAL A 229     -13.607  -3.942  -5.471  1.00 74.17           C
ATOM   3436 1HG2 VAL A 229     -14.497  -3.973  -6.100  1.00 74.17           H
ATOM   3437 2HG2 VAL A 229     -13.816  -4.434  -4.522  1.00 74.17           H
ATOM   3438 3HG2 VAL A 229     -13.328  -2.904  -5.289  1.00 74.17           H
ATOM   3439  HN  VAL A 229     -12.508  -6.365  -4.405  1.00 74.17           H
ATOM   3440  N   MET A 230     -10.670  -7.084  -6.993  1.00 74.81           N
ATOM   3441  CA  MET A 230      -9.661  -7.683  -7.850  1.00 74.81           C
ATOM   3442  C   MET A 230     -10.113  -9.057  -8.351  1.00 74.81           C
ATOM   3443  O   MET A 230      -9.979  -9.365  -9.534  1.00 74.81           O
ATOM   3444  HA  MET A 230      -9.549  -7.001  -8.693  1.00 74.81           H
ATOM   3445  CB  MET A 230      -8.352  -7.828  -7.073  1.00 74.81           C
ATOM   3446 1HB  MET A 230      -8.567  -8.061  -6.030  1.00 74.81           H
ATOM   3447 2HB  MET A 230      -7.777  -8.663  -7.474  1.00 74.81           H
ATOM   3448  CG  MET A 230      -7.521  -6.545  -7.154  1.00 74.81           C
ATOM   3449 1HG  MET A 230      -7.273  -6.328  -8.193  1.00 74.81           H
ATOM   3450 2HG  MET A 230      -8.103  -5.702  -6.782  1.00 74.81           H
ATOM   3451  SD  MET A 230      -6.027  -6.724  -6.194  1.00 74.81           S
ATOM   3452  CE  MET A 230      -6.567  -6.019  -4.645  1.00 74.81           C
ATOM   3453 1HE  MET A 230      -6.871  -4.984  -4.803  1.00 74.81           H
ATOM   3454 2HE  MET A 230      -7.411  -6.591  -4.261  1.00 74.81           H
ATOM   3455 3HE  MET A 230      -5.749  -6.052  -3.926  1.00 74.81           H
ATOM   3456  HN  MET A 230     -10.380  -6.919  -6.051  1.00 74.81           H
ATOM   3457  N   ALA A 231     -10.638  -9.845  -7.425  1.00 77.36           N
ATOM   3458  CA  ALA A 231     -11.082 -11.190  -7.751  1.00 77.36           C
ATOM   3459  C   ALA A 231     -12.114 -11.122  -8.879  1.00 77.36           C
ATOM   3460  O   ALA A 231     -12.037 -11.882  -9.843  1.00 77.36           O
ATOM   3461  HA  ALA A 231     -10.214 -11.751  -8.098  1.00 77.36           H
ATOM   3462  CB  ALA A 231     -11.635 -11.864  -6.494  1.00 77.36           C
ATOM   3463 1HB  ALA A 231     -10.854 -11.914  -5.735  1.00 77.36           H
ATOM   3464 2HB  ALA A 231     -12.477 -11.287  -6.112  1.00 77.36           H
ATOM   3465 3HB  ALA A 231     -11.968 -12.873  -6.739  1.00 77.36           H
ATOM   3466  HN  ALA A 231     -10.762  -9.580  -6.469  1.00 77.36           H
ATOM   3467  N   CYS A 232     -13.058 -10.205  -8.720  1.00 77.05           N
ATOM   3468  CA  CYS A 232     -14.112 -10.038  -9.705  1.00 77.05           C
ATOM   3469  C   CYS A 232     -13.475  -9.571 -11.016  1.00 77.05           C
ATOM   3470  O   CYS A 232     -13.829 -10.057 -12.089  1.00 77.05           O
ATOM   3471  HA  CYS A 232     -14.582 -11.013  -9.829  1.00 77.05           H
ATOM   3472  CB  CYS A 232     -15.192  -9.069  -9.219  1.00 77.05           C
ATOM   3473 1HB  CYS A 232     -14.735  -8.132  -8.901  1.00 77.05           H
ATOM   3474 2HB  CYS A 232     -15.873  -8.831 -10.036  1.00 77.05           H
ATOM   3475  SG  CYS A 232     -16.121  -9.814  -7.829  1.00 77.05           S
ATOM   3476  HG  CYS A 232     -15.244  -9.487  -6.884  1.00 77.05           H
ATOM   3477  HN  CYS A 232     -13.108  -9.585  -7.937  1.00 77.05           H
ATOM   3478  N   CYS A 233     -12.547  -8.635 -10.885  1.00 71.69           N
ATOM   3479  CA  CYS A 233     -11.922  -8.033 -12.051  1.00 71.69           C
ATOM   3480  C   CYS A 233     -11.230  -9.140 -12.850  1.00 71.69           C
ATOM   3481  O   CYS A 233     -11.449  -9.270 -14.053  1.00 71.69           O
ATOM   3482  HA  CYS A 233     -12.721  -7.576 -12.634  1.00 71.69           H
ATOM   3483  CB  CYS A 233     -10.949  -6.919 -11.659  1.00 71.69           C
ATOM   3484 1HB  CYS A 233     -10.428  -7.187 -10.739  1.00 71.69           H
ATOM   3485 2HB  CYS A 233     -10.190  -6.800 -12.432  1.00 71.69           H
ATOM   3486  SG  CYS A 233     -11.858  -5.348 -11.428  1.00 71.69           S
ATOM   3487  HG  CYS A 233     -12.441  -5.691 -10.283  1.00 71.69           H
ATOM   3488  HN  CYS A 233     -12.222  -8.288 -10.005  1.00 71.69           H
ATOM   3489  N   TYR A 234     -10.410  -9.908 -12.148  1.00 73.25           N
ATOM   3490  CA  TYR A 234      -9.565 -10.893 -12.802  1.00 73.25           C
ATOM   3491  C   TYR A 234     -10.392 -12.077 -13.306  1.00 73.25           C
ATOM   3492  O   TYR A 234     -10.069 -12.673 -14.333  1.00 73.25           O
ATOM   3493  HA  TYR A 234      -9.081 -10.410 -13.650  1.00 73.25           H
ATOM   3494  CB  TYR A 234      -8.589 -11.387 -11.732  1.00 73.25           C
ATOM   3495 1HB  TYR A 234      -9.119 -11.475 -10.784  1.00 73.25           H
ATOM   3496 2HB  TYR A 234      -8.247 -12.387 -12.001  1.00 73.25           H
ATOM   3497  CG  TYR A 234      -7.370 -10.483 -11.537  1.00 73.25           C
ATOM   3498  CD1 TYR A 234      -6.407 -10.400 -12.522  1.00 73.25           C
ATOM   3499  HD1 TYR A 234      -6.515 -10.979 -13.439  1.00 73.25           H
ATOM   3500  CD2 TYR A 234      -7.235  -9.749 -10.376  1.00 73.25           C
ATOM   3501  HD2 TYR A 234      -7.995  -9.815  -9.598  1.00 73.25           H
ATOM   3502  CE1 TYR A 234      -5.260  -9.549 -12.338  1.00 73.25           C
ATOM   3503  HE1 TYR A 234      -4.492  -9.474 -13.108  1.00 73.25           H
ATOM   3504  CE2 TYR A 234      -6.088  -8.898 -10.192  1.00 73.25           C
ATOM   3505  HE2 TYR A 234      -5.968  -8.314  -9.279  1.00 73.25           H
ATOM   3506  CZ  TYR A 234      -5.157  -8.840 -11.182  1.00 73.25           C
ATOM   3507  OH  TYR A 234      -4.074  -8.036 -11.008  1.00 73.25           O
ATOM   3508  HH  TYR A 234      -4.127  -7.578 -10.121  1.00 73.25           H
ATOM   3509  HN  TYR A 234     -10.318  -9.866 -11.153  1.00 73.25           H
ATOM   3510  N   THR A 235     -11.444 -12.384 -12.560  1.00 80.42           N
ATOM   3511  CA  THR A 235     -12.370 -13.427 -12.966  1.00 80.42           C
ATOM   3512  C   THR A 235     -12.981 -13.099 -14.330  1.00 80.42           C
ATOM   3513  O   THR A 235     -13.065 -13.963 -15.200  1.00 80.42           O
ATOM   3514  HA  THR A 235     -11.812 -14.357 -13.081  1.00 80.42           H
ATOM   3515  CB  THR A 235     -13.412 -13.591 -11.857  1.00 80.42           C
ATOM   3516  HB  THR A 235     -14.223 -14.245 -12.179  1.00 80.42           H
ATOM   3517  OG1 THR A 235     -13.791 -12.256 -11.536  1.00 80.42           O
ATOM   3518  HG1 THR A 235     -14.488 -11.934 -12.177  1.00 80.42           H
ATOM   3519  CG2 THR A 235     -12.807 -14.129 -10.559  1.00 80.42           C
ATOM   3520 1HG2 THR A 235     -12.042 -13.440 -10.202  1.00 80.42           H
ATOM   3521 2HG2 THR A 235     -12.358 -15.105 -10.745  1.00 80.42           H
ATOM   3522 3HG2 THR A 235     -13.589 -14.227  -9.806  1.00 80.42           H
ATOM   3523  HN  THR A 235     -11.666 -11.934 -11.696  1.00 80.42           H
ATOM   3524  N   ILE A 236     -13.390 -11.846 -14.473  1.00 75.57           N
ATOM   3525  CA  ILE A 236     -13.981 -11.390 -15.719  1.00 75.57           C
ATOM   3526  C   ILE A 236     -12.918 -11.409 -16.820  1.00 75.57           C
ATOM   3527  O   ILE A 236     -13.186 -11.843 -17.939  1.00 75.57           O
ATOM   3528  HA  ILE A 236     -14.767 -12.097 -15.986  1.00 75.57           H
ATOM   3529  CB  ILE A 236     -14.646 -10.025 -15.529  1.00 75.57           C
ATOM   3530  HB  ILE A 236     -13.928  -9.360 -15.048  1.00 75.57           H
ATOM   3531  CG1 ILE A 236     -15.858 -10.130 -14.601  1.00 75.57           C
ATOM   3532 1HG1 ILE A 236     -16.670 -10.644 -15.115  1.00 75.57           H
ATOM   3533 2HG1 ILE A 236     -15.602 -10.732 -13.729  1.00 75.57           H
ATOM   3534  CG2 ILE A 236     -15.008  -9.399 -16.877  1.00 75.57           C
ATOM   3535 1HG2 ILE A 236     -14.104  -9.268 -17.471  1.00 75.57           H
ATOM   3536 2HG2 ILE A 236     -15.700 -10.054 -17.407  1.00 75.57           H
ATOM   3537 3HG2 ILE A 236     -15.479  -8.430 -16.713  1.00 75.57           H
ATOM   3538  CD1 ILE A 236     -16.326  -8.745 -14.152  1.00 75.57           C
ATOM   3539 1HD1 ILE A 236     -15.519  -8.244 -13.617  1.00 75.57           H
ATOM   3540 2HD1 ILE A 236     -16.604  -8.155 -15.025  1.00 75.57           H
ATOM   3541 3HD1 ILE A 236     -17.189  -8.848 -13.494  1.00 75.57           H
ATOM   3542  HN  ILE A 236     -13.323 -11.151 -13.757  1.00 75.57           H
ATOM   3543  N   ILE A 237     -11.735 -10.932 -16.463  1.00 73.53           N
ATOM   3544  CA  ILE A 237     -10.643 -10.847 -17.418  1.00 73.53           C
ATOM   3545  C   ILE A 237     -10.328 -12.246 -17.952  1.00 73.53           C
ATOM   3546  O   ILE A 237     -10.245 -12.448 -19.163  1.00 73.53           O
ATOM   3547  HA  ILE A 237     -10.984 -10.229 -18.249  1.00 73.53           H
ATOM   3548  CB  ILE A 237      -9.438 -10.141 -16.794  1.00 73.53           C
ATOM   3549  HB  ILE A 237      -9.302 -10.527 -15.784  1.00 73.53           H
ATOM   3550  CG1 ILE A 237      -9.686  -8.636 -16.673  1.00 73.53           C
ATOM   3551 1HG1 ILE A 237      -9.663  -8.180 -17.662  1.00 73.53           H
ATOM   3552 2HG1 ILE A 237     -10.680  -8.460 -16.263  1.00 73.53           H
ATOM   3553  CG2 ILE A 237      -8.158 -10.450 -17.572  1.00 73.53           C
ATOM   3554 1HG2 ILE A 237      -7.977 -11.525 -17.562  1.00 73.53           H
ATOM   3555 2HG2 ILE A 237      -8.267 -10.110 -18.602  1.00 73.53           H
ATOM   3556 3HG2 ILE A 237      -7.316  -9.936 -17.107  1.00 73.53           H
ATOM   3557  CD1 ILE A 237      -8.634  -7.978 -15.777  1.00 73.53           C
ATOM   3558 1HD1 ILE A 237      -8.676  -8.420 -14.782  1.00 73.53           H
ATOM   3559 2HD1 ILE A 237      -7.644  -8.136 -16.203  1.00 73.53           H
ATOM   3560 3HD1 ILE A 237      -8.834  -6.908 -15.708  1.00 73.53           H
ATOM   3561  HN  ILE A 237     -11.517 -10.608 -15.542  1.00 73.53           H
ATOM   3562  N   ILE A 238     -10.162 -13.175 -17.023  1.00 74.64           N
ATOM   3563  CA  ILE A 238      -9.815 -14.539 -17.383  1.00 74.64           C
ATOM   3564  C   ILE A 238     -10.885 -15.103 -18.320  1.00 74.64           C
ATOM   3565  O   ILE A 238     -10.564 -15.721 -19.334  1.00 74.64           O
ATOM   3566  HA  ILE A 238      -8.868 -14.504 -17.922  1.00 74.64           H
ATOM   3567  CB  ILE A 238      -9.590 -15.384 -16.127  1.00 74.64           C
ATOM   3568  HB  ILE A 238     -10.407 -15.189 -15.433  1.00 74.64           H
ATOM   3569  CG1 ILE A 238      -8.293 -14.983 -15.421  1.00 74.64           C
ATOM   3570 1HG1 ILE A 238      -7.438 -15.369 -15.976  1.00 74.64           H
ATOM   3571 2HG1 ILE A 238      -8.202 -13.897 -15.410  1.00 74.64           H
ATOM   3572  CG2 ILE A 238      -9.624 -16.878 -16.457  1.00 74.64           C
ATOM   3573 1HG2 ILE A 238     -10.595 -17.134 -16.881  1.00 74.64           H
ATOM   3574 2HG2 ILE A 238      -8.840 -17.108 -17.179  1.00 74.64           H
ATOM   3575 3HG2 ILE A 238      -9.461 -17.455 -15.547  1.00 74.64           H
ATOM   3576  CD1 ILE A 238      -8.261 -15.517 -13.988  1.00 74.64           C
ATOM   3577 1HD1 ILE A 238      -9.103 -15.110 -13.429  1.00 74.64           H
ATOM   3578 2HD1 ILE A 238      -8.327 -16.605 -14.004  1.00 74.64           H
ATOM   3579 3HD1 ILE A 238      -7.328 -15.218 -13.509  1.00 74.64           H
ATOM   3580  HN  ILE A 238     -10.260 -13.009 -16.042  1.00 74.64           H
ATOM   3581  N   HIS A 239     -12.135 -14.871 -17.946  1.00 78.38           N
ATOM   3582  CA  HIS A 239     -13.254 -15.394 -18.712  1.00 78.38           C
ATOM   3583  C   HIS A 239     -13.170 -14.889 -20.154  1.00 78.38           C
ATOM   3584  O   HIS A 239     -13.308 -15.667 -21.096  1.00 78.38           O
ATOM   3585  HA  HIS A 239     -13.154 -16.479 -18.709  1.00 78.38           H
ATOM   3586  CB  HIS A 239     -14.583 -15.045 -18.038  1.00 78.38           C
ATOM   3587 1HB  HIS A 239     -14.556 -15.391 -17.005  1.00 78.38           H
ATOM   3588 2HB  HIS A 239     -14.690 -13.961 -18.008  1.00 78.38           H
ATOM   3589  CG  HIS A 239     -15.792 -15.638 -18.722  1.00 78.38           C
ATOM   3590  ND1 HIS A 239     -16.571 -14.925 -19.616  1.00 78.38           N
ATOM   3591  HD1 HIS A 239     -16.423 -13.976 -19.895  1.00 78.38           H
ATOM   3592  CD2 HIS A 239     -16.346 -16.881 -18.634  1.00 78.38           C
ATOM   3593  HD2 HIS A 239     -15.979 -17.699 -18.014  1.00 78.38           H
ATOM   3594  CE1 HIS A 239     -17.548 -15.714 -20.040  1.00 78.38           C
ATOM   3595  HE1 HIS A 239     -18.328 -15.442 -20.752  1.00 78.38           H
ATOM   3596  NE2 HIS A 239     -17.407 -16.925 -19.430  1.00 78.38           N
ATOM   3597  HN  HIS A 239     -12.387 -14.337 -17.139  1.00 78.38           H
ATOM   3598  N   THR A 240     -12.943 -13.590 -20.280  1.00 73.29           N
ATOM   3599  CA  THR A 240     -12.878 -12.965 -21.590  1.00 73.29           C
ATOM   3600  C   THR A 240     -11.644 -13.451 -22.352  1.00 73.29           C
ATOM   3601  O   THR A 240     -11.695 -13.644 -23.566  1.00 73.29           O
ATOM   3602  HA  THR A 240     -13.751 -13.278 -22.163  1.00 73.29           H
ATOM   3603  CB  THR A 240     -12.913 -11.448 -21.393  1.00 73.29           C
ATOM   3604  HB  THR A 240     -11.957 -11.082 -21.020  1.00 73.29           H
ATOM   3605  OG1 THR A 240     -14.031 -11.235 -20.535  1.00 73.29           O
ATOM   3606  HG1 THR A 240     -13.718 -11.081 -19.598  1.00 73.29           H
ATOM   3607  CG2 THR A 240     -13.280 -10.700 -22.676  1.00 73.29           C
ATOM   3608 1HG2 THR A 240     -14.267 -11.017 -23.013  1.00 73.29           H
ATOM   3609 2HG2 THR A 240     -12.544 -10.921 -23.449  1.00 73.29           H
ATOM   3610 3HG2 THR A 240     -13.291  -9.627 -22.481  1.00 73.29           H
ATOM   3611  HN  THR A 240     -12.805 -12.969 -19.509  1.00 73.29           H
ATOM   3612  N   LEU A 241     -10.563 -13.635 -21.608  1.00 72.49           N
ATOM   3613  CA  LEU A 241      -9.311 -14.072 -22.202  1.00 72.49           C
ATOM   3614  C   LEU A 241      -9.437 -15.537 -22.628  1.00 72.49           C
ATOM   3615  O   LEU A 241      -8.641 -16.025 -23.427  1.00 72.49           O
ATOM   3616  HA  LEU A 241      -9.143 -13.467 -23.093  1.00 72.49           H
ATOM   3617  CB  LEU A 241      -8.144 -13.807 -21.249  1.00 72.49           C
ATOM   3618 1HB  LEU A 241      -8.451 -14.093 -20.243  1.00 72.49           H
ATOM   3619 2HB  LEU A 241      -7.318 -14.461 -21.527  1.00 72.49           H
ATOM   3620  CG  LEU A 241      -7.627 -12.368 -21.206  1.00 72.49           C
ATOM   3621  HG  LEU A 241      -8.456 -11.715 -20.933  1.00 72.49           H
ATOM   3622  CD1 LEU A 241      -6.551 -12.204 -20.131  1.00 72.49           C
ATOM   3623 1HD1 LEU A 241      -6.969 -12.455 -19.156  1.00 72.49           H
ATOM   3624 2HD1 LEU A 241      -5.715 -12.870 -20.349  1.00 72.49           H
ATOM   3625 3HD1 LEU A 241      -6.200 -11.172 -20.122  1.00 72.49           H
ATOM   3626  CD2 LEU A 241      -7.134 -11.921 -22.583  1.00 72.49           C
ATOM   3627 1HD2 LEU A 241      -6.324 -12.574 -22.909  1.00 72.49           H
ATOM   3628 2HD2 LEU A 241      -7.955 -11.976 -23.298  1.00 72.49           H
ATOM   3629 3HD2 LEU A 241      -6.772 -10.894 -22.524  1.00 72.49           H
ATOM   3630  HN  LEU A 241     -10.534 -13.491 -20.619  1.00 72.49           H
ATOM   3631  N   ILE A 242     -10.445 -16.196 -22.074  1.00 73.89           N
ATOM   3632  CA  ILE A 242     -10.770 -17.550 -22.487  1.00 73.89           C
ATOM   3633  C   ILE A 242     -11.605 -17.502 -23.768  1.00 73.89           C
ATOM   3634  O   ILE A 242     -11.387 -18.291 -24.686  1.00 73.89           O
ATOM   3635  HA  ILE A 242      -9.831 -18.059 -22.706  1.00 73.89           H
ATOM   3636  CB  ILE A 242     -11.442 -18.312 -21.343  1.00 73.89           C
ATOM   3637  HB  ILE A 242     -12.210 -17.671 -20.910  1.00 73.89           H
ATOM   3638  CG1 ILE A 242     -10.439 -18.630 -20.232  1.00 73.89           C
ATOM   3639 1HG1 ILE A 242      -9.745 -19.398 -20.573  1.00 73.89           H
ATOM   3640 2HG1 ILE A 242      -9.848 -17.743 -20.006  1.00 73.89           H
ATOM   3641  CG2 ILE A 242     -12.143 -19.570 -21.860  1.00 73.89           C
ATOM   3642 1HG2 ILE A 242     -12.905 -19.289 -22.587  1.00 73.89           H
ATOM   3643 2HG2 ILE A 242     -11.412 -20.225 -22.334  1.00 73.89           H
ATOM   3644 3HG2 ILE A 242     -12.613 -20.093 -21.026  1.00 73.89           H
ATOM   3645  CD1 ILE A 242     -11.155 -19.108 -18.967  1.00 73.89           C
ATOM   3646 1HD1 ILE A 242     -11.831 -18.329 -18.616  1.00 73.89           H
ATOM   3647 2HD1 ILE A 242     -11.726 -20.010 -19.192  1.00 73.89           H
ATOM   3648 3HD1 ILE A 242     -10.419 -19.328 -18.194  1.00 73.89           H
ATOM   3649  HN  ILE A 242     -11.032 -15.820 -21.357  1.00 73.89           H
ATOM   3650  N   GLN A 243     -12.544 -16.567 -23.789  1.00 71.45           N
ATOM   3651  CA  GLN A 243     -13.577 -16.567 -24.811  1.00 71.45           C
ATOM   3652  C   GLN A 243     -12.980 -16.188 -26.168  1.00 71.45           C
ATOM   3653  O   GLN A 243     -13.261 -16.835 -27.176  1.00 71.45           O
ATOM   3654  HA  GLN A 243     -13.952 -17.590 -24.844  1.00 71.45           H
ATOM   3655  CB  GLN A 243     -14.722 -15.625 -24.433  1.00 71.45           C
ATOM   3656 1HB  GLN A 243     -14.317 -14.699 -24.026  1.00 71.45           H
ATOM   3657 2HB  GLN A 243     -15.289 -15.360 -25.326  1.00 71.45           H
ATOM   3658  CG  GLN A 243     -15.651 -16.276 -23.407  1.00 71.45           C
ATOM   3659 1HG  GLN A 243     -15.905 -17.285 -23.730  1.00 71.45           H
ATOM   3660 2HG  GLN A 243     -15.136 -16.367 -22.451  1.00 71.45           H
ATOM   3661  CD  GLN A 243     -16.930 -15.455 -23.227  1.00 71.45           C
ATOM   3662  OE1 GLN A 243     -16.984 -14.271 -23.517  1.00 71.45           O
ATOM   3663  NE2 GLN A 243     -17.952 -16.148 -22.733  1.00 71.45           N
ATOM   3664 1HE2 GLN A 243     -17.841 -17.118 -22.516  1.00 71.45           H
ATOM   3665 2HE2 GLN A 243     -18.832 -15.699 -22.579  1.00 71.45           H
ATOM   3666  HN  GLN A 243     -12.606 -15.821 -23.126  1.00 71.45           H
ATOM   3667  N   ALA A 244     -12.168 -15.141 -26.151  1.00 65.33           N
ATOM   3668  CA  ALA A 244     -11.516 -14.679 -27.364  1.00 65.33           C
ATOM   3669  C   ALA A 244     -10.642 -15.801 -27.927  1.00 65.33           C
ATOM   3670  O   ALA A 244     -10.156 -16.649 -27.180  1.00 65.33           O
ATOM   3671  HA  ALA A 244     -12.295 -14.438 -28.088  1.00 65.33           H
ATOM   3672  CB  ALA A 244     -10.715 -13.411 -27.062  1.00 65.33           C
ATOM   3673 1HB  ALA A 244     -11.386 -12.636 -26.693  1.00 65.33           H
ATOM   3674 2HB  ALA A 244      -9.961 -13.630 -26.305  1.00 65.33           H
ATOM   3675 3HB  ALA A 244     -10.226 -13.065 -27.973  1.00 65.33           H
ATOM   3676  HN  ALA A 244     -11.955 -14.613 -25.329  1.00 65.33           H
ATOM   3677  N   LYS A 245     -10.469 -15.771 -29.241  1.00 57.21           N
ATOM   3678  CA  LYS A 245      -9.911 -16.910 -29.948  1.00 57.21           C
ATOM   3679  C   LYS A 245      -8.413 -16.685 -30.167  1.00 57.21           C
ATOM   3680  O   LYS A 245      -7.724 -17.550 -30.705  1.00 57.21           O
ATOM   3681  HA  LYS A 245     -10.038 -17.786 -29.311  1.00 57.21           H
ATOM   3682  CB  LYS A 245     -10.688 -17.173 -31.239  1.00 57.21           C
ATOM   3683 1HB  LYS A 245     -10.758 -16.253 -31.820  1.00 57.21           H
ATOM   3684 2HB  LYS A 245     -10.149 -17.896 -31.852  1.00 57.21           H
ATOM   3685  CG  LYS A 245     -12.093 -17.699 -30.936  1.00 57.21           C
ATOM   3686 1HG  LYS A 245     -12.025 -18.577 -30.294  1.00 57.21           H
ATOM   3687 2HG  LYS A 245     -12.657 -16.945 -30.387  1.00 57.21           H
ATOM   3688  CD  LYS A 245     -12.833 -18.059 -32.226  1.00 57.21           C
ATOM   3689 1HD  LYS A 245     -13.015 -17.157 -32.810  1.00 57.21           H
ATOM   3690 2HD  LYS A 245     -12.211 -18.714 -32.836  1.00 57.21           H
ATOM   3691  CE  LYS A 245     -14.163 -18.751 -31.919  1.00 57.21           C
ATOM   3692 1HE  LYS A 245     -13.992 -19.610 -31.271  1.00 57.21           H
ATOM   3693 2HE  LYS A 245     -14.818 -18.069 -31.378  1.00 57.21           H
ATOM   3694  NZ  LYS A 245     -14.819 -19.190 -33.171  1.00 57.21           N
ATOM   3695 1HZ  LYS A 245     -15.695 -19.651 -32.950  1.00 57.21           H
ATOM   3696 2HZ  LYS A 245     -15.000 -18.384 -33.759  1.00 57.21           H
ATOM   3697 3HZ  LYS A 245     -14.212 -19.837 -33.662  1.00 57.21           H
ATOM   3698  HN  LYS A 245     -10.704 -14.989 -29.817  1.00 57.21           H
ATOM   3699  N   LYS A 246      -7.954 -15.518 -29.739  1.00 56.39           N
ATOM   3700  CA  LYS A 246      -6.649 -15.030 -30.152  1.00 56.39           C
ATOM   3701  C   LYS A 246      -5.574 -15.632 -29.246  1.00 56.39           C
ATOM   3702  O   LYS A 246      -5.629 -15.482 -28.026  1.00 56.39           O
ATOM   3703  HA  LYS A 246      -6.478 -15.379 -31.170  1.00 56.39           H
ATOM   3704  CB  LYS A 246      -6.637 -13.500 -30.189  1.00 56.39           C
ATOM   3705 1HB  LYS A 246      -7.210 -13.108 -29.349  1.00 56.39           H
ATOM   3706 2HB  LYS A 246      -5.615 -13.139 -30.074  1.00 56.39           H
ATOM   3707  CG  LYS A 246      -7.223 -12.979 -31.502  1.00 56.39           C
ATOM   3708 1HG  LYS A 246      -6.784 -13.519 -32.341  1.00 56.39           H
ATOM   3709 2HG  LYS A 246      -8.296 -13.170 -31.527  1.00 56.39           H
ATOM   3710  CD  LYS A 246      -6.963 -11.479 -31.662  1.00 56.39           C
ATOM   3711 1HD  LYS A 246      -7.539 -10.926 -30.920  1.00 56.39           H
ATOM   3712 2HD  LYS A 246      -5.911 -11.267 -31.471  1.00 56.39           H
ATOM   3713  CE  LYS A 246      -7.339 -11.004 -33.067  1.00 56.39           C
ATOM   3714 1HE  LYS A 246      -6.820 -11.608 -33.812  1.00 56.39           H
ATOM   3715 2HE  LYS A 246      -8.407 -11.144 -33.230  1.00 56.39           H
ATOM   3716  NZ  LYS A 246      -6.986  -9.578 -33.243  1.00 56.39           N
ATOM   3717 1HZ  LYS A 246      -7.258  -9.274 -34.171  1.00 56.39           H
ATOM   3718 2HZ  LYS A 246      -7.474  -9.021 -32.549  1.00 56.39           H
ATOM   3719 3HZ  LYS A 246      -5.986  -9.460 -33.128  1.00 56.39           H
ATOM   3720  HN  LYS A 246      -8.456 -14.912 -29.123  1.00 56.39           H
ATOM   3721  N   SER A 247      -4.621 -16.302 -29.877  1.00 56.26           N
ATOM   3722  CA  SER A 247      -3.609 -17.039 -29.138  1.00 56.26           C
ATOM   3723  C   SER A 247      -2.967 -16.134 -28.085  1.00 56.26           C
ATOM   3724  O   SER A 247      -2.684 -16.575 -26.972  1.00 56.26           O
ATOM   3725  HA  SER A 247      -4.143 -17.862 -28.662  1.00 56.26           H
ATOM   3726  CB  SER A 247      -2.541 -17.601 -30.078  1.00 56.26           C
ATOM   3727 1HB  SER A 247      -1.971 -18.371 -29.559  1.00 56.26           H
ATOM   3728 2HB  SER A 247      -3.023 -18.081 -30.930  1.00 56.26           H
ATOM   3729  OG  SER A 247      -1.654 -16.588 -30.545  1.00 56.26           O
ATOM   3730  HG  SER A 247      -0.981 -16.984 -31.169  1.00 56.26           H
ATOM   3731  HN  SER A 247      -4.533 -16.345 -30.872  1.00 56.26           H
ATOM   3732  N   SER A 248      -2.755 -14.885 -28.474  1.00 58.56           N
ATOM   3733  CA  SER A 248      -1.996 -13.963 -27.647  1.00 58.56           C
ATOM   3734  C   SER A 248      -2.645 -13.841 -26.267  1.00 58.56           C
ATOM   3735  O   SER A 248      -2.090 -13.209 -25.369  1.00 58.56           O
ATOM   3736  HA  SER A 248      -1.001 -14.401 -27.564  1.00 58.56           H
ATOM   3737  CB  SER A 248      -1.893 -12.587 -28.308  1.00 58.56           C
ATOM   3738 1HB  SER A 248      -1.220 -11.955 -27.728  1.00 58.56           H
ATOM   3739 2HB  SER A 248      -1.453 -12.694 -29.300  1.00 58.56           H
ATOM   3740  OG  SER A 248      -3.163 -11.951 -28.419  1.00 58.56           O
ATOM   3741  HG  SER A 248      -3.059 -11.049 -28.838  1.00 58.56           H
ATOM   3742  HN  SER A 248      -3.091 -14.503 -29.334  1.00 58.56           H
ATOM   3743  N   LYS A 249      -3.812 -14.456 -26.141  1.00 60.89           N
ATOM   3744  CA  LYS A 249      -4.509 -14.486 -24.866  1.00 60.89           C
ATOM   3745  C   LYS A 249      -3.581 -15.064 -23.796  1.00 60.89           C
ATOM   3746  O   LYS A 249      -3.501 -14.537 -22.688  1.00 60.89           O
ATOM   3747  HA  LYS A 249      -4.744 -13.456 -24.598  1.00 60.89           H
ATOM   3748  CB  LYS A 249      -5.837 -15.234 -24.998  1.00 60.89           C
ATOM   3749 1HB  LYS A 249      -5.684 -16.159 -25.555  1.00 60.89           H
ATOM   3750 2HB  LYS A 249      -6.201 -15.514 -24.010  1.00 60.89           H
ATOM   3751  CG  LYS A 249      -6.883 -14.373 -25.709  1.00 60.89           C
ATOM   3752 1HG  LYS A 249      -7.266 -13.618 -25.021  1.00 60.89           H
ATOM   3753 2HG  LYS A 249      -6.419 -13.841 -26.539  1.00 60.89           H
ATOM   3754  CD  LYS A 249      -8.039 -15.231 -26.227  1.00 60.89           C
ATOM   3755 1HD  LYS A 249      -7.739 -15.734 -27.147  1.00 60.89           H
ATOM   3756 2HD  LYS A 249      -8.274 -16.009 -25.501  1.00 60.89           H
ATOM   3757  CE  LYS A 249      -9.281 -14.377 -26.488  1.00 60.89           C
ATOM   3758 1HE  LYS A 249      -9.008 -13.322 -26.504  1.00 60.89           H
ATOM   3759 2HE  LYS A 249      -9.693 -14.614 -27.469  1.00 60.89           H
ATOM   3760  NZ  LYS A 249     -10.303 -14.615 -25.444  1.00 60.89           N
ATOM   3761 1HZ  LYS A 249     -10.966 -13.848 -25.438  1.00 60.89           H
ATOM   3762 2HZ  LYS A 249     -10.791 -15.482 -25.640  1.00 60.89           H
ATOM   3763 3HZ  LYS A 249      -9.852 -14.679 -24.538  1.00 60.89           H
ATOM   3764  HN  LYS A 249      -4.280 -14.927 -26.889  1.00 60.89           H
ATOM   3765  N   HIS A 250      -2.902 -16.141 -24.166  1.00 67.47           N
ATOM   3766  CA  HIS A 250      -2.147 -16.918 -23.198  1.00 67.47           C
ATOM   3767  C   HIS A 250      -1.106 -16.025 -22.523  1.00 67.47           C
ATOM   3768  O   HIS A 250      -0.883 -16.127 -21.317  1.00 67.47           O
ATOM   3769  HA  HIS A 250      -2.860 -17.262 -22.449  1.00 67.47           H
ATOM   3770  CB  HIS A 250      -1.531 -18.154 -23.857  1.00 67.47           C
ATOM   3771 1HB  HIS A 250      -1.041 -17.853 -24.783  1.00 67.47           H
ATOM   3772 2HB  HIS A 250      -0.756 -18.554 -23.202  1.00 67.47           H
ATOM   3773  CG  HIS A 250      -2.526 -19.248 -24.163  1.00 67.47           C
ATOM   3774  ND1 HIS A 250      -3.039 -20.087 -23.189  1.00 67.47           N
ATOM   3775  HD1 HIS A 250      -2.815 -20.060 -22.215  1.00 67.47           H
ATOM   3776  CD2 HIS A 250      -3.096 -19.631 -25.341  1.00 67.47           C
ATOM   3777  HD2 HIS A 250      -2.911 -19.177 -26.315  1.00 67.47           H
ATOM   3778  CE1 HIS A 250      -3.879 -20.933 -23.768  1.00 67.47           C
ATOM   3779  HE1 HIS A 250      -4.445 -21.719 -23.266  1.00 67.47           H
ATOM   3780  NE2 HIS A 250      -3.913 -20.649 -25.101  1.00 67.47           N
ATOM   3781  HN  HIS A 250      -2.864 -16.482 -25.105  1.00 67.47           H
ATOM   3782  N   LYS A 251      -0.495 -15.169 -23.329  1.00 69.34           N
ATOM   3783  CA  LYS A 251       0.536 -14.274 -22.828  1.00 69.34           C
ATOM   3784  C   LYS A 251      -0.091 -13.278 -21.851  1.00 69.34           C
ATOM   3785  O   LYS A 251       0.402 -13.102 -20.738  1.00 69.34           O
ATOM   3786  HA  LYS A 251       1.260 -14.882 -22.285  1.00 69.34           H
ATOM   3787  CB  LYS A 251       1.280 -13.612 -23.989  1.00 69.34           C
ATOM   3788 1HB  LYS A 251       1.556 -14.366 -24.727  1.00 69.34           H
ATOM   3789 2HB  LYS A 251       0.622 -12.902 -24.490  1.00 69.34           H
ATOM   3790  CG  LYS A 251       2.536 -12.891 -23.495  1.00 69.34           C
ATOM   3791 1HG  LYS A 251       2.251 -12.029 -22.892  1.00 69.34           H
ATOM   3792 2HG  LYS A 251       3.111 -13.556 -22.850  1.00 69.34           H
ATOM   3793  CD  LYS A 251       3.404 -12.435 -24.669  1.00 69.34           C
ATOM   3794 1HD  LYS A 251       3.517 -13.252 -25.382  1.00 69.34           H
ATOM   3795 2HD  LYS A 251       2.911 -11.619 -25.196  1.00 69.34           H
ATOM   3796  CE  LYS A 251       4.783 -11.979 -24.187  1.00 69.34           C
ATOM   3797 1HE  LYS A 251       4.719 -10.964 -23.794  1.00 69.34           H
ATOM   3798 2HE  LYS A 251       5.119 -12.617 -23.370  1.00 69.34           H
ATOM   3799  NZ  LYS A 251       5.762 -12.027 -25.296  1.00 69.34           N
ATOM   3800 1HZ  LYS A 251       6.696 -11.883 -24.929  1.00 69.34           H
ATOM   3801 2HZ  LYS A 251       5.714 -12.932 -25.750  1.00 69.34           H
ATOM   3802 3HZ  LYS A 251       5.547 -11.299 -25.969  1.00 69.34           H
ATOM   3803  HN  LYS A 251      -0.693 -15.080 -24.305  1.00 69.34           H
ATOM   3804  N   ALA A 252      -1.167 -12.652 -22.303  1.00 67.76           N
ATOM   3805  CA  ALA A 252      -1.833 -11.636 -21.505  1.00 67.76           C
ATOM   3806  C   ALA A 252      -2.313 -12.259 -20.192  1.00 67.76           C
ATOM   3807  O   ALA A 252      -2.273 -11.616 -19.145  1.00 67.76           O
ATOM   3808  HA  ALA A 252      -1.103 -10.858 -21.282  1.00 67.76           H
ATOM   3809  CB  ALA A 252      -2.978 -11.021 -22.312  1.00 67.76           C
ATOM   3810 1HB  ALA A 252      -2.580 -10.567 -23.219  1.00 67.76           H
ATOM   3811 2HB  ALA A 252      -3.693 -11.799 -22.579  1.00 67.76           H
ATOM   3812 3HB  ALA A 252      -3.477 -10.260 -21.713  1.00 67.76           H
ATOM   3813  HN  ALA A 252      -1.584 -12.828 -23.195  1.00 67.76           H
ATOM   3814  N   LEU A 253      -2.758 -13.503 -20.293  1.00 72.14           N
ATOM   3815  CA  LEU A 253      -3.248 -14.219 -19.128  1.00 72.14           C
ATOM   3816  C   LEU A 253      -2.109 -14.386 -18.120  1.00 72.14           C
ATOM   3817  O   LEU A 253      -2.278 -14.104 -16.935  1.00 72.14           O
ATOM   3818  HA  LEU A 253      -4.026 -13.606 -18.671  1.00 72.14           H
ATOM   3819  CB  LEU A 253      -3.899 -15.540 -19.544  1.00 72.14           C
ATOM   3820 1HB  LEU A 253      -4.505 -15.359 -20.432  1.00 72.14           H
ATOM   3821 2HB  LEU A 253      -3.110 -16.235 -19.834  1.00 72.14           H
ATOM   3822  CG  LEU A 253      -4.776 -16.217 -18.490  1.00 72.14           C
ATOM   3823  HG  LEU A 253      -4.322 -16.056 -17.513  1.00 72.14           H
ATOM   3824  CD1 LEU A 253      -6.170 -15.588 -18.450  1.00 72.14           C
ATOM   3825 1HD1 LEU A 253      -6.084 -14.530 -18.205  1.00 72.14           H
ATOM   3826 2HD1 LEU A 253      -6.646 -15.698 -19.425  1.00 72.14           H
ATOM   3827 3HD1 LEU A 253      -6.773 -16.089 -17.693  1.00 72.14           H
ATOM   3828  CD2 LEU A 253      -4.836 -17.730 -18.716  1.00 72.14           C
ATOM   3829 1HD2 LEU A 253      -5.254 -17.933 -19.702  1.00 72.14           H
ATOM   3830 2HD2 LEU A 253      -3.830 -18.146 -18.654  1.00 72.14           H
ATOM   3831 3HD2 LEU A 253      -5.466 -18.186 -17.953  1.00 72.14           H
ATOM   3832  HN  LEU A 253      -2.786 -14.020 -21.149  1.00 72.14           H
ATOM   3833  N   LYS A 254      -0.974 -14.843 -18.628  1.00 75.21           N
ATOM   3834  CA  LYS A 254       0.179 -15.091 -17.781  1.00 75.21           C
ATOM   3835  C   LYS A 254       0.537 -13.810 -17.025  1.00 75.21           C
ATOM   3836  O   LYS A 254       0.701 -13.829 -15.807  1.00 75.21           O
ATOM   3837  HA  LYS A 254      -0.106 -15.852 -17.054  1.00 75.21           H
ATOM   3838  CB  LYS A 254       1.336 -15.663 -18.603  1.00 75.21           C
ATOM   3839 1HB  LYS A 254       0.992 -16.530 -19.167  1.00 75.21           H
ATOM   3840 2HB  LYS A 254       1.671 -14.923 -19.330  1.00 75.21           H
ATOM   3841  CG  LYS A 254       2.504 -16.065 -17.701  1.00 75.21           C
ATOM   3842 1HG  LYS A 254       2.912 -15.180 -17.212  1.00 75.21           H
ATOM   3843 2HG  LYS A 254       2.149 -16.729 -16.914  1.00 75.21           H
ATOM   3844  CD  LYS A 254       3.604 -16.761 -18.506  1.00 75.21           C
ATOM   3845 1HD  LYS A 254       3.195 -17.642 -19.001  1.00 75.21           H
ATOM   3846 2HD  LYS A 254       3.965 -16.094 -19.288  1.00 75.21           H
ATOM   3847  CE  LYS A 254       4.768 -17.173 -17.602  1.00 75.21           C
ATOM   3848 1HE  LYS A 254       5.249 -16.285 -17.191  1.00 75.21           H
ATOM   3849 2HE  LYS A 254       4.393 -17.751 -16.757  1.00 75.21           H
ATOM   3850  NZ  LYS A 254       5.754 -17.974 -18.360  1.00 75.21           N
ATOM   3851 1HZ  LYS A 254       6.529 -18.219 -17.753  1.00 75.21           H
ATOM   3852 2HZ  LYS A 254       5.312 -18.821 -18.701  1.00 75.21           H
ATOM   3853 3HZ  LYS A 254       6.098 -17.432 -19.145  1.00 75.21           H
ATOM   3854  HN  LYS A 254      -0.837 -15.044 -19.599  1.00 75.21           H
ATOM   3855  N   VAL A 255       0.646 -12.727 -17.781  1.00 73.11           N
ATOM   3856  CA  VAL A 255       0.979 -11.438 -17.198  1.00 73.11           C
ATOM   3857  C   VAL A 255       0.022 -11.144 -16.042  1.00 73.11           C
ATOM   3858  O   VAL A 255       0.453 -10.749 -14.959  1.00 73.11           O
ATOM   3859  HA  VAL A 255       1.993 -11.507 -16.804  1.00 73.11           H
ATOM   3860  CB  VAL A 255       0.963 -10.355 -18.278  1.00 73.11           C
ATOM   3861  HB  VAL A 255       0.004 -10.409 -18.793  1.00 73.11           H
ATOM   3862  CG1 VAL A 255       1.085  -8.961 -17.659  1.00 73.11           C
ATOM   3863 1HG1 VAL A 255       0.250  -8.790 -16.981  1.00 73.11           H
ATOM   3864 2HG1 VAL A 255       2.022  -8.890 -17.107  1.00 73.11           H
ATOM   3865 3HG1 VAL A 255       1.071  -8.210 -18.449  1.00 73.11           H
ATOM   3866  CG2 VAL A 255       2.066 -10.595 -19.312  1.00 73.11           C
ATOM   3867 1HG2 VAL A 255       3.037 -10.580 -18.817  1.00 73.11           H
ATOM   3868 2HG2 VAL A 255       1.914 -11.564 -19.786  1.00 73.11           H
ATOM   3869 3HG2 VAL A 255       2.031  -9.810 -20.068  1.00 73.11           H
ATOM   3870  HN  VAL A 255       0.512 -12.720 -18.772  1.00 73.11           H
ATOM   3871  N   THR A 256      -1.260 -11.346 -16.310  1.00 72.47           N
ATOM   3872  CA  THR A 256      -2.295 -10.930 -15.379  1.00 72.47           C
ATOM   3873  C   THR A 256      -2.211 -11.747 -14.089  1.00 72.47           C
ATOM   3874  O   THR A 256      -2.297 -11.195 -12.993  1.00 72.47           O
ATOM   3875  HA  THR A 256      -2.116  -9.889 -15.110  1.00 72.47           H
ATOM   3876  CB  THR A 256      -3.645 -11.050 -16.089  1.00 72.47           C
ATOM   3877  HB  THR A 256      -3.824 -12.075 -16.414  1.00 72.47           H
ATOM   3878  OG1 THR A 256      -3.579 -10.077 -17.128  1.00 72.47           O
ATOM   3879  HG1 THR A 256      -3.578 -10.529 -18.020  1.00 72.47           H
ATOM   3880  CG2 THR A 256      -4.810 -10.582 -15.214  1.00 72.47           C
ATOM   3881 1HG2 THR A 256      -4.664  -9.537 -14.944  1.00 72.47           H
ATOM   3882 2HG2 THR A 256      -4.851 -11.189 -14.309  1.00 72.47           H
ATOM   3883 3HG2 THR A 256      -5.744 -10.689 -15.765  1.00 72.47           H
ATOM   3884  HN  THR A 256      -1.594 -11.785 -17.145  1.00 72.47           H
ATOM   3885  N   ILE A 257      -2.046 -13.051 -14.261  1.00 76.50           N
ATOM   3886  CA  ILE A 257      -1.991 -13.955 -13.125  1.00 76.50           C
ATOM   3887  C   ILE A 257      -0.788 -13.596 -12.251  1.00 76.50           C
ATOM   3888  O   ILE A 257      -0.884 -13.600 -11.024  1.00 76.50           O
ATOM   3889  HA  ILE A 257      -2.899 -13.802 -12.542  1.00 76.50           H
ATOM   3890  CB  ILE A 257      -1.995 -15.410 -13.598  1.00 76.50           C
ATOM   3891  HB  ILE A 257      -1.250 -15.515 -14.386  1.00 76.50           H
ATOM   3892  CG1 ILE A 257      -3.349 -15.786 -14.204  1.00 76.50           C
ATOM   3893 1HG1 ILE A 257      -4.103 -15.830 -13.418  1.00 76.50           H
ATOM   3894 2HG1 ILE A 257      -3.664 -15.013 -14.905  1.00 76.50           H
ATOM   3895  CG2 ILE A 257      -1.592 -16.356 -12.465  1.00 76.50           C
ATOM   3896 1HG2 ILE A 257      -0.589 -16.103 -12.120  1.00 76.50           H
ATOM   3897 2HG2 ILE A 257      -2.296 -16.254 -11.639  1.00 76.50           H
ATOM   3898 3HG2 ILE A 257      -1.604 -17.383 -12.828  1.00 76.50           H
ATOM   3899  CD1 ILE A 257      -3.273 -17.134 -14.922  1.00 76.50           C
ATOM   3900 1HD1 ILE A 257      -2.535 -17.079 -15.722  1.00 76.50           H
ATOM   3901 2HD1 ILE A 257      -2.981 -17.908 -14.212  1.00 76.50           H
ATOM   3902 3HD1 ILE A 257      -4.249 -17.377 -15.343  1.00 76.50           H
ATOM   3903  HN  ILE A 257      -1.950 -13.489 -15.155  1.00 76.50           H
ATOM   3904  N   THR A 258       0.318 -13.294 -12.916  1.00 79.29           N
ATOM   3905  CA  THR A 258       1.555 -12.998 -12.215  1.00 79.29           C
ATOM   3906  C   THR A 258       1.368 -11.795 -11.288  1.00 79.29           C
ATOM   3907  O   THR A 258       1.762 -11.838 -10.123  1.00 79.29           O
ATOM   3908  HA  THR A 258       1.806 -13.851 -11.585  1.00 79.29           H
ATOM   3909  CB  THR A 258       2.654 -12.795 -13.260  1.00 79.29           C
ATOM   3910  HB  THR A 258       2.425 -11.946 -13.905  1.00 79.29           H
ATOM   3911  OG1 THR A 258       2.748 -14.057 -13.915  1.00 79.29           O
ATOM   3912  HG1 THR A 258       2.084 -14.106 -14.661  1.00 79.29           H
ATOM   3913  CG2 THR A 258       4.034 -12.598 -12.629  1.00 79.29           C
ATOM   3914 1HG2 THR A 258       4.291 -13.477 -12.038  1.00 79.29           H
ATOM   3915 2HG2 THR A 258       4.017 -11.719 -11.985  1.00 79.29           H
ATOM   3916 3HG2 THR A 258       4.776 -12.458 -13.415  1.00 79.29           H
ATOM   3917  HN  THR A 258       0.376 -13.251 -13.913  1.00 79.29           H
ATOM   3918  N   VAL A 259       0.768 -10.751 -11.840  1.00 74.59           N
ATOM   3919  CA  VAL A 259       0.584  -9.515 -11.097  1.00 74.59           C
ATOM   3920  C   VAL A 259      -0.294  -9.787  -9.874  1.00 74.59           C
ATOM   3921  O   VAL A 259       0.014  -9.337  -8.772  1.00 74.59           O
ATOM   3922  HA  VAL A 259       1.566  -9.186 -10.758  1.00 74.59           H
ATOM   3923  CB  VAL A 259       0.011  -8.434 -12.016  1.00 74.59           C
ATOM   3924  HB  VAL A 259      -0.891  -8.832 -12.481  1.00 74.59           H
ATOM   3925  CG1 VAL A 259      -0.381  -7.188 -11.218  1.00 74.59           C
ATOM   3926 1HG1 VAL A 259      -1.136  -7.454 -10.478  1.00 74.59           H
ATOM   3927 2HG1 VAL A 259       0.499  -6.789 -10.713  1.00 74.59           H
ATOM   3928 3HG1 VAL A 259      -0.784  -6.436 -11.896  1.00 74.59           H
ATOM   3929  CG2 VAL A 259       0.999  -8.083 -13.131  1.00 74.59           C
ATOM   3930 1HG2 VAL A 259       1.926  -7.714 -12.692  1.00 74.59           H
ATOM   3931 2HG2 VAL A 259       1.207  -8.972 -13.726  1.00 74.59           H
ATOM   3932 3HG2 VAL A 259       0.567  -7.312 -13.769  1.00 74.59           H
ATOM   3933  HN  VAL A 259       0.412 -10.740 -12.774  1.00 74.59           H
ATOM   3934  N   LEU A 260      -1.372 -10.521 -10.110  1.00 75.65           N
ATOM   3935  CA  LEU A 260      -2.309 -10.838  -9.046  1.00 75.65           C
ATOM   3936  C   LEU A 260      -1.574 -11.586  -7.931  1.00 75.65           C
ATOM   3937  O   LEU A 260      -1.737 -11.268  -6.754  1.00 75.65           O
ATOM   3938  HA  LEU A 260      -2.678  -9.894  -8.643  1.00 75.65           H
ATOM   3939  CB  LEU A 260      -3.516 -11.596  -9.602  1.00 75.65           C
ATOM   3940 1HB  LEU A 260      -4.035 -10.945 -10.306  1.00 75.65           H
ATOM   3941 2HB  LEU A 260      -3.152 -12.453 -10.169  1.00 75.65           H
ATOM   3942  CG  LEU A 260      -4.529 -12.095  -8.570  1.00 75.65           C
ATOM   3943  HG  LEU A 260      -4.012 -12.759  -7.878  1.00 75.65           H
ATOM   3944  CD1 LEU A 260      -5.092 -10.934  -7.748  1.00 75.65           C
ATOM   3945 1HD1 LEU A 260      -4.278 -10.431  -7.225  1.00 75.65           H
ATOM   3946 2HD1 LEU A 260      -5.589 -10.226  -8.412  1.00 75.65           H
ATOM   3947 3HD1 LEU A 260      -5.809 -11.317  -7.022  1.00 75.65           H
ATOM   3948  CD2 LEU A 260      -5.635 -12.913  -9.239  1.00 75.65           C
ATOM   3949 1HD2 LEU A 260      -6.156 -12.292  -9.968  1.00 75.65           H
ATOM   3950 2HD2 LEU A 260      -5.196 -13.774  -9.743  1.00 75.65           H
ATOM   3951 3HD2 LEU A 260      -6.342 -13.256  -8.483  1.00 75.65           H
ATOM   3952  HN  LEU A 260      -1.607 -10.897 -11.006  1.00 75.65           H
ATOM   3953  N   THR A 261      -0.782 -12.565  -8.341  1.00 83.44           N
ATOM   3954  CA  THR A 261      -0.142 -13.458  -7.390  1.00 83.44           C
ATOM   3955  C   THR A 261       0.824 -12.679  -6.494  1.00 83.44           C
ATOM   3956  O   THR A 261       0.865 -12.896  -5.284  1.00 83.44           O
ATOM   3957  HA  THR A 261      -0.911 -13.878  -6.742  1.00 83.44           H
ATOM   3958  CB  THR A 261       0.533 -14.583  -8.178  1.00 83.44           C
ATOM   3959  HB  THR A 261       1.365 -14.199  -8.769  1.00 83.44           H
ATOM   3960  OG1 THR A 261      -0.530 -15.172  -8.922  1.00 83.44           O
ATOM   3961  HG1 THR A 261      -0.521 -14.828  -9.862  1.00 83.44           H
ATOM   3962  CG2 THR A 261       1.028 -15.714  -7.275  1.00 83.44           C
ATOM   3963 1HG2 THR A 261       0.184 -16.143  -6.735  1.00 83.44           H
ATOM   3964 2HG2 THR A 261       1.754 -15.321  -6.564  1.00 83.44           H
ATOM   3965 3HG2 THR A 261       1.499 -16.486  -7.885  1.00 83.44           H
ATOM   3966  HN  THR A 261      -0.576 -12.753  -9.302  1.00 83.44           H
ATOM   3967  N   VAL A 262       1.577 -11.789  -7.124  1.00 82.63           N
ATOM   3968  CA  VAL A 262       2.579 -11.017  -6.408  1.00 82.63           C
ATOM   3969  C   VAL A 262       1.890 -10.148  -5.354  1.00 82.63           C
ATOM   3970  O   VAL A 262       2.362 -10.047  -4.223  1.00 82.63           O
ATOM   3971  HA  VAL A 262       3.239 -11.723  -5.904  1.00 82.63           H
ATOM   3972  CB  VAL A 262       3.419 -10.206  -7.397  1.00 82.63           C
ATOM   3973  HB  VAL A 262       2.736  -9.643  -8.033  1.00 82.63           H
ATOM   3974  CG1 VAL A 262       4.311  -9.203  -6.663  1.00 82.63           C
ATOM   3975 1HG1 VAL A 262       3.690  -8.517  -6.087  1.00 82.63           H
ATOM   3976 2HG1 VAL A 262       4.982  -9.737  -5.991  1.00 82.63           H
ATOM   3977 3HG1 VAL A 262       4.897  -8.639  -7.389  1.00 82.63           H
ATOM   3978  CG2 VAL A 262       4.249 -11.125  -8.294  1.00 82.63           C
ATOM   3979 1HG2 VAL A 262       4.918 -11.726  -7.679  1.00 82.63           H
ATOM   3980 2HG2 VAL A 262       3.585 -11.781  -8.857  1.00 82.63           H
ATOM   3981 3HG2 VAL A 262       4.836 -10.522  -8.987  1.00 82.63           H
ATOM   3982  HN  VAL A 262       1.512 -11.593  -8.102  1.00 82.63           H
ATOM   3983  N   PHE A 263       0.785  -9.543  -5.763  1.00 77.49           N
ATOM   3984  CA  PHE A 263       0.038  -8.668  -4.875  1.00 77.49           C
ATOM   3985  C   PHE A 263      -0.485  -9.437  -3.660  1.00 77.49           C
ATOM   3986  O   PHE A 263      -0.274  -9.023  -2.522  1.00 77.49           O
ATOM   3987  HA  PHE A 263       0.720  -7.886  -4.542  1.00 77.49           H
ATOM   3988  CB  PHE A 263      -1.151  -8.130  -5.674  1.00 77.49           C
ATOM   3989 1HB  PHE A 263      -0.778  -7.595  -6.547  1.00 77.49           H
ATOM   3990 2HB  PHE A 263      -1.739  -8.971  -6.042  1.00 77.49           H
ATOM   3991  CG  PHE A 263      -2.066  -7.198  -4.876  1.00 77.49           C
ATOM   3992  CD1 PHE A 263      -3.134  -7.705  -4.203  1.00 77.49           C
ATOM   3993  HD1 PHE A 263      -3.338  -8.776  -4.232  1.00 77.49           H
ATOM   3994  CD2 PHE A 263      -1.811  -5.863  -4.839  1.00 77.49           C
ATOM   3995  HD2 PHE A 263      -0.955  -5.456  -5.378  1.00 77.49           H
ATOM   3996  CE1 PHE A 263      -3.982  -6.841  -3.463  1.00 77.49           C
ATOM   3997  HE1 PHE A 263      -4.838  -7.247  -2.924  1.00 77.49           H
ATOM   3998  CE2 PHE A 263      -2.660  -4.998  -4.099  1.00 77.49           C
ATOM   3999  HE2 PHE A 263      -2.456  -3.928  -4.069  1.00 77.49           H
ATOM   4000  CZ  PHE A 263      -3.728  -5.505  -3.426  1.00 77.49           C
ATOM   4001  HZ  PHE A 263      -4.379  -4.841  -2.858  1.00 77.49           H
ATOM   4002  HN  PHE A 263       0.400  -9.642  -6.681  1.00 77.49           H
ATOM   4003  N   VAL A 264      -1.156 -10.544  -3.944  1.00 82.62           N
ATOM   4004  CA  VAL A 264      -1.808 -11.313  -2.898  1.00 82.62           C
ATOM   4005  C   VAL A 264      -0.761 -11.776  -1.884  1.00 82.62           C
ATOM   4006  O   VAL A 264      -0.957 -11.639  -0.677  1.00 82.62           O
ATOM   4007  HA  VAL A 264      -2.515 -10.652  -2.396  1.00 82.62           H
ATOM   4008  CB  VAL A 264      -2.597 -12.470  -3.514  1.00 82.62           C
ATOM   4009  HB  VAL A 264      -1.925 -13.020  -4.173  1.00 82.62           H
ATOM   4010  CG1 VAL A 264      -3.089 -13.435  -2.433  1.00 82.62           C
ATOM   4011 1HG1 VAL A 264      -2.234 -13.842  -1.893  1.00 82.62           H
ATOM   4012 2HG1 VAL A 264      -3.737 -12.901  -1.737  1.00 82.62           H
ATOM   4013 3HG1 VAL A 264      -3.646 -14.248  -2.898  1.00 82.62           H
ATOM   4014  CG2 VAL A 264      -3.763 -11.952  -4.358  1.00 82.62           C
ATOM   4015 1HG2 VAL A 264      -4.434 -11.367  -3.729  1.00 82.62           H
ATOM   4016 2HG2 VAL A 264      -3.379 -11.324  -5.162  1.00 82.62           H
ATOM   4017 3HG2 VAL A 264      -4.306 -12.795  -4.783  1.00 82.62           H
ATOM   4018  HN  VAL A 264      -1.258 -10.914  -4.867  1.00 82.62           H
ATOM   4019  N   LEU A 265       0.329 -12.314  -2.410  1.00 88.47           N
ATOM   4020  CA  LEU A 265       1.336 -12.940  -1.570  1.00 88.47           C
ATOM   4021  C   LEU A 265       1.994 -11.874  -0.691  1.00 88.47           C
ATOM   4022  O   LEU A 265       2.448 -12.169   0.414  1.00 88.47           O
ATOM   4023  HA  LEU A 265       0.825 -13.653  -0.924  1.00 88.47           H
ATOM   4024  CB  LEU A 265       2.329 -13.732  -2.423  1.00 88.47           C
ATOM   4025 1HB  LEU A 265       2.695 -13.082  -3.217  1.00 88.47           H
ATOM   4026 2HB  LEU A 265       3.187 -13.990  -1.801  1.00 88.47           H
ATOM   4027  CG  LEU A 265       1.792 -15.016  -3.059  1.00 88.47           C
ATOM   4028  HG  LEU A 265       0.942 -14.754  -3.690  1.00 88.47           H
ATOM   4029  CD1 LEU A 265       2.844 -15.662  -3.962  1.00 88.47           C
ATOM   4030 1HD1 LEU A 265       3.118 -14.967  -4.756  1.00 88.47           H
ATOM   4031 2HD1 LEU A 265       3.727 -15.908  -3.373  1.00 88.47           H
ATOM   4032 3HD1 LEU A 265       2.436 -16.572  -4.402  1.00 88.47           H
ATOM   4033  CD2 LEU A 265       1.280 -15.985  -1.991  1.00 88.47           C
ATOM   4034 1HD2 LEU A 265       2.095 -16.244  -1.316  1.00 88.47           H
ATOM   4035 2HD2 LEU A 265       0.476 -15.512  -1.426  1.00 88.47           H
ATOM   4036 3HD2 LEU A 265       0.904 -16.888  -2.471  1.00 88.47           H
ATOM   4037  HN  LEU A 265       0.529 -12.328  -3.390  1.00 88.47           H
ATOM   4038  N   SER A 266       2.025 -10.658  -1.214  1.00 87.25           N
ATOM   4039  CA  SER A 266       2.709  -9.569  -0.537  1.00 87.25           C
ATOM   4040  C   SER A 266       1.788  -8.946   0.514  1.00 87.25           C
ATOM   4041  O   SER A 266       2.232  -8.604   1.609  1.00 87.25           O
ATOM   4042  HA  SER A 266       3.578 -10.025  -0.062  1.00 87.25           H
ATOM   4043  CB  SER A 266       3.172  -8.505  -1.534  1.00 87.25           C
ATOM   4044 1HB  SER A 266       3.647  -7.685  -0.994  1.00 87.25           H
ATOM   4045 2HB  SER A 266       3.927  -8.931  -2.194  1.00 87.25           H
ATOM   4046  OG  SER A 266       2.093  -7.997  -2.313  1.00 87.25           O
ATOM   4047  HG  SER A 266       2.003  -8.523  -3.158  1.00 87.25           H
ATOM   4048  HN  SER A 266       1.596 -10.411  -2.083  1.00 87.25           H
ATOM   4049  N   GLN A 267       0.522  -8.819   0.144  1.00 85.59           N
ATOM   4050  CA  GLN A 267      -0.406  -8.010   0.917  1.00 85.59           C
ATOM   4051  C   GLN A 267      -1.162  -8.882   1.921  1.00 85.59           C
ATOM   4052  O   GLN A 267      -1.488  -8.430   3.018  1.00 85.59           O
ATOM   4053  HA  GLN A 267       0.214  -7.286   1.447  1.00 85.59           H
ATOM   4054  CB  GLN A 267      -1.376  -7.262  -0.000  1.00 85.59           C
ATOM   4055 1HB  GLN A 267      -1.937  -7.977  -0.602  1.00 85.59           H
ATOM   4056 2HB  GLN A 267      -2.101  -6.714   0.601  1.00 85.59           H
ATOM   4057  CG  GLN A 267      -0.628  -6.292  -0.917  1.00 85.59           C
ATOM   4058 1HG  GLN A 267       0.049  -6.849  -1.566  1.00 85.59           H
ATOM   4059 2HG  GLN A 267      -1.338  -5.777  -1.564  1.00 85.59           H
ATOM   4060  CD  GLN A 267       0.165  -5.268  -0.102  1.00 85.59           C
ATOM   4061  OE1 GLN A 267      -0.301  -4.732   0.890  1.00 85.59           O
ATOM   4062  NE2 GLN A 267       1.385  -5.028  -0.574  1.00 85.59           N
ATOM   4063 1HE2 GLN A 267       1.706  -5.503  -1.394  1.00 85.59           H
ATOM   4064 2HE2 GLN A 267       1.980  -4.373  -0.110  1.00 85.59           H
ATOM   4065  HN  GLN A 267       0.129  -9.255  -0.665  1.00 85.59           H
ATOM   4066  N   PHE A 268      -1.417 -10.115   1.511  1.00 88.34           N
ATOM   4067  CA  PHE A 268      -2.288 -10.993   2.274  1.00 88.34           C
ATOM   4068  C   PHE A 268      -1.762 -11.184   3.698  1.00 88.34           C
ATOM   4069  O   PHE A 268      -2.494 -10.984   4.666  1.00 88.34           O
ATOM   4070  HA  PHE A 268      -3.270 -10.521   2.312  1.00 88.34           H
ATOM   4071  CB  PHE A 268      -2.297 -12.346   1.561  1.00 88.34           C
ATOM   4072 1HB  PHE A 268      -2.616 -12.199   0.529  1.00 88.34           H
ATOM   4073 2HB  PHE A 268      -1.279 -12.734   1.527  1.00 88.34           H
ATOM   4074  CG  PHE A 268      -3.203 -13.389   2.216  1.00 88.34           C
ATOM   4075  CD1 PHE A 268      -2.663 -14.373   2.985  1.00 88.34           C
ATOM   4076  HD1 PHE A 268      -1.584 -14.418   3.134  1.00 88.34           H
ATOM   4077  CD2 PHE A 268      -4.549 -13.334   2.031  1.00 88.34           C
ATOM   4078  HD2 PHE A 268      -4.982 -12.546   1.415  1.00 88.34           H
ATOM   4079  CE1 PHE A 268      -3.504 -15.341   3.593  1.00 88.34           C
ATOM   4080  HE1 PHE A 268      -3.071 -16.130   4.209  1.00 88.34           H
ATOM   4081  CE2 PHE A 268      -5.391 -14.302   2.640  1.00 88.34           C
ATOM   4082  HE2 PHE A 268      -6.470 -14.258   2.491  1.00 88.34           H
ATOM   4083  CZ  PHE A 268      -4.850 -15.286   3.408  1.00 88.34           C
ATOM   4084  HZ  PHE A 268      -5.496 -16.029   3.875  1.00 88.34           H
ATOM   4085  HN  PHE A 268      -1.042 -10.516   0.675  1.00 88.34           H
ATOM   4086  N   PRO A 269      -0.489 -11.571   3.852  1.00 93.09           N
ATOM   4087  CA  PRO A 269       0.044 -11.906   5.175  1.00 93.09           C
ATOM   4088  C   PRO A 269      -0.192 -10.798   6.188  1.00 93.09           C
ATOM   4089  O   PRO A 269      -0.600 -11.062   7.318  1.00 93.09           O
ATOM   4090  HA  PRO A 269      -0.474 -12.776   5.578  1.00 93.09           H
ATOM   4091  CB  PRO A 269       1.535 -12.133   4.918  1.00 93.09           C
ATOM   4092 1HB  PRO A 269       2.111 -11.219   5.063  1.00 93.09           H
ATOM   4093 2HB  PRO A 269       1.950 -12.880   5.595  1.00 93.09           H
ATOM   4094  CG  PRO A 269       1.577 -12.602   3.469  1.00 93.09           C
ATOM   4095 1HG  PRO A 269       2.565 -12.470   3.029  1.00 93.09           H
ATOM   4096 2HG  PRO A 269       1.341 -13.662   3.379  1.00 93.09           H
ATOM   4097  CD  PRO A 269       0.531 -11.725   2.798  1.00 93.09           C
ATOM   4098 1HD  PRO A 269       0.944 -10.762   2.497  1.00 93.09           H
ATOM   4099 2HD  PRO A 269       0.128 -12.192   1.900  1.00 93.09           H
ATOM   4100  N   TYR A 270       0.075  -9.575   5.753  1.00 91.39           N
ATOM   4101  CA  TYR A 270      -0.035  -8.427   6.636  1.00 91.39           C
ATOM   4102  C   TYR A 270      -1.478  -8.233   7.107  1.00 91.39           C
ATOM   4103  O   TYR A 270      -1.723  -8.000   8.290  1.00 91.39           O
ATOM   4104  HA  TYR A 270       0.601  -8.606   7.503  1.00 91.39           H
ATOM   4105  CB  TYR A 270       0.384  -7.213   5.804  1.00 91.39           C
ATOM   4106 1HB  TYR A 270       1.447  -7.292   5.576  1.00 91.39           H
ATOM   4107 2HB  TYR A 270      -0.148  -7.236   4.853  1.00 91.39           H
ATOM   4108  CG  TYR A 270       0.122  -5.869   6.487  1.00 91.39           C
ATOM   4109  CD1 TYR A 270      -0.826  -5.008   5.973  1.00 91.39           C
ATOM   4110  HD1 TYR A 270      -1.388  -5.285   5.080  1.00 91.39           H
ATOM   4111  CD2 TYR A 270       0.833  -5.519   7.616  1.00 91.39           C
ATOM   4112  HD2 TYR A 270       1.581  -6.199   8.022  1.00 91.39           H
ATOM   4113  CE1 TYR A 270      -1.073  -3.743   6.615  1.00 91.39           C
ATOM   4114  HE1 TYR A 270      -1.819  -3.053   6.220  1.00 91.39           H
ATOM   4115  CE2 TYR A 270       0.586  -4.254   8.259  1.00 91.39           C
ATOM   4116  HE2 TYR A 270       1.140  -3.965   9.152  1.00 91.39           H
ATOM   4117  CZ  TYR A 270      -0.355  -3.429   7.727  1.00 91.39           C
ATOM   4118  OH  TYR A 270      -0.588  -2.234   8.334  1.00 91.39           O
ATOM   4119  HH  TYR A 270      -0.018  -2.148   9.150  1.00 91.39           H
ATOM   4120  HN  TYR A 270       0.360  -9.364   4.819  1.00 91.39           H
ATOM   4121  N   ASN A 271      -2.396  -8.337   6.157  1.00 89.77           N
ATOM   4122  CA  ASN A 271      -3.796  -8.066   6.437  1.00 89.77           C
ATOM   4123  C   ASN A 271      -4.352  -9.165   7.344  1.00 89.77           C
ATOM   4124  O   ASN A 271      -5.305  -8.937   8.088  1.00 89.77           O
ATOM   4125  HA  ASN A 271      -3.808  -7.086   6.913  1.00 89.77           H
ATOM   4126  CB  ASN A 271      -4.622  -8.053   5.149  1.00 89.77           C
ATOM   4127 1HB  ASN A 271      -4.345  -8.904   4.527  1.00 89.77           H
ATOM   4128 2HB  ASN A 271      -5.679  -8.165   5.390  1.00 89.77           H
ATOM   4129  CG  ASN A 271      -4.405  -6.753   4.371  1.00 89.77           C
ATOM   4130  OD1 ASN A 271      -4.769  -5.672   4.804  1.00 89.77           O
ATOM   4131  ND2 ASN A 271      -3.792  -6.918   3.202  1.00 89.77           N
ATOM   4132 1HD2 ASN A 271      -3.519  -7.834   2.906  1.00 89.77           H
ATOM   4133 2HD2 ASN A 271      -3.605  -6.127   2.620  1.00 89.77           H
ATOM   4134  HN  ASN A 271      -2.196  -8.600   5.214  1.00 89.77           H
ATOM   4135  N   CYS A 272      -3.733 -10.333   7.253  1.00 93.05           N
ATOM   4136  CA  CYS A 272      -4.066 -11.428   8.149  1.00 93.05           C
ATOM   4137  C   CYS A 272      -3.789 -10.976   9.584  1.00 93.05           C
ATOM   4138  O   CYS A 272      -4.632 -11.140  10.464  1.00 93.05           O
ATOM   4139  HA  CYS A 272      -5.126 -11.637   8.007  1.00 93.05           H
ATOM   4140  CB  CYS A 272      -3.298 -12.702   7.793  1.00 93.05           C
ATOM   4141 1HB  CYS A 272      -2.236 -12.480   7.689  1.00 93.05           H
ATOM   4142 2HB  CYS A 272      -3.393 -13.431   8.599  1.00 93.05           H
ATOM   4143  SG  CYS A 272      -3.945 -13.409   6.234  1.00 93.05           S
ATOM   4144  HG  CYS A 272      -3.366 -12.523   5.429  1.00 93.05           H
ATOM   4145  HN  CYS A 272      -3.018 -10.536   6.585  1.00 93.05           H
ATOM   4146  N   ILE A 273      -2.604 -10.415   9.775  1.00 93.35           N
ATOM   4147  CA  ILE A 273      -2.186  -9.981  11.098  1.00 93.35           C
ATOM   4148  C   ILE A 273      -3.053  -8.801  11.540  1.00 93.35           C
ATOM   4149  O   ILE A 273      -3.434  -8.708  12.706  1.00 93.35           O
ATOM   4150  HA  ILE A 273      -2.357 -10.811  11.783  1.00 93.35           H
ATOM   4151  CB  ILE A 273      -0.686  -9.681  11.114  1.00 93.35           C
ATOM   4152  HB  ILE A 273      -0.479  -8.930  10.352  1.00 93.35           H
ATOM   4153  CG1 ILE A 273       0.126 -10.927  10.752  1.00 93.35           C
ATOM   4154 1HG1 ILE A 273      -0.161 -11.277   9.761  1.00 93.35           H
ATOM   4155 2HG1 ILE A 273       1.186 -10.674  10.707  1.00 93.35           H
ATOM   4156  CG2 ILE A 273      -0.259  -9.090  12.459  1.00 93.35           C
ATOM   4157 1HG2 ILE A 273      -0.803  -8.162  12.637  1.00 93.35           H
ATOM   4158 2HG2 ILE A 273      -0.483  -9.800  13.255  1.00 93.35           H
ATOM   4159 3HG2 ILE A 273       0.812  -8.886  12.443  1.00 93.35           H
ATOM   4160  CD1 ILE A 273      -0.094 -12.042  11.777  1.00 93.35           C
ATOM   4161 1HD1 ILE A 273       0.217 -11.696  12.763  1.00 93.35           H
ATOM   4162 2HD1 ILE A 273      -1.151 -12.308  11.802  1.00 93.35           H
ATOM   4163 3HD1 ILE A 273       0.494 -12.915  11.496  1.00 93.35           H
ATOM   4164  HN  ILE A 273      -1.936 -10.257   9.048  1.00 93.35           H
ATOM   4165  N   LEU A 274      -3.340  -7.928  10.585  1.00 91.46           N
ATOM   4166  CA  LEU A 274      -4.153  -6.756  10.862  1.00 91.46           C
ATOM   4167  C   LEU A 274      -5.524  -7.201  11.376  1.00 91.46           C
ATOM   4168  O   LEU A 274      -6.099  -6.561  12.255  1.00 91.46           O
ATOM   4169  HA  LEU A 274      -3.655  -6.192  11.651  1.00 91.46           H
ATOM   4170  CB  LEU A 274      -4.222  -5.849   9.632  1.00 91.46           C
ATOM   4171 1HB  LEU A 274      -3.252  -5.867   9.136  1.00 91.46           H
ATOM   4172 2HB  LEU A 274      -4.945  -6.271   8.934  1.00 91.46           H
ATOM   4173  CG  LEU A 274      -4.602  -4.390   9.895  1.00 91.46           C
ATOM   4174  HG  LEU A 274      -5.314  -4.366  10.719  1.00 91.46           H
ATOM   4175  CD1 LEU A 274      -3.382  -3.575  10.327  1.00 91.46           C
ATOM   4176 1HD1 LEU A 274      -2.968  -3.999  11.242  1.00 91.46           H
ATOM   4177 2HD1 LEU A 274      -2.628  -3.604   9.540  1.00 91.46           H
ATOM   4178 3HD1 LEU A 274      -3.680  -2.542  10.507  1.00 91.46           H
ATOM   4179  CD2 LEU A 274      -5.298  -3.777   8.678  1.00 91.46           C
ATOM   4180 1HD2 LEU A 274      -4.629  -3.815   7.819  1.00 91.46           H
ATOM   4181 2HD2 LEU A 274      -6.205  -4.340   8.456  1.00 91.46           H
ATOM   4182 3HD2 LEU A 274      -5.557  -2.740   8.892  1.00 91.46           H
ATOM   4183  HN  LEU A 274      -3.028  -8.011   9.639  1.00 91.46           H
ATOM   4184  N   LEU A 275      -6.007  -8.295  10.806  1.00 93.61           N
ATOM   4185  CA  LEU A 275      -7.289  -8.846  11.212  1.00 93.61           C
ATOM   4186  C   LEU A 275      -7.214  -9.272  12.679  1.00 93.61           C
ATOM   4187  O   LEU A 275      -8.110  -8.965  13.465  1.00 93.61           O
ATOM   4188  HA  LEU A 275      -8.030  -8.052  11.120  1.00 93.61           H
ATOM   4189  CB  LEU A 275      -7.711  -9.972  10.266  1.00 93.61           C
ATOM   4190 1HB  LEU A 275      -7.812  -9.558   9.262  1.00 93.61           H
ATOM   4191 2HB  LEU A 275      -6.909 -10.708  10.228  1.00 93.61           H
ATOM   4192  CG  LEU A 275      -9.013 -10.694  10.621  1.00 93.61           C
ATOM   4193  HG  LEU A 275      -8.935 -11.051  11.648  1.00 93.61           H
ATOM   4194  CD1 LEU A 275     -10.204  -9.736  10.564  1.00 93.61           C
ATOM   4195 1HD1 LEU A 275     -10.051  -8.922  11.273  1.00 93.61           H
ATOM   4196 2HD1 LEU A 275     -10.295  -9.329   9.557  1.00 93.61           H
ATOM   4197 3HD1 LEU A 275     -11.116 -10.275  10.821  1.00 93.61           H
ATOM   4198  CD2 LEU A 275      -9.220 -11.921   9.731  1.00 93.61           C
ATOM   4199 1HD2 LEU A 275      -9.267 -11.609   8.688  1.00 93.61           H
ATOM   4200 2HD2 LEU A 275      -8.388 -12.612   9.866  1.00 93.61           H
ATOM   4201 3HD2 LEU A 275     -10.152 -12.415  10.005  1.00 93.61           H
ATOM   4202  HN  LEU A 275      -5.540  -8.800  10.081  1.00 93.61           H
ATOM   4203  N   VAL A 276      -6.137  -9.972  13.005  1.00 94.35           N
ATOM   4204  CA  VAL A 276      -5.939 -10.452  14.362  1.00 94.35           C
ATOM   4205  C   VAL A 276      -5.948  -9.264  15.326  1.00 94.35           C
ATOM   4206  O   VAL A 276      -6.611  -9.304  16.361  1.00 94.35           O
ATOM   4207  HA  VAL A 276      -6.777 -11.107  14.605  1.00 94.35           H
ATOM   4208  CB  VAL A 276      -4.654 -11.278  14.443  1.00 94.35           C
ATOM   4209  HB  VAL A 276      -3.841 -10.673  14.041  1.00 94.35           H
ATOM   4210  CG1 VAL A 276      -4.313 -11.621  15.894  1.00 94.35           C
ATOM   4211 1HG1 VAL A 276      -4.173 -10.701  16.462  1.00 94.35           H
ATOM   4212 2HG1 VAL A 276      -5.127 -12.198  16.332  1.00 94.35           H
ATOM   4213 3HG1 VAL A 276      -3.395 -12.208  15.922  1.00 94.35           H
ATOM   4214  CG2 VAL A 276      -4.762 -12.545  13.591  1.00 94.35           C
ATOM   4215 1HG2 VAL A 276      -5.591 -13.154  13.949  1.00 94.35           H
ATOM   4216 2HG2 VAL A 276      -4.936 -12.269  12.551  1.00 94.35           H
ATOM   4217 3HG2 VAL A 276      -3.835 -13.113  13.666  1.00 94.35           H
ATOM   4218  HN  VAL A 276      -5.410 -10.211  12.362  1.00 94.35           H
ATOM   4219  N   GLN A 277      -5.203  -8.234  14.951  1.00 92.69           N
ATOM   4220  CA  GLN A 277      -5.101  -7.044  15.778  1.00 92.69           C
ATOM   4221  C   GLN A 277      -6.480  -6.405  15.961  1.00 92.69           C
ATOM   4222  O   GLN A 277      -6.769  -5.835  17.011  1.00 92.69           O
ATOM   4223  HA  GLN A 277      -4.724  -7.391  16.740  1.00 92.69           H
ATOM   4224  CB  GLN A 277      -4.109  -6.044  15.181  1.00 92.69           C
ATOM   4225 1HB  GLN A 277      -4.308  -5.920  14.116  1.00 92.69           H
ATOM   4226 2HB  GLN A 277      -4.245  -5.068  15.646  1.00 92.69           H
ATOM   4227  CG  GLN A 277      -2.667  -6.515  15.384  1.00 92.69           C
ATOM   4228 1HG  GLN A 277      -2.474  -6.658  16.447  1.00 92.69           H
ATOM   4229 2HG  GLN A 277      -2.525  -7.482  14.901  1.00 92.69           H
ATOM   4230  CD  GLN A 277      -1.674  -5.502  14.812  1.00 92.69           C
ATOM   4231  OE1 GLN A 277      -1.985  -4.718  13.930  1.00 92.69           O
ATOM   4232  NE2 GLN A 277      -0.464  -5.562  15.361  1.00 92.69           N
ATOM   4233 1HE2 GLN A 277      -0.274  -6.229  16.081  1.00 92.69           H
ATOM   4234 2HE2 GLN A 277       0.256  -4.939  15.053  1.00 92.69           H
ATOM   4235  HN  GLN A 277      -4.677  -8.205  14.101  1.00 92.69           H
ATOM   4236  N   THR A 278      -7.293  -6.522  14.921  1.00 93.25           N
ATOM   4237  CA  THR A 278      -8.625  -5.942  14.945  1.00 93.25           C
ATOM   4238  C   THR A 278      -9.512  -6.685  15.946  1.00 93.25           C
ATOM   4239  O   THR A 278     -10.228  -6.061  16.729  1.00 93.25           O
ATOM   4240  HA  THR A 278      -8.546  -4.912  15.291  1.00 93.25           H
ATOM   4241  CB  THR A 278      -9.174  -5.960  13.517  1.00 93.25           C
ATOM   4242  HB  THR A 278      -9.329  -6.983  13.172  1.00 93.25           H
ATOM   4243  OG1 THR A 278      -8.229  -5.197  12.772  1.00 93.25           O
ATOM   4244  HG1 THR A 278      -7.547  -5.803  12.363  1.00 93.25           H
ATOM   4245  CG2 THR A 278     -10.479  -5.173  13.381  1.00 93.25           C
ATOM   4246 1HG2 THR A 278     -10.307  -4.133  13.661  1.00 93.25           H
ATOM   4247 2HG2 THR A 278     -11.234  -5.606  14.037  1.00 93.25           H
ATOM   4248 3HG2 THR A 278     -10.825  -5.218  12.348  1.00 93.25           H
ATOM   4249  HN  THR A 278      -7.056  -7.001  14.076  1.00 93.25           H
ATOM   4250  N   ILE A 279      -9.437  -8.006  15.889  1.00 94.67           N
ATOM   4251  CA  ILE A 279     -10.238  -8.841  16.768  1.00 94.67           C
ATOM   4252  C   ILE A 279      -9.827  -8.586  18.220  1.00 94.67           C
ATOM   4253  O   ILE A 279     -10.680  -8.468  19.098  1.00 94.67           O
ATOM   4254  HA  ILE A 279     -11.279  -8.539  16.646  1.00 94.67           H
ATOM   4255  CB  ILE A 279     -10.140 -10.309  16.349  1.00 94.67           C
ATOM   4256  HB  ILE A 279      -9.086 -10.577  16.290  1.00 94.67           H
ATOM   4257  CG1 ILE A 279     -10.741 -10.524  14.958  1.00 94.67           C
ATOM   4258 1HG1 ILE A 279     -11.828 -10.474  15.016  1.00 94.67           H
ATOM   4259 2HG1 ILE A 279     -10.420  -9.723  14.292  1.00 94.67           H
ATOM   4260  CG2 ILE A 279     -10.780 -11.222  17.397  1.00 94.67           C
ATOM   4261 1HG2 ILE A 279     -10.268 -11.095  18.351  1.00 94.67           H
ATOM   4262 2HG2 ILE A 279     -11.832 -10.961  17.513  1.00 94.67           H
ATOM   4263 3HG2 ILE A 279     -10.697 -12.259  17.075  1.00 94.67           H
ATOM   4264  CD1 ILE A 279     -10.316 -11.876  14.381  1.00 94.67           C
ATOM   4265 1HD1 ILE A 279      -9.230 -11.912  14.302  1.00 94.67           H
ATOM   4266 2HD1 ILE A 279     -10.660 -12.675  15.038  1.00 94.67           H
ATOM   4267 3HD1 ILE A 279     -10.757 -12.003  13.392  1.00 94.67           H
ATOM   4268  HN  ILE A 279      -8.843  -8.505  15.258  1.00 94.67           H
ATOM   4269  N   ASP A 280      -8.521  -8.510  18.427  1.00 93.71           N
ATOM   4270  CA  ASP A 280      -7.984  -8.350  19.767  1.00 93.71           C
ATOM   4271  C   ASP A 280      -8.342  -6.958  20.293  1.00 93.71           C
ATOM   4272  O   ASP A 280      -8.573  -6.783  21.488  1.00 93.71           O
ATOM   4273  HA  ASP A 280      -8.438  -9.147  20.355  1.00 93.71           H
ATOM   4274  CB  ASP A 280      -6.459  -8.477  19.768  1.00 93.71           C
ATOM   4275 1HB  ASP A 280      -6.166  -9.387  19.245  1.00 93.71           H
ATOM   4276 2HB  ASP A 280      -6.020  -7.641  19.224  1.00 93.71           H
ATOM   4277  CG  ASP A 280      -5.912  -8.505  21.197  1.00 93.71           C
ATOM   4278  OD1 ASP A 280      -6.436  -9.318  21.989  1.00 93.71           O
ATOM   4279  OD2 ASP A 280      -4.983  -7.713  21.465  1.00 93.71           O
ATOM   4280  HN  ASP A 280      -7.836  -8.555  17.699  1.00 93.71           H
ATOM   4281  N   ALA A 281      -8.378  -6.004  19.374  1.00 91.48           N
ATOM   4282  CA  ALA A 281      -8.741  -4.642  19.724  1.00 91.48           C
ATOM   4283  C   ALA A 281     -10.159  -4.627  20.300  1.00 91.48           C
ATOM   4284  O   ALA A 281     -10.501  -3.753  21.094  1.00 91.48           O
ATOM   4285  HA  ALA A 281      -8.044  -4.298  20.488  1.00 91.48           H
ATOM   4286  CB  ALA A 281      -8.604  -3.744  18.492  1.00 91.48           C
ATOM   4287 1HB  ALA A 281      -7.572  -3.767  18.140  1.00 91.48           H
ATOM   4288 2HB  ALA A 281      -9.265  -4.105  17.704  1.00 91.48           H
ATOM   4289 3HB  ALA A 281      -8.876  -2.722  18.755  1.00 91.48           H
ATOM   4290  HN  ALA A 281      -8.166  -6.150  18.408  1.00 91.48           H
ATOM   4291  N   TYR A 282     -10.945  -5.607  19.877  1.00 90.39           N
ATOM   4292  CA  TYR A 282     -12.319  -5.714  20.336  1.00 90.39           C
ATOM   4293  C   TYR A 282     -12.420  -6.633  21.555  1.00 90.39           C
ATOM   4294  O   TYR A 282     -13.043  -6.278  22.555  1.00 90.39           O
ATOM   4295  HA  TYR A 282     -12.660  -4.717  20.613  1.00 90.39           H
ATOM   4296  CB  TYR A 282     -13.103  -6.335  19.178  1.00 90.39           C
ATOM   4297 1HB  TYR A 282     -12.947  -5.732  18.283  1.00 90.39           H
ATOM   4298 2HB  TYR A 282     -12.699  -7.326  18.969  1.00 90.39           H
ATOM   4299  CG  TYR A 282     -14.606  -6.457  19.438  1.00 90.39           C
ATOM   4300  CD1 TYR A 282     -15.151  -7.679  19.774  1.00 90.39           C
ATOM   4301  HD1 TYR A 282     -14.511  -8.558  19.854  1.00 90.39           H
ATOM   4302  CD2 TYR A 282     -15.416  -5.344  19.336  1.00 90.39           C
ATOM   4303  HD2 TYR A 282     -14.985  -4.379  19.071  1.00 90.39           H
ATOM   4304  CE1 TYR A 282     -16.565  -7.794  20.019  1.00 90.39           C
ATOM   4305  HE1 TYR A 282     -17.008  -8.753  20.285  1.00 90.39           H
ATOM   4306  CE2 TYR A 282     -16.830  -5.459  19.581  1.00 90.39           C
ATOM   4307  HE2 TYR A 282     -17.482  -4.588  19.505  1.00 90.39           H
ATOM   4308  CZ  TYR A 282     -17.335  -6.678  19.911  1.00 90.39           C
ATOM   4309  OH  TYR A 282     -18.671  -6.786  20.142  1.00 90.39           O
ATOM   4310  HH  TYR A 282     -19.107  -5.891  20.051  1.00 90.39           H
ATOM   4311  HN  TYR A 282     -10.657  -6.317  19.235  1.00 90.39           H
ATOM   4312  N   ALA A 283     -11.799  -7.797  21.432  1.00 92.23           N
ATOM   4313  CA  ALA A 283     -12.044  -8.879  22.370  1.00 92.23           C
ATOM   4314  C   ALA A 283     -10.987  -8.839  23.475  1.00 92.23           C
ATOM   4315  O   ALA A 283     -11.188  -9.397  24.553  1.00 92.23           O
ATOM   4316  HA  ALA A 283     -13.027  -8.718  22.813  1.00 92.23           H
ATOM   4317  CB  ALA A 283     -12.054 -10.213  21.621  1.00 92.23           C
ATOM   4318 1HB  ALA A 283     -12.841 -10.200  20.867  1.00 92.23           H
ATOM   4319 2HB  ALA A 283     -11.089 -10.364  21.136  1.00 92.23           H
ATOM   4320 3HB  ALA A 283     -12.237 -11.024  22.325  1.00 92.23           H
ATOM   4321  HN  ALA A 283     -11.140  -8.005  20.709  1.00 92.23           H
ATOM   4322  N   MET A 284      -9.882  -8.173  23.170  1.00 90.04           N
ATOM   4323  CA  MET A 284      -8.775  -8.090  24.108  1.00 90.04           C
ATOM   4324  C   MET A 284      -8.434  -9.468  24.677  1.00 90.04           C
ATOM   4325  O   MET A 284      -8.306  -9.629  25.889  1.00 90.04           O
ATOM   4326  HA  MET A 284      -7.932  -7.707  23.533  1.00 90.04           H
ATOM   4327  CB  MET A 284      -9.144  -7.143  25.251  1.00 90.04           C
ATOM   4328 1HB  MET A 284     -10.051  -7.496  25.743  1.00 90.04           H
ATOM   4329 2HB  MET A 284      -8.353  -7.146  26.001  1.00 90.04           H
ATOM   4330  CG  MET A 284      -9.359  -5.718  24.736  1.00 90.04           C
ATOM   4331 1HG  MET A 284      -8.417  -5.308  24.372  1.00 90.04           H
ATOM   4332 2HG  MET A 284     -10.049  -5.728  23.892  1.00 90.04           H
ATOM   4333  SD  MET A 284     -10.009  -4.688  26.041  1.00 90.04           S
ATOM   4334  CE  MET A 284     -11.732  -5.146  25.969  1.00 90.04           C
ATOM   4335 1HE  MET A 284     -12.129  -4.913  24.981  1.00 90.04           H
ATOM   4336 2HE  MET A 284     -11.832  -6.215  26.157  1.00 90.04           H
ATOM   4337 3HE  MET A 284     -12.288  -4.591  26.724  1.00 90.04           H
ATOM   4338  HN  MET A 284      -9.738  -7.696  22.303  1.00 90.04           H
ATOM   4339  N   PHE A 285      -8.297 -10.428  23.774  1.00 91.17           N
ATOM   4340  CA  PHE A 285      -8.139 -11.816  24.175  1.00 91.17           C
ATOM   4341  C   PHE A 285      -6.663 -12.166  24.370  1.00 91.17           C
ATOM   4342  O   PHE A 285      -6.338 -13.177  24.991  1.00 91.17           O
ATOM   4343  HA  PHE A 285      -8.669 -11.942  25.119  1.00 91.17           H
ATOM   4344  CB  PHE A 285      -8.710 -12.676  23.045  1.00 91.17           C
ATOM   4345 1HB  PHE A 285      -8.839 -13.695  23.408  1.00 91.17           H
ATOM   4346 2HB  PHE A 285      -9.700 -12.303  22.783  1.00 91.17           H
ATOM   4347  CG  PHE A 285      -7.842 -12.704  21.785  1.00 91.17           C
ATOM   4348  CD1 PHE A 285      -8.042 -11.787  20.801  1.00 91.17           C
ATOM   4349  HD1 PHE A 285      -8.822 -11.033  20.909  1.00 91.17           H
ATOM   4350  CD2 PHE A 285      -6.869 -13.645  21.650  1.00 91.17           C
ATOM   4351  HD2 PHE A 285      -6.709 -14.379  22.439  1.00 91.17           H
ATOM   4352  CE1 PHE A 285      -7.237 -11.813  19.631  1.00 91.17           C
ATOM   4353  HE1 PHE A 285      -7.398 -11.079  18.842  1.00 91.17           H
ATOM   4354  CE2 PHE A 285      -6.064 -13.671  20.481  1.00 91.17           C
ATOM   4355  HE2 PHE A 285      -5.285 -14.425  20.373  1.00 91.17           H
ATOM   4356  CZ  PHE A 285      -6.265 -12.755  19.496  1.00 91.17           C
ATOM   4357  HZ  PHE A 285      -5.646 -12.775  18.599  1.00 91.17           H
ATOM   4358  HN  PHE A 285      -8.292 -10.271  22.786  1.00 91.17           H
ATOM   4359  N   ILE A 286      -5.808 -11.311  23.829  1.00 91.66           N
ATOM   4360  CA  ILE A 286      -4.373 -11.503  23.958  1.00 91.66           C
ATOM   4361  C   ILE A 286      -3.898 -10.890  25.276  1.00 91.66           C
ATOM   4362  O   ILE A 286      -3.530  -9.717  25.323  1.00 91.66           O
ATOM   4363  HA  ILE A 286      -4.189 -12.577  23.990  1.00 91.66           H
ATOM   4364  CB  ILE A 286      -3.647 -10.956  22.728  1.00 91.66           C
ATOM   4365  HB  ILE A 286      -3.832  -9.883  22.671  1.00 91.66           H
ATOM   4366  CG1 ILE A 286      -4.197 -11.578  21.443  1.00 91.66           C
ATOM   4367 1HG1 ILE A 286      -3.923 -12.632  21.399  1.00 91.66           H
ATOM   4368 2HG1 ILE A 286      -5.286 -11.533  21.451  1.00 91.66           H
ATOM   4369  CG2 ILE A 286      -2.134 -11.147  22.855  1.00 91.66           C
ATOM   4370 1HG2 ILE A 286      -1.774 -10.618  23.737  1.00 91.66           H
ATOM   4371 2HG2 ILE A 286      -1.909 -12.209  22.950  1.00 91.66           H
ATOM   4372 3HG2 ILE A 286      -1.642 -10.749  21.967  1.00 91.66           H
ATOM   4373  CD1 ILE A 286      -3.659 -10.853  20.208  1.00 91.66           C
ATOM   4374 1HD1 ILE A 286      -3.957  -9.805  20.244  1.00 91.66           H
ATOM   4375 2HD1 ILE A 286      -2.572 -10.922  20.191  1.00 91.66           H
ATOM   4376 3HD1 ILE A 286      -4.067 -11.316  19.309  1.00 91.66           H
ATOM   4377  HN  ILE A 286      -6.080 -10.500  23.311  1.00 91.66           H
ATOM   4378  N   SER A 287      -3.919 -11.712  26.316  1.00 89.14           N
ATOM   4379  CA  SER A 287      -3.464 -11.275  27.625  1.00 89.14           C
ATOM   4380  C   SER A 287      -2.010 -11.700  27.842  1.00 89.14           C
ATOM   4381  O   SER A 287      -1.330 -11.172  28.719  1.00 89.14           O
ATOM   4382  HA  SER A 287      -3.547 -10.188  27.611  1.00 89.14           H
ATOM   4383  CB  SER A 287      -4.353 -11.840  28.734  1.00 89.14           C
ATOM   4384 1HB  SER A 287      -3.982 -11.504  29.702  1.00 89.14           H
ATOM   4385 2HB  SER A 287      -5.363 -11.445  28.626  1.00 89.14           H
ATOM   4386  OG  SER A 287      -4.396 -13.264  28.711  1.00 89.14           O
ATOM   4387  HG  SER A 287      -5.008 -13.600  29.427  1.00 89.14           H
ATOM   4388  HN  SER A 287      -4.240 -12.658  26.274  1.00 89.14           H
ATOM   4389  N   ASN A 288      -1.577 -12.651  27.027  1.00 92.46           N
ATOM   4390  CA  ASN A 288      -0.265 -13.248  27.204  1.00 92.46           C
ATOM   4391  C   ASN A 288       0.782 -12.388  26.493  1.00 92.46           C
ATOM   4392  O   ASN A 288       0.679 -12.143  25.292  1.00 92.46           O
ATOM   4393  HA  ASN A 288      -0.110 -13.286  28.282  1.00 92.46           H
ATOM   4394  CB  ASN A 288      -0.212 -14.652  26.599  1.00 92.46           C
ATOM   4395 1HB  ASN A 288      -1.057 -15.239  26.959  1.00 92.46           H
ATOM   4396 2HB  ASN A 288      -0.306 -14.589  25.515  1.00 92.46           H
ATOM   4397  CG  ASN A 288       1.097 -15.357  26.962  1.00 92.46           C
ATOM   4398  OD1 ASN A 288       2.171 -14.779  26.937  1.00 92.46           O
ATOM   4399  ND2 ASN A 288       0.948 -16.634  27.300  1.00 92.46           N
ATOM   4400 1HD2 ASN A 288       0.038 -17.049  27.300  1.00 92.46           H
ATOM   4401 2HD2 ASN A 288       1.746 -17.181  27.554  1.00 92.46           H
ATOM   4402  HN  ASN A 288      -2.106 -13.012  26.258  1.00 92.46           H
ATOM   4403  N   CYS A 289       1.767 -11.952  27.266  1.00 91.63           N
ATOM   4404  CA  CYS A 289       2.765 -11.027  26.756  1.00 91.63           C
ATOM   4405  C   CYS A 289       3.574 -11.744  25.672  1.00 91.63           C
ATOM   4406  O   CYS A 289       3.986 -11.127  24.691  1.00 91.63           O
ATOM   4407  HA  CYS A 289       2.222 -10.180  26.337  1.00 91.63           H
ATOM   4408  CB  CYS A 289       3.660 -10.488  27.873  1.00 91.63           C
ATOM   4409 1HB  CYS A 289       3.051 -10.004  28.637  1.00 91.63           H
ATOM   4410 2HB  CYS A 289       4.186 -11.310  28.358  1.00 91.63           H
ATOM   4411  SG  CYS A 289       4.865  -9.293  27.188  1.00 91.63           S
ATOM   4412  HN  CYS A 289       1.888 -12.219  28.222  1.00 91.63           H
ATOM   4413  N   ALA A 290       3.776 -13.035  25.887  1.00 93.64           N
ATOM   4414  CA  ALA A 290       4.579 -13.829  24.972  1.00 93.64           C
ATOM   4415  C   ALA A 290       3.900 -13.861  23.601  1.00 93.64           C
ATOM   4416  O   ALA A 290       4.555 -13.686  22.575  1.00 93.64           O
ATOM   4417  HA  ALA A 290       5.550 -13.344  24.875  1.00 93.64           H
ATOM   4418  CB  ALA A 290       4.783 -15.229  25.554  1.00 93.64           C
ATOM   4419 1HB  ALA A 290       5.295 -15.152  26.513  1.00 93.64           H
ATOM   4420 2HB  ALA A 290       3.814 -15.708  25.697  1.00 93.64           H
ATOM   4421 3HB  ALA A 290       5.385 -15.824  24.868  1.00 93.64           H
ATOM   4422  HN  ALA A 290       3.404 -13.538  26.667  1.00 93.64           H
ATOM   4423  N   VAL A 291       2.594 -14.087  23.628  1.00 93.65           N
ATOM   4424  CA  VAL A 291       1.820 -14.149  22.401  1.00 93.65           C
ATOM   4425  C   VAL A 291       1.828 -12.775  21.727  1.00 93.65           C
ATOM   4426  O   VAL A 291       2.012 -12.676  20.515  1.00 93.65           O
ATOM   4427  HA  VAL A 291       2.307 -14.867  21.740  1.00 93.65           H
ATOM   4428  CB  VAL A 291       0.409 -14.660  22.697  1.00 93.65           C
ATOM   4429  HB  VAL A 291      -0.049 -13.983  23.418  1.00 93.65           H
ATOM   4430  CG1 VAL A 291      -0.454 -14.655  21.433  1.00 93.65           C
ATOM   4431 1HG1 VAL A 291      -0.524 -13.638  21.046  1.00 93.65           H
ATOM   4432 2HG1 VAL A 291       0.001 -15.299  20.681  1.00 93.65           H
ATOM   4433 3HG1 VAL A 291      -1.451 -15.023  21.673  1.00 93.65           H
ATOM   4434  CG2 VAL A 291       0.452 -16.055  23.325  1.00 93.65           C
ATOM   4435 1HG2 VAL A 291       0.937 -16.748  22.638  1.00 93.65           H
ATOM   4436 2HG2 VAL A 291       1.013 -16.016  24.259  1.00 93.65           H
ATOM   4437 3HG2 VAL A 291      -0.565 -16.394  23.526  1.00 93.65           H
ATOM   4438  HN  VAL A 291       2.068 -14.225  24.467  1.00 93.65           H
ATOM   4439  N   SER A 292       1.627 -11.751  22.542  1.00 92.66           N
ATOM   4440  CA  SER A 292       1.567 -10.391  22.034  1.00 92.66           C
ATOM   4441  C   SER A 292       2.890 -10.026  21.356  1.00 92.66           C
ATOM   4442  O   SER A 292       2.896  -9.417  20.288  1.00 92.66           O
ATOM   4443  HA  SER A 292       0.753 -10.389  21.310  1.00 92.66           H
ATOM   4444  CB  SER A 292       1.254  -9.397  23.155  1.00 92.66           C
ATOM   4445 1HB  SER A 292       0.373  -9.733  23.701  1.00 92.66           H
ATOM   4446 2HB  SER A 292       2.081  -9.379  23.865  1.00 92.66           H
ATOM   4447  OG  SER A 292       1.030  -8.082  22.655  1.00 92.66           O
ATOM   4448  HG  SER A 292       0.150  -8.042  22.180  1.00 92.66           H
ATOM   4449  HN  SER A 292       1.507 -11.838  23.531  1.00 92.66           H
ATOM   4450  N   THR A 293       3.977 -10.416  22.005  1.00 92.76           N
ATOM   4451  CA  THR A 293       5.303 -10.107  21.496  1.00 92.76           C
ATOM   4452  C   THR A 293       5.494 -10.714  20.105  1.00 92.76           C
ATOM   4453  O   THR A 293       5.984 -10.047  19.194  1.00 92.76           O
ATOM   4454  HA  THR A 293       5.386  -9.026  21.387  1.00 92.76           H
ATOM   4455  CB  THR A 293       6.328 -10.598  22.519  1.00 92.76           C
ATOM   4456  HB  THR A 293       6.192 -11.659  22.729  1.00 92.76           H
ATOM   4457  OG1 THR A 293       6.155  -9.725  23.632  1.00 92.76           O
ATOM   4458  HG1 THR A 293       5.550 -10.147  24.307  1.00 92.76           H
ATOM   4459  CG2 THR A 293       7.770 -10.348  22.071  1.00 92.76           C
ATOM   4460 1HG2 THR A 293       7.925  -9.279  21.927  1.00 92.76           H
ATOM   4461 2HG2 THR A 293       7.954 -10.872  21.133  1.00 92.76           H
ATOM   4462 3HG2 THR A 293       8.457 -10.715  22.833  1.00 92.76           H
ATOM   4463  HN  THR A 293       3.963 -10.931  22.861  1.00 92.76           H
ATOM   4464  N   ASN A 294       5.098 -11.973  19.983  1.00 94.29           N
ATOM   4465  CA  ASN A 294       5.281 -12.698  18.738  1.00 94.29           C
ATOM   4466  C   ASN A 294       4.412 -12.063  17.651  1.00 94.29           C
ATOM   4467  O   ASN A 294       4.831 -11.957  16.499  1.00 94.29           O
ATOM   4468  HA  ASN A 294       6.346 -12.624  18.517  1.00 94.29           H
ATOM   4469  CB  ASN A 294       4.859 -14.162  18.886  1.00 94.29           C
ATOM   4470 1HB  ASN A 294       3.891 -14.216  19.383  1.00 94.29           H
ATOM   4471 2HB  ASN A 294       4.736 -14.610  17.900  1.00 94.29           H
ATOM   4472  CG  ASN A 294       5.895 -14.953  19.686  1.00 94.29           C
ATOM   4473  OD1 ASN A 294       7.027 -14.536  19.869  1.00 94.29           O
ATOM   4474  ND2 ASN A 294       5.447 -16.116  20.150  1.00 94.29           N
ATOM   4475 1HD2 ASN A 294       4.507 -16.400  19.964  1.00 94.29           H
ATOM   4476 2HD2 ASN A 294       6.051 -16.707  20.686  1.00 94.29           H
ATOM   4477  HN  ASN A 294       4.661 -12.495  20.716  1.00 94.29           H
ATOM   4478  N   ILE A 295       3.217 -11.657  18.055  1.00 93.16           N
ATOM   4479  CA  ILE A 295       2.267 -11.080  17.119  1.00 93.16           C
ATOM   4480  C   ILE A 295       2.829  -9.765  16.574  1.00 93.16           C
ATOM   4481  O   ILE A 295       2.684  -9.468  15.389  1.00 93.16           O
ATOM   4482  HA  ILE A 295       2.158 -11.779  16.290  1.00 93.16           H
ATOM   4483  CB  ILE A 295       0.891 -10.936  17.773  1.00 93.16           C
ATOM   4484  HB  ILE A 295       1.033 -10.559  18.787  1.00 93.16           H
ATOM   4485  CG1 ILE A 295       0.194 -12.293  17.889  1.00 93.16           C
ATOM   4486 1HG1 ILE A 295      -0.085 -12.647  16.896  1.00 93.16           H
ATOM   4487 2HG1 ILE A 295       0.884 -13.026  18.307  1.00 93.16           H
ATOM   4488  CG2 ILE A 295       0.034  -9.912  17.027  1.00 93.16           C
ATOM   4489 1HG2 ILE A 295       0.531  -8.942  17.041  1.00 93.16           H
ATOM   4490 2HG2 ILE A 295      -0.102 -10.236  15.995  1.00 93.16           H
ATOM   4491 3HG2 ILE A 295      -0.939  -9.829  17.513  1.00 93.16           H
ATOM   4492  CD1 ILE A 295      -1.052 -12.196  18.771  1.00 93.16           C
ATOM   4493 1HD1 ILE A 295      -0.766 -11.864  19.769  1.00 93.16           H
ATOM   4494 2HD1 ILE A 295      -1.750 -11.480  18.337  1.00 93.16           H
ATOM   4495 3HD1 ILE A 295      -1.528 -13.174  18.836  1.00 93.16           H
ATOM   4496  HN  ILE A 295       2.896 -11.717  19.000  1.00 93.16           H
ATOM   4497  N   ASP A 296       3.460  -9.014  17.465  1.00 93.10           N
ATOM   4498  CA  ASP A 296       4.010  -7.720  17.097  1.00 93.10           C
ATOM   4499  C   ASP A 296       5.159  -7.922  16.107  1.00 93.10           C
ATOM   4500  O   ASP A 296       5.292  -7.171  15.143  1.00 93.10           O
ATOM   4501  HA  ASP A 296       3.177  -7.168  16.661  1.00 93.10           H
ATOM   4502  CB  ASP A 296       4.563  -6.988  18.321  1.00 93.10           C
ATOM   4503 1HB  ASP A 296       5.247  -7.642  18.862  1.00 93.10           H
ATOM   4504 2HB  ASP A 296       5.139  -6.120  18.001  1.00 93.10           H
ATOM   4505  CG  ASP A 296       3.432  -6.543  19.251  1.00 93.10           C
ATOM   4506  OD1 ASP A 296       2.276  -6.533  18.774  1.00 93.10           O
ATOM   4507  OD2 ASP A 296       3.749  -6.222  20.417  1.00 93.10           O
ATOM   4508  HN  ASP A 296       3.597  -9.275  18.420  1.00 93.10           H
ATOM   4509  N   ILE A 297       5.961  -8.940  16.381  1.00 94.06           N
ATOM   4510  CA  ILE A 297       7.064  -9.283  15.499  1.00 94.06           C
ATOM   4511  C   ILE A 297       6.510  -9.684  14.130  1.00 94.06           C
ATOM   4512  O   ILE A 297       7.024  -9.254  13.099  1.00 94.06           O
ATOM   4513  HA  ILE A 297       7.674  -8.388  15.376  1.00 94.06           H
ATOM   4514  CB  ILE A 297       7.952 -10.351  16.140  1.00 94.06           C
ATOM   4515  HB  ILE A 297       7.309 -11.145  16.522  1.00 94.06           H
ATOM   4516  CG1 ILE A 297       8.721  -9.780  17.333  1.00 94.06           C
ATOM   4517 1HG1 ILE A 297       9.466  -9.066  16.981  1.00 94.06           H
ATOM   4518 2HG1 ILE A 297       8.039  -9.234  17.984  1.00 94.06           H
ATOM   4519  CG2 ILE A 297       8.884 -10.983  15.105  1.00 94.06           C
ATOM   4520 1HG2 ILE A 297       8.291 -11.448  14.318  1.00 94.06           H
ATOM   4521 2HG2 ILE A 297       9.522 -10.212  14.672  1.00 94.06           H
ATOM   4522 3HG2 ILE A 297       9.504 -11.739  15.588  1.00 94.06           H
ATOM   4523  CD1 ILE A 297       9.409 -10.894  18.126  1.00 94.06           C
ATOM   4524 1HD1 ILE A 297       8.658 -11.592  18.496  1.00 94.06           H
ATOM   4525 2HD1 ILE A 297      10.108 -11.422  17.478  1.00 94.06           H
ATOM   4526 3HD1 ILE A 297       9.949 -10.461  18.968  1.00 94.06           H
ATOM   4527  HN  ILE A 297       5.868  -9.525  17.187  1.00 94.06           H
ATOM   4528  N   CYS A 298       5.470 -10.504  14.165  1.00 94.32           N
ATOM   4529  CA  CYS A 298       4.843 -10.971  12.940  1.00 94.32           C
ATOM   4530  C   CYS A 298       4.378  -9.750  12.143  1.00 94.32           C
ATOM   4531  O   CYS A 298       4.512  -9.715  10.921  1.00 94.32           O
ATOM   4532  HA  CYS A 298       5.604 -11.525  12.391  1.00 94.32           H
ATOM   4533  CB  CYS A 298       3.693 -11.938  13.226  1.00 94.32           C
ATOM   4534 1HB  CYS A 298       3.056 -11.535  14.014  1.00 94.32           H
ATOM   4535 2HB  CYS A 298       3.070 -12.048  12.338  1.00 94.32           H
ATOM   4536  SG  CYS A 298       4.356 -13.567  13.731  1.00 94.32           S
ATOM   4537  HG  CYS A 298       4.704 -13.201  14.961  1.00 94.32           H
ATOM   4538  HN  CYS A 298       5.057 -10.847  15.009  1.00 94.32           H
ATOM   4539  N   PHE A 299       3.841  -8.779  12.868  1.00 92.88           N
ATOM   4540  CA  PHE A 299       3.351  -7.563  12.243  1.00 92.88           C
ATOM   4541  C   PHE A 299       4.471  -6.846  11.486  1.00 92.88           C
ATOM   4542  O   PHE A 299       4.284  -6.429  10.344  1.00 92.88           O
ATOM   4543  HA  PHE A 299       2.568  -7.852  11.543  1.00 92.88           H
ATOM   4544  CB  PHE A 299       2.849  -6.654  13.367  1.00 92.88           C
ATOM   4545 1HB  PHE A 299       2.078  -7.180  13.929  1.00 92.88           H
ATOM   4546 2HB  PHE A 299       3.670  -6.460  14.058  1.00 92.88           H
ATOM   4547  CG  PHE A 299       2.283  -5.318  12.881  1.00 92.88           C
ATOM   4548  CD1 PHE A 299       3.088  -4.223  12.813  1.00 92.88           C
ATOM   4549  HD1 PHE A 299       4.136  -4.298  13.104  1.00 92.88           H
ATOM   4550  CD2 PHE A 299       0.976  -5.225  12.518  1.00 92.88           C
ATOM   4551  HD2 PHE A 299       0.331  -6.102  12.573  1.00 92.88           H
ATOM   4552  CE1 PHE A 299       2.563  -2.984  12.362  1.00 92.88           C
ATOM   4553  HE1 PHE A 299       3.208  -2.106  12.307  1.00 92.88           H
ATOM   4554  CE2 PHE A 299       0.451  -3.985  12.067  1.00 92.88           C
ATOM   4555  HE2 PHE A 299      -0.597  -3.910  11.776  1.00 92.88           H
ATOM   4556  CZ  PHE A 299       1.256  -2.890  11.999  1.00 92.88           C
ATOM   4557  HZ  PHE A 299       0.853  -1.939  11.652  1.00 92.88           H
ATOM   4558  HN  PHE A 299       3.739  -8.815  13.862  1.00 92.88           H
ATOM   4559  N   GLN A 300       5.609  -6.725  12.152  1.00 93.04           N
ATOM   4560  CA  GLN A 300       6.739  -6.011  11.580  1.00 93.04           C
ATOM   4561  C   GLN A 300       7.200  -6.694  10.291  1.00 93.04           C
ATOM   4562  O   GLN A 300       7.467  -6.027   9.293  1.00 93.04           O
ATOM   4563  HA  GLN A 300       6.366  -5.011  11.357  1.00 93.04           H
ATOM   4564  CB  GLN A 300       7.886  -5.905  12.586  1.00 93.04           C
ATOM   4565 1HB  GLN A 300       8.099  -6.889  13.006  1.00 93.04           H
ATOM   4566 2HB  GLN A 300       8.791  -5.573  12.078  1.00 93.04           H
ATOM   4567  CG  GLN A 300       7.540  -4.929  13.712  1.00 93.04           C
ATOM   4568 1HG  GLN A 300       7.285  -3.957  13.290  1.00 93.04           H
ATOM   4569 2HG  GLN A 300       6.661  -5.284  14.249  1.00 93.04           H
ATOM   4570  CD  GLN A 300       8.711  -4.776  14.685  1.00 93.04           C
ATOM   4571  OE1 GLN A 300       9.738  -5.424  14.567  1.00 93.04           O
ATOM   4572  NE2 GLN A 300       8.501  -3.886  15.650  1.00 93.04           N
ATOM   4573 1HE2 GLN A 300       7.635  -3.388  15.690  1.00 93.04           H
ATOM   4574 2HE2 GLN A 300       9.208  -3.715  16.336  1.00 93.04           H
ATOM   4575  HN  GLN A 300       5.766  -7.103  13.064  1.00 93.04           H
ATOM   4576  N   VAL A 301       7.281  -8.015  10.355  1.00 94.81           N
ATOM   4577  CA  VAL A 301       7.788  -8.788   9.235  1.00 94.81           C
ATOM   4578  C   VAL A 301       6.853  -8.615   8.036  1.00 94.81           C
ATOM   4579  O   VAL A 301       7.297  -8.265   6.944  1.00 94.81           O
ATOM   4580  HA  VAL A 301       8.769  -8.388   8.976  1.00 94.81           H
ATOM   4581  CB  VAL A 301       7.967 -10.251   9.647  1.00 94.81           C
ATOM   4582  HB  VAL A 301       7.016 -10.606  10.044  1.00 94.81           H
ATOM   4583  CG1 VAL A 301       8.326 -11.121   8.441  1.00 94.81           C
ATOM   4584 1HG1 VAL A 301       7.529 -11.061   7.700  1.00 94.81           H
ATOM   4585 2HG1 VAL A 301       9.258 -10.765   8.001  1.00 94.81           H
ATOM   4586 3HG1 VAL A 301       8.447 -12.155   8.762  1.00 94.81           H
ATOM   4587  CG2 VAL A 301       9.017 -10.385  10.752  1.00 94.81           C
ATOM   4588 1HG2 VAL A 301       9.973 -10.004  10.392  1.00 94.81           H
ATOM   4589 2HG2 VAL A 301       8.702  -9.812  11.624  1.00 94.81           H
ATOM   4590 3HG2 VAL A 301       9.124 -11.434  11.026  1.00 94.81           H
ATOM   4591  HN  VAL A 301       7.008  -8.554  11.152  1.00 94.81           H
ATOM   4592  N   THR A 302       5.576  -8.868   8.281  1.00 93.95           N
ATOM   4593  CA  THR A 302       4.596  -8.879   7.208  1.00 93.95           C
ATOM   4594  C   THR A 302       4.423  -7.473   6.630  1.00 93.95           C
ATOM   4595  O   THR A 302       4.186  -7.314   5.434  1.00 93.95           O
ATOM   4596  HA  THR A 302       4.974  -9.511   6.404  1.00 93.95           H
ATOM   4597  CB  THR A 302       3.299  -9.474   7.758  1.00 93.95           C
ATOM   4598  HB  THR A 302       2.526  -9.501   6.990  1.00 93.95           H
ATOM   4599  OG1 THR A 302       3.004  -8.670   8.898  1.00 93.95           O
ATOM   4600  HG1 THR A 302       3.350  -9.112   9.726  1.00 93.95           H
ATOM   4601  CG2 THR A 302       3.496 -10.878   8.333  1.00 93.95           C
ATOM   4602 1HG2 THR A 302       4.219 -10.839   9.148  1.00 93.95           H
ATOM   4603 2HG2 THR A 302       3.865 -11.542   7.552  1.00 93.95           H
ATOM   4604 3HG2 THR A 302       2.544 -11.253   8.710  1.00 93.95           H
ATOM   4605  HN  THR A 302       5.209  -9.064   9.190  1.00 93.95           H
ATOM   4606  N   GLN A 303       4.549  -6.488   7.507  1.00 92.49           N
ATOM   4607  CA  GLN A 303       4.467  -5.099   7.089  1.00 92.49           C
ATOM   4608  C   GLN A 303       5.569  -4.784   6.076  1.00 92.49           C
ATOM   4609  O   GLN A 303       5.324  -4.113   5.074  1.00 92.49           O
ATOM   4610  HA  GLN A 303       3.490  -4.995   6.617  1.00 92.49           H
ATOM   4611  CB  GLN A 303       4.545  -4.158   8.293  1.00 92.49           C
ATOM   4612 1HB  GLN A 303       3.698  -4.339   8.956  1.00 92.49           H
ATOM   4613 2HB  GLN A 303       5.448  -4.368   8.866  1.00 92.49           H
ATOM   4614  CG  GLN A 303       4.547  -2.695   7.847  1.00 92.49           C
ATOM   4615 1HG  GLN A 303       5.528  -2.433   7.451  1.00 92.49           H
ATOM   4616 2HG  GLN A 303       3.830  -2.556   7.038  1.00 92.49           H
ATOM   4617  CD  GLN A 303       4.196  -1.766   9.011  1.00 92.49           C
ATOM   4618  OE1 GLN A 303       5.021  -1.437   9.847  1.00 92.49           O
ATOM   4619  NE2 GLN A 303       2.929  -1.362   9.018  1.00 92.49           N
ATOM   4620 1HE2 GLN A 303       2.302  -1.669   8.301  1.00 92.49           H
ATOM   4621 2HE2 GLN A 303       2.602  -0.752   9.740  1.00 92.49           H
ATOM   4622  HN  GLN A 303       4.703  -6.626   8.485  1.00 92.49           H
ATOM   4623  N   THR A 304       6.761  -5.283   6.371  1.00 93.88           N
ATOM   4624  CA  THR A 304       7.915  -5.011   5.531  1.00 93.88           C
ATOM   4625  C   THR A 304       7.722  -5.627   4.144  1.00 93.88           C
ATOM   4626  O   THR A 304       8.058  -5.009   3.134  1.00 93.88           O
ATOM   4627  HA  THR A 304       7.994  -3.933   5.394  1.00 93.88           H
ATOM   4628  CB  THR A 304       9.160  -5.526   6.257  1.00 93.88           C
ATOM   4629  HB  THR A 304       9.145  -6.614   6.331  1.00 93.88           H
ATOM   4630  OG1 THR A 304       9.153  -4.825   7.497  1.00 93.88           O
ATOM   4631  HG1 THR A 304       8.725  -5.387   8.206  1.00 93.88           H
ATOM   4632  CG2 THR A 304      10.458  -5.079   5.582  1.00 93.88           C
ATOM   4633 1HG2 THR A 304      10.504  -3.990   5.569  1.00 93.88           H
ATOM   4634 2HG2 THR A 304      10.485  -5.457   4.560  1.00 93.88           H
ATOM   4635 3HG2 THR A 304      11.310  -5.472   6.138  1.00 93.88           H
ATOM   4636  HN  THR A 304       6.943  -5.863   7.165  1.00 93.88           H
ATOM   4637  N   ILE A 305       7.182  -6.837   4.138  1.00 93.44           N
ATOM   4638  CA  ILE A 305       6.922  -7.535   2.891  1.00 93.44           C
ATOM   4639  C   ILE A 305       5.959  -6.705   2.039  1.00 93.44           C
ATOM   4640  O   ILE A 305       6.115  -6.622   0.822  1.00 93.44           O
ATOM   4641  HA  ILE A 305       7.869  -7.618   2.358  1.00 93.44           H
ATOM   4642  CB  ILE A 305       6.430  -8.957   3.165  1.00 93.44           C
ATOM   4643  HB  ILE A 305       5.599  -8.902   3.867  1.00 93.44           H
ATOM   4644  CG1 ILE A 305       7.525  -9.798   3.825  1.00 93.44           C
ATOM   4645 1HG1 ILE A 305       8.299 -10.031   3.095  1.00 93.44           H
ATOM   4646 2HG1 ILE A 305       7.999  -9.223   4.620  1.00 93.44           H
ATOM   4647  CG2 ILE A 305       5.899  -9.610   1.887  1.00 93.44           C
ATOM   4648 1HG2 ILE A 305       5.068  -9.022   1.497  1.00 93.44           H
ATOM   4649 2HG2 ILE A 305       6.694  -9.652   1.143  1.00 93.44           H
ATOM   4650 3HG2 ILE A 305       5.556 -10.620   2.110  1.00 93.44           H
ATOM   4651  CD1 ILE A 305       6.949 -11.095   4.398  1.00 93.44           C
ATOM   4652 1HD1 ILE A 305       6.192 -10.857   5.146  1.00 93.44           H
ATOM   4653 2HD1 ILE A 305       6.497 -11.677   3.596  1.00 93.44           H
ATOM   4654 3HD1 ILE A 305       7.748 -11.673   4.862  1.00 93.44           H
ATOM   4655  HN  ILE A 305       6.925  -7.338   4.964  1.00 93.44           H
ATOM   4656  N   ALA A 306       4.985  -6.111   2.713  1.00 90.41           N
ATOM   4657  CA  ALA A 306       3.961  -5.341   2.026  1.00 90.41           C
ATOM   4658  C   ALA A 306       4.608  -4.133   1.346  1.00 90.41           C
ATOM   4659  O   ALA A 306       4.181  -3.720   0.269  1.00 90.41           O
ATOM   4660  HA  ALA A 306       3.519  -5.983   1.264  1.00 90.41           H
ATOM   4661  CB  ALA A 306       2.873  -4.936   3.022  1.00 90.41           C
ATOM   4662 1HB  ALA A 306       2.425  -5.830   3.455  1.00 90.41           H
ATOM   4663 2HB  ALA A 306       3.313  -4.330   3.815  1.00 90.41           H
ATOM   4664 3HB  ALA A 306       2.106  -4.358   2.507  1.00 90.41           H
ATOM   4665  HN  ALA A 306       4.888  -6.150   3.707  1.00 90.41           H
ATOM   4666  N   PHE A 307       5.629  -3.601   2.003  1.00 91.87           N
ATOM   4667  CA  PHE A 307       6.276  -2.390   1.526  1.00 91.87           C
ATOM   4668  C   PHE A 307       7.099  -2.669   0.266  1.00 91.87           C
ATOM   4669  O   PHE A 307       7.207  -1.813  -0.611  1.00 91.87           O
ATOM   4670  HA  PHE A 307       5.489  -1.673   1.292  1.00 91.87           H
ATOM   4671  CB  PHE A 307       7.213  -1.916   2.638  1.00 91.87           C
ATOM   4672 1HB  PHE A 307       7.827  -2.755   2.964  1.00 91.87           H
ATOM   4673 2HB  PHE A 307       7.890  -1.164   2.233  1.00 91.87           H
ATOM   4674  CG  PHE A 307       6.490  -1.329   3.852  1.00 91.87           C
ATOM   4675  CD1 PHE A 307       5.131  -1.307   3.890  1.00 91.87           C
ATOM   4676  HD1 PHE A 307       4.556  -1.707   3.054  1.00 91.87           H
ATOM   4677  CD2 PHE A 307       7.207  -0.830   4.895  1.00 91.87           C
ATOM   4678  HD2 PHE A 307       8.297  -0.848   4.865  1.00 91.87           H
ATOM   4679  CE1 PHE A 307       4.461  -0.763   5.017  1.00 91.87           C
ATOM   4680  HE1 PHE A 307       3.371  -0.745   5.046  1.00 91.87           H
ATOM   4681  CE2 PHE A 307       6.537  -0.285   6.022  1.00 91.87           C
ATOM   4682  HE2 PHE A 307       7.111   0.115   6.857  1.00 91.87           H
ATOM   4683  CZ  PHE A 307       5.177  -0.263   6.059  1.00 91.87           C
ATOM   4684  HZ  PHE A 307       4.663   0.155   6.924  1.00 91.87           H
ATOM   4685  HN  PHE A 307       6.012  -3.981   2.844  1.00 91.87           H
ATOM   4686  N   PHE A 308       7.657  -3.869   0.216  1.00 91.71           N
ATOM   4687  CA  PHE A 308       8.458  -4.275  -0.926  1.00 91.71           C
ATOM   4688  C   PHE A 308       7.645  -4.201  -2.220  1.00 91.71           C
ATOM   4689  O   PHE A 308       8.209  -4.069  -3.305  1.00 91.71           O
ATOM   4690  HA  PHE A 308       9.302  -3.588  -0.990  1.00 91.71           H
ATOM   4691  CB  PHE A 308       8.879  -5.726  -0.685  1.00 91.71           C
ATOM   4692 1HB  PHE A 308       8.173  -6.189   0.004  1.00 91.71           H
ATOM   4693 2HB  PHE A 308       8.813  -6.274  -1.625  1.00 91.71           H
ATOM   4694  CG  PHE A 308      10.293  -5.878  -0.121  1.00 91.71           C
ATOM   4695  CD1 PHE A 308      11.368  -5.803  -0.951  1.00 91.71           C
ATOM   4696  HD1 PHE A 308      11.222  -5.635  -2.018  1.00 91.71           H
ATOM   4697  CD2 PHE A 308      10.476  -6.088   1.210  1.00 91.71           C
ATOM   4698  HD2 PHE A 308       9.615  -6.148   1.875  1.00 91.71           H
ATOM   4699  CE1 PHE A 308      12.681  -5.945  -0.428  1.00 91.71           C
ATOM   4700  HE1 PHE A 308      13.542  -5.885  -1.094  1.00 91.71           H
ATOM   4701  CE2 PHE A 308      11.788  -6.229   1.733  1.00 91.71           C
ATOM   4702  HE2 PHE A 308      11.935  -6.398   2.800  1.00 91.71           H
ATOM   4703  CZ  PHE A 308      12.863  -6.155   0.903  1.00 91.71           C
ATOM   4704  HZ  PHE A 308      13.871  -6.263   1.305  1.00 91.71           H
ATOM   4705  HN  PHE A 308       7.570  -4.557   0.937  1.00 91.71           H
ATOM   4706  N   HIS A 309       6.332  -4.288  -2.062  1.00 87.80           N
ATOM   4707  CA  HIS A 309       5.440  -4.307  -3.209  1.00 87.80           C
ATOM   4708  C   HIS A 309       5.622  -3.024  -4.022  1.00 87.80           C
ATOM   4709  O   HIS A 309       5.544  -3.046  -5.249  1.00 87.80           O
ATOM   4710  HA  HIS A 309       5.735  -5.160  -3.821  1.00 87.80           H
ATOM   4711  CB  HIS A 309       3.992  -4.529  -2.767  1.00 87.80           C
ATOM   4712 1HB  HIS A 309       3.947  -5.418  -2.138  1.00 87.80           H
ATOM   4713 2HB  HIS A 309       3.678  -3.686  -2.151  1.00 87.80           H
ATOM   4714  CG  HIS A 309       3.019  -4.689  -3.911  1.00 87.80           C
ATOM   4715  ND1 HIS A 309       2.354  -3.619  -4.484  1.00 87.80           N
ATOM   4716  HD1 HIS A 309       2.444  -2.661  -4.213  1.00 87.80           H
ATOM   4717  CD2 HIS A 309       2.606  -5.803  -4.581  1.00 87.80           C
ATOM   4718  HD2 HIS A 309       2.935  -6.823  -4.384  1.00 87.80           H
ATOM   4719  CE1 HIS A 309       1.579  -4.080  -5.454  1.00 87.80           C
ATOM   4720  HE1 HIS A 309       0.929  -3.483  -6.094  1.00 87.80           H
ATOM   4721  NE2 HIS A 309       1.736  -5.434  -5.512  1.00 87.80           N
ATOM   4722  HN  HIS A 309       5.879  -4.345  -1.173  1.00 87.80           H
ATOM   4723  N   SER A 310       5.862  -1.936  -3.305  1.00 88.31           N
ATOM   4724  CA  SER A 310       5.906  -0.624  -3.928  1.00 88.31           C
ATOM   4725  C   SER A 310       7.160  -0.498  -4.795  1.00 88.31           C
ATOM   4726  O   SER A 310       7.265   0.416  -5.611  1.00 88.31           O
ATOM   4727  HA  SER A 310       5.008  -0.566  -4.543  1.00 88.31           H
ATOM   4728  CB  SER A 310       5.874   0.486  -2.875  1.00 88.31           C
ATOM   4729 1HB  SER A 310       6.648   0.302  -2.130  1.00 88.31           H
ATOM   4730 2HB  SER A 310       6.108   1.440  -3.348  1.00 88.31           H
ATOM   4731  OG  SER A 310       4.606   0.575  -2.231  1.00 88.31           O
ATOM   4732  HG  SER A 310       3.933   0.974  -2.854  1.00 88.31           H
ATOM   4733  HN  SER A 310       6.025  -1.941  -2.318  1.00 88.31           H
ATOM   4734  N   CYS A 311       8.080  -1.428  -4.588  1.00 91.00           N
ATOM   4735  CA  CYS A 311       9.314  -1.444  -5.354  1.00 91.00           C
ATOM   4736  C   CYS A 311       9.218  -2.560  -6.396  1.00 91.00           C
ATOM   4737  O   CYS A 311      10.078  -2.676  -7.268  1.00 91.00           O
ATOM   4738  HA  CYS A 311       9.396  -0.470  -5.837  1.00 91.00           H
ATOM   4739  CB  CYS A 311      10.539  -1.610  -4.452  1.00 91.00           C
ATOM   4740 1HB  CYS A 311      11.447  -1.400  -5.016  1.00 91.00           H
ATOM   4741 2HB  CYS A 311      10.498  -0.890  -3.634  1.00 91.00           H
ATOM   4742  SG  CYS A 311      10.598  -3.312  -3.783  1.00 91.00           S
ATOM   4743  HG  CYS A 311      11.738  -3.160  -3.116  1.00 91.00           H
ATOM   4744  HN  CYS A 311       7.993  -2.161  -3.912  1.00 91.00           H
ATOM   4745  N   LEU A 312       8.165  -3.354  -6.272  1.00 87.72           N
ATOM   4746  CA  LEU A 312       8.005  -4.524  -7.118  1.00 87.72           C
ATOM   4747  C   LEU A 312       7.309  -4.117  -8.418  1.00 87.72           C
ATOM   4748  O   LEU A 312       7.535  -4.725  -9.463  1.00 87.72           O
ATOM   4749  HA  LEU A 312       9.002  -4.891  -7.360  1.00 87.72           H
ATOM   4750  CB  LEU A 312       7.285  -5.640  -6.358  1.00 87.72           C
ATOM   4751 1HB  LEU A 312       6.410  -5.213  -5.867  1.00 87.72           H
ATOM   4752 2HB  LEU A 312       6.919  -6.368  -7.082  1.00 87.72           H
ATOM   4753  CG  LEU A 312       8.115  -6.380  -5.307  1.00 87.72           C
ATOM   4754  HG  LEU A 312       8.468  -5.652  -4.576  1.00 87.72           H
ATOM   4755  CD1 LEU A 312       7.260  -7.400  -4.552  1.00 87.72           C
ATOM   4756 1HD1 LEU A 312       6.439  -6.887  -4.051  1.00 87.72           H
ATOM   4757 2HD1 LEU A 312       6.857  -8.129  -5.256  1.00 87.72           H
ATOM   4758 3HD1 LEU A 312       7.874  -7.912  -3.811  1.00 87.72           H
ATOM   4759  CD2 LEU A 312       9.351  -7.023  -5.938  1.00 87.72           C
ATOM   4760 1HD2 LEU A 312       9.040  -7.735  -6.703  1.00 87.72           H
ATOM   4761 2HD2 LEU A 312       9.971  -6.250  -6.392  1.00 87.72           H
ATOM   4762 3HD2 LEU A 312       9.923  -7.543  -5.169  1.00 87.72           H
ATOM   4763  HN  LEU A 312       7.430  -3.208  -5.609  1.00 87.72           H
ATOM   4764  N   ASN A 313       6.477  -3.092  -8.311  1.00 80.73           N
ATOM   4765  CA  ASN A 313       5.633  -2.693  -9.425  1.00 80.73           C
ATOM   4766  C   ASN A 313       6.509  -2.407 -10.646  1.00 80.73           C
ATOM   4767  O   ASN A 313       6.304  -2.987 -11.711  1.00 80.73           O
ATOM   4768  HA  ASN A 313       4.956  -3.532  -9.585  1.00 80.73           H
ATOM   4769  CB  ASN A 313       4.851  -1.420  -9.095  1.00 80.73           C
ATOM   4770 1HB  ASN A 313       5.506  -0.705  -8.597  1.00 80.73           H
ATOM   4771 2HB  ASN A 313       4.509  -0.951 -10.017  1.00 80.73           H
ATOM   4772  CG  ASN A 313       3.651  -1.731  -8.198  1.00 80.73           C
ATOM   4773  OD1 ASN A 313       3.126  -2.832  -8.178  1.00 80.73           O
ATOM   4774  ND2 ASN A 313       3.247  -0.702  -7.459  1.00 80.73           N
ATOM   4775 1HD2 ASN A 313       3.721   0.176  -7.523  1.00 80.73           H
ATOM   4776 2HD2 ASN A 313       2.468  -0.806  -6.840  1.00 80.73           H
ATOM   4777  HN  ASN A 313       6.375  -2.539  -7.484  1.00 80.73           H
ATOM   4778  N   PRO A 314       7.498  -1.512 -10.515  1.00 79.96           N
ATOM   4779  CA  PRO A 314       8.357  -1.165 -11.650  1.00 79.96           C
ATOM   4780  C   PRO A 314       8.973  -2.392 -12.303  1.00 79.96           C
ATOM   4781  O   PRO A 314       9.065  -2.468 -13.527  1.00 79.96           O
ATOM   4782  HA  PRO A 314       7.767  -0.691 -12.435  1.00 79.96           H
ATOM   4783  CB  PRO A 314       9.421  -0.255 -11.034  1.00 79.96           C
ATOM   4784 1HB  PRO A 314      10.296  -0.820 -10.714  1.00 79.96           H
ATOM   4785 2HB  PRO A 314       9.769   0.494 -11.746  1.00 79.96           H
ATOM   4786  CG  PRO A 314       8.699   0.384  -9.853  1.00 79.96           C
ATOM   4787 1HG  PRO A 314       9.399   0.777  -9.116  1.00 79.96           H
ATOM   4788 2HG  PRO A 314       8.078   1.223 -10.165  1.00 79.96           H
ATOM   4789  CD  PRO A 314       7.871  -0.765  -9.300  1.00 79.96           C
ATOM   4790 1HD  PRO A 314       8.447  -1.383  -8.611  1.00 79.96           H
ATOM   4791 2HD  PRO A 314       7.000  -0.408  -8.752  1.00 79.96           H
ATOM   4792  N   VAL A 315       9.382  -3.329 -11.460  1.00 82.34           N
ATOM   4793  CA  VAL A 315      10.097  -4.502 -11.934  1.00 82.34           C
ATOM   4794  C   VAL A 315       9.176  -5.323 -12.838  1.00 82.34           C
ATOM   4795  O   VAL A 315       9.607  -5.829 -13.873  1.00 82.34           O
ATOM   4796  HA  VAL A 315      10.946  -4.154 -12.521  1.00 82.34           H
ATOM   4797  CB  VAL A 315      10.637  -5.301 -10.746  1.00 82.34           C
ATOM   4798  HB  VAL A 315       9.788  -5.606 -10.133  1.00 82.34           H
ATOM   4799  CG1 VAL A 315      11.354  -6.567 -11.218  1.00 82.34           C
ATOM   4800 1HG1 VAL A 315      10.656  -7.194 -11.773  1.00 82.34           H
ATOM   4801 2HG1 VAL A 315      12.189  -6.293 -11.863  1.00 82.34           H
ATOM   4802 3HG1 VAL A 315      11.728  -7.117 -10.354  1.00 82.34           H
ATOM   4803  CG2 VAL A 315      11.557  -4.440  -9.879  1.00 82.34           C
ATOM   4804 1HG2 VAL A 315      12.399  -4.092 -10.477  1.00 82.34           H
ATOM   4805 2HG2 VAL A 315      11.002  -3.582  -9.499  1.00 82.34           H
ATOM   4806 3HG2 VAL A 315      11.927  -5.033  -9.042  1.00 82.34           H
ATOM   4807  HN  VAL A 315       9.233  -3.295 -10.471  1.00 82.34           H
ATOM   4808  N   LEU A 316       7.925  -5.431 -12.414  1.00 79.12           N
ATOM   4809  CA  LEU A 316       6.943  -6.194 -13.166  1.00 79.12           C
ATOM   4810  C   LEU A 316       6.833  -5.621 -14.581  1.00 79.12           C
ATOM   4811  O   LEU A 316       6.740  -6.369 -15.552  1.00 79.12           O
ATOM   4812  HA  LEU A 316       7.309  -7.218 -13.236  1.00 79.12           H
ATOM   4813  CB  LEU A 316       5.611  -6.239 -12.415  1.00 79.12           C
ATOM   4814 1HB  LEU A 316       5.303  -5.216 -12.199  1.00 79.12           H
ATOM   4815 2HB  LEU A 316       4.858  -6.666 -13.078  1.00 79.12           H
ATOM   4816  CG  LEU A 316       5.606  -7.032 -11.106  1.00 79.12           C
ATOM   4817  HG  LEU A 316       6.393  -6.636 -10.465  1.00 79.12           H
ATOM   4818  CD1 LEU A 316       4.282  -6.851 -10.361  1.00 79.12           C
ATOM   4819 1HD1 LEU A 316       4.135  -5.795 -10.132  1.00 79.12           H
ATOM   4820 2HD1 LEU A 316       3.462  -7.204 -10.987  1.00 79.12           H
ATOM   4821 3HD1 LEU A 316       4.305  -7.424  -9.435  1.00 79.12           H
ATOM   4822  CD2 LEU A 316       5.926  -8.507 -11.357  1.00 79.12           C
ATOM   4823 1HD2 LEU A 316       5.178  -8.932 -12.026  1.00 79.12           H
ATOM   4824 2HD2 LEU A 316       6.912  -8.592 -11.813  1.00 79.12           H
ATOM   4825 3HD2 LEU A 316       5.915  -9.046 -10.410  1.00 79.12           H
ATOM   4826  HN  LEU A 316       7.581  -5.009 -11.576  1.00 79.12           H
ATOM   4827  N   TYR A 317       6.846  -4.298 -14.651  1.00 75.11           N
ATOM   4828  CA  TYR A 317       6.691  -3.615 -15.924  1.00 75.11           C
ATOM   4829  C   TYR A 317       7.878  -3.899 -16.847  1.00 75.11           C
ATOM   4830  O   TYR A 317       7.708  -4.049 -18.056  1.00 75.11           O
ATOM   4831  HA  TYR A 317       5.779  -3.982 -16.395  1.00 75.11           H
ATOM   4832  CB  TYR A 317       6.660  -2.120 -15.600  1.00 75.11           C
ATOM   4833 1HB  TYR A 317       7.620  -1.831 -15.173  1.00 75.11           H
ATOM   4834 2HB  TYR A 317       6.542  -1.559 -16.528  1.00 75.11           H
ATOM   4835  CG  TYR A 317       5.546  -1.716 -14.633  1.00 75.11           C
ATOM   4836  CD1 TYR A 317       4.379  -2.452 -14.578  1.00 75.11           C
ATOM   4837  HD1 TYR A 317       4.252  -3.320 -15.225  1.00 75.11           H
ATOM   4838  CD2 TYR A 317       5.707  -0.617 -13.814  1.00 75.11           C
ATOM   4839  HD2 TYR A 317       6.628  -0.036 -13.857  1.00 75.11           H
ATOM   4840  CE1 TYR A 317       3.330  -2.072 -13.668  1.00 75.11           C
ATOM   4841  HE1 TYR A 317       2.404  -2.644 -13.615  1.00 75.11           H
ATOM   4842  CE2 TYR A 317       4.658  -0.237 -12.903  1.00 75.11           C
ATOM   4843  HE2 TYR A 317       4.773   0.629 -12.252  1.00 75.11           H
ATOM   4844  CZ  TYR A 317       3.522  -0.983 -12.875  1.00 75.11           C
ATOM   4845  OH  TYR A 317       2.531  -0.625 -12.015  1.00 75.11           O
ATOM   4846  HH  TYR A 317       1.853  -1.357 -11.950  1.00 75.11           H
ATOM   4847  HN  TYR A 317       6.959  -3.696 -13.860  1.00 75.11           H
ATOM   4848  N   VAL A 318       9.055  -3.966 -16.241  1.00 73.58           N
ATOM   4849  CA  VAL A 318      10.273  -4.204 -16.997  1.00 73.58           C
ATOM   4850  C   VAL A 318      10.196  -5.581 -17.659  1.00 73.58           C
ATOM   4851  O   VAL A 318      10.328  -5.697 -18.876  1.00 73.58           O
ATOM   4852  HA  VAL A 318      10.332  -3.444 -17.775  1.00 73.58           H
ATOM   4853  CB  VAL A 318      11.493  -4.045 -16.087  1.00 73.58           C
ATOM   4854  HB  VAL A 318      11.354  -4.697 -15.223  1.00 73.58           H
ATOM   4855  CG1 VAL A 318      12.772  -4.482 -16.803  1.00 73.58           C
ATOM   4856 1HG1 VAL A 318      12.687  -5.529 -17.094  1.00 73.58           H
ATOM   4857 2HG1 VAL A 318      12.917  -3.869 -17.693  1.00 73.58           H
ATOM   4858 3HG1 VAL A 318      13.623  -4.359 -16.134  1.00 73.58           H
ATOM   4859  CG2 VAL A 318      11.613  -2.608 -15.577  1.00 73.58           C
ATOM   4860 1HG2 VAL A 318      11.718  -1.930 -16.423  1.00 73.58           H
ATOM   4861 2HG2 VAL A 318      10.718  -2.347 -15.011  1.00 73.58           H
ATOM   4862 3HG2 VAL A 318      12.488  -2.523 -14.932  1.00 73.58           H
ATOM   4863  HN  VAL A 318       9.183  -3.860 -15.255  1.00 73.58           H
ATOM   4864  N   PHE A 319       9.983  -6.591 -16.827  1.00 73.96           N
ATOM   4865  CA  PHE A 319      10.112  -7.968 -17.274  1.00 73.96           C
ATOM   4866  C   PHE A 319       8.902  -8.388 -18.111  1.00 73.96           C
ATOM   4867  O   PHE A 319       9.042  -9.136 -19.078  1.00 73.96           O
ATOM   4868  HA  PHE A 319      11.013  -8.027 -17.885  1.00 73.96           H
ATOM   4869  CB  PHE A 319      10.177  -8.841 -16.019  1.00 73.96           C
ATOM   4870 1HB  PHE A 319       9.421  -8.499 -15.312  1.00 73.96           H
ATOM   4871 2HB  PHE A 319       9.922  -9.866 -16.288  1.00 73.96           H
ATOM   4872  CG  PHE A 319      11.541  -8.835 -15.327  1.00 73.96           C
ATOM   4873  CD1 PHE A 319      12.623  -9.372 -15.952  1.00 73.96           C
ATOM   4874  HD1 PHE A 319      12.518  -9.806 -16.946  1.00 73.96           H
ATOM   4875  CD2 PHE A 319      11.672  -8.293 -14.086  1.00 73.96           C
ATOM   4876  HD2 PHE A 319      10.805  -7.863 -13.585  1.00 73.96           H
ATOM   4877  CE1 PHE A 319      13.889  -9.366 -15.309  1.00 73.96           C
ATOM   4878  HE1 PHE A 319      14.757  -9.797 -15.810  1.00 73.96           H
ATOM   4879  CE2 PHE A 319      12.938  -8.288 -13.444  1.00 73.96           C
ATOM   4880  HE2 PHE A 319      13.043  -7.854 -12.449  1.00 73.96           H
ATOM   4881  CZ  PHE A 319      14.020  -8.825 -14.069  1.00 73.96           C
ATOM   4882  HZ  PHE A 319      14.992  -8.820 -13.576  1.00 73.96           H
ATOM   4883  HN  PHE A 319       9.727  -6.480 -15.867  1.00 73.96           H
ATOM   4884  N   VAL A 320       7.742  -7.890 -17.709  1.00 69.92           N
ATOM   4885  CA  VAL A 320       6.486  -8.424 -18.206  1.00 69.92           C
ATOM   4886  C   VAL A 320       5.928  -7.489 -19.281  1.00 69.92           C
ATOM   4887  O   VAL A 320       5.229  -7.932 -20.191  1.00 69.92           O
ATOM   4888  HA  VAL A 320       6.696  -9.393 -18.658  1.00 69.92           H
ATOM   4889  CB  VAL A 320       5.516  -8.645 -17.043  1.00 69.92           C
ATOM   4890  HB  VAL A 320       5.152  -7.669 -16.720  1.00 69.92           H
ATOM   4891  CG1 VAL A 320       4.308  -9.473 -17.487  1.00 69.92           C
ATOM   4892 1HG1 VAL A 320       3.783  -8.950 -18.286  1.00 69.92           H
ATOM   4893 2HG1 VAL A 320       4.646 -10.444 -17.849  1.00 69.92           H
ATOM   4894 3HG1 VAL A 320       3.634  -9.614 -16.642  1.00 69.92           H
ATOM   4895  CG2 VAL A 320       6.223  -9.299 -15.855  1.00 69.92           C
ATOM   4896 1HG2 VAL A 320       6.628 -10.264 -16.160  1.00 69.92           H
ATOM   4897 2HG2 VAL A 320       7.035  -8.656 -15.516  1.00 69.92           H
ATOM   4898 3HG2 VAL A 320       5.510  -9.445 -15.043  1.00 69.92           H
ATOM   4899  HN  VAL A 320       7.653  -7.136 -17.058  1.00 69.92           H
ATOM   4900  N   GLY A 321       6.258  -6.214 -19.140  1.00 71.49           N
ATOM   4901  CA  GLY A 321       5.759  -5.206 -20.060  1.00 71.49           C
ATOM   4902  C   GLY A 321       6.637  -5.121 -21.310  1.00 71.49           C
ATOM   4903  O   GLY A 321       7.698  -4.498 -21.286  1.00 71.49           O
ATOM   4904 1HA  GLY A 321       4.735  -5.445 -20.346  1.00 71.49           H
ATOM   4905 2HA  GLY A 321       5.733  -4.236 -19.563  1.00 71.49           H
ATOM   4906  HN  GLY A 321       6.854  -5.867 -18.416  1.00 71.49           H
ATOM   4907  N   GLU A 322       6.163  -5.756 -22.372  1.00 75.85           N
ATOM   4908  CA  GLU A 322       6.792  -5.609 -23.673  1.00 75.85           C
ATOM   4909  C   GLU A 322       6.795  -4.140 -24.099  1.00 75.85           C
ATOM   4910  O   GLU A 322       7.807  -3.631 -24.579  1.00 75.85           O
ATOM   4911  HA  GLU A 322       7.816  -5.959 -23.542  1.00 75.85           H
ATOM   4912  CB  GLU A 322       6.095  -6.482 -24.720  1.00 75.85           C
ATOM   4913 1HB  GLU A 322       5.019  -6.310 -24.684  1.00 75.85           H
ATOM   4914 2HB  GLU A 322       6.529  -6.295 -25.702  1.00 75.85           H
ATOM   4915  CG  GLU A 322       6.314  -7.968 -24.428  1.00 75.85           C
ATOM   4916 1HG  GLU A 322       7.373  -8.155 -24.251  1.00 75.85           H
ATOM   4917 2HG  GLU A 322       5.784  -8.245 -23.517  1.00 75.85           H
ATOM   4918  CD  GLU A 322       5.825  -8.833 -25.592  1.00 75.85           C
ATOM   4919  OE1 GLU A 322       6.479  -9.868 -25.843  1.00 75.85           O
ATOM   4920  OE2 GLU A 322       4.808  -8.439 -26.203  1.00 75.85           O
ATOM   4921  HN  GLU A 322       5.366  -6.360 -22.352  1.00 75.85           H
ATOM   4922  N   ARG A 323       5.651  -3.499 -23.908  1.00 76.14           N
ATOM   4923  CA  ARG A 323       5.491  -2.114 -24.318  1.00 76.14           C
ATOM   4924  C   ARG A 323       6.491  -1.223 -23.578  1.00 76.14           C
ATOM   4925  O   ARG A 323       7.106  -0.343 -24.178  1.00 76.14           O
ATOM   4926  HA  ARG A 323       5.688  -2.117 -25.390  1.00 76.14           H
ATOM   4927  CB  ARG A 323       4.071  -1.617 -24.040  1.00 76.14           C
ATOM   4928 1HB  ARG A 323       3.358  -2.421 -24.224  1.00 76.14           H
ATOM   4929 2HB  ARG A 323       3.978  -1.343 -22.989  1.00 76.14           H
ATOM   4930  CG  ARG A 323       3.730  -0.413 -24.919  1.00 76.14           C
ATOM   4931 1HG  ARG A 323       4.437   0.394 -24.728  1.00 76.14           H
ATOM   4932 2HG  ARG A 323       3.832  -0.685 -25.970  1.00 76.14           H
ATOM   4933  CD  ARG A 323       2.305   0.076 -24.650  1.00 76.14           C
ATOM   4934 1HD  ARG A 323       1.662  -0.769 -24.404  1.00 76.14           H
ATOM   4935 2HD  ARG A 323       2.298   0.743 -23.788  1.00 76.14           H
ATOM   4936  NE  ARG A 323       1.779   0.782 -25.839  1.00 76.14           N
ATOM   4937  HE  ARG A 323       2.353   0.815 -26.657  1.00 76.14           H
ATOM   4938  CZ  ARG A 323       0.581   1.380 -25.889  1.00 76.14           C
ATOM   4939  NH1 ARG A 323      -0.231   1.367 -24.823  1.00 76.14           N
ATOM   4940 1HH1 ARG A 323       0.056   0.908 -23.982  1.00 76.14           H
ATOM   4941 2HH1 ARG A 323      -1.123   1.815 -24.868  1.00 76.14           H
ATOM   4942  NH2 ARG A 323       0.206   1.991 -27.021  1.00 76.14           N
ATOM   4943 1HH2 ARG A 323      -0.685   2.442 -27.075  1.00 76.14           H
ATOM   4944 2HH2 ARG A 323       0.817   1.996 -27.813  1.00 76.14           H
ATOM   4945  HN  ARG A 323       4.844  -3.909 -23.483  1.00 76.14           H
ATOM   4946  N   PHE A 324       6.621  -1.482 -22.285  1.00 78.38           N
ATOM   4947  CA  PHE A 324       7.488  -0.675 -21.444  1.00 78.38           C
ATOM   4948  C   PHE A 324       8.953  -0.827 -21.861  1.00 78.38           C
ATOM   4949  O   PHE A 324       9.688   0.157 -21.928  1.00 78.38           O
ATOM   4950  HA  PHE A 324       7.183   0.364 -21.567  1.00 78.38           H
ATOM   4951  CB  PHE A 324       7.323  -1.185 -20.011  1.00 78.38           C
ATOM   4952 1HB  PHE A 324       6.260  -1.241 -19.776  1.00 78.38           H
ATOM   4953 2HB  PHE A 324       7.716  -2.200 -19.950  1.00 78.38           H
ATOM   4954  CG  PHE A 324       8.018  -0.320 -18.958  1.00 78.38           C
ATOM   4955  CD1 PHE A 324       9.266  -0.646 -18.525  1.00 78.38           C
ATOM   4956  HD1 PHE A 324       9.770  -1.524 -18.929  1.00 78.38           H
ATOM   4957  CD2 PHE A 324       7.389   0.776 -18.455  1.00 78.38           C
ATOM   4958  HD2 PHE A 324       6.389   1.037 -18.802  1.00 78.38           H
ATOM   4959  CE1 PHE A 324       9.911   0.157 -17.548  1.00 78.38           C
ATOM   4960  HE1 PHE A 324      10.911  -0.105 -17.201  1.00 78.38           H
ATOM   4961  CE2 PHE A 324       8.034   1.579 -17.478  1.00 78.38           C
ATOM   4962  HE2 PHE A 324       7.530   2.457 -17.074  1.00 78.38           H
ATOM   4963  CZ  PHE A 324       9.282   1.253 -17.045  1.00 78.38           C
ATOM   4964  HZ  PHE A 324       9.777   1.869 -16.295  1.00 78.38           H
ATOM   4965  HN  PHE A 324       6.147  -2.226 -21.813  1.00 78.38           H
ATOM   4966  N   ARG A 325       9.332  -2.068 -22.130  1.00 81.16           N
ATOM   4967  CA  ARG A 325      10.689  -2.358 -22.562  1.00 81.16           C
ATOM   4968  C   ARG A 325      11.021  -1.573 -23.832  1.00 81.16           C
ATOM   4969  O   ARG A 325      12.113  -1.019 -23.956  1.00 81.16           O
ATOM   4970  HA  ARG A 325      11.319  -2.044 -21.730  1.00 81.16           H
ATOM   4971  CB  ARG A 325      10.873  -3.853 -22.832  1.00 81.16           C
ATOM   4972 1HB  ARG A 325       9.964  -4.260 -23.276  1.00 81.16           H
ATOM   4973 2HB  ARG A 325      11.674  -3.999 -23.557  1.00 81.16           H
ATOM   4974  CG  ARG A 325      11.200  -4.607 -21.542  1.00 81.16           C
ATOM   4975 1HG  ARG A 325      12.078  -4.166 -21.071  1.00 81.16           H
ATOM   4976 2HG  ARG A 325      10.375  -4.504 -20.837  1.00 81.16           H
ATOM   4977  CD  ARG A 325      11.455  -6.089 -21.823  1.00 81.16           C
ATOM   4978 1HD  ARG A 325      12.014  -6.201 -22.752  1.00 81.16           H
ATOM   4979 2HD  ARG A 325      12.067  -6.519 -21.030  1.00 81.16           H
ATOM   4980  NE  ARG A 325      10.169  -6.816 -21.918  1.00 81.16           N
ATOM   4981  HE  ARG A 325       9.330  -6.314 -21.705  1.00 81.16           H
ATOM   4982  CZ  ARG A 325      10.057  -8.103 -22.272  1.00 81.16           C
ATOM   4983  NH1 ARG A 325      11.147  -8.824 -22.568  1.00 81.16           N
ATOM   4984 1HH1 ARG A 325      12.053  -8.402 -22.526  1.00 81.16           H
ATOM   4985 2HH1 ARG A 325      11.056  -9.785 -22.831  1.00 81.16           H
ATOM   4986  NH2 ARG A 325       8.839  -8.659 -22.324  1.00 81.16           N
ATOM   4987 1HH2 ARG A 325       8.739  -9.619 -22.586  1.00 81.16           H
ATOM   4988 2HH2 ARG A 325       8.031  -8.115 -22.102  1.00 81.16           H
ATOM   4989  HN  ARG A 325       8.732  -2.864 -22.057  1.00 81.16           H
ATOM   4990  N   ARG A 326      10.060  -1.549 -24.743  1.00 81.79           N
ATOM   4991  CA  ARG A 326      10.228  -0.819 -25.989  1.00 81.79           C
ATOM   4992  C   ARG A 326      10.402   0.675 -25.709  1.00 81.79           C
ATOM   4993  O   ARG A 326      11.281   1.319 -26.279  1.00 81.79           O
ATOM   4994  HA  ARG A 326      11.126  -1.241 -26.440  1.00 81.79           H
ATOM   4995  CB  ARG A 326       9.024  -1.021 -26.912  1.00 81.79           C
ATOM   4996 1HB  ARG A 326       8.102  -0.891 -26.346  1.00 81.79           H
ATOM   4997 2HB  ARG A 326       9.029  -0.261 -27.693  1.00 81.79           H
ATOM   4998  CG  ARG A 326       9.048  -2.413 -27.546  1.00 81.79           C
ATOM   4999 1HG  ARG A 326       9.965  -2.540 -28.120  1.00 81.79           H
ATOM   5000 2HG  ARG A 326       9.053  -3.173 -26.764  1.00 81.79           H
ATOM   5001  CD  ARG A 326       7.836  -2.621 -28.457  1.00 81.79           C
ATOM   5002 1HD  ARG A 326       6.941  -2.218 -27.984  1.00 81.79           H
ATOM   5003 2HD  ARG A 326       7.976  -2.076 -29.391  1.00 81.79           H
ATOM   5004  NE  ARG A 326       7.654  -4.063 -28.736  1.00 81.79           N
ATOM   5005  HE  ARG A 326       7.743  -4.703 -27.973  1.00 81.79           H
ATOM   5006  CZ  ARG A 326       7.379  -4.565 -29.948  1.00 81.79           C
ATOM   5007  NH1 ARG A 326       7.249  -3.754 -31.007  1.00 81.79           N
ATOM   5008 1HH1 ARG A 326       7.359  -2.766 -30.896  1.00 81.79           H
ATOM   5009 2HH1 ARG A 326       7.043  -4.136 -31.907  1.00 81.79           H
ATOM   5010  NH2 ARG A 326       7.234  -5.890 -30.085  1.00 81.79           N
ATOM   5011 1HH2 ARG A 326       7.028  -6.280 -30.982  1.00 81.79           H
ATOM   5012 2HH2 ARG A 326       7.332  -6.488 -29.289  1.00 81.79           H
ATOM   5013  HN  ARG A 326       9.182  -2.015 -24.642  1.00 81.79           H
ATOM   5014  N   ASP A 327       9.549   1.184 -24.831  1.00 83.14           N
ATOM   5015  CA  ASP A 327       9.553   2.603 -24.519  1.00 83.14           C
ATOM   5016  C   ASP A 327      10.860   2.961 -23.808  1.00 83.14           C
ATOM   5017  O   ASP A 327      11.450   4.006 -24.075  1.00 83.14           O
ATOM   5018  HA  ASP A 327       9.450   3.107 -25.480  1.00 83.14           H
ATOM   5019  CB  ASP A 327       8.394   2.966 -23.589  1.00 83.14           C
ATOM   5020 1HB  ASP A 327       8.454   2.371 -22.678  1.00 83.14           H
ATOM   5021 2HB  ASP A 327       8.475   4.012 -23.292  1.00 83.14           H
ATOM   5022  CG  ASP A 327       7.047   2.727 -24.274  1.00 83.14           C
ATOM   5023  OD1 ASP A 327       7.011   2.857 -25.516  1.00 83.14           O
ATOM   5024  OD2 ASP A 327       6.083   2.420 -23.538  1.00 83.14           O
ATOM   5025  HN  ASP A 327       8.866   0.645 -24.338  1.00 83.14           H
ATOM   5026  N   LEU A 328      11.274   2.072 -22.917  1.00 83.95           N
ATOM   5027  CA  LEU A 328      12.486   2.293 -22.147  1.00 83.95           C
ATOM   5028  C   LEU A 328      13.669   2.461 -23.103  1.00 83.95           C
ATOM   5029  O   LEU A 328      14.430   3.420 -22.992  1.00 83.95           O
ATOM   5030  HA  LEU A 328      12.356   3.223 -21.593  1.00 83.95           H
ATOM   5031  CB  LEU A 328      12.680   1.176 -21.119  1.00 83.95           C
ATOM   5032 1HB  LEU A 328      11.834   1.192 -20.431  1.00 83.95           H
ATOM   5033 2HB  LEU A 328      12.647   0.220 -21.641  1.00 83.95           H
ATOM   5034  CG  LEU A 328      13.970   1.235 -20.300  1.00 83.95           C
ATOM   5035  HG  LEU A 328      14.811   1.295 -20.990  1.00 83.95           H
ATOM   5036  CD1 LEU A 328      14.010   2.493 -19.429  1.00 83.95           C
ATOM   5037 1HD1 LEU A 328      13.959   3.376 -20.065  1.00 83.95           H
ATOM   5038 2HD1 LEU A 328      13.161   2.488 -18.745  1.00 83.95           H
ATOM   5039 3HD1 LEU A 328      14.937   2.509 -18.857  1.00 83.95           H
ATOM   5040  CD2 LEU A 328      14.153  -0.040 -19.474  1.00 83.95           C
ATOM   5041 1HD2 LEU A 328      13.311  -0.155 -18.791  1.00 83.95           H
ATOM   5042 2HD2 LEU A 328      14.202  -0.901 -20.140  1.00 83.95           H
ATOM   5043 3HD2 LEU A 328      15.078   0.028 -18.900  1.00 83.95           H
ATOM   5044  HN  LEU A 328      10.797   1.216 -22.718  1.00 83.95           H
ATOM   5045  N   VAL A 329      13.786   1.512 -24.020  1.00 83.64           N
ATOM   5046  CA  VAL A 329      14.911   1.495 -24.940  1.00 83.64           C
ATOM   5047  C   VAL A 329      14.867   2.748 -25.817  1.00 83.64           C
ATOM   5048  O   VAL A 329      15.908   3.299 -26.172  1.00 83.64           O
ATOM   5049  HA  VAL A 329      15.824   1.516 -24.344  1.00 83.64           H
ATOM   5050  CB  VAL A 329      14.905   0.197 -25.750  1.00 83.64           C
ATOM   5051  HB  VAL A 329      13.934   0.111 -26.238  1.00 83.64           H
ATOM   5052  CG1 VAL A 329      15.978   0.227 -26.841  1.00 83.64           C
ATOM   5053 1HG1 VAL A 329      15.787   1.061 -27.516  1.00 83.64           H
ATOM   5054 2HG1 VAL A 329      16.959   0.347 -26.382  1.00 83.64           H
ATOM   5055 3HG1 VAL A 329      15.951  -0.707 -27.402  1.00 83.64           H
ATOM   5056  CG2 VAL A 329      15.082  -1.019 -24.839  1.00 83.64           C
ATOM   5057 1HG2 VAL A 329      16.032  -0.942 -24.311  1.00 83.64           H
ATOM   5058 2HG2 VAL A 329      14.267  -1.054 -24.117  1.00 83.64           H
ATOM   5059 3HG2 VAL A 329      15.074  -1.928 -25.441  1.00 83.64           H
ATOM   5060  HN  VAL A 329      13.131   0.766 -24.140  1.00 83.64           H
ATOM   5061  N   LYS A 330      13.650   3.161 -26.141  1.00 82.51           N
[truncated: 117,320 more chars]
