# Supplementary material for: Noncanonical roles of chemokine regions in CCR9 activation revealed by structural modeling and mutational mapping
Source: Nat Commun. 2025 Aug 18;16:7695. doi: 10.1038/s41467-025-62321-9 (PMC12361432; doi:10.1038/s41467-025-62321-9)
Supplement: Supplementary file 4 — Supplementary Data 2 [file 41467_2025_62321_MOESM4_ESM.zip › CCR9_CCL25_rnk259.pdb]

SSBOND   1 CYS A   38    CYS A  289 
SSBOND   2 CYS A  119    CYS A  198 
SSBOND   3 CYS B    7    CYS B   35 
SSBOND   4 CYS B    8    CYS B   52 
ATOM      1  N   GLU A  20      -4.537  -3.706  60.971  1.00 45.95           N
ATOM      2  CA  GLU A  20      -4.659  -3.368  59.563  1.00 45.95           C
ATOM      3  C   GLU A  20      -3.335  -3.619  58.839  1.00 45.95           C
ATOM      4  O   GLU A  20      -3.317  -3.840  57.629  1.00 45.95           O
ATOM      5  HA  GLU A  20      -5.428  -4.034  59.171  1.00 45.95           H
ATOM      6  CB  GLU A  20      -5.115  -1.918  59.385  1.00 45.95           C
ATOM      7 1HB  GLU A  20      -4.647  -1.290  60.143  1.00 45.95           H
ATOM      8 2HB  GLU A  20      -4.907  -1.590  58.366  1.00 45.95           H
ATOM      9  CG  GLU A  20      -6.627  -1.791  59.579  1.00 45.95           C
ATOM     10 1HG  GLU A  20      -7.128  -2.649  59.132  1.00 45.95           H
ATOM     11 2HG  GLU A  20      -6.863  -1.802  60.643  1.00 45.95           H
ATOM     12  CD  GLU A  20      -7.154  -0.500  58.948  1.00 45.95           C
ATOM     13  OE1 GLU A  20      -8.367  -0.471  58.645  1.00 45.95           O
ATOM     14  OE2 GLU A  20      -6.333   0.427  58.783  1.00 45.95           O
ATOM     15  HN  GLU A  20      -3.629  -4.016  61.253  1.00 45.95           H
ATOM     16  N   SER A  21      -2.259  -3.577  59.610  1.00 52.44           N
ATOM     17  CA  SER A  21      -0.925  -3.660  59.039  1.00 52.44           C
ATOM     18  C   SER A  21      -0.658  -5.081  58.539  1.00 52.44           C
ATOM     19  O   SER A  21      -0.096  -5.268  57.461  1.00 52.44           O
ATOM     20  HA  SER A  21      -0.922  -2.955  58.208  1.00 52.44           H
ATOM     21  CB  SER A  21       0.138  -3.249  60.060  1.00 52.44           C
ATOM     22 1HB  SER A  21       1.072  -3.031  59.543  1.00 52.44           H
ATOM     23 2HB  SER A  21      -0.173  -2.329  60.556  1.00 52.44           H
ATOM     24  OG  SER A  21       0.361  -4.262  61.036  1.00 52.44           O
ATOM     25  HG  SER A  21       1.052  -3.959  61.692  1.00 52.44           H
ATOM     26  HN  SER A  21      -2.287  -3.487  60.606  1.00 52.44           H
ATOM     27  N   THR A  22      -1.074  -6.046  59.345  1.00 53.57           N
ATOM     28  CA  THR A  22      -0.778  -7.440  59.060  1.00 53.57           C
ATOM     29  C   THR A  22      -1.589  -7.921  57.855  1.00 53.57           C
ATOM     30  O   THR A  22      -1.034  -8.491  56.916  1.00 53.57           O
ATOM     31  HA  THR A  22       0.275  -7.519  58.789  1.00 53.57           H
ATOM     32  CB  THR A  22      -1.041  -8.249  60.331  1.00 53.57           C
ATOM     33  HB  THR A  22      -1.783  -9.027  60.151  1.00 53.57           H
ATOM     34  OG1 THR A  22      -1.400  -7.268  61.300  1.00 53.57           O
ATOM     35  HG1 THR A  22      -1.811  -7.709  62.097  1.00 53.57           H
ATOM     36  CG2 THR A  22       0.233  -8.881  60.897  1.00 53.57           C
ATOM     37 1HG2 THR A  22       0.950  -8.097  61.140  1.00 53.57           H
ATOM     38 2HG2 THR A  22       0.666  -9.552  60.155  1.00 53.57           H
ATOM     39 3HG2 THR A  22      -0.010  -9.444  61.798  1.00 53.57           H
ATOM     40  HN  THR A  22      -1.604  -5.889  60.179  1.00 53.57           H
ATOM     41  N   SER A  23      -2.889  -7.675  57.920  1.00 55.03           N
ATOM     42  CA  SER A  23      -3.782  -8.079  56.847  1.00 55.03           C
ATOM     43  C   SER A  23      -3.375  -7.394  55.541  1.00 55.03           C
ATOM     44  O   SER A  23      -3.436  -8.000  54.473  1.00 55.03           O
ATOM     45  HA  SER A  23      -3.664  -9.159  56.765  1.00 55.03           H
ATOM     46  CB  SER A  23      -5.237  -7.749  57.188  1.00 55.03           C
ATOM     47 1HB  SER A  23      -5.883  -8.074  56.372  1.00 55.03           H
ATOM     48 2HB  SER A  23      -5.537  -8.309  58.074  1.00 55.03           H
ATOM     49  OG  SER A  23      -5.429  -6.357  57.420  1.00 55.03           O
ATOM     50  HG  SER A  23      -6.391  -6.172  57.619  1.00 55.03           H
ATOM     51  HN  SER A  23      -3.332  -7.210  58.686  1.00 55.03           H
ATOM     52  N   SER A  24      -2.968  -6.139  55.670  1.00 60.92           N
ATOM     53  CA  SER A  24      -2.534  -5.371  54.516  1.00 60.92           C
ATOM     54  C   SER A  24      -1.271  -5.994  53.917  1.00 60.92           C
ATOM     55  O   SER A  24      -0.996  -5.828  52.730  1.00 60.92           O
ATOM     56  HA  SER A  24      -3.360  -5.424  53.807  1.00 60.92           H
ATOM     57  CB  SER A  24      -2.278  -3.910  54.892  1.00 60.92           C
ATOM     58 1HB  SER A  24      -2.386  -3.284  54.006  1.00 60.92           H
ATOM     59 2HB  SER A  24      -3.032  -3.582  55.607  1.00 60.92           H
ATOM     60  OG  SER A  24      -0.981  -3.721  55.450  1.00 60.92           O
ATOM     61  HG  SER A  24      -0.878  -4.282  56.272  1.00 60.92           H
ATOM     62  HN  SER A  24      -2.932  -5.650  56.542  1.00 60.92           H
ATOM     63  N   MET A  25      -0.537  -6.697  54.767  1.00 64.35           N
ATOM     64  CA  MET A  25       0.685  -7.354  54.334  1.00 64.35           C
ATOM     65  C   MET A  25       0.375  -8.671  53.619  1.00 64.35           C
ATOM     66  O   MET A  25       0.982  -8.984  52.596  1.00 64.35           O
ATOM     67  HA  MET A  25       1.161  -6.660  53.641  1.00 64.35           H
ATOM     68  CB  MET A  25       1.575  -7.628  55.547  1.00 64.35           C
ATOM     69 1HB  MET A  25       1.480  -6.812  56.264  1.00 64.35           H
ATOM     70 2HB  MET A  25       1.240  -8.535  56.051  1.00 64.35           H
ATOM     71  CG  MET A  25       3.039  -7.781  55.130  1.00 64.35           C
ATOM     72 1HG  MET A  25       3.611  -8.232  55.941  1.00 64.35           H
ATOM     73 2HG  MET A  25       3.114  -8.453  54.275  1.00 64.35           H
ATOM     74  SD  MET A  25       3.725  -6.187  54.713  1.00 64.35           S
ATOM     75  CE  MET A  25       5.451  -6.618  54.575  1.00 64.35           C
ATOM     76 1HE  MET A  25       5.803  -7.017  55.526  1.00 64.35           H
ATOM     77 2HE  MET A  25       5.576  -7.372  53.797  1.00 64.35           H
ATOM     78 3HE  MET A  25       6.028  -5.730  54.317  1.00 64.35           H
ATOM     79  HN  MET A  25      -0.764  -6.822  55.732  1.00 64.35           H
ATOM     80  N   GLU A  26      -0.569  -9.408  54.187  1.00 65.96           N
ATOM     81  CA  GLU A  26      -0.981 -10.674  53.605  1.00 65.96           C
ATOM     82  C   GLU A  26      -1.634 -10.443  52.240  1.00 65.96           C
ATOM     83  O   GLU A  26      -1.338 -11.152  51.279  1.00 65.96           O
ATOM     84  HA  GLU A  26      -0.064 -11.249  53.483  1.00 65.96           H
ATOM     85  CB  GLU A  26      -1.925 -11.427  54.544  1.00 65.96           C
ATOM     86 1HB  GLU A  26      -2.689 -10.747  54.921  1.00 65.96           H
ATOM     87 2HB  GLU A  26      -2.338 -12.296  54.031  1.00 65.96           H
ATOM     88  CG  GLU A  26      -1.173 -11.964  55.763  1.00 65.96           C
ATOM     89 1HG  GLU A  26      -0.357 -12.609  55.436  1.00 65.96           H
ATOM     90 2HG  GLU A  26      -0.724 -11.136  56.312  1.00 65.96           H
ATOM     91  CD  GLU A  26      -2.110 -12.746  56.685  1.00 65.96           C
ATOM     92  OE1 GLU A  26      -1.585 -13.583  57.451  1.00 65.96           O
ATOM     93  OE2 GLU A  26      -3.331 -12.489  56.604  1.00 65.96           O
ATOM     94  HN  GLU A  26      -1.047  -9.153  55.027  1.00 65.96           H
ATOM     95  N   ASP A  27      -2.509  -9.449  52.199  1.00 61.84           N
ATOM     96  CA  ASP A  27      -3.227  -9.134  50.976  1.00 61.84           C
ATOM     97  C   ASP A  27      -2.221  -8.879  49.851  1.00 61.84           C
ATOM     98  O   ASP A  27      -2.447  -9.277  48.709  1.00 61.84           O
ATOM     99  HA  ASP A  27      -3.857 -10.002  50.782  1.00 61.84           H
ATOM    100  CB  ASP A  27      -4.077  -7.874  51.145  1.00 61.84           C
ATOM    101 1HB  ASP A  27      -3.510  -7.118  51.689  1.00 61.84           H
ATOM    102 2HB  ASP A  27      -4.310  -7.454  50.166  1.00 61.84           H
ATOM    103  CG  ASP A  27      -5.374  -8.184  51.895  1.00 61.84           C
ATOM    104  OD1 ASP A  27      -5.683  -9.389  52.019  1.00 61.84           O
ATOM    105  OD2 ASP A  27      -6.026  -7.209  52.328  1.00 61.84           O
ATOM    106  HN  ASP A  27      -2.729  -8.865  52.981  1.00 61.84           H
ATOM    107  N   TYR A  28      -1.133  -8.216  50.213  1.00 66.76           N
ATOM    108  CA  TYR A  28      -0.101  -7.886  49.244  1.00 66.76           C
ATOM    109  C   TYR A  28       0.689  -9.132  48.839  1.00 66.76           C
ATOM    110  O   TYR A  28       1.116  -9.254  47.692  1.00 66.76           O
ATOM    111  HA  TYR A  28      -0.588  -7.471  48.362  1.00 66.76           H
ATOM    112  CB  TYR A  28       0.840  -6.906  49.948  1.00 66.76           C
ATOM    113 1HB  TYR A  28       0.273  -6.026  50.250  1.00 66.76           H
ATOM    114 2HB  TYR A  28       1.217  -7.371  50.859  1.00 66.76           H
ATOM    115  CG  TYR A  28       2.028  -6.461  49.092  1.00 66.76           C
ATOM    116  CD1 TYR A  28       3.249  -7.088  49.227  1.00 66.76           C
ATOM    117  HD1 TYR A  28       3.368  -7.902  49.942  1.00 66.76           H
ATOM    118  CD2 TYR A  28       1.877  -5.431  48.186  1.00 66.76           C
ATOM    119  HD2 TYR A  28       0.912  -4.935  48.080  1.00 66.76           H
ATOM    120  CE1 TYR A  28       4.367  -6.669  48.421  1.00 66.76           C
ATOM    121  HE1 TYR A  28       5.337  -7.156  48.517  1.00 66.76           H
ATOM    122  CE2 TYR A  28       2.994  -5.011  47.381  1.00 66.76           C
ATOM    123  HE2 TYR A  28       2.889  -4.199  46.662  1.00 66.76           H
ATOM    124  CZ  TYR A  28       4.184  -5.651  47.538  1.00 66.76           C
ATOM    125  OH  TYR A  28       5.240  -5.255  46.777  1.00 66.76           O
ATOM    126  HH  TYR A  28       4.964  -4.508  46.172  1.00 66.76           H
ATOM    127  HN  TYR A  28      -0.951  -7.906  51.146  1.00 66.76           H
ATOM    128  N   VAL A  29       0.859 -10.025  49.803  1.00 63.15           N
ATOM    129  CA  VAL A  29       1.662 -11.217  49.585  1.00 63.15           C
ATOM    130  C   VAL A  29       0.870 -12.211  48.733  1.00 63.15           C
ATOM    131  O   VAL A  29       1.441 -12.908  47.896  1.00 63.15           O
ATOM    132  HA  VAL A  29       2.554 -10.917  49.036  1.00 63.15           H
ATOM    133  CB  VAL A  29       2.105 -11.801  50.928  1.00 63.15           C
ATOM    134  HB  VAL A  29       1.215 -11.950  51.539  1.00 63.15           H
ATOM    135  CG1 VAL A  29       2.778 -13.162  50.738  1.00 63.15           C
ATOM    136 1HG1 VAL A  29       2.075 -13.853  50.271  1.00 63.15           H
ATOM    137 2HG1 VAL A  29       3.654 -13.048  50.100  1.00 63.15           H
ATOM    138 3HG1 VAL A  29       3.083 -13.555  51.708  1.00 63.15           H
ATOM    139  CG2 VAL A  29       3.028 -10.832  51.669  1.00 63.15           C
ATOM    140 1HG2 VAL A  29       3.913 -10.637  51.064  1.00 63.15           H
ATOM    141 2HG2 VAL A  29       2.500  -9.896  51.853  1.00 63.15           H
ATOM    142 3HG2 VAL A  29       3.328 -11.272  52.620  1.00 63.15           H
ATOM    143  HN  VAL A  29       0.461  -9.945  50.716  1.00 63.15           H
ATOM    144  N   ASN A  30      -0.432 -12.244  48.976  1.00 66.81           N
ATOM    145  CA  ASN A  30      -1.289 -13.226  48.333  1.00 66.81           C
ATOM    146  C   ASN A  30      -1.717 -12.702  46.960  1.00 66.81           C
ATOM    147  O   ASN A  30      -2.322 -13.430  46.175  1.00 66.81           O
ATOM    148  HA  ASN A  30      -0.685 -14.131  48.264  1.00 66.81           H
ATOM    149  CB  ASN A  30      -2.552 -13.479  49.157  1.00 66.81           C
ATOM    150 1HB  ASN A  30      -2.981 -12.528  49.473  1.00 66.81           H
ATOM    151 2HB  ASN A  30      -3.300 -13.977  48.540  1.00 66.81           H
ATOM    152  CG  ASN A  30      -2.243 -14.338  50.385  1.00 66.81           C
ATOM    153  OD1 ASN A  30      -1.247 -15.039  50.449  1.00 66.81           O
ATOM    154  ND2 ASN A  30      -3.150 -14.244  51.354  1.00 66.81           N
ATOM    155 1HD2 ASN A  30      -3.945 -13.649  51.238  1.00 66.81           H
ATOM    156 2HD2 ASN A  30      -3.036 -14.768  52.198  1.00 66.81           H
ATOM    157  HN  ASN A  30      -0.901 -11.617  49.598  1.00 66.81           H
ATOM    158  N   PHE A  31      -1.385 -11.443  46.713  1.00 72.21           N
ATOM    159  CA  PHE A  31      -1.702 -10.823  45.438  1.00 72.21           C
ATOM    160  C   PHE A  31      -0.923 -11.481  44.298  1.00 72.21           C
ATOM    161  O   PHE A  31       0.307 -11.500  44.312  1.00 72.21           O
ATOM    162  HA  PHE A  31      -2.771 -10.957  45.270  1.00 72.21           H
ATOM    163  CB  PHE A  31      -1.288  -9.353  45.541  1.00 72.21           C
ATOM    164 1HB  PHE A  31      -1.755  -8.915  46.423  1.00 72.21           H
ATOM    165 2HB  PHE A  31      -0.210  -9.300  45.692  1.00 72.21           H
ATOM    166  CG  PHE A  31      -1.659  -8.515  44.316  1.00 72.21           C
ATOM    167  CD1 PHE A  31      -0.738  -8.290  43.341  1.00 72.21           C
ATOM    168  HD1 PHE A  31       0.265  -8.707  43.433  1.00 72.21           H
ATOM    169  CD2 PHE A  31      -2.911  -7.995  44.201  1.00 72.21           C
ATOM    170  HD2 PHE A  31      -3.649  -8.175  44.982  1.00 72.21           H
ATOM    171  CE1 PHE A  31      -1.082  -7.512  42.204  1.00 72.21           C
ATOM    172  HE1 PHE A  31      -0.343  -7.332  41.424  1.00 72.21           H
ATOM    173  CE2 PHE A  31      -3.255  -7.217  43.064  1.00 72.21           C
ATOM    174  HE2 PHE A  31      -4.258  -6.800  42.973  1.00 72.21           H
ATOM    175  CZ  PHE A  31      -2.333  -6.992  42.090  1.00 72.21           C
ATOM    176  HZ  PHE A  31      -2.598  -6.395  41.217  1.00 72.21           H
ATOM    177  HN  PHE A  31      -0.909 -10.852  47.364  1.00 72.21           H
ATOM    178  N   ASN A  32      -1.671 -12.006  43.338  1.00 69.05           N
ATOM    179  CA  ASN A  32      -1.065 -12.624  42.171  1.00 69.05           C
ATOM    180  C   ASN A  32      -0.604 -11.532  41.203  1.00 69.05           C
ATOM    181  O   ASN A  32      -1.403 -11.003  40.433  1.00 69.05           O
ATOM    182  HA  ASN A  32      -0.235 -13.215  42.558  1.00 69.05           H
ATOM    183  CB  ASN A  32      -2.069 -13.514  41.436  1.00 69.05           C
ATOM    184 1HB  ASN A  32      -2.627 -14.112  42.157  1.00 69.05           H
ATOM    185 2HB  ASN A  32      -2.793 -12.894  40.908  1.00 69.05           H
ATOM    186  CG  ASN A  32      -1.359 -14.437  40.443  1.00 69.05           C
ATOM    187  OD1 ASN A  32      -0.148 -14.418  40.296  1.00 69.05           O
ATOM    188  ND2 ASN A  32      -2.178 -15.242  39.772  1.00 69.05           N
ATOM    189 1HD2 ASN A  32      -3.163 -15.206  39.940  1.00 69.05           H
ATOM    190 2HD2 ASN A  32      -1.808 -15.882  39.099  1.00 69.05           H
ATOM    191  HN  ASN A  32      -2.671 -12.013  43.349  1.00 69.05           H
ATOM    192  N   PHE A  33       0.684 -11.228  41.274  1.00 71.06           N
ATOM    193  CA  PHE A  33       1.281 -10.279  40.350  1.00 71.06           C
ATOM    194  C   PHE A  33       1.558 -10.934  38.995  1.00 71.06           C
ATOM    195  O   PHE A  33       2.686 -10.900  38.505  1.00 71.06           O
ATOM    196  HA  PHE A  33       0.569  -9.464  40.218  1.00 71.06           H
ATOM    197  CB  PHE A  33       2.607  -9.828  40.966  1.00 71.06           C
ATOM    198 1HB  PHE A  33       3.219 -10.707  41.170  1.00 71.06           H
ATOM    199 2HB  PHE A  33       3.148  -9.225  40.237  1.00 71.06           H
ATOM    200  CG  PHE A  33       2.451  -9.023  42.257  1.00 71.06           C
ATOM    201  CD1 PHE A  33       2.236  -7.681  42.200  1.00 71.06           C
ATOM    202  HD1 PHE A  33       2.175  -7.180  41.234  1.00 71.06           H
ATOM    203  CD2 PHE A  33       2.527  -9.649  43.463  1.00 71.06           C
ATOM    204  HD2 PHE A  33       2.699 -10.724  43.508  1.00 71.06           H
ATOM    205  CE1 PHE A  33       2.091  -6.934  43.399  1.00 71.06           C
ATOM    206  HE1 PHE A  33       1.919  -5.858  43.353  1.00 71.06           H
ATOM    207  CE2 PHE A  33       2.382  -8.901  44.661  1.00 71.06           C
ATOM    208  HE2 PHE A  33       2.443  -9.403  45.627  1.00 71.06           H
ATOM    209  CZ  PHE A  33       2.167  -7.560  44.604  1.00 71.06           C
ATOM    210  HZ  PHE A  33       2.056  -6.986  45.524  1.00 71.06           H
ATOM    211  HN  PHE A  33       1.314 -11.617  41.947  1.00 71.06           H
ATOM    212  N   THR A  34       0.511 -11.515  38.429  1.00 73.33           N
ATOM    213  CA  THR A  34       0.537 -11.906  37.030  1.00 73.33           C
ATOM    214  C   THR A  34       1.001 -10.738  36.158  1.00 73.33           C
ATOM    215  O   THR A  34       0.477  -9.631  36.268  1.00 73.33           O
ATOM    216  HA  THR A  34       1.269 -12.705  36.910  1.00 73.33           H
ATOM    217  CB  THR A  34      -0.853 -12.427  36.658  1.00 73.33           C
ATOM    218  HB  THR A  34      -1.566 -11.607  36.575  1.00 73.33           H
ATOM    219  OG1 THR A  34      -1.142 -13.394  37.665  1.00 73.33           O
ATOM    220  HG1 THR A  34      -0.391 -14.050  37.734  1.00 73.33           H
ATOM    221  CG2 THR A  34      -0.847 -13.233  35.358  1.00 73.33           C
ATOM    222 1HG2 THR A  34      -0.185 -14.092  35.465  1.00 73.33           H
ATOM    223 2HG2 THR A  34      -0.496 -12.603  34.541  1.00 73.33           H
ATOM    224 3HG2 THR A  34      -1.858 -13.579  35.141  1.00 73.33           H
ATOM    225  HN  THR A  34      -0.343 -11.719  38.909  1.00 73.33           H
ATOM    226  N   ASP A  35       1.980 -11.024  35.312  1.00 81.08           N
ATOM    227  CA  ASP A  35       2.645  -9.978  34.555  1.00 81.08           C
ATOM    228  C   ASP A  35       1.789  -9.610  33.342  1.00 81.08           C
ATOM    229  O   ASP A  35       2.086 -10.021  32.221  1.00 81.08           O
ATOM    230  HA  ASP A  35       2.758  -9.148  35.253  1.00 81.08           H
ATOM    231  CB  ASP A  35       4.010 -10.448  34.047  1.00 81.08           C
ATOM    232 1HB  ASP A  35       4.439 -11.160  34.752  1.00 81.08           H
ATOM    233 2HB  ASP A  35       3.888 -10.972  33.099  1.00 81.08           H
ATOM    234  CG  ASP A  35       4.963  -9.266  33.864  1.00 81.08           C
ATOM    235  OD1 ASP A  35       4.590  -8.160  34.312  1.00 81.08           O
ATOM    236  OD2 ASP A  35       6.044  -9.494  33.279  1.00 81.08           O
ATOM    237  HN  ASP A  35       2.318 -11.950  35.141  1.00 81.08           H
ATOM    238  N   PHE A  36       0.745  -8.839  33.606  1.00 89.80           N
ATOM    239  CA  PHE A  36      -0.125  -8.367  32.542  1.00 89.80           C
ATOM    240  C   PHE A  36       0.482  -7.153  31.836  1.00 89.80           C
ATOM    241  O   PHE A  36       0.002  -6.739  30.782  1.00 89.80           O
ATOM    242  HA  PHE A  36      -0.235  -9.183  31.828  1.00 89.80           H
ATOM    243  CB  PHE A  36      -1.446  -7.955  33.194  1.00 89.80           C
ATOM    244 1HB  PHE A  36      -1.235  -7.282  34.025  1.00 89.80           H
ATOM    245 2HB  PHE A  36      -2.037  -7.392  32.471  1.00 89.80           H
ATOM    246  CG  PHE A  36      -2.281  -9.130  33.707  1.00 89.80           C
ATOM    247  CD1 PHE A  36      -2.408 -10.254  32.952  1.00 89.80           C
ATOM    248  HD1 PHE A  36      -1.915 -10.318  31.982  1.00 89.80           H
ATOM    249  CD2 PHE A  36      -2.895  -9.051  34.918  1.00 89.80           C
ATOM    250  HD2 PHE A  36      -2.793  -8.150  35.523  1.00 89.80           H
ATOM    251  CE1 PHE A  36      -3.182 -11.345  33.428  1.00 89.80           C
ATOM    252  HE1 PHE A  36      -3.284 -12.246  32.823  1.00 89.80           H
ATOM    253  CE2 PHE A  36      -3.669 -10.142  35.394  1.00 89.80           C
ATOM    254  HE2 PHE A  36      -4.162 -10.078  36.364  1.00 89.80           H
ATOM    255  CZ  PHE A  36      -3.797 -11.266  34.639  1.00 89.80           C
ATOM    256  HZ  PHE A  36      -4.391 -12.103  35.004  1.00 89.80           H
ATOM    257  HN  PHE A  36       0.489  -8.539  34.525  1.00 89.80           H
ATOM    258  N   TYR A  37       1.529  -6.616  32.445  1.00 91.10           N
ATOM    259  CA  TYR A  37       2.300  -5.557  31.816  1.00 91.10           C
ATOM    260  C   TYR A  37       3.420  -6.135  30.950  1.00 91.10           C
ATOM    261  O   TYR A  37       4.357  -6.744  31.465  1.00 91.10           O
ATOM    262  HA  TYR A  37       1.624  -4.979  31.186  1.00 91.10           H
ATOM    263  CB  TYR A  37       2.919  -4.750  32.959  1.00 91.10           C
ATOM    264 1HB  TYR A  37       2.121  -4.380  33.603  1.00 91.10           H
ATOM    265 2HB  TYR A  37       3.536  -5.414  33.566  1.00 91.10           H
ATOM    266  CG  TYR A  37       3.771  -3.567  32.496  1.00 91.10           C
ATOM    267  CD1 TYR A  37       5.127  -3.729  32.298  1.00 91.10           C
ATOM    268  HD1 TYR A  37       5.591  -4.700  32.472  1.00 91.10           H
ATOM    269  CD2 TYR A  37       3.183  -2.338  32.275  1.00 91.10           C
ATOM    270  HD2 TYR A  37       2.112  -2.210  32.431  1.00 91.10           H
ATOM    271  CE1 TYR A  37       5.929  -2.616  31.861  1.00 91.10           C
ATOM    272  HE1 TYR A  37       7.001  -2.730  31.701  1.00 91.10           H
ATOM    273  CE2 TYR A  37       3.985  -1.225  31.838  1.00 91.10           C
ATOM    274  HE2 TYR A  37       3.534  -0.249  31.661  1.00 91.10           H
ATOM    275  CZ  TYR A  37       5.319  -1.418  31.653  1.00 91.10           C
ATOM    276  OH  TYR A  37       6.076  -0.367  31.241  1.00 91.10           O
ATOM    277  HH  TYR A  37       6.789  -0.683  30.615  1.00 91.10           H
ATOM    278  HN  TYR A  37       1.852  -6.893  33.351  1.00 91.10           H
ATOM    279  N   CYS A  38       3.288  -5.924  29.649  1.00 91.56           N
ATOM    280  CA  CYS A  38       4.213  -6.514  28.696  1.00 91.56           C
ATOM    281  C   CYS A  38       5.219  -5.441  28.276  1.00 91.56           C
ATOM    282  O   CYS A  38       4.846  -4.440  27.666  1.00 91.56           O
ATOM    283  HA  CYS A  38       4.713  -7.333  29.213  1.00 91.56           H
ATOM    284  CB  CYS A  38       3.481  -7.113  27.494  1.00 91.56           C
ATOM    285 1HB  CYS A  38       2.682  -7.772  27.835  1.00 91.56           H
ATOM    286 2HB  CYS A  38       3.013  -6.320  26.910  1.00 91.56           H
ATOM    287  SG  CYS A  38       4.656  -8.047  26.447  1.00 91.56           S
ATOM    288  HN  CYS A  38       2.566  -5.362  29.244  1.00 91.56           H
ATOM    289  N   GLU A  39       6.475  -5.687  28.618  1.00 89.88           N
ATOM    290  CA  GLU A  39       7.562  -4.862  28.117  1.00 89.88           C
ATOM    291  C   GLU A  39       7.964  -5.310  26.711  1.00 89.88           C
ATOM    292  O   GLU A  39       8.306  -6.473  26.500  1.00 89.88           O
ATOM    293  HA  GLU A  39       7.164  -3.848  28.083  1.00 89.88           H
ATOM    294  CB  GLU A  39       8.760  -4.899  29.068  1.00 89.88           C
ATOM    295 1HB  GLU A  39       8.990  -5.932  29.330  1.00 89.88           H
ATOM    296 2HB  GLU A  39       9.602  -4.371  28.619  1.00 89.88           H
ATOM    297  CG  GLU A  39       8.445  -4.172  30.377  1.00 89.88           C
ATOM    298 1HG  GLU A  39       8.067  -3.173  30.160  1.00 89.88           H
ATOM    299 2HG  GLU A  39       7.656  -4.703  30.910  1.00 89.88           H
ATOM    300  CD  GLU A  39       9.688  -4.072  31.262  1.00 89.88           C
ATOM    301  OE1 GLU A  39       9.562  -3.472  32.352  1.00 89.88           O
ATOM    302  OE2 GLU A  39      10.737  -4.598  30.830  1.00 89.88           O
ATOM    303  HN  GLU A  39       6.755  -6.432  29.223  1.00 89.88           H
ATOM    304  N   LYS A  40       7.910  -4.364  25.785  1.00 89.37           N
ATOM    305  CA  LYS A  40       8.094  -4.681  24.379  1.00 89.37           C
ATOM    306  C   LYS A  40       9.546  -4.403  23.984  1.00 89.37           C
ATOM    307  O   LYS A  40       9.831  -4.098  22.827  1.00 89.37           O
ATOM    308  HA  LYS A  40       7.901  -5.747  24.256  1.00 89.37           H
ATOM    309  CB  LYS A  40       7.070  -3.934  23.522  1.00 89.37           C
ATOM    310 1HB  LYS A  40       7.187  -2.859  23.664  1.00 89.37           H
ATOM    311 2HB  LYS A  40       7.255  -4.137  22.468  1.00 89.37           H
ATOM    312  CG  LYS A  40       5.643  -4.350  23.885  1.00 89.37           C
ATOM    313 1HG  LYS A  40       5.489  -4.233  24.958  1.00 89.37           H
ATOM    314 2HG  LYS A  40       4.931  -3.692  23.387  1.00 89.37           H
ATOM    315  CD  LYS A  40       5.375  -5.801  23.480  1.00 89.37           C
ATOM    316 1HD  LYS A  40       5.680  -5.955  22.445  1.00 89.37           H
ATOM    317 2HD  LYS A  40       5.978  -6.470  24.093  1.00 89.37           H
ATOM    318  CE  LYS A  40       3.894  -6.150  23.639  1.00 89.37           C
ATOM    319 1HE  LYS A  40       3.674  -6.360  24.685  1.00 89.37           H
ATOM    320 2HE  LYS A  40       3.281  -5.297  23.349  1.00 89.37           H
ATOM    321  NZ  LYS A  40       3.546  -7.324  22.807  1.00 89.37           N
ATOM    322 1HZ  LYS A  40       2.564  -7.543  22.927  1.00 89.37           H
ATOM    323 2HZ  LYS A  40       3.729  -7.114  21.832  1.00 89.37           H
ATOM    324 3HZ  LYS A  40       4.108  -8.118  23.093  1.00 89.37           H
ATOM    325  HN  LYS A  40       7.743  -3.398  25.982  1.00 89.37           H
ATOM    326  N   ASN A  41      10.426  -4.519  24.968  1.00 88.90           N
ATOM    327  CA  ASN A  41      11.829  -4.207  24.758  1.00 88.90           C
ATOM    328  C   ASN A  41      12.386  -5.103  23.649  1.00 88.90           C
ATOM    329  O   ASN A  41      13.079  -4.628  22.752  1.00 88.90           O
ATOM    330  HA  ASN A  41      11.851  -3.151  24.490  1.00 88.90           H
ATOM    331  CB  ASN A  41      12.646  -4.462  26.026  1.00 88.90           C
ATOM    332 1HB  ASN A  41      12.350  -5.412  26.470  1.00 88.90           H
ATOM    333 2HB  ASN A  41      13.703  -4.544  25.772  1.00 88.90           H
ATOM    334  CG  ASN A  41      12.447  -3.335  27.042  1.00 88.90           C
ATOM    335  OD1 ASN A  41      11.914  -2.280  26.740  1.00 88.90           O
ATOM    336  ND2 ASN A  41      12.903  -3.617  28.259  1.00 88.90           N
ATOM    337 1HD2 ASN A  41      13.331  -4.503  28.440  1.00 88.90           H
ATOM    338 2HD2 ASN A  41      12.819  -2.943  28.993  1.00 88.90           H
ATOM    339  HN  ASN A  41      10.194  -4.819  25.893  1.00 88.90           H
ATOM    340  N   ASN A  42      12.061  -6.384  23.749  1.00 91.04           N
ATOM    341  CA  ASN A  42      12.567  -7.360  22.799  1.00 91.04           C
ATOM    342  C   ASN A  42      12.072  -7.004  21.395  1.00 91.04           C
ATOM    343  O   ASN A  42      12.802  -7.161  20.418  1.00 91.04           O
ATOM    344  HA  ASN A  42      13.652  -7.307  22.884  1.00 91.04           H
ATOM    345  CB  ASN A  42      12.066  -8.766  23.134  1.00 91.04           C
ATOM    346 1HB  ASN A  42      10.980  -8.756  23.228  1.00 91.04           H
ATOM    347 2HB  ASN A  42      12.309  -9.447  22.318  1.00 91.04           H
ATOM    348  CG  ASN A  42      12.691  -9.276  24.434  1.00 91.04           C
ATOM    349  OD1 ASN A  42      13.619  -8.698  24.975  1.00 91.04           O
ATOM    350  ND2 ASN A  42      12.132 -10.388  24.904  1.00 91.04           N
ATOM    351 1HD2 ASN A  42      11.372 -10.812  24.411  1.00 91.04           H
ATOM    352 2HD2 ASN A  42      12.471 -10.799  25.750  1.00 91.04           H
ATOM    353  HN  ASN A  42      11.465  -6.756  24.460  1.00 91.04           H
ATOM    354  N   VAL A  43      10.836  -6.531  21.341  1.00 91.63           N
ATOM    355  CA  VAL A  43      10.223  -6.185  20.070  1.00 91.63           C
ATOM    356  C   VAL A  43      10.958  -4.988  19.463  1.00 91.63           C
ATOM    357  O   VAL A  43      11.211  -4.955  18.260  1.00 91.63           O
ATOM    358  HA  VAL A  43      10.337  -7.041  19.405  1.00 91.63           H
ATOM    359  CB  VAL A  43       8.726  -5.932  20.263  1.00 91.63           C
ATOM    360  HB  VAL A  43       8.614  -5.073  20.924  1.00 91.63           H
ATOM    361  CG1 VAL A  43       8.051  -5.593  18.932  1.00 91.63           C
ATOM    362 1HG1 VAL A  43       8.506  -4.695  18.512  1.00 91.63           H
ATOM    363 2HG1 VAL A  43       8.179  -6.423  18.238  1.00 91.63           H
ATOM    364 3HG1 VAL A  43       6.988  -5.418  19.098  1.00 91.63           H
ATOM    365  CG2 VAL A  43       8.049  -7.130  20.931  1.00 91.63           C
ATOM    366 1HG2 VAL A  43       8.176  -8.014  20.306  1.00 91.63           H
ATOM    367 2HG2 VAL A  43       8.502  -7.307  21.906  1.00 91.63           H
ATOM    368 3HG2 VAL A  43       6.986  -6.924  21.056  1.00 91.63           H
ATOM    369  HN  VAL A  43      10.257  -6.385  22.143  1.00 91.63           H
ATOM    370  N   ARG A  44      11.280  -4.034  20.324  1.00 90.20           N
ATOM    371  CA  ARG A  44      11.946  -2.820  19.882  1.00 90.20           C
ATOM    372  C   ARG A  44      13.373  -3.133  19.429  1.00 90.20           C
ATOM    373  O   ARG A  44      13.862  -2.552  18.461  1.00 90.20           O
ATOM    374  HA  ARG A  44      11.341  -2.458  19.051  1.00 90.20           H
ATOM    375  CB  ARG A  44      11.989  -1.777  21.001  1.00 90.20           C
ATOM    376 1HB  ARG A  44      12.373  -2.233  21.913  1.00 90.20           H
ATOM    377 2HB  ARG A  44      12.679  -0.977  20.730  1.00 90.20           H
ATOM    378  CG  ARG A  44      10.599  -1.194  21.261  1.00 90.20           C
ATOM    379 1HG  ARG A  44      10.158  -0.863  20.321  1.00 90.20           H
ATOM    380 2HG  ARG A  44       9.946  -1.967  21.665  1.00 90.20           H
ATOM    381  CD  ARG A  44      10.672  -0.019  22.238  1.00 90.20           C
ATOM    382 1HD  ARG A  44      11.519   0.621  21.989  1.00 90.20           H
ATOM    383 2HD  ARG A  44       9.774   0.593  22.152  1.00 90.20           H
ATOM    384  NE  ARG A  44      10.809  -0.520  23.624  1.00 90.20           N
ATOM    385  HE  ARG A  44      11.133  -1.457  23.753  1.00 90.20           H
ATOM    386  CZ  ARG A  44      10.527   0.203  24.716  1.00 90.20           C
ATOM    387  NH1 ARG A  44      10.089   1.464  24.602  1.00 90.20           N
ATOM    388 1HH1 ARG A  44       9.971   1.873  23.697  1.00 90.20           H
ATOM    389 2HH1 ARG A  44       9.880   1.997  25.422  1.00 90.20           H
ATOM    390  NH2 ARG A  44      10.688  -0.355  25.924  1.00 90.20           N
ATOM    391 1HH2 ARG A  44      10.482   0.171  26.749  1.00 90.20           H
ATOM    392 2HH2 ARG A  44      11.015  -1.297  26.000  1.00 90.20           H
ATOM    393  HN  ARG A  44      11.094  -4.080  21.306  1.00 90.20           H
ATOM    394  N   GLN A  45      14.002  -4.049  20.151  1.00 91.81           N
ATOM    395  CA  GLN A  45      15.377  -4.417  19.860  1.00 91.81           C
ATOM    396  C   GLN A  45      15.470  -5.077  18.482  1.00 91.81           C
ATOM    397  O   GLN A  45      16.388  -4.793  17.715  1.00 91.81           O
ATOM    398  HA  GLN A  45      15.934  -3.480  19.859  1.00 91.81           H
ATOM    399  CB  GLN A  45      15.941  -5.335  20.946  1.00 91.81           C
ATOM    400 1HB  GLN A  45      15.800  -4.876  21.924  1.00 91.81           H
ATOM    401 2HB  GLN A  45      15.390  -6.276  20.954  1.00 91.81           H
ATOM    402  CG  GLN A  45      17.428  -5.609  20.715  1.00 91.81           C
ATOM    403 1HG  GLN A  45      17.572  -6.044  19.726  1.00 91.81           H
ATOM    404 2HG  GLN A  45      17.982  -4.671  20.734  1.00 91.81           H
ATOM    405  CD  GLN A  45      17.983  -6.557  21.780  1.00 91.81           C
ATOM    406  OE1 GLN A  45      17.254  -7.162  22.549  1.00 91.81           O
ATOM    407  NE2 GLN A  45      19.309  -6.652  21.781  1.00 91.81           N
ATOM    408 1HE2 GLN A  45      19.849  -6.128  21.122  1.00 91.81           H
ATOM    409 2HE2 GLN A  45      19.767  -7.248  22.441  1.00 91.81           H
ATOM    410  HN  GLN A  45      13.588  -4.535  20.920  1.00 91.81           H
ATOM    411  N   PHE A  46      14.506  -5.945  18.211  1.00 93.67           N
ATOM    412  CA  PHE A  46      14.438  -6.608  16.920  1.00 93.67           C
ATOM    413  C   PHE A  46      14.238  -5.594  15.792  1.00 93.67           C
ATOM    414  O   PHE A  46      14.943  -5.633  14.785  1.00 93.67           O
ATOM    415  HA  PHE A  46      15.384  -7.129  16.774  1.00 93.67           H
ATOM    416  CB  PHE A  46      13.232  -7.549  16.964  1.00 93.67           C
ATOM    417 1HB  PHE A  46      13.412  -8.319  17.715  1.00 93.67           H
ATOM    418 2HB  PHE A  46      12.357  -6.987  17.288  1.00 93.67           H
ATOM    419  CG  PHE A  46      12.921  -8.225  15.627  1.00 93.67           C
ATOM    420  CD1 PHE A  46      11.894  -7.771  14.859  1.00 93.67           C
ATOM    421  HD1 PHE A  46      11.293  -6.927  15.196  1.00 93.67           H
ATOM    422  CD2 PHE A  46      13.671  -9.278  15.206  1.00 93.67           C
ATOM    423  HD2 PHE A  46      14.494  -9.641  15.821  1.00 93.67           H
ATOM    424  CE1 PHE A  46      11.605  -8.398  13.618  1.00 93.67           C
ATOM    425  HE1 PHE A  46      10.782  -8.035  13.003  1.00 93.67           H
ATOM    426  CE2 PHE A  46      13.383  -9.905  13.965  1.00 93.67           C
ATOM    427  HE2 PHE A  46      13.984 -10.749  13.627  1.00 93.67           H
ATOM    428  CZ  PHE A  46      12.355  -9.451  13.197  1.00 93.67           C
ATOM    429  HZ  PHE A  46      12.134  -9.932  12.244  1.00 93.67           H
ATOM    430  HN  PHE A  46      13.782  -6.195  18.854  1.00 93.67           H
ATOM    431  N   ALA A  47      13.273  -4.710  15.999  1.00 92.79           N
ATOM    432  CA  ALA A  47      12.918  -3.738  14.979  1.00 92.79           C
ATOM    433  C   ALA A  47      14.151  -2.904  14.624  1.00 92.79           C
ATOM    434  O   ALA A  47      14.388  -2.605  13.455  1.00 92.79           O
ATOM    435  HA  ALA A  47      12.594  -4.286  14.095  1.00 92.79           H
ATOM    436  CB  ALA A  47      11.756  -2.876  15.477  1.00 92.79           C
ATOM    437 1HB  ALA A  47      10.896  -3.512  15.687  1.00 92.79           H
ATOM    438 2HB  ALA A  47      12.054  -2.356  16.388  1.00 92.79           H
ATOM    439 3HB  ALA A  47      11.491  -2.146  14.712  1.00 92.79           H
ATOM    440  HN  ALA A  47      12.738  -4.652  16.842  1.00 92.79           H
ATOM    441  N   SER A  48      14.906  -2.553  15.656  1.00 92.86           N
ATOM    442  CA  SER A  48      15.980  -1.588  15.503  1.00 92.86           C
ATOM    443  C   SER A  48      17.063  -2.152  14.581  1.00 92.86           C
ATOM    444  O   SER A  48      17.801  -1.396  13.949  1.00 92.86           O
ATOM    445  HA  SER A  48      15.517  -0.708  15.055  1.00 92.86           H
ATOM    446  CB  SER A  48      16.581  -1.212  16.859  1.00 92.86           C
ATOM    447 1HB  SER A  48      17.247  -0.358  16.736  1.00 92.86           H
ATOM    448 2HB  SER A  48      15.784  -0.900  17.534  1.00 92.86           H
ATOM    449  OG  SER A  48      17.301  -2.294  17.442  1.00 92.86           O
ATOM    450  HG  SER A  48      17.683  -2.016  18.323  1.00 92.86           H
ATOM    451  HN  SER A  48      14.792  -2.916  16.581  1.00 92.86           H
ATOM    452  N   HIS A  49      17.125  -3.474  14.533  1.00 94.35           N
ATOM    453  CA  HIS A  49      18.129  -4.148  13.727  1.00 94.35           C
ATOM    454  C   HIS A  49      17.529  -4.527  12.371  1.00 94.35           C
ATOM    455  O   HIS A  49      18.203  -4.442  11.345  1.00 94.35           O
ATOM    456  HA  HIS A  49      18.936  -3.433  13.571  1.00 94.35           H
ATOM    457  CB  HIS A  49      18.709  -5.350  14.475  1.00 94.35           C
ATOM    458 1HB  HIS A  49      17.892  -6.004  14.780  1.00 94.35           H
ATOM    459 2HB  HIS A  49      19.336  -5.922  13.792  1.00 94.35           H
ATOM    460  CG  HIS A  49      19.521  -4.981  15.693  1.00 94.35           C
ATOM    461  ND1 HIS A  49      18.946  -4.700  16.920  1.00 94.35           N
ATOM    462  HD1 HIS A  49      17.967  -4.710  17.124  1.00 94.35           H
ATOM    463  CD2 HIS A  49      20.868  -4.852  15.861  1.00 94.35           C
ATOM    464  HD2 HIS A  49      21.624  -5.004  15.090  1.00 94.35           H
ATOM    465  CE1 HIS A  49      19.913  -4.414  17.780  1.00 94.35           C
ATOM    466  HE1 HIS A  49      19.781  -4.150  18.829  1.00 94.35           H
ATOM    467  NE2 HIS A  49      21.104  -4.509  17.121  1.00 94.35           N
ATOM    468  HN  HIS A  49      16.505  -4.081  15.030  1.00 94.35           H
ATOM    469  N   PHE A  50      16.270  -4.936  12.410  1.00 95.35           N
ATOM    470  CA  PHE A  50      15.658  -5.587  11.264  1.00 95.35           C
ATOM    471  C   PHE A  50      15.165  -4.557  10.246  1.00 95.35           C
ATOM    472  O   PHE A  50      15.414  -4.692   9.050  1.00 95.35           O
ATOM    473  HA  PHE A  50      16.422  -6.214  10.803  1.00 95.35           H
ATOM    474  CB  PHE A  50      14.461  -6.383  11.788  1.00 95.35           C
ATOM    475 1HB  PHE A  50      14.812  -7.100  12.530  1.00 95.35           H
ATOM    476 2HB  PHE A  50      13.781  -5.702  12.299  1.00 95.35           H
ATOM    477  CG  PHE A  50      13.688  -7.132  10.700  1.00 95.35           C
ATOM    478  CD1 PHE A  50      12.462  -6.690  10.312  1.00 95.35           C
ATOM    479  HD1 PHE A  50      12.030  -5.803  10.774  1.00 95.35           H
ATOM    480  CD2 PHE A  50      14.227  -8.239  10.123  1.00 95.35           C
ATOM    481  HD2 PHE A  50      15.210  -8.593  10.435  1.00 95.35           H
ATOM    482  CE1 PHE A  50      11.744  -7.385   9.302  1.00 95.35           C
ATOM    483  HE1 PHE A  50      10.762  -7.032   8.991  1.00 95.35           H
ATOM    484  CE2 PHE A  50      13.509  -8.934   9.114  1.00 95.35           C
ATOM    485  HE2 PHE A  50      13.941  -9.821   8.651  1.00 95.35           H
ATOM    486  CZ  PHE A  50      12.283  -8.493   8.725  1.00 95.35           C
ATOM    487  HZ  PHE A  50      11.733  -9.026   7.950  1.00 95.35           H
ATOM    488  HN  PHE A  50      15.671  -4.828  13.204  1.00 95.35           H
ATOM    489  N   LEU A  51      14.473  -3.550  10.759  1.00 95.01           N
ATOM    490  CA  LEU A  51      13.649  -2.701   9.916  1.00 95.01           C
ATOM    491  C   LEU A  51      14.550  -1.782   9.089  1.00 95.01           C
ATOM    492  O   LEU A  51      14.420  -1.715   7.867  1.00 95.01           O
ATOM    493  HA  LEU A  51      13.101  -3.352   9.234  1.00 95.01           H
ATOM    494  CB  LEU A  51      12.614  -1.953  10.758  1.00 95.01           C
ATOM    495 1HB  LEU A  51      13.142  -1.345  11.492  1.00 95.01           H
ATOM    496 2HB  LEU A  51      12.072  -1.266  10.106  1.00 95.01           H
ATOM    497  CG  LEU A  51      11.594  -2.822  11.496  1.00 95.01           C
ATOM    498  HG  LEU A  51      12.133  -3.462  12.194  1.00 95.01           H
ATOM    499  CD1 LEU A  51      10.634  -1.961  12.320  1.00 95.01           C
ATOM    500 1HD1 LEU A  51      11.200  -1.387  13.054  1.00 95.01           H
ATOM    501 2HD1 LEU A  51      10.099  -1.280  11.660  1.00 95.01           H
ATOM    502 3HD1 LEU A  51       9.920  -2.605  12.835  1.00 95.01           H
ATOM    503  CD2 LEU A  51      10.850  -3.740  10.524  1.00 95.01           C
ATOM    504 1HD2 LEU A  51      10.324  -3.136   9.784  1.00 95.01           H
ATOM    505 2HD2 LEU A  51      11.564  -4.390  10.020  1.00 95.01           H
ATOM    506 3HD2 LEU A  51      10.131  -4.347  11.075  1.00 95.01           H
ATOM    507  HN  LEU A  51      14.471  -3.311  11.730  1.00 95.01           H
ATOM    508  N   PRO A  52      15.475  -1.060   9.735  1.00 95.86           N
ATOM    509  CA  PRO A  52      16.182   0.035   9.066  1.00 95.86           C
ATOM    510  C   PRO A  52      16.818  -0.404   7.757  1.00 95.86           C
ATOM    511  O   PRO A  52      16.601   0.216   6.718  1.00 95.86           O
ATOM    512  HA  PRO A  52      15.479   0.821   8.791  1.00 95.86           H
ATOM    513  CB  PRO A  52      17.232   0.469  10.090  1.00 95.86           C
ATOM    514 1HB  PRO A  52      18.176  -0.055   9.943  1.00 95.86           H
ATOM    515 2HB  PRO A  52      17.445   1.535  10.019  1.00 95.86           H
ATOM    516  CG  PRO A  52      16.591   0.111  11.426  1.00 95.86           C
ATOM    517 1HG  PRO A  52      17.332   0.028  12.221  1.00 95.86           H
ATOM    518 2HG  PRO A  52      15.878   0.870  11.749  1.00 95.86           H
ATOM    519  CD  PRO A  52      15.916  -1.219  11.133  1.00 95.86           C
ATOM    520 1HD  PRO A  52      16.606  -2.056  11.242  1.00 95.86           H
ATOM    521 2HD  PRO A  52      15.082  -1.407  11.809  1.00 95.86           H
ATOM    522  N   PRO A  53      17.616  -1.481   7.776  1.00 97.06           N
ATOM    523  CA  PRO A  53      18.286  -1.945   6.558  1.00 97.06           C
ATOM    524  C   PRO A  53      17.314  -2.153   5.409  1.00 97.06           C
ATOM    525  O   PRO A  53      17.601  -1.778   4.273  1.00 97.06           O
ATOM    526  HA  PRO A  53      18.987  -1.189   6.205  1.00 97.06           H
ATOM    527  CB  PRO A  53      18.948  -3.256   6.986  1.00 97.06           C
ATOM    528 1HB  PRO A  53      18.300  -4.112   6.799  1.00 97.06           H
ATOM    529 2HB  PRO A  53      19.875  -3.434   6.442  1.00 97.06           H
ATOM    530  CG  PRO A  53      19.199  -3.056   8.476  1.00 97.06           C
ATOM    531 1HG  PRO A  53      19.336  -4.004   8.995  1.00 97.06           H
ATOM    532 2HG  PRO A  53      20.102  -2.473   8.659  1.00 97.06           H
ATOM    533  CD  PRO A  53      17.946  -2.328   8.936  1.00 97.06           C
ATOM    534 1HD  PRO A  53      17.138  -3.021   9.168  1.00 97.06           H
ATOM    535 2HD  PRO A  53      18.127  -1.741   9.837  1.00 97.06           H
ATOM    536  N   LEU A  54      16.177  -2.750   5.737  1.00 96.40           N
ATOM    537  CA  LEU A  54      15.219  -3.146   4.720  1.00 96.40           C
ATOM    538  C   LEU A  54      14.547  -1.897   4.145  1.00 96.40           C
ATOM    539  O   LEU A  54      14.380  -1.781   2.932  1.00 96.40           O
ATOM    540  HA  LEU A  54      15.774  -3.638   3.922  1.00 96.40           H
ATOM    541  CB  LEU A  54      14.232  -4.170   5.283  1.00 96.40           C
ATOM    542 1HB  LEU A  54      13.768  -3.747   6.174  1.00 96.40           H
ATOM    543 2HB  LEU A  54      13.438  -4.321   4.552  1.00 96.40           H
ATOM    544  CG  LEU A  54      14.818  -5.536   5.648  1.00 96.40           C
ATOM    545  HG  LEU A  54      15.625  -5.381   6.364  1.00 96.40           H
ATOM    546  CD1 LEU A  54      13.770  -6.418   6.330  1.00 96.40           C
ATOM    547 1HD1 LEU A  54      13.424  -5.931   7.242  1.00 96.40           H
ATOM    548 2HD1 LEU A  54      12.927  -6.568   5.656  1.00 96.40           H
ATOM    549 3HD1 LEU A  54      14.213  -7.382   6.579  1.00 96.40           H
ATOM    550  CD2 LEU A  54      15.428  -6.216   4.421  1.00 96.40           C
ATOM    551 1HD2 LEU A  54      14.657  -6.357   3.663  1.00 96.40           H
ATOM    552 2HD2 LEU A  54      16.224  -5.591   4.017  1.00 96.40           H
ATOM    553 3HD2 LEU A  54      15.837  -7.185   4.708  1.00 96.40           H
ATOM    554  HN  LEU A  54      15.909  -2.963   6.677  1.00 96.40           H
ATOM    555  N   TYR A  55      14.181  -0.995   5.042  1.00 95.63           N
ATOM    556  CA  TYR A  55      13.476   0.213   4.645  1.00 95.63           C
ATOM    557  C   TYR A  55      14.348   1.083   3.739  1.00 95.63           C
ATOM    558  O   TYR A  55      13.848   1.708   2.805  1.00 95.63           O
ATOM    559  HA  TYR A  55      12.580  -0.085   4.100  1.00 95.63           H
ATOM    560  CB  TYR A  55      13.185   0.976   5.939  1.00 95.63           C
ATOM    561 1HB  TYR A  55      14.084   0.983   6.555  1.00 95.63           H
ATOM    562 2HB  TYR A  55      12.958   2.013   5.694  1.00 95.63           H
ATOM    563  CG  TYR A  55      12.029   0.396   6.757  1.00 95.63           C
ATOM    564  CD1 TYR A  55      11.326  -0.693   6.283  1.00 95.63           C
ATOM    565  HD1 TYR A  55      11.595  -1.140   5.326  1.00 95.63           H
ATOM    566  CD2 TYR A  55      11.690   0.962   7.969  1.00 95.63           C
ATOM    567  HD2 TYR A  55      12.245   1.822   8.344  1.00 95.63           H
ATOM    568  CE1 TYR A  55      10.239  -1.238   7.053  1.00 95.63           C
ATOM    569  HE1 TYR A  55       9.675  -2.098   6.690  1.00 95.63           H
ATOM    570  CE2 TYR A  55      10.602   0.417   8.739  1.00 95.63           C
ATOM    571  HE2 TYR A  55      10.324   0.854   9.698  1.00 95.63           H
ATOM    572  CZ  TYR A  55       9.930  -0.657   8.243  1.00 95.63           C
ATOM    573  OH  TYR A  55       8.903  -1.172   8.970  1.00 95.63           O
ATOM    574  HH  TYR A  55       8.444  -1.893   8.451  1.00 95.63           H
ATOM    575  HN  TYR A  55      14.357  -1.078   6.023  1.00 95.63           H
ATOM    576  N   TRP A  56      15.637   1.096   4.046  1.00 96.99           N
ATOM    577  CA  TRP A  56      16.596   1.809   3.218  1.00 96.99           C
ATOM    578  C   TRP A  56      16.654   1.113   1.857  1.00 96.99           C
ATOM    579  O   TRP A  56      16.676   1.773   0.819  1.00 96.99           O
ATOM    580  HA  TRP A  56      16.238   2.831   3.099  1.00 96.99           H
ATOM    581  CB  TRP A  56      17.959   1.890   3.907  1.00 96.99           C
ATOM    582 1HB  TRP A  56      18.107   0.993   4.507  1.00 96.99           H
ATOM    583 2HB  TRP A  56      18.740   1.896   3.146  1.00 96.99           H
ATOM    584  CG  TRP A  56      18.132   3.119   4.803  1.00 96.99           C
ATOM    585  CD1 TRP A  56      18.243   3.158   6.138  1.00 96.99           C
ATOM    586  HD1 TRP A  56      18.224   2.278   6.781  1.00 96.99           H
ATOM    587  CD2 TRP A  56      18.208   4.494   4.371  1.00 96.99           C
ATOM    588  NE1 TRP A  56      18.385   4.452   6.596  1.00 96.99           N
ATOM    589  HE1 TRP A  56      18.485   4.734   7.550  1.00 96.99           H
ATOM    590  CE2 TRP A  56      18.363   5.290   5.487  1.00 96.99           C
ATOM    591  CE3 TRP A  56      18.149   5.046   3.079  1.00 96.99           C
ATOM    592  HE3 TRP A  56      18.027   4.439   2.182  1.00 96.99           H
ATOM    593  CZ2 TRP A  56      18.471   6.684   5.425  1.00 96.99           C
ATOM    594  HZ2 TRP A  56      18.593   7.291   6.322  1.00 96.99           H
ATOM    595  CZ3 TRP A  56      18.258   6.441   3.035  1.00 96.99           C
ATOM    596  HZ3 TRP A  56      18.218   6.922   2.057  1.00 96.99           H
ATOM    597  CH2 TRP A  56      18.415   7.257   4.149  1.00 96.99           C
ATOM    598  HH2 TRP A  56      18.492   8.338   4.030  1.00 96.99           H
ATOM    599  HN  TRP A  56      16.027   0.633   4.841  1.00 96.99           H
ATOM    600  N   LEU A  57      16.678  -0.211   1.905  1.00 96.99           N
ATOM    601  CA  LEU A  57      16.753  -1.003   0.689  1.00 96.99           C
ATOM    602  C   LEU A  57      15.526  -0.715  -0.178  1.00 96.99           C
ATOM    603  O   LEU A  57      15.657  -0.411  -1.363  1.00 96.99           O
ATOM    604  HA  LEU A  57      17.643  -0.684   0.146  1.00 96.99           H
ATOM    605  CB  LEU A  57      16.936  -2.484   1.025  1.00 96.99           C
ATOM    606 1HB  LEU A  57      17.866  -2.599   1.582  1.00 96.99           H
ATOM    607 2HB  LEU A  57      16.127  -2.788   1.690  1.00 96.99           H
ATOM    608  CG  LEU A  57      16.966  -3.444  -0.167  1.00 96.99           C
ATOM    609  HG  LEU A  57      16.076  -3.266  -0.770  1.00 96.99           H
ATOM    610  CD1 LEU A  57      18.179  -3.171  -1.058  1.00 96.99           C
ATOM    611 1HD1 LEU A  57      18.132  -2.149  -1.434  1.00 96.99           H
ATOM    612 2HD1 LEU A  57      19.093  -3.304  -0.479  1.00 96.99           H
ATOM    613 3HD1 LEU A  57      18.176  -3.867  -1.898  1.00 96.99           H
ATOM    614  CD2 LEU A  57      16.913  -4.900   0.300  1.00 96.99           C
ATOM    615 1HD2 LEU A  57      17.771  -5.108   0.939  1.00 96.99           H
ATOM    616 2HD2 LEU A  57      15.993  -5.068   0.861  1.00 96.99           H
ATOM    617 3HD2 LEU A  57      16.936  -5.560  -0.567  1.00 96.99           H
ATOM    618  HN  LEU A  57      16.647  -0.740   2.753  1.00 96.99           H
ATOM    619  N   VAL A  58      14.362  -0.823   0.445  1.00 96.03           N
ATOM    620  CA  VAL A  58      13.110  -0.660  -0.274  1.00 96.03           C
ATOM    621  C   VAL A  58      13.045   0.751  -0.863  1.00 96.03           C
ATOM    622  O   VAL A  58      12.636   0.930  -2.009  1.00 96.03           O
ATOM    623  HA  VAL A  58      13.103  -1.382  -1.090  1.00 96.03           H
ATOM    624  CB  VAL A  58      11.932  -0.977   0.649  1.00 96.03           C
ATOM    625  HB  VAL A  58      12.023  -0.352   1.537  1.00 96.03           H
ATOM    626  CG1 VAL A  58      10.600  -0.641  -0.027  1.00 96.03           C
ATOM    627 1HG1 VAL A  58      10.576   0.420  -0.273  1.00 96.03           H
ATOM    628 2HG1 VAL A  58      10.498  -1.229  -0.939  1.00 96.03           H
ATOM    629 3HG1 VAL A  58       9.780  -0.876   0.651  1.00 96.03           H
ATOM    630  CG2 VAL A  58      11.965  -2.439   1.098  1.00 96.03           C
ATOM    631 1HG2 VAL A  58      11.910  -3.089   0.225  1.00 96.03           H
ATOM    632 2HG2 VAL A  58      12.893  -2.633   1.637  1.00 96.03           H
ATOM    633 3HG2 VAL A  58      11.116  -2.638   1.753  1.00 96.03           H
ATOM    634  HN  VAL A  58      14.266  -1.017   1.422  1.00 96.03           H
ATOM    635  N   PHE A  59      13.455   1.716  -0.053  1.00 97.25           N
ATOM    636  CA  PHE A  59      13.469   3.102  -0.487  1.00 97.25           C
ATOM    637  C   PHE A  59      14.280   3.264  -1.775  1.00 97.25           C
ATOM    638  O   PHE A  59      13.782   3.803  -2.762  1.00 97.25           O
ATOM    639  HA  PHE A  59      12.436   3.394  -0.672  1.00 97.25           H
ATOM    640  CB  PHE A  59      14.136   3.913   0.626  1.00 97.25           C
ATOM    641 1HB  PHE A  59      13.489   3.905   1.504  1.00 97.25           H
ATOM    642 2HB  PHE A  59      15.067   3.423   0.911  1.00 97.25           H
ATOM    643  CG  PHE A  59      14.436   5.364   0.245  1.00 97.25           C
ATOM    644  CD1 PHE A  59      15.723   5.799   0.186  1.00 97.25           C
ATOM    645  HD1 PHE A  59      16.541   5.114   0.409  1.00 97.25           H
ATOM    646  CD2 PHE A  59      13.415   6.218  -0.034  1.00 97.25           C
ATOM    647  HD2 PHE A  59      12.384   5.870   0.013  1.00 97.25           H
ATOM    648  CE1 PHE A  59      16.001   7.146  -0.168  1.00 97.25           C
ATOM    649  HE1 PHE A  59      17.033   7.495  -0.216  1.00 97.25           H
ATOM    650  CE2 PHE A  59      13.694   7.565  -0.388  1.00 97.25           C
ATOM    651  HE2 PHE A  59      12.876   8.250  -0.612  1.00 97.25           H
ATOM    652  CZ  PHE A  59      14.981   8.000  -0.448  1.00 97.25           C
ATOM    653  HZ  PHE A  59      15.195   9.034  -0.719  1.00 97.25           H
ATOM    654  HN  PHE A  59      13.772   1.563   0.883  1.00 97.25           H
ATOM    655  N   ILE A  60      15.515   2.788  -1.723  1.00 97.40           N
ATOM    656  CA  ILE A  60      16.454   3.022  -2.807  1.00 97.40           C
ATOM    657  C   ILE A  60      15.913   2.389  -4.090  1.00 97.40           C
ATOM    658  O   ILE A  60      15.814   3.053  -5.121  1.00 97.40           O
ATOM    659  HA  ILE A  60      16.519   4.100  -2.955  1.00 97.40           H
ATOM    660  CB  ILE A  60      17.851   2.533  -2.421  1.00 97.40           C
ATOM    661  HB  ILE A  60      17.760   1.523  -2.020  1.00 97.40           H
ATOM    662  CG1 ILE A  60      18.453   3.405  -1.318  1.00 97.40           C
ATOM    663 1HG1 ILE A  60      18.733   4.375  -1.729  1.00 97.40           H
ATOM    664 2HG1 ILE A  60      17.705   3.590  -0.547  1.00 97.40           H
ATOM    665  CG2 ILE A  60      18.762   2.451  -3.648  1.00 97.40           C
ATOM    666 1HG2 ILE A  60      18.335   1.756  -4.371  1.00 97.40           H
ATOM    667 2HG2 ILE A  60      18.850   3.438  -4.101  1.00 97.40           H
ATOM    668 3HG2 ILE A  60      19.748   2.100  -3.345  1.00 97.40           H
ATOM    669  CD1 ILE A  60      19.680   2.735  -0.696  1.00 97.40           C
ATOM    670 1HD1 ILE A  60      19.391   1.776  -0.265  1.00 97.40           H
ATOM    671 2HD1 ILE A  60      20.435   2.574  -1.466  1.00 97.40           H
ATOM    672 3HD1 ILE A  60      20.088   3.376   0.085  1.00 97.40           H
ATOM    673  HN  ILE A  60      15.876   2.252  -0.960  1.00 97.40           H
ATOM    674  N   VAL A  61      15.577   1.112  -3.986  1.00 95.82           N
ATOM    675  CA  VAL A  61      15.185   0.343  -5.155  1.00 95.82           C
ATOM    676  C   VAL A  61      13.883   0.912  -5.721  1.00 95.82           C
ATOM    677  O   VAL A  61      13.736   1.046  -6.935  1.00 95.82           O
ATOM    678  HA  VAL A  61      15.971   0.456  -5.901  1.00 95.82           H
ATOM    679  CB  VAL A  61      15.083  -1.141  -4.795  1.00 95.82           C
ATOM    680  HB  VAL A  61      14.364  -1.240  -3.981  1.00 95.82           H
ATOM    681  CG1 VAL A  61      14.565  -1.958  -5.981  1.00 95.82           C
ATOM    682 1HG1 VAL A  61      13.576  -1.598  -6.265  1.00 95.82           H
ATOM    683 2HG1 VAL A  61      15.248  -1.849  -6.823  1.00 95.82           H
ATOM    684 3HG1 VAL A  61      14.501  -3.008  -5.698  1.00 95.82           H
ATOM    685  CG2 VAL A  61      16.427  -1.680  -4.303  1.00 95.82           C
ATOM    686 1HG2 VAL A  61      17.175  -1.561  -5.088  1.00 95.82           H
ATOM    687 2HG2 VAL A  61      16.739  -1.126  -3.418  1.00 95.82           H
ATOM    688 3HG2 VAL A  61      16.326  -2.736  -4.055  1.00 95.82           H
ATOM    689  HN  VAL A  61      15.569   0.604  -3.124  1.00 95.82           H
ATOM    690  N   GLY A  62      12.970   1.232  -4.815  1.00 96.03           N
ATOM    691  CA  GLY A  62      11.661   1.722  -5.212  1.00 96.03           C
ATOM    692  C   GLY A  62      11.769   3.094  -5.880  1.00 96.03           C
ATOM    693  O   GLY A  62      11.104   3.354  -6.882  1.00 96.03           O
ATOM    694 1HA  GLY A  62      11.197   1.014  -5.899  1.00 96.03           H
ATOM    695 2HA  GLY A  62      11.014   1.789  -4.338  1.00 96.03           H
ATOM    696  HN  GLY A  62      13.114   1.161  -3.828  1.00 96.03           H
ATOM    697  N   ALA A  63      12.611   3.936  -5.299  1.00 96.70           N
ATOM    698  CA  ALA A  63      12.765   5.296  -5.785  1.00 96.70           C
ATOM    699  C   ALA A  63      13.295   5.263  -7.220  1.00 96.70           C
ATOM    700  O   ALA A  63      12.792   5.974  -8.088  1.00 96.70           O
ATOM    701  HA  ALA A  63      11.780   5.763  -5.782  1.00 96.70           H
ATOM    702  CB  ALA A  63      13.684   6.075  -4.842  1.00 96.70           C
ATOM    703 1HB  ALA A  63      13.248   6.094  -3.843  1.00 96.70           H
ATOM    704 2HB  ALA A  63      14.659   5.590  -4.803  1.00 96.70           H
ATOM    705 3HB  ALA A  63      13.799   7.095  -5.208  1.00 96.70           H
ATOM    706  HN  ALA A  63      13.180   3.702  -4.511  1.00 96.70           H
ATOM    707  N   LEU A  64      14.304   4.429  -7.425  1.00 95.27           N
ATOM    708  CA  LEU A  64      14.923   4.311  -8.734  1.00 95.27           C
ATOM    709  C   LEU A  64      13.898   3.767  -9.731  1.00 95.27           C
ATOM    710  O   LEU A  64      13.745   4.306 -10.826  1.00 95.27           O
ATOM    711  HA  LEU A  64      15.214   5.313  -9.050  1.00 95.27           H
ATOM    712  CB  LEU A  64      16.201   3.474  -8.649  1.00 95.27           C
ATOM    713 1HB  LEU A  64      15.960   2.525  -8.172  1.00 95.27           H
ATOM    714 2HB  LEU A  64      16.531   3.246  -9.663  1.00 95.27           H
ATOM    715  CG  LEU A  64      17.370   4.110  -7.893  1.00 95.27           C
ATOM    716  HG  LEU A  64      17.019   4.399  -6.903  1.00 95.27           H
ATOM    717  CD1 LEU A  64      18.507   3.105  -7.695  1.00 95.27           C
ATOM    718 1HD1 LEU A  64      18.142   2.253  -7.122  1.00 95.27           H
ATOM    719 2HD1 LEU A  64      18.863   2.764  -8.667  1.00 95.27           H
ATOM    720 3HD1 LEU A  64      19.324   3.583  -7.155  1.00 95.27           H
ATOM    721  CD2 LEU A  64      17.847   5.384  -8.593  1.00 95.27           C
ATOM    722 1HD2 LEU A  64      18.175   5.143  -9.604  1.00 95.27           H
ATOM    723 2HD2 LEU A  64      17.028   6.102  -8.638  1.00 95.27           H
ATOM    724 3HD2 LEU A  64      18.678   5.816  -8.035  1.00 95.27           H
ATOM    725  HN  LEU A  64      14.698   3.843  -6.717  1.00 95.27           H
ATOM    726  N   GLY A  65      13.221   2.706  -9.316  1.00 93.44           N
ATOM    727  CA  GLY A  65      12.328   1.990 -10.211  1.00 93.44           C
ATOM    728  C   GLY A  65      11.185   2.892 -10.682  1.00 93.44           C
ATOM    729  O   GLY A  65      10.930   3.002 -11.880  1.00 93.44           O
ATOM    730 1HA  GLY A  65      12.887   1.626 -11.073  1.00 93.44           H
ATOM    731 2HA  GLY A  65      11.921   1.116  -9.703  1.00 93.44           H
ATOM    732  HN  GLY A  65      13.276   2.335  -8.389  1.00 93.44           H
ATOM    733  N   ASN A  66      10.528   3.513  -9.714  1.00 94.32           N
ATOM    734  CA  ASN A  66       9.324   4.277  -9.997  1.00 94.32           C
ATOM    735  C   ASN A  66       9.703   5.563 -10.733  1.00 94.32           C
ATOM    736  O   ASN A  66       8.948   6.046 -11.575  1.00 94.32           O
ATOM    737  HA  ASN A  66       8.703   3.618 -10.603  1.00 94.32           H
ATOM    738  CB  ASN A  66       8.602   4.666  -8.706  1.00 94.32           C
ATOM    739 1HB  ASN A  66       9.319   5.073  -7.992  1.00 94.32           H
ATOM    740 2HB  ASN A  66       7.878   5.454  -8.913  1.00 94.32           H
ATOM    741  CG  ASN A  66       7.890   3.460  -8.090  1.00 94.32           C
ATOM    742  OD1 ASN A  66       6.982   2.883  -8.666  1.00 94.32           O
ATOM    743  ND2 ASN A  66       8.351   3.113  -6.892  1.00 94.32           N
ATOM    744 1HD2 ASN A  66       9.099   3.629  -6.475  1.00 94.32           H
ATOM    745 2HD2 ASN A  66       7.949   2.336  -6.408  1.00 94.32           H
ATOM    746  HN  ASN A  66      10.804   3.501  -8.753  1.00 94.32           H
ATOM    747  N   SER A  67      10.873   6.082 -10.389  1.00 94.23           N
ATOM    748  CA  SER A  67      11.399   7.256 -11.064  1.00 94.23           C
ATOM    749  C   SER A  67      11.609   6.956 -12.549  1.00 94.23           C
ATOM    750  O   SER A  67      11.367   7.812 -13.399  1.00 94.23           O
ATOM    751  HA  SER A  67      10.641   8.028 -10.933  1.00 94.23           H
ATOM    752  CB  SER A  67      12.710   7.718 -10.425  1.00 94.23           C
ATOM    753 1HB  SER A  67      13.441   6.910 -10.472  1.00 94.23           H
ATOM    754 2HB  SER A  67      13.119   8.551 -10.997  1.00 94.23           H
ATOM    755  OG  SER A  67      12.532   8.116  -9.068  1.00 94.23           O
ATOM    756  HG  SER A  67      12.993   7.471  -8.459  1.00 94.23           H
ATOM    757  HN  SER A  67      11.456   5.714  -9.665  1.00 94.23           H
ATOM    758  N   LEU A  68      12.057   5.738 -12.816  1.00 91.40           N
ATOM    759  CA  LEU A  68      12.291   5.311 -14.185  1.00 91.40           C
ATOM    760  C   LEU A  68      10.960   5.272 -14.938  1.00 91.40           C
ATOM    761  O   LEU A  68      10.889   5.662 -16.102  1.00 91.40           O
ATOM    762  HA  LEU A  68      12.932   6.057 -14.655  1.00 91.40           H
ATOM    763  CB  LEU A  68      13.050   3.982 -14.209  1.00 91.40           C
ATOM    764 1HB  LEU A  68      13.980   4.108 -13.654  1.00 91.40           H
ATOM    765 2HB  LEU A  68      12.458   3.239 -13.676  1.00 91.40           H
ATOM    766  CG  LEU A  68      13.387   3.427 -15.594  1.00 91.40           C
ATOM    767  HG  LEU A  68      12.464   3.364 -16.171  1.00 91.40           H
ATOM    768  CD1 LEU A  68      14.327   4.370 -16.349  1.00 91.40           C
ATOM    769 1HD1 LEU A  68      13.848   5.342 -16.469  1.00 91.40           H
ATOM    770 2HD1 LEU A  68      15.253   4.488 -15.785  1.00 91.40           H
ATOM    771 3HD1 LEU A  68      14.551   3.951 -17.330  1.00 91.40           H
ATOM    772  CD2 LEU A  68      13.956   2.010 -15.494  1.00 91.40           C
ATOM    773 1HD2 LEU A  68      14.865   2.025 -14.893  1.00 91.40           H
ATOM    774 2HD2 LEU A  68      13.221   1.357 -15.025  1.00 91.40           H
ATOM    775 3HD2 LEU A  68      14.187   1.640 -16.493  1.00 91.40           H
ATOM    776  HN  LEU A  68      12.259   5.051 -12.118  1.00 91.40           H
ATOM    777  N   VAL A  69       9.937   4.798 -14.241  1.00 90.89           N
ATOM    778  CA  VAL A  69       8.621   4.664 -14.842  1.00 90.89           C
ATOM    779  C   VAL A  69       8.144   6.034 -15.326  1.00 90.89           C
ATOM    780  O   VAL A  69       7.669   6.168 -16.453  1.00 90.89           O
ATOM    781  HA  VAL A  69       8.718   4.002 -15.703  1.00 90.89           H
ATOM    782  CB  VAL A  69       7.656   4.012 -13.849  1.00 90.89           C
ATOM    783  HB  VAL A  69       7.695   4.581 -12.921  1.00 90.89           H
ATOM    784  CG1 VAL A  69       6.218   4.059 -14.370  1.00 90.89           C
ATOM    785 1HG1 VAL A  69       5.919   5.097 -14.518  1.00 90.89           H
ATOM    786 2HG1 VAL A  69       6.158   3.525 -15.319  1.00 90.89           H
ATOM    787 3HG1 VAL A  69       5.554   3.589 -13.645  1.00 90.89           H
ATOM    788  CG2 VAL A  69       8.079   2.575 -13.537  1.00 90.89           C
ATOM    789 1HG2 VAL A  69       8.083   1.989 -14.457  1.00 90.89           H
ATOM    790 2HG2 VAL A  69       9.079   2.576 -13.103  1.00 90.89           H
ATOM    791 3HG2 VAL A  69       7.377   2.135 -12.829  1.00 90.89           H
ATOM    792  HN  VAL A  69       9.997   4.508 -13.286  1.00 90.89           H
ATOM    793  N   ILE A  70       8.288   7.019 -14.451  1.00 91.52           N
ATOM    794  CA  ILE A  70       7.823   8.362 -14.752  1.00 91.52           C
ATOM    795  C   ILE A  70       8.597   8.908 -15.953  1.00 91.52           C
ATOM    796  O   ILE A  70       8.013   9.520 -16.846  1.00 91.52           O
ATOM    797  HA  ILE A  70       6.770   8.290 -15.023  1.00 91.52           H
ATOM    798  CB  ILE A  70       7.910   9.250 -13.509  1.00 91.52           C
ATOM    799  HB  ILE A  70       8.927   9.195 -13.121  1.00 91.52           H
ATOM    800  CG1 ILE A  70       6.978   8.744 -12.407  1.00 91.52           C
ATOM    801 1HG1 ILE A  70       5.942   8.829 -12.735  1.00 91.52           H
ATOM    802 2HG1 ILE A  70       7.168   7.687 -12.221  1.00 91.52           H
ATOM    803  CG2 ILE A  70       7.640  10.714 -13.862  1.00 91.52           C
ATOM    804 1HG2 ILE A  70       8.378  11.056 -14.588  1.00 91.52           H
ATOM    805 2HG2 ILE A  70       6.641  10.807 -14.288  1.00 91.52           H
ATOM    806 3HG2 ILE A  70       7.708  11.324 -12.960  1.00 91.52           H
ATOM    807  CD1 ILE A  70       7.175   9.539 -11.114  1.00 91.52           C
ATOM    808 1HD1 ILE A  70       8.206   9.432 -10.776  1.00 91.52           H
ATOM    809 2HD1 ILE A  70       6.960  10.591 -11.298  1.00 91.52           H
ATOM    810 3HD1 ILE A  70       6.500   9.158 -10.347  1.00 91.52           H
ATOM    811  HN  ILE A  70       8.712   6.910 -13.552  1.00 91.52           H
ATOM    812  N   LEU A  71       9.899   8.665 -15.937  1.00 89.57           N
ATOM    813  CA  LEU A  71      10.775   9.211 -16.961  1.00 89.57           C
ATOM    814  C   LEU A  71      10.410   8.600 -18.316  1.00 89.57           C
ATOM    815  O   LEU A  71      10.362   9.302 -19.324  1.00 89.57           O
ATOM    816  HA  LEU A  71      10.595  10.285 -17.007  1.00 89.57           H
ATOM    817  CB  LEU A  71      12.241   9.013 -16.572  1.00 89.57           C
ATOM    818 1HB  LEU A  71      12.398   9.453 -15.587  1.00 89.57           H
ATOM    819 2HB  LEU A  71      12.431   7.944 -16.478  1.00 89.57           H
ATOM    820  CG  LEU A  71      13.275   9.604 -17.534  1.00 89.57           C
ATOM    821  HG  LEU A  71      12.865  10.522 -17.954  1.00 89.57           H
ATOM    822  CD1 LEU A  71      14.560   9.979 -16.793  1.00 89.57           C
ATOM    823 1HD1 LEU A  71      14.334  10.719 -16.025  1.00 89.57           H
ATOM    824 2HD1 LEU A  71      14.984   9.090 -16.327  1.00 89.57           H
ATOM    825 3HD1 LEU A  71      15.278  10.397 -17.500  1.00 89.57           H
ATOM    826  CD2 LEU A  71      13.543   8.653 -18.702  1.00 89.57           C
ATOM    827 1HD2 LEU A  71      13.923   7.706 -18.320  1.00 89.57           H
ATOM    828 2HD2 LEU A  71      12.617   8.479 -19.249  1.00 89.57           H
ATOM    829 3HD2 LEU A  71      14.281   9.097 -19.370  1.00 89.57           H
ATOM    830  HN  LEU A  71      10.356   8.109 -15.243  1.00 89.57           H
ATOM    831  N   VAL A  72      10.162   7.299 -18.295  1.00 86.51           N
ATOM    832  CA  VAL A  72       9.804   6.586 -19.509  1.00 86.51           C
ATOM    833  C   VAL A  72       8.498   7.158 -20.065  1.00 86.51           C
ATOM    834  O   VAL A  72       8.367   7.357 -21.271  1.00 86.51           O
ATOM    835  HA  VAL A  72      10.598   6.755 -20.237  1.00 86.51           H
ATOM    836  CB  VAL A  72       9.727   5.083 -19.231  1.00 86.51           C
ATOM    837  HB  VAL A  72       9.075   4.934 -18.370  1.00 86.51           H
ATOM    838  CG1 VAL A  72       9.117   4.336 -20.418  1.00 86.51           C
ATOM    839 1HG1 VAL A  72       8.109   4.709 -20.603  1.00 86.51           H
ATOM    840 2HG1 VAL A  72       9.732   4.496 -21.304  1.00 86.51           H
ATOM    841 3HG1 VAL A  72       9.075   3.270 -20.194  1.00 86.51           H
ATOM    842  CG2 VAL A  72      11.106   4.520 -18.878  1.00 86.51           C
ATOM    843 1HG2 VAL A  72      11.790   4.687 -19.711  1.00 86.51           H
ATOM    844 2HG2 VAL A  72      11.487   5.022 -17.989  1.00 86.51           H
ATOM    845 3HG2 VAL A  72      11.023   3.451 -18.685  1.00 86.51           H
ATOM    846  HN  VAL A  72      10.203   6.735 -17.470  1.00 86.51           H
ATOM    847  N   TYR A  73       7.564   7.406 -19.157  1.00 85.13           N
ATOM    848  CA  TYR A  73       6.268   7.936 -19.543  1.00 85.13           C
ATOM    849  C   TYR A  73       6.416   9.276 -20.266  1.00 85.13           C
ATOM    850  O   TYR A  73       5.722   9.536 -21.248  1.00 85.13           O
ATOM    851  HA  TYR A  73       5.798   7.219 -20.217  1.00 85.13           H
ATOM    852  CB  TYR A  73       5.497   8.154 -18.240  1.00 85.13           C
ATOM    853 1HB  TYR A  73       5.416   7.203 -17.714  1.00 85.13           H
ATOM    854 2HB  TYR A  73       6.069   8.825 -17.599  1.00 85.13           H
ATOM    855  CG  TYR A  73       4.094   8.733 -18.436  1.00 85.13           C
ATOM    856  CD1 TYR A  73       3.913  10.100 -18.491  1.00 85.13           C
ATOM    857  HD1 TYR A  73       4.770  10.768 -18.395  1.00 85.13           H
ATOM    858  CD2 TYR A  73       3.010   7.888 -18.558  1.00 85.13           C
ATOM    859  HD2 TYR A  73       3.153   6.809 -18.515  1.00 85.13           H
ATOM    860  CE1 TYR A  73       2.593  10.645 -18.676  1.00 85.13           C
ATOM    861  HE1 TYR A  73       2.436  11.723 -18.721  1.00 85.13           H
ATOM    862  CE2 TYR A  73       1.690   8.433 -18.743  1.00 85.13           C
ATOM    863  HE2 TYR A  73       0.825   7.777 -18.841  1.00 85.13           H
ATOM    864  CZ  TYR A  73       1.547   9.785 -18.793  1.00 85.13           C
ATOM    865  OH  TYR A  73       0.300  10.299 -18.968  1.00 85.13           O
ATOM    866  HH  TYR A  73      -0.348   9.565 -19.171  1.00 85.13           H
ATOM    867  HN  TYR A  73       7.683   7.252 -18.177  1.00 85.13           H
ATOM    868  N   TRP A  74       7.324  10.092 -19.751  1.00 85.89           N
ATOM    869  CA  TRP A  74       7.455  11.460 -20.224  1.00 85.89           C
ATOM    870  C   TRP A  74       8.057  11.419 -21.629  1.00 85.89           C
ATOM    871  O   TRP A  74       7.533  12.040 -22.552  1.00 85.89           O
ATOM    872  HA  TRP A  74       6.457  11.897 -20.258  1.00 85.89           H
ATOM    873  CB  TRP A  74       8.277  12.302 -19.245  1.00 85.89           C
ATOM    874 1HB  TRP A  74       8.184  11.874 -18.247  1.00 85.89           H
ATOM    875 2HB  TRP A  74       9.329  12.239 -19.523  1.00 85.89           H
ATOM    876  CG  TRP A  74       7.865  13.775 -19.193  1.00 85.89           C
ATOM    877  CD1 TRP A  74       8.005  14.705 -20.148  1.00 85.89           C
ATOM    878  HD1 TRP A  74       8.451  14.519 -21.125  1.00 85.89           H
ATOM    879  CD2 TRP A  74       7.235  14.452 -18.086  1.00 85.89           C
ATOM    880  NE1 TRP A  74       7.514  15.928 -19.738  1.00 85.89           N
ATOM    881  HE1 TRP A  74       7.507  16.772 -20.273  1.00 85.89           H
ATOM    882  CE2 TRP A  74       7.031  15.769 -18.444  1.00 85.89           C
ATOM    883  CE3 TRP A  74       6.851  13.969 -16.823  1.00 85.89           C
ATOM    884  HE3 TRP A  74       7.001  12.934 -16.516  1.00 85.89           H
ATOM    885  CZ2 TRP A  74       6.437  16.712 -17.596  1.00 85.89           C
ATOM    886  HZ2 TRP A  74       6.287  17.747 -17.903  1.00 85.89           H
ATOM    887  CZ3 TRP A  74       6.258  14.923 -15.987  1.00 85.89           C
ATOM    888  HZ3 TRP A  74       5.941  14.601 -14.995  1.00 85.89           H
ATOM    889  CH2 TRP A  74       6.046  16.252 -16.333  1.00 85.89           C
ATOM    890  HH2 TRP A  74       5.577  16.935 -15.623  1.00 85.89           H
ATOM    891  HN  TRP A  74       7.962   9.833 -19.026  1.00 85.89           H
ATOM    892  N   TYR A  75       9.151  10.681 -21.748  1.00 81.34           N
ATOM    893  CA  TYR A  75       9.968  10.741 -22.948  1.00 81.34           C
ATOM    894  C   TYR A  75       9.427   9.803 -24.028  1.00 81.34           C
ATOM    895  O   TYR A  75       9.868   9.850 -25.175  1.00 81.34           O
ATOM    896  HA  TYR A  75       9.943  11.765 -23.321  1.00 81.34           H
ATOM    897  CB  TYR A  75      11.363  10.271 -22.533  1.00 81.34           C
ATOM    898 1HB  TYR A  75      11.263   9.422 -21.856  1.00 81.34           H
ATOM    899 2HB  TYR A  75      11.893   9.913 -23.416  1.00 81.34           H
ATOM    900  CG  TYR A  75      12.207  11.350 -21.851  1.00 81.34           C
ATOM    901  CD1 TYR A  75      12.830  12.320 -22.610  1.00 81.34           C
ATOM    902  HD1 TYR A  75      12.721  12.317 -23.694  1.00 81.34           H
ATOM    903  CD2 TYR A  75      12.345  11.353 -20.478  1.00 81.34           C
ATOM    904  HD2 TYR A  75      11.853  10.587 -19.879  1.00 81.34           H
ATOM    905  CE1 TYR A  75      13.624  13.336 -21.969  1.00 81.34           C
ATOM    906  HE1 TYR A  75      14.121  14.108 -22.556  1.00 81.34           H
ATOM    907  CE2 TYR A  75      13.139  12.369 -19.837  1.00 81.34           C
ATOM    908  HE2 TYR A  75      13.256  12.383 -18.753  1.00 81.34           H
ATOM    909  CZ  TYR A  75      13.739  13.310 -20.614  1.00 81.34           C
ATOM    910  OH  TYR A  75      14.489  14.270 -20.008  1.00 81.34           O
ATOM    911  HH  TYR A  75      14.870  14.890 -20.694  1.00 81.34           H
ATOM    912  HN  TYR A  75       9.480  10.051 -21.045  1.00 81.34           H
ATOM    913  N   CYS A  76       8.478   8.971 -23.623  1.00 75.13           N
ATOM    914  CA  CYS A  76       7.836   8.058 -24.554  1.00 75.13           C
ATOM    915  C   CYS A  76       7.024   8.884 -25.553  1.00 75.13           C
ATOM    916  O   CYS A  76       6.061   9.551 -25.176  1.00 75.13           O
ATOM    917  HA  CYS A  76       8.634   7.514 -25.059  1.00 75.13           H
ATOM    918  CB  CYS A  76       6.969   7.027 -23.827  1.00 75.13           C
ATOM    919 1HB  CYS A  76       7.573   6.476 -23.107  1.00 75.13           H
ATOM    920 2HB  CYS A  76       6.184   7.532 -23.265  1.00 75.13           H
ATOM    921  SG  CYS A  76       6.228   5.870 -25.036  1.00 75.13           S
ATOM    922  HG  CYS A  76       7.373   5.309 -25.412  1.00 75.13           H
ATOM    923  HN  CYS A  76       8.149   8.915 -22.681  1.00 75.13           H
ATOM    924  N   THR A  77       7.441   8.812 -26.809  1.00 68.46           N
ATOM    925  CA  THR A  77       6.848   9.642 -27.843  1.00 68.46           C
ATOM    926  C   THR A  77       5.534   9.028 -28.332  1.00 68.46           C
ATOM    927  O   THR A  77       4.843   9.613 -29.164  1.00 68.46           O
ATOM    928  HA  THR A  77       6.605  10.612 -27.408  1.00 68.46           H
ATOM    929  CB  THR A  77       7.883   9.826 -28.954  1.00 68.46           C
ATOM    930  HB  THR A  77       7.558  10.583 -29.668  1.00 68.46           H
ATOM    931  OG1 THR A  77       8.059   8.515 -29.485  1.00 68.46           O
ATOM    932  HG1 THR A  77       8.525   8.563 -30.368  1.00 68.46           H
ATOM    933  CG2 THR A  77       9.265  10.197 -28.411  1.00 68.46           C
ATOM    934 1HG2 THR A  77       9.619   9.407 -27.749  1.00 68.46           H
ATOM    935 2HG2 THR A  77       9.198  11.133 -27.857  1.00 68.46           H
ATOM    936 3HG2 THR A  77       9.962  10.315 -29.241  1.00 68.46           H
ATOM    937  HN  THR A  77       8.169   8.203 -27.122  1.00 68.46           H
ATOM    938  N   ARG A  78       5.230   7.856 -27.794  1.00 70.23           N
ATOM    939  CA  ARG A  78       4.014   7.154 -28.167  1.00 70.23           C
ATOM    940  C   ARG A  78       2.809   7.761 -27.446  1.00 70.23           C
ATOM    941  O   ARG A  78       2.923   8.204 -26.304  1.00 70.23           O
ATOM    942  HA  ARG A  78       3.934   7.289 -29.246  1.00 70.23           H
ATOM    943  CB  ARG A  78       4.109   5.666 -27.824  1.00 70.23           C
ATOM    944 1HB  ARG A  78       3.476   5.092 -28.501  1.00 70.23           H
ATOM    945 2HB  ARG A  78       5.131   5.320 -27.973  1.00 70.23           H
ATOM    946  CG  ARG A  78       3.682   5.409 -26.378  1.00 70.23           C
ATOM    947 1HG  ARG A  78       4.284   6.019 -25.704  1.00 70.23           H
ATOM    948 2HG  ARG A  78       2.644   5.712 -26.241  1.00 70.23           H
ATOM    949  CD  ARG A  78       3.840   3.931 -26.014  1.00 70.23           C
ATOM    950 1HD  ARG A  78       2.976   3.367 -26.366  1.00 70.23           H
ATOM    951 2HD  ARG A  78       4.716   3.517 -26.514  1.00 70.23           H
ATOM    952  NE  ARG A  78       3.978   3.782 -24.548  1.00 70.23           N
ATOM    953  HE  ARG A  78       4.896   3.838 -24.156  1.00 70.23           H
ATOM    954  CZ  ARG A  78       2.950   3.577 -23.714  1.00 70.23           C
ATOM    955  NH1 ARG A  78       1.698   3.493 -24.185  1.00 70.23           N
ATOM    956 1HH1 ARG A  78       1.526   3.584 -25.166  1.00 70.23           H
ATOM    957 2HH1 ARG A  78       0.936   3.340 -23.556  1.00 70.23           H
ATOM    958  NH2 ARG A  78       3.192   3.457 -22.402  1.00 70.23           N
ATOM    959 1HH2 ARG A  78       2.435   3.303 -21.766  1.00 70.23           H
ATOM    960 2HH2 ARG A  78       4.129   3.520 -22.058  1.00 70.23           H
ATOM    961  HN  ARG A  78       5.798   7.387 -27.117  1.00 70.23           H
ATOM    962  N   VAL A  79       1.681   7.762 -28.142  1.00 76.62           N
ATOM    963  CA  VAL A  79       0.440   8.239 -27.556  1.00 76.62           C
ATOM    964  C   VAL A  79       0.200   7.520 -26.227  1.00 76.62           C
ATOM    965  O   VAL A  79       0.342   6.302 -26.141  1.00 76.62           O
ATOM    966  HA  VAL A  79       0.557   9.305 -27.362  1.00 76.62           H
ATOM    967  CB  VAL A  79      -0.710   8.061 -28.549  1.00 76.62           C
ATOM    968  HB  VAL A  79      -0.921   6.995 -28.630  1.00 76.62           H
ATOM    969  CG1 VAL A  79      -1.979   8.754 -28.048  1.00 76.62           C
ATOM    970 1HG1 VAL A  79      -2.274   8.325 -27.091  1.00 76.62           H
ATOM    971 2HG1 VAL A  79      -1.786   9.820 -27.925  1.00 76.62           H
ATOM    972 3HG1 VAL A  79      -2.780   8.612 -28.773  1.00 76.62           H
ATOM    973  CG2 VAL A  79      -0.319   8.569 -29.938  1.00 76.62           C
ATOM    974 1HG2 VAL A  79      -0.068   9.629 -29.880  1.00 76.62           H
ATOM    975 2HG2 VAL A  79       0.545   8.011 -30.299  1.00 76.62           H
ATOM    976 3HG2 VAL A  79      -1.154   8.431 -30.624  1.00 76.62           H
ATOM    977  HN  VAL A  79       1.608   7.445 -29.087  1.00 76.62           H
ATOM    978  N   LYS A  80      -0.161   8.306 -25.223  1.00 79.80           N
ATOM    979  CA  LYS A  80      -0.463   7.755 -23.912  1.00 79.80           C
ATOM    980  C   LYS A  80      -1.775   6.971 -23.983  1.00 79.80           C
ATOM    981  O   LYS A  80      -2.589   7.196 -24.877  1.00 79.80           O
ATOM    982  HA  LYS A  80       0.339   7.063 -23.657  1.00 79.80           H
ATOM    983  CB  LYS A  80      -0.462   8.860 -22.854  1.00 79.80           C
ATOM    984 1HB  LYS A  80      -1.337   9.496 -22.986  1.00 79.80           H
ATOM    985 2HB  LYS A  80      -0.539   8.417 -21.861  1.00 79.80           H
ATOM    986  CG  LYS A  80       0.809   9.705 -22.944  1.00 79.80           C
ATOM    987 1HG  LYS A  80       0.816  10.259 -23.883  1.00 79.80           H
ATOM    988 2HG  LYS A  80       0.819  10.441 -22.140  1.00 79.80           H
ATOM    989  CD  LYS A  80       2.059   8.827 -22.854  1.00 79.80           C
ATOM    990 1HD  LYS A  80       1.980   8.164 -21.993  1.00 79.80           H
ATOM    991 2HD  LYS A  80       2.128   8.195 -23.739  1.00 79.80           H
ATOM    992  CE  LYS A  80       3.322   9.682 -22.732  1.00 79.80           C
ATOM    993 1HE  LYS A  80       3.220  10.581 -23.340  1.00 79.80           H
ATOM    994 2HE  LYS A  80       3.449  10.009 -21.700  1.00 79.80           H
ATOM    995  NZ  LYS A  80       4.511   8.915 -23.165  1.00 79.80           N
ATOM    996 1HZ  LYS A  80       5.352   9.418 -22.903  1.00 79.80           H
ATOM    997 2HZ  LYS A  80       4.508   8.005 -22.718  1.00 79.80           H
ATOM    998 3HZ  LYS A  80       4.489   8.797 -24.172  1.00 79.80           H
ATOM    999  HN  LYS A  80      -0.249   9.300 -25.294  1.00 79.80           H
ATOM   1000  N   THR A  81      -1.940   6.068 -23.028  1.00 81.17           N
ATOM   1001  CA  THR A  81      -3.204   5.370 -22.868  1.00 81.17           C
ATOM   1002  C   THR A  81      -3.753   5.578 -21.455  1.00 81.17           C
ATOM   1003  O   THR A  81      -3.050   6.081 -20.580  1.00 81.17           O
ATOM   1004  HA  THR A  81      -3.927   5.805 -23.559  1.00 81.17           H
ATOM   1005  CB  THR A  81      -2.980   3.899 -23.222  1.00 81.17           C
ATOM   1006  HB  THR A  81      -3.928   3.362 -23.273  1.00 81.17           H
ATOM   1007  OG1 THR A  81      -2.065   3.438 -22.232  1.00 81.17           O
ATOM   1008  HG1 THR A  81      -1.129   3.675 -22.495  1.00 81.17           H
ATOM   1009  CG2 THR A  81      -2.223   3.722 -24.540  1.00 81.17           C
ATOM   1010 1HG2 THR A  81      -1.247   4.202 -24.466  1.00 81.17           H
ATOM   1011 2HG2 THR A  81      -2.792   4.180 -25.350  1.00 81.17           H
ATOM   1012 3HG2 THR A  81      -2.091   2.660 -24.744  1.00 81.17           H
ATOM   1013  HN  THR A  81      -1.230   5.811 -22.372  1.00 81.17           H
ATOM   1014  N   MET A  82      -5.004   5.180 -21.276  1.00 82.53           N
ATOM   1015  CA  MET A  82      -5.629   5.243 -19.966  1.00 82.53           C
ATOM   1016  C   MET A  82      -4.830   4.440 -18.938  1.00 82.53           C
ATOM   1017  O   MET A  82      -4.589   4.911 -17.828  1.00 82.53           O
ATOM   1018  HA  MET A  82      -5.631   6.298 -19.692  1.00 82.53           H
ATOM   1019  CB  MET A  82      -7.053   4.688 -20.052  1.00 82.53           C
ATOM   1020 1HB  MET A  82      -7.649   5.310 -20.719  1.00 82.53           H
ATOM   1021 2HB  MET A  82      -7.031   3.687 -20.484  1.00 82.53           H
ATOM   1022  CG  MET A  82      -7.706   4.639 -18.670  1.00 82.53           C
ATOM   1023 1HG  MET A  82      -7.356   3.763 -18.124  1.00 82.53           H
ATOM   1024 2HG  MET A  82      -7.415   5.514 -18.089  1.00 82.53           H
ATOM   1025  SD  MET A  82      -9.483   4.582 -18.837  1.00 82.53           S
ATOM   1026  CE  MET A  82      -9.964   4.950 -17.157  1.00 82.53           C
ATOM   1027 1HE  MET A  82      -9.557   4.192 -16.488  1.00 82.53           H
ATOM   1028 2HE  MET A  82      -9.576   5.929 -16.875  1.00 82.53           H
ATOM   1029 3HE  MET A  82     -11.051   4.954 -17.084  1.00 82.53           H
ATOM   1030  HN  MET A  82      -5.587   4.821 -22.006  1.00 82.53           H
ATOM   1031  N   THR A  83      -4.439   3.241 -19.345  1.00 82.60           N
ATOM   1032  CA  THR A  83      -3.583   2.411 -18.514  1.00 82.60           C
ATOM   1033  C   THR A  83      -2.337   3.189 -18.089  1.00 82.60           C
ATOM   1034  O   THR A  83      -1.956   3.166 -16.919  1.00 82.60           O
ATOM   1035  HA  THR A  83      -4.128   2.157 -17.605  1.00 82.60           H
ATOM   1036  CB  THR A  83      -3.265   1.132 -19.293  1.00 82.60           C
ATOM   1037  HB  THR A  83      -2.738   1.362 -20.218  1.00 82.60           H
ATOM   1038  OG1 THR A  83      -4.531   0.496 -19.447  1.00 82.60           O
ATOM   1039  HG1 THR A  83      -5.265   1.132 -19.208  1.00 82.60           H
ATOM   1040  CG2 THR A  83      -2.445   0.136 -18.471  1.00 82.60           C
ATOM   1041 1HG2 THR A  83      -3.003  -0.145 -17.578  1.00 82.60           H
ATOM   1042 2HG2 THR A  83      -1.501   0.595 -18.180  1.00 82.60           H
ATOM   1043 3HG2 THR A  83      -2.248  -0.753 -19.071  1.00 82.60           H
ATOM   1044  HN  THR A  83      -4.698   2.836 -20.222  1.00 82.60           H
ATOM   1045  N   ASP A  84      -1.736   3.859 -19.061  1.00 83.99           N
ATOM   1046  CA  ASP A  84      -0.479   4.551 -18.827  1.00 83.99           C
ATOM   1047  C   ASP A  84      -0.686   5.630 -17.764  1.00 83.99           C
ATOM   1048  O   ASP A  84       0.197   5.877 -16.944  1.00 83.99           O
ATOM   1049  HA  ASP A  84       0.218   3.777 -18.506  1.00 83.99           H
ATOM   1050  CB  ASP A  84       0.019   5.233 -20.103  1.00 83.99           C
ATOM   1051 1HB  ASP A  84      -0.685   6.009 -20.404  1.00 83.99           H
ATOM   1052 2HB  ASP A  84       0.972   5.725 -19.908  1.00 83.99           H
ATOM   1053  CG  ASP A  84       0.185   4.220 -21.238  1.00 83.99           C
ATOM   1054  OD1 ASP A  84       0.851   3.192 -20.988  1.00 83.99           O
ATOM   1055  OD2 ASP A  84      -0.358   4.497 -22.329  1.00 83.99           O
ATOM   1056  HN  ASP A  84      -2.093   3.934 -19.992  1.00 83.99           H
ATOM   1057  N   MET A  85      -1.859   6.245 -17.811  1.00 88.68           N
ATOM   1058  CA  MET A  85      -2.189   7.302 -16.869  1.00 88.68           C
ATOM   1059  C   MET A  85      -2.219   6.769 -15.435  1.00 88.68           C
ATOM   1060  O   MET A  85      -1.703   7.409 -14.520  1.00 88.68           O
ATOM   1061  HA  MET A  85      -1.396   8.043 -16.972  1.00 88.68           H
ATOM   1062  CB  MET A  85      -3.554   7.894 -17.223  1.00 88.68           C
ATOM   1063 1HB  MET A  85      -3.563   8.198 -18.269  1.00 88.68           H
ATOM   1064 2HB  MET A  85      -4.326   7.132 -17.106  1.00 88.68           H
ATOM   1065  CG  MET A  85      -3.878   9.096 -16.334  1.00 88.68           C
ATOM   1066 1HG  MET A  85      -4.876   9.469 -16.562  1.00 88.68           H
ATOM   1067 2HG  MET A  85      -3.883   8.793 -15.286  1.00 88.68           H
ATOM   1068  SD  MET A  85      -2.672  10.386 -16.589  1.00 88.68           S
ATOM   1069  CE  MET A  85      -3.115  10.903 -18.239  1.00 88.68           C
ATOM   1070 1HE  MET A  85      -3.013  10.060 -18.923  1.00 88.68           H
ATOM   1071 2HE  MET A  85      -4.147  11.253 -18.246  1.00 88.68           H
ATOM   1072 3HE  MET A  85      -2.455  11.710 -18.557  1.00 88.68           H
ATOM   1073  HN  MET A  85      -2.576   6.032 -18.475  1.00 88.68           H
ATOM   1074  N   PHE A  86      -2.828   5.602 -15.284  1.00 89.60           N
ATOM   1075  CA  PHE A  86      -2.940   4.980 -13.976  1.00 89.60           C
ATOM   1076  C   PHE A  86      -1.578   4.481 -13.488  1.00 89.60           C
ATOM   1077  O   PHE A  86      -1.269   4.571 -12.300  1.00 89.60           O
ATOM   1078  HA  PHE A  86      -3.315   5.738 -13.288  1.00 89.60           H
ATOM   1079  CB  PHE A  86      -3.882   3.784 -14.128  1.00 89.60           C
ATOM   1080 1HB  PHE A  86      -3.501   3.132 -14.914  1.00 89.60           H
ATOM   1081 2HB  PHE A  86      -3.874   3.208 -13.203  1.00 89.60           H
ATOM   1082  CG  PHE A  86      -5.326   4.168 -14.460  1.00 89.60           C
ATOM   1083  CD1 PHE A  86      -5.896   5.250 -13.863  1.00 89.60           C
ATOM   1084  HD1 PHE A  86      -5.324   5.843 -13.149  1.00 89.60           H
ATOM   1085  CD2 PHE A  86      -6.039   3.429 -15.351  1.00 89.60           C
ATOM   1086  HD2 PHE A  86      -5.582   2.562 -15.829  1.00 89.60           H
ATOM   1087  CE1 PHE A  86      -7.236   5.606 -14.171  1.00 89.60           C
ATOM   1088  HE1 PHE A  86      -7.692   6.473 -13.693  1.00 89.60           H
ATOM   1089  CE2 PHE A  86      -7.378   3.785 -15.659  1.00 89.60           C
ATOM   1090  HE2 PHE A  86      -7.950   3.192 -16.373  1.00 89.60           H
ATOM   1091  CZ  PHE A  86      -7.948   4.866 -15.062  1.00 89.60           C
ATOM   1092  HZ  PHE A  86      -8.977   5.140 -15.299  1.00 89.60           H
ATOM   1093  HN  PHE A  86      -3.239   5.085 -16.035  1.00 89.60           H
ATOM   1094  N   LEU A  87      -0.800   3.967 -14.429  1.00 87.24           N
ATOM   1095  CA  LEU A  87       0.526   3.465 -14.111  1.00 87.24           C
ATOM   1096  C   LEU A  87       1.390   4.615 -13.587  1.00 87.24           C
ATOM   1097  O   LEU A  87       2.200   4.424 -12.681  1.00 87.24           O
ATOM   1098  HA  LEU A  87       0.415   2.727 -13.317  1.00 87.24           H
ATOM   1099  CB  LEU A  87       1.130   2.744 -15.318  1.00 87.24           C
ATOM   1100 1HB  LEU A  87       1.080   3.412 -16.178  1.00 87.24           H
ATOM   1101 2HB  LEU A  87       2.185   2.562 -15.117  1.00 87.24           H
ATOM   1102  CG  LEU A  87       0.475   1.415 -15.701  1.00 87.24           C
ATOM   1103  HG  LEU A  87      -0.581   1.599 -15.898  1.00 87.24           H
ATOM   1104  CD1 LEU A  87       1.084   0.856 -16.989  1.00 87.24           C
ATOM   1105 1HD1 LEU A  87       0.932   1.567 -17.801  1.00 87.24           H
ATOM   1106 2HD1 LEU A  87       2.151   0.691 -16.845  1.00 87.24           H
ATOM   1107 3HD1 LEU A  87       0.600  -0.089 -17.239  1.00 87.24           H
ATOM   1108  CD2 LEU A  87       0.553   0.413 -14.548  1.00 87.24           C
ATOM   1109 1HD2 LEU A  87       1.598   0.228 -14.297  1.00 87.24           H
ATOM   1110 2HD2 LEU A  87       0.037   0.819 -13.678  1.00 87.24           H
ATOM   1111 3HD2 LEU A  87       0.081  -0.523 -14.847  1.00 87.24           H
ATOM   1112  HN  LEU A  87      -1.062   3.890 -15.391  1.00 87.24           H
ATOM   1113  N   LEU A  88       1.187   5.782 -14.179  1.00 90.50           N
ATOM   1114  CA  LEU A  88       1.913   6.969 -13.761  1.00 90.50           C
ATOM   1115  C   LEU A  88       1.566   7.288 -12.306  1.00 90.50           C
ATOM   1116  O   LEU A  88       2.457   7.448 -11.472  1.00 90.50           O
ATOM   1117  HA  LEU A  88       2.977   6.740 -13.821  1.00 90.50           H
ATOM   1118  CB  LEU A  88       1.646   8.128 -14.725  1.00 90.50           C
ATOM   1119 1HB  LEU A  88       2.065   7.870 -15.697  1.00 90.50           H
ATOM   1120 2HB  LEU A  88       0.568   8.222 -14.858  1.00 90.50           H
ATOM   1121  CG  LEU A  88       2.201   9.490 -14.306  1.00 90.50           C
ATOM   1122  HG  LEU A  88       1.890   9.685 -13.279  1.00 90.50           H
ATOM   1123  CD1 LEU A  88       3.731   9.487 -14.321  1.00 90.50           C
ATOM   1124 1HD1 LEU A  88       4.100   8.731 -13.628  1.00 90.50           H
ATOM   1125 2HD1 LEU A  88       4.084   9.260 -15.327  1.00 90.50           H
ATOM   1126 3HD1 LEU A  88       4.100  10.467 -14.019  1.00 90.50           H
ATOM   1127  CD2 LEU A  88       1.622  10.609 -15.174  1.00 90.50           C
ATOM   1128 1HD2 LEU A  88       1.882  10.431 -16.217  1.00 90.50           H
ATOM   1129 2HD2 LEU A  88       0.537  10.626 -15.068  1.00 90.50           H
ATOM   1130 3HD2 LEU A  88       2.033  11.567 -14.854  1.00 90.50           H
ATOM   1131  HN  LEU A  88       0.542   5.924 -14.930  1.00 90.50           H
ATOM   1132  N   ASN A  89       0.270   7.370 -12.044  1.00 93.39           N
ATOM   1133  CA  ASN A  89      -0.204   7.778 -10.732  1.00 93.39           C
ATOM   1134  C   ASN A  89       0.206   6.728  -9.697  1.00 93.39           C
ATOM   1135  O   ASN A  89       0.415   7.051  -8.529  1.00 93.39           O
ATOM   1136  HA  ASN A  89       0.260   8.747 -10.548  1.00 93.39           H
ATOM   1137  CB  ASN A  89      -1.729   7.894 -10.709  1.00 93.39           C
ATOM   1138 1HB  ASN A  89      -2.168   7.078 -11.283  1.00 93.39           H
ATOM   1139 2HB  ASN A  89      -2.090   7.793  -9.685  1.00 93.39           H
ATOM   1140  CG  ASN A  89      -2.186   9.235 -11.287  1.00 93.39           C
ATOM   1141  OD1 ASN A  89      -2.413  10.201 -10.578  1.00 93.39           O
ATOM   1142  ND2 ASN A  89      -2.308   9.239 -12.612  1.00 93.39           N
ATOM   1143 1HD2 ASN A  89      -2.106   8.412 -13.135  1.00 93.39           H
ATOM   1144 2HD2 ASN A  89      -2.601  10.071 -13.084  1.00 93.39           H
ATOM   1145  HN  ASN A  89      -0.449   7.165 -12.708  1.00 93.39           H
ATOM   1146  N   LEU A  90       0.309   5.492 -10.164  1.00 91.92           N
ATOM   1147  CA  LEU A  90       0.715   4.397  -9.300  1.00 91.92           C
ATOM   1148  C   LEU A  90       2.150   4.633  -8.825  1.00 91.92           C
ATOM   1149  O   LEU A  90       2.449   4.478  -7.642  1.00 91.92           O
ATOM   1150  HA  LEU A  90       0.057   4.406  -8.431  1.00 91.92           H
ATOM   1151  CB  LEU A  90       0.513   3.054 -10.006  1.00 91.92           C
ATOM   1152 1HB  LEU A  90      -0.426   3.094 -10.557  1.00 91.92           H
ATOM   1153 2HB  LEU A  90       1.309   2.930 -10.740  1.00 91.92           H
ATOM   1154  CG  LEU A  90       0.492   1.819  -9.104  1.00 91.92           C
ATOM   1155  HG  LEU A  90       1.257   1.943  -8.337  1.00 91.92           H
ATOM   1156  CD1 LEU A  90      -0.852   1.688  -8.385  1.00 91.92           C
ATOM   1157 1HD1 LEU A  90      -1.023   2.572  -7.771  1.00 91.92           H
ATOM   1158 2HD1 LEU A  90      -1.651   1.597  -9.121  1.00 91.92           H
ATOM   1159 3HD1 LEU A  90      -0.840   0.802  -7.750  1.00 91.92           H
ATOM   1160  CD2 LEU A  90       0.845   0.557  -9.894  1.00 91.92           C
ATOM   1161 1HD2 LEU A  90       0.121   0.416 -10.696  1.00 91.92           H
ATOM   1162 2HD2 LEU A  90       1.843   0.662 -10.319  1.00 91.92           H
ATOM   1163 3HD2 LEU A  90       0.823  -0.306  -9.228  1.00 91.92           H
ATOM   1164  HN  LEU A  90       0.121   5.235 -11.112  1.00 91.92           H
ATOM   1165  N   ALA A  91       2.999   5.004  -9.771  1.00 93.78           N
ATOM   1166  CA  ALA A  91       4.405   5.217  -9.473  1.00 93.78           C
ATOM   1167  C   ALA A  91       4.546   6.416  -8.533  1.00 93.78           C
ATOM   1168  O   ALA A  91       5.408   6.423  -7.656  1.00 93.78           O
ATOM   1169  HA  ALA A  91       4.777   4.325  -8.969  1.00 93.78           H
ATOM   1170  CB  ALA A  91       5.181   5.406 -10.778  1.00 93.78           C
ATOM   1171 1HB  ALA A  91       5.073   4.515 -11.397  1.00 93.78           H
ATOM   1172 2HB  ALA A  91       4.788   6.270 -11.313  1.00 93.78           H
ATOM   1173 3HB  ALA A  91       6.236   5.566 -10.554  1.00 93.78           H
ATOM   1174  HN  ALA A  91       2.742   5.157 -10.725  1.00 93.78           H
ATOM   1175  N   ILE A  92       3.686   7.401  -8.748  1.00 95.25           N
ATOM   1176  CA  ILE A  92       3.698   8.598  -7.925  1.00 95.25           C
ATOM   1177  C   ILE A  92       3.324   8.228  -6.488  1.00 95.25           C
ATOM   1178  O   ILE A  92       3.977   8.663  -5.541  1.00 95.25           O
ATOM   1179  HA  ILE A  92       4.717   8.986  -7.927  1.00 95.25           H
ATOM   1180  CB  ILE A  92       2.802   9.677  -8.535  1.00 95.25           C
ATOM   1181  HB  ILE A  92       1.838   9.227  -8.771  1.00 95.25           H
ATOM   1182  CG1 ILE A  92       3.389  10.200  -9.848  1.00 95.25           C
ATOM   1183 1HG1 ILE A  92       4.283  10.789  -9.641  1.00 95.25           H
ATOM   1184 2HG1 ILE A  92       3.698   9.361 -10.472  1.00 95.25           H
ATOM   1185  CG2 ILE A  92       2.541  10.804  -7.534  1.00 95.25           C
ATOM   1186 1HG2 ILE A  92       2.048  10.399  -6.651  1.00 95.25           H
ATOM   1187 2HG2 ILE A  92       3.488  11.260  -7.245  1.00 95.25           H
ATOM   1188 3HG2 ILE A  92       1.901  11.558  -7.994  1.00 95.25           H
ATOM   1189  CD1 ILE A  92       2.370  11.057 -10.602  1.00 95.25           C
ATOM   1190 1HD1 ILE A  92       1.489  10.458 -10.828  1.00 95.25           H
ATOM   1191 2HD1 ILE A  92       2.083  11.907  -9.984  1.00 95.25           H
ATOM   1192 3HD1 ILE A  92       2.814  11.416 -11.530  1.00 95.25           H
ATOM   1193  HN  ILE A  92       2.992   7.389  -9.467  1.00 95.25           H
ATOM   1194  N   ALA A  93       2.274   7.428  -6.371  1.00 95.28           N
ATOM   1195  CA  ALA A  93       1.779   7.029  -5.065  1.00 95.28           C
ATOM   1196  C   ALA A  93       2.886   6.294  -4.307  1.00 95.28           C
ATOM   1197  O   ALA A  93       3.113   6.553  -3.126  1.00 95.28           O
ATOM   1198  HA  ALA A  93       1.516   7.935  -4.519  1.00 95.28           H
ATOM   1199  CB  ALA A  93       0.521   6.174  -5.235  1.00 95.28           C
ATOM   1200 1HB  ALA A  93      -0.244   6.752  -5.752  1.00 95.28           H
ATOM   1201 2HB  ALA A  93       0.762   5.286  -5.819  1.00 95.28           H
ATOM   1202 3HB  ALA A  93       0.150   5.875  -4.254  1.00 95.28           H
ATOM   1203  HN  ALA A  93       1.766   7.055  -7.148  1.00 95.28           H
ATOM   1204  N   ASP A  94       3.546   5.391  -5.018  1.00 94.23           N
ATOM   1205  CA  ASP A  94       4.602   4.593  -4.418  1.00 94.23           C
ATOM   1206  C   ASP A  94       5.713   5.517  -3.917  1.00 94.23           C
ATOM   1207  O   ASP A  94       6.205   5.355  -2.801  1.00 94.23           O
ATOM   1208  HA  ASP A  94       4.121   4.043  -3.609  1.00 94.23           H
ATOM   1209  CB  ASP A  94       5.212   3.630  -5.439  1.00 94.23           C
ATOM   1210 1HB  ASP A  94       5.361   4.147  -6.387  1.00 94.23           H
ATOM   1211 2HB  ASP A  94       6.194   3.305  -5.095  1.00 94.23           H
ATOM   1212  CG  ASP A  94       4.311   2.412  -5.651  1.00 94.23           C
ATOM   1213  OD1 ASP A  94       3.620   2.041  -4.678  1.00 94.23           O
ATOM   1214  OD2 ASP A  94       4.334   1.879  -6.782  1.00 94.23           O
ATOM   1215  HN  ASP A  94       3.370   5.202  -5.984  1.00 94.23           H
ATOM   1216  N   LEU A  95       6.075   6.468  -4.766  1.00 96.43           N
ATOM   1217  CA  LEU A  95       7.161   7.380  -4.448  1.00 96.43           C
ATOM   1218  C   LEU A  95       6.831   8.129  -3.155  1.00 96.43           C
ATOM   1219  O   LEU A  95       7.685   8.273  -2.282  1.00 96.43           O
ATOM   1220  HA  LEU A  95       8.054   6.779  -4.280  1.00 96.43           H
ATOM   1221  CB  LEU A  95       7.451   8.301  -5.635  1.00 96.43           C
ATOM   1222 1HB  LEU A  95       6.501   8.638  -6.049  1.00 96.43           H
ATOM   1223 2HB  LEU A  95       7.970   9.186  -5.265  1.00 96.43           H
ATOM   1224  CG  LEU A  95       8.282   7.694  -6.768  1.00 96.43           C
ATOM   1225  HG  LEU A  95       7.756   6.816  -7.143  1.00 96.43           H
ATOM   1226  CD1 LEU A  95       8.416   8.674  -7.935  1.00 96.43           C
ATOM   1227 1HD1 LEU A  95       7.426   8.919  -8.320  1.00 96.43           H
ATOM   1228 2HD1 LEU A  95       8.908   9.584  -7.590  1.00 96.43           H
ATOM   1229 3HD1 LEU A  95       9.011   8.217  -8.726  1.00 96.43           H
ATOM   1230  CD2 LEU A  95       9.644   7.221  -6.256  1.00 96.43           C
ATOM   1231 1HD2 LEU A  95      10.189   8.068  -5.838  1.00 96.43           H
ATOM   1232 2HD2 LEU A  95       9.500   6.465  -5.484  1.00 96.43           H
ATOM   1233 3HD2 LEU A  95      10.214   6.794  -7.081  1.00 96.43           H
ATOM   1234  HN  LEU A  95       5.642   6.619  -5.654  1.00 96.43           H
ATOM   1235  N   LEU A  96       5.590   8.585  -3.074  1.00 95.88           N
ATOM   1236  CA  LEU A  96       5.169   9.416  -1.958  1.00 95.88           C
ATOM   1237  C   LEU A  96       5.393   8.656  -0.650  1.00 95.88           C
ATOM   1238  O   LEU A  96       5.831   9.237   0.343  1.00 95.88           O
ATOM   1239  HA  LEU A  96       5.802  10.303  -1.955  1.00 95.88           H
ATOM   1240  CB  LEU A  96       3.728   9.889  -2.156  1.00 95.88           C
ATOM   1241 1HB  LEU A  96       3.121   9.031  -2.447  1.00 95.88           H
ATOM   1242 2HB  LEU A  96       3.346  10.238  -1.196  1.00 95.88           H
ATOM   1243  CG  LEU A  96       3.521  10.998  -3.189  1.00 95.88           C
ATOM   1244  HG  LEU A  96       3.836  10.622  -4.162  1.00 95.88           H
ATOM   1245  CD1 LEU A  96       2.042  11.371  -3.305  1.00 95.88           C
ATOM   1246 1HD1 LEU A  96       1.470  10.495  -3.614  1.00 95.88           H
ATOM   1247 2HD1 LEU A  96       1.678  11.721  -2.339  1.00 95.88           H
ATOM   1248 3HD1 LEU A  96       1.924  12.161  -4.046  1.00 95.88           H
ATOM   1249  CD2 LEU A  96       4.395  12.214  -2.871  1.00 95.88           C
ATOM   1250 1HD2 LEU A  96       4.134  12.600  -1.886  1.00 95.88           H
ATOM   1251 2HD2 LEU A  96       5.444  11.919  -2.879  1.00 95.88           H
ATOM   1252 3HD2 LEU A  96       4.229  12.987  -3.620  1.00 95.88           H
ATOM   1253  HN  LEU A  96       4.879   8.397  -3.752  1.00 95.88           H
ATOM   1254  N   PHE A  97       5.083   7.368  -0.689  1.00 95.71           N
ATOM   1255  CA  PHE A  97       5.232   6.526   0.485  1.00 95.71           C
ATOM   1256  C   PHE A  97       6.709   6.263   0.787  1.00 95.71           C
ATOM   1257  O   PHE A  97       7.145   6.392   1.930  1.00 95.71           O
ATOM   1258  HA  PHE A  97       4.781   7.057   1.323  1.00 95.71           H
ATOM   1259  CB  PHE A  97       4.543   5.196   0.172  1.00 95.71           C
ATOM   1260 1HB  PHE A  97       3.464   5.352   0.160  1.00 95.71           H
ATOM   1261 2HB  PHE A  97       4.830   4.877  -0.830  1.00 95.71           H
ATOM   1262  CG  PHE A  97       4.872   4.077   1.161  1.00 95.71           C
ATOM   1263  CD1 PHE A  97       5.467   2.935   0.723  1.00 95.71           C
ATOM   1264  HD1 PHE A  97       5.710   2.817  -0.333  1.00 95.71           H
ATOM   1265  CD2 PHE A  97       4.570   4.223   2.479  1.00 95.71           C
ATOM   1266  HD2 PHE A  97       4.093   5.138   2.831  1.00 95.71           H
ATOM   1267  CE1 PHE A  97       5.773   1.896   1.642  1.00 95.71           C
ATOM   1268  HE1 PHE A  97       6.249   0.981   1.290  1.00 95.71           H
ATOM   1269  CE2 PHE A  97       4.876   3.184   3.398  1.00 95.71           C
ATOM   1270  HE2 PHE A  97       4.633   3.302   4.454  1.00 95.71           H
ATOM   1271  CZ  PHE A  97       5.470   2.043   2.960  1.00 95.71           C
ATOM   1272  HZ  PHE A  97       5.705   1.245   3.665  1.00 95.71           H
ATOM   1273  HN  PHE A  97       4.736   6.902  -1.503  1.00 95.71           H
ATOM   1274  N   LEU A  98       7.438   5.899  -0.258  1.00 96.48           N
ATOM   1275  CA  LEU A  98       8.813   5.459  -0.094  1.00 96.48           C
ATOM   1276  C   LEU A  98       9.610   6.547   0.627  1.00 96.48           C
ATOM   1277  O   LEU A  98      10.494   6.247   1.428  1.00 96.48           O
ATOM   1278  HA  LEU A  98       8.798   4.568   0.534  1.00 96.48           H
ATOM   1279  CB  LEU A  98       9.409   5.051  -1.443  1.00 96.48           C
ATOM   1280 1HB  LEU A  98       9.230   5.857  -2.155  1.00 96.48           H
ATOM   1281 2HB  LEU A  98      10.490   4.963  -1.328  1.00 96.48           H
ATOM   1282  CG  LEU A  98       8.880   3.748  -2.045  1.00 96.48           C
ATOM   1283  HG  LEU A  98       7.795   3.738  -1.936  1.00 96.48           H
ATOM   1284  CD1 LEU A  98       9.185   3.672  -3.542  1.00 96.48           C
ATOM   1285 1HD1 LEU A  98       8.711   4.510  -4.052  1.00 96.48           H
ATOM   1286 2HD1 LEU A  98      10.263   3.715  -3.696  1.00 96.48           H
ATOM   1287 3HD1 LEU A  98       8.798   2.735  -3.944  1.00 96.48           H
ATOM   1288  CD2 LEU A  98       9.422   2.534  -1.287  1.00 96.48           C
ATOM   1289 1HD2 LEU A  98      10.510   2.528  -1.342  1.00 96.48           H
ATOM   1290 2HD2 LEU A  98       9.111   2.589  -0.243  1.00 96.48           H
ATOM   1291 3HD2 LEU A  98       9.030   1.621  -1.735  1.00 96.48           H
ATOM   1292  HN  LEU A  98       7.105   5.901  -1.201  1.00 96.48           H
ATOM   1293  N   VAL A  99       9.269   7.790   0.316  1.00 96.75           N
ATOM   1294  CA  VAL A  99       9.984   8.924   0.877  1.00 96.75           C
ATOM   1295  C   VAL A  99       9.816   8.926   2.397  1.00 96.75           C
ATOM   1296  O   VAL A  99      10.574   9.585   3.108  1.00 96.75           O
ATOM   1297  HA  VAL A  99      11.040   8.797   0.641  1.00 96.75           H
ATOM   1298  CB  VAL A  99       9.504  10.220   0.220  1.00 96.75           C
ATOM   1299  HB  VAL A  99       8.415  10.230   0.254  1.00 96.75           H
ATOM   1300  CG1 VAL A  99      10.009  11.443   0.989  1.00 96.75           C
ATOM   1301 1HG1 VAL A  99       9.634  11.410   2.012  1.00 96.75           H
ATOM   1302 2HG1 VAL A  99      11.099  11.440   1.001  1.00 96.75           H
ATOM   1303 3HG1 VAL A  99       9.654  12.351   0.501  1.00 96.75           H
ATOM   1304  CG2 VAL A  99       9.930  10.281  -1.248  1.00 96.75           C
ATOM   1305 1HG2 VAL A  99      11.017  10.238  -1.313  1.00 96.75           H
ATOM   1306 2HG2 VAL A  99       9.499   9.437  -1.786  1.00 96.75           H
ATOM   1307 3HG2 VAL A  99       9.576  11.213  -1.690  1.00 96.75           H
ATOM   1308  HN  VAL A  99       8.522   8.026  -0.304  1.00 96.75           H
ATOM   1309  N   THR A 100       8.818   8.182   2.852  1.00 96.05           N
ATOM   1310  CA  THR A 100       8.502   8.139   4.269  1.00 96.05           C
ATOM   1311  C   THR A 100       9.326   7.056   4.967  1.00 96.05           C
ATOM   1312  O   THR A 100       9.444   7.052   6.191  1.00 96.05           O
ATOM   1313  HA  THR A 100       8.786   9.093   4.714  1.00 96.05           H
ATOM   1314  CB  THR A 100       6.991   7.939   4.411  1.00 96.05           C
ATOM   1315  HB  THR A 100       6.661   8.174   5.423  1.00 96.05           H
ATOM   1316  OG1 THR A 100       6.778   6.595   3.991  1.00 96.05           O
ATOM   1317  HG1 THR A 100       6.717   6.554   2.993  1.00 96.05           H
ATOM   1318  CG2 THR A 100       6.194   8.775   3.408  1.00 96.05           C
ATOM   1319 1HG2 THR A 100       6.476   8.492   2.394  1.00 96.05           H
ATOM   1320 2HG2 THR A 100       6.408   9.832   3.563  1.00 96.05           H
ATOM   1321 3HG2 THR A 100       5.128   8.595   3.552  1.00 96.05           H
ATOM   1322  HN  THR A 100       8.232   7.617   2.271  1.00 96.05           H
ATOM   1323  N   LEU A 101       9.876   6.162   4.158  1.00 95.88           N
ATOM   1324  CA  LEU A 101      10.549   4.988   4.686  1.00 95.88           C
ATOM   1325  C   LEU A 101      11.774   5.426   5.491  1.00 95.88           C
ATOM   1326  O   LEU A 101      12.050   4.877   6.556  1.00 95.88           O
ATOM   1327  HA  LEU A 101       9.853   4.488   5.360  1.00 95.88           H
ATOM   1328  CB  LEU A 101      10.873   4.004   3.560  1.00 95.88           C
ATOM   1329 1HB  LEU A 101      11.390   4.546   2.768  1.00 95.88           H
ATOM   1330 2HB  LEU A 101      11.570   3.259   3.944  1.00 95.88           H
ATOM   1331  CG  LEU A 101       9.678   3.273   2.943  1.00 95.88           C
ATOM   1332  HG  LEU A 101       9.050   4.009   2.441  1.00 95.88           H
ATOM   1333  CD1 LEU A 101      10.137   2.270   1.883  1.00 95.88           C
ATOM   1334 1HD1 LEU A 101      10.671   2.797   1.092  1.00 95.88           H
ATOM   1335 2HD1 LEU A 101      10.798   1.535   2.340  1.00 95.88           H
ATOM   1336 3HD1 LEU A 101       9.268   1.765   1.461  1.00 95.88           H
ATOM   1337  CD2 LEU A 101       8.822   2.612   4.025  1.00 95.88           C
ATOM   1338 1HD2 LEU A 101       9.425   1.891   4.576  1.00 95.88           H
ATOM   1339 2HD2 LEU A 101       8.450   3.374   4.710  1.00 95.88           H
ATOM   1340 3HD2 LEU A 101       7.980   2.100   3.559  1.00 95.88           H
ATOM   1341  HN  LEU A 101       9.866   6.231   3.160  1.00 95.88           H
ATOM   1342  N   PRO A 102      12.527   6.420   4.999  1.00 95.87           N
ATOM   1343  CA  PRO A 102      13.717   6.888   5.713  1.00 95.87           C
ATOM   1344  C   PRO A 102      13.417   7.252   7.158  1.00 95.87           C
ATOM   1345  O   PRO A 102      14.200   6.944   8.055  1.00 95.87           O
ATOM   1346  HA  PRO A 102      14.459   6.091   5.768  1.00 95.87           H
ATOM   1347  CB  PRO A 102      14.170   8.104   4.903  1.00 95.87           C
ATOM   1348 1HB  PRO A 102      13.737   9.027   5.289  1.00 95.87           H
ATOM   1349 2HB  PRO A 102      15.253   8.225   4.932  1.00 95.87           H
ATOM   1350  CG  PRO A 102      13.676   7.795   3.495  1.00 95.87           C
ATOM   1351 1HG  PRO A 102      13.603   8.696   2.885  1.00 95.87           H
ATOM   1352 2HG  PRO A 102      14.350   7.121   2.968  1.00 95.87           H
ATOM   1353  CD  PRO A 102      12.316   7.164   3.744  1.00 95.87           C
ATOM   1354 1HD  PRO A 102      11.534   7.915   3.852  1.00 95.87           H
ATOM   1355 2HD  PRO A 102      12.016   6.511   2.924  1.00 95.87           H
ATOM   1356  N   PHE A 103      12.280   7.906   7.346  1.00 95.14           N
ATOM   1357  CA  PHE A 103      11.893   8.368   8.668  1.00 95.14           C
ATOM   1358  C   PHE A 103      11.551   7.191   9.583  1.00 95.14           C
ATOM   1359  O   PHE A 103      11.887   7.201  10.766  1.00 95.14           O
ATOM   1360  HA  PHE A 103      12.741   8.913   9.082  1.00 95.14           H
ATOM   1361  CB  PHE A 103      10.647   9.239   8.490  1.00 95.14           C
ATOM   1362 1HB  PHE A 103       9.883   8.660   7.971  1.00 95.14           H
ATOM   1363 2HB  PHE A 103      10.246   9.487   9.473  1.00 95.14           H
ATOM   1364  CG  PHE A 103      10.898  10.534   7.716  1.00 95.14           C
ATOM   1365  CD1 PHE A 103      11.260  11.664   8.380  1.00 95.14           C
ATOM   1366  HD1 PHE A 103      11.372  11.647   9.464  1.00 95.14           H
ATOM   1367  CD2 PHE A 103      10.758  10.556   6.363  1.00 95.14           C
ATOM   1368  HD2 PHE A 103      10.467   9.650   5.831  1.00 95.14           H
ATOM   1369  CE1 PHE A 103      11.493  12.866   7.661  1.00 95.14           C
ATOM   1370  HE1 PHE A 103      11.784  13.772   8.194  1.00 95.14           H
ATOM   1371  CE2 PHE A 103      10.991  11.758   5.644  1.00 95.14           C
ATOM   1372  HE2 PHE A 103      10.879  11.775   4.560  1.00 95.14           H
ATOM   1373  CZ  PHE A 103      11.354  12.888   6.309  1.00 95.14           C
ATOM   1374  HZ  PHE A 103      11.533  13.811   5.757  1.00 95.14           H
ATOM   1375  HN  PHE A 103      11.631   8.120   6.616  1.00 95.14           H
ATOM   1376  N   TRP A 104      10.888   6.203   9.000  1.00 93.20           N
ATOM   1377  CA  TRP A 104      10.535   5.001   9.736  1.00 93.20           C
ATOM   1378  C   TRP A 104      11.831   4.326  10.188  1.00 93.20           C
ATOM   1379  O   TRP A 104      11.901   3.785  11.291  1.00 93.20           O
ATOM   1380  HA  TRP A 104       9.949   5.303  10.605  1.00 93.20           H
ATOM   1381  CB  TRP A 104       9.644   4.084   8.895  1.00 93.20           C
ATOM   1382 1HB  TRP A 104      10.022   4.066   7.873  1.00 93.20           H
ATOM   1383 2HB  TRP A 104       9.719   3.068   9.282  1.00 93.20           H
ATOM   1384  CG  TRP A 104       8.171   4.498   8.872  1.00 93.20           C
ATOM   1385  CD1 TRP A 104       7.440   4.886   7.818  1.00 93.20           C
ATOM   1386  HD1 TRP A 104       7.822   4.958   6.800  1.00 93.20           H
ATOM   1387  CD2 TRP A 104       7.274   4.549  10.001  1.00 93.20           C
ATOM   1388  NE1 TRP A 104       6.143   5.182   8.184  1.00 93.20           N
ATOM   1389  HE1 TRP A 104       5.412   5.492   7.576  1.00 93.20           H
ATOM   1390  CE2 TRP A 104       6.039   4.971   9.554  1.00 93.20           C
ATOM   1391  CE3 TRP A 104       7.500   4.249  11.356  1.00 93.20           C
ATOM   1392  HE3 TRP A 104       8.466   3.914  11.734  1.00 93.20           H
ATOM   1393  CZ2 TRP A 104       4.932   5.131  10.396  1.00 93.20           C
ATOM   1394  HZ2 TRP A 104       3.966   5.466  10.018  1.00 93.20           H
ATOM   1395  CZ3 TRP A 104       6.384   4.414  12.185  1.00 93.20           C
ATOM   1396  HZ3 TRP A 104       6.504   4.194  13.246  1.00 93.20           H
ATOM   1397  CH2 TRP A 104       5.133   4.838  11.750  1.00 93.20           C
ATOM   1398  HH2 TRP A 104       4.313   4.941  12.461  1.00 93.20           H
ATOM   1399  HN  TRP A 104      10.593   6.214   8.044  1.00 93.20           H
ATOM   1400  N   ALA A 105      12.824   4.379   9.313  1.00 94.79           N
ATOM   1401  CA  ALA A 105      14.088   3.710   9.574  1.00 94.79           C
ATOM   1402  C   ALA A 105      14.747   4.336  10.805  1.00 94.79           C
ATOM   1403  O   ALA A 105      15.202   3.624  11.699  1.00 94.79           O
ATOM   1404  HA  ALA A 105      13.872   2.662   9.782  1.00 94.79           H
ATOM   1405  CB  ALA A 105      14.976   3.793   8.331  1.00 94.79           C
ATOM   1406 1HB  ALA A 105      14.474   3.309   7.493  1.00 94.79           H
ATOM   1407 2HB  ALA A 105      15.162   4.839   8.087  1.00 94.79           H
ATOM   1408 3HB  ALA A 105      15.923   3.291   8.527  1.00 94.79           H
ATOM   1409  HN  ALA A 105      12.776   4.866   8.442  1.00 94.79           H
ATOM   1410  N   ILE A 106      14.777   5.660  10.811  1.00 94.22           N
ATOM   1411  CA  ILE A 106      15.411   6.389  11.896  1.00 94.22           C
ATOM   1412  C   ILE A 106      14.663   6.106  13.200  1.00 94.22           C
ATOM   1413  O   ILE A 106      15.282   5.881  14.239  1.00 94.22           O
ATOM   1414  HA  ILE A 106      16.429   6.012  11.993  1.00 94.22           H
ATOM   1415  CB  ILE A 106      15.511   7.878  11.555  1.00 94.22           C
ATOM   1416  HB  ILE A 106      14.538   8.211  11.194  1.00 94.22           H
ATOM   1417  CG1 ILE A 106      16.517   8.116  10.428  1.00 94.22           C
ATOM   1418 1HG1 ILE A 106      17.531   7.994  10.809  1.00 94.22           H
ATOM   1419 2HG1 ILE A 106      16.378   7.368   9.647  1.00 94.22           H
ATOM   1420  CG2 ILE A 106      15.839   8.704  12.800  1.00 94.22           C
ATOM   1421 1HG2 ILE A 106      15.053   8.568  13.544  1.00 94.22           H
ATOM   1422 2HG2 ILE A 106      16.792   8.376  13.214  1.00 94.22           H
ATOM   1423 3HG2 ILE A 106      15.904   9.758  12.530  1.00 94.22           H
ATOM   1424  CD1 ILE A 106      16.355   9.517   9.834  1.00 94.22           C
ATOM   1425 1HD1 ILE A 106      15.347   9.626   9.433  1.00 94.22           H
ATOM   1426 2HD1 ILE A 106      16.519  10.262  10.613  1.00 94.22           H
ATOM   1427 3HD1 ILE A 106      17.082   9.659   9.035  1.00 94.22           H
ATOM   1428  HN  ILE A 106      14.379   6.232  10.093  1.00 94.22           H
ATOM   1429  N   ALA A 107      13.342   6.126  13.104  1.00 92.90           N
ATOM   1430  CA  ALA A 107      12.503   5.966  14.279  1.00 92.90           C
ATOM   1431  C   ALA A 107      12.717   4.570  14.867  1.00 92.90           C
ATOM   1432  O   ALA A 107      12.641   4.385  16.081  1.00 92.90           O
ATOM   1433  HA  ALA A 107      12.814   6.711  15.012  1.00 92.90           H
ATOM   1434  CB  ALA A 107      11.042   6.223  13.904  1.00 92.90           C
ATOM   1435 1HB  ALA A 107      10.939   7.238  13.519  1.00 92.90           H
ATOM   1436 2HB  ALA A 107      10.734   5.512  13.138  1.00 92.90           H
ATOM   1437 3HB  ALA A 107      10.414   6.103  14.786  1.00 92.90           H
ATOM   1438  HN  ALA A 107      12.846   6.248  12.244  1.00 92.90           H
ATOM   1439  N   ALA A 108      12.979   3.622  13.978  1.00 92.28           N
ATOM   1440  CA  ALA A 108      13.171   2.242  14.390  1.00 92.28           C
ATOM   1441  C   ALA A 108      14.569   2.084  14.993  1.00 92.28           C
ATOM   1442  O   ALA A 108      14.769   1.282  15.904  1.00 92.28           O
ATOM   1443  HA  ALA A 108      12.428   2.018  15.155  1.00 92.28           H
ATOM   1444  CB  ALA A 108      12.944   1.316  13.194  1.00 92.28           C
ATOM   1445 1HB  ALA A 108      11.928   1.446  12.822  1.00 92.28           H
ATOM   1446 2HB  ALA A 108      13.654   1.561  12.404  1.00 92.28           H
ATOM   1447 3HB  ALA A 108      13.088   0.281  13.504  1.00 92.28           H
ATOM   1448  HN  ALA A 108      13.060   3.785  12.995  1.00 92.28           H
ATOM   1449  N   ALA A 109      15.499   2.862  14.460  1.00 91.94           N
ATOM   1450  CA  ALA A 109      16.895   2.729  14.842  1.00 91.94           C
ATOM   1451  C   ALA A 109      17.073   3.216  16.282  1.00 91.94           C
ATOM   1452  O   ALA A 109      17.901   2.687  17.022  1.00 91.94           O
ATOM   1453  HA  ALA A 109      17.154   1.672  14.791  1.00 91.94           H
ATOM   1454  CB  ALA A 109      17.771   3.500  13.853  1.00 91.94           C
ATOM   1455 1HB  ALA A 109      17.629   3.097  12.851  1.00 91.94           H
ATOM   1456 2HB  ALA A 109      17.491   4.554  13.864  1.00 91.94           H
ATOM   1457 3HB  ALA A 109      18.818   3.400  14.141  1.00 91.94           H
ATOM   1458  HN  ALA A 109      15.313   3.572  13.780  1.00 91.94           H
ATOM   1459  N   ASP A 110      16.283   4.220  16.636  1.00 87.88           N
ATOM   1460  CA  ASP A 110      16.429   4.867  17.928  1.00 87.88           C
ATOM   1461  C   ASP A 110      15.050   5.280  18.445  1.00 87.88           C
ATOM   1462  O   ASP A 110      14.367   4.493  19.100  1.00 87.88           O
ATOM   1463  HA  ASP A 110      16.909   4.126  18.567  1.00 87.88           H
ATOM   1464  CB  ASP A 110      17.290   6.127  17.819  1.00 87.88           C
ATOM   1465 1HB  ASP A 110      18.264   5.872  17.401  1.00 87.88           H
ATOM   1466 2HB  ASP A 110      16.823   6.832  17.131  1.00 87.88           H
ATOM   1467  CG  ASP A 110      17.473   6.786  19.188  1.00 87.88           C
ATOM   1468  OD1 ASP A 110      17.095   6.135  20.186  1.00 87.88           O
ATOM   1469  OD2 ASP A 110      17.986   7.926  19.205  1.00 87.88           O
ATOM   1470  HN  ASP A 110      15.556   4.589  16.057  1.00 87.88           H
ATOM   1471  N   GLN A 111      14.680   6.513  18.132  1.00 88.40           N
ATOM   1472  CA  GLN A 111      13.396   7.041  18.561  1.00 88.40           C
ATOM   1473  C   GLN A 111      12.908   8.109  17.580  1.00 88.40           C
ATOM   1474  O   GLN A 111      13.650   8.529  16.693  1.00 88.40           O
ATOM   1475  HA  GLN A 111      12.715   6.190  18.550  1.00 88.40           H
ATOM   1476  CB  GLN A 111      13.479   7.600  19.983  1.00 88.40           C
ATOM   1477 1HB  GLN A 111      12.496   7.946  20.299  1.00 88.40           H
ATOM   1478 2HB  GLN A 111      13.775   6.808  20.671  1.00 88.40           H
ATOM   1479  CG  GLN A 111      14.482   8.752  20.061  1.00 88.40           C
ATOM   1480 1HG  GLN A 111      15.466   8.406  19.744  1.00 88.40           H
ATOM   1481 2HG  GLN A 111      14.186   9.544  19.373  1.00 88.40           H
ATOM   1482  CD  GLN A 111      14.566   9.310  21.483  1.00 88.40           C
ATOM   1483  OE1 GLN A 111      13.569   9.535  22.149  1.00 88.40           O
ATOM   1484  NE2 GLN A 111      15.808   9.520  21.910  1.00 88.40           N
ATOM   1485 1HE2 GLN A 111      16.583   9.314  21.313  1.00 88.40           H
ATOM   1486 2HE2 GLN A 111      15.967   9.884  22.828  1.00 88.40           H
ATOM   1487  HN  GLN A 111      15.240   7.146  17.598  1.00 88.40           H
ATOM   1488  N   TRP A 112      11.662   8.519  17.772  1.00 91.31           N
ATOM   1489  CA  TRP A 112      11.067   9.530  16.916  1.00 91.31           C
ATOM   1490  C   TRP A 112      11.668  10.885  17.296  1.00 91.31           C
ATOM   1491  O   TRP A 112      11.344  11.439  18.346  1.00 91.31           O
ATOM   1492  HA  TRP A 112      11.321   9.286  15.885  1.00 91.31           H
ATOM   1493  CB  TRP A 112       9.540   9.504  17.017  1.00 91.31           C
ATOM   1494 1HB  TRP A 112       9.194   8.481  16.872  1.00 91.31           H
ATOM   1495 2HB  TRP A 112       9.248   9.800  18.024  1.00 91.31           H
ATOM   1496  CG  TRP A 112       8.834  10.413  16.009  1.00 91.31           C
ATOM   1497  CD1 TRP A 112       8.418  11.674  16.185  1.00 91.31           C
ATOM   1498  HD1 TRP A 112       8.536  12.235  17.113  1.00 91.31           H
ATOM   1499  CD2 TRP A 112       8.477  10.078  14.651  1.00 91.31           C
ATOM   1500  NE1 TRP A 112       7.821  12.174  15.046  1.00 91.31           N
ATOM   1501  HE1 TRP A 112       7.432  13.089  14.934  1.00 91.31           H
ATOM   1502  CE2 TRP A 112       7.858  11.172  14.084  1.00 91.31           C
ATOM   1503  CE3 TRP A 112       8.671   8.888  13.927  1.00 91.31           C
ATOM   1504  HE3 TRP A 112       9.158   8.010  14.352  1.00 91.31           H
ATOM   1505  CZ2 TRP A 112       7.382  11.187  12.767  1.00 91.31           C
ATOM   1506  HZ2 TRP A 112       6.896  12.065  12.341  1.00 91.31           H
ATOM   1507  CZ3 TRP A 112       8.190   8.919  12.613  1.00 91.31           C
ATOM   1508  HZ3 TRP A 112       8.315   8.022  12.006  1.00 91.31           H
ATOM   1509  CH2 TRP A 112       7.564  10.013  12.026  1.00 91.31           C
ATOM   1510  HH2 TRP A 112       7.217   9.957  10.995  1.00 91.31           H
ATOM   1511  HN  TRP A 112      11.065   8.172  18.495  1.00 91.31           H
ATOM   1512  N   LYS A 113      12.532  11.380  16.422  1.00 91.76           N
ATOM   1513  CA  LYS A 113      13.269  12.599  16.706  1.00 91.76           C
ATOM   1514  C   LYS A 113      12.575  13.780  16.026  1.00 91.76           C
ATOM   1515  O   LYS A 113      13.053  14.911  16.098  1.00 91.76           O
ATOM   1516  HA  LYS A 113      13.240  12.755  17.785  1.00 91.76           H
ATOM   1517  CB  LYS A 113      14.739  12.440  16.312  1.00 91.76           C
ATOM   1518 1HB  LYS A 113      14.810  12.147  15.265  1.00 91.76           H
ATOM   1519 2HB  LYS A 113      15.251  13.397  16.410  1.00 91.76           H
ATOM   1520  CG  LYS A 113      15.432  11.394  17.188  1.00 91.76           C
ATOM   1521 1HG  LYS A 113      15.415  11.717  18.228  1.00 91.76           H
ATOM   1522 2HG  LYS A 113      14.884  10.452  17.137  1.00 91.76           H
ATOM   1523  CD  LYS A 113      16.878  11.174  16.739  1.00 91.76           C
ATOM   1524 1HD  LYS A 113      16.895  10.862  15.695  1.00 91.76           H
ATOM   1525 2HD  LYS A 113      17.428  12.113  16.800  1.00 91.76           H
ATOM   1526  CE  LYS A 113      17.566  10.117  17.605  1.00 91.76           C
ATOM   1527 1HE  LYS A 113      17.618  10.461  18.638  1.00 91.76           H
ATOM   1528 2HE  LYS A 113      16.977   9.199  17.605  1.00 91.76           H
ATOM   1529  NZ  LYS A 113      18.928   9.839  17.099  1.00 91.76           N
ATOM   1530 1HZ  LYS A 113      19.336   9.076  17.628  1.00 91.76           H
ATOM   1531 2HZ  LYS A 113      18.879   9.582  16.119  1.00 91.76           H
ATOM   1532 3HZ  LYS A 113      19.503  10.667  17.203  1.00 91.76           H
ATOM   1533  HN  LYS A 113      12.731  10.963  15.535  1.00 91.76           H
ATOM   1534  N   PHE A 114      11.457  13.477  15.381  1.00 93.65           N
ATOM   1535  CA  PHE A 114      10.827  14.433  14.487  1.00 93.65           C
ATOM   1536  C   PHE A 114       9.592  15.061  15.138  1.00 93.65           C
ATOM   1537  O   PHE A 114       9.114  14.579  16.164  1.00 93.65           O
ATOM   1538  HA  PHE A 114      11.560  15.212  14.277  1.00 93.65           H
ATOM   1539  CB  PHE A 114      10.393  13.661  13.240  1.00 93.65           C
ATOM   1540 1HB  PHE A 114       9.569  12.998  13.503  1.00 93.65           H
ATOM   1541 2HB  PHE A 114      10.012  14.367  12.502  1.00 93.65           H
ATOM   1542  CG  PHE A 114      11.510  12.833  12.602  1.00 93.65           C
ATOM   1543  CD1 PHE A 114      12.480  13.446  11.872  1.00 93.65           C
ATOM   1544  HD1 PHE A 114      12.461  14.528  11.742  1.00 93.65           H
ATOM   1545  CD2 PHE A 114      11.534  11.482  12.764  1.00 93.65           C
ATOM   1546  HD2 PHE A 114      10.757  10.990  13.349  1.00 93.65           H
ATOM   1547  CE1 PHE A 114      13.517  12.678  11.280  1.00 93.65           C
ATOM   1548  HE1 PHE A 114      14.294  13.170  10.695  1.00 93.65           H
ATOM   1549  CE2 PHE A 114      12.570  10.714  12.172  1.00 93.65           C
ATOM   1550  HE2 PHE A 114      12.589   9.632  12.302  1.00 93.65           H
ATOM   1551  CZ  PHE A 114      13.540  11.328  11.442  1.00 93.65           C
ATOM   1552  HZ  PHE A 114      14.336  10.738  10.988  1.00 93.65           H
ATOM   1553  HN  PHE A 114      10.986  12.599  15.462  1.00 93.65           H
ATOM   1554  N   GLN A 115       9.112  16.127  14.515  1.00 94.02           N
ATOM   1555  CA  GLN A 115       7.961  16.843  15.037  1.00 94.02           C
ATOM   1556  C   GLN A 115       6.684  16.029  14.818  1.00 94.02           C
ATOM   1557  O   GLN A 115       6.669  15.096  14.016  1.00 94.02           O
ATOM   1558  HA  GLN A 115       8.149  16.955  16.105  1.00 94.02           H
ATOM   1559  CB  GLN A 115       7.842  18.230  14.401  1.00 94.02           C
ATOM   1560 1HB  GLN A 115       7.879  18.140  13.315  1.00 94.02           H
ATOM   1561 2HB  GLN A 115       6.877  18.668  14.652  1.00 94.02           H
ATOM   1562  CG  GLN A 115       8.967  19.151  14.880  1.00 94.02           C
ATOM   1563 1HG  GLN A 115       9.931  18.674  14.705  1.00 94.02           H
ATOM   1564 2HG  GLN A 115       8.957  20.074  14.301  1.00 94.02           H
ATOM   1565  CD  GLN A 115       8.814  19.474  16.368  1.00 94.02           C
ATOM   1566  OE1 GLN A 115       7.756  19.325  16.956  1.00 94.02           O
ATOM   1567  NE2 GLN A 115       9.927  19.924  16.941  1.00 94.02           N
ATOM   1568 1HE2 GLN A 115      10.762  20.023  16.400  1.00 94.02           H
ATOM   1569 2HE2 GLN A 115       9.928  20.163  17.912  1.00 94.02           H
ATOM   1570  HN  GLN A 115       9.495  16.501  13.671  1.00 94.02           H
ATOM   1571  N   THR A 116       5.644  16.411  15.544  1.00 94.12           N
ATOM   1572  CA  THR A 116       4.383  15.692  15.482  1.00 94.12           C
ATOM   1573  C   THR A 116       3.814  15.734  14.062  1.00 94.12           C
ATOM   1574  O   THR A 116       3.207  14.768  13.603  1.00 94.12           O
ATOM   1575  HA  THR A 116       4.572  14.645  15.719  1.00 94.12           H
ATOM   1576  CB  THR A 116       3.444  16.291  16.531  1.00 94.12           C
ATOM   1577  HB  THR A 116       3.133  17.296  16.246  1.00 94.12           H
ATOM   1578  OG1 THR A 116       4.179  16.197  17.748  1.00 94.12           O
ATOM   1579  HG1 THR A 116       3.777  16.799  18.438  1.00 94.12           H
ATOM   1580  CG2 THR A 116       2.207  15.424  16.774  1.00 94.12           C
ATOM   1581 1HG2 THR A 116       2.517  14.440  17.124  1.00 94.12           H
ATOM   1582 2HG2 THR A 116       1.649  15.320  15.844  1.00 94.12           H
ATOM   1583 3HG2 THR A 116       1.575  15.896  17.526  1.00 94.12           H
ATOM   1584  HN  THR A 116       5.653  17.195  16.165  1.00 94.12           H
ATOM   1585  N   PHE A 117       4.031  16.865  13.406  1.00 95.12           N
ATOM   1586  CA  PHE A 117       3.557  17.042  12.044  1.00 95.12           C
ATOM   1587  C   PHE A 117       4.036  15.901  11.144  1.00 95.12           C
ATOM   1588  O   PHE A 117       3.252  15.333  10.385  1.00 95.12           O
ATOM   1589  HA  PHE A 117       2.468  17.043  12.078  1.00 95.12           H
ATOM   1590  CB  PHE A 117       4.145  18.359  11.534  1.00 95.12           C
ATOM   1591 1HB  PHE A 117       3.746  19.179  12.131  1.00 95.12           H
ATOM   1592 2HB  PHE A 117       5.224  18.348  11.688  1.00 95.12           H
ATOM   1593  CG  PHE A 117       3.858  18.638  10.057  1.00 95.12           C
ATOM   1594  CD1 PHE A 117       4.840  18.473   9.130  1.00 95.12           C
ATOM   1595  HD1 PHE A 117       5.831  18.142   9.440  1.00 95.12           H
ATOM   1596  CD2 PHE A 117       2.621  19.051   9.670  1.00 95.12           C
ATOM   1597  HD2 PHE A 117       1.834  19.183  10.413  1.00 95.12           H
ATOM   1598  CE1 PHE A 117       4.574  18.732   7.760  1.00 95.12           C
ATOM   1599  HE1 PHE A 117       5.361  18.600   7.017  1.00 95.12           H
ATOM   1600  CE2 PHE A 117       2.355  19.310   8.300  1.00 95.12           C
ATOM   1601  HE2 PHE A 117       1.364  19.640   7.990  1.00 95.12           H
ATOM   1602  CZ  PHE A 117       3.337  19.144   7.373  1.00 95.12           C
ATOM   1603  HZ  PHE A 117       3.133  19.343   6.321  1.00 95.12           H
ATOM   1604  HN  PHE A 117       4.519  17.649  13.789  1.00 95.12           H
ATOM   1605  N   MET A 118       5.321  15.600  11.258  1.00 94.94           N
ATOM   1606  CA  MET A 118       5.923  14.565  10.435  1.00 94.94           C
ATOM   1607  C   MET A 118       5.311  13.196  10.740  1.00 94.94           C
ATOM   1608  O   MET A 118       5.167  12.364   9.846  1.00 94.94           O
ATOM   1609  HA  MET A 118       5.706  14.846   9.405  1.00 94.94           H
ATOM   1610  CB  MET A 118       7.431  14.519  10.693  1.00 94.94           C
ATOM   1611 1HB  MET A 118       7.835  15.531  10.685  1.00 94.94           H
ATOM   1612 2HB  MET A 118       7.621  14.108  11.684  1.00 94.94           H
ATOM   1613  CG  MET A 118       8.142  13.671   9.637  1.00 94.94           C
ATOM   1614 1HG  MET A 118       9.211  13.631   9.851  1.00 94.94           H
ATOM   1615 2HG  MET A 118       7.772  12.646   9.672  1.00 94.94           H
ATOM   1616  SD  MET A 118       7.871  14.362   8.014  1.00 94.94           S
ATOM   1617  CE  MET A 118       8.852  15.848   8.142  1.00 94.94           C
ATOM   1618 1HE  MET A 118       8.472  16.465   8.956  1.00 94.94           H
ATOM   1619 2HE  MET A 118       9.890  15.582   8.342  1.00 94.94           H
ATOM   1620 3HE  MET A 118       8.793  16.404   7.206  1.00 94.94           H
ATOM   1621  HN  MET A 118       5.946  16.048  11.898  1.00 94.94           H
ATOM   1622  N   CYS A 119       4.968  13.006  12.005  1.00 93.58           N
ATOM   1623  CA  CYS A 119       4.373  11.753  12.439  1.00 93.58           C
ATOM   1624  C   CYS A 119       3.039  11.578  11.711  1.00 93.58           C
ATOM   1625  O   CYS A 119       2.748  10.501  11.191  1.00 93.58           O
ATOM   1626  HA  CYS A 119       5.071  10.963  12.164  1.00 93.58           H
ATOM   1627  CB  CYS A 119       4.204  11.703  13.959  1.00 93.58           C
ATOM   1628 1HB  CYS A 119       5.181  11.707  14.442  1.00 93.58           H
ATOM   1629 2HB  CYS A 119       3.675  12.592  14.304  1.00 93.58           H
ATOM   1630  SG  CYS A 119       3.277  10.200  14.437  1.00 93.58           S
ATOM   1631  HN  CYS A 119       5.091  13.687  12.727  1.00 93.58           H
ATOM   1632  N   LYS A 120       2.264  12.652  11.696  1.00 94.67           N
ATOM   1633  CA  LYS A 120       0.961  12.625  11.053  1.00 94.67           C
ATOM   1634  C   LYS A 120       1.130  12.240   9.582  1.00 94.67           C
ATOM   1635  O   LYS A 120       0.430  11.361   9.082  1.00 94.67           O
ATOM   1636  HA  LYS A 120       0.369  11.854  11.546  1.00 94.67           H
ATOM   1637  CB  LYS A 120       0.234  13.956  11.261  1.00 94.67           C
ATOM   1638 1HB  LYS A 120       0.883  14.780  10.965  1.00 94.67           H
ATOM   1639 2HB  LYS A 120      -0.646  13.997  10.620  1.00 94.67           H
ATOM   1640  CG  LYS A 120      -0.185  14.129  12.723  1.00 94.67           C
ATOM   1641 1HG  LYS A 120      -0.821  13.296  13.024  1.00 94.67           H
ATOM   1642 2HG  LYS A 120       0.697  14.104  13.363  1.00 94.67           H
ATOM   1643  CD  LYS A 120      -0.933  15.448  12.926  1.00 94.67           C
ATOM   1644 1HD  LYS A 120      -0.263  16.285  12.726  1.00 94.67           H
ATOM   1645 2HD  LYS A 120      -1.753  15.519  12.211  1.00 94.67           H
ATOM   1646  CE  LYS A 120      -1.480  15.555  14.351  1.00 94.67           C
ATOM   1647 1HE  LYS A 120      -1.685  14.559  14.743  1.00 94.67           H
ATOM   1648 2HE  LYS A 120      -0.731  16.005  15.002  1.00 94.67           H
ATOM   1649  NZ  LYS A 120      -2.717  16.367  14.372  1.00 94.67           N
ATOM   1650 1HZ  LYS A 120      -3.050  16.450  15.326  1.00 94.67           H
ATOM   1651 2HZ  LYS A 120      -2.521  17.290  14.000  1.00 94.67           H
ATOM   1652 3HZ  LYS A 120      -3.426  15.917  13.803  1.00 94.67           H
ATOM   1653  HN  LYS A 120       2.512  13.527  12.112  1.00 94.67           H
ATOM   1654  N   VAL A 121       2.064  12.918   8.930  1.00 94.78           N
ATOM   1655  CA  VAL A 121       2.264  12.731   7.503  1.00 94.78           C
ATOM   1656  C   VAL A 121       2.693  11.287   7.237  1.00 94.78           C
ATOM   1657  O   VAL A 121       2.125  10.616   6.377  1.00 94.78           O
ATOM   1658  HA  VAL A 121       1.308  12.910   7.011  1.00 94.78           H
ATOM   1659  CB  VAL A 121       3.267  13.760   6.977  1.00 94.78           C
ATOM   1660  HB  VAL A 121       4.160  13.705   7.599  1.00 94.78           H
ATOM   1661  CG1 VAL A 121       3.677  13.439   5.538  1.00 94.78           C
ATOM   1662 1HG1 VAL A 121       4.138  12.452   5.503  1.00 94.78           H
ATOM   1663 2HG1 VAL A 121       2.795  13.452   4.898  1.00 94.78           H
ATOM   1664 3HG1 VAL A 121       4.391  14.185   5.189  1.00 94.78           H
ATOM   1665  CG2 VAL A 121       2.705  15.179   7.084  1.00 94.78           C
ATOM   1666 1HG2 VAL A 121       1.790  15.252   6.497  1.00 94.78           H
ATOM   1667 2HG2 VAL A 121       2.487  15.405   8.127  1.00 94.78           H
ATOM   1668 3HG2 VAL A 121       3.439  15.889   6.703  1.00 94.78           H
ATOM   1669  HN  VAL A 121       2.675  13.582   9.359  1.00 94.78           H
ATOM   1670  N   VAL A 122       3.691  10.851   7.991  1.00 93.56           N
ATOM   1671  CA  VAL A 122       4.357   9.594   7.697  1.00 93.56           C
ATOM   1672  C   VAL A 122       3.359   8.445   7.854  1.00 93.56           C
ATOM   1673  O   VAL A 122       3.352   7.510   7.054  1.00 93.56           O
ATOM   1674  HA  VAL A 122       4.688   9.631   6.660  1.00 93.56           H
ATOM   1675  CB  VAL A 122       5.593   9.437   8.585  1.00 93.56           C
ATOM   1676  HB  VAL A 122       5.301   9.664   9.610  1.00 93.56           H
ATOM   1677  CG1 VAL A 122       6.113   7.998   8.552  1.00 93.56           C
ATOM   1678 1HG1 VAL A 122       5.336   7.323   8.912  1.00 93.56           H
ATOM   1679 2HG1 VAL A 122       6.380   7.732   7.529  1.00 93.56           H
ATOM   1680 3HG1 VAL A 122       6.992   7.914   9.191  1.00 93.56           H
ATOM   1681  CG2 VAL A 122       6.689  10.425   8.178  1.00 93.56           C
ATOM   1682 1HG2 VAL A 122       6.976  10.243   7.143  1.00 93.56           H
ATOM   1683 2HG2 VAL A 122       6.314  11.443   8.278  1.00 93.56           H
ATOM   1684 3HG2 VAL A 122       7.556  10.292   8.825  1.00 93.56           H
ATOM   1685  HN  VAL A 122       4.045  11.341   8.788  1.00 93.56           H
ATOM   1686  N   ASN A 123       2.541   8.551   8.890  1.00 92.23           N
ATOM   1687  CA  ASN A 123       1.539   7.534   9.161  1.00 92.23           C
ATOM   1688  C   ASN A 123       0.506   7.528   8.032  1.00 92.23           C
ATOM   1689  O   ASN A 123       0.044   6.468   7.614  1.00 92.23           O
ATOM   1690  HA  ASN A 123       2.092   6.597   9.224  1.00 92.23           H
ATOM   1691  CB  ASN A 123       0.804   7.819  10.472  1.00 92.23           C
ATOM   1692 1HB  ASN A 123       0.704   8.895  10.611  1.00 92.23           H
ATOM   1693 2HB  ASN A 123      -0.205   7.408  10.425  1.00 92.23           H
ATOM   1694  CG  ASN A 123       1.551   7.213  11.662  1.00 92.23           C
ATOM   1695  OD1 ASN A 123       2.376   6.325  11.523  1.00 92.23           O
ATOM   1696  ND2 ASN A 123       1.218   7.741  12.836  1.00 92.23           N
ATOM   1697 1HD2 ASN A 123       0.533   8.469  12.881  1.00 92.23           H
ATOM   1698 2HD2 ASN A 123       1.652   7.412  13.674  1.00 92.23           H
ATOM   1699  HN  ASN A 123       2.554   9.313   9.538  1.00 92.23           H
ATOM   1700  N   SER A 124       0.175   8.725   7.570  1.00 93.61           N
ATOM   1701  CA  SER A 124      -0.932   8.890   6.644  1.00 93.61           C
ATOM   1702  C   SER A 124      -0.509   8.453   5.240  1.00 93.61           C
ATOM   1703  O   SER A 124      -1.318   7.917   4.483  1.00 93.61           O
ATOM   1704  HA  SER A 124      -1.725   8.244   7.023  1.00 93.61           H
ATOM   1705  CB  SER A 124      -1.423  10.339   6.624  1.00 93.61           C
ATOM   1706 1HB  SER A 124      -0.638  10.982   6.224  1.00 93.61           H
ATOM   1707 2HB  SER A 124      -2.277  10.424   5.952  1.00 93.61           H
ATOM   1708  OG  SER A 124      -1.794  10.796   7.921  1.00 93.61           O
ATOM   1709  HG  SER A 124      -1.182  11.531   8.213  1.00 93.61           H
ATOM   1710  HN  SER A 124       0.647   9.571   7.819  1.00 93.61           H
ATOM   1711  N   MET A 125       0.756   8.698   4.935  1.00 93.57           N
ATOM   1712  CA  MET A 125       1.243   8.536   3.575  1.00 93.57           C
ATOM   1713  C   MET A 125       1.119   7.082   3.118  1.00 93.57           C
ATOM   1714  O   MET A 125       0.794   6.817   1.961  1.00 93.57           O
ATOM   1715  HA  MET A 125       0.609   9.174   2.959  1.00 93.57           H
ATOM   1716  CB  MET A 125       2.708   8.971   3.503  1.00 93.57           C
ATOM   1717 1HB  MET A 125       3.239   8.623   4.389  1.00 93.57           H
ATOM   1718 2HB  MET A 125       3.187   8.506   2.641  1.00 93.57           H
ATOM   1719  CG  MET A 125       2.824  10.493   3.397  1.00 93.57           C
ATOM   1720 1HG  MET A 125       2.304  10.964   4.231  1.00 93.57           H
ATOM   1721 2HG  MET A 125       3.870  10.792   3.464  1.00 93.57           H
ATOM   1722  SD  MET A 125       2.129  11.052   1.851  1.00 93.57           S
ATOM   1723  CE  MET A 125       1.442  12.617   2.368  1.00 93.57           C
ATOM   1724 1HE  MET A 125       0.702  12.448   3.151  1.00 93.57           H
ATOM   1725 2HE  MET A 125       2.238  13.254   2.752  1.00 93.57           H
ATOM   1726 3HE  MET A 125       0.965  13.103   1.517  1.00 93.57           H
ATOM   1727  HN  MET A 125       1.443   9.001   5.596  1.00 93.57           H
ATOM   1728  N   TYR A 126       1.384   6.177   4.049  1.00 87.16           N
ATOM   1729  CA  TYR A 126       1.286   4.756   3.761  1.00 87.16           C
ATOM   1730  C   TYR A 126      -0.145   4.371   3.382  1.00 87.16           C
ATOM   1731  O   TYR A 126      -0.361   3.655   2.405  1.00 87.16           O
ATOM   1732  HA  TYR A 126       1.948   4.536   2.923  1.00 87.16           H
ATOM   1733  CB  TYR A 126       1.669   4.036   5.055  1.00 87.16           C
ATOM   1734 1HB  TYR A 126       2.727   4.207   5.255  1.00 87.16           H
ATOM   1735 2HB  TYR A 126       1.114   4.478   5.883  1.00 87.16           H
ATOM   1736  CG  TYR A 126       1.407   2.529   5.031  1.00 87.16           C
ATOM   1737  CD1 TYR A 126       0.571   1.959   5.969  1.00 87.16           C
ATOM   1738  HD1 TYR A 126       0.098   2.582   6.727  1.00 87.16           H
ATOM   1739  CD2 TYR A 126       2.006   1.740   4.070  1.00 87.16           C
ATOM   1740  HD2 TYR A 126       2.667   2.191   3.329  1.00 87.16           H
ATOM   1741  CE1 TYR A 126       0.324   0.540   5.945  1.00 87.16           C
ATOM   1742  HE1 TYR A 126      -0.334   0.077   6.680  1.00 87.16           H
ATOM   1743  CE2 TYR A 126       1.759   0.322   4.046  1.00 87.16           C
ATOM   1744  HE2 TYR A 126       2.226  -0.313   3.293  1.00 87.16           H
ATOM   1745  CZ  TYR A 126       0.930  -0.208   4.985  1.00 87.16           C
ATOM   1746  OH  TYR A 126       0.697  -1.548   4.963  1.00 87.16           O
ATOM   1747  HH  TYR A 126       1.181  -1.967   4.195  1.00 87.16           H
ATOM   1748  HN  TYR A 126       1.661   6.401   4.983  1.00 87.16           H
ATOM   1749  N   LYS A 127      -1.086   4.863   4.174  1.00 87.80           N
ATOM   1750  CA  LYS A 127      -2.485   4.525   3.974  1.00 87.80           C
ATOM   1751  C   LYS A 127      -2.966   5.125   2.651  1.00 87.80           C
ATOM   1752  O   LYS A 127      -3.756   4.509   1.937  1.00 87.80           O
ATOM   1753  HA  LYS A 127      -2.553   3.439   3.906  1.00 87.80           H
ATOM   1754  CB  LYS A 127      -3.318   4.956   5.183  1.00 87.80           C
ATOM   1755 1HB  LYS A 127      -3.079   5.986   5.446  1.00 87.80           H
ATOM   1756 2HB  LYS A 127      -4.377   4.931   4.926  1.00 87.80           H
ATOM   1757  CG  LYS A 127      -3.057   4.042   6.382  1.00 87.80           C
ATOM   1758 1HG  LYS A 127      -1.987   4.000   6.585  1.00 87.80           H
ATOM   1759 2HG  LYS A 127      -3.534   4.457   7.270  1.00 87.80           H
ATOM   1760  CD  LYS A 127      -3.589   2.631   6.123  1.00 87.80           C
ATOM   1761 1HD  LYS A 127      -4.651   2.677   5.881  1.00 87.80           H
ATOM   1762 2HD  LYS A 127      -3.083   2.202   5.257  1.00 87.80           H
ATOM   1763  CE  LYS A 127      -3.376   1.732   7.342  1.00 87.80           C
ATOM   1764 1HE  LYS A 127      -2.323   1.732   7.622  1.00 87.80           H
ATOM   1765 2HE  LYS A 127      -3.932   2.127   8.193  1.00 87.80           H
ATOM   1766  NZ  LYS A 127      -3.819   0.350   7.051  1.00 87.80           N
ATOM   1767 1HZ  LYS A 127      -3.721  -0.218   7.885  1.00 87.80           H
ATOM   1768 2HZ  LYS A 127      -4.790   0.361   6.761  1.00 87.80           H
ATOM   1769 3HZ  LYS A 127      -3.248  -0.038   6.308  1.00 87.80           H
ATOM   1770  HN  LYS A 127      -0.906   5.480   4.940  1.00 87.80           H
ATOM   1771  N   MET A 128      -2.468   6.319   2.364  1.00 92.22           N
ATOM   1772  CA  MET A 128      -2.801   6.988   1.118  1.00 92.22           C
ATOM   1773  C   MET A 128      -2.310   6.181  -0.086  1.00 92.22           C
ATOM   1774  O   MET A 128      -3.045   5.994  -1.054  1.00 92.22           O
ATOM   1775  HA  MET A 128      -3.889   7.053   1.101  1.00 92.22           H
ATOM   1776  CB  MET A 128      -2.160   8.377   1.097  1.00 92.22           C
ATOM   1777 1HB  MET A 128      -2.470   8.938   1.979  1.00 92.22           H
ATOM   1778 2HB  MET A 128      -1.075   8.282   1.145  1.00 92.22           H
ATOM   1779  CG  MET A 128      -2.554   9.144  -0.167  1.00 92.22           C
ATOM   1780 1HG  MET A 128      -2.268   8.576  -1.051  1.00 92.22           H
ATOM   1781 2HG  MET A 128      -3.637   9.269  -0.204  1.00 92.22           H
ATOM   1782  SD  MET A 128      -1.757  10.741  -0.185  1.00 92.22           S
ATOM   1783  CE  MET A 128      -2.739  11.593   1.038  1.00 92.22           C
ATOM   1784 1HE  MET A 128      -3.780  11.614   0.718  1.00 92.22           H
ATOM   1785 2HE  MET A 128      -2.663  11.071   1.992  1.00 92.22           H
ATOM   1786 3HE  MET A 128      -2.373  12.613   1.153  1.00 92.22           H
ATOM   1787  HN  MET A 128      -1.850   6.826   2.964  1.00 92.22           H
ATOM   1788  N   ASN A 129      -1.070   5.725   0.014  1.00 91.37           N
ATOM   1789  CA  ASN A 129      -0.486   4.908  -1.036  1.00 91.37           C
ATOM   1790  C   ASN A 129      -1.358   3.670  -1.257  1.00 91.37           C
ATOM   1791  O   ASN A 129      -1.754   3.378  -2.384  1.00 91.37           O
ATOM   1792  HA  ASN A 129      -0.449   5.553  -1.914  1.00 91.37           H
ATOM   1793  CB  ASN A 129       0.917   4.435  -0.651  1.00 91.37           C
ATOM   1794 1HB  ASN A 129       1.612   5.274  -0.696  1.00 91.37           H
ATOM   1795 2HB  ASN A 129       0.914   4.079   0.379  1.00 91.37           H
ATOM   1796  CG  ASN A 129       1.395   3.319  -1.582  1.00 91.37           C
ATOM   1797  OD1 ASN A 129       1.185   2.142  -1.340  1.00 91.37           O
ATOM   1798  ND2 ASN A 129       2.047   3.753  -2.656  1.00 91.37           N
ATOM   1799 1HD2 ASN A 129       2.185   4.733  -2.795  1.00 91.37           H
ATOM   1800 2HD2 ASN A 129       2.399   3.098  -3.326  1.00 91.37           H
ATOM   1801  HN  ASN A 129      -0.469   5.905   0.792  1.00 91.37           H
ATOM   1802  N   PHE A 130      -1.631   2.975  -0.162  1.00 86.71           N
ATOM   1803  CA  PHE A 130      -2.321   1.699  -0.239  1.00 86.71           C
ATOM   1804  C   PHE A 130      -3.645   1.835  -0.993  1.00 86.71           C
ATOM   1805  O   PHE A 130      -3.881   1.132  -1.974  1.00 86.71           O
ATOM   1806  HA  PHE A 130      -1.669   1.010  -0.776  1.00 86.71           H
ATOM   1807  CB  PHE A 130      -2.609   1.259   1.198  1.00 86.71           C
ATOM   1808 1HB  PHE A 130      -1.675   1.252   1.759  1.00 86.71           H
ATOM   1809 2HB  PHE A 130      -3.258   1.997   1.670  1.00 86.71           H
ATOM   1810  CG  PHE A 130      -3.264  -0.119   1.308  1.00 86.71           C
ATOM   1811  CD1 PHE A 130      -4.610  -0.246   1.164  1.00 86.71           C
ATOM   1812  HD1 PHE A 130      -5.223   0.635   0.971  1.00 86.71           H
ATOM   1813  CD2 PHE A 130      -2.500  -1.218   1.549  1.00 86.71           C
ATOM   1814  HD2 PHE A 130      -1.420  -1.117   1.664  1.00 86.71           H
ATOM   1815  CE1 PHE A 130      -5.218  -1.525   1.266  1.00 86.71           C
ATOM   1816  HE1 PHE A 130      -6.297  -1.627   1.151  1.00 86.71           H
ATOM   1817  CE2 PHE A 130      -3.107  -2.498   1.651  1.00 86.71           C
ATOM   1818  HE2 PHE A 130      -2.495  -3.378   1.844  1.00 86.71           H
ATOM   1819  CZ  PHE A 130      -4.454  -2.624   1.507  1.00 86.71           C
ATOM   1820  HZ  PHE A 130      -4.920  -3.606   1.585  1.00 86.71           H
ATOM   1821  HN  PHE A 130      -1.390   3.270   0.762  1.00 86.71           H
ATOM   1822  N   TYR A 131      -4.475   2.746  -0.506  1.00 88.03           N
ATOM   1823  CA  TYR A 131      -5.821   2.891  -1.034  1.00 88.03           C
ATOM   1824  C   TYR A 131      -5.790   3.316  -2.504  1.00 88.03           C
ATOM   1825  O   TYR A 131      -6.566   2.814  -3.315  1.00 88.03           O
ATOM   1826  HA  TYR A 131      -6.320   1.925  -0.954  1.00 88.03           H
ATOM   1827  CB  TYR A 131      -6.481   3.997  -0.209  1.00 88.03           C
ATOM   1828 1HB  TYR A 131      -5.849   4.884  -0.238  1.00 88.03           H
ATOM   1829 2HB  TYR A 131      -7.430   4.266  -0.674  1.00 88.03           H
ATOM   1830  CG  TYR A 131      -6.736   3.617   1.251  1.00 88.03           C
ATOM   1831  CD1 TYR A 131      -7.229   2.366   1.562  1.00 88.03           C
ATOM   1832  HD1 TYR A 131      -7.437   1.649   0.768  1.00 88.03           H
ATOM   1833  CD2 TYR A 131      -6.473   4.525   2.256  1.00 88.03           C
ATOM   1834  HD2 TYR A 131      -6.083   5.513   2.010  1.00 88.03           H
ATOM   1835  CE1 TYR A 131      -7.468   2.009   2.937  1.00 88.03           C
ATOM   1836  HE1 TYR A 131      -7.857   1.024   3.197  1.00 88.03           H
ATOM   1837  CE2 TYR A 131      -6.712   4.168   3.630  1.00 88.03           C
ATOM   1838  HE2 TYR A 131      -6.508   4.875   4.434  1.00 88.03           H
ATOM   1839  CZ  TYR A 131      -7.198   2.927   3.903  1.00 88.03           C
ATOM   1840  OH  TYR A 131      -7.424   2.589   5.200  1.00 88.03           O
ATOM   1841  HH  TYR A 131      -7.362   3.401   5.781  1.00 88.03           H
ATOM   1842  HN  TYR A 131      -4.242   3.376   0.235  1.00 88.03           H
ATOM   1843  N   SER A 132      -4.886   4.237  -2.801  1.00 90.91           N
ATOM   1844  CA  SER A 132      -4.768   4.763  -4.151  1.00 90.91           C
ATOM   1845  C   SER A 132      -4.312   3.657  -5.105  1.00 90.91           C
ATOM   1846  O   SER A 132      -4.823   3.543  -6.218  1.00 90.91           O
ATOM   1847  HA  SER A 132      -5.768   5.107  -4.414  1.00 90.91           H
ATOM   1848  CB  SER A 132      -3.794   5.941  -4.200  1.00 90.91           C
ATOM   1849 1HB  SER A 132      -3.692   6.284  -5.230  1.00 90.91           H
ATOM   1850 2HB  SER A 132      -4.201   6.773  -3.626  1.00 90.91           H
ATOM   1851  OG  SER A 132      -2.510   5.595  -3.688  1.00 90.91           O
ATOM   1852  HG  SER A 132      -2.372   6.021  -2.794  1.00 90.91           H
ATOM   1853  HN  SER A 132      -4.242   4.623  -2.140  1.00 90.91           H
ATOM   1854  N   CYS A 133      -3.357   2.869  -4.634  1.00 86.06           N
ATOM   1855  CA  CYS A 133      -2.802   1.798  -5.444  1.00 86.06           C
ATOM   1856  C   CYS A 133      -3.920   0.801  -5.753  1.00 86.06           C
ATOM   1857  O   CYS A 133      -4.084   0.381  -6.897  1.00 86.06           O
ATOM   1858  HA  CYS A 133      -2.430   2.259  -6.359  1.00 86.06           H
ATOM   1859  CB  CYS A 133      -1.612   1.126  -4.756  1.00 86.06           C
ATOM   1860 1HB  CYS A 133      -1.851   0.927  -3.711  1.00 86.06           H
ATOM   1861 2HB  CYS A 133      -1.406   0.164  -5.225  1.00 86.06           H
ATOM   1862  SG  CYS A 133      -0.136   2.203  -4.865  1.00 86.06           S
ATOM   1863  HG  CYS A 133      -0.525   3.067  -3.932  1.00 86.06           H
ATOM   1864  HN  CYS A 133      -2.964   2.953  -3.718  1.00 86.06           H
ATOM   1865  N   VAL A 134      -4.662   0.450  -4.712  1.00 83.58           N
ATOM   1866  CA  VAL A 134      -5.738  -0.515  -4.851  1.00 83.58           C
ATOM   1867  C   VAL A 134      -6.715  -0.032  -5.926  1.00 83.58           C
ATOM   1868  O   VAL A 134      -7.076  -0.788  -6.826  1.00 83.58           O
ATOM   1869  HA  VAL A 134      -5.296  -1.456  -5.177  1.00 83.58           H
ATOM   1870  CB  VAL A 134      -6.409  -0.750  -3.496  1.00 83.58           C
ATOM   1871  HB  VAL A 134      -6.456   0.206  -2.975  1.00 83.58           H
ATOM   1872  CG1 VAL A 134      -7.841  -1.260  -3.674  1.00 83.58           C
ATOM   1873 1HG1 VAL A 134      -8.422  -0.523  -4.228  1.00 83.58           H
ATOM   1874 2HG1 VAL A 134      -7.826  -2.200  -4.225  1.00 83.58           H
ATOM   1875 3HG1 VAL A 134      -8.294  -1.418  -2.695  1.00 83.58           H
ATOM   1876  CG2 VAL A 134      -5.587  -1.714  -2.638  1.00 83.58           C
ATOM   1877 1HG2 VAL A 134      -5.494  -2.670  -3.152  1.00 83.58           H
ATOM   1878 2HG2 VAL A 134      -4.595  -1.294  -2.469  1.00 83.58           H
ATOM   1879 3HG2 VAL A 134      -6.086  -1.863  -1.680  1.00 83.58           H
ATOM   1880  HN  VAL A 134      -4.536   0.814  -3.789  1.00 83.58           H
ATOM   1881  N   LEU A 135      -7.115   1.224  -5.795  1.00 87.06           N
ATOM   1882  CA  LEU A 135      -8.138   1.779  -6.665  1.00 87.06           C
ATOM   1883  C   LEU A 135      -7.598   1.856  -8.095  1.00 87.06           C
ATOM   1884  O   LEU A 135      -8.336   1.632  -9.053  1.00 87.06           O
ATOM   1885  HA  LEU A 135      -8.984   1.092  -6.652  1.00 87.06           H
ATOM   1886  CB  LEU A 135      -8.634   3.120  -6.122  1.00 87.06           C
ATOM   1887 1HB  LEU A 135      -7.774   3.778  -5.993  1.00 87.06           H
ATOM   1888 2HB  LEU A 135      -9.277   3.579  -6.873  1.00 87.06           H
ATOM   1889  CG  LEU A 135      -9.402   3.066  -4.799  1.00 87.06           C
ATOM   1890  HG  LEU A 135      -8.832   2.455  -4.099  1.00 87.06           H
ATOM   1891  CD1 LEU A 135      -9.531   4.460  -4.183  1.00 87.06           C
ATOM   1892 1HD1 LEU A 135      -8.538   4.868  -3.994  1.00 87.06           H
ATOM   1893 2HD1 LEU A 135     -10.067   5.113  -4.871  1.00 87.06           H
ATOM   1894 3HD1 LEU A 135     -10.081   4.392  -3.244  1.00 87.06           H
ATOM   1895  CD2 LEU A 135     -10.763   2.391  -4.983  1.00 87.06           C
ATOM   1896 1HD2 LEU A 135     -11.352   2.954  -5.706  1.00 87.06           H
ATOM   1897 2HD2 LEU A 135     -10.618   1.373  -5.345  1.00 87.06           H
ATOM   1898 3HD2 LEU A 135     -11.287   2.366  -4.028  1.00 87.06           H
ATOM   1899  HN  LEU A 135      -6.753   1.858  -5.111  1.00 87.06           H
ATOM   1900  N   LEU A 136      -6.316   2.174  -8.193  1.00 87.96           N
ATOM   1901  CA  LEU A 136      -5.674   2.305  -9.490  1.00 87.96           C
ATOM   1902  C   LEU A 136      -5.626   0.936 -10.171  1.00 87.96           C
ATOM   1903  O   LEU A 136      -5.907   0.821 -11.363  1.00 87.96           O
ATOM   1904  HA  LEU A 136      -6.292   2.970 -10.094  1.00 87.96           H
ATOM   1905  CB  LEU A 136      -4.303   2.968  -9.345  1.00 87.96           C
ATOM   1906 1HB  LEU A 136      -3.765   2.473  -8.536  1.00 87.96           H
ATOM   1907 2HB  LEU A 136      -3.737   2.790 -10.259  1.00 87.96           H
ATOM   1908  CG  LEU A 136      -4.311   4.473  -9.067  1.00 87.96           C
ATOM   1909  HG  LEU A 136      -5.016   4.667  -8.259  1.00 87.96           H
ATOM   1910  CD1 LEU A 136      -2.937   4.951  -8.594  1.00 87.96           C
ATOM   1911 1HD1 LEU A 136      -2.667   4.428  -7.677  1.00 87.96           H
ATOM   1912 2HD1 LEU A 136      -2.195   4.741  -9.364  1.00 87.96           H
ATOM   1913 3HD1 LEU A 136      -2.971   6.023  -8.404  1.00 87.96           H
ATOM   1914  CD2 LEU A 136      -4.800   5.253 -10.290  1.00 87.96           C
ATOM   1915 1HD2 LEU A 136      -4.139   5.057 -11.134  1.00 87.96           H
ATOM   1916 2HD2 LEU A 136      -5.813   4.938 -10.540  1.00 87.96           H
ATOM   1917 3HD2 LEU A 136      -4.796   6.319 -10.065  1.00 87.96           H
ATOM   1918  HN  LEU A 136      -5.719   2.341  -7.407  1.00 87.96           H
ATOM   1919  N   ILE A 137      -5.269  -0.069  -9.384  1.00 80.85           N
ATOM   1920  CA  ILE A 137      -5.147  -1.420  -9.904  1.00 80.85           C
ATOM   1921  C   ILE A 137      -6.507  -1.884 -10.429  1.00 80.85           C
ATOM   1922  O   ILE A 137      -6.588  -2.513 -11.483  1.00 80.85           O
ATOM   1923  HA  ILE A 137      -4.448  -1.387 -10.740  1.00 80.85           H
ATOM   1924  CB  ILE A 137      -4.546  -2.349  -8.848  1.00 80.85           C
ATOM   1925  HB  ILE A 137      -5.038  -2.148  -7.896  1.00 80.85           H
ATOM   1926  CG1 ILE A 137      -3.055  -2.066  -8.653  1.00 80.85           C
ATOM   1927 1HG1 ILE A 137      -2.499  -2.409  -9.526  1.00 80.85           H
ATOM   1928 2HG1 ILE A 137      -2.892  -0.991  -8.574  1.00 80.85           H
ATOM   1929  CG2 ILE A 137      -4.811  -3.816  -9.192  1.00 80.85           C
ATOM   1930 1HG2 ILE A 137      -5.886  -3.990  -9.239  1.00 80.85           H
ATOM   1931 2HG2 ILE A 137      -4.362  -4.049 -10.158  1.00 80.85           H
ATOM   1932 3HG2 ILE A 137      -4.372  -4.454  -8.425  1.00 80.85           H
ATOM   1933  CD1 ILE A 137      -2.524  -2.761  -7.398  1.00 80.85           C
ATOM   1934 1HD1 ILE A 137      -3.065  -2.398  -6.525  1.00 80.85           H
ATOM   1935 2HD1 ILE A 137      -2.666  -3.838  -7.492  1.00 80.85           H
ATOM   1936 3HD1 ILE A 137      -1.462  -2.543  -7.284  1.00 80.85           H
ATOM   1937  HN  ILE A 137      -5.065   0.029  -8.410  1.00 80.85           H
ATOM   1938  N   MET A 138      -7.542  -1.557  -9.669  1.00 81.71           N
ATOM   1939  CA  MET A 138      -8.902  -1.850 -10.089  1.00 81.71           C
ATOM   1940  C   MET A 138      -9.201  -1.224 -11.453  1.00 81.71           C
ATOM   1941  O   MET A 138      -9.709  -1.895 -12.350  1.00 81.71           O
ATOM   1942  HA  MET A 138      -8.959  -2.936 -10.161  1.00 81.71           H
ATOM   1943  CB  MET A 138      -9.886  -1.308  -9.051  1.00 81.71           C
ATOM   1944 1HB  MET A 138      -9.791  -1.875  -8.125  1.00 81.71           H
ATOM   1945 2HB  MET A 138      -9.639  -0.272  -8.817  1.00 81.71           H
ATOM   1946  CG  MET A 138     -11.325  -1.392  -9.563  1.00 81.71           C
ATOM   1947 1HG  MET A 138     -11.436  -0.785 -10.461  1.00 81.71           H
ATOM   1948 2HG  MET A 138     -11.561  -2.419  -9.841  1.00 81.71           H
ATOM   1949  SD  MET A 138     -12.455  -0.827  -8.302  1.00 81.71           S
ATOM   1950  CE  MET A 138     -12.178   0.933  -8.403  1.00 81.71           C
ATOM   1951 1HE  MET A 138     -11.132   1.149  -8.189  1.00 81.71           H
ATOM   1952 2HE  MET A 138     -12.423   1.282  -9.406  1.00 81.71           H
ATOM   1953 3HE  MET A 138     -12.811   1.443  -7.676  1.00 81.71           H
ATOM   1954  HN  MET A 138      -7.463  -1.100  -8.783  1.00 81.71           H
ATOM   1955  N   CYS A 139      -8.875   0.056 -11.565  1.00 85.21           N
ATOM   1956  CA  CYS A 139      -9.213   0.812 -12.759  1.00 85.21           C
ATOM   1957  C   CYS A 139      -8.447   0.214 -13.940  1.00 85.21           C
ATOM   1958  O   CYS A 139      -8.974   0.131 -15.048  1.00 85.21           O
ATOM   1959  HA  CYS A 139     -10.289   0.707 -12.901  1.00 85.21           H
ATOM   1960  CB  CYS A 139      -8.919   2.304 -12.585  1.00 85.21           C
ATOM   1961 1HB  CYS A 139      -7.896   2.443 -12.237  1.00 85.21           H
ATOM   1962 2HB  CYS A 139      -9.002   2.813 -13.545  1.00 85.21           H
ATOM   1963  SG  CYS A 139     -10.092   3.037 -11.386  1.00 85.21           S
ATOM   1964  HG  CYS A 139      -9.477   2.584 -10.296  1.00 85.21           H
ATOM   1965  HN  CYS A 139      -8.389   0.573 -10.860  1.00 85.21           H
ATOM   1966  N   ILE A 140      -7.215  -0.189 -13.663  1.00 81.73           N
ATOM   1967  CA  ILE A 140      -6.383  -0.807 -14.681  1.00 81.73           C
ATOM   1968  C   ILE A 140      -7.068  -2.077 -15.191  1.00 81.73           C
ATOM   1969  O   ILE A 140      -7.078  -2.341 -16.392  1.00 81.73           O
ATOM   1970  HA  ILE A 140      -6.302  -0.103 -15.509  1.00 81.73           H
ATOM   1971  CB  ILE A 140      -4.969  -1.044 -14.146  1.00 81.73           C
ATOM   1972  HB  ILE A 140      -5.049  -1.490 -13.155  1.00 81.73           H
ATOM   1973  CG1 ILE A 140      -4.215   0.278 -13.988  1.00 81.73           C
ATOM   1974 1HG1 ILE A 140      -3.946   0.667 -14.970  1.00 81.73           H
ATOM   1975 2HG1 ILE A 140      -4.864   1.017 -13.519  1.00 81.73           H
ATOM   1976  CG2 ILE A 140      -4.209  -2.036 -15.028  1.00 81.73           C
ATOM   1977 1HG2 ILE A 140      -4.740  -2.988 -15.045  1.00 81.73           H
ATOM   1978 2HG2 ILE A 140      -4.138  -1.641 -16.041  1.00 81.73           H
ATOM   1979 3HG2 ILE A 140      -3.207  -2.186 -14.625  1.00 81.73           H
ATOM   1980  CD1 ILE A 140      -2.953   0.091 -13.144  1.00 81.73           C
ATOM   1981 1HD1 ILE A 140      -3.228  -0.275 -12.155  1.00 81.73           H
ATOM   1982 2HD1 ILE A 140      -2.295  -0.631 -13.628  1.00 81.73           H
ATOM   1983 3HD1 ILE A 140      -2.436   1.045 -13.047  1.00 81.73           H
ATOM   1984  HN  ILE A 140      -6.786  -0.098 -12.764  1.00 81.73           H
ATOM   1985  N   SER A 141      -7.624  -2.829 -14.253  1.00 75.88           N
ATOM   1986  CA  SER A 141      -8.217  -4.115 -14.578  1.00 75.88           C
ATOM   1987  C   SER A 141      -9.448  -3.915 -15.463  1.00 75.88           C
ATOM   1988  O   SER A 141      -9.658  -4.660 -16.419  1.00 75.88           O
ATOM   1989  HA  SER A 141      -7.443  -4.661 -15.117  1.00 75.88           H
ATOM   1990  CB  SER A 141      -8.594  -4.884 -13.310  1.00 75.88           C
ATOM   1991 1HB  SER A 141      -9.355  -4.329 -12.763  1.00 75.88           H
ATOM   1992 2HB  SER A 141      -9.034  -5.843 -13.585  1.00 75.88           H
ATOM   1993  OG  SER A 141      -7.468  -5.104 -12.465  1.00 75.88           O
ATOM   1994  HG  SER A 141      -7.364  -4.341 -11.828  1.00 75.88           H
ATOM   1995  HN  SER A 141      -7.673  -2.573 -13.287  1.00 75.88           H
ATOM   1996  N   VAL A 142     -10.231  -2.905 -15.113  1.00 78.85           N
ATOM   1997  CA  VAL A 142     -11.416  -2.573 -15.887  1.00 78.85           C
ATOM   1998  C   VAL A 142     -10.994  -2.109 -17.282  1.00 78.85           C
ATOM   1999  O   VAL A 142     -11.603  -2.495 -18.279  1.00 78.85           O
ATOM   2000  HA  VAL A 142     -12.010  -3.481 -15.984  1.00 78.85           H
ATOM   2001  CB  VAL A 142     -12.255  -1.535 -15.139  1.00 78.85           C
ATOM   2002  HB  VAL A 142     -11.615  -0.679 -14.923  1.00 78.85           H
ATOM   2003  CG1 VAL A 142     -13.418  -1.045 -16.004  1.00 78.85           C
ATOM   2004 1HG1 VAL A 142     -13.028  -0.590 -16.914  1.00 78.85           H
ATOM   2005 2HG1 VAL A 142     -14.057  -1.889 -16.265  1.00 78.85           H
ATOM   2006 3HG1 VAL A 142     -13.998  -0.308 -15.449  1.00 78.85           H
ATOM   2007  CG2 VAL A 142     -12.759  -2.093 -13.807  1.00 78.85           C
ATOM   2008 1HG2 VAL A 142     -13.375  -2.973 -13.992  1.00 78.85           H
ATOM   2009 2HG2 VAL A 142     -11.908  -2.369 -13.184  1.00 78.85           H
ATOM   2010 3HG2 VAL A 142     -13.352  -1.335 -13.297  1.00 78.85           H
ATOM   2011  HN  VAL A 142     -10.068  -2.320 -14.319  1.00 78.85           H
ATOM   2012  N   ASP A 143      -9.956  -1.286 -17.309  1.00 78.85           N
ATOM   2013  CA  ASP A 143      -9.503  -0.693 -18.556  1.00 78.85           C
ATOM   2014  C   ASP A 143      -9.032  -1.800 -19.501  1.00 78.85           C
ATOM   2015  O   ASP A 143      -9.288  -1.746 -20.703  1.00 78.85           O
ATOM   2016  HA  ASP A 143     -10.365  -0.152 -18.946  1.00 78.85           H
ATOM   2017  CB  ASP A 143      -8.328   0.258 -18.319  1.00 78.85           C
ATOM   2018 1HB  ASP A 143      -8.566   0.940 -17.503  1.00 78.85           H
ATOM   2019 2HB  ASP A 143      -7.451  -0.312 -18.012  1.00 78.85           H
ATOM   2020  CG  ASP A 143      -8.007   1.058 -19.583  1.00 78.85           C
ATOM   2021  OD1 ASP A 143      -8.962   1.637 -20.145  1.00 78.85           O
ATOM   2022  OD2 ASP A 143      -6.815   1.074 -19.957  1.00 78.85           O
ATOM   2023  HN  ASP A 143      -9.429  -1.024 -16.501  1.00 78.85           H
ATOM   2024  N   ARG A 144      -8.352  -2.779 -18.922  1.00 73.71           N
ATOM   2025  CA  ARG A 144      -7.858  -3.906 -19.694  1.00 73.71           C
ATOM   2026  C   ARG A 144      -9.025  -4.677 -20.315  1.00 73.71           C
ATOM   2027  O   ARG A 144      -8.975  -5.049 -21.486  1.00 73.71           O
ATOM   2028  HA  ARG A 144      -7.228  -3.461 -20.465  1.00 73.71           H
ATOM   2029  CB  ARG A 144      -7.036  -4.855 -18.820  1.00 73.71           C
ATOM   2030 1HB  ARG A 144      -7.507  -4.953 -17.841  1.00 73.71           H
ATOM   2031 2HB  ARG A 144      -7.023  -5.849 -19.268  1.00 73.71           H
ATOM   2032  CG  ARG A 144      -5.603  -4.346 -18.653  1.00 73.71           C
ATOM   2033 1HG  ARG A 144      -5.143  -4.218 -19.633  1.00 73.71           H
ATOM   2034 2HG  ARG A 144      -5.615  -3.366 -18.177  1.00 73.71           H
ATOM   2035  CD  ARG A 144      -4.770  -5.317 -17.815  1.00 73.71           C
ATOM   2036 1HD  ARG A 144      -5.106  -5.296 -16.778  1.00 73.71           H
ATOM   2037 2HD  ARG A 144      -4.911  -6.336 -18.176  1.00 73.71           H
ATOM   2038  NE  ARG A 144      -3.338  -4.950 -17.889  1.00 73.71           N
ATOM   2039  HE  ARG A 144      -3.092  -4.120 -18.391  1.00 73.71           H
ATOM   2040  CZ  ARG A 144      -2.350  -5.659 -17.326  1.00 73.71           C
ATOM   2041  NH1 ARG A 144      -2.622  -6.778 -16.642  1.00 73.71           N
ATOM   2042 1HH1 ARG A 144      -3.567  -7.090 -16.548  1.00 73.71           H
ATOM   2043 2HH1 ARG A 144      -1.879  -7.302 -16.225  1.00 73.71           H
ATOM   2044  NH2 ARG A 144      -1.087  -5.231 -17.458  1.00 73.71           N
ATOM   2045 1HH2 ARG A 144      -0.338  -5.749 -17.043  1.00 73.71           H
ATOM   2046 2HH2 ARG A 144      -0.893  -4.395 -17.970  1.00 73.71           H
ATOM   2047  HN  ARG A 144      -8.138  -2.810 -17.945  1.00 73.71           H
ATOM   2048  N   TYR A 145     -10.048  -4.894 -19.501  1.00 72.65           N
ATOM   2049  CA  TYR A 145     -11.234  -5.596 -19.961  1.00 72.65           C
ATOM   2050  C   TYR A 145     -11.857  -4.890 -21.167  1.00 72.65           C
ATOM   2051  O   TYR A 145     -12.147  -5.523 -22.181  1.00 72.65           O
ATOM   2052  HA  TYR A 145     -10.936  -6.603 -20.254  1.00 72.65           H
ATOM   2053  CB  TYR A 145     -12.224  -5.560 -18.796  1.00 72.65           C
ATOM   2054 1HB  TYR A 145     -11.851  -6.199 -17.996  1.00 72.65           H
ATOM   2055 2HB  TYR A 145     -12.267  -4.546 -18.400  1.00 72.65           H
ATOM   2056  CG  TYR A 145     -13.640  -6.007 -19.168  1.00 72.65           C
ATOM   2057  CD1 TYR A 145     -14.679  -5.100 -19.138  1.00 72.65           C
ATOM   2058  HD1 TYR A 145     -14.492  -4.066 -18.849  1.00 72.65           H
ATOM   2059  CD2 TYR A 145     -13.876  -7.316 -19.534  1.00 72.65           C
ATOM   2060  HD2 TYR A 145     -13.055  -8.033 -19.557  1.00 72.65           H
ATOM   2061  CE1 TYR A 145     -16.011  -5.520 -19.488  1.00 72.65           C
ATOM   2062  HE1 TYR A 145     -16.842  -4.814 -19.468  1.00 72.65           H
ATOM   2063  CE2 TYR A 145     -15.208  -7.737 -19.884  1.00 72.65           C
ATOM   2064  HE2 TYR A 145     -15.409  -8.768 -20.174  1.00 72.65           H
ATOM   2065  CZ  TYR A 145     -16.210  -6.818 -19.844  1.00 72.65           C
ATOM   2066  OH  TYR A 145     -17.468  -7.215 -20.175  1.00 72.65           O
ATOM   2067  HH  TYR A 145     -17.473  -8.191 -20.392  1.00 72.65           H
ATOM   2068  HN  TYR A 145     -10.076  -4.599 -18.546  1.00 72.65           H
ATOM   2069  N   ILE A 146     -12.045  -3.587 -21.017  1.00 74.89           N
ATOM   2070  CA  ILE A 146     -12.685  -2.798 -22.056  1.00 74.89           C
ATOM   2071  C   ILE A 146     -11.856  -2.884 -23.339  1.00 74.89           C
ATOM   2072  O   ILE A 146     -12.408  -3.011 -24.431  1.00 74.89           O
ATOM   2073  HA  ILE A 146     -13.663  -3.241 -22.246  1.00 74.89           H
ATOM   2074  CB  ILE A 146     -12.923  -1.366 -21.571  1.00 74.89           C
ATOM   2075  HB  ILE A 146     -11.987  -0.983 -21.166  1.00 74.89           H
ATOM   2076  CG1 ILE A 146     -13.953  -1.334 -20.440  1.00 74.89           C
ATOM   2077 1HG1 ILE A 146     -14.941  -1.568 -20.836  1.00 74.89           H
ATOM   2078 2HG1 ILE A 146     -13.715  -2.103 -19.705  1.00 74.89           H
ATOM   2079  CG2 ILE A 146     -13.320  -0.454 -22.733  1.00 74.89           C
ATOM   2080 1HG2 ILE A 146     -12.522  -0.443 -23.476  1.00 74.89           H
ATOM   2081 2HG2 ILE A 146     -14.237  -0.825 -23.191  1.00 74.89           H
ATOM   2082 3HG2 ILE A 146     -13.483   0.558 -22.361  1.00 74.89           H
ATOM   2083  CD1 ILE A 146     -13.980   0.037 -19.762  1.00 74.89           C
ATOM   2084 1HD1 ILE A 146     -12.996   0.256 -19.346  1.00 74.89           H
ATOM   2085 2HD1 ILE A 146     -14.242   0.800 -20.495  1.00 74.89           H
ATOM   2086 3HD1 ILE A 146     -14.720   0.032 -18.962  1.00 74.89           H
ATOM   2087  HN  ILE A 146     -11.768  -3.072 -20.205  1.00 74.89           H
ATOM   2088  N   ALA A 147     -10.545  -2.810 -23.164  1.00 74.99           N
ATOM   2089  CA  ALA A 147      -9.640  -2.773 -24.300  1.00 74.99           C
ATOM   2090  C   ALA A 147      -9.755  -4.083 -25.083  1.00 74.99           C
ATOM   2091  O   ALA A 147      -9.536  -4.109 -26.292  1.00 74.99           O
ATOM   2092  HA  ALA A 147      -9.947  -1.948 -24.943  1.00 74.99           H
ATOM   2093  CB  ALA A 147      -8.215  -2.511 -23.809  1.00 74.99           C
ATOM   2094 1HB  ALA A 147      -8.181  -1.555 -23.286  1.00 74.99           H
ATOM   2095 2HB  ALA A 147      -7.912  -3.308 -23.130  1.00 74.99           H
ATOM   2096 3HB  ALA A 147      -7.536  -2.483 -24.662  1.00 74.99           H
ATOM   2097  HN  ALA A 147     -10.101  -2.777 -22.269  1.00 74.99           H
ATOM   2098  N   ILE A 148     -10.100  -5.138 -24.359  1.00 70.53           N
ATOM   2099  CA  ILE A 148     -10.193  -6.458 -24.959  1.00 70.53           C
ATOM   2100  C   ILE A 148     -11.589  -6.644 -25.557  1.00 70.53           C
ATOM   2101  O   ILE A 148     -11.726  -7.040 -26.714  1.00 70.53           O
ATOM   2102  HA  ILE A 148      -9.463  -6.502 -25.768  1.00 70.53           H
ATOM   2103  CB  ILE A 148      -9.810  -7.537 -23.944  1.00 70.53           C
ATOM   2104  HB  ILE A 148     -10.382  -7.366 -23.032  1.00 70.53           H
ATOM   2105  CG1 ILE A 148      -8.329  -7.439 -23.574  1.00 70.53           C
ATOM   2106 1HG1 ILE A 148      -7.717  -7.732 -24.427  1.00 70.53           H
ATOM   2107 2HG1 ILE A 148      -8.076  -6.405 -23.340  1.00 70.53           H
ATOM   2108  CG2 ILE A 148     -10.183  -8.929 -24.456  1.00 70.53           C
ATOM   2109 1HG2 ILE A 148     -11.258  -8.978 -24.628  1.00 70.53           H
ATOM   2110 2HG2 ILE A 148      -9.656  -9.126 -25.390  1.00 70.53           H
ATOM   2111 3HG2 ILE A 148      -9.899  -9.677 -23.715  1.00 70.53           H
ATOM   2112  CD1 ILE A 148      -8.004  -8.333 -22.375  1.00 70.53           C
ATOM   2113 1HD1 ILE A 148      -8.600  -8.021 -21.517  1.00 70.53           H
ATOM   2114 2HD1 ILE A 148      -8.235  -9.369 -22.621  1.00 70.53           H
ATOM   2115 3HD1 ILE A 148      -6.944  -8.245 -22.133  1.00 70.53           H
ATOM   2116  HN  ILE A 148     -10.313  -5.102 -23.383  1.00 70.53           H
ATOM   2117  N   ALA A 149     -12.591  -6.350 -24.741  1.00 71.09           N
ATOM   2118  CA  ALA A 149     -13.959  -6.705 -25.079  1.00 71.09           C
ATOM   2119  C   ALA A 149     -14.464  -5.777 -26.185  1.00 71.09           C
ATOM   2120  O   ALA A 149     -15.208  -6.204 -27.067  1.00 71.09           O
ATOM   2121  HA  ALA A 149     -13.955  -7.730 -25.450  1.00 71.09           H
ATOM   2122  CB  ALA A 149     -14.829  -6.639 -23.821  1.00 71.09           C
ATOM   2123 1HB  ALA A 149     -14.445  -7.338 -23.078  1.00 71.09           H
ATOM   2124 2HB  ALA A 149     -14.805  -5.628 -23.416  1.00 71.09           H
ATOM   2125 3HB  ALA A 149     -15.855  -6.905 -24.075  1.00 71.09           H
ATOM   2126  HN  ALA A 149     -12.480  -5.879 -23.866  1.00 71.09           H
ATOM   2127  N   GLN A 150     -14.040  -4.524 -26.103  1.00 73.60           N
ATOM   2128  CA  GLN A 150     -14.558  -3.498 -26.992  1.00 73.60           C
ATOM   2129  C   GLN A 150     -13.414  -2.840 -27.766  1.00 73.60           C
ATOM   2130  O   GLN A 150     -13.371  -1.618 -27.897  1.00 73.60           O
ATOM   2131  HA  GLN A 150     -15.219  -4.021 -27.683  1.00 73.60           H
ATOM   2132  CB  GLN A 150     -15.366  -2.456 -26.216  1.00 73.60           C
ATOM   2133 1HB  GLN A 150     -14.720  -1.954 -25.495  1.00 73.60           H
ATOM   2134 2HB  GLN A 150     -15.734  -1.693 -26.901  1.00 73.60           H
ATOM   2135  CG  GLN A 150     -16.543  -3.107 -25.487  1.00 73.60           C
ATOM   2136 1HG  GLN A 150     -17.020  -3.839 -26.140  1.00 73.60           H
ATOM   2137 2HG  GLN A 150     -16.181  -3.647 -24.613  1.00 73.60           H
ATOM   2138  CD  GLN A 150     -17.569  -2.056 -25.055  1.00 73.60           C
ATOM   2139  OE1 GLN A 150     -17.464  -0.883 -25.371  1.00 73.60           O
ATOM   2140  NE2 GLN A 150     -18.563  -2.542 -24.318  1.00 73.60           N
ATOM   2141 1HE2 GLN A 150     -18.590  -3.517 -24.094  1.00 73.60           H
ATOM   2142 2HE2 GLN A 150     -19.284  -1.933 -23.987  1.00 73.60           H
ATOM   2143  HN  GLN A 150     -13.357  -4.207 -25.445  1.00 73.60           H
ATOM   2144  N   ALA A 151     -12.515  -3.680 -28.258  1.00 67.05           N
ATOM   2145  CA  ALA A 151     -11.256  -3.196 -28.798  1.00 67.05           C
ATOM   2146  C   ALA A 151     -11.530  -2.048 -29.771  1.00 67.05           C
ATOM   2147  O   ALA A 151     -10.836  -1.032 -29.750  1.00 67.05           O
ATOM   2148  HA  ALA A 151     -10.660  -2.821 -27.966  1.00 67.05           H
ATOM   2149  CB  ALA A 151     -10.505  -4.354 -29.459  1.00 67.05           C
ATOM   2150 1HB  ALA A 151     -10.309  -5.130 -28.719  1.00 67.05           H
ATOM   2151 2HB  ALA A 151     -11.111  -4.766 -30.266  1.00 67.05           H
ATOM   2152 3HB  ALA A 151      -9.560  -3.991 -29.864  1.00 67.05           H
ATOM   2153  HN  ALA A 151     -12.636  -4.672 -28.292  1.00 67.05           H
ATOM   2154  N   MET A 152     -12.544  -2.247 -30.600  1.00 69.50           N
ATOM   2155  CA  MET A 152     -12.865  -1.278 -31.635  1.00 69.50           C
ATOM   2156  C   MET A 152     -13.331   0.044 -31.022  1.00 69.50           C
ATOM   2157  O   MET A 152     -12.817   1.107 -31.368  1.00 69.50           O
ATOM   2158  HA  MET A 152     -11.940  -1.124 -32.190  1.00 69.50           H
ATOM   2159  CB  MET A 152     -13.968  -1.840 -32.535  1.00 69.50           C
ATOM   2160 1HB  MET A 152     -14.744  -2.299 -31.922  1.00 69.50           H
ATOM   2161 2HB  MET A 152     -14.438  -1.028 -33.090  1.00 69.50           H
ATOM   2162  CG  MET A 152     -13.404  -2.873 -33.512  1.00 69.50           C
ATOM   2163 1HG  MET A 152     -12.320  -2.926 -33.414  1.00 69.50           H
ATOM   2164 2HG  MET A 152     -13.794  -3.863 -33.273  1.00 69.50           H
ATOM   2165  SD  MET A 152     -13.843  -2.434 -35.186  1.00 69.50           S
ATOM   2166  CE  MET A 152     -15.479  -3.143 -35.273  1.00 69.50           C
ATOM   2167 1HE  MET A 152     -15.420  -4.217 -35.098  1.00 69.50           H
ATOM   2168 2HE  MET A 152     -16.114  -2.686 -34.514  1.00 69.50           H
ATOM   2169 3HE  MET A 152     -15.903  -2.959 -36.260  1.00 69.50           H
ATOM   2170  HN  MET A 152     -13.139  -3.050 -30.574  1.00 69.50           H
ATOM   2171  N   ARG A 153     -14.297  -0.065 -30.123  1.00 69.57           N
ATOM   2172  CA  ARG A 153     -14.850   1.111 -29.472  1.00 69.57           C
ATOM   2173  C   ARG A 153     -13.782   1.797 -28.619  1.00 69.57           C
ATOM   2174  O   ARG A 153     -13.770   3.021 -28.499  1.00 69.57           O
ATOM   2175  HA  ARG A 153     -15.173   1.756 -30.289  1.00 69.57           H
ATOM   2176  CB  ARG A 153     -16.041   0.741 -28.586  1.00 69.57           C
ATOM   2177 1HB  ARG A 153     -15.779  -0.107 -27.954  1.00 69.57           H
ATOM   2178 2HB  ARG A 153     -16.276   1.573 -27.921  1.00 69.57           H
ATOM   2179  CG  ARG A 153     -17.268   0.395 -29.432  1.00 69.57           C
ATOM   2180 1HG  ARG A 153     -17.482   1.212 -30.120  1.00 69.57           H
ATOM   2181 2HG  ARG A 153     -17.059  -0.486 -30.038  1.00 69.57           H
ATOM   2182  CD  ARG A 153     -18.488   0.134 -28.547  1.00 69.57           C
ATOM   2183 1HD  ARG A 153     -18.331  -0.767 -27.953  1.00 69.57           H
ATOM   2184 2HD  ARG A 153     -18.623   0.958 -27.846  1.00 69.57           H
ATOM   2185  NE  ARG A 153     -19.698  -0.019 -29.385  1.00 69.57           N
ATOM   2186  HE  ARG A 153     -19.593   0.054 -30.377  1.00 69.57           H
ATOM   2187  CZ  ARG A 153     -20.925  -0.250 -28.899  1.00 69.57           C
ATOM   2188  NH1 ARG A 153     -21.124  -0.357 -27.578  1.00 69.57           N
ATOM   2189 1HH1 ARG A 153     -20.354  -0.266 -26.947  1.00 69.57           H
ATOM   2190 2HH1 ARG A 153     -22.043  -0.530 -27.223  1.00 69.57           H
ATOM   2191  NH2 ARG A 153     -21.951  -0.371 -29.753  1.00 69.57           N
ATOM   2192 1HH2 ARG A 153     -22.873  -0.543 -29.406  1.00 69.57           H
ATOM   2193 2HH2 ARG A 153     -21.794  -0.290 -30.737  1.00 69.57           H
ATOM   2194  HN  ARG A 153     -14.701  -0.934 -29.838  1.00 69.57           H
ATOM   2195  N   ALA A 154     -12.910   0.979 -28.048  1.00 70.65           N
ATOM   2196  CA  ALA A 154     -11.880   1.485 -27.157  1.00 70.65           C
ATOM   2197  C   ALA A 154     -10.949   2.415 -27.938  1.00 70.65           C
ATOM   2198  O   ALA A 154     -10.365   3.336 -27.368  1.00 70.65           O
ATOM   2199  HA  ALA A 154     -12.373   2.056 -26.370  1.00 70.65           H
ATOM   2200  CB  ALA A 154     -11.132   0.312 -26.521  1.00 70.65           C
ATOM   2201 1HB  ALA A 154     -11.833  -0.301 -25.954  1.00 70.65           H
ATOM   2202 2HB  ALA A 154     -10.672  -0.292 -27.303  1.00 70.65           H
ATOM   2203 3HB  ALA A 154     -10.360   0.692 -25.853  1.00 70.65           H
ATOM   2204  HN  ALA A 154     -12.900  -0.012 -28.185  1.00 70.65           H
ATOM   2205  N   HIS A 155     -10.840   2.142 -29.230  1.00 71.72           N
ATOM   2206  CA  HIS A 155      -9.936   2.898 -30.080  1.00 71.72           C
ATOM   2207  C   HIS A 155     -10.531   4.278 -30.363  1.00 71.72           C
ATOM   2208  O   HIS A 155      -9.845   5.292 -30.239  1.00 71.72           O
ATOM   2209  HA  HIS A 155      -9.008   3.019 -29.521  1.00 71.72           H
ATOM   2210  CB  HIS A 155      -9.612   2.119 -31.357  1.00 71.72           C
ATOM   2211 1HB  HIS A 155      -9.349   1.095 -31.088  1.00 71.72           H
ATOM   2212 2HB  HIS A 155     -10.508   2.066 -31.975  1.00 71.72           H
ATOM   2213  CG  HIS A 155      -8.490   2.715 -32.172  1.00 71.72           C
ATOM   2214  ND1 HIS A 155      -8.703   3.643 -33.176  1.00 71.72           N
ATOM   2215  HD1 HIS A 155      -9.592   4.006 -33.458  1.00 71.72           H
ATOM   2216  CD2 HIS A 155      -7.142   2.506 -32.122  1.00 71.72           C
ATOM   2217  HD2 HIS A 155      -6.628   1.829 -31.439  1.00 71.72           H
ATOM   2218  CE1 HIS A 155      -7.531   3.971 -33.699  1.00 71.72           C
ATOM   2219  HE1 HIS A 155      -7.367   4.680 -34.510  1.00 71.72           H
ATOM   2220  NE2 HIS A 155      -6.565   3.264 -33.045  1.00 71.72           N
ATOM   2221  HN  HIS A 155     -11.354   1.422 -29.695  1.00 71.72           H
ATOM   2222  N   THR A 156     -11.802   4.274 -30.739  1.00 73.47           N
ATOM   2223  CA  THR A 156     -12.458   5.495 -31.173  1.00 73.47           C
ATOM   2224  C   THR A 156     -12.624   6.459 -29.996  1.00 73.47           C
ATOM   2225  O   THR A 156     -12.588   7.675 -30.175  1.00 73.47           O
ATOM   2226  HA  THR A 156     -11.817   5.990 -31.902  1.00 73.47           H
ATOM   2227  CB  THR A 156     -13.783   5.111 -31.835  1.00 73.47           C
ATOM   2228  HB  THR A 156     -14.382   5.996 -32.049  1.00 73.47           H
ATOM   2229  OG1 THR A 156     -14.366   4.178 -30.929  1.00 73.47           O
ATOM   2230  HG1 THR A 156     -15.339   4.066 -31.132  1.00 73.47           H
ATOM   2231  CG2 THR A 156     -13.583   4.307 -33.121  1.00 73.47           C
ATOM   2232 1HG2 THR A 156     -13.042   3.388 -32.895  1.00 73.47           H
ATOM   2233 2HG2 THR A 156     -13.011   4.899 -33.835  1.00 73.47           H
ATOM   2234 3HG2 THR A 156     -14.554   4.060 -33.550  1.00 73.47           H
ATOM   2235  HN  THR A 156     -12.379   3.457 -30.749  1.00 73.47           H
ATOM   2236  N   TRP A 157     -12.803   5.878 -28.818  1.00 77.13           N
ATOM   2237  CA  TRP A 157     -13.142   6.661 -27.642  1.00 77.13           C
ATOM   2238  C   TRP A 157     -11.855   6.915 -26.855  1.00 77.13           C
ATOM   2239  O   TRP A 157     -11.899   7.178 -25.654  1.00 77.13           O
ATOM   2240  HA  TRP A 157     -13.564   7.607 -27.982  1.00 77.13           H
ATOM   2241  CB  TRP A 157     -14.223   5.964 -26.812  1.00 77.13           C
ATOM   2242 1HB  TRP A 157     -13.960   4.912 -26.703  1.00 77.13           H
ATOM   2243 2HB  TRP A 157     -14.233   6.396 -25.812  1.00 77.13           H
ATOM   2244  CG  TRP A 157     -15.628   6.064 -27.410  1.00 77.13           C
ATOM   2245  CD1 TRP A 157     -15.976   6.056 -28.704  1.00 77.13           C
ATOM   2246  HD1 TRP A 157     -15.269   5.974 -29.529  1.00 77.13           H
ATOM   2247  CD2 TRP A 157     -16.866   6.188 -26.679  1.00 77.13           C
ATOM   2248  NE1 TRP A 157     -17.343   6.166 -28.860  1.00 77.13           N
ATOM   2249  HE1 TRP A 157     -17.840   6.182 -29.728  1.00 77.13           H
ATOM   2250  CE2 TRP A 157     -17.901   6.248 -27.590  1.00 77.13           C
ATOM   2251  CE3 TRP A 157     -17.103   6.247 -25.295  1.00 77.13           C
ATOM   2252  HE3 TRP A 157     -16.303   6.201 -24.556  1.00 77.13           H
ATOM   2253  CZ2 TRP A 157     -19.245   6.371 -27.216  1.00 77.13           C
ATOM   2254  HZ2 TRP A 157     -20.045   6.416 -27.955  1.00 77.13           H
ATOM   2255  CZ3 TRP A 157     -18.451   6.369 -24.937  1.00 77.13           C
ATOM   2256  HZ3 TRP A 157     -18.692   6.420 -23.875  1.00 77.13           H
ATOM   2257  CH2 TRP A 157     -19.505   6.432 -25.842  1.00 77.13           C
ATOM   2258  HH2 TRP A 157     -20.530   6.527 -25.483  1.00 77.13           H
ATOM   2259  HN  TRP A 157     -12.720   4.894 -28.661  1.00 77.13           H
ATOM   2260  N   ARG A 158     -10.739   6.826 -27.564  1.00 77.35           N
ATOM   2261  CA  ARG A 158      -9.438   6.847 -26.917  1.00 77.35           C
ATOM   2262  C   ARG A 158      -9.259   8.145 -26.127  1.00 77.35           C
ATOM   2263  O   ARG A 158      -8.819   8.122 -24.978  1.00 77.35           O
ATOM   2264  HA  ARG A 158      -9.443   5.982 -26.254  1.00 77.35           H
ATOM   2265  CB  ARG A 158      -8.310   6.723 -27.943  1.00 77.35           C
ATOM   2266 1HB  ARG A 158      -8.458   5.826 -28.545  1.00 77.35           H
ATOM   2267 2HB  ARG A 158      -8.340   7.573 -28.625  1.00 77.35           H
ATOM   2268  CG  ARG A 158      -6.946   6.663 -27.254  1.00 77.35           C
ATOM   2269 1HG  ARG A 158      -6.810   7.547 -26.631  1.00 77.35           H
ATOM   2270 2HG  ARG A 158      -6.907   5.797 -26.593  1.00 77.35           H
ATOM   2271  CD  ARG A 158      -5.816   6.578 -28.282  1.00 77.35           C
ATOM   2272 1HD  ARG A 158      -5.991   5.743 -28.960  1.00 77.35           H
ATOM   2273 2HD  ARG A 158      -5.797   7.483 -28.889  1.00 77.35           H
ATOM   2274  NE  ARG A 158      -4.517   6.405 -27.593  1.00 77.35           N
ATOM   2275  HE  ARG A 158      -4.475   6.606 -26.614  1.00 77.35           H
ATOM   2276  CZ  ARG A 158      -3.394   5.995 -28.199  1.00 77.35           C
ATOM   2277  NH1 ARG A 158      -3.393   5.712 -29.509  1.00 77.35           N
ATOM   2278 1HH1 ARG A 158      -4.234   5.805 -30.041  1.00 77.35           H
ATOM   2279 2HH1 ARG A 158      -2.550   5.407 -29.953  1.00 77.35           H
ATOM   2280  NH2 ARG A 158      -2.273   5.874 -27.475  1.00 77.35           N
ATOM   2281 1HH2 ARG A 158      -1.427   5.569 -27.912  1.00 77.35           H
ATOM   2282 2HH2 ARG A 158      -2.283   6.087 -26.499  1.00 77.35           H
ATOM   2283  HN  ARG A 158     -10.714   6.742 -28.560  1.00 77.35           H
ATOM   2284  N   GLU A 159      -9.609   9.247 -26.774  1.00 79.64           N
ATOM   2285  CA  GLU A 159      -9.407  10.559 -26.182  1.00 79.64           C
ATOM   2286  C   GLU A 159     -10.312  10.734 -24.960  1.00 79.64           C
ATOM   2287  O   GLU A 159      -9.857  11.168 -23.903  1.00 79.64           O
ATOM   2288  HA  GLU A 159      -8.362  10.580 -25.874  1.00 79.64           H
ATOM   2289  CB  GLU A 159      -9.651  11.667 -27.208  1.00 79.64           C
ATOM   2290 1HB  GLU A 159     -10.558  11.453 -27.772  1.00 79.64           H
ATOM   2291 2HB  GLU A 159      -9.674  12.634 -26.706  1.00 79.64           H
ATOM   2292  CG  GLU A 159      -8.507  11.736 -28.222  1.00 79.64           C
ATOM   2293 1HG  GLU A 159      -7.552  11.640 -27.706  1.00 79.64           H
ATOM   2294 2HG  GLU A 159      -8.581  10.898 -28.916  1.00 79.64           H
ATOM   2295  CD  GLU A 159      -8.542  13.054 -28.999  1.00 79.64           C
ATOM   2296  OE1 GLU A 159      -7.483  13.411 -29.558  1.00 79.64           O
ATOM   2297  OE2 GLU A 159      -9.628  13.673 -29.017  1.00 79.64           O
ATOM   2298  HN  GLU A 159     -10.022   9.254 -27.684  1.00 79.64           H
ATOM   2299  N   LYS A 160     -11.577  10.388 -25.146  1.00 83.35           N
ATOM   2300  CA  LYS A 160     -12.546  10.485 -24.068  1.00 83.35           C
ATOM   2301  C   LYS A 160     -12.057   9.664 -22.873  1.00 83.35           C
ATOM   2302  O   LYS A 160     -12.164  10.102 -21.728  1.00 83.35           O
ATOM   2303  HA  LYS A 160     -12.599  11.532 -23.769  1.00 83.35           H
ATOM   2304  CB  LYS A 160     -13.938  10.085 -24.560  1.00 83.35           C
ATOM   2305 1HB  LYS A 160     -13.876   9.150 -25.117  1.00 83.35           H
ATOM   2306 2HB  LYS A 160     -14.592   9.903 -23.707  1.00 83.35           H
ATOM   2307  CG  LYS A 160     -14.541  11.175 -25.448  1.00 83.35           C
ATOM   2308 1HG  LYS A 160     -14.504  12.133 -24.929  1.00 83.35           H
ATOM   2309 2HG  LYS A 160     -13.945  11.281 -26.355  1.00 83.35           H
ATOM   2310  CD  LYS A 160     -15.988  10.844 -25.818  1.00 83.35           C
ATOM   2311 1HD  LYS A 160     -16.015   9.929 -26.409  1.00 83.35           H
ATOM   2312 2HD  LYS A 160     -16.564  10.656 -24.913  1.00 83.35           H
ATOM   2313  CE  LYS A 160     -16.627  11.988 -26.609  1.00 83.35           C
ATOM   2314 1HE  LYS A 160     -16.568  12.912 -26.034  1.00 83.35           H
ATOM   2315 2HE  LYS A 160     -16.075  12.151 -27.534  1.00 83.35           H
ATOM   2316  NZ  LYS A 160     -18.041  11.678 -26.916  1.00 83.35           N
ATOM   2317 1HZ  LYS A 160     -18.448  12.444 -27.442  1.00 83.35           H
ATOM   2318 2HZ  LYS A 160     -18.089  10.827 -27.466  1.00 83.35           H
ATOM   2319 3HZ  LYS A 160     -18.555  11.550 -26.052  1.00 83.35           H
ATOM   2320  HN  LYS A 160     -11.942  10.047 -26.012  1.00 83.35           H
ATOM   2321  N   ARG A 161     -11.530   8.488 -23.180  1.00 83.65           N
ATOM   2322  CA  ARG A 161     -11.043   7.593 -22.144  1.00 83.65           C
ATOM   2323  C   ARG A 161      -9.888   8.244 -21.380  1.00 83.65           C
ATOM   2324  O   ARG A 161      -9.746   8.045 -20.175  1.00 83.65           O
ATOM   2325  HA  ARG A 161     -11.901   7.428 -21.492  1.00 83.65           H
ATOM   2326  CB  ARG A 161     -10.567   6.267 -22.741  1.00 83.65           C
ATOM   2327 1HB  ARG A 161      -9.899   6.460 -23.580  1.00 83.65           H
ATOM   2328 2HB  ARG A 161      -9.994   5.714 -21.997  1.00 83.65           H
ATOM   2329  CG  ARG A 161     -11.753   5.421 -23.211  1.00 83.65           C
ATOM   2330 1HG  ARG A 161     -12.325   5.079 -22.348  1.00 83.65           H
ATOM   2331 2HG  ARG A 161     -12.422   6.032 -23.816  1.00 83.65           H
ATOM   2332  CD  ARG A 161     -11.277   4.215 -24.024  1.00 83.65           C
ATOM   2333 1HD  ARG A 161     -12.127   3.737 -24.511  1.00 83.65           H
ATOM   2334 2HD  ARG A 161     -10.600   4.543 -24.814  1.00 83.65           H
ATOM   2335  NE  ARG A 161     -10.591   3.247 -23.140  1.00 83.65           N
ATOM   2336  HE  ARG A 161     -10.770   3.300 -22.158  1.00 83.65           H
ATOM   2337  CZ  ARG A 161      -9.745   2.303 -23.574  1.00 83.65           C
ATOM   2338  NH1 ARG A 161      -9.468   2.185 -24.880  1.00 83.65           N
ATOM   2339 1HH1 ARG A 161      -9.894   2.805 -25.539  1.00 83.65           H
ATOM   2340 2HH1 ARG A 161      -8.835   1.478 -25.195  1.00 83.65           H
ATOM   2341  NH2 ARG A 161      -9.180   1.478 -22.682  1.00 83.65           N
ATOM   2342 1HH2 ARG A 161      -8.546   0.768 -22.989  1.00 83.65           H
ATOM   2343 2HH2 ARG A 161      -9.392   1.572 -21.709  1.00 83.65           H
ATOM   2344  HN  ARG A 161     -11.434   8.145 -24.114  1.00 83.65           H
ATOM   2345  N   LEU A 162      -9.092   9.008 -22.113  1.00 84.53           N
ATOM   2346  CA  LEU A 162      -7.946   9.678 -21.523  1.00 84.53           C
ATOM   2347  C   LEU A 162      -8.434  10.793 -20.596  1.00 84.53           C
ATOM   2348  O   LEU A 162      -7.836  11.043 -19.551  1.00 84.53           O
ATOM   2349  HA  LEU A 162      -7.409   8.942 -20.924  1.00 84.53           H
ATOM   2350  CB  LEU A 162      -6.987  10.161 -22.613  1.00 84.53           C
ATOM   2351 1HB  LEU A 162      -6.874   9.365 -23.349  1.00 84.53           H
ATOM   2352 2HB  LEU A 162      -7.447  11.006 -23.126  1.00 84.53           H
ATOM   2353  CG  LEU A 162      -5.594  10.583 -22.142  1.00 84.53           C
ATOM   2354  HG  LEU A 162      -5.694  11.069 -21.171  1.00 84.53           H
ATOM   2355  CD1 LEU A 162      -4.688   9.366 -21.947  1.00 84.53           C
ATOM   2356 1HD1 LEU A 162      -5.125   8.705 -21.198  1.00 84.53           H
ATOM   2357 2HD1 LEU A 162      -4.591   8.831 -22.892  1.00 84.53           H
ATOM   2358 3HD1 LEU A 162      -3.705   9.694 -21.612  1.00 84.53           H
ATOM   2359  CD2 LEU A 162      -4.979  11.608 -23.098  1.00 84.53           C
ATOM   2360 1HD2 LEU A 162      -4.894  11.171 -24.093  1.00 84.53           H
ATOM   2361 2HD2 LEU A 162      -5.616  12.491 -23.143  1.00 84.53           H
ATOM   2362 3HD2 LEU A 162      -3.989  11.891 -22.740  1.00 84.53           H
ATOM   2363  HN  LEU A 162      -9.219   9.172 -23.092  1.00 84.53           H
ATOM   2364  N   LEU A 163      -9.518  11.433 -21.012  1.00 86.99           N
ATOM   2365  CA  LEU A 163     -10.105  12.501 -20.222  1.00 86.99           C
ATOM   2366  C   LEU A 163     -10.640  11.924 -18.909  1.00 86.99           C
ATOM   2367  O   LEU A 163     -10.329  12.431 -17.832  1.00 86.99           O
ATOM   2368  HA  LEU A 163      -9.311  13.210 -19.989  1.00 86.99           H
ATOM   2369  CB  LEU A 163     -11.159  13.253 -21.037  1.00 86.99           C
ATOM   2370 1HB  LEU A 163     -10.759  13.430 -22.036  1.00 86.99           H
ATOM   2371 2HB  LEU A 163     -12.030  12.608 -21.152  1.00 86.99           H
ATOM   2372  CG  LEU A 163     -11.624  14.592 -20.460  1.00 86.99           C
ATOM   2373  HG  LEU A 163     -11.549  14.540 -19.374  1.00 86.99           H
ATOM   2374  CD1 LEU A 163     -10.715  15.733 -20.922  1.00 86.99           C
ATOM   2375 1HD1 LEU A 163      -9.695  15.544 -20.587  1.00 86.99           H
ATOM   2376 2HD1 LEU A 163     -10.735  15.796 -22.010  1.00 86.99           H
ATOM   2377 3HD1 LEU A 163     -11.068  16.673 -20.498  1.00 86.99           H
ATOM   2378  CD2 LEU A 163     -13.092  14.855 -20.800  1.00 86.99           C
ATOM   2379 1HD2 LEU A 163     -13.216  14.879 -21.883  1.00 86.99           H
ATOM   2380 2HD2 LEU A 163     -13.710  14.061 -20.382  1.00 86.99           H
ATOM   2381 3HD2 LEU A 163     -13.397  15.813 -20.378  1.00 86.99           H
ATOM   2382  HN  LEU A 163      -9.991  11.232 -21.870  1.00 86.99           H
ATOM   2383  N   TYR A 164     -11.435  10.873 -19.043  1.00 88.15           N
ATOM   2384  CA  TYR A 164     -12.037  10.238 -17.883  1.00 88.15           C
ATOM   2385  C   TYR A 164     -10.964   9.682 -16.944  1.00 88.15           C
ATOM   2386  O   TYR A 164     -11.137   9.687 -15.726  1.00 88.15           O
ATOM   2387  HA  TYR A 164     -12.620  10.990 -17.351  1.00 88.15           H
ATOM   2388  CB  TYR A 164     -12.874   9.077 -18.424  1.00 88.15           C
ATOM   2389 1HB  TYR A 164     -12.272   8.507 -19.131  1.00 88.15           H
ATOM   2390 2HB  TYR A 164     -13.121   8.406 -17.601  1.00 88.15           H
ATOM   2391  CG  TYR A 164     -14.168   9.513 -19.114  1.00 88.15           C
ATOM   2392  CD1 TYR A 164     -15.001  10.429 -18.505  1.00 88.15           C
ATOM   2393  HD1 TYR A 164     -14.736  10.843 -17.532  1.00 88.15           H
ATOM   2394  CD2 TYR A 164     -14.503   8.989 -20.346  1.00 88.15           C
ATOM   2395  HD2 TYR A 164     -13.845   8.265 -20.828  1.00 88.15           H
ATOM   2396  CE1 TYR A 164     -16.219  10.839 -19.155  1.00 88.15           C
ATOM   2397  HE1 TYR A 164     -16.885  11.562 -18.685  1.00 88.15           H
ATOM   2398  CE2 TYR A 164     -15.721   9.398 -20.996  1.00 88.15           C
ATOM   2399  HE2 TYR A 164     -15.997   8.992 -21.969  1.00 88.15           H
ATOM   2400  CZ  TYR A 164     -16.519  10.303 -20.368  1.00 88.15           C
ATOM   2401  OH  TYR A 164     -17.669  10.691 -20.982  1.00 88.15           O
ATOM   2402  HH  TYR A 164     -18.163  11.340 -20.404  1.00 88.15           H
ATOM   2403  HN  TYR A 164     -11.670  10.457 -19.921  1.00 88.15           H
ATOM   2404  N   SER A 165      -9.879   9.217 -17.546  1.00 88.26           N
ATOM   2405  CA  SER A 165      -8.790   8.635 -16.781  1.00 88.26           C
ATOM   2406  C   SER A 165      -8.172   9.691 -15.862  1.00 88.26           C
ATOM   2407  O   SER A 165      -7.744   9.379 -14.752  1.00 88.26           O
ATOM   2408  HA  SER A 165      -9.244   7.836 -16.194  1.00 88.26           H
ATOM   2409  CB  SER A 165      -7.722   8.045 -17.704  1.00 88.26           C
ATOM   2410 1HB  SER A 165      -7.107   7.341 -17.143  1.00 88.26           H
ATOM   2411 2HB  SER A 165      -8.204   7.481 -18.502  1.00 88.26           H
ATOM   2412  OG  SER A 165      -6.890   9.053 -18.271  1.00 88.26           O
ATOM   2413  HG  SER A 165      -7.441   9.850 -18.522  1.00 88.26           H
ATOM   2414  HN  SER A 165      -9.738   9.234 -18.536  1.00 88.26           H
ATOM   2415  N   LYS A 166      -8.146  10.919 -16.359  1.00 90.50           N
ATOM   2416  CA  LYS A 166      -7.651  12.035 -15.571  1.00 90.50           C
ATOM   2417  C   LYS A 166      -8.574  12.256 -14.371  1.00 90.50           C
ATOM   2418  O   LYS A 166      -8.108  12.376 -13.239  1.00 90.50           O
ATOM   2419  HA  LYS A 166      -6.663  11.760 -15.201  1.00 90.50           H
ATOM   2420  CB  LYS A 166      -7.476  13.275 -16.449  1.00 90.50           C
ATOM   2421 1HB  LYS A 166      -8.382  13.444 -17.032  1.00 90.50           H
ATOM   2422 2HB  LYS A 166      -7.335  14.154 -15.820  1.00 90.50           H
ATOM   2423  CG  LYS A 166      -6.279  13.117 -17.389  1.00 90.50           C
ATOM   2424 1HG  LYS A 166      -5.366  13.003 -16.805  1.00 90.50           H
ATOM   2425 2HG  LYS A 166      -6.395  12.210 -17.982  1.00 90.50           H
ATOM   2426  CD  LYS A 166      -6.149  14.326 -18.318  1.00 90.50           C
ATOM   2427 1HD  LYS A 166      -7.044  14.416 -18.933  1.00 90.50           H
ATOM   2428 2HD  LYS A 166      -6.076  15.238 -17.726  1.00 90.50           H
ATOM   2429  CE  LYS A 166      -4.918  14.196 -19.218  1.00 90.50           C
ATOM   2430 1HE  LYS A 166      -4.032  14.014 -18.608  1.00 90.50           H
ATOM   2431 2HE  LYS A 166      -5.032  13.337 -19.878  1.00 90.50           H
ATOM   2432  NZ  LYS A 166      -4.730  15.425 -20.021  1.00 90.50           N
ATOM   2433 1HZ  LYS A 166      -3.920  15.316 -20.620  1.00 90.50           H
ATOM   2434 2HZ  LYS A 166      -5.553  15.585 -20.590  1.00 90.50           H
ATOM   2435 3HZ  LYS A 166      -4.589  16.215 -19.401  1.00 90.50           H
ATOM   2436  HN  LYS A 166      -8.455  11.156 -17.280  1.00 90.50           H
ATOM   2437  N   MET A 167      -9.866  12.303 -14.660  1.00 93.20           N
ATOM   2438  CA  MET A 167     -10.856  12.544 -13.624  1.00 93.20           C
ATOM   2439  C   MET A 167     -10.815  11.445 -12.560  1.00 93.20           C
ATOM   2440  O   MET A 167     -10.849  11.733 -11.364  1.00 93.20           O
ATOM   2441  HA  MET A 167     -10.588  13.501 -13.178  1.00 93.20           H
ATOM   2442  CB  MET A 167     -12.251  12.594 -14.252  1.00 93.20           C
ATOM   2443 1HB  MET A 167     -12.414  11.700 -14.855  1.00 93.20           H
ATOM   2444 2HB  MET A 167     -13.007  12.592 -13.467  1.00 93.20           H
ATOM   2445  CG  MET A 167     -12.415  13.840 -15.124  1.00 93.20           C
ATOM   2446 1HG  MET A 167     -12.216  14.735 -14.534  1.00 93.20           H
ATOM   2447 2HG  MET A 167     -11.687  13.826 -15.935  1.00 93.20           H
ATOM   2448  SD  MET A 167     -14.069  13.905 -15.791  1.00 93.20           S
ATOM   2449  CE  MET A 167     -14.991  14.250 -14.301  1.00 93.20           C
ATOM   2450 1HE  MET A 167     -14.834  13.446 -13.583  1.00 93.20           H
ATOM   2451 2HE  MET A 167     -14.649  15.193 -13.873  1.00 93.20           H
ATOM   2452 3HE  MET A 167     -16.052  14.324 -14.539  1.00 93.20           H
ATOM   2453  HN  MET A 167     -10.238  12.179 -15.580  1.00 93.20           H
ATOM   2454  N   VAL A 168     -10.742  10.210 -13.033  1.00 92.38           N
ATOM   2455  CA  VAL A 168     -10.739   9.065 -12.138  1.00 92.38           C
ATOM   2456  C   VAL A 168      -9.534   9.159 -11.200  1.00 92.38           C
ATOM   2457  O   VAL A 168      -9.651   8.894 -10.004  1.00 92.38           O
ATOM   2458  HA  VAL A 168     -11.651   9.110 -11.543  1.00 92.38           H
ATOM   2459  CB  VAL A 168     -10.766   7.767 -12.948  1.00 92.38           C
ATOM   2460  HB  VAL A 168      -9.983   7.828 -13.704  1.00 92.38           H
ATOM   2461  CG1 VAL A 168     -10.466   6.559 -12.058  1.00 92.38           C
ATOM   2462 1HG1 VAL A 168      -9.478   6.673 -11.612  1.00 92.38           H
ATOM   2463 2HG1 VAL A 168     -11.215   6.494 -11.269  1.00 92.38           H
ATOM   2464 3HG1 VAL A 168     -10.491   5.650 -12.659  1.00 92.38           H
ATOM   2465  CG2 VAL A 168     -12.104   7.599 -13.669  1.00 92.38           C
ATOM   2466 1HG2 VAL A 168     -12.911   7.570 -12.936  1.00 92.38           H
ATOM   2467 2HG2 VAL A 168     -12.260   8.438 -14.348  1.00 92.38           H
ATOM   2468 3HG2 VAL A 168     -12.096   6.668 -14.237  1.00 92.38           H
ATOM   2469  HN  VAL A 168     -10.686   9.986 -14.006  1.00 92.38           H
ATOM   2470  N   CYS A 169      -8.403   9.538 -11.777  1.00 91.96           N
ATOM   2471  CA  CYS A 169      -7.173   9.652 -11.012  1.00 91.96           C
ATOM   2472  C   CYS A 169      -7.399  10.666  -9.888  1.00 91.96           C
ATOM   2473  O   CYS A 169      -7.062  10.405  -8.734  1.00 91.96           O
ATOM   2474  HA  CYS A 169      -6.966   8.663 -10.604  1.00 91.96           H
ATOM   2475  CB  CYS A 169      -5.988  10.038 -11.899  1.00 91.96           C
ATOM   2476 1HB  CYS A 169      -6.238  10.919 -12.491  1.00 91.96           H
ATOM   2477 2HB  CYS A 169      -5.131  10.302 -11.280  1.00 91.96           H
ATOM   2478  SG  CYS A 169      -5.555   8.646 -13.005  1.00 91.96           S
ATOM   2479  HG  CYS A 169      -6.388   8.983 -13.986  1.00 91.96           H
ATOM   2480  HN  CYS A 169      -8.319   9.765 -12.748  1.00 91.96           H
ATOM   2481  N   PHE A 170      -7.967  11.802 -10.265  1.00 94.44           N
ATOM   2482  CA  PHE A 170      -8.209  12.870  -9.310  1.00 94.44           C
ATOM   2483  C   PHE A 170      -9.123  12.397  -8.178  1.00 94.44           C
ATOM   2484  O   PHE A 170      -8.837  12.634  -7.005  1.00 94.44           O
ATOM   2485  HA  PHE A 170      -7.243  13.161  -8.898  1.00 94.44           H
ATOM   2486  CB  PHE A 170      -8.905  14.001 -10.071  1.00 94.44           C
ATOM   2487 1HB  PHE A 170      -8.281  14.295 -10.915  1.00 94.44           H
ATOM   2488 2HB  PHE A 170      -9.842  13.626 -10.483  1.00 94.44           H
ATOM   2489  CG  PHE A 170      -9.198  15.237  -9.218  1.00 94.44           C
ATOM   2490  CD1 PHE A 170     -10.444  15.431  -8.709  1.00 94.44           C
ATOM   2491  HD1 PHE A 170     -11.234  14.706  -8.908  1.00 94.44           H
ATOM   2492  CD2 PHE A 170      -8.213  16.141  -8.969  1.00 94.44           C
ATOM   2493  HD2 PHE A 170      -7.215  15.985  -9.377  1.00 94.44           H
ATOM   2494  CE1 PHE A 170     -10.717  16.578  -7.917  1.00 94.44           C
ATOM   2495  HE1 PHE A 170     -11.715  16.734  -7.509  1.00 94.44           H
ATOM   2496  CE2 PHE A 170      -8.486  17.288  -8.177  1.00 94.44           C
ATOM   2497  HE2 PHE A 170      -7.696  18.012  -7.978  1.00 94.44           H
ATOM   2498  CZ  PHE A 170      -9.732  17.482  -7.668  1.00 94.44           C
ATOM   2499  HZ  PHE A 170      -9.941  18.362  -7.060  1.00 94.44           H
ATOM   2500  HN  PHE A 170      -8.259  11.998 -11.201  1.00 94.44           H
ATOM   2501  N   THR A 171     -10.203  11.737  -8.568  1.00 95.38           N
ATOM   2502  CA  THR A 171     -11.171  11.247  -7.602  1.00 95.38           C
ATOM   2503  C   THR A 171     -10.502  10.285  -6.618  1.00 95.38           C
ATOM   2504  O   THR A 171     -10.807  10.298  -5.426  1.00 95.38           O
ATOM   2505  HA  THR A 171     -11.536  12.094  -7.022  1.00 95.38           H
ATOM   2506  CB  THR A 171     -12.332  10.617  -8.373  1.00 95.38           C
ATOM   2507  HB  THR A 171     -12.013   9.708  -8.883  1.00 95.38           H
ATOM   2508  OG1 THR A 171     -12.797  11.665  -9.219  1.00 95.38           O
ATOM   2509  HG1 THR A 171     -12.369  11.593 -10.120  1.00 95.38           H
ATOM   2510  CG2 THR A 171     -13.531  10.304  -7.475  1.00 95.38           C
ATOM   2511 1HG2 THR A 171     -13.892  11.225  -7.017  1.00 95.38           H
ATOM   2512 2HG2 THR A 171     -13.227   9.605  -6.695  1.00 95.38           H
ATOM   2513 3HG2 THR A 171     -14.326   9.859  -8.072  1.00 95.38           H
ATOM   2514  HN  THR A 171     -10.420  11.535  -9.523  1.00 95.38           H
ATOM   2515  N   ILE A 172      -9.603   9.472  -7.153  1.00 93.85           N
ATOM   2516  CA  ILE A 172      -8.919   8.477  -6.345  1.00 93.85           C
ATOM   2517  C   ILE A 172      -8.077   9.182  -5.280  1.00 93.85           C
ATOM   2518  O   ILE A 172      -8.092   8.792  -4.113  1.00 93.85           O
ATOM   2519  HA  ILE A 172      -9.682   7.882  -5.844  1.00 93.85           H
ATOM   2520  CB  ILE A 172      -8.115   7.526  -7.234  1.00 93.85           C
ATOM   2521  HB  ILE A 172      -7.593   8.119  -7.985  1.00 93.85           H
ATOM   2522  CG1 ILE A 172      -9.038   6.561  -7.981  1.00 93.85           C
ATOM   2523 1HG1 ILE A 172      -9.503   5.875  -7.272  1.00 93.85           H
ATOM   2524 2HG1 ILE A 172      -9.843   7.119  -8.459  1.00 93.85           H
ATOM   2525  CG2 ILE A 172      -7.048   6.787  -6.423  1.00 93.85           C
ATOM   2526 1HG2 ILE A 172      -6.365   7.509  -5.977  1.00 93.85           H
ATOM   2527 2HG2 ILE A 172      -7.529   6.207  -5.635  1.00 93.85           H
ATOM   2528 3HG2 ILE A 172      -6.492   6.117  -7.079  1.00 93.85           H
ATOM   2529  CD1 ILE A 172      -8.264   5.767  -9.035  1.00 93.85           C
ATOM   2530 1HD1 ILE A 172      -7.821   6.454  -9.755  1.00 93.85           H
ATOM   2531 2HD1 ILE A 172      -7.476   5.191  -8.550  1.00 93.85           H
ATOM   2532 3HD1 ILE A 172      -8.944   5.089  -9.550  1.00 93.85           H
ATOM   2533  HN  ILE A 172      -9.340   9.486  -8.118  1.00 93.85           H
ATOM   2534  N   TRP A 173      -7.363  10.208  -5.719  1.00 94.52           N
ATOM   2535  CA  TRP A 173      -6.462  10.926  -4.833  1.00 94.52           C
ATOM   2536  C   TRP A 173      -7.292  11.524  -3.696  1.00 94.52           C
ATOM   2537  O   TRP A 173      -6.922  11.415  -2.528  1.00 94.52           O
ATOM   2538  HA  TRP A 173      -5.745  10.208  -4.434  1.00 94.52           H
ATOM   2539  CB  TRP A 173      -5.658  11.976  -5.603  1.00 94.52           C
ATOM   2540 1HB  TRP A 173      -6.306  12.442  -6.345  1.00 94.52           H
ATOM   2541 2HB  TRP A 173      -5.349  12.760  -4.912  1.00 94.52           H
ATOM   2542  CG  TRP A 173      -4.419  11.419  -6.307  1.00 94.52           C
ATOM   2543  CD1 TRP A 173      -4.205  11.291  -7.624  1.00 94.52           C
ATOM   2544  HD1 TRP A 173      -4.922  11.582  -8.392  1.00 94.52           H
ATOM   2545  CD2 TRP A 173      -3.224  10.916  -5.674  1.00 94.52           C
ATOM   2546  NE1 TRP A 173      -2.965  10.745  -7.884  1.00 94.52           N
ATOM   2547  HE1 TRP A 173      -2.581  10.554  -8.787  1.00 94.52           H
ATOM   2548  CE2 TRP A 173      -2.349  10.510  -6.661  1.00 94.52           C
ATOM   2549  CE3 TRP A 173      -2.892  10.808  -4.311  1.00 94.52           C
ATOM   2550  HE3 TRP A 173      -3.565  11.122  -3.513  1.00 94.52           H
ATOM   2551  CZ2 TRP A 173      -1.087   9.968  -6.391  1.00 94.52           C
ATOM   2552  HZ2 TRP A 173      -0.414   9.654  -7.189  1.00 94.52           H
ATOM   2553  CZ3 TRP A 173      -1.627  10.265  -4.059  1.00 94.52           C
ATOM   2554  HZ3 TRP A 173      -1.320  10.159  -3.018  1.00 94.52           H
ATOM   2555  CH2 TRP A 173      -0.735   9.851  -5.041  1.00 94.52           C
ATOM   2556  HH2 TRP A 173       0.234   9.437  -4.762  1.00 94.52           H
ATOM   2557  HN  TRP A 173      -7.393  10.549  -6.658  1.00 94.52           H
ATOM   2558  N   VAL A 174      -8.400  12.143  -4.078  1.00 95.68           N
ATOM   2559  CA  VAL A 174      -9.252  12.815  -3.112  1.00 95.68           C
ATOM   2560  C   VAL A 174      -9.779  11.792  -2.104  1.00 95.68           C
ATOM   2561  O   VAL A 174      -9.768  12.039  -0.899  1.00 95.68           O
ATOM   2562  HA  VAL A 174      -8.638  13.544  -2.583  1.00 95.68           H
ATOM   2563  CB  VAL A 174     -10.368  13.571  -3.836  1.00 95.68           C
ATOM   2564  HB  VAL A 174     -10.876  12.868  -4.496  1.00 95.68           H
ATOM   2565  CG1 VAL A 174     -11.399  14.110  -2.842  1.00 95.68           C
ATOM   2566 1HG1 VAL A 174     -11.840  13.281  -2.290  1.00 95.68           H
ATOM   2567 2HG1 VAL A 174     -10.910  14.792  -2.145  1.00 95.68           H
ATOM   2568 3HG1 VAL A 174     -12.181  14.643  -3.383  1.00 95.68           H
ATOM   2569  CG2 VAL A 174      -9.797  14.698  -4.699  1.00 95.68           C
ATOM   2570 1HG2 VAL A 174      -9.253  15.400  -4.066  1.00 95.68           H
ATOM   2571 2HG2 VAL A 174      -9.120  14.279  -5.443  1.00 95.68           H
ATOM   2572 3HG2 VAL A 174     -10.611  15.219  -5.202  1.00 95.68           H
ATOM   2573  HN  VAL A 174      -8.716  12.190  -5.025  1.00 95.68           H
ATOM   2574  N   LEU A 175     -10.228  10.664  -2.635  1.00 93.19           N
ATOM   2575  CA  LEU A 175     -10.875   9.656  -1.812  1.00 93.19           C
ATOM   2576  C   LEU A 175      -9.849   9.055  -0.848  1.00 93.19           C
ATOM   2577  O   LEU A 175     -10.154   8.819   0.320  1.00 93.19           O
ATOM   2578  HA  LEU A 175     -11.646  10.157  -1.227  1.00 93.19           H
ATOM   2579  CB  LEU A 175     -11.575   8.616  -2.690  1.00 93.19           C
ATOM   2580 1HB  LEU A 175     -12.201   9.142  -3.412  1.00 93.19           H
ATOM   2581 2HB  LEU A 175     -10.816   8.079  -3.258  1.00 93.19           H
ATOM   2582  CG  LEU A 175     -12.443   7.593  -1.955  1.00 93.19           C
ATOM   2583  HG  LEU A 175     -12.619   7.958  -0.943  1.00 93.19           H
ATOM   2584  CD1 LEU A 175     -13.809   7.449  -2.627  1.00 93.19           C
ATOM   2585 1HD1 LEU A 175     -14.322   8.411  -2.619  1.00 93.19           H
ATOM   2586 2HD1 LEU A 175     -13.675   7.117  -3.657  1.00 93.19           H
ATOM   2587 3HD1 LEU A 175     -14.406   6.715  -2.085  1.00 93.19           H
ATOM   2588  CD2 LEU A 175     -11.720   6.250  -1.831  1.00 93.19           C
ATOM   2589 1HD2 LEU A 175     -11.494   5.866  -2.826  1.00 93.19           H
ATOM   2590 2HD2 LEU A 175     -10.793   6.386  -1.275  1.00 93.19           H
ATOM   2591 3HD2 LEU A 175     -12.359   5.541  -1.305  1.00 93.19           H
ATOM   2592  HN  LEU A 175     -10.156  10.435  -3.605  1.00 93.19           H
ATOM   2593  N   ALA A 176      -8.655   8.826  -1.373  1.00 93.24           N
ATOM   2594  CA  ALA A 176      -7.587   8.243  -0.578  1.00 93.24           C
ATOM   2595  C   ALA A 176      -7.224   9.199   0.559  1.00 93.24           C
ATOM   2596  O   ALA A 176      -6.952   8.764   1.677  1.00 93.24           O
ATOM   2597  HA  ALA A 176      -7.961   7.311  -0.153  1.00 93.24           H
ATOM   2598  CB  ALA A 176      -6.392   7.928  -1.480  1.00 93.24           C
ATOM   2599 1HB  ALA A 176      -6.696   7.223  -2.254  1.00 93.24           H
ATOM   2600 2HB  ALA A 176      -6.037   8.847  -1.947  1.00 93.24           H
ATOM   2601 3HB  ALA A 176      -5.592   7.491  -0.884  1.00 93.24           H
ATOM   2602  HN  ALA A 176      -8.412   9.031  -2.321  1.00 93.24           H
ATOM   2603  N   ALA A 177      -7.231  10.484   0.235  1.00 93.93           N
ATOM   2604  CA  ALA A 177      -6.867  11.502   1.205  1.00 93.93           C
ATOM   2605  C   ALA A 177      -7.871  11.482   2.360  1.00 93.93           C
ATOM   2606  O   ALA A 177      -7.482  11.533   3.525  1.00 93.93           O
ATOM   2607  HA  ALA A 177      -5.878  11.256   1.590  1.00 93.93           H
ATOM   2608  CB  ALA A 177      -6.802  12.866   0.513  1.00 93.93           C
ATOM   2609 1HB  ALA A 177      -6.055  12.836  -0.279  1.00 93.93           H
ATOM   2610 2HB  ALA A 177      -7.776  13.103   0.085  1.00 93.93           H
ATOM   2611 3HB  ALA A 177      -6.530  13.630   1.241  1.00 93.93           H
ATOM   2612  HN  ALA A 177      -7.478  10.830  -0.670  1.00 93.93           H
ATOM   2613  N   ALA A 178      -9.142  11.406   1.995  1.00 93.92           N
ATOM   2614  CA  ALA A 178     -10.207  11.450   2.983  1.00 93.92           C
ATOM   2615  C   ALA A 178     -10.091  10.237   3.907  1.00 93.92           C
ATOM   2616  O   ALA A 178     -10.350  10.337   5.105  1.00 93.92           O
ATOM   2617  HA  ALA A 178     -10.077  12.358   3.571  1.00 93.92           H
ATOM   2618  CB  ALA A 178     -11.561  11.513   2.272  1.00 93.92           C
ATOM   2619 1HB  ALA A 178     -11.603  12.408   1.651  1.00 93.92           H
ATOM   2620 2HB  ALA A 178     -11.683  10.630   1.645  1.00 93.92           H
ATOM   2621 3HB  ALA A 178     -12.359  11.547   3.013  1.00 93.92           H
ATOM   2622  HN  ALA A 178      -9.448  11.316   1.048  1.00 93.92           H
ATOM   2623  N   LEU A 179      -9.700   9.117   3.316  1.00 91.69           N
ATOM   2624  CA  LEU A 179      -9.623   7.868   4.054  1.00 91.69           C
ATOM   2625  C   LEU A 179      -8.434   7.922   5.016  1.00 91.69           C
ATOM   2626  O   LEU A 179      -8.293   7.061   5.882  1.00 91.69           O
ATOM   2627  HA  LEU A 179     -10.537   7.778   4.640  1.00 91.69           H
ATOM   2628  CB  LEU A 179      -9.582   6.679   3.092  1.00 91.69           C
ATOM   2629 1HB  LEU A 179      -8.807   6.865   2.349  1.00 91.69           H
ATOM   2630 2HB  LEU A 179      -9.280   5.794   3.653  1.00 91.69           H
ATOM   2631  CG  LEU A 179     -10.888   6.364   2.359  1.00 91.69           C
ATOM   2632  HG  LEU A 179     -11.208   7.263   1.832  1.00 91.69           H
ATOM   2633  CD1 LEU A 179     -10.677   5.273   1.307  1.00 91.69           C
ATOM   2634 1HD1 LEU A 179      -9.939   5.609   0.578  1.00 91.69           H
ATOM   2635 2HD1 LEU A 179     -10.320   4.365   1.792  1.00 91.69           H
ATOM   2636 3HD1 LEU A 179     -11.620   5.069   0.802  1.00 91.69           H
ATOM   2637  CD2 LEU A 179     -11.997   6.000   3.348  1.00 91.69           C
ATOM   2638 1HD2 LEU A 179     -11.699   5.123   3.922  1.00 91.69           H
ATOM   2639 2HD2 LEU A 179     -12.169   6.837   4.025  1.00 91.69           H
ATOM   2640 3HD2 LEU A 179     -12.914   5.781   2.801  1.00 91.69           H
ATOM   2641  HN  LEU A 179      -9.440   9.056   2.352  1.00 91.69           H
ATOM   2642  N   CYS A 180      -7.609   8.943   4.830  1.00 92.55           N
ATOM   2643  CA  CYS A 180      -6.398   9.080   5.621  1.00 92.55           C
ATOM   2644  C   CYS A 180      -6.675  10.068   6.756  1.00 92.55           C
ATOM   2645  O   CYS A 180      -5.780  10.388   7.537  1.00 92.55           O
ATOM   2646  HA  CYS A 180      -6.169   8.090   6.017  1.00 92.55           H
ATOM   2647  CB  CYS A 180      -5.208   9.515   4.763  1.00 92.55           C
ATOM   2648 1HB  CYS A 180      -5.436  10.455   4.261  1.00 92.55           H
ATOM   2649 2HB  CYS A 180      -4.339   9.694   5.397  1.00 92.55           H
ATOM   2650  SG  CYS A 180      -4.823   8.222   3.526  1.00 92.55           S
ATOM   2651  HG  CYS A 180      -5.961   8.336   2.848  1.00 92.55           H
ATOM   2652  HN  CYS A 180      -7.757   9.666   4.155  1.00 92.55           H
ATOM   2653  N   ILE A 181      -7.918  10.523   6.811  1.00 93.25           N
ATOM   2654  CA  ILE A 181      -8.314  11.499   7.813  1.00 93.25           C
ATOM   2655  C   ILE A 181      -8.009  10.945   9.206  1.00 93.25           C
ATOM   2656  O   ILE A 181      -7.412  11.631  10.034  1.00 93.25           O
ATOM   2657  HA  ILE A 181      -7.708  12.392   7.656  1.00 93.25           H
ATOM   2658  CB  ILE A 181      -9.776  11.904   7.618  1.00 93.25           C
ATOM   2659  HB  ILE A 181     -10.358  11.002   7.426  1.00 93.25           H
ATOM   2660  CG1 ILE A 181      -9.936  12.812   6.397  1.00 93.25           C
ATOM   2661 1HG1 ILE A 181      -9.436  13.763   6.580  1.00 93.25           H
ATOM   2662 2HG1 ILE A 181      -9.449  12.357   5.535  1.00 93.25           H
ATOM   2663  CG2 ILE A 181     -10.342  12.544   8.887  1.00 93.25           C
ATOM   2664 1HG2 ILE A 181     -10.283  11.833   9.711  1.00 93.25           H
ATOM   2665 2HG2 ILE A 181      -9.762  13.434   9.134  1.00 93.25           H
ATOM   2666 3HG2 ILE A 181     -11.382  12.823   8.721  1.00 93.25           H
ATOM   2667  CD1 ILE A 181     -11.414  13.057   6.085  1.00 93.25           C
ATOM   2668 1HD1 ILE A 181     -11.904  12.106   5.880  1.00 93.25           H
ATOM   2669 2HD1 ILE A 181     -11.891  13.534   6.941  1.00 93.25           H
ATOM   2670 3HD1 ILE A 181     -11.498  13.705   5.213  1.00 93.25           H
ATOM   2671  HN  ILE A 181      -8.646  10.237   6.189  1.00 93.25           H
ATOM   2672  N   PRO A 182      -8.412   9.699   9.490  1.00 91.09           N
ATOM   2673  CA  PRO A 182      -8.230   9.133  10.829  1.00 91.09           C
ATOM   2674  C   PRO A 182      -6.792   9.238  11.309  1.00 91.09           C
ATOM   2675  O   PRO A 182      -6.540   9.633  12.446  1.00 91.09           O
ATOM   2676  HA  PRO A 182      -8.815   9.697  11.556  1.00 91.09           H
ATOM   2677  CB  PRO A 182      -8.671   7.677  10.670  1.00 91.09           C
ATOM   2678 1HB  PRO A 182      -7.830   7.028  10.425  1.00 91.09           H
ATOM   2679 2HB  PRO A 182      -9.115   7.289  11.587  1.00 91.09           H
ATOM   2680  CG  PRO A 182      -9.686   7.737   9.535  1.00 91.09           C
ATOM   2681 1HG  PRO A 182      -9.829   6.762   9.068  1.00 91.09           H
ATOM   2682 2HG  PRO A 182     -10.667   8.056   9.885  1.00 91.09           H
ATOM   2683  CD  PRO A 182      -9.066   8.742   8.578  1.00 91.09           C
ATOM   2684 1HD  PRO A 182      -8.347   8.273   7.907  1.00 91.09           H
ATOM   2685 2HD  PRO A 182      -9.818   9.220   7.950  1.00 91.09           H
ATOM   2686  N   GLU A 183      -5.877   8.879  10.420  1.00 91.73           N
ATOM   2687  CA  GLU A 183      -4.464   8.877  10.759  1.00 91.73           C
ATOM   2688  C   GLU A 183      -4.009  10.286  11.142  1.00 91.73           C
ATOM   2689  O   GLU A 183      -3.238  10.458  12.085  1.00 91.73           O
ATOM   2690  HA  GLU A 183      -4.373   8.212  11.618  1.00 91.73           H
ATOM   2691  CB  GLU A 183      -3.624   8.324   9.605  1.00 91.73           C
ATOM   2692 1HB  GLU A 183      -4.010   8.699   8.657  1.00 91.73           H
ATOM   2693 2HB  GLU A 183      -2.574   8.564   9.768  1.00 91.73           H
ATOM   2694  CG  GLU A 183      -3.713   6.798   9.545  1.00 91.73           C
ATOM   2695 1HG  GLU A 183      -2.955   6.413   8.864  1.00 91.73           H
ATOM   2696 2HG  GLU A 183      -3.501   6.378  10.528  1.00 91.73           H
ATOM   2697  CD  GLU A 183      -5.100   6.347   9.081  1.00 91.73           C
ATOM   2698  OE1 GLU A 183      -5.412   5.157   9.298  1.00 91.73           O
ATOM   2699  OE2 GLU A 183      -5.816   7.204   8.518  1.00 91.73           O
ATOM   2700  HN  GLU A 183      -6.088   8.593   9.485  1.00 91.73           H
ATOM   2701  N   ILE A 184      -4.505  11.259  10.391  1.00 93.94           N
ATOM   2702  CA  ILE A 184      -4.062  12.633  10.557  1.00 93.94           C
ATOM   2703  C   ILE A 184      -4.482  13.136  11.940  1.00 93.94           C
ATOM   2704  O   ILE A 184      -3.754  13.898  12.575  1.00 93.94           O
ATOM   2705  HA  ILE A 184      -2.973  12.633  10.506  1.00 93.94           H
ATOM   2706  CB  ILE A 184      -4.570  13.502   9.406  1.00 93.94           C
ATOM   2707  HB  ILE A 184      -5.652  13.391   9.345  1.00 93.94           H
ATOM   2708  CG1 ILE A 184      -3.991  13.034   8.069  1.00 93.94           C
ATOM   2709 1HG1 ILE A 184      -2.916  13.212   8.052  1.00 93.94           H
ATOM   2710 2HG1 ILE A 184      -4.138  11.960   7.961  1.00 93.94           H
ATOM   2711  CG2 ILE A 184      -4.282  14.982   9.668  1.00 93.94           C
ATOM   2712 1HG2 ILE A 184      -4.781  15.292  10.586  1.00 93.94           H
ATOM   2713 2HG2 ILE A 184      -3.207  15.131   9.771  1.00 93.94           H
ATOM   2714 3HG2 ILE A 184      -4.653  15.578   8.834  1.00 93.94           H
ATOM   2715  CD1 ILE A 184      -4.653  13.765   6.899  1.00 93.94           C
ATOM   2716 1HD1 ILE A 184      -5.725  13.565   6.905  1.00 93.94           H
ATOM   2717 2HD1 ILE A 184      -4.483  14.837   6.997  1.00 93.94           H
ATOM   2718 3HD1 ILE A 184      -4.224  13.413   5.961  1.00 93.94           H
ATOM   2719  HN  ILE A 184      -5.196  11.121   9.682  1.00 93.94           H
ATOM   2720  N   LEU A 185      -5.655  12.690  12.365  1.00 93.10           N
ATOM   2721  CA  LEU A 185      -6.274  13.235  13.562  1.00 93.10           C
ATOM   2722  C   LEU A 185      -5.563  12.678  14.797  1.00 93.10           C
ATOM   2723  O   LEU A 185      -5.161  13.434  15.680  1.00 93.10           O
ATOM   2724  HA  LEU A 185      -6.132  14.315  13.540  1.00 93.10           H
ATOM   2725  CB  LEU A 185      -7.782  12.976  13.551  1.00 93.10           C
ATOM   2726 1HB  LEU A 185      -7.947  11.918  13.346  1.00 93.10           H
ATOM   2727 2HB  LEU A 185      -8.171  13.172  14.550  1.00 93.10           H
ATOM   2728  CG  LEU A 185      -8.595  13.794  12.546  1.00 93.10           C
ATOM   2729  HG  LEU A 185      -8.238  13.558  11.544  1.00 93.10           H
ATOM   2730  CD1 LEU A 185     -10.076  13.413  12.600  1.00 93.10           C
ATOM   2731 1HD1 LEU A 185     -10.187  12.355  12.361  1.00 93.10           H
ATOM   2732 2HD1 LEU A 185     -10.464  13.602  13.601  1.00 93.10           H
ATOM   2733 3HD1 LEU A 185     -10.631  14.009  11.876  1.00 93.10           H
ATOM   2734  CD2 LEU A 185      -8.382  15.294  12.760  1.00 93.10           C
ATOM   2735 1HD2 LEU A 185      -8.696  15.566  13.768  1.00 93.10           H
ATOM   2736 2HD2 LEU A 185      -7.326  15.533  12.632  1.00 93.10           H
ATOM   2737 3HD2 LEU A 185      -8.972  15.852  12.033  1.00 93.10           H
ATOM   2738  HN  LEU A 185      -6.179  11.972  11.908  1.00 93.10           H
ATOM   2739  N   TYR A 186      -5.430  11.360  14.820  1.00 91.87           N
ATOM   2740  CA  TYR A 186      -5.118  10.660  16.054  1.00 91.87           C
ATOM   2741  C   TYR A 186      -3.613  10.416  16.181  1.00 91.87           C
ATOM   2742  O   TYR A 186      -3.134  10.004  17.236  1.00 91.87           O
ATOM   2743  HA  TYR A 186      -5.449  11.282  16.886  1.00 91.87           H
ATOM   2744  CB  TYR A 186      -5.836   9.312  15.968  1.00 91.87           C
ATOM   2745 1HB  TYR A 186      -5.460   8.766  15.103  1.00 91.87           H
ATOM   2746 2HB  TYR A 186      -5.587   8.722  16.850  1.00 91.87           H
ATOM   2747  CG  TYR A 186      -7.359   9.424  15.861  1.00 91.87           C
ATOM   2748  CD1 TYR A 186      -8.053  10.242  16.728  1.00 91.87           C
ATOM   2749  HD1 TYR A 186      -7.518  10.809  17.489  1.00 91.87           H
ATOM   2750  CD2 TYR A 186      -8.037   8.706  14.897  1.00 91.87           C
ATOM   2751  HD2 TYR A 186      -7.488   8.059  14.212  1.00 91.87           H
ATOM   2752  CE1 TYR A 186      -9.486  10.348  16.626  1.00 91.87           C
ATOM   2753  HE1 TYR A 186     -10.047  10.990  17.305  1.00 91.87           H
ATOM   2754  CE2 TYR A 186      -9.469   8.811  14.795  1.00 91.87           C
ATOM   2755  HE2 TYR A 186     -10.017   8.250  14.039  1.00 91.87           H
ATOM   2756  CZ  TYR A 186     -10.123   9.627  15.665  1.00 91.87           C
ATOM   2757  OH  TYR A 186     -11.476   9.726  15.569  1.00 91.87           O
ATOM   2758  HH  TYR A 186     -11.822  10.364  16.258  1.00 91.87           H
ATOM   2759  HN  TYR A 186      -5.532  10.774  14.016  1.00 91.87           H
ATOM   2760  N   SER A 187      -2.909  10.679  15.089  1.00 92.92           N
ATOM   2761  CA  SER A 187      -1.460  10.571  15.089  1.00 92.92           C
ATOM   2762  C   SER A 187      -0.854  11.647  15.991  1.00 92.92           C
ATOM   2763  O   SER A 187      -1.046  12.839  15.756  1.00 92.92           O
ATOM   2764  HA  SER A 187      -1.245   9.577  15.482  1.00 92.92           H
ATOM   2765  CB  SER A 187      -0.900  10.690  13.670  1.00 92.92           C
ATOM   2766 1HB  SER A 187      -1.244  11.621  13.222  1.00 92.92           H
ATOM   2767 2HB  SER A 187       0.188  10.740  13.714  1.00 92.92           H
ATOM   2768  OG  SER A 187      -1.291   9.594  12.848  1.00 92.92           O
ATOM   2769  HG  SER A 187      -1.804   9.927  12.056  1.00 92.92           H
ATOM   2770  HN  SER A 187      -3.312  10.962  14.219  1.00 92.92           H
ATOM   2771  N   GLN A 188      -0.136  11.188  17.006  1.00 92.10           N
ATOM   2772  CA  GLN A 188       0.614  12.093  17.861  1.00 92.10           C
ATOM   2773  C   GLN A 188       1.876  11.404  18.384  1.00 92.10           C
ATOM   2774  O   GLN A 188       2.052  10.201  18.203  1.00 92.10           O
ATOM   2775  HA  GLN A 188       0.888  12.934  17.224  1.00 92.10           H
ATOM   2776  CB  GLN A 188      -0.253  12.599  19.016  1.00 92.10           C
ATOM   2777 1HB  GLN A 188       0.293  13.355  19.581  1.00 92.10           H
ATOM   2778 2HB  GLN A 188      -1.147  13.082  18.620  1.00 92.10           H
ATOM   2779  CG  GLN A 188      -0.655  11.452  19.944  1.00 92.10           C
ATOM   2780 1HG  GLN A 188      -1.192  10.691  19.377  1.00 92.10           H
ATOM   2781 2HG  GLN A 188       0.238  10.976  20.349  1.00 92.10           H
ATOM   2782  CD  GLN A 188      -1.535  11.956  21.090  1.00 92.10           C
ATOM   2783  OE1 GLN A 188      -2.103  13.034  21.042  1.00 92.10           O
ATOM   2784  NE2 GLN A 188      -1.614  11.118  22.120  1.00 92.10           N
ATOM   2785 1HE2 GLN A 188      -1.123  10.247  22.095  1.00 92.10           H
ATOM   2786 2HE2 GLN A 188      -2.166  11.358  22.918  1.00 92.10           H
ATOM   2787  HN  GLN A 188      -0.061  10.221  17.245  1.00 92.10           H
ATOM   2788  N   ILE A 189       2.723  12.198  19.023  1.00 92.17           N
ATOM   2789  CA  ILE A 189       3.925  11.667  19.642  1.00 92.17           C
ATOM   2790  C   ILE A 189       3.622  11.285  21.092  1.00 92.17           C
ATOM   2791  O   ILE A 189       3.089  12.093  21.852  1.00 92.17           O
ATOM   2792  HA  ILE A 189       4.201  10.764  19.097  1.00 92.17           H
ATOM   2793  CB  ILE A 189       5.084  12.655  19.496  1.00 92.17           C
ATOM   2794  HB  ILE A 189       4.791  13.596  19.961  1.00 92.17           H
ATOM   2795  CG1 ILE A 189       5.372  12.949  18.022  1.00 92.17           C
ATOM   2796 1HG1 ILE A 189       5.749  12.050  17.535  1.00 92.17           H
ATOM   2797 2HG1 ILE A 189       4.447  13.222  17.515  1.00 92.17           H
ATOM   2798  CG2 ILE A 189       6.328  12.155  20.234  1.00 92.17           C
ATOM   2799 1HG2 ILE A 189       6.099  12.038  21.293  1.00 92.17           H
ATOM   2800 2HG2 ILE A 189       6.633  11.194  19.820  1.00 92.17           H
ATOM   2801 3HG2 ILE A 189       7.136  12.876  20.114  1.00 92.17           H
ATOM   2802  CD1 ILE A 189       6.392  14.080  17.878  1.00 92.17           C
ATOM   2803 1HD1 ILE A 189       6.001  14.984  18.345  1.00 92.17           H
ATOM   2804 2HD1 ILE A 189       7.324  13.794  18.366  1.00 92.17           H
ATOM   2805 3HD1 ILE A 189       6.578  14.269  16.821  1.00 92.17           H
ATOM   2806  HN  ILE A 189       2.598  13.186  19.121  1.00 92.17           H
ATOM   2807  N   LYS A 190       3.973  10.054  21.432  1.00 87.41           N
ATOM   2808  CA  LYS A 190       3.848   9.592  22.804  1.00 87.41           C
ATOM   2809  C   LYS A 190       5.243   9.357  23.387  1.00 87.41           C
ATOM   2810  O   LYS A 190       6.082   8.712  22.760  1.00 87.41           O
ATOM   2811  HA  LYS A 190       3.365  10.386  23.373  1.00 87.41           H
ATOM   2812  CB  LYS A 190       2.937   8.365  22.875  1.00 87.41           C
ATOM   2813 1HB  LYS A 190       2.035   8.542  22.290  1.00 87.41           H
ATOM   2814 2HB  LYS A 190       3.441   7.506  22.430  1.00 87.41           H
ATOM   2815  CG  LYS A 190       2.558   8.046  24.323  1.00 87.41           C
ATOM   2816 1HG  LYS A 190       3.449   8.071  24.950  1.00 87.41           H
ATOM   2817 2HG  LYS A 190       1.881   8.812  24.702  1.00 87.41           H
ATOM   2818  CD  LYS A 190       1.892   6.673  24.426  1.00 87.41           C
ATOM   2819 1HD  LYS A 190       1.028   6.633  23.762  1.00 87.41           H
ATOM   2820 2HD  LYS A 190       2.586   5.902  24.092  1.00 87.41           H
ATOM   2821  CE  LYS A 190       1.451   6.384  25.862  1.00 87.41           C
ATOM   2822 1HE  LYS A 190       2.184   6.787  26.562  1.00 87.41           H
ATOM   2823 2HE  LYS A 190       0.505   6.885  26.067  1.00 87.41           H
ATOM   2824  NZ  LYS A 190       1.303   4.927  26.076  1.00 87.41           N
ATOM   2825 1HZ  LYS A 190       0.707   4.761  26.879  1.00 87.41           H
ATOM   2826 2HZ  LYS A 190       0.887   4.505  25.253  1.00 87.41           H
ATOM   2827 3HZ  LYS A 190       2.215   4.515  26.241  1.00 87.41           H
ATOM   2828  HN  LYS A 190       4.337   9.379  20.790  1.00 87.41           H
ATOM   2829  N   GLU A 191       5.448   9.893  24.582  1.00 84.49           N
ATOM   2830  CA  GLU A 191       6.682   9.651  25.309  1.00 84.49           C
ATOM   2831  C   GLU A 191       6.496   8.507  26.307  1.00 84.49           C
ATOM   2832  O   GLU A 191       5.580   8.538  27.128  1.00 84.49           O
ATOM   2833  HA  GLU A 191       7.413   9.366  24.552  1.00 84.49           H
ATOM   2834  CB  GLU A 191       7.161  10.921  26.014  1.00 84.49           C
ATOM   2835 1HB  GLU A 191       6.323  11.394  26.527  1.00 84.49           H
ATOM   2836 2HB  GLU A 191       7.992  10.682  26.677  1.00 84.49           H
ATOM   2837  CG  GLU A 191       7.694  11.941  25.006  1.00 84.49           C
ATOM   2838 1HG  GLU A 191       8.466  11.480  24.390  1.00 84.49           H
ATOM   2839 2HG  GLU A 191       6.891  12.247  24.334  1.00 84.49           H
ATOM   2840  CD  GLU A 191       8.265  13.169  25.717  1.00 84.49           C
ATOM   2841  OE1 GLU A 191       8.748  14.069  24.997  1.00 84.49           O
ATOM   2842  OE2 GLU A 191       8.207  13.179  26.966  1.00 84.49           O
ATOM   2843  HN  GLU A 191       4.789  10.481  25.051  1.00 84.49           H
ATOM   2844  N   GLU A 192       7.378   7.523  26.203  1.00 76.59           N
ATOM   2845  CA  GLU A 192       7.248   6.315  26.999  1.00 76.59           C
ATOM   2846  C   GLU A 192       8.621   5.857  27.497  1.00 76.59           C
ATOM   2847  O   GLU A 192       9.491   5.513  26.698  1.00 76.59           O
ATOM   2848  HA  GLU A 192       6.621   6.592  27.846  1.00 76.59           H
ATOM   2849  CB  GLU A 192       6.556   5.206  26.204  1.00 76.59           C
ATOM   2850 1HB  GLU A 192       5.563   5.538  25.900  1.00 76.59           H
ATOM   2851 2HB  GLU A 192       7.185   4.907  25.366  1.00 76.59           H
ATOM   2852  CG  GLU A 192       6.359   3.956  27.063  1.00 76.59           C
ATOM   2853 1HG  GLU A 192       6.819   3.098  26.574  1.00 76.59           H
ATOM   2854 2HG  GLU A 192       6.863   4.085  28.021  1.00 76.59           H
ATOM   2855  CD  GLU A 192       4.872   3.680  27.297  1.00 76.59           C
ATOM   2856  OE1 GLU A 192       4.553   3.187  28.401  1.00 76.59           O
ATOM   2857  OE2 GLU A 192       4.088   3.968  26.367  1.00 76.59           O
ATOM   2858  HN  GLU A 192       8.168   7.544  25.591  1.00 76.59           H
ATOM   2859  N   SER A 193       8.771   5.867  28.813  1.00 72.91           N
ATOM   2860  CA  SER A 193       9.996   5.387  29.430  1.00 72.91           C
ATOM   2861  C   SER A 193      11.203   6.112  28.832  1.00 72.91           C
ATOM   2862  O   SER A 193      12.273   5.525  28.682  1.00 72.91           O
ATOM   2863  HA  SER A 193       9.896   5.619  30.490  1.00 72.91           H
ATOM   2864  CB  SER A 193      10.145   3.874  29.253  1.00 72.91           C
ATOM   2865 1HB  SER A 193      11.147   3.571  29.554  1.00 72.91           H
ATOM   2866 2HB  SER A 193       9.445   3.361  29.912  1.00 72.91           H
ATOM   2867  OG  SER A 193       9.912   3.469  27.907  1.00 72.91           O
ATOM   2868  HG  SER A 193       8.996   3.077  27.821  1.00 72.91           H
ATOM   2869  HN  SER A 193       8.076   6.196  29.453  1.00 72.91           H
ATOM   2870  N   GLY A 194      10.990   7.379  28.508  1.00 76.73           N
ATOM   2871  CA  GLY A 194      12.063   8.208  27.983  1.00 76.73           C
ATOM   2872  C   GLY A 194      12.260   7.966  26.486  1.00 76.73           C
ATOM   2873  O   GLY A 194      13.232   8.439  25.899  1.00 76.73           O
ATOM   2874 1HA  GLY A 194      11.834   9.259  28.159  1.00 76.73           H
ATOM   2875 2HA  GLY A 194      12.989   7.990  28.515  1.00 76.73           H
ATOM   2876  HN  GLY A 194      10.107   7.839  28.598  1.00 76.73           H
ATOM   2877  N   ILE A 195      11.321   7.229  25.909  1.00 84.32           N
ATOM   2878  CA  ILE A 195      11.351   6.962  24.481  1.00 84.32           C
ATOM   2879  C   ILE A 195      10.162   7.655  23.812  1.00 84.32           C
ATOM   2880  O   ILE A 195       9.016   7.453  24.212  1.00 84.32           O
ATOM   2881  HA  ILE A 195      12.270   7.396  24.087  1.00 84.32           H
ATOM   2882  CB  ILE A 195      11.412   5.456  24.219  1.00 84.32           C
ATOM   2883  HB  ILE A 195      10.578   4.985  24.738  1.00 84.32           H
ATOM   2884  CG1 ILE A 195      12.698   4.852  24.788  1.00 84.32           C
ATOM   2885 1HG1 ILE A 195      13.547   5.146  24.171  1.00 84.32           H
ATOM   2886 2HG1 ILE A 195      12.878   5.249  25.788  1.00 84.32           H
ATOM   2887  CG2 ILE A 195      11.248   5.152  22.728  1.00 84.32           C
ATOM   2888 1HG2 ILE A 195      10.284   5.527  22.385  1.00 84.32           H
ATOM   2889 2HG2 ILE A 195      12.047   5.637  22.168  1.00 84.32           H
ATOM   2890 3HG2 ILE A 195      11.295   4.075  22.570  1.00 84.32           H
ATOM   2891  CD1 ILE A 195      12.607   3.326  24.847  1.00 84.32           C
ATOM   2892 1HD1 ILE A 195      11.772   3.036  25.485  1.00 84.32           H
ATOM   2893 2HD1 ILE A 195      12.451   2.932  23.843  1.00 84.32           H
ATOM   2894 3HD1 ILE A 195      13.534   2.923  25.256  1.00 84.32           H
ATOM   2895  HN  ILE A 195      10.552   6.819  26.400  1.00 84.32           H
ATOM   2896  N   ALA A 196      10.475   8.457  22.805  1.00 90.46           N
ATOM   2897  CA  ALA A 196       9.443   9.116  22.024  1.00 90.46           C
ATOM   2898  C   ALA A 196       8.948   8.164  20.934  1.00 90.46           C
ATOM   2899  O   ALA A 196       9.748   7.596  20.191  1.00 90.46           O
ATOM   2900  HA  ALA A 196       8.615   9.347  22.695  1.00 90.46           H
ATOM   2901  CB  ALA A 196       9.992  10.424  21.451  1.00 90.46           C
ATOM   2902 1HB  ALA A 196      10.302  11.077  22.267  1.00 90.46           H
ATOM   2903 2HB  ALA A 196      10.849  10.209  20.812  1.00 90.46           H
ATOM   2904 3HB  ALA A 196       9.217  10.918  20.865  1.00 90.46           H
ATOM   2905  HN  ALA A 196      11.413   8.659  22.522  1.00 90.46           H
ATOM   2906  N   ILE A 197       7.633   8.018  20.872  1.00 89.40           N
ATOM   2907  CA  ILE A 197       7.026   7.094  19.928  1.00 89.40           C
ATOM   2908  C   ILE A 197       5.942   7.824  19.132  1.00 89.40           C
ATOM   2909  O   ILE A 197       5.077   8.479  19.711  1.00 89.40           O
ATOM   2910  HA  ILE A 197       7.805   6.774  19.237  1.00 89.40           H
ATOM   2911  CB  ILE A 197       6.521   5.844  20.652  1.00 89.40           C
ATOM   2912  HB  ILE A 197       5.822   6.158  21.427  1.00 89.40           H
ATOM   2913  CG1 ILE A 197       7.670   5.112  21.348  1.00 89.40           C
ATOM   2914 1HG1 ILE A 197       8.370   4.736  20.602  1.00 89.40           H
ATOM   2915 2HG1 ILE A 197       8.220   5.809  21.980  1.00 89.40           H
ATOM   2916  CG2 ILE A 197       5.754   4.930  19.695  1.00 89.40           C
ATOM   2917 1HG2 ILE A 197       4.898   5.467  19.286  1.00 89.40           H
ATOM   2918 2HG2 ILE A 197       6.411   4.621  18.882  1.00 89.40           H
ATOM   2919 3HG2 ILE A 197       5.406   4.049  20.235  1.00 89.40           H
ATOM   2920  CD1 ILE A 197       7.146   3.951  22.195  1.00 89.40           C
ATOM   2921 1HD1 ILE A 197       6.464   4.334  22.955  1.00 89.40           H
ATOM   2922 2HD1 ILE A 197       6.617   3.244  21.556  1.00 89.40           H
ATOM   2923 3HD1 ILE A 197       7.983   3.447  22.679  1.00 89.40           H
ATOM   2924  HN  ILE A 197       6.987   8.516  21.450  1.00 89.40           H
ATOM   2925  N   CYS A 198       6.025   7.687  17.817  1.00 91.90           N
ATOM   2926  CA  CYS A 198       4.957   8.149  16.947  1.00 91.90           C
ATOM   2927  C   CYS A 198       3.874   7.068  16.901  1.00 91.90           C
ATOM   2928  O   CYS A 198       4.081   6.002  16.325  1.00 91.90           O
ATOM   2929  HA  CYS A 198       4.569   9.067  17.389  1.00 91.90           H
ATOM   2930  CB  CYS A 198       5.475   8.498  15.551  1.00 91.90           C
ATOM   2931 1HB  CYS A 198       6.105   9.386  15.599  1.00 91.90           H
ATOM   2932 2HB  CYS A 198       6.096   7.687  15.171  1.00 91.90           H
ATOM   2933  SG  CYS A 198       4.069   8.791  14.417  1.00 91.90           S
ATOM   2934  HN  CYS A 198       6.802   7.269  17.346  1.00 91.90           H
ATOM   2935  N   THR A 199       2.743   7.383  17.515  1.00 91.19           N
ATOM   2936  CA  THR A 199       1.640   6.439  17.579  1.00 91.19           C
ATOM   2937  C   THR A 199       0.307   7.163  17.379  1.00 91.19           C
ATOM   2938  O   THR A 199       0.249   8.390  17.428  1.00 91.19           O
ATOM   2939  HA  THR A 199       1.745   5.730  16.758  1.00 91.19           H
ATOM   2940  CB  THR A 199       1.732   5.694  18.913  1.00 91.19           C
ATOM   2941  HB  THR A 199       2.755   5.372  19.108  1.00 91.19           H
ATOM   2942  OG1 THR A 199       0.771   4.649  18.794  1.00 91.19           O
ATOM   2943  HG1 THR A 199       0.909   3.973  19.518  1.00 91.19           H
ATOM   2944  CG2 THR A 199       1.227   6.533  20.088  1.00 91.19           C
ATOM   2945 1HG2 THR A 199       0.183   6.798  19.924  1.00 91.19           H
ATOM   2946 2HG2 THR A 199       1.824   7.441  20.169  1.00 91.19           H
ATOM   2947 3HG2 THR A 199       1.315   5.957  21.010  1.00 91.19           H
ATOM   2948  HN  THR A 199       2.574   8.261  17.962  1.00 91.19           H
ATOM   2949  N   MET A 200      -0.733   6.371  17.157  1.00 91.23           N
ATOM   2950  CA  MET A 200      -2.091   6.882  17.229  1.00 91.23           C
ATOM   2951  C   MET A 200      -2.662   6.724  18.640  1.00 91.23           C
ATOM   2952  O   MET A 200      -2.531   5.664  19.251  1.00 91.23           O
ATOM   2953  HA  MET A 200      -2.021   7.939  16.975  1.00 91.23           H
ATOM   2954  CB  MET A 200      -2.973   6.127  16.233  1.00 91.23           C
ATOM   2955 1HB  MET A 200      -2.908   5.056  16.423  1.00 91.23           H
ATOM   2956 2HB  MET A 200      -4.016   6.413  16.376  1.00 91.23           H
ATOM   2957  CG  MET A 200      -2.550   6.422  14.793  1.00 91.23           C
ATOM   2958 1HG  MET A 200      -2.605   7.494  14.601  1.00 91.23           H
ATOM   2959 2HG  MET A 200      -1.513   6.123  14.641  1.00 91.23           H
ATOM   2960  SD  MET A 200      -3.609   5.546  13.654  1.00 91.23           S
ATOM   2961  CE  MET A 200      -3.327   3.869  14.196  1.00 91.23           C
ATOM   2962 1HE  MET A 200      -2.269   3.626  14.093  1.00 91.23           H
ATOM   2963 2HE  MET A 200      -3.622   3.770  15.240  1.00 91.23           H
ATOM   2964 3HE  MET A 200      -3.917   3.185  13.585  1.00 91.23           H
ATOM   2965  HN  MET A 200      -0.658   5.399  16.933  1.00 91.23           H
ATOM   2966  N   VAL A 201      -3.284   7.793  19.115  1.00 91.69           N
ATOM   2967  CA  VAL A 201      -3.967   7.753  20.397  1.00 91.69           C
ATOM   2968  C   VAL A 201      -5.437   8.125  20.199  1.00 91.69           C
ATOM   2969  O   VAL A 201      -5.746   9.145  19.585  1.00 91.69           O
ATOM   2970  HA  VAL A 201      -3.910   6.730  20.768  1.00 91.69           H
ATOM   2971  CB  VAL A 201      -3.250   8.661  21.399  1.00 91.69           C
ATOM   2972  HB  VAL A 201      -3.295   9.681  21.019  1.00 91.69           H
ATOM   2973  CG1 VAL A 201      -3.950   8.635  22.760  1.00 91.69           C
ATOM   2974 1HG1 VAL A 201      -4.978   8.982  22.646  1.00 91.69           H
ATOM   2975 2HG1 VAL A 201      -3.951   7.617  23.149  1.00 91.69           H
ATOM   2976 3HG1 VAL A 201      -3.421   9.289  23.453  1.00 91.69           H
ATOM   2977  CG2 VAL A 201      -1.776   8.274  21.534  1.00 91.69           C
ATOM   2978 1HG2 VAL A 201      -1.702   7.243  21.880  1.00 91.69           H
ATOM   2979 2HG2 VAL A 201      -1.286   8.368  20.565  1.00 91.69           H
ATOM   2980 3HG2 VAL A 201      -1.291   8.935  22.252  1.00 91.69           H
ATOM   2981  HN  VAL A 201      -3.326   8.672  18.641  1.00 91.69           H
ATOM   2982  N   TYR A 202      -6.306   7.277  20.730  1.00 90.42           N
ATOM   2983  CA  TYR A 202      -7.734   7.437  20.516  1.00 90.42           C
ATOM   2984  C   TYR A 202      -8.396   8.116  21.717  1.00 90.42           C
ATOM   2985  O   TYR A 202      -8.504   7.522  22.789  1.00 90.42           O
ATOM   2986  HA  TYR A 202      -7.875   8.060  19.633  1.00 90.42           H
ATOM   2987  CB  TYR A 202      -8.299   6.022  20.370  1.00 90.42           C
ATOM   2988 1HB  TYR A 202      -8.026   5.440  21.250  1.00 90.42           H
ATOM   2989 2HB  TYR A 202      -9.388   6.077  20.350  1.00 90.42           H
ATOM   2990  CG  TYR A 202      -7.817   5.286  19.118  1.00 90.42           C
ATOM   2991  CD1 TYR A 202      -8.440   5.504  17.906  1.00 90.42           C
ATOM   2992  HD1 TYR A 202      -9.275   6.201  17.841  1.00 90.42           H
ATOM   2993  CD2 TYR A 202      -6.759   4.404  19.202  1.00 90.42           C
ATOM   2994  HD2 TYR A 202      -6.267   4.231  20.159  1.00 90.42           H
ATOM   2995  CE1 TYR A 202      -7.986   4.811  16.729  1.00 90.42           C
ATOM   2996  HE1 TYR A 202      -8.469   4.974  15.765  1.00 90.42           H
ATOM   2997  CE2 TYR A 202      -6.305   3.711  18.024  1.00 90.42           C
ATOM   2998  HE2 TYR A 202      -5.471   3.011  18.076  1.00 90.42           H
ATOM   2999  CZ  TYR A 202      -6.941   3.949  16.845  1.00 90.42           C
ATOM   3000  OH  TYR A 202      -6.512   3.294  15.733  1.00 90.42           O
ATOM   3001  HH  TYR A 202      -7.257   3.223  15.070  1.00 90.42           H
ATOM   3002  HN  TYR A 202      -6.048   6.494  21.296  1.00 90.42           H
ATOM   3003  N   PRO A 203      -8.848   9.367  21.562  1.00 80.28           N
ATOM   3004  CA  PRO A 203      -9.483  10.084  22.671  1.00 80.28           C
ATOM   3005  C   PRO A 203     -10.833   9.493  23.042  1.00 80.28           C
ATOM   3006  O   PRO A 203     -11.358   8.638  22.330  1.00 80.28           O
ATOM   3007  HA  PRO A 203      -8.876   9.994  23.572  1.00 80.28           H
ATOM   3008  CB  PRO A 203      -9.614  11.516  22.150  1.00 80.28           C
ATOM   3009 1HB  PRO A 203     -10.501  12.008  22.548  1.00 80.28           H
ATOM   3010 2HB  PRO A 203      -8.757  12.127  22.434  1.00 80.28           H
ATOM   3011  CG  PRO A 203      -9.699  11.346  20.660  1.00 80.28           C
ATOM   3012 1HG  PRO A 203     -10.723  11.143  20.344  1.00 80.28           H
ATOM   3013 2HG  PRO A 203      -9.380  12.250  20.141  1.00 80.28           H
ATOM   3014  CD  PRO A 203      -8.795  10.191  20.340  1.00 80.28           C
ATOM   3015 1HD  PRO A 203      -9.143   9.639  19.468  1.00 80.28           H
ATOM   3016 2HD  PRO A 203      -7.780  10.524  20.124  1.00 80.28           H
ATOM   3017  N   SER A 204     -11.365   9.968  24.159  1.00 70.11           N
ATOM   3018  CA  SER A 204     -12.755   9.711  24.495  1.00 70.11           C
ATOM   3019  C   SER A 204     -12.867   8.415  25.300  1.00 70.11           C
ATOM   3020  O   SER A 204     -11.967   7.577  25.263  1.00 70.11           O
ATOM   3021  HA  SER A 204     -13.069  10.564  25.096  1.00 70.11           H
ATOM   3022  CB  SER A 204     -13.620   9.630  23.235  1.00 70.11           C
ATOM   3023 1HB  SER A 204     -14.647   9.899  23.483  1.00 70.11           H
ATOM   3024 2HB  SER A 204     -13.267  10.359  22.506  1.00 70.11           H
ATOM   3025  OG  SER A 204     -13.597   8.329  22.655  1.00 70.11           O
ATOM   3026  HG  SER A 204     -14.149   8.317  21.821  1.00 70.11           H
ATOM   3027  HN  SER A 204     -10.864  10.519  24.826  1.00 70.11           H
ATOM   3028  N   ASP A 205     -13.980   8.291  26.008  1.00 67.26           N
ATOM   3029  CA  ASP A 205     -14.253   7.082  26.767  1.00 67.26           C
ATOM   3030  C   ASP A 205     -14.450   5.912  25.801  1.00 67.26           C
ATOM   3031  O   ASP A 205     -14.338   4.752  26.195  1.00 67.26           O
ATOM   3032  HA  ASP A 205     -13.386   6.948  27.413  1.00 67.26           H
ATOM   3033  CB  ASP A 205     -15.530   7.230  27.597  1.00 67.26           C
ATOM   3034 1HB  ASP A 205     -16.349   7.557  26.957  1.00 67.26           H
ATOM   3035 2HB  ASP A 205     -15.815   6.261  28.008  1.00 67.26           H
ATOM   3036  CG  ASP A 205     -15.332   8.234  28.734  1.00 67.26           C
ATOM   3037  OD1 ASP A 205     -14.273   8.143  29.393  1.00 67.26           O
ATOM   3038  OD2 ASP A 205     -16.243   9.069  28.919  1.00 67.26           O
ATOM   3039  HN  ASP A 205     -14.686   8.996  26.068  1.00 67.26           H
ATOM   3040  N   GLU A 206     -14.739   6.257  24.555  1.00 83.42           N
ATOM   3041  CA  GLU A 206     -15.048   5.252  23.552  1.00 83.42           C
ATOM   3042  C   GLU A 206     -13.823   4.980  22.678  1.00 83.42           C
ATOM   3043  O   GLU A 206     -13.956   4.555  21.531  1.00 83.42           O
ATOM   3044  HA  GLU A 206     -15.309   4.354  24.113  1.00 83.42           H
ATOM   3045  CB  GLU A 206     -16.247   5.677  22.701  1.00 83.42           C
ATOM   3046 1HB  GLU A 206     -16.053   6.653  22.256  1.00 83.42           H
ATOM   3047 2HB  GLU A 206     -16.466   4.904  21.965  1.00 83.42           H
ATOM   3048  CG  GLU A 206     -17.504   5.825  23.560  1.00 83.42           C
ATOM   3049 1HG  GLU A 206     -17.300   5.479  24.573  1.00 83.42           H
ATOM   3050 2HG  GLU A 206     -17.779   6.877  23.631  1.00 83.42           H
ATOM   3051  CD  GLU A 206     -18.669   5.028  22.968  1.00 83.42           C
ATOM   3052  OE1 GLU A 206     -19.395   4.404  23.771  1.00 83.42           O
ATOM   3053  OE2 GLU A 206     -18.806   5.060  21.726  1.00 83.42           O
ATOM   3054  HN  GLU A 206     -14.764   7.202  24.228  1.00 83.42           H
ATOM   3055  N   SER A 207     -12.657   5.238  23.252  1.00 88.74           N
ATOM   3056  CA  SER A 207     -11.412   5.092  22.516  1.00 88.74           C
ATOM   3057  C   SER A 207     -11.300   3.673  21.954  1.00 88.74           C
ATOM   3058  O   SER A 207     -10.788   3.477  20.853  1.00 88.74           O
ATOM   3059  HA  SER A 207     -11.467   5.820  21.708  1.00 88.74           H
ATOM   3060  CB  SER A 207     -10.207   5.407  23.405  1.00 88.74           C
ATOM   3061 1HB  SER A 207      -9.290   5.139  22.881  1.00 88.74           H
ATOM   3062 2HB  SER A 207     -10.165   6.480  23.592  1.00 88.74           H
ATOM   3063  OG  SER A 207     -10.263   4.711  24.647  1.00 88.74           O
ATOM   3064  HG  SER A 207      -9.568   5.069  25.271  1.00 88.74           H
ATOM   3065  HN  SER A 207     -12.555   5.540  24.199  1.00 88.74           H
ATOM   3066  N   THR A 208     -11.787   2.721  22.736  1.00 89.59           N
ATOM   3067  CA  THR A 208     -11.727   1.324  22.340  1.00 89.59           C
ATOM   3068  C   THR A 208     -12.599   1.082  21.105  1.00 89.59           C
ATOM   3069  O   THR A 208     -12.167   0.434  20.154  1.00 89.59           O
ATOM   3070  HA  THR A 208     -10.701   1.090  22.057  1.00 89.59           H
ATOM   3071  CB  THR A 208     -12.131   0.473  23.545  1.00 89.59           C
ATOM   3072  HB  THR A 208     -12.076  -0.590  23.308  1.00 89.59           H
ATOM   3073  OG1 THR A 208     -13.425   0.958  23.894  1.00 89.59           O
ATOM   3074  HG1 THR A 208     -13.892   0.296  24.481  1.00 89.59           H
ATOM   3075  CG2 THR A 208     -11.278   0.765  24.781  1.00 89.59           C
ATOM   3076 1HG2 THR A 208     -11.387   1.813  25.058  1.00 89.59           H
ATOM   3077 2HG2 THR A 208     -10.232   0.555  24.557  1.00 89.59           H
ATOM   3078 3HG2 THR A 208     -11.606   0.134  25.607  1.00 89.59           H
ATOM   3079  HN  THR A 208     -12.215   2.890  23.623  1.00 89.59           H
ATOM   3080  N   LYS A 209     -13.810   1.616  21.162  1.00 91.14           N
ATOM   3081  CA  LYS A 209     -14.742   1.476  20.056  1.00 91.14           C
ATOM   3082  C   LYS A 209     -14.139   2.113  18.802  1.00 91.14           C
ATOM   3083  O   LYS A 209     -14.220   1.547  17.713  1.00 91.14           O
ATOM   3084  HA  LYS A 209     -14.873   0.409  19.872  1.00 91.14           H
ATOM   3085  CB  LYS A 209     -16.112   2.041  20.435  1.00 91.14           C
ATOM   3086 1HB  LYS A 209     -15.996   3.044  20.846  1.00 91.14           H
ATOM   3087 2HB  LYS A 209     -16.731   2.133  19.542  1.00 91.14           H
ATOM   3088  CG  LYS A 209     -16.812   1.143  21.457  1.00 91.14           C
ATOM   3089 1HG  LYS A 209     -16.941   0.144  21.041  1.00 91.14           H
ATOM   3090 2HG  LYS A 209     -16.187   1.040  22.344  1.00 91.14           H
ATOM   3091  CD  LYS A 209     -18.174   1.718  21.851  1.00 91.14           C
ATOM   3092 1HD  LYS A 209     -18.046   2.723  22.254  1.00 91.14           H
ATOM   3093 2HD  LYS A 209     -18.804   1.808  20.966  1.00 91.14           H
ATOM   3094  CE  LYS A 209     -18.865   0.831  22.888  1.00 91.14           C
ATOM   3095 1HE  LYS A 209     -19.062  -0.152  22.461  1.00 91.14           H
ATOM   3096 2HE  LYS A 209     -18.207   0.681  23.743  1.00 91.14           H
ATOM   3097  NZ  LYS A 209     -20.135   1.447  23.334  1.00 91.14           N
ATOM   3098 1HZ  LYS A 209     -20.589   0.838  24.005  1.00 91.14           H
ATOM   3099 2HZ  LYS A 209     -19.941   2.343  23.767  1.00 91.14           H
ATOM   3100 3HZ  LYS A 209     -20.744   1.583  22.534  1.00 91.14           H
ATOM   3101  HN  LYS A 209     -14.156   2.136  21.943  1.00 91.14           H
ATOM   3102  N   LEU A 210     -13.548   3.283  18.998  1.00 91.93           N
ATOM   3103  CA  LEU A 210     -12.995   4.037  17.886  1.00 91.93           C
ATOM   3104  C   LEU A 210     -11.880   3.221  17.227  1.00 91.93           C
ATOM   3105  O   LEU A 210     -11.846   3.085  16.005  1.00 91.93           O
ATOM   3106  HA  LEU A 210     -13.794   4.181  17.159  1.00 91.93           H
ATOM   3107  CB  LEU A 210     -12.549   5.425  18.349  1.00 91.93           C
ATOM   3108 1HB  LEU A 210     -13.394   5.914  18.833  1.00 91.93           H
ATOM   3109 2HB  LEU A 210     -11.775   5.302  19.108  1.00 91.93           H
ATOM   3110  CG  LEU A 210     -12.012   6.356  17.260  1.00 91.93           C
ATOM   3111  HG  LEU A 210     -11.189   5.851  16.755  1.00 91.93           H
ATOM   3112  CD1 LEU A 210     -13.084   6.640  16.205  1.00 91.93           C
ATOM   3113 1HD1 LEU A 210     -13.396   5.703  15.743  1.00 91.93           H
ATOM   3114 2HD1 LEU A 210     -13.943   7.115  16.679  1.00 91.93           H
ATOM   3115 3HD1 LEU A 210     -12.676   7.303  15.443  1.00 91.93           H
ATOM   3116  CD2 LEU A 210     -11.449   7.643  17.866  1.00 91.93           C
ATOM   3117 1HD2 LEU A 210     -12.237   8.162  18.412  1.00 91.93           H
ATOM   3118 2HD2 LEU A 210     -10.635   7.397  18.548  1.00 91.93           H
ATOM   3119 3HD2 LEU A 210     -11.075   8.286  17.070  1.00 91.93           H
ATOM   3120  HN  LEU A 210     -13.445   3.714  19.894  1.00 91.93           H
ATOM   3121  N   LYS A 211     -10.996   2.701  18.065  1.00 92.14           N
ATOM   3122  CA  LYS A 211      -9.887   1.898  17.580  1.00 92.14           C
ATOM   3123  C   LYS A 211     -10.431   0.733  16.751  1.00 92.14           C
ATOM   3124  O   LYS A 211      -9.983   0.502  15.629  1.00 92.14           O
ATOM   3125  HA  LYS A 211      -9.284   2.532  16.930  1.00 92.14           H
ATOM   3126  CB  LYS A 211      -8.992   1.462  18.742  1.00 92.14           C
ATOM   3127 1HB  LYS A 211      -8.564   2.339  19.226  1.00 92.14           H
ATOM   3128 2HB  LYS A 211      -9.591   0.944  19.492  1.00 92.14           H
ATOM   3129  CG  LYS A 211      -7.870   0.543  18.255  1.00 92.14           C
ATOM   3130 1HG  LYS A 211      -8.289  -0.413  17.939  1.00 92.14           H
ATOM   3131 2HG  LYS A 211      -7.388   0.983  17.382  1.00 92.14           H
ATOM   3132  CD  LYS A 211      -6.833   0.313  19.356  1.00 92.14           C
ATOM   3133 1HD  LYS A 211      -6.482   1.273  19.736  1.00 92.14           H
ATOM   3134 2HD  LYS A 211      -7.295  -0.212  20.192  1.00 92.14           H
ATOM   3135  CE  LYS A 211      -5.646  -0.497  18.831  1.00 92.14           C
ATOM   3136 1HE  LYS A 211      -5.982  -1.487  18.523  1.00 92.14           H
ATOM   3137 2HE  LYS A 211      -5.230  -0.013  17.947  1.00 92.14           H
ATOM   3138  NZ  LYS A 211      -4.602  -0.623  19.872  1.00 92.14           N
ATOM   3139 1HZ  LYS A 211      -3.745  -0.965  19.453  1.00 92.14           H
ATOM   3140 2HZ  LYS A 211      -4.434   0.284  20.293  1.00 92.14           H
ATOM   3141 3HZ  LYS A 211      -4.913  -1.274  20.585  1.00 92.14           H
ATOM   3142  HN  LYS A 211     -11.029   2.820  19.058  1.00 92.14           H
ATOM   3143  N   SER A 212     -11.388   0.028  17.336  1.00 91.70           N
ATOM   3144  CA  SER A 212     -11.940  -1.157  16.702  1.00 91.70           C
ATOM   3145  C   SER A 212     -12.546  -0.790  15.345  1.00 91.70           C
ATOM   3146  O   SER A 212     -12.380  -1.520  14.369  1.00 91.70           O
ATOM   3147  HA  SER A 212     -11.097  -1.835  16.573  1.00 91.70           H
ATOM   3148  CB  SER A 212     -12.995  -1.818  17.592  1.00 91.70           C
ATOM   3149 1HB  SER A 212     -12.564  -2.024  18.572  1.00 91.70           H
ATOM   3150 2HB  SER A 212     -13.823  -1.127  17.747  1.00 91.70           H
ATOM   3151  OG  SER A 212     -13.487  -3.029  17.026  1.00 91.70           O
ATOM   3152  HG  SER A 212     -12.730  -3.661  16.859  1.00 91.70           H
ATOM   3153  HN  SER A 212     -11.785   0.255  18.226  1.00 91.70           H
ATOM   3154  N   ALA A 213     -13.235   0.342  15.327  1.00 92.10           N
ATOM   3155  CA  ALA A 213     -13.889   0.800  14.113  1.00 92.10           C
ATOM   3156  C   ALA A 213     -12.829   1.112  13.055  1.00 92.10           C
ATOM   3157  O   ALA A 213     -12.956   0.697  11.904  1.00 92.10           O
ATOM   3158  HA  ALA A 213     -14.524  -0.009  13.753  1.00 92.10           H
ATOM   3159  CB  ALA A 213     -14.768   2.011  14.433  1.00 92.10           C
ATOM   3160 1HB  ALA A 213     -15.522   1.729  15.168  1.00 92.10           H
ATOM   3161 2HB  ALA A 213     -14.149   2.813  14.837  1.00 92.10           H
ATOM   3162 3HB  ALA A 213     -15.258   2.355  13.522  1.00 92.10           H
ATOM   3163  HN  ALA A 213     -13.349   0.940  16.121  1.00 92.10           H
ATOM   3164  N   VAL A 214     -11.809   1.841  13.482  1.00 90.12           N
ATOM   3165  CA  VAL A 214     -10.760   2.266  12.571  1.00 90.12           C
ATOM   3166  C   VAL A 214     -10.050   1.034  12.006  1.00 90.12           C
ATOM   3167  O   VAL A 214      -9.722   0.990  10.822  1.00 90.12           O
ATOM   3168  HA  VAL A 214     -11.234   2.804  11.750  1.00 90.12           H
ATOM   3169  CB  VAL A 214      -9.808   3.230  13.282  1.00 90.12           C
ATOM   3170  HB  VAL A 214      -9.508   2.771  14.224  1.00 90.12           H
ATOM   3171  CG1 VAL A 214      -8.545   3.466  12.451  1.00 90.12           C
ATOM   3172 1HG1 VAL A 214      -8.030   2.518  12.295  1.00 90.12           H
ATOM   3173 2HG1 VAL A 214      -8.819   3.894  11.486  1.00 90.12           H
ATOM   3174 3HG1 VAL A 214      -7.886   4.155  12.979  1.00 90.12           H
ATOM   3175  CG2 VAL A 214     -10.507   4.552  13.605  1.00 90.12           C
ATOM   3176 1HG2 VAL A 214     -10.849   5.017  12.680  1.00 90.12           H
ATOM   3177 2HG2 VAL A 214     -11.362   4.362  14.254  1.00 90.12           H
ATOM   3178 3HG2 VAL A 214      -9.808   5.219  14.110  1.00 90.12           H
ATOM   3179  HN  VAL A 214     -11.692   2.140  14.429  1.00 90.12           H
ATOM   3180  N   LEU A 215      -9.835   0.062  12.881  1.00 91.22           N
ATOM   3181  CA  LEU A 215      -9.157  -1.162  12.488  1.00 91.22           C
ATOM   3182  C   LEU A 215     -10.012  -1.907  11.462  1.00 91.22           C
ATOM   3183  O   LEU A 215      -9.505  -2.358  10.436  1.00 91.22           O
ATOM   3184  HA  LEU A 215      -8.218  -0.877  12.013  1.00 91.22           H
ATOM   3185  CB  LEU A 215      -8.805  -1.999  13.720  1.00 91.22           C
ATOM   3186 1HB  LEU A 215      -9.601  -1.879  14.455  1.00 91.22           H
ATOM   3187 2HB  LEU A 215      -8.795  -3.049  13.429  1.00 91.22           H
ATOM   3188  CG  LEU A 215      -7.472  -1.672  14.394  1.00 91.22           C
ATOM   3189  HG  LEU A 215      -7.317  -0.594  14.342  1.00 91.22           H
ATOM   3190  CD1 LEU A 215      -7.499  -2.053  15.876  1.00 91.22           C
ATOM   3191 1HD1 LEU A 215      -8.291  -1.498  16.379  1.00 91.22           H
ATOM   3192 2HD1 LEU A 215      -7.686  -3.122  15.973  1.00 91.22           H
ATOM   3193 3HD1 LEU A 215      -6.539  -1.810  16.331  1.00 91.22           H
ATOM   3194  CD2 LEU A 215      -6.306  -2.331  13.654  1.00 91.22           C
ATOM   3195 1HD2 LEU A 215      -6.442  -3.413  13.654  1.00 91.22           H
ATOM   3196 2HD2 LEU A 215      -6.276  -1.968  12.627  1.00 91.22           H
ATOM   3197 3HD2 LEU A 215      -5.370  -2.083  14.155  1.00 91.22           H
ATOM   3198  HN  LEU A 215     -10.114   0.101  13.840  1.00 91.22           H
ATOM   3199  N   THR A 216     -11.296  -2.014  11.774  1.00 92.17           N
ATOM   3200  CA  THR A 216     -12.223  -2.710  10.900  1.00 92.17           C
ATOM   3201  C   THR A 216     -12.212  -2.085   9.503  1.00 92.17           C
ATOM   3202  O   THR A 216     -12.157  -2.796   8.501  1.00 92.17           O
ATOM   3203  HA  THR A 216     -11.886  -3.741  10.791  1.00 92.17           H
ATOM   3204  CB  THR A 216     -13.602  -2.692  11.562  1.00 92.17           C
ATOM   3205  HB  THR A 216     -13.959  -1.670  11.689  1.00 92.17           H
ATOM   3206  OG1 THR A 216     -13.419  -3.433  12.765  1.00 92.17           O
ATOM   3207  HG1 THR A 216     -13.241  -2.810  13.527  1.00 92.17           H
ATOM   3208  CG2 THR A 216     -14.639  -3.501  10.780  1.00 92.17           C
ATOM   3209 1HG2 THR A 216     -14.313  -4.539  10.712  1.00 92.17           H
ATOM   3210 2HG2 THR A 216     -14.743  -3.086   9.778  1.00 92.17           H
ATOM   3211 3HG2 THR A 216     -15.599  -3.454  11.294  1.00 92.17           H
ATOM   3212  HN  THR A 216     -11.702  -1.635  12.606  1.00 92.17           H
ATOM   3213  N   LEU A 217     -12.265  -0.761   9.482  1.00 88.88           N
ATOM   3214  CA  LEU A 217     -12.283  -0.032   8.225  1.00 88.88           C
ATOM   3215  C   LEU A 217     -11.023  -0.371   7.426  1.00 88.88           C
ATOM   3216  O   LEU A 217     -11.084  -0.551   6.211  1.00 88.88           O
ATOM   3217  HA  LEU A 217     -13.152  -0.375   7.662  1.00 88.88           H
ATOM   3218  CB  LEU A 217     -12.469   1.465   8.476  1.00 88.88           C
ATOM   3219 1HB  LEU A 217     -13.367   1.604   9.079  1.00 88.88           H
ATOM   3220 2HB  LEU A 217     -11.628   1.820   9.072  1.00 88.88           H
ATOM   3221  CG  LEU A 217     -12.583   2.345   7.230  1.00 88.88           C
ATOM   3222  HG  LEU A 217     -11.734   2.131   6.582  1.00 88.88           H
ATOM   3223  CD1 LEU A 217     -13.850   2.014   6.439  1.00 88.88           C
ATOM   3224 1HD1 LEU A 217     -13.822   0.970   6.128  1.00 88.88           H
ATOM   3225 2HD1 LEU A 217     -14.725   2.182   7.068  1.00 88.88           H
ATOM   3226 3HD1 LEU A 217     -13.907   2.654   5.559  1.00 88.88           H
ATOM   3227  CD2 LEU A 217     -12.508   3.829   7.598  1.00 88.88           C
ATOM   3228 1HD2 LEU A 217     -13.324   4.077   8.277  1.00 88.88           H
ATOM   3229 2HD2 LEU A 217     -11.555   4.035   8.085  1.00 88.88           H
ATOM   3230 3HD2 LEU A 217     -12.592   4.432   6.693  1.00 88.88           H
ATOM   3231  HN  LEU A 217     -12.295  -0.189  10.302  1.00 88.88           H
ATOM   3232  N   LYS A 218      -9.910  -0.447   8.141  1.00 86.58           N
ATOM   3233  CA  LYS A 218      -8.632  -0.721   7.509  1.00 86.58           C
ATOM   3234  C   LYS A 218      -8.666  -2.117   6.882  1.00 86.58           C
ATOM   3235  O   LYS A 218      -8.094  -2.336   5.816  1.00 86.58           O
ATOM   3236  HA  LYS A 218      -8.497   0.011   6.713  1.00 86.58           H
ATOM   3237  CB  LYS A 218      -7.487  -0.522   8.505  1.00 86.58           C
ATOM   3238 1HB  LYS A 218      -7.736  -1.004   9.451  1.00 86.58           H
ATOM   3239 2HB  LYS A 218      -6.585  -1.006   8.129  1.00 86.58           H
ATOM   3240  CG  LYS A 218      -7.216   0.965   8.739  1.00 86.58           C
ATOM   3241 1HG  LYS A 218      -6.811   1.412   7.830  1.00 86.58           H
ATOM   3242 2HG  LYS A 218      -8.152   1.479   8.956  1.00 86.58           H
ATOM   3243  CD  LYS A 218      -6.235   1.168   9.895  1.00 86.58           C
ATOM   3244 1HD  LYS A 218      -6.619   0.682  10.792  1.00 86.58           H
ATOM   3245 2HD  LYS A 218      -5.283   0.693   9.657  1.00 86.58           H
ATOM   3246  CE  LYS A 218      -6.013   2.657  10.170  1.00 86.58           C
ATOM   3247 1HE  LYS A 218      -5.828   3.183   9.234  1.00 86.58           H
ATOM   3248 2HE  LYS A 218      -6.913   3.090  10.607  1.00 86.58           H
ATOM   3249  NZ  LYS A 218      -4.868   2.849  11.088  1.00 86.58           N
ATOM   3250 1HZ  LYS A 218      -4.533   3.803  11.016  1.00 86.58           H
ATOM   3251 2HZ  LYS A 218      -5.164   2.666  12.041  1.00 86.58           H
ATOM   3252 3HZ  LYS A 218      -4.123   2.209  10.837  1.00 86.58           H
ATOM   3253  HN  LYS A 218      -9.874  -0.326   9.133  1.00 86.58           H
ATOM   3254  N   VAL A 219      -9.343  -3.023   7.571  1.00 87.54           N
ATOM   3255  CA  VAL A 219      -9.403  -4.407   7.131  1.00 87.54           C
ATOM   3256  C   VAL A 219     -10.265  -4.499   5.870  1.00 87.54           C
ATOM   3257  O   VAL A 219      -9.900  -5.179   4.913  1.00 87.54           O
ATOM   3258  HA  VAL A 219      -8.388  -4.718   6.885  1.00 87.54           H
ATOM   3259  CB  VAL A 219      -9.910  -5.296   8.268  1.00 87.54           C
ATOM   3260  HB  VAL A 219     -10.814  -4.840   8.673  1.00 87.54           H
ATOM   3261  CG1 VAL A 219     -10.278  -6.689   7.752  1.00 87.54           C
ATOM   3262 1HG1 VAL A 219     -11.062  -6.602   6.999  1.00 87.54           H
ATOM   3263 2HG1 VAL A 219      -9.399  -7.156   7.308  1.00 87.54           H
ATOM   3264 3HG1 VAL A 219     -10.635  -7.300   8.580  1.00 87.54           H
ATOM   3265  CG2 VAL A 219      -8.881  -5.383   9.396  1.00 87.54           C
ATOM   3266 1HG2 VAL A 219      -7.953  -5.805   9.010  1.00 87.54           H
ATOM   3267 2HG2 VAL A 219      -8.690  -4.386   9.792  1.00 87.54           H
ATOM   3268 3HG2 VAL A 219      -9.267  -6.022  10.191  1.00 87.54           H
ATOM   3269  HN  VAL A 219      -9.843  -2.826   8.415  1.00 87.54           H
ATOM   3270  N   ILE A 220     -11.393  -3.804   5.910  1.00 88.11           N
ATOM   3271  CA  ILE A 220     -12.353  -3.872   4.822  1.00 88.11           C
ATOM   3272  C   ILE A 220     -11.732  -3.264   3.562  1.00 88.11           C
ATOM   3273  O   ILE A 220     -11.716  -3.896   2.507  1.00 88.11           O
ATOM   3274  HA  ILE A 220     -12.558  -4.925   4.632  1.00 88.11           H
ATOM   3275  CB  ILE A 220     -13.675  -3.220   5.232  1.00 88.11           C
ATOM   3276  HB  ILE A 220     -13.454  -2.248   5.674  1.00 88.11           H
ATOM   3277  CG1 ILE A 220     -14.387  -4.051   6.301  1.00 88.11           C
ATOM   3278 1HG1 ILE A 220     -14.734  -4.989   5.866  1.00 88.11           H
ATOM   3279 2HG1 ILE A 220     -13.686  -4.308   7.095  1.00 88.11           H
ATOM   3280  CG2 ILE A 220     -14.564  -2.970   4.013  1.00 88.11           C
ATOM   3281 1HG2 ILE A 220     -14.049  -2.307   3.317  1.00 88.11           H
ATOM   3282 2HG2 ILE A 220     -14.780  -3.918   3.520  1.00 88.11           H
ATOM   3283 3HG2 ILE A 220     -15.497  -2.506   4.333  1.00 88.11           H
ATOM   3284  CD1 ILE A 220     -15.574  -3.286   6.889  1.00 88.11           C
ATOM   3285 1HD1 ILE A 220     -15.221  -2.361   7.344  1.00 88.11           H
ATOM   3286 2HD1 ILE A 220     -16.285  -3.053   6.096  1.00 88.11           H
ATOM   3287 3HD1 ILE A 220     -16.063  -3.900   7.646  1.00 88.11           H
ATOM   3288  HN  ILE A 220     -11.653  -3.204   6.667  1.00 88.11           H
ATOM   3289  N   LEU A 221     -11.238  -2.044   3.714  1.00 83.23           N
ATOM   3290  CA  LEU A 221     -10.704  -1.307   2.581  1.00 83.23           C
ATOM   3291  C   LEU A 221      -9.300  -1.823   2.258  1.00 83.23           C
ATOM   3292  O   LEU A 221      -8.823  -1.672   1.134  1.00 83.23           O
ATOM   3293  HA  LEU A 221     -11.350  -1.507   1.727  1.00 83.23           H
ATOM   3294  CB  LEU A 221     -10.759   0.198   2.848  1.00 83.23           C
ATOM   3295 1HB  LEU A 221     -10.123   0.419   3.705  1.00 83.23           H
ATOM   3296 2HB  LEU A 221     -10.328   0.715   1.990  1.00 83.23           H
ATOM   3297  CG  LEU A 221     -12.148   0.782   3.115  1.00 83.23           C
ATOM   3298  HG  LEU A 221     -12.557   0.298   4.002  1.00 83.23           H
ATOM   3299  CD1 LEU A 221     -12.064   2.280   3.416  1.00 83.23           C
ATOM   3300 1HD1 LEU A 221     -11.443   2.440   4.297  1.00 83.23           H
ATOM   3301 2HD1 LEU A 221     -11.626   2.798   2.563  1.00 83.23           H
ATOM   3302 3HD1 LEU A 221     -13.065   2.669   3.602  1.00 83.23           H
ATOM   3303  CD2 LEU A 221     -13.101   0.482   1.956  1.00 83.23           C
ATOM   3304 1HD2 LEU A 221     -12.707   0.921   1.039  1.00 83.23           H
ATOM   3305 2HD2 LEU A 221     -13.193  -0.597   1.832  1.00 83.23           H
ATOM   3306 3HD2 LEU A 221     -14.080   0.908   2.172  1.00 83.23           H
ATOM   3307  HN  LEU A 221     -11.198  -1.562   4.589  1.00 83.23           H
ATOM   3308  N   GLY A 222      -8.679  -2.423   3.263  1.00 75.54           N
ATOM   3309  CA  GLY A 222      -7.294  -2.845   3.142  1.00 75.54           C
ATOM   3310  C   GLY A 222      -7.176  -4.093   2.265  1.00 75.54           C
ATOM   3311  O   GLY A 222      -6.207  -4.245   1.522  1.00 75.54           O
ATOM   3312 1HA  GLY A 222      -6.700  -2.037   2.712  1.00 75.54           H
ATOM   3313 2HA  GLY A 222      -6.884  -3.050   4.131  1.00 75.54           H
ATOM   3314  HN  GLY A 222      -9.105  -2.620   4.146  1.00 75.54           H
ATOM   3315  N   PHE A 223      -8.175  -4.955   2.382  1.00 76.29           N
ATOM   3316  CA  PHE A 223      -8.061  -6.307   1.862  1.00 76.29           C
ATOM   3317  C   PHE A 223      -9.308  -6.695   1.063  1.00 76.29           C
ATOM   3318  O   PHE A 223      -9.232  -6.912  -0.145  1.00 76.29           O
ATOM   3319  HA  PHE A 223      -7.191  -6.330   1.206  1.00 76.29           H
ATOM   3320  CB  PHE A 223      -7.932  -7.241   3.067  1.00 76.29           C
ATOM   3321 1HB  PHE A 223      -7.101  -6.904   3.687  1.00 76.29           H
ATOM   3322 2HB  PHE A 223      -8.834  -7.161   3.674  1.00 76.29           H
ATOM   3323  CG  PHE A 223      -7.711  -8.709   2.697  1.00 76.29           C
ATOM   3324  CD1 PHE A 223      -8.661  -9.635   2.996  1.00 76.29           C
ATOM   3325  HD1 PHE A 223      -9.579  -9.332   3.499  1.00 76.29           H
ATOM   3326  CD2 PHE A 223      -6.566  -9.087   2.069  1.00 76.29           C
ATOM   3327  HD2 PHE A 223      -5.805  -8.344   1.829  1.00 76.29           H
ATOM   3328  CE1 PHE A 223      -8.456 -10.998   2.652  1.00 76.29           C
ATOM   3329  HE1 PHE A 223      -9.217 -11.741   2.892  1.00 76.29           H
ATOM   3330  CE2 PHE A 223      -6.361 -10.449   1.725  1.00 76.29           C
ATOM   3331  HE2 PHE A 223      -5.443 -10.753   1.222  1.00 76.29           H
ATOM   3332  CZ  PHE A 223      -7.311 -11.376   2.024  1.00 76.29           C
ATOM   3333  HZ  PHE A 223      -7.154 -12.422   1.760  1.00 76.29           H
ATOM   3334  HN  PHE A 223      -9.048  -4.743   2.820  1.00 76.29           H
ATOM   3335  N   PHE A 224     -10.425  -6.769   1.771  1.00 83.51           N
ATOM   3336  CA  PHE A 224     -11.600  -7.444   1.246  1.00 83.51           C
ATOM   3337  C   PHE A 224     -12.100  -6.763  -0.029  1.00 83.51           C
ATOM   3338  O   PHE A 224     -12.371  -7.429  -1.027  1.00 83.51           O
ATOM   3339  HA  PHE A 224     -11.309  -8.469   1.018  1.00 83.51           H
ATOM   3340  CB  PHE A 224     -12.687  -7.350   2.319  1.00 83.51           C
ATOM   3341 1HB  PHE A 224     -12.670  -6.350   2.753  1.00 83.51           H
ATOM   3342 2HB  PHE A 224     -13.661  -7.476   1.847  1.00 83.51           H
ATOM   3343  CG  PHE A 224     -12.543  -8.379   3.442  1.00 83.51           C
ATOM   3344  CD1 PHE A 224     -12.907  -9.672   3.230  1.00 83.51           C
ATOM   3345  HD1 PHE A 224     -13.301  -9.975   2.260  1.00 83.51           H
ATOM   3346  CD2 PHE A 224     -12.051  -8.001   4.652  1.00 83.51           C
ATOM   3347  HD2 PHE A 224     -11.759  -6.965   4.823  1.00 83.51           H
ATOM   3348  CE1 PHE A 224     -12.774 -10.628   4.272  1.00 83.51           C
ATOM   3349  HE1 PHE A 224     -13.066 -11.664   4.102  1.00 83.51           H
ATOM   3350  CE2 PHE A 224     -11.918  -8.957   5.694  1.00 83.51           C
ATOM   3351  HE2 PHE A 224     -11.523  -8.654   6.664  1.00 83.51           H
ATOM   3352  CZ  PHE A 224     -12.282 -10.250   5.482  1.00 83.51           C
ATOM   3353  HZ  PHE A 224     -12.179 -10.983   6.282  1.00 83.51           H
ATOM   3354  HN  PHE A 224     -10.535  -6.378   2.685  1.00 83.51           H
ATOM   3355  N   LEU A 225     -12.206  -5.444   0.044  1.00 82.50           N
ATOM   3356  CA  LEU A 225     -12.717  -4.671  -1.074  1.00 82.50           C
ATOM   3357  C   LEU A 225     -11.814  -4.882  -2.291  1.00 82.50           C
ATOM   3358  O   LEU A 225     -12.286  -5.265  -3.360  1.00 82.50           O
ATOM   3359  HA  LEU A 225     -13.710  -5.055  -1.310  1.00 82.50           H
ATOM   3360  CB  LEU A 225     -12.883  -3.202  -0.679  1.00 82.50           C
ATOM   3361 1HB  LEU A 225     -13.551  -3.151   0.181  1.00 82.50           H
ATOM   3362 2HB  LEU A 225     -11.914  -2.823  -0.353  1.00 82.50           H
ATOM   3363  CG  LEU A 225     -13.424  -2.271  -1.766  1.00 82.50           C
ATOM   3364  HG  LEU A 225     -12.817  -2.404  -2.662  1.00 82.50           H
ATOM   3365  CD1 LEU A 225     -14.862  -2.639  -2.137  1.00 82.50           C
ATOM   3366 1HD1 LEU A 225     -14.891  -3.664  -2.507  1.00 82.50           H
ATOM   3367 2HD1 LEU A 225     -15.497  -2.553  -1.255  1.00 82.50           H
ATOM   3368 3HD1 LEU A 225     -15.222  -1.962  -2.912  1.00 82.50           H
ATOM   3369  CD2 LEU A 225     -13.297  -0.806  -1.347  1.00 82.50           C
ATOM   3370 1HD2 LEU A 225     -13.864  -0.639  -0.431  1.00 82.50           H
ATOM   3371 2HD2 LEU A 225     -12.248  -0.567  -1.173  1.00 82.50           H
ATOM   3372 3HD2 LEU A 225     -13.689  -0.166  -2.137  1.00 82.50           H
ATOM   3373  HN  LEU A 225     -11.949  -4.907   0.848  1.00 82.50           H
ATOM   3374  N   PRO A 226     -10.504  -4.638  -2.151  1.00 77.02           N
ATOM   3375  CA  PRO A 226      -9.569  -4.882  -3.253  1.00 77.02           C
ATOM   3376  C   PRO A 226      -9.686  -6.293  -3.806  1.00 77.02           C
ATOM   3377  O   PRO A 226      -9.759  -6.485  -5.019  1.00 77.02           O
ATOM   3378  HA  PRO A 226      -9.801  -4.227  -4.093  1.00 77.02           H
ATOM   3379  CB  PRO A 226      -8.197  -4.630  -2.626  1.00 77.02           C
ATOM   3380 1HB  PRO A 226      -7.762  -5.547  -2.229  1.00 77.02           H
ATOM   3381 2HB  PRO A 226      -7.490  -4.233  -3.355  1.00 77.02           H
ATOM   3382  CG  PRO A 226      -8.492  -3.621  -1.522  1.00 77.02           C
ATOM   3383 1HG  PRO A 226      -7.706  -3.605  -0.768  1.00 77.02           H
ATOM   3384 2HG  PRO A 226      -8.566  -2.606  -1.911  1.00 77.02           H
ATOM   3385  CD  PRO A 226      -9.815  -4.115  -0.958  1.00 77.02           C
ATOM   3386 1HD  PRO A 226      -9.670  -4.891  -0.207  1.00 77.02           H
ATOM   3387 2HD  PRO A 226     -10.374  -3.312  -0.478  1.00 77.02           H
ATOM   3388  N   PHE A 227      -9.700  -7.253  -2.893  1.00 80.31           N
ATOM   3389  CA  PHE A 227      -9.629  -8.653  -3.277  1.00 80.31           C
ATOM   3390  C   PHE A 227     -10.839  -9.050  -4.125  1.00 80.31           C
ATOM   3391  O   PHE A 227     -10.688  -9.681  -5.170  1.00 80.31           O
ATOM   3392  HA  PHE A 227      -8.719  -8.782  -3.862  1.00 80.31           H
ATOM   3393  CB  PHE A 227      -9.636  -9.472  -1.985  1.00 80.31           C
ATOM   3394 1HB  PHE A 227      -8.769  -9.194  -1.386  1.00 80.31           H
ATOM   3395 2HB  PHE A 227     -10.521  -9.210  -1.405  1.00 80.31           H
ATOM   3396  CG  PHE A 227      -9.620 -10.986  -2.207  1.00 80.31           C
ATOM   3397  CD1 PHE A 227     -10.766 -11.705  -2.071  1.00 80.31           C
ATOM   3398  HD1 PHE A 227     -11.695 -11.204  -1.802  1.00 80.31           H
ATOM   3399  CD2 PHE A 227      -8.460 -11.612  -2.542  1.00 80.31           C
ATOM   3400  HD2 PHE A 227      -7.541 -11.035  -2.652  1.00 80.31           H
ATOM   3401  CE1 PHE A 227     -10.751 -13.110  -2.277  1.00 80.31           C
ATOM   3402  HE1 PHE A 227     -11.669 -13.687  -2.168  1.00 80.31           H
ATOM   3403  CE2 PHE A 227      -8.445 -13.016  -2.749  1.00 80.31           C
ATOM   3404  HE2 PHE A 227      -7.515 -13.518  -3.018  1.00 80.31           H
ATOM   3405  CZ  PHE A 227      -9.591 -13.736  -2.612  1.00 80.31           C
ATOM   3406  HZ  PHE A 227      -9.579 -14.814  -2.771  1.00 80.31           H
ATOM   3407  HN  PHE A 227      -9.759  -7.088  -1.908  1.00 80.31           H
ATOM   3408  N   VAL A 228     -12.011  -8.666  -3.643  1.00 83.55           N
ATOM   3409  CA  VAL A 228     -13.249  -9.008  -4.324  1.00 83.55           C
ATOM   3410  C   VAL A 228     -13.243  -8.393  -5.724  1.00 83.55           C
ATOM   3411  O   VAL A 228     -13.582  -9.060  -6.701  1.00 83.55           O
ATOM   3412  HA  VAL A 228     -13.283 -10.094  -4.417  1.00 83.55           H
ATOM   3413  CB  VAL A 228     -14.448  -8.567  -3.482  1.00 83.55           C
ATOM   3414  HB  VAL A 228     -14.288  -7.530  -3.188  1.00 83.55           H
ATOM   3415  CG1 VAL A 228     -15.742  -8.631  -4.296  1.00 83.55           C
ATOM   3416 1HG1 VAL A 228     -15.660  -7.972  -5.160  1.00 83.55           H
ATOM   3417 2HG1 VAL A 228     -15.909  -9.654  -4.634  1.00 83.55           H
ATOM   3418 3HG1 VAL A 228     -16.578  -8.312  -3.674  1.00 83.55           H
ATOM   3419  CG2 VAL A 228     -14.561  -9.405  -2.207  1.00 83.55           C
ATOM   3420 1HG2 VAL A 228     -14.687 -10.455  -2.472  1.00 83.55           H
ATOM   3421 2HG2 VAL A 228     -13.655  -9.287  -1.613  1.00 83.55           H
ATOM   3422 3HG2 VAL A 228     -15.421  -9.071  -1.627  1.00 83.55           H
ATOM   3423  HN  VAL A 228     -12.124  -8.131  -2.806  1.00 83.55           H
ATOM   3424  N   VAL A 229     -12.853  -7.128  -5.779  1.00 76.66           N
ATOM   3425  CA  VAL A 229     -12.888  -6.387  -7.028  1.00 76.66           C
ATOM   3426  C   VAL A 229     -11.985  -7.080  -8.051  1.00 76.66           C
ATOM   3427  O   VAL A 229     -12.394  -7.312  -9.188  1.00 76.66           O
ATOM   3428  HA  VAL A 229     -13.914  -6.408  -7.395  1.00 76.66           H
ATOM   3429  CB  VAL A 229     -12.502  -4.927  -6.782  1.00 76.66           C
ATOM   3430  HB  VAL A 229     -11.620  -4.917  -6.141  1.00 76.66           H
ATOM   3431  CG1 VAL A 229     -12.138  -4.228  -8.093  1.00 76.66           C
ATOM   3432 1HG1 VAL A 229     -11.293  -4.739  -8.555  1.00 76.66           H
ATOM   3433 2HG1 VAL A 229     -12.993  -4.254  -8.769  1.00 76.66           H
ATOM   3434 3HG1 VAL A 229     -11.868  -3.192  -7.889  1.00 76.66           H
ATOM   3435  CG2 VAL A 229     -13.621  -4.180  -6.054  1.00 76.66           C
ATOM   3436 1HG2 VAL A 229     -14.527  -4.204  -6.659  1.00 76.66           H
ATOM   3437 2HG2 VAL A 229     -13.812  -4.658  -5.093  1.00 76.66           H
ATOM   3438 3HG2 VAL A 229     -13.321  -3.145  -5.892  1.00 76.66           H
ATOM   3439  HN  VAL A 229     -12.520  -6.611  -4.990  1.00 76.66           H
ATOM   3440  N   MET A 230     -10.775  -7.390  -7.611  1.00 77.40           N
ATOM   3441  CA  MET A 230      -9.792  -8.000  -8.490  1.00 77.40           C
ATOM   3442  C   MET A 230     -10.266  -9.371  -8.975  1.00 77.40           C
ATOM   3443  O   MET A 230     -10.150  -9.690 -10.157  1.00 77.40           O
ATOM   3444  HA  MET A 230      -9.695  -7.321  -9.338  1.00 77.40           H
ATOM   3445  CB  MET A 230      -8.464  -8.152  -7.745  1.00 77.40           C
ATOM   3446 1HB  MET A 230      -8.656  -8.407  -6.702  1.00 77.40           H
ATOM   3447 2HB  MET A 230      -7.894  -8.976  -8.175  1.00 77.40           H
ATOM   3448  CG  MET A 230      -7.643  -6.863  -7.818  1.00 77.40           C
ATOM   3449 1HG  MET A 230      -7.562  -6.532  -8.853  1.00 77.40           H
ATOM   3450 2HG  MET A 230      -8.149  -6.069  -7.269  1.00 77.40           H
ATOM   3451  SD  MET A 230      -6.017  -7.136  -7.136  1.00 77.40           S
ATOM   3452  CE  MET A 230      -6.380  -6.980  -5.395  1.00 77.40           C
ATOM   3453 1HE  MET A 230      -6.784  -5.987  -5.196  1.00 77.40           H
ATOM   3454 2HE  MET A 230      -7.113  -7.734  -5.108  1.00 77.40           H
ATOM   3455 3HE  MET A 230      -5.466  -7.123  -4.819  1.00 77.40           H
ATOM   3456  HN  MET A 230     -10.463  -7.231  -6.674  1.00 77.40           H
ATOM   3457  N   ALA A 231     -10.790 -10.146  -8.036  1.00 79.76           N
ATOM   3458  CA  ALA A 231     -11.244 -11.492  -8.344  1.00 79.76           C
ATOM   3459  C   ALA A 231     -12.288 -11.430  -9.461  1.00 79.76           C
ATOM   3460  O   ALA A 231     -12.251 -12.229 -10.395  1.00 79.76           O
ATOM   3461  HA  ALA A 231     -10.383 -12.061  -8.694  1.00 79.76           H
ATOM   3462  CB  ALA A 231     -11.787 -12.150  -7.075  1.00 79.76           C
ATOM   3463 1HB  ALA A 231     -10.999 -12.196  -6.323  1.00 79.76           H
ATOM   3464 2HB  ALA A 231     -12.622 -11.565  -6.690  1.00 79.76           H
ATOM   3465 3HB  ALA A 231     -12.128 -13.160  -7.306  1.00 79.76           H
ATOM   3466  HN  ALA A 231     -10.906  -9.869  -7.082  1.00 79.76           H
ATOM   3467  N   CYS A 232     -13.194 -10.473  -9.328  1.00 81.57           N
ATOM   3468  CA  CYS A 232     -14.250 -10.300 -10.312  1.00 81.57           C
ATOM   3469  C   CYS A 232     -13.605  -9.925 -11.648  1.00 81.57           C
ATOM   3470  O   CYS A 232     -13.931 -10.504 -12.683  1.00 81.57           O
ATOM   3471  HA  CYS A 232     -14.768 -11.256 -10.387  1.00 81.57           H
ATOM   3472  CB  CYS A 232     -15.277  -9.259  -9.862  1.00 81.57           C
ATOM   3473 1HB  CYS A 232     -14.771  -8.337  -9.574  1.00 81.57           H
ATOM   3474 2HB  CYS A 232     -15.942  -9.011 -10.689  1.00 81.57           H
ATOM   3475  SG  CYS A 232     -16.247  -9.906  -8.452  1.00 81.57           S
ATOM   3476  HG  CYS A 232     -15.346  -9.616  -7.518  1.00 81.57           H
ATOM   3477  HN  CYS A 232     -13.215  -9.824  -8.567  1.00 81.57           H
ATOM   3478  N   CYS A 233     -12.701  -8.959 -11.581  1.00 75.40           N
ATOM   3479  CA  CYS A 233     -12.116  -8.397 -12.787  1.00 75.40           C
ATOM   3480  C   CYS A 233     -11.428  -9.526 -13.558  1.00 75.40           C
ATOM   3481  O   CYS A 233     -11.649  -9.687 -14.758  1.00 75.40           O
ATOM   3482  HA  CYS A 233     -12.938  -7.977 -13.367  1.00 75.40           H
ATOM   3483  CB  CYS A 233     -11.151  -7.253 -12.468  1.00 75.40           C
ATOM   3484 1HB  CYS A 233     -10.424  -7.577 -11.724  1.00 75.40           H
ATOM   3485 2HB  CYS A 233     -10.591  -6.979 -13.362  1.00 75.40           H
ATOM   3486  SG  CYS A 233     -12.081  -5.806 -11.845  1.00 75.40           S
ATOM   3487  HG  CYS A 233     -12.258  -6.274 -10.613  1.00 75.40           H
ATOM   3488  HN  CYS A 233     -12.368  -8.561 -10.726  1.00 75.40           H
ATOM   3489  N   TYR A 234     -10.609 -10.277 -12.838  1.00 75.13           N
ATOM   3490  CA  TYR A 234      -9.798 -11.309 -13.462  1.00 75.13           C
ATOM   3491  C   TYR A 234     -10.670 -12.461 -13.967  1.00 75.13           C
ATOM   3492  O   TYR A 234     -10.371 -13.065 -14.996  1.00 75.13           O
ATOM   3493  HA  TYR A 234      -9.275 -10.862 -14.306  1.00 75.13           H
ATOM   3494  CB  TYR A 234      -8.867 -11.833 -12.366  1.00 75.13           C
ATOM   3495 1HB  TYR A 234      -9.425 -11.906 -11.433  1.00 75.13           H
ATOM   3496 2HB  TYR A 234      -8.549 -12.843 -12.626  1.00 75.13           H
ATOM   3497  CG  TYR A 234      -7.627 -10.967 -12.136  1.00 75.13           C
ATOM   3498  CD1 TYR A 234      -6.719 -10.776 -13.158  1.00 75.13           C
ATOM   3499  HD1 TYR A 234      -6.886 -11.243 -14.129  1.00 75.13           H
ATOM   3500  CD2 TYR A 234      -7.417 -10.376 -10.907  1.00 75.13           C
ATOM   3501  HD2 TYR A 234      -8.134 -10.526 -10.100  1.00 75.13           H
ATOM   3502  CE1 TYR A 234      -5.553  -9.960 -12.941  1.00 75.13           C
ATOM   3503  HE1 TYR A 234      -4.828  -9.801 -13.740  1.00 75.13           H
ATOM   3504  CE2 TYR A 234      -6.250  -9.560 -10.690  1.00 75.13           C
ATOM   3505  HE2 TYR A 234      -6.072  -9.087  -9.725  1.00 75.13           H
ATOM   3506  CZ  TYR A 234      -5.376  -9.392 -11.718  1.00 75.13           C
ATOM   3507  OH  TYR A 234      -4.274  -8.622 -11.514  1.00 75.13           O
ATOM   3508  HH  TYR A 234      -4.224  -8.344 -10.555  1.00 75.13           H
ATOM   3509  HN  TYR A 234     -10.494 -10.190 -11.849  1.00 75.13           H
ATOM   3510  N   THR A 235     -11.731 -12.729 -13.220  1.00 82.89           N
ATOM   3511  CA  THR A 235     -12.693 -13.741 -13.623  1.00 82.89           C
ATOM   3512  C   THR A 235     -13.254 -13.421 -15.010  1.00 82.89           C
ATOM   3513  O   THR A 235     -13.355 -14.304 -15.861  1.00 82.89           O
ATOM   3514  HA  THR A 235     -12.174 -14.697 -13.700  1.00 82.89           H
ATOM   3515  CB  THR A 235     -13.768 -13.830 -12.538  1.00 82.89           C
ATOM   3516  HB  THR A 235     -14.328 -12.898 -12.469  1.00 82.89           H
ATOM   3517  OG1 THR A 235     -13.049 -14.204 -11.366  1.00 82.89           O
ATOM   3518  HG1 THR A 235     -12.977 -13.424 -10.745  1.00 82.89           H
ATOM   3519  CG2 THR A 235     -14.737 -14.991 -12.768  1.00 82.89           C
ATOM   3520 1HG2 THR A 235     -14.184 -15.931 -12.770  1.00 82.89           H
ATOM   3521 2HG2 THR A 235     -15.238 -14.863 -13.727  1.00 82.89           H
ATOM   3522 3HG2 THR A 235     -15.479 -15.009 -11.970  1.00 82.89           H
ATOM   3523  HN  THR A 235     -11.937 -12.270 -12.356  1.00 82.89           H
ATOM   3524  N   ILE A 236     -13.604 -12.157 -15.194  1.00 80.15           N
ATOM   3525  CA  ILE A 236     -14.181 -11.716 -16.453  1.00 80.15           C
ATOM   3526  C   ILE A 236     -13.116 -11.784 -17.549  1.00 80.15           C
ATOM   3527  O   ILE A 236     -13.395 -12.216 -18.666  1.00 80.15           O
ATOM   3528  HA  ILE A 236     -14.982 -12.411 -16.707  1.00 80.15           H
ATOM   3529  CB  ILE A 236     -14.815 -10.333 -16.296  1.00 80.15           C
ATOM   3530  HB  ILE A 236     -14.067  -9.659 -15.878  1.00 80.15           H
ATOM   3531  CG1 ILE A 236     -15.986 -10.374 -15.312  1.00 80.15           C
ATOM   3532 1HG1 ILE A 236     -16.836 -10.877 -15.774  1.00 80.15           H
ATOM   3533 2HG1 ILE A 236     -15.708 -10.959 -14.435  1.00 80.15           H
ATOM   3534  CG2 ILE A 236     -15.228  -9.762 -17.655  1.00 80.15           C
ATOM   3535 1HG2 ILE A 236     -14.350  -9.673 -18.294  1.00 80.15           H
ATOM   3536 2HG2 ILE A 236     -15.953 -10.427 -18.123  1.00 80.15           H
ATOM   3537 3HG2 ILE A 236     -15.676  -8.778 -17.514  1.00 80.15           H
ATOM   3538  CD1 ILE A 236     -16.392  -8.963 -14.883  1.00 80.15           C
ATOM   3539 1HD1 ILE A 236     -15.547  -8.472 -14.401  1.00 80.15           H
ATOM   3540 2HD1 ILE A 236     -16.693  -8.389 -15.760  1.00 80.15           H
ATOM   3541 3HD1 ILE A 236     -17.226  -9.022 -14.184  1.00 80.15           H
ATOM   3542  HN  ILE A 236     -13.500 -11.441 -14.504  1.00 80.15           H
ATOM   3543  N   ILE A 237     -11.916 -11.350 -17.191  1.00 76.55           N
ATOM   3544  CA  ILE A 237     -10.821 -11.305 -18.146  1.00 76.55           C
ATOM   3545  C   ILE A 237     -10.539 -12.718 -18.659  1.00 76.55           C
ATOM   3546  O   ILE A 237     -10.434 -12.935 -19.865  1.00 76.55           O
ATOM   3547  HA  ILE A 237     -11.145 -10.691 -18.986  1.00 76.55           H
ATOM   3548  CB  ILE A 237      -9.600 -10.619 -17.528  1.00 76.55           C
ATOM   3549  HB  ILE A 237      -9.467 -11.004 -16.518  1.00 76.55           H
ATOM   3550  CG1 ILE A 237      -9.820  -9.109 -17.411  1.00 76.55           C
ATOM   3551 1HG1 ILE A 237      -9.824  -8.661 -18.404  1.00 76.55           H
ATOM   3552 2HG1 ILE A 237     -10.797  -8.914 -16.970  1.00 76.55           H
ATOM   3553  CG2 ILE A 237      -8.329 -10.954 -18.311  1.00 76.55           C
ATOM   3554 1HG2 ILE A 237      -8.168 -12.032 -18.299  1.00 76.55           H
ATOM   3555 2HG2 ILE A 237      -8.437 -10.615 -19.342  1.00 76.55           H
ATOM   3556 3HG2 ILE A 237      -7.477 -10.454 -17.851  1.00 76.55           H
ATOM   3557  CD1 ILE A 237      -8.729  -8.461 -16.556  1.00 76.55           C
ATOM   3558 1HD1 ILE A 237      -8.745  -8.895 -15.557  1.00 76.55           H
ATOM   3559 2HD1 ILE A 237      -7.756  -8.638 -17.014  1.00 76.55           H
ATOM   3560 3HD1 ILE A 237      -8.910  -7.388 -16.489  1.00 76.55           H
ATOM   3561  HN  ILE A 237     -11.687 -11.033 -16.271  1.00 76.55           H
ATOM   3562  N   ILE A 238     -10.424 -13.643 -17.717  1.00 75.88           N
ATOM   3563  CA  ILE A 238     -10.115 -15.022 -18.056  1.00 75.88           C
ATOM   3564  C   ILE A 238     -11.193 -15.565 -18.996  1.00 75.88           C
ATOM   3565  O   ILE A 238     -10.882 -16.216 -19.992  1.00 75.88           O
ATOM   3566  HA  ILE A 238      -9.163 -15.022 -18.586  1.00 75.88           H
ATOM   3567  CB  ILE A 238      -9.928 -15.856 -16.787  1.00 75.88           C
ATOM   3568  HB  ILE A 238     -10.774 -15.668 -16.126  1.00 75.88           H
ATOM   3569  CG1 ILE A 238      -8.664 -15.434 -16.035  1.00 75.88           C
ATOM   3570 1HG1 ILE A 238      -7.783 -15.791 -16.568  1.00 75.88           H
ATOM   3571 2HG1 ILE A 238      -8.600 -14.346 -16.006  1.00 75.88           H
ATOM   3572  CG2 ILE A 238      -9.930 -17.352 -17.109  1.00 75.88           C
ATOM   3573 1HG2 ILE A 238     -10.881 -17.623 -17.569  1.00 75.88           H
ATOM   3574 2HG2 ILE A 238      -9.117 -17.576 -17.799  1.00 75.88           H
ATOM   3575 3HG2 ILE A 238      -9.795 -17.922 -16.190  1.00 75.88           H
ATOM   3576  CD1 ILE A 238      -8.664 -15.989 -14.609  1.00 75.88           C
ATOM   3577 1HD1 ILE A 238      -9.533 -15.610 -14.072  1.00 75.88           H
ATOM   3578 2HD1 ILE A 238      -8.703 -17.078 -14.643  1.00 75.88           H
ATOM   3579 3HD1 ILE A 238      -7.754 -15.674 -14.097  1.00 75.88           H
ATOM   3580  HN  ILE A 238     -10.538 -13.463 -16.740  1.00 75.88           H
ATOM   3581  N   HIS A 239     -12.438 -15.277 -18.645  1.00 81.43           N
ATOM   3582  CA  HIS A 239     -13.565 -15.760 -19.425  1.00 81.43           C
ATOM   3583  C   HIS A 239     -13.473 -15.216 -20.852  1.00 81.43           C
ATOM   3584  O   HIS A 239     -13.657 -15.958 -21.816  1.00 81.43           O
ATOM   3585  HA  HIS A 239     -13.484 -16.847 -19.453  1.00 81.43           H
ATOM   3586  CB  HIS A 239     -14.888 -15.409 -18.742  1.00 81.43           C
ATOM   3587 1HB  HIS A 239     -14.863 -15.773 -17.714  1.00 81.43           H
ATOM   3588 2HB  HIS A 239     -14.985 -14.325 -18.694  1.00 81.43           H
ATOM   3589  CG  HIS A 239     -16.105 -15.978 -19.431  1.00 81.43           C
ATOM   3590  ND1 HIS A 239     -16.815 -15.283 -20.394  1.00 81.43           N
ATOM   3591  HD1 HIS A 239     -16.606 -14.362 -20.724  1.00 81.43           H
ATOM   3592  CD2 HIS A 239     -16.730 -17.183 -19.288  1.00 81.43           C
ATOM   3593  HD2 HIS A 239     -16.429 -17.979 -18.607  1.00 81.43           H
ATOM   3594  CE1 HIS A 239     -17.820 -16.043 -20.804  1.00 81.43           C
ATOM   3595  HE1 HIS A 239     -18.560 -15.775 -21.558  1.00 81.43           H
ATOM   3596  NE2 HIS A 239     -17.765 -17.220 -20.117  1.00 81.43           N
ATOM   3597  HN  HIS A 239     -12.681 -14.727 -17.847  1.00 81.43           H
ATOM   3598  N   THR A 240     -13.187 -13.926 -20.942  1.00 76.73           N
ATOM   3599  CA  THR A 240     -13.148 -13.256 -22.231  1.00 76.73           C
ATOM   3600  C   THR A 240     -11.995 -13.797 -23.079  1.00 76.73           C
ATOM   3601  O   THR A 240     -12.133 -13.957 -24.290  1.00 76.73           O
ATOM   3602  HA  THR A 240     -14.071 -13.483 -22.764  1.00 76.73           H
ATOM   3603  CB  THR A 240     -13.061 -11.749 -21.978  1.00 76.73           C
ATOM   3604  HB  THR A 240     -12.068 -11.470 -21.627  1.00 76.73           H
ATOM   3605  OG1 THR A 240     -14.130 -11.487 -21.073  1.00 76.73           O
ATOM   3606  HG1 THR A 240     -13.777 -11.411 -20.140  1.00 76.73           H
ATOM   3607  CG2 THR A 240     -13.414 -10.926 -23.219  1.00 76.73           C
ATOM   3608 1HG2 THR A 240     -14.433 -11.156 -23.530  1.00 76.73           H
ATOM   3609 2HG2 THR A 240     -12.723 -11.171 -24.026  1.00 76.73           H
ATOM   3610 3HG2 THR A 240     -13.336  -9.864 -22.985  1.00 76.73           H
ATOM   3611  HN  THR A 240     -12.984 -13.341 -20.156  1.00 76.73           H
ATOM   3612  N   LEU A 241     -10.884 -14.064 -22.408  1.00 74.27           N
ATOM   3613  CA  LEU A 241      -9.716 -14.608 -23.080  1.00 74.27           C
ATOM   3614  C   LEU A 241     -10.057 -15.988 -23.647  1.00 74.27           C
ATOM   3615  O   LEU A 241      -9.776 -16.271 -24.811  1.00 74.27           O
ATOM   3616  HA  LEU A 241      -9.478 -13.943 -23.910  1.00 74.27           H
ATOM   3617  CB  LEU A 241      -8.509 -14.611 -22.140  1.00 74.27           C
ATOM   3618 1HB  LEU A 241      -8.827 -15.003 -21.174  1.00 74.27           H
ATOM   3619 2HB  LEU A 241      -7.766 -15.302 -22.537  1.00 74.27           H
ATOM   3620  CG  LEU A 241      -7.834 -13.257 -21.912  1.00 74.27           C
ATOM   3621  HG  LEU A 241      -8.601 -12.537 -21.625  1.00 74.27           H
ATOM   3622  CD1 LEU A 241      -6.831 -13.332 -20.760  1.00 74.27           C
ATOM   3623 1HD1 LEU A 241      -7.348 -13.623 -19.845  1.00 74.27           H
ATOM   3624 2HD1 LEU A 241      -6.063 -14.070 -20.993  1.00 74.27           H
ATOM   3625 3HD1 LEU A 241      -6.365 -12.356 -20.619  1.00 74.27           H
ATOM   3626  CD2 LEU A 241      -7.190 -12.741 -23.200  1.00 74.27           C
ATOM   3627 1HD2 LEU A 241      -6.439 -13.453 -23.541  1.00 74.27           H
ATOM   3628 2HD2 LEU A 241      -7.955 -12.625 -23.968  1.00 74.27           H
ATOM   3629 3HD2 LEU A 241      -6.718 -11.777 -23.010  1.00 74.27           H
ATOM   3630  HN  LEU A 241     -10.774 -13.914 -21.425  1.00 74.27           H
ATOM   3631  N   ILE A 242     -10.657 -16.810 -22.799  1.00 74.79           N
ATOM   3632  CA  ILE A 242     -10.999 -18.167 -23.187  1.00 74.79           C
ATOM   3633  C   ILE A 242     -11.881 -18.129 -24.436  1.00 74.79           C
ATOM   3634  O   ILE A 242     -11.773 -18.994 -25.304  1.00 74.79           O
ATOM   3635  HA  ILE A 242     -10.070 -18.680 -23.436  1.00 74.79           H
ATOM   3636  CB  ILE A 242     -11.629 -18.918 -22.012  1.00 74.79           C
ATOM   3637  HB  ILE A 242     -12.389 -18.277 -21.565  1.00 74.79           H
ATOM   3638  CG1 ILE A 242     -10.590 -19.211 -20.927  1.00 74.79           C
ATOM   3639 1HG1 ILE A 242      -9.908 -19.987 -21.273  1.00 74.79           H
ATOM   3640 2HG1 ILE A 242      -9.991 -18.319 -20.743  1.00 74.79           H
ATOM   3641  CG2 ILE A 242     -12.335 -20.189 -22.488  1.00 74.79           C
ATOM   3642 1HG2 ILE A 242     -13.120 -19.925 -23.196  1.00 74.79           H
ATOM   3643 2HG2 ILE A 242     -11.612 -20.845 -22.975  1.00 74.79           H
ATOM   3644 3HG2 ILE A 242     -12.774 -20.703 -21.633  1.00 74.79           H
ATOM   3645  CD1 ILE A 242     -11.264 -19.657 -19.628  1.00 74.79           C
ATOM   3646 1HD1 ILE A 242     -11.927 -18.868 -19.273  1.00 74.79           H
ATOM   3647 2HD1 ILE A 242     -11.843 -20.563 -19.812  1.00 74.79           H
ATOM   3648 3HD1 ILE A 242     -10.503 -19.859 -18.875  1.00 74.79           H
ATOM   3649  HN  ILE A 242     -10.908 -16.562 -21.863  1.00 74.79           H
ATOM   3650  N   GLN A 243     -12.735 -17.117 -24.488  1.00 73.76           N
ATOM   3651  CA  GLN A 243     -13.688 -16.998 -25.578  1.00 73.76           C
ATOM   3652  C   GLN A 243     -12.978 -16.555 -26.859  1.00 73.76           C
ATOM   3653  O   GLN A 243     -13.376 -16.939 -27.958  1.00 73.76           O
ATOM   3654  HA  GLN A 243     -14.103 -17.997 -25.711  1.00 73.76           H
ATOM   3655  CB  GLN A 243     -14.817 -16.031 -25.215  1.00 73.76           C
ATOM   3656 1HB  GLN A 243     -14.399 -15.129 -24.769  1.00 73.76           H
ATOM   3657 2HB  GLN A 243     -15.343 -15.724 -26.120  1.00 73.76           H
ATOM   3658  CG  GLN A 243     -15.803 -16.679 -24.241  1.00 73.76           C
ATOM   3659 1HG  GLN A 243     -16.084 -17.667 -24.607  1.00 73.76           H
ATOM   3660 2HG  GLN A 243     -15.322 -16.822 -23.273  1.00 73.76           H
ATOM   3661  CD  GLN A 243     -17.055 -15.816 -24.072  1.00 73.76           C
ATOM   3662  OE1 GLN A 243     -17.072 -14.635 -24.379  1.00 73.76           O
ATOM   3663  NE2 GLN A 243     -18.098 -16.469 -23.568  1.00 73.76           N
ATOM   3664 1HE2 GLN A 243     -18.017 -17.438 -23.337  1.00 73.76           H
ATOM   3665 2HE2 GLN A 243     -18.963 -15.990 -23.420  1.00 73.76           H
ATOM   3666  HN  GLN A 243     -12.782 -16.389 -23.804  1.00 73.76           H
ATOM   3667  N   ALA A 244     -11.938 -15.755 -26.674  1.00 66.49           N
ATOM   3668  CA  ALA A 244     -11.112 -15.331 -27.792  1.00 66.49           C
ATOM   3669  C   ALA A 244     -10.560 -16.565 -28.509  1.00 66.49           C
ATOM   3670  O   ALA A 244     -10.450 -17.636 -27.913  1.00 66.49           O
ATOM   3671  HA  ALA A 244     -11.747 -14.775 -28.482  1.00 66.49           H
ATOM   3672  CB  ALA A 244     -10.004 -14.406 -27.286  1.00 66.49           C
ATOM   3673 1HB  ALA A 244     -10.449 -13.531 -26.812  1.00 66.49           H
ATOM   3674 2HB  ALA A 244      -9.388 -14.939 -26.561  1.00 66.49           H
ATOM   3675 3HB  ALA A 244      -9.384 -14.088 -28.125  1.00 66.49           H
ATOM   3676  HN  ALA A 244     -11.659 -15.397 -25.783  1.00 66.49           H
ATOM   3677  N   LYS A 245     -10.227 -16.374 -29.777  1.00 59.37           N
ATOM   3678  CA  LYS A 245      -9.682 -17.456 -30.579  1.00 59.37           C
ATOM   3679  C   LYS A 245      -8.179 -17.239 -30.766  1.00 59.37           C
ATOM   3680  O   LYS A 245      -7.475 -18.127 -31.243  1.00 59.37           O
ATOM   3681  HA  LYS A 245      -9.831 -18.382 -30.023  1.00 59.37           H
ATOM   3682  CB  LYS A 245     -10.453 -17.589 -31.894  1.00 59.37           C
ATOM   3683 1HB  LYS A 245     -10.708 -16.600 -32.272  1.00 59.37           H
ATOM   3684 2HB  LYS A 245      -9.819 -18.063 -32.644  1.00 59.37           H
ATOM   3685  CG  LYS A 245     -11.728 -18.413 -31.701  1.00 59.37           C
ATOM   3686 1HG  LYS A 245     -11.489 -19.345 -31.190  1.00 59.37           H
ATOM   3687 2HG  LYS A 245     -12.423 -17.869 -31.063  1.00 59.37           H
ATOM   3688  CD  LYS A 245     -12.392 -18.717 -33.046  1.00 59.37           C
ATOM   3689 1HD  LYS A 245     -12.714 -17.788 -33.515  1.00 59.37           H
ATOM   3690 2HD  LYS A 245     -11.668 -19.179 -33.717  1.00 59.37           H
ATOM   3691  CE  LYS A 245     -13.593 -19.647 -32.865  1.00 59.37           C
ATOM   3692 1HE  LYS A 245     -13.288 -20.546 -32.329  1.00 59.37           H
ATOM   3693 2HE  LYS A 245     -14.353 -19.156 -32.257  1.00 59.37           H
ATOM   3694  NZ  LYS A 245     -14.165 -20.017 -34.179  1.00 59.37           N
ATOM   3695 1HZ  LYS A 245     -14.963 -20.626 -34.042  1.00 59.37           H
ATOM   3696 2HZ  LYS A 245     -14.460 -19.178 -34.667  1.00 59.37           H
ATOM   3697 3HZ  LYS A 245     -13.463 -20.498 -34.730  1.00 59.37           H
ATOM   3698  HN  LYS A 245     -10.325 -15.501 -30.255  1.00 59.37           H
ATOM   3699  N   LYS A 246      -7.732 -16.053 -30.380  1.00 56.93           N
ATOM   3700  CA  LYS A 246      -6.359 -15.652 -30.632  1.00 56.93           C
ATOM   3701  C   LYS A 246      -5.425 -16.442 -29.713  1.00 56.93           C
ATOM   3702  O   LYS A 246      -5.808 -16.816 -28.605  1.00 56.93           O
ATOM   3703  HA  LYS A 246      -6.127 -15.912 -31.665  1.00 56.93           H
ATOM   3704  CB  LYS A 246      -6.211 -14.135 -30.503  1.00 56.93           C
ATOM   3705 1HB  LYS A 246      -6.795 -13.779 -29.655  1.00 56.93           H
ATOM   3706 2HB  LYS A 246      -5.170 -13.884 -30.300  1.00 56.93           H
ATOM   3707  CG  LYS A 246      -6.673 -13.429 -31.779  1.00 56.93           C
ATOM   3708 1HG  LYS A 246      -6.147 -13.844 -32.639  1.00 56.93           H
ATOM   3709 2HG  LYS A 246      -7.735 -13.612 -31.936  1.00 56.93           H
ATOM   3710  CD  LYS A 246      -6.416 -11.923 -31.696  1.00 56.93           C
ATOM   3711 1HD  LYS A 246      -7.066 -11.481 -30.941  1.00 56.93           H
ATOM   3712 2HD  LYS A 246      -5.389 -11.742 -31.378  1.00 56.93           H
ATOM   3713  CE  LYS A 246      -6.663 -11.249 -33.047  1.00 56.93           C
ATOM   3714 1HE  LYS A 246      -6.000 -11.676 -33.800  1.00 56.93           H
ATOM   3715 2HE  LYS A 246      -7.684 -11.442 -33.375  1.00 56.93           H
ATOM   3716  NZ  LYS A 246      -6.435  -9.790 -32.948  1.00 56.93           N
ATOM   3717 1HZ  LYS A 246      -6.612  -9.358 -33.848  1.00 56.93           H
ATOM   3718 2HZ  LYS A 246      -7.061  -9.396 -32.255  1.00 56.93           H
ATOM   3719 3HZ  LYS A 246      -5.474  -9.616 -32.673  1.00 56.93           H
ATOM   3720  HN  LYS A 246      -8.290 -15.373 -29.904  1.00 56.93           H
ATOM   3721  N   SER A 247      -4.216 -16.672 -30.205  1.00 56.49           N
ATOM   3722  CA  SER A 247      -3.254 -17.484 -29.480  1.00 56.49           C
ATOM   3723  C   SER A 247      -2.650 -16.677 -28.329  1.00 56.49           C
ATOM   3724  O   SER A 247      -2.375 -17.222 -27.261  1.00 56.49           O
ATOM   3725  HA  SER A 247      -3.823 -18.331 -29.096  1.00 56.49           H
ATOM   3726  CB  SER A 247      -2.150 -17.991 -30.409  1.00 56.49           C
ATOM   3727 1HB  SER A 247      -1.478 -18.643 -29.851  1.00 56.49           H
ATOM   3728 2HB  SER A 247      -2.592 -18.593 -31.203  1.00 56.49           H
ATOM   3729  OG  SER A 247      -1.404 -16.922 -30.985  1.00 56.49           O
ATOM   3730  HG  SER A 247      -0.700 -17.286 -31.595  1.00 56.49           H
ATOM   3731  HN  SER A 247      -3.892 -16.314 -31.081  1.00 56.49           H
ATOM   3732  N   SER A 248      -2.463 -15.390 -28.585  1.00 59.26           N
ATOM   3733  CA  SER A 248      -1.647 -14.565 -27.711  1.00 59.26           C
ATOM   3734  C   SER A 248      -2.264 -14.517 -26.311  1.00 59.26           C
ATOM   3735  O   SER A 248      -1.738 -13.852 -25.420  1.00 59.26           O
ATOM   3736  HA  SER A 248      -0.672 -15.050 -27.682  1.00 59.26           H
ATOM   3737  CB  SER A 248      -1.496 -13.150 -28.273  1.00 59.26           C
ATOM   3738 1HB  SER A 248      -0.802 -12.585 -27.651  1.00 59.26           H
ATOM   3739 2HB  SER A 248      -1.061 -13.201 -29.271  1.00 59.26           H
ATOM   3740  OG  SER A 248      -2.743 -12.464 -28.334  1.00 59.26           O
ATOM   3741  HG  SER A 248      -2.611 -11.546 -28.710  1.00 59.26           H
ATOM   3742  HN  SER A 248      -2.856 -14.914 -29.371  1.00 59.26           H
ATOM   3743  N   LYS A 249      -3.370 -15.230 -26.162  1.00 62.55           N
ATOM   3744  CA  LYS A 249      -4.128 -15.185 -24.923  1.00 62.55           C
ATOM   3745  C   LYS A 249      -3.286 -15.780 -23.793  1.00 62.55           C
ATOM   3746  O   LYS A 249      -3.275 -15.256 -22.680  1.00 62.55           O
ATOM   3747  HA  LYS A 249      -4.320 -14.136 -24.695  1.00 62.55           H
ATOM   3748  CB  LYS A 249      -5.487 -15.865 -25.101  1.00 62.55           C
ATOM   3749 1HB  LYS A 249      -5.342 -16.920 -25.337  1.00 62.55           H
ATOM   3750 2HB  LYS A 249      -6.045 -15.823 -24.166  1.00 62.55           H
ATOM   3751  CG  LYS A 249      -6.295 -15.195 -26.214  1.00 62.55           C
ATOM   3752 1HG  LYS A 249      -6.244 -14.111 -26.103  1.00 62.55           H
ATOM   3753 2HG  LYS A 249      -5.856 -15.436 -27.182  1.00 62.55           H
ATOM   3754  CD  LYS A 249      -7.755 -15.648 -26.182  1.00 62.55           C
ATOM   3755 1HD  LYS A 249      -7.865 -16.485 -25.491  1.00 62.55           H
ATOM   3756 2HD  LYS A 249      -8.383 -14.840 -25.805  1.00 62.55           H
ATOM   3757  CE  LYS A 249      -8.231 -16.064 -27.575  1.00 62.55           C
ATOM   3758 1HE  LYS A 249      -9.254 -15.722 -27.734  1.00 62.55           H
ATOM   3759 2HE  LYS A 249      -7.613 -15.586 -28.335  1.00 62.55           H
ATOM   3760  NZ  LYS A 249      -8.166 -17.535 -27.727  1.00 62.55           N
ATOM   3761 1HZ  LYS A 249      -8.662 -17.810 -28.567  1.00 62.55           H
ATOM   3762 2HZ  LYS A 249      -7.196 -17.825 -27.797  1.00 62.55           H
ATOM   3763 3HZ  LYS A 249      -8.593 -17.978 -26.921  1.00 62.55           H
ATOM   3764  HN  LYS A 249      -3.749 -15.829 -26.867  1.00 62.55           H
ATOM   3765  N   HIS A 250      -2.601 -16.867 -24.117  1.00 69.05           N
ATOM   3766  CA  HIS A 250      -1.853 -17.607 -23.116  1.00 69.05           C
ATOM   3767  C   HIS A 250      -0.834 -16.682 -22.449  1.00 69.05           C
ATOM   3768  O   HIS A 250      -0.628 -16.748 -21.238  1.00 69.05           O
ATOM   3769  HA  HIS A 250      -2.574 -17.938 -22.368  1.00 69.05           H
ATOM   3770  CB  HIS A 250      -1.211 -18.853 -23.728  1.00 69.05           C
ATOM   3771 1HB  HIS A 250      -0.646 -18.561 -24.613  1.00 69.05           H
ATOM   3772 2HB  HIS A 250      -0.496 -19.268 -23.017  1.00 69.05           H
ATOM   3773  CG  HIS A 250      -2.199 -19.928 -24.112  1.00 69.05           C
ATOM   3774  ND1 HIS A 250      -2.779 -20.779 -23.187  1.00 69.05           N
ATOM   3775  HD1 HIS A 250      -2.612 -20.772 -22.201  1.00 69.05           H
ATOM   3776  CD2 HIS A 250      -2.705 -20.281 -25.329  1.00 69.05           C
ATOM   3777  HD2 HIS A 250      -2.458 -19.812 -26.281  1.00 69.05           H
ATOM   3778  CE1 HIS A 250      -3.594 -21.603 -23.829  1.00 69.05           C
ATOM   3779  HE1 HIS A 250      -4.197 -22.390 -23.376  1.00 69.05           H
ATOM   3780  NE2 HIS A 250      -3.546 -21.293 -25.157  1.00 69.05           N
ATOM   3781  HN  HIS A 250      -2.553 -17.242 -25.043  1.00 69.05           H
ATOM   3782  N   LYS A 251      -0.222 -15.839 -23.268  1.00 69.10           N
ATOM   3783  CA  LYS A 251       0.769 -14.899 -22.773  1.00 69.10           C
ATOM   3784  C   LYS A 251       0.093 -13.903 -21.828  1.00 69.10           C
ATOM   3785  O   LYS A 251       0.554 -13.695 -20.707  1.00 69.10           O
ATOM   3786  HA  LYS A 251       1.505 -15.469 -22.205  1.00 69.10           H
ATOM   3787  CB  LYS A 251       1.509 -14.237 -23.937  1.00 69.10           C
ATOM   3788 1HB  LYS A 251       1.789 -14.992 -24.671  1.00 69.10           H
ATOM   3789 2HB  LYS A 251       0.847 -13.534 -24.441  1.00 69.10           H
ATOM   3790  CG  LYS A 251       2.761 -13.506 -23.446  1.00 69.10           C
ATOM   3791 1HG  LYS A 251       2.470 -12.647 -22.842  1.00 69.10           H
ATOM   3792 2HG  LYS A 251       3.343 -14.166 -22.802  1.00 69.10           H
ATOM   3793  CD  LYS A 251       3.622 -13.043 -24.622  1.00 69.10           C
ATOM   3794 1HD  LYS A 251       3.772 -13.870 -25.316  1.00 69.10           H
ATOM   3795 2HD  LYS A 251       3.101 -12.258 -25.171  1.00 69.10           H
ATOM   3796  CE  LYS A 251       4.976 -12.522 -24.139  1.00 69.10           C
ATOM   3797 1HE  LYS A 251       4.847 -11.560 -23.643  1.00 69.10           H
ATOM   3798 2HE  LYS A 251       5.394 -13.207 -23.401  1.00 69.10           H
ATOM   3799  NZ  LYS A 251       5.913 -12.379 -25.276  1.00 69.10           N
ATOM   3800 1HZ  LYS A 251       6.840 -12.168 -24.926  1.00 69.10           H
ATOM   3801 2HZ  LYS A 251       5.939 -13.244 -25.804  1.00 69.10           H
ATOM   3802 3HZ  LYS A 251       5.600 -11.625 -25.878  1.00 69.10           H
ATOM   3803  HN  LYS A 251      -0.393 -15.793 -24.252  1.00 69.10           H
ATOM   3804  N   ALA A 252      -0.989 -13.315 -22.316  1.00 67.90           N
ATOM   3805  CA  ALA A 252      -1.693 -12.296 -21.556  1.00 67.90           C
ATOM   3806  C   ALA A 252      -2.191 -12.899 -20.241  1.00 67.90           C
ATOM   3807  O   ALA A 252      -2.176 -12.236 -19.205  1.00 67.90           O
ATOM   3808  HA  ALA A 252      -0.985 -11.498 -21.335  1.00 67.90           H
ATOM   3809  CB  ALA A 252      -2.832 -11.724 -22.403  1.00 67.90           C
ATOM   3810 1HB  ALA A 252      -2.423 -11.281 -23.311  1.00 67.90           H
ATOM   3811 2HB  ALA A 252      -3.525 -12.522 -22.668  1.00 67.90           H
ATOM   3812 3HB  ALA A 252      -3.360 -10.959 -21.833  1.00 67.90           H
ATOM   3813  HN  ALA A 252      -1.384 -13.524 -23.210  1.00 67.90           H
ATOM   3814  N   LEU A 253      -2.620 -14.150 -20.325  1.00 73.24           N
ATOM   3815  CA  LEU A 253      -3.130 -14.846 -19.157  1.00 73.24           C
ATOM   3816  C   LEU A 253      -2.012 -14.984 -18.121  1.00 73.24           C
ATOM   3817  O   LEU A 253      -2.216 -14.704 -16.941  1.00 73.24           O
ATOM   3818  HA  LEU A 253      -3.922 -14.230 -18.730  1.00 73.24           H
ATOM   3819  CB  LEU A 253      -3.762 -16.180 -19.561  1.00 73.24           C
ATOM   3820 1HB  LEU A 253      -4.329 -16.027 -20.480  1.00 73.24           H
ATOM   3821 2HB  LEU A 253      -2.962 -16.882 -19.794  1.00 73.24           H
ATOM   3822  CG  LEU A 253      -4.685 -16.826 -18.526  1.00 73.24           C
ATOM   3823  HG  LEU A 253      -4.288 -16.613 -17.534  1.00 73.24           H
ATOM   3824  CD1 LEU A 253      -6.089 -16.220 -18.590  1.00 73.24           C
ATOM   3825 1HD1 LEU A 253      -6.033 -15.150 -18.389  1.00 73.24           H
ATOM   3826 2HD1 LEU A 253      -6.510 -16.381 -19.583  1.00 73.24           H
ATOM   3827 3HD1 LEU A 253      -6.725 -16.697 -17.844  1.00 73.24           H
ATOM   3828  CD2 LEU A 253      -4.710 -18.347 -18.687  1.00 73.24           C
ATOM   3829 1HD2 LEU A 253      -5.070 -18.601 -19.684  1.00 73.24           H
ATOM   3830 2HD2 LEU A 253      -3.703 -18.743 -18.553  1.00 73.24           H
ATOM   3831 3HD2 LEU A 253      -5.374 -18.781 -17.940  1.00 73.24           H
ATOM   3832  HN  LEU A 253      -2.622 -14.684 -21.170  1.00 73.24           H
ATOM   3833  N   LYS A 254      -0.855 -15.415 -18.601  1.00 75.34           N
ATOM   3834  CA  LYS A 254       0.281 -15.641 -17.724  1.00 75.34           C
ATOM   3835  C   LYS A 254       0.618 -14.343 -16.988  1.00 75.34           C
ATOM   3836  O   LYS A 254       0.756 -14.336 -15.766  1.00 75.34           O
ATOM   3837  HA  LYS A 254      -0.017 -16.388 -16.988  1.00 75.34           H
ATOM   3838  CB  LYS A 254       1.457 -16.225 -18.510  1.00 75.34           C
ATOM   3839 1HB  LYS A 254       1.129 -17.104 -19.064  1.00 75.34           H
ATOM   3840 2HB  LYS A 254       1.805 -15.498 -19.244  1.00 75.34           H
ATOM   3841  CG  LYS A 254       2.607 -16.604 -17.575  1.00 75.34           C
ATOM   3842 1HG  LYS A 254       3.010 -15.707 -17.105  1.00 75.34           H
ATOM   3843 2HG  LYS A 254       2.234 -17.243 -16.775  1.00 75.34           H
ATOM   3844  CD  LYS A 254       3.718 -17.329 -18.338  1.00 75.34           C
ATOM   3845 1HD  LYS A 254       3.317 -18.232 -18.800  1.00 75.34           H
ATOM   3846 2HD  LYS A 254       4.084 -16.694 -19.145  1.00 75.34           H
ATOM   3847  CE  LYS A 254       4.874 -17.697 -17.406  1.00 75.34           C
ATOM   3848 1HE  LYS A 254       5.350 -16.790 -17.033  1.00 75.34           H
ATOM   3849 2HE  LYS A 254       4.492 -18.236 -16.539  1.00 75.34           H
ATOM   3850  NZ  LYS A 254       5.869 -18.530 -18.117  1.00 75.34           N
ATOM   3851 1HZ  LYS A 254       6.639 -18.743 -17.494  1.00 75.34           H
ATOM   3852 2HZ  LYS A 254       5.431 -19.393 -18.421  1.00 75.34           H
ATOM   3853 3HZ  LYS A 254       6.217 -18.025 -18.925  1.00 75.34           H
ATOM   3854  HN  LYS A 254      -0.688 -15.609 -19.568  1.00 75.34           H
ATOM   3855  N   VAL A 255       0.739 -13.275 -17.763  1.00 72.63           N
ATOM   3856  CA  VAL A 255       1.046 -11.972 -17.198  1.00 72.63           C
ATOM   3857  C   VAL A 255       0.054 -11.660 -16.077  1.00 72.63           C
ATOM   3858  O   VAL A 255       0.450 -11.234 -14.993  1.00 72.63           O
ATOM   3859  HA  VAL A 255       2.049 -12.025 -16.774  1.00 72.63           H
ATOM   3860  CB  VAL A 255       1.054 -10.912 -18.302  1.00 72.63           C
ATOM   3861  HB  VAL A 255       0.152 -11.043 -18.899  1.00 72.63           H
ATOM   3862  CG1 VAL A 255       1.024  -9.502 -17.708  1.00 72.63           C
ATOM   3863 1HG1 VAL A 255       0.120  -9.379 -17.112  1.00 72.63           H
ATOM   3864 2HG1 VAL A 255       1.899  -9.355 -17.076  1.00 72.63           H
ATOM   3865 3HG1 VAL A 255       1.030  -8.768 -18.515  1.00 72.63           H
ATOM   3866  CG2 VAL A 255       2.260 -11.092 -19.226  1.00 72.63           C
ATOM   3867 1HG2 VAL A 255       3.179 -11.000 -18.647  1.00 72.63           H
ATOM   3868 2HG2 VAL A 255       2.219 -12.078 -19.689  1.00 72.63           H
ATOM   3869 3HG2 VAL A 255       2.241 -10.326 -20.002  1.00 72.63           H
ATOM   3870  HN  VAL A 255       0.632 -13.290 -18.757  1.00 72.63           H
ATOM   3871  N   THR A 256      -1.217 -11.883 -16.376  1.00 73.10           N
ATOM   3872  CA  THR A 256      -2.281 -11.473 -15.475  1.00 73.10           C
ATOM   3873  C   THR A 256      -2.183 -12.234 -14.152  1.00 73.10           C
ATOM   3874  O   THR A 256      -2.278 -11.638 -13.080  1.00 73.10           O
ATOM   3875  HA  THR A 256      -2.149 -10.416 -15.246  1.00 73.10           H
ATOM   3876  CB  THR A 256      -3.616 -11.677 -16.196  1.00 73.10           C
ATOM   3877  HB  THR A 256      -3.727 -12.710 -16.524  1.00 73.10           H
ATOM   3878  OG1 THR A 256      -3.603 -10.700 -17.233  1.00 73.10           O
ATOM   3879  HG1 THR A 256      -3.588 -11.149 -18.126  1.00 73.10           H
ATOM   3880  CG2 THR A 256      -4.815 -11.285 -15.330  1.00 73.10           C
ATOM   3881 1HG2 THR A 256      -4.738 -10.233 -15.057  1.00 73.10           H
ATOM   3882 2HG2 THR A 256      -4.825 -11.895 -14.426  1.00 73.10           H
ATOM   3883 3HG2 THR A 256      -5.736 -11.449 -15.889  1.00 73.10           H
ATOM   3884  HN  THR A 256      -1.524 -12.335 -17.213  1.00 73.10           H
ATOM   3885  N   ILE A 257      -1.995 -13.541 -14.270  1.00 76.74           N
ATOM   3886  CA  ILE A 257      -1.941 -14.398 -13.098  1.00 76.74           C
ATOM   3887  C   ILE A 257      -0.749 -13.990 -12.228  1.00 76.74           C
ATOM   3888  O   ILE A 257      -0.853 -13.959 -11.003  1.00 76.74           O
ATOM   3889  HA  ILE A 257      -2.856 -14.232 -12.529  1.00 76.74           H
ATOM   3890  CB  ILE A 257      -1.925 -15.871 -13.511  1.00 76.74           C
ATOM   3891  HB  ILE A 257      -1.168 -16.000 -14.285  1.00 76.74           H
ATOM   3892  CG1 ILE A 257      -3.267 -16.284 -14.118  1.00 76.74           C
ATOM   3893 1HG1 ILE A 257      -4.022 -16.341 -13.335  1.00 76.74           H
ATOM   3894 2HG1 ILE A 257      -3.599 -15.525 -14.827  1.00 76.74           H
ATOM   3895  CG2 ILE A 257      -1.527 -16.766 -12.336  1.00 76.74           C
ATOM   3896 1HG2 ILE A 257      -0.531 -16.489 -11.989  1.00 76.74           H
ATOM   3897 2HG2 ILE A 257      -2.243 -16.638 -11.524  1.00 76.74           H
ATOM   3898 3HG2 ILE A 257      -1.523 -17.807 -12.657  1.00 76.74           H
ATOM   3899  CD1 ILE A 257      -3.155 -17.636 -14.826  1.00 76.74           C
ATOM   3900 1HD1 ILE A 257      -2.416 -17.568 -15.624  1.00 76.74           H
ATOM   3901 2HD1 ILE A 257      -2.846 -18.397 -14.109  1.00 76.74           H
ATOM   3902 3HD1 ILE A 257      -4.123 -17.906 -15.248  1.00 76.74           H
ATOM   3903  HN  ILE A 257      -1.882 -14.013 -15.144  1.00 76.74           H
ATOM   3904  N   THR A 258       0.354 -13.687 -12.896  1.00 78.42           N
ATOM   3905  CA  THR A 258       1.586 -13.360 -12.198  1.00 78.42           C
ATOM   3906  C   THR A 258       1.378 -12.144 -11.293  1.00 78.42           C
ATOM   3907  O   THR A 258       1.765 -12.163 -10.125  1.00 78.42           O
ATOM   3908  HA  THR A 258       1.848 -14.198 -11.553  1.00 78.42           H
ATOM   3909  CB  THR A 258       2.683 -13.158 -13.245  1.00 78.42           C
ATOM   3910  HB  THR A 258       2.438 -12.330 -13.911  1.00 78.42           H
ATOM   3911  OG1 THR A 258       2.807 -14.433 -13.869  1.00 78.42           O
ATOM   3912  HG1 THR A 258       2.149 -14.513 -14.618  1.00 78.42           H
ATOM   3913  CG2 THR A 258       4.056 -12.916 -12.615  1.00 78.42           C
ATOM   3914 1HG2 THR A 258       4.331 -13.775 -12.002  1.00 78.42           H
ATOM   3915 2HG2 THR A 258       4.018 -12.023 -11.992  1.00 78.42           H
ATOM   3916 3HG2 THR A 258       4.798 -12.779 -13.402  1.00 78.42           H
ATOM   3917  HN  THR A 258       0.415 -13.664 -13.894  1.00 78.42           H
ATOM   3918  N   VAL A 259       0.769 -11.117 -11.866  1.00 74.61           N
ATOM   3919  CA  VAL A 259       0.580  -9.866 -11.151  1.00 74.61           C
ATOM   3920  C   VAL A 259      -0.300 -10.112  -9.924  1.00 74.61           C
ATOM   3921  O   VAL A 259      -0.001  -9.628  -8.834  1.00 74.61           O
ATOM   3922  HA  VAL A 259       1.560  -9.526 -10.817  1.00 74.61           H
ATOM   3923  CB  VAL A 259       0.007  -8.806 -12.094  1.00 74.61           C
ATOM   3924  HB  VAL A 259      -0.884  -9.222 -12.564  1.00 74.61           H
ATOM   3925  CG1 VAL A 259      -0.411  -7.553 -11.322  1.00 74.61           C
ATOM   3926 1HG1 VAL A 259      -1.173  -7.816 -10.588  1.00 74.61           H
ATOM   3927 2HG1 VAL A 259       0.456  -7.135 -10.811  1.00 74.61           H
ATOM   3928 3HG1 VAL A 259      -0.815  -6.816 -12.016  1.00 74.61           H
ATOM   3929  CG2 VAL A 259       1.005  -8.460 -13.201  1.00 74.61           C
ATOM   3930 1HG2 VAL A 259       1.921  -8.073 -12.756  1.00 74.61           H
ATOM   3931 2HG2 VAL A 259       1.231  -9.356 -13.779  1.00 74.61           H
ATOM   3932 3HG2 VAL A 259       0.572  -7.705 -13.857  1.00 74.61           H
ATOM   3933  HN  VAL A 259       0.408 -11.129 -12.798  1.00 74.61           H
ATOM   3934  N   LEU A 260      -1.368 -10.866 -10.142  1.00 76.17           N
ATOM   3935  CA  LEU A 260      -2.309 -11.158  -9.075  1.00 76.17           C
ATOM   3936  C   LEU A 260      -1.578 -11.879  -7.940  1.00 76.17           C
ATOM   3937  O   LEU A 260      -1.762 -11.549  -6.770  1.00 76.17           O
ATOM   3938  HA  LEU A 260      -2.680 -10.206  -8.696  1.00 76.17           H
ATOM   3939  CB  LEU A 260      -3.513 -11.929  -9.618  1.00 76.17           C
ATOM   3940 1HB  LEU A 260      -4.012 -11.307 -10.361  1.00 76.17           H
ATOM   3941 2HB  LEU A 260      -3.148 -12.815 -10.137  1.00 76.17           H
ATOM   3942  CG  LEU A 260      -4.550 -12.370  -8.583  1.00 76.17           C
ATOM   3943  HG  LEU A 260      -4.046 -12.976  -7.831  1.00 76.17           H
ATOM   3944  CD1 LEU A 260      -5.152 -11.162  -7.861  1.00 76.17           C
ATOM   3945 1HD1 LEU A 260      -4.361 -10.612  -7.352  1.00 76.17           H
ATOM   3946 2HD1 LEU A 260      -5.638 -10.510  -8.587  1.00 76.17           H
ATOM   3947 3HD1 LEU A 260      -5.886 -11.504  -7.131  1.00 76.17           H
ATOM   3948  CD2 LEU A 260      -5.626 -13.249  -9.224  1.00 76.17           C
ATOM   3949 1HD2 LEU A 260      -6.132 -12.689 -10.010  1.00 76.17           H
ATOM   3950 2HD2 LEU A 260      -5.161 -14.137  -9.653  1.00 76.17           H
ATOM   3951 3HD2 LEU A 260      -6.350 -13.548  -8.466  1.00 76.17           H
ATOM   3952  HN  LEU A 260      -1.594 -11.272 -11.028  1.00 76.17           H
ATOM   3953  N   THR A 261      -0.764 -12.850  -8.327  1.00 83.39           N
ATOM   3954  CA  THR A 261      -0.108 -13.709  -7.355  1.00 83.39           C
ATOM   3955  C   THR A 261       0.842 -12.891  -6.477  1.00 83.39           C
ATOM   3956  O   THR A 261       0.882 -13.076  -5.261  1.00 83.39           O
ATOM   3957  HA  THR A 261      -0.870 -14.128  -6.698  1.00 83.39           H
ATOM   3958  CB  THR A 261       0.589 -14.838  -8.116  1.00 83.39           C
ATOM   3959  HB  THR A 261       1.413 -14.453  -8.716  1.00 83.39           H
ATOM   3960  OG1 THR A 261      -0.462 -15.467  -8.844  1.00 83.39           O
ATOM   3961  HG1 THR A 261      -0.459 -15.149  -9.792  1.00 83.39           H
ATOM   3962  CG2 THR A 261       1.107 -15.938  -7.186  1.00 83.39           C
ATOM   3963 1HG2 THR A 261       0.272 -16.370  -6.634  1.00 83.39           H
ATOM   3964 2HG2 THR A 261       1.825 -15.513  -6.485  1.00 83.39           H
ATOM   3965 3HG2 THR A 261       1.592 -16.714  -7.777  1.00 83.39           H
ATOM   3966  HN  THR A 261      -0.550 -13.054  -9.282  1.00 83.39           H
ATOM   3967  N   VAL A 262       1.582 -12.005  -7.126  1.00 82.41           N
ATOM   3968  CA  VAL A 262       2.577 -11.207  -6.430  1.00 82.41           C
ATOM   3969  C   VAL A 262       1.881 -10.332  -5.385  1.00 82.41           C
ATOM   3970  O   VAL A 262       2.361 -10.203  -4.260  1.00 82.41           O
ATOM   3971  HA  VAL A 262       3.251 -11.894  -5.919  1.00 82.41           H
ATOM   3972  CB  VAL A 262       3.397 -10.398  -7.437  1.00 82.41           C
ATOM   3973  HB  VAL A 262       2.701  -9.861  -8.081  1.00 82.41           H
ATOM   3974  CG1 VAL A 262       4.272  -9.364  -6.726  1.00 82.41           C
ATOM   3975 1HG1 VAL A 262       3.640  -8.680  -6.160  1.00 82.41           H
ATOM   3976 2HG1 VAL A 262       4.956  -9.873  -6.047  1.00 82.41           H
ATOM   3977 3HG1 VAL A 262       4.844  -8.803  -7.465  1.00 82.41           H
ATOM   3978  CG2 VAL A 262       4.242 -11.318  -8.321  1.00 82.41           C
ATOM   3979 1HG2 VAL A 262       4.925 -11.894  -7.697  1.00 82.41           H
ATOM   3980 2HG2 VAL A 262       3.588 -11.997  -8.868  1.00 82.41           H
ATOM   3981 3HG2 VAL A 262       4.814 -10.717  -9.027  1.00 82.41           H
ATOM   3982  HN  VAL A 262       1.511 -11.830  -8.108  1.00 82.41           H
ATOM   3983  N   PHE A 263       0.762  -9.753  -5.795  1.00 77.97           N
ATOM   3984  CA  PHE A 263       0.005  -8.880  -4.913  1.00 77.97           C
ATOM   3985  C   PHE A 263      -0.493  -9.641  -3.683  1.00 77.97           C
ATOM   3986  O   PHE A 263      -0.280  -9.207  -2.552  1.00 77.97           O
ATOM   3987  HA  PHE A 263       0.675  -8.081  -4.597  1.00 77.97           H
ATOM   3988  CB  PHE A 263      -1.201  -8.377  -5.710  1.00 77.97           C
ATOM   3989 1HB  PHE A 263      -0.845  -7.856  -6.598  1.00 77.97           H
ATOM   3990 2HB  PHE A 263      -1.779  -9.235  -6.054  1.00 77.97           H
ATOM   3991  CG  PHE A 263      -2.121  -7.443  -4.922  1.00 77.97           C
ATOM   3992  CD1 PHE A 263      -3.159  -7.954  -4.208  1.00 77.97           C
ATOM   3993  HD1 PHE A 263      -3.336  -9.030  -4.197  1.00 77.97           H
ATOM   3994  CD2 PHE A 263      -1.900  -6.101  -4.935  1.00 77.97           C
ATOM   3995  HD2 PHE A 263      -1.068  -5.691  -5.507  1.00 77.97           H
ATOM   3996  CE1 PHE A 263      -4.013  -7.087  -3.476  1.00 77.97           C
ATOM   3997  HE1 PHE A 263      -4.846  -7.497  -2.904  1.00 77.97           H
ATOM   3998  CE2 PHE A 263      -2.754  -5.234  -4.204  1.00 77.97           C
ATOM   3999  HE2 PHE A 263      -2.578  -4.158  -4.214  1.00 77.97           H
ATOM   4000  CZ  PHE A 263      -3.793  -5.745  -3.490  1.00 77.97           C
ATOM   4001  HZ  PHE A 263      -4.448  -5.079  -2.928  1.00 77.97           H
ATOM   4002  HN  PHE A 263       0.373  -9.872  -6.708  1.00 77.97           H
ATOM   4003  N   VAL A 264      -1.146 -10.764  -3.945  1.00 83.10           N
ATOM   4004  CA  VAL A 264      -1.774 -11.530  -2.882  1.00 83.10           C
ATOM   4005  C   VAL A 264      -0.708 -11.962  -1.873  1.00 83.10           C
ATOM   4006  O   VAL A 264      -0.895 -11.813  -0.666  1.00 83.10           O
ATOM   4007  HA  VAL A 264      -2.487 -10.875  -2.382  1.00 83.10           H
ATOM   4008  CB  VAL A 264      -2.548 -12.709  -3.475  1.00 83.10           C
ATOM   4009  HB  VAL A 264      -1.872 -13.259  -4.129  1.00 83.10           H
ATOM   4010  CG1 VAL A 264      -3.018 -13.664  -2.375  1.00 83.10           C
ATOM   4011 1HG1 VAL A 264      -2.153 -14.050  -1.835  1.00 83.10           H
ATOM   4012 2HG1 VAL A 264      -3.670 -13.130  -1.684  1.00 83.10           H
ATOM   4013 3HG1 VAL A 264      -3.566 -14.493  -2.824  1.00 83.10           H
ATOM   4014  CG2 VAL A 264      -3.727 -12.222  -4.319  1.00 83.10           C
ATOM   4015 1HG2 VAL A 264      -4.404 -11.638  -3.695  1.00 83.10           H
ATOM   4016 2HG2 VAL A 264      -3.358 -11.601  -5.135  1.00 83.10           H
ATOM   4017 3HG2 VAL A 264      -4.261 -13.080  -4.728  1.00 83.10           H
ATOM   4018  HN  VAL A 264      -1.249 -11.150  -4.862  1.00 83.10           H
ATOM   4019  N   LEU A 265       0.386 -12.487  -2.403  1.00 88.30           N
ATOM   4020  CA  LEU A 265       1.412 -13.085  -1.565  1.00 88.30           C
ATOM   4021  C   LEU A 265       2.055 -11.999  -0.701  1.00 88.30           C
ATOM   4022  O   LEU A 265       2.518 -12.274   0.405  1.00 88.30           O
ATOM   4023  HA  LEU A 265       0.919 -13.803  -0.909  1.00 88.30           H
ATOM   4024  CB  LEU A 265       2.413 -13.866  -2.419  1.00 88.30           C
ATOM   4025 1HB  LEU A 265       2.760 -13.216  -3.222  1.00 88.30           H
ATOM   4026 2HB  LEU A 265       3.281 -14.100  -1.802  1.00 88.30           H
ATOM   4027  CG  LEU A 265       1.897 -15.165  -3.039  1.00 88.30           C
ATOM   4028  HG  LEU A 265       1.045 -14.925  -3.676  1.00 88.30           H
ATOM   4029  CD1 LEU A 265       2.961 -15.808  -3.931  1.00 88.30           C
ATOM   4030 1HD1 LEU A 265       3.227 -15.120  -4.733  1.00 88.30           H
ATOM   4031 2HD1 LEU A 265       3.847 -16.032  -3.336  1.00 88.30           H
ATOM   4032 3HD1 LEU A 265       2.568 -16.730  -4.359  1.00 88.30           H
ATOM   4033  CD2 LEU A 265       1.396 -16.127  -1.959  1.00 88.30           C
ATOM   4034 1HD2 LEU A 265       2.213 -16.365  -1.278  1.00 88.30           H
ATOM   4035 2HD2 LEU A 265       0.585 -15.658  -1.403  1.00 88.30           H
ATOM   4036 3HD2 LEU A 265       1.035 -17.043  -2.428  1.00 88.30           H
ATOM   4037  HN  LEU A 265       0.577 -12.509  -3.385  1.00 88.30           H
ATOM   4038  N   SER A 266       2.063 -10.788  -1.237  1.00 87.68           N
ATOM   4039  CA  SER A 266       2.732  -9.681  -0.576  1.00 87.68           C
ATOM   4040  C   SER A 266       1.806  -9.062   0.474  1.00 87.68           C
ATOM   4041  O   SER A 266       2.250  -8.703   1.564  1.00 87.68           O
ATOM   4042  HA  SER A 266       3.611 -10.117  -0.101  1.00 87.68           H
ATOM   4043  CB  SER A 266       3.172  -8.620  -1.587  1.00 87.68           C
ATOM   4044 1HB  SER A 266       3.629  -7.783  -1.058  1.00 87.68           H
ATOM   4045 2HB  SER A 266       3.936  -9.038  -2.242  1.00 87.68           H
ATOM   4046  OG  SER A 266       2.081  -8.145  -2.372  1.00 87.68           O
ATOM   4047  HG  SER A 266       2.033  -8.653  -3.232  1.00 87.68           H
ATOM   4048  HN  SER A 266       1.623 -10.558  -2.106  1.00 87.68           H
ATOM   4049  N   GLN A 267       0.537  -8.956   0.109  1.00 86.41           N
ATOM   4050  CA  GLN A 267      -0.399  -8.156   0.880  1.00 86.41           C
ATOM   4051  C   GLN A 267      -1.143  -9.034   1.888  1.00 86.41           C
ATOM   4052  O   GLN A 267      -1.478  -8.581   2.982  1.00 86.41           O
ATOM   4053  HA  GLN A 267       0.212  -7.423   1.407  1.00 86.41           H
ATOM   4054  CB  GLN A 267      -1.380  -7.423  -0.038  1.00 86.41           C
ATOM   4055 1HB  GLN A 267      -1.921  -8.146  -0.648  1.00 86.41           H
ATOM   4056 2HB  GLN A 267      -2.121  -6.895   0.563  1.00 86.41           H
ATOM   4057  CG  GLN A 267      -0.647  -6.431  -0.943  1.00 86.41           C
ATOM   4058 1HG  GLN A 267       0.069  -6.963  -1.568  1.00 86.41           H
ATOM   4059 2HG  GLN A 267      -1.360  -5.950  -1.613  1.00 86.41           H
ATOM   4060  CD  GLN A 267       0.080  -5.368  -0.116  1.00 86.41           C
ATOM   4061  OE1 GLN A 267      -0.421  -4.868   0.878  1.00 86.41           O
ATOM   4062  NE2 GLN A 267       1.286  -5.053  -0.580  1.00 86.41           N
ATOM   4063 1HE2 GLN A 267       1.638  -5.502  -1.401  1.00 86.41           H
ATOM   4064 2HE2 GLN A 267       1.840  -4.368  -0.107  1.00 86.41           H
ATOM   4065  HN  GLN A 267       0.147  -9.404  -0.695  1.00 86.41           H
ATOM   4066  N   PHE A 268      -1.379 -10.273   1.485  1.00 88.65           N
ATOM   4067  CA  PHE A 268      -2.242 -11.158   2.249  1.00 88.65           C
ATOM   4068  C   PHE A 268      -1.724 -11.328   3.679  1.00 88.65           C
ATOM   4069  O   PHE A 268      -2.464 -11.123   4.639  1.00 88.65           O
ATOM   4070  HA  PHE A 268      -3.231 -10.701   2.275  1.00 88.65           H
ATOM   4071  CB  PHE A 268      -2.223 -12.517   1.547  1.00 88.65           C
ATOM   4072 1HB  PHE A 268      -2.545 -12.385   0.514  1.00 88.65           H
ATOM   4073 2HB  PHE A 268      -1.198 -12.886   1.517  1.00 88.65           H
ATOM   4074  CG  PHE A 268      -3.110 -13.572   2.211  1.00 88.65           C
ATOM   4075  CD1 PHE A 268      -2.548 -14.567   2.949  1.00 88.65           C
ATOM   4076  HD1 PHE A 268      -1.465 -14.612   3.067  1.00 88.65           H
ATOM   4077  CD2 PHE A 268      -4.461 -13.516   2.063  1.00 88.65           C
ATOM   4078  HD2 PHE A 268      -4.912 -12.719   1.472  1.00 88.65           H
ATOM   4079  CE1 PHE A 268      -3.371 -15.546   3.565  1.00 88.65           C
ATOM   4080  HE1 PHE A 268      -2.920 -16.343   4.156  1.00 88.65           H
ATOM   4081  CE2 PHE A 268      -5.284 -14.496   2.680  1.00 88.65           C
ATOM   4082  HE2 PHE A 268      -6.367 -14.451   2.561  1.00 88.65           H
ATOM   4083  CZ  PHE A 268      -4.721 -15.490   3.418  1.00 88.65           C
ATOM   4084  HZ  PHE A 268      -5.353 -16.242   3.891  1.00 88.65           H
ATOM   4085  HN  PHE A 268      -0.993 -10.674   0.654  1.00 88.65           H
ATOM   4086  N   PRO A 269      -0.449 -11.706   3.845  1.00 93.39           N
ATOM   4087  CA  PRO A 269       0.079 -12.015   5.176  1.00 93.39           C
ATOM   4088  C   PRO A 269      -0.169 -10.892   6.170  1.00 93.39           C
ATOM   4089  O   PRO A 269      -0.575 -11.140   7.304  1.00 93.39           O
ATOM   4090  HA  PRO A 269      -0.437 -12.881   5.592  1.00 93.39           H
ATOM   4091  CB  PRO A 269       1.572 -12.238   4.931  1.00 93.39           C
ATOM   4092 1HB  PRO A 269       2.142 -11.318   5.063  1.00 93.39           H
ATOM   4093 2HB  PRO A 269       1.988 -12.971   5.623  1.00 93.39           H
ATOM   4094  CG  PRO A 269       1.624 -12.730   3.490  1.00 93.39           C
ATOM   4095 1HG  PRO A 269       2.614 -12.600   3.053  1.00 93.39           H
ATOM   4096 2HG  PRO A 269       1.395 -13.793   3.417  1.00 93.39           H
ATOM   4097  CD  PRO A 269       0.577 -11.872   2.800  1.00 93.39           C
ATOM   4098 1HD  PRO A 269       0.985 -10.911   2.484  1.00 93.39           H
ATOM   4099 2HD  PRO A 269       0.181 -12.355   1.907  1.00 93.39           H
ATOM   4100  N   TYR A 270       0.086  -9.674   5.713  1.00 91.86           N
ATOM   4101  CA  TYR A 270      -0.035  -8.511   6.576  1.00 91.86           C
ATOM   4102  C   TYR A 270      -1.483  -8.310   7.026  1.00 91.86           C
ATOM   4103  O   TYR A 270      -1.742  -8.041   8.198  1.00 91.86           O
ATOM   4104  HA  TYR A 270       0.590  -8.677   7.453  1.00 91.86           H
ATOM   4105  CB  TYR A 270       0.395  -7.312   5.729  1.00 91.86           C
ATOM   4106 1HB  TYR A 270       1.463  -7.389   5.524  1.00 91.86           H
ATOM   4107 2HB  TYR A 270      -0.118  -7.355   4.768  1.00 91.86           H
ATOM   4108  CG  TYR A 270       0.112  -5.956   6.381  1.00 91.86           C
ATOM   4109  CD1 TYR A 270      -0.825  -5.107   5.828  1.00 91.86           C
ATOM   4110  HD1 TYR A 270      -1.363  -5.402   4.927  1.00 91.86           H
ATOM   4111  CD2 TYR A 270       0.794  -5.583   7.521  1.00 91.86           C
ATOM   4112  HD2 TYR A 270       1.534  -6.254   7.958  1.00 91.86           H
ATOM   4113  CE1 TYR A 270      -1.091  -3.832   6.441  1.00 91.86           C
ATOM   4114  HE1 TYR A 270      -1.829  -3.152   6.015  1.00 91.86           H
ATOM   4115  CE2 TYR A 270       0.527  -4.308   8.134  1.00 91.86           C
ATOM   4116  HE2 TYR A 270       1.059  -4.001   9.035  1.00 91.86           H
ATOM   4117  CZ  TYR A 270      -0.402  -3.495   7.564  1.00 91.86           C
ATOM   4118  OH  TYR A 270      -0.654  -2.291   8.143  1.00 91.86           O
ATOM   4119  HH  TYR A 270      -0.229  -2.251   9.047  1.00 91.86           H
ATOM   4120  HN  TYR A 270       0.369  -9.477   4.775  1.00 91.86           H
ATOM   4121  N   ASN A 271      -2.391  -8.447   6.070  1.00 90.03           N
ATOM   4122  CA  ASN A 271      -3.799  -8.207   6.335  1.00 90.03           C
ATOM   4123  C   ASN A 271      -4.330  -9.296   7.270  1.00 90.03           C
ATOM   4124  O   ASN A 271      -5.280  -9.068   8.017  1.00 90.03           O
ATOM   4125  HA  ASN A 271      -3.841  -7.215   6.784  1.00 90.03           H
ATOM   4126  CB  ASN A 271      -4.618  -8.252   5.043  1.00 90.03           C
ATOM   4127 1HB  ASN A 271      -4.303  -9.103   4.438  1.00 90.03           H
ATOM   4128 2HB  ASN A 271      -5.671  -8.403   5.281  1.00 90.03           H
ATOM   4129  CG  ASN A 271      -4.450  -6.960   4.242  1.00 90.03           C
ATOM   4130  OD1 ASN A 271      -4.893  -5.893   4.636  1.00 90.03           O
ATOM   4131  ND2 ASN A 271      -3.787  -7.114   3.099  1.00 90.03           N
ATOM   4132 1HD2 ASN A 271      -3.450  -8.017   2.835  1.00 90.03           H
ATOM   4133 2HD2 ASN A 271      -3.626  -6.326   2.505  1.00 90.03           H
ATOM   4134  HN  ASN A 271      -2.177  -8.716   5.131  1.00 90.03           H
ATOM   4135  N   CYS A 272      -3.694 -10.456   7.197  1.00 93.06           N
ATOM   4136  CA  CYS A 272      -4.021 -11.547   8.099  1.00 93.06           C
ATOM   4137  C   CYS A 272      -3.754 -11.081   9.532  1.00 93.06           C
ATOM   4138  O   CYS A 272      -4.601 -11.241  10.409  1.00 93.06           O
ATOM   4139  HA  CYS A 272      -5.079 -11.766   7.955  1.00 93.06           H
ATOM   4140  CB  CYS A 272      -3.240 -12.817   7.757  1.00 93.06           C
ATOM   4141 1HB  CYS A 272      -2.179 -12.587   7.662  1.00 93.06           H
ATOM   4142 2HB  CYS A 272      -3.337 -13.542   8.565  1.00 93.06           H
ATOM   4143  SG  CYS A 272      -3.867 -13.535   6.195  1.00 93.06           S
ATOM   4144  HG  CYS A 272      -3.291 -12.645   5.392  1.00 93.06           H
ATOM   4145  HN  CYS A 272      -2.969 -10.655   6.538  1.00 93.06           H
ATOM   4146  N   ILE A 273      -2.572 -10.514   9.725  1.00 93.42           N
ATOM   4147  CA  ILE A 273      -2.163 -10.066  11.046  1.00 93.42           C
ATOM   4148  C   ILE A 273      -3.045  -8.892  11.477  1.00 93.42           C
ATOM   4149  O   ILE A 273      -3.426  -8.793  12.642  1.00 93.42           O
ATOM   4150  HA  ILE A 273      -2.328 -10.893  11.737  1.00 93.42           H
ATOM   4151  CB  ILE A 273      -0.666  -9.751  11.066  1.00 93.42           C
ATOM   4152  HB  ILE A 273      -0.463  -9.009  10.294  1.00 93.42           H
ATOM   4153  CG1 ILE A 273       0.160 -10.993  10.726  1.00 93.42           C
ATOM   4154 1HG1 ILE A 273      -0.115 -11.357   9.736  1.00 93.42           H
ATOM   4155 2HG1 ILE A 273       1.217 -10.732  10.688  1.00 93.42           H
ATOM   4156  CG2 ILE A 273      -0.253  -9.136  12.405  1.00 93.42           C
ATOM   4157 1HG2 ILE A 273      -0.807  -8.212  12.566  1.00 93.42           H
ATOM   4158 2HG2 ILE A 273      -0.474  -9.837  13.210  1.00 93.42           H
ATOM   4159 3HG2 ILE A 273       0.816  -8.922  12.392  1.00 93.42           H
ATOM   4160  CD1 ILE A 273      -0.060 -12.098  11.761  1.00 93.42           C
ATOM   4161 1HD1 ILE A 273       0.238 -11.739  12.746  1.00 93.42           H
ATOM   4162 2HD1 ILE A 273      -1.115 -12.374  11.779  1.00 93.42           H
ATOM   4163 3HD1 ILE A 273       0.539 -12.969  11.496  1.00 93.42           H
ATOM   4164  HN  ILE A 273      -1.900 -10.359   9.001  1.00 93.42           H
ATOM   4165  N   LEU A 274      -3.342  -8.032  10.514  1.00 91.94           N
ATOM   4166  CA  LEU A 274      -4.164  -6.864  10.781  1.00 91.94           C
ATOM   4167  C   LEU A 274      -5.536  -7.316  11.285  1.00 91.94           C
ATOM   4168  O   LEU A 274      -6.127  -6.672  12.150  1.00 91.94           O
ATOM   4169  HA  LEU A 274      -3.676  -6.295  11.573  1.00 91.94           H
ATOM   4170  CB  LEU A 274      -4.229  -5.961   9.548  1.00 91.94           C
ATOM   4171 1HB  LEU A 274      -3.248  -5.957   9.073  1.00 91.94           H
ATOM   4172 2HB  LEU A 274      -4.926  -6.402   8.835  1.00 91.94           H
ATOM   4173  CG  LEU A 274      -4.649  -4.511   9.800  1.00 91.94           C
ATOM   4174  HG  LEU A 274      -5.418  -4.508  10.571  1.00 91.94           H
ATOM   4175  CD1 LEU A 274      -3.475  -3.684  10.328  1.00 91.94           C
ATOM   4176 1HD1 LEU A 274      -3.121  -4.113  11.265  1.00 91.94           H
ATOM   4177 2HD1 LEU A 274      -2.667  -3.692   9.596  1.00 91.94           H
ATOM   4178 3HD1 LEU A 274      -3.801  -2.658  10.498  1.00 91.94           H
ATOM   4179  CD2 LEU A 274      -5.266  -3.894   8.543  1.00 91.94           C
ATOM   4180 1HD2 LEU A 274      -4.536  -3.911   7.734  1.00 91.94           H
ATOM   4181 2HD2 LEU A 274      -6.146  -4.467   8.251  1.00 91.94           H
ATOM   4182 3HD2 LEU A 274      -5.555  -2.863   8.750  1.00 91.94           H
ATOM   4183  HN  LEU A 274      -3.033  -8.124   9.568  1.00 91.94           H
ATOM   4184  N   LEU A 275      -6.004  -8.421  10.722  1.00 93.79           N
ATOM   4185  CA  LEU A 275      -7.282  -8.983  11.124  1.00 93.79           C
ATOM   4186  C   LEU A 275      -7.209  -9.401  12.594  1.00 93.79           C
ATOM   4187  O   LEU A 275      -8.114  -9.105  13.373  1.00 93.79           O
ATOM   4188  HA  LEU A 275      -8.030  -8.197  11.026  1.00 93.79           H
ATOM   4189  CB  LEU A 275      -7.689 -10.117  10.181  1.00 93.79           C
ATOM   4190 1HB  LEU A 275      -7.783  -9.709   9.175  1.00 93.79           H
ATOM   4191 2HB  LEU A 275      -6.882 -10.849  10.155  1.00 93.79           H
ATOM   4192  CG  LEU A 275      -8.989 -10.845  10.530  1.00 93.79           C
ATOM   4193  HG  LEU A 275      -8.915 -11.203  11.557  1.00 93.79           H
ATOM   4194  CD1 LEU A 275     -10.185  -9.892  10.469  1.00 93.79           C
ATOM   4195 1HD1 LEU A 275     -10.038  -9.079  11.181  1.00 93.79           H
ATOM   4196 2HD1 LEU A 275     -10.272  -9.483   9.463  1.00 93.79           H
ATOM   4197 3HD1 LEU A 275     -11.095 -10.435  10.722  1.00 93.79           H
ATOM   4198  CD2 LEU A 275      -9.187 -12.071   9.637  1.00 93.79           C
ATOM   4199 1HD2 LEU A 275      -9.232 -11.757   8.594  1.00 93.79           H
ATOM   4200 2HD2 LEU A 275      -8.354 -12.759   9.774  1.00 93.79           H
ATOM   4201 3HD2 LEU A 275     -10.118 -12.570   9.906  1.00 93.79           H
ATOM   4202  HN  LEU A 275      -5.527  -8.928  10.004  1.00 93.79           H
ATOM   4203  N   VAL A 276      -6.124 -10.084  12.929  1.00 94.59           N
ATOM   4204  CA  VAL A 276      -5.928 -10.556  14.289  1.00 94.59           C
ATOM   4205  C   VAL A 276      -5.957  -9.364  15.248  1.00 94.59           C
ATOM   4206  O   VAL A 276      -6.628  -9.408  16.278  1.00 94.59           O
ATOM   4207  HA  VAL A 276      -6.757 -11.221  14.530  1.00 94.59           H
ATOM   4208  CB  VAL A 276      -4.631 -11.364  14.380  1.00 94.59           C
ATOM   4209  HB  VAL A 276      -3.824 -10.748  13.986  1.00 94.59           H
ATOM   4210  CG1 VAL A 276      -4.298 -11.703  15.834  1.00 94.59           C
ATOM   4211 1HG1 VAL A 276      -4.176 -10.782  16.403  1.00 94.59           H
ATOM   4212 2HG1 VAL A 276      -5.107 -12.292  16.265  1.00 94.59           H
ATOM   4213 3HG1 VAL A 276      -3.372 -12.278  15.870  1.00 94.59           H
ATOM   4214  CG2 VAL A 276      -4.714 -12.632  13.527  1.00 94.59           C
ATOM   4215 1HG2 VAL A 276      -5.539 -13.253  13.877  1.00 94.59           H
ATOM   4216 2HG2 VAL A 276      -4.883 -12.358  12.485  1.00 94.59           H
ATOM   4217 3HG2 VAL A 276      -3.780 -13.187  13.609  1.00 94.59           H
ATOM   4218  HN  VAL A 276      -5.389 -10.314  12.291  1.00 94.59           H
ATOM   4219  N   GLN A 277      -5.222  -8.327  14.875  1.00 93.07           N
ATOM   4220  CA  GLN A 277      -5.142  -7.132  15.697  1.00 93.07           C
ATOM   4221  C   GLN A 277      -6.529  -6.507  15.861  1.00 93.07           C
ATOM   4222  O   GLN A 277      -6.835  -5.930  16.903  1.00 93.07           O
ATOM   4223  HA  GLN A 277      -4.773  -7.470  16.665  1.00 93.07           H
ATOM   4224  CB  GLN A 277      -4.153  -6.125  15.107  1.00 93.07           C
ATOM   4225 1HB  GLN A 277      -4.344  -6.006  14.040  1.00 93.07           H
ATOM   4226 2HB  GLN A 277      -4.303  -5.149  15.568  1.00 93.07           H
ATOM   4227  CG  GLN A 277      -2.710  -6.582  15.325  1.00 93.07           C
ATOM   4228 1HG  GLN A 277      -2.521  -6.708  16.391  1.00 93.07           H
ATOM   4229 2HG  GLN A 277      -2.558  -7.555  14.857  1.00 93.07           H
ATOM   4230  CD  GLN A 277      -1.720  -5.570  14.743  1.00 93.07           C
ATOM   4231  OE1 GLN A 277      -2.035  -4.798  13.852  1.00 93.07           O
ATOM   4232  NE2 GLN A 277      -0.511  -5.618  15.294  1.00 93.07           N
ATOM   4233 1HE2 GLN A 277      -0.319  -6.276  16.022  1.00 93.07           H
ATOM   4234 2HE2 GLN A 277       0.206  -4.995  14.981  1.00 93.07           H
ATOM   4235  HN  GLN A 277      -4.688  -8.295  14.030  1.00 93.07           H
ATOM   4236  N   THR A 278      -7.332  -6.644  14.815  1.00 93.38           N
ATOM   4237  CA  THR A 278      -8.671  -6.079  14.820  1.00 93.38           C
ATOM   4238  C   THR A 278      -9.559  -6.823  15.819  1.00 93.38           C
ATOM   4239  O   THR A 278     -10.289  -6.202  16.590  1.00 93.38           O
ATOM   4240  HA  THR A 278      -8.606  -5.045  15.159  1.00 93.38           H
ATOM   4241  CB  THR A 278      -9.205  -6.115  13.387  1.00 93.38           C
ATOM   4242  HB  THR A 278      -9.352  -7.142  13.053  1.00 93.38           H
ATOM   4243  OG1 THR A 278      -8.255  -5.356  12.644  1.00 93.38           O
ATOM   4244  HG1 THR A 278      -7.328  -5.657  12.865  1.00 93.38           H
ATOM   4245  CG2 THR A 278     -10.511  -5.335  13.229  1.00 93.38           C
ATOM   4246 1HG2 THR A 278     -10.346  -4.292  13.500  1.00 93.38           H
ATOM   4247 2HG2 THR A 278     -11.272  -5.763  13.882  1.00 93.38           H
ATOM   4248 3HG2 THR A 278     -10.846  -5.393  12.194  1.00 93.38           H
ATOM   4249  HN  THR A 278      -7.081  -7.128  13.977  1.00 93.38           H
ATOM   4250  N   ILE A 279      -9.469  -8.145  15.773  1.00 94.98           N
ATOM   4251  CA  ILE A 279     -10.268  -8.981  16.652  1.00 94.98           C
ATOM   4252  C   ILE A 279      -9.868  -8.714  18.105  1.00 94.98           C
ATOM   4253  O   ILE A 279     -10.727  -8.604  18.978  1.00 94.98           O
ATOM   4254  HA  ILE A 279     -11.310  -8.689  16.522  1.00 94.98           H
ATOM   4255  CB  ILE A 279     -10.154 -10.451  16.243  1.00 94.98           C
ATOM   4256  HB  ILE A 279      -9.097 -10.709  16.188  1.00 94.98           H
ATOM   4257  CG1 ILE A 279     -10.748 -10.680  14.852  1.00 94.98           C
ATOM   4258 1HG1 ILE A 279     -11.836 -10.640  14.906  1.00 94.98           H
ATOM   4259 2HG1 ILE A 279     -10.433  -9.881  14.181  1.00 94.98           H
ATOM   4260  CG2 ILE A 279     -10.788 -11.363  17.295  1.00 94.98           C
ATOM   4261 1HG2 ILE A 279     -10.280 -11.225  18.249  1.00 94.98           H
ATOM   4262 2HG2 ILE A 279     -11.843 -11.112  17.406  1.00 94.98           H
ATOM   4263 3HG2 ILE A 279     -10.693 -12.402  16.979  1.00 94.98           H
ATOM   4264  CD1 ILE A 279     -10.311 -12.032  14.285  1.00 94.98           C
ATOM   4265 1HD1 ILE A 279      -9.224 -12.060  14.210  1.00 94.98           H
ATOM   4266 2HD1 ILE A 279     -10.650 -12.830  14.946  1.00 94.98           H
ATOM   4267 3HD1 ILE A 279     -10.747 -12.170  13.296  1.00 94.98           H
ATOM   4268  HN  ILE A 279      -8.865  -8.642  15.150  1.00 94.98           H
ATOM   4269  N   ASP A 280      -8.564  -8.617  18.318  1.00 93.92           N
ATOM   4270  CA  ASP A 280      -8.036  -8.443  19.660  1.00 93.92           C
ATOM   4271  C   ASP A 280      -8.420  -7.056  20.179  1.00 93.92           C
ATOM   4272  O   ASP A 280      -8.673  -6.882  21.370  1.00 93.92           O
ATOM   4273  HA  ASP A 280      -8.481  -9.246  20.249  1.00 93.92           H
ATOM   4274  CB  ASP A 280      -6.510  -8.545  19.670  1.00 93.92           C
ATOM   4275 1HB  ASP A 280      -6.199  -9.453  19.152  1.00 93.92           H
ATOM   4276 2HB  ASP A 280      -6.082  -7.705  19.123  1.00 93.92           H
ATOM   4277  CG  ASP A 280      -5.970  -8.558  21.101  1.00 93.92           C
ATOM   4278  OD1 ASP A 280      -6.481  -9.379  21.893  1.00 93.92           O
ATOM   4279  OD2 ASP A 280      -5.058  -7.747  21.371  1.00 93.92           O
ATOM   4280  HN  ASP A 280      -7.875  -8.656  17.594  1.00 93.92           H
ATOM   4281  N   ALA A 281      -8.452  -6.103  19.258  1.00 91.90           N
ATOM   4282  CA  ALA A 281      -8.837  -4.744  19.601  1.00 91.90           C
ATOM   4283  C   ALA A 281     -10.262  -4.747  20.157  1.00 91.90           C
ATOM   4284  O   ALA A 281     -10.626  -3.877  20.947  1.00 91.90           O
ATOM   4285  HA  ALA A 281      -8.155  -4.391  20.374  1.00 91.90           H
ATOM   4286  CB  ALA A 281      -8.694  -3.848  18.369  1.00 91.90           C
ATOM   4287 1HB  ALA A 281      -7.658  -3.857  18.031  1.00 91.90           H
ATOM   4288 2HB  ALA A 281      -9.340  -4.218  17.573  1.00 91.90           H
ATOM   4289 3HB  ALA A 281      -8.983  -2.829  18.626  1.00 91.90           H
ATOM   4290  HN  ALA A 281      -8.222  -6.247  18.296  1.00 91.90           H
ATOM   4291  N   TYR A 282     -11.030  -5.736  19.724  1.00 90.67           N
ATOM   4292  CA  TYR A 282     -12.407  -5.865  20.171  1.00 90.67           C
ATOM   4293  C   TYR A 282     -12.501  -6.764  21.405  1.00 90.67           C
ATOM   4294  O   TYR A 282     -13.128  -6.397  22.398  1.00 90.67           O
ATOM   4295  HA  TYR A 282     -12.772  -4.870  20.427  1.00 90.67           H
ATOM   4296  CB  TYR A 282     -13.165  -6.522  19.016  1.00 90.67           C
ATOM   4297 1HB  TYR A 282     -13.000  -5.942  18.109  1.00 90.67           H
ATOM   4298 2HB  TYR A 282     -12.750  -7.514  18.840  1.00 90.67           H
ATOM   4299  CG  TYR A 282     -14.671  -6.651  19.254  1.00 90.67           C
ATOM   4300  CD1 TYR A 282     -15.211  -7.868  19.619  1.00 90.67           C
ATOM   4301  HD1 TYR A 282     -14.564  -8.737  19.738  1.00 90.67           H
ATOM   4302  CD2 TYR A 282     -15.490  -5.550  19.103  1.00 90.67           C
ATOM   4303  HD2 TYR A 282     -15.064  -4.589  18.814  1.00 90.67           H
ATOM   4304  CE1 TYR A 282     -16.628  -7.989  19.842  1.00 90.67           C
ATOM   4305  HE1 TYR A 282     -17.067  -8.944  20.131  1.00 90.67           H
ATOM   4306  CE2 TYR A 282     -16.907  -5.672  19.327  1.00 90.67           C
ATOM   4307  HE2 TYR A 282     -17.566  -4.810  19.211  1.00 90.67           H
ATOM   4308  CZ  TYR A 282     -17.406  -6.885  19.685  1.00 90.67           C
ATOM   4309  OH  TYR A 282     -18.745  -6.999  19.897  1.00 90.67           O
ATOM   4310  HH  TYR A 282     -19.188  -6.111  19.775  1.00 90.67           H
ATOM   4311  HN  TYR A 282     -10.727  -6.439  19.081  1.00 90.67           H
ATOM   4312  N   ALA A 283     -11.870  -7.924  21.302  1.00 92.31           N
ATOM   4313  CA  ALA A 283     -12.122  -9.000  22.246  1.00 92.31           C
ATOM   4314  C   ALA A 283     -11.073  -8.953  23.358  1.00 92.31           C
ATOM   4315  O   ALA A 283     -11.277  -9.514  24.433  1.00 92.31           O
ATOM   4316  HA  ALA A 283     -13.108  -8.836  22.681  1.00 92.31           H
ATOM   4317  CB  ALA A 283     -12.127 -10.339  21.505  1.00 92.31           C
ATOM   4318 1HB  ALA A 283     -12.909 -10.331  20.746  1.00 92.31           H
ATOM   4319 2HB  ALA A 283     -11.159 -10.494  21.028  1.00 92.31           H
ATOM   4320 3HB  ALA A 283     -12.316 -11.145  22.214  1.00 92.31           H
ATOM   4321  HN  ALA A 283     -11.199  -8.135  20.591  1.00 92.31           H
ATOM   4322  N   MET A 284      -9.972  -8.278  23.061  1.00 89.76           N
ATOM   4323  CA  MET A 284      -8.876  -8.179  24.009  1.00 89.76           C
ATOM   4324  C   MET A 284      -8.521  -9.553  24.582  1.00 89.76           C
ATOM   4325  O   MET A 284      -8.391  -9.709  25.795  1.00 89.76           O
ATOM   4326  HA  MET A 284      -8.032  -7.785  23.443  1.00 89.76           H
ATOM   4327  CB  MET A 284      -9.270  -7.237  25.149  1.00 89.76           C
ATOM   4328 1HB  MET A 284     -10.132  -7.642  25.678  1.00 89.76           H
ATOM   4329 2HB  MET A 284      -8.455  -7.172  25.870  1.00 89.76           H
ATOM   4330  CG  MET A 284      -9.600  -5.841  24.616  1.00 89.76           C
ATOM   4331 1HG  MET A 284      -8.713  -5.395  24.165  1.00 89.76           H
ATOM   4332 2HG  MET A 284     -10.355  -5.911  23.833  1.00 89.76           H
ATOM   4333  SD  MET A 284     -10.194  -4.806  25.944  1.00 89.76           S
ATOM   4334  CE  MET A 284     -11.636  -4.099  25.164  1.00 89.76           C
ATOM   4335 1HE  MET A 284     -11.334  -3.548  24.274  1.00 89.76           H
ATOM   4336 2HE  MET A 284     -12.324  -4.896  24.882  1.00 89.76           H
ATOM   4337 3HE  MET A 284     -12.130  -3.422  25.861  1.00 89.76           H
ATOM   4338  HN  MET A 284      -9.823  -7.806  22.192  1.00 89.76           H
ATOM   4339  N   PHE A 285      -8.373 -10.514  23.682  1.00 90.82           N
ATOM   4340  CA  PHE A 285      -8.210 -11.900  24.087  1.00 90.82           C
ATOM   4341  C   PHE A 285      -6.732 -12.240  24.292  1.00 90.82           C
ATOM   4342  O   PHE A 285      -6.405 -13.251  24.911  1.00 90.82           O
ATOM   4343  HA  PHE A 285      -8.744 -12.027  25.029  1.00 90.82           H
ATOM   4344  CB  PHE A 285      -8.768 -12.765  22.956  1.00 90.82           C
ATOM   4345 1HB  PHE A 285      -8.901 -13.783  23.322  1.00 90.82           H
ATOM   4346 2HB  PHE A 285      -9.756 -12.394  22.682  1.00 90.82           H
ATOM   4347  CG  PHE A 285      -7.888 -12.799  21.705  1.00 90.82           C
ATOM   4348  CD1 PHE A 285      -8.073 -11.883  20.717  1.00 90.82           C
ATOM   4349  HD1 PHE A 285      -8.849 -11.124  20.817  1.00 90.82           H
ATOM   4350  CD2 PHE A 285      -6.919 -13.746  21.581  1.00 90.82           C
ATOM   4351  HD2 PHE A 285      -6.770 -14.480  22.373  1.00 90.82           H
ATOM   4352  CE1 PHE A 285      -7.256 -11.915  19.557  1.00 90.82           C
ATOM   4353  HE1 PHE A 285      -7.405 -11.180  18.765  1.00 90.82           H
ATOM   4354  CE2 PHE A 285      -6.102 -13.778  20.421  1.00 90.82           C
ATOM   4355  HE2 PHE A 285      -5.325 -14.536  20.321  1.00 90.82           H
ATOM   4356  CZ  PHE A 285      -6.287 -12.861  19.433  1.00 90.82           C
ATOM   4357  HZ  PHE A 285      -5.660 -12.886  18.542  1.00 90.82           H
ATOM   4358  HN  PHE A 285      -8.364 -10.358  22.694  1.00 90.82           H
ATOM   4359  N   ILE A 286      -5.879 -11.377  23.759  1.00 91.69           N
ATOM   4360  CA  ILE A 286      -4.445 -11.561  23.897  1.00 91.69           C
ATOM   4361  C   ILE A 286      -3.977 -10.924  25.207  1.00 91.69           C
ATOM   4362  O   ILE A 286      -3.636  -9.742  25.240  1.00 91.69           O
ATOM   4363  HA  ILE A 286      -4.256 -12.633  23.948  1.00 91.69           H
ATOM   4364  CB  ILE A 286      -3.715 -11.030  22.661  1.00 91.69           C
ATOM   4365  HB  ILE A 286      -3.906  -9.960  22.585  1.00 91.69           H
ATOM   4366  CG1 ILE A 286      -4.257 -11.678  21.385  1.00 91.69           C
ATOM   4367 1HG1 ILE A 286      -3.968 -12.728  21.355  1.00 91.69           H
ATOM   4368 2HG1 ILE A 286      -5.347 -11.647  21.392  1.00 91.69           H
ATOM   4369  CG2 ILE A 286      -2.202 -11.211  22.798  1.00 91.69           C
ATOM   4370 1HG2 ILE A 286      -1.849 -10.666  23.673  1.00 91.69           H
ATOM   4371 2HG2 ILE A 286      -1.972 -12.271  22.912  1.00 91.69           H
ATOM   4372 3HG2 ILE A 286      -1.708 -10.826  21.906  1.00 91.69           H
ATOM   4373  CD1 ILE A 286      -3.728 -10.962  20.140  1.00 91.69           C
ATOM   4374 1HD1 ILE A 286      -4.040  -9.918  20.162  1.00 91.69           H
ATOM   4375 2HD1 ILE A 286      -2.640 -11.017  20.125  1.00 91.69           H
ATOM   4376 3HD1 ILE A 286      -4.129 -11.443  19.248  1.00 91.69           H
ATOM   4377  HN  ILE A 286      -6.154 -10.567  23.242  1.00 91.69           H
ATOM   4378  N   SER A 287      -3.978 -11.734  26.256  1.00 89.27           N
ATOM   4379  CA  SER A 287      -3.520 -11.276  27.556  1.00 89.27           C
ATOM   4380  C   SER A 287      -2.062 -11.686  27.773  1.00 89.27           C
ATOM   4381  O   SER A 287      -1.380 -11.134  28.635  1.00 89.27           O
ATOM   4382  HA  SER A 287      -3.612 -10.190  27.528  1.00 89.27           H
ATOM   4383  CB  SER A 287      -4.400 -11.833  28.677  1.00 89.27           C
ATOM   4384 1HB  SER A 287      -4.019 -11.492  29.640  1.00 89.27           H
ATOM   4385 2HB  SER A 287      -5.410 -11.436  28.576  1.00 89.27           H
ATOM   4386  OG  SER A 287      -4.446 -13.257  28.662  1.00 89.27           O
ATOM   4387  HG  SER A 287      -5.051 -13.587  29.386  1.00 89.27           H
ATOM   4388  HN  SER A 287      -4.282 -12.686  26.226  1.00 89.27           H
ATOM   4389  N   ASN A 288      -1.627 -12.650  26.975  1.00 92.39           N
ATOM   4390  CA  ASN A 288      -0.309 -13.233  27.156  1.00 92.39           C
ATOM   4391  C   ASN A 288       0.730 -12.365  26.445  1.00 92.39           C
ATOM   4392  O   ASN A 288       0.628 -12.128  25.242  1.00 92.39           O
ATOM   4393  HA  ASN A 288      -0.156 -13.267  28.235  1.00 92.39           H
ATOM   4394  CB  ASN A 288      -0.241 -14.639  26.555  1.00 92.39           C
ATOM   4395 1HB  ASN A 288      -1.082 -15.232  26.913  1.00 92.39           H
ATOM   4396 2HB  ASN A 288      -0.332 -14.579  25.470  1.00 92.39           H
ATOM   4397  CG  ASN A 288       1.072 -15.331  26.925  1.00 92.39           C
ATOM   4398  OD1 ASN A 288       2.139 -14.738  26.920  1.00 92.39           O
ATOM   4399  ND2 ASN A 288       0.937 -16.615  27.244  1.00 92.39           N
ATOM   4400 1HD2 ASN A 288       0.032 -17.041  27.228  1.00 92.39           H
ATOM   4401 2HD2 ASN A 288       1.739 -17.154  27.501  1.00 92.39           H
ATOM   4402  HN  ASN A 288      -2.158 -13.032  26.218  1.00 92.39           H
ATOM   4403  N   CYS A 289       1.707 -11.914  27.218  1.00 91.94           N
ATOM   4404  CA  CYS A 289       2.699 -10.983  26.706  1.00 91.94           C
ATOM   4405  C   CYS A 289       3.514 -11.697  25.625  1.00 91.94           C
ATOM   4406  O   CYS A 289       3.917 -11.082  24.639  1.00 91.94           O
ATOM   4407  HA  CYS A 289       2.149 -10.142  26.283  1.00 91.94           H
ATOM   4408  CB  CYS A 289       3.588 -10.433  27.822  1.00 91.94           C
ATOM   4409 1HB  CYS A 289       2.975  -9.947  28.581  1.00 91.94           H
ATOM   4410 2HB  CYS A 289       4.116 -11.250  28.314  1.00 91.94           H
ATOM   4411  SG  CYS A 289       4.791  -9.239  27.132  1.00 91.94           S
ATOM   4412  HN  CYS A 289       1.827 -12.173  28.176  1.00 91.94           H
ATOM   4413  N   ALA A 290       3.733 -12.985  25.848  1.00 93.75           N
ATOM   4414  CA  ALA A 290       4.545 -13.774  24.938  1.00 93.75           C
ATOM   4415  C   ALA A 290       3.871 -13.815  23.565  1.00 93.75           C
ATOM   4416  O   ALA A 290       4.529 -13.639  22.541  1.00 93.75           O
ATOM   4417  HA  ALA A 290       5.512 -13.282  24.844  1.00 93.75           H
ATOM   4418  CB  ALA A 290       4.757 -15.171  25.524  1.00 93.75           C
ATOM   4419 1HB  ALA A 290       5.265 -15.089  26.485  1.00 93.75           H
ATOM   4420 2HB  ALA A 290       3.792 -15.657  25.665  1.00 93.75           H
ATOM   4421 3HB  ALA A 290       5.366 -15.763  24.841  1.00 93.75           H
ATOM   4422  HN  ALA A 290       3.367 -13.487  26.632  1.00 93.75           H
ATOM   4423  N   VAL A 291       2.567 -14.047  23.588  1.00 93.87           N
ATOM   4424  CA  VAL A 291       1.798 -14.121  22.357  1.00 93.87           C
ATOM   4425  C   VAL A 291       1.799 -12.750  21.677  1.00 93.87           C
ATOM   4426  O   VAL A 291       1.984 -12.655  20.465  1.00 93.87           O
ATOM   4427  HA  VAL A 291       2.293 -14.838  21.702  1.00 93.87           H
ATOM   4428  CB  VAL A 291       0.389 -14.642  22.650  1.00 93.87           C
ATOM   4429  HB  VAL A 291      -0.075 -13.966  23.368  1.00 93.87           H
ATOM   4430  CG1 VAL A 291      -0.469 -14.644  21.384  1.00 93.87           C
ATOM   4431 1HG1 VAL A 291      -0.546 -13.629  20.995  1.00 93.87           H
ATOM   4432 2HG1 VAL A 291      -0.008 -15.287  20.634  1.00 93.87           H
ATOM   4433 3HG1 VAL A 291      -1.465 -15.019  21.621  1.00 93.87           H
ATOM   4434  CG2 VAL A 291       0.440 -16.035  23.281  1.00 93.87           C
ATOM   4435 1HG2 VAL A 291       0.933 -16.726  22.597  1.00 93.87           H
ATOM   4436 2HG2 VAL A 291       0.998 -15.990  24.216  1.00 93.87           H
ATOM   4437 3HG2 VAL A 291      -0.574 -16.381  23.479  1.00 93.87           H
ATOM   4438  HN  VAL A 291       2.037 -14.183  24.425  1.00 93.87           H
ATOM   4439  N   SER A 292       1.590 -11.723  22.487  1.00 92.84           N
ATOM   4440  CA  SER A 292       1.521 -10.366  21.972  1.00 92.84           C
ATOM   4441  C   SER A 292       2.844  -9.992  21.302  1.00 92.84           C
ATOM   4442  O   SER A 292       2.853  -9.391  20.229  1.00 92.84           O
ATOM   4443  HA  SER A 292       0.712 -10.376  21.242  1.00 92.84           H
ATOM   4444  CB  SER A 292       1.190  -9.371  23.086  1.00 92.84           C
ATOM   4445 1HB  SER A 292       0.311  -9.715  23.631  1.00 92.84           H
ATOM   4446 2HB  SER A 292       2.014  -9.338  23.800  1.00 92.84           H
ATOM   4447  OG  SER A 292       0.951  -8.061  22.578  1.00 92.84           O
ATOM   4448  HG  SER A 292       0.073  -8.035  22.099  1.00 92.84           H
ATOM   4449  HN  SER A 292       1.470 -11.806  23.476  1.00 92.84           H
ATOM   4450  N   THR A 293       3.931 -10.364  21.963  1.00 92.87           N
ATOM   4451  CA  THR A 293       5.257 -10.055  21.456  1.00 92.87           C
ATOM   4452  C   THR A 293       5.453 -10.667  20.067  1.00 92.87           C
ATOM   4453  O   THR A 293       5.938 -10.000  19.154  1.00 92.87           O
ATOM   4454  HA  THR A 293       5.339  -8.974  21.343  1.00 92.87           H
ATOM   4455  CB  THR A 293       6.281 -10.540  22.483  1.00 92.87           C
ATOM   4456  HB  THR A 293       6.175 -11.610  22.664  1.00 92.87           H
ATOM   4457  OG1 THR A 293       6.063  -9.701  23.614  1.00 92.87           O
ATOM   4458  HG1 THR A 293       5.526 -10.188  24.303  1.00 92.87           H
ATOM   4459  CG2 THR A 293       7.721 -10.235  22.065  1.00 92.87           C
ATOM   4460 1HG2 THR A 293       7.845  -9.158  21.950  1.00 92.87           H
ATOM   4461 2HG2 THR A 293       7.937 -10.729  21.117  1.00 92.87           H
ATOM   4462 3HG2 THR A 293       8.407 -10.600  22.829  1.00 92.87           H
ATOM   4463  HN  THR A 293       3.916 -10.866  22.827  1.00 92.87           H
ATOM   4464  N   ASN A 294       5.066 -11.929  19.951  1.00 94.49           N
ATOM   4465  CA  ASN A 294       5.263 -12.661  18.712  1.00 94.49           C
ATOM   4466  C   ASN A 294       4.392 -12.045  17.616  1.00 94.49           C
ATOM   4467  O   ASN A 294       4.807 -11.961  16.461  1.00 94.49           O
ATOM   4468  HA  ASN A 294       6.328 -12.576  18.495  1.00 94.49           H
ATOM   4469  CB  ASN A 294       4.858 -14.128  18.869  1.00 94.49           C
ATOM   4470 1HB  ASN A 294       3.888 -14.190  19.363  1.00 94.49           H
ATOM   4471 2HB  ASN A 294       4.744 -14.585  17.886  1.00 94.49           H
ATOM   4472  CG  ASN A 294       5.900 -14.901  19.680  1.00 94.49           C
ATOM   4473  OD1 ASN A 294       7.027 -14.471  19.862  1.00 94.49           O
ATOM   4474  ND2 ASN A 294       5.462 -16.064  20.154  1.00 94.49           N
ATOM   4475 1HD2 ASN A 294       4.525 -16.359  19.969  1.00 94.49           H
ATOM   4476 2HD2 ASN A 294       6.070 -16.643  20.697  1.00 94.49           H
ATOM   4477  HN  ASN A 294       4.626 -12.448  20.684  1.00 94.49           H
ATOM   4478  N   ILE A 295       3.199 -11.628  18.017  1.00 93.31           N
ATOM   4479  CA  ILE A 295       2.251 -11.058  17.075  1.00 93.31           C
ATOM   4480  C   ILE A 295       2.813  -9.746  16.523  1.00 93.31           C
ATOM   4481  O   ILE A 295       2.680  -9.462  15.333  1.00 93.31           O
ATOM   4482  HA  ILE A 295       2.145 -11.763  16.251  1.00 93.31           H
ATOM   4483  CB  ILE A 295       0.873 -10.911  17.725  1.00 93.31           C
ATOM   4484  HB  ILE A 295       1.012 -10.529  18.737  1.00 93.31           H
ATOM   4485  CG1 ILE A 295       0.177 -12.268  17.846  1.00 93.31           C
ATOM   4486 1HG1 ILE A 295      -0.105 -12.625  16.855  1.00 93.31           H
ATOM   4487 2HG1 ILE A 295       0.867 -13.000  18.264  1.00 93.31           H
ATOM   4488  CG2 ILE A 295       0.017  -9.892  16.971  1.00 93.31           C
ATOM   4489 1HG2 ILE A 295       0.514  -8.921  16.982  1.00 93.31           H
ATOM   4490 2HG2 ILE A 295      -0.116 -10.221  15.940  1.00 93.31           H
ATOM   4491 3HG2 ILE A 295      -0.956  -9.807  17.454  1.00 93.31           H
ATOM   4492  CD1 ILE A 295      -1.068 -12.168  18.730  1.00 93.31           C
ATOM   4493 1HD1 ILE A 295      -0.779 -11.834  19.727  1.00 93.31           H
ATOM   4494 2HD1 ILE A 295      -1.767 -11.454  18.295  1.00 93.31           H
ATOM   4495 3HD1 ILE A 295      -1.544 -13.147  18.799  1.00 93.31           H
ATOM   4496  HN  ILE A 295       2.879 -11.675  18.963  1.00 93.31           H
ATOM   4497  N   ASP A 296       3.429  -8.982  17.413  1.00 93.39           N
ATOM   4498  CA  ASP A 296       3.982  -7.693  17.036  1.00 93.39           C
ATOM   4499  C   ASP A 296       5.138  -7.904  16.057  1.00 93.39           C
ATOM   4500  O   ASP A 296       5.275  -7.165  15.083  1.00 93.39           O
ATOM   4501  HA  ASP A 296       3.153  -7.144  16.590  1.00 93.39           H
ATOM   4502  CB  ASP A 296       4.528  -6.949  18.257  1.00 93.39           C
ATOM   4503 1HB  ASP A 296       5.210  -7.598  18.807  1.00 93.39           H
ATOM   4504 2HB  ASP A 296       5.103  -6.083  17.933  1.00 93.39           H
ATOM   4505  CG  ASP A 296       3.391  -6.499  19.177  1.00 93.39           C
ATOM   4506  OD1 ASP A 296       2.243  -6.459  18.684  1.00 93.39           O
ATOM   4507  OD2 ASP A 296       3.696  -6.205  20.353  1.00 93.39           O
ATOM   4508  HN  ASP A 296       3.553  -9.231  18.373  1.00 93.39           H
ATOM   4509  N   ILE A 297       5.941  -8.917  16.348  1.00 94.20           N
ATOM   4510  CA  ILE A 297       7.051  -9.267  15.478  1.00 94.20           C
ATOM   4511  C   ILE A 297       6.509  -9.684  14.110  1.00 94.20           C
ATOM   4512  O   ILE A 297       7.030  -9.264  13.078  1.00 94.20           O
ATOM   4513  HA  ILE A 297       7.660  -8.372  15.350  1.00 94.20           H
ATOM   4514  CB  ILE A 297       7.936 -10.326  16.138  1.00 94.20           C
ATOM   4515  HB  ILE A 297       7.292 -11.116  16.525  1.00 94.20           H
ATOM   4516  CG1 ILE A 297       8.697  -9.741  17.329  1.00 94.20           C
ATOM   4517 1HG1 ILE A 297       9.443  -9.029  16.974  1.00 94.20           H
ATOM   4518 2HG1 ILE A 297       8.009  -9.188  17.969  1.00 94.20           H
ATOM   4519  CG2 ILE A 297       8.876 -10.969  15.117  1.00 94.20           C
ATOM   4520 1HG2 ILE A 297       8.289 -11.445  14.331  1.00 94.20           H
ATOM   4521 2HG2 ILE A 297       9.516 -10.203  14.679  1.00 94.20           H
ATOM   4522 3HG2 ILE A 297       9.494 -11.718  15.613  1.00 94.20           H
ATOM   4523  CD1 ILE A 297       9.382 -10.844  18.139  1.00 94.20           C
ATOM   4524 1HD1 ILE A 297       8.631 -11.540  18.512  1.00 94.20           H
ATOM   4525 2HD1 ILE A 297      10.087 -11.378  17.502  1.00 94.20           H
ATOM   4526 3HD1 ILE A 297       9.916 -10.400  18.979  1.00 94.20           H
ATOM   4527  HN  ILE A 297       5.843  -9.493  17.160  1.00 94.20           H
ATOM   4528  N   CYS A 298       5.470 -10.506  14.146  1.00 94.49           N
ATOM   4529  CA  CYS A 298       4.849 -10.982  12.921  1.00 94.49           C
ATOM   4530  C   CYS A 298       4.387  -9.768  12.113  1.00 94.49           C
ATOM   4531  O   CYS A 298       4.534  -9.737  10.893  1.00 94.49           O
ATOM   4532  HA  CYS A 298       5.614 -11.539  12.379  1.00 94.49           H
ATOM   4533  CB  CYS A 298       3.698 -11.948  13.209  1.00 94.49           C
ATOM   4534 1HB  CYS A 298       3.083 -11.562  14.022  1.00 94.49           H
ATOM   4535 2HB  CYS A 298       3.054 -12.030  12.333  1.00 94.49           H
ATOM   4536  SG  CYS A 298       4.360 -13.595  13.654  1.00 94.49           S
ATOM   4537  HG  CYS A 298       4.726 -13.268  14.890  1.00 94.49           H
ATOM   4538  HN  CYS A 298       5.054 -10.844  14.990  1.00 94.49           H
ATOM   4539  N   PHE A 299       3.838  -8.796  12.828  1.00 93.08           N
ATOM   4540  CA  PHE A 299       3.349  -7.584  12.192  1.00 93.08           C
ATOM   4541  C   PHE A 299       4.472  -6.868  11.439  1.00 93.08           C
ATOM   4542  O   PHE A 299       4.292  -6.454  10.295  1.00 93.08           O
ATOM   4543  HA  PHE A 299       2.573  -7.880  11.486  1.00 93.08           H
ATOM   4544  CB  PHE A 299       2.835  -6.671  13.306  1.00 93.08           C
ATOM   4545 1HB  PHE A 299       2.065  -7.199  13.869  1.00 93.08           H
ATOM   4546 2HB  PHE A 299       3.651  -6.464  13.999  1.00 93.08           H
ATOM   4547  CG  PHE A 299       2.261  -5.343  12.807  1.00 93.08           C
ATOM   4548  CD1 PHE A 299       3.055  -4.241  12.742  1.00 93.08           C
ATOM   4549  HD1 PHE A 299       4.100  -4.303  13.045  1.00 93.08           H
ATOM   4550  CD2 PHE A 299       0.957  -5.265  12.429  1.00 93.08           C
ATOM   4551  HD2 PHE A 299       0.321  -6.149  12.481  1.00 93.08           H
ATOM   4552  CE1 PHE A 299       2.522  -3.009  12.279  1.00 93.08           C
ATOM   4553  HE1 PHE A 299       3.158  -2.125  12.227  1.00 93.08           H
ATOM   4554  CE2 PHE A 299       0.424  -4.033  11.965  1.00 93.08           C
ATOM   4555  HE2 PHE A 299      -0.621  -3.971  11.662  1.00 93.08           H
ATOM   4556  CZ  PHE A 299       1.218  -2.931  11.900  1.00 93.08           C
ATOM   4557  HZ  PHE A 299       0.809  -1.985  11.545  1.00 93.08           H
ATOM   4558  HN  PHE A 299       3.726  -8.827  13.821  1.00 93.08           H
ATOM   4559  N   GLN A 300       5.607  -6.744  12.112  1.00 93.31           N
ATOM   4560  CA  GLN A 300       6.743  -6.042  11.541  1.00 93.31           C
ATOM   4561  C   GLN A 300       7.186  -6.717  10.241  1.00 93.31           C
ATOM   4562  O   GLN A 300       7.415  -6.047   9.236  1.00 93.31           O
ATOM   4563  HA  GLN A 300       6.385  -5.034  11.330  1.00 93.31           H
ATOM   4564  CB  GLN A 300       7.899  -5.964  12.540  1.00 93.31           C
ATOM   4565 1HB  GLN A 300       8.107  -6.957  12.939  1.00 93.31           H
ATOM   4566 2HB  GLN A 300       8.803  -5.629  12.031  1.00 93.31           H
ATOM   4567  CG  GLN A 300       7.568  -5.007  13.687  1.00 93.31           C
ATOM   4568 1HG  GLN A 300       7.355  -4.015  13.288  1.00 93.31           H
ATOM   4569 2HG  GLN A 300       6.668  -5.345  14.200  1.00 93.31           H
ATOM   4570  CD  GLN A 300       8.727  -4.923  14.683  1.00 93.31           C
ATOM   4571  OE1 GLN A 300       9.864  -5.248  14.380  1.00 93.31           O
ATOM   4572  NE2 GLN A 300       8.377  -4.471  15.884  1.00 93.31           N
ATOM   4573 1HE2 GLN A 300       7.426  -4.222  16.066  1.00 93.31           H
ATOM   4574 2HE2 GLN A 300       9.065  -4.381  16.604  1.00 93.31           H
ATOM   4575  HN  GLN A 300       5.756  -7.113  13.030  1.00 93.31           H
ATOM   4576  N   VAL A 301       7.294  -8.036  10.305  1.00 95.03           N
ATOM   4577  CA  VAL A 301       7.810  -8.799   9.181  1.00 95.03           C
ATOM   4578  C   VAL A 301       6.869  -8.637   7.985  1.00 95.03           C
ATOM   4579  O   VAL A 301       7.305  -8.277   6.892  1.00 95.03           O
ATOM   4580  HA  VAL A 301       8.783  -8.385   8.920  1.00 95.03           H
ATOM   4581  CB  VAL A 301       8.011 -10.260   9.589  1.00 95.03           C
ATOM   4582  HB  VAL A 301       7.066 -10.630   9.987  1.00 95.03           H
ATOM   4583  CG1 VAL A 301       8.380 -11.121   8.379  1.00 95.03           C
ATOM   4584 1HG1 VAL A 301       7.581 -11.072   7.640  1.00 95.03           H
ATOM   4585 2HG1 VAL A 301       9.306 -10.751   7.939  1.00 95.03           H
ATOM   4586 3HG1 VAL A 301       8.517 -12.155   8.697  1.00 95.03           H
ATOM   4587  CG2 VAL A 301       9.065 -10.382  10.691  1.00 95.03           C
ATOM   4588 1HG2 VAL A 301      10.014  -9.986  10.331  1.00 95.03           H
ATOM   4589 2HG2 VAL A 301       8.743  -9.816  11.565  1.00 95.03           H
ATOM   4590 3HG2 VAL A 301       9.188 -11.430  10.962  1.00 95.03           H
ATOM   4591  HN  VAL A 301       7.038  -8.581  11.103  1.00 95.03           H
ATOM   4592  N   THR A 302       5.596  -8.909   8.232  1.00 94.35           N
ATOM   4593  CA  THR A 302       4.614  -8.931   7.162  1.00 94.35           C
ATOM   4594  C   THR A 302       4.432  -7.529   6.577  1.00 94.35           C
ATOM   4595  O   THR A 302       4.194  -7.379   5.379  1.00 94.35           O
ATOM   4596  HA  THR A 302       4.993  -9.566   6.361  1.00 94.35           H
ATOM   4597  CB  THR A 302       3.321  -9.530   7.720  1.00 94.35           C
ATOM   4598  HB  THR A 302       2.546  -9.564   6.953  1.00 94.35           H
ATOM   4599  OG1 THR A 302       3.026  -8.722   8.856  1.00 94.35           O
ATOM   4600  HG1 THR A 302       3.382  -9.155   9.685  1.00 94.35           H
ATOM   4601  CG2 THR A 302       3.526 -10.930   8.301  1.00 94.35           C
ATOM   4602 1HG2 THR A 302       4.252 -10.883   9.113  1.00 94.35           H
ATOM   4603 2HG2 THR A 302       3.896 -11.596   7.521  1.00 94.35           H
ATOM   4604 3HG2 THR A 302       2.578 -11.308   8.682  1.00 94.35           H
ATOM   4605  HN  THR A 302       5.235  -9.113   9.142  1.00 94.35           H
ATOM   4606  N   GLN A 303       4.550  -6.539   7.449  1.00 92.80           N
ATOM   4607  CA  GLN A 303       4.452  -5.153   7.024  1.00 92.80           C
ATOM   4608  C   GLN A 303       5.566  -4.822   6.029  1.00 92.80           C
ATOM   4609  O   GLN A 303       5.329  -4.146   5.029  1.00 92.80           O
ATOM   4610  HA  GLN A 303       3.482  -5.067   6.536  1.00 92.80           H
ATOM   4611  CB  GLN A 303       4.493  -4.207   8.226  1.00 92.80           C
ATOM   4612 1HB  GLN A 303       3.657  -4.424   8.892  1.00 92.80           H
ATOM   4613 2HB  GLN A 303       5.406  -4.376   8.796  1.00 92.80           H
ATOM   4614  CG  GLN A 303       4.428  -2.746   7.777  1.00 92.80           C
ATOM   4615 1HG  GLN A 303       5.388  -2.449   7.353  1.00 92.80           H
ATOM   4616 2HG  GLN A 303       3.684  -2.637   6.988  1.00 92.80           H
ATOM   4617  CD  GLN A 303       4.076  -1.827   8.949  1.00 92.80           C
ATOM   4618  OE1 GLN A 303       4.926  -1.394   9.709  1.00 92.80           O
ATOM   4619  NE2 GLN A 303       2.778  -1.555   9.051  1.00 92.80           N
ATOM   4620 1HE2 GLN A 303       2.132  -1.943   8.394  1.00 92.80           H
ATOM   4621 2HE2 GLN A 303       2.448  -0.962   9.786  1.00 92.80           H
ATOM   4622  HN  GLN A 303       4.711  -6.671   8.427  1.00 92.80           H
ATOM   4623  N   THR A 304       6.757  -5.315   6.337  1.00 94.02           N
ATOM   4624  CA  THR A 304       7.918  -5.037   5.510  1.00 94.02           C
ATOM   4625  C   THR A 304       7.746  -5.658   4.122  1.00 94.02           C
ATOM   4626  O   THR A 304       8.102  -5.046   3.116  1.00 94.02           O
ATOM   4627  HA  THR A 304       7.991  -3.958   5.370  1.00 94.02           H
ATOM   4628  CB  THR A 304       9.158  -5.540   6.251  1.00 94.02           C
ATOM   4629  HB  THR A 304       9.144  -6.627   6.340  1.00 94.02           H
ATOM   4630  OG1 THR A 304       9.143  -4.822   7.482  1.00 94.02           O
ATOM   4631  HG1 THR A 304       8.700  -5.370   8.192  1.00 94.02           H
ATOM   4632  CG2 THR A 304      10.461  -5.101   5.580  1.00 94.02           C
ATOM   4633 1HG2 THR A 304      10.506  -4.012   5.551  1.00 94.02           H
ATOM   4634 2HG2 THR A 304      10.496  -5.492   4.563  1.00 94.02           H
ATOM   4635 3HG2 THR A 304      11.309  -5.485   6.146  1.00 94.02           H
ATOM   4636  HN  THR A 304       6.934  -5.893   7.133  1.00 94.02           H
ATOM   4637  N   ILE A 305       7.200  -6.865   4.113  1.00 93.61           N
ATOM   4638  CA  ILE A 305       6.952  -7.565   2.864  1.00 93.61           C
ATOM   4639  C   ILE A 305       5.992  -6.740   2.004  1.00 93.61           C
ATOM   4640  O   ILE A 305       6.159  -6.655   0.789  1.00 93.61           O
ATOM   4641  HA  ILE A 305       7.904  -7.644   2.339  1.00 93.61           H
ATOM   4642  CB  ILE A 305       6.465  -8.990   3.136  1.00 93.61           C
ATOM   4643  HB  ILE A 305       5.629  -8.938   3.833  1.00 93.61           H
ATOM   4644  CG1 ILE A 305       7.559  -9.825   3.803  1.00 93.61           C
ATOM   4645 1HG1 ILE A 305       8.338 -10.057   3.077  1.00 93.61           H
ATOM   4646 2HG1 ILE A 305       8.027  -9.248   4.600  1.00 93.61           H
ATOM   4647  CG2 ILE A 305       5.944  -9.645   1.855  1.00 93.61           C
ATOM   4648 1HG2 ILE A 305       5.113  -9.061   1.460  1.00 93.61           H
ATOM   4649 2HG2 ILE A 305       6.744  -9.684   1.116  1.00 93.61           H
ATOM   4650 3HG2 ILE A 305       5.604 -10.656   2.076  1.00 93.61           H
ATOM   4651  CD1 ILE A 305       6.986 -11.123   4.375  1.00 93.61           C
ATOM   4652 1HD1 ILE A 305       6.224 -10.888   5.118  1.00 93.61           H
ATOM   4653 2HD1 ILE A 305       6.540 -11.709   3.571  1.00 93.61           H
ATOM   4654 3HD1 ILE A 305       7.784 -11.698   4.843  1.00 93.61           H
ATOM   4655  HN  ILE A 305       6.930  -7.363   4.937  1.00 93.61           H
ATOM   4656  N   ALA A 306       5.008  -6.154   2.670  1.00 90.92           N
ATOM   4657  CA  ALA A 306       3.982  -5.395   1.974  1.00 90.92           C
ATOM   4658  C   ALA A 306       4.622  -4.176   1.305  1.00 90.92           C
ATOM   4659  O   ALA A 306       4.186  -3.751   0.236  1.00 90.92           O
ATOM   4660  HA  ALA A 306       3.557  -6.039   1.205  1.00 90.92           H
ATOM   4661  CB  ALA A 306       2.878  -5.006   2.959  1.00 90.92           C
ATOM   4662 1HB  ALA A 306       2.437  -5.908   3.384  1.00 90.92           H
ATOM   4663 2HB  ALA A 306       3.301  -4.398   3.758  1.00 90.92           H
ATOM   4664 3HB  ALA A 306       2.109  -4.437   2.437  1.00 90.92           H
ATOM   4665  HN  ALA A 306       4.905  -6.191   3.664  1.00 90.92           H
ATOM   4666  N   PHE A 307       5.644  -3.649   1.962  1.00 92.20           N
ATOM   4667  CA  PHE A 307       6.287  -2.433   1.494  1.00 92.20           C
ATOM   4668  C   PHE A 307       7.115  -2.700   0.236  1.00 92.20           C
ATOM   4669  O   PHE A 307       7.239  -1.831  -0.626  1.00 92.20           O
ATOM   4670  HA  PHE A 307       5.498  -1.718   1.263  1.00 92.20           H
ATOM   4671  CB  PHE A 307       7.219  -1.961   2.612  1.00 92.20           C
ATOM   4672 1HB  PHE A 307       7.836  -2.799   2.936  1.00 92.20           H
ATOM   4673 2HB  PHE A 307       7.894  -1.204   2.213  1.00 92.20           H
ATOM   4674  CG  PHE A 307       6.490  -1.384   3.828  1.00 92.20           C
ATOM   4675  CD1 PHE A 307       5.131  -1.382   3.867  1.00 92.20           C
ATOM   4676  HD1 PHE A 307       4.561  -1.791   3.034  1.00 92.20           H
ATOM   4677  CD2 PHE A 307       7.202  -0.873   4.868  1.00 92.20           C
ATOM   4678  HD2 PHE A 307       8.291  -0.874   4.836  1.00 92.20           H
ATOM   4679  CE1 PHE A 307       4.455  -0.846   4.995  1.00 92.20           C
ATOM   4680  HE1 PHE A 307       3.365  -0.844   5.027  1.00 92.20           H
ATOM   4681  CE2 PHE A 307       6.525  -0.337   5.996  1.00 92.20           C
ATOM   4682  HE2 PHE A 307       7.096   0.072   6.830  1.00 92.20           H
ATOM   4683  CZ  PHE A 307       5.166  -0.335   6.036  1.00 92.20           C
ATOM   4684  HZ  PHE A 307       4.647   0.076   6.902  1.00 92.20           H
ATOM   4685  HN  PHE A 307       6.032  -4.037   2.798  1.00 92.20           H
ATOM   4686  N   PHE A 308       7.660  -3.906   0.169  1.00 91.48           N
ATOM   4687  CA  PHE A 308       8.454  -4.306  -0.980  1.00 91.48           C
ATOM   4688  C   PHE A 308       7.631  -4.230  -2.268  1.00 91.48           C
ATOM   4689  O   PHE A 308       8.187  -4.091  -3.356  1.00 91.48           O
ATOM   4690  HA  PHE A 308       9.296  -3.618  -1.047  1.00 91.48           H
ATOM   4691  CB  PHE A 308       8.880  -5.757  -0.746  1.00 91.48           C
ATOM   4692 1HB  PHE A 308       8.160  -6.234  -0.080  1.00 91.48           H
ATOM   4693 2HB  PHE A 308       8.841  -6.294  -1.694  1.00 91.48           H
ATOM   4694  CG  PHE A 308      10.281  -5.906  -0.149  1.00 91.48           C
ATOM   4695  CD1 PHE A 308      11.375  -5.810  -0.951  1.00 91.48           C
ATOM   4696  HD1 PHE A 308      11.254  -5.627  -2.019  1.00 91.48           H
ATOM   4697  CD2 PHE A 308      10.432  -6.135   1.183  1.00 91.48           C
ATOM   4698  HD2 PHE A 308       9.555  -6.212   1.825  1.00 91.48           H
ATOM   4699  CE1 PHE A 308      12.675  -5.948  -0.397  1.00 91.48           C
ATOM   4700  HE1 PHE A 308      13.552  -5.872  -1.040  1.00 91.48           H
ATOM   4701  CE2 PHE A 308      11.732  -6.273   1.737  1.00 91.48           C
ATOM   4702  HE2 PHE A 308      11.853  -6.456   2.804  1.00 91.48           H
ATOM   4703  CZ  PHE A 308      12.826  -6.177   0.935  1.00 91.48           C
ATOM   4704  HZ  PHE A 308      13.824  -6.283   1.360  1.00 91.48           H
ATOM   4705  HN  PHE A 308       7.567  -4.602   0.882  1.00 91.48           H
ATOM   4706  N   HIS A 309       6.320  -4.325  -2.101  1.00 87.33           N
ATOM   4707  CA  HIS A 309       5.420  -4.343  -3.242  1.00 87.33           C
ATOM   4708  C   HIS A 309       5.588  -3.054  -4.049  1.00 87.33           C
ATOM   4709  O   HIS A 309       5.481  -3.066  -5.274  1.00 87.33           O
ATOM   4710  HA  HIS A 309       5.716  -5.190  -3.860  1.00 87.33           H
ATOM   4711  CB  HIS A 309       3.977  -4.576  -2.791  1.00 87.33           C
ATOM   4712 1HB  HIS A 309       3.943  -5.463  -2.157  1.00 87.33           H
ATOM   4713 2HB  HIS A 309       3.658  -3.734  -2.178  1.00 87.33           H
ATOM   4714  CG  HIS A 309       2.999  -4.751  -3.928  1.00 87.33           C
ATOM   4715  ND1 HIS A 309       2.328  -3.690  -4.510  1.00 87.33           N
ATOM   4716  HD1 HIS A 309       2.415  -2.728  -4.248  1.00 87.33           H
ATOM   4717  CD2 HIS A 309       2.588  -5.873  -4.586  1.00 87.33           C
ATOM   4718  HD2 HIS A 309       2.922  -6.890  -4.380  1.00 87.33           H
ATOM   4719  CE1 HIS A 309       1.549  -4.163  -5.472  1.00 87.33           C
ATOM   4720  HE1 HIS A 309       0.894  -3.575  -6.114  1.00 87.33           H
ATOM   4721  NE2 HIS A 309       1.712  -5.517  -5.517  1.00 87.33           N
ATOM   4722  HN  HIS A 309       5.873  -4.388  -1.209  1.00 87.33           H
ATOM   4723  N   SER A 310       5.849  -1.972  -3.329  1.00 87.97           N
ATOM   4724  CA  SER A 310       5.895  -0.657  -3.945  1.00 87.97           C
ATOM   4725  C   SER A 310       7.143  -0.532  -4.820  1.00 87.97           C
ATOM   4726  O   SER A 310       7.256   0.398  -5.617  1.00 87.97           O
ATOM   4727  HA  SER A 310       4.992  -0.591  -4.553  1.00 87.97           H
ATOM   4728  CB  SER A 310       5.877   0.447  -2.886  1.00 87.97           C
ATOM   4729 1HB  SER A 310       6.665   0.263  -2.157  1.00 87.97           H
ATOM   4730 2HB  SER A 310       6.096   1.405  -3.357  1.00 87.97           H
ATOM   4731  OG  SER A 310       4.621   0.525  -2.217  1.00 87.97           O
ATOM   4732  HG  SER A 310       3.934   0.925  -2.823  1.00 87.97           H
ATOM   4733  HN  SER A 310       6.026  -1.985  -2.345  1.00 87.97           H
ATOM   4734  N   CYS A 311       8.049  -1.483  -4.643  1.00 90.48           N
ATOM   4735  CA  CYS A 311       9.275  -1.503  -5.422  1.00 90.48           C
ATOM   4736  C   CYS A 311       9.165  -2.618  -6.463  1.00 90.48           C
ATOM   4737  O   CYS A 311      10.013  -2.732  -7.348  1.00 90.48           O
ATOM   4738  HA  CYS A 311       9.355  -0.529  -5.905  1.00 90.48           H
ATOM   4739  CB  CYS A 311      10.508  -1.673  -4.531  1.00 90.48           C
ATOM   4740 1HB  CYS A 311      11.409  -1.431  -5.094  1.00 90.48           H
ATOM   4741 2HB  CYS A 311      10.459  -0.978  -3.693  1.00 90.48           H
ATOM   4742  SG  CYS A 311      10.600  -3.393  -3.913  1.00 90.48           S
ATOM   4743  HG  CYS A 311      11.712  -3.225  -3.202  1.00 90.48           H
ATOM   4744  HN  CYS A 311       7.955  -2.229  -3.984  1.00 90.48           H
ATOM   4745  N   LEU A 312       8.114  -3.413  -6.324  1.00 86.77           N
ATOM   4746  CA  LEU A 312       7.936  -4.575  -7.178  1.00 86.77           C
ATOM   4747  C   LEU A 312       7.227  -4.153  -8.466  1.00 86.77           C
ATOM   4748  O   LEU A 312       7.433  -4.755  -9.518  1.00 86.77           O
ATOM   4749  HA  LEU A 312       8.928  -4.946  -7.436  1.00 86.77           H
ATOM   4750  CB  LEU A 312       7.219  -5.693  -6.419  1.00 86.77           C
ATOM   4751 1HB  LEU A 312       6.341  -5.269  -5.931  1.00 86.77           H
ATOM   4752 2HB  LEU A 312       6.859  -6.424  -7.143  1.00 86.77           H
ATOM   4753  CG  LEU A 312       8.049  -6.427  -5.364  1.00 86.77           C
ATOM   4754  HG  LEU A 312       8.387  -5.698  -4.627  1.00 86.77           H
ATOM   4755  CD1 LEU A 312       7.201  -7.461  -4.621  1.00 86.77           C
ATOM   4756 1HD1 LEU A 312       6.369  -6.960  -4.125  1.00 86.77           H
ATOM   4757 2HD1 LEU A 312       6.813  -8.191  -5.331  1.00 86.77           H
ATOM   4758 3HD1 LEU A 312       7.815  -7.968  -3.877  1.00 86.77           H
ATOM   4759  CD2 LEU A 312       9.299  -7.052  -5.987  1.00 86.77           C
ATOM   4760 1HD2 LEU A 312       9.003  -7.764  -6.757  1.00 86.77           H
ATOM   4761 2HD2 LEU A 312       9.913  -6.269  -6.432  1.00 86.77           H
ATOM   4762 3HD2 LEU A 312       9.871  -7.568  -5.215  1.00 86.77           H
ATOM   4763  HN  LEU A 312       7.394  -3.273  -5.645  1.00 86.77           H
ATOM   4764  N   ASN A 313       6.406  -3.121  -8.340  1.00 78.49           N
ATOM   4765  CA  ASN A 313       5.553  -2.704  -9.441  1.00 78.49           C
ATOM   4766  C   ASN A 313       6.417  -2.421 -10.671  1.00 78.49           C
ATOM   4767  O   ASN A 313       6.187  -2.985 -11.739  1.00 78.49           O
ATOM   4768  HA  ASN A 313       4.863  -3.533  -9.598  1.00 78.49           H
ATOM   4769  CB  ASN A 313       4.791  -1.424  -9.093  1.00 78.49           C
ATOM   4770 1HB  ASN A 313       5.464  -0.715  -8.611  1.00 78.49           H
ATOM   4771 2HB  ASN A 313       4.431  -0.951 -10.007  1.00 78.49           H
ATOM   4772  CG  ASN A 313       3.609  -1.723  -8.168  1.00 78.49           C
ATOM   4773  OD1 ASN A 313       3.065  -2.815  -8.146  1.00 78.49           O
ATOM   4774  ND2 ASN A 313       3.244  -0.695  -7.407  1.00 78.49           N
ATOM   4775 1HD2 ASN A 313       3.733   0.174  -7.473  1.00 78.49           H
ATOM   4776 2HD2 ASN A 313       2.481  -0.792  -6.768  1.00 78.49           H
ATOM   4777  HN  ASN A 313       6.318  -2.574  -7.507  1.00 78.49           H
ATOM   4778  N   PRO A 314       7.423  -1.545 -10.544  1.00 77.58           N
ATOM   4779  CA  PRO A 314       8.278  -1.207 -11.686  1.00 77.58           C
ATOM   4780  C   PRO A 314       8.865  -2.441 -12.352  1.00 77.58           C
ATOM   4781  O   PRO A 314       8.936  -2.514 -13.577  1.00 77.58           O
ATOM   4782  HA  PRO A 314       7.690  -0.717 -12.462  1.00 77.58           H
ATOM   4783  CB  PRO A 314       9.365  -0.320 -11.075  1.00 77.58           C
ATOM   4784 1HB  PRO A 314      10.232  -0.904 -10.766  1.00 77.58           H
ATOM   4785 2HB  PRO A 314       9.720   0.426 -11.785  1.00 77.58           H
ATOM   4786  CG  PRO A 314       8.666   0.324  -9.883  1.00 77.58           C
ATOM   4787 1HG  PRO A 314       9.380   0.699  -9.150  1.00 77.58           H
ATOM   4788 2HG  PRO A 314       8.058   1.177 -10.183  1.00 77.58           H
ATOM   4789  CD  PRO A 314       7.823  -0.813  -9.329  1.00 77.58           C
ATOM   4790 1HD  PRO A 314       8.393  -1.446  -8.649  1.00 77.58           H
ATOM   4791 2HD  PRO A 314       6.963  -0.443  -8.769  1.00 77.58           H
ATOM   4792  N   VAL A 315       9.273  -3.386 -11.518  1.00 80.37           N
ATOM   4793  CA  VAL A 315       9.968  -4.565 -12.007  1.00 80.37           C
ATOM   4794  C   VAL A 315       9.027  -5.373 -12.902  1.00 80.37           C
ATOM   4795  O   VAL A 315       9.437  -5.876 -13.947  1.00 80.37           O
ATOM   4796  HA  VAL A 315      10.814  -4.224 -12.604  1.00 80.37           H
ATOM   4797  CB  VAL A 315      10.516  -5.375 -10.829  1.00 80.37           C
ATOM   4798  HB  VAL A 315       9.674  -5.660 -10.199  1.00 80.37           H
ATOM   4799  CG1 VAL A 315      11.195  -6.657 -11.315  1.00 80.37           C
ATOM   4800 1HG1 VAL A 315      10.472  -7.269 -11.854  1.00 80.37           H
ATOM   4801 2HG1 VAL A 315      12.022  -6.402 -11.978  1.00 80.37           H
ATOM   4802 3HG1 VAL A 315      11.575  -7.214 -10.458  1.00 80.37           H
ATOM   4803  CG2 VAL A 315      11.473  -4.534  -9.983  1.00 80.37           C
ATOM   4804 1HG2 VAL A 315      12.310  -4.205 -10.600  1.00 80.37           H
ATOM   4805 2HG2 VAL A 315      10.945  -3.664  -9.593  1.00 80.37           H
ATOM   4806 3HG2 VAL A 315      11.848  -5.133  -9.154  1.00 80.37           H
ATOM   4807  HN  VAL A 315       9.137  -3.356 -10.528  1.00 80.37           H
ATOM   4808  N   LEU A 316       7.782  -5.473 -12.459  1.00 76.35           N
ATOM   4809  CA  LEU A 316       6.783  -6.228 -13.197  1.00 76.35           C
ATOM   4810  C   LEU A 316       6.657  -5.652 -14.609  1.00 76.35           C
ATOM   4811  O   LEU A 316       6.547  -6.400 -15.580  1.00 76.35           O
ATOM   4812  HA  LEU A 316       7.141  -7.255 -13.273  1.00 76.35           H
ATOM   4813  CB  LEU A 316       5.462  -6.264 -12.427  1.00 76.35           C
ATOM   4814 1HB  LEU A 316       5.166  -5.239 -12.204  1.00 76.35           H
ATOM   4815 2HB  LEU A 316       4.696  -6.683 -13.079  1.00 76.35           H
ATOM   4816  CG  LEU A 316       5.469  -7.059 -11.120  1.00 76.35           C
ATOM   4817  HG  LEU A 316       6.281  -6.684 -10.496  1.00 76.35           H
ATOM   4818  CD1 LEU A 316       4.168  -6.849 -10.343  1.00 76.35           C
ATOM   4819 1HD1 LEU A 316       4.052  -5.791 -10.108  1.00 76.35           H
ATOM   4820 2HD1 LEU A 316       3.325  -7.181 -10.949  1.00 76.35           H
ATOM   4821 3HD1 LEU A 316       4.200  -7.425  -9.418  1.00 76.35           H
ATOM   4822  CD2 LEU A 316       5.748  -8.541 -11.381  1.00 76.35           C
ATOM   4823 1HD2 LEU A 316       4.974  -8.947 -12.033  1.00 76.35           H
ATOM   4824 2HD2 LEU A 316       6.721  -8.648 -11.861  1.00 76.35           H
ATOM   4825 3HD2 LEU A 316       5.748  -9.083 -10.435  1.00 76.35           H
ATOM   4826  HN  LEU A 316       7.453  -5.050 -11.615  1.00 76.35           H
ATOM   4827  N   TYR A 317       6.676  -4.329 -14.679  1.00 72.41           N
ATOM   4828  CA  TYR A 317       6.508  -3.644 -15.949  1.00 72.41           C
ATOM   4829  C   TYR A 317       7.689  -3.922 -16.882  1.00 72.41           C
ATOM   4830  O   TYR A 317       7.509  -4.070 -18.089  1.00 72.41           O
ATOM   4831  HA  TYR A 317       5.594  -4.014 -16.413  1.00 72.41           H
ATOM   4832  CB  TYR A 317       6.473  -2.150 -15.621  1.00 72.41           C
ATOM   4833 1HB  TYR A 317       7.433  -1.860 -15.194  1.00 72.41           H
ATOM   4834 2HB  TYR A 317       6.353  -1.588 -16.547  1.00 72.41           H
ATOM   4835  CG  TYR A 317       5.359  -1.752 -14.651  1.00 72.41           C
ATOM   4836  CD1 TYR A 317       4.181  -2.470 -14.621  1.00 72.41           C
ATOM   4837  HD1 TYR A 317       4.044  -3.322 -15.289  1.00 72.41           H
ATOM   4838  CD2 TYR A 317       5.531  -0.674 -13.807  1.00 72.41           C
ATOM   4839  HD2 TYR A 317       6.462  -0.107 -13.830  1.00 72.41           H
ATOM   4840  CE1 TYR A 317       3.132  -2.096 -13.709  1.00 72.41           C
ATOM   4841  HE1 TYR A 317       2.196  -2.654 -13.675  1.00 72.41           H
ATOM   4842  CE2 TYR A 317       4.482  -0.300 -12.894  1.00 72.41           C
ATOM   4843  HE2 TYR A 317       4.606   0.549 -12.222  1.00 72.41           H
ATOM   4844  CZ  TYR A 317       3.334  -1.029 -12.890  1.00 72.41           C
ATOM   4845  OH  TYR A 317       2.344  -0.675 -12.028  1.00 72.41           O
ATOM   4846  HH  TYR A 317       1.680  -1.418 -11.947  1.00 72.41           H
ATOM   4847  HN  TYR A 317       6.802  -3.730 -13.889  1.00 72.41           H
ATOM   4848  N   VAL A 318       8.871  -3.984 -16.286  1.00 71.10           N
ATOM   4849  CA  VAL A 318      10.083  -4.222 -17.051  1.00 71.10           C
ATOM   4850  C   VAL A 318       9.999  -5.597 -17.717  1.00 71.10           C
ATOM   4851  O   VAL A 318      10.108  -5.707 -18.937  1.00 71.10           O
ATOM   4852  HA  VAL A 318      10.137  -3.459 -17.827  1.00 71.10           H
ATOM   4853  CB  VAL A 318      11.309  -4.068 -16.149  1.00 71.10           C
ATOM   4854  HB  VAL A 318      11.175  -4.722 -15.287  1.00 71.10           H
ATOM   4855  CG1 VAL A 318      12.583  -4.505 -16.876  1.00 71.10           C
ATOM   4856 1HG1 VAL A 318      12.493  -5.551 -17.170  1.00 71.10           H
ATOM   4857 2HG1 VAL A 318      12.723  -3.889 -17.764  1.00 71.10           H
ATOM   4858 3HG1 VAL A 318      13.439  -4.386 -16.212  1.00 71.10           H
ATOM   4859  CG2 VAL A 318      11.436  -2.633 -15.635  1.00 71.10           C
ATOM   4860 1HG2 VAL A 318      11.536  -1.952 -16.480  1.00 71.10           H
ATOM   4861 2HG2 VAL A 318      10.546  -2.372 -15.062  1.00 71.10           H
ATOM   4862 3HG2 VAL A 318      12.315  -2.552 -14.996  1.00 71.10           H
ATOM   4863  HN  VAL A 318       9.007  -3.875 -15.301  1.00 71.10           H
ATOM   4864  N   PHE A 319       9.805  -6.610 -16.886  1.00 70.85           N
ATOM   4865  CA  PHE A 319       9.937  -7.985 -17.339  1.00 70.85           C
ATOM   4866  C   PHE A 319       8.723  -8.407 -18.169  1.00 70.85           C
ATOM   4867  O   PHE A 319       8.854  -9.177 -19.120  1.00 70.85           O
ATOM   4868  HA  PHE A 319      10.833  -8.037 -17.957  1.00 70.85           H
ATOM   4869  CB  PHE A 319      10.015  -8.863 -16.089  1.00 70.85           C
ATOM   4870 1HB  PHE A 319       9.274  -8.517 -15.368  1.00 70.85           H
ATOM   4871 2HB  PHE A 319       9.746  -9.884 -16.357  1.00 70.85           H
ATOM   4872  CG  PHE A 319      11.391  -8.872 -15.419  1.00 70.85           C
ATOM   4873  CD1 PHE A 319      12.454  -9.429 -16.059  1.00 70.85           C
ATOM   4874  HD1 PHE A 319      12.326  -9.869 -17.048  1.00 70.85           H
ATOM   4875  CD2 PHE A 319      11.550  -8.323 -14.186  1.00 70.85           C
ATOM   4876  HD2 PHE A 319      10.698  -7.876 -13.673  1.00 70.85           H
ATOM   4877  CE1 PHE A 319      13.731  -9.437 -15.437  1.00 70.85           C
ATOM   4878  HE1 PHE A 319      14.583  -9.884 -15.950  1.00 70.85           H
ATOM   4879  CE2 PHE A 319      12.827  -8.331 -13.564  1.00 70.85           C
ATOM   4880  HE2 PHE A 319      12.955  -7.891 -12.576  1.00 70.85           H
ATOM   4881  CZ  PHE A 319      13.891  -8.888 -14.204  1.00 70.85           C
ATOM   4882  HZ  PHE A 319      14.871  -8.895 -13.727  1.00 70.85           H
ATOM   4883  HN  PHE A 319       9.564  -6.505 -15.922  1.00 70.85           H
ATOM   4884  N   VAL A 320       7.569  -7.884 -17.780  1.00 67.90           N
ATOM   4885  CA  VAL A 320       6.306  -8.417 -18.261  1.00 67.90           C
ATOM   4886  C   VAL A 320       5.748  -7.495 -19.347  1.00 67.90           C
ATOM   4887  O   VAL A 320       5.049  -7.948 -20.252  1.00 67.90           O
ATOM   4888  HA  VAL A 320       6.507  -9.394 -18.700  1.00 67.90           H
ATOM   4889  CB  VAL A 320       5.341  -8.614 -17.090  1.00 67.90           C
ATOM   4890  HB  VAL A 320       4.971  -7.632 -16.793  1.00 67.90           H
ATOM   4891  CG1 VAL A 320       4.139  -9.464 -17.506  1.00 67.90           C
ATOM   4892 1HG1 VAL A 320       3.607  -8.967 -18.318  1.00 67.90           H
ATOM   4893 2HG1 VAL A 320       4.485 -10.441 -17.842  1.00 67.90           H
ATOM   4894 3HG1 VAL A 320       3.470  -9.587 -16.655  1.00 67.90           H
ATOM   4895  CG2 VAL A 320       6.058  -9.229 -15.887  1.00 67.90           C
ATOM   4896 1HG2 VAL A 320       6.470 -10.199 -16.166  1.00 67.90           H
ATOM   4897 2HG2 VAL A 320       6.865  -8.570 -15.568  1.00 67.90           H
ATOM   4898 3HG2 VAL A 320       5.349  -9.358 -15.068  1.00 67.90           H
ATOM   4899  HN  VAL A 320       7.490  -7.112 -17.150  1.00 67.90           H
ATOM   4900  N   GLY A 321       6.079  -6.218 -19.221  1.00 69.67           N
ATOM   4901  CA  GLY A 321       5.599  -5.224 -20.166  1.00 69.67           C
ATOM   4902  C   GLY A 321       6.482  -5.182 -21.414  1.00 69.67           C
ATOM   4903  O   GLY A 321       7.559  -4.588 -21.397  1.00 69.67           O
ATOM   4904 1HA  GLY A 321       4.572  -5.454 -20.451  1.00 69.67           H
ATOM   4905 2HA  GLY A 321       5.586  -4.243 -19.692  1.00 69.67           H
ATOM   4906  HN  GLY A 321       6.663  -5.861 -18.492  1.00 69.67           H
ATOM   4907  N   GLU A 322       5.994  -5.819 -22.468  1.00 74.38           N
ATOM   4908  CA  GLU A 322       6.616  -5.692 -23.775  1.00 74.38           C
ATOM   4909  C   GLU A 322       6.655  -4.223 -24.203  1.00 74.38           C
ATOM   4910  O   GLU A 322       7.679  -3.740 -24.685  1.00 74.38           O
ATOM   4911  HA  GLU A 322       7.632  -6.068 -23.650  1.00 74.38           H
ATOM   4912  CB  GLU A 322       5.889  -6.547 -24.814  1.00 74.38           C
ATOM   4913 1HB  GLU A 322       4.816  -6.370 -24.749  1.00 74.38           H
ATOM   4914 2HB  GLU A 322       6.299  -6.349 -25.805  1.00 74.38           H
ATOM   4915  CG  GLU A 322       6.108  -8.038 -24.547  1.00 74.38           C
ATOM   4916 1HG  GLU A 322       7.173  -8.238 -24.431  1.00 74.38           H
ATOM   4917 2HG  GLU A 322       5.627  -8.317 -23.610  1.00 74.38           H
ATOM   4918  CD  GLU A 322       5.545  -8.887 -25.689  1.00 74.38           C
ATOM   4919  OE1 GLU A 322       5.907 -10.083 -25.738  1.00 74.38           O
ATOM   4920  OE2 GLU A 322       4.766  -8.322 -26.487  1.00 74.38           O
ATOM   4921  HN  GLU A 322       5.190  -6.413 -22.439  1.00 74.38           H
ATOM   4922  N   ARG A 323       5.527  -3.554 -24.012  1.00 75.31           N
ATOM   4923  CA  ARG A 323       5.396  -2.172 -24.440  1.00 75.31           C
ATOM   4924  C   ARG A 323       6.393  -1.287 -23.690  1.00 75.31           C
ATOM   4925  O   ARG A 323       7.018  -0.409 -24.284  1.00 75.31           O
ATOM   4926  HA  ARG A 323       5.612  -2.189 -25.508  1.00 75.31           H
ATOM   4927  CB  ARG A 323       3.978  -1.652 -24.194  1.00 75.31           C
ATOM   4928 1HB  ARG A 323       3.289  -2.492 -24.108  1.00 75.31           H
ATOM   4929 2HB  ARG A 323       3.943  -1.113 -23.247  1.00 75.31           H
ATOM   4930  CG  ARG A 323       3.528  -0.730 -25.329  1.00 75.31           C
ATOM   4931 1HG  ARG A 323       4.210   0.116 -25.408  1.00 75.31           H
ATOM   4932 2HG  ARG A 323       3.573  -1.266 -26.277  1.00 75.31           H
ATOM   4933  CD  ARG A 323       2.104  -0.223 -25.091  1.00 75.31           C
ATOM   4934 1HD  ARG A 323       1.505  -1.003 -24.621  1.00 75.31           H
ATOM   4935 2HD  ARG A 323       2.120   0.623 -24.405  1.00 75.31           H
ATOM   4936  NE  ARG A 323       1.489   0.180 -26.376  1.00 75.31           N
ATOM   4937  HE  ARG A 323       2.037   0.087 -27.207  1.00 75.31           H
ATOM   4938  CZ  ARG A 323       0.244   0.661 -26.495  1.00 75.31           C
ATOM   4939  NH1 ARG A 323      -0.535   0.806 -25.414  1.00 75.31           N
ATOM   4940 1HH1 ARG A 323      -0.189   0.554 -24.511  1.00 75.31           H
ATOM   4941 2HH1 ARG A 323      -1.463   1.166 -25.511  1.00 75.31           H
ATOM   4942  NH2 ARG A 323      -0.210   0.995 -27.710  1.00 75.31           N
ATOM   4943 1HH2 ARG A 323      -1.137   1.355 -27.816  1.00 75.31           H
ATOM   4944 2HH2 ARG A 323       0.377   0.883 -28.512  1.00 75.31           H
ATOM   4945  HN  ARG A 323       4.715  -3.941 -23.575  1.00 75.31           H
ATOM   4946  N   PHE A 324       6.512  -1.548 -22.397  1.00 76.20           N
ATOM   4947  CA  PHE A 324       7.382  -0.752 -21.549  1.00 76.20           C
ATOM   4948  C   PHE A 324       8.848  -0.923 -21.953  1.00 76.20           C
ATOM   4949  O   PHE A 324       9.595   0.051 -22.022  1.00 76.20           O
ATOM   4950  HA  PHE A 324       7.092   0.291 -21.676  1.00 76.20           H
ATOM   4951  CB  PHE A 324       7.198  -1.258 -20.117  1.00 76.20           C
ATOM   4952 1HB  PHE A 324       6.133  -1.298 -19.891  1.00 76.20           H
ATOM   4953 2HB  PHE A 324       7.576  -2.279 -20.052  1.00 76.20           H
ATOM   4954  CG  PHE A 324       7.898  -0.402 -19.059  1.00 76.20           C
ATOM   4955  CD1 PHE A 324       9.150  -0.729 -18.640  1.00 76.20           C
ATOM   4956  HD1 PHE A 324       9.654  -1.600 -19.057  1.00 76.20           H
ATOM   4957  CD2 PHE A 324       7.268   0.685 -18.539  1.00 76.20           C
ATOM   4958  HD2 PHE A 324       6.265   0.946 -18.875  1.00 76.20           H
ATOM   4959  CE1 PHE A 324       9.799   0.066 -17.658  1.00 76.20           C
ATOM   4960  HE1 PHE A 324      10.802  -0.196 -17.321  1.00 76.20           H
ATOM   4961  CE2 PHE A 324       7.917   1.479 -17.557  1.00 76.20           C
ATOM   4962  HE2 PHE A 324       7.413   2.351 -17.140  1.00 76.20           H
ATOM   4963  CZ  PHE A 324       9.169   1.153 -17.137  1.00 76.20           C
ATOM   4964  HZ  PHE A 324       9.668   1.763 -16.384  1.00 76.20           H
ATOM   4965  HN  PHE A 324       6.026  -2.287 -21.929  1.00 76.20           H
ATOM   4966  N   ARG A 325       9.215  -2.170 -22.211  1.00 79.74           N
ATOM   4967  CA  ARG A 325      10.573  -2.479 -22.628  1.00 79.74           C
ATOM   4968  C   ARG A 325      10.927  -1.704 -23.898  1.00 79.74           C
ATOM   4969  O   ARG A 325      12.026  -1.162 -24.013  1.00 79.74           O
ATOM   4970  HA  ARG A 325      11.199  -2.169 -21.792  1.00 79.74           H
ATOM   4971  CB  ARG A 325      10.740  -3.977 -22.890  1.00 79.74           C
ATOM   4972 1HB  ARG A 325       9.816  -4.384 -23.300  1.00 79.74           H
ATOM   4973 2HB  ARG A 325      11.517  -4.135 -23.638  1.00 79.74           H
ATOM   4974  CG  ARG A 325      11.105  -4.721 -21.604  1.00 79.74           C
ATOM   4975 1HG  ARG A 325      12.010  -4.291 -21.174  1.00 79.74           H
ATOM   4976 2HG  ARG A 325      10.311  -4.593 -20.868  1.00 79.74           H
ATOM   4977  CD  ARG A 325      11.321  -6.212 -21.875  1.00 79.74           C
ATOM   4978 1HD  ARG A 325      11.829  -6.346 -22.830  1.00 79.74           H
ATOM   4979 2HD  ARG A 325      11.967  -6.639 -21.108  1.00 79.74           H
ATOM   4980  NE  ARG A 325      10.021  -6.917 -21.890  1.00 79.74           N
ATOM   4981  HE  ARG A 325       9.195  -6.382 -21.711  1.00 79.74           H
ATOM   4982  CZ  ARG A 325       9.880  -8.228 -22.130  1.00 79.74           C
ATOM   4983  NH1 ARG A 325      10.952  -8.993 -22.376  1.00 79.74           N
ATOM   4984 1HH1 ARG A 325      11.866  -8.587 -22.383  1.00 79.74           H
ATOM   4985 2HH1 ARG A 325      10.838  -9.971 -22.554  1.00 79.74           H
ATOM   4986  NH2 ARG A 325       8.651  -8.762 -22.119  1.00 79.74           N
ATOM   4987 1HH2 ARG A 325       8.529  -9.739 -22.296  1.00 79.74           H
ATOM   4988 2HH2 ARG A 325       7.856  -8.184 -21.934  1.00 79.74           H
ATOM   4989  HN  ARG A 325       8.605  -2.959 -22.139  1.00 79.74           H
ATOM   4990  N   ARG A 326       9.976  -1.675 -24.821  1.00 80.59           N
ATOM   4991  CA  ARG A 326      10.164  -0.952 -26.067  1.00 80.59           C
ATOM   4992  C   ARG A 326      10.333   0.544 -25.793  1.00 80.59           C
ATOM   4993  O   ARG A 326      11.212   1.188 -26.363  1.00 80.59           O
ATOM   4994  HA  ARG A 326      11.070  -1.376 -26.501  1.00 80.59           H
ATOM   4995  CB  ARG A 326       8.977  -1.160 -27.009  1.00 80.59           C
ATOM   4996 1HB  ARG A 326       8.045  -1.028 -26.460  1.00 80.59           H
ATOM   4997 2HB  ARG A 326       8.994  -0.404 -27.794  1.00 80.59           H
ATOM   4998  CG  ARG A 326       9.012  -2.555 -27.636  1.00 80.59           C
ATOM   4999 1HG  ARG A 326       9.919  -2.668 -28.231  1.00 80.59           H
ATOM   5000 2HG  ARG A 326       9.052  -3.310 -26.850  1.00 80.59           H
ATOM   5001  CD  ARG A 326       7.784  -2.792 -28.517  1.00 80.59           C
ATOM   5002 1HD  ARG A 326       6.881  -2.502 -27.981  1.00 80.59           H
ATOM   5003 2HD  ARG A 326       7.840  -2.168 -29.409  1.00 80.59           H
ATOM   5004  NE  ARG A 326       7.705  -4.219 -28.903  1.00 80.59           N
ATOM   5005  HE  ARG A 326       7.873  -4.906 -28.196  1.00 80.59           H
ATOM   5006  CZ  ARG A 326       7.423  -4.648 -30.141  1.00 80.59           C
ATOM   5007  NH1 ARG A 326       7.190  -3.771 -31.127  1.00 80.59           N
ATOM   5008 1HH1 ARG A 326       7.225  -2.789 -30.943  1.00 80.59           H
ATOM   5009 2HH1 ARG A 326       6.980  -4.100 -32.048  1.00 80.59           H
ATOM   5010  NH2 ARG A 326       7.378  -5.966 -30.377  1.00 80.59           N
ATOM   5011 1HH2 ARG A 326       7.169  -6.302 -31.295  1.00 80.59           H
ATOM   5012 2HH2 ARG A 326       7.554  -6.613 -29.635  1.00 80.59           H
ATOM   5013  HN  ARG A 326       9.092  -2.133 -24.727  1.00 80.59           H
ATOM   5014  N   ASP A 327       9.476   1.053 -24.920  1.00 80.74           N
ATOM   5015  CA  ASP A 327       9.496   2.468 -24.591  1.00 80.74           C
ATOM   5016  C   ASP A 327      10.812   2.806 -23.888  1.00 80.74           C
ATOM   5017  O   ASP A 327      11.419   3.840 -24.163  1.00 80.74           O
ATOM   5018  HA  ASP A 327       9.387   2.986 -25.544  1.00 80.74           H
ATOM   5019  CB  ASP A 327       8.349   2.830 -23.645  1.00 80.74           C
ATOM   5020 1HB  ASP A 327       8.417   2.229 -22.738  1.00 80.74           H
ATOM   5021 2HB  ASP A 327       8.436   3.873 -23.343  1.00 80.74           H
ATOM   5022  CG  ASP A 327       6.992   2.598 -24.314  1.00 80.74           C
ATOM   5023  OD1 ASP A 327       6.943   2.731 -25.556  1.00 80.74           O
ATOM   5024  OD2 ASP A 327       6.036   2.294 -23.569  1.00 80.74           O
ATOM   5025  HN  ASP A 327       8.780   0.518 -24.442  1.00 80.74           H
ATOM   5026  N   LEU A 328      11.215   1.915 -22.994  1.00 82.31           N
ATOM   5027  CA  LEU A 328      12.421   2.130 -22.213  1.00 82.31           C
ATOM   5028  C   LEU A 328      13.614   2.283 -23.159  1.00 82.31           C
ATOM   5029  O   LEU A 328      14.367   3.251 -23.063  1.00 82.31           O
ATOM   5030  HA  LEU A 328      12.293   3.063 -21.665  1.00 82.31           H
ATOM   5031  CB  LEU A 328      12.595   1.016 -21.178  1.00 82.31           C
ATOM   5032 1HB  LEU A 328      11.745   1.045 -20.497  1.00 82.31           H
ATOM   5033 2HB  LEU A 328      12.557   0.058 -21.696  1.00 82.31           H
ATOM   5034  CG  LEU A 328      13.880   1.066 -20.349  1.00 82.31           C
ATOM   5035  HG  LEU A 328      14.726   1.120 -21.034  1.00 82.31           H
ATOM   5036  CD1 LEU A 328      13.922   2.324 -19.479  1.00 82.31           C
ATOM   5037 1HD1 LEU A 328      13.883   3.208 -20.116  1.00 82.31           H
ATOM   5038 2HD1 LEU A 328      13.069   2.326 -18.801  1.00 82.31           H
ATOM   5039 3HD1 LEU A 328      14.846   2.335 -18.900  1.00 82.31           H
ATOM   5040  CD2 LEU A 328      14.048  -0.209 -19.521  1.00 82.31           C
ATOM   5041 1HD2 LEU A 328      13.200  -0.318 -18.845  1.00 82.31           H
ATOM   5042 2HD2 LEU A 328      14.095  -1.071 -20.187  1.00 82.31           H
ATOM   5043 3HD2 LEU A 328      14.969  -0.147 -18.942  1.00 82.31           H
ATOM   5044  HN  LEU A 328      10.733   1.060 -22.801  1.00 82.31           H
ATOM   5045  N   VAL A 329      13.751   1.312 -24.050  1.00 82.14           N
ATOM   5046  CA  VAL A 329      14.883   1.285 -24.960  1.00 82.14           C
ATOM   5047  C   VAL A 329      14.849   2.531 -25.847  1.00 82.14           C
ATOM   5048  O   VAL A 329      15.893   3.091 -26.178  1.00 82.14           O
ATOM   5049  HA  VAL A 329      15.791   1.309 -24.357  1.00 82.14           H
ATOM   5050  CB  VAL A 329      14.881  -0.019 -25.760  1.00 82.14           C
ATOM   5051  HB  VAL A 329      13.923  -0.094 -26.276  1.00 82.14           H
ATOM   5052  CG1 VAL A 329      15.985  -0.014 -26.820  1.00 82.14           C
ATOM   5053 1HG1 VAL A 329      15.826   0.818 -27.506  1.00 82.14           H
ATOM   5054 2HG1 VAL A 329      16.954   0.096 -26.333  1.00 82.14           H
ATOM   5055 3HG1 VAL A 329      15.961  -0.952 -27.374  1.00 82.14           H
ATOM   5056  CG2 VAL A 329      15.013  -1.230 -24.835  1.00 82.14           C
ATOM   5057 1HG2 VAL A 329      15.949  -1.163 -24.280  1.00 82.14           H
ATOM   5058 2HG2 VAL A 329      14.177  -1.247 -24.137  1.00 82.14           H
ATOM   5059 3HG2 VAL A 329      15.009  -2.144 -25.430  1.00 82.14           H
ATOM   5060  HN  VAL A 329      13.106   0.555 -24.156  1.00 82.14           H
ATOM   5061  N   LYS A 330      13.637   2.929 -26.207  1.00 81.83           N
[truncated: 117,320 more chars]
