# Supplementary material for: Noncanonical roles of chemokine regions in CCR9 activation revealed by structural modeling and mutational mapping
Source: Nat Commun. 2025 Aug 18;16:7695. doi: 10.1038/s41467-025-62321-9 (PMC12361432; doi:10.1038/s41467-025-62321-9)
Supplement: Supplementary file 4 — Supplementary Data 2 [file 41467_2025_62321_MOESM4_ESM.zip › CCR9_CCL25_rnk25.pdb]

SSBOND   1 CYS A   38    CYS A  289 
SSBOND   2 CYS A  119    CYS A  198 
SSBOND   3 CYS B    7    CYS B   35 
SSBOND   4 CYS B    8    CYS B   52 
ATOM      1  N   GLU A  20       1.142  -5.947  61.821  1.00 39.40           N
ATOM      2  CA  GLU A  20       0.469  -5.786  60.543  1.00 39.40           C
ATOM      3  C   GLU A  20       1.487  -5.801  59.401  1.00 39.40           C
ATOM      4  O   GLU A  20       1.113  -5.888  58.233  1.00 39.40           O
ATOM      5  HA  GLU A  20      -0.198  -6.644  60.457  1.00 39.40           H
ATOM      6  CB  GLU A  20      -0.362  -4.501  60.520  1.00 39.40           C
ATOM      7 1HB  GLU A  20       0.160  -3.716  61.067  1.00 39.40           H
ATOM      8 2HB  GLU A  20      -0.590  -4.230  59.489  1.00 39.40           H
ATOM      9  CG  GLU A  20      -1.708  -4.706  61.218  1.00 39.40           C
ATOM     10 1HG  GLU A  20      -2.127  -5.671  60.933  1.00 39.40           H
ATOM     11 2HG  GLU A  20      -1.561  -4.729  62.298  1.00 39.40           H
ATOM     12  CD  GLU A  20      -2.690  -3.590  60.855  1.00 39.40           C
ATOM     13  OE1 GLU A  20      -3.905  -3.826  61.024  1.00 39.40           O
ATOM     14  OE2 GLU A  20      -2.202  -2.525  60.417  1.00 39.40           O
ATOM     15  HN  GLU A  20       2.137  -6.031  61.767  1.00 39.40           H
ATOM     16  N   SER A  21       2.754  -5.715  59.779  1.00 42.60           N
ATOM     17  CA  SER A  21       3.823  -5.625  58.799  1.00 42.60           C
ATOM     18  C   SER A  21       4.027  -6.981  58.121  1.00 42.60           C
ATOM     19  O   SER A  21       4.387  -7.044  56.947  1.00 42.60           O
ATOM     20  HA  SER A  21       3.488  -4.882  58.075  1.00 42.60           H
ATOM     21  CB  SER A  21       5.126  -5.154  59.448  1.00 42.60           C
ATOM     22 1HB  SER A  21       5.804  -4.789  58.676  1.00 42.60           H
ATOM     23 2HB  SER A  21       4.918  -4.315  60.111  1.00 42.60           H
ATOM     24  OG  SER A  21       5.763  -6.195  60.184  1.00 42.60           O
ATOM     25  HG  SER A  21       6.604  -5.853  60.602  1.00 42.60           H
ATOM     26  HN  SER A  21       3.053  -5.707  60.733  1.00 42.60           H
ATOM     27  N   THR A  22       3.788  -8.033  58.890  1.00 44.58           N
ATOM     28  CA  THR A  22       4.205  -9.365  58.486  1.00 44.58           C
ATOM     29  C   THR A  22       3.264  -9.916  57.413  1.00 44.58           C
ATOM     30  O   THR A  22       3.700 -10.251  56.312  1.00 44.58           O
ATOM     31  HA  THR A  22       5.195  -9.294  58.037  1.00 44.58           H
ATOM     32  CB  THR A  22       4.274 -10.239  59.740  1.00 44.58           C
ATOM     33  HB  THR A  22       3.324 -10.744  59.916  1.00 44.58           H
ATOM     34  OG1 THR A  22       4.694  -9.343  60.765  1.00 44.58           O
ATOM     35  HG1 THR A  22       5.576  -8.939  60.526  1.00 44.58           H
ATOM     36  CG2 THR A  22       5.396 -11.277  59.669  1.00 44.58           C
ATOM     37 1HG2 THR A  22       6.355 -10.768  59.561  1.00 44.58           H
ATOM     38 2HG2 THR A  22       5.233 -11.931  58.813  1.00 44.58           H
ATOM     39 3HG2 THR A  22       5.401 -11.870  60.584  1.00 44.58           H
ATOM     40  HN  THR A  22       3.319  -7.986  59.772  1.00 44.58           H
ATOM     41  N   SER A  23       1.990  -9.993  57.770  1.00 45.42           N
ATOM     42  CA  SER A  23       0.994 -10.555  56.874  1.00 45.42           C
ATOM     43  C   SER A  23       0.906  -9.716  55.598  1.00 45.42           C
ATOM     44  O   SER A  23       0.758 -10.258  54.503  1.00 45.42           O
ATOM     45  HA  SER A  23       1.345 -11.561  56.647  1.00 45.42           H
ATOM     46  CB  SER A  23      -0.375 -10.633  57.553  1.00 45.42           C
ATOM     47 1HB  SER A  23      -1.113 -11.002  56.839  1.00 45.42           H
ATOM     48 2HB  SER A  23      -0.334 -11.354  58.369  1.00 45.42           H
ATOM     49  OG  SER A  23      -0.795  -9.368  58.057  1.00 45.42           O
ATOM     50  HG  SER A  23      -1.690  -9.454  58.493  1.00 45.42           H
ATOM     51  HN  SER A  23       1.637  -9.681  58.652  1.00 45.42           H
ATOM     52  N   SER A  24       1.002  -8.407  55.780  1.00 47.66           N
ATOM     53  CA  SER A  24       0.895  -7.486  54.662  1.00 47.66           C
ATOM     54  C   SER A  24       2.132  -7.602  53.769  1.00 47.66           C
ATOM     55  O   SER A  24       2.163  -7.050  52.670  1.00 47.66           O
ATOM     56  HA  SER A  24       0.001  -7.793  54.119  1.00 47.66           H
ATOM     57  CB  SER A  24       0.726  -6.045  55.149  1.00 47.66           C
ATOM     58 1HB  SER A  24       0.430  -5.412  54.312  1.00 47.66           H
ATOM     59 2HB  SER A  24      -0.080  -6.003  55.881  1.00 47.66           H
ATOM     60  OG  SER A  24       1.922  -5.534  55.730  1.00 47.66           O
ATOM     61  HG  SER A  24       2.035  -5.895  56.655  1.00 47.66           H
ATOM     62  HN  SER A  24       1.148  -7.976  56.670  1.00 47.66           H
ATOM     63  N   MET A  25       3.122  -8.324  54.274  1.00 47.49           N
ATOM     64  CA  MET A  25       4.306  -8.624  53.488  1.00 47.49           C
ATOM     65  C   MET A  25       4.152  -9.956  52.750  1.00 47.49           C
ATOM     66  O   MET A  25       4.583 -10.089  51.606  1.00 47.49           O
ATOM     67  HA  MET A  25       4.394  -7.810  52.768  1.00 47.49           H
ATOM     68  CB  MET A  25       5.527  -8.688  54.408  1.00 47.49           C
ATOM     69 1HB  MET A  25       5.500  -7.856  55.112  1.00 47.49           H
ATOM     70 2HB  MET A  25       5.496  -9.605  54.996  1.00 47.49           H
ATOM     71  CG  MET A  25       6.826  -8.637  53.600  1.00 47.49           C
ATOM     72 1HG  MET A  25       7.672  -8.885  54.240  1.00 47.49           H
ATOM     73 2HG  MET A  25       6.798  -9.383  52.805  1.00 47.49           H
ATOM     74  SD  MET A  25       7.047  -7.010  52.901  1.00 47.49           S
ATOM     75  CE  MET A  25       8.079  -6.271  54.156  1.00 47.49           C
ATOM     76 1HE  MET A  25       7.552  -6.276  55.110  1.00 47.49           H
ATOM     77 2HE  MET A  25       9.003  -6.843  54.249  1.00 47.49           H
ATOM     78 3HE  MET A  25       8.314  -5.244  53.876  1.00 47.49           H
ATOM     79  HN  MET A  25       3.123  -8.700  55.200  1.00 47.49           H
ATOM     80  N   GLU A  26       3.537 -10.907  53.436  1.00 48.68           N
ATOM     81  CA  GLU A  26       3.337 -12.230  52.868  1.00 48.68           C
ATOM     82  C   GLU A  26       2.378 -12.156  51.677  1.00 48.68           C
ATOM     83  O   GLU A  26       2.644 -12.735  50.625  1.00 48.68           O
ATOM     84  HA  GLU A  26       4.322 -12.551  52.530  1.00 48.68           H
ATOM     85  CB  GLU A  26       2.824 -13.209  53.925  1.00 48.68           C
ATOM     86 1HB  GLU A  26       2.089 -12.714  54.559  1.00 48.68           H
ATOM     87 2HB  GLU A  26       2.440 -14.106  53.439  1.00 48.68           H
ATOM     88  CG  GLU A  26       3.959 -13.669  54.843  1.00 48.68           C
ATOM     89 1HG  GLU A  26       4.797 -14.022  54.242  1.00 48.68           H
ATOM     90 2HG  GLU A  26       4.320 -12.825  55.430  1.00 48.68           H
ATOM     91  CD  GLU A  26       3.489 -14.785  55.778  1.00 48.68           C
ATOM     92  OE1 GLU A  26       4.362 -15.571  56.206  1.00 48.68           O
ATOM     93  OE2 GLU A  26       2.269 -14.826  56.044  1.00 48.68           O
ATOM     94  HN  GLU A  26       3.178 -10.787  54.362  1.00 48.68           H
ATOM     95  N   ASP A  27       1.283 -11.440  51.884  1.00 48.38           N
ATOM     96  CA  ASP A  27       0.306 -11.244  50.826  1.00 48.38           C
ATOM     97  C   ASP A  27       1.008 -10.684  49.587  1.00 48.38           C
ATOM     98  O   ASP A  27       0.644 -11.015  48.460  1.00 48.38           O
ATOM     99  HA  ASP A  27      -0.127 -12.229  50.650  1.00 48.38           H
ATOM    100  CB  ASP A  27      -0.773 -10.246  51.250  1.00 48.38           C
ATOM    101 1HB  ASP A  27      -0.322  -9.445  51.836  1.00 48.38           H
ATOM    102 2HB  ASP A  27      -1.214  -9.785  50.367  1.00 48.38           H
ATOM    103  CG  ASP A  27      -1.864 -10.935  52.072  1.00 48.38           C
ATOM    104  OD1 ASP A  27      -1.902 -12.184  52.031  1.00 48.38           O
ATOM    105  OD2 ASP A  27      -2.636 -10.197  52.721  1.00 48.38           O
ATOM    106  HN  ASP A  27       1.059 -10.999  52.753  1.00 48.38           H
ATOM    107  N   TYR A  28       2.002  -9.845  49.838  1.00 49.78           N
ATOM    108  CA  TYR A  28       2.742  -9.215  48.758  1.00 49.78           C
ATOM    109  C   TYR A  28       3.504 -10.256  47.935  1.00 49.78           C
ATOM    110  O   TYR A  28       3.598 -10.141  46.715  1.00 49.78           O
ATOM    111  HA  TYR A  28       2.026  -8.707  48.112  1.00 49.78           H
ATOM    112  CB  TYR A  28       3.747  -8.275  49.426  1.00 49.78           C
ATOM    113 1HB  TYR A  28       3.715  -8.432  50.504  1.00 49.78           H
ATOM    114 2HB  TYR A  28       4.751  -8.539  49.095  1.00 49.78           H
ATOM    115  CG  TYR A  28       3.502  -6.793  49.134  1.00 49.78           C
ATOM    116  CD1 TYR A  28       4.210  -6.161  48.132  1.00 49.78           C
ATOM    117  HD1 TYR A  28       4.943  -6.717  47.549  1.00 49.78           H
ATOM    118  CD2 TYR A  28       2.572  -6.089  49.872  1.00 49.78           C
ATOM    119  HD2 TYR A  28       2.013  -6.588  50.663  1.00 49.78           H
ATOM    120  CE1 TYR A  28       3.979  -4.766  47.857  1.00 49.78           C
ATOM    121  HE1 TYR A  28       4.531  -4.255  47.069  1.00 49.78           H
ATOM    122  CE2 TYR A  28       2.342  -4.694  49.597  1.00 49.78           C
ATOM    123  HE2 TYR A  28       1.611  -4.126  50.173  1.00 49.78           H
ATOM    124  CZ  TYR A  28       3.056  -4.102  48.603  1.00 49.78           C
ATOM    125  OH  TYR A  28       2.839  -2.785  48.344  1.00 49.78           O
ATOM    126  HH  TYR A  28       2.948  -2.606  47.366  1.00 49.78           H
ATOM    127  HN  TYR A  28       2.304  -9.594  50.758  1.00 49.78           H
ATOM    128  N   VAL A  29       4.028 -11.250  48.638  1.00 49.26           N
ATOM    129  CA  VAL A  29       4.855 -12.261  48.002  1.00 49.26           C
ATOM    130  C   VAL A  29       3.956 -13.295  47.321  1.00 49.26           C
ATOM    131  O   VAL A  29       4.251 -13.749  46.217  1.00 49.26           O
ATOM    132  HA  VAL A  29       5.456 -11.764  47.240  1.00 49.26           H
ATOM    133  CB  VAL A  29       5.807 -12.880  49.027  1.00 49.26           C
ATOM    134  HB  VAL A  29       5.206 -13.401  49.772  1.00 49.26           H
ATOM    135  CG1 VAL A  29       6.732 -13.905  48.368  1.00 49.26           C
ATOM    136 1HG1 VAL A  29       6.134 -14.700  47.923  1.00 49.26           H
ATOM    137 2HG1 VAL A  29       7.323 -13.417  47.593  1.00 49.26           H
ATOM    138 3HG1 VAL A  29       7.398 -14.329  49.120  1.00 49.26           H
ATOM    139  CG2 VAL A  29       6.614 -11.798  49.749  1.00 49.26           C
ATOM    140 1HG2 VAL A  29       7.200 -11.236  49.022  1.00 49.26           H
ATOM    141 2HG2 VAL A  29       5.933 -11.122  50.267  1.00 49.26           H
ATOM    142 3HG2 VAL A  29       7.282 -12.265  50.472  1.00 49.26           H
ATOM    143  HN  VAL A  29       3.896 -11.370  49.622  1.00 49.26           H
ATOM    144  N   ASN A  30       2.876 -13.637  48.009  1.00 48.51           N
ATOM    145  CA  ASN A  30       2.075 -14.786  47.622  1.00 48.51           C
ATOM    146  C   ASN A  30       1.091 -14.370  46.527  1.00 48.51           C
ATOM    147  O   ASN A  30       0.380 -15.208  45.975  1.00 48.51           O
ATOM    148  HA  ASN A  30       2.791 -15.532  47.277  1.00 48.51           H
ATOM    149  CB  ASN A  30       1.267 -15.319  48.807  1.00 48.51           C
ATOM    150 1HB  ASN A  30       1.175 -14.543  49.567  1.00 48.51           H
ATOM    151 2HB  ASN A  30       0.257 -15.567  48.481  1.00 48.51           H
ATOM    152  CG  ASN A  30       1.932 -16.557  49.412  1.00 48.51           C
ATOM    153  OD1 ASN A  30       2.964 -17.023  48.959  1.00 48.51           O
ATOM    154  ND2 ASN A  30       1.284 -17.062  50.457  1.00 48.51           N
ATOM    155 1HD2 ASN A  30       0.441 -16.631  50.779  1.00 48.51           H
ATOM    156 2HD2 ASN A  30       1.640 -17.873  50.922  1.00 48.51           H
ATOM    157  HN  ASN A  30       2.548 -13.146  48.816  1.00 48.51           H
ATOM    158  N   PHE A  31       1.081 -13.075  46.245  1.00 49.24           N
ATOM    159  CA  PHE A  31       0.623 -12.594  44.953  1.00 49.24           C
ATOM    160  C   PHE A  31       1.520 -13.110  43.826  1.00 49.24           C
ATOM    161  O   PHE A  31       2.527 -12.487  43.496  1.00 49.24           O
ATOM    162  HA  PHE A  31      -0.391 -12.969  44.809  1.00 49.24           H
ATOM    163  CB  PHE A  31       0.700 -11.066  44.992  1.00 49.24           C
ATOM    164 1HB  PHE A  31       1.350 -10.766  45.813  1.00 49.24           H
ATOM    165 2HB  PHE A  31       1.166 -10.713  44.072  1.00 49.24           H
ATOM    166  CG  PHE A  31      -0.656 -10.378  45.156  1.00 49.24           C
ATOM    167  CD1 PHE A  31      -1.400 -10.071  44.060  1.00 49.24           C
ATOM    168  HD1 PHE A  31      -1.030 -10.315  43.064  1.00 49.24           H
ATOM    169  CD2 PHE A  31      -1.118 -10.074  46.399  1.00 49.24           C
ATOM    170  HD2 PHE A  31      -0.522 -10.321  47.277  1.00 49.24           H
ATOM    171  CE1 PHE A  31      -2.659  -9.432  44.213  1.00 49.24           C
ATOM    172  HE1 PHE A  31      -3.256  -9.186  43.334  1.00 49.24           H
ATOM    173  CE2 PHE A  31      -2.377  -9.436  46.552  1.00 49.24           C
ATOM    174  HE2 PHE A  31      -2.748  -9.192  47.547  1.00 49.24           H
ATOM    175  CZ  PHE A  31      -3.121  -9.128  45.455  1.00 49.24           C
ATOM    176  HZ  PHE A  31      -4.088  -8.638  45.573  1.00 49.24           H
ATOM    177  HN  PHE A  31       1.378 -12.362  46.881  1.00 49.24           H
ATOM    178  N   ASN A  32       1.121 -14.243  43.267  1.00 50.54           N
ATOM    179  CA  ASN A  32       1.496 -14.578  41.904  1.00 50.54           C
ATOM    180  C   ASN A  32       1.020 -13.472  40.962  1.00 50.54           C
ATOM    181  O   ASN A  32      -0.017 -13.607  40.314  1.00 50.54           O
ATOM    182  HA  ASN A  32       2.582 -14.673  41.921  1.00 50.54           H
ATOM    183  CB  ASN A  32       0.846 -15.890  41.460  1.00 50.54           C
ATOM    184 1HB  ASN A  32      -0.012 -16.108  42.096  1.00 50.54           H
ATOM    185 2HB  ASN A  32       0.470 -15.787  40.442  1.00 50.54           H
ATOM    186  CG  ASN A  32       1.844 -17.048  41.527  1.00 50.54           C
ATOM    187  OD1 ASN A  32       3.048 -16.860  41.597  1.00 50.54           O
ATOM    188  ND2 ASN A  32       1.279 -18.251  41.501  1.00 50.54           N
ATOM    189 1HD2 ASN A  32       0.285 -18.336  41.443  1.00 50.54           H
ATOM    190 2HD2 ASN A  32       1.849 -19.072  41.540  1.00 50.54           H
ATOM    191  HN  ASN A  32       0.552 -14.925  43.729  1.00 50.54           H
ATOM    192  N   PHE A  33       1.800 -12.401  40.915  1.00 54.37           N
ATOM    193  CA  PHE A  33       1.655 -11.415  39.858  1.00 54.37           C
ATOM    194  C   PHE A  33       1.972 -12.025  38.491  1.00 54.37           C
ATOM    195  O   PHE A  33       3.107 -11.950  38.023  1.00 54.37           O
ATOM    196  HA  PHE A  33       0.618 -11.077  39.871  1.00 54.37           H
ATOM    197  CB  PHE A  33       2.657 -10.297  40.149  1.00 54.37           C
ATOM    198 1HB  PHE A  33       3.617 -10.742  40.412  1.00 54.37           H
ATOM    199 2HB  PHE A  33       2.813  -9.716  39.240  1.00 54.37           H
ATOM    200  CG  PHE A  33       2.226  -9.351  41.272  1.00 54.37           C
ATOM    201  CD1 PHE A  33       1.347  -8.345  41.015  1.00 54.37           C
ATOM    202  HD1 PHE A  33       0.951  -8.213  40.008  1.00 54.37           H
ATOM    203  CD2 PHE A  33       2.721  -9.517  42.528  1.00 54.37           C
ATOM    204  HD2 PHE A  33       3.425 -10.323  42.735  1.00 54.37           H
ATOM    205  CE1 PHE A  33       0.947  -7.468  42.057  1.00 54.37           C
ATOM    206  HE1 PHE A  33       0.243  -6.662  41.850  1.00 54.37           H
ATOM    207  CE2 PHE A  33       2.320  -8.639  43.570  1.00 54.37           C
ATOM    208  HE2 PHE A  33       2.717  -8.772  44.577  1.00 54.37           H
ATOM    209  CZ  PHE A  33       1.442  -7.633  43.313  1.00 54.37           C
ATOM    210  HZ  PHE A  33       1.135  -6.960  44.113  1.00 54.37           H
ATOM    211  HN  PHE A  33       2.519 -12.204  41.582  1.00 54.37           H
ATOM    212  N   THR A  34       0.950 -12.616  37.890  1.00 62.91           N
ATOM    213  CA  THR A  34       0.939 -12.812  36.451  1.00 62.91           C
ATOM    214  C   THR A  34       1.348 -11.524  35.734  1.00 62.91           C
ATOM    215  O   THR A  34       0.656 -10.511  35.826  1.00 62.91           O
ATOM    216  HA  THR A  34       1.685 -13.567  36.202  1.00 62.91           H
ATOM    217  CB  THR A  34      -0.450 -13.315  36.052  1.00 62.91           C
ATOM    218  HB  THR A  34      -1.081 -12.491  35.721  1.00 62.91           H
ATOM    219  OG1 THR A  34      -0.909 -14.017  37.204  1.00 62.91           O
ATOM    220  HG1 THR A  34      -1.900 -14.140  37.157  1.00 62.91           H
ATOM    221  CG2 THR A  34      -0.394 -14.386  34.961  1.00 62.91           C
ATOM    222 1HG2 THR A  34       0.182 -15.239  35.318  1.00 62.91           H
ATOM    223 2HG2 THR A  34       0.082 -13.973  34.071  1.00 62.91           H
ATOM    224 3HG2 THR A  34      -1.406 -14.707  34.715  1.00 62.91           H
ATOM    225  HN  THR A  34       0.140 -12.956  38.369  1.00 62.91           H
ATOM    226  N   ASP A  35       2.472 -11.604  35.036  1.00 76.35           N
ATOM    227  CA  ASP A  35       3.118 -10.409  34.519  1.00 76.35           C
ATOM    228  C   ASP A  35       2.325  -9.883  33.321  1.00 76.35           C
ATOM    229  O   ASP A  35       2.696 -10.121  32.173  1.00 76.35           O
ATOM    230  HA  ASP A  35       3.130  -9.707  35.352  1.00 76.35           H
ATOM    231  CB  ASP A  35       4.541 -10.714  34.047  1.00 76.35           C
ATOM    232 1HB  ASP A  35       4.894 -11.634  34.513  1.00 76.35           H
ATOM    233 2HB  ASP A  35       4.543 -10.881  32.970  1.00 76.35           H
ATOM    234  CG  ASP A  35       5.491  -9.565  34.391  1.00 76.35           C
ATOM    235  OD1 ASP A  35       4.979  -8.529  34.869  1.00 76.35           O
ATOM    236  OD2 ASP A  35       6.707  -9.748  34.169  1.00 76.35           O
ATOM    237  HN  ASP A  35       2.938 -12.462  34.823  1.00 76.35           H
ATOM    238  N   PHE A  36       1.246  -9.178  33.630  1.00 87.91           N
ATOM    239  CA  PHE A  36       0.371  -8.657  32.594  1.00 87.91           C
ATOM    240  C   PHE A  36       0.975  -7.413  31.940  1.00 87.91           C
ATOM    241  O   PHE A  36       0.486  -6.949  30.911  1.00 87.91           O
ATOM    242  HA  PHE A  36       0.256  -9.440  31.844  1.00 87.91           H
ATOM    243  CB  PHE A  36      -0.946  -8.274  33.272  1.00 87.91           C
ATOM    244 1HB  PHE A  36      -0.731  -7.617  34.115  1.00 87.91           H
ATOM    245 2HB  PHE A  36      -1.552  -7.702  32.569  1.00 87.91           H
ATOM    246  CG  PHE A  36      -1.760  -9.469  33.770  1.00 87.91           C
ATOM    247  CD1 PHE A  36      -1.924 -10.560  32.974  1.00 87.91           C
ATOM    248  HD1 PHE A  36      -1.474 -10.582  31.982  1.00 87.91           H
ATOM    249  CD2 PHE A  36      -2.321  -9.441  35.009  1.00 87.91           C
ATOM    250  HD2 PHE A  36      -2.190  -8.567  35.646  1.00 87.91           H
ATOM    251  CE1 PHE A  36      -2.679 -11.669  33.437  1.00 87.91           C
ATOM    252  HE1 PHE A  36      -2.810 -12.544  32.799  1.00 87.91           H
ATOM    253  CE2 PHE A  36      -3.077 -10.551  35.471  1.00 87.91           C
ATOM    254  HE2 PHE A  36      -3.527 -10.528  36.464  1.00 87.91           H
ATOM    255  CZ  PHE A  36      -3.240 -11.641  34.675  1.00 87.91           C
ATOM    256  HZ  PHE A  36      -3.820 -12.493  35.031  1.00 87.91           H
ATOM    257  HN  PHE A  36       0.969  -8.962  34.566  1.00 87.91           H
ATOM    258  N   TYR A  37       2.030  -6.909  32.563  1.00 91.11           N
ATOM    259  CA  TYR A  37       2.851  -5.886  31.938  1.00 91.11           C
ATOM    260  C   TYR A  37       3.931  -6.514  31.055  1.00 91.11           C
ATOM    261  O   TYR A  37       4.789  -7.246  31.544  1.00 91.11           O
ATOM    262  HA  TYR A  37       2.202  -5.265  31.320  1.00 91.11           H
ATOM    263  CB  TYR A  37       3.523  -5.126  33.083  1.00 91.11           C
ATOM    264 1HB  TYR A  37       2.754  -4.748  33.756  1.00 91.11           H
ATOM    265 2HB  TYR A  37       4.135  -5.822  33.658  1.00 91.11           H
ATOM    266  CG  TYR A  37       4.399  -3.958  32.626  1.00 91.11           C
ATOM    267  CD1 TYR A  37       5.749  -4.151  32.410  1.00 91.11           C
ATOM    268  HD1 TYR A  37       6.191  -5.135  32.566  1.00 91.11           H
ATOM    269  CD2 TYR A  37       3.840  -2.712  32.428  1.00 91.11           C
ATOM    270  HD2 TYR A  37       2.774  -2.560  32.598  1.00 91.11           H
ATOM    271  CE1 TYR A  37       6.573  -3.052  31.980  1.00 91.11           C
ATOM    272  HE1 TYR A  37       7.640  -3.190  31.806  1.00 91.11           H
ATOM    273  CE2 TYR A  37       4.664  -1.613  31.998  1.00 91.11           C
ATOM    274  HE2 TYR A  37       4.235  -0.624  31.838  1.00 91.11           H
ATOM    275  CZ  TYR A  37       5.990  -1.837  31.795  1.00 91.11           C
ATOM    276  OH  TYR A  37       6.769  -0.799  31.388  1.00 91.11           O
ATOM    277  HH  TYR A  37       7.391  -1.100  30.665  1.00 91.11           H
ATOM    278  HN  TYR A  37       2.325  -7.187  33.477  1.00 91.11           H
ATOM    279  N   CYS A  38       3.853  -6.204  29.769  1.00 90.83           N
ATOM    280  CA  CYS A  38       4.736  -6.822  28.795  1.00 90.83           C
ATOM    281  C   CYS A  38       5.760  -5.778  28.345  1.00 90.83           C
ATOM    282  O   CYS A  38       5.398  -4.766  27.746  1.00 90.83           O
ATOM    283  HA  CYS A  38       5.228  -7.653  29.302  1.00 90.83           H
ATOM    284  CB  CYS A  38       3.958  -7.404  27.614  1.00 90.83           C
ATOM    285 1HB  CYS A  38       3.151  -8.041  27.978  1.00 90.83           H
ATOM    286 2HB  CYS A  38       3.495  -6.601  27.041  1.00 90.83           H
ATOM    287  SG  CYS A  38       5.080  -8.371  26.540  1.00 90.83           S
ATOM    288  HN  CYS A  38       3.202  -5.545  29.391  1.00 90.83           H
ATOM    289  N   GLU A  39       7.018  -6.059  28.650  1.00 89.65           N
ATOM    290  CA  GLU A  39       8.112  -5.253  28.135  1.00 89.65           C
ATOM    291  C   GLU A  39       8.460  -5.680  26.708  1.00 89.65           C
ATOM    292  O   GLU A  39       8.840  -6.826  26.474  1.00 89.65           O
ATOM    293  HA  GLU A  39       7.740  -4.228  28.134  1.00 89.65           H
ATOM    294  CB  GLU A  39       9.336  -5.342  29.048  1.00 89.65           C
ATOM    295 1HB  GLU A  39       9.553  -6.387  29.270  1.00 89.65           H
ATOM    296 2HB  GLU A  39      10.174  -4.815  28.591  1.00 89.65           H
ATOM    297  CG  GLU A  39       9.073  -4.652  30.388  1.00 89.65           C
ATOM    298 1HG  GLU A  39       8.677  -3.651  30.214  1.00 89.65           H
ATOM    299 2HG  GLU A  39       8.313  -5.203  30.941  1.00 89.65           H
ATOM    300  CD  GLU A  39      10.353  -4.562  31.220  1.00 89.65           C
ATOM    301  OE1 GLU A  39      10.281  -3.952  32.308  1.00 89.65           O
ATOM    302  OE2 GLU A  39      11.375  -5.107  30.749  1.00 89.65           O
ATOM    303  HN  GLU A  39       7.295  -6.821  29.236  1.00 89.65           H
ATOM    304  N   LYS A  40       8.317  -4.735  25.790  1.00 89.74           N
ATOM    305  CA  LYS A  40       8.446  -5.040  24.375  1.00 89.74           C
ATOM    306  C   LYS A  40       9.885  -4.772  23.929  1.00 89.74           C
ATOM    307  O   LYS A  40      10.127  -4.431  22.772  1.00 89.74           O
ATOM    308  HA  LYS A  40       8.238  -6.103  24.250  1.00 89.74           H
ATOM    309  CB  LYS A  40       7.398  -4.275  23.564  1.00 89.74           C
ATOM    310 1HB  LYS A  40       7.536  -3.203  23.704  1.00 89.74           H
ATOM    311 2HB  LYS A  40       7.536  -4.478  22.502  1.00 89.74           H
ATOM    312  CG  LYS A  40       5.982  -4.672  23.985  1.00 89.74           C
ATOM    313 1HG  LYS A  40       5.871  -4.549  25.063  1.00 89.74           H
ATOM    314 2HG  LYS A  40       5.259  -4.007  23.513  1.00 89.74           H
ATOM    315  CD  LYS A  40       5.680  -6.121  23.598  1.00 89.74           C
ATOM    316 1HD  LYS A  40       5.956  -6.288  22.556  1.00 89.74           H
ATOM    317 2HD  LYS A  40       6.288  -6.796  24.200  1.00 89.74           H
ATOM    318  CE  LYS A  40       4.198  -6.445  23.797  1.00 89.74           C
ATOM    319 1HE  LYS A  40       4.009  -6.678  24.844  1.00 89.74           H
ATOM    320 2HE  LYS A  40       3.593  -5.573  23.550  1.00 89.74           H
ATOM    321  NZ  LYS A  40       3.799  -7.590  22.947  1.00 89.74           N
ATOM    322 1HZ  LYS A  40       2.818  -7.795  23.096  1.00 89.74           H
ATOM    323 2HZ  LYS A  40       3.952  -7.356  21.972  1.00 89.74           H
ATOM    324 3HZ  LYS A  40       4.355  -8.402  23.192  1.00 89.74           H
ATOM    325  HN  LYS A  40       8.117  -3.778  25.999  1.00 89.74           H
ATOM    326  N   ASN A  41      10.803  -4.936  24.871  1.00 87.89           N
ATOM    327  CA  ASN A  41      12.201  -4.640  24.612  1.00 87.89           C
ATOM    328  C   ASN A  41      12.705  -5.530  23.473  1.00 87.89           C
ATOM    329  O   ASN A  41      13.417  -5.064  22.585  1.00 87.89           O
ATOM    330  HA  ASN A  41      12.227  -3.581  24.356  1.00 87.89           H
ATOM    331  CB  ASN A  41      13.061  -4.920  25.846  1.00 87.89           C
ATOM    332 1HB  ASN A  41      12.740  -5.850  26.314  1.00 87.89           H
ATOM    333 2HB  ASN A  41      14.100  -5.057  25.546  1.00 87.89           H
ATOM    334  CG  ASN A  41      12.962  -3.774  26.855  1.00 87.89           C
ATOM    335  OD1 ASN A  41      12.663  -2.640  26.518  1.00 87.89           O
ATOM    336  ND2 ASN A  41      13.230  -4.131  28.108  1.00 87.89           N
ATOM    337 1HD2 ASN A  41      13.469  -5.079  28.317  1.00 87.89           H
ATOM    338 2HD2 ASN A  41      13.191  -3.452  28.841  1.00 87.89           H
ATOM    339  HN  ASN A  41      10.604  -5.264  25.794  1.00 87.89           H
ATOM    340  N   ASN A  42      12.314  -6.794  23.537  1.00 89.03           N
ATOM    341  CA  ASN A  42      12.758  -7.765  22.550  1.00 89.03           C
ATOM    342  C   ASN A  42      12.259  -7.343  21.167  1.00 89.03           C
ATOM    343  O   ASN A  42      12.983  -7.461  20.179  1.00 89.03           O
ATOM    344  HA  ASN A  42      13.845  -7.766  22.619  1.00 89.03           H
ATOM    345  CB  ASN A  42      12.194  -9.154  22.853  1.00 89.03           C
ATOM    346 1HB  ASN A  42      11.114  -9.092  22.984  1.00 89.03           H
ATOM    347 2HB  ASN A  42      12.374  -9.816  22.006  1.00 89.03           H
ATOM    348  CG  ASN A  42      12.833  -9.743  24.112  1.00 89.03           C
ATOM    349  OD1 ASN A  42      13.773  -9.205  24.672  1.00 89.03           O
ATOM    350  ND2 ASN A  42      12.272 -10.877  24.524  1.00 89.03           N
ATOM    351 1HD2 ASN A  42      11.503 -11.267  24.018  1.00 89.03           H
ATOM    352 2HD2 ASN A  42      12.620 -11.339  25.340  1.00 89.03           H
ATOM    353  HN  ASN A  42      11.708  -7.158  24.244  1.00 89.03           H
ATOM    354  N   VAL A  43      11.026  -6.860  21.139  1.00 90.42           N
ATOM    355  CA  VAL A  43      10.408  -6.454  19.888  1.00 90.42           C
ATOM    356  C   VAL A  43      11.181  -5.270  19.303  1.00 90.42           C
ATOM    357  O   VAL A  43      11.426  -5.218  18.099  1.00 90.42           O
ATOM    358  HA  VAL A  43      10.480  -7.295  19.198  1.00 90.42           H
ATOM    359  CB  VAL A  43       8.926  -6.149  20.111  1.00 90.42           C
ATOM    360  HB  VAL A  43       8.857  -5.298  20.789  1.00 90.42           H
ATOM    361  CG1 VAL A  43       8.243  -5.760  18.798  1.00 90.42           C
ATOM    362 1HG1 VAL A  43       8.725  -4.873  18.387  1.00 90.42           H
ATOM    363 2HG1 VAL A  43       8.328  -6.582  18.087  1.00 90.42           H
ATOM    364 3HG1 VAL A  43       7.190  -5.548  18.985  1.00 90.42           H
ATOM    365  CG2 VAL A  43       8.215  -7.333  20.768  1.00 90.42           C
ATOM    366 1HG2 VAL A  43       8.299  -8.210  20.126  1.00 90.42           H
ATOM    367 2HG2 VAL A  43       8.677  -7.544  21.733  1.00 90.42           H
ATOM    368 3HG2 VAL A  43       7.163  -7.090  20.915  1.00 90.42           H
ATOM    369  HN  VAL A  43      10.452  -6.744  21.950  1.00 90.42           H
ATOM    370  N   ARG A  44      11.544  -4.349  20.184  1.00 89.93           N
ATOM    371  CA  ARG A  44      12.217  -3.132  19.760  1.00 89.93           C
ATOM    372  C   ARG A  44      13.635  -3.449  19.280  1.00 89.93           C
ATOM    373  O   ARG A  44      14.120  -2.846  18.324  1.00 89.93           O
ATOM    374  HA  ARG A  44      11.604  -2.745  18.945  1.00 89.93           H
ATOM    375  CB  ARG A  44      12.287  -2.116  20.901  1.00 89.93           C
ATOM    376 1HB  ARG A  44      12.711  -2.587  21.787  1.00 89.93           H
ATOM    377 2HB  ARG A  44      12.954  -1.299  20.624  1.00 89.93           H
ATOM    378  CG  ARG A  44      10.899  -1.560  21.226  1.00 89.93           C
ATOM    379 1HG  ARG A  44      10.406  -1.241  20.307  1.00 89.93           H
ATOM    380 2HG  ARG A  44      10.282  -2.346  21.662  1.00 89.93           H
ATOM    381  CD  ARG A  44      10.994  -0.381  22.196  1.00 89.93           C
ATOM    382 1HD  ARG A  44      11.786   0.298  21.880  1.00 89.93           H
ATOM    383 2HD  ARG A  44      10.064   0.187  22.184  1.00 89.93           H
ATOM    384  NE  ARG A  44      11.267  -0.873  23.565  1.00 89.93           N
ATOM    385  HE  ARG A  44      12.213  -1.087  23.806  1.00 89.93           H
ATOM    386  CZ  ARG A  44      10.325  -1.049  24.502  1.00 89.93           C
ATOM    387  NH1 ARG A  44       9.040  -0.778  24.234  1.00 89.93           N
ATOM    388 1HH1 ARG A  44       8.778  -0.441  23.330  1.00 89.93           H
ATOM    389 2HH1 ARG A  44       8.343  -0.912  24.939  1.00 89.93           H
ATOM    390  NH2 ARG A  44      10.687  -1.500  25.711  1.00 89.93           N
ATOM    391 1HH2 ARG A  44       9.996  -1.637  26.421  1.00 89.93           H
ATOM    392 2HH2 ARG A  44      11.648  -1.700  25.902  1.00 89.93           H
ATOM    393  HN  ARG A  44      11.387  -4.423  21.168  1.00 89.93           H
ATOM    394  N   GLN A  45      14.259  -4.395  19.966  1.00 90.98           N
ATOM    395  CA  GLN A  45      15.623  -4.778  19.642  1.00 90.98           C
ATOM    396  C   GLN A  45      15.683  -5.395  18.243  1.00 90.98           C
ATOM    397  O   GLN A  45      16.586  -5.093  17.465  1.00 90.98           O
ATOM    398  HA  GLN A  45      16.197  -3.851  19.661  1.00 90.98           H
ATOM    399  CB  GLN A  45      16.187  -5.739  20.690  1.00 90.98           C
ATOM    400 1HB  GLN A  45      16.067  -5.309  21.684  1.00 90.98           H
ATOM    401 2HB  GLN A  45      15.623  -6.671  20.675  1.00 90.98           H
ATOM    402  CG  GLN A  45      17.667  -6.028  20.429  1.00 90.98           C
ATOM    403 1HG  GLN A  45      17.787  -6.457  19.434  1.00 90.98           H
ATOM    404 2HG  GLN A  45      18.231  -5.096  20.445  1.00 90.98           H
ATOM    405  CD  GLN A  45      18.230  -6.990  21.477  1.00 90.98           C
ATOM    406  OE1 GLN A  45      17.516  -7.547  22.294  1.00 90.98           O
ATOM    407  NE2 GLN A  45      19.548  -7.155  21.407  1.00 90.98           N
ATOM    408 1HE2 GLN A  45      20.077  -6.667  20.711  1.00 90.98           H
ATOM    409 2HE2 GLN A  45      20.011  -7.765  22.050  1.00 90.98           H
ATOM    410  HN  GLN A  45      13.850  -4.895  20.729  1.00 90.98           H
ATOM    411  N   PHE A  46      14.709  -6.250  17.966  1.00 92.36           N
ATOM    412  CA  PHE A  46      14.611  -6.876  16.659  1.00 92.36           C
ATOM    413  C   PHE A  46      14.404  -5.828  15.563  1.00 92.36           C
ATOM    414  O   PHE A  46      15.077  -5.858  14.535  1.00 92.36           O
ATOM    415  HA  PHE A  46      15.548  -7.403  16.482  1.00 92.36           H
ATOM    416  CB  PHE A  46      13.395  -7.804  16.697  1.00 92.36           C
ATOM    417 1HB  PHE A  46      13.575  -8.592  17.427  1.00 92.36           H
ATOM    418 2HB  PHE A  46      12.530  -7.239  17.044  1.00 92.36           H
ATOM    419  CG  PHE A  46      13.059  -8.445  15.348  1.00 92.36           C
ATOM    420  CD1 PHE A  46      12.014  -7.977  14.615  1.00 92.36           C
ATOM    421  HD1 PHE A  46      11.416  -7.145  14.987  1.00 92.36           H
ATOM    422  CD2 PHE A  46      13.806  -9.482  14.884  1.00 92.36           C
ATOM    423  HD2 PHE A  46      14.643  -9.857  15.472  1.00 92.36           H
ATOM    424  CE1 PHE A  46      11.703  -8.572  13.363  1.00 92.36           C
ATOM    425  HE1 PHE A  46      10.865  -8.197  12.775  1.00 92.36           H
ATOM    426  CE2 PHE A  46      13.494 -10.077  13.633  1.00 92.36           C
ATOM    427  HE2 PHE A  46      14.093 -10.909  13.261  1.00 92.36           H
ATOM    428  CZ  PHE A  46      12.449  -9.609  12.899  1.00 92.36           C
ATOM    429  HZ  PHE A  46      12.210 -10.066  11.939  1.00 92.36           H
ATOM    430  HN  PHE A  46      13.996  -6.515  18.616  1.00 92.36           H
ATOM    431  N   ALA A  47      13.469  -4.924  15.822  1.00 92.04           N
ATOM    432  CA  ALA A  47      13.109  -3.918  14.838  1.00 92.04           C
ATOM    433  C   ALA A  47      14.349  -3.100  14.474  1.00 92.04           C
ATOM    434  O   ALA A  47      14.576  -2.797  13.304  1.00 92.04           O
ATOM    435  HA  ALA A  47      12.752  -4.436  13.948  1.00 92.04           H
ATOM    436  CB  ALA A  47      11.978  -3.047  15.389  1.00 92.04           C
ATOM    437 1HB  ALA A  47      11.110  -3.672  15.604  1.00 92.04           H
ATOM    438 2HB  ALA A  47      12.309  -2.558  16.305  1.00 92.04           H
ATOM    439 3HB  ALA A  47      11.707  -2.293  14.651  1.00 92.04           H
ATOM    440  HN  ALA A  47      12.964  -4.874  16.683  1.00 92.04           H
ATOM    441  N   SER A  48      15.120  -2.765  15.498  1.00 92.08           N
ATOM    442  CA  SER A  48      16.191  -1.795  15.344  1.00 92.08           C
ATOM    443  C   SER A  48      17.274  -2.353  14.419  1.00 92.08           C
ATOM    444  O   SER A  48      18.007  -1.595  13.787  1.00 92.08           O
ATOM    445  HA  SER A  48      15.723  -0.917  14.898  1.00 92.08           H
ATOM    446  CB  SER A  48      16.793  -1.418  16.699  1.00 92.08           C
ATOM    447 1HB  SER A  48      17.471  -0.574  16.573  1.00 92.08           H
ATOM    448 2HB  SER A  48      15.999  -1.092  17.371  1.00 92.08           H
ATOM    449  OG  SER A  48      17.497  -2.507  17.291  1.00 92.08           O
ATOM    450  HG  SER A  48      17.865  -2.233  18.180  1.00 92.08           H
ATOM    451  HN  SER A  48      15.022  -3.143  16.419  1.00 92.08           H
ATOM    452  N   HIS A  49      17.339  -3.676  14.368  1.00 92.64           N
ATOM    453  CA  HIS A  49      18.347  -4.345  13.564  1.00 92.64           C
ATOM    454  C   HIS A  49      17.764  -4.687  12.191  1.00 92.64           C
ATOM    455  O   HIS A  49      18.447  -4.567  11.175  1.00 92.64           O
ATOM    456  HA  HIS A  49      19.166  -3.636  13.435  1.00 92.64           H
ATOM    457  CB  HIS A  49      18.901  -5.569  14.295  1.00 92.64           C
ATOM    458 1HB  HIS A  49      18.071  -6.215  14.581  1.00 92.64           H
ATOM    459 2HB  HIS A  49      19.526  -6.139  13.606  1.00 92.64           H
ATOM    460  CG  HIS A  49      19.709  -5.236  15.526  1.00 92.64           C
ATOM    461  ND1 HIS A  49      19.126  -4.916  16.740  1.00 92.64           N
ATOM    462  HD1 HIS A  49      18.145  -4.873  16.925  1.00 92.64           H
ATOM    463  CD2 HIS A  49      21.058  -5.177  15.719  1.00 92.64           C
ATOM    464  HD2 HIS A  49      21.818  -5.374  14.964  1.00 92.64           H
ATOM    465  CE1 HIS A  49      20.091  -4.677  17.617  1.00 92.64           C
ATOM    466  HE1 HIS A  49      19.953  -4.399  18.662  1.00 92.64           H
ATOM    467  NE2 HIS A  49      21.287  -4.839  16.982  1.00 92.64           N
ATOM    468  HN  HIS A  49      16.721  -4.286  14.863  1.00 92.64           H
ATOM    469  N   PHE A  50      16.508  -5.107  12.205  1.00 93.73           N
ATOM    470  CA  PHE A  50      15.918  -5.745  11.040  1.00 93.73           C
ATOM    471  C   PHE A  50      15.414  -4.703  10.041  1.00 93.73           C
ATOM    472  O   PHE A  50      15.667  -4.813   8.842  1.00 93.73           O
ATOM    473  HA  PHE A  50      16.698  -6.347  10.573  1.00 93.73           H
ATOM    474  CB  PHE A  50      14.732  -6.574  11.537  1.00 93.73           C
ATOM    475 1HB  PHE A  50      15.087  -7.287  12.281  1.00 93.73           H
ATOM    476 2HB  PHE A  50      14.025  -5.914  12.039  1.00 93.73           H
ATOM    477  CG  PHE A  50      14.000  -7.336  10.431  1.00 93.73           C
ATOM    478  CD1 PHE A  50      12.751  -6.951  10.052  1.00 93.73           C
ATOM    479  HD1 PHE A  50      12.273  -6.100  10.536  1.00 93.73           H
ATOM    480  CD2 PHE A  50      14.596  -8.398   9.826  1.00 93.73           C
ATOM    481  HD2 PHE A  50      15.596  -8.707  10.130  1.00 93.73           H
ATOM    482  CE1 PHE A  50      12.071  -7.658   9.025  1.00 93.73           C
ATOM    483  HE1 PHE A  50      11.071  -7.349   8.722  1.00 93.73           H
ATOM    484  CE2 PHE A  50      13.916  -9.105   8.800  1.00 93.73           C
ATOM    485  HE2 PHE A  50      14.394  -9.957   8.316  1.00 93.73           H
ATOM    486  CZ  PHE A  50      12.668  -8.720   8.421  1.00 93.73           C
ATOM    487  HZ  PHE A  50      12.146  -9.263   7.633  1.00 93.73           H
ATOM    488  HN  PHE A  50      15.897  -5.017  12.992  1.00 93.73           H
ATOM    489  N   LEU A  51      14.708  -3.714  10.571  1.00 94.79           N
ATOM    490  CA  LEU A  51      13.865  -2.868   9.742  1.00 94.79           C
ATOM    491  C   LEU A  51      14.745  -1.906   8.942  1.00 94.79           C
ATOM    492  O   LEU A  51      14.614  -1.807   7.723  1.00 94.79           O
ATOM    493  HA  LEU A  51      13.339  -3.517   9.043  1.00 94.79           H
ATOM    494  CB  LEU A  51      12.806  -2.168  10.596  1.00 94.79           C
ATOM    495 1HB  LEU A  51      13.315  -1.539  11.326  1.00 94.79           H
ATOM    496 2HB  LEU A  51      12.229  -1.505   9.951  1.00 94.79           H
ATOM    497  CG  LEU A  51      11.833  -3.083  11.342  1.00 94.79           C
ATOM    498  HG  LEU A  51      12.409  -3.716  12.017  1.00 94.79           H
ATOM    499  CD1 LEU A  51      10.864  -2.269  12.202  1.00 94.79           C
ATOM    500 1HD1 LEU A  51      11.428  -1.688  12.932  1.00 94.79           H
ATOM    501 2HD1 LEU A  51      10.292  -1.594  11.565  1.00 94.79           H
ATOM    502 3HD1 LEU A  51      10.184  -2.944  12.721  1.00 94.79           H
ATOM    503  CD2 LEU A  51      11.098  -4.009  10.371  1.00 94.79           C
ATOM    504 1HD2 LEU A  51      10.535  -3.411   9.654  1.00 94.79           H
ATOM    505 2HD2 LEU A  51      11.822  -4.627   9.840  1.00 94.79           H
ATOM    506 3HD2 LEU A  51      10.413  -4.649  10.927  1.00 94.79           H
ATOM    507  HN  LEU A  51      14.707  -3.488  11.545  1.00 94.79           H
ATOM    508  N   PRO A  52      15.655  -1.182   9.609  1.00 95.66           N
ATOM    509  CA  PRO A  52      16.331  -0.049   8.973  1.00 95.66           C
ATOM    510  C   PRO A  52      16.975  -0.431   7.650  1.00 95.66           C
ATOM    511  O   PRO A  52      16.730   0.210   6.629  1.00 95.66           O
ATOM    512  HA  PRO A  52      15.609   0.728   8.725  1.00 95.66           H
ATOM    513  CB  PRO A  52      17.374   0.378  10.009  1.00 95.66           C
ATOM    514 1HB  PRO A  52      18.330  -0.117   9.843  1.00 95.66           H
ATOM    515 2HB  PRO A  52      17.560   1.451   9.971  1.00 95.66           H
ATOM    516  CG  PRO A  52      16.746  -0.038  11.334  1.00 95.66           C
ATOM    517 1HG  PRO A  52      17.491  -0.128  12.124  1.00 95.66           H
ATOM    518 2HG  PRO A  52      16.015   0.692  11.682  1.00 95.66           H
ATOM    519  CD  PRO A  52      16.103  -1.374  11.000  1.00 95.66           C
ATOM    520 1HD  PRO A  52      16.814  -2.197  11.081  1.00 95.66           H
ATOM    521 2HD  PRO A  52      15.276  -1.605  11.672  1.00 95.66           H
ATOM    522  N   PRO A  53      17.809  -1.479   7.635  1.00 96.21           N
ATOM    523  CA  PRO A  53      18.488  -1.886   6.402  1.00 96.21           C
ATOM    524  C   PRO A  53      17.517  -2.095   5.252  1.00 96.21           C
ATOM    525  O   PRO A  53      17.788  -1.685   4.124  1.00 96.21           O
ATOM    526  HA  PRO A  53      19.161  -1.097   6.067  1.00 96.21           H
ATOM    527  CB  PRO A  53      19.196  -3.186   6.791  1.00 96.21           C
ATOM    528 1HB  PRO A  53      18.577  -4.058   6.582  1.00 96.21           H
ATOM    529 2HB  PRO A  53      20.126  -3.317   6.237  1.00 96.21           H
ATOM    530  CG  PRO A  53      19.448  -3.018   8.284  1.00 96.21           C
ATOM    531 1HG  PRO A  53      19.619  -3.976   8.776  1.00 96.21           H
ATOM    532 2HG  PRO A  53      20.331  -2.410   8.480  1.00 96.21           H
ATOM    533  CD  PRO A  53      18.174  -2.347   8.770  1.00 96.21           C
ATOM    534 1HD  PRO A  53      17.390  -3.073   8.986  1.00 96.21           H
ATOM    535 2HD  PRO A  53      18.339  -1.779   9.686  1.00 96.21           H
ATOM    536  N   LEU A  54      16.400  -2.734   5.570  1.00 95.83           N
ATOM    537  CA  LEU A  54      15.444  -3.124   4.548  1.00 95.83           C
ATOM    538  C   LEU A  54      14.773  -1.873   3.978  1.00 95.83           C
ATOM    539  O   LEU A  54      14.633  -1.738   2.764  1.00 95.83           O
ATOM    540  HA  LEU A  54      16.002  -3.611   3.748  1.00 95.83           H
ATOM    541  CB  LEU A  54      14.457  -4.153   5.103  1.00 95.83           C
ATOM    542 1HB  LEU A  54      14.003  -3.742   6.004  1.00 95.83           H
ATOM    543 2HB  LEU A  54      13.656  -4.288   4.375  1.00 95.83           H
ATOM    544  CG  LEU A  54      15.039  -5.527   5.440  1.00 95.83           C
ATOM    545  HG  LEU A  54      15.839  -5.390   6.167  1.00 95.83           H
ATOM    546  CD1 LEU A  54      13.984  -6.424   6.091  1.00 95.83           C
ATOM    547 1HD1 LEU A  54      13.630  -5.959   7.011  1.00 95.83           H
ATOM    548 2HD1 LEU A  54      13.147  -6.558   5.406  1.00 95.83           H
ATOM    549 3HD1 LEU A  54      14.425  -7.395   6.321  1.00 95.83           H
ATOM    550  CD2 LEU A  54      15.660  -6.178   4.203  1.00 95.83           C
ATOM    551 1HD2 LEU A  54      14.896  -6.301   3.435  1.00 95.83           H
ATOM    552 2HD2 LEU A  54      16.460  -5.544   3.821  1.00 95.83           H
ATOM    553 3HD2 LEU A  54      16.066  -7.154   4.470  1.00 95.83           H
ATOM    554  HN  LEU A  54      16.146  -2.984   6.504  1.00 95.83           H
ATOM    555  N   TYR A  55      14.377  -0.989   4.883  1.00 96.27           N
ATOM    556  CA  TYR A  55      13.655   0.210   4.491  1.00 96.27           C
ATOM    557  C   TYR A  55      14.532   1.121   3.630  1.00 96.27           C
ATOM    558  O   TYR A  55      14.037   1.786   2.721  1.00 96.27           O
ATOM    559  HA  TYR A  55      12.784  -0.096   3.913  1.00 96.27           H
ATOM    560  CB  TYR A  55      13.308   0.936   5.792  1.00 96.27           C
ATOM    561 1HB  TYR A  55      14.197   0.976   6.423  1.00 96.27           H
ATOM    562 2HB  TYR A  55      13.037   1.966   5.560  1.00 96.27           H
ATOM    563  CG  TYR A  55      12.169   0.289   6.582  1.00 96.27           C
ATOM    564  CD1 TYR A  55      11.473  -0.774   6.043  1.00 96.27           C
ATOM    565  HD1 TYR A  55      11.734  -1.152   5.055  1.00 96.27           H
ATOM    566  CD2 TYR A  55      11.838   0.768   7.833  1.00 96.27           C
ATOM    567  HD2 TYR A  55      12.388   1.607   8.259  1.00 96.27           H
ATOM    568  CE1 TYR A  55      10.400  -1.383   6.786  1.00 96.27           C
ATOM    569  HE1 TYR A  55       9.842  -2.223   6.372  1.00 96.27           H
ATOM    570  CE2 TYR A  55      10.765   0.159   8.577  1.00 96.27           C
ATOM    571  HE2 TYR A  55      10.493   0.527   9.566  1.00 96.27           H
ATOM    572  CZ  TYR A  55      10.100  -0.887   8.016  1.00 96.27           C
ATOM    573  OH  TYR A  55       9.087  -1.462   8.718  1.00 96.27           O
ATOM    574  HH  TYR A  55       8.691  -2.215   8.193  1.00 96.27           H
ATOM    575  HN  TYR A  55      14.541  -1.082   5.865  1.00 96.27           H
ATOM    576  N   TRP A  56      15.819   1.123   3.947  1.00 96.64           N
ATOM    577  CA  TRP A  56      16.784   1.865   3.154  1.00 96.64           C
ATOM    578  C   TRP A  56      16.875   1.202   1.778  1.00 96.64           C
ATOM    579  O   TRP A  56      16.905   1.886   0.756  1.00 96.64           O
ATOM    580  HA  TRP A  56      16.416   2.886   3.052  1.00 96.64           H
ATOM    581  CB  TRP A  56      18.134   1.947   3.869  1.00 96.64           C
ATOM    582 1HB  TRP A  56      18.287   1.031   4.441  1.00 96.64           H
ATOM    583 2HB  TRP A  56      18.927   1.992   3.122  1.00 96.64           H
ATOM    584  CG  TRP A  56      18.269   3.146   4.808  1.00 96.64           C
ATOM    585  CD1 TRP A  56      18.384   3.140   6.143  1.00 96.64           C
ATOM    586  HD1 TRP A  56      18.395   2.237   6.754  1.00 96.64           H
ATOM    587  CD2 TRP A  56      18.300   4.538   4.426  1.00 96.64           C
ATOM    588  NE1 TRP A  56      18.485   4.420   6.648  1.00 96.64           N
ATOM    589  HE1 TRP A  56      18.579   4.671   7.612  1.00 96.64           H
ATOM    590  CE2 TRP A  56      18.433   5.297   5.571  1.00 96.64           C
ATOM    591  CE3 TRP A  56      18.219   5.135   3.156  1.00 96.64           C
ATOM    592  HE3 TRP A  56      18.114   4.557   2.238  1.00 96.64           H
ATOM    593  CZ2 TRP A  56      18.496   6.696   5.560  1.00 96.64           C
ATOM    594  HZ2 TRP A  56      18.601   7.274   6.478  1.00 96.64           H
ATOM    595  CZ3 TRP A  56      18.283   6.533   3.162  1.00 96.64           C
ATOM    596  HZ3 TRP A  56      18.224   7.048   2.203  1.00 96.64           H
ATOM    597  CH2 TRP A  56      18.416   7.313   4.305  1.00 96.64           C
ATOM    598  HH2 TRP A  56      18.459   8.399   4.226  1.00 96.64           H
ATOM    599  HN  TRP A  56      16.203   0.630   4.728  1.00 96.64           H
ATOM    600  N   LEU A  57      16.915  -0.123   1.796  1.00 96.48           N
ATOM    601  CA  LEU A  57      17.019  -0.885   0.564  1.00 96.48           C
ATOM    602  C   LEU A  57      15.787  -0.617  -0.302  1.00 96.48           C
ATOM    603  O   LEU A  57      15.911  -0.308  -1.486  1.00 96.48           O
ATOM    604  HA  LEU A  57      17.900  -0.527   0.031  1.00 96.48           H
ATOM    605  CB  LEU A  57      17.246  -2.367   0.868  1.00 96.48           C
ATOM    606 1HB  LEU A  57      18.152  -2.460   1.467  1.00 96.48           H
ATOM    607 2HB  LEU A  57      16.420  -2.722   1.484  1.00 96.48           H
ATOM    608  CG  LEU A  57      17.374  -3.290  -0.346  1.00 96.48           C
ATOM    609  HG  LEU A  57      16.524  -3.108  -1.003  1.00 96.48           H
ATOM    610  CD1 LEU A  57      18.639  -2.973  -1.144  1.00 96.48           C
ATOM    611 1HD1 LEU A  57      18.601  -1.941  -1.492  1.00 96.48           H
ATOM    612 2HD1 LEU A  57      19.514  -3.109  -0.508  1.00 96.48           H
ATOM    613 3HD1 LEU A  57      18.705  -3.643  -2.001  1.00 96.48           H
ATOM    614  CD2 LEU A  57      17.313  -4.760   0.074  1.00 96.48           C
ATOM    615 1HD2 LEU A  57      18.130  -4.975   0.763  1.00 96.48           H
ATOM    616 2HD2 LEU A  57      16.361  -4.959   0.566  1.00 96.48           H
ATOM    617 3HD2 LEU A  57      17.406  -5.393  -0.808  1.00 96.48           H
ATOM    618  HN  LEU A  57      16.878  -0.672   2.631  1.00 96.48           H
ATOM    619  N   VAL A  58      14.625  -0.745   0.322  1.00 96.57           N
ATOM    620  CA  VAL A  58      13.370  -0.583  -0.392  1.00 96.57           C
ATOM    621  C   VAL A  58      13.287   0.838  -0.952  1.00 96.57           C
ATOM    622  O   VAL A  58      12.865   1.037  -2.091  1.00 96.57           O
ATOM    623  HA  VAL A  58      13.370  -1.288  -1.222  1.00 96.57           H
ATOM    624  CB  VAL A  58      12.197  -0.932   0.526  1.00 96.57           C
ATOM    625  HB  VAL A  58      12.283  -0.325   1.427  1.00 96.57           H
ATOM    626  CG1 VAL A  58      10.861  -0.598  -0.140  1.00 96.57           C
ATOM    627 1HG1 VAL A  58      10.823   0.468  -0.364  1.00 96.57           H
ATOM    628 2HG1 VAL A  58      10.763  -1.167  -1.064  1.00 96.57           H
ATOM    629 3HG1 VAL A  58      10.044  -0.856   0.534  1.00 96.57           H
ATOM    630  CG2 VAL A  58      12.248  -2.403   0.945  1.00 96.57           C
ATOM    631 1HG2 VAL A  58      12.198  -3.035   0.058  1.00 96.57           H
ATOM    632 2HG2 VAL A  58      13.179  -2.597   1.478  1.00 96.57           H
ATOM    633 3HG2 VAL A  58      11.403  -2.625   1.597  1.00 96.57           H
ATOM    634  HN  VAL A  58      14.533  -0.955   1.296  1.00 96.57           H
ATOM    635  N   PHE A  59      13.697   1.791  -0.127  1.00 97.73           N
ATOM    636  CA  PHE A  59      13.686   3.186  -0.532  1.00 97.73           C
ATOM    637  C   PHE A  59      14.489   3.391  -1.818  1.00 97.73           C
ATOM    638  O   PHE A  59      13.985   3.961  -2.784  1.00 97.73           O
ATOM    639  HA  PHE A  59      12.647   3.465  -0.706  1.00 97.73           H
ATOM    640  CB  PHE A  59      14.343   3.984   0.597  1.00 97.73           C
ATOM    641 1HB  PHE A  59      13.718   3.916   1.488  1.00 97.73           H
ATOM    642 2HB  PHE A  59      15.300   3.524   0.844  1.00 97.73           H
ATOM    643  CG  PHE A  59      14.573   5.459   0.265  1.00 97.73           C
ATOM    644  CD1 PHE A  59      15.839   5.953   0.202  1.00 97.73           C
ATOM    645  HD1 PHE A  59      16.689   5.297   0.389  1.00 97.73           H
ATOM    646  CD2 PHE A  59      13.512   6.277   0.031  1.00 97.73           C
ATOM    647  HD2 PHE A  59      12.497   5.882   0.081  1.00 97.73           H
ATOM    648  CE1 PHE A  59      16.052   7.322  -0.107  1.00 97.73           C
ATOM    649  HE1 PHE A  59      17.067   7.718  -0.157  1.00 97.73           H
ATOM    650  CE2 PHE A  59      13.725   7.647  -0.278  1.00 97.73           C
ATOM    651  HE2 PHE A  59      12.875   8.303  -0.465  1.00 97.73           H
ATOM    652  CZ  PHE A  59      14.991   8.140  -0.340  1.00 97.73           C
ATOM    653  HZ  PHE A  59      15.155   9.192  -0.577  1.00 97.73           H
ATOM    654  HN  PHE A  59      14.030   1.622   0.800  1.00 97.73           H
ATOM    655  N   ILE A  60      15.725   2.914  -1.788  1.00 97.37           N
ATOM    656  CA  ILE A  60      16.655   3.179  -2.873  1.00 97.37           C
ATOM    657  C   ILE A  60      16.121   2.550  -4.162  1.00 97.37           C
ATOM    658  O   ILE A  60      16.021   3.221  -5.188  1.00 97.37           O
ATOM    659  HA  ILE A  60      16.700   4.259  -3.009  1.00 97.37           H
ATOM    660  CB  ILE A  60      18.063   2.711  -2.498  1.00 97.37           C
ATOM    661  HB  ILE A  60      17.994   1.691  -2.119  1.00 97.37           H
ATOM    662  CG1 ILE A  60      18.646   3.571  -1.376  1.00 97.37           C
ATOM    663 1HG1 ILE A  60      18.898   4.559  -1.763  1.00 97.37           H
ATOM    664 2HG1 ILE A  60      17.897   3.716  -0.597  1.00 97.37           H
ATOM    665  CG2 ILE A  60      18.974   2.676  -3.726  1.00 97.37           C
ATOM    666 1HG2 ILE A  60      18.562   1.988  -4.465  1.00 97.37           H
ATOM    667 2HG2 ILE A  60      19.041   3.674  -4.158  1.00 97.37           H
ATOM    668 3HG2 ILE A  60      19.968   2.339  -3.431  1.00 97.37           H
ATOM    669  CD1 ILE A  60      19.893   2.919  -0.776  1.00 97.37           C
ATOM    670 1HD1 ILE A  60      19.632   1.943  -0.368  1.00 97.37           H
ATOM    671 2HD1 ILE A  60      20.649   2.798  -1.553  1.00 97.37           H
ATOM    672 3HD1 ILE A  60      20.288   3.552   0.019  1.00 97.37           H
ATOM    673  HN  ILE A  60      16.092   2.358  -1.043  1.00 97.37           H
ATOM    674  N   VAL A  61      15.792   1.270  -4.066  1.00 96.26           N
ATOM    675  CA  VAL A  61      15.396   0.510  -5.239  1.00 96.26           C
ATOM    676  C   VAL A  61      14.081   1.069  -5.784  1.00 96.26           C
ATOM    677  O   VAL A  61      13.915   1.207  -6.995  1.00 96.26           O
ATOM    678  HA  VAL A  61      16.172   0.641  -5.993  1.00 96.26           H
ATOM    679  CB  VAL A  61      15.316  -0.979  -4.895  1.00 96.26           C
ATOM    680  HB  VAL A  61      14.617  -1.094  -4.067  1.00 96.26           H
ATOM    681  CG1 VAL A  61      14.781  -1.787  -6.078  1.00 96.26           C
ATOM    682 1HG1 VAL A  61      13.783  -1.434  -6.338  1.00 96.26           H
ATOM    683 2HG1 VAL A  61      15.444  -1.662  -6.934  1.00 96.26           H
ATOM    684 3HG1 VAL A  61      14.734  -2.842  -5.807  1.00 96.26           H
ATOM    685  CG2 VAL A  61      16.676  -1.510  -4.438  1.00 96.26           C
ATOM    686 1HG2 VAL A  61      17.406  -1.375  -5.237  1.00 96.26           H
ATOM    687 2HG2 VAL A  61      17.002  -0.964  -3.553  1.00 96.26           H
ATOM    688 3HG2 VAL A  61      16.591  -2.570  -4.200  1.00 96.26           H
ATOM    689  HN  VAL A  61      15.793   0.755  -3.209  1.00 96.26           H
ATOM    690  N   GLY A  62      13.178   1.375  -4.863  1.00 97.04           N
ATOM    691  CA  GLY A  62      11.858   1.852  -5.239  1.00 97.04           C
ATOM    692  C   GLY A  62      11.938   3.238  -5.882  1.00 97.04           C
ATOM    693  O   GLY A  62      11.250   3.511  -6.865  1.00 97.04           O
ATOM    694 1HA  GLY A  62      11.398   1.150  -5.935  1.00 97.04           H
ATOM    695 2HA  GLY A  62      11.218   1.892  -4.358  1.00 97.04           H
ATOM    696  HN  GLY A  62      13.337   1.303  -3.879  1.00 97.04           H
ATOM    697  N   ALA A  63      12.783   4.077  -5.301  1.00 97.16           N
ATOM    698  CA  ALA A  63      12.916   5.447  -5.766  1.00 97.16           C
ATOM    699  C   ALA A  63      13.433   5.444  -7.206  1.00 97.16           C
ATOM    700  O   ALA A  63      12.903   6.152  -8.062  1.00 97.16           O
ATOM    701  HA  ALA A  63      11.925   5.902  -5.746  1.00 97.16           H
ATOM    702  CB  ALA A  63      13.834   6.221  -4.819  1.00 97.16           C
ATOM    703 1HB  ALA A  63      13.407   6.218  -3.816  1.00 97.16           H
ATOM    704 2HB  ALA A  63      14.816   5.748  -4.797  1.00 97.16           H
ATOM    705 3HB  ALA A  63      13.933   7.249  -5.168  1.00 97.16           H
ATOM    706  HN  ALA A  63      13.368   3.835  -4.528  1.00 97.16           H
ATOM    707  N   LEU A  64      14.462   4.640  -7.430  1.00 95.77           N
ATOM    708  CA  LEU A  64      15.070   4.551  -8.747  1.00 95.77           C
ATOM    709  C   LEU A  64      14.050   3.986  -9.738  1.00 95.77           C
ATOM    710  O   LEU A  64      13.887   4.515 -10.836  1.00 95.77           O
ATOM    711  HA  LEU A  64      15.328   5.564  -9.057  1.00 95.77           H
ATOM    712  CB  LEU A  64      16.373   3.752  -8.683  1.00 95.77           C
ATOM    713 1HB  LEU A  64      16.162   2.789  -8.218  1.00 95.77           H
ATOM    714 2HB  LEU A  64      16.702   3.549  -9.702  1.00 95.77           H
ATOM    715  CG  LEU A  64      17.527   4.411  -7.925  1.00 95.77           C
ATOM    716  HG  LEU A  64      17.179   4.663  -6.923  1.00 95.77           H
ATOM    717  CD1 LEU A  64      18.702   3.443  -7.766  1.00 95.77           C
ATOM    718 1HD1 LEU A  64      18.375   2.564  -7.210  1.00 95.77           H
ATOM    719 2HD1 LEU A  64      19.058   3.139  -8.750  1.00 95.77           H
ATOM    720 3HD1 LEU A  64      19.508   3.937  -7.224  1.00 95.77           H
ATOM    721  CD2 LEU A  64      17.949   5.718  -8.598  1.00 95.77           C
ATOM    722 1HD2 LEU A  64      18.273   5.514  -9.619  1.00 95.77           H
ATOM    723 2HD2 LEU A  64      17.105   6.407  -8.616  1.00 95.77           H
ATOM    724 3HD2 LEU A  64      18.771   6.166  -8.040  1.00 95.77           H
ATOM    725  HN  LEU A  64      14.879   4.058  -6.732  1.00 95.77           H
ATOM    726  N   GLY A  65      13.389   2.919  -9.313  1.00 94.48           N
ATOM    727  CA  GLY A  65      12.488   2.197 -10.196  1.00 94.48           C
ATOM    728  C   GLY A  65      11.339   3.095 -10.659  1.00 94.48           C
ATOM    729  O   GLY A  65      11.095   3.228 -11.857  1.00 94.48           O
ATOM    730 1HA  GLY A  65      13.038   1.829 -11.061  1.00 94.48           H
ATOM    731 2HA  GLY A  65      12.087   1.325  -9.678  1.00 94.48           H
ATOM    732  HN  GLY A  65      13.462   2.548  -8.388  1.00 94.48           H
ATOM    733  N   ASN A  66      10.663   3.687  -9.685  1.00 96.34           N
ATOM    734  CA  ASN A  66       9.444   4.427  -9.963  1.00 96.34           C
ATOM    735  C   ASN A  66       9.797   5.731 -10.682  1.00 96.34           C
ATOM    736  O   ASN A  66       9.023   6.220 -11.504  1.00 96.34           O
ATOM    737  HA  ASN A  66       8.839   3.762 -10.579  1.00 96.34           H
ATOM    738  CB  ASN A  66       8.710   4.785  -8.669  1.00 96.34           C
ATOM    739 1HB  ASN A  66       9.416   5.196  -7.948  1.00 96.34           H
ATOM    740 2HB  ASN A  66       7.971   5.561  -8.869  1.00 96.34           H
ATOM    741  CG  ASN A  66       8.019   3.557  -8.073  1.00 96.34           C
ATOM    742  OD1 ASN A  66       7.124   2.970  -8.659  1.00 96.34           O
ATOM    743  ND2 ASN A  66       8.483   3.202  -6.878  1.00 96.34           N
ATOM    744 1HD2 ASN A  66       9.220   3.727  -6.452  1.00 96.34           H
ATOM    745 2HD2 ASN A  66       8.095   2.411  -6.406  1.00 96.34           H
ATOM    746  HN  ASN A  66      10.935   3.667  -8.723  1.00 96.34           H
ATOM    747  N   SER A  67      10.967   6.256 -10.347  1.00 95.05           N
ATOM    748  CA  SER A  67      11.474   7.441 -11.018  1.00 95.05           C
ATOM    749  C   SER A  67      11.681   7.152 -12.506  1.00 95.05           C
ATOM    750  O   SER A  67      11.422   8.008 -13.350  1.00 95.05           O
ATOM    751  HA  SER A  67      10.707   8.203 -10.879  1.00 95.05           H
ATOM    752  CB  SER A  67      12.783   7.915 -10.383  1.00 95.05           C
ATOM    753 1HB  SER A  67      13.521   7.115 -10.434  1.00 95.05           H
ATOM    754 2HB  SER A  67      13.181   8.753 -10.955  1.00 95.05           H
ATOM    755  OG  SER A  67      12.605   8.311  -9.026  1.00 95.05           O
ATOM    756  HG  SER A  67      13.073   7.669  -8.418  1.00 95.05           H
ATOM    757  HN  SER A  67      11.562   5.887  -9.634  1.00 95.05           H
ATOM    758  N   LEU A  68      12.145   5.942 -12.782  1.00 92.46           N
ATOM    759  CA  LEU A  68      12.368   5.521 -14.155  1.00 92.46           C
ATOM    760  C   LEU A  68      11.027   5.459 -14.889  1.00 92.46           C
ATOM    761  O   LEU A  68      10.934   5.847 -16.052  1.00 92.46           O
ATOM    762  HA  LEU A  68      12.988   6.280 -14.633  1.00 92.46           H
ATOM    763  CB  LEU A  68      13.152   4.208 -14.192  1.00 92.46           C
ATOM    764 1HB  LEU A  68      14.079   4.344 -13.635  1.00 92.46           H
ATOM    765 2HB  LEU A  68      12.573   3.448 -13.667  1.00 92.46           H
ATOM    766  CG  LEU A  68      13.499   3.673 -15.583  1.00 92.46           C
ATOM    767  HG  LEU A  68      12.577   3.594 -16.159  1.00 92.46           H
ATOM    768  CD1 LEU A  68      14.416   4.644 -16.330  1.00 92.46           C
ATOM    769 1HD1 LEU A  68      13.915   5.605 -16.440  1.00 92.46           H
ATOM    770 2HD1 LEU A  68      15.340   4.778 -15.766  1.00 92.46           H
ATOM    771 3HD1 LEU A  68      14.648   4.239 -17.316  1.00 92.46           H
ATOM    772  CD2 LEU A  68      14.100   2.269 -15.497  1.00 92.46           C
ATOM    773 1HD2 LEU A  68      15.009   2.299 -14.896  1.00 92.46           H
ATOM    774 2HD2 LEU A  68      13.381   1.594 -15.033  1.00 92.46           H
ATOM    775 3HD2 LEU A  68      14.338   1.913 -16.499  1.00 92.46           H
ATOM    776  HN  LEU A  68      12.368   5.257 -12.089  1.00 92.46           H
ATOM    777  N   VAL A  69      10.023   4.967 -14.179  1.00 92.83           N
ATOM    778  CA  VAL A  69       8.699   4.816 -14.759  1.00 92.83           C
ATOM    779  C   VAL A  69       8.189   6.183 -15.218  1.00 92.83           C
ATOM    780  O   VAL A  69       7.678   6.319 -16.329  1.00 92.83           O
ATOM    781  HA  VAL A  69       8.794   4.167 -15.630  1.00 92.83           H
ATOM    782  CB  VAL A  69       7.764   4.133 -13.759  1.00 92.83           C
ATOM    783  HB  VAL A  69       7.782   4.711 -12.835  1.00 92.83           H
ATOM    784  CG1 VAL A  69       6.324   4.119 -14.277  1.00 92.83           C
ATOM    785 1HG1 VAL A  69       5.984   5.143 -14.431  1.00 92.83           H
ATOM    786 2HG1 VAL A  69       6.283   3.576 -15.221  1.00 92.83           H
ATOM    787 3HG1 VAL A  69       5.681   3.629 -13.547  1.00 92.83           H
ATOM    788  CG2 VAL A  69       8.245   2.717 -13.438  1.00 92.83           C
ATOM    789 1HG2 VAL A  69       8.270   2.125 -14.353  1.00 92.83           H
ATOM    790 2HG2 VAL A  69       9.245   2.761 -13.007  1.00 92.83           H
ATOM    791 3HG2 VAL A  69       7.562   2.254 -12.725  1.00 92.83           H
ATOM    792  HN  VAL A  69      10.102   4.675 -13.226  1.00 92.83           H
ATOM    793  N   ILE A  70       8.345   7.163 -14.339  1.00 93.56           N
ATOM    794  CA  ILE A  70       7.868   8.506 -14.622  1.00 93.56           C
ATOM    795  C   ILE A  70       8.628   9.068 -15.826  1.00 93.56           C
ATOM    796  O   ILE A  70       8.032   9.690 -16.704  1.00 93.56           O
ATOM    797  HA  ILE A  70       6.813   8.429 -14.885  1.00 93.56           H
ATOM    798  CB  ILE A  70       7.961   9.382 -13.372  1.00 93.56           C
ATOM    799  HB  ILE A  70       8.976   9.311 -12.980  1.00 93.56           H
ATOM    800  CG1 ILE A  70       7.018   8.879 -12.278  1.00 93.56           C
ATOM    801 1HG1 ILE A  70       5.986   8.947 -12.623  1.00 93.56           H
ATOM    802 2HG1 ILE A  70       7.217   7.826 -12.077  1.00 93.56           H
ATOM    803  CG2 ILE A  70       7.711  10.852 -13.713  1.00 93.56           C
ATOM    804 1HG2 ILE A  70       8.456  11.191 -14.433  1.00 93.56           H
ATOM    805 2HG2 ILE A  70       6.715  10.961 -14.143  1.00 93.56           H
ATOM    806 3HG2 ILE A  70       7.783  11.453 -12.806  1.00 93.56           H
ATOM    807  CD1 ILE A  70       7.187   9.690 -10.992  1.00 93.56           C
ATOM    808 1HD1 ILE A  70       8.213   9.599 -10.637  1.00 93.56           H
ATOM    809 2HD1 ILE A  70       6.963  10.738 -11.191  1.00 93.56           H
ATOM    810 3HD1 ILE A  70       6.504   9.311 -10.231  1.00 93.56           H
ATOM    811  HN  ILE A  70       8.787   7.050 -13.449  1.00 93.56           H
ATOM    812  N   LEU A  71       9.931   8.830 -15.827  1.00 90.84           N
ATOM    813  CA  LEU A  71      10.791   9.378 -16.861  1.00 90.84           C
ATOM    814  C   LEU A  71      10.405   8.775 -18.213  1.00 90.84           C
ATOM    815  O   LEU A  71      10.348   9.482 -19.219  1.00 90.84           O
ATOM    816  HA  LEU A  71      10.612  10.453 -16.899  1.00 90.84           H
ATOM    817  CB  LEU A  71      12.263   9.177 -16.496  1.00 90.84           C
ATOM    818 1HB  LEU A  71      12.443   9.637 -15.525  1.00 90.84           H
ATOM    819 2HB  LEU A  71      12.446   8.108 -16.382  1.00 90.84           H
ATOM    820  CG  LEU A  71      13.283   9.736 -17.490  1.00 90.84           C
ATOM    821  HG  LEU A  71      12.838  10.597 -17.989  1.00 90.84           H
ATOM    822  CD1 LEU A  71      14.538  10.232 -16.768  1.00 90.84           C
ATOM    823 1HD1 LEU A  71      14.266  11.020 -16.066  1.00 90.84           H
ATOM    824 2HD1 LEU A  71      14.996   9.404 -16.226  1.00 90.84           H
ATOM    825 3HD1 LEU A  71      15.246  10.624 -17.498  1.00 90.84           H
ATOM    826  CD2 LEU A  71      13.614   8.708 -18.574  1.00 90.84           C
ATOM    827 1HD2 LEU A  71      14.032   7.814 -18.111  1.00 90.84           H
ATOM    828 2HD2 LEU A  71      12.706   8.446 -19.116  1.00 90.84           H
ATOM    829 3HD2 LEU A  71      14.341   9.131 -19.267  1.00 90.84           H
ATOM    830  HN  LEU A  71      10.398   8.274 -15.139  1.00 90.84           H
ATOM    831  N   VAL A  72      10.148   7.475 -18.194  1.00 89.00           N
ATOM    832  CA  VAL A  72       9.777   6.768 -19.407  1.00 89.00           C
ATOM    833  C   VAL A  72       8.471   7.349 -19.952  1.00 89.00           C
ATOM    834  O   VAL A  72       8.344   7.581 -21.154  1.00 89.00           O
ATOM    835  HA  VAL A  72      10.567   6.933 -20.140  1.00 89.00           H
ATOM    836  CB  VAL A  72       9.694   5.265 -19.132  1.00 89.00           C
ATOM    837  HB  VAL A  72       9.036   5.117 -18.275  1.00 89.00           H
ATOM    838  CG1 VAL A  72       9.087   4.522 -20.324  1.00 89.00           C
ATOM    839 1HG1 VAL A  72       8.082   4.899 -20.513  1.00 89.00           H
ATOM    840 2HG1 VAL A  72       9.707   4.682 -21.206  1.00 89.00           H
ATOM    841 3HG1 VAL A  72       9.039   3.456 -20.101  1.00 89.00           H
ATOM    842  CG2 VAL A  72      11.068   4.696 -18.773  1.00 89.00           C
ATOM    843 1HG2 VAL A  72      11.757   4.862 -19.602  1.00 89.00           H
ATOM    844 2HG2 VAL A  72      11.446   5.195 -17.881  1.00 89.00           H
ATOM    845 3HG2 VAL A  72      10.980   3.627 -18.583  1.00 89.00           H
ATOM    846  HN  VAL A  72      10.191   6.909 -17.371  1.00 89.00           H
ATOM    847  N   TYR A  73       7.533   7.568 -19.043  1.00 88.56           N
ATOM    848  CA  TYR A  73       6.244   8.125 -19.416  1.00 88.56           C
ATOM    849  C   TYR A  73       6.408   9.500 -20.065  1.00 88.56           C
ATOM    850  O   TYR A  73       5.702   9.830 -21.017  1.00 88.56           O
ATOM    851  HA  TYR A  73       5.779   7.446 -20.132  1.00 88.56           H
ATOM    852  CB  TYR A  73       5.458   8.279 -18.113  1.00 88.56           C
ATOM    853 1HB  TYR A  73       5.394   7.308 -17.622  1.00 88.56           H
ATOM    854 2HB  TYR A  73       6.010   8.939 -17.443  1.00 88.56           H
ATOM    855  CG  TYR A  73       4.044   8.834 -18.301  1.00 88.56           C
ATOM    856  CD1 TYR A  73       3.838  10.198 -18.340  1.00 88.56           C
ATOM    857  HD1 TYR A  73       4.682  10.880 -18.238  1.00 88.56           H
ATOM    858  CD2 TYR A  73       2.976   7.970 -18.430  1.00 88.56           C
ATOM    859  HD2 TYR A  73       3.139   6.893 -18.399  1.00 88.56           H
ATOM    860  CE1 TYR A  73       2.508  10.720 -18.517  1.00 88.56           C
ATOM    861  HE1 TYR A  73       2.331  11.795 -18.550  1.00 88.56           H
ATOM    862  CE2 TYR A  73       1.645   8.492 -18.607  1.00 88.56           C
ATOM    863  HE2 TYR A  73       0.793   7.821 -18.711  1.00 88.56           H
ATOM    864  CZ  TYR A  73       1.477   9.841 -18.642  1.00 88.56           C
ATOM    865  OH  TYR A  73       0.221  10.334 -18.809  1.00 88.56           O
ATOM    866  HH  TYR A  73      -0.411   9.592 -19.034  1.00 88.56           H
ATOM    867  HN  TYR A  73       7.642   7.372 -18.068  1.00 88.56           H
ATOM    868  N   TRP A  74       7.343  10.267 -19.524  1.00 87.66           N
ATOM    869  CA  TRP A  74       7.508  11.650 -19.936  1.00 87.66           C
ATOM    870  C   TRP A  74       7.987  11.657 -21.389  1.00 87.66           C
ATOM    871  O   TRP A  74       7.376  12.296 -22.244  1.00 87.66           O
ATOM    872  HA  TRP A  74       6.536  12.138 -19.861  1.00 87.66           H
ATOM    873  CB  TRP A  74       8.453  12.395 -18.991  1.00 87.66           C
ATOM    874 1HB  TRP A  74       8.208  12.128 -17.963  1.00 87.66           H
ATOM    875 2HB  TRP A  74       9.473  12.057 -19.173  1.00 87.66           H
ATOM    876  CG  TRP A  74       8.403  13.918 -19.133  1.00 87.66           C
ATOM    877  CD1 TRP A  74       9.141  14.696 -19.937  1.00 87.66           C
ATOM    878  HD1 TRP A  74       9.903  14.323 -20.621  1.00 87.66           H
ATOM    879  CD2 TRP A  74       7.536  14.820 -18.415  1.00 87.66           C
ATOM    880  NE1 TRP A  74       8.814  16.028 -19.790  1.00 87.66           N
ATOM    881  HE1 TRP A  74       9.226  16.797 -20.280  1.00 87.66           H
ATOM    882  CE2 TRP A  74       7.807  16.106 -18.835  1.00 87.66           C
ATOM    883  CE3 TRP A  74       6.555  14.558 -17.442  1.00 87.66           C
ATOM    884  HE3 TRP A  74       6.322  13.552 -17.094  1.00 87.66           H
ATOM    885  CZ2 TRP A  74       7.140  17.232 -18.337  1.00 87.66           C
ATOM    886  HZ2 TRP A  74       7.373  18.238 -18.685  1.00 87.66           H
ATOM    887  CZ3 TRP A  74       5.898  15.694 -16.954  1.00 87.66           C
ATOM    888  HZ3 TRP A  74       5.127  15.547 -16.198  1.00 87.66           H
ATOM    889  CH2 TRP A  74       6.159  16.995 -17.367  1.00 87.66           C
ATOM    890  HH2 TRP A  74       5.602  17.828 -16.937  1.00 87.66           H
ATOM    891  HN  TRP A  74       7.980   9.957 -18.818  1.00 87.66           H
ATOM    892  N   TYR A  75       9.076  10.940 -21.623  1.00 84.23           N
ATOM    893  CA  TYR A  75       9.789  11.051 -22.884  1.00 84.23           C
ATOM    894  C   TYR A  75       9.206  10.099 -23.930  1.00 84.23           C
ATOM    895  O   TYR A  75       9.615  10.119 -25.090  1.00 84.23           O
ATOM    896  HA  TYR A  75       9.686  12.077 -23.239  1.00 84.23           H
ATOM    897  CB  TYR A  75      11.234  10.643 -22.589  1.00 84.23           C
ATOM    898 1HB  TYR A  75      11.228   9.746 -21.970  1.00 84.23           H
ATOM    899 2HB  TYR A  75      11.725  10.380 -23.526  1.00 84.23           H
ATOM    900  CG  TYR A  75      12.055  11.725 -21.885  1.00 84.23           C
ATOM    901  CD1 TYR A  75      12.560  12.787 -22.607  1.00 84.23           C
ATOM    902  HD1 TYR A  75      12.374  12.855 -23.679  1.00 84.23           H
ATOM    903  CD2 TYR A  75      12.291  11.639 -20.528  1.00 84.23           C
ATOM    904  HD2 TYR A  75      11.892  10.800 -19.958  1.00 84.23           H
ATOM    905  CE1 TYR A  75      13.333  13.805 -21.945  1.00 84.23           C
ATOM    906  HE1 TYR A  75      13.738  14.649 -22.503  1.00 84.23           H
ATOM    907  CE2 TYR A  75      13.064  12.657 -19.866  1.00 84.23           C
ATOM    908  HE2 TYR A  75      13.258  12.601 -18.795  1.00 84.23           H
ATOM    909  CZ  TYR A  75      13.547  13.690 -20.607  1.00 84.23           C
ATOM    910  OH  TYR A  75      14.277  14.652 -19.981  1.00 84.23           O
ATOM    911  HH  TYR A  75      14.560  15.349 -20.640  1.00 84.23           H
ATOM    912  HN  TYR A  75       9.470  10.293 -20.970  1.00 84.23           H
ATOM    913  N   CYS A  76       8.259   9.288 -23.482  1.00 77.87           N
ATOM    914  CA  CYS A  76       7.590   8.355 -24.373  1.00 77.87           C
ATOM    915  C   CYS A  76       6.817   9.161 -25.419  1.00 77.87           C
ATOM    916  O   CYS A  76       5.872   9.873 -25.086  1.00 77.87           O
ATOM    917  HA  CYS A  76       8.370   7.757 -24.843  1.00 77.87           H
ATOM    918  CB  CYS A  76       6.678   7.395 -23.605  1.00 77.87           C
ATOM    919 1HB  CYS A  76       7.258   6.844 -22.864  1.00 77.87           H
ATOM    920 2HB  CYS A  76       5.919   7.957 -23.063  1.00 77.87           H
ATOM    921  SG  CYS A  76       5.880   6.227 -24.767  1.00 77.87           S
ATOM    922  HG  CYS A  76       7.004   5.639 -25.167  1.00 77.87           H
ATOM    923  HN  CYS A  76       7.949   9.261 -22.532  1.00 77.87           H
ATOM    924  N   THR A  77       7.249   9.021 -26.664  1.00 72.64           N
ATOM    925  CA  THR A  77       6.734   9.858 -27.734  1.00 72.64           C
ATOM    926  C   THR A  77       5.368   9.350 -28.199  1.00 72.64           C
ATOM    927  O   THR A  77       4.671  10.030 -28.950  1.00 72.64           O
ATOM    928  HA  THR A  77       6.584  10.864 -27.341  1.00 72.64           H
ATOM    929  CB  THR A  77       7.780   9.897 -28.850  1.00 72.64           C
ATOM    930  HB  THR A  77       7.463  10.556 -29.658  1.00 72.64           H
ATOM    931  OG1 THR A  77       7.958   8.529 -29.207  1.00 72.64           O
ATOM    932  HG1 THR A  77       8.401   8.463 -30.101  1.00 72.64           H
ATOM    933  CG2 THR A  77       9.158  10.333 -28.346  1.00 72.64           C
ATOM    934 1HG2 THR A  77       9.504   9.633 -27.585  1.00 72.64           H
ATOM    935 2HG2 THR A  77       9.088  11.332 -27.917  1.00 72.64           H
ATOM    936 3HG2 THR A  77       9.862  10.343 -29.178  1.00 72.64           H
ATOM    937  HN  THR A  77       7.937   8.351 -26.946  1.00 72.64           H
ATOM    938  N   ARG A  78       5.026   8.158 -27.733  1.00 74.80           N
ATOM    939  CA  ARG A  78       3.786   7.521 -28.143  1.00 74.80           C
ATOM    940  C   ARG A  78       2.606   8.103 -27.363  1.00 74.80           C
ATOM    941  O   ARG A  78       2.749   8.472 -26.198  1.00 74.80           O
ATOM    942  HA  ARG A  78       3.700   7.740 -29.208  1.00 74.80           H
ATOM    943  CB  ARG A  78       3.842   6.009 -27.917  1.00 74.80           C
ATOM    944 1HB  ARG A  78       3.128   5.512 -28.573  1.00 74.80           H
ATOM    945 2HB  ARG A  78       4.831   5.634 -28.181  1.00 74.80           H
ATOM    946  CG  ARG A  78       3.532   5.661 -26.459  1.00 74.80           C
ATOM    947 1HG  ARG A  78       4.109   6.306 -25.797  1.00 74.80           H
ATOM    948 2HG  ARG A  78       2.479   5.852 -26.253  1.00 74.80           H
ATOM    949  CD  ARG A  78       3.857   4.196 -26.164  1.00 74.80           C
ATOM    950 1HD  ARG A  78       3.071   3.553 -26.560  1.00 74.80           H
ATOM    951 2HD  ARG A  78       4.783   3.912 -26.664  1.00 74.80           H
ATOM    952  NE  ARG A  78       3.990   3.991 -24.704  1.00 74.80           N
ATOM    953  HE  ARG A  78       4.902   3.810 -24.337  1.00 74.80           H
ATOM    954  CZ  ARG A  78       2.964   4.034 -23.843  1.00 74.80           C
ATOM    955  NH1 ARG A  78       1.719   4.272 -24.280  1.00 74.80           N
ATOM    956 1HH1 ARG A  78       1.551   4.421 -25.254  1.00 74.80           H
ATOM    957 2HH1 ARG A  78       0.959   4.302 -23.631  1.00 74.80           H
ATOM    958  NH2 ARG A  78       3.200   3.833 -22.540  1.00 74.80           N
ATOM    959 1HH2 ARG A  78       2.446   3.862 -21.884  1.00 74.80           H
ATOM    960 2HH2 ARG A  78       4.132   3.656 -22.222  1.00 74.80           H
ATOM    961  HN  ARG A  78       5.578   7.630 -27.087  1.00 74.80           H
ATOM    962  N   VAL A  79       1.467   8.168 -28.036  1.00 78.37           N
ATOM    963  CA  VAL A  79       0.243   8.615 -27.394  1.00 78.37           C
ATOM    964  C   VAL A  79       0.049   7.847 -26.085  1.00 78.37           C
ATOM    965  O   VAL A  79       0.191   6.626 -26.051  1.00 78.37           O
ATOM    966  HA  VAL A  79       0.359   9.674 -27.165  1.00 78.37           H
ATOM    967  CB  VAL A  79      -0.938   8.465 -28.356  1.00 78.37           C
ATOM    968  HB  VAL A  79      -1.098   7.400 -28.526  1.00 78.37           H
ATOM    969  CG1 VAL A  79      -2.217   9.042 -27.748  1.00 78.37           C
ATOM    970 1HG1 VAL A  79      -2.451   8.514 -26.824  1.00 78.37           H
ATOM    971 2HG1 VAL A  79      -2.073  10.101 -27.535  1.00 78.37           H
ATOM    972 3HG1 VAL A  79      -3.040   8.922 -28.452  1.00 78.37           H
ATOM    973  CG2 VAL A  79      -0.630   9.115 -29.707  1.00 78.37           C
ATOM    974 1HG2 VAL A  79      -0.431  10.177 -29.561  1.00 78.37           H
ATOM    975 2HG2 VAL A  79       0.244   8.638 -30.149  1.00 78.37           H
ATOM    976 3HG2 VAL A  79      -1.486   8.994 -30.371  1.00 78.37           H
ATOM    977  HN  VAL A  79       1.373   7.922 -29.001  1.00 78.37           H
ATOM    978  N   LYS A  80      -0.274   8.594 -25.040  1.00 83.60           N
ATOM    979  CA  LYS A  80      -0.563   7.992 -23.750  1.00 83.60           C
ATOM    980  C   LYS A  80      -1.851   7.173 -23.852  1.00 83.60           C
ATOM    981  O   LYS A  80      -2.643   7.366 -24.773  1.00 83.60           O
ATOM    982  HA  LYS A  80       0.258   7.315 -23.514  1.00 83.60           H
ATOM    983  CB  LYS A  80      -0.599   9.060 -22.655  1.00 83.60           C
ATOM    984 1HB  LYS A  80      -1.494   9.671 -22.767  1.00 83.60           H
ATOM    985 2HB  LYS A  80      -0.659   8.583 -21.677  1.00 83.60           H
ATOM    986  CG  LYS A  80       0.644   9.951 -22.718  1.00 83.60           C
ATOM    987 1HG  LYS A  80       0.640  10.522 -23.646  1.00 83.60           H
ATOM    988 2HG  LYS A  80       0.621  10.671 -21.900  1.00 83.60           H
ATOM    989  CD  LYS A  80       1.923   9.115 -22.633  1.00 83.60           C
ATOM    990 1HD  LYS A  80       1.855   8.425 -21.792  1.00 83.60           H
ATOM    991 2HD  LYS A  80       2.027   8.511 -23.534  1.00 83.60           H
ATOM    992  CE  LYS A  80       3.152  10.010 -22.467  1.00 83.60           C
ATOM    993 1HE  LYS A  80       3.009  10.941 -23.015  1.00 83.60           H
ATOM    994 2HE  LYS A  80       3.278  10.274 -21.417  1.00 83.60           H
ATOM    995  NZ  LYS A  80       4.366   9.320 -22.960  1.00 83.60           N
ATOM    996 1HZ  LYS A  80       5.189   9.840 -22.677  1.00 83.60           H
ATOM    997 2HZ  LYS A  80       4.406   8.386 -22.569  1.00 83.60           H
ATOM    998 3HZ  LYS A  80       4.333   9.262 -23.972  1.00 83.60           H
ATOM    999  HN  LYS A  80      -0.339   9.592 -25.064  1.00 83.60           H
ATOM   1000  N   THR A  81      -2.021   6.275 -22.892  1.00 84.36           N
ATOM   1001  CA  THR A  81      -3.277   5.557 -22.753  1.00 84.36           C
ATOM   1002  C   THR A  81      -3.791   5.656 -21.316  1.00 84.36           C
ATOM   1003  O   THR A  81      -3.047   6.029 -20.410  1.00 84.36           O
ATOM   1004  HA  THR A  81      -4.019   6.035 -23.392  1.00 84.36           H
ATOM   1005  CB  THR A  81      -3.053   4.117 -23.220  1.00 84.36           C
ATOM   1006  HB  THR A  81      -3.992   3.565 -23.243  1.00 84.36           H
ATOM   1007  OG1 THR A  81      -2.064   3.612 -22.327  1.00 84.36           O
ATOM   1008  HG1 THR A  81      -1.176   4.026 -22.530  1.00 84.36           H
ATOM   1009  CG2 THR A  81      -2.385   4.045 -24.595  1.00 84.36           C
ATOM   1010 1HG2 THR A  81      -1.414   4.539 -24.553  1.00 84.36           H
ATOM   1011 2HG2 THR A  81      -3.015   4.543 -25.332  1.00 84.36           H
ATOM   1012 3HG2 THR A  81      -2.249   3.001 -24.878  1.00 84.36           H
ATOM   1013  HN  THR A  81      -1.321   6.036 -22.219  1.00 84.36           H
ATOM   1014  N   MET A  82      -5.061   5.316 -21.151  1.00 87.47           N
ATOM   1015  CA  MET A  82      -5.675   5.332 -19.834  1.00 87.47           C
ATOM   1016  C   MET A  82      -4.879   4.476 -18.847  1.00 87.47           C
ATOM   1017  O   MET A  82      -4.691   4.863 -17.695  1.00 87.47           O
ATOM   1018  HA  MET A  82      -5.661   6.374 -19.516  1.00 87.47           H
ATOM   1019  CB  MET A  82      -7.107   4.800 -19.932  1.00 87.47           C
ATOM   1020 1HB  MET A  82      -7.702   5.460 -20.563  1.00 87.47           H
ATOM   1021 2HB  MET A  82      -7.103   3.820 -20.410  1.00 87.47           H
ATOM   1022  CG  MET A  82      -7.748   4.695 -18.547  1.00 87.47           C
ATOM   1023 1HG  MET A  82      -7.376   3.810 -18.030  1.00 87.47           H
ATOM   1024 2HG  MET A  82      -7.470   5.558 -17.941  1.00 87.47           H
ATOM   1025  SD  MET A  82      -9.524   4.607 -18.701  1.00 87.47           S
ATOM   1026  CE  MET A  82      -9.996   4.851 -16.997  1.00 87.47           C
ATOM   1027 1HE  MET A  82      -9.565   4.059 -16.384  1.00 87.47           H
ATOM   1028 2HE  MET A  82      -9.629   5.818 -16.653  1.00 87.47           H
ATOM   1029 3HE  MET A  82     -11.083   4.824 -16.914  1.00 87.47           H
ATOM   1030  HN  MET A  82      -5.666   5.034 -21.896  1.00 87.47           H
ATOM   1031  N   THR A  83      -4.431   3.328 -19.336  1.00 85.32           N
ATOM   1032  CA  THR A  83      -3.573   2.463 -18.545  1.00 85.32           C
ATOM   1033  C   THR A  83      -2.326   3.223 -18.087  1.00 85.32           C
ATOM   1034  O   THR A  83      -1.932   3.132 -16.925  1.00 85.32           O
ATOM   1035  HA  THR A  83      -4.115   2.168 -17.647  1.00 85.32           H
ATOM   1036  CB  THR A  83      -3.254   1.221 -19.381  1.00 85.32           C
ATOM   1037  HB  THR A  83      -2.616   1.475 -20.227  1.00 85.32           H
ATOM   1038  OG1 THR A  83      -4.534   0.689 -19.714  1.00 85.32           O
ATOM   1039  HG1 THR A  83      -5.250   1.198 -19.237  1.00 85.32           H
ATOM   1040  CG2 THR A  83      -2.593   0.115 -18.557  1.00 85.32           C
ATOM   1041 1HG2 THR A  83      -3.262  -0.186 -17.750  1.00 85.32           H
ATOM   1042 2HG2 THR A  83      -1.658   0.484 -18.136  1.00 85.32           H
ATOM   1043 3HG2 THR A  83      -2.389  -0.743 -19.199  1.00 85.32           H
ATOM   1044  HN  THR A  83      -4.646   2.989 -20.251  1.00 85.32           H
ATOM   1045  N   ASP A  84      -1.741   3.955 -19.023  1.00 87.31           N
ATOM   1046  CA  ASP A  84      -0.484   4.637 -18.763  1.00 87.31           C
ATOM   1047  C   ASP A  84      -0.698   5.694 -17.678  1.00 87.31           C
ATOM   1048  O   ASP A  84       0.185   5.932 -16.856  1.00 87.31           O
ATOM   1049  HA  ASP A  84       0.208   3.854 -18.452  1.00 87.31           H
ATOM   1050  CB  ASP A  84       0.028   5.344 -20.019  1.00 87.31           C
ATOM   1051 1HB  ASP A  84      -0.647   6.158 -20.284  1.00 87.31           H
ATOM   1052 2HB  ASP A  84       1.002   5.791 -19.817  1.00 87.31           H
ATOM   1053  CG  ASP A  84       0.143   4.367 -21.191  1.00 87.31           C
ATOM   1054  OD1 ASP A  84       0.871   3.365 -21.025  1.00 87.31           O
ATOM   1055  OD2 ASP A  84      -0.500   4.645 -22.226  1.00 87.31           O
ATOM   1056  HN  ASP A  84      -2.110   4.085 -19.943  1.00 87.31           H
ATOM   1057  N   MET A  85      -1.876   6.300 -17.711  1.00 91.48           N
ATOM   1058  CA  MET A  85      -2.216   7.327 -16.742  1.00 91.48           C
ATOM   1059  C   MET A  85      -2.230   6.758 -15.322  1.00 91.48           C
ATOM   1060  O   MET A  85      -1.711   7.379 -14.395  1.00 91.48           O
ATOM   1061  HA  MET A  85      -1.437   8.084 -16.830  1.00 91.48           H
ATOM   1062  CB  MET A  85      -3.593   7.906 -17.073  1.00 91.48           C
ATOM   1063 1HB  MET A  85      -3.616   8.228 -18.115  1.00 91.48           H
ATOM   1064 2HB  MET A  85      -4.353   7.132 -16.962  1.00 91.48           H
ATOM   1065  CG  MET A  85      -3.925   9.089 -16.161  1.00 91.48           C
ATOM   1066 1HG  MET A  85      -4.922   9.466 -16.389  1.00 91.48           H
ATOM   1067 2HG  MET A  85      -3.938   8.764 -15.121  1.00 91.48           H
ATOM   1068  SD  MET A  85      -2.718  10.386 -16.380  1.00 91.48           S
ATOM   1069  CE  MET A  85      -3.127  10.914 -18.035  1.00 91.48           C
ATOM   1070 1HE  MET A  85      -3.008  10.077 -18.724  1.00 91.48           H
ATOM   1071 2HE  MET A  85      -4.160  11.262 -18.061  1.00 91.48           H
ATOM   1072 3HE  MET A  85      -2.463  11.726 -18.332  1.00 91.48           H
ATOM   1073  HN  MET A  85      -2.589   6.100 -18.383  1.00 91.48           H
ATOM   1074  N   PHE A  86      -2.828   5.583 -15.195  1.00 93.09           N
ATOM   1075  CA  PHE A  86      -2.932   4.931 -13.901  1.00 93.09           C
ATOM   1076  C   PHE A  86      -1.564   4.437 -13.425  1.00 93.09           C
ATOM   1077  O   PHE A  86      -1.241   4.536 -12.243  1.00 93.09           O
ATOM   1078  HA  PHE A  86      -3.314   5.670 -13.196  1.00 93.09           H
ATOM   1079  CB  PHE A  86      -3.862   3.730 -14.078  1.00 93.09           C
ATOM   1080 1HB  PHE A  86      -3.462   3.085 -14.860  1.00 93.09           H
ATOM   1081 2HB  PHE A  86      -3.867   3.148 -13.156  1.00 93.09           H
ATOM   1082  CG  PHE A  86      -5.302   4.105 -14.434  1.00 93.09           C
ATOM   1083  CD1 PHE A  86      -5.876   5.204 -13.876  1.00 93.09           C
ATOM   1084  HD1 PHE A  86      -5.310   5.818 -13.175  1.00 93.09           H
ATOM   1085  CD2 PHE A  86      -6.008   3.339 -15.308  1.00 93.09           C
ATOM   1086  HD2 PHE A  86      -5.548   2.458 -15.756  1.00 93.09           H
ATOM   1087  CE1 PHE A  86      -7.213   5.552 -14.206  1.00 93.09           C
ATOM   1088  HE1 PHE A  86      -7.673   6.433 -13.759  1.00 93.09           H
ATOM   1089  CE2 PHE A  86      -7.344   3.687 -15.639  1.00 93.09           C
ATOM   1090  HE2 PHE A  86      -7.910   3.073 -16.340  1.00 93.09           H
ATOM   1091  CZ  PHE A  86      -7.918   4.787 -15.081  1.00 93.09           C
ATOM   1092  HZ  PHE A  86      -8.944   5.054 -15.334  1.00 93.09           H
ATOM   1093  HN  PHE A  86      -3.237   5.079 -15.956  1.00 93.09           H
ATOM   1094  N   LEU A  87      -0.798   3.914 -14.371  1.00 90.27           N
ATOM   1095  CA  LEU A  87       0.526   3.400 -14.063  1.00 90.27           C
ATOM   1096  C   LEU A  87       1.404   4.541 -13.548  1.00 90.27           C
ATOM   1097  O   LEU A  87       2.238   4.338 -12.666  1.00 90.27           O
ATOM   1098  HA  LEU A  87       0.413   2.664 -13.267  1.00 90.27           H
ATOM   1099  CB  LEU A  87       1.113   2.671 -15.274  1.00 90.27           C
ATOM   1100 1HB  LEU A  87       1.090   3.349 -16.127  1.00 90.27           H
ATOM   1101 2HB  LEU A  87       2.161   2.452 -15.068  1.00 90.27           H
ATOM   1102  CG  LEU A  87       0.417   1.368 -15.674  1.00 90.27           C
ATOM   1103  HG  LEU A  87      -0.636   1.584 -15.852  1.00 90.27           H
ATOM   1104  CD1 LEU A  87       0.993   0.819 -16.981  1.00 90.27           C
ATOM   1105 1HD1 LEU A  87       0.850   1.550 -17.777  1.00 90.27           H
ATOM   1106 2HD1 LEU A  87       2.058   0.623 -16.855  1.00 90.27           H
ATOM   1107 3HD1 LEU A  87       0.481  -0.107 -17.243  1.00 90.27           H
ATOM   1108  CD2 LEU A  87       0.484   0.341 -14.542  1.00 90.27           C
ATOM   1109 1HD2 LEU A  87       1.526   0.124 -14.310  1.00 90.27           H
ATOM   1110 2HD2 LEU A  87      -0.010   0.743 -13.658  1.00 90.27           H
ATOM   1111 3HD2 LEU A  87      -0.018  -0.575 -14.854  1.00 90.27           H
ATOM   1112  HN  LEU A  87      -1.067   3.840 -15.332  1.00 90.27           H
ATOM   1113  N   LEU A  88       1.188   5.717 -14.119  1.00 92.99           N
ATOM   1114  CA  LEU A  88       1.921   6.899 -13.700  1.00 92.99           C
ATOM   1115  C   LEU A  88       1.582   7.214 -12.242  1.00 92.99           C
ATOM   1116  O   LEU A  88       2.477   7.387 -11.416  1.00 92.99           O
ATOM   1117  HA  LEU A  88       2.984   6.665 -13.764  1.00 92.99           H
ATOM   1118  CB  LEU A  88       1.655   8.062 -14.658  1.00 92.99           C
ATOM   1119 1HB  LEU A  88       2.048   7.796 -15.639  1.00 92.99           H
ATOM   1120 2HB  LEU A  88       0.577   8.178 -14.767  1.00 92.99           H
ATOM   1121  CG  LEU A  88       2.247   9.414 -14.253  1.00 92.99           C
ATOM   1122  HG  LEU A  88       1.983   9.605 -13.213  1.00 92.99           H
ATOM   1123  CD1 LEU A  88       3.775   9.389 -14.334  1.00 92.99           C
ATOM   1124 1HD1 LEU A  88       4.162   8.623 -13.662  1.00 92.99           H
ATOM   1125 2HD1 LEU A  88       4.082   9.166 -15.355  1.00 92.99           H
ATOM   1126 3HD1 LEU A  88       4.170  10.362 -14.040  1.00 92.99           H
ATOM   1127  CD2 LEU A  88       1.647  10.547 -15.087  1.00 92.99           C
ATOM   1128 1HD2 LEU A  88       1.861  10.374 -16.142  1.00 92.99           H
ATOM   1129 2HD2 LEU A  88       0.569  10.579 -14.935  1.00 92.99           H
ATOM   1130 3HD2 LEU A  88       2.086  11.496 -14.779  1.00 92.99           H
ATOM   1131  HN  LEU A  88       0.528   5.868 -14.855  1.00 92.99           H
ATOM   1132  N   ASN A  89       0.287   7.278 -11.970  1.00 95.99           N
ATOM   1133  CA  ASN A  89      -0.183   7.675 -10.653  1.00 95.99           C
ATOM   1134  C   ASN A  89       0.233   6.618  -9.628  1.00 95.99           C
ATOM   1135  O   ASN A  89       0.435   6.931  -8.456  1.00 95.99           O
ATOM   1136  HA  ASN A  89       0.280   8.644 -10.464  1.00 95.99           H
ATOM   1137  CB  ASN A  89      -1.708   7.788 -10.623  1.00 95.99           C
ATOM   1138 1HB  ASN A  89      -2.148   6.980 -11.207  1.00 95.99           H
ATOM   1139 2HB  ASN A  89      -2.065   7.673  -9.600  1.00 95.99           H
ATOM   1140  CG  ASN A  89      -2.169   9.136 -11.181  1.00 95.99           C
ATOM   1141  OD1 ASN A  89      -2.420  10.084 -10.455  1.00 95.99           O
ATOM   1142  ND2 ASN A  89      -2.266   9.169 -12.507  1.00 95.99           N
ATOM   1143 1HD2 ASN A  89      -2.045   8.355 -13.044  1.00 95.99           H
ATOM   1144 2HD2 ASN A  89      -2.560  10.007 -12.966  1.00 95.99           H
ATOM   1145  HN  ASN A  89      -0.435   7.065 -12.629  1.00 95.99           H
ATOM   1146  N   LEU A  90       0.350   5.389 -10.107  1.00 93.77           N
ATOM   1147  CA  LEU A  90       0.786   4.293  -9.259  1.00 93.77           C
ATOM   1148  C   LEU A  90       2.221   4.552  -8.796  1.00 93.77           C
ATOM   1149  O   LEU A  90       2.532   4.408  -7.615  1.00 93.77           O
ATOM   1150  HA  LEU A  90       0.138   4.280  -8.382  1.00 93.77           H
ATOM   1151  CB  LEU A  90       0.603   2.954  -9.976  1.00 93.77           C
ATOM   1152 1HB  LEU A  90      -0.315   3.000 -10.561  1.00 93.77           H
ATOM   1153 2HB  LEU A  90       1.425   2.827 -10.681  1.00 93.77           H
ATOM   1154  CG  LEU A  90       0.542   1.715  -9.080  1.00 93.77           C
ATOM   1155  HG  LEU A  90       1.277   1.833  -8.284  1.00 93.77           H
ATOM   1156  CD1 LEU A  90      -0.829   1.589  -8.412  1.00 93.77           C
ATOM   1157 1HD1 LEU A  90      -1.019   2.472  -7.802  1.00 93.77           H
ATOM   1158 2HD1 LEU A  90      -1.600   1.505  -9.179  1.00 93.77           H
ATOM   1159 3HD1 LEU A  90      -0.846   0.701  -7.781  1.00 93.77           H
ATOM   1160  CD2 LEU A  90       0.917   0.454  -9.860  1.00 93.77           C
ATOM   1161 1HD2 LEU A  90       0.223   0.320 -10.690  1.00 93.77           H
ATOM   1162 2HD2 LEU A  90       1.931   0.556 -10.247  1.00 93.77           H
ATOM   1163 3HD2 LEU A  90       0.865  -0.411  -9.199  1.00 93.77           H
ATOM   1164  HN  LEU A  90       0.152   5.137 -11.055  1.00 93.77           H
ATOM   1165  N   ALA A  91       3.058   4.929  -9.752  1.00 95.82           N
ATOM   1166  CA  ALA A  91       4.465   5.154  -9.468  1.00 95.82           C
ATOM   1167  C   ALA A  91       4.606   6.354  -8.530  1.00 95.82           C
ATOM   1168  O   ALA A  91       5.490   6.378  -7.675  1.00 95.82           O
ATOM   1169  HA  ALA A  91       4.849   4.266  -8.968  1.00 95.82           H
ATOM   1170  CB  ALA A  91       5.226   5.349 -10.782  1.00 95.82           C
ATOM   1171 1HB  ALA A  91       5.118   4.457 -11.399  1.00 95.82           H
ATOM   1172 2HB  ALA A  91       4.820   6.210 -11.313  1.00 95.82           H
ATOM   1173 3HB  ALA A  91       6.281   5.518 -10.568  1.00 95.82           H
ATOM   1174  HN  ALA A  91       2.789   5.080 -10.703  1.00 95.82           H
ATOM   1175  N   ILE A  92       3.721   7.322  -8.721  1.00 96.80           N
ATOM   1176  CA  ILE A  92       3.731   8.519  -7.898  1.00 96.80           C
ATOM   1177  C   ILE A  92       3.353   8.149  -6.462  1.00 96.80           C
ATOM   1178  O   ILE A  92       3.984   8.610  -5.512  1.00 96.80           O
ATOM   1179  HA  ILE A  92       4.750   8.907  -7.897  1.00 96.80           H
ATOM   1180  CB  ILE A  92       2.837   9.598  -8.511  1.00 96.80           C
ATOM   1181  HB  ILE A  92       1.872   9.149  -8.746  1.00 96.80           H
ATOM   1182  CG1 ILE A  92       3.425  10.118  -9.824  1.00 96.80           C
ATOM   1183 1HG1 ILE A  92       4.324  10.700  -9.618  1.00 96.80           H
ATOM   1184 2HG1 ILE A  92       3.726   9.278 -10.449  1.00 96.80           H
ATOM   1185  CG2 ILE A  92       2.578  10.728  -7.512  1.00 96.80           C
ATOM   1186 1HG2 ILE A  92       2.084  10.325  -6.627  1.00 96.80           H
ATOM   1187 2HG2 ILE A  92       3.526  11.182  -7.223  1.00 96.80           H
ATOM   1188 3HG2 ILE A  92       1.939  11.482  -7.973  1.00 96.80           H
ATOM   1189  CD1 ILE A  92       2.411  10.983 -10.575  1.00 96.80           C
ATOM   1190 1HD1 ILE A  92       1.524  10.391 -10.800  1.00 96.80           H
ATOM   1191 2HD1 ILE A  92       2.131  11.835  -9.956  1.00 96.80           H
ATOM   1192 3HD1 ILE A  92       2.855  11.339 -11.504  1.00 96.80           H
ATOM   1193  HN  ILE A  92       3.008   7.297  -9.422  1.00 96.80           H
ATOM   1194  N   ALA A  93       2.326   7.320  -6.350  1.00 96.96           N
ATOM   1195  CA  ALA A  93       1.830   6.914  -5.046  1.00 96.96           C
ATOM   1196  C   ALA A  93       2.942   6.188  -4.286  1.00 96.96           C
ATOM   1197  O   ALA A  93       3.130   6.410  -3.091  1.00 96.96           O
ATOM   1198  HA  ALA A  93       1.558   7.817  -4.499  1.00 96.96           H
ATOM   1199  CB  ALA A  93       0.582   6.048  -5.220  1.00 96.96           C
ATOM   1200 1HB  ALA A  93      -0.188   6.620  -5.739  1.00 96.96           H
ATOM   1201 2HB  ALA A  93       0.832   5.162  -5.805  1.00 96.96           H
ATOM   1202 3HB  ALA A  93       0.211   5.744  -4.242  1.00 96.96           H
ATOM   1203  HN  ALA A  93       1.835   6.928  -7.129  1.00 96.96           H
ATOM   1204  N   ASP A  94       3.651   5.334  -5.011  1.00 96.59           N
ATOM   1205  CA  ASP A  94       4.725   4.558  -4.415  1.00 96.59           C
ATOM   1206  C   ASP A  94       5.821   5.505  -3.923  1.00 96.59           C
ATOM   1207  O   ASP A  94       6.318   5.359  -2.807  1.00 96.59           O
ATOM   1208  HA  ASP A  94       4.259   4.001  -3.603  1.00 96.59           H
ATOM   1209  CB  ASP A  94       5.348   3.605  -5.437  1.00 96.59           C
ATOM   1210 1HB  ASP A  94       5.479   4.121  -6.388  1.00 96.59           H
ATOM   1211 2HB  ASP A  94       6.339   3.302  -5.100  1.00 96.59           H
ATOM   1212  CG  ASP A  94       4.471   2.368  -5.639  1.00 96.59           C
ATOM   1213  OD1 ASP A  94       3.752   2.019  -4.678  1.00 96.59           O
ATOM   1214  OD2 ASP A  94       4.539   1.799  -6.750  1.00 96.59           O
ATOM   1215  HN  ASP A  94       3.501   5.170  -5.986  1.00 96.59           H
ATOM   1216  N   LEU A  95       6.165   6.456  -4.779  1.00 97.36           N
ATOM   1217  CA  LEU A  95       7.238   7.386  -4.472  1.00 97.36           C
ATOM   1218  C   LEU A  95       6.899   8.145  -3.187  1.00 97.36           C
ATOM   1219  O   LEU A  95       7.756   8.326  -2.324  1.00 97.36           O
ATOM   1220  HA  LEU A  95       8.140   6.799  -4.298  1.00 97.36           H
ATOM   1221  CB  LEU A  95       7.516   8.298  -5.669  1.00 97.36           C
ATOM   1222 1HB  LEU A  95       6.562   8.594  -6.104  1.00 97.36           H
ATOM   1223 2HB  LEU A  95       7.996   9.206  -5.305  1.00 97.36           H
ATOM   1224  CG  LEU A  95       8.387   7.703  -6.777  1.00 97.36           C
ATOM   1225  HG  LEU A  95       7.888   6.814  -7.163  1.00 97.36           H
ATOM   1226  CD1 LEU A  95       8.534   8.682  -7.944  1.00 97.36           C
ATOM   1227 1HD1 LEU A  95       7.551   8.907  -8.356  1.00 97.36           H
ATOM   1228 2HD1 LEU A  95       8.999   9.602  -7.590  1.00 97.36           H
ATOM   1229 3HD1 LEU A  95       9.158   8.234  -8.718  1.00 97.36           H
ATOM   1230  CD2 LEU A  95       9.744   7.257  -6.228  1.00 97.36           C
ATOM   1231 1HD2 LEU A  95      10.262   8.115  -5.799  1.00 97.36           H
ATOM   1232 2HD2 LEU A  95       9.594   6.501  -5.458  1.00 97.36           H
ATOM   1233 3HD2 LEU A  95      10.343   6.838  -7.037  1.00 97.36           H
ATOM   1234  HN  LEU A  95       5.725   6.596  -5.666  1.00 97.36           H
ATOM   1235  N   LEU A  96       5.646   8.568  -3.101  1.00 97.04           N
ATOM   1236  CA  LEU A  96       5.215   9.412  -2.000  1.00 97.04           C
ATOM   1237  C   LEU A  96       5.455   8.681  -0.678  1.00 97.04           C
ATOM   1238  O   LEU A  96       5.886   9.287   0.301  1.00 97.04           O
ATOM   1239  HA  LEU A  96       5.833  10.310  -2.016  1.00 97.04           H
ATOM   1240  CB  LEU A  96       3.765   9.857  -2.202  1.00 97.04           C
ATOM   1241 1HB  LEU A  96       3.170   8.982  -2.465  1.00 97.04           H
ATOM   1242 2HB  LEU A  96       3.384  10.227  -1.250  1.00 97.04           H
ATOM   1243  CG  LEU A  96       3.535  10.933  -3.265  1.00 97.04           C
ATOM   1244  HG  LEU A  96       3.825  10.524  -4.233  1.00 97.04           H
ATOM   1245  CD1 LEU A  96       2.054  11.306  -3.357  1.00 97.04           C
ATOM   1246 1HD1 LEU A  96       1.473  10.422  -3.622  1.00 97.04           H
ATOM   1247 2HD1 LEU A  96       1.715  11.688  -2.394  1.00 97.04           H
ATOM   1248 3HD1 LEU A  96       1.919  12.072  -4.120  1.00 97.04           H
ATOM   1249  CD2 LEU A  96       4.419  12.155  -3.008  1.00 97.04           C
ATOM   1250 1HD2 LEU A  96       4.184  12.574  -2.030  1.00 97.04           H
ATOM   1251 2HD2 LEU A  96       5.467  11.857  -3.033  1.00 97.04           H
ATOM   1252 3HD2 LEU A  96       4.236  12.904  -3.778  1.00 97.04           H
ATOM   1253  HN  LEU A  96       4.933   8.343  -3.766  1.00 97.04           H
ATOM   1254  N   PHE A  97       5.166   7.388  -0.693  1.00 97.40           N
ATOM   1255  CA  PHE A  97       5.334   6.570   0.497  1.00 97.40           C
ATOM   1256  C   PHE A  97       6.815   6.297   0.770  1.00 97.40           C
ATOM   1257  O   PHE A  97       7.270   6.411   1.907  1.00 97.40           O
ATOM   1258  HA  PHE A  97       4.908   7.124   1.333  1.00 97.40           H
ATOM   1259  CB  PHE A  97       4.624   5.241   0.229  1.00 97.40           C
ATOM   1260 1HB  PHE A  97       3.549   5.416   0.191  1.00 97.40           H
ATOM   1261 2HB  PHE A  97       4.922   4.872  -0.752  1.00 97.40           H
ATOM   1262  CG  PHE A  97       4.913   4.160   1.273  1.00 97.40           C
ATOM   1263  CD1 PHE A  97       5.504   2.994   0.899  1.00 97.40           C
ATOM   1264  HD1 PHE A  97       5.772   2.829  -0.145  1.00 97.40           H
ATOM   1265  CD2 PHE A  97       4.580   4.366   2.575  1.00 97.40           C
ATOM   1266  HD2 PHE A  97       4.106   5.301   2.876  1.00 97.40           H
ATOM   1267  CE1 PHE A  97       5.772   1.991   1.867  1.00 97.40           C
ATOM   1268  HE1 PHE A  97       6.245   1.056   1.567  1.00 97.40           H
ATOM   1269  CE2 PHE A  97       4.848   3.363   3.544  1.00 97.40           C
ATOM   1270  HE2 PHE A  97       4.580   3.528   4.588  1.00 97.40           H
ATOM   1271  CZ  PHE A  97       5.438   2.197   3.170  1.00 97.40           C
ATOM   1272  HZ  PHE A  97       5.644   1.427   3.913  1.00 97.40           H
ATOM   1273  HN  PHE A  97       4.824   6.900  -1.496  1.00 97.40           H
ATOM   1274  N   LEU A  98       7.525   5.944  -0.291  1.00 97.44           N
ATOM   1275  CA  LEU A  98       8.907   5.515  -0.158  1.00 97.44           C
ATOM   1276  C   LEU A  98       9.704   6.599   0.569  1.00 97.44           C
ATOM   1277  O   LEU A  98      10.587   6.293   1.370  1.00 97.44           O
ATOM   1278  HA  LEU A  98       8.911   4.613   0.454  1.00 97.44           H
ATOM   1279  CB  LEU A  98       9.484   5.138  -1.524  1.00 97.44           C
ATOM   1280 1HB  LEU A  98       9.252   5.937  -2.228  1.00 97.44           H
ATOM   1281 2HB  LEU A  98      10.570   5.095  -1.437  1.00 97.44           H
ATOM   1282  CG  LEU A  98       8.995   3.816  -2.117  1.00 97.44           C
ATOM   1283  HG  LEU A  98       7.915   3.759  -1.981  1.00 97.44           H
ATOM   1284  CD1 LEU A  98       9.264   3.757  -3.622  1.00 97.44           C
ATOM   1285 1HD1 LEU A  98       8.742   4.577  -4.117  1.00 97.44           H
ATOM   1286 2HD1 LEU A  98      10.335   3.847  -3.804  1.00 97.44           H
ATOM   1287 3HD1 LEU A  98       8.907   2.807  -4.019  1.00 97.44           H
ATOM   1288  CD2 LEU A  98       9.607   2.624  -1.379  1.00 97.44           C
ATOM   1289 1HD2 LEU A  98      10.694   2.664  -1.462  1.00 97.44           H
ATOM   1290 2HD2 LEU A  98       9.322   2.662  -0.328  1.00 97.44           H
ATOM   1291 3HD2 LEU A  98       9.243   1.696  -1.821  1.00 97.44           H
ATOM   1292  HN  LEU A  98       7.171   5.947  -1.226  1.00 97.44           H
ATOM   1293  N   VAL A  99       9.366   7.843   0.265  1.00 96.93           N
ATOM   1294  CA  VAL A  99      10.078   8.974   0.835  1.00 96.93           C
ATOM   1295  C   VAL A  99       9.912   8.961   2.356  1.00 96.93           C
ATOM   1296  O   VAL A  99      10.668   9.616   3.072  1.00 96.93           O
ATOM   1297  HA  VAL A  99      11.135   8.851   0.597  1.00 96.93           H
ATOM   1298  CB  VAL A  99       9.595  10.275   0.192  1.00 96.93           C
ATOM   1299  HB  VAL A  99       8.506  10.287   0.236  1.00 96.93           H
ATOM   1300  CG1 VAL A  99      10.111  11.492   0.962  1.00 96.93           C
ATOM   1301 1HG1 VAL A  99       9.746  11.453   1.989  1.00 96.93           H
ATOM   1302 2HG1 VAL A  99      11.201  11.486   0.964  1.00 96.93           H
ATOM   1303 3HG1 VAL A  99       9.753  12.404   0.484  1.00 96.93           H
ATOM   1304  CG2 VAL A  99      10.006  10.344  -1.281  1.00 96.93           C
ATOM   1305 1HG2 VAL A  99      11.093  10.298  -1.357  1.00 96.93           H
ATOM   1306 2HG2 VAL A  99       9.569   9.504  -1.820  1.00 96.93           H
ATOM   1307 3HG2 VAL A  99       9.651  11.279  -1.714  1.00 96.93           H
ATOM   1308  HN  VAL A  99       8.621   8.084  -0.358  1.00 96.93           H
ATOM   1309  N   THR A 100       8.918   8.209   2.805  1.00 96.18           N
ATOM   1310  CA  THR A 100       8.628   8.121   4.226  1.00 96.18           C
ATOM   1311  C   THR A 100       9.489   7.040   4.880  1.00 96.18           C
ATOM   1312  O   THR A 100       9.687   7.049   6.094  1.00 96.18           O
ATOM   1313  HA  THR A 100       8.897   9.070   4.691  1.00 96.18           H
ATOM   1314  CB  THR A 100       7.125   7.882   4.388  1.00 96.18           C
ATOM   1315  HB  THR A 100       6.804   8.100   5.406  1.00 96.18           H
ATOM   1316  OG1 THR A 100       6.939   6.536   3.958  1.00 96.18           O
ATOM   1317  HG1 THR A 100       6.864   6.503   2.962  1.00 96.18           H
ATOM   1318  CG2 THR A 100       6.292   8.706   3.404  1.00 96.18           C
ATOM   1319 1HG2 THR A 100       6.566   8.439   2.383  1.00 96.18           H
ATOM   1320 2HG2 THR A 100       6.482   9.767   3.565  1.00 96.18           H
ATOM   1321 3HG2 THR A 100       5.233   8.498   3.562  1.00 96.18           H
ATOM   1322  HN  THR A 100       8.317   7.667   2.217  1.00 96.18           H
ATOM   1323  N   LEU A 101       9.978   6.133   4.047  1.00 96.09           N
ATOM   1324  CA  LEU A 101      10.661   4.950   4.544  1.00 96.09           C
ATOM   1325  C   LEU A 101      11.879   5.377   5.365  1.00 96.09           C
ATOM   1326  O   LEU A 101      12.175   4.779   6.399  1.00 96.09           O
ATOM   1327  HA  LEU A 101       9.967   4.426   5.201  1.00 96.09           H
ATOM   1328  CB  LEU A 101      10.997   4.002   3.391  1.00 96.09           C
ATOM   1329 1HB  LEU A 101      11.494   4.575   2.608  1.00 96.09           H
ATOM   1330 2HB  LEU A 101      11.716   3.266   3.751  1.00 96.09           H
ATOM   1331  CG  LEU A 101       9.815   3.258   2.768  1.00 96.09           C
ATOM   1332  HG  LEU A 101       9.202   3.981   2.230  1.00 96.09           H
ATOM   1333  CD1 LEU A 101      10.295   2.224   1.747  1.00 96.09           C
ATOM   1334 1HD1 LEU A 101      10.849   2.726   0.954  1.00 96.09           H
ATOM   1335 2HD1 LEU A 101      10.942   1.499   2.241  1.00 96.09           H
ATOM   1336 3HD1 LEU A 101       9.434   1.709   1.319  1.00 96.09           H
ATOM   1337  CD2 LEU A 101       8.931   2.630   3.847  1.00 96.09           C
ATOM   1338 1HD2 LEU A 101       9.519   1.924   4.433  1.00 96.09           H
ATOM   1339 2HD2 LEU A 101       8.546   3.413   4.502  1.00 96.09           H
ATOM   1340 3HD2 LEU A 101       8.098   2.108   3.377  1.00 96.09           H
ATOM   1341  HN  LEU A 101       9.915   6.197   3.051  1.00 96.09           H
ATOM   1342  N   PRO A 102      12.604   6.414   4.923  1.00 95.64           N
ATOM   1343  CA  PRO A 102      13.771   6.890   5.669  1.00 95.64           C
ATOM   1344  C   PRO A 102      13.446   7.184   7.124  1.00 95.64           C
ATOM   1345  O   PRO A 102      14.247   6.899   8.013  1.00 95.64           O
ATOM   1346  HA  PRO A 102      14.538   6.116   5.699  1.00 95.64           H
ATOM   1347  CB  PRO A 102      14.192   8.153   4.915  1.00 95.64           C
ATOM   1348 1HB  PRO A 102      13.725   9.045   5.334  1.00 95.64           H
ATOM   1349 2HB  PRO A 102      15.270   8.308   4.961  1.00 95.64           H
ATOM   1350  CG  PRO A 102      13.721   7.888   3.490  1.00 95.64           C
ATOM   1351 1HG  PRO A 102      13.625   8.810   2.917  1.00 95.64           H
ATOM   1352 2HG  PRO A 102      14.422   7.258   2.943  1.00 95.64           H
ATOM   1353  CD  PRO A 102      12.380   7.202   3.698  1.00 95.64           C
ATOM   1354 1HD  PRO A 102      11.573   7.924   3.828  1.00 95.64           H
ATOM   1355 2HD  PRO A 102      12.110   6.576   2.849  1.00 95.64           H
ATOM   1356  N   PHE A 103      12.267   7.752   7.331  1.00 94.81           N
ATOM   1357  CA  PHE A 103      11.848   8.143   8.666  1.00 94.81           C
ATOM   1358  C   PHE A 103      11.504   6.917   9.514  1.00 94.81           C
ATOM   1359  O   PHE A 103      11.792   6.884  10.709  1.00 94.81           O
ATOM   1360  HA  PHE A 103      12.681   8.677   9.123  1.00 94.81           H
ATOM   1361  CB  PHE A 103      10.594   9.006   8.507  1.00 94.81           C
ATOM   1362 1HB  PHE A 103       9.843   8.440   7.956  1.00 94.81           H
ATOM   1363 2HB  PHE A 103      10.179   9.211   9.494  1.00 94.81           H
ATOM   1364  CG  PHE A 103      10.840  10.334   7.788  1.00 94.81           C
ATOM   1365  CD1 PHE A 103      11.187  11.439   8.500  1.00 94.81           C
ATOM   1366  HD1 PHE A 103      11.290  11.379   9.584  1.00 94.81           H
ATOM   1367  CD2 PHE A 103      10.711  10.409   6.436  1.00 94.81           C
ATOM   1368  HD2 PHE A 103      10.433   9.523   5.865  1.00 94.81           H
ATOM   1369  CE1 PHE A 103      11.414  12.672   7.833  1.00 94.81           C
ATOM   1370  HE1 PHE A 103      11.692  13.557   8.404  1.00 94.81           H
ATOM   1371  CE2 PHE A 103      10.939  11.641   5.768  1.00 94.81           C
ATOM   1372  HE2 PHE A 103      10.835  11.702   4.685  1.00 94.81           H
ATOM   1373  CZ  PHE A 103      11.286  12.747   6.481  1.00 94.81           C
ATOM   1374  HZ  PHE A 103      11.461  13.693   5.968  1.00 94.81           H
ATOM   1375  HN  PHE A 103      11.605   7.946   6.607  1.00 94.81           H
ATOM   1376  N   TRP A 104      10.894   5.939   8.862  1.00 92.51           N
ATOM   1377  CA  TRP A 104      10.573   4.685   9.523  1.00 92.51           C
ATOM   1378  C   TRP A 104      11.878   4.073  10.035  1.00 92.51           C
ATOM   1379  O   TRP A 104      11.928   3.549  11.147  1.00 92.51           O
ATOM   1380  HA  TRP A 104       9.913   4.910  10.361  1.00 92.51           H
ATOM   1381  CB  TRP A 104       9.802   3.753   8.586  1.00 92.51           C
ATOM   1382 1HB  TRP A 104      10.376   3.620   7.669  1.00 92.51           H
ATOM   1383 2HB  TRP A 104       9.718   2.772   9.055  1.00 92.51           H
ATOM   1384  CG  TRP A 104       8.401   4.252   8.226  1.00 92.51           C
ATOM   1385  CD1 TRP A 104       8.001   4.840   7.091  1.00 92.51           C
ATOM   1386  HD1 TRP A 104       8.655   5.046   6.243  1.00 92.51           H
ATOM   1387  CD2 TRP A 104       7.223   4.181   9.057  1.00 92.51           C
ATOM   1388  NE1 TRP A 104       6.658   5.153   7.129  1.00 92.51           N
ATOM   1389  HE1 TRP A 104       6.132   5.596   6.403  1.00 92.51           H
ATOM   1390  CE2 TRP A 104       6.170   4.739   8.363  1.00 92.51           C
ATOM   1391  CE3 TRP A 104       7.054   3.662  10.353  1.00 92.51           C
ATOM   1392  HE3 TRP A 104       7.870   3.216  10.922  1.00 92.51           H
ATOM   1393  CZ2 TRP A 104       4.873   4.833   8.882  1.00 92.51           C
ATOM   1394  HZ2 TRP A 104       4.057   5.279   8.313  1.00 92.51           H
ATOM   1395  CZ3 TRP A 104       5.752   3.764  10.858  1.00 92.51           C
ATOM   1396  HZ3 TRP A 104       5.565   3.376  11.860  1.00 92.51           H
ATOM   1397  CH2 TRP A 104       4.680   4.323  10.172  1.00 92.51           C
ATOM   1398  HH2 TRP A 104       3.695   4.364  10.635  1.00 92.51           H
ATOM   1399  HN  TRP A 104      10.620   5.992   7.902  1.00 92.51           H
ATOM   1400  N   ALA A 105      12.903   4.159   9.199  1.00 94.15           N
ATOM   1401  CA  ALA A 105      14.169   3.511   9.497  1.00 94.15           C
ATOM   1402  C   ALA A 105      14.793   4.166  10.731  1.00 94.15           C
ATOM   1403  O   ALA A 105      15.219   3.477  11.656  1.00 94.15           O
ATOM   1404  HA  ALA A 105      13.962   2.464   9.718  1.00 94.15           H
ATOM   1405  CB  ALA A 105      15.082   3.586   8.272  1.00 94.15           C
ATOM   1406 1HB  ALA A 105      14.605   3.081   7.432  1.00 94.15           H
ATOM   1407 2HB  ALA A 105      15.260   4.630   8.015  1.00 94.15           H
ATOM   1408 3HB  ALA A 105      16.031   3.100   8.497  1.00 94.15           H
ATOM   1409  HN  ALA A 105      12.877   4.659   8.333  1.00 94.15           H
ATOM   1410  N   ILE A 106      14.828   5.491  10.704  1.00 93.43           N
ATOM   1411  CA  ILE A 106      15.446   6.245  11.782  1.00 93.43           C
ATOM   1412  C   ILE A 106      14.716   5.945  13.092  1.00 93.43           C
ATOM   1413  O   ILE A 106      15.348   5.764  14.132  1.00 93.43           O
ATOM   1414  HA  ILE A 106      16.476   5.899  11.874  1.00 93.43           H
ATOM   1415  CB  ILE A 106      15.497   7.734  11.433  1.00 93.43           C
ATOM   1416  HB  ILE A 106      14.517   8.031  11.063  1.00 93.43           H
ATOM   1417  CG1 ILE A 106      16.504   8.000  10.313  1.00 93.43           C
ATOM   1418 1HG1 ILE A 106      17.518   7.896  10.698  1.00 93.43           H
ATOM   1419 2HG1 ILE A 106      16.384   7.255   9.526  1.00 93.43           H
ATOM   1420  CG2 ILE A 106      15.786   8.578  12.676  1.00 93.43           C
ATOM   1421 1HG2 ILE A 106      15.000   8.419  13.414  1.00 93.43           H
ATOM   1422 2HG2 ILE A 106      16.747   8.285  13.099  1.00 93.43           H
ATOM   1423 3HG2 ILE A 106      15.817   9.632  12.400  1.00 93.43           H
ATOM   1424  CD1 ILE A 106      16.315   9.401   9.728  1.00 93.43           C
ATOM   1425 1HD1 ILE A 106      15.308   9.493   9.322  1.00 93.43           H
ATOM   1426 2HD1 ILE A 106      16.460  10.145  10.512  1.00 93.43           H
ATOM   1427 3HD1 ILE A 106      17.044   9.564   8.933  1.00 93.43           H
ATOM   1428  HN  ILE A 106      14.445   6.046   9.966  1.00 93.43           H
ATOM   1429  N   ALA A 107      13.395   5.901  13.000  1.00 91.88           N
ATOM   1430  CA  ALA A 107      12.568   5.700  14.178  1.00 91.88           C
ATOM   1431  C   ALA A 107      12.828   4.302  14.744  1.00 91.88           C
ATOM   1432  O   ALA A 107      12.778   4.101  15.957  1.00 91.88           O
ATOM   1433  HA  ALA A 107      12.861   6.443  14.920  1.00 91.88           H
ATOM   1434  CB  ALA A 107      11.098   5.918  13.814  1.00 91.88           C
ATOM   1435 1HB  ALA A 107      10.962   6.934  13.445  1.00 91.88           H
ATOM   1436 2HB  ALA A 107      10.807   5.208  13.040  1.00 91.88           H
ATOM   1437 3HB  ALA A 107      10.479   5.766  14.698  1.00 91.88           H
ATOM   1438  HN  ALA A 107      12.891   6.001  12.142  1.00 91.88           H
ATOM   1439  N   ALA A 108      13.098   3.373  13.840  1.00 91.46           N
ATOM   1440  CA  ALA A 108      13.338   1.994  14.232  1.00 91.46           C
ATOM   1441  C   ALA A 108      14.749   1.871  14.810  1.00 91.46           C
ATOM   1442  O   ALA A 108      14.983   1.080  15.722  1.00 91.46           O
ATOM   1443  HA  ALA A 108      12.614   1.739  15.005  1.00 91.46           H
ATOM   1444  CB  ALA A 108      13.118   1.076  13.028  1.00 91.46           C
ATOM   1445 1HB  ALA A 108      12.092   1.179  12.674  1.00 91.46           H
ATOM   1446 2HB  ALA A 108      13.808   1.351  12.230  1.00 91.46           H
ATOM   1447 3HB  ALA A 108      13.298   0.042  13.323  1.00 91.46           H
ATOM   1448  HN  ALA A 108      13.155   3.549  12.857  1.00 91.46           H
ATOM   1449  N   ALA A 109      15.653   2.664  14.254  1.00 90.83           N
ATOM   1450  CA  ALA A 109      17.060   2.555  14.602  1.00 90.83           C
ATOM   1451  C   ALA A 109      17.258   3.002  16.051  1.00 90.83           C
ATOM   1452  O   ALA A 109      18.094   2.450  16.766  1.00 90.83           O
ATOM   1453  HA  ALA A 109      17.343   1.506  14.512  1.00 90.83           H
ATOM   1454  CB  ALA A 109      17.894   3.378  13.618  1.00 90.83           C
ATOM   1455 1HB  ALA A 109      17.740   3.001  12.607  1.00 90.83           H
ATOM   1456 2HB  ALA A 109      17.588   4.423  13.667  1.00 90.83           H
ATOM   1457 3HB  ALA A 109      18.949   3.295  13.879  1.00 90.83           H
ATOM   1458  HN  ALA A 109      15.438   3.371  13.580  1.00 90.83           H
ATOM   1459  N   ASP A 110      16.477   3.998  16.443  1.00 86.87           N
ATOM   1460  CA  ASP A 110      16.639   4.606  17.752  1.00 86.87           C
ATOM   1461  C   ASP A 110      15.265   4.996  18.302  1.00 86.87           C
ATOM   1462  O   ASP A 110      14.534   4.150  18.813  1.00 86.87           O
ATOM   1463  HA  ASP A 110      17.132   3.849  18.361  1.00 86.87           H
ATOM   1464  CB  ASP A 110      17.492   5.874  17.669  1.00 86.87           C
ATOM   1465 1HB  ASP A 110      18.456   5.638  17.219  1.00 86.87           H
ATOM   1466 2HB  ASP A 110      17.006   6.601  17.019  1.00 86.87           H
ATOM   1467  CG  ASP A 110      17.705   6.483  19.056  1.00 86.87           C
ATOM   1468  OD1 ASP A 110      17.409   5.771  20.040  1.00 86.87           O
ATOM   1469  OD2 ASP A 110      18.160   7.646  19.101  1.00 86.87           O
ATOM   1470  HN  ASP A 110      15.745   4.387  15.883  1.00 86.87           H
ATOM   1471  N   GLN A 111      14.956   6.279  18.178  1.00 86.41           N
ATOM   1472  CA  GLN A 111      13.660   6.780  18.602  1.00 86.41           C
ATOM   1473  C   GLN A 111      13.157   7.843  17.623  1.00 86.41           C
ATOM   1474  O   GLN A 111      13.903   8.298  16.757  1.00 86.41           O
ATOM   1475  HA  GLN A 111      12.995   5.917  18.584  1.00 86.41           H
ATOM   1476  CB  GLN A 111      13.724   7.334  20.027  1.00 86.41           C
ATOM   1477 1HB  GLN A 111      12.734   7.668  20.336  1.00 86.41           H
ATOM   1478 2HB  GLN A 111      14.022   6.542  20.715  1.00 86.41           H
ATOM   1479  CG  GLN A 111      14.714   8.497  20.119  1.00 86.41           C
ATOM   1480 1HG  GLN A 111      15.715   8.148  19.866  1.00 86.41           H
ATOM   1481 2HG  GLN A 111      14.450   9.262  19.390  1.00 86.41           H
ATOM   1482  CD  GLN A 111      14.718   9.103  21.524  1.00 86.41           C
ATOM   1483  OE1 GLN A 111      13.688   9.427  22.091  1.00 86.41           O
ATOM   1484  NE2 GLN A 111      15.932   9.236  22.051  1.00 86.41           N
ATOM   1485 1HE2 GLN A 111      16.737   8.950  21.532  1.00 86.41           H
ATOM   1486 2HE2 GLN A 111      16.039   9.623  22.967  1.00 86.41           H
ATOM   1487  HN  GLN A 111      15.572   6.968  17.798  1.00 86.41           H
ATOM   1488  N   TRP A 112      11.895   8.209  17.793  1.00 91.20           N
ATOM   1489  CA  TRP A 112      11.287   9.220  16.945  1.00 91.20           C
ATOM   1490  C   TRP A 112      11.866  10.580  17.340  1.00 91.20           C
ATOM   1491  O   TRP A 112      11.572  11.094  18.418  1.00 91.20           O
ATOM   1492  HA  TRP A 112      11.549   8.989  15.912  1.00 91.20           H
ATOM   1493  CB  TRP A 112       9.761   9.170  17.039  1.00 91.20           C
ATOM   1494 1HB  TRP A 112       9.428   8.151  16.843  1.00 91.20           H
ATOM   1495 2HB  TRP A 112       9.462   9.412  18.059  1.00 91.20           H
ATOM   1496  CG  TRP A 112       9.046  10.119  16.075  1.00 91.20           C
ATOM   1497  CD1 TRP A 112       8.614  11.365  16.313  1.00 91.20           C
ATOM   1498  HD1 TRP A 112       8.723  11.881  17.267  1.00 91.20           H
ATOM   1499  CD2 TRP A 112       8.697   9.847  14.702  1.00 91.20           C
ATOM   1500  NE1 TRP A 112       8.014  11.913  15.197  1.00 91.20           N
ATOM   1501  HE1 TRP A 112       7.615  12.828  15.129  1.00 91.20           H
ATOM   1502  CE2 TRP A 112       8.066  10.961  14.187  1.00 91.20           C
ATOM   1503  CE3 TRP A 112       8.907   8.697  13.920  1.00 91.20           C
ATOM   1504  HE3 TRP A 112       9.403   7.805  14.303  1.00 91.20           H
ATOM   1505  CZ2 TRP A 112       7.593  11.034  12.871  1.00 91.20           C
ATOM   1506  HZ2 TRP A 112       7.097  11.926  12.488  1.00 91.20           H
ATOM   1507  CZ3 TRP A 112       8.429   8.787  12.607  1.00 91.20           C
ATOM   1508  HZ3 TRP A 112       8.566   7.922  11.958  1.00 91.20           H
ATOM   1509  CH2 TRP A 112       7.791   9.901  12.074  1.00 91.20           C
ATOM   1510  HH2 TRP A 112       7.447   9.892  11.040  1.00 91.20           H
ATOM   1511  HN  TRP A 112      11.292   7.828  18.494  1.00 91.20           H
ATOM   1512  N   LYS A 113      12.681  11.123  16.447  1.00 90.62           N
ATOM   1513  CA  LYS A 113      13.403  12.348  16.741  1.00 90.62           C
ATOM   1514  C   LYS A 113      12.679  13.530  16.092  1.00 90.62           C
ATOM   1515  O   LYS A 113      13.111  14.675  16.223  1.00 90.62           O
ATOM   1516  HA  LYS A 113      13.388  12.486  17.822  1.00 90.62           H
ATOM   1517  CB  LYS A 113      14.869  12.220  16.321  1.00 90.62           C
ATOM   1518 1HB  LYS A 113      14.927  11.951  15.266  1.00 90.62           H
ATOM   1519 2HB  LYS A 113      15.369  13.182  16.432  1.00 90.62           H
ATOM   1520  CG  LYS A 113      15.590  11.165  17.163  1.00 90.62           C
ATOM   1521 1HG  LYS A 113      15.551  11.445  18.215  1.00 90.62           H
ATOM   1522 2HG  LYS A 113      15.077  10.207  17.069  1.00 90.62           H
ATOM   1523  CD  LYS A 113      17.047  11.014  16.723  1.00 90.62           C
ATOM   1524 1HD  LYS A 113      17.087  10.755  15.665  1.00 90.62           H
ATOM   1525 2HD  LYS A 113      17.566  11.966  16.837  1.00 90.62           H
ATOM   1526  CE  LYS A 113      17.760   9.938  17.544  1.00 90.62           C
ATOM   1527 1HE  LYS A 113      17.773  10.224  18.596  1.00 90.62           H
ATOM   1528 2HE  LYS A 113      17.212   8.998  17.476  1.00 90.62           H
ATOM   1529  NZ  LYS A 113      19.145   9.747  17.059  1.00 90.62           N
ATOM   1530 1HZ  LYS A 113      19.572   8.971  17.552  1.00 90.62           H
ATOM   1531 2HZ  LYS A 113      19.130   9.549  16.064  1.00 90.62           H
ATOM   1532 3HZ  LYS A 113      19.681  10.591  17.227  1.00 90.62           H
ATOM   1533  HN  LYS A 113      12.849  10.740  15.538  1.00 90.62           H
ATOM   1534  N   PHE A 114      11.591  13.212  15.407  1.00 93.11           N
ATOM   1535  CA  PHE A 114      10.932  14.187  14.554  1.00 93.11           C
ATOM   1536  C   PHE A 114       9.688  14.760  15.236  1.00 93.11           C
ATOM   1537  O   PHE A 114       9.246  14.247  16.263  1.00 93.11           O
ATOM   1538  HA  PHE A 114      11.646  14.990  14.370  1.00 93.11           H
ATOM   1539  CB  PHE A 114      10.509  13.453  13.280  1.00 93.11           C
ATOM   1540 1HB  PHE A 114       9.728  12.735  13.529  1.00 93.11           H
ATOM   1541 2HB  PHE A 114      10.072  14.172  12.587  1.00 93.11           H
ATOM   1542  CG  PHE A 114      11.652  12.718  12.577  1.00 93.11           C
ATOM   1543  CD1 PHE A 114      12.551  13.415  11.831  1.00 93.11           C
ATOM   1544  HD1 PHE A 114      12.457  14.496  11.734  1.00 93.11           H
ATOM   1545  CD2 PHE A 114      11.769  11.369  12.698  1.00 93.11           C
ATOM   1546  HD2 PHE A 114      11.049  10.811  13.296  1.00 93.11           H
ATOM   1547  CE1 PHE A 114      13.611  12.733  11.178  1.00 93.11           C
ATOM   1548  HE1 PHE A 114      14.331  13.291  10.579  1.00 93.11           H
ATOM   1549  CE2 PHE A 114      12.830  10.687  12.045  1.00 93.11           C
ATOM   1550  HE2 PHE A 114      12.923   9.605  12.142  1.00 93.11           H
ATOM   1551  CZ  PHE A 114      13.728  11.383  11.299  1.00 93.11           C
ATOM   1552  HZ  PHE A 114      14.543  10.860  10.797  1.00 93.11           H
ATOM   1553  HN  PHE A 114      11.160  12.310  15.428  1.00 93.11           H
ATOM   1554  N   GLN A 115       9.157  15.816  14.637  1.00 92.84           N
ATOM   1555  CA  GLN A 115       7.999  16.491  15.197  1.00 92.84           C
ATOM   1556  C   GLN A 115       6.731  15.675  14.935  1.00 92.84           C
ATOM   1557  O   GLN A 115       6.734  14.766  14.106  1.00 92.84           O
ATOM   1558  HA  GLN A 115       8.187  16.548  16.269  1.00 92.84           H
ATOM   1559  CB  GLN A 115       7.865  17.908  14.635  1.00 92.84           C
ATOM   1560 1HB  GLN A 115       7.842  17.870  13.546  1.00 92.84           H
ATOM   1561 2HB  GLN A 115       6.920  18.344  14.959  1.00 92.84           H
ATOM   1562  CG  GLN A 115       9.025  18.792  15.096  1.00 92.84           C
ATOM   1563 1HG  GLN A 115       9.972  18.340  14.799  1.00 92.84           H
ATOM   1564 2HG  GLN A 115       8.967  19.762  14.602  1.00 92.84           H
ATOM   1565  CD  GLN A 115       8.999  18.984  16.613  1.00 92.84           C
ATOM   1566  OE1 GLN A 115       7.971  18.874  17.261  1.00 92.84           O
ATOM   1567  NE2 GLN A 115      10.184  19.277  17.142  1.00 92.84           N
ATOM   1568 1HE2 GLN A 115      10.989  19.353  16.554  1.00 92.84           H
ATOM   1569 2HE2 GLN A 115      10.270  19.422  18.128  1.00 92.84           H
ATOM   1570  HN  GLN A 115       9.505  16.209  13.786  1.00 92.84           H
ATOM   1571  N   THR A 116       5.678  16.029  15.657  1.00 93.72           N
ATOM   1572  CA  THR A 116       4.428  15.294  15.568  1.00 93.72           C
ATOM   1573  C   THR A 116       3.887  15.333  14.137  1.00 93.72           C
ATOM   1574  O   THR A 116       3.308  14.357  13.662  1.00 93.72           O
ATOM   1575  HA  THR A 116       4.626  14.249  15.806  1.00 93.72           H
ATOM   1576  CB  THR A 116       3.461  15.879  16.599  1.00 93.72           C
ATOM   1577  HB  THR A 116       3.197  16.906  16.347  1.00 93.72           H
ATOM   1578  OG1 THR A 116       4.134  15.705  17.843  1.00 93.72           O
ATOM   1579  HG1 THR A 116       3.725  16.296  18.539  1.00 93.72           H
ATOM   1580  CG2 THR A 116       2.186  15.045  16.745  1.00 93.72           C
ATOM   1581 1HG2 THR A 116       2.446  14.036  17.063  1.00 93.72           H
ATOM   1582 2HG2 THR A 116       1.669  15.002  15.786  1.00 93.72           H
ATOM   1583 3HG2 THR A 116       1.535  15.504  17.489  1.00 93.72           H
ATOM   1584  HN  THR A 116       5.670  16.802  16.292  1.00 93.72           H
ATOM   1585  N   PHE A 117       4.095  16.471  13.491  1.00 94.75           N
ATOM   1586  CA  PHE A 117       3.635  16.650  12.124  1.00 94.75           C
ATOM   1587  C   PHE A 117       4.120  15.508  11.228  1.00 94.75           C
ATOM   1588  O   PHE A 117       3.342  14.944  10.460  1.00 94.75           O
ATOM   1589  HA  PHE A 117       2.546  16.654  12.147  1.00 94.75           H
ATOM   1590  CB  PHE A 117       4.232  17.965  11.620  1.00 94.75           C
ATOM   1591 1HB  PHE A 117       3.842  18.785  12.224  1.00 94.75           H
ATOM   1592 2HB  PHE A 117       5.311  17.944  11.771  1.00 94.75           H
ATOM   1593  CG  PHE A 117       3.944  18.255  10.145  1.00 94.75           C
ATOM   1594  CD1 PHE A 117       4.917  18.072   9.213  1.00 94.75           C
ATOM   1595  HD1 PHE A 117       5.903  17.720   9.517  1.00 94.75           H
ATOM   1596  CD2 PHE A 117       2.714  18.695   9.767  1.00 94.75           C
ATOM   1597  HD2 PHE A 117       1.934  18.842  10.514  1.00 94.75           H
ATOM   1598  CE1 PHE A 117       4.649  18.341   7.845  1.00 94.75           C
ATOM   1599  HE1 PHE A 117       5.429  18.195   7.098  1.00 94.75           H
ATOM   1600  CE2 PHE A 117       2.446  18.964   8.399  1.00 94.75           C
ATOM   1601  HE2 PHE A 117       1.460  19.317   8.095  1.00 94.75           H
ATOM   1602  CZ  PHE A 117       3.419  18.782   7.467  1.00 94.75           C
ATOM   1603  HZ  PHE A 117       3.214  18.988   6.416  1.00 94.75           H
ATOM   1604  HN  PHE A 117       4.567  17.260  13.884  1.00 94.75           H
ATOM   1605  N   MET A 118       5.402  15.200  11.357  1.00 94.56           N
ATOM   1606  CA  MET A 118       6.012  14.171  10.532  1.00 94.56           C
ATOM   1607  C   MET A 118       5.417  12.796  10.843  1.00 94.56           C
ATOM   1608  O   MET A 118       5.296  11.953   9.955  1.00 94.56           O
ATOM   1609  HA  MET A 118       5.785  14.448   9.503  1.00 94.56           H
ATOM   1610  CB  MET A 118       7.521  14.144  10.782  1.00 94.56           C
ATOM   1611 1HB  MET A 118       7.919  15.157  10.737  1.00 94.56           H
ATOM   1612 2HB  MET A 118       7.720  13.768  11.786  1.00 94.56           H
ATOM   1613  CG  MET A 118       8.231  13.264   9.751  1.00 94.56           C
ATOM   1614 1HG  MET A 118       9.300  13.230   9.965  1.00 94.56           H
ATOM   1615 2HG  MET A 118       7.860  12.242   9.816  1.00 94.56           H
ATOM   1616  SD  MET A 118       7.960  13.908   8.109  1.00 94.56           S
ATOM   1617  CE  MET A 118       8.958  15.385   8.186  1.00 94.56           C
ATOM   1618 1HE  MET A 118       8.589  16.032   8.981  1.00 94.56           H
ATOM   1619 2HE  MET A 118       9.994  15.114   8.389  1.00 94.56           H
ATOM   1620 3HE  MET A 118       8.901  15.913   7.233  1.00 94.56           H
ATOM   1621  HN  MET A 118       6.020  15.640  12.009  1.00 94.56           H
ATOM   1622  N   CYS A 119       5.062  12.612  12.106  1.00 93.96           N
ATOM   1623  CA  CYS A 119       4.484  11.353  12.545  1.00 93.96           C
ATOM   1624  C   CYS A 119       3.149  11.160  11.824  1.00 93.96           C
ATOM   1625  O   CYS A 119       2.850  10.067  11.345  1.00 93.96           O
ATOM   1626  HA  CYS A 119       5.191  10.571  12.267  1.00 93.96           H
ATOM   1627  CB  CYS A 119       4.324  11.304  14.065  1.00 93.96           C
ATOM   1628 1HB  CYS A 119       5.303  11.329  14.544  1.00 93.96           H
ATOM   1629 2HB  CYS A 119       3.778  12.182  14.410  1.00 93.96           H
ATOM   1630  SG  CYS A 119       3.430   9.783  14.552  1.00 93.96           S
ATOM   1631  HN  CYS A 119       5.164  13.303  12.822  1.00 93.96           H
ATOM   1632  N   LYS A 120       2.382  12.239  11.768  1.00 94.78           N
ATOM   1633  CA  LYS A 120       1.083  12.201  11.118  1.00 94.78           C
ATOM   1634  C   LYS A 120       1.264  11.814   9.649  1.00 94.78           C
ATOM   1635  O   LYS A 120       0.596  10.906   9.156  1.00 94.78           O
ATOM   1636  HA  LYS A 120       0.494  11.426  11.609  1.00 94.78           H
ATOM   1637  CB  LYS A 120       0.344  13.526  11.318  1.00 94.78           C
ATOM   1638 1HB  LYS A 120       0.987  14.354  11.019  1.00 94.78           H
ATOM   1639 2HB  LYS A 120      -0.535  13.557  10.675  1.00 94.78           H
ATOM   1640  CG  LYS A 120      -0.079  13.703  12.778  1.00 94.78           C
ATOM   1641 1HG  LYS A 120      -0.694  12.858  13.087  1.00 94.78           H
ATOM   1642 2HG  LYS A 120       0.804  13.705  13.418  1.00 94.78           H
ATOM   1643  CD  LYS A 120      -0.858  15.005  12.969  1.00 94.78           C
ATOM   1644 1HD  LYS A 120      -0.204  15.856  12.779  1.00 94.78           H
ATOM   1645 2HD  LYS A 120      -1.669  15.058  12.242  1.00 94.78           H
ATOM   1646  CE  LYS A 120      -1.429  15.100  14.385  1.00 94.78           C
ATOM   1647 1HE  LYS A 120      -1.712  14.108  14.737  1.00 94.78           H
ATOM   1648 2HE  LYS A 120      -0.666  15.474  15.067  1.00 94.78           H
ATOM   1649  NZ  LYS A 120      -2.607  15.996  14.410  1.00 94.78           N
ATOM   1650 1HZ  LYS A 120      -2.953  16.073  15.360  1.00 94.78           H
ATOM   1651 2HZ  LYS A 120      -2.341  16.913  14.071  1.00 94.78           H
ATOM   1652 3HZ  LYS A 120      -3.335  15.614  13.816  1.00 94.78           H
ATOM   1653  HN  LYS A 120       2.634  13.125  12.157  1.00 94.78           H
ATOM   1654  N   VAL A 121       2.170  12.522   8.991  1.00 94.42           N
ATOM   1655  CA  VAL A 121       2.382  12.327   7.566  1.00 94.42           C
ATOM   1656  C   VAL A 121       2.793  10.875   7.311  1.00 94.42           C
ATOM   1657  O   VAL A 121       2.191  10.193   6.483  1.00 94.42           O
ATOM   1658  HA  VAL A 121       1.434  12.517   7.063  1.00 94.42           H
ATOM   1659  CB  VAL A 121       3.406  13.338   7.047  1.00 94.42           C
ATOM   1660  HB  VAL A 121       4.294  13.268   7.674  1.00 94.42           H
ATOM   1661  CG1 VAL A 121       3.818  13.012   5.610  1.00 94.42           C
ATOM   1662 1HG1 VAL A 121       4.261  12.017   5.576  1.00 94.42           H
ATOM   1663 2HG1 VAL A 121       2.940  13.040   4.965  1.00 94.42           H
ATOM   1664 3HG1 VAL A 121       4.546  13.746   5.265  1.00 94.42           H
ATOM   1665  CG2 VAL A 121       2.867  14.767   7.152  1.00 94.42           C
ATOM   1666 1HG2 VAL A 121       1.956  14.856   6.560  1.00 94.42           H
ATOM   1667 2HG2 VAL A 121       2.647  14.996   8.194  1.00 94.42           H
ATOM   1668 3HG2 VAL A 121       3.615  15.465   6.776  1.00 94.42           H
ATOM   1669  HN  VAL A 121       2.751  13.217   9.413  1.00 94.42           H
ATOM   1670  N   VAL A 122       3.815  10.446   8.037  1.00 93.39           N
ATOM   1671  CA  VAL A 122       4.440   9.163   7.764  1.00 93.39           C
ATOM   1672  C   VAL A 122       3.393   8.054   7.886  1.00 93.39           C
ATOM   1673  O   VAL A 122       3.330   7.160   7.044  1.00 93.39           O
ATOM   1674  HA  VAL A 122       4.807   9.188   6.738  1.00 93.39           H
ATOM   1675  CB  VAL A 122       5.639   8.958   8.692  1.00 93.39           C
ATOM   1676  HB  VAL A 122       5.312   9.157   9.712  1.00 93.39           H
ATOM   1677  CG1 VAL A 122       6.138   7.513   8.631  1.00 93.39           C
ATOM   1678 1HG1 VAL A 122       5.339   6.839   8.939  1.00 93.39           H
ATOM   1679 2HG1 VAL A 122       6.441   7.275   7.611  1.00 93.39           H
ATOM   1680 3HG1 VAL A 122       6.991   7.395   9.300  1.00 93.39           H
ATOM   1681  CG2 VAL A 122       6.764   9.941   8.359  1.00 93.39           C
ATOM   1682 1HG2 VAL A 122       7.088   9.788   7.330  1.00 93.39           H
ATOM   1683 2HG2 VAL A 122       6.401  10.962   8.478  1.00 93.39           H
ATOM   1684 3HG2 VAL A 122       7.604   9.773   9.034  1.00 93.39           H
ATOM   1685  HN  VAL A 122       4.214  10.958   8.798  1.00 93.39           H
ATOM   1686  N   ASN A 123       2.598   8.149   8.942  1.00 92.19           N
ATOM   1687  CA  ASN A 123       1.599   7.131   9.220  1.00 92.19           C
ATOM   1688  C   ASN A 123       0.524   7.166   8.131  1.00 92.19           C
ATOM   1689  O   ASN A 123       0.022   6.123   7.716  1.00 92.19           O
ATOM   1690  HA  ASN A 123       2.147   6.188   9.234  1.00 92.19           H
ATOM   1691  CB  ASN A 123       0.916   7.382  10.566  1.00 92.19           C
ATOM   1692 1HB  ASN A 123       0.681   8.441  10.667  1.00 92.19           H
ATOM   1693 2HB  ASN A 123      -0.029   6.840  10.605  1.00 92.19           H
ATOM   1694  CG  ASN A 123       1.811   6.940  11.725  1.00 92.19           C
ATOM   1695  OD1 ASN A 123       2.771   6.205  11.558  1.00 92.19           O
ATOM   1696  ND2 ASN A 123       1.445   7.426  12.908  1.00 92.19           N
ATOM   1697 1HD2 ASN A 123       0.646   8.024  12.976  1.00 92.19           H
ATOM   1698 2HD2 ASN A 123       1.968   7.194  13.728  1.00 92.19           H
ATOM   1699  HN  ASN A 123       2.628   8.901   9.599  1.00 92.19           H
ATOM   1700  N   SER A 124       0.204   8.377   7.699  1.00 94.46           N
ATOM   1701  CA  SER A 124      -0.882   8.572   6.755  1.00 94.46           C
ATOM   1702  C   SER A 124      -0.449   8.121   5.358  1.00 94.46           C
ATOM   1703  O   SER A 124      -1.263   7.623   4.582  1.00 94.46           O
ATOM   1704  HA  SER A 124      -1.698   7.949   7.121  1.00 94.46           H
ATOM   1705  CB  SER A 124      -1.331  10.034   6.725  1.00 94.46           C
ATOM   1706 1HB  SER A 124      -2.265  10.116   6.170  1.00 94.46           H
ATOM   1707 2HB  SER A 124      -1.533  10.372   7.741  1.00 94.46           H
ATOM   1708  OG  SER A 124      -0.351  10.881   6.130  1.00 94.46           O
ATOM   1709  HG  SER A 124      -0.656  11.833   6.164  1.00 94.46           H
ATOM   1710  HN  SER A 124       0.672   9.214   7.984  1.00 94.46           H
ATOM   1711  N   MET A 125       0.833   8.312   5.081  1.00 95.58           N
ATOM   1712  CA  MET A 125       1.328   8.201   3.720  1.00 95.58           C
ATOM   1713  C   MET A 125       1.175   6.772   3.195  1.00 95.58           C
ATOM   1714  O   MET A 125       0.841   6.567   2.029  1.00 95.58           O
ATOM   1715  HA  MET A 125       0.715   8.880   3.128  1.00 95.58           H
ATOM   1716  CB  MET A 125       2.804   8.604   3.679  1.00 95.58           C
ATOM   1717 1HB  MET A 125       3.321   8.190   4.545  1.00 95.58           H
ATOM   1718 2HB  MET A 125       3.276   8.179   2.793  1.00 95.58           H
ATOM   1719  CG  MET A 125       2.956  10.126   3.665  1.00 95.58           C
ATOM   1720 1HG  MET A 125       2.356  10.567   4.461  1.00 95.58           H
ATOM   1721 2HG  MET A 125       3.994  10.398   3.861  1.00 95.58           H
ATOM   1722  SD  MET A 125       2.445  10.777   2.084  1.00 95.58           S
ATOM   1723  CE  MET A 125       1.199  11.940   2.615  1.00 95.58           C
ATOM   1724 1HE  MET A 125       0.413  11.410   3.152  1.00 95.58           H
ATOM   1725 2HE  MET A 125       1.652  12.681   3.274  1.00 95.58           H
ATOM   1726 3HE  MET A 125       0.773  12.439   1.745  1.00 95.58           H
ATOM   1727  HN  MET A 125       1.525   8.539   5.766  1.00 95.58           H
ATOM   1728  N   TYR A 126       1.425   5.820   4.082  1.00 92.16           N
ATOM   1729  CA  TYR A 126       1.320   4.416   3.723  1.00 92.16           C
ATOM   1730  C   TYR A 126      -0.115   4.056   3.332  1.00 92.16           C
ATOM   1731  O   TYR A 126      -0.341   3.408   2.311  1.00 92.16           O
ATOM   1732  HA  TYR A 126       1.976   4.236   2.871  1.00 92.16           H
ATOM   1733  CB  TYR A 126       1.706   3.629   4.977  1.00 92.16           C
ATOM   1734 1HB  TYR A 126       2.759   3.809   5.196  1.00 92.16           H
ATOM   1735 2HB  TYR A 126       1.135   4.011   5.823  1.00 92.16           H
ATOM   1736  CG  TYR A 126       1.473   2.122   4.862  1.00 92.16           C
ATOM   1737  CD1 TYR A 126       0.630   1.484   5.749  1.00 92.16           C
ATOM   1738  HD1 TYR A 126       0.129   2.055   6.531  1.00 92.16           H
ATOM   1739  CD2 TYR A 126       2.107   1.399   3.872  1.00 92.16           C
ATOM   1740  HD2 TYR A 126       2.774   1.902   3.171  1.00 92.16           H
ATOM   1741  CE1 TYR A 126       0.411   0.065   5.641  1.00 92.16           C
ATOM   1742  HE1 TYR A 126      -0.253  -0.451   6.335  1.00 92.16           H
ATOM   1743  CE2 TYR A 126       1.888  -0.020   3.764  1.00 92.16           C
ATOM   1744  HE2 TYR A 126       2.383  -0.603   2.987  1.00 92.16           H
ATOM   1745  CZ  TYR A 126       1.051  -0.617   4.654  1.00 92.16           C
ATOM   1746  OH  TYR A 126       0.844  -1.957   4.552  1.00 92.16           O
ATOM   1747  HH  TYR A 126       0.988  -2.255   3.608  1.00 92.16           H
ATOM   1748  HN  TYR A 126       1.696   5.995   5.028  1.00 92.16           H
ATOM   1749  N   LYS A 127      -1.049   4.493   4.165  1.00 90.97           N
ATOM   1750  CA  LYS A 127      -2.447   4.153   3.967  1.00 90.97           C
ATOM   1751  C   LYS A 127      -2.938   4.772   2.656  1.00 90.97           C
ATOM   1752  O   LYS A 127      -3.739   4.170   1.943  1.00 90.97           O
ATOM   1753  HA  LYS A 127      -2.510   3.068   3.881  1.00 90.97           H
ATOM   1754  CB  LYS A 127      -3.276   4.559   5.187  1.00 90.97           C
ATOM   1755 1HB  LYS A 127      -3.018   5.576   5.484  1.00 90.97           H
ATOM   1756 2HB  LYS A 127      -4.334   4.562   4.928  1.00 90.97           H
ATOM   1757  CG  LYS A 127      -3.034   3.603   6.357  1.00 90.97           C
ATOM   1758 1HG  LYS A 127      -1.975   3.598   6.614  1.00 90.97           H
ATOM   1759 2HG  LYS A 127      -3.573   3.955   7.236  1.00 90.97           H
ATOM   1760  CD  LYS A 127      -3.487   2.184   6.008  1.00 90.97           C
ATOM   1761 1HD  LYS A 127      -4.467   2.218   5.532  1.00 90.97           H
ATOM   1762 2HD  LYS A 127      -2.798   1.745   5.287  1.00 90.97           H
ATOM   1763  CE  LYS A 127      -3.552   1.306   7.259  1.00 90.97           C
ATOM   1764 1HE  LYS A 127      -2.561   1.225   7.706  1.00 90.97           H
ATOM   1765 2HE  LYS A 127      -4.200   1.770   8.003  1.00 90.97           H
ATOM   1766  NZ  LYS A 127      -4.062  -0.041   6.921  1.00 90.97           N
ATOM   1767 1HZ  LYS A 127      -4.104  -0.608   7.761  1.00 90.97           H
ATOM   1768 2HZ  LYS A 127      -4.991   0.039   6.522  1.00 90.97           H
ATOM   1769 3HZ  LYS A 127      -3.442  -0.479   6.249  1.00 90.97           H
ATOM   1770  HN  LYS A 127      -0.862   5.068   4.961  1.00 90.97           H
ATOM   1771  N   MET A 128      -2.436   5.967   2.379  1.00 94.41           N
ATOM   1772  CA  MET A 128      -2.790   6.661   1.153  1.00 94.41           C
ATOM   1773  C   MET A 128      -2.280   5.902  -0.074  1.00 94.41           C
ATOM   1774  O   MET A 128      -2.988   5.781  -1.072  1.00 94.41           O
ATOM   1775  HA  MET A 128      -3.880   6.696   1.140  1.00 94.41           H
ATOM   1776  CB  MET A 128      -2.188   8.067   1.170  1.00 94.41           C
ATOM   1777 1HB  MET A 128      -2.453   8.568   2.101  1.00 94.41           H
ATOM   1778 2HB  MET A 128      -1.101   8.002   1.141  1.00 94.41           H
ATOM   1779  CG  MET A 128      -2.687   8.892  -0.018  1.00 94.41           C
ATOM   1780 1HG  MET A 128      -2.476   8.366  -0.950  1.00 94.41           H
ATOM   1781 2HG  MET A 128      -3.768   9.014   0.041  1.00 94.41           H
ATOM   1782  SD  MET A 128      -1.893  10.490  -0.029  1.00 94.41           S
ATOM   1783  CE  MET A 128      -0.209   9.998  -0.359  1.00 94.41           C
ATOM   1784 1HE  MET A 128       0.138   9.336   0.435  1.00 94.41           H
ATOM   1785 2HE  MET A 128      -0.164   9.475  -1.314  1.00 94.41           H
ATOM   1786 3HE  MET A 128       0.427  10.882  -0.398  1.00 94.41           H
ATOM   1787  HN  MET A 128      -1.800   6.458   2.975  1.00 94.41           H
ATOM   1788  N   ASN A 129      -1.055   5.410   0.042  1.00 94.27           N
ATOM   1789  CA  ASN A 129      -0.466   4.612  -1.020  1.00 94.27           C
ATOM   1790  C   ASN A 129      -1.322   3.365  -1.249  1.00 94.27           C
ATOM   1791  O   ASN A 129      -1.709   3.073  -2.380  1.00 94.27           O
ATOM   1792  HA  ASN A 129      -0.442   5.267  -1.891  1.00 94.27           H
ATOM   1793  CB  ASN A 129       0.946   4.155  -0.647  1.00 94.27           C
ATOM   1794 1HB  ASN A 129       1.625   5.007  -0.665  1.00 94.27           H
ATOM   1795 2HB  ASN A 129       0.949   3.766   0.372  1.00 94.27           H
ATOM   1796  CG  ASN A 129       1.446   3.077  -1.611  1.00 94.27           C
ATOM   1797  OD1 ASN A 129       1.269   1.888  -1.399  1.00 94.27           O
ATOM   1798  ND2 ASN A 129       2.078   3.557  -2.678  1.00 94.27           N
ATOM   1799 1HD2 ASN A 129       2.189   4.544  -2.791  1.00 94.27           H
ATOM   1800 2HD2 ASN A 129       2.442   2.930  -3.367  1.00 94.27           H
ATOM   1801  HN  ASN A 129      -0.470   5.548   0.841  1.00 94.27           H
ATOM   1802  N   PHE A 130      -1.591   2.662  -0.159  1.00 92.20           N
ATOM   1803  CA  PHE A 130      -2.270   1.380  -0.244  1.00 92.20           C
ATOM   1804  C   PHE A 130      -3.607   1.514  -0.975  1.00 92.20           C
ATOM   1805  O   PHE A 130      -3.862   0.804  -1.946  1.00 92.20           O
ATOM   1806  HA  PHE A 130      -1.619   0.706  -0.801  1.00 92.20           H
ATOM   1807  CB  PHE A 130      -2.531   0.916   1.191  1.00 92.20           C
ATOM   1808 1HB  PHE A 130      -1.577   0.826   1.712  1.00 92.20           H
ATOM   1809 2HB  PHE A 130      -3.106   1.682   1.710  1.00 92.20           H
ATOM   1810  CG  PHE A 130      -3.277  -0.416   1.288  1.00 92.20           C
ATOM   1811  CD1 PHE A 130      -4.636  -0.431   1.350  1.00 92.20           C
ATOM   1812  HD1 PHE A 130      -5.193   0.506   1.329  1.00 92.20           H
ATOM   1813  CD2 PHE A 130      -2.582  -1.585   1.314  1.00 92.20           C
ATOM   1814  HD2 PHE A 130      -1.493  -1.572   1.265  1.00 92.20           H
ATOM   1815  CE1 PHE A 130      -5.328  -1.667   1.440  1.00 92.20           C
ATOM   1816  HE1 PHE A 130      -6.417  -1.680   1.489  1.00 92.20           H
ATOM   1817  CE2 PHE A 130      -3.275  -2.821   1.404  1.00 92.20           C
ATOM   1818  HE2 PHE A 130      -2.718  -3.758   1.425  1.00 92.20           H
ATOM   1819  CZ  PHE A 130      -4.633  -2.836   1.466  1.00 92.20           C
ATOM   1820  HZ  PHE A 130      -5.165  -3.785   1.535  1.00 92.20           H
ATOM   1821  HN  PHE A 130      -1.355   2.955   0.768  1.00 92.20           H
ATOM   1822  N   TYR A 131      -4.426   2.431  -0.480  1.00 91.98           N
ATOM   1823  CA  TYR A 131      -5.779   2.579  -0.989  1.00 91.98           C
ATOM   1824  C   TYR A 131      -5.768   3.025  -2.453  1.00 91.98           C
ATOM   1825  O   TYR A 131      -6.559   2.540  -3.259  1.00 91.98           O
ATOM   1826  HA  TYR A 131      -6.273   1.610  -0.916  1.00 91.98           H
ATOM   1827  CB  TYR A 131      -6.432   3.671  -0.140  1.00 91.98           C
ATOM   1828 1HB  TYR A 131      -5.823   4.573  -0.196  1.00 91.98           H
ATOM   1829 2HB  TYR A 131      -7.404   3.916  -0.567  1.00 91.98           H
ATOM   1830  CG  TYR A 131      -6.618   3.289   1.330  1.00 91.98           C
ATOM   1831  CD1 TYR A 131      -6.961   1.996   1.668  1.00 91.98           C
ATOM   1832  HD1 TYR A 131      -7.100   1.247   0.889  1.00 91.98           H
ATOM   1833  CD2 TYR A 131      -6.442   4.237   2.317  1.00 91.98           C
ATOM   1834  HD2 TYR A 131      -6.171   5.259   2.049  1.00 91.98           H
ATOM   1835  CE1 TYR A 131      -7.136   1.636   3.052  1.00 91.98           C
ATOM   1836  HE1 TYR A 131      -7.407   0.619   3.333  1.00 91.98           H
ATOM   1837  CE2 TYR A 131      -6.617   3.878   3.700  1.00 91.98           C
ATOM   1838  HE2 TYR A 131      -6.481   4.617   4.490  1.00 91.98           H
ATOM   1839  CZ  TYR A 131      -6.955   2.595   3.999  1.00 91.98           C
ATOM   1840  OH  TYR A 131      -7.120   2.255   5.306  1.00 91.98           O
ATOM   1841  HH  TYR A 131      -7.108   3.076   5.877  1.00 91.98           H
ATOM   1842  HN  TYR A 131      -4.179   3.064   0.254  1.00 91.98           H
ATOM   1843  N   SER A 132      -4.862   3.946  -2.751  1.00 93.57           N
ATOM   1844  CA  SER A 132      -4.756   4.483  -4.096  1.00 93.57           C
ATOM   1845  C   SER A 132      -4.317   3.383  -5.066  1.00 93.57           C
ATOM   1846  O   SER A 132      -4.815   3.305  -6.188  1.00 93.57           O
ATOM   1847  HA  SER A 132      -5.756   4.836  -4.346  1.00 93.57           H
ATOM   1848  CB  SER A 132      -3.775   5.656  -4.145  1.00 93.57           C
ATOM   1849 1HB  SER A 132      -3.687   6.012  -5.172  1.00 93.57           H
ATOM   1850 2HB  SER A 132      -4.168   6.482  -3.553  1.00 93.57           H
ATOM   1851  OG  SER A 132      -2.486   5.294  -3.658  1.00 93.57           O
ATOM   1852  HG  SER A 132      -2.337   5.694  -2.754  1.00 93.57           H
ATOM   1853  HN  SER A 132      -4.210   4.322  -2.092  1.00 93.57           H
ATOM   1854  N   CYS A 133      -3.390   2.561  -4.597  1.00 91.28           N
ATOM   1855  CA  CYS A 133      -2.870   1.476  -5.412  1.00 91.28           C
ATOM   1856  C   CYS A 133      -4.022   0.522  -5.734  1.00 91.28           C
ATOM   1857  O   CYS A 133      -4.208   0.135  -6.887  1.00 91.28           O
ATOM   1858  HA  CYS A 133      -2.477   1.930  -6.322  1.00 91.28           H
ATOM   1859  CB  CYS A 133      -1.709   0.757  -4.723  1.00 91.28           C
ATOM   1860 1HB  CYS A 133      -1.953   0.575  -3.677  1.00 91.28           H
ATOM   1861 2HB  CYS A 133      -1.547  -0.216  -5.187  1.00 91.28           H
ATOM   1862  SG  CYS A 133      -0.187   1.767  -4.844  1.00 91.28           S
ATOM   1863  HG  CYS A 133      -0.529   2.646  -3.906  1.00 91.28           H
ATOM   1864  HN  CYS A 133      -2.997   2.626  -3.680  1.00 91.28           H
ATOM   1865  N   VAL A 134      -4.765   0.171  -4.695  1.00 89.17           N
ATOM   1866  CA  VAL A 134      -5.864  -0.768  -4.844  1.00 89.17           C
ATOM   1867  C   VAL A 134      -6.819  -0.262  -5.926  1.00 89.17           C
ATOM   1868  O   VAL A 134      -7.211  -1.015  -6.817  1.00 89.17           O
ATOM   1869  HA  VAL A 134      -5.441  -1.720  -5.167  1.00 89.17           H
ATOM   1870  CB  VAL A 134      -6.551  -0.988  -3.495  1.00 89.17           C
ATOM   1871  HB  VAL A 134      -6.821  -0.012  -3.094  1.00 89.17           H
ATOM   1872  CG1 VAL A 134      -7.837  -1.801  -3.661  1.00 89.17           C
ATOM   1873 1HG1 VAL A 134      -8.522  -1.266  -4.319  1.00 89.17           H
ATOM   1874 2HG1 VAL A 134      -7.600  -2.772  -4.095  1.00 89.17           H
ATOM   1875 3HG1 VAL A 134      -8.305  -1.942  -2.687  1.00 89.17           H
ATOM   1876  CG2 VAL A 134      -5.603  -1.660  -2.500  1.00 89.17           C
ATOM   1877 1HG2 VAL A 134      -5.288  -2.627  -2.894  1.00 89.17           H
ATOM   1878 2HG2 VAL A 134      -4.728  -1.028  -2.348  1.00 89.17           H
ATOM   1879 3HG2 VAL A 134      -6.116  -1.805  -1.550  1.00 89.17           H
ATOM   1880  HN  VAL A 134      -4.628   0.516  -3.767  1.00 89.17           H
ATOM   1881  N   LEU A 135      -7.168   1.012  -5.814  1.00 90.22           N
ATOM   1882  CA  LEU A 135      -8.171   1.593  -6.690  1.00 90.22           C
ATOM   1883  C   LEU A 135      -7.612   1.678  -8.112  1.00 90.22           C
ATOM   1884  O   LEU A 135      -8.337   1.461  -9.081  1.00 90.22           O
ATOM   1885  HA  LEU A 135      -9.029   0.921  -6.696  1.00 90.22           H
ATOM   1886  CB  LEU A 135      -8.651   2.936  -6.137  1.00 90.22           C
ATOM   1887 1HB  LEU A 135      -7.783   3.580  -5.995  1.00 90.22           H
ATOM   1888 2HB  LEU A 135      -9.282   3.412  -6.888  1.00 90.22           H
ATOM   1889  CG  LEU A 135      -9.430   2.880  -4.821  1.00 90.22           C
ATOM   1890  HG  LEU A 135      -8.835   2.324  -4.096  1.00 90.22           H
ATOM   1891  CD1 LEU A 135      -9.643   4.283  -4.249  1.00 90.22           C
ATOM   1892 1HD1 LEU A 135      -8.676   4.751  -4.064  1.00 90.22           H
ATOM   1893 2HD1 LEU A 135     -10.207   4.884  -4.963  1.00 90.22           H
ATOM   1894 3HD1 LEU A 135     -10.199   4.214  -3.314  1.00 90.22           H
ATOM   1895  CD2 LEU A 135     -10.749   2.125  -4.996  1.00 90.22           C
ATOM   1896 1HD2 LEU A 135     -11.361   2.632  -5.742  1.00 90.22           H
ATOM   1897 2HD2 LEU A 135     -10.544   1.106  -5.325  1.00 90.22           H
ATOM   1898 3HD2 LEU A 135     -11.282   2.100  -4.046  1.00 90.22           H
ATOM   1899  HN  LEU A 135      -6.778   1.641  -5.141  1.00 90.22           H
ATOM   1900  N   LEU A 136      -6.328   1.995  -8.191  1.00 91.55           N
ATOM   1901  CA  LEU A 136      -5.674   2.151  -9.479  1.00 91.55           C
ATOM   1902  C   LEU A 136      -5.638   0.800 -10.195  1.00 91.55           C
ATOM   1903  O   LEU A 136      -5.907   0.720 -11.393  1.00 91.55           O
ATOM   1904  HA  LEU A 136      -6.277   2.840 -10.071  1.00 91.55           H
ATOM   1905  CB  LEU A 136      -4.295   2.792  -9.306  1.00 91.55           C
ATOM   1906 1HB  LEU A 136      -3.785   2.292  -8.482  1.00 91.55           H
ATOM   1907 2HB  LEU A 136      -3.712   2.601 -10.206  1.00 91.55           H
ATOM   1908  CG  LEU A 136      -4.285   4.298  -9.036  1.00 91.55           C
ATOM   1909  HG  LEU A 136      -5.004   4.508  -8.244  1.00 91.55           H
ATOM   1910  CD1 LEU A 136      -2.914   4.756  -8.534  1.00 91.55           C
ATOM   1911 1HD1 LEU A 136      -2.673   4.233  -7.608  1.00 91.55           H
ATOM   1912 2HD1 LEU A 136      -2.158   4.530  -9.286  1.00 91.55           H
ATOM   1913 3HD1 LEU A 136      -2.934   5.830  -8.350  1.00 91.55           H
ATOM   1914  CD2 LEU A 136      -4.733   5.080 -10.272  1.00 91.55           C
ATOM   1915 1HD2 LEU A 136      -4.057   4.869 -11.100  1.00 91.55           H
ATOM   1916 2HD2 LEU A 136      -5.745   4.781 -10.544  1.00 91.55           H
ATOM   1917 3HD2 LEU A 136      -4.717   6.148 -10.053  1.00 91.55           H
ATOM   1918  HN  LEU A 136      -5.739   2.145  -7.397  1.00 91.55           H
ATOM   1919  N   ILE A 137      -5.303  -0.230  -9.431  1.00 86.49           N
ATOM   1920  CA  ILE A 137      -5.197  -1.569  -9.985  1.00 86.49           C
ATOM   1921  C   ILE A 137      -6.559  -1.999 -10.533  1.00 86.49           C
ATOM   1922  O   ILE A 137      -6.638  -2.617 -11.594  1.00 86.49           O
ATOM   1923  HA  ILE A 137      -4.489  -1.525 -10.813  1.00 86.49           H
ATOM   1924  CB  ILE A 137      -4.619  -2.533  -8.947  1.00 86.49           C
ATOM   1925  HB  ILE A 137      -5.132  -2.364  -8.000  1.00 86.49           H
ATOM   1926  CG1 ILE A 137      -3.132  -2.258  -8.711  1.00 86.49           C
ATOM   1927 1HG1 ILE A 137      -2.562  -2.537  -9.597  1.00 86.49           H
ATOM   1928 2HG1 ILE A 137      -2.977  -1.191  -8.554  1.00 86.49           H
ATOM   1929  CG2 ILE A 137      -4.876  -3.988  -9.347  1.00 86.49           C
ATOM   1930 1HG2 ILE A 137      -5.950  -4.159  -9.423  1.00 86.49           H
ATOM   1931 2HG2 ILE A 137      -4.407  -4.188 -10.310  1.00 86.49           H
ATOM   1932 3HG2 ILE A 137      -4.455  -4.652  -8.592  1.00 86.49           H
ATOM   1933  CD1 ILE A 137      -2.616  -3.037  -7.499  1.00 86.49           C
ATOM   1934 1HD1 ILE A 137      -3.173  -2.738  -6.611  1.00 86.49           H
ATOM   1935 2HD1 ILE A 137      -2.751  -4.105  -7.669  1.00 86.49           H
ATOM   1936 3HD1 ILE A 137      -1.558  -2.823  -7.354  1.00 86.49           H
ATOM   1937  HN  ILE A 137      -5.107  -0.160  -8.453  1.00 86.49           H
ATOM   1938  N   MET A 138      -7.597  -1.656  -9.785  1.00 86.53           N
ATOM   1939  CA  MET A 138      -8.956  -1.928 -10.221  1.00 86.53           C
ATOM   1940  C   MET A 138      -9.248  -1.250 -11.561  1.00 86.53           C
ATOM   1941  O   MET A 138      -9.772  -1.879 -12.479  1.00 86.53           O
ATOM   1942  HA  MET A 138      -9.017  -3.011 -10.334  1.00 86.53           H
ATOM   1943  CB  MET A 138      -9.942  -1.421  -9.167  1.00 86.53           C
ATOM   1944 1HB  MET A 138      -9.670  -1.818  -8.189  1.00 86.53           H
ATOM   1945 2HB  MET A 138      -9.881  -0.335  -9.099  1.00 86.53           H
ATOM   1946  CG  MET A 138     -11.374  -1.836  -9.511  1.00 86.53           C
ATOM   1947 1HG  MET A 138     -11.652  -1.438 -10.487  1.00 86.53           H
ATOM   1948 2HG  MET A 138     -11.441  -2.922  -9.579  1.00 86.53           H
ATOM   1949  SD  MET A 138     -12.501  -1.233  -8.265  1.00 86.53           S
ATOM   1950  CE  MET A 138     -12.237   0.524  -8.432  1.00 86.53           C
ATOM   1951 1HE  MET A 138     -11.191   0.755  -8.232  1.00 86.53           H
ATOM   1952 2HE  MET A 138     -12.491   0.835  -9.446  1.00 86.53           H
ATOM   1953 3HE  MET A 138     -12.869   1.056  -7.721  1.00 86.53           H
ATOM   1954  HN  MET A 138      -7.521  -1.201  -8.898  1.00 86.53           H
ATOM   1955  N   CYS A 139      -8.896   0.026 -11.632  1.00 89.23           N
ATOM   1956  CA  CYS A 139      -9.217   0.827 -12.800  1.00 89.23           C
ATOM   1957  C   CYS A 139      -8.447   0.264 -13.996  1.00 89.23           C
ATOM   1958  O   CYS A 139      -8.951   0.262 -15.118  1.00 89.23           O
ATOM   1959  HA  CYS A 139     -10.292   0.737 -12.955  1.00 89.23           H
ATOM   1960  CB  CYS A 139      -8.912   2.309 -12.571  1.00 89.23           C
ATOM   1961 1HB  CYS A 139      -7.890   2.426 -12.209  1.00 89.23           H
ATOM   1962 2HB  CYS A 139      -8.981   2.853 -13.513  1.00 89.23           H
ATOM   1963  SG  CYS A 139     -10.088   3.010 -11.357  1.00 89.23           S
ATOM   1964  HG  CYS A 139      -9.492   2.509 -10.280  1.00 89.23           H
ATOM   1965  HN  CYS A 139      -8.400   0.510 -10.911  1.00 89.23           H
ATOM   1966  N   ILE A 140      -7.238  -0.200 -13.716  1.00 85.26           N
ATOM   1967  CA  ILE A 140      -6.406  -0.792 -14.749  1.00 85.26           C
ATOM   1968  C   ILE A 140      -7.125  -2.004 -15.345  1.00 85.26           C
ATOM   1969  O   ILE A 140      -7.181  -2.159 -16.564  1.00 85.26           O
ATOM   1970  HA  ILE A 140      -6.278  -0.046 -15.533  1.00 85.26           H
ATOM   1971  CB  ILE A 140      -5.015  -1.112 -14.198  1.00 85.26           C
ATOM   1972  HB  ILE A 140      -5.134  -1.579 -13.220  1.00 85.26           H
ATOM   1973  CG1 ILE A 140      -4.199   0.166 -13.991  1.00 85.26           C
ATOM   1974 1HG1 ILE A 140      -3.893   0.566 -14.958  1.00 85.26           H
ATOM   1975 2HG1 ILE A 140      -4.820   0.925 -13.515  1.00 85.26           H
ATOM   1976  CG2 ILE A 140      -4.288  -2.117 -15.093  1.00 85.26           C
ATOM   1977 1HG2 ILE A 140      -4.864  -3.041 -15.145  1.00 85.26           H
ATOM   1978 2HG2 ILE A 140      -4.180  -1.700 -16.095  1.00 85.26           H
ATOM   1979 3HG2 ILE A 140      -3.302  -2.327 -14.679  1.00 85.26           H
ATOM   1980  CD1 ILE A 140      -2.964  -0.105 -13.131  1.00 85.26           C
ATOM   1981 1HD1 ILE A 140      -3.275  -0.482 -12.157  1.00 85.26           H
ATOM   1982 2HD1 ILE A 140      -2.334  -0.846 -13.623  1.00 85.26           H
ATOM   1983 3HD1 ILE A 140      -2.402   0.820 -13.000  1.00 85.26           H
ATOM   1984  HN  ILE A 140      -6.828  -0.176 -12.804  1.00 85.26           H
ATOM   1985  N   SER A 141      -7.656  -2.832 -14.457  1.00 81.92           N
ATOM   1986  CA  SER A 141      -8.257  -4.089 -14.872  1.00 81.92           C
ATOM   1987  C   SER A 141      -9.516  -3.819 -15.699  1.00 81.92           C
ATOM   1988  O   SER A 141      -9.785  -4.520 -16.673  1.00 81.92           O
ATOM   1989  HA  SER A 141      -7.499  -4.584 -15.479  1.00 81.92           H
ATOM   1990  CB  SER A 141      -8.593  -4.964 -13.663  1.00 81.92           C
ATOM   1991 1HB  SER A 141      -9.303  -4.440 -13.023  1.00 81.92           H
ATOM   1992 2HB  SER A 141      -9.083  -5.877 -14.001  1.00 81.92           H
ATOM   1993  OG  SER A 141      -7.433  -5.301 -12.908  1.00 81.92           O
ATOM   1994  HG  SER A 141      -7.257  -4.598 -12.218  1.00 81.92           H
ATOM   1995  HN  SER A 141      -7.680  -2.657 -13.473  1.00 81.92           H
ATOM   1996  N   VAL A 142     -10.253  -2.801 -15.280  1.00 82.01           N
ATOM   1997  CA  VAL A 142     -11.440  -2.388 -16.009  1.00 82.01           C
ATOM   1998  C   VAL A 142     -11.032  -1.870 -17.390  1.00 82.01           C
ATOM   1999  O   VAL A 142     -11.695  -2.155 -18.385  1.00 82.01           O
ATOM   2000  HA  VAL A 142     -12.071  -3.267 -16.137  1.00 82.01           H
ATOM   2001  CB  VAL A 142     -12.224  -1.358 -15.192  1.00 82.01           C
ATOM   2002  HB  VAL A 142     -11.548  -0.538 -14.950  1.00 82.01           H
ATOM   2003  CG1 VAL A 142     -13.386  -0.784 -16.004  1.00 82.01           C
ATOM   2004 1HG1 VAL A 142     -13.000  -0.298 -16.900  1.00 82.01           H
ATOM   2005 2HG1 VAL A 142     -14.062  -1.590 -16.291  1.00 82.01           H
ATOM   2006 3HG1 VAL A 142     -13.926  -0.055 -15.400  1.00 82.01           H
ATOM   2007  CG2 VAL A 142     -12.719  -1.963 -13.877  1.00 82.01           C
ATOM   2008 1HG2 VAL A 142     -13.371  -2.810 -14.090  1.00 82.01           H
ATOM   2009 2HG2 VAL A 142     -11.866  -2.300 -13.288  1.00 82.01           H
ATOM   2010 3HG2 VAL A 142     -13.272  -1.210 -13.316  1.00 82.01           H
ATOM   2011  HN  VAL A 142     -10.052  -2.264 -14.461  1.00 82.01           H
ATOM   2012  N   ASP A 143      -9.941  -1.118 -17.405  1.00 82.77           N
ATOM   2013  CA  ASP A 143      -9.475  -0.501 -18.635  1.00 82.77           C
ATOM   2014  C   ASP A 143      -9.052  -1.592 -19.620  1.00 82.77           C
ATOM   2015  O   ASP A 143      -9.300  -1.481 -20.820  1.00 82.77           O
ATOM   2016  HA  ASP A 143     -10.319   0.085 -18.999  1.00 82.77           H
ATOM   2017  CB  ASP A 143      -8.264   0.398 -18.376  1.00 82.77           C
ATOM   2018 1HB  ASP A 143      -8.479   1.074 -17.549  1.00 82.77           H
ATOM   2019 2HB  ASP A 143      -7.412  -0.211 -18.077  1.00 82.77           H
ATOM   2020  CG  ASP A 143      -7.906   1.209 -19.624  1.00 82.77           C
ATOM   2021  OD1 ASP A 143      -6.765   1.037 -20.104  1.00 82.77           O
ATOM   2022  OD2 ASP A 143      -8.782   1.981 -20.069  1.00 82.77           O
ATOM   2023  HN  ASP A 143      -9.380  -0.929 -16.599  1.00 82.77           H
ATOM   2024  N   ARG A 144      -8.419  -2.622 -19.077  1.00 77.12           N
ATOM   2025  CA  ARG A 144      -7.972  -3.739 -19.891  1.00 77.12           C
ATOM   2026  C   ARG A 144      -9.171  -4.458 -20.511  1.00 77.12           C
ATOM   2027  O   ARG A 144      -9.150  -4.804 -21.691  1.00 77.12           O
ATOM   2028  HA  ARG A 144      -7.344  -3.290 -20.660  1.00 77.12           H
ATOM   2029  CB  ARG A 144      -7.161  -4.736 -19.060  1.00 77.12           C
ATOM   2030 1HB  ARG A 144      -7.694  -4.962 -18.136  1.00 77.12           H
ATOM   2031 2HB  ARG A 144      -7.061  -5.674 -19.607  1.00 77.12           H
ATOM   2032  CG  ARG A 144      -5.775  -4.178 -18.734  1.00 77.12           C
ATOM   2033 1HG  ARG A 144      -5.874  -3.197 -18.269  1.00 77.12           H
ATOM   2034 2HG  ARG A 144      -5.280  -4.826 -18.010  1.00 77.12           H
ATOM   2035  CD  ARG A 144      -4.917  -4.066 -19.996  1.00 77.12           C
ATOM   2036 1HD  ARG A 144      -3.880  -4.307 -19.763  1.00 77.12           H
ATOM   2037 2HD  ARG A 144      -5.254  -4.789 -20.739  1.00 77.12           H
ATOM   2038  NE  ARG A 144      -5.006  -2.696 -20.548  1.00 77.12           N
ATOM   2039  HE  ARG A 144      -5.371  -1.976 -19.958  1.00 77.12           H
ATOM   2040  CZ  ARG A 144      -4.627  -2.360 -21.789  1.00 77.12           C
ATOM   2041  NH1 ARG A 144      -4.131  -3.284 -22.622  1.00 77.12           N
ATOM   2042 1HH1 ARG A 144      -4.040  -4.233 -22.320  1.00 77.12           H
ATOM   2043 2HH1 ARG A 144      -3.850  -3.025 -23.546  1.00 77.12           H
ATOM   2044  NH2 ARG A 144      -4.753  -1.086 -22.183  1.00 77.12           N
ATOM   2045 1HH2 ARG A 144      -4.475  -0.818 -23.106  1.00 77.12           H
ATOM   2046 2HH2 ARG A 144      -5.124  -0.402 -21.555  1.00 77.12           H
ATOM   2047  HN  ARG A 144      -8.213  -2.700 -18.102  1.00 77.12           H
ATOM   2048  N   TYR A 145     -10.189  -4.663 -19.687  1.00 77.88           N
ATOM   2049  CA  TYR A 145     -11.415  -5.287 -20.153  1.00 77.88           C
ATOM   2050  C   TYR A 145     -11.974  -4.554 -21.374  1.00 77.88           C
ATOM   2051  O   TYR A 145     -12.185  -5.159 -22.424  1.00 77.88           O
ATOM   2052  HA  TYR A 145     -11.185  -6.316 -20.430  1.00 77.88           H
ATOM   2053  CB  TYR A 145     -12.414  -5.168 -19.000  1.00 77.88           C
ATOM   2054 1HB  TYR A 145     -12.021  -5.703 -18.136  1.00 77.88           H
ATOM   2055 2HB  TYR A 145     -12.498  -4.119 -18.713  1.00 77.88           H
ATOM   2056  CG  TYR A 145     -13.808  -5.707 -19.326  1.00 77.88           C
ATOM   2057  CD1 TYR A 145     -14.906  -4.875 -19.241  1.00 77.88           C
ATOM   2058  HD1 TYR A 145     -14.780  -3.835 -18.942  1.00 77.88           H
ATOM   2059  CD2 TYR A 145     -13.967  -7.024 -19.704  1.00 77.88           C
ATOM   2060  HD2 TYR A 145     -13.100  -7.681 -19.771  1.00 77.88           H
ATOM   2061  CE1 TYR A 145     -16.219  -5.382 -19.547  1.00 77.88           C
ATOM   2062  HE1 TYR A 145     -17.094  -4.737 -19.484  1.00 77.88           H
ATOM   2063  CE2 TYR A 145     -15.280  -7.531 -20.011  1.00 77.88           C
ATOM   2064  HE2 TYR A 145     -15.420  -8.570 -20.311  1.00 77.88           H
ATOM   2065  CZ  TYR A 145     -16.341  -6.686 -19.917  1.00 77.88           C
ATOM   2066  OH  TYR A 145     -17.580  -7.165 -20.207  1.00 77.88           O
ATOM   2067  HH  TYR A 145     -17.518  -8.120 -20.497  1.00 77.88           H
ATOM   2068  HN  TYR A 145     -10.184  -4.410 -18.720  1.00 77.88           H
ATOM   2069  N   ILE A 146     -12.199  -3.260 -21.196  1.00 77.25           N
ATOM   2070  CA  ILE A 146     -12.847  -2.464 -22.225  1.00 77.25           C
ATOM   2071  C   ILE A 146     -12.002  -2.502 -23.500  1.00 77.25           C
ATOM   2072  O   ILE A 146     -12.540  -2.597 -24.602  1.00 77.25           O
ATOM   2073  HA  ILE A 146     -13.811  -2.926 -22.435  1.00 77.25           H
ATOM   2074  CB  ILE A 146     -13.124  -1.049 -21.712  1.00 77.25           C
ATOM   2075  HB  ILE A 146     -12.190  -0.635 -21.331  1.00 77.25           H
ATOM   2076  CG1 ILE A 146     -14.117  -1.072 -20.549  1.00 77.25           C
ATOM   2077 1HG1 ILE A 146     -15.112  -1.317 -20.920  1.00 77.25           H
ATOM   2078 2HG1 ILE A 146     -13.838  -1.855 -19.844  1.00 77.25           H
ATOM   2079  CG2 ILE A 146     -13.592  -0.137 -22.848  1.00 77.25           C
ATOM   2080 1HG2 ILE A 146     -12.819  -0.086 -23.615  1.00 77.25           H
ATOM   2081 2HG2 ILE A 146     -14.508  -0.538 -23.281  1.00 77.25           H
ATOM   2082 3HG2 ILE A 146     -13.782   0.862 -22.456  1.00 77.25           H
ATOM   2083  CD1 ILE A 146     -14.151   0.279 -19.831  1.00 77.25           C
ATOM   2084 1HD1 ILE A 146     -13.160   0.508 -19.440  1.00 77.25           H
ATOM   2085 2HD1 ILE A 146     -14.454   1.055 -20.534  1.00 77.25           H
ATOM   2086 3HD1 ILE A 146     -14.865   0.235 -19.009  1.00 77.25           H
ATOM   2087  HN  ILE A 146     -11.946  -2.757 -20.369  1.00 77.25           H
ATOM   2088  N   ALA A 147     -10.694  -2.426 -23.308  1.00 76.75           N
ATOM   2089  CA  ALA A 147      -9.774  -2.369 -24.432  1.00 76.75           C
ATOM   2090  C   ALA A 147      -9.911  -3.646 -25.262  1.00 76.75           C
ATOM   2091  O   ALA A 147      -9.695  -3.630 -26.473  1.00 76.75           O
ATOM   2092  HA  ALA A 147     -10.055  -1.514 -25.047  1.00 76.75           H
ATOM   2093  CB  ALA A 147      -8.349  -2.159 -23.915  1.00 76.75           C
ATOM   2094 1HB  ALA A 147      -8.299  -1.224 -23.357  1.00 76.75           H
ATOM   2095 2HB  ALA A 147      -8.074  -2.987 -23.263  1.00 76.75           H
ATOM   2096 3HB  ALA A 147      -7.660  -2.116 -24.759  1.00 76.75           H
ATOM   2097  HN  ALA A 147     -10.261  -2.404 -22.406  1.00 76.75           H
ATOM   2098  N   ILE A 148     -10.268  -4.724 -24.579  1.00 73.26           N
ATOM   2099  CA  ILE A 148     -10.263  -6.038 -25.197  1.00 73.26           C
ATOM   2100  C   ILE A 148     -11.669  -6.365 -25.704  1.00 73.26           C
ATOM   2101  O   ILE A 148     -11.830  -6.889 -26.805  1.00 73.26           O
ATOM   2102  HA  ILE A 148      -9.589  -5.994 -26.053  1.00 73.26           H
ATOM   2103  CB  ILE A 148      -9.700  -7.083 -24.231  1.00 73.26           C
ATOM   2104  HB  ILE A 148     -10.236  -6.998 -23.286  1.00 73.26           H
ATOM   2105  CG1 ILE A 148      -8.222  -6.817 -23.937  1.00 73.26           C
ATOM   2106 1HG1 ILE A 148      -7.629  -7.016 -24.830  1.00 73.26           H
ATOM   2107 2HG1 ILE A 148      -8.080  -5.766 -23.688  1.00 73.26           H
ATOM   2108  CG2 ILE A 148      -9.934  -8.500 -24.758  1.00 73.26           C
ATOM   2109 1HG2 ILE A 148     -11.004  -8.672 -24.873  1.00 73.26           H
ATOM   2110 2HG2 ILE A 148      -9.441  -8.615 -25.723  1.00 73.26           H
ATOM   2111 3HG2 ILE A 148      -9.524  -9.222 -24.052  1.00 73.26           H
ATOM   2112  CD1 ILE A 148      -7.727  -7.692 -22.784  1.00 73.26           C
ATOM   2113 1HD1 ILE A 148      -8.306  -7.473 -21.887  1.00 73.26           H
ATOM   2114 2HD1 ILE A 148      -7.848  -8.743 -23.047  1.00 73.26           H
ATOM   2115 3HD1 ILE A 148      -6.673  -7.483 -22.596  1.00 73.26           H
ATOM   2116  HN  ILE A 148     -10.557  -4.708 -23.621  1.00 73.26           H
ATOM   2117  N   ALA A 149     -12.652  -6.041 -24.876  1.00 73.24           N
ATOM   2118  CA  ALA A 149     -14.025  -6.420 -25.161  1.00 73.24           C
ATOM   2119  C   ALA A 149     -14.594  -5.492 -26.235  1.00 73.24           C
ATOM   2120  O   ALA A 149     -15.289  -5.942 -27.145  1.00 73.24           O
ATOM   2121  HA  ALA A 149     -14.016  -7.441 -25.542  1.00 73.24           H
ATOM   2122  CB  ALA A 149     -14.843  -6.385 -23.868  1.00 73.24           C
ATOM   2123 1HB  ALA A 149     -14.415  -7.083 -23.148  1.00 73.24           H
ATOM   2124 2HB  ALA A 149     -14.823  -5.378 -23.452  1.00 73.24           H
ATOM   2125 3HB  ALA A 149     -15.873  -6.670 -24.082  1.00 73.24           H
ATOM   2126  HN  ALA A 149     -12.522  -5.531 -24.026  1.00 73.24           H
ATOM   2127  N   GLN A 150     -14.277  -4.213 -26.095  1.00 75.21           N
ATOM   2128  CA  GLN A 150     -14.792  -3.210 -27.012  1.00 75.21           C
ATOM   2129  C   GLN A 150     -13.661  -2.655 -27.881  1.00 75.21           C
ATOM   2130  O   GLN A 150     -13.640  -1.466 -28.194  1.00 75.21           O
ATOM   2131  HA  GLN A 150     -15.517  -3.732 -27.636  1.00 75.21           H
ATOM   2132  CB  GLN A 150     -15.501  -2.086 -26.253  1.00 75.21           C
ATOM   2133 1HB  GLN A 150     -14.795  -1.591 -25.586  1.00 75.21           H
ATOM   2134 2HB  GLN A 150     -15.856  -1.334 -26.958  1.00 75.21           H
ATOM   2135  CG  GLN A 150     -16.680  -2.630 -25.444  1.00 75.21           C
ATOM   2136 1HG  GLN A 150     -17.274  -3.300 -26.065  1.00 75.21           H
ATOM   2137 2HG  GLN A 150     -16.309  -3.220 -24.605  1.00 75.21           H
ATOM   2138  CD  GLN A 150     -17.560  -1.492 -24.924  1.00 75.21           C
ATOM   2139  OE1 GLN A 150     -17.305  -0.321 -25.153  1.00 75.21           O
ATOM   2140  NE2 GLN A 150     -18.608  -1.900 -24.213  1.00 75.21           N
ATOM   2141 1HE2 GLN A 150     -18.760  -2.876 -24.062  1.00 75.21           H
ATOM   2142 2HE2 GLN A 150     -19.243  -1.229 -23.830  1.00 75.21           H
ATOM   2143  HN  GLN A 150     -13.682  -3.860 -25.373  1.00 75.21           H
ATOM   2144  N   ALA A 151     -12.749  -3.544 -28.246  1.00 71.79           N
ATOM   2145  CA  ALA A 151     -11.534  -3.132 -28.928  1.00 71.79           C
ATOM   2146  C   ALA A 151     -11.899  -2.243 -30.119  1.00 71.79           C
ATOM   2147  O   ALA A 151     -11.193  -1.282 -30.421  1.00 71.79           O
ATOM   2148  HA  ALA A 151     -10.937  -2.553 -28.223  1.00 71.79           H
ATOM   2149  CB  ALA A 151     -10.738  -4.370 -29.347  1.00 71.79           C
ATOM   2150 1HB  ALA A 151     -10.478  -4.951 -28.462  1.00 71.79           H
ATOM   2151 2HB  ALA A 151     -11.342  -4.980 -30.018  1.00 71.79           H
ATOM   2152 3HB  ALA A 151      -9.827  -4.060 -29.859  1.00 71.79           H
ATOM   2153  HN  ALA A 151     -12.829  -4.527 -28.084  1.00 71.79           H
ATOM   2154  N   MET A 152     -13.002  -2.596 -30.764  1.00 67.86           N
ATOM   2155  CA  MET A 152     -13.444  -1.871 -31.942  1.00 67.86           C
ATOM   2156  C   MET A 152     -13.762  -0.413 -31.603  1.00 67.86           C
ATOM   2157  O   MET A 152     -13.359   0.498 -32.324  1.00 67.86           O
ATOM   2158  HA  MET A 152     -12.610  -1.914 -32.643  1.00 67.86           H
ATOM   2159  CB  MET A 152     -14.691  -2.544 -32.518  1.00 67.86           C
ATOM   2160 1HB  MET A 152     -15.400  -2.751 -31.717  1.00 67.86           H
ATOM   2161 2HB  MET A 152     -15.186  -1.867 -33.214  1.00 67.86           H
ATOM   2162  CG  MET A 152     -14.329  -3.846 -33.236  1.00 67.86           C
ATOM   2163 1HG  MET A 152     -13.496  -4.331 -32.728  1.00 67.86           H
ATOM   2164 2HG  MET A 152     -15.171  -4.537 -33.199  1.00 67.86           H
ATOM   2165  SD  MET A 152     -13.893  -3.507 -34.933  1.00 67.86           S
ATOM   2166  CE  MET A 152     -15.522  -3.401 -35.656  1.00 67.86           C
ATOM   2167 1HE  MET A 152     -16.045  -4.347 -35.514  1.00 67.86           H
ATOM   2168 2HE  MET A 152     -16.082  -2.600 -35.174  1.00 67.86           H
ATOM   2169 3HE  MET A 152     -15.433  -3.192 -36.723  1.00 67.86           H
ATOM   2170  HN  MET A 152     -13.587  -3.360 -30.493  1.00 67.86           H
ATOM   2171  N   ARG A 153     -14.481  -0.238 -30.504  1.00 68.71           N
ATOM   2172  CA  ARG A 153     -14.931   1.085 -30.106  1.00 68.71           C
ATOM   2173  C   ARG A 153     -13.843   1.794 -29.296  1.00 68.71           C
ATOM   2174  O   ARG A 153     -13.841   3.019 -29.192  1.00 68.71           O
ATOM   2175  HA  ARG A 153     -15.124   1.607 -31.043  1.00 68.71           H
ATOM   2176  CB  ARG A 153     -16.209   1.005 -29.269  1.00 68.71           C
ATOM   2177 1HB  ARG A 153     -16.069   0.297 -28.452  1.00 68.71           H
ATOM   2178 2HB  ARG A 153     -16.415   1.975 -28.819  1.00 68.71           H
ATOM   2179  CG  ARG A 153     -17.399   0.572 -30.128  1.00 68.71           C
ATOM   2180 1HG  ARG A 153     -17.500   1.242 -30.981  1.00 68.71           H
ATOM   2181 2HG  ARG A 153     -17.221  -0.427 -30.526  1.00 68.71           H
ATOM   2182  CD  ARG A 153     -18.694   0.577 -29.312  1.00 68.71           C
ATOM   2183 1HD  ARG A 153     -18.635  -0.164 -28.516  1.00 68.71           H
ATOM   2184 2HD  ARG A 153     -18.828   1.548 -28.835  1.00 68.71           H
ATOM   2185  NE  ARG A 153     -19.847   0.283 -30.191  1.00 68.71           N
ATOM   2186  HE  ARG A 153     -19.666   0.103 -31.158  1.00 68.71           H
ATOM   2187  CZ  ARG A 153     -21.120   0.243 -29.773  1.00 68.71           C
ATOM   2188  NH1 ARG A 153     -21.421   0.477 -28.489  1.00 68.71           N
ATOM   2189 1HH1 ARG A 153     -20.694   0.683 -27.834  1.00 68.71           H
ATOM   2190 2HH1 ARG A 153     -22.374   0.446 -28.185  1.00 68.71           H
ATOM   2191  NH2 ARG A 153     -22.086  -0.034 -30.659  1.00 68.71           N
ATOM   2192 1HH2 ARG A 153     -23.041  -0.067 -30.363  1.00 68.71           H
ATOM   2193 2HH2 ARG A 153     -21.853  -0.207 -31.616  1.00 68.71           H
ATOM   2194  HN  ARG A 153     -14.757  -0.980 -29.892  1.00 68.71           H
ATOM   2195  N   ALA A 154     -12.945   0.992 -28.743  1.00 68.76           N
ATOM   2196  CA  ALA A 154     -12.012   1.488 -27.745  1.00 68.76           C
ATOM   2197  C   ALA A 154     -11.109   2.548 -28.380  1.00 68.76           C
ATOM   2198  O   ALA A 154     -10.604   3.431 -27.689  1.00 68.76           O
ATOM   2199  HA  ALA A 154     -12.595   1.949 -26.947  1.00 68.76           H
ATOM   2200  CB  ALA A 154     -11.218   0.318 -27.162  1.00 68.76           C
ATOM   2201 1HB  ALA A 154     -11.903  -0.391 -26.698  1.00 68.76           H
ATOM   2202 2HB  ALA A 154     -10.665  -0.179 -27.960  1.00 68.76           H
ATOM   2203 3HB  ALA A 154     -10.518   0.690 -26.414  1.00 68.76           H
ATOM   2204  HN  ALA A 154     -12.849   0.022 -28.966  1.00 68.76           H
ATOM   2205  N   HIS A 155     -10.934   2.424 -29.687  1.00 68.52           N
ATOM   2206  CA  HIS A 155     -10.044   3.316 -30.410  1.00 68.52           C
ATOM   2207  C   HIS A 155     -10.669   4.710 -30.492  1.00 68.52           C
ATOM   2208  O   HIS A 155     -10.021   5.705 -30.171  1.00 68.52           O
ATOM   2209  HA  HIS A 155      -9.122   3.374 -29.832  1.00 68.52           H
ATOM   2210  CB  HIS A 155      -9.698   2.741 -31.785  1.00 68.52           C
ATOM   2211 1HB  HIS A 155      -9.398   1.699 -31.667  1.00 68.52           H
ATOM   2212 2HB  HIS A 155     -10.593   2.746 -32.406  1.00 68.52           H
ATOM   2213  CG  HIS A 155      -8.599   3.487 -32.504  1.00 68.52           C
ATOM   2214  ND1 HIS A 155      -8.848   4.549 -33.356  1.00 68.52           N
ATOM   2215  HD1 HIS A 155      -9.749   4.922 -33.578  1.00 68.52           H
ATOM   2216  CD2 HIS A 155      -7.246   3.314 -32.489  1.00 68.52           C
ATOM   2217  HD2 HIS A 155      -6.707   2.558 -31.918  1.00 68.52           H
ATOM   2218  CE1 HIS A 155      -7.690   4.987 -33.827  1.00 68.52           C
ATOM   2219  HE1 HIS A 155      -7.553   5.816 -34.522  1.00 68.52           H
ATOM   2220  NE2 HIS A 155      -6.698   4.220 -33.289  1.00 68.52           N
ATOM   2221  HN  HIS A 155     -11.387   1.732 -30.249  1.00 68.52           H
ATOM   2222  N   THR A 156     -11.922   4.738 -30.923  1.00 72.44           N
ATOM   2223  CA  THR A 156     -12.596   5.998 -31.183  1.00 72.44           C
ATOM   2224  C   THR A 156     -12.783   6.781 -29.882  1.00 72.44           C
ATOM   2225  O   THR A 156     -12.882   8.007 -29.900  1.00 72.44           O
ATOM   2226  HA  THR A 156     -11.960   6.601 -31.831  1.00 72.44           H
ATOM   2227  CB  THR A 156     -13.911   5.692 -31.902  1.00 72.44           C
ATOM   2228  HB  THR A 156     -14.700   5.459 -31.187  1.00 72.44           H
ATOM   2229  OG1 THR A 156     -13.575   4.646 -32.809  1.00 72.44           O
ATOM   2230  HG1 THR A 156     -14.405   4.176 -33.112  1.00 72.44           H
ATOM   2231  CG2 THR A 156     -14.366   6.839 -32.806  1.00 72.44           C
ATOM   2232 1HG2 THR A 156     -13.605   7.027 -33.564  1.00 72.44           H
ATOM   2233 2HG2 THR A 156     -14.512   7.738 -32.208  1.00 72.44           H
ATOM   2234 3HG2 THR A 156     -15.304   6.569 -33.292  1.00 72.44           H
ATOM   2235  HN  THR A 156     -12.472   3.921 -31.094  1.00 72.44           H
ATOM   2236  N   TRP A 157     -12.825   6.041 -28.784  1.00 79.10           N
ATOM   2237  CA  TRP A 157     -13.173   6.626 -27.500  1.00 79.10           C
ATOM   2238  C   TRP A 157     -11.875   6.902 -26.739  1.00 79.10           C
ATOM   2239  O   TRP A 157     -11.898   7.144 -25.533  1.00 79.10           O
ATOM   2240  HA  TRP A 157     -13.699   7.561 -27.692  1.00 79.10           H
ATOM   2241  CB  TRP A 157     -14.138   5.722 -26.729  1.00 79.10           C
ATOM   2242 1HB  TRP A 157     -13.755   4.701 -26.747  1.00 79.10           H
ATOM   2243 2HB  TRP A 157     -14.159   6.037 -25.686  1.00 79.10           H
ATOM   2244  CG  TRP A 157     -15.566   5.725 -27.278  1.00 79.10           C
ATOM   2245  CD1 TRP A 157     -15.965   5.936 -28.539  1.00 79.10           C
ATOM   2246  HD1 TRP A 157     -15.290   6.141 -29.370  1.00 79.10           H
ATOM   2247  CD2 TRP A 157     -16.776   5.497 -26.525  1.00 79.10           C
ATOM   2248  NE1 TRP A 157     -17.338   5.861 -28.655  1.00 79.10           N
ATOM   2249  HE1 TRP A 157     -17.869   5.983 -29.493  1.00 79.10           H
ATOM   2250  CE2 TRP A 157     -17.847   5.585 -27.391  1.00 79.10           C
ATOM   2251  CE3 TRP A 157     -16.960   5.224 -25.158  1.00 79.10           C
ATOM   2252  HE3 TRP A 157     -16.131   5.149 -24.454  1.00 79.10           H
ATOM   2253  CZ2 TRP A 157     -19.176   5.415 -26.986  1.00 79.10           C
ATOM   2254  HZ2 TRP A 157     -20.005   5.490 -27.690  1.00 79.10           H
ATOM   2255  CZ3 TRP A 157     -18.294   5.056 -24.769  1.00 79.10           C
ATOM   2256  HZ3 TRP A 157     -18.493   4.843 -23.719  1.00 79.10           H
ATOM   2257  CH2 TRP A 157     -19.384   5.143 -25.629  1.00 79.10           C
ATOM   2258  HH2 TRP A 157     -20.394   4.999 -25.247  1.00 79.10           H
ATOM   2259  HN  TRP A 157     -12.627   5.061 -28.762  1.00 79.10           H
ATOM   2260  N   ARG A 158     -10.774   6.857 -27.474  1.00 77.81           N
ATOM   2261  CA  ARG A 158      -9.459   6.889 -26.856  1.00 77.81           C
ATOM   2262  C   ARG A 158      -9.272   8.191 -26.075  1.00 77.81           C
ATOM   2263  O   ARG A 158      -8.799   8.175 -24.939  1.00 77.81           O
ATOM   2264  HA  ARG A 158      -9.443   6.026 -26.190  1.00 77.81           H
ATOM   2265  CB  ARG A 158      -8.354   6.769 -27.907  1.00 77.81           C
ATOM   2266 1HB  ARG A 158      -8.509   5.869 -28.502  1.00 77.81           H
ATOM   2267 2HB  ARG A 158      -8.404   7.616 -28.591  1.00 77.81           H
ATOM   2268  CG  ARG A 158      -6.974   6.720 -27.248  1.00 77.81           C
ATOM   2269 1HG  ARG A 158      -6.810   7.631 -26.671  1.00 77.81           H
ATOM   2270 2HG  ARG A 158      -6.931   5.887 -26.546  1.00 77.81           H
ATOM   2271  CD  ARG A 158      -5.870   6.568 -28.296  1.00 77.81           C
ATOM   2272 1HD  ARG A 158      -6.070   5.700 -28.924  1.00 77.81           H
ATOM   2273 2HD  ARG A 158      -5.858   7.439 -28.952  1.00 77.81           H
ATOM   2274  NE  ARG A 158      -4.557   6.420 -27.631  1.00 77.81           N
ATOM   2275  HE  ARG A 158      -4.501   6.620 -26.653  1.00 77.81           H
ATOM   2276  CZ  ARG A 158      -3.437   6.033 -28.257  1.00 77.81           C
ATOM   2277  NH1 ARG A 158      -3.453   5.752 -29.567  1.00 77.81           N
ATOM   2278 1HH1 ARG A 158      -4.305   5.830 -30.085  1.00 77.81           H
ATOM   2279 2HH1 ARG A 158      -2.613   5.464 -30.027  1.00 77.81           H
ATOM   2280  NH2 ARG A 158      -2.301   5.932 -27.554  1.00 77.81           N
ATOM   2281 1HH2 ARG A 158      -1.456   5.645 -28.006  1.00 77.81           H
ATOM   2282 2HH2 ARG A 158      -2.298   6.144 -26.576  1.00 77.81           H
ATOM   2283  HN  ARG A 158     -10.770   6.799 -28.473  1.00 77.81           H
ATOM   2284  N   GLU A 159      -9.652   9.287 -26.714  1.00 80.87           N
ATOM   2285  CA  GLU A 159      -9.446  10.603 -26.132  1.00 80.87           C
ATOM   2286  C   GLU A 159     -10.333  10.782 -24.899  1.00 80.87           C
ATOM   2287  O   GLU A 159      -9.865  11.226 -23.852  1.00 80.87           O
ATOM   2288  HA  GLU A 159      -8.396  10.629 -25.840  1.00 80.87           H
ATOM   2289  CB  GLU A 159      -9.707  11.705 -27.161  1.00 80.87           C
ATOM   2290 1HB  GLU A 159     -10.665  11.530 -27.651  1.00 80.87           H
ATOM   2291 2HB  GLU A 159      -9.641  12.680 -26.680  1.00 80.87           H
ATOM   2292  CG  GLU A 159      -8.642  11.693 -28.260  1.00 80.87           C
ATOM   2293 1HG  GLU A 159      -7.651  11.752 -27.810  1.00 80.87           H
ATOM   2294 2HG  GLU A 159      -8.689  10.751 -28.806  1.00 80.87           H
ATOM   2295  CD  GLU A 159      -8.840  12.861 -29.228  1.00 80.87           C
ATOM   2296  OE1 GLU A 159      -7.895  13.121 -30.004  1.00 80.87           O
ATOM   2297  OE2 GLU A 159      -9.931  13.467 -29.170  1.00 80.87           O
ATOM   2298  HN  GLU A 159     -10.093   9.287 -27.612  1.00 80.87           H
ATOM   2299  N   LYS A 160     -11.600  10.429 -25.064  1.00 84.58           N
ATOM   2300  CA  LYS A 160     -12.550  10.517 -23.969  1.00 84.58           C
ATOM   2301  C   LYS A 160     -12.030   9.703 -22.782  1.00 84.58           C
ATOM   2302  O   LYS A 160     -12.085  10.158 -21.641  1.00 84.58           O
ATOM   2303  HA  LYS A 160     -12.609  11.563 -23.670  1.00 84.58           H
ATOM   2304  CB  LYS A 160     -13.946  10.100 -24.436  1.00 84.58           C
ATOM   2305 1HB  LYS A 160     -13.900   9.114 -24.898  1.00 84.58           H
ATOM   2306 2HB  LYS A 160     -14.611  10.016 -23.576  1.00 84.58           H
ATOM   2307  CG  LYS A 160     -14.516  11.111 -25.432  1.00 84.58           C
ATOM   2308 1HG  LYS A 160     -14.452  12.115 -25.013  1.00 84.58           H
ATOM   2309 2HG  LYS A 160     -13.916  11.107 -26.343  1.00 84.58           H
ATOM   2310  CD  LYS A 160     -15.972  10.785 -25.772  1.00 84.58           C
ATOM   2311 1HD  LYS A 160     -16.030   9.797 -26.229  1.00 84.58           H
ATOM   2312 2HD  LYS A 160     -16.563  10.749 -24.858  1.00 84.58           H
ATOM   2313  CE  LYS A 160     -16.559  11.829 -26.725  1.00 84.58           C
ATOM   2314 1HE  LYS A 160     -16.449  12.824 -26.295  1.00 84.58           H
ATOM   2315 2HE  LYS A 160     -16.006  11.824 -27.664  1.00 84.58           H
ATOM   2316  NZ  LYS A 160     -17.989  11.548 -26.983  1.00 84.58           N
ATOM   2317 1HZ  LYS A 160     -18.363  12.251 -27.611  1.00 84.58           H
ATOM   2318 2HZ  LYS A 160     -18.083  10.632 -27.406  1.00 84.58           H
ATOM   2319 3HZ  LYS A 160     -18.501  11.570 -26.108  1.00 84.58           H
ATOM   2320  HN  LYS A 160     -11.978  10.090 -25.926  1.00 84.58           H
ATOM   2321  N   ARG A 161     -11.536   8.513 -23.093  1.00 85.98           N
ATOM   2322  CA  ARG A 161     -11.032   7.620 -22.063  1.00 85.98           C
ATOM   2323  C   ARG A 161      -9.885   8.284 -21.299  1.00 85.98           C
ATOM   2324  O   ARG A 161      -9.751   8.099 -20.090  1.00 85.98           O
ATOM   2325  HA  ARG A 161     -11.886   7.439 -21.410  1.00 85.98           H
ATOM   2326  CB  ARG A 161     -10.539   6.304 -22.669  1.00 85.98           C
ATOM   2327 1HB  ARG A 161      -9.917   6.511 -23.540  1.00 85.98           H
ATOM   2328 2HB  ARG A 161      -9.912   5.780 -21.947  1.00 85.98           H
ATOM   2329  CG  ARG A 161     -11.714   5.413 -23.075  1.00 85.98           C
ATOM   2330 1HG  ARG A 161     -12.229   5.056 -22.183  1.00 85.98           H
ATOM   2331 2HG  ARG A 161     -12.435   5.994 -23.649  1.00 85.98           H
ATOM   2332  CD  ARG A 161     -11.236   4.220 -23.905  1.00 85.98           C
ATOM   2333 1HD  ARG A 161     -12.092   3.696 -24.331  1.00 85.98           H
ATOM   2334 2HD  ARG A 161     -10.628   4.568 -24.741  1.00 85.98           H
ATOM   2335  NE  ARG A 161     -10.448   3.297 -23.058  1.00 85.98           N
ATOM   2336  HE  ARG A 161     -10.482   3.425 -22.067  1.00 85.98           H
ATOM   2337  CZ  ARG A 161      -9.693   2.298 -23.537  1.00 85.98           C
ATOM   2338  NH1 ARG A 161      -9.610   2.079 -24.856  1.00 85.98           N
ATOM   2339 1HH1 ARG A 161     -10.115   2.663 -25.492  1.00 85.98           H
ATOM   2340 2HH1 ARG A 161      -9.044   1.332 -25.205  1.00 85.98           H
ATOM   2341  NH2 ARG A 161      -9.020   1.522 -22.675  1.00 85.98           N
ATOM   2342 1HH2 ARG A 161      -8.452   0.773 -23.016  1.00 85.98           H
ATOM   2343 2HH2 ARG A 161      -9.087   1.692 -21.692  1.00 85.98           H
ATOM   2344  HN  ARG A 161     -11.477   8.158 -24.026  1.00 85.98           H
ATOM   2345  N   LEU A 162      -9.087   9.043 -22.036  1.00 87.30           N
ATOM   2346  CA  LEU A 162      -7.945   9.720 -21.446  1.00 87.30           C
ATOM   2347  C   LEU A 162      -8.439  10.801 -20.483  1.00 87.30           C
ATOM   2348  O   LEU A 162      -7.881  10.975 -19.401  1.00 87.30           O
ATOM   2349  HA  LEU A 162      -7.384   8.979 -20.876  1.00 87.30           H
ATOM   2350  CB  LEU A 162      -7.014  10.250 -22.539  1.00 87.30           C
ATOM   2351 1HB  LEU A 162      -6.818   9.443 -23.245  1.00 87.30           H
ATOM   2352 2HB  LEU A 162      -7.538  11.033 -23.087  1.00 87.30           H
ATOM   2353  CG  LEU A 162      -5.672  10.811 -22.063  1.00 87.30           C
ATOM   2354  HG  LEU A 162      -5.866  11.542 -21.278  1.00 87.30           H
ATOM   2355  CD1 LEU A 162      -4.804   9.710 -21.450  1.00 87.30           C
ATOM   2356 1HD1 LEU A 162      -5.322   9.272 -20.597  1.00 87.30           H
ATOM   2357 2HD1 LEU A 162      -4.616   8.938 -22.196  1.00 87.30           H
ATOM   2358 3HD1 LEU A 162      -3.857  10.136 -21.120  1.00 87.30           H
ATOM   2359  CD2 LEU A 162      -4.951  11.544 -23.196  1.00 87.30           C
ATOM   2360 1HD2 LEU A 162      -4.769  10.853 -24.018  1.00 87.30           H
ATOM   2361 2HD2 LEU A 162      -5.571  12.370 -23.546  1.00 87.30           H
ATOM   2362 3HD2 LEU A 162      -4.001  11.933 -22.830  1.00 87.30           H
ATOM   2363  HN  LEU A 162      -9.211   9.198 -23.016  1.00 87.30           H
ATOM   2364  N   LEU A 163      -9.482  11.498 -20.910  1.00 89.38           N
ATOM   2365  CA  LEU A 163     -10.056  12.558 -20.100  1.00 89.38           C
ATOM   2366  C   LEU A 163     -10.610  11.962 -18.804  1.00 89.38           C
ATOM   2367  O   LEU A 163     -10.316  12.452 -17.715  1.00 89.38           O
ATOM   2368  HA  LEU A 163      -9.251  13.248 -19.846  1.00 89.38           H
ATOM   2369  CB  LEU A 163     -11.090  13.348 -20.905  1.00 89.38           C
ATOM   2370 1HB  LEU A 163     -10.621  13.685 -21.829  1.00 89.38           H
ATOM   2371 2HB  LEU A 163     -11.896  12.670 -21.186  1.00 89.38           H
ATOM   2372  CG  LEU A 163     -11.702  14.561 -20.203  1.00 89.38           C
ATOM   2373  HG  LEU A 163     -12.108  14.234 -19.246  1.00 89.38           H
ATOM   2374  CD1 LEU A 163     -10.637  15.618 -19.905  1.00 89.38           C
ATOM   2375 1HD1 LEU A 163      -9.871  15.189 -19.258  1.00 89.38           H
ATOM   2376 2HD1 LEU A 163     -10.180  15.947 -20.839  1.00 89.38           H
ATOM   2377 3HD1 LEU A 163     -11.099  16.470 -19.406  1.00 89.38           H
ATOM   2378  CD2 LEU A 163     -12.866  15.134 -21.014  1.00 89.38           C
ATOM   2379 1HD2 LEU A 163     -12.508  15.443 -21.997  1.00 89.38           H
ATOM   2380 2HD2 LEU A 163     -13.637  14.373 -21.132  1.00 89.38           H
ATOM   2381 3HD2 LEU A 163     -13.283  15.996 -20.493  1.00 89.38           H
ATOM   2382  HN  LEU A 163      -9.932  11.348 -21.790  1.00 89.38           H
ATOM   2383  N   TYR A 164     -11.402  10.912 -18.965  1.00 90.88           N
ATOM   2384  CA  TYR A 164     -11.985  10.232 -17.821  1.00 90.88           C
ATOM   2385  C   TYR A 164     -10.897   9.709 -16.882  1.00 90.88           C
ATOM   2386  O   TYR A 164     -11.054   9.745 -15.662  1.00 90.88           O
ATOM   2387  HA  TYR A 164     -12.605  10.949 -17.283  1.00 90.88           H
ATOM   2388  CB  TYR A 164     -12.766   9.045 -18.389  1.00 90.88           C
ATOM   2389 1HB  TYR A 164     -12.157   8.551 -19.145  1.00 90.88           H
ATOM   2390 2HB  TYR A 164     -12.936   8.321 -17.593  1.00 90.88           H
ATOM   2391  CG  TYR A 164     -14.112   9.425 -19.009  1.00 90.88           C
ATOM   2392  CD1 TYR A 164     -15.082  10.031 -18.235  1.00 90.88           C
ATOM   2393  HD1 TYR A 164     -14.888  10.238 -17.183  1.00 90.88           H
ATOM   2394  CD2 TYR A 164     -14.357   9.162 -20.341  1.00 90.88           C
ATOM   2395  HD2 TYR A 164     -13.592   8.684 -20.952  1.00 90.88           H
ATOM   2396  CE1 TYR A 164     -16.349  10.389 -18.818  1.00 90.88           C
ATOM   2397  HE1 TYR A 164     -17.123  10.867 -18.219  1.00 90.88           H
ATOM   2398  CE2 TYR A 164     -15.624   9.520 -20.924  1.00 90.88           C
ATOM   2399  HE2 TYR A 164     -15.831   9.318 -21.975  1.00 90.88           H
ATOM   2400  CZ  TYR A 164     -16.558  10.116 -20.134  1.00 90.88           C
ATOM   2401  OH  TYR A 164     -17.754  10.454 -20.685  1.00 90.88           O
ATOM   2402  HH  TYR A 164     -18.329  10.905 -20.003  1.00 90.88           H
ATOM   2403  HN  TYR A 164     -11.647  10.527 -19.855  1.00 90.88           H
ATOM   2404  N   SER A 165      -9.817   9.234 -17.485  1.00 92.40           N
ATOM   2405  CA  SER A 165      -8.720   8.668 -16.719  1.00 92.40           C
ATOM   2406  C   SER A 165      -8.150   9.720 -15.766  1.00 92.40           C
ATOM   2407  O   SER A 165      -7.737   9.396 -14.653  1.00 92.40           O
ATOM   2408  HA  SER A 165      -9.155   7.840 -16.160  1.00 92.40           H
ATOM   2409  CB  SER A 165      -7.621   8.136 -17.642  1.00 92.40           C
ATOM   2410 1HB  SER A 165      -6.984   7.447 -17.087  1.00 92.40           H
ATOM   2411 2HB  SER A 165      -8.073   7.568 -18.455  1.00 92.40           H
ATOM   2412  OG  SER A 165      -6.824   9.186 -18.183  1.00 92.40           O
ATOM   2413  HG  SER A 165      -7.396   9.809 -18.717  1.00 92.40           H
ATOM   2414  HN  SER A 165      -9.686   9.231 -18.477  1.00 92.40           H
ATOM   2415  N   LYS A 166      -8.144  10.958 -16.237  1.00 93.87           N
ATOM   2416  CA  LYS A 166      -7.632  12.060 -15.440  1.00 93.87           C
ATOM   2417  C   LYS A 166      -8.542  12.273 -14.228  1.00 93.87           C
ATOM   2418  O   LYS A 166      -8.064  12.390 -13.101  1.00 93.87           O
ATOM   2419  HA  LYS A 166      -6.643  11.773 -15.083  1.00 93.87           H
ATOM   2420  CB  LYS A 166      -7.456  13.310 -16.304  1.00 93.87           C
ATOM   2421 1HB  LYS A 166      -8.373  13.505 -16.861  1.00 93.87           H
ATOM   2422 2HB  LYS A 166      -7.282  14.176 -15.666  1.00 93.87           H
ATOM   2423  CG  LYS A 166      -6.288  13.144 -17.278  1.00 93.87           C
ATOM   2424 1HG  LYS A 166      -5.370  12.957 -16.721  1.00 93.87           H
ATOM   2425 2HG  LYS A 166      -6.459  12.273 -17.911  1.00 93.87           H
ATOM   2426  CD  LYS A 166      -6.119  14.389 -18.150  1.00 93.87           C
ATOM   2427 1HD  LYS A 166      -7.016  14.543 -18.749  1.00 93.87           H
ATOM   2428 2HD  LYS A 166      -6.004  15.269 -17.516  1.00 93.87           H
ATOM   2429  CE  LYS A 166      -4.902  14.255 -19.068  1.00 93.87           C
ATOM   2430 1HE  LYS A 166      -4.017  14.022 -18.477  1.00 93.87           H
ATOM   2431 2HE  LYS A 166      -5.051  13.425 -19.759  1.00 93.87           H
ATOM   2432  NZ  LYS A 166      -4.685  15.507 -19.827  1.00 93.87           N
ATOM   2433 1HZ  LYS A 166      -3.887  15.394 -20.442  1.00 93.87           H
ATOM   2434 2HZ  LYS A 166      -5.510  15.716 -20.378  1.00 93.87           H
ATOM   2435 3HZ  LYS A 166      -4.508  16.267 -19.180  1.00 93.87           H
ATOM   2436  HN  LYS A 166      -8.481  11.213 -17.143  1.00 93.87           H
ATOM   2437  N   MET A 167      -9.838  12.318 -14.502  1.00 95.27           N
ATOM   2438  CA  MET A 167     -10.814  12.581 -13.459  1.00 95.27           C
ATOM   2439  C   MET A 167     -10.825  11.457 -12.421  1.00 95.27           C
ATOM   2440  O   MET A 167     -10.961  11.713 -11.226  1.00 95.27           O
ATOM   2441  HA  MET A 167     -10.499  13.514 -12.991  1.00 95.27           H
ATOM   2442  CB  MET A 167     -12.205  12.714 -14.083  1.00 95.27           C
ATOM   2443 1HB  MET A 167     -12.438  11.815 -14.655  1.00 95.27           H
ATOM   2444 2HB  MET A 167     -12.955  12.793 -13.295  1.00 95.27           H
ATOM   2445  CG  MET A 167     -12.283  13.940 -14.994  1.00 95.27           C
ATOM   2446 1HG  MET A 167     -11.910  14.819 -14.467  1.00 95.27           H
ATOM   2447 2HG  MET A 167     -11.645  13.797 -15.866  1.00 95.27           H
ATOM   2448  SD  MET A 167     -13.970  14.210 -15.511  1.00 95.27           S
ATOM   2449  CE  MET A 167     -14.243  12.726 -16.465  1.00 95.27           C
ATOM   2450 1HE  MET A 167     -13.528  12.686 -17.287  1.00 95.27           H
ATOM   2451 2HE  MET A 167     -14.110  11.854 -15.826  1.00 95.27           H
ATOM   2452 3HE  MET A 167     -15.257  12.733 -16.865  1.00 95.27           H
ATOM   2453  HN  MET A 167     -10.222  12.178 -15.415  1.00 95.27           H
ATOM   2454  N   VAL A 168     -10.679  10.237 -12.916  1.00 95.64           N
ATOM   2455  CA  VAL A 168     -10.665   9.073 -12.046  1.00 95.64           C
ATOM   2456  C   VAL A 168      -9.458   9.156 -11.110  1.00 95.64           C
ATOM   2457  O   VAL A 168      -9.580   8.912  -9.911  1.00 95.64           O
ATOM   2458  HA  VAL A 168     -11.576   9.099 -11.447  1.00 95.64           H
ATOM   2459  CB  VAL A 168     -10.686   7.793 -12.884  1.00 95.64           C
ATOM   2460  HB  VAL A 168      -9.901   7.872 -13.636  1.00 95.64           H
ATOM   2461  CG1 VAL A 168     -10.385   6.567 -12.019  1.00 95.64           C
ATOM   2462 1HG1 VAL A 168      -9.399   6.674 -11.568  1.00 95.64           H
ATOM   2463 2HG1 VAL A 168     -11.137   6.483 -11.234  1.00 95.64           H
ATOM   2464 3HG1 VAL A 168     -10.406   5.671 -12.640  1.00 95.64           H
ATOM   2465  CG2 VAL A 168     -12.021   7.636 -13.613  1.00 95.64           C
ATOM   2466 1HG2 VAL A 168     -12.830   7.589 -12.884  1.00 95.64           H
ATOM   2467 2HG2 VAL A 168     -12.177   8.489 -14.274  1.00 95.64           H
ATOM   2468 3HG2 VAL A 168     -12.009   6.718 -14.201  1.00 95.64           H
ATOM   2469  HN  VAL A 168     -10.573  10.038 -13.890  1.00 95.64           H
ATOM   2470  N   CYS A 169      -8.320   9.501 -11.694  1.00 96.09           N
ATOM   2471  CA  CYS A 169      -7.088   9.604 -10.930  1.00 96.09           C
ATOM   2472  C   CYS A 169      -7.308  10.608  -9.796  1.00 96.09           C
ATOM   2473  O   CYS A 169      -6.983  10.329  -8.643  1.00 96.09           O
ATOM   2474  HA  CYS A 169      -6.882   8.610 -10.532  1.00 96.09           H
ATOM   2475  CB  CYS A 169      -5.904   9.995 -11.816  1.00 96.09           C
ATOM   2476 1HB  CYS A 169      -6.173  10.846 -12.443  1.00 96.09           H
ATOM   2477 2HB  CYS A 169      -5.063  10.309 -11.197  1.00 96.09           H
ATOM   2478  SG  CYS A 169      -5.411   8.578 -12.864  1.00 96.09           S
ATOM   2479  HG  CYS A 169      -6.381   8.727 -13.763  1.00 96.09           H
ATOM   2480  HN  CYS A 169      -8.231   9.708 -12.668  1.00 96.09           H
ATOM   2481  N   PHE A 170      -7.859  11.756 -10.164  1.00 96.67           N
ATOM   2482  CA  PHE A 170      -8.106  12.811  -9.196  1.00 96.67           C
ATOM   2483  C   PHE A 170      -9.015  12.319  -8.068  1.00 96.67           C
ATOM   2484  O   PHE A 170      -8.746  12.569  -6.894  1.00 96.67           O
ATOM   2485  HA  PHE A 170      -7.141  13.102  -8.781  1.00 96.67           H
ATOM   2486  CB  PHE A 170      -8.808  13.947  -9.942  1.00 96.67           C
ATOM   2487 1HB  PHE A 170      -8.189  14.252 -10.785  1.00 96.67           H
ATOM   2488 2HB  PHE A 170      -9.745  13.572 -10.355  1.00 96.67           H
ATOM   2489  CG  PHE A 170      -9.104  15.172  -9.075  1.00 96.67           C
ATOM   2490  CD1 PHE A 170     -10.352  15.363  -8.569  1.00 96.67           C
ATOM   2491  HD1 PHE A 170     -11.142  14.643  -8.782  1.00 96.67           H
ATOM   2492  CD2 PHE A 170      -8.118  16.071  -8.810  1.00 96.67           C
ATOM   2493  HD2 PHE A 170      -7.118  15.918  -9.215  1.00 96.67           H
ATOM   2494  CE1 PHE A 170     -10.625  16.500  -7.765  1.00 96.67           C
ATOM   2495  HE1 PHE A 170     -11.626  16.653  -7.359  1.00 96.67           H
ATOM   2496  CE2 PHE A 170      -8.392  17.208  -8.005  1.00 96.67           C
ATOM   2497  HE2 PHE A 170      -7.602  17.929  -7.793  1.00 96.67           H
ATOM   2498  CZ  PHE A 170      -9.640  17.399  -7.499  1.00 96.67           C
ATOM   2499  HZ  PHE A 170      -9.850  18.272  -6.881  1.00 96.67           H
ATOM   2500  HN  PHE A 170      -8.135  11.969 -11.101  1.00 96.67           H
ATOM   2501  N   THR A 171     -10.074  11.627  -8.464  1.00 96.71           N
ATOM   2502  CA  THR A 171     -11.046  11.133  -7.504  1.00 96.71           C
ATOM   2503  C   THR A 171     -10.383  10.161  -6.526  1.00 96.71           C
ATOM   2504  O   THR A 171     -10.694  10.164  -5.336  1.00 96.71           O
ATOM   2505  HA  THR A 171     -11.411  11.976  -6.918  1.00 96.71           H
ATOM   2506  CB  THR A 171     -12.207  10.512  -8.284  1.00 96.71           C
ATOM   2507  HB  THR A 171     -11.895   9.594  -8.781  1.00 96.71           H
ATOM   2508  OG1 THR A 171     -12.646  11.560  -9.144  1.00 96.71           O
ATOM   2509  HG1 THR A 171     -12.222  11.463 -10.045  1.00 96.71           H
ATOM   2510  CG2 THR A 171     -13.421  10.225  -7.397  1.00 96.71           C
ATOM   2511 1HG2 THR A 171     -13.774  11.155  -6.952  1.00 96.71           H
ATOM   2512 2HG2 THR A 171     -13.137   9.529  -6.607  1.00 96.71           H
ATOM   2513 3HG2 THR A 171     -14.215   9.786  -8.000  1.00 96.71           H
ATOM   2514  HN  THR A 171     -10.272  11.405  -9.418  1.00 96.71           H
ATOM   2515  N   ILE A 172      -9.482   9.352  -7.064  1.00 96.38           N
ATOM   2516  CA  ILE A 172      -8.806   8.346  -6.263  1.00 96.38           C
ATOM   2517  C   ILE A 172      -7.972   9.036  -5.182  1.00 96.38           C
ATOM   2518  O   ILE A 172      -7.984   8.620  -4.024  1.00 96.38           O
ATOM   2519  HA  ILE A 172      -9.575   7.746  -5.776  1.00 96.38           H
ATOM   2520  CB  ILE A 172      -7.996   7.405  -7.158  1.00 96.38           C
ATOM   2521  HB  ILE A 172      -7.455   8.008  -7.887  1.00 96.38           H
ATOM   2522  CG1 ILE A 172      -8.916   6.466  -7.941  1.00 96.38           C
ATOM   2523 1HG1 ILE A 172      -9.405   5.775  -7.256  1.00 96.38           H
ATOM   2524 2HG1 ILE A 172      -9.702   7.044  -8.427  1.00 96.38           H
ATOM   2525  CG2 ILE A 172      -6.953   6.637  -6.343  1.00 96.38           C
ATOM   2526 1HG2 ILE A 172      -6.270   7.343  -5.869  1.00 96.38           H
ATOM   2527 2HG2 ILE A 172      -7.454   6.046  -5.577  1.00 96.38           H
ATOM   2528 3HG2 ILE A 172      -6.391   5.976  -7.003  1.00 96.38           H
ATOM   2529  CD1 ILE A 172      -8.130   5.680  -8.993  1.00 96.38           C
ATOM   2530 1HD1 ILE A 172      -7.662   6.375  -9.691  1.00 96.38           H
ATOM   2531 2HD1 ILE A 172      -7.360   5.085  -8.501  1.00 96.38           H
ATOM   2532 3HD1 ILE A 172      -8.807   5.021  -9.535  1.00 96.38           H
ATOM   2533  HN  ILE A 172      -9.212   9.377  -8.027  1.00 96.38           H
ATOM   2534  N   TRP A 173      -7.268  10.078  -5.598  1.00 96.67           N
ATOM   2535  CA  TRP A 173      -6.379  10.789  -4.695  1.00 96.67           C
ATOM   2536  C   TRP A 173      -7.223  11.366  -3.557  1.00 96.67           C
ATOM   2537  O   TRP A 173      -6.864  11.240  -2.387  1.00 96.67           O
ATOM   2538  HA  TRP A 173      -5.662  10.070  -4.299  1.00 96.67           H
ATOM   2539  CB  TRP A 173      -5.576  11.855  -5.442  1.00 96.67           C
ATOM   2540 1HB  TRP A 173      -6.228  12.348  -6.163  1.00 96.67           H
ATOM   2541 2HB  TRP A 173      -5.253  12.616  -4.733  1.00 96.67           H
ATOM   2542  CG  TRP A 173      -4.349  11.309  -6.176  1.00 96.67           C
ATOM   2543  CD1 TRP A 173      -4.156  11.208  -7.498  1.00 96.67           C
ATOM   2544  HD1 TRP A 173      -4.882  11.516  -8.250  1.00 96.67           H
ATOM   2545  CD2 TRP A 173      -3.146  10.790  -5.571  1.00 96.67           C
ATOM   2546  NE1 TRP A 173      -2.921  10.664  -7.789  1.00 96.67           N
ATOM   2547  HE1 TRP A 173      -2.550  10.490  -8.701  1.00 96.67           H
ATOM   2548  CE2 TRP A 173      -2.287  10.402  -6.580  1.00 96.67           C
ATOM   2549  CE3 TRP A 173      -2.794  10.654  -4.217  1.00 96.67           C
ATOM   2550  HE3 TRP A 173      -3.454  10.953  -3.402  1.00 96.67           H
ATOM   2551  CZ2 TRP A 173      -1.023   9.851  -6.340  1.00 96.67           C
ATOM   2552  HZ2 TRP A 173      -0.363   9.552  -7.154  1.00 96.67           H
ATOM   2553  CZ3 TRP A 173      -1.527  10.102  -3.994  1.00 96.67           C
ATOM   2554  HZ3 TRP A 173      -1.204   9.974  -2.961  1.00 96.67           H
ATOM   2555  CH2 TRP A 173      -0.651   9.706  -4.998  1.00 96.67           C
ATOM   2556  HH2 TRP A 173       0.321   9.284  -4.742  1.00 96.67           H
ATOM   2557  HN  TRP A 173      -7.298  10.437  -6.531  1.00 96.67           H
ATOM   2558  N   VAL A 174      -8.330  11.986  -3.939  1.00 96.67           N
ATOM   2559  CA  VAL A 174      -9.196  12.636  -2.971  1.00 96.67           C
ATOM   2560  C   VAL A 174      -9.729  11.592  -1.987  1.00 96.67           C
ATOM   2561  O   VAL A 174      -9.728  11.816  -0.778  1.00 96.67           O
ATOM   2562  HA  VAL A 174      -8.592  13.359  -2.422  1.00 96.67           H
ATOM   2563  CB  VAL A 174     -10.308  13.400  -3.693  1.00 96.67           C
ATOM   2564  HB  VAL A 174     -10.808  12.705  -4.368  1.00 96.67           H
ATOM   2565  CG1 VAL A 174     -11.350  13.920  -2.700  1.00 96.67           C
ATOM   2566 1HG1 VAL A 174     -11.793  13.081  -2.165  1.00 96.67           H
ATOM   2567 2HG1 VAL A 174     -10.870  14.592  -1.989  1.00 96.67           H
ATOM   2568 3HG1 VAL A 174     -12.129  14.459  -3.240  1.00 96.67           H
ATOM   2569  CG2 VAL A 174      -9.733  14.541  -4.534  1.00 96.67           C
ATOM   2570 1HG2 VAL A 174      -9.197  15.235  -3.886  1.00 96.67           H
ATOM   2571 2HG2 VAL A 174      -9.048  14.135  -5.278  1.00 96.67           H
ATOM   2572 3HG2 VAL A 174     -10.545  15.067  -5.036  1.00 96.67           H
ATOM   2573  HN  VAL A 174      -8.636  12.048  -4.889  1.00 96.67           H
ATOM   2574  N   LEU A 175     -10.171  10.474  -2.543  1.00 95.27           N
ATOM   2575  CA  LEU A 175     -10.793   9.435  -1.741  1.00 95.27           C
ATOM   2576  C   LEU A 175      -9.764   8.866  -0.762  1.00 95.27           C
ATOM   2577  O   LEU A 175     -10.057   8.685   0.418  1.00 95.27           O
ATOM   2578  HA  LEU A 175     -11.594   9.901  -1.167  1.00 95.27           H
ATOM   2579  CB  LEU A 175     -11.437   8.377  -2.639  1.00 95.27           C
ATOM   2580 1HB  LEU A 175     -12.129   8.877  -3.317  1.00 95.27           H
ATOM   2581 2HB  LEU A 175     -10.657   7.928  -3.254  1.00 95.27           H
ATOM   2582  CG  LEU A 175     -12.191   7.256  -1.922  1.00 95.27           C
ATOM   2583  HG  LEU A 175     -11.510   6.785  -1.213  1.00 95.27           H
ATOM   2584  CD1 LEU A 175     -13.367   7.813  -1.117  1.00 95.27           C
ATOM   2585 1HD1 LEU A 175     -12.996   8.517  -0.372  1.00 95.27           H
ATOM   2586 2HD1 LEU A 175     -14.057   8.324  -1.789  1.00 95.27           H
ATOM   2587 3HD1 LEU A 175     -13.885   6.995  -0.617  1.00 95.27           H
ATOM   2588  CD2 LEU A 175     -12.634   6.173  -2.909  1.00 95.27           C
ATOM   2589 1HD2 LEU A 175     -13.292   6.613  -3.659  1.00 95.27           H
ATOM   2590 2HD2 LEU A 175     -11.758   5.748  -3.398  1.00 95.27           H
ATOM   2591 3HD2 LEU A 175     -13.167   5.389  -2.372  1.00 95.27           H
ATOM   2592  HN  LEU A 175     -10.109  10.273  -3.521  1.00 95.27           H
ATOM   2593  N   ALA A 176      -8.578   8.599  -1.290  1.00 95.27           N
ATOM   2594  CA  ALA A 176      -7.526   7.988  -0.496  1.00 95.27           C
ATOM   2595  C   ALA A 176      -7.159   8.920   0.661  1.00 95.27           C
ATOM   2596  O   ALA A 176      -6.909   8.463   1.775  1.00 95.27           O
ATOM   2597  HA  ALA A 176      -7.916   7.055  -0.090  1.00 95.27           H
ATOM   2598  CB  ALA A 176      -6.327   7.673  -1.392  1.00 95.27           C
ATOM   2599 1HB  ALA A 176      -6.633   6.984  -2.180  1.00 95.27           H
ATOM   2600 2HB  ALA A 176      -5.955   8.594  -1.840  1.00 95.27           H
ATOM   2601 3HB  ALA A 176      -5.538   7.214  -0.796  1.00 95.27           H
ATOM   2602  HN  ALA A 176      -8.332   8.793  -2.240  1.00 95.27           H
ATOM   2603  N   ALA A 177      -7.139  10.209   0.357  1.00 94.97           N
ATOM   2604  CA  ALA A 177      -6.779  11.207   1.349  1.00 94.97           C
ATOM   2605  C   ALA A 177      -7.788  11.166   2.498  1.00 94.97           C
ATOM   2606  O   ALA A 177      -7.406  11.193   3.667  1.00 94.97           O
ATOM   2607  HA  ALA A 177      -5.792  10.951   1.735  1.00 94.97           H
ATOM   2608  CB  ALA A 177      -6.706  12.584   0.686  1.00 94.97           C
ATOM   2609 1HB  ALA A 177      -5.954  12.569  -0.102  1.00 94.97           H
ATOM   2610 2HB  ALA A 177      -7.677  12.833   0.258  1.00 94.97           H
ATOM   2611 3HB  ALA A 177      -6.436  13.333   1.432  1.00 94.97           H
ATOM   2612  HN  ALA A 177      -7.363  10.574  -0.547  1.00 94.97           H
ATOM   2613  N   ALA A 178      -9.058  11.100   2.125  1.00 95.27           N
ATOM   2614  CA  ALA A 178     -10.129  11.133   3.107  1.00 95.27           C
ATOM   2615  C   ALA A 178     -10.032   9.897   4.003  1.00 95.27           C
ATOM   2616  O   ALA A 178     -10.297   9.972   5.202  1.00 95.27           O
ATOM   2617  HA  ALA A 178      -9.992  12.025   3.717  1.00 95.27           H
ATOM   2618  CB  ALA A 178     -11.477  11.228   2.389  1.00 95.27           C
ATOM   2619 1HB  ALA A 178     -11.506  12.138   1.789  1.00 95.27           H
ATOM   2620 2HB  ALA A 178     -11.605  10.361   1.741  1.00 95.27           H
ATOM   2621 3HB  ALA A 178     -12.280  11.253   3.126  1.00 95.27           H
ATOM   2622  HN  ALA A 178      -9.359  11.025   1.174  1.00 95.27           H
ATOM   2623  N   LEU A 179      -9.651   8.787   3.387  1.00 93.55           N
ATOM   2624  CA  LEU A 179      -9.617   7.515   4.090  1.00 93.55           C
ATOM   2625  C   LEU A 179      -8.429   7.501   5.053  1.00 93.55           C
ATOM   2626  O   LEU A 179      -8.325   6.618   5.903  1.00 93.55           O
ATOM   2627  HA  LEU A 179     -10.535   7.440   4.673  1.00 93.55           H
ATOM   2628  CB  LEU A 179      -9.617   6.353   3.094  1.00 93.55           C
ATOM   2629 1HB  LEU A 179      -8.796   6.502   2.393  1.00 93.55           H
ATOM   2630 2HB  LEU A 179      -9.408   5.433   3.640  1.00 93.55           H
ATOM   2631  CG  LEU A 179     -10.905   6.156   2.293  1.00 93.55           C
ATOM   2632  HG  LEU A 179     -11.111   7.076   1.745  1.00 93.55           H
ATOM   2633  CD1 LEU A 179     -10.742   5.041   1.259  1.00 93.55           C
ATOM   2634 1HD1 LEU A 179      -9.938   5.299   0.570  1.00 93.55           H
ATOM   2635 2HD1 LEU A 179     -10.500   4.107   1.766  1.00 93.55           H
ATOM   2636 3HD1 LEU A 179     -11.673   4.922   0.703  1.00 93.55           H
ATOM   2637  CD2 LEU A 179     -12.096   5.908   3.221  1.00 93.55           C
ATOM   2638 1HD2 LEU A 179     -11.913   5.012   3.815  1.00 93.55           H
ATOM   2639 2HD2 LEU A 179     -12.224   6.764   3.884  1.00 93.55           H
ATOM   2640 3HD2 LEU A 179     -12.999   5.771   2.626  1.00 93.55           H
ATOM   2641  HN  LEU A 179      -9.369   8.748   2.429  1.00 93.55           H
ATOM   2642  N   CYS A 180      -7.561   8.488   4.886  1.00 94.38           N
ATOM   2643  CA  CYS A 180      -6.345   8.558   5.679  1.00 94.38           C
ATOM   2644  C   CYS A 180      -6.566   9.565   6.810  1.00 94.38           C
ATOM   2645  O   CYS A 180      -5.640   9.879   7.555  1.00 94.38           O
ATOM   2646  HA  CYS A 180      -6.175   7.558   6.079  1.00 94.38           H
ATOM   2647  CB  CYS A 180      -5.131   8.919   4.822  1.00 94.38           C
ATOM   2648 1HB  CYS A 180      -5.303   9.869   4.315  1.00 94.38           H
ATOM   2649 2HB  CYS A 180      -4.254   9.052   5.456  1.00 94.38           H
ATOM   2650  SG  CYS A 180      -4.818   7.601   3.592  1.00 94.38           S
ATOM   2651  HG  CYS A 180      -5.902   7.837   2.857  1.00 94.38           H
ATOM   2652  HN  CYS A 180      -7.677   9.229   4.225  1.00 94.38           H
ATOM   2653  N   ILE A 181      -7.799  10.042   6.901  1.00 94.87           N
ATOM   2654  CA  ILE A 181      -8.147  11.026   7.912  1.00 94.87           C
ATOM   2655  C   ILE A 181      -7.837  10.459   9.298  1.00 94.87           C
ATOM   2656  O   ILE A 181      -7.208  11.124  10.119  1.00 94.87           O
ATOM   2657  HA  ILE A 181      -7.517  11.900   7.748  1.00 94.87           H
ATOM   2658  CB  ILE A 181      -9.599  11.477   7.743  1.00 94.87           C
ATOM   2659  HB  ILE A 181     -10.209  10.596   7.542  1.00 94.87           H
ATOM   2660  CG1 ILE A 181      -9.747  12.412   6.541  1.00 94.87           C
ATOM   2661 1HG1 ILE A 181      -9.197  13.335   6.724  1.00 94.87           H
ATOM   2662 2HG1 ILE A 181      -9.307  11.948   5.658  1.00 94.87           H
ATOM   2663  CG2 ILE A 181     -10.130  12.110   9.031  1.00 94.87           C
ATOM   2664 1HG2 ILE A 181     -10.082  11.382   9.840  1.00 94.87           H
ATOM   2665 2HG2 ILE A 181      -9.522  12.978   9.286  1.00 94.87           H
ATOM   2666 3HG2 ILE A 181     -11.164  12.422   8.883  1.00 94.87           H
ATOM   2667  CD1 ILE A 181     -11.219  12.734   6.275  1.00 94.87           C
ATOM   2668 1HD1 ILE A 181     -11.761  11.811   6.068  1.00 94.87           H
ATOM   2669 2HD1 ILE A 181     -11.649  13.220   7.150  1.00 94.87           H
ATOM   2670 3HD1 ILE A 181     -11.295  13.400   5.415  1.00 94.87           H
ATOM   2671  HN  ILE A 181      -8.551   9.768   6.301  1.00 94.87           H
ATOM   2672  N   PRO A 182      -8.270   9.223   9.584  1.00 93.70           N
ATOM   2673  CA  PRO A 182      -8.092   8.651  10.920  1.00 93.70           C
ATOM   2674  C   PRO A 182      -6.647   8.717  11.388  1.00 93.70           C
ATOM   2675  O   PRO A 182      -6.376   9.098  12.525  1.00 93.70           O
ATOM   2676  HA  PRO A 182      -8.655   9.228  11.653  1.00 93.70           H
ATOM   2677  CB  PRO A 182      -8.572   7.207  10.764  1.00 93.70           C
ATOM   2678 1HB  PRO A 182      -7.751   6.536  10.511  1.00 93.70           H
ATOM   2679 2HB  PRO A 182      -9.018   6.830  11.684  1.00 93.70           H
ATOM   2680  CG  PRO A 182      -9.595   7.295   9.637  1.00 93.70           C
ATOM   2681 1HG  PRO A 182      -9.768   6.326   9.171  1.00 93.70           H
ATOM   2682 2HG  PRO A 182     -10.564   7.640   9.997  1.00 93.70           H
ATOM   2683  CD  PRO A 182      -8.957   8.286   8.677  1.00 93.70           C
ATOM   2684 1HD  PRO A 182      -8.256   7.798   7.999  1.00 93.70           H
ATOM   2685 2HD  PRO A 182      -9.701   8.784   8.056  1.00 93.70           H
ATOM   2686  N   GLU A 183      -5.750   8.339  10.489  1.00 93.69           N
ATOM   2687  CA  GLU A 183      -4.332   8.322  10.808  1.00 93.69           C
ATOM   2688  C   GLU A 183      -3.859   9.723  11.201  1.00 93.69           C
ATOM   2689  O   GLU A 183      -3.064   9.877  12.127  1.00 93.69           O
ATOM   2690  HA  GLU A 183      -4.235   7.647  11.658  1.00 93.69           H
ATOM   2691  CB  GLU A 183      -3.513   7.775   9.637  1.00 93.69           C
ATOM   2692 1HB  GLU A 183      -3.926   8.143   8.697  1.00 93.69           H
ATOM   2693 2HB  GLU A 183      -2.462   8.029   9.774  1.00 93.69           H
ATOM   2694  CG  GLU A 183      -3.585   6.248   9.583  1.00 93.69           C
ATOM   2695 1HG  GLU A 183      -2.827   5.869   8.899  1.00 93.69           H
ATOM   2696 2HG  GLU A 183      -3.362   5.835  10.567  1.00 93.69           H
ATOM   2697  CD  GLU A 183      -4.969   5.780   9.130  1.00 93.69           C
ATOM   2698  OE1 GLU A 183      -5.260   4.582   9.338  1.00 93.69           O
ATOM   2699  OE2 GLU A 183      -5.706   6.631   8.585  1.00 93.69           O
ATOM   2700  HN  GLU A 183      -5.977   8.050   9.559  1.00 93.69           H
ATOM   2701  N   ILE A 184      -4.369  10.710  10.477  1.00 94.81           N
ATOM   2702  CA  ILE A 184      -3.897  12.075  10.635  1.00 94.81           C
ATOM   2703  C   ILE A 184      -4.325  12.602  12.006  1.00 94.81           C
ATOM   2704  O   ILE A 184      -3.593  13.360  12.640  1.00 94.81           O
ATOM   2705  HA  ILE A 184      -2.808  12.050  10.600  1.00 94.81           H
ATOM   2706  CB  ILE A 184      -4.369  12.943   9.467  1.00 94.81           C
ATOM   2707  HB  ILE A 184      -5.450  12.840   9.380  1.00 94.81           H
ATOM   2708  CG1 ILE A 184      -3.761  12.464   8.148  1.00 94.81           C
ATOM   2709 1HG1 ILE A 184      -2.685  12.640   8.153  1.00 94.81           H
ATOM   2710 2HG1 ILE A 184      -3.907  11.389   8.045  1.00 94.81           H
ATOM   2711  CG2 ILE A 184      -4.075  14.422   9.730  1.00 94.81           C
ATOM   2712 1HG2 ILE A 184      -4.595  14.740  10.634  1.00 94.81           H
ATOM   2713 2HG2 ILE A 184      -3.002  14.562   9.859  1.00 94.81           H
ATOM   2714 3HG2 ILE A 184      -4.421  15.016   8.884  1.00 94.81           H
ATOM   2715  CD1 ILE A 184      -4.395  13.187   6.957  1.00 94.81           C
ATOM   2716 1HD1 ILE A 184      -5.467  12.988   6.941  1.00 94.81           H
ATOM   2717 2HD1 ILE A 184      -4.225  14.259   7.051  1.00 94.81           H
ATOM   2718 3HD1 ILE A 184      -3.945  12.827   6.032  1.00 94.81           H
ATOM   2719  HN  ILE A 184      -5.090  10.588   9.795  1.00 94.81           H
ATOM   2720  N   LEU A 185      -5.510  12.181  12.423  1.00 93.84           N
ATOM   2721  CA  LEU A 185      -6.132  12.748  13.608  1.00 93.84           C
ATOM   2722  C   LEU A 185      -5.421  12.219  14.855  1.00 93.84           C
ATOM   2723  O   LEU A 185      -5.039  12.994  15.731  1.00 93.84           O
ATOM   2724  HA  LEU A 185      -5.994  13.828  13.563  1.00 93.84           H
ATOM   2725  CB  LEU A 185      -7.639  12.483  13.601  1.00 93.84           C
ATOM   2726 1HB  LEU A 185      -7.800  11.420  13.418  1.00 93.84           H
ATOM   2727 2HB  LEU A 185      -8.030  12.698  14.595  1.00 93.84           H
ATOM   2728  CG  LEU A 185      -8.455  13.277  12.579  1.00 93.84           C
ATOM   2729  HG  LEU A 185      -8.105  13.010  11.581  1.00 93.84           H
ATOM   2730  CD1 LEU A 185      -9.937  12.905  12.652  1.00 93.84           C
ATOM   2731 1HD1 LEU A 185     -10.056  11.842  12.444  1.00 93.84           H
ATOM   2732 2HD1 LEU A 185     -10.318  13.125  13.650  1.00 93.84           H
ATOM   2733 3HD1 LEU A 185     -10.494  13.484  11.916  1.00 93.84           H
ATOM   2734  CD2 LEU A 185      -8.232  14.781  12.748  1.00 93.84           C
ATOM   2735 1HD2 LEU A 185      -8.538  15.083  13.750  1.00 93.84           H
ATOM   2736 2HD2 LEU A 185      -7.176  15.010  12.606  1.00 93.84           H
ATOM   2737 3HD2 LEU A 185      -8.823  15.322  12.010  1.00 93.84           H
ATOM   2738  HN  LEU A 185      -6.042  11.466  11.968  1.00 93.84           H
ATOM   2739  N   TYR A 186      -5.263  10.904  14.895  1.00 93.93           N
ATOM   2740  CA  TYR A 186      -4.925  10.229  16.136  1.00 93.93           C
ATOM   2741  C   TYR A 186      -3.416   9.992  16.237  1.00 93.93           C
ATOM   2742  O   TYR A 186      -2.917   9.591  17.287  1.00 93.93           O
ATOM   2743  HA  TYR A 186      -5.241  10.865  16.962  1.00 93.93           H
ATOM   2744  CB  TYR A 186      -5.639   8.877  16.088  1.00 93.93           C
ATOM   2745 1HB  TYR A 186      -5.296   8.327  15.212  1.00 93.93           H
ATOM   2746 2HB  TYR A 186      -5.350   8.294  16.963  1.00 93.93           H
ATOM   2747  CG  TYR A 186      -7.165   8.980  16.043  1.00 93.93           C
ATOM   2748  CD1 TYR A 186      -7.836   9.708  17.004  1.00 93.93           C
ATOM   2749  HD1 TYR A 186      -7.278  10.209  17.796  1.00 93.93           H
ATOM   2750  CD2 TYR A 186      -7.870   8.345  15.041  1.00 93.93           C
ATOM   2751  HD2 TYR A 186      -7.340   7.770  14.281  1.00 93.93           H
ATOM   2752  CE1 TYR A 186      -9.272   9.805  16.962  1.00 93.93           C
ATOM   2753  HE1 TYR A 186      -9.814  10.377  17.715  1.00 93.93           H
ATOM   2754  CE2 TYR A 186      -9.306   8.443  14.998  1.00 93.93           C
ATOM   2755  HE2 TYR A 186      -9.875   7.946  14.212  1.00 93.93           H
ATOM   2756  CZ  TYR A 186      -9.936   9.168  15.961  1.00 93.93           C
ATOM   2757  OH  TYR A 186     -11.292   9.260  15.921  1.00 93.93           O
ATOM   2758  HH  TYR A 186     -11.610   9.921  16.600  1.00 93.93           H
ATOM   2759  HN  TYR A 186      -5.363  10.305  14.101  1.00 93.93           H
ATOM   2760  N   SER A 187      -2.733  10.251  15.132  1.00 94.22           N
ATOM   2761  CA  SER A 187      -1.287  10.112  15.096  1.00 94.22           C
ATOM   2762  C   SER A 187      -0.638  11.157  16.005  1.00 94.22           C
ATOM   2763  O   SER A 187      -0.804  12.357  15.795  1.00 94.22           O
ATOM   2764  HA  SER A 187      -1.085   9.106  15.463  1.00 94.22           H
ATOM   2765  CB  SER A 187      -0.756  10.248  13.667  1.00 94.22           C
ATOM   2766 1HB  SER A 187      -1.100  11.191  13.241  1.00 94.22           H
ATOM   2767 2HB  SER A 187       0.333  10.286  13.687  1.00 94.22           H
ATOM   2768  OG  SER A 187      -1.178   9.171  12.835  1.00 94.22           O
ATOM   2769  HG  SER A 187      -1.660   9.526  12.034  1.00 94.22           H
ATOM   2770  HN  SER A 187      -3.151  10.550  14.274  1.00 94.22           H
ATOM   2771  N   GLN A 188       0.088  10.662  16.997  1.00 92.07           N
ATOM   2772  CA  GLN A 188       0.749  11.537  17.950  1.00 92.07           C
ATOM   2773  C   GLN A 188       2.077  10.925  18.400  1.00 92.07           C
ATOM   2774  O   GLN A 188       2.351   9.758  18.126  1.00 92.07           O
ATOM   2775  HA  GLN A 188       0.935  12.466  17.409  1.00 92.07           H
ATOM   2776  CB  GLN A 188      -0.156  11.827  19.149  1.00 92.07           C
ATOM   2777 1HB  GLN A 188      -0.418  10.892  19.644  1.00 92.07           H
ATOM   2778 2HB  GLN A 188       0.382  12.434  19.877  1.00 92.07           H
ATOM   2779  CG  GLN A 188      -1.429  12.554  18.712  1.00 92.07           C
ATOM   2780 1HG  GLN A 188      -1.169  13.396  18.070  1.00 92.07           H
ATOM   2781 2HG  GLN A 188      -2.051  11.883  18.120  1.00 92.07           H
ATOM   2782  CD  GLN A 188      -2.218  13.054  19.923  1.00 92.07           C
ATOM   2783  OE1 GLN A 188      -1.719  13.126  21.035  1.00 92.07           O
ATOM   2784  NE2 GLN A 188      -3.474  13.395  19.648  1.00 92.07           N
ATOM   2785 1HE2 GLN A 188      -3.821  13.312  18.714  1.00 92.07           H
ATOM   2786 2HE2 GLN A 188      -4.070  13.734  20.375  1.00 92.07           H
ATOM   2787  HN  GLN A 188       0.227   9.684  17.155  1.00 92.07           H
ATOM   2788  N   ILE A 189       2.867  11.741  19.084  1.00 92.52           N
ATOM   2789  CA  ILE A 189       4.085  11.254  19.708  1.00 92.52           C
ATOM   2790  C   ILE A 189       3.795  10.888  21.166  1.00 92.52           C
ATOM   2791  O   ILE A 189       3.273  11.706  21.922  1.00 92.52           O
ATOM   2792  HA  ILE A 189       4.385  10.349  19.179  1.00 92.52           H
ATOM   2793  CB  ILE A 189       5.215  12.271  19.543  1.00 92.52           C
ATOM   2794  HB  ILE A 189       4.889  13.218  19.973  1.00 92.52           H
ATOM   2795  CG1 ILE A 189       5.512  12.525  18.064  1.00 92.52           C
ATOM   2796 1HG1 ILE A 189       5.945  11.630  17.617  1.00 92.52           H
ATOM   2797 2HG1 ILE A 189       4.582  12.729  17.533  1.00 92.52           H
ATOM   2798  CG2 ILE A 189       6.464  11.833  20.311  1.00 92.52           C
ATOM   2799 1HG2 ILE A 189       6.226  11.744  21.371  1.00 92.52           H
ATOM   2800 2HG2 ILE A 189       6.803  10.869  19.933  1.00 92.52           H
ATOM   2801 3HG2 ILE A 189       7.252  12.574  20.176  1.00 92.52           H
ATOM   2802  CD1 ILE A 189       6.473  13.704  17.892  1.00 92.52           C
ATOM   2803 1HD1 ILE A 189       6.026  14.602  18.318  1.00 92.52           H
ATOM   2804 2HD1 ILE A 189       7.410  13.486  18.404  1.00 92.52           H
ATOM   2805 3HD1 ILE A 189       6.666  13.863  16.831  1.00 92.52           H
ATOM   2806  HN  ILE A 189       2.686  12.715  19.214  1.00 92.52           H
ATOM   2807  N   LYS A 190       4.145   9.659  21.515  1.00 88.32           N
ATOM   2808  CA  LYS A 190       4.045   9.216  22.895  1.00 88.32           C
ATOM   2809  C   LYS A 190       5.451   9.052  23.477  1.00 88.32           C
ATOM   2810  O   LYS A 190       6.306   8.409  22.871  1.00 88.32           O
ATOM   2811  HA  LYS A 190       3.530   9.998  23.453  1.00 88.32           H
ATOM   2812  CB  LYS A 190       3.189   7.952  22.992  1.00 88.32           C
ATOM   2813 1HB  LYS A 190       2.264   8.091  22.432  1.00 88.32           H
ATOM   2814 2HB  LYS A 190       3.716   7.116  22.533  1.00 88.32           H
ATOM   2815  CG  LYS A 190       2.864   7.620  24.450  1.00 88.32           C
ATOM   2816 1HG  LYS A 190       3.762   7.721  25.058  1.00 88.32           H
ATOM   2817 2HG  LYS A 190       2.136   8.333  24.835  1.00 88.32           H
ATOM   2818  CD  LYS A 190       2.312   6.199  24.578  1.00 88.32           C
ATOM   2819 1HD  LYS A 190       1.461   6.074  23.908  1.00 88.32           H
ATOM   2820 2HD  LYS A 190       3.070   5.481  24.267  1.00 88.32           H
ATOM   2821  CE  LYS A 190       1.883   5.905  26.017  1.00 88.32           C
ATOM   2822 1HE  LYS A 190       2.572   6.384  26.713  1.00 88.32           H
ATOM   2823 2HE  LYS A 190       0.896   6.330  26.203  1.00 88.32           H
ATOM   2824  NZ  LYS A 190       1.855   4.446  26.262  1.00 88.32           N
ATOM   2825 1HZ  LYS A 190       1.369   4.259  27.132  1.00 88.32           H
ATOM   2826 2HZ  LYS A 190       1.373   3.984  25.499  1.00 88.32           H
ATOM   2827 3HZ  LYS A 190       2.805   4.096  26.324  1.00 88.32           H
ATOM   2828  HN  LYS A 190       4.491   8.973  20.875  1.00 88.32           H
ATOM   2829  N   GLU A 191       5.646   9.645  24.646  1.00 86.64           N
ATOM   2830  CA  GLU A 191       6.890   9.469  25.376  1.00 86.64           C
ATOM   2831  C   GLU A 191       6.741   8.358  26.417  1.00 86.64           C
ATOM   2832  O   GLU A 191       5.797   8.363  27.205  1.00 86.64           O
ATOM   2833  HA  GLU A 191       7.627   9.179  24.627  1.00 86.64           H
ATOM   2834  CB  GLU A 191       7.331  10.779  26.031  1.00 86.64           C
ATOM   2835 1HB  GLU A 191       6.487  11.232  26.552  1.00 86.64           H
ATOM   2836 2HB  GLU A 191       8.188  10.596  26.679  1.00 86.64           H
ATOM   2837  CG  GLU A 191       7.793  11.790  24.980  1.00 86.64           C
ATOM   2838 1HG  GLU A 191       8.560  11.340  24.350  1.00 86.64           H
ATOM   2839 2HG  GLU A 191       6.959  12.051  24.329  1.00 86.64           H
ATOM   2840  CD  GLU A 191       8.346  13.055  25.640  1.00 86.64           C
ATOM   2841  OE1 GLU A 191       8.754  13.960  24.881  1.00 86.64           O
ATOM   2842  OE2 GLU A 191       8.348  13.087  26.890  1.00 86.64           O
ATOM   2843  HN  GLU A 191       4.974  10.236  25.092  1.00 86.64           H
ATOM   2844  N   GLU A 192       7.689   7.432  26.387  1.00 79.91           N
ATOM   2845  CA  GLU A 192       7.648   6.291  27.285  1.00 79.91           C
ATOM   2846  C   GLU A 192       9.053   5.971  27.801  1.00 79.91           C
ATOM   2847  O   GLU A 192       9.920   5.554  27.034  1.00 79.91           O
ATOM   2848  HA  GLU A 192       7.010   6.597  28.114  1.00 79.91           H
ATOM   2849  CB  GLU A 192       7.027   5.073  26.597  1.00 79.91           C
ATOM   2850 1HB  GLU A 192       6.003   5.301  26.301  1.00 79.91           H
ATOM   2851 2HB  GLU A 192       7.657   4.761  25.763  1.00 79.91           H
ATOM   2852  CG  GLU A 192       6.955   3.881  27.552  1.00 79.91           C
ATOM   2853 1HG  GLU A 192       7.769   3.189  27.338  1.00 79.91           H
ATOM   2854 2HG  GLU A 192       7.089   4.224  28.578  1.00 79.91           H
ATOM   2855  CD  GLU A 192       5.614   3.155  27.423  1.00 79.91           C
ATOM   2856  OE1 GLU A 192       5.381   2.243  28.245  1.00 79.91           O
ATOM   2857  OE2 GLU A 192       4.853   3.529  26.505  1.00 79.91           O
ATOM   2858  HN  GLU A 192       8.471   7.453  25.765  1.00 79.91           H
ATOM   2859  N   SER A 193       9.234   6.180  29.097  1.00 75.46           N
ATOM   2860  CA  SER A 193      10.479   5.808  29.748  1.00 75.46           C
ATOM   2861  C   SER A 193      11.660   6.472  29.037  1.00 75.46           C
ATOM   2862  O   SER A 193      12.736   5.886  28.934  1.00 75.46           O
ATOM   2863  HA  SER A 193      10.391   6.176  30.770  1.00 75.46           H
ATOM   2864  CB  SER A 193      10.657   4.288  29.767  1.00 75.46           C
ATOM   2865 1HB  SER A 193      10.817   3.929  28.750  1.00 75.46           H
ATOM   2866 2HB  SER A 193      11.551   4.035  30.338  1.00 75.46           H
ATOM   2867  OG  SER A 193       9.530   3.625  30.333  1.00 75.46           O
ATOM   2868  HG  SER A 193       8.863   3.413  29.618  1.00 75.46           H
ATOM   2869  HN  SER A 193       8.550   6.594  29.697  1.00 75.46           H
ATOM   2870  N   GLY A 194      11.418   7.687  28.566  1.00 77.20           N
ATOM   2871  CA  GLY A 194      12.469   8.467  27.935  1.00 77.20           C
ATOM   2872  C   GLY A 194      12.599   8.114  26.452  1.00 77.20           C
ATOM   2873  O   GLY A 194      13.479   8.628  25.763  1.00 77.20           O
ATOM   2874 1HA  GLY A 194      12.252   9.530  28.042  1.00 77.20           H
ATOM   2875 2HA  GLY A 194      13.417   8.283  28.441  1.00 77.20           H
ATOM   2876  HN  GLY A 194      10.526   8.136  28.609  1.00 77.20           H
ATOM   2877  N   ILE A 195      11.711   7.239  26.005  1.00 82.78           N
ATOM   2878  CA  ILE A 195      11.659   6.878  24.598  1.00 82.78           C
ATOM   2879  C   ILE A 195      10.451   7.554  23.947  1.00 82.78           C
ATOM   2880  O   ILE A 195       9.319   7.377  24.395  1.00 82.78           O
ATOM   2881  HA  ILE A 195      12.564   7.262  24.129  1.00 82.78           H
ATOM   2882  CB  ILE A 195      11.674   5.356  24.435  1.00 82.78           C
ATOM   2883  HB  ILE A 195      10.803   4.949  24.947  1.00 82.78           H
ATOM   2884  CG1 ILE A 195      12.913   4.746  25.095  1.00 82.78           C
ATOM   2885 1HG1 ILE A 195      13.812   5.123  24.606  1.00 82.78           H
ATOM   2886 2HG1 ILE A 195      12.963   5.057  26.138  1.00 82.78           H
ATOM   2887  CG2 ILE A 195      11.557   4.962  22.961  1.00 82.78           C
ATOM   2888 1HG2 ILE A 195      10.622   5.348  22.555  1.00 82.78           H
ATOM   2889 2HG2 ILE A 195      12.395   5.382  22.405  1.00 82.78           H
ATOM   2890 3HG2 ILE A 195      11.570   3.876  22.874  1.00 82.78           H
ATOM   2891  CD1 ILE A 195      12.882   3.219  25.012  1.00 82.78           C
ATOM   2892 1HD1 ILE A 195      11.994   2.845  25.522  1.00 82.78           H
ATOM   2893 2HD1 ILE A 195      12.856   2.912  23.966  1.00 82.78           H
ATOM   2894 3HD1 ILE A 195      13.773   2.811  25.488  1.00 82.78           H
ATOM   2895  HN  ILE A 195      11.037   6.781  26.584  1.00 82.78           H
ATOM   2896  N   ALA A 196      10.733   8.315  22.899  1.00 89.97           N
ATOM   2897  CA  ALA A 196       9.675   8.917  22.106  1.00 89.97           C
ATOM   2898  C   ALA A 196       9.196   7.912  21.056  1.00 89.97           C
ATOM   2899  O   ALA A 196       9.994   7.395  20.276  1.00 89.97           O
ATOM   2900  HA  ALA A 196       8.848   9.150  22.777  1.00 89.97           H
ATOM   2901  CB  ALA A 196      10.183  10.217  21.479  1.00 89.97           C
ATOM   2902 1HB  ALA A 196      10.483  10.907  22.268  1.00 89.97           H
ATOM   2903 2HB  ALA A 196      11.039  10.001  20.840  1.00 89.97           H
ATOM   2904 3HB  ALA A 196       9.389  10.668  20.884  1.00 89.97           H
ATOM   2905  HN  ALA A 196      11.661   8.521  22.592  1.00 89.97           H
ATOM   2906  N   ILE A 197       7.894   7.666  21.070  1.00 89.22           N
ATOM   2907  CA  ILE A 197       7.298   6.735  20.127  1.00 89.22           C
ATOM   2908  C   ILE A 197       6.194   7.447  19.343  1.00 89.22           C
ATOM   2909  O   ILE A 197       5.240   7.954  19.930  1.00 89.22           O
ATOM   2910  HA  ILE A 197       8.079   6.434  19.428  1.00 89.22           H
ATOM   2911  CB  ILE A 197       6.824   5.471  20.847  1.00 89.22           C
ATOM   2912  HB  ILE A 197       6.125   5.766  21.630  1.00 89.22           H
ATOM   2913  CG1 ILE A 197       7.993   4.759  21.531  1.00 89.22           C
ATOM   2914 1HG1 ILE A 197       8.692   4.395  20.778  1.00 89.22           H
ATOM   2915 2HG1 ILE A 197       8.538   5.465  22.158  1.00 89.22           H
ATOM   2916  CG2 ILE A 197       6.068   4.546  19.892  1.00 89.22           C
ATOM   2917 1HG2 ILE A 197       5.199   5.067  19.493  1.00 89.22           H
ATOM   2918 2HG2 ILE A 197       6.725   4.255  19.072  1.00 89.22           H
ATOM   2919 3HG2 ILE A 197       5.743   3.655  20.430  1.00 89.22           H
ATOM   2920  CD1 ILE A 197       7.499   3.588  22.383  1.00 89.22           C
ATOM   2921 1HD1 ILE A 197       6.819   3.958  23.150  1.00 89.22           H
ATOM   2922 2HD1 ILE A 197       6.976   2.872  21.748  1.00 89.22           H
ATOM   2923 3HD1 ILE A 197       8.350   3.099  22.857  1.00 89.22           H
ATOM   2924  HN  ILE A 197       7.251   8.088  21.710  1.00 89.22           H
ATOM   2925  N   CYS A 198       6.360   7.461  18.028  1.00 91.91           N
ATOM   2926  CA  CYS A 198       5.274   7.838  17.141  1.00 91.91           C
ATOM   2927  C   CYS A 198       4.236   6.713  17.146  1.00 91.91           C
ATOM   2928  O   CYS A 198       4.544   5.578  16.786  1.00 91.91           O
ATOM   2929  HA  CYS A 198       4.849   8.759  17.540  1.00 91.91           H
ATOM   2930  CB  CYS A 198       5.777   8.143  15.728  1.00 91.91           C
ATOM   2931 1HB  CYS A 198       6.353   9.068  15.730  1.00 91.91           H
ATOM   2932 2HB  CYS A 198       6.448   7.351  15.394  1.00 91.91           H
ATOM   2933  SG  CYS A 198       4.362   8.290  14.577  1.00 91.91           S
ATOM   2934  HN  CYS A 198       7.217   7.221  17.571  1.00 91.91           H
ATOM   2935  N   THR A 199       3.028   7.068  17.559  1.00 91.31           N
ATOM   2936  CA  THR A 199       1.944   6.103  17.615  1.00 91.31           C
ATOM   2937  C   THR A 199       0.608   6.784  17.312  1.00 91.31           C
ATOM   2938  O   THR A 199       0.550   8.002  17.151  1.00 91.31           O
ATOM   2939  HA  THR A 199       2.106   5.357  16.837  1.00 91.31           H
ATOM   2940  CB  THR A 199       1.983   5.427  18.987  1.00 91.31           C
ATOM   2941  HB  THR A 199       3.002   5.150  19.255  1.00 91.31           H
ATOM   2942  OG1 THR A 199       1.063   4.345  18.868  1.00 91.31           O
ATOM   2943  HG1 THR A 199       1.241   3.664  19.578  1.00 91.31           H
ATOM   2944  CG2 THR A 199       1.386   6.304  20.090  1.00 91.31           C
ATOM   2945 1HG2 THR A 199       0.345   6.525  19.854  1.00 91.31           H
ATOM   2946 2HG2 THR A 199       1.948   7.235  20.158  1.00 91.31           H
ATOM   2947 3HG2 THR A 199       1.439   5.777  21.042  1.00 91.31           H
ATOM   2948  HN  THR A 199       2.786   7.993  17.851  1.00 91.31           H
ATOM   2949  N   MET A 200      -0.434   5.968  17.242  1.00 92.76           N
ATOM   2950  CA  MET A 200      -1.791   6.477  17.343  1.00 92.76           C
ATOM   2951  C   MET A 200      -2.297   6.407  18.786  1.00 92.76           C
ATOM   2952  O   MET A 200      -2.252   5.349  19.412  1.00 92.76           O
ATOM   2953  HA  MET A 200      -1.740   7.516  17.019  1.00 92.76           H
ATOM   2954  CB  MET A 200      -2.713   5.656  16.439  1.00 92.76           C
ATOM   2955 1HB  MET A 200      -2.627   4.599  16.689  1.00 92.76           H
ATOM   2956 2HB  MET A 200      -3.750   5.942  16.615  1.00 92.76           H
ATOM   2957  CG  MET A 200      -2.363   5.867  14.964  1.00 92.76           C
ATOM   2958 1HG  MET A 200      -2.392   6.929  14.723  1.00 92.76           H
ATOM   2959 2HG  MET A 200      -1.347   5.523  14.770  1.00 92.76           H
ATOM   2960  SD  MET A 200      -3.515   4.977  13.931  1.00 92.76           S
ATOM   2961  CE  MET A 200      -3.266   3.319  14.544  1.00 92.76           C
ATOM   2962 1HE  MET A 200      -2.225   3.031  14.398  1.00 92.76           H
ATOM   2963 2HE  MET A 200      -3.506   3.285  15.607  1.00 92.76           H
ATOM   2964 3HE  MET A 200      -3.913   2.630  14.002  1.00 92.76           H
ATOM   2965  HN  MET A 200      -0.362   4.978  17.119  1.00 92.76           H
ATOM   2966  N   VAL A 201      -2.765   7.547  19.271  1.00 93.10           N
ATOM   2967  CA  VAL A 201      -3.431   7.594  20.561  1.00 93.10           C
ATOM   2968  C   VAL A 201      -4.908   7.937  20.356  1.00 93.10           C
ATOM   2969  O   VAL A 201      -5.236   8.876  19.632  1.00 93.10           O
ATOM   2970  HA  VAL A 201      -3.360   6.601  21.004  1.00 93.10           H
ATOM   2971  CB  VAL A 201      -2.712   8.578  21.486  1.00 93.10           C
ATOM   2972  HB  VAL A 201      -2.823   9.577  21.064  1.00 93.10           H
ATOM   2973  CG1 VAL A 201      -3.345   8.584  22.879  1.00 93.10           C
ATOM   2974 1HG1 VAL A 201      -4.391   8.878  22.802  1.00 93.10           H
ATOM   2975 2HG1 VAL A 201      -3.279   7.585  23.312  1.00 93.10           H
ATOM   2976 3HG1 VAL A 201      -2.814   9.291  23.516  1.00 93.10           H
ATOM   2977  CG2 VAL A 201      -1.217   8.264  21.564  1.00 93.10           C
ATOM   2978 1HG2 VAL A 201      -1.077   7.254  21.951  1.00 93.10           H
ATOM   2979 2HG2 VAL A 201      -0.778   8.335  20.569  1.00 93.10           H
ATOM   2980 3HG2 VAL A 201      -0.730   8.978  22.228  1.00 93.10           H
ATOM   2981  HN  VAL A 201      -2.696   8.426  18.799  1.00 93.10           H
ATOM   2982  N   TYR A 202      -5.760   7.158  21.007  1.00 92.40           N
ATOM   2983  CA  TYR A 202      -7.195   7.344  20.876  1.00 92.40           C
ATOM   2984  C   TYR A 202      -7.772   8.044  22.108  1.00 92.40           C
ATOM   2985  O   TYR A 202      -8.010   7.407  23.133  1.00 92.40           O
ATOM   2986  HA  TYR A 202      -7.375   7.964  19.997  1.00 92.40           H
ATOM   2987  CB  TYR A 202      -7.795   5.940  20.774  1.00 92.40           C
ATOM   2988 1HB  TYR A 202      -7.494   5.363  21.648  1.00 92.40           H
ATOM   2989 2HB  TYR A 202      -8.882   6.018  20.801  1.00 92.40           H
ATOM   2990  CG  TYR A 202      -7.384   5.178  19.512  1.00 92.40           C
ATOM   2991  CD1 TYR A 202      -8.028   5.424  18.317  1.00 92.40           C
ATOM   2992  HD1 TYR A 202      -8.830   6.161  18.271  1.00 92.40           H
ATOM   2993  CD2 TYR A 202      -6.369   4.245  19.570  1.00 92.40           C
ATOM   2994  HD2 TYR A 202      -5.860   4.051  20.514  1.00 92.40           H
ATOM   2995  CE1 TYR A 202      -7.641   4.707  17.130  1.00 92.40           C
ATOM   2996  HE1 TYR A 202      -8.142   4.891  16.179  1.00 92.40           H
ATOM   2997  CE2 TYR A 202      -5.982   3.528  18.383  1.00 92.40           C
ATOM   2998  HE2 TYR A 202      -5.182   2.788  18.414  1.00 92.40           H
ATOM   2999  CZ  TYR A 202      -6.637   3.794  17.221  1.00 92.40           C
ATOM   3000  OH  TYR A 202      -6.272   3.117  16.100  1.00 92.40           O
ATOM   3001  HH  TYR A 202      -5.750   2.301  16.348  1.00 92.40           H
ATOM   3002  HN  TYR A 202      -5.484   6.412  21.613  1.00 92.40           H
ATOM   3003  N   PRO A 203      -8.006   9.361  22.031  1.00 82.51           N
ATOM   3004  CA  PRO A 203      -8.670  10.074  23.125  1.00 82.51           C
ATOM   3005  C   PRO A 203     -10.131   9.681  23.267  1.00 82.51           C
ATOM   3006  O   PRO A 203     -10.882   9.707  22.292  1.00 82.51           O
ATOM   3007  HA  PRO A 203      -8.212   9.811  24.079  1.00 82.51           H
ATOM   3008  CB  PRO A 203      -8.512  11.548  22.746  1.00 82.51           C
ATOM   3009 1HB  PRO A 203      -9.361  12.142  23.083  1.00 82.51           H
ATOM   3010 2HB  PRO A 203      -7.620  11.985  23.194  1.00 82.51           H
ATOM   3011  CG  PRO A 203      -8.419  11.521  21.247  1.00 82.51           C
ATOM   3012 1HG  PRO A 203      -9.409  11.514  20.791  1.00 82.51           H
ATOM   3013 2HG  PRO A 203      -7.900  12.402  20.868  1.00 82.51           H
ATOM   3014  CD  PRO A 203      -7.664  10.266  20.919  1.00 82.51           C
ATOM   3015 1HD  PRO A 203      -7.969   9.853  19.957  1.00 82.51           H
ATOM   3016 2HD  PRO A 203      -6.591  10.446  20.863  1.00 82.51           H
ATOM   3017  N   SER A 204     -10.500   9.325  24.489  1.00 73.06           N
ATOM   3018  CA  SER A 204     -11.898   9.345  24.885  1.00 73.06           C
ATOM   3019  C   SER A 204     -12.149   8.297  25.970  1.00 73.06           C
ATOM   3020  O   SER A 204     -11.344   7.386  26.157  1.00 73.06           O
ATOM   3021  HA  SER A 204     -12.073  10.348  25.273  1.00 73.06           H
ATOM   3022  CB  SER A 204     -12.813   9.097  23.684  1.00 73.06           C
ATOM   3023 1HB  SER A 204     -13.850   9.062  24.020  1.00 73.06           H
ATOM   3024 2HB  SER A 204     -12.732   9.930  22.987  1.00 73.06           H
ATOM   3025  OG  SER A 204     -12.493   7.882  23.011  1.00 73.06           O
ATOM   3026  HG  SER A 204     -13.099   7.757  22.225  1.00 73.06           H
ATOM   3027  HN  SER A 204      -9.863   9.028  25.200  1.00 73.06           H
ATOM   3028  N   ASP A 205     -13.269   8.462  26.659  1.00 77.44           N
ATOM   3029  CA  ASP A 205     -13.739   7.440  27.579  1.00 77.44           C
ATOM   3030  C   ASP A 205     -14.064   6.166  26.797  1.00 77.44           C
ATOM   3031  O   ASP A 205     -14.096   5.076  27.366  1.00 77.44           O
ATOM   3032  HA  ASP A 205     -12.924   7.298  28.289  1.00 77.44           H
ATOM   3033  CB  ASP A 205     -15.012   7.890  28.299  1.00 77.44           C
ATOM   3034 1HB  ASP A 205     -15.792   8.103  27.568  1.00 77.44           H
ATOM   3035 2HB  ASP A 205     -15.380   7.084  28.933  1.00 77.44           H
ATOM   3036  CG  ASP A 205     -14.749   9.135  29.150  1.00 77.44           C
ATOM   3037  OD1 ASP A 205     -13.679   9.166  29.794  1.00 77.44           O
ATOM   3038  OD2 ASP A 205     -15.625  10.027  29.136  1.00 77.44           O
ATOM   3039  HN  ASP A 205     -13.851   9.273  26.595  1.00 77.44           H
ATOM   3040  N   GLU A 206     -14.296   6.345  25.505  1.00 87.71           N
ATOM   3041  CA  GLU A 206     -14.630   5.225  24.642  1.00 87.71           C
ATOM   3042  C   GLU A 206     -13.461   4.908  23.708  1.00 87.71           C
ATOM   3043  O   GLU A 206     -13.666   4.458  22.582  1.00 87.71           O
ATOM   3044  HA  GLU A 206     -14.805   4.384  25.314  1.00 87.71           H
ATOM   3045  CB  GLU A 206     -15.906   5.507  23.847  1.00 87.71           C
ATOM   3046 1HB  GLU A 206     -15.777   6.411  23.253  1.00 87.71           H
ATOM   3047 2HB  GLU A 206     -16.168   4.633  23.251  1.00 87.71           H
ATOM   3048  CG  GLU A 206     -17.090   5.760  24.783  1.00 87.71           C
ATOM   3049 1HG  GLU A 206     -16.916   5.264  25.738  1.00 87.71           H
ATOM   3050 2HG  GLU A 206     -17.174   6.827  24.988  1.00 87.71           H
ATOM   3051  CD  GLU A 206     -18.395   5.250  24.167  1.00 87.71           C
ATOM   3052  OE1 GLU A 206     -19.220   4.721  24.943  1.00 87.71           O
ATOM   3053  OE2 GLU A 206     -18.537   5.400  22.934  1.00 87.71           O
ATOM   3054  HN  GLU A 206     -14.259   7.234  25.049  1.00 87.71           H
ATOM   3055  N   SER A 207     -12.260   5.155  24.210  1.00 91.26           N
ATOM   3056  CA  SER A 207     -11.065   5.015  23.396  1.00 91.26           C
ATOM   3057  C   SER A 207     -11.001   3.608  22.797  1.00 91.26           C
ATOM   3058  O   SER A 207     -10.522   3.426  21.679  1.00 91.26           O
ATOM   3059  HA  SER A 207     -11.163   5.762  22.608  1.00 91.26           H
ATOM   3060  CB  SER A 207      -9.804   5.301  24.214  1.00 91.26           C
ATOM   3061 1HB  SER A 207      -8.923   5.045  23.624  1.00 91.26           H
ATOM   3062 2HB  SER A 207      -9.745   6.368  24.427  1.00 91.26           H
ATOM   3063  OG  SER A 207      -9.784   4.571  25.437  1.00 91.26           O
ATOM   3064  HG  SER A 207      -9.051   4.911  26.026  1.00 91.26           H
ATOM   3065  HN  SER A 207     -12.097   5.445  25.153  1.00 91.26           H
ATOM   3066  N   THR A 208     -11.491   2.649  23.568  1.00 91.70           N
ATOM   3067  CA  THR A 208     -11.473   1.261  23.139  1.00 91.70           C
ATOM   3068  C   THR A 208     -12.385   1.065  21.927  1.00 91.70           C
ATOM   3069  O   THR A 208     -12.026   0.363  20.983  1.00 91.70           O
ATOM   3070  HA  THR A 208     -10.460   1.013  22.821  1.00 91.70           H
ATOM   3071  CB  THR A 208     -11.859   0.390  24.337  1.00 91.70           C
ATOM   3072  HB  THR A 208     -11.834  -0.667  24.074  1.00 91.70           H
ATOM   3073  OG1 THR A 208     -13.131   0.895  24.737  1.00 91.70           O
ATOM   3074  HG1 THR A 208     -13.594   0.229  25.321  1.00 91.70           H
ATOM   3075  CG2 THR A 208     -10.963   0.635  25.552  1.00 91.70           C
ATOM   3076 1HG2 THR A 208     -11.040   1.679  25.857  1.00 91.70           H
ATOM   3077 2HG2 THR A 208      -9.929   0.408  25.292  1.00 91.70           H
ATOM   3078 3HG2 THR A 208     -11.280  -0.008  26.373  1.00 91.70           H
ATOM   3079  HN  THR A 208     -11.895   2.807  24.469  1.00 91.70           H
ATOM   3080  N   LYS A 209     -13.547   1.699  21.992  1.00 92.46           N
ATOM   3081  CA  LYS A 209     -14.506   1.617  20.903  1.00 92.46           C
ATOM   3082  C   LYS A 209     -13.903   2.253  19.649  1.00 92.46           C
ATOM   3083  O   LYS A 209     -14.021   1.706  18.554  1.00 92.46           O
ATOM   3084  HA  LYS A 209     -14.683   0.560  20.703  1.00 92.46           H
ATOM   3085  CB  LYS A 209     -15.844   2.229  21.321  1.00 92.46           C
ATOM   3086 1HB  LYS A 209     -15.682   3.233  21.714  1.00 92.46           H
ATOM   3087 2HB  LYS A 209     -16.491   2.329  20.449  1.00 92.46           H
ATOM   3088  CG  LYS A 209     -16.535   1.367  22.380  1.00 92.46           C
ATOM   3089 1HG  LYS A 209     -16.646   0.348  22.008  1.00 92.46           H
ATOM   3090 2HG  LYS A 209     -15.913   1.315  23.273  1.00 92.46           H
ATOM   3091  CD  LYS A 209     -17.908   1.937  22.740  1.00 92.46           C
ATOM   3092 1HD  LYS A 209     -17.809   2.986  23.019  1.00 92.46           H
ATOM   3093 2HD  LYS A 209     -18.562   1.899  21.868  1.00 92.46           H
ATOM   3094  CE  LYS A 209     -18.541   1.155  23.893  1.00 92.46           C
ATOM   3095 1HE  LYS A 209     -18.766   0.138  23.570  1.00 92.46           H
ATOM   3096 2HE  LYS A 209     -17.835   1.078  24.719  1.00 92.46           H
ATOM   3097  NZ  LYS A 209     -19.780   1.821  24.352  1.00 92.46           N
ATOM   3098 1HZ  LYS A 209     -20.244   1.236  25.039  1.00 92.46           H
ATOM   3099 2HZ  LYS A 209     -19.548   2.715  24.771  1.00 92.46           H
ATOM   3100 3HZ  LYS A 209     -20.398   1.969  23.562  1.00 92.46           H
ATOM   3101  HN  LYS A 209     -13.835   2.259  22.768  1.00 92.46           H
ATOM   3102  N   LEU A 210     -13.271   3.400  19.851  1.00 93.41           N
ATOM   3103  CA  LEU A 210     -12.722   4.158  18.740  1.00 93.41           C
ATOM   3104  C   LEU A 210     -11.646   3.325  18.042  1.00 93.41           C
ATOM   3105  O   LEU A 210     -11.633   3.222  16.816  1.00 93.41           O
ATOM   3106  HA  LEU A 210     -13.533   4.336  18.034  1.00 93.41           H
ATOM   3107  CB  LEU A 210     -12.229   5.525  19.216  1.00 93.41           C
ATOM   3108 1HB  LEU A 210     -13.033   6.006  19.773  1.00 93.41           H
ATOM   3109 2HB  LEU A 210     -11.406   5.370  19.915  1.00 93.41           H
ATOM   3110  CG  LEU A 210     -11.758   6.487  18.123  1.00 93.41           C
ATOM   3111  HG  LEU A 210     -10.953   6.005  17.568  1.00 93.41           H
ATOM   3112  CD1 LEU A 210     -12.882   6.778  17.128  1.00 93.41           C
ATOM   3113 1HD1 LEU A 210     -13.204   5.847  16.660  1.00 93.41           H
ATOM   3114 2HD1 LEU A 210     -13.724   7.231  17.652  1.00 93.41           H
ATOM   3115 3HD1 LEU A 210     -12.521   7.464  16.361  1.00 93.41           H
ATOM   3116  CD2 LEU A 210     -11.183   7.768  18.730  1.00 93.41           C
ATOM   3117 1HD2 LEU A 210     -11.950   8.264  19.325  1.00 93.41           H
ATOM   3118 2HD2 LEU A 210     -10.334   7.520  19.367  1.00 93.41           H
ATOM   3119 3HD2 LEU A 210     -10.856   8.434  17.931  1.00 93.41           H
ATOM   3120  HN  LEU A 210     -13.131   3.810  20.753  1.00 93.41           H
ATOM   3121  N   LYS A 211     -10.768   2.751  18.852  1.00 93.74           N
ATOM   3122  CA  LYS A 211      -9.706   1.909  18.329  1.00 93.74           C
ATOM   3123  C   LYS A 211     -10.317   0.785  17.491  1.00 93.74           C
ATOM   3124  O   LYS A 211      -9.893   0.546  16.361  1.00 93.74           O
ATOM   3125  HA  LYS A 211      -9.089   2.528  17.678  1.00 93.74           H
ATOM   3126  CB  LYS A 211      -8.809   1.411  19.464  1.00 93.74           C
ATOM   3127 1HB  LYS A 211      -8.313   2.258  19.940  1.00 93.74           H
ATOM   3128 2HB  LYS A 211      -9.417   0.928  20.229  1.00 93.74           H
ATOM   3129  CG  LYS A 211      -7.760   0.427  18.943  1.00 93.74           C
ATOM   3130 1HG  LYS A 211      -8.238  -0.518  18.686  1.00 93.74           H
ATOM   3131 2HG  LYS A 211      -7.313   0.817  18.028  1.00 93.74           H
ATOM   3132  CD  LYS A 211      -6.668   0.186  19.987  1.00 93.74           C
ATOM   3133 1HD  LYS A 211      -6.132   1.115  20.179  1.00 93.74           H
ATOM   3134 2HD  LYS A 211      -7.122  -0.122  20.929  1.00 93.74           H
ATOM   3135  CE  LYS A 211      -5.685  -0.888  19.514  1.00 93.74           C
ATOM   3136 1HE  LYS A 211      -6.159  -1.868  19.559  1.00 93.74           H
ATOM   3137 2HE  LYS A 211      -5.417  -0.710  18.472  1.00 93.74           H
ATOM   3138  NZ  LYS A 211      -4.466  -0.880  20.354  1.00 93.74           N
ATOM   3139 1HZ  LYS A 211      -4.106  -1.825  20.434  1.00 93.74           H
ATOM   3140 2HZ  LYS A 211      -3.765  -0.286  19.926  1.00 93.74           H
ATOM   3141 3HZ  LYS A 211      -4.693  -0.525  21.276  1.00 93.74           H
ATOM   3142  HN  LYS A 211     -10.776   2.853  19.847  1.00 93.74           H
ATOM   3143  N   SER A 212     -11.306   0.124  18.076  1.00 93.33           N
ATOM   3144  CA  SER A 212     -11.918  -1.028  17.436  1.00 93.33           C
ATOM   3145  C   SER A 212     -12.532  -0.618  16.096  1.00 93.33           C
ATOM   3146  O   SER A 212     -12.409  -1.338  15.107  1.00 93.33           O
ATOM   3147  HA  SER A 212     -11.105  -1.739  17.283  1.00 93.33           H
ATOM   3148  CB  SER A 212     -12.982  -1.658  18.337  1.00 93.33           C
ATOM   3149 1HB  SER A 212     -13.750  -0.918  18.563  1.00 93.33           H
ATOM   3150 2HB  SER A 212     -13.472  -2.473  17.805  1.00 93.33           H
ATOM   3151  OG  SER A 212     -12.427  -2.152  19.554  1.00 93.33           O
ATOM   3152  HG  SER A 212     -12.405  -1.424  20.239  1.00 93.33           H
ATOM   3153  HN  SER A 212     -11.687   0.363  18.969  1.00 93.33           H
ATOM   3154  N   ALA A 213     -13.180   0.537  16.108  1.00 93.52           N
ATOM   3155  CA  ALA A 213     -13.854   1.029  14.918  1.00 93.52           C
ATOM   3156  C   ALA A 213     -12.815   1.328  13.836  1.00 93.52           C
ATOM   3157  O   ALA A 213     -12.990   0.946  12.680  1.00 93.52           O
ATOM   3158  HA  ALA A 213     -14.519   0.242  14.564  1.00 93.52           H
ATOM   3159  CB  ALA A 213     -14.691   2.258  15.277  1.00 93.52           C
ATOM   3160 1HB  ALA A 213     -15.433   1.985  16.028  1.00 93.52           H
ATOM   3161 2HB  ALA A 213     -14.041   3.037  15.675  1.00 93.52           H
ATOM   3162 3HB  ALA A 213     -15.197   2.627  14.384  1.00 93.52           H
ATOM   3163  HN  ALA A 213     -13.249   1.132  16.909  1.00 93.52           H
ATOM   3164  N   VAL A 214     -11.755   2.009  14.249  1.00 93.25           N
ATOM   3165  CA  VAL A 214     -10.719   2.419  13.316  1.00 93.25           C
ATOM   3166  C   VAL A 214     -10.047   1.177  12.728  1.00 93.25           C
ATOM   3167  O   VAL A 214      -9.732   1.141  11.540  1.00 93.25           O
ATOM   3168  HA  VAL A 214     -11.202   2.971  12.510  1.00 93.25           H
ATOM   3169  CB  VAL A 214      -9.733   3.360  14.011  1.00 93.25           C
ATOM   3170  HB  VAL A 214      -9.438   2.900  14.954  1.00 93.25           H
ATOM   3171  CG1 VAL A 214      -8.471   3.552  13.167  1.00 93.25           C
ATOM   3172 1HG1 VAL A 214      -7.986   2.587  13.014  1.00 93.25           H
ATOM   3173 2HG1 VAL A 214      -8.741   3.979  12.201  1.00 93.25           H
ATOM   3174 3HG1 VAL A 214      -7.787   4.225  13.684  1.00 93.25           H
ATOM   3175  CG2 VAL A 214     -10.389   4.705  14.329  1.00 93.25           C
ATOM   3176 1HG2 VAL A 214     -10.726   5.173  13.404  1.00 93.25           H
ATOM   3177 2HG2 VAL A 214     -11.243   4.545  14.988  1.00 93.25           H
ATOM   3178 3HG2 VAL A 214      -9.666   5.354  14.822  1.00 93.25           H
ATOM   3179  HN  VAL A 214     -11.600   2.278  15.199  1.00 93.25           H
ATOM   3180  N   LEU A 215      -9.848   0.188  13.587  1.00 93.18           N
ATOM   3181  CA  LEU A 215      -9.211  -1.050  13.169  1.00 93.18           C
ATOM   3182  C   LEU A 215     -10.116  -1.772  12.169  1.00 93.18           C
ATOM   3183  O   LEU A 215      -9.644  -2.277  11.152  1.00 93.18           O
ATOM   3184  HA  LEU A 215      -8.282  -0.785  12.665  1.00 93.18           H
ATOM   3185  CB  LEU A 215      -8.840  -1.898  14.387  1.00 93.18           C
ATOM   3186 1HB  LEU A 215      -9.653  -1.837  15.110  1.00 93.18           H
ATOM   3187 2HB  LEU A 215      -8.771  -2.939  14.072  1.00 93.18           H
ATOM   3188  CG  LEU A 215      -7.537  -1.522  15.095  1.00 93.18           C
ATOM   3189  HG  LEU A 215      -7.556  -0.451  15.299  1.00 93.18           H
ATOM   3190  CD1 LEU A 215      -7.417  -2.237  16.442  1.00 93.18           C
ATOM   3191 1HD1 LEU A 215      -8.255  -1.955  17.079  1.00 93.18           H
ATOM   3192 2HD1 LEU A 215      -7.430  -3.316  16.282  1.00 93.18           H
ATOM   3193 3HD1 LEU A 215      -6.482  -1.952  16.923  1.00 93.18           H
ATOM   3194  CD2 LEU A 215      -6.328  -1.787  14.195  1.00 93.18           C
ATOM   3195 1HD2 LEU A 215      -6.292  -2.846  13.938  1.00 93.18           H
ATOM   3196 2HD2 LEU A 215      -6.415  -1.194  13.285  1.00 93.18           H
ATOM   3197 3HD2 LEU A 215      -5.415  -1.511  14.723  1.00 93.18           H
ATOM   3198  HN  LEU A 215     -10.114   0.222  14.551  1.00 93.18           H
ATOM   3199  N   THR A 216     -11.401  -1.797  12.494  1.00 93.43           N
ATOM   3200  CA  THR A 216     -12.376  -2.453  11.638  1.00 93.43           C
ATOM   3201  C   THR A 216     -12.349  -1.843  10.235  1.00 93.43           C
ATOM   3202  O   THR A 216     -12.375  -2.566   9.240  1.00 93.43           O
ATOM   3203  HA  THR A 216     -12.095  -3.501  11.537  1.00 93.43           H
ATOM   3204  CB  THR A 216     -13.743  -2.354  12.318  1.00 93.43           C
ATOM   3205  HB  THR A 216     -14.049  -1.313  12.427  1.00 93.43           H
ATOM   3206  OG1 THR A 216     -13.580  -3.078  13.534  1.00 93.43           O
ATOM   3207  HG1 THR A 216     -13.413  -2.445  14.290  1.00 93.43           H
ATOM   3208  CG2 THR A 216     -14.828  -3.127  11.566  1.00 93.43           C
ATOM   3209 1HG2 THR A 216     -14.554  -4.181  11.515  1.00 93.43           H
ATOM   3210 2HG2 THR A 216     -14.925  -2.728  10.556  1.00 93.43           H
ATOM   3211 3HG2 THR A 216     -15.778  -3.024  12.090  1.00 93.43           H
ATOM   3212  HN  THR A 216     -11.777  -1.382  13.322  1.00 93.43           H
ATOM   3213  N   LEU A 217     -12.297  -0.520  10.200  1.00 91.80           N
ATOM   3214  CA  LEU A 217     -12.261   0.195   8.936  1.00 91.80           C
ATOM   3215  C   LEU A 217     -11.020  -0.233   8.149  1.00 91.80           C
ATOM   3216  O   LEU A 217     -11.085  -0.425   6.936  1.00 91.80           O
ATOM   3217  HA  LEU A 217     -13.146  -0.097   8.370  1.00 91.80           H
ATOM   3218  CB  LEU A 217     -12.351   1.704   9.170  1.00 91.80           C
ATOM   3219 1HB  LEU A 217     -13.255   1.909   9.743  1.00 91.80           H
ATOM   3220 2HB  LEU A 217     -11.506   2.007   9.788  1.00 91.80           H
ATOM   3221  CG  LEU A 217     -12.367   2.578   7.914  1.00 91.80           C
ATOM   3222  HG  LEU A 217     -11.495   2.326   7.311  1.00 91.80           H
ATOM   3223  CD1 LEU A 217     -13.604   2.290   7.061  1.00 91.80           C
ATOM   3224 1HD1 LEU A 217     -13.601   1.243   6.759  1.00 91.80           H
ATOM   3225 2HD1 LEU A 217     -14.503   2.497   7.643  1.00 91.80           H
ATOM   3226 3HD1 LEU A 217     -13.591   2.924   6.175  1.00 91.80           H
ATOM   3227  CD2 LEU A 217     -12.253   4.060   8.276  1.00 91.80           C
ATOM   3228 1HD2 LEU A 217     -13.092   4.345   8.911  1.00 91.80           H
ATOM   3229 2HD2 LEU A 217     -11.319   4.233   8.810  1.00 91.80           H
ATOM   3230 3HD2 LEU A 217     -12.267   4.659   7.365  1.00 91.80           H
ATOM   3231  HN  LEU A 217     -12.281   0.061  11.014  1.00 91.80           H
ATOM   3232  N   LYS A 218      -9.918  -0.369   8.872  1.00 89.72           N
ATOM   3233  CA  LYS A 218      -8.655  -0.731   8.252  1.00 89.72           C
ATOM   3234  C   LYS A 218      -8.779  -2.124   7.630  1.00 89.72           C
ATOM   3235  O   LYS A 218      -8.230  -2.380   6.559  1.00 89.72           O
ATOM   3236  HA  LYS A 218      -8.465  -0.013   7.455  1.00 89.72           H
ATOM   3237  CB  LYS A 218      -7.509  -0.607   9.257  1.00 89.72           C
ATOM   3238 1HB  LYS A 218      -7.782  -1.101  10.189  1.00 89.72           H
ATOM   3239 2HB  LYS A 218      -6.626  -1.117   8.873  1.00 89.72           H
ATOM   3240  CG  LYS A 218      -7.177   0.862   9.530  1.00 89.72           C
ATOM   3241 1HG  LYS A 218      -6.842   1.340   8.610  1.00 89.72           H
ATOM   3242 2HG  LYS A 218      -8.075   1.387   9.854  1.00 89.72           H
ATOM   3243  CD  LYS A 218      -6.091   0.988  10.601  1.00 89.72           C
ATOM   3244 1HD  LYS A 218      -6.309   0.310  11.427  1.00 89.72           H
ATOM   3245 2HD  LYS A 218      -5.129   0.686  10.187  1.00 89.72           H
ATOM   3246  CE  LYS A 218      -6.000   2.423  11.123  1.00 89.72           C
ATOM   3247 1HE  LYS A 218      -6.360   3.117  10.363  1.00 89.72           H
ATOM   3248 2HE  LYS A 218      -6.645   2.542  11.993  1.00 89.72           H
ATOM   3249  NZ  LYS A 218      -4.604   2.756  11.484  1.00 89.72           N
ATOM   3250 1HZ  LYS A 218      -4.598   3.547  12.119  1.00 89.72           H
ATOM   3251 2HZ  LYS A 218      -4.172   1.957  11.936  1.00 89.72           H
ATOM   3252 3HZ  LYS A 218      -4.085   2.992  10.646  1.00 89.72           H
ATOM   3253  HN  LYS A 218      -9.879  -0.236   9.863  1.00 89.72           H
ATOM   3254  N   VAL A 219      -9.504  -2.986   8.327  1.00 90.47           N
ATOM   3255  CA  VAL A 219      -9.665  -4.360   7.882  1.00 90.47           C
ATOM   3256  C   VAL A 219     -10.548  -4.386   6.633  1.00 90.47           C
ATOM   3257  O   VAL A 219     -10.248  -5.092   5.671  1.00 90.47           O
ATOM   3258  HA  VAL A 219      -8.677  -4.740   7.621  1.00 90.47           H
ATOM   3259  CB  VAL A 219     -10.216  -5.218   9.022  1.00 90.47           C
ATOM   3260  HB  VAL A 219     -11.103  -4.722   9.416  1.00 90.47           H
ATOM   3261  CG1 VAL A 219     -10.637  -6.599   8.515  1.00 90.47           C
ATOM   3262 1HG1 VAL A 219     -11.411  -6.487   7.756  1.00 90.47           H
ATOM   3263 2HG1 VAL A 219      -9.774  -7.105   8.083  1.00 90.47           H
ATOM   3264 3HG1 VAL A 219     -11.025  -7.188   9.346  1.00 90.47           H
ATOM   3265  CG2 VAL A 219      -9.200  -5.337  10.160  1.00 90.47           C
ATOM   3266 1HG2 VAL A 219      -8.287  -5.800   9.784  1.00 90.47           H
ATOM   3267 2HG2 VAL A 219      -8.971  -4.345  10.548  1.00 90.47           H
ATOM   3268 3HG2 VAL A 219      -9.618  -5.952  10.957  1.00 90.47           H
ATOM   3269  HN  VAL A 219      -9.974  -2.760   9.180  1.00 90.47           H
ATOM   3270  N   ILE A 220     -11.620  -3.609   6.688  1.00 90.14           N
ATOM   3271  CA  ILE A 220     -12.567  -3.562   5.587  1.00 90.14           C
ATOM   3272  C   ILE A 220     -11.850  -3.083   4.323  1.00 90.14           C
ATOM   3273  O   ILE A 220     -11.948  -3.715   3.273  1.00 90.14           O
ATOM   3274  HA  ILE A 220     -12.923  -4.578   5.418  1.00 90.14           H
ATOM   3275  CB  ILE A 220     -13.783  -2.713   5.964  1.00 90.14           C
ATOM   3276  HB  ILE A 220     -13.427  -1.782   6.405  1.00 90.14           H
ATOM   3277  CG1 ILE A 220     -14.637  -3.416   7.021  1.00 90.14           C
ATOM   3278 1HG1 ILE A 220     -15.121  -4.289   6.581  1.00 90.14           H
ATOM   3279 2HG1 ILE A 220     -13.999  -3.778   7.827  1.00 90.14           H
ATOM   3280  CG2 ILE A 220     -14.598  -2.341   4.723  1.00 90.14           C
ATOM   3281 1HG2 ILE A 220     -13.973  -1.771   4.035  1.00 90.14           H
ATOM   3282 2HG2 ILE A 220     -14.945  -3.250   4.231  1.00 90.14           H
ATOM   3283 3HG2 ILE A 220     -15.456  -1.738   5.019  1.00 90.14           H
ATOM   3284  CD1 ILE A 220     -15.698  -2.470   7.587  1.00 90.14           C
ATOM   3285 1HD1 ILE A 220     -15.209  -1.611   8.048  1.00 90.14           H
ATOM   3286 2HD1 ILE A 220     -16.348  -2.130   6.782  1.00 90.14           H
ATOM   3287 3HD1 ILE A 220     -16.290  -2.996   8.336  1.00 90.14           H
ATOM   3288  HN  ILE A 220     -11.844  -3.021   7.465  1.00 90.14           H
ATOM   3289  N   LEU A 221     -11.145  -1.970   4.467  1.00 86.98           N
ATOM   3290  CA  LEU A 221     -10.512  -1.333   3.325  1.00 86.98           C
ATOM   3291  C   LEU A 221      -9.222  -2.079   2.980  1.00 86.98           C
ATOM   3292  O   LEU A 221      -8.767  -2.046   1.838  1.00 86.98           O
ATOM   3293  HA  LEU A 221     -11.197  -1.419   2.481  1.00 86.98           H
ATOM   3294  CB  LEU A 221     -10.307   0.160   3.590  1.00 86.98           C
ATOM   3295 1HB  LEU A 221      -9.623   0.269   4.432  1.00 86.98           H
ATOM   3296 2HB  LEU A 221      -9.816   0.599   2.722  1.00 86.98           H
ATOM   3297  CG  LEU A 221     -11.571   0.968   3.889  1.00 86.98           C
ATOM   3298  HG  LEU A 221     -12.114   0.469   4.691  1.00 86.98           H
ATOM   3299  CD1 LEU A 221     -11.220   2.372   4.386  1.00 86.98           C
ATOM   3300 1HD1 LEU A 221     -10.629   2.297   5.299  1.00 86.98           H
ATOM   3301 2HD1 LEU A 221     -10.643   2.894   3.622  1.00 86.98           H
ATOM   3302 3HD1 LEU A 221     -12.136   2.925   4.590  1.00 86.98           H
ATOM   3303  CD2 LEU A 221     -12.498   1.006   2.672  1.00 86.98           C
ATOM   3304 1HD2 LEU A 221     -11.977   1.469   1.833  1.00 86.98           H
ATOM   3305 2HD2 LEU A 221     -12.788  -0.010   2.404  1.00 86.98           H
ATOM   3306 3HD2 LEU A 221     -13.388   1.587   2.912  1.00 86.98           H
ATOM   3307  HN  LEU A 221     -11.005  -1.506   5.342  1.00 86.98           H
ATOM   3308  N   GLY A 222      -8.668  -2.736   3.990  1.00 81.87           N
ATOM   3309  CA  GLY A 222      -7.343  -3.318   3.866  1.00 81.87           C
ATOM   3310  C   GLY A 222      -7.412  -4.713   3.243  1.00 81.87           C
ATOM   3311  O   GLY A 222      -6.536  -5.095   2.468  1.00 81.87           O
ATOM   3312 1HA  GLY A 222      -6.714  -2.672   3.253  1.00 81.87           H
ATOM   3313 2HA  GLY A 222      -6.875  -3.377   4.849  1.00 81.87           H
ATOM   3314  HN  GLY A 222      -9.109  -2.873   4.877  1.00 81.87           H
ATOM   3315  N   PHE A 223      -8.462  -5.436   3.604  1.00 80.92           N
ATOM   3316  CA  PHE A 223      -8.540  -6.852   3.286  1.00 80.92           C
ATOM   3317  C   PHE A 223      -9.652  -7.125   2.271  1.00 80.92           C
ATOM   3318  O   PHE A 223      -9.392  -7.638   1.184  1.00 80.92           O
ATOM   3319  HA  PHE A 223      -7.580  -7.141   2.858  1.00 80.92           H
ATOM   3320  CB  PHE A 223      -8.864  -7.586   4.589  1.00 80.92           C
ATOM   3321 1HB  PHE A 223      -8.193  -7.230   5.371  1.00 80.92           H
ATOM   3322 2HB  PHE A 223      -9.877  -7.327   4.898  1.00 80.92           H
ATOM   3323  CG  PHE A 223      -8.748  -9.108   4.492  1.00 80.92           C
ATOM   3324  CD1 PHE A 223      -9.869  -9.868   4.359  1.00 80.92           C
ATOM   3325  HD1 PHE A 223     -10.849  -9.392   4.322  1.00 80.92           H
ATOM   3326  CD2 PHE A 223      -7.526  -9.702   4.538  1.00 80.92           C
ATOM   3327  HD2 PHE A 223      -6.628  -9.093   4.644  1.00 80.92           H
ATOM   3328  CE1 PHE A 223      -9.761 -11.281   4.268  1.00 80.92           C
ATOM   3329  HE1 PHE A 223     -10.659 -11.890   4.162  1.00 80.92           H
ATOM   3330  CE2 PHE A 223      -7.419 -11.115   4.447  1.00 80.92           C
ATOM   3331  HE2 PHE A 223      -6.439 -11.590   4.484  1.00 80.92           H
ATOM   3332  CZ  PHE A 223      -8.539 -11.874   4.314  1.00 80.92           C
ATOM   3333  HZ  PHE A 223      -8.456 -12.959   4.245  1.00 80.92           H
ATOM   3334  HN  PHE A 223      -9.247  -5.071   4.104  1.00 80.92           H
ATOM   3335  N   PHE A 224     -10.867  -6.771   2.663  1.00 84.01           N
ATOM   3336  CA  PHE A 224     -12.045  -7.204   1.931  1.00 84.01           C
ATOM   3337  C   PHE A 224     -12.156  -6.475   0.590  1.00 84.01           C
ATOM   3338  O   PHE A 224     -12.503  -7.080  -0.423  1.00 84.01           O
ATOM   3339  HA  PHE A 224     -11.940  -8.274   1.753  1.00 84.01           H
ATOM   3340  CB  PHE A 224     -13.261  -6.852   2.791  1.00 84.01           C
ATOM   3341 1HB  PHE A 224     -13.163  -5.823   3.137  1.00 84.01           H
ATOM   3342 2HB  PHE A 224     -14.156  -6.896   2.171  1.00 84.01           H
ATOM   3343  CG  PHE A 224     -13.451  -7.767   4.002  1.00 84.01           C
ATOM   3344  CD1 PHE A 224     -14.001  -9.000   3.843  1.00 84.01           C
ATOM   3345  HD1 PHE A 224     -14.307  -9.337   2.853  1.00 84.01           H
ATOM   3346  CD2 PHE A 224     -13.070  -7.347   5.238  1.00 84.01           C
ATOM   3347  HD2 PHE A 224     -12.629  -6.358   5.366  1.00 84.01           H
ATOM   3348  CE1 PHE A 224     -14.178  -9.849   4.968  1.00 84.01           C
ATOM   3349  HE1 PHE A 224     -14.619 -10.838   4.841  1.00 84.01           H
ATOM   3350  CE2 PHE A 224     -13.247  -8.196   6.363  1.00 84.01           C
ATOM   3351  HE2 PHE A 224     -12.941  -7.859   7.354  1.00 84.01           H
ATOM   3352  CZ  PHE A 224     -13.797  -9.429   6.204  1.00 84.01           C
ATOM   3353  HZ  PHE A 224     -13.932 -10.081   7.067  1.00 84.01           H
ATOM   3354  HN  PHE A 224     -11.053  -6.200   3.463  1.00 84.01           H
ATOM   3355  N   LEU A 225     -11.855  -5.185   0.628  1.00 80.75           N
ATOM   3356  CA  LEU A 225     -11.957  -4.358  -0.563  1.00 80.75           C
ATOM   3357  C   LEU A 225     -11.039  -4.921  -1.650  1.00 80.75           C
ATOM   3358  O   LEU A 225     -11.484  -5.192  -2.764  1.00 80.75           O
ATOM   3359  HA  LEU A 225     -12.986  -4.418  -0.915  1.00 80.75           H
ATOM   3360  CB  LEU A 225     -11.679  -2.892  -0.222  1.00 80.75           C
ATOM   3361 1HB  LEU A 225     -12.451  -2.547   0.466  1.00 80.75           H
ATOM   3362 2HB  LEU A 225     -10.730  -2.837   0.310  1.00 80.75           H
ATOM   3363  CG  LEU A 225     -11.624  -1.927  -1.408  1.00 80.75           C
ATOM   3364  HG  LEU A 225     -10.960  -2.350  -2.162  1.00 80.75           H
ATOM   3365  CD1 LEU A 225     -13.002  -1.774  -2.055  1.00 80.75           C
ATOM   3366 1HD1 LEU A 225     -13.346  -2.745  -2.411  1.00 80.75           H
ATOM   3367 2HD1 LEU A 225     -13.707  -1.385  -1.320  1.00 80.75           H
ATOM   3368 3HD1 LEU A 225     -12.934  -1.082  -2.895  1.00 80.75           H
ATOM   3369  CD2 LEU A 225     -11.034  -0.579  -0.990  1.00 80.75           C
ATOM   3370 1HD2 LEU A 225     -11.653  -0.137  -0.209  1.00 80.75           H
ATOM   3371 2HD2 LEU A 225     -10.022  -0.726  -0.612  1.00 80.75           H
ATOM   3372 3HD2 LEU A 225     -11.006   0.088  -1.852  1.00 80.75           H
ATOM   3373  HN  LEU A 225     -11.548  -4.706   1.450  1.00 80.75           H
ATOM   3374  N   PRO A 226      -9.746  -5.106  -1.348  1.00 79.35           N
ATOM   3375  CA  PRO A 226      -8.824  -5.708  -2.314  1.00 79.35           C
ATOM   3376  C   PRO A 226      -9.334  -7.037  -2.847  1.00 79.35           C
ATOM   3377  O   PRO A 226      -9.212  -7.321  -4.037  1.00 79.35           O
ATOM   3378  HA  PRO A 226      -8.730  -5.067  -3.191  1.00 79.35           H
ATOM   3379  CB  PRO A 226      -7.526  -5.874  -1.521  1.00 79.35           C
ATOM   3380 1HB  PRO A 226      -7.466  -6.856  -1.051  1.00 79.35           H
ATOM   3381 2HB  PRO A 226      -6.650  -5.775  -2.161  1.00 79.35           H
ATOM   3382  CG  PRO A 226      -7.599  -4.758  -0.487  1.00 79.35           C
ATOM   3383 1HG  PRO A 226      -6.942  -4.949   0.362  1.00 79.35           H
ATOM   3384 2HG  PRO A 226      -7.289  -3.799  -0.904  1.00 79.35           H
ATOM   3385  CD  PRO A 226      -9.065  -4.760  -0.087  1.00 79.35           C
ATOM   3386 1HD  PRO A 226      -9.271  -5.493   0.693  1.00 79.35           H
ATOM   3387 2HD  PRO A 226      -9.381  -3.791   0.299  1.00 79.35           H
ATOM   3388  N   PHE A 227      -9.899  -7.824  -1.942  1.00 81.68           N
ATOM   3389  CA  PHE A 227     -10.357  -9.157  -2.291  1.00 81.68           C
ATOM   3390  C   PHE A 227     -11.489  -9.097  -3.318  1.00 81.68           C
ATOM   3391  O   PHE A 227     -11.482  -9.838  -4.300  1.00 81.68           O
ATOM   3392  HA  PHE A 227      -9.508  -9.689  -2.720  1.00 81.68           H
ATOM   3393  CB  PHE A 227     -10.884  -9.800  -1.006  1.00 81.68           C
ATOM   3394 1HB  PHE A 227     -10.125  -9.709  -0.229  1.00 81.68           H
ATOM   3395 2HB  PHE A 227     -11.757  -9.245  -0.666  1.00 81.68           H
ATOM   3396  CG  PHE A 227     -11.262 -11.275  -1.158  1.00 81.68           C
ATOM   3397  CD1 PHE A 227     -12.565 -11.628  -1.327  1.00 81.68           C
ATOM   3398  HD1 PHE A 227     -13.338 -10.861  -1.354  1.00 81.68           H
ATOM   3399  CD2 PHE A 227     -10.297 -12.232  -1.124  1.00 81.68           C
ATOM   3400  HD2 PHE A 227      -9.253 -11.948  -0.988  1.00 81.68           H
ATOM   3401  CE1 PHE A 227     -12.916 -12.997  -1.468  1.00 81.68           C
ATOM   3402  HE1 PHE A 227     -13.960 -13.280  -1.603  1.00 81.68           H
ATOM   3403  CE2 PHE A 227     -10.648 -13.600  -1.265  1.00 81.68           C
ATOM   3404  HE2 PHE A 227      -9.874 -14.368  -1.237  1.00 81.68           H
ATOM   3405  CZ  PHE A 227     -11.950 -13.954  -1.434  1.00 81.68           C
ATOM   3406  HZ  PHE A 227     -12.220 -15.005  -1.542  1.00 81.68           H
ATOM   3407  HN  PHE A 227     -10.044  -7.563  -0.987  1.00 81.68           H
ATOM   3408  N   VAL A 228     -12.436  -8.207  -3.057  1.00 82.54           N
ATOM   3409  CA  VAL A 228     -13.554  -8.015  -3.964  1.00 82.54           C
ATOM   3410  C   VAL A 228     -13.027  -7.553  -5.325  1.00 82.54           C
ATOM   3411  O   VAL A 228     -13.482  -8.028  -6.364  1.00 82.54           O
ATOM   3412  HA  VAL A 228     -14.047  -8.979  -4.088  1.00 82.54           H
ATOM   3413  CB  VAL A 228     -14.563  -7.041  -3.352  1.00 82.54           C
ATOM   3414  HB  VAL A 228     -14.028  -6.132  -3.078  1.00 82.54           H
ATOM   3415  CG1 VAL A 228     -15.644  -6.663  -4.367  1.00 82.54           C
ATOM   3416 1HG1 VAL A 228     -15.180  -6.188  -5.231  1.00 82.54           H
ATOM   3417 2HG1 VAL A 228     -16.173  -7.561  -4.686  1.00 82.54           H
ATOM   3418 3HG1 VAL A 228     -16.348  -5.970  -3.906  1.00 82.54           H
ATOM   3419  CG2 VAL A 228     -15.184  -7.623  -2.081  1.00 82.54           C
ATOM   3420 1HG2 VAL A 228     -15.698  -8.554  -2.320  1.00 82.54           H
ATOM   3421 2HG2 VAL A 228     -14.400  -7.818  -1.350  1.00 82.54           H
ATOM   3422 3HG2 VAL A 228     -15.898  -6.911  -1.666  1.00 82.54           H
ATOM   3423  HN  VAL A 228     -12.446  -7.625  -2.244  1.00 82.54           H
ATOM   3424  N   VAL A 229     -12.076  -6.633  -5.274  1.00 77.25           N
ATOM   3425  CA  VAL A 229     -11.485  -6.100  -6.489  1.00 77.25           C
ATOM   3426  C   VAL A 229     -10.841  -7.240  -7.281  1.00 77.25           C
ATOM   3427  O   VAL A 229     -11.046  -7.355  -8.488  1.00 77.25           O
ATOM   3428  HA  VAL A 229     -12.289  -5.670  -7.086  1.00 77.25           H
ATOM   3429  CB  VAL A 229     -10.500  -4.981  -6.145  1.00 77.25           C
ATOM   3430  HB  VAL A 229      -9.859  -5.335  -5.338  1.00 77.25           H
ATOM   3431  CG1 VAL A 229      -9.607  -4.648  -7.343  1.00 77.25           C
ATOM   3432 1HG1 VAL A 229      -9.042  -5.535  -7.632  1.00 77.25           H
ATOM   3433 2HG1 VAL A 229     -10.227  -4.324  -8.179  1.00 77.25           H
ATOM   3434 3HG1 VAL A 229      -8.917  -3.850  -7.071  1.00 77.25           H
ATOM   3435  CG2 VAL A 229     -11.237  -3.735  -5.648  1.00 77.25           C
ATOM   3436 1HG2 VAL A 229     -11.913  -3.379  -6.425  1.00 77.25           H
ATOM   3437 2HG2 VAL A 229     -11.809  -3.984  -4.755  1.00 77.25           H
ATOM   3438 3HG2 VAL A 229     -10.513  -2.956  -5.411  1.00 77.25           H
ATOM   3439  HN  VAL A 229     -11.710  -6.253  -4.424  1.00 77.25           H
ATOM   3440  N   MET A 230     -10.076  -8.054  -6.569  1.00 80.56           N
ATOM   3441  CA  MET A 230      -9.385  -9.170  -7.193  1.00 80.56           C
ATOM   3442  C   MET A 230     -10.362 -10.054  -7.971  1.00 80.56           C
ATOM   3443  O   MET A 230     -10.141 -10.346  -9.145  1.00 80.56           O
ATOM   3444  HA  MET A 230      -8.665  -8.722  -7.878  1.00 80.56           H
ATOM   3445  CB  MET A 230      -8.686 -10.004  -6.118  1.00 80.56           C
ATOM   3446 1HB  MET A 230      -9.372 -10.185  -5.290  1.00 80.56           H
ATOM   3447 2HB  MET A 230      -8.416 -10.978  -6.527  1.00 80.56           H
ATOM   3448  CG  MET A 230      -7.432  -9.295  -5.603  1.00 80.56           C
ATOM   3449 1HG  MET A 230      -6.749  -9.100  -6.430  1.00 80.56           H
ATOM   3450 2HG  MET A 230      -7.700  -8.328  -5.176  1.00 80.56           H
ATOM   3451  SD  MET A 230      -6.624 -10.302  -4.371  1.00 80.56           S
ATOM   3452  CE  MET A 230      -6.818  -9.255  -2.939  1.00 80.56           C
ATOM   3453 1HE  MET A 230      -6.328  -8.298  -3.119  1.00 80.56           H
ATOM   3454 2HE  MET A 230      -7.879  -9.090  -2.750  1.00 80.56           H
ATOM   3455 3HE  MET A 230      -6.365  -9.736  -2.072  1.00 80.56           H
ATOM   3456  HN  MET A 230      -9.925  -7.961  -5.584  1.00 80.56           H
ATOM   3457  N   ALA A 231     -11.423 -10.454  -7.284  1.00 81.72           N
ATOM   3458  CA  ALA A 231     -12.365 -11.404  -7.850  1.00 81.72           C
ATOM   3459  C   ALA A 231     -12.986 -10.808  -9.115  1.00 81.72           C
ATOM   3460  O   ALA A 231     -13.129 -11.496 -10.125  1.00 81.72           O
ATOM   3461  HA  ALA A 231     -11.810 -12.304  -8.118  1.00 81.72           H
ATOM   3462  CB  ALA A 231     -13.417 -11.768  -6.800  1.00 81.72           C
ATOM   3463 1HB  ALA A 231     -12.927 -12.214  -5.935  1.00 81.72           H
ATOM   3464 2HB  ALA A 231     -13.949 -10.868  -6.492  1.00 81.72           H
ATOM   3465 3HB  ALA A 231     -14.124 -12.481  -7.225  1.00 81.72           H
ATOM   3466  HN  ALA A 231     -11.641 -10.142  -6.360  1.00 81.72           H
ATOM   3467  N   CYS A 232     -13.339  -9.534  -9.019  1.00 80.91           N
ATOM   3468  CA  CYS A 232     -13.903  -8.826 -10.155  1.00 80.91           C
ATOM   3469  C   CYS A 232     -12.869  -8.827 -11.283  1.00 80.91           C
ATOM   3470  O   CYS A 232     -13.207  -9.072 -12.440  1.00 80.91           O
ATOM   3471  HA  CYS A 232     -14.799  -9.372 -10.451  1.00 80.91           H
ATOM   3472  CB  CYS A 232     -14.336  -7.407  -9.780  1.00 80.91           C
ATOM   3473 1HB  CYS A 232     -13.527  -6.898  -9.256  1.00 80.91           H
ATOM   3474 2HB  CYS A 232     -14.544  -6.831 -10.681  1.00 80.91           H
ATOM   3475  SG  CYS A 232     -15.826  -7.468  -8.719  1.00 80.91           S
ATOM   3476  HG  CYS A 232     -15.178  -7.717  -7.584  1.00 80.91           H
ATOM   3477  HN  CYS A 232     -13.244  -8.989  -8.186  1.00 80.91           H
ATOM   3478  N   CYS A 233     -11.629  -8.551 -10.907  1.00 78.68           N
ATOM   3479  CA  CYS A 233     -10.565  -8.404 -11.885  1.00 78.68           C
ATOM   3480  C   CYS A 233     -10.421  -9.726 -12.641  1.00 78.68           C
ATOM   3481  O   CYS A 233     -10.427  -9.747 -13.870  1.00 78.68           O
ATOM   3482  HA  CYS A 233     -10.869  -7.603 -12.560  1.00 78.68           H
ATOM   3483  CB  CYS A 233      -9.250  -7.974 -11.231  1.00 78.68           C
ATOM   3484 1HB  CYS A 233      -8.991  -8.664 -10.429  1.00 78.68           H
ATOM   3485 2HB  CYS A 233      -8.441  -8.014 -11.960  1.00 78.68           H
ATOM   3486  SG  CYS A 233      -9.408  -6.276 -10.566  1.00 78.68           S
ATOM   3487  HG  CYS A 233      -8.158  -6.184 -10.121  1.00 78.68           H
ATOM   3488  HN  CYS A 233     -11.348  -8.428  -9.955  1.00 78.68           H
ATOM   3489  N   TYR A 234     -10.294 -10.799 -11.873  1.00 79.78           N
ATOM   3490  CA  TYR A 234     -10.067 -12.112 -12.453  1.00 79.78           C
ATOM   3491  C   TYR A 234     -11.290 -12.579 -13.245  1.00 79.78           C
ATOM   3492  O   TYR A 234     -11.151 -13.188 -14.305  1.00 79.78           O
ATOM   3493  HA  TYR A 234      -9.213 -12.039 -13.126  1.00 79.78           H
ATOM   3494  CB  TYR A 234      -9.846 -13.061 -11.273  1.00 79.78           C
ATOM   3495 1HB  TYR A 234     -10.530 -12.791 -10.469  1.00 79.78           H
ATOM   3496 2HB  TYR A 234     -10.102 -14.074 -11.583  1.00 79.78           H
ATOM   3497  CG  TYR A 234      -8.415 -13.055 -10.730  1.00 79.78           C
ATOM   3498  CD1 TYR A 234      -7.367 -13.435 -11.543  1.00 79.78           C
ATOM   3499  HD1 TYR A 234      -7.558 -13.739 -12.572  1.00 79.78           H
ATOM   3500  CD2 TYR A 234      -8.174 -12.669  -9.427  1.00 79.78           C
ATOM   3501  HD2 TYR A 234      -9.002 -12.369  -8.785  1.00 79.78           H
ATOM   3502  CE1 TYR A 234      -6.021 -13.429 -11.032  1.00 79.78           C
ATOM   3503  HE1 TYR A 234      -5.184 -13.727 -11.663  1.00 79.78           H
ATOM   3504  CE2 TYR A 234      -6.828 -12.664  -8.916  1.00 79.78           C
ATOM   3505  HE2 TYR A 234      -6.623 -12.361  -7.889  1.00 79.78           H
ATOM   3506  CZ  TYR A 234      -5.818 -13.044  -9.743  1.00 79.78           C
ATOM   3507  OH  TYR A 234      -4.546 -13.038  -9.260  1.00 79.78           O
ATOM   3508  HH  TYR A 234      -3.899 -13.226  -9.999  1.00 79.78           H
ATOM   3509  HN  TYR A 234     -10.343 -10.780 -10.874  1.00 79.78           H
ATOM   3510  N   THR A 235     -12.459 -12.276 -12.701  1.00 82.57           N
ATOM   3511  CA  THR A 235     -13.705 -12.601 -13.375  1.00 82.57           C
ATOM   3512  C   THR A 235     -13.751 -11.946 -14.757  1.00 82.57           C
ATOM   3513  O   THR A 235     -14.105 -12.591 -15.742  1.00 82.57           O
ATOM   3514  HA  THR A 235     -13.740 -13.680 -13.531  1.00 82.57           H
ATOM   3515  CB  THR A 235     -14.859 -12.180 -12.464  1.00 82.57           C
ATOM   3516  HB  THR A 235     -14.878 -11.098 -12.335  1.00 82.57           H
ATOM   3517  OG1 THR A 235     -14.657 -12.938 -11.274  1.00 82.57           O
ATOM   3518  HG1 THR A 235     -14.258 -12.359 -10.563  1.00 82.57           H
ATOM   3519  CG2 THR A 235     -16.218 -12.656 -12.982  1.00 82.57           C
ATOM   3520 1HG2 THR A 235     -16.222 -13.744 -13.046  1.00 82.57           H
ATOM   3521 2HG2 THR A 235     -16.399 -12.232 -13.970  1.00 82.57           H
ATOM   3522 3HG2 THR A 235     -17.002 -12.330 -12.298  1.00 82.57           H
ATOM   3523  HN  THR A 235     -12.563 -11.818 -11.818  1.00 82.57           H
ATOM   3524  N   ILE A 236     -13.388 -10.672 -14.784  1.00 77.49           N
ATOM   3525  CA  ILE A 236     -13.322  -9.940 -16.038  1.00 77.49           C
ATOM   3526  C   ILE A 236     -12.310 -10.616 -16.965  1.00 77.49           C
ATOM   3527  O   ILE A 236     -12.583 -10.815 -18.148  1.00 77.49           O
ATOM   3528  HA  ILE A 236     -14.307  -9.997 -16.502  1.00 77.49           H
ATOM   3529  CB  ILE A 236     -13.028  -8.461 -15.779  1.00 77.49           C
ATOM   3530  HB  ILE A 236     -12.329  -8.392 -14.946  1.00 77.49           H
ATOM   3531  CG1 ILE A 236     -14.297  -7.713 -15.368  1.00 77.49           C
ATOM   3532 1HG1 ILE A 236     -14.984  -7.663 -16.213  1.00 77.49           H
ATOM   3533 2HG1 ILE A 236     -14.806  -8.261 -14.575  1.00 77.49           H
ATOM   3534  CG2 ILE A 236     -12.350  -7.817 -16.991  1.00 77.49           C
ATOM   3535 1HG2 ILE A 236     -11.410  -8.330 -17.196  1.00 77.49           H
ATOM   3536 2HG2 ILE A 236     -13.005  -7.897 -17.858  1.00 77.49           H
ATOM   3537 3HG2 ILE A 236     -12.152  -6.766 -16.780  1.00 77.49           H
ATOM   3538  CD1 ILE A 236     -13.968  -6.298 -14.887  1.00 77.49           C
ATOM   3539 1HD1 ILE A 236     -13.301  -6.353 -14.027  1.00 77.49           H
ATOM   3540 2HD1 ILE A 236     -13.481  -5.745 -15.690  1.00 77.49           H
ATOM   3541 3HD1 ILE A 236     -14.888  -5.789 -14.600  1.00 77.49           H
ATOM   3542  HN  ILE A 236     -13.143 -10.143 -13.972  1.00 77.49           H
ATOM   3543  N   ILE A 237     -11.162 -10.949 -16.393  1.00 73.85           N
ATOM   3544  CA  ILE A 237     -10.069 -11.500 -17.176  1.00 73.85           C
ATOM   3545  C   ILE A 237     -10.527 -12.800 -17.840  1.00 73.85           C
ATOM   3546  O   ILE A 237     -10.324 -12.994 -19.038  1.00 73.85           O
ATOM   3547  HA  ILE A 237      -9.830 -10.779 -17.957  1.00 73.85           H
ATOM   3548  CB  ILE A 237      -8.818 -11.660 -16.310  1.00 73.85           C
ATOM   3549  HB  ILE A 237      -9.114 -12.104 -15.360  1.00 73.85           H
ATOM   3550  CG1 ILE A 237      -8.190 -10.300 -15.996  1.00 73.85           C
ATOM   3551 1HG1 ILE A 237      -7.798  -9.857 -16.912  1.00 73.85           H
ATOM   3552 2HG1 ILE A 237      -8.954  -9.622 -15.616  1.00 73.85           H
ATOM   3553  CG2 ILE A 237      -7.817 -12.616 -16.963  1.00 73.85           C
ATOM   3554 1HG2 ILE A 237      -8.280 -13.594 -17.091  1.00 73.85           H
ATOM   3555 2HG2 ILE A 237      -7.521 -12.223 -17.935  1.00 73.85           H
ATOM   3556 3HG2 ILE A 237      -6.938 -12.711 -16.326  1.00 73.85           H
ATOM   3557  CD1 ILE A 237      -7.066 -10.439 -14.968  1.00 73.85           C
ATOM   3558 1HD1 ILE A 237      -7.467 -10.859 -14.046  1.00 73.85           H
ATOM   3559 2HD1 ILE A 237      -6.293 -11.098 -15.361  1.00 73.85           H
ATOM   3560 3HD1 ILE A 237      -6.638  -9.458 -14.763  1.00 73.85           H
ATOM   3561  HN  ILE A 237     -10.974 -10.849 -15.416  1.00 73.85           H
ATOM   3562  N   ILE A 238     -11.136 -13.657 -17.034  1.00 77.59           N
ATOM   3563  CA  ILE A 238     -11.574 -14.956 -17.515  1.00 77.59           C
ATOM   3564  C   ILE A 238     -12.551 -14.762 -18.676  1.00 77.59           C
ATOM   3565  O   ILE A 238     -12.408 -15.390 -19.723  1.00 77.59           O
ATOM   3566  HA  ILE A 238     -10.694 -15.480 -17.888  1.00 77.59           H
ATOM   3567  CB  ILE A 238     -12.143 -15.789 -16.365  1.00 77.59           C
ATOM   3568  HB  ILE A 238     -12.825 -15.161 -15.792  1.00 77.59           H
ATOM   3569  CG1 ILE A 238     -11.033 -16.237 -15.411  1.00 77.59           C
ATOM   3570 1HG1 ILE A 238     -10.451 -17.034 -15.873  1.00 77.59           H
ATOM   3571 2HG1 ILE A 238     -10.349 -15.408 -15.228  1.00 77.59           H
ATOM   3572  CG2 ILE A 238     -12.955 -16.973 -16.894  1.00 77.59           C
ATOM   3573 1HG2 ILE A 238     -13.782 -16.603 -17.501  1.00 77.59           H
ATOM   3574 2HG2 ILE A 238     -12.314 -17.610 -17.504  1.00 77.59           H
ATOM   3575 3HG2 ILE A 238     -13.348 -17.548 -16.056  1.00 77.59           H
ATOM   3576  CD1 ILE A 238     -11.616 -16.727 -14.084  1.00 77.59           C
ATOM   3577 1HD1 ILE A 238     -12.176 -15.920 -13.613  1.00 77.59           H
ATOM   3578 2HD1 ILE A 238     -12.280 -17.571 -14.268  1.00 77.59           H
ATOM   3579 3HD1 ILE A 238     -10.805 -17.039 -13.425  1.00 77.59           H
ATOM   3580  HN  ILE A 238     -11.331 -13.475 -16.070  1.00 77.59           H
ATOM   3581  N   HIS A 239     -13.523 -13.890 -18.450  1.00 79.33           N
ATOM   3582  CA  HIS A 239     -14.547 -13.635 -19.449  1.00 79.33           C
ATOM   3583  C   HIS A 239     -13.896 -13.102 -20.727  1.00 79.33           C
ATOM   3584  O   HIS A 239     -14.325 -13.432 -21.831  1.00 79.33           O
ATOM   3585  HA  HIS A 239     -15.019 -14.594 -19.665  1.00 79.33           H
ATOM   3586  CB  HIS A 239     -15.623 -12.699 -18.897  1.00 79.33           C
ATOM   3587 1HB  HIS A 239     -15.961 -13.079 -17.933  1.00 79.33           H
ATOM   3588 2HB  HIS A 239     -15.181 -11.719 -18.717  1.00 79.33           H
ATOM   3589  CG  HIS A 239     -16.819 -12.536 -19.804  1.00 79.33           C
ATOM   3590  ND1 HIS A 239     -17.015 -11.416 -20.594  1.00 79.33           N
ATOM   3591  HD1 HIS A 239     -16.407 -10.623 -20.645  1.00 79.33           H
ATOM   3592  CD2 HIS A 239     -17.879 -13.362 -20.041  1.00 79.33           C
ATOM   3593  HD2 HIS A 239     -18.041 -14.337 -19.580  1.00 79.33           H
ATOM   3594  CE1 HIS A 239     -18.144 -11.571 -21.269  1.00 79.33           C
ATOM   3595  HE1 HIS A 239     -18.571 -10.860 -21.976  1.00 79.33           H
ATOM   3596  NE2 HIS A 239     -18.678 -12.778 -20.924  1.00 79.33           N
ATOM   3597  HN  HIS A 239     -13.616 -13.363 -17.605  1.00 79.33           H
ATOM   3598  N   THR A 240     -12.869 -12.286 -20.534  1.00 73.02           N
ATOM   3599  CA  THR A 240     -12.158 -11.701 -21.658  1.00 73.02           C
ATOM   3600  C   THR A 240     -11.453 -12.790 -22.468  1.00 73.02           C
ATOM   3601  O   THR A 240     -11.478 -12.768 -23.698  1.00 73.02           O
ATOM   3602  HA  THR A 240     -12.886 -11.231 -22.319  1.00 73.02           H
ATOM   3603  CB  THR A 240     -11.204 -10.637 -21.110  1.00 73.02           C
ATOM   3604  HB  THR A 240     -10.440 -11.088 -20.477  1.00 73.02           H
ATOM   3605  OG1 THR A 240     -12.062  -9.700 -20.466  1.00 73.02           O
ATOM   3606  HG1 THR A 240     -11.935  -9.745 -19.475  1.00 73.02           H
ATOM   3607  CG2 THR A 240     -10.532  -9.826 -22.220  1.00 73.02           C
ATOM   3608 1HG2 THR A 240     -11.294  -9.320 -22.812  1.00 73.02           H
ATOM   3609 2HG2 THR A 240      -9.958 -10.494 -22.862  1.00 73.02           H
ATOM   3610 3HG2 THR A 240      -9.866  -9.086 -21.777  1.00 73.02           H
ATOM   3611  HN  THR A 240     -12.524 -12.025 -19.633  1.00 73.02           H
ATOM   3612  N   LEU A 241     -10.840 -13.717 -21.747  1.00 74.38           N
ATOM   3613  CA  LEU A 241     -10.078 -14.778 -22.383  1.00 74.38           C
ATOM   3614  C   LEU A 241     -11.022 -15.651 -23.212  1.00 74.38           C
ATOM   3615  O   LEU A 241     -10.689 -16.045 -24.329  1.00 74.38           O
ATOM   3616  HA  LEU A 241      -9.362 -14.307 -23.057  1.00 74.38           H
ATOM   3617  CB  LEU A 241      -9.274 -15.559 -21.342  1.00 74.38           C
ATOM   3618 1HB  LEU A 241      -9.928 -15.783 -20.499  1.00 74.38           H
ATOM   3619 2HB  LEU A 241      -8.980 -16.513 -21.779  1.00 74.38           H
ATOM   3620  CG  LEU A 241      -8.019 -14.866 -20.807  1.00 74.38           C
ATOM   3621  HG  LEU A 241      -8.308 -13.893 -20.411  1.00 74.38           H
ATOM   3622  CD1 LEU A 241      -7.405 -15.660 -19.652  1.00 74.38           C
ATOM   3623 1HD1 LEU A 241      -8.130 -15.743 -18.842  1.00 74.38           H
ATOM   3624 2HD1 LEU A 241      -7.133 -16.657 -20.000  1.00 74.38           H
ATOM   3625 3HD1 LEU A 241      -6.514 -15.146 -19.290  1.00 74.38           H
ATOM   3626  CD2 LEU A 241      -7.010 -14.616 -21.930  1.00 74.38           C
ATOM   3627 1HD2 LEU A 241      -6.721 -15.566 -22.377  1.00 74.38           H
ATOM   3628 2HD2 LEU A 241      -7.463 -13.979 -22.689  1.00 74.38           H
ATOM   3629 3HD2 LEU A 241      -6.127 -14.123 -21.522  1.00 74.38           H
ATOM   3630  HN  LEU A 241     -10.858 -13.751 -20.748  1.00 74.38           H
ATOM   3631  N   ILE A 242     -12.181 -15.929 -22.634  1.00 75.48           N
ATOM   3632  CA  ILE A 242     -13.163 -16.773 -23.292  1.00 75.48           C
ATOM   3633  C   ILE A 242     -13.614 -16.104 -24.593  1.00 75.48           C
ATOM   3634  O   ILE A 242     -13.764 -16.768 -25.617  1.00 75.48           O
ATOM   3635  HA  ILE A 242     -12.672 -17.714 -23.541  1.00 75.48           H
ATOM   3636  CB  ILE A 242     -14.314 -17.101 -22.339  1.00 75.48           C
ATOM   3637  HB  ILE A 242     -14.680 -16.168 -21.911  1.00 75.48           H
ATOM   3638  CG1 ILE A 242     -13.831 -17.972 -21.177  1.00 75.48           C
ATOM   3639 1HG1 ILE A 242     -13.609 -18.976 -21.538  1.00 75.48           H
ATOM   3640 2HG1 ILE A 242     -12.903 -17.565 -20.774  1.00 75.48           H
ATOM   3641  CG2 ILE A 242     -15.482 -17.743 -23.089  1.00 75.48           C
ATOM   3642 1HG2 ILE A 242     -15.846 -17.055 -23.852  1.00 75.48           H
ATOM   3643 2HG2 ILE A 242     -15.146 -18.666 -23.563  1.00 75.48           H
ATOM   3644 3HG2 ILE A 242     -16.286 -17.966 -22.388  1.00 75.48           H
ATOM   3645  CD1 ILE A 242     -14.885 -18.043 -20.070  1.00 75.48           C
ATOM   3646 1HD1 ILE A 242     -15.087 -17.039 -19.695  1.00 75.48           H
ATOM   3647 2HD1 ILE A 242     -15.804 -18.472 -20.470  1.00 75.48           H
ATOM   3648 3HD1 ILE A 242     -14.517 -18.667 -19.257  1.00 75.48           H
ATOM   3649  HN  ILE A 242     -12.452 -15.588 -21.733  1.00 75.48           H
ATOM   3650  N   GLN A 243     -13.817 -14.798 -24.509  1.00 70.66           N
ATOM   3651  CA  GLN A 243     -14.255 -14.033 -25.664  1.00 70.66           C
ATOM   3652  C   GLN A 243     -13.098 -13.850 -26.649  1.00 70.66           C
ATOM   3653  O   GLN A 243     -13.313 -13.483 -27.803  1.00 70.66           O
ATOM   3654  HA  GLN A 243     -15.042 -14.629 -26.125  1.00 70.66           H
ATOM   3655  CB  GLN A 243     -14.833 -12.681 -25.240  1.00 70.66           C
ATOM   3656 1HB  GLN A 243     -14.139 -12.180 -24.565  1.00 70.66           H
ATOM   3657 2HB  GLN A 243     -14.946 -12.040 -26.114  1.00 70.66           H
ATOM   3658  CG  GLN A 243     -16.188 -12.856 -24.551  1.00 70.66           C
ATOM   3659 1HG  GLN A 243     -16.813 -13.532 -25.135  1.00 70.66           H
ATOM   3660 2HG  GLN A 243     -16.045 -13.319 -23.574  1.00 70.66           H
ATOM   3661  CD  GLN A 243     -16.897 -11.511 -24.385  1.00 70.66           C
ATOM   3662  OE1 GLN A 243     -16.311 -10.450 -24.524  1.00 70.66           O
ATOM   3663  NE2 GLN A 243     -18.188 -11.613 -24.082  1.00 70.66           N
ATOM   3664 1HE2 GLN A 243     -18.608 -12.515 -23.982  1.00 70.66           H
ATOM   3665 2HE2 GLN A 243     -18.738 -10.788 -23.953  1.00 70.66           H
ATOM   3666  HN  GLN A 243     -13.688 -14.264 -23.673  1.00 70.66           H
ATOM   3667  N   ALA A 244     -11.897 -14.113 -26.156  1.00 64.24           N
ATOM   3668  CA  ALA A 244     -10.698 -13.895 -26.948  1.00 64.24           C
ATOM   3669  C   ALA A 244     -10.547 -15.032 -27.961  1.00 64.24           C
ATOM   3670  O   ALA A 244      -9.911 -16.044 -27.672  1.00 64.24           O
ATOM   3671  HA  ALA A 244     -10.823 -12.955 -27.487  1.00 64.24           H
ATOM   3672  CB  ALA A 244      -9.488 -13.774 -26.021  1.00 64.24           C
ATOM   3673 1HB  ALA A 244      -9.632 -12.934 -25.342  1.00 64.24           H
ATOM   3674 2HB  ALA A 244      -9.379 -14.693 -25.444  1.00 64.24           H
ATOM   3675 3HB  ALA A 244      -8.589 -13.610 -26.616  1.00 64.24           H
ATOM   3676  HN  ALA A 244     -11.735 -14.470 -25.236  1.00 64.24           H
ATOM   3677  N   LYS A 245     -11.142 -14.827 -29.127  1.00 60.97           N
ATOM   3678  CA  LYS A 245     -10.953 -15.747 -30.236  1.00 60.97           C
ATOM   3679  C   LYS A 245      -9.469 -15.791 -30.609  1.00 60.97           C
ATOM   3680  O   LYS A 245      -9.033 -16.686 -31.330  1.00 60.97           O
ATOM   3681  HA  LYS A 245     -11.252 -16.737 -29.893  1.00 60.97           H
ATOM   3682  CB  LYS A 245     -11.869 -15.375 -31.403  1.00 60.97           C
ATOM   3683 1HB  LYS A 245     -11.734 -14.323 -31.657  1.00 60.97           H
ATOM   3684 2HB  LYS A 245     -11.594 -15.953 -32.284  1.00 60.97           H
ATOM   3685  CG  LYS A 245     -13.336 -15.635 -31.052  1.00 60.97           C
ATOM   3686 1HG  LYS A 245     -13.435 -16.620 -30.597  1.00 60.97           H
ATOM   3687 2HG  LYS A 245     -13.672 -14.907 -30.313  1.00 60.97           H
ATOM   3688  CD  LYS A 245     -14.220 -15.551 -32.298  1.00 60.97           C
ATOM   3689 1HD  LYS A 245     -14.196 -14.537 -32.697  1.00 60.97           H
ATOM   3690 2HD  LYS A 245     -13.827 -16.208 -33.073  1.00 60.97           H
ATOM   3691  CE  LYS A 245     -15.663 -15.942 -31.973  1.00 60.97           C
ATOM   3692 1HE  LYS A 245     -15.677 -16.889 -31.433  1.00 60.97           H
ATOM   3693 2HE  LYS A 245     -16.110 -15.195 -31.316  1.00 60.97           H
ATOM   3694  NZ  LYS A 245     -16.461 -16.060 -33.214  1.00 60.97           N
ATOM   3695 1HZ  LYS A 245     -17.420 -16.291 -32.979  1.00 60.97           H
ATOM   3696 2HZ  LYS A 245     -16.438 -15.179 -33.715  1.00 60.97           H
ATOM   3697 3HZ  LYS A 245     -16.070 -16.791 -33.798  1.00 60.97           H
ATOM   3698  HN  LYS A 245     -11.742 -14.051 -29.319  1.00 60.97           H
ATOM   3699  N   LYS A 246      -8.735 -14.812 -30.100  1.00 58.64           N
ATOM   3700  CA  LYS A 246      -7.349 -14.633 -30.498  1.00 58.64           C
ATOM   3701  C   LYS A 246      -6.442 -14.858 -29.286  1.00 58.64           C
ATOM   3702  O   LYS A 246      -6.652 -14.263 -28.230  1.00 58.64           O
ATOM   3703  HA  LYS A 246      -7.122 -15.393 -31.245  1.00 58.64           H
ATOM   3704  CB  LYS A 246      -7.155 -13.270 -31.166  1.00 58.64           C
ATOM   3705 1HB  LYS A 246      -7.629 -12.494 -30.564  1.00 58.64           H
ATOM   3706 2HB  LYS A 246      -6.092 -13.031 -31.212  1.00 58.64           H
ATOM   3707  CG  LYS A 246      -7.747 -13.262 -32.577  1.00 58.64           C
ATOM   3708 1HG  LYS A 246      -7.491 -14.190 -33.088  1.00 58.64           H
ATOM   3709 2HG  LYS A 246      -8.835 -13.220 -32.518  1.00 58.64           H
ATOM   3710  CD  LYS A 246      -7.228 -12.069 -33.382  1.00 58.64           C
ATOM   3711 1HD  LYS A 246      -7.558 -11.140 -32.918  1.00 58.64           H
ATOM   3712 2HD  LYS A 246      -6.138 -12.063 -33.368  1.00 58.64           H
ATOM   3713  CE  LYS A 246      -7.724 -12.127 -34.829  1.00 58.64           C
ATOM   3714 1HE  LYS A 246      -7.592 -13.134 -35.225  1.00 58.64           H
ATOM   3715 2HE  LYS A 246      -8.792 -11.909 -34.862  1.00 58.64           H
ATOM   3716  NZ  LYS A 246      -6.987 -11.156 -35.668  1.00 58.64           N
ATOM   3717 1HZ  LYS A 246      -7.354 -11.181 -36.614  1.00 58.64           H
ATOM   3718 2HZ  LYS A 246      -7.101 -10.224 -35.286  1.00 58.64           H
ATOM   3719 3HZ  LYS A 246      -6.003 -11.399 -35.681  1.00 58.64           H
ATOM   3720  HN  LYS A 246      -9.071 -14.150 -29.430  1.00 58.64           H
ATOM   3721  N   SER A 247      -5.453 -15.718 -29.479  1.00 57.29           N
ATOM   3722  CA  SER A 247      -4.588 -16.122 -28.384  1.00 57.29           C
ATOM   3723  C   SER A 247      -3.775 -14.924 -27.889  1.00 57.29           C
ATOM   3724  O   SER A 247      -3.375 -14.878 -26.727  1.00 57.29           O
ATOM   3725  HA  SER A 247      -5.260 -16.478 -27.602  1.00 57.29           H
ATOM   3726  CB  SER A 247      -3.656 -17.258 -28.809  1.00 57.29           C
ATOM   3727 1HB  SER A 247      -3.259 -17.752 -27.922  1.00 57.29           H
ATOM   3728 2HB  SER A 247      -4.223 -18.006 -29.362  1.00 57.29           H
ATOM   3729  OG  SER A 247      -2.577 -16.790 -29.613  1.00 57.29           O
ATOM   3730  HG  SER A 247      -1.999 -17.558 -29.890  1.00 57.29           H
ATOM   3731  HN  SER A 247      -5.239 -16.135 -30.362  1.00 57.29           H
ATOM   3732  N   SER A 248      -3.555 -13.984 -28.797  1.00 59.82           N
ATOM   3733  CA  SER A 248      -2.682 -12.858 -28.511  1.00 59.82           C
ATOM   3734  C   SER A 248      -3.167 -12.125 -27.258  1.00 59.82           C
ATOM   3735  O   SER A 248      -2.419 -11.356 -26.656  1.00 59.82           O
ATOM   3736  HA  SER A 248      -1.696 -13.292 -28.343  1.00 59.82           H
ATOM   3737  CB  SER A 248      -2.619 -11.895 -29.698  1.00 59.82           C
ATOM   3738 1HB  SER A 248      -1.893 -11.110 -29.490  1.00 59.82           H
ATOM   3739 2HB  SER A 248      -2.266 -12.430 -30.580  1.00 59.82           H
ATOM   3740  OG  SER A 248      -3.887 -11.307 -29.976  1.00 59.82           O
ATOM   3741  HG  SER A 248      -3.809 -10.676 -30.748  1.00 59.82           H
ATOM   3742  HN  SER A 248      -3.959 -13.984 -29.711  1.00 59.82           H
ATOM   3743  N   LYS A 249      -4.416 -12.390 -26.903  1.00 63.53           N
ATOM   3744  CA  LYS A 249      -5.035 -11.707 -25.780  1.00 63.53           C
ATOM   3745  C   LYS A 249      -4.425 -12.224 -24.475  1.00 63.53           C
ATOM   3746  O   LYS A 249      -4.414 -11.517 -23.469  1.00 63.53           O
ATOM   3747  HA  LYS A 249      -4.801 -10.646 -25.874  1.00 63.53           H
ATOM   3748  CB  LYS A 249      -6.557 -11.842 -25.844  1.00 63.53           C
ATOM   3749 1HB  LYS A 249      -6.840 -12.885 -25.698  1.00 63.53           H
ATOM   3750 2HB  LYS A 249      -7.011 -11.273 -25.032  1.00 63.53           H
ATOM   3751  CG  LYS A 249      -7.096 -11.344 -27.186  1.00 63.53           C
ATOM   3752 1HG  LYS A 249      -6.351 -10.714 -27.670  1.00 63.53           H
ATOM   3753 2HG  LYS A 249      -7.275 -12.192 -27.848  1.00 63.53           H
ATOM   3754  CD  LYS A 249      -8.394 -10.556 -26.998  1.00 63.53           C
ATOM   3755 1HD  LYS A 249      -8.854 -10.827 -26.048  1.00 63.53           H
ATOM   3756 2HD  LYS A 249      -8.172  -9.490 -26.952  1.00 63.53           H
ATOM   3757  CE  LYS A 249      -9.373 -10.830 -28.141  1.00 63.53           C
ATOM   3758 1HE  LYS A 249      -9.047 -10.307 -29.040  1.00 63.53           H
ATOM   3759 2HE  LYS A 249      -9.378 -11.894 -28.377  1.00 63.53           H
ATOM   3760  NZ  LYS A 249     -10.737 -10.392 -27.772  1.00 63.53           N
ATOM   3761 1HZ  LYS A 249     -11.402 -10.744 -28.452  1.00 63.53           H
ATOM   3762 2HZ  LYS A 249     -10.971 -10.752 -26.853  1.00 63.53           H
ATOM   3763 3HZ  LYS A 249     -10.774  -9.378 -27.756  1.00 63.53           H
ATOM   3764  HN  LYS A 249      -5.000 -13.056 -27.367  1.00 63.53           H
ATOM   3765  N   HIS A 250      -3.934 -13.453 -24.535  1.00 66.55           N
ATOM   3766  CA  HIS A 250      -3.303 -14.064 -23.378  1.00 66.55           C
ATOM   3767  C   HIS A 250      -2.073 -13.249 -22.974  1.00 66.55           C
ATOM   3768  O   HIS A 250      -1.821 -13.044 -21.788  1.00 66.55           O
ATOM   3769  HA  HIS A 250      -4.033 -14.029 -22.569  1.00 66.55           H
ATOM   3770  CB  HIS A 250      -2.977 -15.534 -23.649  1.00 66.55           C
ATOM   3771 1HB  HIS A 250      -2.411 -15.604 -24.578  1.00 66.55           H
ATOM   3772 2HB  HIS A 250      -2.331 -15.905 -22.854  1.00 66.55           H
ATOM   3773  CG  HIS A 250      -4.193 -16.424 -23.748  1.00 66.55           C
ATOM   3774  ND1 HIS A 250      -4.713 -17.106 -22.662  1.00 66.55           N
ATOM   3775  HD1 HIS A 250      -4.352 -17.083 -21.729  1.00 66.55           H
ATOM   3776  CD2 HIS A 250      -4.985 -16.736 -24.814  1.00 66.55           C
ATOM   3777  HD2 HIS A 250      -4.858 -16.368 -25.832  1.00 66.55           H
ATOM   3778  CE1 HIS A 250      -5.770 -17.795 -23.067  1.00 66.55           C
ATOM   3779  HE1 HIS A 250      -6.396 -18.433 -22.444  1.00 66.55           H
ATOM   3780  NE2 HIS A 250      -5.936 -17.565 -24.401  1.00 66.55           N
ATOM   3781  HN  HIS A 250      -3.962 -14.027 -25.354  1.00 66.55           H
ATOM   3782  N   LYS A 251      -1.338 -12.806 -23.984  1.00 68.26           N
ATOM   3783  CA  LYS A 251      -0.092 -12.098 -23.749  1.00 68.26           C
ATOM   3784  C   LYS A 251      -0.392 -10.749 -23.092  1.00 68.26           C
ATOM   3785  O   LYS A 251       0.358 -10.294 -22.230  1.00 68.26           O
ATOM   3786  HA  LYS A 251       0.498 -12.696 -23.055  1.00 68.26           H
ATOM   3787  CB  LYS A 251       0.713 -11.985 -25.045  1.00 68.26           C
ATOM   3788 1HB  LYS A 251       0.526 -12.857 -25.672  1.00 68.26           H
ATOM   3789 2HB  LYS A 251       0.382 -11.112 -25.608  1.00 68.26           H
ATOM   3790  CG  LYS A 251       2.211 -11.872 -24.753  1.00 68.26           C
ATOM   3791 1HG  LYS A 251       2.389 -11.047 -24.064  1.00 68.26           H
ATOM   3792 2HG  LYS A 251       2.558 -12.781 -24.260  1.00 68.26           H
ATOM   3793  CD  LYS A 251       3.006 -11.649 -26.041  1.00 68.26           C
ATOM   3794 1HD  LYS A 251       2.648 -12.327 -26.816  1.00 68.26           H
ATOM   3795 2HD  LYS A 251       2.839 -10.635 -26.404  1.00 68.26           H
ATOM   3796  CE  LYS A 251       4.501 -11.874 -25.809  1.00 68.26           C
ATOM   3797 1HE  LYS A 251       4.810 -11.384 -24.885  1.00 68.26           H
ATOM   3798 2HE  LYS A 251       4.700 -12.939 -25.686  1.00 68.26           H
ATOM   3799  NZ  LYS A 251       5.288 -11.345 -26.945  1.00 68.26           N
ATOM   3800 1HZ  LYS A 251       6.277 -11.438 -26.744  1.00 68.26           H
ATOM   3801 2HZ  LYS A 251       5.063 -11.868 -27.784  1.00 68.26           H
ATOM   3802 3HZ  LYS A 251       5.062 -10.367 -27.086  1.00 68.26           H
ATOM   3803  HN  LYS A 251      -1.582 -12.924 -24.947  1.00 68.26           H
ATOM   3804  N   ALA A 252      -1.491 -10.148 -23.525  1.00 69.64           N
ATOM   3805  CA  ALA A 252      -1.836  -8.809 -23.079  1.00 69.64           C
ATOM   3806  C   ALA A 252      -2.274  -8.861 -21.614  1.00 69.64           C
ATOM   3807  O   ALA A 252      -2.195  -7.861 -20.903  1.00 69.64           O
ATOM   3808  HA  ALA A 252      -0.942  -8.191 -23.160  1.00 69.64           H
ATOM   3809  CB  ALA A 252      -2.920  -8.230 -23.991  1.00 69.64           C
ATOM   3810 1HB  ALA A 252      -2.549  -8.187 -25.015  1.00 69.64           H
ATOM   3811 2HB  ALA A 252      -3.805  -8.866 -23.952  1.00 69.64           H
ATOM   3812 3HB  ALA A 252      -3.179  -7.226 -23.656  1.00 69.64           H
ATOM   3813  HN  ALA A 252      -2.137 -10.559 -24.168  1.00 69.64           H
ATOM   3814  N   LEU A 253      -2.726 -10.038 -21.207  1.00 77.71           N
ATOM   3815  CA  LEU A 253      -3.324 -10.196 -19.892  1.00 77.71           C
ATOM   3816  C   LEU A 253      -2.234 -10.560 -18.881  1.00 77.71           C
ATOM   3817  O   LEU A 253      -2.441 -10.452 -17.674  1.00 77.71           O
ATOM   3818  HA  LEU A 253      -3.749  -9.233 -19.608  1.00 77.71           H
ATOM   3819  CB  LEU A 253      -4.476 -11.202 -19.944  1.00 77.71           C
ATOM   3820 1HB  LEU A 253      -4.150 -12.067 -20.520  1.00 77.71           H
ATOM   3821 2HB  LEU A 253      -4.674 -11.550 -18.930  1.00 77.71           H
ATOM   3822  CG  LEU A 253      -5.787 -10.689 -20.542  1.00 77.71           C
ATOM   3823  HG  LEU A 253      -5.564 -10.214 -21.498  1.00 77.71           H
ATOM   3824  CD1 LEU A 253      -6.749 -11.845 -20.826  1.00 77.71           C
ATOM   3825 1HD1 LEU A 253      -6.289 -12.536 -21.532  1.00 77.71           H
ATOM   3826 2HD1 LEU A 253      -6.970 -12.370 -19.896  1.00 77.71           H
ATOM   3827 3HD1 LEU A 253      -7.673 -11.453 -21.251  1.00 77.71           H
ATOM   3828  CD2 LEU A 253      -6.420  -9.624 -19.645  1.00 77.71           C
ATOM   3829 1HD2 LEU A 253      -6.627 -10.051 -18.664  1.00 77.71           H
ATOM   3830 2HD2 LEU A 253      -5.733  -8.784 -19.538  1.00 77.71           H
ATOM   3831 3HD2 LEU A 253      -7.351  -9.277 -20.094  1.00 77.71           H
ATOM   3832  HN  LEU A 253      -2.689 -10.872 -21.757  1.00 77.71           H
ATOM   3833  N   LYS A 254      -1.097 -10.985 -19.413  1.00 78.22           N
ATOM   3834  CA  LYS A 254      -0.020 -11.485 -18.575  1.00 78.22           C
ATOM   3835  C   LYS A 254       0.342 -10.426 -17.532  1.00 78.22           C
ATOM   3836  O   LYS A 254       0.455 -10.731 -16.346  1.00 78.22           O
ATOM   3837  HA  LYS A 254      -0.393 -12.367 -18.055  1.00 78.22           H
ATOM   3838  CB  LYS A 254       1.164 -11.932 -19.434  1.00 78.22           C
ATOM   3839 1HB  LYS A 254       0.817 -12.612 -20.212  1.00 78.22           H
ATOM   3840 2HB  LYS A 254       1.599 -11.069 -19.938  1.00 78.22           H
ATOM   3841  CG  LYS A 254       2.230 -12.623 -18.582  1.00 78.22           C
ATOM   3842 1HG  LYS A 254       2.591 -11.936 -17.817  1.00 78.22           H
ATOM   3843 2HG  LYS A 254       1.790 -13.475 -18.063  1.00 78.22           H
ATOM   3844  CD  LYS A 254       3.401 -13.096 -19.446  1.00 78.22           C
ATOM   3845 1HD  LYS A 254       3.043 -13.802 -20.195  1.00 78.22           H
ATOM   3846 2HD  LYS A 254       3.825 -12.248 -19.985  1.00 78.22           H
ATOM   3847  CE  LYS A 254       4.483 -13.756 -18.589  1.00 78.22           C
ATOM   3848 1HE  LYS A 254       4.905 -13.025 -17.899  1.00 78.22           H
ATOM   3849 2HE  LYS A 254       4.043 -14.548 -17.984  1.00 78.22           H
ATOM   3850  NZ  LYS A 254       5.553 -14.314 -19.445  1.00 78.22           N
ATOM   3851 1HZ  LYS A 254       6.261 -14.747 -18.863  1.00 78.22           H
ATOM   3852 2HZ  LYS A 254       5.158 -15.009 -20.069  1.00 78.22           H
ATOM   3853 3HZ  LYS A 254       5.973 -13.570 -19.991  1.00 78.22           H
ATOM   3854  HN  LYS A 254      -0.907 -10.991 -20.394  1.00 78.22           H
ATOM   3855  N   VAL A 255       0.515  -9.203 -18.012  1.00 78.01           N
ATOM   3856  CA  VAL A 255       0.980  -8.123 -17.159  1.00 78.01           C
ATOM   3857  C   VAL A 255       0.003  -7.940 -15.996  1.00 78.01           C
ATOM   3858  O   VAL A 255       0.415  -7.880 -14.838  1.00 78.01           O
ATOM   3859  HA  VAL A 255       1.951  -8.414 -16.759  1.00 78.01           H
ATOM   3860  CB  VAL A 255       1.170  -6.849 -17.985  1.00 78.01           C
ATOM   3861  HB  VAL A 255       0.217  -6.608 -18.454  1.00 78.01           H
ATOM   3862  CG1 VAL A 255       1.566  -5.671 -17.092  1.00 78.01           C
ATOM   3863 1HG1 VAL A 255       0.783  -5.495 -16.354  1.00 78.01           H
ATOM   3864 2HG1 VAL A 255       2.502  -5.900 -16.582  1.00 78.01           H
ATOM   3865 3HG1 VAL A 255       1.695  -4.778 -17.704  1.00 78.01           H
ATOM   3866  CG2 VAL A 255       2.200  -7.065 -19.096  1.00 78.01           C
ATOM   3867 1HG2 VAL A 255       3.157  -7.342 -18.656  1.00 78.01           H
ATOM   3868 2HG2 VAL A 255       1.859  -7.862 -19.757  1.00 78.01           H
ATOM   3869 3HG2 VAL A 255       2.316  -6.144 -19.668  1.00 78.01           H
ATOM   3870  HN  VAL A 255       0.342  -8.946 -18.963  1.00 78.01           H
ATOM   3871  N   THR A 256      -1.273  -7.858 -16.343  1.00 77.72           N
ATOM   3872  CA  THR A 256      -2.298  -7.550 -15.360  1.00 77.72           C
ATOM   3873  C   THR A 256      -2.348  -8.637 -14.284  1.00 77.72           C
ATOM   3874  O   THR A 256      -2.483  -8.336 -13.099  1.00 77.72           O
ATOM   3875  HA  THR A 256      -2.028  -6.619 -14.862  1.00 77.72           H
ATOM   3876  CB  THR A 256      -3.624  -7.367 -16.101  1.00 77.72           C
ATOM   3877  HB  THR A 256      -3.965  -8.310 -16.528  1.00 77.72           H
ATOM   3878  OG1 THR A 256      -3.356  -6.329 -17.040  1.00 77.72           O
ATOM   3879  HG1 THR A 256      -3.057  -5.503 -16.562  1.00 77.72           H
ATOM   3880  CG2 THR A 256      -4.719  -6.785 -15.206  1.00 77.72           C
ATOM   3881 1HG2 THR A 256      -4.405  -5.810 -14.834  1.00 77.72           H
ATOM   3882 2HG2 THR A 256      -4.895  -7.456 -14.365  1.00 77.72           H
ATOM   3883 3HG2 THR A 256      -5.639  -6.676 -15.781  1.00 77.72           H
ATOM   3884  HN  THR A 256      -1.609  -7.996 -17.275  1.00 77.72           H
ATOM   3885  N   ILE A 257      -2.237  -9.877 -14.736  1.00 80.55           N
ATOM   3886  CA  ILE A 257      -2.278 -11.011 -13.828  1.00 80.55           C
ATOM   3887  C   ILE A 257      -1.124 -10.901 -12.829  1.00 80.55           C
ATOM   3888  O   ILE A 257      -1.322 -11.060 -11.626  1.00 80.55           O
ATOM   3889  HA  ILE A 257      -3.217 -10.955 -13.277  1.00 80.55           H
ATOM   3890  CB  ILE A 257      -2.290 -12.325 -14.611  1.00 80.55           C
ATOM   3891  HB  ILE A 257      -1.474 -12.299 -15.333  1.00 80.55           H
ATOM   3892  CG1 ILE A 257      -3.590 -12.480 -15.403  1.00 80.55           C
ATOM   3893 1HG1 ILE A 257      -4.421 -12.641 -14.716  1.00 80.55           H
ATOM   3894 2HG1 ILE A 257      -3.800 -11.559 -15.947  1.00 80.55           H
ATOM   3895  CG2 ILE A 257      -2.037 -13.517 -13.686  1.00 80.55           C
ATOM   3896 1HG2 ILE A 257      -1.064 -13.405 -13.206  1.00 80.55           H
ATOM   3897 2HG2 ILE A 257      -2.815 -13.557 -12.924  1.00 80.55           H
ATOM   3898 3HG2 ILE A 257      -2.050 -14.438 -14.268  1.00 80.55           H
ATOM   3899  CD1 ILE A 257      -3.498 -13.649 -16.384  1.00 80.55           C
ATOM   3900 1HD1 ILE A 257      -2.681 -13.473 -17.084  1.00 80.55           H
ATOM   3901 2HD1 ILE A 257      -3.312 -14.572 -15.834  1.00 80.55           H
ATOM   3902 3HD1 ILE A 257      -4.435 -13.737 -16.934  1.00 80.55           H
ATOM   3903  HN  ILE A 257      -2.120 -10.113 -15.701  1.00 80.55           H
ATOM   3904  N   THR A 258       0.057 -10.628 -13.365  1.00 84.64           N
ATOM   3905  CA  THR A 258       1.263 -10.619 -12.554  1.00 84.64           C
ATOM   3906  C   THR A 258       1.168  -9.543 -11.471  1.00 84.64           C
ATOM   3907  O   THR A 258       1.451  -9.806 -10.303  1.00 84.64           O
ATOM   3908  HA  THR A 258       1.342 -11.579 -12.045  1.00 84.64           H
ATOM   3909  CB  THR A 258       2.460 -10.435 -13.490  1.00 84.64           C
ATOM   3910  HB  THR A 258       2.444  -9.448 -13.952  1.00 84.64           H
ATOM   3911  OG1 THR A 258       2.370 -11.537 -14.389  1.00 84.64           O
ATOM   3912  HG1 THR A 258       1.768 -11.307 -15.153  1.00 84.64           H
ATOM   3913  CG2 THR A 258       3.797 -10.644 -12.777  1.00 84.64           C
ATOM   3914 1HG2 THR A 258       3.839 -11.655 -12.372  1.00 84.64           H
ATOM   3915 2HG2 THR A 258       3.892  -9.923 -11.964  1.00 84.64           H
ATOM   3916 3HG2 THR A 258       4.613 -10.502 -13.485  1.00 84.64           H
ATOM   3917  HN  THR A 258       0.196 -10.418 -14.333  1.00 84.64           H
ATOM   3918  N   VAL A 259       0.768  -8.353 -11.896  1.00 83.41           N
ATOM   3919  CA  VAL A 259       0.703  -7.218 -10.991  1.00 83.41           C
ATOM   3920  C   VAL A 259      -0.277  -7.530  -9.858  1.00 83.41           C
ATOM   3921  O   VAL A 259       0.014  -7.269  -8.692  1.00 83.41           O
ATOM   3922  HA  VAL A 259       1.697  -7.079 -10.567  1.00 83.41           H
ATOM   3923  CB  VAL A 259       0.337  -5.951 -11.767  1.00 83.41           C
ATOM   3924  HB  VAL A 259      -0.561  -6.162 -12.348  1.00 83.41           H
ATOM   3925  CG1 VAL A 259       0.018  -4.798 -10.813  1.00 83.41           C
ATOM   3926 1HG1 VAL A 259      -0.823  -5.073 -10.177  1.00 83.41           H
ATOM   3927 2HG1 VAL A 259       0.890  -4.588 -10.193  1.00 83.41           H
ATOM   3928 3HG1 VAL A 259      -0.239  -3.910 -11.391  1.00 83.41           H
ATOM   3929  CG2 VAL A 259       1.450  -5.565 -12.743  1.00 83.41           C
ATOM   3930 1HG2 VAL A 259       2.371  -5.382 -12.190  1.00 83.41           H
ATOM   3931 2HG2 VAL A 259       1.608  -6.376 -13.453  1.00 83.41           H
ATOM   3932 3HG2 VAL A 259       1.163  -4.661 -13.281  1.00 83.41           H
ATOM   3933  HN  VAL A 259       0.491  -8.160 -12.837  1.00 83.41           H
ATOM   3934  N   LEU A 260      -1.418  -8.083 -10.241  1.00 82.75           N
ATOM   3935  CA  LEU A 260      -2.457  -8.401  -9.276  1.00 82.75           C
ATOM   3936  C   LEU A 260      -1.911  -9.403  -8.256  1.00 82.75           C
ATOM   3937  O   LEU A 260      -2.010  -9.183  -7.050  1.00 82.75           O
ATOM   3938  HA  LEU A 260      -2.709  -7.479  -8.752  1.00 82.75           H
ATOM   3939  CB  LEU A 260      -3.723  -8.878  -9.989  1.00 82.75           C
ATOM   3940 1HB  LEU A 260      -3.956  -8.172 -10.786  1.00 82.75           H
ATOM   3941 2HB  LEU A 260      -3.510  -9.836 -10.464  1.00 82.75           H
ATOM   3942  CG  LEU A 260      -4.966  -9.041  -9.112  1.00 82.75           C
ATOM   3943  HG  LEU A 260      -4.715  -9.702  -8.283  1.00 82.75           H
ATOM   3944  CD1 LEU A 260      -5.391  -7.700  -8.508  1.00 82.75           C
ATOM   3945 1HD1 LEU A 260      -4.580  -7.305  -7.896  1.00 82.75           H
ATOM   3946 2HD1 LEU A 260      -5.618  -6.997  -9.309  1.00 82.75           H
ATOM   3947 3HD1 LEU A 260      -6.276  -7.845  -7.889  1.00 82.75           H
ATOM   3948  CD2 LEU A 260      -6.104  -9.705  -9.890  1.00 82.75           C
ATOM   3949 1HD2 LEU A 260      -6.362  -9.089 -10.752  1.00 82.75           H
ATOM   3950 2HD2 LEU A 260      -5.784 -10.690 -10.230  1.00 82.75           H
ATOM   3951 3HD2 LEU A 260      -6.975  -9.808  -9.243  1.00 82.75           H
ATOM   3952  HN  LEU A 260      -1.637  -8.314 -11.189  1.00 82.75           H
ATOM   3953  N   THR A 261      -1.345 -10.481  -8.779  1.00 85.26           N
ATOM   3954  CA  THR A 261      -0.898 -11.575  -7.933  1.00 85.26           C
ATOM   3955  C   THR A 261       0.153 -11.084  -6.937  1.00 85.26           C
ATOM   3956  O   THR A 261       0.119 -11.448  -5.762  1.00 85.26           O
ATOM   3957  HA  THR A 261      -1.749 -11.930  -7.352  1.00 85.26           H
ATOM   3958  CB  THR A 261      -0.396 -12.699  -8.842  1.00 85.26           C
ATOM   3959  HB  THR A 261       0.452 -12.367  -9.440  1.00 85.26           H
ATOM   3960  OG1 THR A 261      -1.551 -13.093  -9.578  1.00 85.26           O
ATOM   3961  HG1 THR A 261      -1.280 -13.485 -10.457  1.00 85.26           H
ATOM   3962  CG2 THR A 261      -0.007 -13.955  -8.059  1.00 85.26           C
ATOM   3963 1HG2 THR A 261      -0.875 -14.327  -7.513  1.00 85.26           H
ATOM   3964 2HG2 THR A 261       0.788 -13.712  -7.355  1.00 85.26           H
ATOM   3965 3HG2 THR A 261       0.342 -14.721  -8.751  1.00 85.26           H
ATOM   3966  HN  THR A 261      -1.192 -10.613  -9.758  1.00 85.26           H
ATOM   3967  N   VAL A 262       1.064 -10.265  -7.442  1.00 88.14           N
ATOM   3968  CA  VAL A 262       2.186  -9.807  -6.640  1.00 88.14           C
ATOM   3969  C   VAL A 262       1.668  -8.923  -5.503  1.00 88.14           C
ATOM   3970  O   VAL A 262       2.143  -9.019  -4.373  1.00 88.14           O
ATOM   3971  HA  VAL A 262       2.664 -10.687  -6.210  1.00 88.14           H
ATOM   3972  CB  VAL A 262       3.210  -9.098  -7.529  1.00 88.14           C
ATOM   3973  HB  VAL A 262       2.684  -8.336  -8.104  1.00 88.14           H
ATOM   3974  CG1 VAL A 262       4.277  -8.398  -6.685  1.00 88.14           C
ATOM   3975 1HG1 VAL A 262       3.803  -7.659  -6.040  1.00 88.14           H
ATOM   3976 2HG1 VAL A 262       4.797  -9.135  -6.073  1.00 88.14           H
ATOM   3977 3HG1 VAL A 262       4.992  -7.903  -7.342  1.00 88.14           H
ATOM   3978  CG2 VAL A 262       3.847 -10.076  -8.518  1.00 88.14           C
ATOM   3979 1HG2 VAL A 262       4.352 -10.871  -7.969  1.00 88.14           H
ATOM   3980 2HG2 VAL A 262       3.073 -10.508  -9.153  1.00 88.14           H
ATOM   3981 3HG2 VAL A 262       4.571  -9.546  -9.138  1.00 88.14           H
ATOM   3982  HN  VAL A 262       1.044  -9.915  -8.379  1.00 88.14           H
ATOM   3983  N   PHE A 263       0.701  -8.083  -5.843  1.00 86.59           N
ATOM   3984  CA  PHE A 263       0.093  -7.205  -4.859  1.00 86.59           C
ATOM   3985  C   PHE A 263      -0.548  -8.010  -3.727  1.00 86.59           C
ATOM   3986  O   PHE A 263      -0.375  -7.685  -2.553  1.00 86.59           O
ATOM   3987  HA  PHE A 263       0.886  -6.577  -4.452  1.00 86.59           H
ATOM   3988  CB  PHE A 263      -0.995  -6.408  -5.581  1.00 86.59           C
ATOM   3989 1HB  PHE A 263      -0.544  -5.871  -6.416  1.00 86.59           H
ATOM   3990 2HB  PHE A 263      -1.720  -7.104  -6.004  1.00 86.59           H
ATOM   3991  CG  PHE A 263      -1.731  -5.408  -4.688  1.00 86.59           C
ATOM   3992  CD1 PHE A 263      -2.909  -5.756  -4.104  1.00 86.59           C
ATOM   3993  HD1 PHE A 263      -3.328  -6.749  -4.272  1.00 86.59           H
ATOM   3994  CD2 PHE A 263      -1.208  -4.170  -4.478  1.00 86.59           C
ATOM   3995  HD2 PHE A 263      -0.265  -3.891  -4.947  1.00 86.59           H
ATOM   3996  CE1 PHE A 263      -3.592  -4.828  -3.274  1.00 86.59           C
ATOM   3997  HE1 PHE A 263      -4.536  -5.107  -2.806  1.00 86.59           H
ATOM   3998  CE2 PHE A 263      -1.891  -3.242  -3.649  1.00 86.59           C
ATOM   3999  HE2 PHE A 263      -1.472  -2.250  -3.481  1.00 86.59           H
ATOM   4000  CZ  PHE A 263      -3.069  -3.590  -3.065  1.00 86.59           C
ATOM   4001  HZ  PHE A 263      -3.593  -2.878  -2.428  1.00 86.59           H
ATOM   4002  HN  PHE A 263       0.335  -7.997  -6.770  1.00 86.59           H
ATOM   4003  N   VAL A 264      -1.275  -9.046  -4.119  1.00 83.61           N
ATOM   4004  CA  VAL A 264      -2.080  -9.798  -3.171  1.00 83.61           C
ATOM   4005  C   VAL A 264      -1.158 -10.539  -2.201  1.00 83.61           C
ATOM   4006  O   VAL A 264      -1.368 -10.504  -0.989  1.00 83.61           O
ATOM   4007  HA  VAL A 264      -2.679  -9.082  -2.608  1.00 83.61           H
ATOM   4008  CB  VAL A 264      -3.035 -10.730  -3.919  1.00 83.61           C
ATOM   4009  HB  VAL A 264      -2.437 -11.387  -4.550  1.00 83.61           H
ATOM   4010  CG1 VAL A 264      -3.822 -11.607  -2.942  1.00 83.61           C
ATOM   4011 1HG1 VAL A 264      -3.129 -12.212  -2.358  1.00 83.61           H
ATOM   4012 2HG1 VAL A 264      -4.404 -10.973  -2.273  1.00 83.61           H
ATOM   4013 3HG1 VAL A 264      -4.493 -12.260  -3.500  1.00 83.61           H
ATOM   4014  CG2 VAL A 264      -3.978  -9.937  -4.825  1.00 83.61           C
ATOM   4015 1HG2 VAL A 264      -4.566  -9.245  -4.222  1.00 83.61           H
ATOM   4016 2HG2 VAL A 264      -3.394  -9.376  -5.555  1.00 83.61           H
ATOM   4017 3HG2 VAL A 264      -4.646 -10.624  -5.345  1.00 83.61           H
ATOM   4018  HN  VAL A 264      -1.319  -9.373  -5.063  1.00 83.61           H
ATOM   4019  N   LEU A 265      -0.156 -11.193  -2.770  1.00 88.64           N
ATOM   4020  CA  LEU A 265       0.715 -12.055  -1.988  1.00 88.64           C
ATOM   4021  C   LEU A 265       1.491 -11.208  -0.978  1.00 88.64           C
ATOM   4022  O   LEU A 265       1.856 -11.691   0.092  1.00 88.64           O
ATOM   4023  HA  LEU A 265       0.079 -12.750  -1.440  1.00 88.64           H
ATOM   4024  CB  LEU A 265       1.609 -12.889  -2.908  1.00 88.64           C
ATOM   4025 1HB  LEU A 265       2.109 -12.215  -3.604  1.00 88.64           H
ATOM   4026 2HB  LEU A 265       2.386 -13.355  -2.302  1.00 88.64           H
ATOM   4027  CG  LEU A 265       0.907 -13.982  -3.716  1.00 88.64           C
ATOM   4028  HG  LEU A 265       0.117 -13.517  -4.306  1.00 88.64           H
ATOM   4029  CD1 LEU A 265       1.874 -14.646  -4.698  1.00 88.64           C
ATOM   4030 1HD1 LEU A 265       2.263 -13.896  -5.388  1.00 88.64           H
ATOM   4031 2HD1 LEU A 265       2.700 -15.095  -4.146  1.00 88.64           H
ATOM   4032 3HD1 LEU A 265       1.349 -15.419  -5.259  1.00 88.64           H
ATOM   4033  CD2 LEU A 265       0.238 -15.002  -2.792  1.00 88.64           C
ATOM   4034 1HD2 LEU A 265       0.992 -15.467  -2.157  1.00 88.64           H
ATOM   4035 2HD2 LEU A 265      -0.501 -14.499  -2.169  1.00 88.64           H
ATOM   4036 3HD2 LEU A 265      -0.254 -15.768  -3.392  1.00 88.64           H
ATOM   4037  HN  LEU A 265       0.064 -11.141  -3.744  1.00 88.64           H
ATOM   4038  N   SER A 266       1.721  -9.958  -1.355  1.00 90.98           N
ATOM   4039  CA  SER A 266       2.526  -9.066  -0.537  1.00 90.98           C
ATOM   4040  C   SER A 266       1.666  -8.456   0.572  1.00 90.98           C
ATOM   4041  O   SER A 266       2.123  -8.307   1.704  1.00 90.98           O
ATOM   4042  HA  SER A 266       3.310  -9.693  -0.112  1.00 90.98           H
ATOM   4043  CB  SER A 266       3.159  -7.963  -1.386  1.00 90.98           C
ATOM   4044 1HB  SER A 266       3.698  -7.271  -0.738  1.00 90.98           H
ATOM   4045 2HB  SER A 266       3.892  -8.402  -2.063  1.00 90.98           H
ATOM   4046  OG  SER A 266       2.187  -7.245  -2.141  1.00 90.98           O
ATOM   4047  HG  SER A 266       2.142  -7.606  -3.072  1.00 90.98           H
ATOM   4048  HN  SER A 266       1.369  -9.555  -2.200  1.00 90.98           H
ATOM   4049  N   GLN A 267       0.438  -8.119   0.207  1.00 90.01           N
ATOM   4050  CA  GLN A 267      -0.415  -7.335   1.084  1.00 90.01           C
ATOM   4051  C   GLN A 267      -1.172  -8.252   2.047  1.00 90.01           C
ATOM   4052  O   GLN A 267      -1.478  -7.860   3.172  1.00 90.01           O
ATOM   4053  HA  GLN A 267       0.261  -6.689   1.644  1.00 90.01           H
ATOM   4054  CB  GLN A 267      -1.383  -6.469   0.277  1.00 90.01           C
ATOM   4055 1HB  GLN A 267      -1.989  -7.102  -0.371  1.00 90.01           H
ATOM   4056 2HB  GLN A 267      -2.069  -5.957   0.953  1.00 90.01           H
ATOM   4057  CG  GLN A 267      -0.627  -5.441  -0.567  1.00 90.01           C
ATOM   4058 1HG  GLN A 267       0.015  -5.955  -1.283  1.00 90.01           H
ATOM   4059 2HG  GLN A 267      -1.335  -4.846  -1.143  1.00 90.01           H
ATOM   4060  CD  GLN A 267       0.219  -4.522   0.317  1.00 90.01           C
ATOM   4061  OE1 GLN A 267      -0.228  -4.006   1.328  1.00 90.01           O
ATOM   4062  NE2 GLN A 267       1.464  -4.348  -0.119  1.00 90.01           N
ATOM   4063 1HE2 GLN A 267       1.768  -4.801  -0.957  1.00 90.01           H
ATOM   4064 2HE2 GLN A 267       2.095  -3.763   0.391  1.00 90.01           H
ATOM   4065  HN  GLN A 267       0.025  -8.372  -0.668  1.00 90.01           H
ATOM   4066  N   PHE A 268      -1.451  -9.457   1.571  1.00 90.26           N
ATOM   4067  CA  PHE A 268      -2.353 -10.350   2.277  1.00 90.26           C
ATOM   4068  C   PHE A 268      -1.850 -10.629   3.694  1.00 90.26           C
ATOM   4069  O   PHE A 268      -2.590 -10.463   4.663  1.00 90.26           O
ATOM   4070  HA  PHE A 268      -3.323  -9.856   2.328  1.00 90.26           H
ATOM   4071  CB  PHE A 268      -2.386 -11.664   1.492  1.00 90.26           C
ATOM   4072 1HB  PHE A 268      -2.705 -11.457   0.471  1.00 90.26           H
ATOM   4073 2HB  PHE A 268      -1.375 -12.067   1.435  1.00 90.26           H
ATOM   4074  CG  PHE A 268      -3.309 -12.725   2.095  1.00 90.26           C
ATOM   4075  CD1 PHE A 268      -2.792 -13.711   2.876  1.00 90.26           C
ATOM   4076  HD1 PHE A 268      -1.721 -13.746   3.073  1.00 90.26           H
ATOM   4077  CD2 PHE A 268      -4.646 -12.682   1.849  1.00 90.26           C
ATOM   4078  HD2 PHE A 268      -5.060 -11.892   1.223  1.00 90.26           H
ATOM   4079  CE1 PHE A 268      -3.649 -14.696   3.435  1.00 90.26           C
ATOM   4080  HE1 PHE A 268      -3.235 -15.487   4.061  1.00 90.26           H
ATOM   4081  CE2 PHE A 268      -5.503 -13.667   2.408  1.00 90.26           C
ATOM   4082  HE2 PHE A 268      -6.574 -13.633   2.211  1.00 90.26           H
ATOM   4083  CZ  PHE A 268      -4.986 -14.654   3.189  1.00 90.26           C
ATOM   4084  HZ  PHE A 268      -5.644 -15.410   3.618  1.00 90.26           H
ATOM   4085  HN  PHE A 268      -1.073  -9.823   0.720  1.00 90.26           H
ATOM   4086  N   PRO A 269      -0.589 -11.056   3.842  1.00 93.68           N
ATOM   4087  CA  PRO A 269      -0.076 -11.458   5.154  1.00 93.68           C
ATOM   4088  C   PRO A 269      -0.292 -10.386   6.210  1.00 93.68           C
ATOM   4089  O   PRO A 269      -0.714 -10.684   7.326  1.00 93.68           O
ATOM   4090  HA  PRO A 269      -0.621 -12.329   5.518  1.00 93.68           H
ATOM   4091  CB  PRO A 269       1.410 -11.714   4.900  1.00 93.68           C
ATOM   4092 1HB  PRO A 269       2.009 -10.822   5.086  1.00 93.68           H
ATOM   4093 2HB  PRO A 269       1.799 -12.498   5.550  1.00 93.68           H
ATOM   4094  CG  PRO A 269       1.452 -12.125   3.433  1.00 93.68           C
ATOM   4095 1HG  PRO A 269       2.448 -12.001   3.007  1.00 93.68           H
ATOM   4096 2HG  PRO A 269       1.189 -13.174   3.299  1.00 93.68           H
ATOM   4097  CD  PRO A 269       0.436 -11.195   2.791  1.00 93.68           C
ATOM   4098 1HD  PRO A 269       0.876 -10.232   2.532  1.00 93.68           H
ATOM   4099 2HD  PRO A 269       0.028 -11.614   1.871  1.00 93.68           H
ATOM   4100  N   TYR A 270       0.007  -9.153   5.826  1.00 94.18           N
ATOM   4101  CA  TYR A 270      -0.046  -8.044   6.762  1.00 94.18           C
ATOM   4102  C   TYR A 270      -1.478  -7.802   7.244  1.00 94.18           C
ATOM   4103  O   TYR A 270      -1.709  -7.592   8.434  1.00 94.18           O
ATOM   4104  HA  TYR A 270       0.580  -8.296   7.618  1.00 94.18           H
ATOM   4105  CB  TYR A 270       0.433  -6.815   5.988  1.00 94.18           C
ATOM   4106 1HB  TYR A 270       1.477  -6.958   5.709  1.00 94.18           H
ATOM   4107 2HB  TYR A 270      -0.137  -6.737   5.062  1.00 94.18           H
ATOM   4108  CG  TYR A 270       0.303  -5.501   6.762  1.00 94.18           C
ATOM   4109  CD1 TYR A 270      -0.570  -4.526   6.324  1.00 94.18           C
ATOM   4110  HD1 TYR A 270      -1.166  -4.691   5.426  1.00 94.18           H
ATOM   4111  CD2 TYR A 270       1.058  -5.292   7.898  1.00 94.18           C
ATOM   4112  HD2 TYR A 270       1.747  -6.063   8.244  1.00 94.18           H
ATOM   4113  CE1 TYR A 270      -0.692  -3.290   7.052  1.00 94.18           C
ATOM   4114  HE1 TYR A 270      -1.378  -2.511   6.717  1.00 94.18           H
ATOM   4115  CE2 TYR A 270       0.935  -4.056   8.626  1.00 94.18           C
ATOM   4116  HE2 TYR A 270       1.526  -3.878   9.525  1.00 94.18           H
ATOM   4117  CZ  TYR A 270       0.066  -3.116   8.168  1.00 94.18           C
ATOM   4118  OH  TYR A 270      -0.050  -1.949   8.856  1.00 94.18           O
ATOM   4119  HH  TYR A 270       0.300  -2.064   9.786  1.00 94.18           H
ATOM   4120  HN  TYR A 270       0.281  -8.909   4.896  1.00 94.18           H
ATOM   4121  N   ASN A 271      -2.402  -7.838   6.296  1.00 90.54           N
ATOM   4122  CA  ASN A 271      -3.794  -7.546   6.595  1.00 90.54           C
ATOM   4123  C   ASN A 271      -4.377  -8.677   7.443  1.00 90.54           C
ATOM   4124  O   ASN A 271      -5.333  -8.469   8.189  1.00 90.54           O
ATOM   4125  HA  ASN A 271      -3.779  -6.593   7.124  1.00 90.54           H
ATOM   4126  CB  ASN A 271      -4.622  -7.440   5.313  1.00 90.54           C
ATOM   4127 1HB  ASN A 271      -4.396  -8.282   4.659  1.00 90.54           H
ATOM   4128 2HB  ASN A 271      -5.683  -7.500   5.555  1.00 90.54           H
ATOM   4129  CG  ASN A 271      -4.334  -6.128   4.580  1.00 90.54           C
ATOM   4130  OD1 ASN A 271      -4.712  -5.051   5.011  1.00 90.54           O
ATOM   4131  ND2 ASN A 271      -3.646  -6.277   3.452  1.00 90.54           N
ATOM   4132 1HD2 ASN A 271      -3.365  -7.190   3.155  1.00 90.54           H
ATOM   4133 2HD2 ASN A 271      -3.408  -5.477   2.902  1.00 90.54           H
ATOM   4134  HN  ASN A 271      -2.213  -8.062   5.340  1.00 90.54           H
ATOM   4135  N   CYS A 272      -3.778  -9.851   7.300  1.00 92.77           N
ATOM   4136  CA  CYS A 272      -4.149 -10.986   8.128  1.00 92.77           C
ATOM   4137  C   CYS A 272      -3.847 -10.636   9.586  1.00 92.77           C
ATOM   4138  O   CYS A 272      -4.665 -10.885  10.470  1.00 92.77           O
ATOM   4139  HA  CYS A 272      -5.217 -11.145   7.981  1.00 92.77           H
ATOM   4140  CB  CYS A 272      -3.433 -12.264   7.688  1.00 92.77           C
ATOM   4141 1HB  CYS A 272      -2.368 -12.070   7.562  1.00 92.77           H
ATOM   4142 2HB  CYS A 272      -3.529 -13.028   8.459  1.00 92.77           H
ATOM   4143  SG  CYS A 272      -4.147 -12.872   6.116  1.00 92.77           S
ATOM   4144  HG  CYS A 272      -3.589 -11.945   5.342  1.00 92.77           H
ATOM   4145  HN  CYS A 272      -3.054 -10.031   6.635  1.00 92.77           H
ATOM   4146  N   ILE A 273      -2.670 -10.064   9.793  1.00 93.54           N
ATOM   4147  CA  ILE A 273      -2.234  -9.713  11.133  1.00 93.54           C
ATOM   4148  C   ILE A 273      -3.097  -8.565  11.662  1.00 93.54           C
ATOM   4149  O   ILE A 273      -3.440  -8.535  12.842  1.00 93.54           O
ATOM   4150  HA  ILE A 273      -2.392 -10.585  11.768  1.00 93.54           H
ATOM   4151  CB  ILE A 273      -0.734  -9.410  11.146  1.00 93.54           C
ATOM   4152  HB  ILE A 273      -0.539  -8.618  10.423  1.00 93.54           H
ATOM   4153  CG1 ILE A 273       0.076 -10.632  10.707  1.00 93.54           C
ATOM   4154 1HG1 ILE A 273      -0.223 -10.928   9.702  1.00 93.54           H
ATOM   4155 2HG1 ILE A 273       1.134 -10.375  10.663  1.00 93.54           H
ATOM   4156  CG2 ILE A 273      -0.291  -8.891  12.516  1.00 93.54           C
ATOM   4157 1HG2 ILE A 273      -0.834  -7.975  12.750  1.00 93.54           H
ATOM   4158 2HG2 ILE A 273      -0.503  -9.644  13.275  1.00 93.54           H
ATOM   4159 3HG2 ILE A 273       0.779  -8.684  12.497  1.00 93.54           H
ATOM   4160  CD1 ILE A 273      -0.130 -11.802  11.672  1.00 93.54           C
ATOM   4161 1HD1 ILE A 273       0.192 -11.509  12.672  1.00 93.54           H
ATOM   4162 2HD1 ILE A 273      -1.186 -12.072  11.696  1.00 93.54           H
ATOM   4163 3HD1 ILE A 273       0.457 -12.657  11.337  1.00 93.54           H
ATOM   4164  HN  ILE A 273      -2.021  -9.841   9.065  1.00 93.54           H
ATOM   4165  N   LEU A 274      -3.423  -7.649  10.762  1.00 92.67           N
ATOM   4166  CA  LEU A 274      -4.283  -6.531  11.110  1.00 92.67           C
ATOM   4167  C   LEU A 274      -5.621  -7.064  11.627  1.00 92.67           C
ATOM   4168  O   LEU A 274      -6.200  -6.502  12.555  1.00 92.67           O
ATOM   4169  HA  LEU A 274      -3.796  -5.982  11.915  1.00 92.67           H
ATOM   4170  CB  LEU A 274      -4.420  -5.572   9.926  1.00 92.67           C
ATOM   4171 1HB  LEU A 274      -4.538  -6.162   9.017  1.00 92.67           H
ATOM   4172 2HB  LEU A 274      -5.337  -4.996  10.054  1.00 92.67           H
ATOM   4173  CG  LEU A 274      -3.262  -4.593   9.718  1.00 92.67           C
ATOM   4174  HG  LEU A 274      -2.352  -5.171   9.558  1.00 92.67           H
ATOM   4175  CD1 LEU A 274      -3.482  -3.740   8.467  1.00 92.67           C
ATOM   4176 1HD1 LEU A 274      -3.554  -4.388   7.594  1.00 92.67           H
ATOM   4177 2HD1 LEU A 274      -4.406  -3.171   8.573  1.00 92.67           H
ATOM   4178 3HD1 LEU A 274      -2.645  -3.054   8.343  1.00 92.67           H
ATOM   4179  CD2 LEU A 274      -3.039  -3.735  10.965  1.00 92.67           C
ATOM   4180 1HD2 LEU A 274      -3.943  -3.166  11.181  1.00 92.67           H
ATOM   4181 2HD2 LEU A 274      -2.805  -4.379  11.812  1.00 92.67           H
ATOM   4182 3HD2 LEU A 274      -2.210  -3.049  10.790  1.00 92.67           H
ATOM   4183  HN  LEU A 274      -3.110  -7.662   9.812  1.00 92.67           H
ATOM   4184  N   LEU A 275      -6.073  -8.142  11.003  1.00 93.41           N
ATOM   4185  CA  LEU A 275      -7.320  -8.770  11.403  1.00 93.41           C
ATOM   4186  C   LEU A 275      -7.203  -9.251  12.851  1.00 93.41           C
ATOM   4187  O   LEU A 275      -8.090  -9.000  13.666  1.00 93.41           O
ATOM   4188  HA  LEU A 275      -8.100  -8.010  11.354  1.00 93.41           H
ATOM   4189  CB  LEU A 275      -7.704  -9.876  10.418  1.00 93.41           C
ATOM   4190 1HB  LEU A 275      -7.829  -9.429   9.431  1.00 93.41           H
ATOM   4191 2HB  LEU A 275      -6.872 -10.577  10.347  1.00 93.41           H
ATOM   4192  CG  LEU A 275      -8.972 -10.664  10.754  1.00 93.41           C
ATOM   4193  HG  LEU A 275      -8.872 -11.055  11.766  1.00 93.41           H
ATOM   4194  CD1 LEU A 275     -10.202  -9.756  10.739  1.00 93.41           C
ATOM   4195 1HD1 LEU A 275     -10.078  -8.963  11.476  1.00 93.41           H
ATOM   4196 2HD1 LEU A 275     -10.317  -9.315   9.748  1.00 93.41           H
ATOM   4197 3HD1 LEU A 275     -11.089 -10.341  10.981  1.00 93.41           H
ATOM   4198  CD2 LEU A 275      -9.134 -11.865   9.820  1.00 93.41           C
ATOM   4199 1HD2 LEU A 275      -9.202 -11.518   8.789  1.00 93.41           H
ATOM   4200 2HD2 LEU A 275      -8.274 -12.526   9.925  1.00 93.41           H
ATOM   4201 3HD2 LEU A 275     -10.043 -12.408  10.081  1.00 93.41           H
ATOM   4202  HN  LEU A 275      -5.603  -8.584  10.239  1.00 93.41           H
ATOM   4203  N   VAL A 276      -6.101  -9.933  13.127  1.00 94.24           N
ATOM   4204  CA  VAL A 276      -5.869 -10.473  14.456  1.00 94.24           C
ATOM   4205  C   VAL A 276      -5.871  -9.331  15.474  1.00 94.24           C
ATOM   4206  O   VAL A 276      -6.499  -9.434  16.526  1.00 94.24           O
ATOM   4207  HA  VAL A 276      -6.692 -11.149  14.685  1.00 94.24           H
ATOM   4208  CB  VAL A 276      -4.572 -11.285  14.471  1.00 94.24           C
ATOM   4209  HB  VAL A 276      -3.768 -10.640  14.115  1.00 94.24           H
ATOM   4210  CG1 VAL A 276      -4.221 -11.730  15.892  1.00 94.24           C
ATOM   4211 1HG1 VAL A 276      -4.092 -10.854  16.527  1.00 94.24           H
ATOM   4212 2HG1 VAL A 276      -5.025 -12.350  16.287  1.00 94.24           H
ATOM   4213 3HG1 VAL A 276      -3.295 -12.305  15.874  1.00 94.24           H
ATOM   4214  CG2 VAL A 276      -4.664 -12.485  13.527  1.00 94.24           C
ATOM   4215 1HG2 VAL A 276      -5.484 -13.131  13.840  1.00 94.24           H
ATOM   4216 2HG2 VAL A 276      -4.846 -12.135  12.511  1.00 94.24           H
ATOM   4217 3HG2 VAL A 276      -3.729 -13.044  13.557  1.00 94.24           H
ATOM   4218  HN  VAL A 276      -5.377 -10.118  12.463  1.00 94.24           H
ATOM   4219  N   GLN A 277      -5.162  -8.268  15.124  1.00 93.41           N
ATOM   4220  CA  GLN A 277      -5.057  -7.116  16.003  1.00 93.41           C
ATOM   4221  C   GLN A 277      -6.441  -6.514  16.257  1.00 93.41           C
ATOM   4222  O   GLN A 277      -6.698  -5.969  17.329  1.00 93.41           O
ATOM   4223  HA  GLN A 277      -4.644  -7.500  16.936  1.00 93.41           H
ATOM   4224  CB  GLN A 277      -4.102  -6.070  15.425  1.00 93.41           C
ATOM   4225 1HB  GLN A 277      -4.328  -5.908  14.372  1.00 93.41           H
ATOM   4226 2HB  GLN A 277      -4.250  -5.117  15.933  1.00 93.41           H
ATOM   4227  CG  GLN A 277      -2.646  -6.514  15.577  1.00 93.41           C
ATOM   4228 1HG  GLN A 277      -2.433  -6.726  16.625  1.00 93.41           H
ATOM   4229 2HG  GLN A 277      -2.485  -7.441  15.026  1.00 93.41           H
ATOM   4230  CD  GLN A 277      -1.687  -5.437  15.065  1.00 93.41           C
ATOM   4231  OE1 GLN A 277      -2.043  -4.579  14.274  1.00 93.41           O
ATOM   4232  NE2 GLN A 277      -0.456  -5.530  15.558  1.00 93.41           N
ATOM   4233 1HE2 GLN A 277      -0.229  -6.259  16.204  1.00 93.41           H
ATOM   4234 2HE2 GLN A 277       0.244  -4.870  15.283  1.00 93.41           H
ATOM   4235  HN  GLN A 277      -4.665  -8.187  14.260  1.00 93.41           H
ATOM   4236  N   THR A 278      -7.296  -6.633  15.251  1.00 93.52           N
ATOM   4237  CA  THR A 278      -8.638  -6.084  15.341  1.00 93.52           C
ATOM   4238  C   THR A 278      -9.479  -6.890  16.333  1.00 93.52           C
ATOM   4239  O   THR A 278     -10.193  -6.319  17.155  1.00 93.52           O
ATOM   4240  HA  THR A 278      -8.568  -5.069  15.732  1.00 93.52           H
ATOM   4241  CB  THR A 278      -9.230  -6.049  13.931  1.00 93.52           C
ATOM   4242  HB  THR A 278      -9.402  -7.058  13.555  1.00 93.52           H
ATOM   4243  OG1 THR A 278      -8.303  -5.264  13.185  1.00 93.52           O
ATOM   4244  HG1 THR A 278      -7.651  -5.860  12.715  1.00 93.52           H
ATOM   4245  CG2 THR A 278     -10.533  -5.251  13.862  1.00 93.52           C
ATOM   4246 1HG2 THR A 278     -10.347  -4.223  14.174  1.00 93.52           H
ATOM   4247 2HG2 THR A 278     -11.271  -5.703  14.525  1.00 93.52           H
ATOM   4248 3HG2 THR A 278     -10.911  -5.257  12.840  1.00 93.52           H
ATOM   4249  HN  THR A 278      -7.084  -7.093  14.389  1.00 93.52           H
ATOM   4250  N   ILE A 279      -9.365  -8.206  16.223  1.00 94.53           N
ATOM   4251  CA  ILE A 279     -10.115  -9.097  17.093  1.00 94.53           C
ATOM   4252  C   ILE A 279      -9.658  -8.895  18.539  1.00 94.53           C
ATOM   4253  O   ILE A 279     -10.479  -8.854  19.454  1.00 94.53           O
ATOM   4254  HA  ILE A 279     -11.166  -8.816  17.021  1.00 94.53           H
ATOM   4255  CB  ILE A 279      -9.999 -10.543  16.607  1.00 94.53           C
ATOM   4256  HB  ILE A 279      -8.941 -10.785  16.507  1.00 94.53           H
ATOM   4257  CG1 ILE A 279     -10.633 -10.709  15.225  1.00 94.53           C
ATOM   4258 1HG1 ILE A 279     -11.719 -10.670  15.312  1.00 94.53           H
ATOM   4259 2HG1 ILE A 279     -10.335  -9.881  14.582  1.00 94.53           H
ATOM   4260  CG2 ILE A 279     -10.590 -11.514  17.630  1.00 94.53           C
ATOM   4261 1HG2 ILE A 279     -10.054 -11.419  18.574  1.00 94.53           H
ATOM   4262 2HG2 ILE A 279     -11.644 -11.281  17.785  1.00 94.53           H
ATOM   4263 3HG2 ILE A 279     -10.495 -12.535  17.260  1.00 94.53           H
ATOM   4264  CD1 ILE A 279     -10.214 -12.035  14.586  1.00 94.53           C
ATOM   4265 1HD1 ILE A 279      -9.130 -12.060  14.478  1.00 94.53           H
ATOM   4266 2HD1 ILE A 279     -10.536 -12.861  15.220  1.00 94.53           H
ATOM   4267 3HD1 ILE A 279     -10.679 -12.128  13.604  1.00 94.53           H
ATOM   4268  HN  ILE A 279      -8.776  -8.663  15.557  1.00 94.53           H
ATOM   4269  N   ASP A 280      -8.348  -8.774  18.700  1.00 93.78           N
ATOM   4270  CA  ASP A 280      -7.766  -8.640  20.025  1.00 93.78           C
ATOM   4271  C   ASP A 280      -8.150  -7.279  20.610  1.00 93.78           C
ATOM   4272  O   ASP A 280      -8.309  -7.143  21.822  1.00 93.78           O
ATOM   4273  HA  ASP A 280      -8.173  -9.471  20.602  1.00 93.78           H
ATOM   4274  CB  ASP A 280      -6.239  -8.716  19.967  1.00 93.78           C
ATOM   4275 1HB  ASP A 280      -5.937  -9.593  19.394  1.00 93.78           H
ATOM   4276 2HB  ASP A 280      -5.848  -7.844  19.444  1.00 93.78           H
ATOM   4277  CG  ASP A 280      -5.640  -8.787  21.372  1.00 93.78           C
ATOM   4278  OD1 ASP A 280      -6.137  -9.621  22.160  1.00 93.78           O
ATOM   4279  OD2 ASP A 280      -4.698  -8.006  21.628  1.00 93.78           O
ATOM   4280  HN  ASP A 280      -7.690  -8.766  17.947  1.00 93.78           H
ATOM   4281  N   ALA A 281      -8.286  -6.306  19.721  1.00 92.42           N
ATOM   4282  CA  ALA A 281      -8.685  -4.970  20.130  1.00 92.42           C
ATOM   4283  C   ALA A 281     -10.058  -5.035  20.803  1.00 92.42           C
ATOM   4284  O   ALA A 281     -10.348  -4.253  21.707  1.00 92.42           O
ATOM   4285  HA  ALA A 281      -7.952  -4.611  20.853  1.00 92.42           H
ATOM   4286  CB  ALA A 281      -8.675  -4.040  18.915  1.00 92.42           C
ATOM   4287 1HB  ALA A 281      -7.671  -4.005  18.492  1.00 92.42           H
ATOM   4288 2HB  ALA A 281      -9.372  -4.413  18.166  1.00 92.42           H
ATOM   4289 3HB  ALA A 281      -8.974  -3.037  19.222  1.00 92.42           H
ATOM   4290  HN  ALA A 281      -8.130  -6.418  18.740  1.00 92.42           H
ATOM   4291  N   TYR A 282     -10.866  -5.975  20.336  1.00 91.01           N
ATOM   4292  CA  TYR A 282     -12.210  -6.136  20.863  1.00 91.01           C
ATOM   4293  C   TYR A 282     -12.219  -7.083  22.065  1.00 91.01           C
ATOM   4294  O   TYR A 282     -12.800  -6.769  23.103  1.00 91.01           O
ATOM   4295  HA  TYR A 282     -12.567  -5.156  21.179  1.00 91.01           H
ATOM   4296  CB  TYR A 282     -13.034  -6.758  19.733  1.00 91.01           C
ATOM   4297 1HB  TYR A 282     -12.852  -6.200  18.815  1.00 91.01           H
ATOM   4298 2HB  TYR A 282     -12.686  -7.776  19.562  1.00 91.01           H
ATOM   4299  CG  TYR A 282     -14.540  -6.788  20.005  1.00 91.01           C
ATOM   4300  CD1 TYR A 282     -15.135  -7.944  20.468  1.00 91.01           C
ATOM   4301  HD1 TYR A 282     -14.532  -8.836  20.639  1.00 91.01           H
ATOM   4302  CD2 TYR A 282     -15.303  -5.658  19.788  1.00 91.01           C
ATOM   4303  HD2 TYR A 282     -14.833  -4.745  19.422  1.00 91.01           H
ATOM   4304  CE1 TYR A 282     -16.551  -7.972  20.723  1.00 91.01           C
ATOM   4305  HE1 TYR A 282     -17.034  -8.879  21.089  1.00 91.01           H
ATOM   4306  CE2 TYR A 282     -16.719  -5.687  20.043  1.00 91.01           C
ATOM   4307  HE2 TYR A 282     -17.334  -4.802  19.876  1.00 91.01           H
ATOM   4308  CZ  TYR A 282     -17.274  -6.842  20.499  1.00 91.01           C
ATOM   4309  OH  TYR A 282     -18.612  -6.868  20.740  1.00 91.01           O
ATOM   4310  HH  TYR A 282     -19.010  -5.970  20.558  1.00 91.01           H
ATOM   4311  HN  TYR A 282     -10.616  -6.619  19.612  1.00 91.01           H
ATOM   4312  N   ALA A 283     -11.568  -8.222  21.885  1.00 91.80           N
ATOM   4313  CA  ALA A 283     -11.740  -9.336  22.802  1.00 91.80           C
ATOM   4314  C   ALA A 283     -10.643  -9.288  23.867  1.00 91.80           C
ATOM   4315  O   ALA A 283     -10.787  -9.874  24.939  1.00 91.80           O
ATOM   4316  HA  ALA A 283     -12.710  -9.220  23.286  1.00 91.80           H
ATOM   4317  CB  ALA A 283     -11.734 -10.650  22.018  1.00 91.80           C
ATOM   4318 1HB  ALA A 283     -12.550 -10.645  21.295  1.00 91.80           H
ATOM   4319 2HB  ALA A 283     -10.784 -10.755  21.493  1.00 91.80           H
ATOM   4320 3HB  ALA A 283     -11.863 -11.484  22.707  1.00 91.80           H
ATOM   4321  HN  ALA A 283     -10.934  -8.391  21.130  1.00 91.80           H
ATOM   4322  N   MET A 284      -9.571  -8.583  23.535  1.00 89.73           N
ATOM   4323  CA  MET A 284      -8.421  -8.508  24.421  1.00 89.73           C
ATOM   4324  C   MET A 284      -8.024  -9.897  24.923  1.00 89.73           C
ATOM   4325  O   MET A 284      -7.796 -10.088  26.117  1.00 89.73           O
ATOM   4326  HA  MET A 284      -7.615  -8.087  23.820  1.00 89.73           H
ATOM   4327  CB  MET A 284      -8.754  -7.609  25.614  1.00 89.73           C
ATOM   4328 1HB  MET A 284      -9.657  -7.972  26.106  1.00 89.73           H
ATOM   4329 2HB  MET A 284      -7.949  -7.660  26.347  1.00 89.73           H
ATOM   4330  CG  MET A 284      -8.955  -6.160  25.169  1.00 89.73           C
ATOM   4331 1HG  MET A 284      -8.027  -5.765  24.757  1.00 89.73           H
ATOM   4332 2HG  MET A 284      -9.701  -6.114  24.375  1.00 89.73           H
ATOM   4333  SD  MET A 284      -9.479  -5.163  26.554  1.00 89.73           S
ATOM   4334  CE  MET A 284     -11.244  -5.416  26.468  1.00 89.73           C
ATOM   4335 1HE  MET A 284     -11.615  -5.066  25.504  1.00 89.73           H
ATOM   4336 2HE  MET A 284     -11.465  -6.478  26.577  1.00 89.73           H
ATOM   4337 3HE  MET A 284     -11.731  -4.860  27.269  1.00 89.73           H
ATOM   4338  HN  MET A 284      -9.480  -8.072  22.681  1.00 89.73           H
ATOM   4339  N   PHE A 285      -7.953 -10.832  23.987  1.00 90.22           N
ATOM   4340  CA  PHE A 285      -7.750 -12.228  24.337  1.00 90.22           C
ATOM   4341  C   PHE A 285      -6.260 -12.545  24.482  1.00 90.22           C
ATOM   4342  O   PHE A 285      -5.893 -13.565  25.064  1.00 90.22           O
ATOM   4343  HA  PHE A 285      -8.251 -12.399  25.289  1.00 90.22           H
ATOM   4344  CB  PHE A 285      -8.328 -13.064  23.193  1.00 90.22           C
ATOM   4345 1HB  PHE A 285      -8.442 -14.094  23.532  1.00 90.22           H
ATOM   4346 2HB  PHE A 285      -9.325 -12.694  22.954  1.00 90.22           H
ATOM   4347  CG  PHE A 285      -7.476 -13.052  21.922  1.00 90.22           C
ATOM   4348  CD1 PHE A 285      -7.699 -12.114  20.963  1.00 90.22           C
ATOM   4349  HD1 PHE A 285      -8.483 -11.369  21.101  1.00 90.22           H
ATOM   4350  CD2 PHE A 285      -6.498 -13.981  21.750  1.00 90.22           C
ATOM   4351  HD2 PHE A 285      -6.320 -14.734  22.518  1.00 90.22           H
ATOM   4352  CE1 PHE A 285      -6.909 -12.103  19.783  1.00 90.22           C
ATOM   4353  HE1 PHE A 285      -7.087 -11.350  19.015  1.00 90.22           H
ATOM   4354  CE2 PHE A 285      -5.708 -13.970  20.570  1.00 90.22           C
ATOM   4355  HE2 PHE A 285      -4.923 -14.714  20.432  1.00 90.22           H
ATOM   4356  CZ  PHE A 285      -5.930 -13.031  19.612  1.00 90.22           C
ATOM   4357  HZ  PHE A 285      -5.324 -13.023  18.706  1.00 90.22           H
ATOM   4358  HN  PHE A 285      -8.031 -10.649  23.007  1.00 90.22           H
ATOM   4359  N   ILE A 286      -5.442 -11.652  23.945  1.00 90.95           N
ATOM   4360  CA  ILE A 286      -4.000 -11.804  24.042  1.00 90.95           C
ATOM   4361  C   ILE A 286      -3.516 -11.200  25.361  1.00 90.95           C
ATOM   4362  O   ILE A 286      -3.078 -10.052  25.399  1.00 90.95           O
ATOM   4363  HA  ILE A 286      -3.784 -12.873  24.051  1.00 90.95           H
ATOM   4364  CB  ILE A 286      -3.315 -11.215  22.807  1.00 90.95           C
ATOM   4365  HB  ILE A 286      -3.507 -10.142  22.789  1.00 90.95           H
ATOM   4366  CG1 ILE A 286      -3.902 -11.801  21.522  1.00 90.95           C
ATOM   4367 1HG1 ILE A 286      -3.628 -12.853  21.439  1.00 90.95           H
ATOM   4368 2HG1 ILE A 286      -4.991 -11.758  21.562  1.00 90.95           H
ATOM   4369  CG2 ILE A 286      -1.798 -11.400  22.881  1.00 90.95           C
ATOM   4370 1HG2 ILE A 286      -1.413 -10.897  23.768  1.00 90.95           H
ATOM   4371 2HG2 ILE A 286      -1.564 -12.464  22.936  1.00 90.95           H
ATOM   4372 3HG2 ILE A 286      -1.336 -10.972  21.992  1.00 90.95           H
ATOM   4373  CD1 ILE A 286      -3.401 -11.039  20.293  1.00 90.95           C
ATOM   4374 1HD1 ILE A 286      -3.698  -9.993  20.368  1.00 90.95           H
ATOM   4375 2HD1 ILE A 286      -2.314 -11.106  20.243  1.00 90.95           H
ATOM   4376 3HD1 ILE A 286      -3.834 -11.476  19.393  1.00 90.95           H
ATOM   4377  HN  ILE A 286      -5.749 -10.839  23.451  1.00 90.95           H
ATOM   4378  N   SER A 287      -3.611 -12.002  26.412  1.00 87.85           N
ATOM   4379  CA  SER A 287      -3.157 -11.573  27.724  1.00 87.85           C
ATOM   4380  C   SER A 287      -1.707 -12.008  27.944  1.00 87.85           C
ATOM   4381  O   SER A 287      -1.039 -11.517  28.853  1.00 87.85           O
ATOM   4382  HA  SER A 287      -3.232 -10.485  27.714  1.00 87.85           H
ATOM   4383  CB  SER A 287      -4.054 -12.135  28.829  1.00 87.85           C
ATOM   4384 1HB  SER A 287      -3.689 -11.797  29.799  1.00 87.85           H
ATOM   4385 2HB  SER A 287      -5.063 -11.741  28.712  1.00 87.85           H
ATOM   4386  OG  SER A 287      -4.096 -13.559  28.808  1.00 87.85           O
ATOM   4387  HG  SER A 287      -4.713 -13.893  29.521  1.00 87.85           H
ATOM   4388  HN  SER A 287      -3.989 -12.927  26.378  1.00 87.85           H
ATOM   4389  N   ASN A 288      -1.263 -12.926  27.098  1.00 91.12           N
ATOM   4390  CA  ASN A 288       0.058 -13.511  27.253  1.00 91.12           C
ATOM   4391  C   ASN A 288       1.088 -12.630  26.544  1.00 91.12           C
ATOM   4392  O   ASN A 288       0.966 -12.365  25.349  1.00 91.12           O
ATOM   4393  HA  ASN A 288       0.224 -13.562  28.329  1.00 91.12           H
ATOM   4394  CB  ASN A 288       0.119 -14.907  26.629  1.00 91.12           C
ATOM   4395 1HB  ASN A 288      -0.715 -15.508  26.991  1.00 91.12           H
ATOM   4396 2HB  ASN A 288       0.010 -14.830  25.547  1.00 91.12           H
ATOM   4397  CG  ASN A 288       1.440 -15.601  26.967  1.00 91.12           C
ATOM   4398  OD1 ASN A 288       2.508 -15.013  26.927  1.00 91.12           O
ATOM   4399  ND2 ASN A 288       1.307 -16.882  27.300  1.00 91.12           N
ATOM   4400 1HD2 ASN A 288       0.401 -17.304  27.313  1.00 91.12           H
ATOM   4401 2HD2 ASN A 288       2.114 -17.423  27.538  1.00 91.12           H
ATOM   4402  HN  ASN A 288      -1.788 -13.268  26.318  1.00 91.12           H
ATOM   4403  N   CYS A 289       2.081 -12.202  27.309  1.00 90.56           N
ATOM   4404  CA  CYS A 289       3.070 -11.267  26.800  1.00 90.56           C
ATOM   4405  C   CYS A 289       3.860 -11.962  25.689  1.00 90.56           C
ATOM   4406  O   CYS A 289       4.250 -11.327  24.710  1.00 90.56           O
ATOM   4407  HA  CYS A 289       2.519 -10.412  26.407  1.00 90.56           H
ATOM   4408  CB  CYS A 289       3.984 -10.748  27.911  1.00 90.56           C
ATOM   4409 1HB  CYS A 289       3.389 -10.267  28.688  1.00 90.56           H
ATOM   4410 2HB  CYS A 289       4.508 -11.581  28.381  1.00 90.56           H
ATOM   4411  SG  CYS A 289       5.192  -9.559  27.224  1.00 90.56           S
ATOM   4412  HN  CYS A 289       2.215 -12.482  28.260  1.00 90.56           H
ATOM   4413  N   ALA A 290       4.072 -13.256  25.877  1.00 92.29           N
ATOM   4414  CA  ALA A 290       4.862 -14.030  24.935  1.00 92.29           C
ATOM   4415  C   ALA A 290       4.159 -14.042  23.576  1.00 92.29           C
ATOM   4416  O   ALA A 290       4.791 -13.822  22.544  1.00 92.29           O
ATOM   4417  HA  ALA A 290       5.829 -13.538  24.830  1.00 92.29           H
ATOM   4418  CB  ALA A 290       5.082 -15.439  25.490  1.00 92.29           C
ATOM   4419 1HB  ALA A 290       5.611 -15.376  26.441  1.00 92.29           H
ATOM   4420 2HB  ALA A 290       4.119 -15.925  25.641  1.00 92.29           H
ATOM   4421 3HB  ALA A 290       5.675 -16.019  24.783  1.00 92.29           H
ATOM   4422  HN  ALA A 290       3.715 -13.773  26.655  1.00 92.29           H
ATOM   4423  N   VAL A 291       2.860 -14.302  23.620  1.00 93.03           N
ATOM   4424  CA  VAL A 291       2.066 -14.356  22.404  1.00 93.03           C
ATOM   4425  C   VAL A 291       2.030 -12.968  21.762  1.00 93.03           C
ATOM   4426  O   VAL A 291       2.159 -12.839  20.546  1.00 93.03           O
ATOM   4427  HA  VAL A 291       2.560 -15.046  21.720  1.00 93.03           H
ATOM   4428  CB  VAL A 291       0.673 -14.909  22.712  1.00 93.03           C
ATOM   4429  HB  VAL A 291       0.202 -14.245  23.437  1.00 93.03           H
ATOM   4430  CG1 VAL A 291      -0.199 -14.929  21.456  1.00 93.03           C
ATOM   4431 1HG1 VAL A 291      -0.303 -13.915  21.069  1.00 93.03           H
ATOM   4432 2HG1 VAL A 291       0.268 -15.560  20.699  1.00 93.03           H
ATOM   4433 3HG1 VAL A 291      -1.183 -15.326  21.703  1.00 93.03           H
ATOM   4434  CG2 VAL A 291       0.763 -16.301  23.340  1.00 93.03           C
ATOM   4435 1HG2 VAL A 291       1.263 -16.980  22.649  1.00 93.03           H
ATOM   4436 2HG2 VAL A 291       1.330 -16.245  24.269  1.00 93.03           H
ATOM   4437 3HG2 VAL A 291      -0.241 -16.671  23.549  1.00 93.03           H
ATOM   4438  HN  VAL A 291       2.352 -14.474  24.464  1.00 93.03           H
ATOM   4439  N   SER A 292       1.853 -11.964  22.608  1.00 92.68           N
ATOM   4440  CA  SER A 292       1.769 -10.593  22.136  1.00 92.68           C
ATOM   4441  C   SER A 292       3.067 -10.202  21.427  1.00 92.68           C
ATOM   4442  O   SER A 292       3.037  -9.572  20.371  1.00 92.68           O
ATOM   4443  HA  SER A 292       0.932 -10.580  21.436  1.00 92.68           H
ATOM   4444  CB  SER A 292       1.483  -9.629  23.289  1.00 92.68           C
ATOM   4445 1HB  SER A 292       0.639 -10.000  23.871  1.00 92.68           H
ATOM   4446 2HB  SER A 292       2.343  -9.599  23.958  1.00 92.68           H
ATOM   4447  OG  SER A 292       1.197  -8.312  22.826  1.00 92.68           O
ATOM   4448  HG  SER A 292       0.290  -8.286  22.406  1.00 92.68           H
ATOM   4449  HN  SER A 292       1.768 -12.076  23.598  1.00 92.68           H
ATOM   4450  N   THR A 293       4.177 -10.593  22.037  1.00 92.83           N
ATOM   4451  CA  THR A 293       5.484 -10.253  21.501  1.00 92.83           C
ATOM   4452  C   THR A 293       5.655 -10.839  20.098  1.00 92.83           C
ATOM   4453  O   THR A 293       6.124 -10.156  19.189  1.00 92.83           O
ATOM   4454  HA  THR A 293       5.545  -9.169  21.405  1.00 92.83           H
ATOM   4455  CB  THR A 293       6.542 -10.737  22.495  1.00 92.83           C
ATOM   4456  HB  THR A 293       6.448 -11.809  22.673  1.00 92.83           H
ATOM   4457  OG1 THR A 293       6.354  -9.905  23.636  1.00 92.83           O
ATOM   4458  HG1 THR A 293       5.795 -10.379  24.316  1.00 92.83           H
ATOM   4459  CG2 THR A 293       7.967 -10.421  22.034  1.00 92.83           C
ATOM   4460 1HG2 THR A 293       8.081  -9.343  21.921  1.00 92.83           H
ATOM   4461 2HG2 THR A 293       8.156 -10.909  21.077  1.00 92.83           H
ATOM   4462 3HG2 THR A 293       8.678 -10.786  22.775  1.00 92.83           H
ATOM   4463  HN  THR A 293       4.192 -11.131  22.879  1.00 92.83           H
ATOM   4464  N   ASN A 294       5.264 -12.098  19.966  1.00 93.64           N
ATOM   4465  CA  ASN A 294       5.429 -12.804  18.706  1.00 93.64           C
ATOM   4466  C   ASN A 294       4.541 -12.155  17.643  1.00 93.64           C
ATOM   4467  O   ASN A 294       4.938 -12.041  16.484  1.00 93.64           O
ATOM   4468  HA  ASN A 294       6.490 -12.724  18.470  1.00 93.64           H
ATOM   4469  CB  ASN A 294       5.012 -14.270  18.839  1.00 93.64           C
ATOM   4470 1HB  ASN A 294       4.046 -14.334  19.339  1.00 93.64           H
ATOM   4471 2HB  ASN A 294       4.888 -14.708  17.848  1.00 93.64           H
ATOM   4472  CG  ASN A 294       6.054 -15.067  19.627  1.00 93.64           C
ATOM   4473  OD1 ASN A 294       7.187 -14.651  19.805  1.00 93.64           O
ATOM   4474  ND2 ASN A 294       5.608 -16.232  20.088  1.00 93.64           N
ATOM   4475 1HD2 ASN A 294       4.666 -16.514  19.907  1.00 93.64           H
ATOM   4476 2HD2 ASN A 294       6.215 -16.826  20.617  1.00 93.64           H
ATOM   4477  HN  ASN A 294       4.842 -12.632  20.698  1.00 93.64           H
ATOM   4478  N   ILE A 295       3.357 -11.746  18.074  1.00 93.37           N
ATOM   4479  CA  ILE A 295       2.388 -11.163  17.162  1.00 93.37           C
ATOM   4480  C   ILE A 295       2.921  -9.824  16.648  1.00 93.37           C
ATOM   4481  O   ILE A 295       2.741  -9.488  15.478  1.00 93.37           O
ATOM   4482  HA  ILE A 295       2.287 -11.842  16.315  1.00 93.37           H
ATOM   4483  CB  ILE A 295       1.015 -11.063  17.830  1.00 93.37           C
ATOM   4484  HB  ILE A 295       1.157 -10.705  18.849  1.00 93.37           H
ATOM   4485  CG1 ILE A 295       0.350 -12.438  17.922  1.00 93.37           C
ATOM   4486 1HG1 ILE A 295       0.084 -12.785  16.923  1.00 93.37           H
ATOM   4487 2HG1 ILE A 295       1.055 -13.160  18.334  1.00 93.37           H
ATOM   4488  CG2 ILE A 295       0.129 -10.044  17.111  1.00 93.37           C
ATOM   4489 1HG2 ILE A 295       0.604  -9.064  17.142  1.00 93.37           H
ATOM   4490 2HG2 ILE A 295      -0.008 -10.349  16.074  1.00 93.37           H
ATOM   4491 3HG2 ILE A 295      -0.841  -9.994  17.606  1.00 93.37           H
ATOM   4492  CD1 ILE A 295      -0.903 -12.383  18.798  1.00 93.37           C
ATOM   4493 1HD1 ILE A 295      -0.630 -12.059  19.803  1.00 93.37           H
ATOM   4494 2HD1 ILE A 295      -1.615 -11.678  18.370  1.00 93.37           H
ATOM   4495 3HD1 ILE A 295      -1.356 -13.373  18.847  1.00 93.37           H
ATOM   4496  HN  ILE A 295       3.057 -11.809  19.026  1.00 93.37           H
ATOM   4497  N   ASP A 296       3.565  -9.095  17.548  1.00 93.21           N
ATOM   4498  CA  ASP A 296       4.114  -7.794  17.203  1.00 93.21           C
ATOM   4499  C   ASP A 296       5.250  -7.977  16.195  1.00 93.21           C
ATOM   4500  O   ASP A 296       5.384  -7.193  15.256  1.00 93.21           O
ATOM   4501  HA  ASP A 296       3.278  -7.230  16.791  1.00 93.21           H
ATOM   4502  CB  ASP A 296       4.685  -7.093  18.437  1.00 93.21           C
ATOM   4503 1HB  ASP A 296       5.378  -7.759  18.950  1.00 93.21           H
ATOM   4504 2HB  ASP A 296       5.254  -6.215  18.130  1.00 93.21           H
ATOM   4505  CG  ASP A 296       3.568  -6.674  19.395  1.00 93.21           C
ATOM   4506  OD1 ASP A 296       2.416  -6.583  18.918  1.00 93.21           O
ATOM   4507  OD2 ASP A 296       3.892  -6.453  20.582  1.00 93.21           O
ATOM   4508  HN  ASP A 296       3.713  -9.378  18.495  1.00 93.21           H
ATOM   4509  N   ILE A 297       6.041  -9.015  16.424  1.00 94.12           N
ATOM   4510  CA  ILE A 297       7.126  -9.344  15.515  1.00 94.12           C
ATOM   4511  C   ILE A 297       6.546  -9.725  14.152  1.00 94.12           C
ATOM   4512  O   ILE A 297       7.047  -9.290  13.116  1.00 94.12           O
ATOM   4513  HA  ILE A 297       7.734  -8.448  15.393  1.00 94.12           H
ATOM   4514  CB  ILE A 297       8.026 -10.422  16.124  1.00 94.12           C
ATOM   4515  HB  ILE A 297       7.391 -11.221  16.506  1.00 94.12           H
ATOM   4516  CG1 ILE A 297       8.820  -9.868  17.309  1.00 94.12           C
ATOM   4517 1HG1 ILE A 297       9.544  -9.135  16.955  1.00 94.12           H
ATOM   4518 2HG1 ILE A 297       8.147  -9.348  17.990  1.00 94.12           H
ATOM   4519  CG2 ILE A 297       8.938 -11.039  15.061  1.00 94.12           C
ATOM   4520 1HG2 ILE A 297       8.329 -11.492  14.279  1.00 94.12           H
ATOM   4521 2HG2 ILE A 297       9.567 -10.262  14.627  1.00 94.12           H
ATOM   4522 3HG2 ILE A 297       9.567 -11.801  15.521  1.00 94.12           H
ATOM   4523  CD1 ILE A 297       9.544 -10.990  18.056  1.00 94.12           C
ATOM   4524 1HD1 ILE A 297       8.814 -11.708  18.429  1.00 94.12           H
ATOM   4525 2HD1 ILE A 297      10.233 -11.492  17.377  1.00 94.12           H
ATOM   4526 3HD1 ILE A 297      10.100 -10.569  18.893  1.00 94.12           H
ATOM   4527  HN  ILE A 297       5.949  -9.625  17.211  1.00 94.12           H
ATOM   4528  N   CYS A 298       5.498 -10.535  14.196  1.00 94.30           N
ATOM   4529  CA  CYS A 298       4.836 -10.969  12.977  1.00 94.30           C
ATOM   4530  C   CYS A 298       4.369  -9.726  12.215  1.00 94.30           C
ATOM   4531  O   CYS A 298       4.472  -9.670  10.991  1.00 94.30           O
ATOM   4532  HA  CYS A 298       5.576 -11.522  12.399  1.00 94.30           H
ATOM   4533  CB  CYS A 298       3.679 -11.925  13.272  1.00 94.30           C
ATOM   4534 1HB  CYS A 298       3.069 -11.532  14.085  1.00 94.30           H
ATOM   4535 2HB  CYS A 298       3.032 -12.007  12.398  1.00 94.30           H
ATOM   4536  SG  CYS A 298       4.330 -13.575  13.722  1.00 94.30           S
ATOM   4537  HG  CYS A 298       4.726 -13.239  14.947  1.00 94.30           H
ATOM   4538  HN  CYS A 298       5.102 -10.892  15.042  1.00 94.30           H
ATOM   4539  N   PHE A 299       3.866  -8.762  12.972  1.00 94.46           N
ATOM   4540  CA  PHE A 299       3.392  -7.520  12.384  1.00 94.46           C
ATOM   4541  C   PHE A 299       4.514  -6.809  11.625  1.00 94.46           C
ATOM   4542  O   PHE A 299       4.319  -6.364  10.495  1.00 94.46           O
ATOM   4543  HA  PHE A 299       2.592  -7.776  11.690  1.00 94.46           H
ATOM   4544  CB  PHE A 299       2.928  -6.628  13.537  1.00 94.46           C
ATOM   4545 1HB  PHE A 299       2.153  -7.151  14.098  1.00 94.46           H
ATOM   4546 2HB  PHE A 299       3.763  -6.469  14.219  1.00 94.46           H
ATOM   4547  CG  PHE A 299       2.385  -5.269  13.093  1.00 94.46           C
ATOM   4548  CD1 PHE A 299       3.229  -4.210  12.960  1.00 94.46           C
ATOM   4549  HD1 PHE A 299       4.292  -4.331  13.170  1.00 94.46           H
ATOM   4550  CD2 PHE A 299       1.059  -5.118  12.830  1.00 94.46           C
ATOM   4551  HD2 PHE A 299       0.383  -5.966  12.937  1.00 94.46           H
ATOM   4552  CE1 PHE A 299       2.725  -2.948  12.547  1.00 94.46           C
ATOM   4553  HE1 PHE A 299       3.402  -2.100  12.441  1.00 94.46           H
ATOM   4554  CE2 PHE A 299       0.556  -3.856  12.418  1.00 94.46           C
ATOM   4555  HE2 PHE A 299      -0.507  -3.736  12.208  1.00 94.46           H
ATOM   4556  CZ  PHE A 299       1.399  -2.798  12.285  1.00 94.46           C
ATOM   4557  HZ  PHE A 299       1.013  -1.829  11.968  1.00 94.46           H
ATOM   4558  HN  PHE A 299       3.780  -8.818  13.966  1.00 94.46           H
ATOM   4559  N   GLN A 300       5.665  -6.724  12.277  1.00 93.55           N
ATOM   4560  CA  GLN A 300       6.798  -6.017  11.706  1.00 93.55           C
ATOM   4561  C   GLN A 300       7.241  -6.688  10.404  1.00 93.55           C
ATOM   4562  O   GLN A 300       7.523  -6.011   9.417  1.00 93.55           O
ATOM   4563  HA  GLN A 300       6.436  -5.010  11.498  1.00 93.55           H
ATOM   4564  CB  GLN A 300       7.955  -5.938  12.704  1.00 93.55           C
ATOM   4565 1HB  GLN A 300       8.155  -6.928  13.113  1.00 93.55           H
ATOM   4566 2HB  GLN A 300       8.861  -5.617  12.191  1.00 93.55           H
ATOM   4567  CG  GLN A 300       7.634  -4.965  13.840  1.00 93.55           C
ATOM   4568 1HG  GLN A 300       7.452  -3.971  13.432  1.00 93.55           H
ATOM   4569 2HG  GLN A 300       6.717  -5.276  14.341  1.00 93.55           H
ATOM   4570  CD  GLN A 300       8.780  -4.905  14.851  1.00 93.55           C
ATOM   4571  OE1 GLN A 300       9.744  -5.650  14.780  1.00 93.55           O
ATOM   4572  NE2 GLN A 300       8.622  -3.981  15.794  1.00 93.55           N
ATOM   4573 1HE2 GLN A 300       7.806  -3.402  15.796  1.00 93.55           H
ATOM   4574 2HE2 GLN A 300       9.318  -3.865  16.502  1.00 93.55           H
ATOM   4575  HN  GLN A 300       5.828  -7.127  13.177  1.00 93.55           H
ATOM   4576  N   VAL A 301       7.290  -8.012  10.445  1.00 94.45           N
ATOM   4577  CA  VAL A 301       7.766  -8.779   9.306  1.00 94.45           C
ATOM   4578  C   VAL A 301       6.821  -8.566   8.122  1.00 94.45           C
ATOM   4579  O   VAL A 301       7.263  -8.235   7.023  1.00 94.45           O
ATOM   4580  HA  VAL A 301       8.752  -8.396   9.042  1.00 94.45           H
ATOM   4581  CB  VAL A 301       7.917 -10.251   9.694  1.00 94.45           C
ATOM   4582  HB  VAL A 301       6.964 -10.590  10.101  1.00 94.45           H
ATOM   4583  CG1 VAL A 301       8.236 -11.110   8.468  1.00 94.45           C
ATOM   4584 1HG1 VAL A 301       7.429 -11.021   7.742  1.00 94.45           H
ATOM   4585 2HG1 VAL A 301       9.169 -10.770   8.019  1.00 94.45           H
ATOM   4586 3HG1 VAL A 301       8.338 -12.152   8.772  1.00 94.45           H
ATOM   4587  CG2 VAL A 301       8.981 -10.426  10.779  1.00 94.45           C
ATOM   4588 1HG2 VAL A 301       9.940 -10.062  10.410  1.00 94.45           H
ATOM   4589 2HG2 VAL A 301       8.693  -9.860  11.665  1.00 94.45           H
ATOM   4590 3HG2 VAL A 301       9.068 -11.482  11.035  1.00 94.45           H
ATOM   4591  HN  VAL A 301       7.011  -8.557  11.235  1.00 94.45           H
ATOM   4592  N   THR A 302       5.538  -8.764   8.387  1.00 94.55           N
ATOM   4593  CA  THR A 302       4.538  -8.700   7.334  1.00 94.55           C
ATOM   4594  C   THR A 302       4.414  -7.271   6.802  1.00 94.55           C
ATOM   4595  O   THR A 302       4.149  -7.066   5.619  1.00 94.55           O
ATOM   4596  HA  THR A 302       4.873  -9.322   6.504  1.00 94.55           H
ATOM   4597  CB  THR A 302       3.227  -9.257   7.893  1.00 94.55           C
ATOM   4598  HB  THR A 302       2.439  -9.223   7.141  1.00 94.55           H
ATOM   4599  OG1 THR A 302       2.993  -8.482   9.065  1.00 94.55           O
ATOM   4600  HG1 THR A 302       3.378  -8.944   9.864  1.00 94.55           H
ATOM   4601  CG2 THR A 302       3.374 -10.687   8.415  1.00 94.55           C
ATOM   4602 1HG2 THR A 302       4.115 -10.708   9.214  1.00 94.55           H
ATOM   4603 2HG2 THR A 302       3.696 -11.339   7.603  1.00 94.55           H
ATOM   4604 3HG2 THR A 302       2.415 -11.034   8.800  1.00 94.55           H
ATOM   4605  HN  THR A 302       5.180  -8.965   9.298  1.00 94.55           H
ATOM   4606  N   GLN A 303       4.612  -6.319   7.703  1.00 93.54           N
ATOM   4607  CA  GLN A 303       4.605  -4.917   7.323  1.00 93.54           C
ATOM   4608  C   GLN A 303       5.715  -4.637   6.308  1.00 93.54           C
ATOM   4609  O   GLN A 303       5.503  -3.915   5.334  1.00 93.54           O
ATOM   4610  HA  GLN A 303       3.632  -4.746   6.864  1.00 93.54           H
ATOM   4611  CB  GLN A 303       4.746  -4.016   8.551  1.00 93.54           C
ATOM   4612 1HB  GLN A 303       3.936  -4.220   9.251  1.00 93.54           H
ATOM   4613 2HB  GLN A 303       5.678  -4.242   9.068  1.00 93.54           H
ATOM   4614  CG  GLN A 303       4.722  -2.539   8.153  1.00 93.54           C
ATOM   4615 1HG  GLN A 303       5.649  -2.281   7.641  1.00 93.54           H
ATOM   4616 2HG  GLN A 303       3.909  -2.361   7.449  1.00 93.54           H
ATOM   4617  CD  GLN A 303       4.546  -1.643   9.381  1.00 93.54           C
ATOM   4618  OE1 GLN A 303       5.470  -1.394  10.137  1.00 93.54           O
ATOM   4619  NE2 GLN A 303       3.311  -1.173   9.535  1.00 93.54           N
ATOM   4620 1HE2 GLN A 303       2.598  -1.416   8.877  1.00 93.54           H
ATOM   4621 2HE2 GLN A 303       3.096  -0.578  10.309  1.00 93.54           H
ATOM   4622  HN  GLN A 303       4.774  -6.493   8.674  1.00 93.54           H
ATOM   4623  N   THR A 304       6.874  -5.223   6.569  1.00 93.68           N
ATOM   4624  CA  THR A 304       8.031  -5.006   5.717  1.00 93.68           C
ATOM   4625  C   THR A 304       7.773  -5.563   4.316  1.00 93.68           C
ATOM   4626  O   THR A 304       8.142  -4.942   3.320  1.00 93.68           O
ATOM   4627  HA  THR A 304       8.184  -3.932   5.612  1.00 93.68           H
ATOM   4628  CB  THR A 304       9.248  -5.630   6.404  1.00 93.68           C
ATOM   4629  HB  THR A 304       9.157  -6.716   6.446  1.00 93.68           H
ATOM   4630  OG1 THR A 304       9.311  -4.969   7.665  1.00 93.68           O
ATOM   4631  HG1 THR A 304       8.837  -5.511   8.359  1.00 93.68           H
ATOM   4632  CG2 THR A 304      10.563  -5.255   5.720  1.00 93.68           C
ATOM   4633 1HG2 THR A 304      10.686  -4.172   5.738  1.00 93.68           H
ATOM   4634 2HG2 THR A 304      10.547  -5.601   4.686  1.00 93.68           H
ATOM   4635 3HG2 THR A 304      11.394  -5.723   6.247  1.00 93.68           H
ATOM   4636  HN  THR A 304       7.029  -5.835   7.345  1.00 93.68           H
ATOM   4637  N   ILE A 305       7.141  -6.727   4.283  1.00 94.05           N
ATOM   4638  CA  ILE A 305       6.815  -7.366   3.019  1.00 94.05           C
ATOM   4639  C   ILE A 305       5.866  -6.465   2.226  1.00 94.05           C
ATOM   4640  O   ILE A 305       5.997  -6.337   1.010  1.00 94.05           O
ATOM   4641  HA  ILE A 305       7.743  -7.470   2.457  1.00 94.05           H
ATOM   4642  CB  ILE A 305       6.269  -8.775   3.257  1.00 94.05           C
ATOM   4643  HB  ILE A 305       5.450  -8.708   3.973  1.00 94.05           H
ATOM   4644  CG1 ILE A 305       7.337  -9.680   3.876  1.00 94.05           C
ATOM   4645 1HG1 ILE A 305       8.100  -9.908   3.132  1.00 94.05           H
ATOM   4646 2HG1 ILE A 305       7.834  -9.156   4.692  1.00 94.05           H
ATOM   4647  CG2 ILE A 305       5.695  -9.366   1.968  1.00 94.05           C
ATOM   4648 1HG2 ILE A 305       4.884  -8.733   1.608  1.00 94.05           H
ATOM   4649 2HG2 ILE A 305       6.478  -9.417   1.211  1.00 94.05           H
ATOM   4650 3HG2 ILE A 305       5.314 -10.368   2.165  1.00 94.05           H
ATOM   4651  CD1 ILE A 305       6.720 -10.979   4.397  1.00 94.05           C
ATOM   4652 1HD1 ILE A 305       5.974 -10.747   5.158  1.00 94.05           H
ATOM   4653 2HD1 ILE A 305       6.245 -11.512   3.574  1.00 94.05           H
ATOM   4654 3HD1 ILE A 305       7.500 -11.603   4.832  1.00 94.05           H
ATOM   4655  HN  ILE A 305       6.853  -7.230   5.098  1.00 94.05           H
ATOM   4656  N   ALA A 306       4.932  -5.863   2.948  1.00 93.32           N
ATOM   4657  CA  ALA A 306       3.928  -5.021   2.320  1.00 93.32           C
ATOM   4658  C   ALA A 306       4.612  -3.817   1.669  1.00 93.32           C
ATOM   4659  O   ALA A 306       4.214  -3.381   0.590  1.00 93.32           O
ATOM   4660  HA  ALA A 306       3.437  -5.611   1.546  1.00 93.32           H
ATOM   4661  CB  ALA A 306       2.885  -4.608   3.360  1.00 93.32           C
ATOM   4662 1HB  ALA A 306       2.408  -5.498   3.770  1.00 93.32           H
ATOM   4663 2HB  ALA A 306       3.372  -4.054   4.162  1.00 93.32           H
ATOM   4664 3HB  ALA A 306       2.132  -3.976   2.888  1.00 93.32           H
ATOM   4665  HN  ALA A 306       4.854  -5.943   3.942  1.00 93.32           H
ATOM   4666  N   PHE A 307       5.630  -3.315   2.353  1.00 94.00           N
ATOM   4667  CA  PHE A 307       6.325  -2.125   1.893  1.00 94.00           C
ATOM   4668  C   PHE A 307       7.204  -2.436   0.681  1.00 94.00           C
ATOM   4669  O   PHE A 307       7.389  -1.588  -0.191  1.00 94.00           O
ATOM   4670  HA  PHE A 307       5.565  -1.395   1.612  1.00 94.00           H
ATOM   4671  CB  PHE A 307       7.215  -1.654   3.046  1.00 94.00           C
ATOM   4672 1HB  PHE A 307       7.786  -2.503   3.421  1.00 94.00           H
ATOM   4673 2HB  PHE A 307       7.934  -0.929   2.663  1.00 94.00           H
ATOM   4674  CG  PHE A 307       6.446  -1.022   4.208  1.00 94.00           C
ATOM   4675  CD1 PHE A 307       5.086  -1.059   4.223  1.00 94.00           C
ATOM   4676  HD1 PHE A 307       4.545  -1.539   3.408  1.00 94.00           H
ATOM   4677  CD2 PHE A 307       7.121  -0.423   5.225  1.00 94.00           C
ATOM   4678  HD2 PHE A 307       8.211  -0.393   5.212  1.00 94.00           H
ATOM   4679  CE1 PHE A 307       4.372  -0.473   5.302  1.00 94.00           C
ATOM   4680  HE1 PHE A 307       3.283  -0.503   5.315  1.00 94.00           H
ATOM   4681  CE2 PHE A 307       6.407   0.163   6.303  1.00 94.00           C
ATOM   4682  HE2 PHE A 307       6.949   0.644   7.118  1.00 94.00           H
ATOM   4683  CZ  PHE A 307       5.048   0.126   6.319  1.00 94.00           C
ATOM   4684  HZ  PHE A 307       4.500   0.576   7.147  1.00 94.00           H
ATOM   4685  HN  PHE A 307       5.980  -3.707   3.204  1.00 94.00           H
ATOM   4686  N   PHE A 308       7.722  -3.656   0.663  1.00 93.75           N
ATOM   4687  CA  PHE A 308       8.608  -4.077  -0.409  1.00 93.75           C
ATOM   4688  C   PHE A 308       7.888  -4.045  -1.759  1.00 93.75           C
ATOM   4689  O   PHE A 308       8.528  -3.960  -2.806  1.00 93.75           O
ATOM   4690  HA  PHE A 308       9.446  -3.380  -0.430  1.00 93.75           H
ATOM   4691  CB  PHE A 308       9.028  -5.516  -0.103  1.00 93.75           C
ATOM   4692 1HB  PHE A 308       9.392  -5.567   0.923  1.00 93.75           H
ATOM   4693 2HB  PHE A 308       8.150  -6.160  -0.162  1.00 93.75           H
ATOM   4694  CG  PHE A 308      10.107  -6.062  -1.040  1.00 93.75           C
ATOM   4695  CD1 PHE A 308       9.768  -6.915  -2.043  1.00 93.75           C
ATOM   4696  HD1 PHE A 308       8.728  -7.210  -2.180  1.00 93.75           H
ATOM   4697  CD2 PHE A 308      11.405  -5.694  -0.869  1.00 93.75           C
ATOM   4698  HD2 PHE A 308      11.677  -5.011  -0.065  1.00 93.75           H
ATOM   4699  CE1 PHE A 308      10.770  -7.422  -2.913  1.00 93.75           C
ATOM   4700  HE1 PHE A 308      10.498  -8.106  -3.717  1.00 93.75           H
ATOM   4701  CE2 PHE A 308      12.407  -6.201  -1.739  1.00 93.75           C
ATOM   4702  HE2 PHE A 308      13.447  -5.907  -1.602  1.00 93.75           H
ATOM   4703  CZ  PHE A 308      12.068  -7.054  -2.742  1.00 93.75           C
ATOM   4704  HZ  PHE A 308      12.837  -7.443  -3.409  1.00 93.75           H
ATOM   4705  HN  PHE A 308       7.547  -4.348   1.363  1.00 93.75           H
ATOM   4706  N   HIS A 309       6.566  -4.114  -1.691  1.00 91.96           N
ATOM   4707  CA  HIS A 309       5.755  -4.143  -2.896  1.00 91.96           C
ATOM   4708  C   HIS A 309       6.027  -2.887  -3.727  1.00 91.96           C
ATOM   4709  O   HIS A 309       6.068  -2.948  -4.955  1.00 91.96           O
ATOM   4710  HA  HIS A 309       6.069  -5.018  -3.464  1.00 91.96           H
ATOM   4711  CB  HIS A 309       4.275  -4.317  -2.551  1.00 91.96           C
ATOM   4712 1HB  HIS A 309       4.154  -5.228  -1.966  1.00 91.96           H
ATOM   4713 2HB  HIS A 309       3.960  -3.487  -1.917  1.00 91.96           H
ATOM   4714  CG  HIS A 309       3.367  -4.384  -3.755  1.00 91.96           C
ATOM   4715  ND1 HIS A 309       3.315  -5.483  -4.594  1.00 91.96           N
ATOM   4716  HD1 HIS A 309       3.853  -6.320  -4.496  1.00 91.96           H
ATOM   4717  CD2 HIS A 309       2.477  -3.478  -4.253  1.00 91.96           C
ATOM   4718  HD2 HIS A 309       2.266  -2.495  -3.831  1.00 91.96           H
ATOM   4719  CE1 HIS A 309       2.431  -5.238  -5.550  1.00 91.96           C
ATOM   4720  HE1 HIS A 309       2.164  -5.912  -6.364  1.00 91.96           H
ATOM   4721  NE2 HIS A 309       1.913  -3.995  -5.337  1.00 91.96           N
ATOM   4722  HN  HIS A 309       6.052  -4.150  -0.834  1.00 91.96           H
ATOM   4723  N   SER A 310       6.205  -1.778  -3.024  1.00 92.22           N
ATOM   4724  CA  SER A 310       6.223  -0.477  -3.671  1.00 92.22           C
ATOM   4725  C   SER A 310       7.479  -0.338  -4.532  1.00 92.22           C
ATOM   4726  O   SER A 310       7.603   0.608  -5.308  1.00 92.22           O
ATOM   4727  HA  SER A 310       5.328  -0.452  -4.293  1.00 92.22           H
ATOM   4728  CB  SER A 310       6.158   0.652  -2.640  1.00 92.22           C
ATOM   4729 1HB  SER A 310       6.967   0.531  -1.919  1.00 92.22           H
ATOM   4730 2HB  SER A 310       6.316   1.608  -3.139  1.00 92.22           H
ATOM   4731  OG  SER A 310       4.910   0.676  -1.953  1.00 92.22           O
ATOM   4732  HG  SER A 310       4.192   1.017  -2.559  1.00 92.22           H
ATOM   4733  HN  SER A 310       6.335  -1.759  -2.033  1.00 92.22           H
ATOM   4734  N   CYS A 311       8.381  -1.295  -4.366  1.00 93.32           N
ATOM   4735  CA  CYS A 311       9.601  -1.319  -5.155  1.00 93.32           C
ATOM   4736  C   CYS A 311       9.459  -2.403  -6.226  1.00 93.32           C
ATOM   4737  O   CYS A 311      10.329  -2.553  -7.082  1.00 93.32           O
ATOM   4738  HA  CYS A 311       9.697  -0.334  -5.612  1.00 93.32           H
ATOM   4739  CB  CYS A 311      10.836  -1.539  -4.280  1.00 93.32           C
ATOM   4740 1HB  CYS A 311      11.738  -1.304  -4.845  1.00 93.32           H
ATOM   4741 2HB  CYS A 311      10.811  -0.865  -3.424  1.00 93.32           H
ATOM   4742  SG  CYS A 311      10.894  -3.276  -3.705  1.00 93.32           S
ATOM   4743  HG  CYS A 311      12.080  -3.186  -3.111  1.00 93.32           H
ATOM   4744  HN  CYS A 311       8.288  -2.042  -3.709  1.00 93.32           H
ATOM   4745  N   LEU A 312       8.355  -3.131  -6.143  1.00 91.12           N
ATOM   4746  CA  LEU A 312       8.180  -4.321  -6.958  1.00 91.12           C
ATOM   4747  C   LEU A 312       7.581  -3.925  -8.309  1.00 91.12           C
ATOM   4748  O   LEU A 312       7.921  -4.508  -9.338  1.00 91.12           O
ATOM   4749  HA  LEU A 312       9.169  -4.747  -7.131  1.00 91.12           H
ATOM   4750  CB  LEU A 312       7.360  -5.370  -6.206  1.00 91.12           C
ATOM   4751 1HB  LEU A 312       6.502  -4.874  -5.751  1.00 91.12           H
ATOM   4752 2HB  LEU A 312       6.968  -6.084  -6.930  1.00 91.12           H
ATOM   4753  CG  LEU A 312       8.102  -6.147  -5.116  1.00 91.12           C
ATOM   4754  HG  LEU A 312       8.370  -5.450  -4.323  1.00 91.12           H
ATOM   4755  CD1 LEU A 312       7.200  -7.215  -4.494  1.00 91.12           C
ATOM   4756 1HD1 LEU A 312       6.326  -6.739  -4.050  1.00 91.12           H
ATOM   4757 2HD1 LEU A 312       6.880  -7.915  -5.266  1.00 91.12           H
ATOM   4758 3HD1 LEU A 312       7.752  -7.752  -3.723  1.00 91.12           H
ATOM   4759  CD2 LEU A 312       9.404  -6.740  -5.656  1.00 91.12           C
ATOM   4760 1HD2 LEU A 312       9.181  -7.419  -6.479  1.00 91.12           H
ATOM   4761 2HD2 LEU A 312      10.049  -5.937  -6.013  1.00 91.12           H
ATOM   4762 3HD2 LEU A 312       9.912  -7.287  -4.862  1.00 91.12           H
ATOM   4763  HN  LEU A 312       7.590  -2.920  -5.534  1.00 91.12           H
ATOM   4764  N   ASN A 313       6.700  -2.936  -8.263  1.00 86.86           N
ATOM   4765  CA  ASN A 313       5.872  -2.617  -9.414  1.00 86.86           C
ATOM   4766  C   ASN A 313       6.771  -2.291 -10.609  1.00 86.86           C
ATOM   4767  O   ASN A 313       6.596  -2.849 -11.691  1.00 86.86           O
ATOM   4768  HA  ASN A 313       5.261  -3.504  -9.581  1.00 86.86           H
ATOM   4769  CB  ASN A 313       4.992  -1.397  -9.137  1.00 86.86           C
ATOM   4770 1HB  ASN A 313       5.587  -0.613  -8.668  1.00 86.86           H
ATOM   4771 2HB  ASN A 313       4.619  -0.992 -10.078  1.00 86.86           H
ATOM   4772  CG  ASN A 313       3.815  -1.763  -8.231  1.00 86.86           C
ATOM   4773  OD1 ASN A 313       3.288  -2.863  -8.269  1.00 86.86           O
ATOM   4774  ND2 ASN A 313       3.433  -0.784  -7.417  1.00 86.86           N
ATOM   4775 1HD2 ASN A 313       3.909   0.096  -7.436  1.00 86.86           H
ATOM   4776 2HD2 ASN A 313       2.671  -0.926  -6.785  1.00 86.86           H
ATOM   4777  HN  ASN A 313       6.549  -2.359  -7.460  1.00 86.86           H
ATOM   4778  N   PRO A 314       7.744  -1.387 -10.436  1.00 86.68           N
ATOM   4779  CA  PRO A 314       8.626  -1.007 -11.542  1.00 86.68           C
ATOM   4780  C   PRO A 314       9.273  -2.212 -12.204  1.00 86.68           C
ATOM   4781  O   PRO A 314       9.393  -2.263 -13.427  1.00 86.68           O
ATOM   4782  HA  PRO A 314       8.049  -0.523 -12.331  1.00 86.68           H
ATOM   4783  CB  PRO A 314       9.663  -0.096 -10.882  1.00 86.68           C
ATOM   4784 1HB  PRO A 314      10.537  -0.657 -10.552  1.00 86.68           H
ATOM   4785 2HB  PRO A 314      10.019   0.671 -11.570  1.00 86.68           H
ATOM   4786  CG  PRO A 314       8.905   0.509  -9.707  1.00 86.68           C
ATOM   4787 1HG  PRO A 314       9.582   0.895  -8.945  1.00 86.68           H
ATOM   4788 2HG  PRO A 314       8.281   1.347 -10.016  1.00 86.68           H
ATOM   4789  CD  PRO A 314       8.079  -0.661  -9.197  1.00 86.68           C
ATOM   4790 1HD  PRO A 314       8.645  -1.286  -8.507  1.00 86.68           H
ATOM   4791 2HD  PRO A 314       7.190  -0.326  -8.663  1.00 86.68           H
ATOM   4792  N   VAL A 315       9.677  -3.159 -11.371  1.00 85.54           N
ATOM   4793  CA  VAL A 315      10.402  -4.322 -11.854  1.00 85.54           C
ATOM   4794  C   VAL A 315       9.490  -5.142 -12.768  1.00 85.54           C
ATOM   4795  O   VAL A 315       9.928  -5.637 -13.806  1.00 85.54           O
ATOM   4796  HA  VAL A 315      11.251  -3.962 -12.436  1.00 85.54           H
ATOM   4797  CB  VAL A 315      10.945  -5.128 -10.672  1.00 85.54           C
ATOM   4798  HB  VAL A 315      10.097  -5.449 -10.067  1.00 85.54           H
ATOM   4799  CG1 VAL A 315      11.680  -6.381 -11.154  1.00 85.54           C
ATOM   4800 1HG1 VAL A 315      10.992  -7.010 -11.720  1.00 85.54           H
ATOM   4801 2HG1 VAL A 315      12.514  -6.089 -11.792  1.00 85.54           H
ATOM   4802 3HG1 VAL A 315      12.056  -6.935 -10.294  1.00 85.54           H
ATOM   4803  CG2 VAL A 315      11.851  -4.266  -9.791  1.00 85.54           C
ATOM   4804 1HG2 VAL A 315      12.692  -3.902 -10.381  1.00 85.54           H
ATOM   4805 2HG2 VAL A 315      11.284  -3.419  -9.405  1.00 85.54           H
ATOM   4806 3HG2 VAL A 315      12.224  -4.864  -8.959  1.00 85.54           H
ATOM   4807  HN  VAL A 315       9.516  -3.141 -10.384  1.00 85.54           H
ATOM   4808  N   LEU A 316       8.239  -5.262 -12.350  1.00 85.25           N
ATOM   4809  CA  LEU A 316       7.274  -6.056 -13.093  1.00 85.25           C
ATOM   4810  C   LEU A 316       7.151  -5.502 -14.514  1.00 85.25           C
ATOM   4811  O   LEU A 316       7.059  -6.265 -15.475  1.00 85.25           O
ATOM   4812  HA  LEU A 316       7.663  -7.072 -13.151  1.00 85.25           H
ATOM   4813  CB  LEU A 316       5.943  -6.122 -12.341  1.00 85.25           C
ATOM   4814 1HB  LEU A 316       5.580  -5.105 -12.195  1.00 85.25           H
ATOM   4815 2HB  LEU A 316       5.217  -6.632 -12.974  1.00 85.25           H
ATOM   4816  CG  LEU A 316       5.975  -6.823 -10.981  1.00 85.25           C
ATOM   4817  HG  LEU A 316       6.633  -6.257 -10.321  1.00 85.25           H
ATOM   4818  CD1 LEU A 316       4.587  -6.832 -10.337  1.00 85.25           C
ATOM   4819 1HD1 LEU A 316       4.246  -5.807 -10.194  1.00 85.25           H
ATOM   4820 2HD1 LEU A 316       3.889  -7.360 -10.986  1.00 85.25           H
ATOM   4821 3HD1 LEU A 316       4.638  -7.336  -9.372  1.00 85.25           H
ATOM   4822  CD2 LEU A 316       6.560  -8.231 -11.104  1.00 85.25           C
ATOM   4823 1HD2 LEU A 316       5.948  -8.821 -11.786  1.00 85.25           H
ATOM   4824 2HD2 LEU A 316       7.577  -8.170 -11.489  1.00 85.25           H
ATOM   4825 3HD2 LEU A 316       6.571  -8.707 -10.123  1.00 85.25           H
ATOM   4826  HN  LEU A 316       7.882  -4.829 -11.522  1.00 85.25           H
ATOM   4827  N   TYR A 317       7.154  -4.180 -14.602  1.00 81.05           N
ATOM   4828  CA  TYR A 317       6.981  -3.516 -15.883  1.00 81.05           C
ATOM   4829  C   TYR A 317       8.175  -3.779 -16.803  1.00 81.05           C
ATOM   4830  O   TYR A 317       8.007  -3.953 -18.009  1.00 81.05           O
ATOM   4831  HA  TYR A 317       6.079  -3.912 -16.348  1.00 81.05           H
ATOM   4832  CB  TYR A 317       6.910  -2.019 -15.574  1.00 81.05           C
ATOM   4833 1HB  TYR A 317       7.855  -1.704 -15.131  1.00 81.05           H
ATOM   4834 2HB  TYR A 317       6.799  -1.470 -16.510  1.00 81.05           H
ATOM   4835  CG  TYR A 317       5.767  -1.631 -14.634  1.00 81.05           C
ATOM   4836  CD1 TYR A 317       4.631  -2.411 -14.570  1.00 81.05           C
ATOM   4837  HD1 TYR A 317       4.548  -3.305 -15.189  1.00 81.05           H
ATOM   4838  CD2 TYR A 317       5.873  -0.500 -13.850  1.00 81.05           C
ATOM   4839  HD2 TYR A 317       6.770   0.117 -13.901  1.00 81.05           H
ATOM   4840  CE1 TYR A 317       3.556  -2.046 -13.685  1.00 81.05           C
ATOM   4841  HE1 TYR A 317       2.653  -2.654 -13.625  1.00 81.05           H
ATOM   4842  CE2 TYR A 317       4.797  -0.135 -12.965  1.00 81.05           C
ATOM   4843  HE2 TYR A 317       4.867   0.756 -12.340  1.00 81.05           H
ATOM   4844  CZ  TYR A 317       3.692  -0.926 -12.926  1.00 81.05           C
ATOM   4845  OH  TYR A 317       2.676  -0.581 -12.090  1.00 81.05           O
ATOM   4846  HH  TYR A 317       2.025  -1.336 -12.014  1.00 81.05           H
ATOM   4847  HN  TYR A 317       7.272  -3.568 -13.821  1.00 81.05           H
ATOM   4848  N   VAL A 318       9.354  -3.798 -16.199  1.00 77.39           N
ATOM   4849  CA  VAL A 318      10.578  -4.010 -16.952  1.00 77.39           C
ATOM   4850  C   VAL A 318      10.537  -5.394 -17.603  1.00 77.39           C
ATOM   4851  O   VAL A 318      10.751  -5.525 -18.808  1.00 77.39           O
ATOM   4852  HA  VAL A 318      10.616  -3.255 -17.737  1.00 77.39           H
ATOM   4853  CB  VAL A 318      11.793  -3.812 -16.044  1.00 77.39           C
ATOM   4854  HB  VAL A 318      11.672  -4.460 -15.176  1.00 77.39           H
ATOM   4855  CG1 VAL A 318      13.083  -4.220 -16.758  1.00 77.39           C
ATOM   4856 1HG1 VAL A 318      13.026  -5.271 -17.040  1.00 77.39           H
ATOM   4857 2HG1 VAL A 318      13.212  -3.610 -17.652  1.00 77.39           H
ATOM   4858 3HG1 VAL A 318      13.931  -4.069 -16.090  1.00 77.39           H
ATOM   4859  CG2 VAL A 318      11.875  -2.368 -15.545  1.00 77.39           C
ATOM   4860 1HG2 VAL A 318      11.962  -1.694 -16.397  1.00 77.39           H
ATOM   4861 2HG2 VAL A 318      10.974  -2.127 -14.981  1.00 77.39           H
ATOM   4862 3HG2 VAL A 318      12.748  -2.255 -14.902  1.00 77.39           H
ATOM   4863  HN  VAL A 318       9.480  -3.672 -15.215  1.00 77.39           H
ATOM   4864  N   PHE A 319      10.261  -6.394 -16.778  1.00 75.84           N
ATOM   4865  CA  PHE A 319      10.425  -7.776 -17.195  1.00 75.84           C
ATOM   4866  C   PHE A 319       9.215  -8.252 -18.002  1.00 75.84           C
ATOM   4867  O   PHE A 319       9.365  -8.981 -18.980  1.00 75.84           O
ATOM   4868  HA  PHE A 319      11.317  -7.822 -17.820  1.00 75.84           H
ATOM   4869  CB  PHE A 319      10.537  -8.617 -15.922  1.00 75.84           C
ATOM   4870 1HB  PHE A 319       9.783  -8.282 -15.210  1.00 75.84           H
ATOM   4871 2HB  PHE A 319      10.308  -9.655 -16.163  1.00 75.84           H
ATOM   4872  CG  PHE A 319      11.912  -8.555 -15.254  1.00 75.84           C
ATOM   4873  CD1 PHE A 319      12.999  -9.075 -15.885  1.00 75.84           C
ATOM   4874  HD1 PHE A 319      12.890  -9.537 -16.867  1.00 75.84           H
ATOM   4875  CD2 PHE A 319      12.048  -7.980 -14.030  1.00 75.84           C
ATOM   4876  HD2 PHE A 319      11.177  -7.563 -13.524  1.00 75.84           H
ATOM   4877  CE1 PHE A 319      14.275  -9.018 -15.266  1.00 75.84           C
ATOM   4878  HE1 PHE A 319      15.146  -9.435 -15.772  1.00 75.84           H
ATOM   4879  CE2 PHE A 319      13.324  -7.922 -13.410  1.00 75.84           C
ATOM   4880  HE2 PHE A 319      13.433  -7.461 -12.428  1.00 75.84           H
ATOM   4881  CZ  PHE A 319      14.411  -8.442 -14.041  1.00 75.84           C
ATOM   4882  HZ  PHE A 319      15.390  -8.398 -13.565  1.00 75.84           H
ATOM   4883  HN  PHE A 319       9.933  -6.271 -15.841  1.00 75.84           H
ATOM   4884  N   VAL A 320       8.043  -7.819 -17.561  1.00 77.18           N
ATOM   4885  CA  VAL A 320       6.800  -8.360 -18.085  1.00 77.18           C
ATOM   4886  C   VAL A 320       6.259  -7.426 -19.169  1.00 77.18           C
ATOM   4887  O   VAL A 320       5.629  -7.877 -20.124  1.00 77.18           O
ATOM   4888  HA  VAL A 320       7.026  -9.326 -18.535  1.00 77.18           H
ATOM   4889  CB  VAL A 320       5.807  -8.589 -16.943  1.00 77.18           C
ATOM   4890  HB  VAL A 320       5.412  -7.618 -16.643  1.00 77.18           H
ATOM   4891  CG1 VAL A 320       4.631  -9.452 -17.405  1.00 77.18           C
ATOM   4892 1HG1 VAL A 320       4.113  -8.952 -18.224  1.00 77.18           H
ATOM   4893 2HG1 VAL A 320       5.001 -10.419 -17.745  1.00 77.18           H
ATOM   4894 3HG1 VAL A 320       3.940  -9.599 -16.575  1.00 77.18           H
ATOM   4895  CG2 VAL A 320       6.500  -9.211 -15.730  1.00 77.18           C
ATOM   4896 1HG2 VAL A 320       6.935 -10.169 -16.012  1.00 77.18           H
ATOM   4897 2HG2 VAL A 320       7.287  -8.543 -15.379  1.00 77.18           H
ATOM   4898 3HG2 VAL A 320       5.771  -9.363 -14.933  1.00 77.18           H
ATOM   4899  HN  VAL A 320       7.934  -7.113 -16.860  1.00 77.18           H
ATOM   4900  N   GLY A 321       6.526  -6.141 -18.986  1.00 77.15           N
ATOM   4901  CA  GLY A 321       5.968  -5.128 -19.866  1.00 77.15           C
ATOM   4902  C   GLY A 321       6.772  -5.027 -21.164  1.00 77.15           C
ATOM   4903  O   GLY A 321       7.810  -4.369 -21.206  1.00 77.15           O
ATOM   4904 1HA  GLY A 321       4.930  -5.370 -20.094  1.00 77.15           H
ATOM   4905 2HA  GLY A 321       5.966  -4.163 -19.359  1.00 77.15           H
ATOM   4906  HN  GLY A 321       7.109  -5.790 -18.253  1.00 77.15           H
ATOM   4907  N   GLU A 322       6.261  -5.689 -22.191  1.00 77.96           N
ATOM   4908  CA  GLU A 322       6.837  -5.570 -23.520  1.00 77.96           C
ATOM   4909  C   GLU A 322       6.778  -4.117 -23.996  1.00 77.96           C
ATOM   4910  O   GLU A 322       7.732  -3.615 -24.588  1.00 77.96           O
ATOM   4911  HA  GLU A 322       7.876  -5.883 -23.414  1.00 77.96           H
ATOM   4912  CB  GLU A 322       6.132  -6.501 -24.509  1.00 77.96           C
ATOM   4913 1HB  GLU A 322       5.072  -6.253 -24.555  1.00 77.96           H
ATOM   4914 2HB  GLU A 322       6.629  -6.451 -25.478  1.00 77.96           H
ATOM   4915  CG  GLU A 322       6.225  -7.958 -24.052  1.00 77.96           C
ATOM   4916 1HG  GLU A 322       7.198  -8.138 -23.594  1.00 77.96           H
ATOM   4917 2HG  GLU A 322       5.472  -8.152 -23.288  1.00 77.96           H
ATOM   4918  CD  GLU A 322       6.024  -8.915 -25.229  1.00 77.96           C
ATOM   4919  OE1 GLU A 322       6.757  -9.927 -25.269  1.00 77.96           O
ATOM   4920  OE2 GLU A 322       5.142  -8.614 -26.061  1.00 77.96           O
ATOM   4921  HN  GLU A 322       5.469  -6.297 -22.127  1.00 77.96           H
ATOM   4922  N   ARG A 323       5.648  -3.483 -23.720  1.00 79.08           N
ATOM   4923  CA  ARG A 323       5.445  -2.103 -24.127  1.00 79.08           C
ATOM   4924  C   ARG A 323       6.468  -1.193 -23.444  1.00 79.08           C
ATOM   4925  O   ARG A 323       7.055  -0.323 -24.086  1.00 79.08           O
ATOM   4926  HA  ARG A 323       5.584  -2.108 -25.208  1.00 79.08           H
ATOM   4927  CB  ARG A 323       4.034  -1.627 -23.775  1.00 79.08           C
ATOM   4928 1HB  ARG A 323       3.317  -2.423 -23.976  1.00 79.08           H
ATOM   4929 2HB  ARG A 323       3.976  -1.407 -22.710  1.00 79.08           H
ATOM   4930  CG  ARG A 323       3.660  -0.381 -24.580  1.00 79.08           C
ATOM   4931 1HG  ARG A 323       4.367   0.421 -24.366  1.00 79.08           H
ATOM   4932 2HG  ARG A 323       3.735  -0.596 -25.646  1.00 79.08           H
ATOM   4933  CD  ARG A 323       2.241   0.082 -24.247  1.00 79.08           C
ATOM   4934 1HD  ARG A 323       1.570  -0.777 -24.203  1.00 79.08           H
ATOM   4935 2HD  ARG A 323       2.224   0.550 -23.262  1.00 79.08           H
ATOM   4936  NE  ARG A 323       1.767   1.040 -25.270  1.00 79.08           N
ATOM   4937  HE  ARG A 323       2.335   1.179 -26.081  1.00 79.08           H
ATOM   4938  CZ  ARG A 323       0.624   1.734 -25.178  1.00 79.08           C
ATOM   4939  NH1 ARG A 323      -0.176   1.588 -24.113  1.00 79.08           N
ATOM   4940 1HH1 ARG A 323       0.077   0.957 -23.379  1.00 79.08           H
ATOM   4941 2HH1 ARG A 323      -1.028   2.109 -24.052  1.00 79.08           H
ATOM   4942  NH2 ARG A 323       0.293   2.576 -26.166  1.00 79.08           N
ATOM   4943 1HH2 ARG A 323      -0.556   3.101 -26.113  1.00 79.08           H
ATOM   4944 2HH2 ARG A 323       0.896   2.679 -26.957  1.00 79.08           H
ATOM   4945  HN  ARG A 323       4.881  -3.896 -23.228  1.00 79.08           H
ATOM   4946  N   PHE A 324       6.650  -1.425 -22.153  1.00 81.58           N
ATOM   4947  CA  PHE A 324       7.532  -0.586 -21.359  1.00 81.58           C
ATOM   4948  C   PHE A 324       8.981  -0.709 -21.833  1.00 81.58           C
ATOM   4949  O   PHE A 324       9.690   0.290 -21.941  1.00 81.58           O
ATOM   4950  HA  PHE A 324       7.197   0.444 -21.484  1.00 81.58           H
ATOM   4951  CB  PHE A 324       7.436  -1.079 -19.913  1.00 81.58           C
ATOM   4952 1HB  PHE A 324       6.386  -1.145 -19.631  1.00 81.58           H
ATOM   4953 2HB  PHE A 324       7.846  -2.087 -19.857  1.00 81.58           H
ATOM   4954  CG  PHE A 324       8.166  -0.190 -18.904  1.00 81.58           C
ATOM   4955  CD1 PHE A 324       9.430  -0.503 -18.511  1.00 81.58           C
ATOM   4956  HD1 PHE A 324       9.923  -1.386 -18.916  1.00 81.58           H
ATOM   4957  CD2 PHE A 324       7.550   0.912 -18.398  1.00 81.58           C
ATOM   4958  HD2 PHE A 324       6.537   1.163 -18.713  1.00 81.58           H
ATOM   4959  CE1 PHE A 324      10.107   0.322 -17.574  1.00 81.58           C
ATOM   4960  HE1 PHE A 324      11.120   0.071 -17.259  1.00 81.58           H
ATOM   4961  CE2 PHE A 324       8.227   1.737 -17.461  1.00 81.58           C
ATOM   4962  HE2 PHE A 324       7.733   2.620 -17.056  1.00 81.58           H
ATOM   4963  CZ  PHE A 324       9.491   1.424 -17.069  1.00 81.58           C
ATOM   4964  HZ  PHE A 324      10.010   2.057 -16.349  1.00 81.58           H
ATOM   4965  HN  PHE A 324       6.209  -2.169 -21.650  1.00 81.58           H
ATOM   4966  N   ARG A 325       9.378  -1.944 -22.103  1.00 83.58           N
ATOM   4967  CA  ARG A 325      10.728  -2.211 -22.569  1.00 83.58           C
ATOM   4968  C   ARG A 325      11.013  -1.424 -23.849  1.00 83.58           C
ATOM   4969  O   ARG A 325      12.096  -0.861 -24.009  1.00 83.58           O
ATOM   4970  HA  ARG A 325      11.374  -1.882 -21.754  1.00 83.58           H
ATOM   4971  CB  ARG A 325      10.933  -3.703 -22.839  1.00 83.58           C
ATOM   4972 1HB  ARG A 325      10.063  -4.105 -23.358  1.00 83.58           H
ATOM   4973 2HB  ARG A 325      11.790  -3.842 -23.499  1.00 83.58           H
ATOM   4974  CG  ARG A 325      11.156  -4.471 -21.535  1.00 83.58           C
ATOM   4975 1HG  ARG A 325      11.935  -3.983 -20.950  1.00 83.58           H
ATOM   4976 2HG  ARG A 325      10.245  -4.449 -20.936  1.00 83.58           H
ATOM   4977  CD  ARG A 325      11.553  -5.922 -21.814  1.00 83.58           C
ATOM   4978 1HD  ARG A 325      12.260  -5.961 -22.643  1.00 83.58           H
ATOM   4979 2HD  ARG A 325      12.058  -6.343 -20.945  1.00 83.58           H
ATOM   4980  NE  ARG A 325      10.351  -6.723 -22.138  1.00 83.58           N
ATOM   4981  HE  ARG A 325       9.461  -6.269 -22.097  1.00 83.58           H
ATOM   4982  CZ  ARG A 325      10.381  -8.017 -22.482  1.00 83.58           C
ATOM   4983  NH1 ARG A 325      11.547  -8.675 -22.553  1.00 83.58           N
ATOM   4984 1HH1 ARG A 325      12.402  -8.200 -22.348  1.00 83.58           H
ATOM   4985 2HH1 ARG A 325      11.560  -9.642 -22.810  1.00 83.58           H
ATOM   4986  NH2 ARG A 325       9.229  -8.644 -22.755  1.00 83.58           N
ATOM   4987 1HH2 ARG A 325       9.234  -9.610 -23.013  1.00 83.58           H
ATOM   4988 2HH2 ARG A 325       8.364  -8.146 -22.700  1.00 83.58           H
ATOM   4989  HN  ARG A 325       8.797  -2.752 -22.009  1.00 83.58           H
ATOM   4990  N   ARG A 326      10.023  -1.409 -24.730  1.00 83.94           N
ATOM   4991  CA  ARG A 326      10.157  -0.707 -25.995  1.00 83.94           C
ATOM   4992  C   ARG A 326      10.269   0.800 -25.756  1.00 83.94           C
ATOM   4993  O   ARG A 326      11.085   1.473 -26.385  1.00 83.94           O
ATOM   4994  HA  ARG A 326      11.070  -1.103 -26.438  1.00 83.94           H
ATOM   4995  CB  ARG A 326       8.961  -0.984 -26.908  1.00 83.94           C
ATOM   4996 1HB  ARG A 326       8.034  -0.788 -26.368  1.00 83.94           H
ATOM   4997 2HB  ARG A 326       8.983  -0.304 -27.759  1.00 83.94           H
ATOM   4998  CG  ARG A 326       8.973  -2.431 -27.403  1.00 83.94           C
ATOM   4999 1HG  ARG A 326       9.864  -2.606 -28.006  1.00 83.94           H
ATOM   5000 2HG  ARG A 326       9.026  -3.110 -26.552  1.00 83.94           H
ATOM   5001  CD  ARG A 326       7.722  -2.738 -28.230  1.00 83.94           C
ATOM   5002 1HD  ARG A 326       6.833  -2.396 -27.700  1.00 83.94           H
ATOM   5003 2HD  ARG A 326       7.759  -2.196 -29.175  1.00 83.94           H
ATOM   5004  NE  ARG A 326       7.629  -4.193 -28.485  1.00 83.94           N
ATOM   5005  HE  ARG A 326       8.094  -4.811 -27.851  1.00 83.94           H
ATOM   5006  CZ  ARG A 326       6.962  -4.734 -29.514  1.00 83.94           C
ATOM   5007  NH1 ARG A 326       6.321  -3.953 -30.394  1.00 83.94           N
ATOM   5008 1HH1 ARG A 326       6.338  -2.959 -30.287  1.00 83.94           H
ATOM   5009 2HH1 ARG A 326       5.825  -4.365 -31.159  1.00 83.94           H
ATOM   5010  NH2 ARG A 326       6.944  -6.067 -29.648  1.00 83.94           N
ATOM   5011 1HH2 ARG A 326       6.450  -6.486 -30.410  1.00 83.94           H
ATOM   5012 2HH2 ARG A 326       7.425  -6.642 -28.986  1.00 83.94           H
ATOM   5013  HN  ARG A 326       9.144  -1.864 -24.590  1.00 83.94           H
ATOM   5014  N   ASP A 327       9.439   1.287 -24.846  1.00 85.34           N
ATOM   5015  CA  ASP A 327       9.412   2.707 -24.540  1.00 85.34           C
ATOM   5016  C   ASP A 327      10.722   3.102 -23.856  1.00 85.34           C
ATOM   5017  O   ASP A 327      11.268   4.171 -24.124  1.00 85.34           O
ATOM   5018  HA  ASP A 327       9.276   3.204 -25.501  1.00 85.34           H
ATOM   5019  CB  ASP A 327       8.262   3.044 -23.589  1.00 85.34           C
ATOM   5020 1HB  ASP A 327       8.352   2.451 -22.679  1.00 85.34           H
ATOM   5021 2HB  ASP A 327       8.324   4.092 -23.294  1.00 85.34           H
ATOM   5022  CG  ASP A 327       6.908   2.773 -24.248  1.00 85.34           C
ATOM   5023  OD1 ASP A 327       6.842   2.913 -25.488  1.00 85.34           O
ATOM   5024  OD2 ASP A 327       5.969   2.431 -23.496  1.00 85.34           O
ATOM   5025  HN  ASP A 327       8.794   0.730 -24.322  1.00 85.34           H
ATOM   5026  N   LEU A 328      11.189   2.218 -22.987  1.00 84.37           N
ATOM   5027  CA  LEU A 328      12.412   2.473 -22.244  1.00 84.37           C
ATOM   5028  C   LEU A 328      13.569   2.661 -23.226  1.00 84.37           C
ATOM   5029  O   LEU A 328      14.312   3.638 -23.137  1.00 84.37           O
ATOM   5030  HA  LEU A 328      12.272   3.403 -21.693  1.00 84.37           H
ATOM   5031  CB  LEU A 328      12.653   1.367 -21.214  1.00 84.37           C
ATOM   5032 1HB  LEU A 328      11.829   1.377 -20.501  1.00 84.37           H
ATOM   5033 2HB  LEU A 328      12.619   0.406 -21.727  1.00 84.37           H
ATOM   5034  CG  LEU A 328      13.966   1.452 -20.434  1.00 84.37           C
ATOM   5035  HG  LEU A 328      14.788   1.471 -21.150  1.00 84.37           H
ATOM   5036  CD1 LEU A 328      14.041   2.749 -19.626  1.00 84.37           C
ATOM   5037 1HD1 LEU A 328      13.980   3.602 -20.301  1.00 84.37           H
ATOM   5038 2HD1 LEU A 328      13.212   2.785 -18.919  1.00 84.37           H
ATOM   5039 3HD1 LEU A 328      14.985   2.784 -19.081  1.00 84.37           H
ATOM   5040  CD2 LEU A 328      14.162   0.216 -19.554  1.00 84.37           C
ATOM   5041 1HD2 LEU A 328      13.339   0.141 -18.844  1.00 84.37           H
ATOM   5042 2HD2 LEU A 328      14.185  -0.676 -20.180  1.00 84.37           H
ATOM   5043 3HD2 LEU A 328      15.103   0.302 -19.011  1.00 84.37           H
ATOM   5044  HN  LEU A 328      10.747   1.344 -22.786  1.00 84.37           H
ATOM   5045  N   VAL A 329      13.688   1.710 -24.142  1.00 84.81           N
ATOM   5046  CA  VAL A 329      14.788   1.718 -25.091  1.00 84.81           C
ATOM   5047  C   VAL A 329      14.675   2.952 -25.987  1.00 84.81           C
ATOM   5048  O   VAL A 329      15.685   3.548 -26.359  1.00 84.81           O
ATOM   5049  HA  VAL A 329      15.714   1.782 -24.520  1.00 84.81           H
ATOM   5050  CB  VAL A 329      14.808   0.406 -25.879  1.00 84.81           C
ATOM   5051  HB  VAL A 329      13.827   0.274 -26.335  1.00 84.81           H
ATOM   5052  CG1 VAL A 329      15.846   0.458 -27.002  1.00 84.81           C
ATOM   5053 1HG1 VAL A 329      15.602   1.272 -27.684  1.00 84.81           H
ATOM   5054 2HG1 VAL A 329      16.835   0.624 -26.575  1.00 84.81           H
ATOM   5055 3HG1 VAL A 329      15.839  -0.487 -27.546  1.00 84.81           H
ATOM   5056  CG2 VAL A 329      15.060  -0.786 -24.953  1.00 84.81           C
ATOM   5057 1HG2 VAL A 329      16.022  -0.663 -24.456  1.00 84.81           H
ATOM   5058 2HG2 VAL A 329      14.268  -0.839 -24.206  1.00 84.81           H
ATOM   5059 3HG2 VAL A 329      15.069  -1.705 -25.539  1.00 84.81           H
ATOM   5060  HN  VAL A 329      13.049   0.947 -24.241  1.00 84.81           H
ATOM   5061  N   LYS A 330      13.437   3.300 -26.308  1.00 84.25           N
[truncated: 117,320 more chars]
