# Supplementary material for: Noncanonical roles of chemokine regions in CCR9 activation revealed by structural modeling and mutational mapping
Source: Nat Commun. 2025 Aug 18;16:7695. doi: 10.1038/s41467-025-62321-9 (PMC12361432; doi:10.1038/s41467-025-62321-9)
Supplement: Supplementary file 4 — Supplementary Data 2 [file 41467_2025_62321_MOESM4_ESM.zip › CCR9_CCL25_rnk260.pdb]

SSBOND   1 CYS A   38    CYS A  289 
SSBOND   2 CYS A  119    CYS A  198 
SSBOND   3 CYS B    7    CYS B   35 
SSBOND   4 CYS B    8    CYS B   52 
ATOM      1  N   GLU A  20      -3.861  -3.815  60.994  1.00 46.00           N
ATOM      2  CA  GLU A  20      -4.055  -3.476  59.595  1.00 46.00           C
ATOM      3  C   GLU A  20      -2.757  -3.689  58.813  1.00 46.00           C
ATOM      4  O   GLU A  20      -2.788  -3.939  57.609  1.00 46.00           O
ATOM      5  HA  GLU A  20      -4.821  -4.162  59.234  1.00 46.00           H
ATOM      6  CB  GLU A  20      -4.557  -2.039  59.443  1.00 46.00           C
ATOM      7 1HB  GLU A  20      -4.109  -1.410  60.213  1.00 46.00           H
ATOM      8 2HB  GLU A  20      -4.361  -1.686  58.431  1.00 46.00           H
ATOM      9  CG  GLU A  20      -6.072  -1.963  59.640  1.00 46.00           C
ATOM     10 1HG  GLU A  20      -6.544  -2.839  59.194  1.00 46.00           H
ATOM     11 2HG  GLU A  20      -6.306  -1.983  60.705  1.00 46.00           H
ATOM     12  CD  GLU A  20      -6.644  -0.692  59.011  1.00 46.00           C
ATOM     13  OE1 GLU A  20      -7.862  -0.698  58.726  1.00 46.00           O
ATOM     14  OE2 GLU A  20      -5.852   0.257  58.828  1.00 46.00           O
ATOM     15  HN  GLU A  20      -2.933  -4.098  61.236  1.00 46.00           H
ATOM     16  N   SER A  21      -1.648  -3.582  59.529  1.00 52.56           N
ATOM     17  CA  SER A  21      -0.341  -3.651  58.898  1.00 52.56           C
ATOM     18  C   SER A  21      -0.063  -5.079  58.424  1.00 52.56           C
ATOM     19  O   SER A  21       0.417  -5.285  57.310  1.00 52.56           O
ATOM     20  HA  SER A  21      -0.393  -2.969  58.049  1.00 52.56           H
ATOM     21  CB  SER A  21       0.758  -3.186  59.856  1.00 52.56           C
ATOM     22 1HB  SER A  21       1.656  -2.943  59.288  1.00 52.56           H
ATOM     23 2HB  SER A  21       0.440  -2.272  60.357  1.00 52.56           H
ATOM     24  OG  SER A  21       1.070  -4.177  60.832  1.00 52.56           O
ATOM     25  HG  SER A  21       1.783  -3.840  61.447  1.00 52.56           H
ATOM     26  HN  SER A  21      -1.632  -3.450  60.520  1.00 52.56           H
ATOM     27  N   THR A  22      -0.376  -6.028  59.294  1.00 53.77           N
ATOM     28  CA  THR A  22      -0.096  -7.425  59.010  1.00 53.77           C
ATOM     29  C   THR A  22      -0.942  -7.910  57.830  1.00 53.77           C
ATOM     30  O   THR A  22      -0.411  -8.454  56.863  1.00 53.77           O
ATOM     31  HA  THR A  22       0.949  -7.512  58.711  1.00 53.77           H
ATOM     32  CB  THR A  22      -0.328  -8.225  60.293  1.00 53.77           C
ATOM     33  HB  THR A  22      -1.002  -9.063  60.113  1.00 53.77           H
ATOM     34  OG1 THR A  22      -0.790  -7.254  61.228  1.00 53.77           O
ATOM     35  HG1 THR A  22      -1.178  -7.709  62.030  1.00 53.77           H
ATOM     36  CG2 THR A  22       0.975  -8.741  60.906  1.00 53.77           C
ATOM     37 1HG2 THR A  22       1.622  -7.898  61.148  1.00 53.77           H
ATOM     38 2HG2 THR A  22       1.480  -9.392  60.191  1.00 53.77           H
ATOM     39 3HG2 THR A  22       0.753  -9.301  61.814  1.00 53.77           H
ATOM     40  HN  THR A  22      -0.813  -5.856  60.177  1.00 53.77           H
ATOM     41  N   SER A  23      -2.243  -7.694  57.949  1.00 55.58           N
ATOM     42  CA  SER A  23      -3.172  -8.140  56.925  1.00 55.58           C
ATOM     43  C   SER A  23      -2.842  -7.468  55.590  1.00 55.58           C
ATOM     44  O   SER A  23      -2.935  -8.095  54.536  1.00 55.58           O
ATOM     45  HA  SER A  23      -3.030  -9.219  56.856  1.00 55.58           H
ATOM     46  CB  SER A  23      -4.619  -7.842  57.325  1.00 55.58           C
ATOM     47 1HB  SER A  23      -5.292  -8.209  56.550  1.00 55.58           H
ATOM     48 2HB  SER A  23      -4.861  -8.384  58.240  1.00 55.58           H
ATOM     49  OG  SER A  23      -4.841  -6.449  57.527  1.00 55.58           O
ATOM     50  HG  SER A  23      -5.798  -6.287  57.768  1.00 55.58           H
ATOM     51  HN  SER A  23      -2.664  -7.225  58.725  1.00 55.58           H
ATOM     52  N   SER A  24      -2.463  -6.202  55.679  1.00 60.77           N
ATOM     53  CA  SER A  24      -2.090  -5.447  54.495  1.00 60.77           C
ATOM     54  C   SER A  24      -0.837  -6.056  53.860  1.00 60.77           C
ATOM     55  O   SER A  24      -0.610  -5.906  52.661  1.00 60.77           O
ATOM     56  HA  SER A  24      -2.941  -5.531  53.819  1.00 60.77           H
ATOM     57  CB  SER A  24      -1.851  -3.974  54.833  1.00 60.77           C
ATOM     58 1HB  SER A  24      -2.025  -3.366  53.945  1.00 60.77           H
ATOM     59 2HB  SER A  24      -2.573  -3.654  55.585  1.00 60.77           H
ATOM     60  OG  SER A  24      -0.530  -3.744  55.315  1.00 60.77           O
ATOM     61  HG  SER A  24      -0.391  -4.230  56.178  1.00 60.77           H
ATOM     62  HN  SER A  24      -2.409  -5.694  56.539  1.00 60.77           H
ATOM     63  N   MET A  25      -0.058  -6.729  54.694  1.00 63.83           N
ATOM     64  CA  MET A  25       1.168  -7.357  54.230  1.00 63.83           C
ATOM     65  C   MET A  25       0.874  -8.692  53.544  1.00 63.83           C
ATOM     66  O   MET A  25       1.466  -9.008  52.513  1.00 63.83           O
ATOM     67  HA  MET A  25       1.601  -6.660  53.513  1.00 63.83           H
ATOM     68  CB  MET A  25       2.105  -7.587  55.417  1.00 63.83           C
ATOM     69 1HB  MET A  25       2.012  -6.762  56.124  1.00 63.83           H
ATOM     70 2HB  MET A  25       1.811  -8.494  55.946  1.00 63.83           H
ATOM     71  CG  MET A  25       3.558  -7.709  54.954  1.00 63.83           C
ATOM     72 1HG  MET A  25       4.154  -8.198  55.724  1.00 63.83           H
ATOM     73 2HG  MET A  25       3.613  -8.335  54.063  1.00 63.83           H
ATOM     74  SD  MET A  25       4.224  -6.091  54.603  1.00 63.83           S
ATOM     75  CE  MET A  25       5.960  -6.490  54.481  1.00 63.83           C
ATOM     76 1HE  MET A  25       6.302  -6.916  55.424  1.00 63.83           H
ATOM     77 2HE  MET A  25       6.110  -7.214  53.680  1.00 63.83           H
ATOM     78 3HE  MET A  25       6.526  -5.585  54.263  1.00 63.83           H
ATOM     79  HN  MET A  25      -0.251  -6.848  55.668  1.00 63.83           H
ATOM     80  N   GLU A  26      -0.040  -9.441  54.144  1.00 66.30           N
ATOM     81  CA  GLU A  26      -0.433 -10.727  53.594  1.00 66.30           C
ATOM     82  C   GLU A  26      -1.130 -10.537  52.246  1.00 66.30           C
ATOM     83  O   GLU A  26      -0.837 -11.247  51.285  1.00 66.30           O
ATOM     84  HA  GLU A  26       0.497 -11.279  53.455  1.00 66.30           H
ATOM     85  CB  GLU A  26      -1.328 -11.491  54.572  1.00 66.30           C
ATOM     86 1HB  GLU A  26      -2.091 -10.822  54.971  1.00 66.30           H
ATOM     87 2HB  GLU A  26      -1.742 -12.371  54.080  1.00 66.30           H
ATOM     88  CG  GLU A  26      -0.522 -12.004  55.767  1.00 66.30           C
ATOM     89 1HG  GLU A  26       0.288 -12.643  55.416  1.00 66.30           H
ATOM     90 2HG  GLU A  26      -0.063 -11.164  56.288  1.00 66.30           H
ATOM     91  CD  GLU A  26      -1.413 -12.787  56.733  1.00 66.30           C
ATOM     92  OE1 GLU A  26      -0.853 -13.633  57.463  1.00 66.30           O
ATOM     93  OE2 GLU A  26      -2.635 -12.521  56.721  1.00 66.30           O
ATOM     94  HN  GLU A  26      -0.508  -9.182  54.989  1.00 66.30           H
ATOM     95  N   ASP A  27      -2.041  -9.574  52.217  1.00 61.85           N
ATOM     96  CA  ASP A  27      -2.799  -9.297  51.009  1.00 61.85           C
ATOM     97  C   ASP A  27      -1.831  -9.016  49.858  1.00 61.85           C
ATOM     98  O   ASP A  27      -2.065  -9.440  48.728  1.00 61.85           O
ATOM     99  HA  ASP A  27      -3.402 -10.189  50.838  1.00 61.85           H
ATOM    100  CB  ASP A  27      -3.691  -8.067  51.188  1.00 61.85           C
ATOM    101 1HB  ASP A  27      -3.135  -7.282  51.702  1.00 61.85           H
ATOM    102 2HB  ASP A  27      -3.972  -7.672  50.212  1.00 61.85           H
ATOM    103  CG  ASP A  27      -4.950  -8.414  51.986  1.00 61.85           C
ATOM    104  OD1 ASP A  27      -5.211  -9.627  52.134  1.00 61.85           O
ATOM    105  OD2 ASP A  27      -5.622  -7.458  52.429  1.00 61.85           O
ATOM    106  HN  ASP A  27      -2.263  -8.991  52.998  1.00 61.85           H
ATOM    107  N   TYR A  28      -0.764  -8.301  50.186  1.00 66.23           N
ATOM    108  CA  TYR A  28       0.228  -7.938  49.189  1.00 66.23           C
ATOM    109  C   TYR A  28       1.044  -9.158  48.757  1.00 66.23           C
ATOM    110  O   TYR A  28       1.446  -9.263  47.600  1.00 66.23           O
ATOM    111  HA  TYR A  28      -0.297  -7.536  48.322  1.00 66.23           H
ATOM    112  CB  TYR A  28       1.159  -6.931  49.867  1.00 66.23           C
ATOM    113 1HB  TYR A  28       0.575  -6.064  50.178  1.00 66.23           H
ATOM    114 2HB  TYR A  28       1.567  -7.381  50.772  1.00 66.23           H
ATOM    115  CG  TYR A  28       2.315  -6.458  48.984  1.00 66.23           C
ATOM    116  CD1 TYR A  28       3.562  -7.035  49.112  1.00 66.23           C
ATOM    117  HD1 TYR A  28       3.724  -7.827  49.843  1.00 66.23           H
ATOM    118  CD2 TYR A  28       2.110  -5.455  48.058  1.00 66.23           C
ATOM    119  HD2 TYR A  28       1.125  -4.999  47.957  1.00 66.23           H
ATOM    120  CE1 TYR A  28       4.650  -6.590  48.280  1.00 66.23           C
ATOM    121  HE1 TYR A  28       5.640  -7.036  48.371  1.00 66.23           H
ATOM    122  CE2 TYR A  28       3.198  -5.010  47.226  1.00 66.23           C
ATOM    123  HE2 TYR A  28       3.050  -4.218  46.491  1.00 66.23           H
ATOM    124  CZ  TYR A  28       4.414  -5.599  47.378  1.00 66.23           C
ATOM    125  OH  TYR A  28       5.442  -5.179  46.593  1.00 66.23           O
ATOM    126  HH  TYR A  28       5.141  -4.424  46.011  1.00 66.23           H
ATOM    127  HN  TYR A  28      -0.574  -7.973  51.111  1.00 66.23           H
ATOM    128  N   VAL A  29       1.265 -10.050  49.712  1.00 62.51           N
ATOM    129  CA  VAL A  29       2.096 -11.217  49.469  1.00 62.51           C
ATOM    130  C   VAL A  29       1.305 -12.239  48.650  1.00 62.51           C
ATOM    131  O   VAL A  29       1.867 -12.930  47.802  1.00 62.51           O
ATOM    132  HA  VAL A  29       2.957 -10.891  48.885  1.00 62.51           H
ATOM    133  CB  VAL A  29       2.609 -11.780  50.795  1.00 62.51           C
ATOM    134  HB  VAL A  29       1.749 -11.942  51.446  1.00 62.51           H
ATOM    135  CG1 VAL A  29       3.300 -13.129  50.588  1.00 62.51           C
ATOM    136 1HG1 VAL A  29       2.593 -13.838  50.157  1.00 62.51           H
ATOM    137 2HG1 VAL A  29       4.146 -13.003  49.911  1.00 62.51           H
ATOM    138 3HG1 VAL A  29       3.655 -13.507  51.546  1.00 62.51           H
ATOM    139  CG2 VAL A  29       3.542 -10.786  51.489  1.00 62.51           C
ATOM    140 1HG2 VAL A  29       4.396 -10.579  50.844  1.00 62.51           H
ATOM    141 2HG2 VAL A  29       3.004  -9.860  51.688  1.00 62.51           H
ATOM    142 3HG2 VAL A  29       3.892 -11.212  52.430  1.00 62.51           H
ATOM    143  HN  VAL A  29       0.888  -9.985  50.636  1.00 62.51           H
ATOM    144  N   ASN A  30       0.012 -12.304  48.934  1.00 66.14           N
ATOM    145  CA  ASN A  30      -0.839 -13.309  48.321  1.00 66.14           C
ATOM    146  C   ASN A  30      -1.329 -12.797  46.965  1.00 66.14           C
ATOM    147  O   ASN A  30      -1.940 -13.542  46.200  1.00 66.14           O
ATOM    148  HA  ASN A  30      -0.214 -14.197  48.229  1.00 66.14           H
ATOM    149  CB  ASN A  30      -2.066 -13.597  49.189  1.00 66.14           C
ATOM    150 1HB  ASN A  30      -2.470 -12.661  49.574  1.00 66.14           H
ATOM    151 2HB  ASN A  30      -2.846 -14.055  48.582  1.00 66.14           H
ATOM    152  CG  ASN A  30      -1.708 -14.522  50.354  1.00 66.14           C
ATOM    153  OD1 ASN A  30      -0.693 -15.199  50.353  1.00 66.14           O
ATOM    154  ND2 ASN A  30      -2.596 -14.514  51.344  1.00 66.14           N
ATOM    155 1HD2 ASN A  30      -3.409 -13.935  51.281  1.00 66.14           H
ATOM    156 2HD2 ASN A  30      -2.451 -15.086  52.150  1.00 66.14           H
ATOM    157  HN  ASN A  30      -0.452 -11.687  49.569  1.00 66.14           H
ATOM    158  N   PHE A  31      -1.044 -11.529  46.709  1.00 71.43           N
ATOM    159  CA  PHE A  31      -1.415 -10.919  45.443  1.00 71.43           C
ATOM    160  C   PHE A  31      -0.673 -11.577  44.279  1.00 71.43           C
ATOM    161  O   PHE A  31       0.556 -11.594  44.252  1.00 71.43           O
ATOM    162  HA  PHE A  31      -2.488 -11.064  45.317  1.00 71.43           H
ATOM    163  CB  PHE A  31      -1.012  -9.445  45.522  1.00 71.43           C
ATOM    164 1HB  PHE A  31      -1.448  -9.006  46.419  1.00 71.43           H
ATOM    165 2HB  PHE A  31       0.071  -9.381  45.630  1.00 71.43           H
ATOM    166  CG  PHE A  31      -1.438  -8.617  44.308  1.00 71.43           C
ATOM    167  CD1 PHE A  31      -0.560  -8.396  43.293  1.00 71.43           C
ATOM    168  HD1 PHE A  31       0.448  -8.807  43.345  1.00 71.43           H
ATOM    169  CD2 PHE A  31      -2.696  -8.104  44.243  1.00 71.43           C
ATOM    170  HD2 PHE A  31      -3.400  -8.282  45.056  1.00 71.43           H
ATOM    171  CE1 PHE A  31      -0.956  -7.628  42.166  1.00 71.43           C
ATOM    172  HE1 PHE A  31      -0.252  -7.450  41.353  1.00 71.43           H
ATOM    173  CE2 PHE A  31      -3.092  -7.336  43.116  1.00 71.43           C
ATOM    174  HE2 PHE A  31      -4.100  -6.924  43.064  1.00 71.43           H
ATOM    175  CZ  PHE A  31      -2.214  -7.114  42.102  1.00 71.43           C
ATOM    176  HZ  PHE A  31      -2.518  -6.525  41.237  1.00 71.43           H
ATOM    177  HN  PHE A  31      -0.569 -10.922  47.347  1.00 71.43           H
ATOM    178  N   ASN A  32      -1.452 -12.103  43.345  1.00 67.73           N
ATOM    179  CA  ASN A  32      -0.884 -12.729  42.162  1.00 67.73           C
ATOM    180  C   ASN A  32      -0.445 -11.644  41.177  1.00 67.73           C
ATOM    181  O   ASN A  32      -1.261 -11.124  40.417  1.00 67.73           O
ATOM    182  HA  ASN A  32      -0.047 -13.324  42.527  1.00 67.73           H
ATOM    183  CB  ASN A  32      -1.914 -13.616  41.461  1.00 67.73           C
ATOM    184 1HB  ASN A  32      -2.444 -14.218  42.199  1.00 67.73           H
ATOM    185 2HB  ASN A  32      -2.658 -12.993  40.964  1.00 67.73           H
ATOM    186  CG  ASN A  32      -1.242 -14.532  40.435  1.00 67.73           C
ATOM    187  OD1 ASN A  32      -0.035 -14.524  40.255  1.00 67.73           O
ATOM    188  ND2 ASN A  32      -2.088 -15.319  39.776  1.00 67.73           N
ATOM    189 1HD2 ASN A  32      -3.067 -15.275  39.972  1.00 67.73           H
ATOM    190 2HD2 ASN A  32      -1.744 -15.954  39.084  1.00 67.73           H
ATOM    191  HN  ASN A  32      -2.451 -12.107  43.386  1.00 67.73           H
ATOM    192  N   PHE A  33       0.842 -11.335  41.222  1.00 69.20           N
ATOM    193  CA  PHE A  33       1.420 -10.396  40.275  1.00 69.20           C
ATOM    194  C   PHE A  33       1.680 -11.068  38.926  1.00 69.20           C
ATOM    195  O   PHE A  33       2.798 -11.031  38.415  1.00 69.20           O
ATOM    196  HA  PHE A  33       0.702  -9.586  40.144  1.00 69.20           H
ATOM    197  CB  PHE A  33       2.753  -9.929  40.865  1.00 69.20           C
ATOM    198 1HB  PHE A  33       3.381 -10.801  41.051  1.00 69.20           H
ATOM    199 2HB  PHE A  33       3.270  -9.316  40.127  1.00 69.20           H
ATOM    200  CG  PHE A  33       2.614  -9.131  42.163  1.00 69.20           C
ATOM    201  CD1 PHE A  33       2.395  -7.790  42.116  1.00 69.20           C
ATOM    202  HD1 PHE A  33       2.317  -7.284  41.154  1.00 69.20           H
ATOM    203  CD2 PHE A  33       2.710  -9.763  43.363  1.00 69.20           C
ATOM    204  HD2 PHE A  33       2.886 -10.838  43.400  1.00 69.20           H
ATOM    205  CE1 PHE A  33       2.266  -7.049  43.321  1.00 69.20           C
ATOM    206  HE1 PHE A  33       2.090  -5.974  43.283  1.00 69.20           H
ATOM    207  CE2 PHE A  33       2.581  -9.023  44.568  1.00 69.20           C
ATOM    208  HE2 PHE A  33       2.659  -9.529  45.530  1.00 69.20           H
ATOM    209  CZ  PHE A  33       2.362  -7.681  44.521  1.00 69.20           C
ATOM    210  HZ  PHE A  33       2.263  -7.113  45.446  1.00 69.20           H
ATOM    211  HN  PHE A  33       1.485 -11.713  41.888  1.00 69.20           H
ATOM    212  N   THR A  34       0.628 -11.667  38.387  1.00 70.75           N
ATOM    213  CA  THR A  34       0.627 -12.062  36.989  1.00 70.75           C
ATOM    214  C   THR A  34       1.069 -10.895  36.104  1.00 70.75           C
ATOM    215  O   THR A  34       0.549  -9.787  36.227  1.00 70.75           O
ATOM    216  HA  THR A  34       1.359 -12.859  36.856  1.00 70.75           H
ATOM    217  CB  THR A  34      -0.769 -12.589  36.647  1.00 70.75           C
ATOM    218  HB  THR A  34      -1.492 -11.774  36.604  1.00 70.75           H
ATOM    219  OG1 THR A  34      -1.018 -13.581  37.639  1.00 70.75           O
ATOM    220  HG1 THR A  34      -0.255 -14.226  37.677  1.00 70.75           H
ATOM    221  CG2 THR A  34      -0.796 -13.365  35.329  1.00 70.75           C
ATOM    222 1HG2 THR A  34      -0.122 -14.219  35.397  1.00 70.75           H
ATOM    223 2HG2 THR A  34      -0.475 -12.712  34.517  1.00 70.75           H
ATOM    224 3HG2 THR A  34      -1.809 -13.716  35.135  1.00 70.75           H
ATOM    225  HN  THR A  34      -0.210 -11.883  38.888  1.00 70.75           H
ATOM    226  N   ASP A  35       2.024 -11.183  35.233  1.00 80.21           N
ATOM    227  CA  ASP A  35       2.681 -10.135  34.469  1.00 80.21           C
ATOM    228  C   ASP A  35       1.802  -9.751  33.278  1.00 80.21           C
ATOM    229  O   ASP A  35       2.085 -10.133  32.143  1.00 80.21           O
ATOM    230  HA  ASP A  35       2.817  -9.312  35.170  1.00 80.21           H
ATOM    231  CB  ASP A  35       4.030 -10.613  33.927  1.00 80.21           C
ATOM    232 1HB  ASP A  35       4.427 -11.398  34.570  1.00 80.21           H
ATOM    233 2HB  ASP A  35       3.894 -11.049  32.937  1.00 80.21           H
ATOM    234  CG  ASP A  35       5.029  -9.457  33.848  1.00 80.21           C
ATOM    235  OD1 ASP A  35       4.667  -8.360  34.326  1.00 80.21           O
ATOM    236  OD2 ASP A  35       6.133  -9.696  33.312  1.00 80.21           O
ATOM    237  HN  ASP A  35       2.349 -12.110  35.045  1.00 80.21           H
ATOM    238  N   PHE A  36       0.752  -8.999  33.576  1.00 89.46           N
ATOM    239  CA  PHE A  36      -0.132  -8.502  32.535  1.00 89.46           C
ATOM    240  C   PHE A  36       0.467  -7.275  31.846  1.00 89.46           C
ATOM    241  O   PHE A  36      -0.026  -6.840  30.807  1.00 89.46           O
ATOM    242  HA  PHE A  36      -0.255  -9.303  31.806  1.00 89.46           H
ATOM    243  CB  PHE A  36      -1.443  -8.102  33.216  1.00 89.46           C
ATOM    244 1HB  PHE A  36      -1.218  -7.444  34.056  1.00 89.46           H
ATOM    245 2HB  PHE A  36      -2.044  -7.526  32.513  1.00 89.46           H
ATOM    246  CG  PHE A  36      -2.269  -9.286  33.721  1.00 89.46           C
ATOM    247  CD1 PHE A  36      -2.431 -10.386  32.938  1.00 89.46           C
ATOM    248  HD1 PHE A  36      -1.971 -10.424  31.950  1.00 89.46           H
ATOM    249  CD2 PHE A  36      -2.842  -9.239  34.954  1.00 89.46           C
ATOM    250  HD2 PHE A  36      -2.712  -8.357  35.582  1.00 89.46           H
ATOM    251  CE1 PHE A  36      -3.198 -11.485  33.407  1.00 89.46           C
ATOM    252  HE1 PHE A  36      -3.327 -12.367  32.779  1.00 89.46           H
ATOM    253  CE2 PHE A  36      -3.609 -10.338  35.423  1.00 89.46           C
ATOM    254  HE2 PHE A  36      -4.068 -10.300  36.411  1.00 89.46           H
ATOM    255  CZ  PHE A  36      -3.770 -11.438  34.640  1.00 89.46           C
ATOM    256  HZ  PHE A  36      -4.359 -12.282  35.000  1.00 89.46           H
ATOM    257  HN  PHE A  36       0.503  -8.730  34.506  1.00 89.46           H
ATOM    258  N   TYR A  37       1.522  -6.751  32.453  1.00 91.12           N
ATOM    259  CA  TYR A  37       2.294  -5.690  31.829  1.00 91.12           C
ATOM    260  C   TYR A  37       3.416  -6.265  30.963  1.00 91.12           C
ATOM    261  O   TYR A  37       4.332  -6.908  31.473  1.00 91.12           O
ATOM    262  HA  TYR A  37       1.620  -5.109  31.199  1.00 91.12           H
ATOM    263  CB  TYR A  37       2.911  -4.887  32.976  1.00 91.12           C
ATOM    264 1HB  TYR A  37       2.113  -4.530  33.627  1.00 91.12           H
ATOM    265 2HB  TYR A  37       3.537  -5.550  33.574  1.00 91.12           H
ATOM    266  CG  TYR A  37       3.750  -3.692  32.519  1.00 91.12           C
ATOM    267  CD1 TYR A  37       5.112  -3.831  32.346  1.00 91.12           C
ATOM    268  HD1 TYR A  37       5.590  -4.792  32.536  1.00 91.12           H
ATOM    269  CD2 TYR A  37       3.144  -2.476  32.278  1.00 91.12           C
ATOM    270  HD2 TYR A  37       2.068  -2.366  32.414  1.00 91.12           H
ATOM    271  CE1 TYR A  37       5.901  -2.706  31.916  1.00 91.12           C
ATOM    272  HE1 TYR A  37       6.978  -2.802  31.776  1.00 91.12           H
ATOM    273  CE2 TYR A  37       3.933  -1.351  31.847  1.00 91.12           C
ATOM    274  HE2 TYR A  37       3.468  -0.385  31.654  1.00 91.12           H
ATOM    275  CZ  TYR A  37       5.273  -1.522  31.687  1.00 91.12           C
ATOM    276  OH  TYR A  37       6.019  -0.460  31.281  1.00 91.12           O
ATOM    277  HH  TYR A  37       5.426   0.324  31.098  1.00 91.12           H
ATOM    278  HN  TYR A  37       1.850  -7.039  33.353  1.00 91.12           H
ATOM    279  N   CYS A  38       3.308  -6.013  29.666  1.00 91.52           N
ATOM    280  CA  CYS A  38       4.225  -6.607  28.709  1.00 91.52           C
ATOM    281  C   CYS A  38       5.234  -5.539  28.283  1.00 91.52           C
ATOM    282  O   CYS A  38       4.861  -4.530  27.687  1.00 91.52           O
ATOM    283  HA  CYS A  38       4.725  -7.429  29.223  1.00 91.52           H
ATOM    284  CB  CYS A  38       3.484  -7.203  27.510  1.00 91.52           C
ATOM    285 1HB  CYS A  38       2.693  -7.868  27.855  1.00 91.52           H
ATOM    286 2HB  CYS A  38       3.006  -6.409  26.937  1.00 91.52           H
ATOM    287  SG  CYS A  38       4.654  -8.124  26.446  1.00 91.52           S
ATOM    288  HN  CYS A  38       2.611  -5.416  29.269  1.00 91.52           H
ATOM    289  N   GLU A  39       6.493  -5.797  28.607  1.00 89.98           N
ATOM    290  CA  GLU A  39       7.578  -4.970  28.108  1.00 89.98           C
ATOM    291  C   GLU A  39       7.971  -5.405  26.694  1.00 89.98           C
ATOM    292  O   GLU A  39       8.283  -6.572  26.464  1.00 89.98           O
ATOM    293  HA  GLU A  39       7.182  -3.954  28.086  1.00 89.98           H
ATOM    294  CB  GLU A  39       8.783  -5.018  29.050  1.00 89.98           C
ATOM    295 1HB  GLU A  39       9.018  -6.055  29.292  1.00 89.98           H
ATOM    296 2HB  GLU A  39       9.619  -4.479  28.606  1.00 89.98           H
ATOM    297  CG  GLU A  39       8.472  -4.316  30.374  1.00 89.98           C
ATOM    298 1HG  GLU A  39       8.102  -3.310  30.177  1.00 89.98           H
ATOM    299 2HG  GLU A  39       7.679  -4.851  30.896  1.00 89.98           H
ATOM    300  CD  GLU A  39       9.716  -4.243  31.261  1.00 89.98           C
ATOM    301  OE1 GLU A  39       9.588  -3.688  32.374  1.00 89.98           O
ATOM    302  OE2 GLU A  39      10.767  -4.745  30.807  1.00 89.98           O
ATOM    303  HN  GLU A  39       6.775  -6.553  29.197  1.00 89.98           H
ATOM    304  N   LYS A  40       7.942  -4.442  25.784  1.00 89.44           N
ATOM    305  CA  LYS A  40       8.129  -4.739  24.374  1.00 89.44           C
ATOM    306  C   LYS A  40       9.583  -4.457  23.987  1.00 89.44           C
ATOM    307  O   LYS A  40       9.871  -4.138  22.835  1.00 89.44           O
ATOM    308  HA  LYS A  40       7.936  -5.803  24.236  1.00 89.44           H
ATOM    309  CB  LYS A  40       7.108  -3.979  23.526  1.00 89.44           C
ATOM    310 1HB  LYS A  40       7.233  -2.907  23.673  1.00 89.44           H
ATOM    311 2HB  LYS A  40       7.288  -4.178  22.469  1.00 89.44           H
ATOM    312  CG  LYS A  40       5.680  -4.387  23.891  1.00 89.44           C
ATOM    313 1HG  LYS A  40       5.522  -4.253  24.962  1.00 89.44           H
ATOM    314 2HG  LYS A  40       4.970  -3.735  23.381  1.00 89.44           H
ATOM    315  CD  LYS A  40       5.410  -5.843  23.508  1.00 89.44           C
ATOM    316 1HD  LYS A  40       5.718  -6.014  22.477  1.00 89.44           H
ATOM    317 2HD  LYS A  40       6.009  -6.504  24.134  1.00 89.44           H
ATOM    318  CE  LYS A  40       3.927  -6.186  23.667  1.00 89.44           C
ATOM    319 1HE  LYS A  40       3.708  -6.404  24.712  1.00 89.44           H
ATOM    320 2HE  LYS A  40       3.317  -5.327  23.386  1.00 89.44           H
ATOM    321  NZ  LYS A  40       3.571  -7.351  22.826  1.00 89.44           N
ATOM    322 1HZ  LYS A  40       2.592  -7.578  22.961  1.00 89.44           H
ATOM    323 2HZ  LYS A  40       3.735  -7.126  21.851  1.00 89.44           H
ATOM    324 3HZ  LYS A  40       4.143  -8.145  23.091  1.00 89.44           H
ATOM    325  HN  LYS A  40       7.793  -3.476  25.996  1.00 89.44           H
ATOM    326  N   ASN A  41      10.459  -4.586  24.972  1.00 88.92           N
ATOM    327  CA  ASN A  41      11.863  -4.270  24.770  1.00 88.92           C
ATOM    328  C   ASN A  41      12.429  -5.165  23.665  1.00 88.92           C
ATOM    329  O   ASN A  41      13.140  -4.690  22.781  1.00 88.92           O
ATOM    330  HA  ASN A  41      11.884  -3.214  24.503  1.00 88.92           H
ATOM    331  CB  ASN A  41      12.673  -4.523  26.043  1.00 88.92           C
ATOM    332 1HB  ASN A  41      12.351  -5.456  26.505  1.00 88.92           H
ATOM    333 2HB  ASN A  41      13.727  -4.640  25.791  1.00 88.92           H
ATOM    334  CG  ASN A  41      12.506  -3.372  27.037  1.00 88.92           C
ATOM    335  OD1 ASN A  41      12.140  -2.262  26.686  1.00 88.92           O
ATOM    336  ND2 ASN A  41      12.793  -3.697  28.295  1.00 88.92           N
ATOM    337 1HD2 ASN A  41      13.088  -4.626  28.516  1.00 88.92           H
ATOM    338 2HD2 ASN A  41      12.714  -3.011  29.019  1.00 88.92           H
ATOM    339  HN  ASN A  41      10.225  -4.898  25.893  1.00 88.92           H
ATOM    340  N   ASN A  42      12.091  -6.443  23.752  1.00 90.97           N
ATOM    341  CA  ASN A  42      12.599  -7.417  22.801  1.00 90.97           C
ATOM    342  C   ASN A  42      12.106  -7.059  21.397  1.00 90.97           C
ATOM    343  O   ASN A  42      12.844  -7.194  20.423  1.00 90.97           O
ATOM    344  HA  ASN A  42      13.684  -7.364  22.888  1.00 90.97           H
ATOM    345  CB  ASN A  42      12.098  -8.824  23.133  1.00 90.97           C
ATOM    346 1HB  ASN A  42      11.013  -8.812  23.242  1.00 90.97           H
ATOM    347 2HB  ASN A  42      12.327  -9.500  22.309  1.00 90.97           H
ATOM    348  CG  ASN A  42      12.740  -9.345  24.420  1.00 90.97           C
ATOM    349  OD1 ASN A  42      13.672  -8.769  24.957  1.00 90.97           O
ATOM    350  ND2 ASN A  42      12.191 -10.465  24.884  1.00 90.97           N
ATOM    351 1HD2 ASN A  42      11.428 -10.887  24.395  1.00 90.97           H
ATOM    352 2HD2 ASN A  42      12.542 -10.884  25.721  1.00 90.97           H
ATOM    353  HN  ASN A  42      11.484  -6.815  24.454  1.00 90.97           H
ATOM    354  N   VAL A  43      10.861  -6.608  21.339  1.00 91.66           N
ATOM    355  CA  VAL A  43      10.249  -6.263  20.068  1.00 91.66           C
ATOM    356  C   VAL A  43      10.988  -5.071  19.457  1.00 91.66           C
ATOM    357  O   VAL A  43      11.226  -5.036  18.251  1.00 91.66           O
ATOM    358  HA  VAL A  43      10.360  -7.122  19.405  1.00 91.66           H
ATOM    359  CB  VAL A  43       8.753  -6.004  20.260  1.00 91.66           C
ATOM    360  HB  VAL A  43       8.644  -5.162  20.944  1.00 91.66           H
ATOM    361  CG1 VAL A  43       8.088  -5.624  18.936  1.00 91.66           C
ATOM    362 1HG1 VAL A  43       8.551  -4.719  18.543  1.00 91.66           H
ATOM    363 2HG1 VAL A  43       8.212  -6.436  18.221  1.00 91.66           H
ATOM    364 3HG1 VAL A  43       7.025  -5.445  19.102  1.00 91.66           H
ATOM    365  CG2 VAL A  43       8.064  -7.215  20.893  1.00 91.66           C
ATOM    366 1HG2 VAL A  43       8.187  -8.082  20.245  1.00 91.66           H
ATOM    367 2HG2 VAL A  43       8.511  -7.420  21.865  1.00 91.66           H
ATOM    368 3HG2 VAL A  43       7.002  -7.003  21.019  1.00 91.66           H
ATOM    369  HN  VAL A  43      10.275  -6.479  22.140  1.00 91.66           H
ATOM    370  N   ARG A  44      11.331  -4.124  20.318  1.00 90.26           N
ATOM    371  CA  ARG A  44      11.995  -2.912  19.871  1.00 90.26           C
ATOM    372  C   ARG A  44      13.422  -3.225  19.416  1.00 90.26           C
ATOM    373  O   ARG A  44      13.908  -2.648  18.444  1.00 90.26           O
ATOM    374  HA  ARG A  44      11.389  -2.552  19.040  1.00 90.26           H
ATOM    375  CB  ARG A  44      12.041  -1.866  20.987  1.00 90.26           C
ATOM    376 1HB  ARG A  44      12.384  -2.330  21.912  1.00 90.26           H
ATOM    377 2HB  ARG A  44      12.763  -1.089  20.733  1.00 90.26           H
ATOM    378  CG  ARG A  44      10.663  -1.237  21.206  1.00 90.26           C
ATOM    379 1HG  ARG A  44      10.305  -0.803  20.273  1.00 90.26           H
ATOM    380 2HG  ARG A  44       9.949  -2.009  21.493  1.00 90.26           H
ATOM    381  CD  ARG A  44      10.719  -0.158  22.289  1.00 90.26           C
ATOM    382 1HD  ARG A  44      11.702   0.312  22.295  1.00 90.26           H
ATOM    383 2HD  ARG A  44       9.992   0.625  22.071  1.00 90.26           H
ATOM    384  NE  ARG A  44      10.436  -0.755  23.614  1.00 90.26           N
ATOM    385  HE  ARG A  44      10.085  -1.691  23.641  1.00 90.26           H
ATOM    386  CZ  ARG A  44      10.621  -0.120  24.779  1.00 90.26           C
ATOM    387  NH1 ARG A  44      11.090   1.136  24.802  1.00 90.26           N
ATOM    388 1HH1 ARG A  44      11.304   1.606  23.946  1.00 90.26           H
ATOM    389 2HH1 ARG A  44      11.225   1.603  25.676  1.00 90.26           H
ATOM    390  NH2 ARG A  44      10.331  -0.759  25.920  1.00 90.26           N
ATOM    391 1HH2 ARG A  44      10.464  -0.299  26.798  1.00 90.26           H
ATOM    392 2HH2 ARG A  44       9.983  -1.695  25.894  1.00 90.26           H
ATOM    393  HN  ARG A  44      11.163  -4.176  21.303  1.00 90.26           H
ATOM    394  N   GLN A  45      14.054  -4.136  20.141  1.00 91.97           N
ATOM    395  CA  GLN A  45      15.424  -4.515  19.839  1.00 91.97           C
ATOM    396  C   GLN A  45      15.502  -5.165  18.456  1.00 91.97           C
ATOM    397  O   GLN A  45      16.417  -4.882  17.684  1.00 91.97           O
ATOM    398  HA  GLN A  45      15.989  -3.583  19.842  1.00 91.97           H
ATOM    399  CB  GLN A  45      15.985  -5.446  20.915  1.00 91.97           C
ATOM    400 1HB  GLN A  45      15.852  -4.994  21.898  1.00 91.97           H
ATOM    401 2HB  GLN A  45      15.429  -6.383  20.917  1.00 91.97           H
ATOM    402  CG  GLN A  45      17.470  -5.729  20.676  1.00 91.97           C
ATOM    403 1HG  GLN A  45      17.605  -6.166  19.686  1.00 91.97           H
ATOM    404 2HG  GLN A  45      18.029  -4.793  20.691  1.00 91.97           H
ATOM    405  CD  GLN A  45      18.026  -6.679  21.739  1.00 91.97           C
ATOM    406  OE1 GLN A  45      17.298  -7.288  22.505  1.00 91.97           O
ATOM    407  NE2 GLN A  45      19.352  -6.770  21.742  1.00 91.97           N
ATOM    408 1HE2 GLN A  45      19.891  -6.242  21.085  1.00 91.97           H
ATOM    409 2HE2 GLN A  45      19.811  -7.366  22.401  1.00 91.97           H
ATOM    410  HN  GLN A  45      13.646  -4.612  20.920  1.00 91.97           H
ATOM    411  N   PHE A  46      14.530  -6.024  18.185  1.00 93.68           N
ATOM    412  CA  PHE A  46      14.450  -6.679  16.891  1.00 93.68           C
ATOM    413  C   PHE A  46      14.253  -5.656  15.770  1.00 93.68           C
ATOM    414  O   PHE A  46      14.952  -5.695  14.759  1.00 93.68           O
ATOM    415  HA  PHE A  46      15.391  -7.207  16.737  1.00 93.68           H
ATOM    416  CB  PHE A  46      13.236  -7.610  16.935  1.00 93.68           C
ATOM    417 1HB  PHE A  46      13.412  -8.384  17.682  1.00 93.68           H
ATOM    418 2HB  PHE A  46      12.367  -7.041  17.265  1.00 93.68           H
ATOM    419  CG  PHE A  46      12.914  -8.276  15.596  1.00 93.68           C
ATOM    420  CD1 PHE A  46      11.895  -7.804  14.829  1.00 93.68           C
ATOM    421  HD1 PHE A  46      11.308  -6.950  15.169  1.00 93.68           H
ATOM    422  CD2 PHE A  46      13.646  -9.341  15.173  1.00 93.68           C
ATOM    423  HD2 PHE A  46      14.463  -9.720  15.788  1.00 93.68           H
ATOM    424  CE1 PHE A  46      11.596  -8.422  13.587  1.00 93.68           C
ATOM    425  HE1 PHE A  46      10.779  -8.044  12.972  1.00 93.68           H
ATOM    426  CE2 PHE A  46      13.347  -9.960  13.930  1.00 93.68           C
ATOM    427  HE2 PHE A  46      13.934 -10.813  13.591  1.00 93.68           H
ATOM    428  CZ  PHE A  46      12.328  -9.487  13.163  1.00 93.68           C
ATOM    429  HZ  PHE A  46      12.099  -9.962  12.209  1.00 93.68           H
ATOM    430  HN  PHE A  46      13.809  -6.274  18.831  1.00 93.68           H
ATOM    431  N   ALA A  47      13.297  -4.765  15.988  1.00 92.80           N
ATOM    432  CA  ALA A  47      12.941  -3.787  14.974  1.00 92.80           C
ATOM    433  C   ALA A  47      14.177  -2.962  14.610  1.00 92.80           C
ATOM    434  O   ALA A  47      14.408  -2.667  13.439  1.00 92.80           O
ATOM    435  HA  ALA A  47      12.605  -4.331  14.091  1.00 92.80           H
ATOM    436  CB  ALA A  47      11.789  -2.918  15.484  1.00 92.80           C
ATOM    437 1HB  ALA A  47      10.927  -3.548  15.700  1.00 92.80           H
ATOM    438 2HB  ALA A  47      12.099  -2.402  16.393  1.00 92.80           H
ATOM    439 3HB  ALA A  47      11.523  -2.185  14.723  1.00 92.80           H
ATOM    440  HN  ALA A  47      12.771  -4.704  16.836  1.00 92.80           H
ATOM    441  N   SER A  48      14.939  -2.614  15.637  1.00 92.85           N
ATOM    442  CA  SER A  48      16.015  -1.650  15.476  1.00 92.85           C
ATOM    443  C   SER A  48      17.092  -2.218  14.550  1.00 92.85           C
ATOM    444  O   SER A  48      17.826  -1.466  13.911  1.00 92.85           O
ATOM    445  HA  SER A  48      15.551  -0.771  15.030  1.00 92.85           H
ATOM    446  CB  SER A  48      16.623  -1.274  16.829  1.00 92.85           C
ATOM    447 1HB  SER A  48      17.271  -0.406  16.706  1.00 92.85           H
ATOM    448 2HB  SER A  48      15.828  -0.984  17.516  1.00 92.85           H
ATOM    449  OG  SER A  48      17.370  -2.347  17.395  1.00 92.85           O
ATOM    450  HG  SER A  48      17.753  -2.070  18.277  1.00 92.85           H
ATOM    451  HN  SER A  48      14.831  -2.977  16.562  1.00 92.85           H
ATOM    452  N   HIS A  49      17.153  -3.541  14.506  1.00 94.41           N
ATOM    453  CA  HIS A  49      18.151  -4.218  13.697  1.00 94.41           C
ATOM    454  C   HIS A  49      17.549  -4.584  12.339  1.00 94.41           C
ATOM    455  O   HIS A  49      18.225  -4.505  11.314  1.00 94.41           O
ATOM    456  HA  HIS A  49      18.964  -3.508  13.544  1.00 94.41           H
ATOM    457  CB  HIS A  49      18.722  -5.429  14.438  1.00 94.41           C
ATOM    458 1HB  HIS A  49      17.901  -6.079  14.737  1.00 94.41           H
ATOM    459 2HB  HIS A  49      19.348  -6.000  13.752  1.00 94.41           H
ATOM    460  CG  HIS A  49      19.534  -5.073  15.660  1.00 94.41           C
ATOM    461  ND1 HIS A  49      18.961  -4.828  16.896  1.00 94.41           N
ATOM    462  HD1 HIS A  49      17.983  -4.858  17.104  1.00 94.41           H
ATOM    463  CD2 HIS A  49      20.880  -4.925  15.825  1.00 94.41           C
ATOM    464  HD2 HIS A  49      21.634  -5.048  15.047  1.00 94.41           H
ATOM    465  CE1 HIS A  49      19.927  -4.545  17.757  1.00 94.41           C
ATOM    466  HE1 HIS A  49      19.796  -4.306  18.812  1.00 94.41           H
ATOM    467  NE2 HIS A  49      21.116  -4.606  17.091  1.00 94.41           N
ATOM    468  HN  HIS A  49      16.536  -4.146  15.010  1.00 94.41           H
ATOM    469  N   PHE A  50      16.284  -4.978  12.375  1.00 95.29           N
ATOM    470  CA  PHE A  50      15.667  -5.621  11.227  1.00 95.29           C
ATOM    471  C   PHE A  50      15.173  -4.583  10.218  1.00 95.29           C
ATOM    472  O   PHE A  50      15.420  -4.710   9.020  1.00 95.29           O
ATOM    473  HA  PHE A  50      16.428  -6.246  10.759  1.00 95.29           H
ATOM    474  CB  PHE A  50      14.470  -6.417  11.750  1.00 95.29           C
ATOM    475 1HB  PHE A  50      14.820  -7.135  12.492  1.00 95.29           H
ATOM    476 2HB  PHE A  50      13.790  -5.737  12.262  1.00 95.29           H
ATOM    477  CG  PHE A  50      13.697  -7.165  10.662  1.00 95.29           C
ATOM    478  CD1 PHE A  50      12.472  -6.722  10.271  1.00 95.29           C
ATOM    479  HD1 PHE A  50      12.042  -5.833  10.733  1.00 95.29           H
ATOM    480  CD2 PHE A  50      14.235  -8.274  10.086  1.00 95.29           C
ATOM    481  HD2 PHE A  50      15.216  -8.629  10.399  1.00 95.29           H
ATOM    482  CE1 PHE A  50      11.755  -7.416   9.261  1.00 95.29           C
ATOM    483  HE1 PHE A  50      10.773  -7.060   8.948  1.00 95.29           H
ATOM    484  CE2 PHE A  50      13.517  -8.968   9.076  1.00 95.29           C
ATOM    485  HE2 PHE A  50      13.948  -9.856   8.614  1.00 95.29           H
ATOM    486  CZ  PHE A  50      12.292  -8.524   8.685  1.00 95.29           C
ATOM    487  HZ  PHE A  50      11.742  -9.057   7.910  1.00 95.29           H
ATOM    488  HN  PHE A  50      15.686  -4.865  13.168  1.00 95.29           H
ATOM    489  N   LEU A  51      14.483  -3.579  10.740  1.00 94.83           N
ATOM    490  CA  LEU A  51      13.657  -2.725   9.904  1.00 94.83           C
ATOM    491  C   LEU A  51      14.556  -1.801   9.080  1.00 94.83           C
ATOM    492  O   LEU A  51      14.425  -1.729   7.859  1.00 94.83           O
ATOM    493  HA  LEU A  51      13.106  -3.371   9.220  1.00 94.83           H
ATOM    494  CB  LEU A  51      12.624  -1.981  10.754  1.00 94.83           C
ATOM    495 1HB  LEU A  51      13.156  -1.374  11.487  1.00 94.83           H
ATOM    496 2HB  LEU A  51      12.079  -1.293  10.107  1.00 94.83           H
ATOM    497  CG  LEU A  51      11.610  -2.855  11.494  1.00 94.83           C
ATOM    498  HG  LEU A  51      12.154  -3.494  12.190  1.00 94.83           H
ATOM    499  CD1 LEU A  51      10.651  -1.998  12.323  1.00 94.83           C
ATOM    500 1HD1 LEU A  51      11.217  -1.423  13.055  1.00 94.83           H
ATOM    501 2HD1 LEU A  51      10.111  -1.317  11.665  1.00 94.83           H
ATOM    502 3HD1 LEU A  51       9.940  -2.644  12.839  1.00 94.83           H
ATOM    503  CD2 LEU A  51      10.866  -3.773  10.523  1.00 94.83           C
ATOM    504 1HD2 LEU A  51      10.335  -3.170   9.787  1.00 94.83           H
ATOM    505 2HD2 LEU A  51      11.580  -4.421  10.016  1.00 94.83           H
ATOM    506 3HD2 LEU A  51      10.151  -4.383  11.076  1.00 94.83           H
ATOM    507  HN  LEU A  51      14.483  -3.347  11.712  1.00 94.83           H
ATOM    508  N   PRO A  52      15.481  -1.081   9.729  1.00 95.89           N
ATOM    509  CA  PRO A  52      16.186   0.017   9.063  1.00 95.89           C
ATOM    510  C   PRO A  52      16.823  -0.417   7.753  1.00 95.89           C
ATOM    511  O   PRO A  52      16.604   0.208   6.716  1.00 95.89           O
ATOM    512  HA  PRO A  52      15.483   0.804   8.791  1.00 95.89           H
ATOM    513  CB  PRO A  52      17.236   0.448  10.089  1.00 95.89           C
ATOM    514 1HB  PRO A  52      18.181  -0.074   9.940  1.00 95.89           H
ATOM    515 2HB  PRO A  52      17.449   1.515  10.021  1.00 95.89           H
ATOM    516  CG  PRO A  52      16.596   0.085  11.424  1.00 95.89           C
ATOM    517 1HG  PRO A  52      17.338  -0.000  12.218  1.00 95.89           H
ATOM    518 2HG  PRO A  52      15.883   0.842  11.750  1.00 95.89           H
ATOM    519  CD  PRO A  52      15.922  -1.245  11.126  1.00 95.89           C
ATOM    520 1HD  PRO A  52      16.613  -2.081  11.232  1.00 95.89           H
ATOM    521 2HD  PRO A  52      15.089  -1.436  11.802  1.00 95.89           H
ATOM    522  N   PRO A  53      17.622  -1.492   7.767  1.00 97.02           N
ATOM    523  CA  PRO A  53      18.293  -1.950   6.548  1.00 97.02           C
ATOM    524  C   PRO A  53      17.321  -2.154   5.397  1.00 97.02           C
ATOM    525  O   PRO A  53      17.610  -1.778   4.262  1.00 97.02           O
ATOM    526  HA  PRO A  53      18.993  -1.192   6.199  1.00 97.02           H
ATOM    527  CB  PRO A  53      18.955  -3.263   6.971  1.00 97.02           C
ATOM    528 1HB  PRO A  53      18.308  -4.119   6.779  1.00 97.02           H
ATOM    529 2HB  PRO A  53      19.883  -3.438   6.426  1.00 97.02           H
ATOM    530  CG  PRO A  53      19.205  -3.069   8.461  1.00 97.02           C
ATOM    531 1HG  PRO A  53      19.342  -4.020   8.976  1.00 97.02           H
ATOM    532 2HG  PRO A  53      20.107  -2.487   8.648  1.00 97.02           H
ATOM    533  CD  PRO A  53      17.951  -2.345   8.924  1.00 97.02           C
ATOM    534 1HD  PRO A  53      17.143  -3.040   9.152  1.00 97.02           H
ATOM    535 2HD  PRO A  53      18.131  -1.762   9.827  1.00 97.02           H
ATOM    536  N   LEU A  54      16.183  -2.750   5.723  1.00 96.44           N
ATOM    537  CA  LEU A  54      15.224  -3.139   4.704  1.00 96.44           C
ATOM    538  C   LEU A  54      14.557  -1.887   4.131  1.00 96.44           C
ATOM    539  O   LEU A  54      14.392  -1.767   2.918  1.00 96.44           O
ATOM    540  HA  LEU A  54      15.778  -3.632   3.904  1.00 96.44           H
ATOM    541  CB  LEU A  54      14.233  -4.162   5.264  1.00 96.44           C
ATOM    542 1HB  LEU A  54      13.768  -3.738   6.153  1.00 96.44           H
ATOM    543 2HB  LEU A  54      13.441  -4.310   4.530  1.00 96.44           H
ATOM    544  CG  LEU A  54      14.815  -5.529   5.628  1.00 96.44           C
ATOM    545  HG  LEU A  54      15.619  -5.377   6.348  1.00 96.44           H
ATOM    546  CD1 LEU A  54      13.762  -6.410   6.305  1.00 96.44           C
ATOM    547 1HD1 LEU A  54      13.414  -5.924   7.217  1.00 96.44           H
ATOM    548 2HD1 LEU A  54      12.921  -6.557   5.628  1.00 96.44           H
ATOM    549 3HD1 LEU A  54      14.202  -7.376   6.554  1.00 96.44           H
ATOM    550  CD2 LEU A  54      15.428  -6.209   4.403  1.00 96.44           C
ATOM    551 1HD2 LEU A  54      14.660  -6.348   3.642  1.00 96.44           H
ATOM    552 2HD2 LEU A  54      16.227  -5.585   4.003  1.00 96.44           H
ATOM    553 3HD2 LEU A  54      15.834  -7.179   4.690  1.00 96.44           H
ATOM    554  HN  LEU A  54      15.914  -2.966   6.661  1.00 96.44           H
ATOM    555  N   TYR A  55      14.193  -0.985   5.031  1.00 95.65           N
ATOM    556  CA  TYR A  55      13.485   0.221   4.638  1.00 95.65           C
ATOM    557  C   TYR A  55      14.355   1.097   3.735  1.00 95.65           C
ATOM    558  O   TYR A  55      13.853   1.727   2.805  1.00 95.65           O
ATOM    559  HA  TYR A  55      12.591  -0.077   4.091  1.00 95.65           H
ATOM    560  CB  TYR A  55      13.191   0.979   5.934  1.00 95.65           C
ATOM    561 1HB  TYR A  55      14.090   0.987   6.550  1.00 95.65           H
ATOM    562 2HB  TYR A  55      12.961   2.016   5.692  1.00 95.65           H
ATOM    563  CG  TYR A  55      12.037   0.392   6.750  1.00 95.65           C
ATOM    564  CD1 TYR A  55      11.362  -0.719   6.289  1.00 95.65           C
ATOM    565  HD1 TYR A  55      11.650  -1.179   5.344  1.00 95.65           H
ATOM    566  CD2 TYR A  55      11.672   0.975   7.947  1.00 95.65           C
ATOM    567  HD2 TYR A  55      12.206   1.853   8.310  1.00 95.65           H
ATOM    568  CE1 TYR A  55      10.276  -1.271   7.057  1.00 95.65           C
ATOM    569  HE1 TYR A  55       9.734  -2.149   6.705  1.00 95.65           H
ATOM    570  CE2 TYR A  55      10.586   0.423   8.714  1.00 95.65           C
ATOM    571  HE2 TYR A  55      10.288   0.873   9.661  1.00 95.65           H
ATOM    572  CZ  TYR A  55       9.942  -0.673   8.232  1.00 95.65           C
ATOM    573  OH  TYR A  55       8.916  -1.194   8.957  1.00 95.65           O
ATOM    574  HH  TYR A  55       8.483  -1.939   8.450  1.00 95.65           H
ATOM    575  HN  TYR A  55      14.374  -1.069   6.011  1.00 95.65           H
ATOM    576  N   TRP A  56      15.644   1.110   4.040  1.00 97.08           N
ATOM    577  CA  TRP A  56      16.601   1.830   3.217  1.00 97.08           C
ATOM    578  C   TRP A  56      16.663   1.141   1.852  1.00 97.08           C
ATOM    579  O   TRP A  56      16.685   1.806   0.818  1.00 97.08           O
ATOM    580  HA  TRP A  56      16.240   2.852   3.103  1.00 97.08           H
ATOM    581  CB  TRP A  56      17.964   1.913   3.906  1.00 97.08           C
ATOM    582 1HB  TRP A  56      18.117   1.009   4.496  1.00 97.08           H
ATOM    583 2HB  TRP A  56      18.744   1.933   3.145  1.00 97.08           H
ATOM    584  CG  TRP A  56      18.128   3.132   4.816  1.00 97.08           C
ATOM    585  CD1 TRP A  56      18.247   3.156   6.150  1.00 97.08           C
ATOM    586  HD1 TRP A  56      18.241   2.268   6.783  1.00 97.08           H
ATOM    587  CD2 TRP A  56      18.187   4.513   4.400  1.00 97.08           C
ATOM    588  NE1 TRP A  56      18.377   4.446   6.624  1.00 97.08           N
ATOM    589  HE1 TRP A  56      18.480   4.718   7.581  1.00 97.08           H
ATOM    590  CE2 TRP A  56      18.340   5.297   5.526  1.00 97.08           C
ATOM    591  CE3 TRP A  56      18.113   5.081   3.116  1.00 97.08           C
ATOM    592  HE3 TRP A  56      17.993   4.483   2.213  1.00 97.08           H
ATOM    593  CZ2 TRP A  56      18.432   6.694   5.480  1.00 97.08           C
ATOM    594  HZ2 TRP A  56      18.552   7.291   6.384  1.00 97.08           H
ATOM    595  CZ3 TRP A  56      18.207   6.477   3.088  1.00 97.08           C
ATOM    596  HZ3 TRP A  56      18.155   6.969   2.116  1.00 97.08           H
ATOM    597  CH2 TRP A  56      18.361   7.281   4.211  1.00 97.08           C
ATOM    598  HH2 TRP A  56      18.426   8.364   4.105  1.00 97.08           H
ATOM    599  HN  TRP A  56      16.036   0.641   4.832  1.00 97.08           H
ATOM    600  N   LEU A  57      16.688  -0.183   1.894  1.00 97.10           N
ATOM    601  CA  LEU A  57      16.767  -0.969   0.674  1.00 97.10           C
ATOM    602  C   LEU A  57      15.543  -0.676  -0.196  1.00 97.10           C
ATOM    603  O   LEU A  57      15.678  -0.360  -1.377  1.00 97.10           O
ATOM    604  HA  LEU A  57      17.659  -0.648   0.135  1.00 97.10           H
ATOM    605  CB  LEU A  57      16.947  -2.452   1.003  1.00 97.10           C
ATOM    606 1HB  LEU A  57      17.874  -2.570   1.563  1.00 97.10           H
ATOM    607 2HB  LEU A  57      16.135  -2.759   1.662  1.00 97.10           H
ATOM    608  CG  LEU A  57      16.983  -3.405  -0.194  1.00 97.10           C
ATOM    609  HG  LEU A  57      16.097  -3.223  -0.802  1.00 97.10           H
ATOM    610  CD1 LEU A  57      18.201  -3.130  -1.077  1.00 97.10           C
ATOM    611 1HD1 LEU A  57      18.158  -2.106  -1.447  1.00 97.10           H
ATOM    612 2HD1 LEU A  57      19.112  -3.268  -0.493  1.00 97.10           H
ATOM    613 3HD1 LEU A  57      18.202  -3.821  -1.920  1.00 97.10           H
ATOM    614  CD2 LEU A  57      16.924  -4.864   0.265  1.00 97.10           C
ATOM    615 1HD2 LEU A  57      17.778  -5.077   0.907  1.00 97.10           H
ATOM    616 2HD2 LEU A  57      16.001  -5.033   0.819  1.00 97.10           H
ATOM    617 3HD2 LEU A  57      16.951  -5.519  -0.606  1.00 97.10           H
ATOM    618  HN  LEU A  57      16.656  -0.717   2.739  1.00 97.10           H
ATOM    619  N   VAL A  58      14.377  -0.791   0.421  1.00 96.22           N
ATOM    620  CA  VAL A  58      13.127  -0.624  -0.302  1.00 96.22           C
ATOM    621  C   VAL A  58      13.066   0.789  -0.886  1.00 96.22           C
ATOM    622  O   VAL A  58      12.661   0.973  -2.033  1.00 96.22           O
ATOM    623  HA  VAL A  58      13.123  -1.343  -1.121  1.00 96.22           H
ATOM    624  CB  VAL A  58      11.945  -0.943   0.615  1.00 96.22           C
ATOM    625  HB  VAL A  58      12.035  -0.323   1.507  1.00 96.22           H
ATOM    626  CG1 VAL A  58      10.617  -0.601  -0.063  1.00 96.22           C
ATOM    627 1HG1 VAL A  58      10.596   0.462  -0.304  1.00 96.22           H
ATOM    628 2HG1 VAL A  58      10.516  -1.183  -0.979  1.00 96.22           H
ATOM    629 3HG1 VAL A  58       9.794  -0.837   0.611  1.00 96.22           H
ATOM    630  CG2 VAL A  58      11.974  -2.408   1.057  1.00 96.22           C
ATOM    631 1HG2 VAL A  58      11.919  -3.053   0.180  1.00 96.22           H
ATOM    632 2HG2 VAL A  58      12.899  -2.606   1.598  1.00 96.22           H
ATOM    633 3HG2 VAL A  58      11.122  -2.608   1.708  1.00 96.22           H
ATOM    634  HN  VAL A  58      14.277  -0.994   1.395  1.00 96.22           H
ATOM    635  N   PHE A  59      13.475   1.750  -0.071  1.00 97.34           N
ATOM    636  CA  PHE A  59      13.492   3.138  -0.500  1.00 97.34           C
ATOM    637  C   PHE A  59      14.304   3.305  -1.786  1.00 97.34           C
ATOM    638  O   PHE A  59      13.809   3.850  -2.771  1.00 97.34           O
ATOM    639  HA  PHE A  59      12.459   3.432  -0.685  1.00 97.34           H
ATOM    640  CB  PHE A  59      14.158   3.944   0.617  1.00 97.34           C
ATOM    641 1HB  PHE A  59      13.511   3.930   1.495  1.00 97.34           H
ATOM    642 2HB  PHE A  59      15.089   3.453   0.900  1.00 97.34           H
ATOM    643  CG  PHE A  59      14.456   5.397   0.244  1.00 97.34           C
ATOM    644  CD1 PHE A  59      15.743   5.832   0.182  1.00 97.34           C
ATOM    645  HD1 PHE A  59      16.562   5.146   0.398  1.00 97.34           H
ATOM    646  CD2 PHE A  59      13.435   6.253  -0.026  1.00 97.34           C
ATOM    647  HD2 PHE A  59      12.404   5.905   0.024  1.00 97.34           H
ATOM    648  CE1 PHE A  59      16.021   7.181  -0.165  1.00 97.34           C
ATOM    649  HE1 PHE A  59      17.052   7.530  -0.214  1.00 97.34           H
ATOM    650  CE2 PHE A  59      13.712   7.602  -0.373  1.00 97.34           C
ATOM    651  HE2 PHE A  59      12.894   8.289  -0.589  1.00 97.34           H
ATOM    652  CZ  PHE A  59      14.999   8.038  -0.435  1.00 97.34           C
ATOM    653  HZ  PHE A  59      15.212   9.073  -0.701  1.00 97.34           H
ATOM    654  HN  PHE A  59      13.790   1.593   0.865  1.00 97.34           H
ATOM    655  N   ILE A  60      15.538   2.825  -1.735  1.00 97.52           N
ATOM    656  CA  ILE A  60      16.479   3.063  -2.816  1.00 97.52           C
ATOM    657  C   ILE A  60      15.941   2.433  -4.103  1.00 97.52           C
ATOM    658  O   ILE A  60      15.848   3.099  -5.132  1.00 97.52           O
ATOM    659  HA  ILE A  60      16.545   4.141  -2.961  1.00 97.52           H
ATOM    660  CB  ILE A  60      17.876   2.572  -2.429  1.00 97.52           C
ATOM    661  HB  ILE A  60      17.785   1.562  -2.030  1.00 97.52           H
ATOM    662  CG1 ILE A  60      18.475   3.443  -1.323  1.00 97.52           C
ATOM    663 1HG1 ILE A  60      18.754   4.414  -1.730  1.00 97.52           H
ATOM    664 2HG1 ILE A  60      17.727   3.623  -0.551  1.00 97.52           H
ATOM    665  CG2 ILE A  60      18.789   2.493  -3.654  1.00 97.52           C
ATOM    666 1HG2 ILE A  60      18.364   1.800  -4.380  1.00 97.52           H
ATOM    667 2HG2 ILE A  60      18.878   3.482  -4.105  1.00 97.52           H
ATOM    668 3HG2 ILE A  60      19.775   2.142  -3.351  1.00 97.52           H
ATOM    669  CD1 ILE A  60      19.703   2.773  -0.703  1.00 97.52           C
ATOM    670 1HD1 ILE A  60      19.416   1.812  -0.275  1.00 97.52           H
ATOM    671 2HD1 ILE A  60      20.459   2.616  -1.472  1.00 97.52           H
ATOM    672 3HD1 ILE A  60      20.110   3.412   0.081  1.00 97.52           H
ATOM    673  HN  ILE A  60      15.897   2.283  -0.974  1.00 97.52           H
ATOM    674  N   VAL A  61      15.601   1.156  -4.001  1.00 96.16           N
ATOM    675  CA  VAL A  61      15.207   0.391  -5.172  1.00 96.16           C
ATOM    676  C   VAL A  61      13.908   0.966  -5.739  1.00 96.16           C
ATOM    677  O   VAL A  61      13.763   1.104  -6.952  1.00 96.16           O
ATOM    678  HA  VAL A  61      15.995   0.503  -5.918  1.00 96.16           H
ATOM    679  CB  VAL A  61      15.099  -1.093  -4.816  1.00 96.16           C
ATOM    680  HB  VAL A  61      14.379  -1.191  -4.004  1.00 96.16           H
ATOM    681  CG1 VAL A  61      14.582  -1.906  -6.004  1.00 96.16           C
ATOM    682 1HG1 VAL A  61      13.595  -1.542  -6.291  1.00 96.16           H
ATOM    683 2HG1 VAL A  61      15.267  -1.797  -6.845  1.00 96.16           H
ATOM    684 3HG1 VAL A  61      14.515  -2.957  -5.724  1.00 96.16           H
ATOM    685  CG2 VAL A  61      16.441  -1.637  -4.322  1.00 96.16           C
ATOM    686 1HG2 VAL A  61      17.191  -1.519  -5.104  1.00 96.16           H
ATOM    687 2HG2 VAL A  61      16.753  -1.086  -3.435  1.00 96.16           H
ATOM    688 3HG2 VAL A  61      16.336  -2.694  -4.076  1.00 96.16           H
ATOM    689  HN  VAL A  61      15.591   0.647  -3.141  1.00 96.16           H
ATOM    690  N   GLY A  62      12.995   1.286  -4.833  1.00 96.28           N
ATOM    691  CA  GLY A  62      11.688   1.780  -5.230  1.00 96.28           C
ATOM    692  C   GLY A  62      11.799   3.153  -5.896  1.00 96.28           C
ATOM    693  O   GLY A  62      11.135   3.416  -6.897  1.00 96.28           O
ATOM    694 1HA  GLY A  62      11.222   1.074  -5.918  1.00 96.28           H
ATOM    695 2HA  GLY A  62      11.040   1.847  -4.356  1.00 96.28           H
ATOM    696  HN  GLY A  62      13.138   1.213  -3.846  1.00 96.28           H
ATOM    697  N   ALA A  63      12.643   3.991  -5.313  1.00 96.93           N
ATOM    698  CA  ALA A  63      12.799   5.353  -5.796  1.00 96.93           C
ATOM    699  C   ALA A  63      13.326   5.323  -7.233  1.00 96.93           C
ATOM    700  O   ALA A  63      12.815   6.029  -8.100  1.00 96.93           O
ATOM    701  HA  ALA A  63      11.815   5.822  -5.789  1.00 96.93           H
ATOM    702  CB  ALA A  63      13.721   6.127  -4.853  1.00 96.93           C
ATOM    703 1HB  ALA A  63      13.287   6.144  -3.853  1.00 96.93           H
ATOM    704 2HB  ALA A  63      14.696   5.641  -4.818  1.00 96.93           H
ATOM    705 3HB  ALA A  63      13.838   7.148  -5.216  1.00 96.93           H
ATOM    706  HN  ALA A  63      13.213   3.754  -4.527  1.00 96.93           H
ATOM    707  N   LEU A  64      14.341   4.497  -7.439  1.00 95.74           N
ATOM    708  CA  LEU A  64      14.959   4.384  -8.749  1.00 95.74           C
ATOM    709  C   LEU A  64      13.936   3.832  -9.745  1.00 95.74           C
ATOM    710  O   LEU A  64      13.783   4.365 -10.843  1.00 95.74           O
ATOM    711  HA  LEU A  64      15.241   5.388  -9.066  1.00 95.74           H
ATOM    712  CB  LEU A  64      16.244   3.557  -8.666  1.00 95.74           C
ATOM    713 1HB  LEU A  64      16.010   2.605  -8.192  1.00 95.74           H
ATOM    714 2HB  LEU A  64      16.576   3.335  -9.681  1.00 95.74           H
ATOM    715  CG  LEU A  64      17.407   4.201  -7.909  1.00 95.74           C
ATOM    716  HG  LEU A  64      17.055   4.479  -6.915  1.00 95.74           H
ATOM    717  CD1 LEU A  64      18.554   3.206  -7.719  1.00 95.74           C
ATOM    718 1HD1 LEU A  64      18.200   2.346  -7.150  1.00 95.74           H
ATOM    719 2HD1 LEU A  64      18.913   2.875  -8.693  1.00 95.74           H
ATOM    720 3HD1 LEU A  64      19.368   3.689  -7.178  1.00 95.74           H
ATOM    721  CD2 LEU A  64      17.869   5.484  -8.601  1.00 95.74           C
ATOM    722 1HD2 LEU A  64      18.198   5.252  -9.614  1.00 95.74           H
ATOM    723 2HD2 LEU A  64      17.043   6.194  -8.640  1.00 95.74           H
ATOM    724 3HD2 LEU A  64      18.697   5.921  -8.042  1.00 95.74           H
ATOM    725  HN  LEU A  64      14.740   3.913  -6.732  1.00 95.74           H
ATOM    726  N   GLY A  65      13.262   2.771  -9.325  1.00 93.88           N
ATOM    727  CA  GLY A  65      12.370   2.050 -10.217  1.00 93.88           C
ATOM    728  C   GLY A  65      11.227   2.949 -10.692  1.00 93.88           C
ATOM    729  O   GLY A  65      10.975   3.057 -11.892  1.00 93.88           O
ATOM    730 1HA  GLY A  65      12.929   1.681 -11.077  1.00 93.88           H
ATOM    731 2HA  GLY A  65      11.963   1.179  -9.704  1.00 93.88           H
ATOM    732  HN  GLY A  65      13.318   2.404  -8.396  1.00 93.88           H
ATOM    733  N   ASN A  66      10.564   3.570  -9.728  1.00 94.59           N
ATOM    734  CA  ASN A  66       9.358   4.327 -10.016  1.00 94.59           C
ATOM    735  C   ASN A  66       9.732   5.616 -10.750  1.00 94.59           C
ATOM    736  O   ASN A  66       8.974   6.099 -11.589  1.00 94.59           O
ATOM    737  HA  ASN A  66       8.742   3.664 -10.624  1.00 94.59           H
ATOM    738  CB  ASN A  66       8.628   4.712  -8.727  1.00 94.59           C
ATOM    739 1HB  ASN A  66       9.340   5.122  -8.010  1.00 94.59           H
ATOM    740 2HB  ASN A  66       7.900   5.495  -8.937  1.00 94.59           H
ATOM    741  CG  ASN A  66       7.920   3.501  -8.115  1.00 94.59           C
ATOM    742  OD1 ASN A  66       7.022   2.915  -8.696  1.00 94.59           O
ATOM    743  ND2 ASN A  66       8.374   3.161  -6.912  1.00 94.59           N
ATOM    744 1HD2 ASN A  66       9.114   3.684  -6.490  1.00 94.59           H
ATOM    745 2HD2 ASN A  66       7.974   2.381  -6.429  1.00 94.59           H
ATOM    746  HN  ASN A  66      10.839   3.562  -8.766  1.00 94.59           H
ATOM    747  N   SER A  67      10.902   6.136 -10.407  1.00 94.52           N
ATOM    748  CA  SER A  67      11.426   7.310 -11.084  1.00 94.52           C
ATOM    749  C   SER A  67      11.642   7.005 -12.568  1.00 94.52           C
ATOM    750  O   SER A  67      11.406   7.859 -13.421  1.00 94.52           O
ATOM    751  HA  SER A  67      10.665   8.080 -10.958  1.00 94.52           H
ATOM    752  CB  SER A  67      12.734   7.777 -10.442  1.00 94.52           C
ATOM    753 1HB  SER A  67      13.467   6.972 -10.486  1.00 94.52           H
ATOM    754 2HB  SER A  67      13.141   8.611 -11.015  1.00 94.52           H
ATOM    755  OG  SER A  67      12.550   8.178  -9.087  1.00 94.52           O
ATOM    756  HG  SER A  67      13.012   7.536  -8.475  1.00 94.52           H
ATOM    757  HN  SER A  67      11.486   5.770  -9.683  1.00 94.52           H
ATOM    758  N   LEU A  68      12.089   5.786 -12.830  1.00 91.77           N
ATOM    759  CA  LEU A  68      12.320   5.351 -14.197  1.00 91.77           C
ATOM    760  C   LEU A  68      10.986   5.309 -14.946  1.00 91.77           C
ATOM    761  O   LEU A  68      10.914   5.692 -16.113  1.00 91.77           O
ATOM    762  HA  LEU A  68      12.959   6.095 -14.672  1.00 91.77           H
ATOM    763  CB  LEU A  68      13.078   4.023 -14.216  1.00 91.77           C
ATOM    764 1HB  LEU A  68      14.010   4.151 -13.665  1.00 91.77           H
ATOM    765 2HB  LEU A  68      12.488   3.283 -13.675  1.00 91.77           H
ATOM    766  CG  LEU A  68      13.409   3.459 -15.599  1.00 91.77           C
ATOM    767  HG  LEU A  68      12.483   3.387 -16.169  1.00 91.77           H
ATOM    768  CD1 LEU A  68      14.340   4.400 -16.366  1.00 91.77           C
ATOM    769 1HD1 LEU A  68      13.856   5.369 -16.490  1.00 91.77           H
ATOM    770 2HD1 LEU A  68      15.269   4.527 -15.809  1.00 91.77           H
ATOM    771 3HD1 LEU A  68      14.559   3.976 -17.346  1.00 91.77           H
ATOM    772  CD2 LEU A  68      13.985   2.046 -15.492  1.00 91.77           C
ATOM    773 1HD2 LEU A  68      14.898   2.069 -14.897  1.00 91.77           H
ATOM    774 2HD2 LEU A  68      13.256   1.392 -15.013  1.00 91.77           H
ATOM    775 3HD2 LEU A  68      14.211   1.669 -16.489  1.00 91.77           H
ATOM    776  HN  LEU A  68      12.291   5.102 -12.129  1.00 91.77           H
ATOM    777  N   VAL A  69       9.965   4.839 -14.245  1.00 91.18           N
ATOM    778  CA  VAL A  69       8.647   4.703 -14.843  1.00 91.18           C
ATOM    779  C   VAL A  69       8.168   6.072 -15.329  1.00 91.18           C
ATOM    780  O   VAL A  69       7.681   6.201 -16.451  1.00 91.18           O
ATOM    781  HA  VAL A  69       8.743   4.039 -15.702  1.00 91.18           H
ATOM    782  CB  VAL A  69       7.686   4.052 -13.846  1.00 91.18           C
ATOM    783  HB  VAL A  69       7.720   4.629 -12.922  1.00 91.18           H
ATOM    784  CG1 VAL A  69       6.248   4.088 -14.368  1.00 91.18           C
ATOM    785 1HG1 VAL A  69       5.943   5.122 -14.523  1.00 91.18           H
ATOM    786 2HG1 VAL A  69       6.191   3.546 -15.313  1.00 91.18           H
ATOM    787 3HG1 VAL A  69       5.586   3.619 -13.641  1.00 91.18           H
ATOM    788  CG2 VAL A  69       8.117   2.620 -13.523  1.00 91.18           C
ATOM    789 1HG2 VAL A  69       8.125   2.028 -14.438  1.00 91.18           H
ATOM    790 2HG2 VAL A  69       9.117   2.631 -13.089  1.00 91.18           H
ATOM    791 3HG2 VAL A  69       7.416   2.181 -12.813  1.00 91.18           H
ATOM    792  HN  VAL A  69      10.027   4.555 -13.289  1.00 91.18           H
ATOM    793  N   ILE A  70       8.323   7.060 -14.460  1.00 91.91           N
ATOM    794  CA  ILE A  70       7.863   8.404 -14.766  1.00 91.91           C
ATOM    795  C   ILE A  70       8.637   8.941 -15.972  1.00 91.91           C
ATOM    796  O   ILE A  70       8.053   9.543 -16.871  1.00 91.91           O
ATOM    797  HA  ILE A  70       6.809   8.336 -15.035  1.00 91.91           H
ATOM    798  CB  ILE A  70       7.958   9.298 -13.528  1.00 91.91           C
ATOM    799  HB  ILE A  70       8.974   9.236 -13.139  1.00 91.91           H
ATOM    800  CG1 ILE A  70       7.021   8.805 -12.423  1.00 91.91           C
ATOM    801 1HG1 ILE A  70       5.986   8.889 -12.754  1.00 91.91           H
ATOM    802 2HG1 ILE A  70       7.208   7.749 -12.227  1.00 91.91           H
ATOM    803  CG2 ILE A  70       7.699  10.762 -13.887  1.00 91.91           C
ATOM    804 1HG2 ILE A  70       8.440  11.094 -14.614  1.00 91.91           H
ATOM    805 2HG2 ILE A  70       6.701  10.861 -14.314  1.00 91.91           H
ATOM    806 3HG2 ILE A  70       7.772  11.375 -12.988  1.00 91.91           H
ATOM    807  CD1 ILE A  70       7.218   9.610 -11.137  1.00 91.91           C
ATOM    808 1HD1 ILE A  70       8.248   9.503 -10.795  1.00 91.91           H
ATOM    809 2HD1 ILE A  70       7.007  10.661 -11.331  1.00 91.91           H
ATOM    810 3HD1 ILE A  70       6.540   9.239 -10.368  1.00 91.91           H
ATOM    811  HN  ILE A  70       8.752   6.954 -13.563  1.00 91.91           H
ATOM    812  N   LEU A  71       9.941   8.703 -15.952  1.00 89.99           N
ATOM    813  CA  LEU A  71      10.813   9.225 -16.990  1.00 89.99           C
ATOM    814  C   LEU A  71      10.425   8.606 -18.334  1.00 89.99           C
ATOM    815  O   LEU A  71      10.369   9.300 -19.349  1.00 89.99           O
ATOM    816  HA  LEU A  71      10.647  10.301 -17.045  1.00 89.99           H
ATOM    817  CB  LEU A  71      12.280   9.011 -16.615  1.00 89.99           C
ATOM    818 1HB  LEU A  71      12.475   9.532 -15.677  1.00 89.99           H
ATOM    819 2HB  LEU A  71      12.435   7.949 -16.427  1.00 89.99           H
ATOM    820  CG  LEU A  71      13.311   9.474 -17.647  1.00 89.99           C
ATOM    821  HG  LEU A  71      12.843  10.226 -18.283  1.00 89.99           H
ATOM    822  CD1 LEU A  71      14.508  10.141 -16.965  1.00 89.99           C
ATOM    823 1HD1 LEU A  71      14.167  11.007 -16.398  1.00 89.99           H
ATOM    824 2HD1 LEU A  71      14.984   9.430 -16.290  1.00 89.99           H
ATOM    825 3HD1 LEU A  71      15.225  10.460 -17.722  1.00 89.99           H
ATOM    826  CD2 LEU A  71      13.738   8.317 -18.552  1.00 89.99           C
ATOM    827 1HD2 LEU A  71      14.180   7.526 -17.947  1.00 89.99           H
ATOM    828 2HD2 LEU A  71      12.867   7.928 -19.079  1.00 89.99           H
ATOM    829 3HD2 LEU A  71      14.471   8.674 -19.276  1.00 89.99           H
ATOM    830  HN  LEU A  71      10.400   8.167 -15.244  1.00 89.99           H
ATOM    831  N   VAL A  72      10.166   7.307 -18.299  1.00 87.01           N
ATOM    832  CA  VAL A  72       9.803   6.583 -19.505  1.00 87.01           C
ATOM    833  C   VAL A  72       8.500   7.156 -20.065  1.00 87.01           C
ATOM    834  O   VAL A  72       8.373   7.355 -21.273  1.00 87.01           O
ATOM    835  HA  VAL A  72      10.597   6.740 -20.235  1.00 87.01           H
ATOM    836  CB  VAL A  72       9.719   5.084 -19.210  1.00 87.01           C
ATOM    837  HB  VAL A  72       9.066   4.948 -18.348  1.00 87.01           H
ATOM    838  CG1 VAL A  72       9.103   4.328 -20.389  1.00 87.01           C
ATOM    839 1HG1 VAL A  72       8.097   4.704 -20.577  1.00 87.01           H
ATOM    840 2HG1 VAL A  72       9.718   4.475 -21.277  1.00 87.01           H
ATOM    841 3HG1 VAL A  72       9.055   3.265 -20.153  1.00 87.01           H
ATOM    842  CG2 VAL A  72      11.094   4.517 -18.853  1.00 87.01           C
ATOM    843 1HG2 VAL A  72      11.778   4.672 -19.688  1.00 87.01           H
ATOM    844 2HG2 VAL A  72      11.479   5.026 -17.970  1.00 87.01           H
ATOM    845 3HG2 VAL A  72      11.005   3.451 -18.649  1.00 87.01           H
ATOM    846  HN  VAL A  72      10.202   6.752 -17.468  1.00 87.01           H
ATOM    847  N   TYR A  73       7.563   7.406 -19.162  1.00 85.38           N
ATOM    848  CA  TYR A  73       6.265   7.928 -19.554  1.00 85.38           C
ATOM    849  C   TYR A  73       6.409   9.271 -20.272  1.00 85.38           C
ATOM    850  O   TYR A  73       5.711   9.533 -21.251  1.00 85.38           O
ATOM    851  HA  TYR A  73       5.804   7.209 -20.231  1.00 85.38           H
ATOM    852  CB  TYR A  73       5.486   8.139 -18.254  1.00 85.38           C
ATOM    853 1HB  TYR A  73       5.408   7.187 -17.730  1.00 85.38           H
ATOM    854 2HB  TYR A  73       6.051   8.813 -17.609  1.00 85.38           H
ATOM    855  CG  TYR A  73       4.081   8.710 -18.457  1.00 85.38           C
ATOM    856  CD1 TYR A  73       3.893  10.076 -18.516  1.00 85.38           C
ATOM    857  HD1 TYR A  73       4.745  10.748 -18.419  1.00 85.38           H
ATOM    858  CD2 TYR A  73       3.002   7.858 -18.581  1.00 85.38           C
ATOM    859  HD2 TYR A  73       3.150   6.780 -18.534  1.00 85.38           H
ATOM    860  CE1 TYR A  73       2.570  10.613 -18.707  1.00 85.38           C
ATOM    861  HE1 TYR A  73       2.407  11.689 -18.756  1.00 85.38           H
ATOM    862  CE2 TYR A  73       1.679   8.395 -18.771  1.00 85.38           C
ATOM    863  HE2 TYR A  73       0.818   7.734 -18.870  1.00 85.38           H
ATOM    864  CZ  TYR A  73       1.529   9.746 -18.825  1.00 85.38           C
ATOM    865  OH  TYR A  73       0.280  10.253 -19.006  1.00 85.38           O
ATOM    866  HH  TYR A  73      -0.365   9.513 -19.198  1.00 85.38           H
ATOM    867  HN  TYR A  73       7.680   7.258 -18.180  1.00 85.38           H
ATOM    868  N   TRP A  74       7.318  10.087 -19.759  1.00 86.10           N
ATOM    869  CA  TRP A  74       7.444  11.457 -20.227  1.00 86.10           C
ATOM    870  C   TRP A  74       8.037  11.422 -21.637  1.00 86.10           C
ATOM    871  O   TRP A  74       7.491  12.025 -22.559  1.00 86.10           O
ATOM    872  HA  TRP A  74       6.445  11.893 -20.254  1.00 86.10           H
ATOM    873  CB  TRP A  74       8.271  12.296 -19.251  1.00 86.10           C
ATOM    874 1HB  TRP A  74       8.046  11.977 -18.233  1.00 86.10           H
ATOM    875 2HB  TRP A  74       9.328  12.096 -19.421  1.00 86.10           H
ATOM    876  CG  TRP A  74       8.027  13.802 -19.364  1.00 86.10           C
ATOM    877  CD1 TRP A  74       8.483  14.644 -20.302  1.00 86.10           C
ATOM    878  HD1 TRP A  74       9.113  14.345 -21.140  1.00 86.10           H
ATOM    879  CD2 TRP A  74       7.245  14.616 -18.465  1.00 86.10           C
ATOM    880  NE1 TRP A  74       8.054  15.935 -20.074  1.00 86.10           N
ATOM    881  HE1 TRP A  74       8.263  16.736 -20.635  1.00 86.10           H
ATOM    882  CE2 TRP A  74       7.278  15.918 -18.921  1.00 86.10           C
ATOM    883  CE3 TRP A  74       6.534  14.265 -17.304  1.00 86.10           C
ATOM    884  HE3 TRP A  74       6.493  13.244 -16.923  1.00 86.10           H
ATOM    885  CZ2 TRP A  74       6.618  16.973 -18.278  1.00 86.10           C
ATOM    886  HZ2 TRP A  74       6.659  17.993 -18.659  1.00 86.10           H
ATOM    887  CZ3 TRP A  74       5.881  15.330 -16.673  1.00 86.10           C
ATOM    888  HZ3 TRP A  74       5.315  15.112 -15.767  1.00 86.10           H
ATOM    889  CH2 TRP A  74       5.904  16.646 -17.120  1.00 86.10           C
ATOM    890  HH2 TRP A  74       5.368  17.420 -16.570  1.00 86.10           H
ATOM    891  HN  TRP A  74       7.959   9.826 -19.037  1.00 86.10           H
ATOM    892  N   TYR A  75       9.148  10.710 -21.759  1.00 81.37           N
ATOM    893  CA  TYR A  75       9.957  10.787 -22.963  1.00 81.37           C
ATOM    894  C   TYR A  75       9.421   9.847 -24.045  1.00 81.37           C
ATOM    895  O   TYR A  75       9.868   9.894 -25.190  1.00 81.37           O
ATOM    896  HA  TYR A  75       9.917  11.812 -23.331  1.00 81.37           H
ATOM    897  CB  TYR A  75      11.360  10.331 -22.558  1.00 81.37           C
ATOM    898 1HB  TYR A  75      11.274   9.486 -21.875  1.00 81.37           H
ATOM    899 2HB  TYR A  75      11.885   9.972 -23.444  1.00 81.37           H
ATOM    900  CG  TYR A  75      12.201  11.422 -21.893  1.00 81.37           C
ATOM    901  CD1 TYR A  75      12.881  12.339 -22.668  1.00 81.37           C
ATOM    902  HD1 TYR A  75      12.819  12.285 -23.755  1.00 81.37           H
ATOM    903  CD2 TYR A  75      12.279  11.490 -20.516  1.00 81.37           C
ATOM    904  HD2 TYR A  75      11.742  10.766 -19.903  1.00 81.37           H
ATOM    905  CE1 TYR A  75      13.673  13.366 -22.042  1.00 81.37           C
ATOM    906  HE1 TYR A  75      14.215  14.096 -22.643  1.00 81.37           H
ATOM    907  CE2 TYR A  75      13.071  12.517 -19.890  1.00 81.37           C
ATOM    908  HE2 TYR A  75      13.141  12.582 -18.804  1.00 81.37           H
ATOM    909  CZ  TYR A  75      13.728  13.404 -20.684  1.00 81.37           C
ATOM    910  OH  TYR A  75      14.475  14.375 -20.092  1.00 81.37           O
ATOM    911  HH  TYR A  75      14.896  14.955 -20.789  1.00 81.37           H
ATOM    912  HN  TYR A  75       9.495  10.090 -21.055  1.00 81.37           H
ATOM    913  N   CYS A  76       8.472   9.015 -23.644  1.00 75.93           N
ATOM    914  CA  CYS A  76       7.842   8.093 -24.574  1.00 75.93           C
ATOM    915  C   CYS A  76       7.057   8.910 -25.603  1.00 75.93           C
ATOM    916  O   CYS A  76       6.134   9.640 -25.247  1.00 75.93           O
ATOM    917  HA  CYS A  76       8.646   7.535 -25.055  1.00 75.93           H
ATOM    918  CB  CYS A  76       6.953   7.079 -23.851  1.00 75.93           C
ATOM    919 1HB  CYS A  76       7.539   6.527 -23.117  1.00 75.93           H
ATOM    920 2HB  CYS A  76       6.165   7.599 -23.306  1.00 75.93           H
ATOM    921  SG  CYS A  76       6.215   5.920 -25.060  1.00 75.93           S
ATOM    922  HG  CYS A  76       7.361   5.349 -25.422  1.00 75.93           H
ATOM    923  HN  CYS A  76       8.133   8.964 -22.704  1.00 75.93           H
ATOM    924  N   THR A  77       7.453   8.758 -26.858  1.00 69.12           N
ATOM    925  CA  THR A  77       6.891   9.571 -27.923  1.00 69.12           C
ATOM    926  C   THR A  77       5.532   9.018 -28.355  1.00 69.12           C
ATOM    927  O   THR A  77       4.818   9.651 -29.132  1.00 69.12           O
ATOM    928  HA  THR A  77       6.720  10.575 -27.535  1.00 69.12           H
ATOM    929  CB  THR A  77       7.912   9.631 -29.061  1.00 69.12           C
ATOM    930  HB  THR A  77       7.556  10.268 -29.871  1.00 69.12           H
ATOM    931  OG1 THR A  77       8.131   8.265 -29.404  1.00 69.12           O
ATOM    932  HG1 THR A  77       8.569   8.203 -30.301  1.00 69.12           H
ATOM    933  CG2 THR A  77       9.284  10.121 -28.593  1.00 69.12           C
ATOM    934 1HG2 THR A  77       9.670   9.445 -27.830  1.00 69.12           H
ATOM    935 2HG2 THR A  77       9.188  11.123 -28.175  1.00 69.12           H
ATOM    936 3HG2 THR A  77       9.970  10.145 -29.439  1.00 69.12           H
ATOM    937  HN  THR A  77       8.144   8.097 -27.151  1.00 69.12           H
ATOM    938  N   ARG A  78       5.214   7.842 -27.833  1.00 70.18           N
ATOM    939  CA  ARG A  78       3.988   7.162 -28.214  1.00 70.18           C
ATOM    940  C   ARG A  78       2.791   7.779 -27.487  1.00 70.18           C
ATOM    941  O   ARG A  78       2.910   8.207 -26.341  1.00 70.18           O
ATOM    942  HA  ARG A  78       3.911   7.307 -29.291  1.00 70.18           H
ATOM    943  CB  ARG A  78       4.062   5.669 -27.884  1.00 70.18           C
ATOM    944 1HB  ARG A  78       3.379   5.117 -28.529  1.00 70.18           H
ATOM    945 2HB  ARG A  78       5.065   5.297 -28.088  1.00 70.18           H
ATOM    946  CG  ARG A  78       3.706   5.413 -26.418  1.00 70.18           C
ATOM    947 1HG  ARG A  78       4.320   6.045 -25.775  1.00 70.18           H
ATOM    948 2HG  ARG A  78       2.667   5.691 -26.239  1.00 70.18           H
ATOM    949  CD  ARG A  78       3.917   3.943 -26.051  1.00 70.18           C
ATOM    950 1HD  ARG A  78       3.061   3.352 -26.375  1.00 70.18           H
ATOM    951 2HD  ARG A  78       4.790   3.552 -26.573  1.00 70.18           H
ATOM    952  NE  ARG A  78       4.100   3.808 -24.589  1.00 70.18           N
ATOM    953  HE  ARG A  78       5.035   3.796 -24.232  1.00 70.18           H
ATOM    954  CZ  ARG A  78       3.093   3.700 -23.712  1.00 70.18           C
ATOM    955  NH1 ARG A  78       1.821   3.710 -24.134  1.00 70.18           N
ATOM    956 1HH1 ARG A  78       1.618   3.799 -25.109  1.00 70.18           H
ATOM    957 2HH1 ARG A  78       1.074   3.629 -23.473  1.00 70.18           H
ATOM    958  NH2 ARG A  78       3.376   3.583 -22.408  1.00 70.18           N
ATOM    959 1HH2 ARG A  78       2.635   3.501 -21.740  1.00 70.18           H
ATOM    960 2HH2 ARG A  78       4.328   3.576 -22.101  1.00 70.18           H
ATOM    961  HN  ARG A  78       5.777   7.357 -27.164  1.00 70.18           H
ATOM    962  N   VAL A  79       1.665   7.804 -28.185  1.00 75.85           N
ATOM    963  CA  VAL A  79       0.423   8.262 -27.586  1.00 75.85           C
ATOM    964  C   VAL A  79       0.197   7.524 -26.265  1.00 75.85           C
ATOM    965  O   VAL A  79       0.330   6.303 -26.201  1.00 75.85           O
ATOM    966  HA  VAL A  79       0.531   9.327 -27.379  1.00 75.85           H
ATOM    967  CB  VAL A  79      -0.731   8.086 -28.574  1.00 75.85           C
ATOM    968  HB  VAL A  79      -0.939   7.019 -28.660  1.00 75.85           H
ATOM    969  CG1 VAL A  79      -2.000   8.772 -28.064  1.00 75.85           C
ATOM    970 1HG1 VAL A  79      -2.289   8.337 -27.107  1.00 75.85           H
ATOM    971 2HG1 VAL A  79      -1.810   9.838 -27.935  1.00 75.85           H
ATOM    972 3HG1 VAL A  79      -2.805   8.631 -28.785  1.00 75.85           H
ATOM    973  CG2 VAL A  79      -0.349   8.603 -29.962  1.00 75.85           C
ATOM    974 1HG2 VAL A  79      -0.101   9.663 -29.900  1.00 75.85           H
ATOM    975 2HG2 VAL A  79       0.515   8.049 -30.331  1.00 75.85           H
ATOM    976 3HG2 VAL A  79      -1.187   8.465 -30.645  1.00 75.85           H
ATOM    977  HN  VAL A  79       1.593   7.520 -29.142  1.00 75.85           H
ATOM    978  N   LYS A  80      -0.141   8.297 -25.243  1.00 78.60           N
ATOM    979  CA  LYS A  80      -0.429   7.727 -23.937  1.00 78.60           C
ATOM    980  C   LYS A  80      -1.745   6.950 -24.004  1.00 78.60           C
ATOM    981  O   LYS A  80      -2.559   7.176 -24.897  1.00 78.60           O
ATOM    982  HA  LYS A  80       0.374   7.028 -23.702  1.00 78.60           H
ATOM    983  CB  LYS A  80      -0.411   8.815 -22.862  1.00 78.60           C
ATOM    984 1HB  LYS A  80      -1.311   9.425 -22.940  1.00 78.60           H
ATOM    985 2HB  LYS A  80      -0.423   8.355 -21.874  1.00 78.60           H
ATOM    986  CG  LYS A  80       0.827   9.704 -23.002  1.00 78.60           C
ATOM    987 1HG  LYS A  80       0.810  10.208 -23.968  1.00 78.60           H
ATOM    988 2HG  LYS A  80       0.810  10.481 -22.237  1.00 78.60           H
ATOM    989  CD  LYS A  80       2.110   8.881 -22.872  1.00 78.60           C
ATOM    990 1HD  LYS A  80       2.154   8.422 -21.885  1.00 78.60           H
ATOM    991 2HD  LYS A  80       2.102   8.070 -23.601  1.00 78.60           H
ATOM    992  CE  LYS A  80       3.347   9.756 -23.088  1.00 78.60           C
ATOM    993 1HE  LYS A  80       3.200  10.394 -23.960  1.00 78.60           H
ATOM    994 2HE  LYS A  80       3.487  10.415 -22.232  1.00 78.60           H
ATOM    995  NZ  LYS A  80       4.550   8.915 -23.277  1.00 78.60           N
ATOM    996 1HZ  LYS A  80       5.333   9.501 -23.545  1.00 78.60           H
ATOM    997 2HZ  LYS A  80       4.767   8.436 -22.411  1.00 78.60           H
ATOM    998 3HZ  LYS A  80       4.374   8.233 -24.007  1.00 78.60           H
ATOM    999  HN  LYS A  80      -0.219   9.292 -25.296  1.00 78.60           H
ATOM   1000  N   THR A  81      -1.912   6.049 -23.046  1.00 79.88           N
ATOM   1001  CA  THR A  81      -3.178   5.354 -22.887  1.00 79.88           C
ATOM   1002  C   THR A  81      -3.712   5.537 -21.465  1.00 79.88           C
ATOM   1003  O   THR A  81      -2.989   5.993 -20.580  1.00 79.88           O
ATOM   1004  HA  THR A  81      -3.906   5.804 -23.562  1.00 79.88           H
ATOM   1005  CB  THR A  81      -2.964   3.888 -23.271  1.00 79.88           C
ATOM   1006  HB  THR A  81      -3.911   3.349 -23.292  1.00 79.88           H
ATOM   1007  OG1 THR A  81      -2.008   3.417 -22.324  1.00 79.88           O
ATOM   1008  HG1 THR A  81      -1.095   3.745 -22.568  1.00 79.88           H
ATOM   1009  CG2 THR A  81      -2.259   3.734 -24.620  1.00 79.88           C
ATOM   1010 1HG2 THR A  81      -1.282   4.216 -24.577  1.00 79.88           H
ATOM   1011 2HG2 THR A  81      -2.860   4.200 -25.400  1.00 79.88           H
ATOM   1012 3HG2 THR A  81      -2.132   2.674 -24.844  1.00 79.88           H
ATOM   1013  HN  THR A  81      -1.204   5.794 -22.389  1.00 79.88           H
ATOM   1014  N   MET A  82      -4.974   5.173 -21.289  1.00 81.43           N
ATOM   1015  CA  MET A  82      -5.594   5.232 -19.976  1.00 81.43           C
ATOM   1016  C   MET A  82      -4.796   4.418 -18.955  1.00 81.43           C
ATOM   1017  O   MET A  82      -4.566   4.873 -17.836  1.00 81.43           O
ATOM   1018  HA  MET A  82      -5.586   6.286 -19.696  1.00 81.43           H
ATOM   1019  CB  MET A  82      -7.021   4.688 -20.060  1.00 81.43           C
ATOM   1020 1HB  MET A  82      -7.614   5.315 -20.726  1.00 81.43           H
ATOM   1021 2HB  MET A  82      -7.008   3.688 -20.493  1.00 81.43           H
ATOM   1022  CG  MET A  82      -7.674   4.644 -18.677  1.00 81.43           C
ATOM   1023 1HG  MET A  82      -7.325   3.769 -18.129  1.00 81.43           H
ATOM   1024 2HG  MET A  82      -7.380   5.520 -18.099  1.00 81.43           H
ATOM   1025  SD  MET A  82      -9.450   4.591 -18.842  1.00 81.43           S
ATOM   1026  CE  MET A  82      -9.928   4.947 -17.159  1.00 81.43           C
ATOM   1027 1HE  MET A  82      -9.522   4.183 -16.497  1.00 81.43           H
ATOM   1028 2HE  MET A  82      -9.539   5.923 -16.870  1.00 81.43           H
ATOM   1029 3HE  MET A  82     -11.015   4.952 -17.083  1.00 81.43           H
ATOM   1030  HN  MET A  82      -5.568   4.842 -22.022  1.00 81.43           H
ATOM   1031  N   THR A  83      -4.397   3.227 -19.378  1.00 81.64           N
ATOM   1032  CA  THR A  83      -3.545   2.387 -18.554  1.00 81.64           C
ATOM   1033  C   THR A  83      -2.299   3.160 -18.114  1.00 81.64           C
ATOM   1034  O   THR A  83      -1.919   3.119 -16.945  1.00 81.64           O
ATOM   1035  HA  THR A  83      -4.093   2.124 -17.649  1.00 81.64           H
ATOM   1036  CB  THR A  83      -3.225   1.117 -19.345  1.00 81.64           C
ATOM   1037  HB  THR A  83      -2.649   1.352 -20.240  1.00 81.64           H
ATOM   1038  OG1 THR A  83      -4.498   0.519 -19.571  1.00 81.64           O
ATOM   1039  HG1 THR A  83      -5.223   1.122 -19.239  1.00 81.64           H
ATOM   1040  CG2 THR A  83      -2.470   0.082 -18.509  1.00 81.64           C
ATOM   1041 1HG2 THR A  83      -3.076  -0.203 -17.649  1.00 81.64           H
ATOM   1042 2HG2 THR A  83      -1.528   0.509 -18.165  1.00 81.64           H
ATOM   1043 3HG2 THR A  83      -2.268  -0.799 -19.118  1.00 81.64           H
ATOM   1044  HN  THR A  83      -4.646   2.836 -20.264  1.00 81.64           H
ATOM   1045  N   ASP A  84      -1.698   3.846 -19.075  1.00 83.19           N
ATOM   1046  CA  ASP A  84      -0.443   4.536 -18.830  1.00 83.19           C
ATOM   1047  C   ASP A  84      -0.659   5.614 -17.766  1.00 83.19           C
ATOM   1048  O   ASP A  84       0.219   5.861 -16.940  1.00 83.19           O
ATOM   1049  HA  ASP A  84       0.250   3.761 -18.503  1.00 83.19           H
ATOM   1050  CB  ASP A  84       0.068   5.219 -20.100  1.00 83.19           C
ATOM   1051 1HB  ASP A  84      -0.621   6.012 -20.392  1.00 83.19           H
ATOM   1052 2HB  ASP A  84       1.030   5.690 -19.901  1.00 83.19           H
ATOM   1053  CG  ASP A  84       0.212   4.214 -21.244  1.00 83.19           C
ATOM   1054  OD1 ASP A  84       0.932   3.214 -21.033  1.00 83.19           O
ATOM   1055  OD2 ASP A  84      -0.402   4.467 -22.303  1.00 83.19           O
ATOM   1056  HN  ASP A  84      -2.054   3.935 -20.006  1.00 83.19           H
ATOM   1057  N   MET A  85      -1.831   6.229 -17.821  1.00 87.55           N
ATOM   1058  CA  MET A  85      -2.168   7.285 -16.882  1.00 87.55           C
ATOM   1059  C   MET A  85      -2.200   6.753 -15.448  1.00 87.55           C
ATOM   1060  O   MET A  85      -1.688   7.396 -14.532  1.00 87.55           O
ATOM   1061  HA  MET A  85      -1.379   8.030 -16.983  1.00 87.55           H
ATOM   1062  CB  MET A  85      -3.535   7.871 -17.240  1.00 87.55           C
ATOM   1063 1HB  MET A  85      -3.539   8.182 -18.285  1.00 87.55           H
ATOM   1064 2HB  MET A  85      -4.302   7.104 -17.133  1.00 87.55           H
ATOM   1065  CG  MET A  85      -3.872   9.065 -16.345  1.00 87.55           C
ATOM   1066 1HG  MET A  85      -4.864   9.444 -16.588  1.00 87.55           H
ATOM   1067 2HG  MET A  85      -3.897   8.752 -15.301  1.00 87.55           H
ATOM   1068  SD  MET A  85      -2.657  10.354 -16.565  1.00 87.55           S
ATOM   1069  CE  MET A  85      -3.089  10.910 -18.206  1.00 87.55           C
ATOM   1070 1HE  MET A  85      -2.988  10.082 -18.908  1.00 87.55           H
ATOM   1071 2HE  MET A  85      -4.119  11.266 -18.210  1.00 87.55           H
ATOM   1072 3HE  MET A  85      -2.423  11.720 -18.502  1.00 87.55           H
ATOM   1073  HN  MET A  85      -2.543   6.016 -18.491  1.00 87.55           H
ATOM   1074  N   PHE A  86      -2.806   5.585 -15.297  1.00 88.89           N
ATOM   1075  CA  PHE A  86      -2.914   4.961 -13.989  1.00 88.89           C
ATOM   1076  C   PHE A  86      -1.549   4.475 -13.499  1.00 88.89           C
ATOM   1077  O   PHE A  86      -1.235   4.586 -12.315  1.00 88.89           O
ATOM   1078  HA  PHE A  86      -3.298   5.716 -13.301  1.00 88.89           H
ATOM   1079  CB  PHE A  86      -3.846   3.758 -14.143  1.00 88.89           C
ATOM   1080 1HB  PHE A  86      -3.459   3.110 -14.929  1.00 88.89           H
ATOM   1081 2HB  PHE A  86      -3.832   3.180 -13.219  1.00 88.89           H
ATOM   1082  CG  PHE A  86      -5.293   4.129 -14.474  1.00 88.89           C
ATOM   1083  CD1 PHE A  86      -5.869   5.211 -13.885  1.00 88.89           C
ATOM   1084  HD1 PHE A  86      -5.300   5.814 -13.177  1.00 88.89           H
ATOM   1085  CD2 PHE A  86      -6.003   3.377 -15.357  1.00 88.89           C
ATOM   1086  HD2 PHE A  86      -5.541   2.509 -15.829  1.00 88.89           H
ATOM   1087  CE1 PHE A  86      -7.212   5.555 -14.193  1.00 88.89           C
ATOM   1088  HE1 PHE A  86      -7.674   6.422 -13.721  1.00 88.89           H
ATOM   1089  CE2 PHE A  86      -7.345   3.721 -15.665  1.00 88.89           C
ATOM   1090  HE2 PHE A  86      -7.914   3.118 -16.372  1.00 88.89           H
ATOM   1091  CZ  PHE A  86      -7.922   4.803 -15.076  1.00 88.89           C
ATOM   1092  HZ  PHE A  86      -8.953   5.067 -15.312  1.00 88.89           H
ATOM   1093  HN  PHE A  86      -3.219   5.068 -16.047  1.00 88.89           H
ATOM   1094  N   LEU A  87      -0.774   3.947 -14.434  1.00 87.02           N
ATOM   1095  CA  LEU A  87       0.551   3.444 -14.113  1.00 87.02           C
ATOM   1096  C   LEU A  87       1.418   4.594 -13.599  1.00 87.02           C
ATOM   1097  O   LEU A  87       2.237   4.406 -12.701  1.00 87.02           O
ATOM   1098  HA  LEU A  87       0.437   2.713 -13.312  1.00 87.02           H
ATOM   1099  CB  LEU A  87       1.151   2.710 -15.313  1.00 87.02           C
ATOM   1100 1HB  LEU A  87       1.128   3.380 -16.172  1.00 87.02           H
ATOM   1101 2HB  LEU A  87       2.200   2.501 -15.099  1.00 87.02           H
ATOM   1102  CG  LEU A  87       0.469   1.398 -15.707  1.00 87.02           C
ATOM   1103  HG  LEU A  87      -0.585   1.603 -15.890  1.00 87.02           H
ATOM   1104  CD1 LEU A  87       1.055   0.844 -17.008  1.00 87.02           C
ATOM   1105 1HD1 LEU A  87       0.909   1.569 -17.809  1.00 87.02           H
ATOM   1106 2HD1 LEU A  87       2.121   0.659 -16.876  1.00 87.02           H
ATOM   1107 3HD1 LEU A  87       0.552  -0.088 -17.265  1.00 87.02           H
ATOM   1108  CD2 LEU A  87       0.541   0.379 -14.567  1.00 87.02           C
ATOM   1109 1HD2 LEU A  87       1.584   0.173 -14.329  1.00 87.02           H
ATOM   1110 2HD2 LEU A  87       0.040   0.783 -13.688  1.00 87.02           H
ATOM   1111 3HD2 LEU A  87       0.049  -0.544 -14.874  1.00 87.02           H
ATOM   1112  HN  LEU A  87      -1.037   3.861 -15.395  1.00 87.02           H
ATOM   1113  N   LEU A  88       1.209   5.761 -14.190  1.00 90.04           N
ATOM   1114  CA  LEU A  88       1.933   6.951 -13.776  1.00 90.04           C
ATOM   1115  C   LEU A  88       1.584   7.275 -12.322  1.00 90.04           C
ATOM   1116  O   LEU A  88       2.473   7.448 -11.491  1.00 90.04           O
ATOM   1117  HA  LEU A  88       2.997   6.722 -13.833  1.00 90.04           H
ATOM   1118  CB  LEU A  88       1.665   8.105 -14.745  1.00 90.04           C
ATOM   1119 1HB  LEU A  88       2.093   7.847 -15.713  1.00 90.04           H
ATOM   1120 2HB  LEU A  88       0.588   8.193 -14.885  1.00 90.04           H
ATOM   1121  CG  LEU A  88       2.210   9.472 -14.326  1.00 90.04           C
ATOM   1122  HG  LEU A  88       1.886   9.670 -13.304  1.00 90.04           H
ATOM   1123  CD1 LEU A  88       3.740   9.475 -14.324  1.00 90.04           C
ATOM   1124 1HD1 LEU A  88       4.104   8.724 -13.623  1.00 90.04           H
ATOM   1125 2HD1 LEU A  88       4.105   9.245 -15.325  1.00 90.04           H
ATOM   1126 3HD1 LEU A  88       4.101  10.459 -14.022  1.00 90.04           H
ATOM   1127  CD2 LEU A  88       1.636  10.584 -15.206  1.00 90.04           C
ATOM   1128 1HD2 LEU A  88       1.909  10.403 -16.245  1.00 90.04           H
ATOM   1129 2HD2 LEU A  88       0.550  10.597 -15.112  1.00 90.04           H
ATOM   1130 3HD2 LEU A  88       2.039  11.545 -14.886  1.00 90.04           H
ATOM   1131  HN  LEU A  88       0.560   5.900 -14.938  1.00 90.04           H
ATOM   1132  N   ASN A  89       0.287   7.347 -12.060  1.00 92.88           N
ATOM   1133  CA  ASN A  89      -0.190   7.754 -10.750  1.00 92.88           C
ATOM   1134  C   ASN A  89       0.225   6.709  -9.713  1.00 92.88           C
ATOM   1135  O   ASN A  89       0.436   7.037  -8.546  1.00 92.88           O
ATOM   1136  HA  ASN A  89       0.268   8.727 -10.568  1.00 92.88           H
ATOM   1137  CB  ASN A  89      -1.716   7.862 -10.728  1.00 92.88           C
ATOM   1138 1HB  ASN A  89      -2.150   7.044 -11.304  1.00 92.88           H
ATOM   1139 2HB  ASN A  89      -2.077   7.758  -9.705  1.00 92.88           H
ATOM   1140  CG  ASN A  89      -2.180   9.201 -11.305  1.00 92.88           C
ATOM   1141  OD1 ASN A  89      -2.425  10.161 -10.594  1.00 92.88           O
ATOM   1142  ND2 ASN A  89      -2.286   9.211 -12.631  1.00 92.88           N
ATOM   1143 1HD2 ASN A  89      -2.070   8.388 -13.156  1.00 92.88           H
ATOM   1144 2HD2 ASN A  89      -2.583  10.041 -13.103  1.00 92.88           H
ATOM   1145  HN  ASN A  89      -0.430   7.132 -12.723  1.00 92.88           H
ATOM   1146  N   LEU A  90       0.329   5.472 -10.175  1.00 91.64           N
ATOM   1147  CA  LEU A  90       0.746   4.382  -9.310  1.00 91.64           C
ATOM   1148  C   LEU A  90       2.180   4.630  -8.839  1.00 91.64           C
ATOM   1149  O   LEU A  90       2.484   4.479  -7.657  1.00 91.64           O
ATOM   1150  HA  LEU A  90       0.091   4.388  -8.439  1.00 91.64           H
ATOM   1151  CB  LEU A  90       0.553   3.036 -10.012  1.00 91.64           C
ATOM   1152 1HB  LEU A  90      -0.374   3.077 -10.584  1.00 91.64           H
ATOM   1153 2HB  LEU A  90       1.364   2.903 -10.728  1.00 91.64           H
ATOM   1154  CG  LEU A  90       0.505   1.806  -9.104  1.00 91.64           C
ATOM   1155  HG  LEU A  90       1.257   1.928  -8.323  1.00 91.64           H
ATOM   1156  CD1 LEU A  90      -0.853   1.690  -8.409  1.00 91.64           C
ATOM   1157 1HD1 LEU A  90      -1.028   2.579  -7.803  1.00 91.64           H
ATOM   1158 2HD1 LEU A  90      -1.638   1.601  -9.159  1.00 91.64           H
ATOM   1159 3HD1 LEU A  90      -0.860   0.807  -7.769  1.00 91.64           H
ATOM   1160  CD2 LEU A  90       0.863   0.537  -9.880  1.00 91.64           C
ATOM   1161 1HD2 LEU A  90       0.152   0.397 -10.695  1.00 91.64           H
ATOM   1162 2HD2 LEU A  90       1.869   0.631 -10.287  1.00 91.64           H
ATOM   1163 3HD2 LEU A  90       0.821  -0.322  -9.210  1.00 91.64           H
ATOM   1164  HN  LEU A  90       0.135   5.210 -11.121  1.00 91.64           H
ATOM   1165  N   ALA A  91       3.024   5.006  -9.789  1.00 93.76           N
ATOM   1166  CA  ALA A  91       4.429   5.232  -9.495  1.00 93.76           C
ATOM   1167  C   ALA A  91       4.563   6.431  -8.554  1.00 93.76           C
ATOM   1168  O   ALA A  91       5.425   6.444  -7.677  1.00 93.76           O
ATOM   1169  HA  ALA A  91       4.810   4.343  -8.993  1.00 93.76           H
ATOM   1170  CB  ALA A  91       5.199   5.428 -10.803  1.00 93.76           C
ATOM   1171 1HB  ALA A  91       5.096   4.537 -11.422  1.00 93.76           H
ATOM   1172 2HB  ALA A  91       4.796   6.289 -11.336  1.00 93.76           H
ATOM   1173 3HB  ALA A  91       6.253   5.598 -10.582  1.00 93.76           H
ATOM   1174  HN  ALA A  91       2.762   5.156 -10.742  1.00 93.76           H
ATOM   1175  N   ILE A  92       3.696   7.410  -8.769  1.00 95.06           N
ATOM   1176  CA  ILE A  92       3.704   8.610  -7.949  1.00 95.06           C
ATOM   1177  C   ILE A  92       3.330   8.242  -6.512  1.00 95.06           C
ATOM   1178  O   ILE A  92       3.978   8.685  -5.565  1.00 95.06           O
ATOM   1179  HA  ILE A  92       4.721   9.001  -7.951  1.00 95.06           H
ATOM   1180  CB  ILE A  92       2.804   9.684  -8.563  1.00 95.06           C
ATOM   1181  HB  ILE A  92       1.843   9.229  -8.801  1.00 95.06           H
ATOM   1182  CG1 ILE A  92       3.393  10.210  -9.873  1.00 95.06           C
ATOM   1183 1HG1 ILE A  92       4.283  10.804  -9.664  1.00 95.06           H
ATOM   1184 2HG1 ILE A  92       3.709   9.373 -10.496  1.00 95.06           H
ATOM   1185  CG2 ILE A  92       2.535  10.811  -7.563  1.00 95.06           C
ATOM   1186 1HG2 ILE A  92       2.041  10.403  -6.681  1.00 95.06           H
ATOM   1187 2HG2 ILE A  92       3.479  11.270  -7.270  1.00 95.06           H
ATOM   1188 3HG2 ILE A  92       1.893  11.561  -8.025  1.00 95.06           H
ATOM   1189  CD1 ILE A  92       2.372  11.060 -10.631  1.00 95.06           C
ATOM   1190 1HD1 ILE A  92       1.494  10.456 -10.860  1.00 95.06           H
ATOM   1191 2HD1 ILE A  92       2.078  11.910 -10.015  1.00 95.06           H
ATOM   1192 3HD1 ILE A  92       2.817  11.421 -11.559  1.00 95.06           H
ATOM   1193  HN  ILE A  92       3.000   7.394  -9.487  1.00 95.06           H
ATOM   1194  N   ALA A  93       2.286   7.434  -6.394  1.00 94.97           N
ATOM   1195  CA  ALA A  93       1.792   7.035  -5.087  1.00 94.97           C
ATOM   1196  C   ALA A  93       2.904   6.311  -4.326  1.00 94.97           C
ATOM   1197  O   ALA A  93       3.130   6.577  -3.147  1.00 94.97           O
ATOM   1198  HA  ALA A  93       1.522   7.941  -4.544  1.00 94.97           H
ATOM   1199  CB  ALA A  93       0.542   6.170  -5.256  1.00 94.97           C
ATOM   1200 1HB  ALA A  93      -0.228   6.741  -5.776  1.00 94.97           H
ATOM   1201 2HB  ALA A  93       0.790   5.282  -5.837  1.00 94.97           H
ATOM   1202 3HB  ALA A  93       0.172   5.871  -4.275  1.00 94.97           H
ATOM   1203  HN  ALA A  93       1.781   7.056  -7.170  1.00 94.97           H
ATOM   1204  N   ASP A  94       3.570   5.408  -5.032  1.00 94.31           N
ATOM   1205  CA  ASP A  94       4.629   4.618  -4.428  1.00 94.31           C
ATOM   1206  C   ASP A  94       5.734   5.551  -3.928  1.00 94.31           C
ATOM   1207  O   ASP A  94       6.223   5.397  -2.810  1.00 94.31           O
ATOM   1208  HA  ASP A  94       4.150   4.068  -3.618  1.00 94.31           H
ATOM   1209  CB  ASP A  94       5.246   3.656  -5.444  1.00 94.31           C
ATOM   1210 1HB  ASP A  94       5.387   4.168  -6.396  1.00 94.31           H
ATOM   1211 2HB  ASP A  94       6.233   3.343  -5.102  1.00 94.31           H
ATOM   1212  CG  ASP A  94       4.357   2.427  -5.647  1.00 94.31           C
ATOM   1213  OD1 ASP A  94       3.654   2.070  -4.677  1.00 94.31           O
ATOM   1214  OD2 ASP A  94       4.401   1.873  -6.766  1.00 94.31           O
ATOM   1215  HN  ASP A  94       3.396   5.214  -5.997  1.00 94.31           H
ATOM   1216  N   LEU A  95       6.095   6.498  -4.781  1.00 96.46           N
ATOM   1217  CA  LEU A  95       7.178   7.414  -4.468  1.00 96.46           C
ATOM   1218  C   LEU A  95       6.847   8.166  -3.177  1.00 96.46           C
ATOM   1219  O   LEU A  95       7.700   8.311  -2.303  1.00 96.46           O
ATOM   1220  HA  LEU A  95       8.074   6.816  -4.299  1.00 96.46           H
ATOM   1221  CB  LEU A  95       7.465   8.333  -5.658  1.00 96.46           C
ATOM   1222 1HB  LEU A  95       6.513   8.664  -6.073  1.00 96.46           H
ATOM   1223 2HB  LEU A  95       7.978   9.221  -5.290  1.00 96.46           H
ATOM   1224  CG  LEU A  95       8.299   7.726  -6.787  1.00 96.46           C
ATOM   1225  HG  LEU A  95       7.782   6.840  -7.156  1.00 96.46           H
ATOM   1226  CD1 LEU A  95       8.422   8.699  -7.962  1.00 96.46           C
ATOM   1227 1HD1 LEU A  95       7.429   8.931  -8.347  1.00 96.46           H
ATOM   1228 2HD1 LEU A  95       8.904   9.616  -7.625  1.00 96.46           H
ATOM   1229 3HD1 LEU A  95       9.020   8.242  -8.751  1.00 96.46           H
ATOM   1230  CD2 LEU A  95       9.667   7.271  -6.275  1.00 96.46           C
ATOM   1231 1HD2 LEU A  95      10.204   8.126  -5.864  1.00 96.46           H
ATOM   1232 2HD2 LEU A  95       9.532   6.519  -5.498  1.00 96.46           H
ATOM   1233 3HD2 LEU A  95      10.240   6.843  -7.098  1.00 96.46           H
ATOM   1234  HN  LEU A  95       5.662   6.644  -5.671  1.00 96.46           H
ATOM   1235  N   LEU A  96       5.606   8.624  -3.098  1.00 95.87           N
ATOM   1236  CA  LEU A  96       5.187   9.461  -1.987  1.00 95.87           C
ATOM   1237  C   LEU A  96       5.405   8.707  -0.674  1.00 95.87           C
ATOM   1238  O   LEU A  96       5.835   9.292   0.318  1.00 95.87           O
ATOM   1239  HA  LEU A  96       5.823  10.346  -1.987  1.00 95.87           H
ATOM   1240  CB  LEU A  96       3.747   9.939  -2.190  1.00 95.87           C
ATOM   1241 1HB  LEU A  96       3.139   9.082  -2.480  1.00 95.87           H
ATOM   1242 2HB  LEU A  96       3.365  10.292  -1.232  1.00 95.87           H
ATOM   1243  CG  LEU A  96       3.548  11.045  -3.227  1.00 95.87           C
ATOM   1244  HG  LEU A  96       3.879  10.670  -4.195  1.00 95.87           H
ATOM   1245  CD1 LEU A  96       2.067  11.406  -3.366  1.00 95.87           C
ATOM   1246 1HD1 LEU A  96       1.507  10.526  -3.681  1.00 95.87           H
ATOM   1247 2HD1 LEU A  96       1.687  11.754  -2.405  1.00 95.87           H
ATOM   1248 3HD1 LEU A  96       1.954  12.195  -4.109  1.00 95.87           H
ATOM   1249  CD2 LEU A  96       4.407  12.267  -2.898  1.00 95.87           C
ATOM   1250 1HD2 LEU A  96       4.129  12.653  -1.917  1.00 95.87           H
ATOM   1251 2HD2 LEU A  96       5.459  11.981  -2.891  1.00 95.87           H
ATOM   1252 3HD2 LEU A  96       4.246  13.039  -3.651  1.00 95.87           H
ATOM   1253  HN  LEU A  96       4.895   8.432  -3.774  1.00 95.87           H
ATOM   1254  N   PHE A  97       5.100   7.418  -0.711  1.00 95.70           N
ATOM   1255  CA  PHE A  97       5.249   6.579   0.466  1.00 95.70           C
ATOM   1256  C   PHE A  97       6.726   6.320   0.770  1.00 95.70           C
ATOM   1257  O   PHE A  97       7.161   6.458   1.912  1.00 95.70           O
ATOM   1258  HA  PHE A  97       4.795   7.111   1.302  1.00 95.70           H
ATOM   1259  CB  PHE A  97       4.563   5.247   0.155  1.00 95.70           C
ATOM   1260 1HB  PHE A  97       3.484   5.400   0.141  1.00 95.70           H
ATOM   1261 2HB  PHE A  97       4.853   4.925  -0.845  1.00 95.70           H
ATOM   1262  CG  PHE A  97       4.892   4.132   1.150  1.00 95.70           C
ATOM   1263  CD1 PHE A  97       5.507   2.997   0.720  1.00 95.70           C
ATOM   1264  HD1 PHE A  97       5.765   2.882  -0.333  1.00 95.70           H
ATOM   1265  CD2 PHE A  97       4.570   4.275   2.463  1.00 95.70           C
ATOM   1266  HD2 PHE A  97       4.077   5.184   2.808  1.00 95.70           H
ATOM   1267  CE1 PHE A  97       5.812   1.962   1.643  1.00 95.70           C
ATOM   1268  HE1 PHE A  97       6.304   1.052   1.298  1.00 95.70           H
ATOM   1269  CE2 PHE A  97       4.875   3.239   3.386  1.00 95.70           C
ATOM   1270  HE2 PHE A  97       4.616   3.354   4.439  1.00 95.70           H
ATOM   1271  CZ  PHE A  97       5.489   2.105   2.956  1.00 95.70           C
ATOM   1272  HZ  PHE A  97       5.724   1.310   3.665  1.00 95.70           H
ATOM   1273  HN  PHE A  97       4.756   6.948  -1.524  1.00 95.70           H
ATOM   1274  N   LEU A  98       7.456   5.950  -0.272  1.00 96.51           N
ATOM   1275  CA  LEU A  98       8.831   5.512  -0.104  1.00 96.51           C
ATOM   1276  C   LEU A  98       9.624   6.602   0.620  1.00 96.51           C
ATOM   1277  O   LEU A  98      10.507   6.302   1.423  1.00 96.51           O
ATOM   1278  HA  LEU A  98       8.816   4.621   0.524  1.00 96.51           H
ATOM   1279  CB  LEU A  98       9.432   5.106  -1.451  1.00 96.51           C
ATOM   1280 1HB  LEU A  98       9.255   5.911  -2.163  1.00 96.51           H
ATOM   1281 2HB  LEU A  98      10.512   5.017  -1.332  1.00 96.51           H
ATOM   1282  CG  LEU A  98       8.905   3.803  -2.055  1.00 96.51           C
ATOM   1283  HG  LEU A  98       7.820   3.791  -1.947  1.00 96.51           H
ATOM   1284  CD1 LEU A  98       9.211   3.729  -3.552  1.00 96.51           C
ATOM   1285 1HD1 LEU A  98       8.736   4.568  -4.062  1.00 96.51           H
ATOM   1286 2HD1 LEU A  98      10.289   3.774  -3.706  1.00 96.51           H
ATOM   1287 3HD1 LEU A  98       8.825   2.794  -3.957  1.00 96.51           H
ATOM   1288  CD2 LEU A  98       9.447   2.588  -1.299  1.00 96.51           C
ATOM   1289 1HD2 LEU A  98      10.536   2.583  -1.353  1.00 96.51           H
ATOM   1290 2HD2 LEU A  98       9.136   2.641  -0.256  1.00 96.51           H
ATOM   1291 3HD2 LEU A  98       9.057   1.676  -1.749  1.00 96.51           H
ATOM   1292  HN  LEU A  98       7.123   5.946  -1.215  1.00 96.51           H
ATOM   1293  N   VAL A  99       9.282   7.843   0.309  1.00 96.79           N
ATOM   1294  CA  VAL A  99       9.993   8.979   0.872  1.00 96.79           C
ATOM   1295  C   VAL A  99       9.826   8.976   2.393  1.00 96.79           C
ATOM   1296  O   VAL A  99      10.585   9.631   3.106  1.00 96.79           O
ATOM   1297  HA  VAL A  99      11.049   8.856   0.635  1.00 96.79           H
ATOM   1298  CB  VAL A  99       9.508  10.275   0.220  1.00 96.79           C
ATOM   1299  HB  VAL A  99       8.419  10.279   0.250  1.00 96.79           H
ATOM   1300  CG1 VAL A  99      10.004  11.497   0.995  1.00 96.79           C
ATOM   1301 1HG1 VAL A  99       9.626  11.458   2.016  1.00 96.79           H
ATOM   1302 2HG1 VAL A  99      11.094  11.500   1.010  1.00 96.79           H
ATOM   1303 3HG1 VAL A  99       9.646  12.405   0.510  1.00 96.79           H
ATOM   1304  CG2 VAL A  99       9.938  10.344  -1.247  1.00 96.79           C
ATOM   1305 1HG2 VAL A  99      11.025  10.307  -1.309  1.00 96.79           H
ATOM   1306 2HG2 VAL A  99       9.514   9.500  -1.790  1.00 96.79           H
ATOM   1307 3HG2 VAL A  99       9.581  11.276  -1.687  1.00 96.79           H
ATOM   1308  HN  VAL A  99       8.535   8.078  -0.313  1.00 96.79           H
ATOM   1309  N   THR A 100       8.827   8.232   2.846  1.00 96.03           N
ATOM   1310  CA  THR A 100       8.513   8.184   4.263  1.00 96.03           C
ATOM   1311  C   THR A 100       9.332   7.093   4.955  1.00 96.03           C
ATOM   1312  O   THR A 100       9.443   7.077   6.180  1.00 96.03           O
ATOM   1313  HA  THR A 100       8.802   9.134   4.712  1.00 96.03           H
ATOM   1314  CB  THR A 100       7.001   7.992   4.406  1.00 96.03           C
ATOM   1315  HB  THR A 100       6.675   8.216   5.422  1.00 96.03           H
ATOM   1316  OG1 THR A 100       6.779   6.654   3.969  1.00 96.03           O
ATOM   1317  HG1 THR A 100       6.726   6.624   2.971  1.00 96.03           H
ATOM   1318  CG2 THR A 100       6.206   8.844   3.415  1.00 96.03           C
ATOM   1319 1HG2 THR A 100       6.485   8.572   2.397  1.00 96.03           H
ATOM   1320 2HG2 THR A 100       6.428   9.898   3.583  1.00 96.03           H
ATOM   1321 3HG2 THR A 100       5.140   8.669   3.559  1.00 96.03           H
ATOM   1322  HN  THR A 100       8.240   7.670   2.263  1.00 96.03           H
ATOM   1323  N   LEU A 101       9.885   6.207   4.140  1.00 95.90           N
ATOM   1324  CA  LEU A 101      10.553   5.026   4.661  1.00 95.90           C
ATOM   1325  C   LEU A 101      11.781   5.454   5.468  1.00 95.90           C
ATOM   1326  O   LEU A 101      12.059   4.893   6.526  1.00 95.90           O
ATOM   1327  HA  LEU A 101       9.856   4.526   5.333  1.00 95.90           H
ATOM   1328  CB  LEU A 101      10.872   4.048   3.529  1.00 95.90           C
ATOM   1329 1HB  LEU A 101      11.382   4.594   2.736  1.00 95.90           H
ATOM   1330 2HB  LEU A 101      11.574   3.303   3.905  1.00 95.90           H
ATOM   1331  CG  LEU A 101       9.675   3.316   2.917  1.00 95.90           C
ATOM   1332  HG  LEU A 101       9.045   4.052   2.417  1.00 95.90           H
ATOM   1333  CD1 LEU A 101      10.130   2.313   1.855  1.00 95.90           C
ATOM   1334 1HD1 LEU A 101      10.660   2.840   1.062  1.00 95.90           H
ATOM   1335 2HD1 LEU A 101      10.793   1.578   2.310  1.00 95.90           H
ATOM   1336 3HD1 LEU A 101       9.259   1.808   1.437  1.00 95.90           H
ATOM   1337  CD2 LEU A 101       8.823   2.655   4.003  1.00 95.90           C
ATOM   1338 1HD2 LEU A 101       9.430   1.935   4.552  1.00 95.90           H
ATOM   1339 2HD2 LEU A 101       8.454   3.417   4.689  1.00 95.90           H
ATOM   1340 3HD2 LEU A 101       7.980   2.143   3.541  1.00 95.90           H
ATOM   1341  HN  LEU A 101       9.882   6.285   3.143  1.00 95.90           H
ATOM   1342  N   PRO A 102      12.534   6.452   4.985  1.00 95.95           N
ATOM   1343  CA  PRO A 102      13.725   6.913   5.703  1.00 95.95           C
ATOM   1344  C   PRO A 102      13.426   7.264   7.151  1.00 95.95           C
ATOM   1345  O   PRO A 102      14.211   6.951   8.044  1.00 95.95           O
ATOM   1346  HA  PRO A 102      14.466   6.115   5.750  1.00 95.95           H
ATOM   1347  CB  PRO A 102      14.178   8.137   4.904  1.00 95.95           C
ATOM   1348 1HB  PRO A 102      13.746   9.056   5.298  1.00 95.95           H
ATOM   1349 2HB  PRO A 102      15.261   8.257   4.934  1.00 95.95           H
ATOM   1350  CG  PRO A 102      13.683   7.841   3.493  1.00 95.95           C
ATOM   1351 1HG  PRO A 102      13.611   8.747   2.891  1.00 95.95           H
ATOM   1352 2HG  PRO A 102      14.357   7.171   2.960  1.00 95.95           H
ATOM   1353  CD  PRO A 102      12.323   7.208   3.737  1.00 95.95           C
ATOM   1354 1HD  PRO A 102      11.541   7.959   3.852  1.00 95.95           H
ATOM   1355 2HD  PRO A 102      12.022   6.563   2.911  1.00 95.95           H
ATOM   1356  N   PHE A 103      12.287   7.912   7.346  1.00 95.05           N
ATOM   1357  CA  PHE A 103      11.900   8.364   8.672  1.00 95.05           C
ATOM   1358  C   PHE A 103      11.551   7.179   9.575  1.00 95.05           C
ATOM   1359  O   PHE A 103      11.882   7.178  10.759  1.00 95.05           O
ATOM   1360  HA  PHE A 103      12.752   8.900   9.092  1.00 95.05           H
ATOM   1361  CB  PHE A 103      10.660   9.243   8.502  1.00 95.05           C
ATOM   1362 1HB  PHE A 103       9.891   8.672   7.980  1.00 95.05           H
ATOM   1363 2HB  PHE A 103      10.262   9.487   9.486  1.00 95.05           H
ATOM   1364  CG  PHE A 103      10.918  10.541   7.735  1.00 95.05           C
ATOM   1365  CD1 PHE A 103      11.297  11.663   8.405  1.00 95.05           C
ATOM   1366  HD1 PHE A 103      11.418  11.636   9.488  1.00 95.05           H
ATOM   1367  CD2 PHE A 103      10.767  10.575   6.384  1.00 95.05           C
ATOM   1368  HD2 PHE A 103      10.463   9.676   5.847  1.00 95.05           H
ATOM   1369  CE1 PHE A 103      11.537  12.868   7.693  1.00 95.05           C
ATOM   1370  HE1 PHE A 103      11.841  13.766   8.230  1.00 95.05           H
ATOM   1371  CE2 PHE A 103      11.007  11.780   5.672  1.00 95.05           C
ATOM   1372  HE2 PHE A 103      10.886  11.807   4.589  1.00 95.05           H
ATOM   1373  CZ  PHE A 103      11.387  12.901   6.342  1.00 95.05           C
ATOM   1374  HZ  PHE A 103      11.571  13.826   5.796  1.00 95.05           H
ATOM   1375  HN  PHE A 103      11.635   8.129   6.619  1.00 95.05           H
ATOM   1376  N   TRP A 104      10.887   6.199   8.980  1.00 93.08           N
ATOM   1377  CA  TRP A 104      10.532   4.989   9.703  1.00 93.08           C
ATOM   1378  C   TRP A 104      11.827   4.319  10.167  1.00 93.08           C
ATOM   1379  O   TRP A 104      11.894   3.793  11.277  1.00 93.08           O
ATOM   1380  HA  TRP A 104       9.933   5.280  10.566  1.00 93.08           H
ATOM   1381  CB  TRP A 104       9.659   4.073   8.843  1.00 93.08           C
ATOM   1382 1HB  TRP A 104      10.044   4.074   7.823  1.00 93.08           H
ATOM   1383 2HB  TRP A 104       9.746   3.052   9.215  1.00 93.08           H
ATOM   1384  CG  TRP A 104       8.181   4.467   8.816  1.00 93.08           C
ATOM   1385  CD1 TRP A 104       7.448   4.847   7.761  1.00 93.08           C
ATOM   1386  HD1 TRP A 104       7.831   4.926   6.744  1.00 93.08           H
ATOM   1387  CD2 TRP A 104       7.281   4.504   9.943  1.00 93.08           C
ATOM   1388  NE1 TRP A 104       6.146   5.125   8.124  1.00 93.08           N
ATOM   1389  HE1 TRP A 104       5.413   5.427   7.514  1.00 93.08           H
ATOM   1390  CE2 TRP A 104       6.041   4.910   9.493  1.00 93.08           C
ATOM   1391  CE3 TRP A 104       7.506   4.204  11.298  1.00 93.08           C
ATOM   1392  HE3 TRP A 104       8.475   3.881  11.678  1.00 93.08           H
ATOM   1393  CZ2 TRP A 104       4.930   5.054  10.333  1.00 93.08           C
ATOM   1394  HZ2 TRP A 104       3.961   5.377   9.953  1.00 93.08           H
ATOM   1395  CZ3 TRP A 104       6.386   4.353  12.124  1.00 93.08           C
ATOM   1396  HZ3 TRP A 104       6.506   4.133  13.185  1.00 93.08           H
ATOM   1397  CH2 TRP A 104       5.131   4.761  11.687  1.00 93.08           C
ATOM   1398  HH2 TRP A 104       4.307   4.852  12.395  1.00 93.08           H
ATOM   1399  HN  TRP A 104      10.593   6.221   8.024  1.00 93.08           H
ATOM   1400  N   ALA A 105      12.822   4.358   9.294  1.00 94.78           N
ATOM   1401  CA  ALA A 105      14.081   3.684   9.562  1.00 94.78           C
ATOM   1402  C   ALA A 105      14.737   4.310  10.795  1.00 94.78           C
ATOM   1403  O   ALA A 105      15.186   3.599  11.692  1.00 94.78           O
ATOM   1404  HA  ALA A 105      13.859   2.638   9.772  1.00 94.78           H
ATOM   1405  CB  ALA A 105      14.976   3.760   8.324  1.00 94.78           C
ATOM   1406 1HB  ALA A 105      14.476   3.276   7.484  1.00 94.78           H
ATOM   1407 2HB  ALA A 105      15.169   4.804   8.078  1.00 94.78           H
ATOM   1408 3HB  ALA A 105      15.920   3.254   8.526  1.00 94.78           H
ATOM   1409  HN  ALA A 105      12.779   4.839   8.418  1.00 94.78           H
ATOM   1410  N   ILE A 106      14.772   5.635  10.799  1.00 94.17           N
ATOM   1411  CA  ILE A 106      15.407   6.363  11.883  1.00 94.17           C
ATOM   1412  C   ILE A 106      14.664   6.076  13.189  1.00 94.17           C
ATOM   1413  O   ILE A 106      15.287   5.853  14.226  1.00 94.17           O
ATOM   1414  HA  ILE A 106      16.426   5.988  11.976  1.00 94.17           H
ATOM   1415  CB  ILE A 106      15.503   7.852  11.545  1.00 94.17           C
ATOM   1416  HB  ILE A 106      14.530   8.183  11.182  1.00 94.17           H
ATOM   1417  CG1 ILE A 106      16.511   8.095  10.419  1.00 94.17           C
ATOM   1418 1HG1 ILE A 106      17.524   7.964  10.800  1.00 94.17           H
ATOM   1419 2HG1 ILE A 106      16.368   7.355   9.632  1.00 94.17           H
ATOM   1420  CG2 ILE A 106      15.825   8.679  12.791  1.00 94.17           C
ATOM   1421 1HG2 ILE A 106      15.039   8.539  13.533  1.00 94.17           H
ATOM   1422 2HG2 ILE A 106      16.779   8.353  13.207  1.00 94.17           H
ATOM   1423 3HG2 ILE A 106      15.887   9.733  12.522  1.00 94.17           H
ATOM   1424  CD1 ILE A 106      16.357   9.502   9.839  1.00 94.17           C
ATOM   1425 1HD1 ILE A 106      15.350   9.622   9.438  1.00 94.17           H
ATOM   1426 2HD1 ILE A 106      16.525  10.240  10.624  1.00 94.17           H
ATOM   1427 3HD1 ILE A 106      17.085   9.648   9.042  1.00 94.17           H
ATOM   1428  HN  ILE A 106      14.377   6.206  10.080  1.00 94.17           H
ATOM   1429  N   ALA A 107      13.342   6.091  13.096  1.00 92.74           N
ATOM   1430  CA  ALA A 107      12.507   5.926  14.274  1.00 92.74           C
ATOM   1431  C   ALA A 107      12.721   4.527  14.854  1.00 92.74           C
ATOM   1432  O   ALA A 107      12.643   4.335  16.067  1.00 92.74           O
ATOM   1433  HA  ALA A 107      12.821   6.667  15.009  1.00 92.74           H
ATOM   1434  CB  ALA A 107      11.046   6.187  13.904  1.00 92.74           C
ATOM   1435 1HB  ALA A 107      10.943   7.204  13.525  1.00 92.74           H
ATOM   1436 2HB  ALA A 107      10.734   5.480  13.136  1.00 92.74           H
ATOM   1437 3HB  ALA A 107      10.420   6.064  14.788  1.00 92.74           H
ATOM   1438  HN  ALA A 107      12.844   6.212  12.238  1.00 92.74           H
ATOM   1439  N   ALA A 108      12.987   3.585  13.961  1.00 92.18           N
ATOM   1440  CA  ALA A 108      13.176   2.202  14.365  1.00 92.18           C
ATOM   1441  C   ALA A 108      14.574   2.037  14.965  1.00 92.18           C
ATOM   1442  O   ALA A 108      14.774   1.226  15.867  1.00 92.18           O
ATOM   1443  HA  ALA A 108      12.433   1.976  15.130  1.00 92.18           H
ATOM   1444  CB  ALA A 108      12.944   1.283  13.165  1.00 92.18           C
ATOM   1445 1HB  ALA A 108      11.928   1.417  12.795  1.00 92.18           H
ATOM   1446 2HB  ALA A 108      13.654   1.531  12.375  1.00 92.18           H
ATOM   1447 3HB  ALA A 108      13.086   0.246  13.468  1.00 92.18           H
ATOM   1448  HN  ALA A 108      13.073   3.754  12.979  1.00 92.18           H
ATOM   1449  N   ALA A 109      15.505   2.820  14.439  1.00 91.90           N
ATOM   1450  CA  ALA A 109      16.899   2.688  14.825  1.00 91.90           C
ATOM   1451  C   ALA A 109      17.071   3.162  16.270  1.00 91.90           C
ATOM   1452  O   ALA A 109      17.900   2.632  17.007  1.00 91.90           O
ATOM   1453  HA  ALA A 109      17.162   1.631  14.765  1.00 91.90           H
ATOM   1454  CB  ALA A 109      17.777   3.470  13.846  1.00 91.90           C
ATOM   1455 1HB  ALA A 109      17.640   3.075  12.840  1.00 91.90           H
ATOM   1456 2HB  ALA A 109      17.493   4.522  13.865  1.00 91.90           H
ATOM   1457 3HB  ALA A 109      18.823   3.371  14.137  1.00 91.90           H
ATOM   1458  HN  ALA A 109      15.319   3.532  13.762  1.00 91.90           H
ATOM   1459  N   ASP A 110      16.273   4.157  16.631  1.00 87.88           N
ATOM   1460  CA  ASP A 110      16.413   4.795  17.929  1.00 87.88           C
ATOM   1461  C   ASP A 110      15.032   5.212  18.438  1.00 87.88           C
ATOM   1462  O   ASP A 110      14.315   4.407  19.030  1.00 87.88           O
ATOM   1463  HA  ASP A 110      16.884   4.047  18.566  1.00 87.88           H
ATOM   1464  CB  ASP A 110      17.281   6.051  17.834  1.00 87.88           C
ATOM   1465 1HB  ASP A 110      18.254   5.794  17.416  1.00 87.88           H
ATOM   1466 2HB  ASP A 110      16.820   6.766  17.153  1.00 87.88           H
ATOM   1467  CG  ASP A 110      17.465   6.695  19.210  1.00 87.88           C
ATOM   1468  OD1 ASP A 110      17.103   6.027  20.202  1.00 87.88           O
ATOM   1469  OD2 ASP A 110      17.965   7.841  19.238  1.00 87.88           O
ATOM   1470  HN  ASP A 110      15.543   4.526  16.055  1.00 87.88           H
ATOM   1471  N   GLN A 111      14.700   6.471  18.191  1.00 88.16           N
ATOM   1472  CA  GLN A 111      13.420   7.006  18.621  1.00 88.16           C
ATOM   1473  C   GLN A 111      12.937   8.079  17.643  1.00 88.16           C
ATOM   1474  O   GLN A 111      13.684   8.502  16.762  1.00 88.16           O
ATOM   1475  HA  GLN A 111      12.734   6.160  18.611  1.00 88.16           H
ATOM   1476  CB  GLN A 111      13.509   7.562  20.044  1.00 88.16           C
ATOM   1477 1HB  GLN A 111      12.527   7.911  20.364  1.00 88.16           H
ATOM   1478 2HB  GLN A 111      13.804   6.768  20.731  1.00 88.16           H
ATOM   1479  CG  GLN A 111      14.516   8.711  20.122  1.00 88.16           C
ATOM   1480 1HG  GLN A 111      15.500   8.358  19.817  1.00 88.16           H
ATOM   1481 2HG  GLN A 111      14.229   9.499  19.425  1.00 88.16           H
ATOM   1482  CD  GLN A 111      14.589   9.281  21.540  1.00 88.16           C
ATOM   1483  OE1 GLN A 111      13.587   9.528  22.190  1.00 88.16           O
ATOM   1484  NE2 GLN A 111      15.829   9.473  21.982  1.00 88.16           N
ATOM   1485 1HE2 GLN A 111      16.608   9.249  21.398  1.00 88.16           H
ATOM   1486 2HE2 GLN A 111      15.981   9.842  22.899  1.00 88.16           H
ATOM   1487  HN  GLN A 111      15.288   7.119  17.706  1.00 88.16           H
ATOM   1488  N   TRP A 112      11.691   8.488  17.831  1.00 91.24           N
ATOM   1489  CA  TRP A 112      11.096   9.496  16.970  1.00 91.24           C
ATOM   1490  C   TRP A 112      11.695  10.853  17.347  1.00 91.24           C
ATOM   1491  O   TRP A 112      11.366  11.411  18.393  1.00 91.24           O
ATOM   1492  HA  TRP A 112      11.353   9.249  15.940  1.00 91.24           H
ATOM   1493  CB  TRP A 112       9.570   9.469  17.067  1.00 91.24           C
ATOM   1494 1HB  TRP A 112       9.225   8.445  16.918  1.00 91.24           H
ATOM   1495 2HB  TRP A 112       9.274   9.761  18.075  1.00 91.24           H
ATOM   1496  CG  TRP A 112       8.865  10.380  16.060  1.00 91.24           C
ATOM   1497  CD1 TRP A 112       8.438  11.637  16.243  1.00 91.24           C
ATOM   1498  HD1 TRP A 112       8.544  12.191  17.176  1.00 91.24           H
ATOM   1499  CD2 TRP A 112       8.523  10.053  14.697  1.00 91.24           C
ATOM   1500  NE1 TRP A 112       7.847  12.141  15.103  1.00 91.24           N
ATOM   1501  HE1 TRP A 112       7.453  13.054  14.994  1.00 91.24           H
ATOM   1502  CE2 TRP A 112       7.900  11.147  14.132  1.00 91.24           C
ATOM   1503  CE3 TRP A 112       8.732   8.870  13.965  1.00 91.24           C
ATOM   1504  HE3 TRP A 112       9.221   7.993  14.388  1.00 91.24           H
ATOM   1505  CZ2 TRP A 112       7.436  11.168  12.812  1.00 91.24           C
ATOM   1506  HZ2 TRP A 112       6.947  12.046  12.389  1.00 91.24           H
ATOM   1507  CZ3 TRP A 112       8.262   8.908  12.647  1.00 91.24           C
ATOM   1508  HZ3 TRP A 112       8.399   8.016  12.035  1.00 91.24           H
ATOM   1509  CH2 TRP A 112       7.633  10.001  12.064  1.00 91.24           C
ATOM   1510  HH2 TRP A 112       7.295   9.951  11.029  1.00 91.24           H
ATOM   1511  HN  TRP A 112      11.092   8.143  18.554  1.00 91.24           H
ATOM   1512  N   LYS A 113      12.563  11.344  16.475  1.00 91.71           N
ATOM   1513  CA  LYS A 113      13.298  12.565  16.757  1.00 91.71           C
ATOM   1514  C   LYS A 113      12.603  13.744  16.074  1.00 91.71           C
ATOM   1515  O   LYS A 113      13.081  14.875  16.140  1.00 91.71           O
ATOM   1516  HA  LYS A 113      13.267  12.723  17.835  1.00 91.71           H
ATOM   1517  CB  LYS A 113      14.769  12.407  16.366  1.00 91.71           C
ATOM   1518 1HB  LYS A 113      14.841  12.103  15.321  1.00 91.71           H
ATOM   1519 2HB  LYS A 113      15.277  13.367  16.453  1.00 91.71           H
ATOM   1520  CG  LYS A 113      15.465  11.373  17.253  1.00 91.71           C
ATOM   1521 1HG  LYS A 113      15.455  11.712  18.289  1.00 91.71           H
ATOM   1522 2HG  LYS A 113      14.915  10.432  17.220  1.00 91.71           H
ATOM   1523  CD  LYS A 113      16.908  11.143  16.799  1.00 91.71           C
ATOM   1524 1HD  LYS A 113      16.918  10.818  15.759  1.00 91.71           H
ATOM   1525 2HD  LYS A 113      17.461  12.082  16.845  1.00 91.71           H
ATOM   1526  CE  LYS A 113      17.598  10.095  17.674  1.00 91.71           C
ATOM   1527 1HE  LYS A 113      17.669  10.458  18.699  1.00 91.71           H
ATOM   1528 2HE  LYS A 113      17.000   9.184  17.699  1.00 91.71           H
ATOM   1529  NZ  LYS A 113      18.950   9.794  17.153  1.00 91.71           N
ATOM   1530 1HZ  LYS A 113      19.351   9.025  17.678  1.00 91.71           H
ATOM   1531 2HZ  LYS A 113      18.886   9.538  16.174  1.00 91.71           H
ATOM   1532 3HZ  LYS A 113      19.540  10.613  17.251  1.00 91.71           H
ATOM   1533  HN  LYS A 113      12.766  10.923  15.591  1.00 91.71           H
ATOM   1534  N   PHE A 114      11.484  13.439  15.432  1.00 93.65           N
ATOM   1535  CA  PHE A 114      10.834  14.403  14.561  1.00 93.65           C
ATOM   1536  C   PHE A 114       9.601  15.008  15.235  1.00 93.65           C
ATOM   1537  O   PHE A 114       9.151  14.516  16.269  1.00 93.65           O
ATOM   1538  HA  PHE A 114      11.558  15.192  14.356  1.00 93.65           H
ATOM   1539  CB  PHE A 114      10.395  13.647  13.306  1.00 93.65           C
ATOM   1540 1HB  PHE A 114       9.577  12.975  13.566  1.00 93.65           H
ATOM   1541 2HB  PHE A 114      10.003  14.361  12.582  1.00 93.65           H
ATOM   1542  CG  PHE A 114      11.512  12.835  12.646  1.00 93.65           C
ATOM   1543  CD1 PHE A 114      12.475  13.466  11.922  1.00 93.65           C
ATOM   1544  HD1 PHE A 114      12.451  14.550  11.813  1.00 93.65           H
ATOM   1545  CD2 PHE A 114      11.541  11.482  12.782  1.00 93.65           C
ATOM   1546  HD2 PHE A 114      10.769  10.976  13.362  1.00 93.65           H
ATOM   1547  CE1 PHE A 114      13.511  12.713  11.310  1.00 93.65           C
ATOM   1548  HE1 PHE A 114      14.283  13.219  10.730  1.00 93.65           H
ATOM   1549  CE2 PHE A 114      12.577  10.729  12.170  1.00 93.65           C
ATOM   1550  HE2 PHE A 114      12.600   9.644  12.279  1.00 93.65           H
ATOM   1551  CZ  PHE A 114      13.540  11.360  11.446  1.00 93.65           C
ATOM   1552  HZ  PHE A 114      14.335  10.782  10.976  1.00 93.65           H
ATOM   1553  HN  PHE A 114      11.024  12.553  15.500  1.00 93.65           H
ATOM   1554  N   GLN A 115       9.090  16.065  14.622  1.00 93.98           N
ATOM   1555  CA  GLN A 115       7.937  16.761  15.167  1.00 93.98           C
ATOM   1556  C   GLN A 115       6.660  15.959  14.906  1.00 93.98           C
ATOM   1557  O   GLN A 115       6.660  15.030  14.099  1.00 93.98           O
ATOM   1558  HA  GLN A 115       8.119  16.828  16.240  1.00 93.98           H
ATOM   1559  CB  GLN A 115       7.824  18.173  14.589  1.00 93.98           C
ATOM   1560 1HB  GLN A 115       7.838  18.126  13.500  1.00 93.98           H
ATOM   1561 2HB  GLN A 115       6.870  18.613  14.877  1.00 93.98           H
ATOM   1562  CG  GLN A 115       8.970  19.060  15.082  1.00 93.98           C
ATOM   1563 1HG  GLN A 115       9.233  18.786  16.103  1.00 93.98           H
ATOM   1564 2HG  GLN A 115       9.855  18.890  14.468  1.00 93.98           H
ATOM   1565  CD  GLN A 115       8.581  20.538  15.028  1.00 93.98           C
ATOM   1566  OE1 GLN A 115       7.582  20.923  14.443  1.00 93.98           O
ATOM   1567  NE2 GLN A 115       9.423  21.343  15.670  1.00 93.98           N
ATOM   1568 1HE2 GLN A 115      10.225  20.962  16.131  1.00 93.98           H
ATOM   1569 2HE2 GLN A 115       9.254  22.328  15.693  1.00 93.98           H
ATOM   1570  HN  GLN A 115       9.449  16.446  13.770  1.00 93.98           H
ATOM   1571  N   THR A 116       5.603  16.346  15.604  1.00 93.96           N
ATOM   1572  CA  THR A 116       4.341  15.631  15.511  1.00 93.96           C
ATOM   1573  C   THR A 116       3.810  15.672  14.077  1.00 93.96           C
ATOM   1574  O   THR A 116       3.212  14.707  13.604  1.00 93.96           O
ATOM   1575  HA  THR A 116       4.521  14.584  15.755  1.00 93.96           H
ATOM   1576  CB  THR A 116       3.378  16.236  16.534  1.00 93.96           C
ATOM   1577  HB  THR A 116       3.018  17.209  16.201  1.00 93.96           H
ATOM   1578  OG1 THR A 116       4.120  16.238  17.751  1.00 93.96           O
ATOM   1579  HG1 THR A 116       3.691  16.854  18.411  1.00 93.96           H
ATOM   1580  CG2 THR A 116       2.185  15.323  16.826  1.00 93.96           C
ATOM   1581 1HG2 THR A 116       2.543  14.373  17.223  1.00 93.96           H
ATOM   1582 2HG2 THR A 116       1.629  15.145  15.905  1.00 93.96           H
ATOM   1583 3HG2 THR A 116       1.533  15.800  17.558  1.00 93.96           H
ATOM   1584  HN  THR A 116       5.598  17.131  16.224  1.00 93.96           H
ATOM   1585  N   PHE A 117       4.047  16.801  13.424  1.00 94.95           N
ATOM   1586  CA  PHE A 117       3.592  16.984  12.057  1.00 94.95           C
ATOM   1587  C   PHE A 117       4.073  15.841  11.161  1.00 94.95           C
ATOM   1588  O   PHE A 117       3.290  15.272  10.401  1.00 94.95           O
ATOM   1589  HA  PHE A 117       2.502  16.994  12.077  1.00 94.95           H
ATOM   1590  CB  PHE A 117       4.197  18.297  11.556  1.00 94.95           C
ATOM   1591 1HB  PHE A 117       3.811  19.117  12.161  1.00 94.95           H
ATOM   1592 2HB  PHE A 117       5.276  18.269  11.708  1.00 94.95           H
ATOM   1593  CG  PHE A 117       3.912  18.592  10.082  1.00 94.95           C
ATOM   1594  CD1 PHE A 117       4.891  18.425   9.153  1.00 94.95           C
ATOM   1595  HD1 PHE A 117       5.879  18.081   9.459  1.00 94.95           H
ATOM   1596  CD2 PHE A 117       2.679  19.020   9.700  1.00 94.95           C
ATOM   1597  HD2 PHE A 117       1.894  19.154  10.445  1.00 94.95           H
ATOM   1598  CE1 PHE A 117       4.627  18.698   7.785  1.00 94.95           C
ATOM   1599  HE1 PHE A 117       5.412  18.565   7.041  1.00 94.95           H
ATOM   1600  CE2 PHE A 117       2.414  19.294   8.332  1.00 94.95           C
ATOM   1601  HE2 PHE A 117       1.426  19.637   8.026  1.00 94.95           H
ATOM   1602  CZ  PHE A 117       3.394  19.127   7.404  1.00 94.95           C
ATOM   1603  HZ  PHE A 117       3.190  19.337   6.354  1.00 94.95           H
ATOM   1604  HN  PHE A 117       4.539  17.579  13.814  1.00 94.95           H
ATOM   1605  N   MET A 118       5.357  15.538  11.280  1.00 94.78           N
ATOM   1606  CA  MET A 118       5.959  14.497  10.465  1.00 94.78           C
ATOM   1607  C   MET A 118       5.338  13.132  10.772  1.00 94.78           C
ATOM   1608  O   MET A 118       5.194  12.297   9.881  1.00 94.78           O
ATOM   1609  HA  MET A 118       5.750  14.774   9.432  1.00 94.78           H
ATOM   1610  CB  MET A 118       7.465  14.444  10.734  1.00 94.78           C
ATOM   1611 1HB  MET A 118       7.877  15.453  10.710  1.00 94.78           H
ATOM   1612 2HB  MET A 118       7.646  14.049  11.734  1.00 94.78           H
ATOM   1613  CG  MET A 118       8.176  13.571   9.698  1.00 94.78           C
ATOM   1614 1HG  MET A 118       9.245  13.542   9.908  1.00 94.78           H
ATOM   1615 2HG  MET A 118       7.811  12.547   9.761  1.00 94.78           H
ATOM   1616  SD  MET A 118       7.896  14.218   8.058  1.00 94.78           S
ATOM   1617  CE  MET A 118       8.858  15.719   8.149  1.00 94.78           C
ATOM   1618 1HE  MET A 118       8.470  16.352   8.947  1.00 94.78           H
ATOM   1619 2HE  MET A 118       9.899  15.472   8.355  1.00 94.78           H
ATOM   1620 3HE  MET A 118       8.792  16.251   7.199  1.00 94.78           H
ATOM   1621  HN  MET A 118       5.981  15.990  11.917  1.00 94.78           H
ATOM   1622  N   CYS A 119       4.987  12.949  12.036  1.00 93.39           N
ATOM   1623  CA  CYS A 119       4.384  11.700  12.472  1.00 93.39           C
ATOM   1624  C   CYS A 119       3.052  11.528  11.740  1.00 93.39           C
ATOM   1625  O   CYS A 119       2.753  10.448  11.233  1.00 93.39           O
ATOM   1626  HA  CYS A 119       5.080  10.906  12.202  1.00 93.39           H
ATOM   1627  CB  CYS A 119       4.210  11.656  13.991  1.00 93.39           C
ATOM   1628 1HB  CYS A 119       5.186  11.668  14.478  1.00 93.39           H
ATOM   1629 2HB  CYS A 119       3.674  12.543  14.330  1.00 93.39           H
ATOM   1630  SG  CYS A 119       3.291  10.149  14.473  1.00 93.39           S
ATOM   1631  HN  CYS A 119       5.107  13.634  12.755  1.00 93.39           H
ATOM   1632  N   LYS A 120       2.287  12.610  11.707  1.00 94.27           N
ATOM   1633  CA  LYS A 120       0.987  12.588  11.058  1.00 94.27           C
ATOM   1634  C   LYS A 120       1.160  12.189   9.591  1.00 94.27           C
ATOM   1635  O   LYS A 120       0.454  11.313   9.095  1.00 94.27           O
ATOM   1636  HA  LYS A 120       0.388  11.825  11.555  1.00 94.27           H
ATOM   1637  CB  LYS A 120       0.269  13.925  11.252  1.00 94.27           C
ATOM   1638 1HB  LYS A 120       0.931  14.742  10.965  1.00 94.27           H
ATOM   1639 2HB  LYS A 120      -0.600  13.973  10.596  1.00 94.27           H
ATOM   1640  CG  LYS A 120      -0.172  14.105  12.706  1.00 94.27           C
ATOM   1641 1HG  LYS A 120      -0.888  13.327  12.971  1.00 94.27           H
ATOM   1642 2HG  LYS A 120       0.687  13.988  13.367  1.00 94.27           H
ATOM   1643  CD  LYS A 120      -0.803  15.482  12.920  1.00 94.27           C
ATOM   1644 1HD  LYS A 120      -0.063  16.259  12.729  1.00 94.27           H
ATOM   1645 2HD  LYS A 120      -1.613  15.630  12.206  1.00 94.27           H
ATOM   1646  CE  LYS A 120      -1.341  15.623  14.346  1.00 94.27           C
ATOM   1647 1HE  LYS A 120      -1.174  14.697  14.897  1.00 94.27           H
ATOM   1648 2HE  LYS A 120      -0.796  16.408  14.871  1.00 94.27           H
ATOM   1649  NZ  LYS A 120      -2.786  15.941  14.326  1.00 94.27           N
ATOM   1650 1HZ  LYS A 120      -3.132  16.002  15.277  1.00 94.27           H
ATOM   1651 2HZ  LYS A 120      -2.930  16.828  13.856  1.00 94.27           H
ATOM   1652 3HZ  LYS A 120      -3.286  15.211  13.830  1.00 94.27           H
ATOM   1653  HN  LYS A 120       2.543  13.488  12.112  1.00 94.27           H
ATOM   1654  N   VAL A 121       2.104  12.852   8.939  1.00 94.58           N
ATOM   1655  CA  VAL A 121       2.309  12.654   7.514  1.00 94.58           C
ATOM   1656  C   VAL A 121       2.728  11.204   7.260  1.00 94.58           C
ATOM   1657  O   VAL A 121       2.158  10.530   6.404  1.00 94.58           O
ATOM   1658  HA  VAL A 121       1.356  12.835   7.016  1.00 94.58           H
ATOM   1659  CB  VAL A 121       3.321  13.671   6.984  1.00 94.58           C
ATOM   1660  HB  VAL A 121       4.210  13.617   7.613  1.00 94.58           H
ATOM   1661  CG1 VAL A 121       3.738  13.334   5.551  1.00 94.58           C
ATOM   1662 1HG1 VAL A 121       4.193  12.344   5.528  1.00 94.58           H
ATOM   1663 2HG1 VAL A 121       2.861  13.346   4.905  1.00 94.58           H
ATOM   1664 3HG1 VAL A 121       4.458  14.073   5.199  1.00 94.58           H
ATOM   1665  CG2 VAL A 121       2.767  15.094   7.074  1.00 94.58           C
ATOM   1666 1HG2 VAL A 121       1.856  15.167   6.481  1.00 94.58           H
ATOM   1667 2HG2 VAL A 121       2.544  15.332   8.114  1.00 94.58           H
ATOM   1668 3HG2 VAL A 121       3.507  15.797   6.691  1.00 94.58           H
ATOM   1669  HN  VAL A 121       2.721  13.513   9.366  1.00 94.58           H
ATOM   1670  N   VAL A 122       3.722  10.768   8.021  1.00 93.20           N
ATOM   1671  CA  VAL A 122       4.382   9.505   7.737  1.00 93.20           C
ATOM   1672  C   VAL A 122       3.378   8.362   7.897  1.00 93.20           C
ATOM   1673  O   VAL A 122       3.377   7.417   7.110  1.00 93.20           O
ATOM   1674  HA  VAL A 122       4.718   9.535   6.700  1.00 93.20           H
ATOM   1675  CB  VAL A 122       5.615   9.347   8.630  1.00 93.20           C
ATOM   1676  HB  VAL A 122       5.317   9.568   9.655  1.00 93.20           H
ATOM   1677  CG1 VAL A 122       6.139   7.910   8.591  1.00 93.20           C
ATOM   1678 1HG1 VAL A 122       5.363   7.231   8.944  1.00 93.20           H
ATOM   1679 2HG1 VAL A 122       6.412   7.650   7.569  1.00 93.20           H
ATOM   1680 3HG1 VAL A 122       7.015   7.826   9.234  1.00 93.20           H
ATOM   1681  CG2 VAL A 122       6.709  10.341   8.234  1.00 93.20           C
ATOM   1682 1HG2 VAL A 122       7.002  10.165   7.199  1.00 93.20           H
ATOM   1683 2HG2 VAL A 122       6.331  11.358   8.337  1.00 93.20           H
ATOM   1684 3HG2 VAL A 122       7.574  10.207   8.884  1.00 93.20           H
ATOM   1685  HN  VAL A 122       4.075  11.260   8.816  1.00 93.20           H
ATOM   1686  N   ASN A 123       2.547   8.486   8.921  1.00 91.76           N
ATOM   1687  CA  ASN A 123       1.542   7.474   9.197  1.00 91.76           C
ATOM   1688  C   ASN A 123       0.506   7.470   8.070  1.00 91.76           C
ATOM   1689  O   ASN A 123       0.028   6.411   7.666  1.00 91.76           O
ATOM   1690  HA  ASN A 123       2.091   6.535   9.261  1.00 91.76           H
ATOM   1691  CB  ASN A 123       0.811   7.765  10.509  1.00 91.76           C
ATOM   1692 1HB  ASN A 123       0.703   8.842  10.638  1.00 91.76           H
ATOM   1693 2HB  ASN A 123      -0.194   7.347  10.471  1.00 91.76           H
ATOM   1694  CG  ASN A 123       1.569   7.177  11.701  1.00 91.76           C
ATOM   1695  OD1 ASN A 123       2.378   6.273  11.570  1.00 91.76           O
ATOM   1696  ND2 ASN A 123       1.264   7.739  12.867  1.00 91.76           N
ATOM   1697 1HD2 ASN A 123       0.590   8.477  12.905  1.00 91.76           H
ATOM   1698 2HD2 ASN A 123       1.707   7.422  13.706  1.00 91.76           H
ATOM   1699  HN  ASN A 123       2.553   9.260   9.556  1.00 91.76           H
ATOM   1700  N   SER A 124       0.191   8.666   7.595  1.00 93.23           N
ATOM   1701  CA  SER A 124      -0.918   8.836   6.671  1.00 93.23           C
ATOM   1702  C   SER A 124      -0.497   8.403   5.265  1.00 93.23           C
ATOM   1703  O   SER A 124      -1.310   7.881   4.504  1.00 93.23           O
ATOM   1704  HA  SER A 124      -1.710   8.190   7.049  1.00 93.23           H
ATOM   1705  CB  SER A 124      -1.406  10.286   6.657  1.00 93.23           C
ATOM   1706 1HB  SER A 124      -0.623  10.928   6.252  1.00 93.23           H
ATOM   1707 2HB  SER A 124      -2.265  10.372   5.992  1.00 93.23           H
ATOM   1708  OG  SER A 124      -1.766  10.740   7.959  1.00 93.23           O
ATOM   1709  HG  SER A 124      -1.146  11.469   8.250  1.00 93.23           H
ATOM   1710  HN  SER A 124       0.677   9.507   7.832  1.00 93.23           H
ATOM   1711  N   MET A 125       0.771   8.638   4.963  1.00 93.37           N
ATOM   1712  CA  MET A 125       1.258   8.480   3.603  1.00 93.37           C
ATOM   1713  C   MET A 125       1.112   7.031   3.133  1.00 93.37           C
ATOM   1714  O   MET A 125       0.772   6.781   1.978  1.00 93.37           O
ATOM   1715  HA  MET A 125       0.636   9.132   2.991  1.00 93.37           H
ATOM   1716  CB  MET A 125       2.730   8.892   3.537  1.00 93.37           C
ATOM   1717 1HB  MET A 125       3.251   8.540   4.428  1.00 93.37           H
ATOM   1718 2HB  MET A 125       3.207   8.415   2.680  1.00 93.37           H
ATOM   1719  CG  MET A 125       2.870  10.411   3.424  1.00 93.37           C
ATOM   1720 1HG  MET A 125       2.378  10.893   4.270  1.00 93.37           H
ATOM   1721 2HG  MET A 125       3.922  10.692   3.465  1.00 93.37           H
ATOM   1722  SD  MET A 125       2.147  10.979   1.894  1.00 93.37           S
ATOM   1723  CE  MET A 125       2.099  12.736   2.208  1.00 93.37           C
ATOM   1724 1HE  MET A 125       1.486  12.932   3.087  1.00 93.37           H
ATOM   1725 2HE  MET A 125       3.111  13.102   2.382  1.00 93.37           H
ATOM   1726 3HE  MET A 125       1.671  13.247   1.345  1.00 93.37           H
ATOM   1727  HN  MET A 125       1.460   8.930   5.627  1.00 93.37           H
ATOM   1728  N   TYR A 126       1.376   6.115   4.053  1.00 86.81           N
ATOM   1729  CA  TYR A 126       1.272   4.698   3.749  1.00 86.81           C
ATOM   1730  C   TYR A 126      -0.163   4.321   3.374  1.00 86.81           C
ATOM   1731  O   TYR A 126      -0.388   3.631   2.381  1.00 86.81           O
ATOM   1732  HA  TYR A 126       1.927   4.486   2.904  1.00 86.81           H
ATOM   1733  CB  TYR A 126       1.660   3.961   5.032  1.00 86.81           C
ATOM   1734 1HB  TYR A 126       2.715   4.144   5.239  1.00 86.81           H
ATOM   1735 2HB  TYR A 126       1.095   4.380   5.865  1.00 86.81           H
ATOM   1736  CG  TYR A 126       1.420   2.451   4.980  1.00 86.81           C
ATOM   1737  CD1 TYR A 126       0.598   1.851   5.912  1.00 86.81           C
ATOM   1738  HD1 TYR A 126       0.120   2.452   6.685  1.00 86.81           H
ATOM   1739  CD2 TYR A 126       2.026   1.689   4.002  1.00 86.81           C
ATOM   1740  HD2 TYR A 126       2.676   2.164   3.266  1.00 86.81           H
ATOM   1741  CE1 TYR A 126       0.372   0.429   5.863  1.00 86.81           C
ATOM   1742  HE1 TYR A 126      -0.275  -0.058   6.592  1.00 86.81           H
ATOM   1743  CE2 TYR A 126       1.800   0.268   3.953  1.00 86.81           C
ATOM   1744  HE2 TYR A 126       2.273  -0.345   3.185  1.00 86.81           H
ATOM   1745  CZ  TYR A 126       0.984  -0.292   4.886  1.00 86.81           C
ATOM   1746  OH  TYR A 126       0.771  -1.634   4.839  1.00 86.81           O
ATOM   1747  HH  TYR A 126       1.237  -2.027   4.047  1.00 86.81           H
ATOM   1748  HN  TYR A 126       1.656   6.326   4.989  1.00 86.81           H
ATOM   1749  N   LYS A 127      -1.097   4.792   4.188  1.00 87.31           N
ATOM   1750  CA  LYS A 127      -2.497   4.457   3.994  1.00 87.31           C
ATOM   1751  C   LYS A 127      -2.982   5.059   2.673  1.00 87.31           C
ATOM   1752  O   LYS A 127      -3.781   4.448   1.965  1.00 87.31           O
ATOM   1753  HA  LYS A 127      -2.567   3.372   3.925  1.00 87.31           H
ATOM   1754  CB  LYS A 127      -3.324   4.889   5.206  1.00 87.31           C
ATOM   1755 1HB  LYS A 127      -3.107   5.929   5.449  1.00 87.31           H
ATOM   1756 2HB  LYS A 127      -4.386   4.833   4.966  1.00 87.31           H
ATOM   1757  CG  LYS A 127      -3.024   4.004   6.418  1.00 87.31           C
ATOM   1758 1HG  LYS A 127      -1.965   4.071   6.668  1.00 87.31           H
ATOM   1759 2HG  LYS A 127      -3.579   4.365   7.283  1.00 87.31           H
ATOM   1760  CD  LYS A 127      -3.395   2.546   6.138  1.00 87.31           C
ATOM   1761 1HD  LYS A 127      -4.430   2.490   5.801  1.00 87.31           H
ATOM   1762 2HD  LYS A 127      -2.775   2.158   5.330  1.00 87.31           H
ATOM   1763  CE  LYS A 127      -3.213   1.684   7.389  1.00 87.31           C
ATOM   1764 1HE  LYS A 127      -2.215   1.836   7.800  1.00 87.31           H
ATOM   1765 2HE  LYS A 127      -3.924   1.991   8.156  1.00 87.31           H
ATOM   1766  NZ  LYS A 127      -3.410   0.253   7.065  1.00 87.31           N
ATOM   1767 1HZ  LYS A 127      -3.292  -0.302   7.905  1.00 87.31           H
ATOM   1768 2HZ  LYS A 127      -4.345   0.116   6.697  1.00 87.31           H
ATOM   1769 3HZ  LYS A 127      -2.728  -0.033   6.372  1.00 87.31           H
ATOM   1770  HN  LYS A 127      -0.909   5.390   4.967  1.00 87.31           H
ATOM   1771  N   MET A 128      -2.479   6.249   2.381  1.00 91.90           N
ATOM   1772  CA  MET A 128      -2.821   6.923   1.140  1.00 91.90           C
ATOM   1773  C   MET A 128      -2.326   6.128  -0.070  1.00 91.90           C
ATOM   1774  O   MET A 128      -3.060   5.945  -1.039  1.00 91.90           O
ATOM   1775  HA  MET A 128      -3.910   6.977   1.127  1.00 91.90           H
ATOM   1776  CB  MET A 128      -2.193   8.318   1.126  1.00 91.90           C
ATOM   1777 1HB  MET A 128      -2.470   8.854   2.034  1.00 91.90           H
ATOM   1778 2HB  MET A 128      -1.107   8.232   1.125  1.00 91.90           H
ATOM   1779  CG  MET A 128      -2.649   9.112  -0.100  1.00 91.90           C
ATOM   1780 1HG  MET A 128      -2.432   8.550  -1.008  1.00 91.90           H
ATOM   1781 2HG  MET A 128      -3.728   9.260  -0.067  1.00 91.90           H
ATOM   1782  SD  MET A 128      -1.818  10.691  -0.147  1.00 91.90           S
ATOM   1783  CE  MET A 128      -2.542  11.466   1.289  1.00 91.90           C
ATOM   1784 1HE  MET A 128      -3.623  11.530   1.161  1.00 91.90           H
ATOM   1785 2HE  MET A 128      -2.315  10.872   2.175  1.00 91.90           H
ATOM   1786 3HE  MET A 128      -2.130  12.468   1.407  1.00 91.90           H
ATOM   1787  HN  MET A 128      -1.849   6.750   2.975  1.00 91.90           H
ATOM   1788  N   ASN A 129      -1.084   5.677   0.027  1.00 91.15           N
ATOM   1789  CA  ASN A 129      -0.495   4.874  -1.031  1.00 91.15           C
ATOM   1790  C   ASN A 129      -1.355   3.629  -1.260  1.00 91.15           C
ATOM   1791  O   ASN A 129      -1.735   3.333  -2.392  1.00 91.15           O
ATOM   1792  HA  ASN A 129      -0.465   5.526  -1.904  1.00 91.15           H
ATOM   1793  CB  ASN A 129       0.914   4.411  -0.653  1.00 91.15           C
ATOM   1794 1HB  ASN A 129       1.597   5.260  -0.672  1.00 91.15           H
ATOM   1795 2HB  ASN A 129       0.912   4.027   0.367  1.00 91.15           H
ATOM   1796  CG  ASN A 129       1.411   3.327  -1.611  1.00 91.15           C
ATOM   1797  OD1 ASN A 129       1.178   2.144  -1.427  1.00 91.15           O
ATOM   1798  ND2 ASN A 129       2.108   3.796  -2.643  1.00 91.15           N
ATOM   1799 1HD2 ASN A 129       2.263   4.779  -2.736  1.00 91.15           H
ATOM   1800 2HD2 ASN A 129       2.476   3.165  -3.326  1.00 91.15           H
ATOM   1801  HN  ASN A 129      -0.485   5.851   0.808  1.00 91.15           H
ATOM   1802  N   PHE A 130      -1.638   2.935  -0.168  1.00 86.29           N
ATOM   1803  CA  PHE A 130      -2.324   1.657  -0.250  1.00 86.29           C
ATOM   1804  C   PHE A 130      -3.647   1.792  -1.007  1.00 86.29           C
ATOM   1805  O   PHE A 130      -3.877   1.091  -1.991  1.00 86.29           O
ATOM   1806  HA  PHE A 130      -1.668   0.972  -0.788  1.00 86.29           H
ATOM   1807  CB  PHE A 130      -2.614   1.212   1.185  1.00 86.29           C
ATOM   1808 1HB  PHE A 130      -1.683   1.219   1.752  1.00 86.29           H
ATOM   1809 2HB  PHE A 130      -3.278   1.938   1.653  1.00 86.29           H
ATOM   1810  CG  PHE A 130      -3.247  -0.177   1.289  1.00 86.29           C
ATOM   1811  CD1 PHE A 130      -4.591  -0.325   1.139  1.00 86.29           C
ATOM   1812  HD1 PHE A 130      -5.216   0.546   0.944  1.00 86.29           H
ATOM   1813  CD2 PHE A 130      -2.467  -1.264   1.533  1.00 86.29           C
ATOM   1814  HD2 PHE A 130      -1.390  -1.146   1.653  1.00 86.29           H
ATOM   1815  CE1 PHE A 130      -5.179  -1.614   1.236  1.00 86.29           C
ATOM   1816  HE1 PHE A 130      -6.256  -1.732   1.116  1.00 86.29           H
ATOM   1817  CE2 PHE A 130      -3.055  -2.553   1.630  1.00 86.29           C
ATOM   1818  HE2 PHE A 130      -2.429  -3.424   1.825  1.00 86.29           H
ATOM   1819  CZ  PHE A 130      -4.399  -2.701   1.479  1.00 86.29           C
ATOM   1820  HZ  PHE A 130      -4.850  -3.690   1.554  1.00 86.29           H
ATOM   1821  HN  PHE A 130      -1.407   3.232   0.759  1.00 86.29           H
ATOM   1822  N   TYR A 131      -4.481   2.698  -0.518  1.00 87.33           N
ATOM   1823  CA  TYR A 131      -5.826   2.840  -1.050  1.00 87.33           C
ATOM   1824  C   TYR A 131      -5.792   3.274  -2.517  1.00 87.33           C
ATOM   1825  O   TYR A 131      -6.564   2.775  -3.334  1.00 87.33           O
ATOM   1826  HA  TYR A 131      -6.321   1.872  -0.977  1.00 87.33           H
ATOM   1827  CB  TYR A 131      -6.493   3.939  -0.221  1.00 87.33           C
ATOM   1828 1HB  TYR A 131      -5.857   4.824  -0.230  1.00 87.33           H
ATOM   1829 2HB  TYR A 131      -7.433   4.218  -0.696  1.00 87.33           H
ATOM   1830  CG  TYR A 131      -6.769   3.542   1.231  1.00 87.33           C
ATOM   1831  CD1 TYR A 131      -7.294   2.298   1.518  1.00 87.33           C
ATOM   1832  HD1 TYR A 131      -7.512   1.599   0.710  1.00 87.33           H
ATOM   1833  CD2 TYR A 131      -6.494   4.428   2.253  1.00 87.33           C
ATOM   1834  HD2 TYR A 131      -6.079   5.410   2.026  1.00 87.33           H
ATOM   1835  CE1 TYR A 131      -7.554   1.925   2.884  1.00 87.33           C
ATOM   1836  HE1 TYR A 131      -7.969   0.946   3.125  1.00 87.33           H
ATOM   1837  CE2 TYR A 131      -6.754   4.054   3.619  1.00 87.33           C
ATOM   1838  HE2 TYR A 131      -6.541   4.744   4.435  1.00 87.33           H
ATOM   1839  CZ  TYR A 131      -7.271   2.821   3.867  1.00 87.33           C
ATOM   1840  OH  TYR A 131      -7.517   2.468   5.157  1.00 87.33           O
ATOM   1841  HH  TYR A 131      -7.376   3.254   5.759  1.00 87.33           H
ATOM   1842  HN  TYR A 131      -4.252   3.325   0.225  1.00 87.33           H
ATOM   1843  N   SER A 132      -4.889   4.200  -2.807  1.00 89.96           N
ATOM   1844  CA  SER A 132      -4.758   4.721  -4.156  1.00 89.96           C
ATOM   1845  C   SER A 132      -4.296   3.612  -5.104  1.00 89.96           C
ATOM   1846  O   SER A 132      -4.799   3.495  -6.220  1.00 89.96           O
ATOM   1847  HA  SER A 132      -5.755   5.067  -4.430  1.00 89.96           H
ATOM   1848  CB  SER A 132      -3.781   5.898  -4.200  1.00 89.96           C
ATOM   1849 1HB  SER A 132      -3.666   6.235  -5.230  1.00 89.96           H
ATOM   1850 2HB  SER A 132      -4.194   6.733  -3.635  1.00 89.96           H
ATOM   1851  OG  SER A 132      -2.505   5.552  -3.669  1.00 89.96           O
ATOM   1852  HG  SER A 132      -2.381   5.976  -2.772  1.00 89.96           H
ATOM   1853  HN  SER A 132      -4.255   4.591  -2.139  1.00 89.96           H
ATOM   1854  N   CYS A 133      -3.343   2.827  -4.623  1.00 85.29           N
ATOM   1855  CA  CYS A 133      -2.789   1.748  -5.423  1.00 85.29           C
ATOM   1856  C   CYS A 133      -3.911   0.756  -5.736  1.00 85.29           C
ATOM   1857  O   CYS A 133      -4.075   0.340  -6.882  1.00 85.29           O
ATOM   1858  HA  CYS A 133      -2.407   2.201  -6.338  1.00 85.29           H
ATOM   1859  CB  CYS A 133      -1.609   1.072  -4.722  1.00 85.29           C
ATOM   1860 1HB  CYS A 133      -1.836   0.930  -3.666  1.00 85.29           H
ATOM   1861 2HB  CYS A 133      -1.440   0.083  -5.148  1.00 85.29           H
ATOM   1862  SG  CYS A 133      -0.103   2.096  -4.905  1.00 85.29           S
ATOM   1863  HG  CYS A 133      -0.457   3.024  -4.020  1.00 85.29           H
ATOM   1864  HN  CYS A 133      -2.952   2.918  -3.708  1.00 85.29           H
ATOM   1865  N   VAL A 134      -4.654   0.405  -4.697  1.00 83.19           N
ATOM   1866  CA  VAL A 134      -5.736  -0.553  -4.840  1.00 83.19           C
ATOM   1867  C   VAL A 134      -6.707  -0.063  -5.916  1.00 83.19           C
ATOM   1868  O   VAL A 134      -7.072  -0.815  -6.818  1.00 83.19           O
ATOM   1869  HA  VAL A 134      -5.299  -1.497  -5.166  1.00 83.19           H
ATOM   1870  CB  VAL A 134      -6.411  -0.787  -3.487  1.00 83.19           C
ATOM   1871  HB  VAL A 134      -6.440   0.166  -2.958  1.00 83.19           H
ATOM   1872  CG1 VAL A 134      -7.852  -1.268  -3.669  1.00 83.19           C
ATOM   1873 1HG1 VAL A 134      -8.420  -0.516  -4.217  1.00 83.19           H
ATOM   1874 2HG1 VAL A 134      -7.855  -2.204  -4.227  1.00 83.19           H
ATOM   1875 3HG1 VAL A 134      -8.308  -1.426  -2.691  1.00 83.19           H
ATOM   1876  CG2 VAL A 134      -5.607  -1.772  -2.636  1.00 83.19           C
ATOM   1877 1HG2 VAL A 134      -5.533  -2.726  -3.158  1.00 83.19           H
ATOM   1878 2HG2 VAL A 134      -4.608  -1.373  -2.464  1.00 83.19           H
ATOM   1879 3HG2 VAL A 134      -6.109  -1.920  -1.680  1.00 83.19           H
ATOM   1880  HN  VAL A 134      -4.527   0.764  -3.772  1.00 83.19           H
ATOM   1881  N   LEU A 135      -7.099   1.196  -5.784  1.00 86.01           N
ATOM   1882  CA  LEU A 135      -8.122   1.756  -6.651  1.00 86.01           C
ATOM   1883  C   LEU A 135      -7.586   1.834  -8.082  1.00 86.01           C
ATOM   1884  O   LEU A 135      -8.326   1.615  -9.039  1.00 86.01           O
ATOM   1885  HA  LEU A 135      -8.971   1.072  -6.638  1.00 86.01           H
ATOM   1886  CB  LEU A 135      -8.613   3.098  -6.104  1.00 86.01           C
ATOM   1887 1HB  LEU A 135      -7.751   3.753  -5.976  1.00 86.01           H
ATOM   1888 2HB  LEU A 135      -9.256   3.560  -6.852  1.00 86.01           H
ATOM   1889  CG  LEU A 135      -9.376   3.043  -4.779  1.00 86.01           C
ATOM   1890  HG  LEU A 135      -8.813   2.417  -4.086  1.00 86.01           H
ATOM   1891  CD1 LEU A 135      -9.481   4.433  -4.149  1.00 86.01           C
ATOM   1892 1HD1 LEU A 135      -8.481   4.823  -3.960  1.00 86.01           H
ATOM   1893 2HD1 LEU A 135     -10.009   5.102  -4.829  1.00 86.01           H
ATOM   1894 3HD1 LEU A 135     -10.028   4.366  -3.208  1.00 86.01           H
ATOM   1895  CD2 LEU A 135     -10.748   2.392  -4.963  1.00 86.01           C
ATOM   1896 1HD2 LEU A 135     -11.332   2.971  -5.679  1.00 86.01           H
ATOM   1897 2HD2 LEU A 135     -10.621   1.376  -5.336  1.00 86.01           H
ATOM   1898 3HD2 LEU A 135     -11.270   2.366  -4.006  1.00 86.01           H
ATOM   1899  HN  LEU A 135      -6.730   1.828  -5.103  1.00 86.01           H
ATOM   1900  N   LEU A 136      -6.302   2.148  -8.182  1.00 87.21           N
ATOM   1901  CA  LEU A 136      -5.662   2.274  -9.480  1.00 87.21           C
ATOM   1902  C   LEU A 136      -5.614   0.902 -10.156  1.00 87.21           C
ATOM   1903  O   LEU A 136      -5.895   0.783 -11.347  1.00 87.21           O
ATOM   1904  HA  LEU A 136      -6.280   2.936 -10.086  1.00 87.21           H
ATOM   1905  CB  LEU A 136      -4.291   2.939  -9.339  1.00 87.21           C
ATOM   1906 1HB  LEU A 136      -3.753   2.448  -8.528  1.00 87.21           H
ATOM   1907 2HB  LEU A 136      -3.725   2.757 -10.253  1.00 87.21           H
ATOM   1908  CG  LEU A 136      -4.300   4.445  -9.069  1.00 87.21           C
ATOM   1909  HG  LEU A 136      -5.007   4.643  -8.263  1.00 87.21           H
ATOM   1910  CD1 LEU A 136      -2.927   4.925  -8.594  1.00 87.21           C
ATOM   1911 1HD1 LEU A 136      -2.660   4.406  -7.673  1.00 87.21           H
ATOM   1912 2HD1 LEU A 136      -2.182   4.712  -9.360  1.00 87.21           H
ATOM   1913 3HD1 LEU A 136      -2.962   5.999  -8.409  1.00 87.21           H
ATOM   1914  CD2 LEU A 136      -4.785   5.219 -10.296  1.00 87.21           C
ATOM   1915 1HD2 LEU A 136      -4.121   5.019 -11.138  1.00 87.21           H
ATOM   1916 2HD2 LEU A 136      -5.797   4.903 -10.549  1.00 87.21           H
ATOM   1917 3HD2 LEU A 136      -4.782   6.287 -10.077  1.00 87.21           H
ATOM   1918  HN  LEU A 136      -5.704   2.314  -7.398  1.00 87.21           H
ATOM   1919  N   ILE A 137      -5.254  -0.099  -9.366  1.00 80.39           N
ATOM   1920  CA  ILE A 137      -5.137  -1.453  -9.879  1.00 80.39           C
ATOM   1921  C   ILE A 137      -6.498  -1.915 -10.402  1.00 80.39           C
ATOM   1922  O   ILE A 137      -6.580  -2.551 -11.452  1.00 80.39           O
ATOM   1923  HA  ILE A 137      -4.437  -1.425 -10.715  1.00 80.39           H
ATOM   1924  CB  ILE A 137      -4.539  -2.378  -8.818  1.00 80.39           C
ATOM   1925  HB  ILE A 137      -5.031  -2.172  -7.868  1.00 80.39           H
ATOM   1926  CG1 ILE A 137      -3.047  -2.099  -8.625  1.00 80.39           C
ATOM   1927 1HG1 ILE A 137      -2.492  -2.445  -9.497  1.00 80.39           H
ATOM   1928 2HG1 ILE A 137      -2.882  -1.024  -8.548  1.00 80.39           H
ATOM   1929  CG2 ILE A 137      -4.808  -3.846  -9.156  1.00 80.39           C
ATOM   1930 1HG2 ILE A 137      -5.883  -4.017  -9.203  1.00 80.39           H
ATOM   1931 2HG2 ILE A 137      -4.360  -4.085 -10.121  1.00 80.39           H
ATOM   1932 3HG2 ILE A 137      -4.372  -4.482  -8.386  1.00 80.39           H
ATOM   1933  CD1 ILE A 137      -2.518  -2.794  -7.368  1.00 80.39           C
ATOM   1934 1HD1 ILE A 137      -3.058  -2.427  -6.496  1.00 80.39           H
ATOM   1935 2HD1 ILE A 137      -2.663  -3.870  -7.460  1.00 80.39           H
ATOM   1936 3HD1 ILE A 137      -1.455  -2.579  -7.255  1.00 80.39           H
ATOM   1937  HN  ILE A 137      -5.046   0.004  -8.393  1.00 80.39           H
ATOM   1938  N   MET A 138      -7.532  -1.578  -9.646  1.00 80.26           N
ATOM   1939  CA  MET A 138      -8.893  -1.873 -10.064  1.00 80.26           C
ATOM   1940  C   MET A 138      -9.197  -1.246 -11.426  1.00 80.26           C
ATOM   1941  O   MET A 138      -9.707  -1.916 -12.322  1.00 80.26           O
ATOM   1942  HA  MET A 138      -8.948  -2.960 -10.136  1.00 80.26           H
ATOM   1943  CB  MET A 138      -9.875  -1.334  -9.022  1.00 80.26           C
ATOM   1944 1HB  MET A 138      -9.781  -1.905  -8.099  1.00 80.26           H
ATOM   1945 2HB  MET A 138      -9.626  -0.300  -8.784  1.00 80.26           H
ATOM   1946  CG  MET A 138     -11.315  -1.414  -9.534  1.00 80.26           C
ATOM   1947 1HG  MET A 138     -11.422  -0.815 -10.438  1.00 80.26           H
ATOM   1948 2HG  MET A 138     -11.558  -2.442  -9.801  1.00 80.26           H
ATOM   1949  SD  MET A 138     -12.441  -0.828  -8.279  1.00 80.26           S
ATOM   1950  CE  MET A 138     -12.180   0.932  -8.426  1.00 80.26           C
ATOM   1951 1HE  MET A 138     -11.134   1.162  -8.224  1.00 80.26           H
ATOM   1952 2HE  MET A 138     -12.435   1.255  -9.435  1.00 80.26           H
ATOM   1953 3HE  MET A 138     -12.812   1.454  -7.707  1.00 80.26           H
ATOM   1954  HN  MET A 138      -7.453  -1.112  -8.765  1.00 80.26           H
ATOM   1955  N   CYS A 139      -8.870   0.033 -11.538  1.00 84.39           N
ATOM   1956  CA  CYS A 139      -9.210   0.790 -12.731  1.00 84.39           C
ATOM   1957  C   CYS A 139      -8.447   0.191 -13.914  1.00 84.39           C
ATOM   1958  O   CYS A 139      -8.977   0.107 -15.021  1.00 84.39           O
ATOM   1959  HA  CYS A 139     -10.286   0.686 -12.872  1.00 84.39           H
ATOM   1960  CB  CYS A 139      -8.916   2.281 -12.558  1.00 84.39           C
ATOM   1961 1HB  CYS A 139      -7.892   2.420 -12.210  1.00 84.39           H
ATOM   1962 2HB  CYS A 139      -8.997   2.791 -13.518  1.00 84.39           H
ATOM   1963  SG  CYS A 139     -10.088   3.016 -11.360  1.00 84.39           S
ATOM   1964  HG  CYS A 139      -9.471   2.568 -10.270  1.00 84.39           H
ATOM   1965  HN  CYS A 139      -8.384   0.550 -10.834  1.00 84.39           H
ATOM   1966  N   ILE A 140      -7.214  -0.210 -13.640  1.00 81.19           N
ATOM   1967  CA  ILE A 140      -6.384  -0.828 -14.659  1.00 81.19           C
ATOM   1968  C   ILE A 140      -7.067  -2.100 -15.166  1.00 81.19           C
ATOM   1969  O   ILE A 140      -7.081  -2.365 -16.367  1.00 81.19           O
ATOM   1970  HA  ILE A 140      -6.307  -0.124 -15.488  1.00 81.19           H
ATOM   1971  CB  ILE A 140      -4.968  -1.060 -14.129  1.00 81.19           C
ATOM   1972  HB  ILE A 140      -5.043  -1.501 -13.135  1.00 81.19           H
ATOM   1973  CG1 ILE A 140      -4.214   0.263 -13.980  1.00 81.19           C
ATOM   1974 1HG1 ILE A 140      -3.947   0.647 -14.965  1.00 81.19           H
ATOM   1975 2HG1 ILE A 140      -4.863   1.005 -13.514  1.00 81.19           H
ATOM   1976  CG2 ILE A 140      -4.209  -2.055 -15.009  1.00 81.19           C
ATOM   1977 1HG2 ILE A 140      -4.739  -3.008 -15.020  1.00 81.19           H
ATOM   1978 2HG2 ILE A 140      -4.142  -1.665 -16.025  1.00 81.19           H
ATOM   1979 3HG2 ILE A 140      -3.206  -2.202 -14.609  1.00 81.19           H
ATOM   1980  CD1 ILE A 140      -2.950   0.083 -13.137  1.00 81.19           C
ATOM   1981 1HD1 ILE A 140      -3.224  -0.278 -12.145  1.00 81.19           H
ATOM   1982 2HD1 ILE A 140      -2.293  -0.641 -13.618  1.00 81.19           H
ATOM   1983 3HD1 ILE A 140      -2.434   1.038 -13.047  1.00 81.19           H
ATOM   1984  HN  ILE A 140      -6.783  -0.119 -12.742  1.00 81.19           H
ATOM   1985  N   SER A 141      -7.618  -2.852 -14.224  1.00 75.22           N
ATOM   1986  CA  SER A 141      -8.212  -4.139 -14.547  1.00 75.22           C
ATOM   1987  C   SER A 141      -9.444  -3.939 -15.431  1.00 75.22           C
ATOM   1988  O   SER A 141      -9.650  -4.679 -16.391  1.00 75.22           O
ATOM   1989  HA  SER A 141      -7.439  -4.687 -15.086  1.00 75.22           H
ATOM   1990  CB  SER A 141      -8.588  -4.905 -13.277  1.00 75.22           C
ATOM   1991 1HB  SER A 141      -9.343  -4.345 -12.726  1.00 75.22           H
ATOM   1992 2HB  SER A 141      -9.036  -5.861 -13.550  1.00 75.22           H
ATOM   1993  OG  SER A 141      -7.460  -5.133 -12.437  1.00 75.22           O
ATOM   1994  HG  SER A 141      -7.352  -4.373 -11.796  1.00 75.22           H
ATOM   1995  HN  SER A 141      -7.661  -2.597 -13.259  1.00 75.22           H
ATOM   1996  N   VAL A 142     -10.231  -2.934 -15.076  1.00 77.71           N
ATOM   1997  CA  VAL A 142     -11.419  -2.605 -15.846  1.00 77.71           C
ATOM   1998  C   VAL A 142     -11.003  -2.138 -17.243  1.00 77.71           C
ATOM   1999  O   VAL A 142     -11.615  -2.522 -18.238  1.00 77.71           O
ATOM   2000  HA  VAL A 142     -12.011  -3.515 -15.943  1.00 77.71           H
ATOM   2001  CB  VAL A 142     -12.259  -1.570 -15.096  1.00 77.71           C
ATOM   2002  HB  VAL A 142     -11.623  -0.711 -14.885  1.00 77.71           H
ATOM   2003  CG1 VAL A 142     -13.431  -1.089 -15.954  1.00 77.71           C
ATOM   2004 1HG1 VAL A 142     -13.049  -0.632 -16.867  1.00 77.71           H
ATOM   2005 2HG1 VAL A 142     -14.066  -1.936 -16.210  1.00 77.71           H
ATOM   2006 3HG1 VAL A 142     -14.012  -0.354 -15.396  1.00 77.71           H
ATOM   2007  CG2 VAL A 142     -12.752  -2.129 -13.759  1.00 77.71           C
ATOM   2008 1HG2 VAL A 142     -13.364  -3.013 -13.939  1.00 77.71           H
ATOM   2009 2HG2 VAL A 142     -11.896  -2.400 -13.141  1.00 77.71           H
ATOM   2010 3HG2 VAL A 142     -13.347  -1.373 -13.247  1.00 77.71           H
ATOM   2011  HN  VAL A 142     -10.069  -2.351 -14.280  1.00 77.71           H
ATOM   2012  N   ASP A 143      -9.964  -1.316 -17.272  1.00 78.11           N
ATOM   2013  CA  ASP A 143      -9.513  -0.724 -18.520  1.00 78.11           C
ATOM   2014  C   ASP A 143      -9.038  -1.831 -19.462  1.00 78.11           C
ATOM   2015  O   ASP A 143      -9.299  -1.783 -20.663  1.00 78.11           O
ATOM   2016  HA  ASP A 143     -10.377  -0.186 -18.910  1.00 78.11           H
ATOM   2017  CB  ASP A 143      -8.341   0.232 -18.284  1.00 78.11           C
ATOM   2018 1HB  ASP A 143      -8.585   0.919 -17.474  1.00 78.11           H
ATOM   2019 2HB  ASP A 143      -7.464  -0.334 -17.970  1.00 78.11           H
ATOM   2020  CG  ASP A 143      -8.017   1.024 -19.552  1.00 78.11           C
ATOM   2021  OD1 ASP A 143      -8.970   1.594 -20.125  1.00 78.11           O
ATOM   2022  OD2 ASP A 143      -6.822   1.042 -19.920  1.00 78.11           O
ATOM   2023  HN  ASP A 143      -9.436  -1.053 -16.464  1.00 78.11           H
ATOM   2024  N   ARG A 144      -8.350  -2.803 -18.882  1.00 73.44           N
ATOM   2025  CA  ARG A 144      -7.856  -3.933 -19.651  1.00 73.44           C
ATOM   2026  C   ARG A 144      -9.024  -4.706 -20.267  1.00 73.44           C
ATOM   2027  O   ARG A 144      -8.975  -5.083 -21.437  1.00 73.44           O
ATOM   2028  HA  ARG A 144      -7.228  -3.490 -20.424  1.00 73.44           H
ATOM   2029  CB  ARG A 144      -7.033  -4.879 -18.775  1.00 73.44           C
ATOM   2030 1HB  ARG A 144      -7.491  -4.957 -17.789  1.00 73.44           H
ATOM   2031 2HB  ARG A 144      -7.037  -5.879 -19.209  1.00 73.44           H
ATOM   2032  CG  ARG A 144      -5.592  -4.383 -18.636  1.00 73.44           C
ATOM   2033 1HG  ARG A 144      -5.156  -4.240 -19.625  1.00 73.44           H
ATOM   2034 2HG  ARG A 144      -5.584  -3.412 -18.140  1.00 73.44           H
ATOM   2035  CD  ARG A 144      -4.745  -5.376 -17.838  1.00 73.44           C
ATOM   2036 1HD  ARG A 144      -5.027  -5.345 -16.786  1.00 73.44           H
ATOM   2037 2HD  ARG A 144      -4.933  -6.391 -18.189  1.00 73.44           H
ATOM   2038  NE  ARG A 144      -3.309  -5.050 -17.986  1.00 73.44           N
ATOM   2039  HE  ARG A 144      -3.067  -4.212 -18.476  1.00 73.44           H
ATOM   2040  CZ  ARG A 144      -2.313  -5.806 -17.505  1.00 73.44           C
ATOM   2041  NH1 ARG A 144      -2.580  -6.939 -16.840  1.00 73.44           N
ATOM   2042 1HH1 ARG A 144      -3.527  -7.225 -16.700  1.00 73.44           H
ATOM   2043 2HH1 ARG A 144      -1.831  -7.498 -16.484  1.00 73.44           H
ATOM   2044  NH2 ARG A 144      -1.047  -5.413 -17.697  1.00 73.44           N
ATOM   2045 1HH2 ARG A 144      -0.292  -5.966 -17.344  1.00 73.44           H
ATOM   2046 2HH2 ARG A 144      -0.857  -4.566 -18.194  1.00 73.44           H
ATOM   2047  HN  ARG A 144      -8.129  -2.827 -17.907  1.00 73.44           H
ATOM   2048  N   TYR A 145     -10.046  -4.920 -19.452  1.00 72.16           N
ATOM   2049  CA  TYR A 145     -11.232  -5.626 -19.908  1.00 72.16           C
ATOM   2050  C   TYR A 145     -11.859  -4.923 -21.113  1.00 72.16           C
ATOM   2051  O   TYR A 145     -12.151  -5.559 -22.124  1.00 72.16           O
ATOM   2052  HA  TYR A 145     -10.933  -6.633 -20.199  1.00 72.16           H
ATOM   2053  CB  TYR A 145     -12.220  -5.588 -18.740  1.00 72.16           C
ATOM   2054 1HB  TYR A 145     -11.846  -6.229 -17.941  1.00 72.16           H
ATOM   2055 2HB  TYR A 145     -12.259  -4.574 -18.343  1.00 72.16           H
ATOM   2056  CG  TYR A 145     -13.637  -6.031 -19.109  1.00 72.16           C
ATOM   2057  CD1 TYR A 145     -14.673  -5.120 -19.085  1.00 72.16           C
ATOM   2058  HD1 TYR A 145     -14.481  -4.084 -18.804  1.00 72.16           H
ATOM   2059  CD2 TYR A 145     -13.879  -7.342 -19.465  1.00 72.16           C
ATOM   2060  HD2 TYR A 145     -13.061  -8.062 -19.484  1.00 72.16           H
ATOM   2061  CE1 TYR A 145     -16.007  -5.537 -19.433  1.00 72.16           C
ATOM   2062  HE1 TYR A 145     -16.834  -4.827 -19.418  1.00 72.16           H
ATOM   2063  CE2 TYR A 145     -15.213  -7.759 -19.813  1.00 72.16           C
ATOM   2064  HE2 TYR A 145     -15.418  -8.792 -20.096  1.00 72.16           H
ATOM   2065  CZ  TYR A 145     -16.211  -6.836 -19.779  1.00 72.16           C
ATOM   2066  OH  TYR A 145     -17.470  -7.230 -20.108  1.00 72.16           O
ATOM   2067  HH  TYR A 145     -17.480  -8.208 -20.313  1.00 72.16           H
ATOM   2068  HN  TYR A 145     -10.073  -4.621 -18.498  1.00 72.16           H
ATOM   2069  N   ILE A 146     -12.047  -3.619 -20.966  1.00 74.26           N
ATOM   2070  CA  ILE A 146     -12.690  -2.834 -22.006  1.00 74.26           C
ATOM   2071  C   ILE A 146     -11.863  -2.922 -23.290  1.00 74.26           C
ATOM   2072  O   ILE A 146     -12.416  -3.056 -24.381  1.00 74.26           O
ATOM   2073  HA  ILE A 146     -13.667  -3.278 -22.194  1.00 74.26           H
ATOM   2074  CB  ILE A 146     -12.928  -1.401 -21.525  1.00 74.26           C
ATOM   2075  HB  ILE A 146     -11.993  -1.018 -21.117  1.00 74.26           H
ATOM   2076  CG1 ILE A 146     -13.962  -1.366 -20.398  1.00 74.26           C
ATOM   2077 1HG1 ILE A 146     -14.949  -1.599 -20.797  1.00 74.26           H
ATOM   2078 2HG1 ILE A 146     -13.727  -2.133 -19.660  1.00 74.26           H
ATOM   2079  CG2 ILE A 146     -13.320  -0.490 -22.690  1.00 74.26           C
ATOM   2080 1HG2 ILE A 146     -12.519  -0.481 -23.430  1.00 74.26           H
ATOM   2081 2HG2 ILE A 146     -14.235  -0.861 -23.150  1.00 74.26           H
ATOM   2082 3HG2 ILE A 146     -13.483   0.523 -22.320  1.00 74.26           H
ATOM   2083  CD1 ILE A 146     -13.990   0.007 -19.722  1.00 74.26           C
ATOM   2084 1HD1 ILE A 146     -13.008   0.226 -19.303  1.00 74.26           H
ATOM   2085 2HD1 ILE A 146     -14.250   0.768 -20.458  1.00 74.26           H
ATOM   2086 3HD1 ILE A 146     -14.733   0.004 -18.925  1.00 74.26           H
ATOM   2087  HN  ILE A 146     -11.770  -3.102 -20.156  1.00 74.26           H
ATOM   2088  N   ALA A 147     -10.551  -2.843 -23.118  1.00 74.67           N
ATOM   2089  CA  ALA A 147      -9.648  -2.806 -24.256  1.00 74.67           C
ATOM   2090  C   ALA A 147      -9.762  -4.119 -25.034  1.00 74.67           C
ATOM   2091  O   ALA A 147      -9.556  -4.146 -26.246  1.00 74.67           O
ATOM   2092  HA  ALA A 147      -9.959  -1.984 -24.900  1.00 74.67           H
ATOM   2093  CB  ALA A 147      -8.223  -2.539 -23.768  1.00 74.67           C
ATOM   2094 1HB  ALA A 147      -8.190  -1.582 -23.248  1.00 74.67           H
ATOM   2095 2HB  ALA A 147      -7.917  -3.333 -23.087  1.00 74.67           H
ATOM   2096 3HB  ALA A 147      -7.546  -2.512 -24.622  1.00 74.67           H
ATOM   2097  HN  ALA A 147     -10.106  -2.803 -22.224  1.00 74.67           H
ATOM   2098  N   ILE A 148     -10.090  -5.175 -24.305  1.00 69.89           N
ATOM   2099  CA  ILE A 148     -10.174  -6.498 -24.900  1.00 69.89           C
ATOM   2100  C   ILE A 148     -11.567  -6.695 -25.500  1.00 69.89           C
ATOM   2101  O   ILE A 148     -11.699  -7.110 -26.650  1.00 69.89           O
ATOM   2102  HA  ILE A 148      -9.441  -6.541 -25.706  1.00 69.89           H
ATOM   2103  CB  ILE A 148      -9.787  -7.570 -23.879  1.00 69.89           C
ATOM   2104  HB  ILE A 148     -10.354  -7.393 -22.965  1.00 69.89           H
ATOM   2105  CG1 ILE A 148      -8.304  -7.472 -23.516  1.00 69.89           C
ATOM   2106 1HG1 ILE A 148      -7.696  -7.780 -24.367  1.00 69.89           H
ATOM   2107 2HG1 ILE A 148      -8.046  -6.435 -23.300  1.00 69.89           H
ATOM   2108  CG2 ILE A 148     -10.163  -8.966 -24.380  1.00 69.89           C
ATOM   2109 1HG2 ILE A 148     -11.239  -9.014 -24.547  1.00 69.89           H
ATOM   2110 2HG2 ILE A 148      -9.641  -9.169 -25.315  1.00 69.89           H
ATOM   2111 3HG2 ILE A 148      -9.877  -9.709 -23.636  1.00 69.89           H
ATOM   2112  CD1 ILE A 148      -7.976  -8.348 -22.305  1.00 69.89           C
ATOM   2113 1HD1 ILE A 148      -8.568  -8.021 -21.450  1.00 69.89           H
ATOM   2114 2HD1 ILE A 148      -8.212  -9.387 -22.534  1.00 69.89           H
ATOM   2115 3HD1 ILE A 148      -6.916  -8.260 -22.069  1.00 69.89           H
ATOM   2116  HN  ILE A 148     -10.295  -5.138 -23.327  1.00 69.89           H
ATOM   2117  N   ALA A 149     -12.573  -6.388 -24.693  1.00 70.15           N
ATOM   2118  CA  ALA A 149     -13.940  -6.745 -25.033  1.00 70.15           C
ATOM   2119  C   ALA A 149     -14.440  -5.827 -26.149  1.00 70.15           C
ATOM   2120  O   ALA A 149     -15.175  -6.262 -27.034  1.00 70.15           O
ATOM   2121  HA  ALA A 149     -13.935  -7.773 -25.394  1.00 70.15           H
ATOM   2122  CB  ALA A 149     -14.814  -6.668 -23.779  1.00 70.15           C
ATOM   2123 1HB  ALA A 149     -14.433  -7.360 -23.028  1.00 70.15           H
ATOM   2124 2HB  ALA A 149     -14.791  -5.653 -23.382  1.00 70.15           H
ATOM   2125 3HB  ALA A 149     -15.839  -6.936 -24.034  1.00 70.15           H
ATOM   2126  HN  ALA A 149     -12.465  -5.906 -23.824  1.00 70.15           H
ATOM   2127  N   GLN A 150     -14.022  -4.572 -26.072  1.00 73.02           N
ATOM   2128  CA  GLN A 150     -14.540  -3.553 -26.969  1.00 73.02           C
ATOM   2129  C   GLN A 150     -13.396  -2.903 -27.751  1.00 73.02           C
ATOM   2130  O   GLN A 150     -13.359  -1.683 -27.903  1.00 73.02           O
ATOM   2131  HA  GLN A 150     -15.203  -4.081 -27.654  1.00 73.02           H
ATOM   2132  CB  GLN A 150     -15.345  -2.504 -26.201  1.00 73.02           C
ATOM   2133 1HB  GLN A 150     -14.698  -1.995 -25.487  1.00 73.02           H
ATOM   2134 2HB  GLN A 150     -15.715  -1.746 -26.892  1.00 73.02           H
ATOM   2135  CG  GLN A 150     -16.521  -3.147 -25.463  1.00 73.02           C
ATOM   2136 1HG  GLN A 150     -16.999  -3.885 -26.107  1.00 73.02           H
ATOM   2137 2HG  GLN A 150     -16.157  -3.678 -24.584  1.00 73.02           H
ATOM   2138  CD  GLN A 150     -17.546  -2.092 -25.040  1.00 73.02           C
ATOM   2139  OE1 GLN A 150     -17.433  -0.919 -25.355  1.00 73.02           O
ATOM   2140  NE2 GLN A 150     -18.548  -2.574 -24.311  1.00 73.02           N
ATOM   2141 1HE2 GLN A 150     -18.581  -3.548 -24.088  1.00 73.02           H
ATOM   2142 2HE2 GLN A 150     -19.269  -1.961 -23.986  1.00 73.02           H
ATOM   2143  HN  GLN A 150     -13.343  -4.248 -25.413  1.00 73.02           H
ATOM   2144  N   ALA A 151     -12.492  -3.747 -28.226  1.00 66.92           N
ATOM   2145  CA  ALA A 151     -11.233  -3.267 -28.768  1.00 66.92           C
ATOM   2146  C   ALA A 151     -11.507  -2.132 -29.758  1.00 66.92           C
ATOM   2147  O   ALA A 151     -10.817  -1.115 -29.748  1.00 66.92           O
ATOM   2148  HA  ALA A 151     -10.641  -2.879 -27.939  1.00 66.92           H
ATOM   2149  CB  ALA A 151     -10.477  -4.431 -29.412  1.00 66.92           C
ATOM   2150 1HB  ALA A 151     -10.280  -5.196 -28.661  1.00 66.92           H
ATOM   2151 2HB  ALA A 151     -11.079  -4.856 -30.215  1.00 66.92           H
ATOM   2152 3HB  ALA A 151      -9.532  -4.070 -29.819  1.00 66.92           H
ATOM   2153  HN  ALA A 151     -12.609  -4.740 -28.244  1.00 66.92           H
ATOM   2154  N   MET A 152     -12.518  -2.346 -30.588  1.00 69.17           N
ATOM   2155  CA  MET A 152     -12.841  -1.391 -31.635  1.00 69.17           C
ATOM   2156  C   MET A 152     -13.312  -0.063 -31.039  1.00 69.17           C
ATOM   2157  O   MET A 152     -12.802   0.997 -31.397  1.00 69.17           O
ATOM   2158  HA  MET A 152     -11.915  -1.240 -32.190  1.00 69.17           H
ATOM   2159  CB  MET A 152     -13.939  -1.968 -32.530  1.00 69.17           C
ATOM   2160 1HB  MET A 152     -14.720  -2.413 -31.913  1.00 69.17           H
ATOM   2161 2HB  MET A 152     -14.405  -1.166 -33.103  1.00 69.17           H
ATOM   2162  CG  MET A 152     -13.372  -3.021 -33.485  1.00 69.17           C
ATOM   2163 1HG  MET A 152     -12.294  -3.103 -33.349  1.00 69.17           H
ATOM   2164 2HG  MET A 152     -13.798  -3.998 -33.256  1.00 69.17           H
ATOM   2165  SD  MET A 152     -13.742  -2.576 -35.173  1.00 69.17           S
ATOM   2166  CE  MET A 152     -15.427  -3.154 -35.284  1.00 69.17           C
ATOM   2167 1HE  MET A 152     -15.457  -4.227 -35.092  1.00 69.17           H
ATOM   2168 2HE  MET A 152     -16.039  -2.636 -34.546  1.00 69.17           H
ATOM   2169 3HE  MET A 152     -15.815  -2.953 -36.283  1.00 69.17           H
ATOM   2170  HN  MET A 152     -13.109  -3.152 -30.554  1.00 69.17           H
ATOM   2171  N   ARG A 153     -14.279  -0.165 -30.140  1.00 69.18           N
ATOM   2172  CA  ARG A 153     -14.840   1.017 -29.507  1.00 69.18           C
ATOM   2173  C   ARG A 153     -13.779   1.716 -28.653  1.00 69.18           C
ATOM   2174  O   ARG A 153     -13.773   2.941 -28.544  1.00 69.18           O
ATOM   2175  HA  ARG A 153     -15.158   1.652 -30.334  1.00 69.18           H
ATOM   2176  CB  ARG A 153     -16.036   0.655 -28.625  1.00 69.18           C
ATOM   2177 1HB  ARG A 153     -15.774  -0.180 -27.974  1.00 69.18           H
ATOM   2178 2HB  ARG A 153     -16.285   1.497 -27.978  1.00 69.18           H
ATOM   2179  CG  ARG A 153     -17.252   0.282 -29.476  1.00 69.18           C
ATOM   2180 1HG  ARG A 153     -17.471   1.088 -30.176  1.00 69.18           H
ATOM   2181 2HG  ARG A 153     -17.027  -0.604 -30.070  1.00 69.18           H
ATOM   2182  CD  ARG A 153     -18.476   0.016 -28.597  1.00 69.18           C
ATOM   2183 1HD  ARG A 153     -18.310  -0.872 -27.988  1.00 69.18           H
ATOM   2184 2HD  ARG A 153     -18.629   0.849 -27.911  1.00 69.18           H
ATOM   2185  NE  ARG A 153     -19.676  -0.169 -29.443  1.00 69.18           N
ATOM   2186  HE  ARG A 153     -19.564  -0.106 -30.435  1.00 69.18           H
ATOM   2187  CZ  ARG A 153     -20.903  -0.415 -28.963  1.00 69.18           C
ATOM   2188  NH1 ARG A 153     -21.110  -0.509 -27.643  1.00 69.18           N
ATOM   2189 1HH1 ARG A 153     -20.347  -0.395 -27.007  1.00 69.18           H
ATOM   2190 2HH1 ARG A 153     -22.029  -0.693 -27.293  1.00 69.18           H
ATOM   2191  NH2 ARG A 153     -21.919  -0.565 -29.824  1.00 69.18           N
ATOM   2192 1HH2 ARG A 153     -22.840  -0.749 -29.482  1.00 69.18           H
ATOM   2193 2HH2 ARG A 153     -21.755  -0.493 -30.808  1.00 69.18           H
ATOM   2194  HN  ARG A 153     -14.679  -1.032 -29.843  1.00 69.18           H
ATOM   2195  N   ALA A 154     -12.907   0.906 -28.071  1.00 69.67           N
ATOM   2196  CA  ALA A 154     -11.885   1.425 -27.177  1.00 69.67           C
ATOM   2197  C   ALA A 154     -10.961   2.363 -27.956  1.00 69.67           C
ATOM   2198  O   ALA A 154     -10.385   3.287 -27.385  1.00 69.67           O
ATOM   2199  HA  ALA A 154     -12.387   1.992 -26.393  1.00 69.67           H
ATOM   2200  CB  ALA A 154     -11.129   0.260 -26.536  1.00 69.67           C
ATOM   2201 1HB  ALA A 154     -11.826  -0.359 -25.970  1.00 69.67           H
ATOM   2202 2HB  ALA A 154     -10.659  -0.341 -27.314  1.00 69.67           H
ATOM   2203 3HB  ALA A 154     -10.363   0.650 -25.865  1.00 69.67           H
ATOM   2204  HN  ALA A 154     -12.891  -0.085 -28.201  1.00 69.67           H
ATOM   2205  N   HIS A 155     -10.848   2.092 -29.248  1.00 70.80           N
ATOM   2206  CA  HIS A 155      -9.947   2.853 -30.096  1.00 70.80           C
ATOM   2207  C   HIS A 155     -10.549   4.231 -30.378  1.00 70.80           C
ATOM   2208  O   HIS A 155      -9.874   5.249 -30.232  1.00 70.80           O
ATOM   2209  HA  HIS A 155      -9.020   2.979 -29.535  1.00 70.80           H
ATOM   2210  CB  HIS A 155      -9.617   2.078 -31.373  1.00 70.80           C
ATOM   2211 1HB  HIS A 155      -9.328   1.061 -31.104  1.00 70.80           H
ATOM   2212 2HB  HIS A 155     -10.517   2.003 -31.983  1.00 70.80           H
ATOM   2213  CG  HIS A 155      -8.516   2.696 -32.200  1.00 70.80           C
ATOM   2214  ND1 HIS A 155      -8.760   3.607 -33.214  1.00 70.80           N
ATOM   2215  HD1 HIS A 155      -9.660   3.940 -33.496  1.00 70.80           H
ATOM   2216  CD2 HIS A 155      -7.163   2.527 -32.153  1.00 70.80           C
ATOM   2217  HD2 HIS A 155      -6.626   1.874 -31.465  1.00 70.80           H
ATOM   2218  CE1 HIS A 155      -7.600   3.962 -33.746  1.00 70.80           C
ATOM   2219  HE1 HIS A 155      -7.461   4.666 -34.566  1.00 70.80           H
ATOM   2220  NE2 HIS A 155      -6.612   3.291 -33.088  1.00 70.80           N
ATOM   2221  HN  HIS A 155     -11.357   1.369 -29.714  1.00 70.80           H
ATOM   2222  N   THR A 156     -11.812   4.219 -30.776  1.00 73.20           N
ATOM   2223  CA  THR A 156     -12.477   5.442 -31.194  1.00 73.20           C
ATOM   2224  C   THR A 156     -12.654   6.386 -30.003  1.00 73.20           C
ATOM   2225  O   THR A 156     -12.628   7.605 -30.164  1.00 73.20           O
ATOM   2226  HA  THR A 156     -11.838   5.952 -31.914  1.00 73.20           H
ATOM   2227  CB  THR A 156     -13.797   5.057 -31.865  1.00 73.20           C
ATOM   2228  HB  THR A 156     -14.464   5.916 -31.933  1.00 73.20           H
ATOM   2229  OG1 THR A 156     -14.278   3.965 -31.086  1.00 73.20           O
ATOM   2230  HG1 THR A 156     -15.249   3.815 -31.270  1.00 73.20           H
ATOM   2231  CG2 THR A 156     -13.592   4.458 -33.259  1.00 73.20           C
ATOM   2232 1HG2 THR A 156     -12.980   3.560 -33.182  1.00 73.20           H
ATOM   2233 2HG2 THR A 156     -13.091   5.186 -33.897  1.00 73.20           H
ATOM   2234 3HG2 THR A 156     -14.560   4.203 -33.690  1.00 73.20           H
ATOM   2235  HN  THR A 156     -12.378   3.395 -30.816  1.00 73.20           H
ATOM   2236  N   TRP A 157     -12.830   5.787 -28.835  1.00 76.45           N
ATOM   2237  CA  TRP A 157     -13.175   6.549 -27.647  1.00 76.45           C
ATOM   2238  C   TRP A 157     -11.888   6.817 -26.865  1.00 76.45           C
ATOM   2239  O   TRP A 157     -11.930   7.092 -25.667  1.00 76.45           O
ATOM   2240  HA  TRP A 157     -13.616   7.492 -27.973  1.00 76.45           H
ATOM   2241  CB  TRP A 157     -14.238   5.823 -26.819  1.00 76.45           C
ATOM   2242 1HB  TRP A 157     -13.958   4.774 -26.728  1.00 76.45           H
ATOM   2243 2HB  TRP A 157     -14.246   6.240 -25.812  1.00 76.45           H
ATOM   2244  CG  TRP A 157     -15.649   5.911 -27.403  1.00 76.45           C
ATOM   2245  CD1 TRP A 157     -16.020   5.800 -28.686  1.00 76.45           C
ATOM   2246  HD1 TRP A 157     -15.329   5.625 -29.511  1.00 76.45           H
ATOM   2247  CD2 TRP A 157     -16.871   6.133 -26.668  1.00 76.45           C
ATOM   2248  NE1 TRP A 157     -17.385   5.934 -28.832  1.00 76.45           N
ATOM   2249  HE1 TRP A 157     -17.896   5.889 -29.690  1.00 76.45           H
ATOM   2250  CE2 TRP A 157     -17.920   6.143 -27.566  1.00 76.45           C
ATOM   2251  CE3 TRP A 157     -17.084   6.320 -25.291  1.00 76.45           C
ATOM   2252  HE3 TRP A 157     -16.273   6.316 -24.563  1.00 76.45           H
ATOM   2253  CZ2 TRP A 157     -19.253   6.337 -27.185  1.00 76.45           C
ATOM   2254  HZ2 TRP A 157     -20.064   6.340 -27.913  1.00 76.45           H
ATOM   2255  CZ3 TRP A 157     -18.422   6.512 -24.926  1.00 76.45           C
ATOM   2256  HZ3 TRP A 157     -18.642   6.662 -23.870  1.00 76.45           H
ATOM   2257  CH2 TRP A 157     -19.488   6.525 -25.817  1.00 76.45           C
ATOM   2258  HH2 TRP A 157     -20.504   6.681 -25.453  1.00 76.45           H
ATOM   2259  HN  TRP A 157     -12.740   4.801 -28.692  1.00 76.45           H
ATOM   2260  N   ARG A 158     -10.773   6.727 -27.575  1.00 76.23           N
ATOM   2261  CA  ARG A 158      -9.471   6.754 -26.931  1.00 76.23           C
ATOM   2262  C   ARG A 158      -9.295   8.055 -26.145  1.00 76.23           C
ATOM   2263  O   ARG A 158      -8.844   8.038 -25.001  1.00 76.23           O
ATOM   2264  HA  ARG A 158      -9.471   5.891 -26.265  1.00 76.23           H
ATOM   2265  CB  ARG A 158      -8.344   6.630 -27.959  1.00 76.23           C
ATOM   2266 1HB  ARG A 158      -8.485   5.726 -28.551  1.00 76.23           H
ATOM   2267 2HB  ARG A 158      -8.383   7.473 -28.649  1.00 76.23           H
ATOM   2268  CG  ARG A 158      -6.978   6.589 -27.272  1.00 76.23           C
ATOM   2269 1HG  ARG A 158      -6.843   7.486 -26.667  1.00 76.23           H
ATOM   2270 2HG  ARG A 158      -6.933   5.737 -26.594  1.00 76.23           H
ATOM   2271  CD  ARG A 158      -5.850   6.488 -28.301  1.00 76.23           C
ATOM   2272 1HD  ARG A 158      -6.022   5.636 -28.959  1.00 76.23           H
ATOM   2273 2HD  ARG A 158      -5.840   7.379 -28.930  1.00 76.23           H
ATOM   2274  NE  ARG A 158      -4.548   6.341 -27.613  1.00 76.23           N
ATOM   2275  HE  ARG A 158      -4.509   6.547 -26.635  1.00 76.23           H
ATOM   2276  CZ  ARG A 158      -3.419   5.948 -28.218  1.00 76.23           C
ATOM   2277  NH1 ARG A 158      -3.413   5.658 -29.526  1.00 76.23           N
ATOM   2278 1HH1 ARG A 158      -4.256   5.734 -30.059  1.00 76.23           H
ATOM   2279 2HH1 ARG A 158      -2.566   5.365 -29.970  1.00 76.23           H
ATOM   2280  NH2 ARG A 158      -2.295   5.849 -27.495  1.00 76.23           N
ATOM   2281 1HH2 ARG A 158      -1.444   5.557 -27.931  1.00 76.23           H
ATOM   2282 2HH2 ARG A 158      -2.308   6.067 -26.519  1.00 76.23           H
ATOM   2283  HN  ARG A 158     -10.749   6.636 -28.571  1.00 76.23           H
ATOM   2284  N   GLU A 159      -9.659   9.153 -26.792  1.00 78.75           N
ATOM   2285  CA  GLU A 159      -9.457  10.468 -26.207  1.00 78.75           C
ATOM   2286  C   GLU A 159     -10.360  10.649 -24.985  1.00 78.75           C
ATOM   2287  O   GLU A 159      -9.902  11.083 -23.929  1.00 78.75           O
ATOM   2288  HA  GLU A 159      -8.411  10.491 -25.901  1.00 78.75           H
ATOM   2289  CB  GLU A 159      -9.703  11.571 -27.239  1.00 78.75           C
ATOM   2290 1HB  GLU A 159     -10.632  11.374 -27.772  1.00 78.75           H
ATOM   2291 2HB  GLU A 159      -9.685  12.544 -26.748  1.00 78.75           H
ATOM   2292  CG  GLU A 159      -8.589  11.597 -28.288  1.00 78.75           C
ATOM   2293 1HG  GLU A 159      -7.618  11.568 -27.794  1.00 78.75           H
ATOM   2294 2HG  GLU A 159      -8.655  10.708 -28.915  1.00 78.75           H
ATOM   2295  CD  GLU A 159      -8.687  12.851 -29.159  1.00 78.75           C
ATOM   2296  OE1 GLU A 159      -7.651  13.205 -29.762  1.00 78.75           O
ATOM   2297  OE2 GLU A 159      -9.795  13.427 -29.202  1.00 78.75           O
ATOM   2298  HN  GLU A 159     -10.084   9.154 -27.697  1.00 78.75           H
ATOM   2299  N   LYS A 160     -11.627  10.308 -25.169  1.00 81.81           N
ATOM   2300  CA  LYS A 160     -12.595  10.413 -24.091  1.00 81.81           C
ATOM   2301  C   LYS A 160     -12.107   9.595 -22.893  1.00 81.81           C
ATOM   2302  O   LYS A 160     -12.194  10.046 -21.752  1.00 81.81           O
ATOM   2303  HA  LYS A 160     -12.644  11.461 -23.796  1.00 81.81           H
ATOM   2304  CB  LYS A 160     -13.988  10.015 -24.581  1.00 81.81           C
ATOM   2305 1HB  LYS A 160     -13.934   9.064 -25.112  1.00 81.81           H
ATOM   2306 2HB  LYS A 160     -14.649   9.864 -23.727  1.00 81.81           H
ATOM   2307  CG  LYS A 160     -14.573  11.087 -25.502  1.00 81.81           C
ATOM   2308 1HG  LYS A 160     -14.505  12.062 -25.019  1.00 81.81           H
ATOM   2309 2HG  LYS A 160     -13.986  11.144 -26.418  1.00 81.81           H
ATOM   2310  CD  LYS A 160     -16.033  10.781 -25.843  1.00 81.81           C
ATOM   2311 1HD  LYS A 160     -16.093   9.834 -26.380  1.00 81.81           H
ATOM   2312 2HD  LYS A 160     -16.607  10.663 -24.924  1.00 81.81           H
ATOM   2313  CE  LYS A 160     -16.643  11.897 -26.694  1.00 81.81           C
ATOM   2314 1HE  LYS A 160     -16.546  12.851 -26.176  1.00 81.81           H
ATOM   2315 2HE  LYS A 160     -16.096  11.987 -27.632  1.00 81.81           H
ATOM   2316  NZ  LYS A 160     -18.069  11.617 -26.970  1.00 81.81           N
ATOM   2317 1HZ  LYS A 160     -18.455  12.360 -27.542  1.00 81.81           H
ATOM   2318 2HZ  LYS A 160     -18.152  10.734 -27.461  1.00 81.81           H
ATOM   2319 3HZ  LYS A 160     -18.579  11.565 -26.094  1.00 81.81           H
ATOM   2320  HN  LYS A 160     -11.994   9.966 -26.035  1.00 81.81           H
ATOM   2321  N   ARG A 161     -11.604   8.407 -23.194  1.00 81.91           N
ATOM   2322  CA  ARG A 161     -11.124   7.513 -22.154  1.00 81.91           C
ATOM   2323  C   ARG A 161      -9.975   8.165 -21.382  1.00 81.91           C
ATOM   2324  O   ARG A 161      -9.859   7.991 -20.170  1.00 81.91           O
ATOM   2325  HA  ARG A 161     -11.986   7.348 -21.508  1.00 81.91           H
ATOM   2326  CB  ARG A 161     -10.643   6.187 -22.747  1.00 81.91           C
ATOM   2327 1HB  ARG A 161      -9.968   6.381 -23.580  1.00 81.91           H
ATOM   2328 2HB  ARG A 161     -10.074   5.635 -21.998  1.00 81.91           H
ATOM   2329  CG  ARG A 161     -11.824   5.340 -23.225  1.00 81.91           C
ATOM   2330 1HG  ARG A 161     -12.401   4.997 -22.367  1.00 81.91           H
ATOM   2331 2HG  ARG A 161     -12.490   5.950 -23.834  1.00 81.91           H
ATOM   2332  CD  ARG A 161     -11.342   4.136 -24.036  1.00 81.91           C
ATOM   2333 1HD  ARG A 161     -12.185   3.666 -24.542  1.00 81.91           H
ATOM   2334 2HD  ARG A 161     -10.648   4.463 -24.811  1.00 81.91           H
ATOM   2335  NE  ARG A 161     -10.678   3.158 -23.145  1.00 81.91           N
ATOM   2336  HE  ARG A 161     -10.871   3.210 -22.166  1.00 81.91           H
ATOM   2337  CZ  ARG A 161      -9.835   2.206 -23.569  1.00 81.91           C
ATOM   2338  NH1 ARG A 161      -9.541   2.089 -24.871  1.00 81.91           N
ATOM   2339 1HH1 ARG A 161      -9.951   2.715 -25.535  1.00 81.91           H
ATOM   2340 2HH1 ARG A 161      -8.911   1.376 -25.180  1.00 81.91           H
ATOM   2341  NH2 ARG A 161      -9.292   1.373 -22.672  1.00 81.91           N
ATOM   2342 1HH2 ARG A 161      -8.661   0.657 -22.972  1.00 81.91           H
ATOM   2343 2HH2 ARG A 161      -9.517   1.467 -21.702  1.00 81.91           H
ATOM   2344  HN  ARG A 161     -11.522   8.054 -24.126  1.00 81.91           H
ATOM   2345  N   LEU A 162      -9.154   8.902 -22.116  1.00 82.57           N
ATOM   2346  CA  LEU A 162      -8.016   9.578 -21.517  1.00 82.57           C
ATOM   2347  C   LEU A 162      -8.518  10.660 -20.558  1.00 82.57           C
ATOM   2348  O   LEU A 162      -7.974  10.829 -19.468  1.00 82.57           O
ATOM   2349  HA  LEU A 162      -7.462   8.836 -20.941  1.00 82.57           H
ATOM   2350  CB  LEU A 162      -7.074  10.106 -22.601  1.00 82.57           C
ATOM   2351 1HB  LEU A 162      -7.018   9.364 -23.398  1.00 82.57           H
ATOM   2352 2HB  LEU A 162      -7.516  11.004 -23.032  1.00 82.57           H
ATOM   2353  CG  LEU A 162      -5.651  10.437 -22.149  1.00 82.57           C
ATOM   2354  HG  LEU A 162      -5.695  10.807 -21.125  1.00 82.57           H
ATOM   2355  CD1 LEU A 162      -4.772   9.185 -22.140  1.00 82.57           C
ATOM   2356 1HD1 LEU A 162      -5.194   8.450 -21.454  1.00 82.57           H
ATOM   2357 2HD1 LEU A 162      -4.731   8.762 -23.144  1.00 82.57           H
ATOM   2358 3HD1 LEU A 162      -3.766   9.449 -21.815  1.00 82.57           H
ATOM   2359  CD2 LEU A 162      -5.049  11.553 -23.006  1.00 82.57           C
ATOM   2360 1HD2 LEU A 162      -5.020  11.234 -24.048  1.00 82.57           H
ATOM   2361 2HD2 LEU A 162      -5.662  12.450 -22.918  1.00 82.57           H
ATOM   2362 3HD2 LEU A 162      -4.037  11.769 -22.664  1.00 82.57           H
ATOM   2363  HN  LEU A 162      -9.256   9.040 -23.102  1.00 82.57           H
ATOM   2364  N   LEU A 163      -9.550  11.363 -20.999  1.00 85.61           N
ATOM   2365  CA  LEU A 163     -10.111  12.446 -20.208  1.00 85.61           C
ATOM   2366  C   LEU A 163     -10.682  11.878 -18.907  1.00 85.61           C
ATOM   2367  O   LEU A 163     -10.385  12.380 -17.824  1.00 85.61           O
ATOM   2368  HA  LEU A 163      -9.296  13.125 -19.960  1.00 85.61           H
ATOM   2369  CB  LEU A 163     -11.127  13.240 -21.031  1.00 85.61           C
ATOM   2370 1HB  LEU A 163     -10.764  13.304 -22.057  1.00 85.61           H
ATOM   2371 2HB  LEU A 163     -12.061  12.678 -21.059  1.00 85.61           H
ATOM   2372  CG  LEU A 163     -11.431  14.656 -20.537  1.00 85.61           C
ATOM   2373  HG  LEU A 163     -10.901  14.810 -19.597  1.00 85.61           H
ATOM   2374  CD1 LEU A 163     -10.915  15.704 -21.525  1.00 85.61           C
ATOM   2375 1HD1 LEU A 163      -9.836  15.596 -21.638  1.00 85.61           H
ATOM   2376 2HD1 LEU A 163     -11.397  15.560 -22.492  1.00 85.61           H
ATOM   2377 3HD1 LEU A 163     -11.144  16.701 -21.150  1.00 85.61           H
ATOM   2378  CD2 LEU A 163     -12.923  14.827 -20.247  1.00 85.61           C
ATOM   2379 1HD2 LEU A 163     -13.494  14.645 -21.158  1.00 85.61           H
ATOM   2380 2HD2 LEU A 163     -13.228  14.116 -19.479  1.00 85.61           H
ATOM   2381 3HD2 LEU A 163     -13.111  15.842 -19.898  1.00 85.61           H
ATOM   2382  HN  LEU A 163     -10.001  11.205 -21.878  1.00 85.61           H
ATOM   2383  N   TYR A 164     -11.491  10.839 -19.057  1.00 86.30           N
ATOM   2384  CA  TYR A 164     -12.093  10.188 -17.906  1.00 86.30           C
ATOM   2385  C   TYR A 164     -11.020   9.635 -16.965  1.00 86.30           C
ATOM   2386  O   TYR A 164     -11.190   9.652 -15.747  1.00 86.30           O
ATOM   2387  HA  TYR A 164     -12.686  10.930 -17.372  1.00 86.30           H
ATOM   2388  CB  TYR A 164     -12.915   9.024 -18.463  1.00 86.30           C
ATOM   2389 1HB  TYR A 164     -12.309   8.478 -19.185  1.00 86.30           H
ATOM   2390 2HB  TYR A 164     -13.144   8.333 -17.651  1.00 86.30           H
ATOM   2391  CG  TYR A 164     -14.223   9.450 -19.133  1.00 86.30           C
ATOM   2392  CD1 TYR A 164     -15.078  10.319 -18.487  1.00 86.30           C
ATOM   2393  HD1 TYR A 164     -14.823  10.701 -17.499  1.00 86.30           H
ATOM   2394  CD2 TYR A 164     -14.546   8.967 -20.385  1.00 86.30           C
ATOM   2395  HD2 TYR A 164     -13.870   8.280 -20.895  1.00 86.30           H
ATOM   2396  CE1 TYR A 164     -16.309  10.720 -19.118  1.00 86.30           C
ATOM   2397  HE1 TYR A 164     -16.994  11.406 -18.619  1.00 86.30           H
ATOM   2398  CE2 TYR A 164     -15.776   9.368 -21.016  1.00 86.30           C
ATOM   2399  HE2 TYR A 164     -16.044   8.993 -22.004  1.00 86.30           H
ATOM   2400  CZ  TYR A 164     -16.597  10.225 -20.351  1.00 86.30           C
ATOM   2401  OH  TYR A 164     -17.759  10.604 -20.948  1.00 86.30           O
ATOM   2402  HH  TYR A 164     -18.266  11.222 -20.347  1.00 86.30           H
ATOM   2403  HN  TYR A 164     -11.735  10.444 -19.942  1.00 86.30           H
ATOM   2404  N   SER A 165      -9.940   9.159 -17.566  1.00 86.15           N
ATOM   2405  CA  SER A 165      -8.839   8.603 -16.797  1.00 86.15           C
ATOM   2406  C   SER A 165      -8.271   9.665 -15.854  1.00 86.15           C
ATOM   2407  O   SER A 165      -7.850   9.351 -14.742  1.00 86.15           O
ATOM   2408  HA  SER A 165      -9.271   7.779 -16.229  1.00 86.15           H
ATOM   2409  CB  SER A 165      -7.741   8.066 -17.717  1.00 86.15           C
ATOM   2410 1HB  SER A 165      -7.113   7.369 -17.163  1.00 86.15           H
ATOM   2411 2HB  SER A 165      -8.193   7.507 -18.535  1.00 86.15           H
ATOM   2412  OG  SER A 165      -6.932   9.112 -18.249  1.00 86.15           O
ATOM   2413  HG  SER A 165      -6.180   8.726 -18.783  1.00 86.15           H
ATOM   2414  HN  SER A 165      -9.810   9.148 -18.558  1.00 86.15           H
ATOM   2415  N   LYS A 166      -8.278  10.900 -16.333  1.00 87.81           N
ATOM   2416  CA  LYS A 166      -7.761  12.010 -15.550  1.00 87.81           C
ATOM   2417  C   LYS A 166      -8.669  12.242 -14.341  1.00 87.81           C
ATOM   2418  O   LYS A 166      -8.189  12.391 -13.218  1.00 87.81           O
ATOM   2419  HA  LYS A 166      -6.773  11.723 -15.189  1.00 87.81           H
ATOM   2420  CB  LYS A 166      -7.579  13.248 -16.429  1.00 87.81           C
ATOM   2421 1HB  LYS A 166      -8.488  13.428 -17.003  1.00 87.81           H
ATOM   2422 2HB  LYS A 166      -7.421  14.125 -15.801  1.00 87.81           H
ATOM   2423  CG  LYS A 166      -6.394  13.075 -17.382  1.00 87.81           C
ATOM   2424 1HG  LYS A 166      -5.480  12.930 -16.808  1.00 87.81           H
ATOM   2425 2HG  LYS A 166      -6.537  12.180 -17.987  1.00 87.81           H
ATOM   2426  CD  LYS A 166      -6.242  14.294 -18.294  1.00 87.81           C
ATOM   2427 1HD  LYS A 166      -7.141  14.416 -18.898  1.00 87.81           H
ATOM   2428 2HD  LYS A 166      -6.141  15.195 -17.689  1.00 87.81           H
ATOM   2429  CE  LYS A 166      -5.023  14.147 -19.207  1.00 87.81           C
ATOM   2430 1HE  LYS A 166      -4.136  13.940 -18.608  1.00 87.81           H
ATOM   2431 2HE  LYS A 166      -5.163  13.298 -19.875  1.00 87.81           H
ATOM   2432  NZ  LYS A 166      -4.817  15.380 -19.999  1.00 87.81           N
ATOM   2433 1HZ  LYS A 166      -4.018  15.259 -20.612  1.00 87.81           H
ATOM   2434 2HZ  LYS A 166      -5.644  15.567 -20.555  1.00 87.81           H
ATOM   2435 3HZ  LYS A 166      -4.647  16.160 -19.373  1.00 87.81           H
ATOM   2436  HN  LYS A 166      -8.627  11.148 -17.237  1.00 87.81           H
ATOM   2437  N   MET A 167      -9.966  12.264 -14.611  1.00 91.55           N
ATOM   2438  CA  MET A 167     -10.945  12.491 -13.562  1.00 91.55           C
ATOM   2439  C   MET A 167     -10.889  11.380 -12.511  1.00 91.55           C
ATOM   2440  O   MET A 167     -10.924  11.654 -11.312  1.00 91.55           O
ATOM   2441  HA  MET A 167     -10.675  13.444 -13.108  1.00 91.55           H
ATOM   2442  CB  MET A 167     -12.347  12.543 -14.174  1.00 91.55           C
ATOM   2443 1HB  MET A 167     -12.536  11.629 -14.737  1.00 91.55           H
ATOM   2444 2HB  MET A 167     -13.093  12.590 -13.381  1.00 91.55           H
ATOM   2445  CG  MET A 167     -12.497  13.756 -15.094  1.00 91.55           C
ATOM   2446 1HG  MET A 167     -12.273  14.670 -14.545  1.00 91.55           H
ATOM   2447 2HG  MET A 167     -11.781  13.693 -15.914  1.00 91.55           H
ATOM   2448  SD  MET A 167     -14.159  13.828 -15.742  1.00 91.55           S
ATOM   2449  CE  MET A 167     -15.048  14.287 -14.264  1.00 91.55           C
ATOM   2450 1HE  MET A 167     -14.903  13.523 -13.501  1.00 91.55           H
ATOM   2451 2HE  MET A 167     -14.674  15.243 -13.897  1.00 91.55           H
ATOM   2452 3HE  MET A 167     -16.111  14.376 -14.492  1.00 91.55           H
ATOM   2453  HN  MET A 167     -10.349  12.132 -15.525  1.00 91.55           H
ATOM   2454  N   VAL A 168     -10.803  10.151 -12.998  1.00 90.65           N
ATOM   2455  CA  VAL A 168     -10.781   8.996 -12.117  1.00 90.65           C
ATOM   2456  C   VAL A 168      -9.572   9.094 -11.184  1.00 90.65           C
ATOM   2457  O   VAL A 168      -9.688   8.848  -9.985  1.00 90.65           O
ATOM   2458  HA  VAL A 168     -11.691   9.024 -11.516  1.00 90.65           H
ATOM   2459  CB  VAL A 168     -10.797   7.708 -12.942  1.00 90.65           C
ATOM   2460  HB  VAL A 168     -10.016   7.785 -13.698  1.00 90.65           H
ATOM   2461  CG1 VAL A 168     -10.486   6.493 -12.066  1.00 90.65           C
ATOM   2462 1HG1 VAL A 168      -9.498   6.610 -11.620  1.00 90.65           H
ATOM   2463 2HG1 VAL A 168     -11.233   6.412 -11.278  1.00 90.65           H
ATOM   2464 3HG1 VAL A 168     -10.503   5.590 -12.678  1.00 90.65           H
ATOM   2465  CG2 VAL A 168     -12.135   7.536 -13.663  1.00 90.65           C
ATOM   2466 1HG2 VAL A 168     -12.940   7.491 -12.930  1.00 90.65           H
ATOM   2467 2HG2 VAL A 168     -12.299   8.381 -14.332  1.00 90.65           H
ATOM   2468 3HG2 VAL A 168     -12.120   6.612 -14.242  1.00 90.65           H
ATOM   2469  HN  VAL A 168     -10.748   9.939 -13.974  1.00 90.65           H
ATOM   2470  N   CYS A 169      -8.440   9.454 -11.771  1.00 89.72           N
ATOM   2471  CA  CYS A 169      -7.210   9.582 -11.008  1.00 89.72           C
ATOM   2472  C   CYS A 169      -7.446  10.589  -9.881  1.00 89.72           C
ATOM   2473  O   CYS A 169      -7.110  10.325  -8.728  1.00 89.72           O
ATOM   2474  HA  CYS A 169      -6.988   8.594 -10.604  1.00 89.72           H
ATOM   2475  CB  CYS A 169      -6.033   9.986 -11.898  1.00 89.72           C
ATOM   2476 1HB  CYS A 169      -6.318  10.823 -12.535  1.00 89.72           H
ATOM   2477 2HB  CYS A 169      -5.200  10.325 -11.281  1.00 89.72           H
ATOM   2478  SG  CYS A 169      -5.510   8.567 -12.928  1.00 89.72           S
ATOM   2479  HG  CYS A 169      -6.477   8.690 -13.834  1.00 89.72           H
ATOM   2480  HN  CYS A 169      -8.356   9.656 -12.746  1.00 89.72           H
ATOM   2481  N   PHE A 170      -8.022  11.723 -10.254  1.00 92.59           N
ATOM   2482  CA  PHE A 170      -8.257  12.793  -9.300  1.00 92.59           C
ATOM   2483  C   PHE A 170      -9.161  12.321  -8.159  1.00 92.59           C
ATOM   2484  O   PHE A 170      -8.865  12.558  -6.989  1.00 92.59           O
ATOM   2485  HA  PHE A 170      -7.288  13.084  -8.896  1.00 92.59           H
ATOM   2486  CB  PHE A 170      -8.959  13.922 -10.057  1.00 92.59           C
ATOM   2487 1HB  PHE A 170      -8.340  14.216 -10.905  1.00 92.59           H
ATOM   2488 2HB  PHE A 170      -9.897  13.545 -10.463  1.00 92.59           H
ATOM   2489  CG  PHE A 170      -9.249  15.158  -9.203  1.00 92.59           C
ATOM   2490  CD1 PHE A 170     -10.490  15.346  -8.680  1.00 92.59           C
ATOM   2491  HD1 PHE A 170     -11.278  14.617  -8.868  1.00 92.59           H
ATOM   2492  CD2 PHE A 170      -8.266  16.067  -8.967  1.00 92.59           C
ATOM   2493  HD2 PHE A 170      -7.271  15.916  -9.387  1.00 92.59           H
ATOM   2494  CE1 PHE A 170     -10.759  16.493  -7.887  1.00 92.59           C
ATOM   2495  HE1 PHE A 170     -11.754  16.644  -7.467  1.00 92.59           H
ATOM   2496  CE2 PHE A 170      -8.535  17.214  -8.175  1.00 92.59           C
ATOM   2497  HE2 PHE A 170      -7.747  17.944  -7.986  1.00 92.59           H
ATOM   2498  CZ  PHE A 170      -9.776  17.403  -7.651  1.00 92.59           C
ATOM   2499  HZ  PHE A 170      -9.983  18.283  -7.042  1.00 92.59           H
ATOM   2500  HN  PHE A 170      -8.325  11.915 -11.188  1.00 92.59           H
ATOM   2501  N   THR A 171     -10.245  11.661  -8.540  1.00 94.12           N
ATOM   2502  CA  THR A 171     -11.205  11.172  -7.565  1.00 94.12           C
ATOM   2503  C   THR A 171     -10.529  10.208  -6.588  1.00 94.12           C
ATOM   2504  O   THR A 171     -10.827  10.218  -5.395  1.00 94.12           O
ATOM   2505  HA  THR A 171     -11.564  12.020  -6.981  1.00 94.12           H
ATOM   2506  CB  THR A 171     -12.375  10.545  -8.327  1.00 94.12           C
ATOM   2507  HB  THR A 171     -12.057   9.646  -8.855  1.00 94.12           H
ATOM   2508  OG1 THR A 171     -12.861  11.602  -9.149  1.00 94.12           O
ATOM   2509  HG1 THR A 171     -12.441  11.551 -10.056  1.00 94.12           H
ATOM   2510  CG2 THR A 171     -13.556  10.210  -7.414  1.00 94.12           C
ATOM   2511 1HG2 THR A 171     -13.916  11.121  -6.937  1.00 94.12           H
ATOM   2512 2HG2 THR A 171     -13.235   9.502  -6.649  1.00 94.12           H
ATOM   2513 3HG2 THR A 171     -14.358   9.767  -8.004  1.00 94.12           H
ATOM   2514  HN  THR A 171     -10.471  11.460  -9.494  1.00 94.12           H
ATOM   2515  N   ILE A 172      -9.632   9.398  -7.131  1.00 92.39           N
ATOM   2516  CA  ILE A 172      -8.939   8.404  -6.330  1.00 92.39           C
ATOM   2517  C   ILE A 172      -8.096   9.109  -5.266  1.00 92.39           C
ATOM   2518  O   ILE A 172      -8.105   8.717  -4.101  1.00 92.39           O
ATOM   2519  HA  ILE A 172      -9.698   7.804  -5.827  1.00 92.39           H
ATOM   2520  CB  ILE A 172      -8.135   7.459  -7.226  1.00 92.39           C
ATOM   2521  HB  ILE A 172      -7.619   8.057  -7.977  1.00 92.39           H
ATOM   2522  CG1 ILE A 172      -9.058   6.494  -7.972  1.00 92.39           C
ATOM   2523 1HG1 ILE A 172      -9.521   5.807  -7.264  1.00 92.39           H
ATOM   2524 2HG1 ILE A 172      -9.864   7.051  -8.449  1.00 92.39           H
ATOM   2525  CG2 ILE A 172      -7.063   6.721  -6.421  1.00 92.39           C
ATOM   2526 1HG2 ILE A 172      -6.381   7.444  -5.975  1.00 92.39           H
ATOM   2527 2HG2 ILE A 172      -7.539   6.136  -5.634  1.00 92.39           H
ATOM   2528 3HG2 ILE A 172      -6.507   6.056  -7.082  1.00 92.39           H
ATOM   2529  CD1 ILE A 172      -8.284   5.702  -9.028  1.00 92.39           C
ATOM   2530 1HD1 ILE A 172      -7.843   6.391  -9.748  1.00 92.39           H
ATOM   2531 2HD1 ILE A 172      -7.495   5.127  -8.545  1.00 92.39           H
ATOM   2532 3HD1 ILE A 172      -8.964   5.023  -9.544  1.00 92.39           H
ATOM   2533  HN  ILE A 172      -9.376   9.415  -8.098  1.00 92.39           H
ATOM   2534  N   TRP A 173      -7.386  10.138  -5.706  1.00 93.09           N
ATOM   2535  CA  TRP A 173      -6.481  10.855  -4.824  1.00 93.09           C
ATOM   2536  C   TRP A 173      -7.307  11.450  -3.682  1.00 93.09           C
ATOM   2537  O   TRP A 173      -6.932  11.336  -2.515  1.00 93.09           O
ATOM   2538  HA  TRP A 173      -5.762  10.136  -4.429  1.00 93.09           H
ATOM   2539  CB  TRP A 173      -5.681  11.907  -5.595  1.00 93.09           C
ATOM   2540 1HB  TRP A 173      -6.333  12.373  -6.334  1.00 93.09           H
ATOM   2541 2HB  TRP A 173      -5.370  12.690  -4.904  1.00 93.09           H
ATOM   2542  CG  TRP A 173      -4.445  11.352  -6.305  1.00 93.09           C
ATOM   2543  CD1 TRP A 173      -4.239  11.220  -7.622  1.00 93.09           C
ATOM   2544  HD1 TRP A 173      -4.961  11.506  -8.387  1.00 93.09           H
ATOM   2545  CD2 TRP A 173      -3.243  10.856  -5.677  1.00 93.09           C
ATOM   2546  NE1 TRP A 173      -2.998  10.678  -7.889  1.00 93.09           N
ATOM   2547  HE1 TRP A 173      -2.619  10.485  -8.794  1.00 93.09           H
ATOM   2548  CE2 TRP A 173      -2.374  10.450  -6.668  1.00 93.09           C
ATOM   2549  CE3 TRP A 173      -2.903  10.755  -4.317  1.00 93.09           C
ATOM   2550  HE3 TRP A 173      -3.572  11.069  -3.516  1.00 93.09           H
ATOM   2551  CZ2 TRP A 173      -1.107   9.914  -6.405  1.00 93.09           C
ATOM   2552  HZ2 TRP A 173      -0.438   9.600  -7.206  1.00 93.09           H
ATOM   2553  CZ3 TRP A 173      -1.634  10.217  -4.070  1.00 93.09           C
ATOM   2554  HZ3 TRP A 173      -1.320  10.116  -3.031  1.00 93.09           H
ATOM   2555  CH2 TRP A 173      -0.747   9.803  -5.057  1.00 93.09           C
ATOM   2556  HH2 TRP A 173       0.226   9.394  -4.782  1.00 93.09           H
ATOM   2557  HN  TRP A 173      -7.422  10.482  -6.644  1.00 93.09           H
ATOM   2558  N   VAL A 174      -8.415  12.072  -4.057  1.00 94.71           N
ATOM   2559  CA  VAL A 174      -9.261  12.744  -3.086  1.00 94.71           C
ATOM   2560  C   VAL A 174      -9.783  11.720  -2.076  1.00 94.71           C
ATOM   2561  O   VAL A 174      -9.763  11.966  -0.871  1.00 94.71           O
ATOM   2562  HA  VAL A 174      -8.644  13.473  -2.560  1.00 94.71           H
ATOM   2563  CB  VAL A 174     -10.381  13.501  -3.803  1.00 94.71           C
ATOM   2564  HB  VAL A 174     -10.892  12.798  -4.461  1.00 94.71           H
ATOM   2565  CG1 VAL A 174     -11.407  14.039  -2.803  1.00 94.71           C
ATOM   2566 1HG1 VAL A 174     -11.845  13.208  -2.249  1.00 94.71           H
ATOM   2567 2HG1 VAL A 174     -10.914  14.719  -2.108  1.00 94.71           H
ATOM   2568 3HG1 VAL A 174     -12.192  14.572  -3.339  1.00 94.71           H
ATOM   2569  CG2 VAL A 174      -9.814  14.629  -4.667  1.00 94.71           C
ATOM   2570 1HG2 VAL A 174      -9.267  15.330  -4.037  1.00 94.71           H
ATOM   2571 2HG2 VAL A 174      -9.141  14.210  -5.415  1.00 94.71           H
ATOM   2572 3HG2 VAL A 174     -10.632  15.150  -5.165  1.00 94.71           H
ATOM   2573  HN  VAL A 174      -8.735  12.121  -5.003  1.00 94.71           H
ATOM   2574  N   LEU A 175     -10.237  10.593  -2.604  1.00 92.31           N
ATOM   2575  CA  LEU A 175     -10.879   9.585  -1.778  1.00 92.31           C
ATOM   2576  C   LEU A 175      -9.847   8.984  -0.821  1.00 92.31           C
ATOM   2577  O   LEU A 175     -10.144   8.748   0.349  1.00 92.31           O
ATOM   2578  HA  LEU A 175     -11.646  10.085  -1.189  1.00 92.31           H
ATOM   2579  CB  LEU A 175     -11.585   8.546  -2.653  1.00 92.31           C
ATOM   2580 1HB  LEU A 175     -12.224   9.072  -3.362  1.00 92.31           H
ATOM   2581 2HB  LEU A 175     -10.830   8.017  -3.235  1.00 92.31           H
ATOM   2582  CG  LEU A 175     -12.435   7.512  -1.912  1.00 92.31           C
ATOM   2583  HG  LEU A 175     -12.668   7.907  -0.923  1.00 92.31           H
ATOM   2584  CD1 LEU A 175     -13.765   7.279  -2.631  1.00 92.31           C
ATOM   2585 1HD1 LEU A 175     -14.320   8.216  -2.681  1.00 92.31           H
ATOM   2586 2HD1 LEU A 175     -13.574   6.916  -3.640  1.00 92.31           H
ATOM   2587 3HD1 LEU A 175     -14.350   6.540  -2.083  1.00 92.31           H
ATOM   2588  CD2 LEU A 175     -11.659   6.210  -1.707  1.00 92.31           C
ATOM   2589 1HD2 LEU A 175     -11.375   5.799  -2.676  1.00 92.31           H
ATOM   2590 2HD2 LEU A 175     -10.762   6.410  -1.120  1.00 92.31           H
ATOM   2591 3HD2 LEU A 175     -12.286   5.492  -1.178  1.00 92.31           H
ATOM   2592  HN  LEU A 175     -10.172  10.365  -3.576  1.00 92.31           H
ATOM   2593  N   ALA A 176      -8.656   8.753  -1.354  1.00 92.30           N
ATOM   2594  CA  ALA A 176      -7.585   8.166  -0.567  1.00 92.30           C
ATOM   2595  C   ALA A 176      -7.219   9.116   0.575  1.00 92.30           C
ATOM   2596  O   ALA A 176      -6.937   8.675   1.688  1.00 92.30           O
ATOM   2597  HA  ALA A 176      -7.956   7.232  -0.147  1.00 92.30           H
ATOM   2598  CB  ALA A 176      -6.393   7.860  -1.476  1.00 92.30           C
ATOM   2599 1HB  ALA A 176      -6.699   7.159  -2.252  1.00 92.30           H
ATOM   2600 2HB  ALA A 176      -6.041   8.782  -1.938  1.00 92.30           H
ATOM   2601 3HB  ALA A 176      -5.589   7.420  -0.885  1.00 92.30           H
ATOM   2602  HN  ALA A 176      -8.419   8.959  -2.304  1.00 92.30           H
ATOM   2603  N   ALA A 177      -7.235  10.403   0.260  1.00 92.86           N
ATOM   2604  CA  ALA A 177      -6.869  11.417   1.235  1.00 92.86           C
ATOM   2605  C   ALA A 177      -7.869  11.389   2.393  1.00 92.86           C
ATOM   2606  O   ALA A 177      -7.477  11.436   3.557  1.00 92.86           O
ATOM   2607  HA  ALA A 177      -5.878  11.169   1.616  1.00 92.86           H
ATOM   2608  CB  ALA A 177      -6.807  12.784   0.551  1.00 92.86           C
ATOM   2609 1HB  ALA A 177      -6.061  12.759  -0.244  1.00 92.86           H
ATOM   2610 2HB  ALA A 177      -7.782  13.023   0.127  1.00 92.86           H
ATOM   2611 3HB  ALA A 177      -6.533  13.544   1.283  1.00 92.86           H
ATOM   2612  HN  ALA A 177      -7.491  10.755  -0.640  1.00 92.86           H
ATOM   2613  N   ALA A 178      -9.142  11.312   2.032  1.00 92.92           N
ATOM   2614  CA  ALA A 178     -10.204  11.353   3.022  1.00 92.92           C
ATOM   2615  C   ALA A 178     -10.084  10.137   3.943  1.00 92.92           C
ATOM   2616  O   ALA A 178     -10.348  10.232   5.140  1.00 92.92           O
ATOM   2617  HA  ALA A 178     -10.073  12.259   3.612  1.00 92.92           H
ATOM   2618  CB  ALA A 178     -11.559  11.417   2.314  1.00 92.92           C
ATOM   2619 1HB  ALA A 178     -11.604  12.314   1.696  1.00 92.92           H
ATOM   2620 2HB  ALA A 178     -11.683  10.535   1.685  1.00 92.92           H
ATOM   2621 3HB  ALA A 178     -12.356  11.448   3.058  1.00 92.92           H
ATOM   2622  HN  ALA A 178      -9.450  11.223   1.084  1.00 92.92           H
ATOM   2623  N   LEU A 179      -9.687   9.021   3.348  1.00 90.66           N
ATOM   2624  CA  LEU A 179      -9.609   7.769   4.082  1.00 90.66           C
ATOM   2625  C   LEU A 179      -8.423   7.822   5.047  1.00 90.66           C
ATOM   2626  O   LEU A 179      -8.281   6.957   5.909  1.00 90.66           O
ATOM   2627  HA  LEU A 179     -10.525   7.674   4.665  1.00 90.66           H
ATOM   2628  CB  LEU A 179      -9.562   6.584   3.116  1.00 90.66           C
ATOM   2629 1HB  LEU A 179      -8.782   6.772   2.378  1.00 90.66           H
ATOM   2630 2HB  LEU A 179      -9.265   5.696   3.674  1.00 90.66           H
ATOM   2631  CG  LEU A 179     -10.863   6.273   2.372  1.00 90.66           C
ATOM   2632  HG  LEU A 179     -11.162   7.164   1.820  1.00 90.66           H
ATOM   2633  CD1 LEU A 179     -10.656   5.154   1.350  1.00 90.66           C
ATOM   2634 1HD1 LEU A 179      -9.903   5.461   0.623  1.00 90.66           H
ATOM   2635 2HD1 LEU A 179     -10.322   4.252   1.861  1.00 90.66           H
ATOM   2636 3HD1 LEU A 179     -11.596   4.953   0.836  1.00 90.66           H
ATOM   2637  CD2 LEU A 179     -11.992   5.951   3.354  1.00 90.66           C
ATOM   2638 1HD2 LEU A 179     -11.715   5.083   3.953  1.00 90.66           H
ATOM   2639 2HD2 LEU A 179     -12.159   6.806   4.009  1.00 90.66           H
ATOM   2640 3HD2 LEU A 179     -12.905   5.734   2.799  1.00 90.66           H
ATOM   2641  HN  LEU A 179      -9.422   8.964   2.386  1.00 90.66           H
ATOM   2642  N   CYS A 180      -7.602   8.847   4.870  1.00 91.93           N
ATOM   2643  CA  CYS A 180      -6.391   8.981   5.662  1.00 91.93           C
ATOM   2644  C   CYS A 180      -6.662   9.978   6.790  1.00 91.93           C
ATOM   2645  O   CYS A 180      -5.762  10.311   7.559  1.00 91.93           O
ATOM   2646  HA  CYS A 180      -6.168   7.993   6.063  1.00 91.93           H
ATOM   2647  CB  CYS A 180      -5.198   9.404   4.802  1.00 91.93           C
ATOM   2648 1HB  CYS A 180      -5.413  10.350   4.306  1.00 91.93           H
ATOM   2649 2HB  CYS A 180      -4.324   9.567   5.433  1.00 91.93           H
ATOM   2650  SG  CYS A 180      -4.836   8.113   3.556  1.00 91.93           S
ATOM   2651  HG  CYS A 180      -5.967   8.260   2.872  1.00 91.93           H
ATOM   2652  HN  CYS A 180      -7.753   9.576   4.202  1.00 91.93           H
ATOM   2653  N   ILE A 181      -7.908  10.425   6.855  1.00 92.62           N
ATOM   2654  CA  ILE A 181      -8.300  11.406   7.852  1.00 92.62           C
ATOM   2655  C   ILE A 181      -7.987  10.861   9.247  1.00 92.62           C
ATOM   2656  O   ILE A 181      -7.388  11.555  10.069  1.00 92.62           O
ATOM   2657  HA  ILE A 181      -7.697  12.299   7.687  1.00 92.62           H
ATOM   2658  CB  ILE A 181      -9.764  11.807   7.663  1.00 92.62           C
ATOM   2659  HB  ILE A 181     -10.345  10.903   7.478  1.00 92.62           H
ATOM   2660  CG1 ILE A 181      -9.932  12.710   6.440  1.00 92.62           C
ATOM   2661 1HG1 ILE A 181      -9.434  13.663   6.617  1.00 92.62           H
ATOM   2662 2HG1 ILE A 181      -9.449  12.253   5.577  1.00 92.62           H
ATOM   2663  CG2 ILE A 181     -10.325  12.451   8.933  1.00 92.62           C
ATOM   2664 1HG2 ILE A 181     -10.260  11.742   9.759  1.00 92.62           H
ATOM   2665 2HG2 ILE A 181      -9.747  13.343   9.174  1.00 92.62           H
ATOM   2666 3HG2 ILE A 181     -11.367  12.726   8.771  1.00 92.62           H
ATOM   2667  CD1 ILE A 181     -11.412  12.951   6.136  1.00 92.62           C
ATOM   2668 1HD1 ILE A 181     -11.902  11.998   5.936  1.00 92.62           H
ATOM   2669 2HD1 ILE A 181     -11.886  13.431   6.992  1.00 92.62           H
ATOM   2670 3HD1 ILE A 181     -11.503  13.597   5.262  1.00 92.62           H
ATOM   2671  HN  ILE A 181      -8.641  10.130   6.242  1.00 92.62           H
ATOM   2672  N   PRO A 182      -8.383   9.615   9.540  1.00 90.70           N
ATOM   2673  CA  PRO A 182      -8.197   9.060  10.883  1.00 90.70           C
ATOM   2674  C   PRO A 182      -6.759   9.175  11.361  1.00 90.70           C
ATOM   2675  O   PRO A 182      -6.509   9.575  12.497  1.00 90.70           O
ATOM   2676  HA  PRO A 182      -8.784   9.625  11.606  1.00 90.70           H
ATOM   2677  CB  PRO A 182      -8.631   7.600  10.734  1.00 90.70           C
ATOM   2678 1HB  PRO A 182      -7.787   6.953  10.493  1.00 90.70           H
ATOM   2679 2HB  PRO A 182      -9.072   7.217  11.654  1.00 90.70           H
ATOM   2680  CG  PRO A 182      -9.646   7.647   9.599  1.00 90.70           C
ATOM   2681 1HG  PRO A 182      -9.785   6.668   9.139  1.00 90.70           H
ATOM   2682 2HG  PRO A 182     -10.629   7.963   9.949  1.00 90.70           H
ATOM   2683  CD  PRO A 182      -9.033   8.649   8.635  1.00 90.70           C
ATOM   2684 1HD  PRO A 182      -8.311   8.179   7.967  1.00 90.70           H
ATOM   2685 2HD  PRO A 182      -9.787   9.119   8.005  1.00 90.70           H
ATOM   2686  N   GLU A 183      -5.843   8.819  10.472  1.00 91.46           N
ATOM   2687  CA  GLU A 183      -4.430   8.828  10.809  1.00 91.46           C
ATOM   2688  C   GLU A 183      -3.983  10.242  11.186  1.00 91.46           C
ATOM   2689  O   GLU A 183      -3.218  10.424  12.132  1.00 91.46           O
ATOM   2690  HA  GLU A 183      -4.333   8.167  11.671  1.00 91.46           H
ATOM   2691  CB  GLU A 183      -3.588   8.276   9.657  1.00 91.46           C
ATOM   2692 1HB  GLU A 183      -3.976   8.646   8.708  1.00 91.46           H
ATOM   2693 2HB  GLU A 183      -2.538   8.522   9.819  1.00 91.46           H
ATOM   2694  CG  GLU A 183      -3.669   6.749   9.602  1.00 91.46           C
ATOM   2695 1HG  GLU A 183      -2.915   6.366   8.914  1.00 91.46           H
ATOM   2696 2HG  GLU A 183      -3.445   6.333  10.584  1.00 91.46           H
ATOM   2697  CD  GLU A 183      -5.057   6.290   9.152  1.00 91.46           C
ATOM   2698  OE1 GLU A 183      -5.366   5.102   9.388  1.00 91.46           O
ATOM   2699  OE2 GLU A 183      -5.778   7.137   8.583  1.00 91.46           O
ATOM   2700  HN  GLU A 183      -6.053   8.529   9.538  1.00 91.46           H
ATOM   2701  N   ILE A 184      -4.480  11.207  10.427  1.00 93.56           N
ATOM   2702  CA  ILE A 184      -4.042  12.584  10.585  1.00 93.56           C
ATOM   2703  C   ILE A 184      -4.460  13.091  11.967  1.00 93.56           C
ATOM   2704  O   ILE A 184      -3.735  13.862  12.594  1.00 93.56           O
ATOM   2705  HA  ILE A 184      -2.954  12.590  10.530  1.00 93.56           H
ATOM   2706  CB  ILE A 184      -4.559  13.446   9.431  1.00 93.56           C
ATOM   2707  HB  ILE A 184      -5.641  13.327   9.374  1.00 93.56           H
ATOM   2708  CG1 ILE A 184      -3.981  12.976   8.095  1.00 93.56           C
ATOM   2709 1HG1 ILE A 184      -2.910  13.179   8.066  1.00 93.56           H
ATOM   2710 2HG1 ILE A 184      -4.104  11.897   8.000  1.00 93.56           H
ATOM   2711  CG2 ILE A 184      -4.280  14.929   9.687  1.00 93.56           C
ATOM   2712 1HG2 ILE A 184      -4.778  15.239  10.605  1.00 93.56           H
ATOM   2713 2HG2 ILE A 184      -3.205  15.084   9.786  1.00 93.56           H
ATOM   2714 3HG2 ILE A 184      -4.657  15.519   8.852  1.00 93.56           H
ATOM   2715  CD1 ILE A 184      -4.670  13.678   6.923  1.00 93.56           C
ATOM   2716 1HD1 ILE A 184      -5.736  13.454   6.941  1.00 93.56           H
ATOM   2717 2HD1 ILE A 184      -4.524  14.755   7.007  1.00 93.56           H
ATOM   2718 3HD1 ILE A 184      -4.240  13.326   5.985  1.00 93.56           H
ATOM   2719  HN  ILE A 184      -5.167  11.061   9.715  1.00 93.56           H
ATOM   2720  N   LEU A 185      -5.627  12.638  12.400  1.00 93.08           N
ATOM   2721  CA  LEU A 185      -6.242  13.182  13.600  1.00 93.08           C
ATOM   2722  C   LEU A 185      -5.511  12.642  14.831  1.00 93.08           C
ATOM   2723  O   LEU A 185      -5.077  13.412  15.686  1.00 93.08           O
ATOM   2724  HA  LEU A 185      -6.116  14.264  13.570  1.00 93.08           H
ATOM   2725  CB  LEU A 185      -7.746  12.901  13.605  1.00 93.08           C
ATOM   2726 1HB  LEU A 185      -7.898  11.839  13.413  1.00 93.08           H
ATOM   2727 2HB  LEU A 185      -8.129  13.102  14.605  1.00 93.08           H
ATOM   2728  CG  LEU A 185      -8.580  13.697  12.599  1.00 93.08           C
ATOM   2729  HG  LEU A 185      -8.231  13.451  11.596  1.00 93.08           H
ATOM   2730  CD1 LEU A 185     -10.056  13.299  12.675  1.00 93.08           C
ATOM   2731 1HD1 LEU A 185     -10.158  12.237  12.451  1.00 93.08           H
ATOM   2732 2HD1 LEU A 185     -10.435  13.497  13.677  1.00 93.08           H
ATOM   2733 3HD1 LEU A 185     -10.626  13.880  11.950  1.00 93.08           H
ATOM   2734  CD2 LEU A 185      -8.382  15.202  12.791  1.00 93.08           C
ATOM   2735 1HD2 LEU A 185      -8.687  15.483  13.799  1.00 93.08           H
ATOM   2736 2HD2 LEU A 185      -7.330  15.451  12.648  1.00 93.08           H
ATOM   2737 3HD2 LEU A 185      -8.986  15.744  12.064  1.00 93.08           H
ATOM   2738  HN  LEU A 185      -6.149  11.915  11.948  1.00 93.08           H
ATOM   2739  N   TYR A 186      -5.398  11.323  14.882  1.00 91.82           N
ATOM   2740  CA  TYR A 186      -5.081  10.647  16.128  1.00 91.82           C
ATOM   2741  C   TYR A 186      -3.576  10.397  16.249  1.00 91.82           C
ATOM   2742  O   TYR A 186      -3.094   9.988  17.304  1.00 91.82           O
ATOM   2743  HA  TYR A 186      -5.402  11.287  16.950  1.00 91.82           H
ATOM   2744  CB  TYR A 186      -5.806   9.301  16.074  1.00 91.82           C
ATOM   2745 1HB  TYR A 186      -5.440   8.736  15.217  1.00 91.82           H
ATOM   2746 2HB  TYR A 186      -5.554   8.727  16.966  1.00 91.82           H
ATOM   2747  CG  TYR A 186      -7.329   9.418  15.975  1.00 91.82           C
ATOM   2748  CD1 TYR A 186      -8.020  10.200  16.878  1.00 91.82           C
ATOM   2749  HD1 TYR A 186      -7.482  10.734  17.661  1.00 91.82           H
ATOM   2750  CD2 TYR A 186      -8.010   8.742  14.983  1.00 91.82           C
ATOM   2751  HD2 TYR A 186      -7.464   8.124  14.271  1.00 91.82           H
ATOM   2752  CE1 TYR A 186      -9.453  10.311  16.785  1.00 91.82           C
ATOM   2753  HE1 TYR A 186     -10.012  10.925  17.491  1.00 91.82           H
ATOM   2754  CE2 TYR A 186      -9.443   8.853  14.891  1.00 91.82           C
ATOM   2755  HE2 TYR A 186      -9.993   8.324  14.112  1.00 91.82           H
ATOM   2756  CZ  TYR A 186     -10.094   9.632  15.796  1.00 91.82           C
ATOM   2757  OH  TYR A 186     -11.447   9.736  15.708  1.00 91.82           O
ATOM   2758  HH  TYR A 186     -11.789  10.349  16.420  1.00 91.82           H
ATOM   2759  HN  TYR A 186      -5.519  10.721  14.093  1.00 91.82           H
ATOM   2760  N   SER A 187      -2.876  10.653  15.153  1.00 92.67           N
ATOM   2761  CA  SER A 187      -1.428  10.532  15.145  1.00 92.67           C
ATOM   2762  C   SER A 187      -0.809  11.603  16.045  1.00 92.67           C
ATOM   2763  O   SER A 187      -1.017  12.796  15.831  1.00 92.67           O
ATOM   2764  HA  SER A 187      -1.220   9.536  15.535  1.00 92.67           H
ATOM   2765  CB  SER A 187      -0.874  10.648  13.723  1.00 92.67           C
ATOM   2766 1HB  SER A 187      -1.218  11.581  13.275  1.00 92.67           H
ATOM   2767 2HB  SER A 187       0.214  10.696  13.761  1.00 92.67           H
ATOM   2768  OG  SER A 187      -1.273   9.553  12.904  1.00 92.67           O
ATOM   2769  HG  SER A 187      -1.795   9.886  12.118  1.00 92.67           H
ATOM   2770  HN  SER A 187      -3.282  10.938  14.285  1.00 92.67           H
ATOM   2771  N   GLN A 188      -0.059  11.138  17.034  1.00 91.97           N
ATOM   2772  CA  GLN A 188       0.681  12.039  17.900  1.00 91.97           C
ATOM   2773  C   GLN A 188       1.916  11.337  18.467  1.00 91.97           C
ATOM   2774  O   GLN A 188       2.073  10.127  18.310  1.00 91.97           O
ATOM   2775  HA  GLN A 188       0.987  12.868  17.262  1.00 91.97           H
ATOM   2776  CB  GLN A 188      -0.210  12.574  19.024  1.00 91.97           C
ATOM   2777 1HB  GLN A 188       0.402  13.097  19.759  1.00 91.97           H
ATOM   2778 2HB  GLN A 188      -0.915  13.300  18.620  1.00 91.97           H
ATOM   2779  CG  GLN A 188      -0.975  11.437  19.705  1.00 91.97           C
ATOM   2780 1HG  GLN A 188      -1.528  10.868  18.958  1.00 91.97           H
ATOM   2781 2HG  GLN A 188      -0.270  10.749  20.173  1.00 91.97           H
ATOM   2782  CD  GLN A 188      -1.941  11.981  20.759  1.00 91.97           C
ATOM   2783  OE1 GLN A 188      -1.578  12.749  21.635  1.00 91.97           O
ATOM   2784  NE2 GLN A 188      -3.190  11.542  20.625  1.00 91.97           N
ATOM   2785 1HE2 GLN A 188      -3.422  10.913  19.883  1.00 91.97           H
ATOM   2786 2HE2 GLN A 188      -3.896  11.842  21.267  1.00 91.97           H
ATOM   2787  HN  GLN A 188       0.046  10.166  17.246  1.00 91.97           H
ATOM   2788  N   ILE A 189       2.762  12.125  19.114  1.00 91.88           N
ATOM   2789  CA  ILE A 189       3.967  11.590  19.724  1.00 91.88           C
ATOM   2790  C   ILE A 189       3.677  11.225  21.181  1.00 91.88           C
ATOM   2791  O   ILE A 189       3.188  12.055  21.947  1.00 91.88           O
ATOM   2792  HA  ILE A 189       4.229  10.679  19.185  1.00 91.88           H
ATOM   2793  CB  ILE A 189       5.132  12.567  19.555  1.00 91.88           C
ATOM   2794  HB  ILE A 189       4.851  13.516  20.011  1.00 91.88           H
ATOM   2795  CG1 ILE A 189       5.408  12.842  18.075  1.00 91.88           C
ATOM   2796 1HG1 ILE A 189       5.779  11.935  17.596  1.00 91.88           H
ATOM   2797 2HG1 ILE A 189       4.478  13.110  17.572  1.00 91.88           H
ATOM   2798  CG2 ILE A 189       6.379  12.065  20.286  1.00 91.88           C
ATOM   2799 1HG2 ILE A 189       6.160  11.963  21.349  1.00 91.88           H
ATOM   2800 2HG2 ILE A 189       6.673  11.097  19.881  1.00 91.88           H
ATOM   2801 3HG2 ILE A 189       7.192  12.779  20.150  1.00 91.88           H
ATOM   2802  CD1 ILE A 189       6.429  13.968  17.907  1.00 91.88           C
ATOM   2803 1HD1 ILE A 189       6.044  14.879  18.365  1.00 91.88           H
ATOM   2804 2HD1 ILE A 189       7.364  13.686  18.390  1.00 91.88           H
ATOM   2805 3HD1 ILE A 189       6.606  14.143  16.846  1.00 91.88           H
ATOM   2806  HN  ILE A 189       2.634  13.111  19.224  1.00 91.88           H
ATOM   2807  N   LYS A 190       3.990   9.983  21.520  1.00 87.41           N
ATOM   2808  CA  LYS A 190       3.855   9.526  22.893  1.00 87.41           C
ATOM   2809  C   LYS A 190       5.244   9.258  23.475  1.00 87.41           C
ATOM   2810  O   LYS A 190       6.043   8.537  22.878  1.00 87.41           O
ATOM   2811  HA  LYS A 190       3.392  10.332  23.462  1.00 87.41           H
ATOM   2812  CB  LYS A 190       2.915   8.321  22.966  1.00 87.41           C
ATOM   2813 1HB  LYS A 190       1.980   8.553  22.455  1.00 87.41           H
ATOM   2814 2HB  LYS A 190       3.361   7.474  22.445  1.00 87.41           H
ATOM   2815  CG  LYS A 190       2.626   7.938  24.419  1.00 87.41           C
ATOM   2816 1HG  LYS A 190       3.556   7.665  24.918  1.00 87.41           H
ATOM   2817 2HG  LYS A 190       2.219   8.798  24.951  1.00 87.41           H
ATOM   2818  CD  LYS A 190       1.640   6.771  24.493  1.00 87.41           C
ATOM   2819 1HD  LYS A 190       0.658   7.098  24.151  1.00 87.41           H
ATOM   2820 2HD  LYS A 190       1.962   5.975  23.822  1.00 87.41           H
ATOM   2821  CE  LYS A 190       1.535   6.232  25.921  1.00 87.41           C
ATOM   2822 1HE  LYS A 190       2.532   6.101  26.341  1.00 87.41           H
ATOM   2823 2HE  LYS A 190       1.016   6.954  26.551  1.00 87.41           H
ATOM   2824  NZ  LYS A 190       0.811   4.941  25.936  1.00 87.41           N
ATOM   2825 1HZ  LYS A 190       0.896   4.516  26.852  1.00 87.41           H
ATOM   2826 2HZ  LYS A 190      -0.169   5.101  25.726  1.00 87.41           H
ATOM   2827 3HZ  LYS A 190       1.209   4.322  25.238  1.00 87.41           H
ATOM   2828  HN  LYS A 190       4.329   9.297  20.877  1.00 87.41           H
ATOM   2829  N   GLU A 191       5.490   9.852  24.634  1.00 84.41           N
ATOM   2830  CA  GLU A 191       6.726   9.602  25.356  1.00 84.41           C
ATOM   2831  C   GLU A 191       6.522   8.492  26.389  1.00 84.41           C
ATOM   2832  O   GLU A 191       5.692   8.621  27.288  1.00 84.41           O
ATOM   2833  HA  GLU A 191       7.442   9.278  24.600  1.00 84.41           H
ATOM   2834  CB  GLU A 191       7.241  10.881  26.019  1.00 84.41           C
ATOM   2835 1HB  GLU A 191       6.422  11.383  26.534  1.00 84.41           H
ATOM   2836 2HB  GLU A 191       8.080  10.643  26.673  1.00 84.41           H
ATOM   2837  CG  GLU A 191       7.775  11.864  24.975  1.00 84.41           C
ATOM   2838 1HG  GLU A 191       8.540  11.377  24.370  1.00 84.41           H
ATOM   2839 2HG  GLU A 191       6.970  12.154  24.299  1.00 84.41           H
ATOM   2840  CD  GLU A 191       8.361  13.109  25.643  1.00 84.41           C
ATOM   2841  OE1 GLU A 191       8.882  13.963  24.894  1.00 84.41           O
ATOM   2842  OE2 GLU A 191       8.274  13.179  26.888  1.00 84.41           O
ATOM   2843  HN  GLU A 191       4.863  10.492  25.078  1.00 84.41           H
ATOM   2844  N   GLU A 192       7.293   7.427  26.226  1.00 76.63           N
ATOM   2845  CA  GLU A 192       7.262   6.329  27.176  1.00 76.63           C
ATOM   2846  C   GLU A 192       8.680   5.987  27.640  1.00 76.63           C
ATOM   2847  O   GLU A 192       9.562   5.739  26.819  1.00 76.63           O
ATOM   2848  HA  GLU A 192       6.675   6.691  28.019  1.00 76.63           H
ATOM   2849  CB  GLU A 192       6.572   5.103  26.574  1.00 76.63           C
ATOM   2850 1HB  GLU A 192       5.796   5.423  25.878  1.00 76.63           H
ATOM   2851 2HB  GLU A 192       7.316   4.449  26.119  1.00 76.63           H
ATOM   2852  CG  GLU A 192       5.878   4.277  27.659  1.00 76.63           C
ATOM   2853 1HG  GLU A 192       6.579   4.069  28.467  1.00 76.63           H
ATOM   2854 2HG  GLU A 192       5.057   4.851  28.089  1.00 76.63           H
ATOM   2855  CD  GLU A 192       5.343   2.962  27.089  1.00 76.63           C
ATOM   2856  OE1 GLU A 192       4.802   2.173  27.893  1.00 76.63           O
ATOM   2857  OE2 GLU A 192       5.488   2.775  25.861  1.00 76.63           O
ATOM   2858  HN  GLU A 192       7.930   7.309  25.464  1.00 76.63           H
ATOM   2859  N   SER A 193       8.854   5.985  28.953  1.00 73.01           N
ATOM   2860  CA  SER A 193      10.096   5.514  29.542  1.00 73.01           C
ATOM   2861  C   SER A 193      11.285   6.236  28.903  1.00 73.01           C
ATOM   2862  O   SER A 193      12.358   5.655  28.750  1.00 73.01           O
ATOM   2863  HA  SER A 193      10.024   5.760  30.602  1.00 73.01           H
ATOM   2864  CB  SER A 193      10.244   4.000  29.380  1.00 73.01           C
ATOM   2865 1HB  SER A 193      11.273   3.711  29.597  1.00 73.01           H
ATOM   2866 2HB  SER A 193       9.611   3.494  30.108  1.00 73.01           H
ATOM   2867  OG  SER A 193       9.897   3.568  28.067  1.00 73.01           O
ATOM   2868  HG  SER A 193       8.923   3.346  28.026  1.00 73.01           H
ATOM   2869  HN  SER A 193       8.167   6.296  29.609  1.00 73.01           H
ATOM   2870  N   GLY A 194      11.053   7.491  28.547  1.00 76.77           N
ATOM   2871  CA  GLY A 194      12.113   8.323  28.004  1.00 76.77           C
ATOM   2872  C   GLY A 194      12.285   8.082  26.503  1.00 76.77           C
ATOM   2873  O   GLY A 194      13.227   8.586  25.893  1.00 76.77           O
ATOM   2874 1HA  GLY A 194      11.884   9.373  28.183  1.00 76.77           H
ATOM   2875 2HA  GLY A 194      13.049   8.108  28.520  1.00 76.77           H
ATOM   2876  HN  GLY A 194      10.162   7.938  28.625  1.00 76.77           H
ATOM   2877  N   ILE A 195      11.359   7.311  25.950  1.00 84.48           N
ATOM   2878  CA  ILE A 195      11.394   7.000  24.531  1.00 84.48           C
ATOM   2879  C   ILE A 195      10.196   7.654  23.841  1.00 84.48           C
ATOM   2880  O   ILE A 195       9.050   7.416  24.220  1.00 84.48           O
ATOM   2881  HA  ILE A 195      12.307   7.435  24.124  1.00 84.48           H
ATOM   2882  CB  ILE A 195      11.478   5.488  24.316  1.00 84.48           C
ATOM   2883  HB  ILE A 195      10.679   5.017  24.888  1.00 84.48           H
ATOM   2884  CG1 ILE A 195      12.801   4.931  24.844  1.00 84.48           C
ATOM   2885 1HG1 ILE A 195      13.611   5.206  24.168  1.00 84.48           H
ATOM   2886 2HG1 ILE A 195      13.028   5.379  25.812  1.00 84.48           H
ATOM   2887  CG2 ILE A 195      11.252   5.130  22.845  1.00 84.48           C
ATOM   2888 1HG2 ILE A 195      10.265   5.473  22.535  1.00 84.48           H
ATOM   2889 2HG2 ILE A 195      12.013   5.613  22.233  1.00 84.48           H
ATOM   2890 3HG2 ILE A 195      11.317   4.049  22.720  1.00 84.48           H
ATOM   2891  CD1 ILE A 195      12.740   3.409  24.982  1.00 84.48           C
ATOM   2892 1HD1 ILE A 195      11.945   3.139  25.677  1.00 84.48           H
ATOM   2893 2HD1 ILE A 195      12.537   2.964  24.008  1.00 84.48           H
ATOM   2894 3HD1 ILE A 195      13.693   3.039  25.359  1.00 84.48           H
ATOM   2895  HN  ILE A 195      10.598   6.903  26.454  1.00 84.48           H
ATOM   2896  N   ALA A 196      10.501   8.466  22.839  1.00 90.37           N
ATOM   2897  CA  ALA A 196       9.461   9.108  22.052  1.00 90.37           C
ATOM   2898  C   ALA A 196       8.969   8.137  20.977  1.00 90.37           C
ATOM   2899  O   ALA A 196       9.769   7.572  20.232  1.00 90.37           O
ATOM   2900  HA  ALA A 196       8.635   9.343  22.723  1.00 90.37           H
ATOM   2901  CB  ALA A 196      10.001  10.411  21.459  1.00 90.37           C
ATOM   2902 1HB  ALA A 196      10.310  11.076  22.264  1.00 90.37           H
ATOM   2903 2HB  ALA A 196      10.857  10.192  20.820  1.00 90.37           H
ATOM   2904 3HB  ALA A 196       9.221  10.891  20.869  1.00 90.37           H
ATOM   2905  HN  ALA A 196      11.436   8.687  22.563  1.00 90.37           H
ATOM   2906  N   ILE A 197       7.655   7.973  20.930  1.00 89.26           N
ATOM   2907  CA  ILE A 197       7.050   7.048  19.987  1.00 89.26           C
ATOM   2908  C   ILE A 197       5.975   7.780  19.180  1.00 89.26           C
ATOM   2909  O   ILE A 197       5.105   8.436  19.750  1.00 89.26           O
ATOM   2910  HA  ILE A 197       7.832   6.721  19.302  1.00 89.26           H
ATOM   2911  CB  ILE A 197       6.534   5.804  20.712  1.00 89.26           C
ATOM   2912  HB  ILE A 197       5.811   6.122  21.464  1.00 89.26           H
ATOM   2913  CG1 ILE A 197       7.668   5.089  21.450  1.00 89.26           C
ATOM   2914 1HG1 ILE A 197       8.408   4.737  20.731  1.00 89.26           H
ATOM   2915 2HG1 ILE A 197       8.175   5.791  22.112  1.00 89.26           H
ATOM   2916  CG2 ILE A 197       5.800   4.871  19.747  1.00 89.26           C
ATOM   2917 1HG2 ILE A 197       4.952   5.396  19.308  1.00 89.26           H
ATOM   2918 2HG2 ILE A 197       6.482   4.557  18.956  1.00 89.26           H
ATOM   2919 3HG2 ILE A 197       5.443   3.995  20.289  1.00 89.26           H
ATOM   2920  CD1 ILE A 197       7.134   3.907  22.262  1.00 89.26           C
ATOM   2921 1HD1 ILE A 197       6.413   4.267  22.995  1.00 89.26           H
ATOM   2922 2HD1 ILE A 197       6.649   3.196  21.593  1.00 89.26           H
ATOM   2923 3HD1 ILE A 197       7.961   3.417  22.776  1.00 89.26           H
ATOM   2924  HN  ILE A 197       7.010   8.457  21.520  1.00 89.26           H
ATOM   2925  N   CYS A 198       6.071   7.642  17.866  1.00 91.65           N
ATOM   2926  CA  CYS A 198       5.013   8.109  16.985  1.00 91.65           C
ATOM   2927  C   CYS A 198       3.927   7.034  16.927  1.00 91.65           C
ATOM   2928  O   CYS A 198       4.135   5.966  16.353  1.00 91.65           O
ATOM   2929  HA  CYS A 198       4.625   9.029  17.424  1.00 91.65           H
ATOM   2930  CB  CYS A 198       5.547   8.457  15.595  1.00 91.65           C
ATOM   2931 1HB  CYS A 198       6.179   9.344  15.650  1.00 91.65           H
ATOM   2932 2HB  CYS A 198       6.171   7.645  15.222  1.00 91.65           H
ATOM   2933  SG  CYS A 198       4.154   8.753  14.445  1.00 91.65           S
ATOM   2934  HN  CYS A 198       6.851   7.221  17.403  1.00 91.65           H
ATOM   2935  N   THR A 199       2.790   7.352  17.529  1.00 90.98           N
ATOM   2936  CA  THR A 199       1.685   6.411  17.588  1.00 90.98           C
ATOM   2937  C   THR A 199       0.353   7.140  17.397  1.00 90.98           C
ATOM   2938  O   THR A 199       0.302   8.368  17.439  1.00 90.98           O
ATOM   2939  HA  THR A 199       1.787   5.710  16.760  1.00 90.98           H
ATOM   2940  CB  THR A 199       1.779   5.654  18.914  1.00 90.98           C
ATOM   2941  HB  THR A 199       2.800   5.322  19.101  1.00 90.98           H
ATOM   2942  OG1 THR A 199       0.809   4.617  18.791  1.00 90.98           O
ATOM   2943  HG1 THR A 199       0.931   3.946  19.522  1.00 90.98           H
ATOM   2944  CG2 THR A 199       1.287   6.486  20.100  1.00 90.98           C
ATOM   2945 1HG2 THR A 199       0.244   6.760  19.943  1.00 90.98           H
ATOM   2946 2HG2 THR A 199       1.891   7.389  20.186  1.00 90.98           H
ATOM   2947 3HG2 THR A 199       1.375   5.901  21.015  1.00 90.98           H
ATOM   2948  HN  THR A 199       2.619   8.233  17.971  1.00 90.98           H
ATOM   2949  N   MET A 200      -0.692   6.352  17.193  1.00 91.18           N
ATOM   2950  CA  MET A 200      -2.048   6.865  17.294  1.00 91.18           C
ATOM   2951  C   MET A 200      -2.584   6.721  18.719  1.00 91.18           C
ATOM   2952  O   MET A 200      -2.403   5.682  19.352  1.00 91.18           O
ATOM   2953  HA  MET A 200      -1.982   7.921  17.028  1.00 91.18           H
ATOM   2954  CB  MET A 200      -2.956   6.103  16.327  1.00 91.18           C
ATOM   2955 1HB  MET A 200      -2.886   5.033  16.523  1.00 91.18           H
ATOM   2956 2HB  MET A 200      -3.994   6.391  16.494  1.00 91.18           H
ATOM   2957  CG  MET A 200      -2.570   6.387  14.873  1.00 91.18           C
ATOM   2958 1HG  MET A 200      -2.576   7.461  14.690  1.00 91.18           H
ATOM   2959 2HG  MET A 200      -1.556   6.037  14.682  1.00 91.18           H
ATOM   2960  SD  MET A 200      -3.713   5.575  13.769  1.00 91.18           S
ATOM   2961  CE  MET A 200      -3.509   3.883  14.300  1.00 91.18           C
ATOM   2962 1HE  MET A 200      -2.470   3.582  14.163  1.00 91.18           H
ATOM   2963 2HE  MET A 200      -3.775   3.798  15.354  1.00 91.18           H
ATOM   2964 3HE  MET A 200      -4.156   3.236  13.709  1.00 91.18           H
ATOM   2965  HN  MET A 200      -0.624   5.381  16.962  1.00 91.18           H
ATOM   2966  N   VAL A 201      -3.234   7.778  19.183  1.00 91.46           N
ATOM   2967  CA  VAL A 201      -3.863   7.755  20.493  1.00 91.46           C
ATOM   2968  C   VAL A 201      -5.346   8.101  20.347  1.00 91.46           C
ATOM   2969  O   VAL A 201      -5.696   9.096  19.715  1.00 91.46           O
ATOM   2970  HA  VAL A 201      -3.775   6.741  20.882  1.00 91.46           H
ATOM   2971  CB  VAL A 201      -3.121   8.694  21.446  1.00 91.46           C
ATOM   2972  HB  VAL A 201      -3.147   9.696  21.018  1.00 91.46           H
ATOM   2973  CG1 VAL A 201      -3.811   8.748  22.810  1.00 91.46           C
ATOM   2974 1HG1 VAL A 201      -4.832   9.110  22.687  1.00 91.46           H
ATOM   2975 2HG1 VAL A 201      -3.830   7.749  23.247  1.00 91.46           H
ATOM   2976 3HG1 VAL A 201      -3.264   9.422  23.469  1.00 91.46           H
ATOM   2977  CG2 VAL A 201      -1.654   8.283  21.590  1.00 91.46           C
ATOM   2978 1HG2 VAL A 201      -1.598   7.269  21.984  1.00 91.46           H
ATOM   2979 2HG2 VAL A 201      -1.169   8.321  20.614  1.00 91.46           H
ATOM   2980 3HG2 VAL A 201      -1.150   8.967  22.273  1.00 91.46           H
ATOM   2981  HN  VAL A 201      -3.333   8.638  18.681  1.00 91.46           H
ATOM   2982  N   TYR A 202      -6.178   7.259  20.944  1.00 90.41           N
ATOM   2983  CA  TYR A 202      -7.617   7.402  20.801  1.00 90.41           C
ATOM   2984  C   TYR A 202      -8.226   8.074  22.033  1.00 90.41           C
ATOM   2985  O   TYR A 202      -7.840   7.775  23.162  1.00 90.41           O
ATOM   2986  HA  TYR A 202      -7.808   8.024  19.926  1.00 90.41           H
ATOM   2987  CB  TYR A 202      -8.172   5.982  20.682  1.00 90.41           C
ATOM   2988 1HB  TYR A 202      -7.857   5.405  21.552  1.00 90.41           H
ATOM   2989 2HB  TYR A 202      -9.261   6.025  20.706  1.00 90.41           H
ATOM   2990  CG  TYR A 202      -7.732   5.246  19.415  1.00 90.41           C
ATOM   2991  CD1 TYR A 202      -8.441   5.409  18.242  1.00 90.41           C
ATOM   2992  HD1 TYR A 202      -9.313   6.061  18.218  1.00 90.41           H
ATOM   2993  CD2 TYR A 202      -6.628   4.419  19.445  1.00 90.41           C
ATOM   2994  HD2 TYR A 202      -6.068   4.291  20.371  1.00 90.41           H
ATOM   2995  CE1 TYR A 202      -8.027   4.716  17.049  1.00 90.41           C
ATOM   2996  HE1 TYR A 202      -8.578   4.836  16.116  1.00 90.41           H
ATOM   2997  CE2 TYR A 202      -6.214   3.727  18.252  1.00 90.41           C
ATOM   2998  HE2 TYR A 202      -5.344   3.071  18.262  1.00 90.41           H
ATOM   2999  CZ  TYR A 202      -6.934   3.909  17.113  1.00 90.41           C
ATOM   3000  OH  TYR A 202      -6.544   3.255  15.986  1.00 90.41           O
ATOM   3001  HH  TYR A 202      -5.895   2.530  16.219  1.00 90.41           H
ATOM   3002  HN  TYR A 202      -5.884   6.493  21.515  1.00 90.41           H
ATOM   3003  N   PRO A 203      -9.186   8.989  21.841  1.00 81.94           N
ATOM   3004  CA  PRO A 203      -9.700   9.788  22.956  1.00 81.94           C
ATOM   3005  C   PRO A 203     -10.501   8.954  23.942  1.00 81.94           C
ATOM   3006  O   PRO A 203     -11.108   7.953  23.565  1.00 81.94           O
ATOM   3007  HA  PRO A 203      -8.875  10.200  23.536  1.00 81.94           H
ATOM   3008  CB  PRO A 203     -10.569  10.847  22.272  1.00 81.94           C
ATOM   3009 1HB  PRO A 203     -11.418  11.131  22.894  1.00 81.94           H
ATOM   3010 2HB  PRO A 203     -10.005  11.757  22.068  1.00 81.94           H
ATOM   3011  CG  PRO A 203     -11.013  10.177  21.004  1.00 81.94           C
ATOM   3012 1HG  PRO A 203     -11.899   9.565  21.171  1.00 81.94           H
ATOM   3013 2HG  PRO A 203     -11.273  10.911  20.241  1.00 81.94           H
ATOM   3014  CD  PRO A 203      -9.848   9.335  20.571  1.00 81.94           C
ATOM   3015 1HD  PRO A 203     -10.174   8.446  20.032  1.00 81.94           H
ATOM   3016 2HD  PRO A 203      -9.181   9.885  19.906  1.00 81.94           H
ATOM   3017  N   SER A 204     -10.480   9.392  25.193  1.00 69.85           N
ATOM   3018  CA  SER A 204     -10.687   8.484  26.308  1.00 69.85           C
ATOM   3019  C   SER A 204     -11.977   7.687  26.101  1.00 69.85           C
ATOM   3020  O   SER A 204     -11.957   6.457  26.097  1.00 69.85           O
ATOM   3021  HA  SER A 204      -9.823   7.820  26.304  1.00 69.85           H
ATOM   3022  CB  SER A 204     -10.740   9.243  27.635  1.00 69.85           C
ATOM   3023 1HB  SER A 204     -11.052   8.565  28.429  1.00 69.85           H
ATOM   3024 2HB  SER A 204      -9.741   9.596  27.891  1.00 69.85           H
ATOM   3025  OG  SER A 204     -11.634  10.352  27.580  1.00 69.85           O
ATOM   3026  HG  SER A 204     -12.552  10.065  27.853  1.00 69.85           H
ATOM   3027  HN  SER A 204     -10.326  10.346  25.448  1.00 69.85           H
ATOM   3028  N   ASP A 205     -13.068   8.420  25.933  1.00 68.65           N
ATOM   3029  CA  ASP A 205     -14.366   7.943  26.377  1.00 68.65           C
ATOM   3030  C   ASP A 205     -14.733   6.678  25.597  1.00 68.65           C
ATOM   3031  O   ASP A 205     -15.137   5.677  26.187  1.00 68.65           O
ATOM   3032  HA  ASP A 205     -14.253   7.756  27.445  1.00 68.65           H
ATOM   3033  CB  ASP A 205     -15.454   8.988  26.122  1.00 68.65           C
ATOM   3034 1HB  ASP A 205     -15.459   9.263  25.067  1.00 68.65           H
ATOM   3035 2HB  ASP A 205     -16.432   8.561  26.344  1.00 68.65           H
ATOM   3036  CG  ASP A 205     -15.229  10.234  26.979  1.00 68.65           C
ATOM   3037  OD1 ASP A 205     -14.352  10.162  27.867  1.00 68.65           O
ATOM   3038  OD2 ASP A 205     -15.938  11.232  26.727  1.00 68.65           O
ATOM   3039  HN  ASP A 205     -13.074   9.324  25.504  1.00 68.65           H
ATOM   3040  N   GLU A 206     -14.579   6.765  24.284  1.00 82.46           N
ATOM   3041  CA  GLU A 206     -14.932   5.656  23.414  1.00 82.46           C
ATOM   3042  C   GLU A 206     -13.699   5.166  22.653  1.00 82.46           C
ATOM   3043  O   GLU A 206     -13.807   4.715  21.514  1.00 82.46           O
ATOM   3044  HA  GLU A 206     -15.294   4.871  24.078  1.00 82.46           H
ATOM   3045  CB  GLU A 206     -16.051   6.052  22.449  1.00 82.46           C
ATOM   3046 1HB  GLU A 206     -15.801   6.995  21.964  1.00 82.46           H
ATOM   3047 2HB  GLU A 206     -16.232   5.240  21.744  1.00 82.46           H
ATOM   3048  CG  GLU A 206     -17.367   6.274  23.196  1.00 82.46           C
ATOM   3049 1HG  GLU A 206     -17.207   6.150  24.267  1.00 82.46           H
ATOM   3050 2HG  GLU A 206     -17.709   7.298  23.042  1.00 82.46           H
ATOM   3051  CD  GLU A 206     -18.442   5.295  22.719  1.00 82.46           C
ATOM   3052  OE1 GLU A 206     -19.136   4.742  23.598  1.00 82.46           O
ATOM   3053  OE2 GLU A 206     -18.544   5.122  21.485  1.00 82.46           O
ATOM   3054  HN  GLU A 206     -14.222   7.573  23.816  1.00 82.46           H
ATOM   3055  N   SER A 207     -12.555   5.269  23.314  1.00 87.93           N
ATOM   3056  CA  SER A 207     -11.287   4.990  22.663  1.00 87.93           C
ATOM   3057  C   SER A 207     -11.319   3.598  22.029  1.00 87.93           C
ATOM   3058  O   SER A 207     -10.918   3.427  20.879  1.00 87.93           O
ATOM   3059  HA  SER A 207     -11.181   5.758  21.896  1.00 87.93           H
ATOM   3060  CB  SER A 207     -10.124   5.096  23.652  1.00 87.93           C
ATOM   3061 1HB  SER A 207      -9.232   4.650  23.212  1.00 87.93           H
ATOM   3062 2HB  SER A 207      -9.898   6.147  23.835  1.00 87.93           H
ATOM   3063  OG  SER A 207     -10.416   4.452  24.889  1.00 87.93           O
ATOM   3064  HG  SER A 207     -10.684   5.131  25.573  1.00 87.93           H
ATOM   3065  HN  SER A 207     -12.487   5.537  24.275  1.00 87.93           H
ATOM   3066  N   THR A 208     -11.799   2.640  22.807  1.00 89.20           N
ATOM   3067  CA  THR A 208     -11.752   1.247  22.395  1.00 89.20           C
ATOM   3068  C   THR A 208     -12.649   1.021  21.176  1.00 89.20           C
ATOM   3069  O   THR A 208     -12.264   0.324  20.238  1.00 89.20           O
ATOM   3070  HA  THR A 208     -10.732   1.014  22.089  1.00 89.20           H
ATOM   3071  CB  THR A 208     -12.134   0.384  23.599  1.00 89.20           C
ATOM   3072  HB  THR A 208     -12.109  -0.675  23.343  1.00 89.20           H
ATOM   3073  OG1 THR A 208     -13.405   0.890  24.000  1.00 89.20           O
ATOM   3074  HG1 THR A 208     -13.866   0.228  24.591  1.00 89.20           H
ATOM   3075  CG2 THR A 208     -11.234   0.638  24.810  1.00 89.20           C
ATOM   3076 1HG2 THR A 208     -11.311   1.683  25.108  1.00 89.20           H
ATOM   3077 2HG2 THR A 208     -10.200   0.410  24.549  1.00 89.20           H
ATOM   3078 3HG2 THR A 208     -11.548   0.000  25.637  1.00 89.20           H
ATOM   3079  HN  THR A 208     -12.214   2.801  23.702  1.00 89.20           H
ATOM   3080  N   LYS A 209     -13.829   1.622  21.230  1.00 90.91           N
ATOM   3081  CA  LYS A 209     -14.775   1.512  20.133  1.00 90.91           C
ATOM   3082  C   LYS A 209     -14.166   2.134  18.875  1.00 90.91           C
ATOM   3083  O   LYS A 209     -14.256   1.563  17.790  1.00 90.91           O
ATOM   3084  HA  LYS A 209     -14.939   0.450  19.948  1.00 90.91           H
ATOM   3085  CB  LYS A 209     -16.124   2.116  20.527  1.00 90.91           C
ATOM   3086 1HB  LYS A 209     -15.973   3.110  20.948  1.00 90.91           H
ATOM   3087 2HB  LYS A 209     -16.745   2.239  19.639  1.00 90.91           H
ATOM   3088  CG  LYS A 209     -16.847   1.230  21.543  1.00 90.91           C
ATOM   3089 1HG  LYS A 209     -17.038   0.250  21.106  1.00 90.91           H
ATOM   3090 2HG  LYS A 209     -16.208   1.072  22.412  1.00 90.91           H
ATOM   3091  CD  LYS A 209     -18.168   1.864  21.983  1.00 90.91           C
ATOM   3092 1HD  LYS A 209     -17.977   2.844  22.421  1.00 90.91           H
ATOM   3093 2HD  LYS A 209     -18.806   2.023  21.114  1.00 90.91           H
ATOM   3094  CE  LYS A 209     -18.891   0.978  22.999  1.00 90.91           C
ATOM   3095 1HE  LYS A 209     -19.141   0.020  22.542  1.00 90.91           H
ATOM   3096 2HE  LYS A 209     -18.231   0.766  23.840  1.00 90.91           H
ATOM   3097  NZ  LYS A 209     -20.122   1.641  23.482  1.00 90.91           N
ATOM   3098 1HZ  LYS A 209     -20.569   1.057  24.180  1.00 90.91           H
ATOM   3099 2HZ  LYS A 209     -19.885   2.537  23.892  1.00 90.91           H
ATOM   3100 3HZ  LYS A 209     -20.757   1.783  22.704  1.00 90.91           H
ATOM   3101  HN  LYS A 209     -14.140   2.175  22.003  1.00 90.91           H
ATOM   3102  N   LEU A 210     -13.559   3.297  19.063  1.00 91.88           N
ATOM   3103  CA  LEU A 210     -13.008   4.043  17.945  1.00 91.88           C
ATOM   3104  C   LEU A 210     -11.898   3.221  17.286  1.00 91.88           C
ATOM   3105  O   LEU A 210     -11.864   3.085  16.064  1.00 91.88           O
ATOM   3106  HA  LEU A 210     -13.810   4.184  17.220  1.00 91.88           H
ATOM   3107  CB  LEU A 210     -12.558   5.433  18.398  1.00 91.88           C
ATOM   3108 1HB  LEU A 210     -13.402   5.929  18.875  1.00 91.88           H
ATOM   3109 2HB  LEU A 210     -11.787   5.313  19.159  1.00 91.88           H
ATOM   3110  CG  LEU A 210     -12.014   6.352  17.302  1.00 91.88           C
ATOM   3111  HG  LEU A 210     -11.190   5.841  16.805  1.00 91.88           H
ATOM   3112  CD1 LEU A 210     -13.080   6.630  16.241  1.00 91.88           C
ATOM   3113 1HD1 LEU A 210     -13.393   5.690  15.785  1.00 91.88           H
ATOM   3114 2HD1 LEU A 210     -13.940   7.112  16.707  1.00 91.88           H
ATOM   3115 3HD1 LEU A 210     -12.667   7.286  15.474  1.00 91.88           H
ATOM   3116  CD2 LEU A 210     -11.450   7.643  17.899  1.00 91.88           C
ATOM   3117 1HD2 LEU A 210     -12.238   8.169  18.438  1.00 91.88           H
ATOM   3118 2HD2 LEU A 210     -10.639   7.401  18.587  1.00 91.88           H
ATOM   3119 3HD2 LEU A 210     -11.070   8.278  17.099  1.00 91.88           H
ATOM   3120  HN  LEU A 210     -13.441   3.728  19.958  1.00 91.88           H
ATOM   3121  N   LYS A 211     -11.019   2.694  18.125  1.00 91.89           N
ATOM   3122  CA  LYS A 211      -9.917   1.880  17.640  1.00 91.89           C
ATOM   3123  C   LYS A 211     -10.473   0.718  16.814  1.00 91.89           C
ATOM   3124  O   LYS A 211     -10.022   0.476  15.696  1.00 91.89           O
ATOM   3125  HA  LYS A 211      -9.309   2.507  16.989  1.00 91.89           H
ATOM   3126  CB  LYS A 211      -9.026   1.437  18.803  1.00 91.89           C
ATOM   3127 1HB  LYS A 211      -8.602   2.312  19.295  1.00 91.89           H
ATOM   3128 2HB  LYS A 211      -9.627   0.914  19.547  1.00 91.89           H
ATOM   3129  CG  LYS A 211      -7.900   0.524  18.314  1.00 91.89           C
ATOM   3130 1HG  LYS A 211      -8.317  -0.428  17.983  1.00 91.89           H
ATOM   3131 2HG  LYS A 211      -7.411   0.974  17.450  1.00 91.89           H
ATOM   3132  CD  LYS A 211      -6.872   0.280  19.420  1.00 91.89           C
ATOM   3133 1HD  LYS A 211      -6.512   1.235  19.804  1.00 91.89           H
ATOM   3134 2HD  LYS A 211      -7.346  -0.240  20.253  1.00 91.89           H
ATOM   3135  CE  LYS A 211      -5.693  -0.545  18.901  1.00 91.89           C
ATOM   3136 1HE  LYS A 211      -6.035  -1.540  18.616  1.00 91.89           H
ATOM   3137 2HE  LYS A 211      -5.283  -0.080  18.005  1.00 91.89           H
ATOM   3138  NZ  LYS A 211      -4.641  -0.654  19.936  1.00 91.89           N
ATOM   3139 1HZ  LYS A 211      -3.788  -1.005  19.515  1.00 91.89           H
ATOM   3140 2HZ  LYS A 211      -4.467   0.261  20.339  1.00 91.89           H
ATOM   3141 3HZ  LYS A 211      -4.947  -1.291  20.664  1.00 91.89           H
ATOM   3142  HN  LYS A 211     -11.049   2.816  19.117  1.00 91.89           H
ATOM   3143  N   SER A 212     -11.444   0.030  17.397  1.00 91.52           N
ATOM   3144  CA  SER A 212     -12.012  -1.146  16.762  1.00 91.52           C
ATOM   3145  C   SER A 212     -12.600  -0.774  15.400  1.00 91.52           C
ATOM   3146  O   SER A 212     -12.418  -1.498  14.422  1.00 91.52           O
ATOM   3147  HA  SER A 212     -11.181  -1.841  16.644  1.00 91.52           H
ATOM   3148  CB  SER A 212     -13.086  -1.785  17.646  1.00 91.52           C
ATOM   3149 1HB  SER A 212     -13.868  -1.054  17.851  1.00 91.52           H
ATOM   3150 2HB  SER A 212     -13.554  -2.610  17.110  1.00 91.52           H
ATOM   3151  OG  SER A 212     -12.549  -2.262  18.877  1.00 91.52           O
ATOM   3152  HG  SER A 212     -12.532  -1.525  19.552  1.00 91.52           H
ATOM   3153  HN  SER A 212     -11.840   0.265  18.285  1.00 91.52           H
ATOM   3154  N   ALA A 213     -13.292   0.356  15.378  1.00 91.98           N
ATOM   3155  CA  ALA A 213     -13.940   0.813  14.161  1.00 91.98           C
ATOM   3156  C   ALA A 213     -12.876   1.131  13.110  1.00 91.98           C
ATOM   3157  O   ALA A 213     -12.990   0.713  11.958  1.00 91.98           O
ATOM   3158  HA  ALA A 213     -14.569   0.002  13.795  1.00 91.98           H
ATOM   3159  CB  ALA A 213     -14.827   2.020  14.477  1.00 91.98           C
ATOM   3160 1HB  ALA A 213     -15.584   1.733  15.206  1.00 91.98           H
ATOM   3161 2HB  ALA A 213     -14.214   2.823  14.886  1.00 91.98           H
ATOM   3162 3HB  ALA A 213     -15.313   2.362  13.564  1.00 91.98           H
ATOM   3163  HN  ALA A 213     -13.412   0.953  16.171  1.00 91.98           H
ATOM   3164  N   VAL A 214     -11.863   1.869  13.543  1.00 89.98           N
ATOM   3165  CA  VAL A 214     -10.810   2.298  12.639  1.00 89.98           C
ATOM   3166  C   VAL A 214     -10.106   1.069  12.062  1.00 89.98           C
ATOM   3167  O   VAL A 214      -9.796   1.027  10.872  1.00 89.98           O
ATOM   3168  HA  VAL A 214     -11.280   2.848  11.824  1.00 89.98           H
ATOM   3169  CB  VAL A 214      -9.855   3.249  13.363  1.00 89.98           C
ATOM   3170  HB  VAL A 214      -9.558   2.778  14.300  1.00 89.98           H
ATOM   3171  CG1 VAL A 214      -8.590   3.490  12.537  1.00 89.98           C
ATOM   3172 1HG1 VAL A 214      -8.079   2.541  12.371  1.00 89.98           H
ATOM   3173 2HG1 VAL A 214      -8.860   3.930  11.578  1.00 89.98           H
ATOM   3174 3HG1 VAL A 214      -7.928   4.169  13.075  1.00 89.98           H
ATOM   3175  CG2 VAL A 214     -10.548   4.571  13.701  1.00 89.98           C
ATOM   3176 1HG2 VAL A 214     -10.887   5.049  12.782  1.00 89.98           H
ATOM   3177 2HG2 VAL A 214     -11.405   4.377  14.347  1.00 89.98           H
ATOM   3178 3HG2 VAL A 214      -9.847   5.228  14.215  1.00 89.98           H
ATOM   3179  HN  VAL A 214     -11.757   2.171  14.490  1.00 89.98           H
ATOM   3180  N   LEU A 215      -9.873   0.097  12.932  1.00 90.63           N
ATOM   3181  CA  LEU A 215      -9.191  -1.121  12.529  1.00 90.63           C
ATOM   3182  C   LEU A 215     -10.049  -1.866  11.505  1.00 90.63           C
ATOM   3183  O   LEU A 215      -9.539  -2.343  10.492  1.00 90.63           O
ATOM   3184  HA  LEU A 215      -8.257  -0.829  12.050  1.00 90.63           H
ATOM   3185  CB  LEU A 215      -8.827  -1.962  13.755  1.00 90.63           C
ATOM   3186 1HB  LEU A 215      -9.647  -1.899  14.470  1.00 90.63           H
ATOM   3187 2HB  LEU A 215      -8.753  -3.004  13.446  1.00 90.63           H
ATOM   3188  CG  LEU A 215      -7.531  -1.577  14.471  1.00 90.63           C
ATOM   3189  HG  LEU A 215      -7.508  -0.492  14.576  1.00 90.63           H
ATOM   3190  CD1 LEU A 215      -7.489  -2.169  15.882  1.00 90.63           C
ATOM   3191 1HD1 LEU A 215      -8.333  -1.792  16.460  1.00 90.63           H
ATOM   3192 2HD1 LEU A 215      -7.546  -3.255  15.822  1.00 90.63           H
ATOM   3193 3HD1 LEU A 215      -6.557  -1.880  16.369  1.00 90.63           H
ATOM   3194  CD2 LEU A 215      -6.308  -1.977  13.645  1.00 90.63           C
ATOM   3195 1HD2 LEU A 215      -6.313  -3.056  13.487  1.00 90.63           H
ATOM   3196 2HD2 LEU A 215      -6.338  -1.469  12.681  1.00 90.63           H
ATOM   3197 3HD2 LEU A 215      -5.400  -1.692  14.177  1.00 90.63           H
ATOM   3198  HN  LEU A 215     -10.142   0.132  13.895  1.00 90.63           H
ATOM   3199  N   THR A 216     -11.338  -1.943  11.804  1.00 91.74           N
ATOM   3200  CA  THR A 216     -12.264  -2.661  10.944  1.00 91.74           C
ATOM   3201  C   THR A 216     -12.281  -2.042   9.545  1.00 91.74           C
ATOM   3202  O   THR A 216     -12.255  -2.758   8.545  1.00 91.74           O
ATOM   3203  HA  THR A 216     -11.908  -3.685  10.836  1.00 91.74           H
ATOM   3204  CB  THR A 216     -13.634  -2.664  11.624  1.00 91.74           C
ATOM   3205  HB  THR A 216     -14.024  -1.650  11.720  1.00 91.74           H
ATOM   3206  OG1 THR A 216     -13.412  -3.355  12.850  1.00 91.74           O
ATOM   3207  HG1 THR A 216     -13.340  -2.702  13.603  1.00 91.74           H
ATOM   3208  CG2 THR A 216     -14.653  -3.534  10.885  1.00 91.74           C
ATOM   3209 1HG2 THR A 216     -14.293  -4.563  10.849  1.00 91.74           H
ATOM   3210 2HG2 THR A 216     -14.782  -3.159   9.870  1.00 91.74           H
ATOM   3211 3HG2 THR A 216     -15.607  -3.501  11.410  1.00 91.74           H
ATOM   3212  HN  THR A 216     -11.749  -1.527  12.615  1.00 91.74           H
ATOM   3213  N   LEU A 217     -12.324  -0.718   9.519  1.00 87.90           N
ATOM   3214  CA  LEU A 217     -12.356   0.005   8.259  1.00 87.90           C
ATOM   3215  C   LEU A 217     -11.100  -0.330   7.452  1.00 87.90           C
ATOM   3216  O   LEU A 217     -11.169  -0.512   6.237  1.00 87.90           O
ATOM   3217  HA  LEU A 217     -13.227  -0.344   7.704  1.00 87.90           H
ATOM   3218  CB  LEU A 217     -12.547   1.503   8.505  1.00 87.90           C
ATOM   3219 1HB  LEU A 217     -13.432   1.639   9.127  1.00 87.90           H
ATOM   3220 2HB  LEU A 217     -11.695   1.868   9.079  1.00 87.90           H
ATOM   3221  CG  LEU A 217     -12.697   2.375   7.257  1.00 87.90           C
ATOM   3222  HG  LEU A 217     -11.866   2.157   6.587  1.00 87.90           H
ATOM   3223  CD1 LEU A 217     -13.985   2.036   6.503  1.00 87.90           C
ATOM   3224 1HD1 LEU A 217     -13.963   0.989   6.199  1.00 87.90           H
ATOM   3225 2HD1 LEU A 217     -14.843   2.206   7.154  1.00 87.90           H
ATOM   3226 3HD1 LEU A 217     -14.067   2.669   5.620  1.00 87.90           H
ATOM   3227  CD2 LEU A 217     -12.615   3.860   7.612  1.00 87.90           C
ATOM   3228 1HD2 LEU A 217     -13.413   4.111   8.311  1.00 87.90           H
ATOM   3229 2HD2 LEU A 217     -11.650   4.071   8.071  1.00 87.90           H
ATOM   3230 3HD2 LEU A 217     -12.725   4.457   6.706  1.00 87.90           H
ATOM   3231  HN  LEU A 217     -12.338  -0.142  10.337  1.00 87.90           H
ATOM   3232  N   LYS A 218      -9.983  -0.402   8.159  1.00 85.58           N
ATOM   3233  CA  LYS A 218      -8.709  -0.685   7.520  1.00 85.58           C
ATOM   3234  C   LYS A 218      -8.761  -2.076   6.884  1.00 85.58           C
ATOM   3235  O   LYS A 218      -8.225  -2.286   5.797  1.00 85.58           O
ATOM   3236  HA  LYS A 218      -8.570   0.051   6.728  1.00 85.58           H
ATOM   3237  CB  LYS A 218      -7.559  -0.505   8.513  1.00 85.58           C
ATOM   3238 1HB  LYS A 218      -7.805  -0.997   9.454  1.00 85.58           H
ATOM   3239 2HB  LYS A 218      -6.661  -0.988   8.126  1.00 85.58           H
ATOM   3240  CG  LYS A 218      -7.279   0.978   8.764  1.00 85.58           C
ATOM   3241 1HG  LYS A 218      -6.884   1.436   7.857  1.00 85.58           H
ATOM   3242 2HG  LYS A 218      -8.210   1.493   9.001  1.00 85.58           H
ATOM   3243  CD  LYS A 218      -6.282   1.162   9.910  1.00 85.58           C
ATOM   3244 1HD  LYS A 218      -6.659   0.668  10.806  1.00 85.58           H
ATOM   3245 2HD  LYS A 218      -5.337   0.682   9.655  1.00 85.58           H
ATOM   3246  CE  LYS A 218      -6.046   2.645  10.199  1.00 85.58           C
ATOM   3247 1HE  LYS A 218      -5.853   3.177   9.267  1.00 85.58           H
ATOM   3248 2HE  LYS A 218      -6.942   3.084  10.636  1.00 85.58           H
ATOM   3249  NZ  LYS A 218      -4.901   2.818  11.121  1.00 85.58           N
ATOM   3250 1HZ  LYS A 218      -4.944   3.738  11.544  1.00 85.58           H
ATOM   3251 2HZ  LYS A 218      -4.942   2.110  11.846  1.00 85.58           H
ATOM   3252 3HZ  LYS A 218      -4.034   2.723  10.604  1.00 85.58           H
ATOM   3253  HN  LYS A 218      -9.938  -0.270   9.150  1.00 85.58           H
ATOM   3254  N   VAL A 219      -9.410  -2.990   7.590  1.00 87.25           N
ATOM   3255  CA  VAL A 219      -9.478  -4.371   7.144  1.00 87.25           C
ATOM   3256  C   VAL A 219     -10.360  -4.457   5.897  1.00 87.25           C
ATOM   3257  O   VAL A 219     -10.015  -5.138   4.933  1.00 87.25           O
ATOM   3258  HA  VAL A 219      -8.467  -4.682   6.880  1.00 87.25           H
ATOM   3259  CB  VAL A 219      -9.967  -5.267   8.284  1.00 87.25           C
ATOM   3260  HB  VAL A 219     -10.868  -4.817   8.700  1.00 87.25           H
ATOM   3261  CG1 VAL A 219     -10.331  -6.661   7.769  1.00 87.25           C
ATOM   3262 1HG1 VAL A 219     -11.123  -6.578   7.026  1.00 87.25           H
ATOM   3263 2HG1 VAL A 219      -9.453  -7.121   7.315  1.00 87.25           H
ATOM   3264 3HG1 VAL A 219     -10.675  -7.276   8.600  1.00 87.25           H
ATOM   3265  CG2 VAL A 219      -8.925  -5.349   9.401  1.00 87.25           C
ATOM   3266 1HG2 VAL A 219      -7.998  -5.764   9.004  1.00 87.25           H
ATOM   3267 2HG2 VAL A 219      -8.736  -4.351   9.797  1.00 87.25           H
ATOM   3268 3HG2 VAL A 219      -9.297  -5.992  10.199  1.00 87.25           H
ATOM   3269  HN  VAL A 219      -9.883  -2.801   8.451  1.00 87.25           H
ATOM   3270  N   ILE A 220     -11.483  -3.755   5.956  1.00 87.60           N
ATOM   3271  CA  ILE A 220     -12.461  -3.817   4.884  1.00 87.60           C
ATOM   3272  C   ILE A 220     -11.864  -3.200   3.618  1.00 87.60           C
ATOM   3273  O   ILE A 220     -11.863  -3.826   2.559  1.00 87.60           O
ATOM   3274  HA  ILE A 220     -12.668  -4.870   4.690  1.00 87.60           H
ATOM   3275  CB  ILE A 220     -13.777  -3.171   5.321  1.00 87.60           C
ATOM   3276  HB  ILE A 220     -13.550  -2.203   5.770  1.00 87.60           H
ATOM   3277  CG1 ILE A 220     -14.472  -4.013   6.393  1.00 87.60           C
ATOM   3278 1HG1 ILE A 220     -14.817  -4.951   5.956  1.00 87.60           H
ATOM   3279 2HG1 ILE A 220     -13.760  -4.270   7.177  1.00 87.60           H
ATOM   3280  CG2 ILE A 220     -14.686  -2.909   4.119  1.00 87.60           C
ATOM   3281 1HG2 ILE A 220     -14.183  -2.239   3.422  1.00 87.60           H
ATOM   3282 2HG2 ILE A 220     -14.909  -3.852   3.620  1.00 87.60           H
ATOM   3283 3HG2 ILE A 220     -15.614  -2.449   4.458  1.00 87.60           H
ATOM   3284  CD1 ILE A 220     -15.658  -3.260   6.999  1.00 87.60           C
ATOM   3285 1HD1 ILE A 220     -15.306  -2.335   7.455  1.00 87.60           H
ATOM   3286 2HD1 ILE A 220     -16.379  -3.027   6.215  1.00 87.60           H
ATOM   3287 3HD1 ILE A 220     -16.134  -3.882   7.757  1.00 87.60           H
ATOM   3288  HN  ILE A 220     -11.727  -3.154   6.717  1.00 87.60           H
ATOM   3289  N   LEU A 221     -11.371  -1.979   3.769  1.00 82.55           N
ATOM   3290  CA  LEU A 221     -10.877  -1.226   2.629  1.00 82.55           C
ATOM   3291  C   LEU A 221      -9.477  -1.723   2.262  1.00 82.55           C
ATOM   3292  O   LEU A 221      -9.038  -1.570   1.124  1.00 82.55           O
ATOM   3293  HA  LEU A 221     -11.544  -1.425   1.791  1.00 82.55           H
ATOM   3294  CB  LEU A 221     -10.941   0.277   2.912  1.00 82.55           C
ATOM   3295 1HB  LEU A 221     -10.293   0.495   3.761  1.00 82.55           H
ATOM   3296 2HB  LEU A 221     -10.529   0.806   2.052  1.00 82.55           H
ATOM   3297  CG  LEU A 221     -12.331   0.845   3.207  1.00 82.55           C
ATOM   3298  HG  LEU A 221     -12.718   0.353   4.099  1.00 82.55           H
ATOM   3299  CD1 LEU A 221     -12.257   2.342   3.512  1.00 82.55           C
ATOM   3300 1HD1 LEU A 221     -11.621   2.505   4.382  1.00 82.55           H
ATOM   3301 2HD1 LEU A 221     -11.840   2.868   2.653  1.00 82.55           H
ATOM   3302 3HD1 LEU A 221     -13.258   2.721   3.718  1.00 82.55           H
ATOM   3303  CD2 LEU A 221     -13.302   0.540   2.065  1.00 82.55           C
ATOM   3304 1HD2 LEU A 221     -12.930   0.986   1.142  1.00 82.55           H
ATOM   3305 2HD2 LEU A 221     -13.385  -0.540   1.937  1.00 82.55           H
ATOM   3306 3HD2 LEU A 221     -14.282   0.955   2.300  1.00 82.55           H
ATOM   3307  HN  LEU A 221     -11.307  -1.507   4.648  1.00 82.55           H
ATOM   3308  N   GLY A 222      -8.815  -2.309   3.249  1.00 75.14           N
ATOM   3309  CA  GLY A 222      -7.432  -2.722   3.081  1.00 75.14           C
ATOM   3310  C   GLY A 222      -7.339  -3.992   2.232  1.00 75.14           C
ATOM   3311  O   GLY A 222      -6.437  -4.126   1.407  1.00 75.14           O
ATOM   3312 1HA  GLY A 222      -6.864  -1.921   2.607  1.00 75.14           H
ATOM   3313 2HA  GLY A 222      -6.980  -2.899   4.057  1.00 75.14           H
ATOM   3314  HN  GLY A 222      -9.206  -2.501   4.149  1.00 75.14           H
ATOM   3315  N   PHE A 223      -8.284  -4.891   2.464  1.00 76.30           N
ATOM   3316  CA  PHE A 223      -8.154  -6.255   1.980  1.00 76.30           C
ATOM   3317  C   PHE A 223      -9.379  -6.665   1.160  1.00 76.30           C
ATOM   3318  O   PHE A 223      -9.274  -6.908  -0.041  1.00 76.30           O
ATOM   3319  HA  PHE A 223      -7.267  -6.290   1.347  1.00 76.30           H
ATOM   3320  CB  PHE A 223      -8.053  -7.158   3.211  1.00 76.30           C
ATOM   3321 1HB  PHE A 223      -7.238  -6.805   3.843  1.00 76.30           H
ATOM   3322 2HB  PHE A 223      -8.970  -7.067   3.792  1.00 76.30           H
ATOM   3323  CG  PHE A 223      -7.820  -8.634   2.882  1.00 76.30           C
ATOM   3324  CD1 PHE A 223      -8.763  -9.560   3.205  1.00 76.30           C
ATOM   3325  HD1 PHE A 223      -9.685  -9.250   3.698  1.00 76.30           H
ATOM   3326  CD2 PHE A 223      -6.671  -9.021   2.266  1.00 76.30           C
ATOM   3327  HD2 PHE A 223      -5.915  -8.279   2.008  1.00 76.30           H
ATOM   3328  CE1 PHE A 223      -8.547 -10.930   2.899  1.00 76.30           C
ATOM   3329  HE1 PHE A 223      -9.303 -11.671   3.158  1.00 76.30           H
ATOM   3330  CE2 PHE A 223      -6.455 -10.391   1.961  1.00 76.30           C
ATOM   3331  HE2 PHE A 223      -5.534 -10.701   1.468  1.00 76.30           H
ATOM   3332  CZ  PHE A 223      -7.398 -11.316   2.284  1.00 76.30           C
ATOM   3333  HZ  PHE A 223      -7.232 -12.368   2.049  1.00 76.30           H
ATOM   3334  HN  PHE A 223      -9.124  -4.701   2.971  1.00 76.30           H
ATOM   3335  N   PHE A 224     -10.513  -6.728   1.842  1.00 83.78           N
ATOM   3336  CA  PHE A 224     -11.671  -7.423   1.306  1.00 83.78           C
ATOM   3337  C   PHE A 224     -12.163  -6.757   0.019  1.00 83.78           C
ATOM   3338  O   PHE A 224     -12.414  -7.433  -0.977  1.00 83.78           O
ATOM   3339  HA  PHE A 224     -11.362  -8.446   1.088  1.00 83.78           H
ATOM   3340  CB  PHE A 224     -12.773  -7.339   2.364  1.00 83.78           C
ATOM   3341 1HB  PHE A 224     -12.773  -6.338   2.796  1.00 83.78           H
ATOM   3342 2HB  PHE A 224     -13.740  -7.476   1.878  1.00 83.78           H
ATOM   3343  CG  PHE A 224     -12.635  -8.365   3.490  1.00 83.78           C
ATOM   3344  CD1 PHE A 224     -12.986  -9.661   3.276  1.00 83.78           C
ATOM   3345  HD1 PHE A 224     -13.367  -9.969   2.302  1.00 83.78           H
ATOM   3346  CD2 PHE A 224     -12.160  -7.981   4.705  1.00 83.78           C
ATOM   3347  HD2 PHE A 224     -11.878  -6.942   4.877  1.00 83.78           H
ATOM   3348  CE1 PHE A 224     -12.858 -10.614   4.321  1.00 83.78           C
ATOM   3349  HE1 PHE A 224     -13.140 -11.652   4.150  1.00 83.78           H
ATOM   3350  CE2 PHE A 224     -12.032  -8.933   5.751  1.00 83.78           C
ATOM   3351  HE2 PHE A 224     -11.651  -8.626   6.725  1.00 83.78           H
ATOM   3352  CZ  PHE A 224     -12.383 -10.230   5.537  1.00 83.78           C
ATOM   3353  HZ  PHE A 224     -12.284 -10.961   6.339  1.00 83.78           H
ATOM   3354  HN  PHE A 224     -10.648  -6.316   2.743  1.00 83.78           H
ATOM   3355  N   LEU A 225     -12.287  -5.439   0.083  1.00 82.36           N
ATOM   3356  CA  LEU A 225     -12.807  -4.681  -1.042  1.00 82.36           C
ATOM   3357  C   LEU A 225     -11.896  -4.885  -2.254  1.00 82.36           C
ATOM   3358  O   LEU A 225     -12.359  -5.276  -3.325  1.00 82.36           O
ATOM   3359  HA  LEU A 225     -13.792  -5.084  -1.279  1.00 82.36           H
ATOM   3360  CB  LEU A 225     -12.999  -3.213  -0.656  1.00 82.36           C
ATOM   3361 1HB  LEU A 225     -13.674  -3.168   0.198  1.00 82.36           H
ATOM   3362 2HB  LEU A 225     -12.039  -2.817  -0.325  1.00 82.36           H
ATOM   3363  CG  LEU A 225     -13.546  -2.297  -1.753  1.00 82.36           C
ATOM   3364  HG  LEU A 225     -12.933  -2.429  -2.645  1.00 82.36           H
ATOM   3365  CD1 LEU A 225     -14.978  -2.685  -2.127  1.00 82.36           C
ATOM   3366 1HD1 LEU A 225     -14.993  -3.713  -2.490  1.00 82.36           H
ATOM   3367 2HD1 LEU A 225     -15.618  -2.600  -1.249  1.00 82.36           H
ATOM   3368 3HD1 LEU A 225     -15.342  -2.018  -2.908  1.00 82.36           H
ATOM   3369  CD2 LEU A 225     -13.438  -0.827  -1.344  1.00 82.36           C
ATOM   3370 1HD2 LEU A 225     -14.011  -0.661  -0.432  1.00 82.36           H
ATOM   3371 2HD2 LEU A 225     -12.392  -0.575  -1.167  1.00 82.36           H
ATOM   3372 3HD2 LEU A 225     -13.834  -0.198  -2.141  1.00 82.36           H
ATOM   3373  HN  LEU A 225     -12.039  -4.892   0.883  1.00 82.36           H
ATOM   3374  N   PRO A 226     -10.590  -4.626  -2.109  1.00 76.74           N
ATOM   3375  CA  PRO A 226      -9.648  -4.861  -3.207  1.00 76.74           C
ATOM   3376  C   PRO A 226      -9.745  -6.274  -3.758  1.00 76.74           C
ATOM   3377  O   PRO A 226      -9.786  -6.469  -4.972  1.00 76.74           O
ATOM   3378  HA  PRO A 226      -9.883  -4.209  -4.048  1.00 76.74           H
ATOM   3379  CB  PRO A 226      -8.281  -4.591  -2.575  1.00 76.74           C
ATOM   3380 1HB  PRO A 226      -7.837  -5.502  -2.174  1.00 76.74           H
ATOM   3381 2HB  PRO A 226      -7.575  -4.187  -3.301  1.00 76.74           H
ATOM   3382  CG  PRO A 226      -8.593  -3.585  -1.473  1.00 76.74           C
ATOM   3383 1HG  PRO A 226      -7.810  -3.558  -0.716  1.00 76.74           H
ATOM   3384 2HG  PRO A 226      -8.677  -2.571  -1.864  1.00 76.74           H
ATOM   3385  CD  PRO A 226      -9.912  -4.093  -0.914  1.00 76.74           C
ATOM   3386 1HD  PRO A 226      -9.761  -4.867  -0.161  1.00 76.74           H
ATOM   3387 2HD  PRO A 226     -10.483  -3.296  -0.437  1.00 76.74           H
ATOM   3388  N   PHE A 227      -9.780  -7.231  -2.843  1.00 80.52           N
ATOM   3389  CA  PHE A 227      -9.700  -8.631  -3.221  1.00 80.52           C
ATOM   3390  C   PHE A 227     -10.906  -9.040  -4.070  1.00 80.52           C
ATOM   3391  O   PHE A 227     -10.750  -9.684  -5.107  1.00 80.52           O
ATOM   3392  HA  PHE A 227      -8.788  -8.757  -3.804  1.00 80.52           H
ATOM   3393  CB  PHE A 227      -9.705  -9.446  -1.926  1.00 80.52           C
ATOM   3394 1HB  PHE A 227      -8.842  -9.158  -1.325  1.00 80.52           H
ATOM   3395 2HB  PHE A 227     -10.594  -9.189  -1.350  1.00 80.52           H
ATOM   3396  CG  PHE A 227      -9.675 -10.960  -2.142  1.00 80.52           C
ATOM   3397  CD1 PHE A 227     -10.815 -11.689  -2.005  1.00 80.52           C
ATOM   3398  HD1 PHE A 227     -11.749 -11.194  -1.741  1.00 80.52           H
ATOM   3399  CD2 PHE A 227      -8.509 -11.577  -2.472  1.00 80.52           C
ATOM   3400  HD2 PHE A 227      -7.595 -10.993  -2.582  1.00 80.52           H
ATOM   3401  CE1 PHE A 227     -10.787 -13.094  -2.206  1.00 80.52           C
ATOM   3402  HE1 PHE A 227     -11.701 -13.679  -2.096  1.00 80.52           H
ATOM   3403  CE2 PHE A 227      -8.481 -12.982  -2.673  1.00 80.52           C
ATOM   3404  HE2 PHE A 227      -7.546 -13.477  -2.938  1.00 80.52           H
ATOM   3405  CZ  PHE A 227      -9.621 -13.711  -2.536  1.00 80.52           C
ATOM   3406  HZ  PHE A 227      -9.600 -14.790  -2.691  1.00 80.52           H
ATOM   3407  HN  PHE A 227      -9.862  -7.062  -1.860  1.00 80.52           H
ATOM   3408  N   VAL A 228     -12.081  -8.649  -3.599  1.00 83.39           N
ATOM   3409  CA  VAL A 228     -13.315  -9.003  -4.279  1.00 83.39           C
ATOM   3410  C   VAL A 228     -13.315  -8.386  -5.680  1.00 83.39           C
ATOM   3411  O   VAL A 228     -13.649  -9.056  -6.656  1.00 83.39           O
ATOM   3412  HA  VAL A 228     -13.339 -10.088  -4.374  1.00 83.39           H
ATOM   3413  CB  VAL A 228     -14.518  -8.573  -3.437  1.00 83.39           C
ATOM   3414  HB  VAL A 228     -14.368  -7.534  -3.144  1.00 83.39           H
ATOM   3415  CG1 VAL A 228     -15.812  -8.650  -4.250  1.00 83.39           C
ATOM   3416 1HG1 VAL A 228     -15.737  -7.990  -5.115  1.00 83.39           H
ATOM   3417 2HG1 VAL A 228     -15.969  -9.675  -4.588  1.00 83.39           H
ATOM   3418 3HG1 VAL A 228     -16.651  -8.340  -3.628  1.00 83.39           H
ATOM   3419  CG2 VAL A 228     -14.622  -9.412  -2.162  1.00 83.39           C
ATOM   3420 1HG2 VAL A 228     -14.737 -10.463  -2.426  1.00 83.39           H
ATOM   3421 2HG2 VAL A 228     -13.716  -9.284  -1.568  1.00 83.39           H
ATOM   3422 3HG2 VAL A 228     -15.485  -9.086  -1.582  1.00 83.39           H
ATOM   3423  HN  VAL A 228     -12.197  -8.101  -2.771  1.00 83.39           H
ATOM   3424  N   VAL A 229     -12.937  -7.118  -5.734  1.00 75.60           N
ATOM   3425  CA  VAL A 229     -12.971  -6.379  -6.984  1.00 75.60           C
ATOM   3426  C   VAL A 229     -12.080  -7.082  -8.011  1.00 75.60           C
ATOM   3427  O   VAL A 229     -12.494  -7.306  -9.147  1.00 75.60           O
ATOM   3428  HA  VAL A 229     -13.999  -6.391  -7.346  1.00 75.60           H
ATOM   3429  CB  VAL A 229     -12.570  -4.922  -6.743  1.00 75.60           C
ATOM   3430  HB  VAL A 229     -11.684  -4.919  -6.107  1.00 75.60           H
ATOM   3431  CG1 VAL A 229     -12.208  -4.228  -8.057  1.00 75.60           C
ATOM   3432 1HG1 VAL A 229     -11.371  -4.748  -8.524  1.00 75.60           H
ATOM   3433 2HG1 VAL A 229     -13.067  -4.248  -8.727  1.00 75.60           H
ATOM   3434 3HG1 VAL A 229     -11.927  -3.194  -7.857  1.00 75.60           H
ATOM   3435  CG2 VAL A 229     -13.677  -4.163  -6.009  1.00 75.60           C
ATOM   3436 1HG2 VAL A 229     -14.588  -4.181  -6.608  1.00 75.60           H
ATOM   3437 2HG2 VAL A 229     -13.867  -4.638  -5.046  1.00 75.60           H
ATOM   3438 3HG2 VAL A 229     -13.366  -3.131  -5.850  1.00 75.60           H
ATOM   3439  HN  VAL A 229     -12.613  -6.597  -4.944  1.00 75.60           H
ATOM   3440  N   MET A 230     -10.873  -7.409  -7.573  1.00 76.43           N
ATOM   3441  CA  MET A 230      -9.909  -8.053  -8.450  1.00 76.43           C
ATOM   3442  C   MET A 230     -10.421  -9.415  -8.922  1.00 76.43           C
ATOM   3443  O   MET A 230     -10.391  -9.715 -10.114  1.00 76.43           O
ATOM   3444  HA  MET A 230      -9.795  -7.385  -9.303  1.00 76.43           H
ATOM   3445  CB  MET A 230      -8.584  -8.236  -7.705  1.00 76.43           C
ATOM   3446 1HB  MET A 230      -8.781  -8.492  -6.664  1.00 76.43           H
ATOM   3447 2HB  MET A 230      -8.031  -9.068  -8.139  1.00 76.43           H
ATOM   3448  CG  MET A 230      -7.738  -6.963  -7.773  1.00 76.43           C
ATOM   3449 1HG  MET A 230      -7.586  -6.672  -8.812  1.00 76.43           H
ATOM   3450 2HG  MET A 230      -8.262  -6.141  -7.285  1.00 76.43           H
ATOM   3451  SD  MET A 230      -6.162  -7.235  -6.980  1.00 76.43           S
ATOM   3452  CE  MET A 230      -6.508  -6.565  -5.363  1.00 76.43           C
ATOM   3453 1HE  MET A 230      -6.781  -5.514  -5.456  1.00 76.43           H
ATOM   3454 2HE  MET A 230      -7.332  -7.115  -4.910  1.00 76.43           H
ATOM   3455 3HE  MET A 230      -5.622  -6.655  -4.734  1.00 76.43           H
ATOM   3456  HN  MET A 230     -10.551  -7.242  -6.641  1.00 76.43           H
ATOM   3457  N   ALA A 231     -10.880 -10.205  -7.961  1.00 79.89           N
ATOM   3458  CA  ALA A 231     -11.340 -11.551  -8.255  1.00 79.89           C
ATOM   3459  C   ALA A 231     -12.384 -11.497  -9.372  1.00 79.89           C
ATOM   3460  O   ALA A 231     -12.352 -12.308 -10.296  1.00 79.89           O
ATOM   3461  HA  ALA A 231     -10.481 -12.127  -8.600  1.00 79.89           H
ATOM   3462  CB  ALA A 231     -11.884 -12.195  -6.978  1.00 79.89           C
ATOM   3463 1HB  ALA A 231     -11.096 -12.236  -6.227  1.00 79.89           H
ATOM   3464 2HB  ALA A 231     -12.717 -11.602  -6.599  1.00 79.89           H
ATOM   3465 3HB  ALA A 231     -12.229 -13.205  -7.199  1.00 79.89           H
ATOM   3466  HN  ALA A 231     -10.940  -9.938  -6.999  1.00 79.89           H
ATOM   3467  N   CYS A 232     -13.285 -10.533  -9.250  1.00 80.86           N
ATOM   3468  CA  CYS A 232     -14.332 -10.358 -10.241  1.00 80.86           C
ATOM   3469  C   CYS A 232     -13.676  -9.999 -11.576  1.00 80.86           C
ATOM   3470  O   CYS A 232     -13.977 -10.605 -12.603  1.00 80.86           O
ATOM   3471  HA  CYS A 232     -14.858 -11.310 -10.312  1.00 80.86           H
ATOM   3472  CB  CYS A 232     -15.353  -9.304  -9.806  1.00 80.86           C
ATOM   3473 1HB  CYS A 232     -14.841  -8.382  -9.530  1.00 80.86           H
ATOM   3474 2HB  CYS A 232     -16.017  -9.065 -10.636  1.00 80.86           H
ATOM   3475  SG  CYS A 232     -16.327  -9.926  -8.386  1.00 80.86           S
ATOM   3476  HG  CYS A 232     -15.435  -9.603  -7.454  1.00 80.86           H
ATOM   3477  HN  CYS A 232     -13.306  -9.880  -8.493  1.00 80.86           H
ATOM   3478  N   CYS A 233     -12.791  -9.014 -11.517  1.00 74.40           N
ATOM   3479  CA  CYS A 233     -12.209  -8.459 -12.727  1.00 74.40           C
ATOM   3480  C   CYS A 233     -11.513  -9.589 -13.489  1.00 74.40           C
ATOM   3481  O   CYS A 233     -11.716  -9.748 -14.692  1.00 74.40           O
ATOM   3482  HA  CYS A 233     -13.033  -8.048 -13.311  1.00 74.40           H
ATOM   3483  CB  CYS A 233     -11.251  -7.306 -12.417  1.00 74.40           C
ATOM   3484 1HB  CYS A 233     -10.531  -7.615 -11.659  1.00 74.40           H
ATOM   3485 2HB  CYS A 233     -10.682  -7.045 -13.309  1.00 74.40           H
ATOM   3486  SG  CYS A 233     -12.193  -5.852 -11.828  1.00 74.40           S
ATOM   3487  HG  CYS A 233     -12.369  -6.294 -10.586  1.00 74.40           H
ATOM   3488  HN  CYS A 233     -12.472  -8.599 -10.666  1.00 74.40           H
ATOM   3489  N   TYR A 234     -10.708 -10.345 -12.757  1.00 74.43           N
ATOM   3490  CA  TYR A 234      -9.892 -11.380 -13.369  1.00 74.43           C
ATOM   3491  C   TYR A 234     -10.762 -12.520 -13.901  1.00 74.43           C
ATOM   3492  O   TYR A 234     -10.459 -13.103 -14.941  1.00 74.43           O
ATOM   3493  HA  TYR A 234      -9.347 -10.931 -14.199  1.00 74.43           H
ATOM   3494  CB  TYR A 234      -8.990 -11.918 -12.257  1.00 74.43           C
ATOM   3495 1HB  TYR A 234      -9.530 -11.872 -11.311  1.00 74.43           H
ATOM   3496 2HB  TYR A 234      -8.778 -12.969 -12.452  1.00 74.43           H
ATOM   3497  CG  TYR A 234      -7.666 -11.165 -12.110  1.00 74.43           C
ATOM   3498  CD1 TYR A 234      -6.551 -11.588 -12.802  1.00 74.43           C
ATOM   3499  HD1 TYR A 234      -6.612 -12.460 -13.454  1.00 74.43           H
ATOM   3500  CD2 TYR A 234      -7.589 -10.061 -11.284  1.00 74.43           C
ATOM   3501  HD2 TYR A 234      -8.470  -9.727 -10.737  1.00 74.43           H
ATOM   3502  CE1 TYR A 234      -5.305 -10.879 -12.664  1.00 74.43           C
ATOM   3503  HE1 TYR A 234      -4.416 -11.203 -13.205  1.00 74.43           H
ATOM   3504  CE2 TYR A 234      -6.343  -9.352 -11.146  1.00 74.43           C
ATOM   3505  HE2 TYR A 234      -6.268  -8.479 -10.497  1.00 74.43           H
ATOM   3506  CZ  TYR A 234      -5.263  -9.796 -11.843  1.00 74.43           C
ATOM   3507  OH  TYR A 234      -4.086  -9.127 -11.712  1.00 74.43           O
ATOM   3508  HH  TYR A 234      -3.346  -9.651 -12.132  1.00 74.43           H
ATOM   3509  HN  TYR A 234     -10.609 -10.259 -11.766  1.00 74.43           H
ATOM   3510  N   THR A 235     -11.825 -12.805 -13.164  1.00 82.31           N
ATOM   3511  CA  THR A 235     -12.770 -13.829 -13.576  1.00 82.31           C
ATOM   3512  C   THR A 235     -13.331 -13.508 -14.963  1.00 82.31           C
ATOM   3513  O   THR A 235     -13.437 -14.391 -15.813  1.00 82.31           O
ATOM   3514  HA  THR A 235     -12.237 -14.776 -13.658  1.00 82.31           H
ATOM   3515  CB  THR A 235     -13.847 -13.941 -12.496  1.00 82.31           C
ATOM   3516  HB  THR A 235     -14.411 -13.012 -12.411  1.00 82.31           H
ATOM   3517  OG1 THR A 235     -13.130 -14.334 -11.329  1.00 82.31           O
ATOM   3518  HG1 THR A 235     -13.072 -13.568 -10.689  1.00 82.31           H
ATOM   3519  CG2 THR A 235     -14.812 -15.102 -12.749  1.00 82.31           C
ATOM   3520 1HG2 THR A 235     -14.255 -16.039 -12.767  1.00 82.31           H
ATOM   3521 2HG2 THR A 235     -15.311 -14.957 -13.707  1.00 82.31           H
ATOM   3522 3HG2 THR A 235     -15.556 -15.136 -11.953  1.00 82.31           H
ATOM   3523  HN  THR A 235     -12.044 -12.351 -12.300  1.00 82.31           H
ATOM   3524  N   ILE A 236     -13.676 -12.243 -15.149  1.00 79.27           N
ATOM   3525  CA  ILE A 236     -14.247 -11.800 -16.410  1.00 79.27           C
ATOM   3526  C   ILE A 236     -13.182 -11.881 -17.505  1.00 79.27           C
ATOM   3527  O   ILE A 236     -13.462 -12.324 -18.617  1.00 79.27           O
ATOM   3528  HA  ILE A 236     -15.054 -12.488 -16.662  1.00 79.27           H
ATOM   3529  CB  ILE A 236     -14.868 -10.410 -16.258  1.00 79.27           C
ATOM   3530  HB  ILE A 236     -14.116  -9.744 -15.834  1.00 79.27           H
ATOM   3531  CG1 ILE A 236     -16.046 -10.439 -15.282  1.00 79.27           C
ATOM   3532 1HG1 ILE A 236     -16.898 -10.933 -15.750  1.00 79.27           H
ATOM   3533 2HG1 ILE A 236     -15.781 -11.027 -14.403  1.00 79.27           H
ATOM   3534  CG2 ILE A 236     -15.265  -9.835 -17.619  1.00 79.27           C
ATOM   3535 1HG2 ILE A 236     -14.382  -9.756 -18.252  1.00 79.27           H
ATOM   3536 2HG2 ILE A 236     -15.994 -10.493 -18.093  1.00 79.27           H
ATOM   3537 3HG2 ILE A 236     -15.704  -8.847 -17.482  1.00 79.27           H
ATOM   3538  CD1 ILE A 236     -16.440  -9.024 -14.856  1.00 79.27           C
ATOM   3539 1HD1 ILE A 236     -15.594  -8.543 -14.367  1.00 79.27           H
ATOM   3540 2HD1 ILE A 236     -16.729  -8.447 -15.734  1.00 79.27           H
ATOM   3541 3HD1 ILE A 236     -17.280  -9.074 -14.162  1.00 79.27           H
ATOM   3542  HN  ILE A 236     -13.570 -11.527 -14.459  1.00 79.27           H
ATOM   3543  N   ILE A 237     -11.981 -11.447 -17.150  1.00 75.86           N
ATOM   3544  CA  ILE A 237     -10.886 -11.412 -18.105  1.00 75.86           C
ATOM   3545  C   ILE A 237     -10.607 -12.830 -18.608  1.00 75.86           C
ATOM   3546  O   ILE A 237     -10.510 -13.057 -19.812  1.00 75.86           O
ATOM   3547  HA  ILE A 237     -11.209 -10.804 -18.950  1.00 75.86           H
ATOM   3548  CB  ILE A 237      -9.664 -10.724 -17.494  1.00 75.86           C
ATOM   3549  HB  ILE A 237      -9.532 -11.100 -16.479  1.00 75.86           H
ATOM   3550  CG1 ILE A 237      -9.879  -9.213 -17.391  1.00 75.86           C
ATOM   3551 1HG1 ILE A 237      -9.880  -8.774 -18.389  1.00 75.86           H
ATOM   3552 2HG1 ILE A 237     -10.855  -9.010 -16.952  1.00 75.86           H
ATOM   3553  CG2 ILE A 237      -8.393 -11.071 -18.272  1.00 75.86           C
ATOM   3554 1HG2 ILE A 237      -8.236 -12.150 -18.249  1.00 75.86           H
ATOM   3555 2HG2 ILE A 237      -8.499 -10.742 -19.306  1.00 75.86           H
ATOM   3556 3HG2 ILE A 237      -7.539 -10.570 -17.816  1.00 75.86           H
ATOM   3557  CD1 ILE A 237      -8.786  -8.560 -16.543  1.00 75.86           C
ATOM   3558 1HD1 ILE A 237      -8.803  -8.984 -15.539  1.00 75.86           H
ATOM   3559 2HD1 ILE A 237      -7.813  -8.745 -16.998  1.00 75.86           H
ATOM   3560 3HD1 ILE A 237      -8.963  -7.486 -16.486  1.00 75.86           H
ATOM   3561  HN  ILE A 237     -11.751 -11.124 -16.232  1.00 75.86           H
ATOM   3562  N   ILE A 238     -10.487 -13.746 -17.659  1.00 75.60           N
ATOM   3563  CA  ILE A 238     -10.187 -15.129 -17.988  1.00 75.60           C
ATOM   3564  C   ILE A 238     -11.268 -15.673 -18.924  1.00 75.60           C
ATOM   3565  O   ILE A 238     -10.961 -16.332 -19.916  1.00 75.60           O
ATOM   3566  HA  ILE A 238      -9.234 -15.140 -18.517  1.00 75.60           H
ATOM   3567  CB  ILE A 238     -10.005 -15.956 -16.713  1.00 75.60           C
ATOM   3568  HB  ILE A 238     -10.850 -15.758 -16.054  1.00 75.60           H
ATOM   3569  CG1 ILE A 238      -8.739 -15.536 -15.963  1.00 75.60           C
ATOM   3570 1HG1 ILE A 238      -7.861 -15.925 -16.478  1.00 75.60           H
ATOM   3571 2HG1 ILE A 238      -8.655 -14.450 -15.965  1.00 75.60           H
ATOM   3572  CG2 ILE A 238     -10.016 -17.454 -17.025  1.00 75.60           C
ATOM   3573 1HG2 ILE A 238     -10.968 -17.723 -17.483  1.00 75.60           H
ATOM   3574 2HG2 ILE A 238      -9.203 -17.688 -17.712  1.00 75.60           H
ATOM   3575 3HG2 ILE A 238      -9.885 -18.018 -16.102  1.00 75.60           H
ATOM   3576  CD1 ILE A 238      -8.761 -16.049 -14.522  1.00 75.60           C
ATOM   3577 1HD1 ILE A 238      -9.627 -15.639 -14.003  1.00 75.60           H
ATOM   3578 2HD1 ILE A 238      -8.821 -17.138 -14.524  1.00 75.60           H
ATOM   3579 3HD1 ILE A 238      -7.850 -15.737 -14.011  1.00 75.60           H
ATOM   3580  HN  ILE A 238     -10.591 -13.557 -16.682  1.00 75.60           H
ATOM   3581  N   HIS A 239     -12.511 -15.376 -18.576  1.00 80.83           N
ATOM   3582  CA  HIS A 239     -13.641 -15.865 -19.347  1.00 80.83           C
ATOM   3583  C   HIS A 239     -13.557 -15.329 -20.777  1.00 80.83           C
ATOM   3584  O   HIS A 239     -13.738 -16.077 -21.736  1.00 80.83           O
ATOM   3585  HA  HIS A 239     -13.558 -16.952 -19.370  1.00 80.83           H
ATOM   3586  CB  HIS A 239     -14.962 -15.513 -18.658  1.00 80.83           C
ATOM   3587 1HB  HIS A 239     -14.941 -15.896 -17.638  1.00 80.83           H
ATOM   3588 2HB  HIS A 239     -15.046 -14.429 -18.590  1.00 80.83           H
ATOM   3589  CG  HIS A 239     -16.184 -16.056 -19.360  1.00 80.83           C
ATOM   3590  ND1 HIS A 239     -16.898 -15.327 -20.295  1.00 80.83           N
ATOM   3591  HD1 HIS A 239     -16.688 -14.396 -20.594  1.00 80.83           H
ATOM   3592  CD2 HIS A 239     -16.809 -17.264 -19.254  1.00 80.83           C
ATOM   3593  HD2 HIS A 239     -16.506 -18.083 -18.602  1.00 80.83           H
ATOM   3594  CE1 HIS A 239     -17.906 -16.072 -20.724  1.00 80.83           C
ATOM   3595  HE1 HIS A 239     -18.650 -15.777 -21.465  1.00 80.83           H
ATOM   3596  NE2 HIS A 239     -17.850 -17.271 -20.078  1.00 80.83           N
ATOM   3597  HN  HIS A 239     -12.751 -14.814 -17.784  1.00 80.83           H
ATOM   3598  N   THR A 240     -13.282 -14.036 -20.875  1.00 76.01           N
ATOM   3599  CA  THR A 240     -13.245 -13.375 -22.169  1.00 76.01           C
ATOM   3600  C   THR A 240     -12.095 -13.925 -23.015  1.00 76.01           C
ATOM   3601  O   THR A 240     -12.234 -14.089 -24.227  1.00 76.01           O
ATOM   3602  HA  THR A 240     -14.169 -13.604 -22.699  1.00 76.01           H
ATOM   3603  CB  THR A 240     -13.153 -11.867 -21.927  1.00 76.01           C
ATOM   3604  HB  THR A 240     -12.155 -11.587 -21.591  1.00 76.01           H
ATOM   3605  OG1 THR A 240     -14.209 -11.599 -21.008  1.00 76.01           O
ATOM   3606  HG1 THR A 240     -13.843 -11.521 -20.080  1.00 76.01           H
ATOM   3607  CG2 THR A 240     -13.523 -11.052 -23.167  1.00 76.01           C
ATOM   3608 1HG2 THR A 240     -14.546 -11.283 -23.463  1.00 76.01           H
ATOM   3609 2HG2 THR A 240     -12.844 -11.302 -23.982  1.00 76.01           H
ATOM   3610 3HG2 THR A 240     -13.442  -9.989 -22.941  1.00 76.01           H
ATOM   3611  HN  THR A 240     -13.088 -13.445 -20.093  1.00 76.01           H
ATOM   3612  N   LEU A 241     -10.985 -14.196 -22.344  1.00 73.65           N
ATOM   3613  CA  LEU A 241      -9.807 -14.709 -23.022  1.00 73.65           C
ATOM   3614  C   LEU A 241     -10.106 -16.107 -23.567  1.00 73.65           C
ATOM   3615  O   LEU A 241      -9.787 -16.411 -24.716  1.00 73.65           O
ATOM   3616  HA  LEU A 241      -9.600 -14.048 -23.864  1.00 73.65           H
ATOM   3617  CB  LEU A 241      -8.590 -14.658 -22.096  1.00 73.65           C
ATOM   3618 1HB  LEU A 241      -8.875 -15.078 -21.131  1.00 73.65           H
ATOM   3619 2HB  LEU A 241      -7.816 -15.305 -22.509  1.00 73.65           H
ATOM   3620  CG  LEU A 241      -7.986 -13.273 -21.859  1.00 73.65           C
ATOM   3621  HG  LEU A 241      -8.782 -12.604 -21.533  1.00 73.65           H
ATOM   3622  CD1 LEU A 241      -6.943 -13.314 -20.740  1.00 73.65           C
ATOM   3623 1HD1 LEU A 241      -7.413 -13.652 -19.817  1.00 73.65           H
ATOM   3624 2HD1 LEU A 241      -6.143 -14.002 -21.014  1.00 73.65           H
ATOM   3625 3HD1 LEU A 241      -6.529 -12.316 -20.593  1.00 73.65           H
ATOM   3626  CD2 LEU A 241      -7.413 -12.695 -23.155  1.00 73.65           C
ATOM   3627 1HD2 LEU A 241      -6.634 -13.357 -23.535  1.00 73.65           H
ATOM   3628 2HD2 LEU A 241      -8.208 -12.608 -23.896  1.00 73.65           H
ATOM   3629 3HD2 LEU A 241      -6.990 -11.710 -22.958  1.00 73.65           H
ATOM   3630  HN  LEU A 241     -10.883 -14.070 -21.358  1.00 73.65           H
ATOM   3631  N   ILE A 242     -10.716 -16.921 -22.718  1.00 74.37           N
ATOM   3632  CA  ILE A 242     -11.043 -18.286 -23.093  1.00 74.37           C
ATOM   3633  C   ILE A 242     -11.915 -18.270 -24.350  1.00 74.37           C
ATOM   3634  O   ILE A 242     -11.775 -19.131 -25.218  1.00 74.37           O
ATOM   3635  HA  ILE A 242     -10.107 -18.794 -23.328  1.00 74.37           H
ATOM   3636  CB  ILE A 242     -11.677 -19.028 -21.914  1.00 74.37           C
ATOM   3637  HB  ILE A 242     -12.438 -18.384 -21.475  1.00 74.37           H
ATOM   3638  CG1 ILE A 242     -10.641 -19.312 -20.824  1.00 74.37           C
ATOM   3639 1HG1 ILE A 242      -9.953 -20.085 -21.165  1.00 74.37           H
ATOM   3640 2HG1 ILE A 242     -10.049 -18.417 -20.639  1.00 74.37           H
ATOM   3641  CG2 ILE A 242     -12.380 -20.303 -22.384  1.00 74.37           C
ATOM   3642 1HG2 ILE A 242     -13.163 -20.045 -23.096  1.00 74.37           H
ATOM   3643 2HG2 ILE A 242     -11.656 -20.962 -22.863  1.00 74.37           H
ATOM   3644 3HG2 ILE A 242     -12.822 -20.811 -21.526  1.00 74.37           H
ATOM   3645  CD1 ILE A 242     -11.319 -19.761 -19.528  1.00 74.37           C
ATOM   3646 1HD1 ILE A 242     -11.989 -18.975 -19.178  1.00 74.37           H
ATOM   3647 2HD1 ILE A 242     -11.891 -20.670 -19.712  1.00 74.37           H
ATOM   3648 3HD1 ILE A 242     -10.560 -19.956 -18.770  1.00 74.37           H
ATOM   3649  HN  ILE A 242     -10.984 -16.662 -21.790  1.00 74.37           H
ATOM   3650  N   GLN A 243     -12.795 -17.281 -24.408  1.00 73.27           N
ATOM   3651  CA  GLN A 243     -13.750 -17.193 -25.500  1.00 73.27           C
ATOM   3652  C   GLN A 243     -13.041 -16.789 -26.794  1.00 73.27           C
ATOM   3653  O   GLN A 243     -13.427 -17.221 -27.879  1.00 73.27           O
ATOM   3654  HA  GLN A 243     -14.165 -18.195 -25.603  1.00 73.27           H
ATOM   3655  CB  GLN A 243     -14.878 -16.215 -25.164  1.00 73.27           C
ATOM   3656 1HB  GLN A 243     -14.459 -15.306 -24.731  1.00 73.27           H
ATOM   3657 2HB  GLN A 243     -15.395 -15.924 -26.078  1.00 73.27           H
ATOM   3658  CG  GLN A 243     -15.873 -16.841 -24.185  1.00 73.27           C
ATOM   3659 1HG  GLN A 243     -16.157 -17.834 -24.534  1.00 73.27           H
ATOM   3660 2HG  GLN A 243     -15.399 -16.969 -23.212  1.00 73.27           H
ATOM   3661  CD  GLN A 243     -17.122 -15.969 -24.040  1.00 73.27           C
ATOM   3662  OE1 GLN A 243     -17.132 -14.795 -24.371  1.00 73.27           O
ATOM   3663  NE2 GLN A 243     -18.170 -16.607 -23.528  1.00 73.27           N
ATOM   3664 1HE2 GLN A 243     -18.095 -17.572 -23.277  1.00 73.27           H
ATOM   3665 2HE2 GLN A 243     -19.034 -16.121 -23.394  1.00 73.27           H
ATOM   3666  HN  GLN A 243     -12.862 -16.551 -23.728  1.00 73.27           H
ATOM   3667  N   ALA A 244     -12.016 -15.964 -26.637  1.00 66.28           N
ATOM   3668  CA  ALA A 244     -11.277 -15.462 -27.783  1.00 66.28           C
ATOM   3669  C   ALA A 244     -10.495 -16.610 -28.424  1.00 66.28           C
ATOM   3670  O   ALA A 244     -10.098 -17.553 -27.740  1.00 66.28           O
ATOM   3671  HA  ALA A 244     -12.001 -15.080 -28.503  1.00 66.28           H
ATOM   3672  CB  ALA A 244     -10.368 -14.313 -27.341  1.00 66.28           C
ATOM   3673 1HB  ALA A 244     -10.975 -13.511 -26.920  1.00 66.28           H
ATOM   3674 2HB  ALA A 244      -9.668 -14.673 -26.587  1.00 66.28           H
ATOM   3675 3HB  ALA A 244      -9.815 -13.936 -28.201  1.00 66.28           H
ATOM   3676  HN  ALA A 244     -11.690 -15.640 -25.749  1.00 66.28           H
ATOM   3677  N   LYS A 245     -10.298 -16.494 -29.729  1.00 58.92           N
ATOM   3678  CA  LYS A 245      -9.707 -17.577 -30.496  1.00 58.92           C
ATOM   3679  C   LYS A 245      -8.209 -17.319 -30.664  1.00 58.92           C
ATOM   3680  O   LYS A 245      -7.436 -18.250 -30.887  1.00 58.92           O
ATOM   3681  HA  LYS A 245      -9.837 -18.494 -29.920  1.00 58.92           H
ATOM   3682  CB  LYS A 245     -10.452 -17.765 -31.820  1.00 58.92           C
ATOM   3683 1HB  LYS A 245     -10.608 -16.796 -32.294  1.00 58.92           H
ATOM   3684 2HB  LYS A 245      -9.844 -18.358 -32.502  1.00 58.92           H
ATOM   3685  CG  LYS A 245     -11.800 -18.454 -31.598  1.00 58.92           C
ATOM   3686 1HG  LYS A 245     -11.657 -19.356 -31.002  1.00 58.92           H
ATOM   3687 2HG  LYS A 245     -12.459 -17.798 -31.030  1.00 58.92           H
ATOM   3688  CD  LYS A 245     -12.457 -18.815 -32.932  1.00 58.92           C
ATOM   3689 1HD  LYS A 245     -12.698 -17.905 -33.481  1.00 58.92           H
ATOM   3690 2HD  LYS A 245     -11.756 -19.381 -33.545  1.00 58.92           H
ATOM   3691  CE  LYS A 245     -13.729 -19.637 -32.711  1.00 58.92           C
ATOM   3692 1HE  LYS A 245     -13.506 -20.504 -32.090  1.00 58.92           H
ATOM   3693 2HE  LYS A 245     -14.465 -19.040 -32.173  1.00 58.92           H
ATOM   3694  NZ  LYS A 245     -14.291 -20.079 -34.007  1.00 58.92           N
ATOM   3695 1HZ  LYS A 245     -15.132 -20.620 -33.843  1.00 58.92           H
ATOM   3696 2HZ  LYS A 245     -14.515 -19.267 -34.572  1.00 58.92           H
ATOM   3697 3HZ  LYS A 245     -13.610 -20.651 -34.493  1.00 58.92           H
ATOM   3698  HN  LYS A 245     -10.534 -15.680 -30.260  1.00 58.92           H
ATOM   3699  N   LYS A 246      -7.843 -16.050 -30.552  1.00 56.59           N
ATOM   3700  CA  LYS A 246      -6.475 -15.640 -30.818  1.00 56.59           C
ATOM   3701  C   LYS A 246      -5.550 -16.251 -29.764  1.00 56.59           C
ATOM   3702  O   LYS A 246      -5.879 -16.270 -28.579  1.00 56.59           O
ATOM   3703  HA  LYS A 246      -6.198 -16.038 -31.794  1.00 56.59           H
ATOM   3704  CB  LYS A 246      -6.381 -14.115 -30.908  1.00 56.59           C
ATOM   3705 1HB  LYS A 246      -7.000 -13.662 -30.134  1.00 56.59           H
ATOM   3706 2HB  LYS A 246      -5.355 -13.798 -30.722  1.00 56.59           H
ATOM   3707  CG  LYS A 246      -6.832 -13.619 -32.284  1.00 56.59           C
ATOM   3708 1HG  LYS A 246      -6.304 -14.168 -33.063  1.00 56.59           H
ATOM   3709 2HG  LYS A 246      -7.895 -13.820 -32.416  1.00 56.59           H
ATOM   3710  CD  LYS A 246      -6.568 -12.120 -32.439  1.00 56.59           C
ATOM   3711 1HD  LYS A 246      -7.230 -11.560 -31.778  1.00 56.59           H
ATOM   3712 2HD  LYS A 246      -5.547 -11.893 -32.134  1.00 56.59           H
ATOM   3713  CE  LYS A 246      -6.786 -11.672 -33.886  1.00 56.59           C
ATOM   3714 1HE  LYS A 246      -6.140 -12.245 -34.551  1.00 56.59           H
ATOM   3715 2HE  LYS A 246      -7.814 -11.877 -34.186  1.00 56.59           H
ATOM   3716  NZ  LYS A 246      -6.500 -10.227 -34.030  1.00 56.59           N
ATOM   3717 1HZ  LYS A 246      -6.658  -9.946 -34.991  1.00 56.59           H
ATOM   3718 2HZ  LYS A 246      -7.112  -9.699 -33.418  1.00 56.59           H
ATOM   3719 3HZ  LYS A 246      -5.534 -10.047 -33.779  1.00 56.59           H
ATOM   3720  HN  LYS A 246      -8.462 -15.312 -30.285  1.00 56.59           H
ATOM   3721  N   SER A 247      -4.410 -16.736 -30.233  1.00 55.51           N
ATOM   3722  CA  SER A 247      -3.483 -17.442 -29.365  1.00 55.51           C
ATOM   3723  C   SER A 247      -2.906 -16.482 -28.324  1.00 55.51           C
ATOM   3724  O   SER A 247      -2.646 -16.875 -27.187  1.00 55.51           O
ATOM   3725  HA  SER A 247      -4.075 -18.219 -28.882  1.00 55.51           H
ATOM   3726  CB  SER A 247      -2.356 -18.089 -30.173  1.00 55.51           C
ATOM   3727 1HB  SER A 247      -1.732 -18.689 -29.509  1.00 55.51           H
ATOM   3728 2HB  SER A 247      -2.782 -18.769 -30.910  1.00 55.51           H
ATOM   3729  OG  SER A 247      -1.548 -17.119 -30.834  1.00 55.51           O
ATOM   3730  HG  SER A 247      -0.832 -17.573 -31.364  1.00 55.51           H
ATOM   3731  HN  SER A 247      -4.117 -16.653 -31.186  1.00 55.51           H
ATOM   3732  N   SER A 248      -2.722 -15.240 -28.748  1.00 58.34           N
ATOM   3733  CA  SER A 248      -1.906 -14.304 -27.993  1.00 58.34           C
ATOM   3734  C   SER A 248      -2.478 -14.130 -26.584  1.00 58.34           C
ATOM   3735  O   SER A 248      -1.906 -13.416 -25.762  1.00 58.34           O
ATOM   3736  HA  SER A 248      -0.915 -14.754 -27.951  1.00 58.34           H
ATOM   3737  CB  SER A 248      -1.822 -12.951 -28.702  1.00 58.34           C
ATOM   3738 1HB  SER A 248      -1.110 -12.312 -28.179  1.00 58.34           H
ATOM   3739 2HB  SER A 248      -1.438 -13.094 -29.712  1.00 58.34           H
ATOM   3740  OG  SER A 248      -3.088 -12.300 -28.763  1.00 58.34           O
ATOM   3741  HG  SER A 248      -2.993 -11.408 -29.206  1.00 58.34           H
ATOM   3742  HN  SER A 248      -3.117 -14.872 -29.590  1.00 58.34           H
ATOM   3743  N   LYS A 249      -3.599 -14.796 -26.349  1.00 61.50           N
ATOM   3744  CA  LYS A 249      -4.285 -14.679 -25.073  1.00 61.50           C
ATOM   3745  C   LYS A 249      -3.403 -15.268 -23.970  1.00 61.50           C
ATOM   3746  O   LYS A 249      -3.353 -14.738 -22.861  1.00 61.50           O
ATOM   3747  HA  LYS A 249      -4.425 -13.617 -24.873  1.00 61.50           H
ATOM   3748  CB  LYS A 249      -5.676 -15.312 -25.153  1.00 61.50           C
ATOM   3749 1HB  LYS A 249      -5.590 -16.350 -25.476  1.00 61.50           H
ATOM   3750 2HB  LYS A 249      -6.131 -15.325 -24.162  1.00 61.50           H
ATOM   3751  CG  LYS A 249      -6.574 -14.543 -26.123  1.00 61.50           C
ATOM   3752 1HG  LYS A 249      -6.477 -13.472 -25.942  1.00 61.50           H
ATOM   3753 2HG  LYS A 249      -6.247 -14.723 -27.147  1.00 61.50           H
ATOM   3754  CD  LYS A 249      -8.037 -14.963 -25.967  1.00 61.50           C
ATOM   3755 1HD  LYS A 249      -8.121 -15.714 -25.181  1.00 61.50           H
ATOM   3756 2HD  LYS A 249      -8.633 -14.106 -25.654  1.00 61.50           H
ATOM   3757  CE  LYS A 249      -8.589 -15.524 -27.278  1.00 61.50           C
ATOM   3758 1HE  LYS A 249      -8.130 -16.490 -27.489  1.00 61.50           H
ATOM   3759 2HE  LYS A 249      -9.662 -15.695 -27.184  1.00 61.50           H
ATOM   3760  NZ  LYS A 249      -8.326 -14.589 -28.394  1.00 61.50           N
ATOM   3761 1HZ  LYS A 249      -9.028 -14.716 -29.115  1.00 61.50           H
ATOM   3762 2HZ  LYS A 249      -8.362 -13.635 -28.052  1.00 61.50           H
ATOM   3763 3HZ  LYS A 249      -7.407 -14.774 -28.781  1.00 61.50           H
ATOM   3764  HN  LYS A 249      -4.038 -15.404 -27.011  1.00 61.50           H
ATOM   3765  N   HIS A 250      -2.730 -16.356 -24.312  1.00 67.11           N
ATOM   3766  CA  HIS A 250      -1.971 -17.108 -23.327  1.00 67.11           C
ATOM   3767  C   HIS A 250      -0.952 -16.186 -22.653  1.00 67.11           C
ATOM   3768  O   HIS A 250      -0.734 -16.274 -21.446  1.00 67.11           O
ATOM   3769  HA  HIS A 250      -2.685 -17.454 -22.580  1.00 67.11           H
ATOM   3770  CB  HIS A 250      -1.325 -18.341 -23.963  1.00 67.11           C
ATOM   3771 1HB  HIS A 250      -0.817 -18.040 -24.879  1.00 67.11           H
ATOM   3772 2HB  HIS A 250      -0.563 -18.728 -23.288  1.00 67.11           H
ATOM   3773  CG  HIS A 250      -2.301 -19.447 -24.285  1.00 67.11           C
ATOM   3774  ND1 HIS A 250      -2.810 -20.302 -23.323  1.00 67.11           N
ATOM   3775  HD1 HIS A 250      -2.593 -20.279 -22.347  1.00 67.11           H
ATOM   3776  CD2 HIS A 250      -2.856 -19.829 -25.472  1.00 67.11           C
ATOM   3777  HD2 HIS A 250      -2.671 -19.364 -26.440  1.00 67.11           H
ATOM   3778  CE1 HIS A 250      -3.632 -21.156 -23.915  1.00 67.11           C
ATOM   3779  HE1 HIS A 250      -4.189 -21.954 -23.424  1.00 67.11           H
ATOM   3780  NE2 HIS A 250      -3.659 -20.861 -25.246  1.00 67.11           N
ATOM   3781  HN  HIS A 250      -2.698 -16.725 -25.242  1.00 67.11           H
ATOM   3782  N   LYS A 251      -0.355 -15.324 -23.462  1.00 68.99           N
ATOM   3783  CA  LYS A 251       0.647 -14.399 -22.962  1.00 68.99           C
ATOM   3784  C   LYS A 251      -0.016 -13.398 -22.014  1.00 68.99           C
ATOM   3785  O   LYS A 251       0.450 -13.197 -20.893  1.00 68.99           O
ATOM   3786  HA  LYS A 251       1.375 -14.980 -22.397  1.00 68.99           H
ATOM   3787  CB  LYS A 251       1.397 -13.742 -24.123  1.00 68.99           C
ATOM   3788 1HB  LYS A 251       1.668 -14.498 -24.860  1.00 68.99           H
ATOM   3789 2HB  LYS A 251       0.744 -13.028 -24.625  1.00 68.99           H
ATOM   3790  CG  LYS A 251       2.657 -13.028 -23.629  1.00 68.99           C
ATOM   3791 1HG  LYS A 251       2.377 -12.147 -23.052  1.00 68.99           H
ATOM   3792 2HG  LYS A 251       3.212 -13.685 -22.959  1.00 68.99           H
ATOM   3793  CD  LYS A 251       3.549 -12.615 -24.801  1.00 68.99           C
ATOM   3794 1HD  LYS A 251       3.664 -13.453 -25.488  1.00 68.99           H
ATOM   3795 2HD  LYS A 251       3.072 -11.809 -25.359  1.00 68.99           H
ATOM   3796  CE  LYS A 251       4.924 -12.158 -24.310  1.00 68.99           C
ATOM   3797 1HE  LYS A 251       4.855 -11.149 -23.904  1.00 68.99           H
ATOM   3798 2HE  LYS A 251       5.260 -12.805 -23.499  1.00 68.99           H
ATOM   3799  NZ  LYS A 251       5.906 -12.189 -25.416  1.00 68.99           N
ATOM   3800 1HZ  LYS A 251       6.837 -12.030 -25.047  1.00 68.99           H
ATOM   3801 2HZ  LYS A 251       5.874 -13.094 -25.872  1.00 68.99           H
ATOM   3802 3HZ  LYS A 251       5.681 -11.464 -26.088  1.00 68.99           H
ATOM   3803  HN  LYS A 251      -0.547 -15.251 -24.441  1.00 68.99           H
ATOM   3804  N   ALA A 252      -1.093 -12.797 -22.498  1.00 67.64           N
ATOM   3805  CA  ALA A 252      -1.784 -11.772 -21.735  1.00 67.64           C
ATOM   3806  C   ALA A 252      -2.273 -12.368 -20.413  1.00 67.64           C
ATOM   3807  O   ALA A 252      -2.236 -11.706 -19.378  1.00 67.64           O
ATOM   3808  HA  ALA A 252      -1.069 -10.977 -21.523  1.00 67.64           H
ATOM   3809  CB  ALA A 252      -2.928 -11.196 -22.572  1.00 67.64           C
ATOM   3810 1HB  ALA A 252      -2.525 -10.758 -23.486  1.00 67.64           H
ATOM   3811 2HB  ALA A 252      -3.627 -11.992 -22.829  1.00 67.64           H
ATOM   3812 3HB  ALA A 252      -3.446 -10.427 -22.000  1.00 67.64           H
ATOM   3813  HN  ALA A 252      -1.492 -12.999 -23.392  1.00 67.64           H
ATOM   3814  N   LEU A 253      -2.718 -13.614 -20.492  1.00 72.46           N
ATOM   3815  CA  LEU A 253      -3.202 -14.311 -19.313  1.00 72.46           C
ATOM   3816  C   LEU A 253      -2.066 -14.433 -18.295  1.00 72.46           C
ATOM   3817  O   LEU A 253      -2.240 -14.100 -17.124  1.00 72.46           O
ATOM   3818  HA  LEU A 253      -3.994 -13.703 -18.876  1.00 72.46           H
ATOM   3819  CB  LEU A 253      -3.825 -15.653 -19.702  1.00 72.46           C
ATOM   3820 1HB  LEU A 253      -4.428 -15.506 -20.598  1.00 72.46           H
ATOM   3821 2HB  LEU A 253      -3.022 -16.340 -19.969  1.00 72.46           H
ATOM   3822  CG  LEU A 253      -4.698 -16.322 -18.638  1.00 72.46           C
ATOM   3823  HG  LEU A 253      -4.244 -16.144 -17.663  1.00 72.46           H
ATOM   3824  CD1 LEU A 253      -6.096 -15.700 -18.606  1.00 72.46           C
ATOM   3825 1HD1 LEU A 253      -6.016 -14.638 -18.376  1.00 72.46           H
ATOM   3826 2HD1 LEU A 253      -6.572 -15.827 -19.579  1.00 72.46           H
ATOM   3827 3HD1 LEU A 253      -6.696 -16.194 -17.841  1.00 72.46           H
ATOM   3828  CD2 LEU A 253      -4.749 -17.837 -18.843  1.00 72.46           C
ATOM   3829 1HD2 LEU A 253      -5.166 -18.057 -19.826  1.00 72.46           H
ATOM   3830 2HD2 LEU A 253      -3.741 -18.247 -18.776  1.00 72.46           H
ATOM   3831 3HD2 LEU A 253      -5.376 -18.287 -18.073  1.00 72.46           H
ATOM   3832  HN  LEU A 253      -2.752 -14.143 -21.340  1.00 72.46           H
ATOM   3833  N   LYS A 254      -0.929 -14.910 -18.780  1.00 75.06           N
ATOM   3834  CA  LYS A 254       0.214 -15.142 -17.914  1.00 75.06           C
ATOM   3835  C   LYS A 254       0.577 -13.840 -17.196  1.00 75.06           C
ATOM   3836  O   LYS A 254       0.765 -13.829 -15.980  1.00 75.06           O
ATOM   3837  HA  LYS A 254      -0.085 -15.876 -17.166  1.00 75.06           H
ATOM   3838  CB  LYS A 254       1.373 -15.749 -18.707  1.00 75.06           C
ATOM   3839 1HB  LYS A 254       1.029 -16.637 -19.238  1.00 75.06           H
ATOM   3840 2HB  LYS A 254       1.714 -15.039 -19.461  1.00 75.06           H
ATOM   3841  CG  LYS A 254       2.535 -16.119 -17.784  1.00 75.06           C
ATOM   3842 1HG  LYS A 254       2.940 -15.218 -17.324  1.00 75.06           H
ATOM   3843 2HG  LYS A 254       2.174 -16.755 -16.975  1.00 75.06           H
ATOM   3844  CD  LYS A 254       3.639 -16.844 -18.556  1.00 75.06           C
ATOM   3845 1HD  LYS A 254       3.233 -17.743 -19.020  1.00 75.06           H
ATOM   3846 2HD  LYS A 254       4.004 -16.207 -19.361  1.00 75.06           H
ATOM   3847  CE  LYS A 254       4.799 -17.220 -17.631  1.00 75.06           C
ATOM   3848 1HE  LYS A 254       5.272 -16.317 -17.245  1.00 75.06           H
ATOM   3849 2HE  LYS A 254       4.421 -17.774 -16.771  1.00 75.06           H
ATOM   3850  NZ  LYS A 254       5.796 -18.039 -18.356  1.00 75.06           N
ATOM   3851 1HZ  LYS A 254       6.568 -18.259 -17.737  1.00 75.06           H
ATOM   3852 2HZ  LYS A 254       5.361 -18.898 -18.674  1.00 75.06           H
ATOM   3853 3HZ  LYS A 254       6.142 -17.520 -19.156  1.00 75.06           H
ATOM   3854  HN  LYS A 254      -0.783 -15.137 -19.742  1.00 75.06           H
ATOM   3855  N   VAL A 255       0.664 -12.774 -17.978  1.00 72.88           N
ATOM   3856  CA  VAL A 255       1.014 -11.473 -17.434  1.00 72.88           C
ATOM   3857  C   VAL A 255       0.103 -11.160 -16.245  1.00 72.88           C
ATOM   3858  O   VAL A 255       0.579 -10.767 -15.181  1.00 72.88           O
ATOM   3859  HA  VAL A 255       2.044 -11.531 -17.082  1.00 72.88           H
ATOM   3860  CB  VAL A 255       0.948 -10.411 -18.534  1.00 72.88           C
ATOM   3861  HB  VAL A 255      -0.005 -10.523 -19.050  1.00 72.88           H
ATOM   3862  CG1 VAL A 255       0.999  -9.003 -17.939  1.00 72.88           C
ATOM   3863 1HG1 VAL A 255       0.154  -8.862 -17.266  1.00 72.88           H
ATOM   3864 2HG1 VAL A 255       1.930  -8.875 -17.386  1.00 72.88           H
ATOM   3865 3HG1 VAL A 255       0.951  -8.267 -18.743  1.00 72.88           H
ATOM   3866  CG2 VAL A 255       2.065 -10.615 -19.560  1.00 72.88           C
ATOM   3867 1HG2 VAL A 255       3.032 -10.543 -19.063  1.00 72.88           H
ATOM   3868 2HG2 VAL A 255       1.964 -11.599 -20.017  1.00 72.88           H
ATOM   3869 3HG2 VAL A 255       1.995  -9.847 -20.330  1.00 72.88           H
ATOM   3870  HN  VAL A 255       0.500 -12.790 -18.964  1.00 72.88           H
ATOM   3871  N   THR A 256      -1.190 -11.346 -16.466  1.00 73.04           N
ATOM   3872  CA  THR A 256      -2.186 -10.874 -15.520  1.00 73.04           C
ATOM   3873  C   THR A 256      -2.114 -11.680 -14.222  1.00 73.04           C
ATOM   3874  O   THR A 256      -2.103 -11.110 -13.132  1.00 73.04           O
ATOM   3875  HA  THR A 256      -1.956  -9.839 -15.266  1.00 73.04           H
ATOM   3876  CB  THR A 256      -3.554 -10.940 -16.202  1.00 73.04           C
ATOM   3877  HB  THR A 256      -3.856 -11.974 -16.368  1.00 73.04           H
ATOM   3878  OG1 THR A 256      -3.396 -10.150 -17.376  1.00 73.04           O
ATOM   3879  HG1 THR A 256      -3.433 -10.732 -18.188  1.00 73.04           H
ATOM   3880  CG2 THR A 256      -4.641 -10.213 -15.407  1.00 73.04           C
ATOM   3881 1HG2 THR A 256      -4.370  -9.162 -15.299  1.00 73.04           H
ATOM   3882 2HG2 THR A 256      -4.734 -10.667 -14.420  1.00 73.04           H
ATOM   3883 3HG2 THR A 256      -5.591 -10.291 -15.934  1.00 73.04           H
ATOM   3884  HN  THR A 256      -1.558 -11.808 -17.273  1.00 73.04           H
ATOM   3885  N   ILE A 257      -2.066 -12.995 -14.382  1.00 76.67           N
ATOM   3886  CA  ILE A 257      -2.016 -13.887 -13.236  1.00 76.67           C
ATOM   3887  C   ILE A 257      -0.822 -13.512 -12.356  1.00 76.67           C
ATOM   3888  O   ILE A 257      -0.944 -13.447 -11.133  1.00 76.67           O
ATOM   3889  HA  ILE A 257      -2.930 -13.733 -12.662  1.00 76.67           H
ATOM   3890  CB  ILE A 257      -2.009 -15.347 -13.693  1.00 76.67           C
ATOM   3891  HB  ILE A 257      -1.248 -15.459 -14.466  1.00 76.67           H
ATOM   3892  CG1 ILE A 257      -3.350 -15.732 -14.320  1.00 76.67           C
ATOM   3893 1HG1 ILE A 257      -4.121 -15.756 -13.550  1.00 76.67           H
ATOM   3894 2HG1 ILE A 257      -3.648 -14.975 -15.045  1.00 76.67           H
ATOM   3895  CG2 ILE A 257      -1.624 -16.280 -12.543  1.00 76.67           C
ATOM   3896 1HG2 ILE A 257      -0.628 -16.021 -12.183  1.00 76.67           H
ATOM   3897 2HG2 ILE A 257      -2.343 -16.171 -11.731  1.00 76.67           H
ATOM   3898 3HG2 ILE A 257      -1.627 -17.311 -12.896  1.00 76.67           H
ATOM   3899  CD1 ILE A 257      -3.263 -17.097 -15.005  1.00 76.67           C
ATOM   3900 1HD1 ILE A 257      -2.508 -17.062 -15.791  1.00 76.67           H
ATOM   3901 2HD1 ILE A 257      -2.990 -17.855 -14.272  1.00 76.67           H
ATOM   3902 3HD1 ILE A 257      -4.230 -17.347 -15.442  1.00 76.67           H
ATOM   3903  HN  ILE A 257      -2.062 -13.450 -15.272  1.00 76.67           H
ATOM   3904  N   THR A 258       0.305 -13.275 -13.011  1.00 79.16           N
ATOM   3905  CA  THR A 258       1.539 -12.992 -12.299  1.00 79.16           C
ATOM   3906  C   THR A 258       1.359 -11.785 -11.377  1.00 79.16           C
ATOM   3907  O   THR A 258       1.775 -11.815 -10.220  1.00 79.16           O
ATOM   3908  HA  THR A 258       1.774 -13.847 -11.665  1.00 79.16           H
ATOM   3909  CB  THR A 258       2.650 -12.805 -13.335  1.00 79.16           C
ATOM   3910  HB  THR A 258       2.439 -11.954 -13.982  1.00 79.16           H
ATOM   3911  OG1 THR A 258       2.732 -14.069 -13.988  1.00 79.16           O
ATOM   3912  HG1 THR A 258       2.099 -14.096 -14.761  1.00 79.16           H
ATOM   3913  CG2 THR A 258       4.027 -12.628 -12.692  1.00 79.16           C
ATOM   3914 1HG2 THR A 258       4.267 -13.510 -12.098  1.00 79.16           H
ATOM   3915 2HG2 THR A 258       4.016 -11.748 -12.048  1.00 79.16           H
ATOM   3916 3HG2 THR A 258       4.778 -12.499 -13.471  1.00 79.16           H
ATOM   3917  HN  THR A 258       0.382 -13.274 -14.008  1.00 79.16           H
ATOM   3918  N   VAL A 259       0.737 -10.751 -11.924  1.00 75.29           N
ATOM   3919  CA  VAL A 259       0.559  -9.510 -11.188  1.00 75.29           C
ATOM   3920  C   VAL A 259      -0.316  -9.772  -9.960  1.00 75.29           C
ATOM   3921  O   VAL A 259      -0.018  -9.291  -8.868  1.00 75.29           O
ATOM   3922  HA  VAL A 259       1.543  -9.181 -10.854  1.00 75.29           H
ATOM   3923  CB  VAL A 259      -0.014  -8.432 -12.111  1.00 75.29           C
ATOM   3924  HB  VAL A 259      -0.910  -8.836 -12.582  1.00 75.29           H
ATOM   3925  CG1 VAL A 259      -0.419  -7.189 -11.316  1.00 75.29           C
ATOM   3926 1HG1 VAL A 259      -1.178  -7.459 -10.581  1.00 75.29           H
ATOM   3927 2HG1 VAL A 259       0.454  -6.784 -10.805  1.00 75.29           H
ATOM   3928 3HG1 VAL A 259      -0.823  -6.439 -11.996  1.00 75.29           H
ATOM   3929  CG2 VAL A 259       0.979  -8.075 -13.219  1.00 75.29           C
ATOM   3930 1HG2 VAL A 259       1.901  -7.701 -12.774  1.00 75.29           H
ATOM   3931 2HG2 VAL A 259       1.196  -8.964 -13.812  1.00 75.29           H
ATOM   3932 3HG2 VAL A 259       0.547  -7.307 -13.860  1.00 75.29           H
ATOM   3933  HN  VAL A 259       0.360 -10.750 -12.850  1.00 75.29           H
ATOM   3934  N   LEU A 260      -1.377 -10.534 -10.181  1.00 76.33           N
ATOM   3935  CA  LEU A 260      -2.314 -10.840  -9.113  1.00 76.33           C
ATOM   3936  C   LEU A 260      -1.579 -11.578  -7.992  1.00 76.33           C
ATOM   3937  O   LEU A 260      -1.719 -11.231  -6.820  1.00 76.33           O
ATOM   3938  HA  LEU A 260      -2.681  -9.893  -8.720  1.00 76.33           H
ATOM   3939  CB  LEU A 260      -3.522 -11.602  -9.662  1.00 76.33           C
ATOM   3940 1HB  LEU A 260      -3.967 -11.010 -10.461  1.00 76.33           H
ATOM   3941 2HB  LEU A 260      -3.168 -12.529 -10.112  1.00 76.33           H
ATOM   3942  CG  LEU A 260      -4.615 -11.945  -8.648  1.00 76.33           C
ATOM   3943  HG  LEU A 260      -4.161 -12.509  -7.834  1.00 76.33           H
ATOM   3944  CD1 LEU A 260      -5.216 -10.676  -8.040  1.00 76.33           C
ATOM   3945 1HD1 LEU A 260      -4.435 -10.111  -7.533  1.00 76.33           H
ATOM   3946 2HD1 LEU A 260      -5.652 -10.065  -8.830  1.00 76.33           H
ATOM   3947 3HD1 LEU A 260      -5.991 -10.949  -7.323  1.00 76.33           H
ATOM   3948  CD2 LEU A 260      -5.684 -12.841  -9.277  1.00 76.33           C
ATOM   3949 1HD2 LEU A 260      -6.140 -12.325 -10.122  1.00 76.33           H
ATOM   3950 2HD2 LEU A 260      -5.225 -13.767  -9.622  1.00 76.33           H
ATOM   3951 3HD2 LEU A 260      -6.449 -13.069  -8.535  1.00 76.33           H
ATOM   3952  HN  LEU A 260      -1.600 -10.939 -11.068  1.00 76.33           H
ATOM   3953  N   THR A 261      -0.812 -12.582  -8.391  1.00 83.49           N
ATOM   3954  CA  THR A 261      -0.154 -13.449  -7.429  1.00 83.49           C
ATOM   3955  C   THR A 261       0.807 -12.642  -6.553  1.00 83.49           C
ATOM   3956  O   THR A 261       0.869 -12.847  -5.342  1.00 83.49           O
ATOM   3957  HA  THR A 261      -0.913 -13.868  -6.768  1.00 83.49           H
ATOM   3958  CB  THR A 261       0.531 -14.578  -8.201  1.00 83.49           C
ATOM   3959  HB  THR A 261       1.314 -14.186  -8.851  1.00 83.49           H
ATOM   3960  OG1 THR A 261      -0.540 -15.247  -8.862  1.00 83.49           O
ATOM   3961  HG1 THR A 261      -0.710 -14.823  -9.752  1.00 83.49           H
ATOM   3962  CG2 THR A 261       1.123 -15.645  -7.277  1.00 83.49           C
ATOM   3963 1HG2 THR A 261       0.328 -16.085  -6.674  1.00 83.49           H
ATOM   3964 2HG2 THR A 261       1.865 -15.188  -6.622  1.00 83.49           H
ATOM   3965 3HG2 THR A 261       1.597 -16.422  -7.876  1.00 83.49           H
ATOM   3966  HN  THR A 261      -0.637 -12.806  -9.350  1.00 83.49           H
ATOM   3967  N   VAL A 262       1.532 -11.742  -7.200  1.00 83.28           N
ATOM   3968  CA  VAL A 262       2.534 -10.950  -6.507  1.00 83.28           C
ATOM   3969  C   VAL A 262       1.850 -10.078  -5.453  1.00 83.28           C
ATOM   3970  O   VAL A 262       2.335  -9.961  -4.328  1.00 83.28           O
ATOM   3971  HA  VAL A 262       3.210 -11.642  -6.004  1.00 83.28           H
ATOM   3972  CB  VAL A 262       3.350 -10.139  -7.516  1.00 83.28           C
ATOM   3973  HB  VAL A 262       2.652  -9.593  -8.150  1.00 83.28           H
ATOM   3974  CG1 VAL A 262       4.239  -9.116  -6.806  1.00 83.28           C
ATOM   3975 1HG1 VAL A 262       3.616  -8.432  -6.230  1.00 83.28           H
ATOM   3976 2HG1 VAL A 262       4.926  -9.633  -6.137  1.00 83.28           H
ATOM   3977 3HG1 VAL A 262       4.807  -8.553  -7.546  1.00 83.28           H
ATOM   3978  CG2 VAL A 262       4.181 -11.058  -8.414  1.00 83.28           C
ATOM   3979 1HG2 VAL A 262       4.866 -11.643  -7.800  1.00 83.28           H
ATOM   3980 2HG2 VAL A 262       3.518 -11.730  -8.959  1.00 83.28           H
ATOM   3981 3HG2 VAL A 262       4.751 -10.456  -9.121  1.00 83.28           H
ATOM   3982  HN  VAL A 262       1.444 -11.550  -8.177  1.00 83.28           H
ATOM   3983  N   PHE A 263       0.733  -9.487  -5.854  1.00 79.58           N
ATOM   3984  CA  PHE A 263      -0.009  -8.608  -4.966  1.00 79.58           C
ATOM   3985  C   PHE A 263      -0.525  -9.371  -3.744  1.00 79.58           C
ATOM   3986  O   PHE A 263      -0.322  -8.944  -2.609  1.00 79.58           O
ATOM   3987  HA  PHE A 263       0.676  -7.825  -4.640  1.00 79.58           H
ATOM   3988  CB  PHE A 263      -1.202  -8.074  -5.761  1.00 79.58           C
ATOM   3989 1HB  PHE A 263      -0.833  -7.561  -6.649  1.00 79.58           H
ATOM   3990 2HB  PHE A 263      -1.802  -8.916  -6.105  1.00 79.58           H
ATOM   3991  CG  PHE A 263      -2.097  -7.117  -4.971  1.00 79.58           C
ATOM   3992  CD1 PHE A 263      -3.168  -7.598  -4.285  1.00 79.58           C
ATOM   3993  HD1 PHE A 263      -3.389  -8.666  -4.297  1.00 79.58           H
ATOM   3994  CD2 PHE A 263      -1.822  -5.785  -4.955  1.00 79.58           C
ATOM   3995  HD2 PHE A 263      -0.963  -5.400  -5.505  1.00 79.58           H
ATOM   3996  CE1 PHE A 263      -3.999  -6.710  -3.552  1.00 79.58           C
ATOM   3997  HE1 PHE A 263      -4.858  -7.096  -3.002  1.00 79.58           H
ATOM   3998  CE2 PHE A 263      -2.653  -4.897  -4.222  1.00 79.58           C
ATOM   3999  HE2 PHE A 263      -2.432  -3.830  -4.209  1.00 79.58           H
ATOM   4000  CZ  PHE A 263      -3.724  -5.378  -3.536  1.00 79.58           C
ATOM   4001  HZ  PHE A 263      -4.362  -4.697  -2.973  1.00 79.58           H
ATOM   4002  HN  PHE A 263       0.336  -9.601  -6.764  1.00 79.58           H
ATOM   4003  N   VAL A 264      -1.184 -10.488  -4.019  1.00 83.36           N
ATOM   4004  CA  VAL A 264      -1.824 -11.258  -2.966  1.00 83.36           C
ATOM   4005  C   VAL A 264      -0.765 -11.718  -1.961  1.00 83.36           C
ATOM   4006  O   VAL A 264      -0.952 -11.585  -0.753  1.00 83.36           O
ATOM   4007  HA  VAL A 264      -2.526 -10.598  -2.457  1.00 83.36           H
ATOM   4008  CB  VAL A 264      -2.616 -12.417  -3.573  1.00 83.36           C
ATOM   4009  HB  VAL A 264      -1.947 -12.973  -4.229  1.00 83.36           H
ATOM   4010  CG1 VAL A 264      -3.109 -13.373  -2.485  1.00 83.36           C
ATOM   4011 1HG1 VAL A 264      -2.254 -13.780  -1.944  1.00 83.36           H
ATOM   4012 2HG1 VAL A 264      -3.754 -12.834  -1.792  1.00 83.36           H
ATOM   4013 3HG1 VAL A 264      -3.669 -14.188  -2.944  1.00 83.36           H
ATOM   4014  CG2 VAL A 264      -3.782 -11.901  -4.418  1.00 83.36           C
ATOM   4015 1HG2 VAL A 264      -4.451 -11.310  -3.792  1.00 83.36           H
ATOM   4016 2HG2 VAL A 264      -3.398 -11.279  -5.227  1.00 83.36           H
ATOM   4017 3HG2 VAL A 264      -4.329 -12.746  -4.838  1.00 83.36           H
ATOM   4018  HN  VAL A 264      -1.283 -10.867  -4.939  1.00 83.36           H
ATOM   4019  N   LEU A 265       0.323 -12.251  -2.499  1.00 88.54           N
ATOM   4020  CA  LEU A 265       1.338 -12.875  -1.669  1.00 88.54           C
ATOM   4021  C   LEU A 265       1.995 -11.811  -0.787  1.00 88.54           C
ATOM   4022  O   LEU A 265       2.462 -12.111   0.311  1.00 88.54           O
ATOM   4023  HA  LEU A 265       0.836 -13.596  -1.024  1.00 88.54           H
ATOM   4024  CB  LEU A 265       2.331 -13.656  -2.532  1.00 88.54           C
ATOM   4025 1HB  LEU A 265       2.682 -13.001  -3.330  1.00 88.54           H
ATOM   4026 2HB  LEU A 265       3.198 -13.905  -1.920  1.00 88.54           H
ATOM   4027  CG  LEU A 265       1.801 -14.944  -3.165  1.00 88.54           C
ATOM   4028  HG  LEU A 265       0.945 -14.690  -3.790  1.00 88.54           H
ATOM   4029  CD1 LEU A 265       2.853 -15.580  -4.076  1.00 88.54           C
ATOM   4030 1HD1 LEU A 265       3.115 -14.883  -4.871  1.00 88.54           H
ATOM   4031 2HD1 LEU A 265       3.742 -15.818  -3.493  1.00 88.54           H
ATOM   4032 3HD1 LEU A 265       2.450 -16.494  -4.513  1.00 88.54           H
ATOM   4033  CD2 LEU A 265       1.306 -15.918  -2.094  1.00 88.54           C
ATOM   4034 1HD2 LEU A 265       2.128 -16.170  -1.424  1.00 88.54           H
ATOM   4035 2HD2 LEU A 265       0.502 -15.452  -1.524  1.00 88.54           H
ATOM   4036 3HD2 LEU A 265       0.934 -16.825  -2.571  1.00 88.54           H
ATOM   4037  HN  LEU A 265       0.514 -12.260  -3.480  1.00 88.54           H
ATOM   4038  N   SER A 266       2.010 -10.590  -1.300  1.00 88.48           N
ATOM   4039  CA  SER A 266       2.685  -9.499  -0.617  1.00 88.48           C
ATOM   4040  C   SER A 266       1.765  -8.899   0.448  1.00 88.48           C
ATOM   4041  O   SER A 266       2.209  -8.582   1.550  1.00 88.48           O
ATOM   4042  HA  SER A 266       3.564  -9.948  -0.154  1.00 88.48           H
ATOM   4043  CB  SER A 266       3.126  -8.419  -1.607  1.00 88.48           C
ATOM   4044 1HB  SER A 266       3.590  -7.596  -1.062  1.00 88.48           H
ATOM   4045 2HB  SER A 266       3.885  -8.827  -2.274  1.00 88.48           H
ATOM   4046  OG  SER A 266       2.035  -7.922  -2.377  1.00 88.48           O
ATOM   4047  HG  SER A 266       1.941  -8.453  -3.219  1.00 88.48           H
ATOM   4048  HN  SER A 266       1.572 -10.341  -2.164  1.00 88.48           H
ATOM   4049  N   GLN A 267       0.499  -8.762   0.081  1.00 87.20           N
ATOM   4050  CA  GLN A 267      -0.429  -7.973   0.874  1.00 87.20           C
ATOM   4051  C   GLN A 267      -1.171  -8.868   1.869  1.00 87.20           C
ATOM   4052  O   GLN A 267      -1.502  -8.436   2.971  1.00 87.20           O
ATOM   4053  HA  GLN A 267       0.189  -7.255   1.413  1.00 87.20           H
ATOM   4054  CB  GLN A 267      -1.411  -7.217  -0.022  1.00 87.20           C
ATOM   4055 1HB  GLN A 267      -1.970  -7.925  -0.634  1.00 87.20           H
ATOM   4056 2HB  GLN A 267      -2.137  -6.686   0.594  1.00 87.20           H
ATOM   4057  CG  GLN A 267      -0.677  -6.223  -0.924  1.00 87.20           C
ATOM   4058 1HG  GLN A 267       0.008  -6.760  -1.580  1.00 87.20           H
ATOM   4059 2HG  GLN A 267      -1.394  -5.709  -1.565  1.00 87.20           H
ATOM   4060  CD  GLN A 267       0.100  -5.199  -0.095  1.00 87.20           C
ATOM   4061  OE1 GLN A 267      -0.354  -4.722   0.933  1.00 87.20           O
ATOM   4062  NE2 GLN A 267       1.292  -4.889  -0.596  1.00 87.20           N
ATOM   4063 1HE2 GLN A 267       1.605  -5.318  -1.443  1.00 87.20           H
ATOM   4064 2HE2 GLN A 267       1.876  -4.228  -0.124  1.00 87.20           H
ATOM   4065  HN  GLN A 267       0.106  -9.177  -0.739  1.00 87.20           H
ATOM   4066  N   PHE A 268      -1.410 -10.100   1.443  1.00 89.01           N
ATOM   4067  CA  PHE A 268      -2.268 -10.999   2.196  1.00 89.01           C
ATOM   4068  C   PHE A 268      -1.743 -11.192   3.621  1.00 89.01           C
ATOM   4069  O   PHE A 268      -2.482 -11.011   4.587  1.00 89.01           O
ATOM   4070  HA  PHE A 268      -3.258 -10.546   2.234  1.00 89.01           H
ATOM   4071  CB  PHE A 268      -2.249 -12.347   1.472  1.00 89.01           C
ATOM   4072 1HB  PHE A 268      -2.576 -12.199   0.443  1.00 89.01           H
ATOM   4073 2HB  PHE A 268      -1.222 -12.711   1.431  1.00 89.01           H
ATOM   4074  CG  PHE A 268      -3.128 -13.416   2.124  1.00 89.01           C
ATOM   4075  CD1 PHE A 268      -2.569 -14.357   2.930  1.00 89.01           C
ATOM   4076  HD1 PHE A 268      -1.495 -14.350   3.113  1.00 89.01           H
ATOM   4077  CD2 PHE A 268      -4.469 -13.424   1.896  1.00 89.01           C
ATOM   4078  HD2 PHE A 268      -4.917 -12.670   1.250  1.00 89.01           H
ATOM   4079  CE1 PHE A 268      -3.386 -15.349   3.535  1.00 89.01           C
ATOM   4080  HE1 PHE A 268      -2.938 -16.104   4.182  1.00 89.01           H
ATOM   4081  CE2 PHE A 268      -5.286 -14.417   2.501  1.00 89.01           C
ATOM   4082  HE2 PHE A 268      -6.360 -14.424   2.319  1.00 89.01           H
ATOM   4083  CZ  PHE A 268      -4.727 -15.358   3.308  1.00 89.01           C
ATOM   4084  HZ  PHE A 268      -5.353 -16.119   3.772  1.00 89.01           H
ATOM   4085  HN  PHE A 268      -1.031 -10.484   0.601  1.00 89.01           H
ATOM   4086  N   PRO A 269      -0.464 -11.560   3.776  1.00 93.50           N
ATOM   4087  CA  PRO A 269       0.073 -11.883   5.100  1.00 93.50           C
ATOM   4088  C   PRO A 269      -0.180 -10.776   6.111  1.00 93.50           C
ATOM   4089  O   PRO A 269      -0.578 -11.044   7.243  1.00 93.50           O
ATOM   4090  HA  PRO A 269      -0.432 -12.760   5.505  1.00 93.50           H
ATOM   4091  CB  PRO A 269       1.567 -12.088   4.845  1.00 93.50           C
ATOM   4092 1HB  PRO A 269       2.129 -11.165   4.987  1.00 93.50           H
ATOM   4093 2HB  PRO A 269       1.992 -12.827   5.524  1.00 93.50           H
ATOM   4094  CG  PRO A 269       1.617 -12.560   3.396  1.00 93.50           C
ATOM   4095 1HG  PRO A 269       2.603 -12.414   2.957  1.00 93.50           H
ATOM   4096 2HG  PRO A 269       1.397 -13.624   3.310  1.00 93.50           H
ATOM   4097  CD  PRO A 269       0.559 -11.701   2.723  1.00 93.50           C
ATOM   4098 1HD  PRO A 269       0.956 -10.733   2.419  1.00 93.50           H
ATOM   4099 2HD  PRO A 269       0.163 -12.176   1.826  1.00 93.50           H
ATOM   4100  N   TYR A 270       0.060  -9.550   5.670  1.00 92.03           N
ATOM   4101  CA  TYR A 270      -0.069  -8.400   6.549  1.00 92.03           C
ATOM   4102  C   TYR A 270      -1.517  -8.223   7.010  1.00 92.03           C
ATOM   4103  O   TYR A 270      -1.773  -7.995   8.191  1.00 92.03           O
ATOM   4104  HA  TYR A 270       0.563  -8.570   7.420  1.00 92.03           H
ATOM   4105  CB  TYR A 270       0.341  -7.184   5.716  1.00 92.03           C
ATOM   4106 1HB  TYR A 270       1.408  -7.246   5.502  1.00 92.03           H
ATOM   4107 2HB  TYR A 270      -0.179  -7.220   4.759  1.00 92.03           H
ATOM   4108  CG  TYR A 270       0.048  -5.842   6.389  1.00 92.03           C
ATOM   4109  CD1 TYR A 270      -0.888  -4.987   5.844  1.00 92.03           C
ATOM   4110  HD1 TYR A 270      -1.420  -5.268   4.935  1.00 92.03           H
ATOM   4111  CD2 TYR A 270       0.721  -5.485   7.540  1.00 92.03           C
ATOM   4112  HD2 TYR A 270       1.461  -6.161   7.970  1.00 92.03           H
ATOM   4113  CE1 TYR A 270      -1.164  -3.723   6.478  1.00 92.03           C
ATOM   4114  HE1 TYR A 270      -1.901  -3.039   6.058  1.00 92.03           H
ATOM   4115  CE2 TYR A 270       0.446  -4.222   8.173  1.00 92.03           C
ATOM   4116  HE2 TYR A 270       0.970  -3.928   9.083  1.00 92.03           H
ATOM   4117  CZ  TYR A 270      -0.483  -3.403   7.611  1.00 92.03           C
ATOM   4118  OH  TYR A 270      -0.744  -2.210   8.209  1.00 92.03           O
ATOM   4119  HH  TYR A 270      -0.213  -2.127   9.052  1.00 92.03           H
ATOM   4120  HN  TYR A 270       0.339  -9.337   4.734  1.00 92.03           H
ATOM   4121  N   ASN A 271      -2.427  -8.333   6.053  1.00 90.12           N
ATOM   4122  CA  ASN A 271      -3.835  -8.101   6.328  1.00 90.12           C
ATOM   4123  C   ASN A 271      -4.357  -9.202   7.255  1.00 90.12           C
ATOM   4124  O   ASN A 271      -5.300  -8.983   8.013  1.00 90.12           O
ATOM   4125  HA  ASN A 271      -3.878  -7.114   6.788  1.00 90.12           H
ATOM   4126  CB  ASN A 271      -4.661  -8.136   5.041  1.00 90.12           C
ATOM   4127 1HB  ASN A 271      -4.351  -8.983   4.428  1.00 90.12           H
ATOM   4128 2HB  ASN A 271      -5.713  -8.287   5.283  1.00 90.12           H
ATOM   4129  CG  ASN A 271      -4.495  -6.838   4.248  1.00 90.12           C
ATOM   4130  OD1 ASN A 271      -4.943  -5.776   4.647  1.00 90.12           O
ATOM   4131  ND2 ASN A 271      -3.829  -6.983   3.106  1.00 90.12           N
ATOM   4132 1HD2 ASN A 271      -3.487  -7.883   2.837  1.00 90.12           H
ATOM   4133 2HD2 ASN A 271      -3.669  -6.191   2.517  1.00 90.12           H
ATOM   4134  HN  ASN A 271      -2.216  -8.576   5.106  1.00 90.12           H
ATOM   4135  N   CYS A 272      -3.720 -10.360   7.163  1.00 93.16           N
ATOM   4136  CA  CYS A 272      -4.043 -11.464   8.050  1.00 93.16           C
ATOM   4137  C   CYS A 272      -3.768 -11.020   9.489  1.00 93.16           C
ATOM   4138  O   CYS A 272      -4.611 -11.193  10.367  1.00 93.16           O
ATOM   4139  HA  CYS A 272      -5.102 -11.680   7.908  1.00 93.16           H
ATOM   4140  CB  CYS A 272      -3.265 -12.730   7.685  1.00 93.16           C
ATOM   4141 1HB  CYS A 272      -2.206 -12.498   7.578  1.00 93.16           H
ATOM   4142 2HB  CYS A 272      -3.351 -13.463   8.487  1.00 93.16           H
ATOM   4143  SG  CYS A 272      -3.912 -13.432   6.124  1.00 93.16           S
ATOM   4144  HG  CYS A 272      -3.354 -12.528   5.323  1.00 93.16           H
ATOM   4145  HN  CYS A 272      -2.997 -10.549   6.499  1.00 93.16           H
ATOM   4146  N   ILE A 273      -2.585 -10.458   9.685  1.00 93.36           N
ATOM   4147  CA  ILE A 273      -2.170 -10.028  11.009  1.00 93.36           C
ATOM   4148  C   ILE A 273      -3.052  -8.862  11.462  1.00 93.36           C
ATOM   4149  O   ILE A 273      -3.433  -8.784  12.629  1.00 93.36           O
ATOM   4150  HA  ILE A 273      -2.329 -10.865  11.689  1.00 93.36           H
ATOM   4151  CB  ILE A 273      -0.674  -9.709  11.026  1.00 93.36           C
ATOM   4152  HB  ILE A 273      -0.476  -8.958  10.261  1.00 93.36           H
ATOM   4153  CG1 ILE A 273       0.154 -10.945  10.668  1.00 93.36           C
ATOM   4154 1HG1 ILE A 273      -0.129 -11.303   9.678  1.00 93.36           H
ATOM   4155 2HG1 ILE A 273       1.210 -10.679  10.622  1.00 93.36           H
ATOM   4156  CG2 ILE A 273      -0.256  -9.108  12.369  1.00 93.36           C
ATOM   4157 1HG2 ILE A 273      -0.811  -8.187  12.544  1.00 93.36           H
ATOM   4158 2HG2 ILE A 273      -0.471  -9.819  13.168  1.00 93.36           H
ATOM   4159 3HG2 ILE A 273       0.812  -8.891  12.354  1.00 93.36           H
ATOM   4160  CD1 ILE A 273      -0.053 -12.059  11.696  1.00 93.36           C
ATOM   4161 1HD1 ILE A 273       0.254 -11.706  12.681  1.00 93.36           H
ATOM   4162 2HD1 ILE A 273      -1.106 -12.339  11.722  1.00 93.36           H
ATOM   4163 3HD1 ILE A 273       0.547 -12.926  11.418  1.00 93.36           H
ATOM   4164  HN  ILE A 273      -1.916 -10.295   8.959  1.00 93.36           H
ATOM   4165  N   LEU A 274      -3.352  -7.986  10.514  1.00 91.96           N
ATOM   4166  CA  LEU A 274      -4.175  -6.824  10.802  1.00 91.96           C
ATOM   4167  C   LEU A 274      -5.545  -7.286  11.302  1.00 91.96           C
ATOM   4168  O   LEU A 274      -6.132  -6.658  12.182  1.00 91.96           O
ATOM   4169  HA  LEU A 274      -3.685  -6.267  11.601  1.00 91.96           H
ATOM   4170  CB  LEU A 274      -4.244  -5.901   9.584  1.00 91.96           C
ATOM   4171 1HB  LEU A 274      -3.265  -5.892   9.103  1.00 91.96           H
ATOM   4172 2HB  LEU A 274      -4.946  -6.328   8.869  1.00 91.96           H
ATOM   4173  CG  LEU A 274      -4.657  -4.454   9.861  1.00 91.96           C
ATOM   4174  HG  LEU A 274      -5.419  -4.460  10.641  1.00 91.96           H
ATOM   4175  CD1 LEU A 274      -3.476  -3.638  10.390  1.00 91.96           C
ATOM   4176 1HD1 LEU A 274      -3.114  -4.081  11.317  1.00 91.96           H
ATOM   4177 2HD1 LEU A 274      -2.675  -3.637   9.650  1.00 91.96           H
ATOM   4178 3HD1 LEU A 274      -3.798  -2.613  10.578  1.00 91.96           H
ATOM   4179  CD2 LEU A 274      -5.286  -3.816   8.621  1.00 91.96           C
ATOM   4180 1HD2 LEU A 274      -4.564  -3.823   7.804  1.00 91.96           H
ATOM   4181 2HD2 LEU A 274      -6.170  -4.383   8.329  1.00 91.96           H
ATOM   4182 3HD2 LEU A 274      -5.571  -2.788   8.845  1.00 91.96           H
ATOM   4183  HN  LEU A 274      -3.043  -8.061   9.566  1.00 91.96           H
ATOM   4184  N   LEU A 275      -6.014  -8.380  10.720  1.00 93.75           N
ATOM   4185  CA  LEU A 275      -7.290  -8.950  11.117  1.00 93.75           C
ATOM   4186  C   LEU A 275      -7.216  -9.386  12.581  1.00 93.75           C
ATOM   4187  O   LEU A 275      -8.119  -9.097  13.365  1.00 93.75           O
ATOM   4188  HA  LEU A 275      -8.041  -8.164  11.028  1.00 93.75           H
ATOM   4189  CB  LEU A 275      -7.695 -10.073  10.160  1.00 93.75           C
ATOM   4190 1HB  LEU A 275      -7.798  -9.652   9.160  1.00 93.75           H
ATOM   4191 2HB  LEU A 275      -6.883 -10.799  10.119  1.00 93.75           H
ATOM   4192  CG  LEU A 275      -8.988 -10.814  10.506  1.00 93.75           C
ATOM   4193  HG  LEU A 275      -8.905 -11.188  11.527  1.00 93.75           H
ATOM   4194  CD1 LEU A 275     -10.190  -9.869  10.467  1.00 93.75           C
ATOM   4195 1HD1 LEU A 275     -10.044  -9.065  11.189  1.00 93.75           H
ATOM   4196 2HD1 LEU A 275     -10.287  -9.445   9.467  1.00 93.75           H
ATOM   4197 3HD1 LEU A 275     -11.096 -10.421  10.716  1.00 93.75           H
ATOM   4198  CD2 LEU A 275      -9.184 -12.029   9.596  1.00 93.75           C
ATOM   4199 1HD2 LEU A 275      -9.237 -11.700   8.558  1.00 93.75           H
ATOM   4200 2HD2 LEU A 275      -8.345 -12.713   9.718  1.00 93.75           H
ATOM   4201 3HD2 LEU A 275     -10.110 -12.537   9.863  1.00 93.75           H
ATOM   4202  HN  LEU A 275      -5.539  -8.873   9.992  1.00 93.75           H
ATOM   4203  N   VAL A 276      -6.132 -10.075  12.906  1.00 94.53           N
ATOM   4204  CA  VAL A 276      -5.933 -10.563  14.260  1.00 94.53           C
ATOM   4205  C   VAL A 276      -5.959  -9.383  15.232  1.00 94.53           C
ATOM   4206  O   VAL A 276      -6.623  -9.439  16.266  1.00 94.53           O
ATOM   4207  HA  VAL A 276      -6.764 -11.229  14.495  1.00 94.53           H
ATOM   4208  CB  VAL A 276      -4.639 -11.375  14.339  1.00 94.53           C
ATOM   4209  HB  VAL A 276      -3.830 -10.754  13.954  1.00 94.53           H
ATOM   4210  CG1 VAL A 276      -4.305 -11.735  15.788  1.00 94.53           C
ATOM   4211 1HG1 VAL A 276      -4.181 -10.822  16.370  1.00 94.53           H
ATOM   4212 2HG1 VAL A 276      -5.116 -12.329  16.211  1.00 94.53           H
ATOM   4213 3HG1 VAL A 276      -3.381 -12.312  15.815  1.00 94.53           H
ATOM   4214  CG2 VAL A 276      -4.724 -12.629  13.467  1.00 94.53           C
ATOM   4215 1HG2 VAL A 276      -5.549 -13.254  13.809  1.00 94.53           H
ATOM   4216 2HG2 VAL A 276      -4.892 -12.340  12.430  1.00 94.53           H
ATOM   4217 3HG2 VAL A 276      -3.791 -13.188  13.542  1.00 94.53           H
ATOM   4218  HN  VAL A 276      -5.399 -10.300  12.264  1.00 94.53           H
ATOM   4219  N   GLN A 277      -5.227  -8.340  14.867  1.00 92.89           N
ATOM   4220  CA  GLN A 277      -5.143  -7.155  15.703  1.00 92.89           C
ATOM   4221  C   GLN A 277      -6.529  -6.530  15.879  1.00 92.89           C
ATOM   4222  O   GLN A 277      -6.831  -5.969  16.931  1.00 92.89           O
ATOM   4223  HA  GLN A 277      -4.770  -7.505  16.666  1.00 92.89           H
ATOM   4224  CB  GLN A 277      -4.155  -6.142  15.121  1.00 92.89           C
ATOM   4225 1HB  GLN A 277      -4.349  -6.010  14.056  1.00 92.89           H
ATOM   4226 2HB  GLN A 277      -4.302  -5.171  15.594  1.00 92.89           H
ATOM   4227  CG  GLN A 277      -2.711  -6.603  15.328  1.00 92.89           C
ATOM   4228 1HG  GLN A 277      -2.521  -6.747  16.392  1.00 92.89           H
ATOM   4229 2HG  GLN A 277      -2.561  -7.568  14.844  1.00 92.89           H
ATOM   4230  CD  GLN A 277      -1.722  -5.583  14.761  1.00 92.89           C
ATOM   4231  OE1 GLN A 277      -2.037  -4.797  13.882  1.00 92.89           O
ATOM   4232  NE2 GLN A 277      -0.513  -5.637  15.312  1.00 92.89           N
ATOM   4233 1HE2 GLN A 277      -0.320  -6.306  16.030  1.00 92.89           H
ATOM   4234 2HE2 GLN A 277       0.204  -5.010  15.008  1.00 92.89           H
ATOM   4235  HN  GLN A 277      -4.699  -8.297  14.019  1.00 92.89           H
ATOM   4236  N   THR A 278      -7.333  -6.648  14.833  1.00 93.35           N
ATOM   4237  CA  THR A 278      -8.673  -6.087  14.853  1.00 93.35           C
ATOM   4238  C   THR A 278      -9.555  -6.848  15.845  1.00 93.35           C
ATOM   4239  O   THR A 278     -10.286  -6.239  16.624  1.00 93.35           O
ATOM   4240  HA  THR A 278      -8.610  -5.058  15.205  1.00 93.35           H
ATOM   4241  CB  THR A 278      -9.214  -6.105  13.421  1.00 93.35           C
ATOM   4242  HB  THR A 278      -9.371  -7.127  13.077  1.00 93.35           H
ATOM   4243  OG1 THR A 278      -8.262  -5.346  12.681  1.00 93.35           O
ATOM   4244  HG1 THR A 278      -7.590  -5.956  12.262  1.00 93.35           H
ATOM   4245  CG2 THR A 278     -10.515  -5.312  13.277  1.00 93.35           C
ATOM   4246 1HG2 THR A 278     -10.341  -4.274  13.557  1.00 93.35           H
ATOM   4247 2HG2 THR A 278     -11.276  -5.742  13.929  1.00 93.35           H
ATOM   4248 3HG2 THR A 278     -10.855  -5.357  12.243  1.00 93.35           H
ATOM   4249  HN  THR A 278      -7.083  -7.115  13.985  1.00 93.35           H
ATOM   4250  N   ILE A 279      -9.457  -8.168  15.783  1.00 94.80           N
ATOM   4251  CA  ILE A 279     -10.252  -9.019  16.652  1.00 94.80           C
ATOM   4252  C   ILE A 279      -9.849  -8.773  18.108  1.00 94.80           C
ATOM   4253  O   ILE A 279     -10.705  -8.689  18.987  1.00 94.80           O
ATOM   4254  HA  ILE A 279     -11.295  -8.727  16.529  1.00 94.80           H
ATOM   4255  CB  ILE A 279     -10.137 -10.482  16.221  1.00 94.80           C
ATOM   4256  HB  ILE A 279      -9.079 -10.737  16.159  1.00 94.80           H
ATOM   4257  CG1 ILE A 279     -10.735 -10.692  14.829  1.00 94.80           C
ATOM   4258 1HG1 ILE A 279     -11.823 -10.659  14.888  1.00 94.80           H
ATOM   4259 2HG1 ILE A 279     -10.427  -9.880  14.170  1.00 94.80           H
ATOM   4260  CG2 ILE A 279     -10.765 -11.411  17.262  1.00 94.80           C
ATOM   4261 1HG2 ILE A 279     -10.254 -11.287  18.216  1.00 94.80           H
ATOM   4262 2HG2 ILE A 279     -11.820 -11.164  17.380  1.00 94.80           H
ATOM   4263 3HG2 ILE A 279     -10.669 -12.445  16.930  1.00 94.80           H
ATOM   4264  CD1 ILE A 279     -10.291 -12.032  14.238  1.00 94.80           C
ATOM   4265 1HD1 ILE A 279      -9.205 -12.051  14.158  1.00 94.80           H
ATOM   4266 2HD1 ILE A 279     -10.622 -12.843  14.887  1.00 94.80           H
ATOM   4267 3HD1 ILE A 279     -10.731 -12.156  13.248  1.00 94.80           H
ATOM   4268  HN  ILE A 279      -8.850  -8.655  15.156  1.00 94.80           H
ATOM   4269  N   ASP A 280      -8.545  -8.664  18.317  1.00 93.58           N
ATOM   4270  CA  ASP A 280      -8.013  -8.502  19.659  1.00 93.58           C
ATOM   4271  C   ASP A 280      -8.411  -7.126  20.198  1.00 93.58           C
ATOM   4272  O   ASP A 280      -8.655  -6.971  21.394  1.00 93.58           O
ATOM   4273  HA  ASP A 280      -8.445  -9.318  20.239  1.00 93.58           H
ATOM   4274  CB  ASP A 280      -6.485  -8.586  19.660  1.00 93.58           C
ATOM   4275 1HB  ASP A 280      -6.167  -9.482  19.128  1.00 93.58           H
ATOM   4276 2HB  ASP A 280      -6.070  -7.732  19.125  1.00 93.58           H
ATOM   4277  CG  ASP A 280      -5.939  -8.614  21.089  1.00 93.58           C
ATOM   4278  OD1 ASP A 280      -6.431  -9.458  21.868  1.00 93.58           O
ATOM   4279  OD2 ASP A 280      -5.041  -7.791  21.370  1.00 93.58           O
ATOM   4280  HN  ASP A 280      -7.858  -8.685  17.590  1.00 93.58           H
ATOM   4281  N   ALA A 281      -8.465  -6.163  19.290  1.00 91.61           N
ATOM   4282  CA  ALA A 281      -8.861  -4.813  19.653  1.00 91.61           C
ATOM   4283  C   ALA A 281     -10.270  -4.843  20.250  1.00 91.61           C
ATOM   4284  O   ALA A 281     -10.600  -4.030  21.112  1.00 91.61           O
ATOM   4285  HA  ALA A 281      -8.163  -4.454  20.409  1.00 91.61           H
ATOM   4286  CB  ALA A 281      -8.768  -3.906  18.425  1.00 91.61           C
ATOM   4287 1HB  ALA A 281      -7.742  -3.896  18.057  1.00 91.61           H
ATOM   4288 2HB  ALA A 281      -9.430  -4.281  17.644  1.00 91.61           H
ATOM   4289 3HB  ALA A 281      -9.066  -2.893  18.698  1.00 91.61           H
ATOM   4290  HN  ALA A 281      -8.244  -6.293  18.323  1.00 91.61           H
ATOM   4291  N   TYR A 282     -11.062  -5.789  19.768  1.00 90.29           N
ATOM   4292  CA  TYR A 282     -12.435  -5.921  20.226  1.00 90.29           C
ATOM   4293  C   TYR A 282     -12.521  -6.846  21.442  1.00 90.29           C
ATOM   4294  O   TYR A 282     -13.159  -6.509  22.439  1.00 90.29           O
ATOM   4295  HA  TYR A 282     -12.792  -4.930  20.507  1.00 90.29           H
ATOM   4296  CB  TYR A 282     -13.208  -6.550  19.066  1.00 90.29           C
ATOM   4297 1HB  TYR A 282     -13.038  -5.959  18.166  1.00 90.29           H
ATOM   4298 2HB  TYR A 282     -12.809  -7.546  18.874  1.00 90.29           H
ATOM   4299  CG  TYR A 282     -14.715  -6.659  19.309  1.00 90.29           C
ATOM   4300  CD1 TYR A 282     -15.272  -7.875  19.651  1.00 90.29           C
ATOM   4301  HD1 TYR A 282     -14.639  -8.757  19.747  1.00 90.29           H
ATOM   4302  CD2 TYR A 282     -15.516  -5.542  19.186  1.00 90.29           C
ATOM   4303  HD2 TYR A 282     -15.076  -4.583  18.916  1.00 90.29           H
ATOM   4304  CE1 TYR A 282     -16.690  -7.977  19.879  1.00 90.29           C
ATOM   4305  HE1 TYR A 282     -17.144  -8.931  20.150  1.00 90.29           H
ATOM   4306  CE2 TYR A 282     -16.934  -5.645  19.415  1.00 90.29           C
ATOM   4307  HE2 TYR A 282     -17.579  -4.771  19.321  1.00 90.29           H
ATOM   4308  CZ  TYR A 282     -17.451  -6.858  19.750  1.00 90.29           C
ATOM   4309  OH  TYR A 282     -18.791  -6.955  19.966  1.00 90.29           O
ATOM   4310  HH  TYR A 282     -19.220  -6.057  19.862  1.00 90.29           H
ATOM   4311  HN  TYR A 282     -10.781  -6.457  19.079  1.00 90.29           H
ATOM   4312  N   ALA A 283     -11.870  -7.993  21.320  1.00 92.02           N
ATOM   4313  CA  ALA A 283     -12.106  -9.090  22.244  1.00 92.02           C
ATOM   4314  C   ALA A 283     -11.053  -9.051  23.353  1.00 92.02           C
ATOM   4315  O   ALA A 283     -11.252  -9.626  24.423  1.00 92.02           O
ATOM   4316  HA  ALA A 283     -13.092  -8.946  22.685  1.00 92.02           H
ATOM   4317  CB  ALA A 283     -12.097 -10.414  21.477  1.00 92.02           C
ATOM   4318 1HB  ALA A 283     -12.882 -10.401  20.721  1.00 92.02           H
ATOM   4319 2HB  ALA A 283     -11.129 -10.548  20.994  1.00 92.02           H
ATOM   4320 3HB  ALA A 283     -12.274 -11.236  22.171  1.00 92.02           H
ATOM   4321  HN  ALA A 283     -11.193  -8.179  20.607  1.00 92.02           H
ATOM   4322  N   MET A 284      -9.956  -8.369  23.061  1.00 89.52           N
ATOM   4323  CA  MET A 284      -8.861  -8.270  24.011  1.00 89.52           C
ATOM   4324  C   MET A 284      -8.499  -9.645  24.576  1.00 89.52           C
ATOM   4325  O   MET A 284      -8.374  -9.809  25.788  1.00 89.52           O
ATOM   4326  HA  MET A 284      -8.019  -7.868  23.447  1.00 89.52           H
ATOM   4327  CB  MET A 284      -9.260  -7.337  25.155  1.00 89.52           C
ATOM   4328 1HB  MET A 284     -10.125  -7.746  25.678  1.00 89.52           H
ATOM   4329 2HB  MET A 284      -8.449  -7.277  25.881  1.00 89.52           H
ATOM   4330  CG  MET A 284      -9.589  -5.937  24.632  1.00 89.52           C
ATOM   4331 1HG  MET A 284      -8.698  -5.484  24.197  1.00 89.52           H
ATOM   4332 2HG  MET A 284     -10.333  -6.002  23.839  1.00 89.52           H
ATOM   4333  SD  MET A 284     -10.203  -4.917  25.962  1.00 89.52           S
ATOM   4334  CE  MET A 284     -11.653  -4.229  25.181  1.00 89.52           C
ATOM   4335 1HE  MET A 284     -11.357  -3.670  24.293  1.00 89.52           H
ATOM   4336 2HE  MET A 284     -12.328  -5.036  24.893  1.00 89.52           H
ATOM   4337 3HE  MET A 284     -12.160  -3.563  25.878  1.00 89.52           H
ATOM   4338  HN  MET A 284      -9.809  -7.891  22.195  1.00 89.52           H
ATOM   4339  N   PHE A 285      -8.340 -10.599  23.670  1.00 90.86           N
ATOM   4340  CA  PHE A 285      -8.164 -11.986  24.066  1.00 90.86           C
ATOM   4341  C   PHE A 285      -6.684 -12.311  24.278  1.00 90.86           C
ATOM   4342  O   PHE A 285      -6.350 -13.316  24.905  1.00 90.86           O
ATOM   4343  HA  PHE A 285      -8.703 -12.126  25.003  1.00 90.86           H
ATOM   4344  CB  PHE A 285      -8.705 -12.849  22.924  1.00 90.86           C
ATOM   4345 1HB  PHE A 285      -8.820 -13.873  23.280  1.00 90.86           H
ATOM   4346 2HB  PHE A 285      -9.699 -12.493  22.652  1.00 90.86           H
ATOM   4347  CG  PHE A 285      -7.822 -12.854  21.675  1.00 90.86           C
ATOM   4348  CD1 PHE A 285      -8.029 -11.938  20.692  1.00 90.86           C
ATOM   4349  HD1 PHE A 285      -8.824 -11.199  20.794  1.00 90.86           H
ATOM   4350  CD2 PHE A 285      -6.830 -13.776  21.548  1.00 90.86           C
ATOM   4351  HD2 PHE A 285      -6.664 -14.511  22.336  1.00 90.86           H
ATOM   4352  CE1 PHE A 285      -7.209 -11.943  19.533  1.00 90.86           C
ATOM   4353  HE1 PHE A 285      -7.375 -11.208  18.745  1.00 90.86           H
ATOM   4354  CE2 PHE A 285      -6.010 -13.781  20.389  1.00 90.86           C
ATOM   4355  HE2 PHE A 285      -5.215 -14.519  20.287  1.00 90.86           H
ATOM   4356  CZ  PHE A 285      -6.217 -12.864  19.406  1.00 90.86           C
ATOM   4357  HZ  PHE A 285      -5.587 -12.868  18.516  1.00 90.86           H
ATOM   4358  HN  PHE A 285      -8.332 -10.437  22.683  1.00 90.86           H
ATOM   4359  N   ILE A 286      -5.838 -11.443  23.744  1.00 91.40           N
ATOM   4360  CA  ILE A 286      -4.402 -11.616  23.883  1.00 91.40           C
ATOM   4361  C   ILE A 286      -3.942 -10.992  25.202  1.00 91.40           C
ATOM   4362  O   ILE A 286      -3.586  -9.815  25.244  1.00 91.40           O
ATOM   4363  HA  ILE A 286      -4.204 -12.688  23.921  1.00 91.40           H
ATOM   4364  CB  ILE A 286      -3.675 -11.065  22.655  1.00 91.40           C
ATOM   4365  HB  ILE A 286      -3.870  -9.995  22.594  1.00 91.40           H
ATOM   4366  CG1 ILE A 286      -4.214 -11.696  21.369  1.00 91.40           C
ATOM   4367 1HG1 ILE A 286      -3.922 -12.745  21.325  1.00 91.40           H
ATOM   4368 2HG1 ILE A 286      -5.303 -11.669  21.376  1.00 91.40           H
ATOM   4369  CG2 ILE A 286      -2.161 -11.242  22.789  1.00 91.40           C
ATOM   4370 1HG2 ILE A 286      -1.809 -10.708  23.672  1.00 91.40           H
ATOM   4371 2HG2 ILE A 286      -1.926 -12.302  22.887  1.00 91.40           H
ATOM   4372 3HG2 ILE A 286      -1.668 -10.842  21.902  1.00 91.40           H
ATOM   4373  CD1 ILE A 286      -3.687 -10.961  20.135  1.00 91.40           C
ATOM   4374 1HD1 ILE A 286      -4.002  -9.918  20.171  1.00 91.40           H
ATOM   4375 2HD1 ILE A 286      -2.598 -11.012  20.119  1.00 91.40           H
ATOM   4376 3HD1 ILE A 286      -4.086 -11.430  19.235  1.00 91.40           H
ATOM   4377  HN  ILE A 286      -6.118 -10.635  23.226  1.00 91.40           H
ATOM   4378  N   SER A 287      -3.964 -11.807  26.245  1.00 89.06           N
ATOM   4379  CA  SER A 287      -3.517 -11.361  27.554  1.00 89.06           C
ATOM   4380  C   SER A 287      -2.062 -11.777  27.779  1.00 89.06           C
ATOM   4381  O   SER A 287      -1.394 -11.256  28.672  1.00 89.06           O
ATOM   4382  HA  SER A 287      -3.605 -10.274  27.534  1.00 89.06           H
ATOM   4383  CB  SER A 287      -4.408 -11.924  28.663  1.00 89.06           C
ATOM   4384 1HB  SER A 287      -4.042 -11.581  29.631  1.00 89.06           H
ATOM   4385 2HB  SER A 287      -5.419 -11.533  28.548  1.00 89.06           H
ATOM   4386  OG  SER A 287      -4.445 -13.348  28.646  1.00 89.06           O
ATOM   4387  HG  SER A 287      -5.057 -13.682  29.363  1.00 89.06           H
ATOM   4388  HN  SER A 287      -4.280 -12.755  26.208  1.00 89.06           H
ATOM   4389  N   ASN A 288      -1.613 -12.713  26.955  1.00 92.40           N
ATOM   4390  CA  ASN A 288      -0.295 -13.298  27.135  1.00 92.40           C
ATOM   4391  C   ASN A 288       0.745 -12.429  26.426  1.00 92.40           C
ATOM   4392  O   ASN A 288       0.642 -12.187  25.224  1.00 92.40           O
ATOM   4393  HA  ASN A 288      -0.143 -13.335  28.213  1.00 92.40           H
ATOM   4394  CB  ASN A 288      -0.229 -14.702  26.530  1.00 92.40           C
ATOM   4395 1HB  ASN A 288      -1.069 -15.297  26.890  1.00 92.40           H
ATOM   4396 2HB  ASN A 288      -0.325 -14.640  25.446  1.00 92.40           H
ATOM   4397  CG  ASN A 288       1.086 -15.394  26.892  1.00 92.40           C
ATOM   4398  OD1 ASN A 288       2.151 -14.799  26.895  1.00 92.40           O
ATOM   4399  ND2 ASN A 288       0.953 -16.682  27.198  1.00 92.40           N
ATOM   4400 1HD2 ASN A 288       0.050 -17.111  27.176  1.00 92.40           H
ATOM   4401 2HD2 ASN A 288       1.757 -17.222  27.448  1.00 92.40           H
ATOM   4402  HN  ASN A 288      -2.132 -13.070  26.179  1.00 92.40           H
ATOM   4403  N   CYS A 289       1.724 -11.983  27.200  1.00 91.82           N
ATOM   4404  CA  CYS A 289       2.716 -11.052  26.691  1.00 91.82           C
ATOM   4405  C   CYS A 289       3.532 -11.762  25.610  1.00 91.82           C
ATOM   4406  O   CYS A 289       3.941 -11.144  24.628  1.00 91.82           O
ATOM   4407  HA  CYS A 289       2.167 -10.209  26.270  1.00 91.82           H
ATOM   4408  CB  CYS A 289       3.604 -10.504  27.810  1.00 91.82           C
ATOM   4409 1HB  CYS A 289       2.990 -10.027  28.573  1.00 91.82           H
ATOM   4410 2HB  CYS A 289       4.137 -11.322  28.295  1.00 91.82           H
ATOM   4411  SG  CYS A 289       4.799  -9.298  27.126  1.00 91.82           S
ATOM   4412  HN  CYS A 289       1.844 -12.248  28.157  1.00 91.82           H
ATOM   4413  N   ALA A 290       3.745 -13.052  25.826  1.00 93.70           N
ATOM   4414  CA  ALA A 290       4.559 -13.839  24.916  1.00 93.70           C
ATOM   4415  C   ALA A 290       3.891 -13.872  23.540  1.00 93.70           C
ATOM   4416  O   ALA A 290       4.554 -13.700  22.519  1.00 93.70           O
ATOM   4417  HA  ALA A 290       5.528 -13.348  24.827  1.00 93.70           H
ATOM   4418  CB  ALA A 290       4.767 -15.239  25.497  1.00 93.70           C
ATOM   4419 1HB  ALA A 290       5.272 -15.161  26.460  1.00 93.70           H
ATOM   4420 2HB  ALA A 290       3.800 -15.724  25.631  1.00 93.70           H
ATOM   4421 3HB  ALA A 290       5.378 -15.829  24.813  1.00 93.70           H
ATOM   4422  HN  ALA A 290       3.374 -13.557  26.605  1.00 93.70           H
ATOM   4423  N   VAL A 291       2.585 -14.095  23.557  1.00 93.80           N
ATOM   4424  CA  VAL A 291       1.820 -14.161  22.323  1.00 93.80           C
ATOM   4425  C   VAL A 291       1.821 -12.785  21.654  1.00 93.80           C
ATOM   4426  O   VAL A 291       2.012 -12.680  20.443  1.00 93.80           O
ATOM   4427  HA  VAL A 291       2.319 -14.872  21.665  1.00 93.80           H
ATOM   4428  CB  VAL A 291       0.412 -14.686  22.607  1.00 93.80           C
ATOM   4429  HB  VAL A 291      -0.058 -14.015  23.326  1.00 93.80           H
ATOM   4430  CG1 VAL A 291      -0.441 -14.685  21.337  1.00 93.80           C
ATOM   4431 1HG1 VAL A 291      -0.518 -13.668  20.952  1.00 93.80           H
ATOM   4432 2HG1 VAL A 291       0.025 -15.323  20.586  1.00 93.80           H
ATOM   4433 3HG1 VAL A 291      -1.437 -15.063  21.567  1.00 93.80           H
ATOM   4434  CG2 VAL A 291       0.463 -16.082  23.232  1.00 93.80           C
ATOM   4435 1HG2 VAL A 291       0.960 -16.769  22.547  1.00 93.80           H
ATOM   4436 2HG2 VAL A 291       1.016 -16.040  24.170  1.00 93.80           H
ATOM   4437 3HG2 VAL A 291      -0.552 -16.431  23.424  1.00 93.80           H
ATOM   4438  HN  VAL A 291       2.051 -14.229  24.392  1.00 93.80           H
ATOM   4439  N   SER A 292       1.607 -11.765  22.471  1.00 92.74           N
ATOM   4440  CA  SER A 292       1.541 -10.403  21.967  1.00 92.74           C
ATOM   4441  C   SER A 292       2.867 -10.026  21.304  1.00 92.74           C
ATOM   4442  O   SER A 292       2.879  -9.408  20.240  1.00 92.74           O
ATOM   4443  HA  SER A 292       0.734 -10.406  21.234  1.00 92.74           H
ATOM   4444  CB  SER A 292       1.208  -9.417  23.088  1.00 92.74           C
ATOM   4445 1HB  SER A 292       0.326  -9.764  23.626  1.00 92.74           H
ATOM   4446 2HB  SER A 292       2.029  -9.391  23.804  1.00 92.74           H
ATOM   4447  OG  SER A 292       0.973  -8.102  22.590  1.00 92.74           O
ATOM   4448  HG  SER A 292       0.094  -8.069  22.113  1.00 92.74           H
ATOM   4449  HN  SER A 292       1.480 -11.856  23.459  1.00 92.74           H
ATOM   4450  N   THR A 293       3.951 -10.413  21.959  1.00 92.87           N
ATOM   4451  CA  THR A 293       5.279 -10.104  21.458  1.00 92.87           C
ATOM   4452  C   THR A 293       5.475 -10.702  20.063  1.00 92.87           C
ATOM   4453  O   THR A 293       5.958 -10.026  19.156  1.00 92.87           O
ATOM   4454  HA  THR A 293       5.365  -9.022  21.356  1.00 92.87           H
ATOM   4455  CB  THR A 293       6.300 -10.604  22.482  1.00 92.87           C
ATOM   4456  HB  THR A 293       6.160 -11.666  22.684  1.00 92.87           H
ATOM   4457  OG1 THR A 293       6.124  -9.737  23.599  1.00 92.87           O
ATOM   4458  HG1 THR A 293       5.516 -10.161  24.269  1.00 92.87           H
ATOM   4459  CG2 THR A 293       7.743 -10.355  22.040  1.00 92.87           C
ATOM   4460 1HG2 THR A 293       7.902  -9.286  21.903  1.00 92.87           H
ATOM   4461 2HG2 THR A 293       7.930 -10.874  21.099  1.00 92.87           H
ATOM   4462 3HG2 THR A 293       8.426 -10.729  22.802  1.00 92.87           H
ATOM   4463  HN  THR A 293       3.932 -10.928  22.816  1.00 92.87           H
ATOM   4464  N   ASN A 294       5.090 -11.963  19.935  1.00 94.48           N
ATOM   4465  CA  ASN A 294       5.282 -12.682  18.687  1.00 94.48           C
ATOM   4466  C   ASN A 294       4.414 -12.047  17.599  1.00 94.48           C
ATOM   4467  O   ASN A 294       4.838 -11.931  16.450  1.00 94.48           O
ATOM   4468  HA  ASN A 294       6.347 -12.601  18.471  1.00 94.48           H
ATOM   4469  CB  ASN A 294       4.868 -14.148  18.826  1.00 94.48           C
ATOM   4470 1HB  ASN A 294       3.903 -14.211  19.329  1.00 94.48           H
ATOM   4471 2HB  ASN A 294       4.742 -14.590  17.838  1.00 94.48           H
ATOM   4472  CG  ASN A 294       5.912 -14.940  19.616  1.00 94.48           C
ATOM   4473  OD1 ASN A 294       7.044 -14.520  19.794  1.00 94.48           O
ATOM   4474  ND2 ASN A 294       5.471 -16.107  20.077  1.00 94.48           N
ATOM   4475 1HD2 ASN A 294       4.530 -16.393  19.895  1.00 94.48           H
ATOM   4476 2HD2 ASN A 294       6.080 -16.698  20.606  1.00 94.48           H
ATOM   4477  HN  ASN A 294       4.654 -12.491  20.664  1.00 94.48           H
ATOM   4478  N   ILE A 295       3.214 -11.652  17.999  1.00 93.33           N
ATOM   4479  CA  ILE A 295       2.264 -11.077  17.062  1.00 93.33           C
ATOM   4480  C   ILE A 295       2.824  -9.762  16.517  1.00 93.33           C
ATOM   4481  O   ILE A 295       2.685  -9.467  15.331  1.00 93.33           O
ATOM   4482  HA  ILE A 295       2.159 -11.777  16.233  1.00 93.33           H
ATOM   4483  CB  ILE A 295       0.887 -10.937  17.713  1.00 93.33           C
ATOM   4484  HB  ILE A 295       1.025 -10.560  18.726  1.00 93.33           H
ATOM   4485  CG1 ILE A 295       0.194 -12.296  17.828  1.00 93.33           C
ATOM   4486 1HG1 ILE A 295      -0.084 -12.652  16.835  1.00 93.33           H
ATOM   4487 2HG1 ILE A 295       0.886 -13.027  18.246  1.00 93.33           H
ATOM   4488  CG2 ILE A 295       0.027  -9.917  16.964  1.00 93.33           C
ATOM   4489 1HG2 ILE A 295       0.521  -8.945  16.978  1.00 93.33           H
ATOM   4490 2HG2 ILE A 295      -0.105 -10.242  15.932  1.00 93.33           H
ATOM   4491 3HG2 ILE A 295      -0.946  -9.837  17.448  1.00 93.33           H
ATOM   4492  CD1 ILE A 295      -1.053 -12.203  18.709  1.00 93.33           C
ATOM   4493 1HD1 ILE A 295      -0.769 -11.871  19.707  1.00 93.33           H
ATOM   4494 2HD1 ILE A 295      -1.753 -11.490  18.274  1.00 93.33           H
ATOM   4495 3HD1 ILE A 295      -1.527 -13.183  18.774  1.00 93.33           H
ATOM   4496  HN  ILE A 295       2.889 -11.719  18.942  1.00 93.33           H
ATOM   4497  N   ASP A 296       3.444  -9.005  17.411  1.00 93.37           N
ATOM   4498  CA  ASP A 296       3.997  -7.712  17.042  1.00 93.37           C
ATOM   4499  C   ASP A 296       5.154  -7.918  16.063  1.00 93.37           C
ATOM   4500  O   ASP A 296       5.300  -7.164  15.102  1.00 93.37           O
ATOM   4501  HA  ASP A 296       3.167  -7.163  16.598  1.00 93.37           H
ATOM   4502  CB  ASP A 296       4.540  -6.976  18.268  1.00 93.37           C
ATOM   4503 1HB  ASP A 296       5.204  -7.634  18.828  1.00 93.37           H
ATOM   4504 2HB  ASP A 296       5.134  -6.119  17.949  1.00 93.37           H
ATOM   4505  CG  ASP A 296       3.400  -6.503  19.173  1.00 93.37           C
ATOM   4506  OD1 ASP A 296       2.259  -6.448  18.667  1.00 93.37           O
ATOM   4507  OD2 ASP A 296       3.696  -6.209  20.352  1.00 93.37           O
ATOM   4508  HN  ASP A 296       3.572  -9.261  18.369  1.00 93.37           H
ATOM   4509  N   ILE A 297       5.948  -8.942  16.341  1.00 94.20           N
ATOM   4510  CA  ILE A 297       7.055  -9.289  15.467  1.00 94.20           C
ATOM   4511  C   ILE A 297       6.510  -9.693  14.096  1.00 94.20           C
ATOM   4512  O   ILE A 297       7.037  -9.275  13.066  1.00 94.20           O
ATOM   4513  HA  ILE A 297       7.668  -8.395  15.345  1.00 94.20           H
ATOM   4514  CB  ILE A 297       7.937 -10.357  16.118  1.00 94.20           C
ATOM   4515  HB  ILE A 297       7.291 -11.150  16.494  1.00 94.20           H
ATOM   4516  CG1 ILE A 297       8.696  -9.785  17.316  1.00 94.20           C
ATOM   4517 1HG1 ILE A 297       9.446  -9.073  16.971  1.00 94.20           H
ATOM   4518 2HG1 ILE A 297       8.008  -9.236  17.959  1.00 94.20           H
ATOM   4519  CG2 ILE A 297       8.879 -10.990  15.092  1.00 94.20           C
ATOM   4520 1HG2 ILE A 297       8.293 -11.456  14.299  1.00 94.20           H
ATOM   4521 2HG2 ILE A 297       9.521 -10.219  14.664  1.00 94.20           H
ATOM   4522 3HG2 ILE A 297       9.494 -11.745  15.581  1.00 94.20           H
ATOM   4523  CD1 ILE A 297       9.374 -10.898  18.118  1.00 94.20           C
ATOM   4524 1HD1 ILE A 297       8.619 -11.594  18.483  1.00 94.20           H
ATOM   4525 2HD1 ILE A 297      10.079 -11.429  17.479  1.00 94.20           H
ATOM   4526 3HD1 ILE A 297       9.906 -10.464  18.964  1.00 94.20           H
ATOM   4527  HN  ILE A 297       5.843  -9.528  17.144  1.00 94.20           H
ATOM   4528  N   CYS A 298       5.462 -10.503  14.126  1.00 94.46           N
ATOM   4529  CA  CYS A 298       4.840 -10.969  12.899  1.00 94.46           C
ATOM   4530  C   CYS A 298       4.380  -9.748  12.100  1.00 94.46           C
ATOM   4531  O   CYS A 298       4.520  -9.712  10.878  1.00 94.46           O
ATOM   4532  HA  CYS A 298       5.602 -11.524  12.353  1.00 94.46           H
ATOM   4533  CB  CYS A 298       3.686 -11.933  13.180  1.00 94.46           C
ATOM   4534 1HB  CYS A 298       3.041 -11.525  13.958  1.00 94.46           H
ATOM   4535 2HB  CYS A 298       3.073 -12.050  12.287  1.00 94.46           H
ATOM   4536  SG  CYS A 298       4.343 -13.559  13.703  1.00 94.46           S
ATOM   4537  HG  CYS A 298       4.680 -13.184  14.934  1.00 94.46           H
ATOM   4538  HN  CYS A 298       5.039 -10.838  14.968  1.00 94.46           H
ATOM   4539  N   PHE A 299       3.841  -8.776  12.822  1.00 93.15           N
ATOM   4540  CA  PHE A 299       3.356  -7.558  12.194  1.00 93.15           C
ATOM   4541  C   PHE A 299       4.481  -6.842  11.444  1.00 93.15           C
ATOM   4542  O   PHE A 299       4.298  -6.413  10.306  1.00 93.15           O
ATOM   4543  HA  PHE A 299       2.577  -7.846  11.488  1.00 93.15           H
ATOM   4544  CB  PHE A 299       2.848  -6.650  13.315  1.00 93.15           C
ATOM   4545 1HB  PHE A 299       2.085  -7.182  13.883  1.00 93.15           H
ATOM   4546 2HB  PHE A 299       3.669  -6.442  14.002  1.00 93.15           H
ATOM   4547  CG  PHE A 299       2.264  -5.323  12.825  1.00 93.15           C
ATOM   4548  CD1 PHE A 299       3.058  -4.222  12.740  1.00 93.15           C
ATOM   4549  HD1 PHE A 299       4.109  -4.284  13.021  1.00 93.15           H
ATOM   4550  CD2 PHE A 299       0.953  -5.245  12.474  1.00 93.15           C
ATOM   4551  HD2 PHE A 299       0.317  -6.128  12.542  1.00 93.15           H
ATOM   4552  CE1 PHE A 299       2.516  -2.990  12.285  1.00 93.15           C
ATOM   4553  HE1 PHE A 299       3.152  -2.107  12.217  1.00 93.15           H
ATOM   4554  CE2 PHE A 299       0.411  -4.014  12.018  1.00 93.15           C
ATOM   4555  HE2 PHE A 299      -0.640  -3.952  11.737  1.00 93.15           H
ATOM   4556  CZ  PHE A 299       1.205  -2.913  11.934  1.00 93.15           C
ATOM   4557  HZ  PHE A 299       0.789  -1.968  11.584  1.00 93.15           H
ATOM   4558  HN  PHE A 299       3.734  -8.811  13.815  1.00 93.15           H
ATOM   4559  N   GLN A 300       5.620  -6.736  12.112  1.00 93.24           N
ATOM   4560  CA  GLN A 300       6.758  -6.033  11.544  1.00 93.24           C
ATOM   4561  C   GLN A 300       7.196  -6.699  10.239  1.00 93.24           C
ATOM   4562  O   GLN A 300       7.438  -6.021   9.242  1.00 93.24           O
ATOM   4563  HA  GLN A 300       6.403  -5.022  11.343  1.00 93.24           H
ATOM   4564  CB  GLN A 300       7.916  -5.967  12.542  1.00 93.24           C
ATOM   4565 1HB  GLN A 300       8.114  -6.962  12.941  1.00 93.24           H
ATOM   4566 2HB  GLN A 300       8.823  -5.642  12.032  1.00 93.24           H
ATOM   4567  CG  GLN A 300       7.598  -5.007  13.690  1.00 93.24           C
ATOM   4568 1HG  GLN A 300       7.374  -4.018  13.290  1.00 93.24           H
ATOM   4569 2HG  GLN A 300       6.706  -5.346  14.216  1.00 93.24           H
ATOM   4570  CD  GLN A 300       8.770  -4.914  14.668  1.00 93.24           C
ATOM   4571  OE1 GLN A 300       9.914  -5.176  14.334  1.00 93.24           O
ATOM   4572  NE2 GLN A 300       8.423  -4.528  15.893  1.00 93.24           N
ATOM   4573 1HE2 GLN A 300       7.466  -4.328  16.102  1.00 93.24           H
ATOM   4574 2HE2 GLN A 300       9.120  -4.437  16.605  1.00 93.24           H
ATOM   4575  HN  GLN A 300       5.772  -7.118  13.024  1.00 93.24           H
ATOM   4576  N   VAL A 301       7.284  -8.020  10.287  1.00 95.03           N
ATOM   4577  CA  VAL A 301       7.787  -8.778   9.154  1.00 95.03           C
ATOM   4578  C   VAL A 301       6.841  -8.597   7.965  1.00 95.03           C
ATOM   4579  O   VAL A 301       7.272  -8.222   6.876  1.00 95.03           O
ATOM   4580  HA  VAL A 301       8.763  -8.370   8.891  1.00 95.03           H
ATOM   4581  CB  VAL A 301       7.977 -10.244   9.548  1.00 95.03           C
ATOM   4582  HB  VAL A 301       7.032 -10.609   9.950  1.00 95.03           H
ATOM   4583  CG1 VAL A 301       8.330 -11.099   8.329  1.00 95.03           C
ATOM   4584 1HG1 VAL A 301       7.526 -11.036   7.596  1.00 95.03           H
ATOM   4585 2HG1 VAL A 301       9.256 -10.733   7.885  1.00 95.03           H
ATOM   4586 3HG1 VAL A 301       8.460 -12.136   8.637  1.00 95.03           H
ATOM   4587  CG2 VAL A 301       9.038 -10.385  10.642  1.00 95.03           C
ATOM   4588 1HG2 VAL A 301       9.989  -9.994  10.278  1.00 95.03           H
ATOM   4589 2HG2 VAL A 301       8.728  -9.823  11.523  1.00 95.03           H
ATOM   4590 3HG2 VAL A 301       9.154 -11.437  10.903  1.00 95.03           H
ATOM   4591  HN  VAL A 301       7.020  -8.570  11.079  1.00 95.03           H
ATOM   4592  N   THR A 302       5.569  -8.872   8.214  1.00 94.28           N
ATOM   4593  CA  THR A 302       4.583  -8.884   7.147  1.00 94.28           C
ATOM   4594  C   THR A 302       4.404  -7.478   6.570  1.00 94.28           C
ATOM   4595  O   THR A 302       4.158  -7.320   5.375  1.00 94.28           O
ATOM   4596  HA  THR A 302       4.957  -9.515   6.341  1.00 94.28           H
ATOM   4597  CB  THR A 302       3.290  -9.481   7.705  1.00 94.28           C
ATOM   4598  HB  THR A 302       2.513  -9.511   6.940  1.00 94.28           H
ATOM   4599  OG1 THR A 302       2.999  -8.676   8.844  1.00 94.28           O
ATOM   4600  HG1 THR A 302       3.378  -9.099   9.668  1.00 94.28           H
ATOM   4601  CG2 THR A 302       3.493 -10.883   8.281  1.00 94.28           C
ATOM   4602 1HG2 THR A 302       4.220 -10.841   9.092  1.00 94.28           H
ATOM   4603 2HG2 THR A 302       3.859 -11.548   7.499  1.00 94.28           H
ATOM   4604 3HG2 THR A 302       2.544 -11.260   8.664  1.00 94.28           H
ATOM   4605  HN  THR A 302       5.210  -9.083   9.123  1.00 94.28           H
ATOM   4606  N   GLN A 303       4.535  -6.493   7.446  1.00 93.19           N
ATOM   4607  CA  GLN A 303       4.445  -5.104   7.029  1.00 93.19           C
ATOM   4608  C   GLN A 303       5.553  -4.777   6.026  1.00 93.19           C
ATOM   4609  O   GLN A 303       5.313  -4.100   5.028  1.00 93.19           O
ATOM   4610  HA  GLN A 303       3.471  -5.009   6.548  1.00 93.19           H
ATOM   4611  CB  GLN A 303       4.502  -4.164   8.235  1.00 93.19           C
ATOM   4612 1HB  GLN A 303       3.657  -4.362   8.894  1.00 93.19           H
ATOM   4613 2HB  GLN A 303       5.407  -4.359   8.810  1.00 93.19           H
ATOM   4614  CG  GLN A 303       4.478  -2.700   7.791  1.00 93.19           C
ATOM   4615 1HG  GLN A 303       5.456  -2.420   7.399  1.00 93.19           H
ATOM   4616 2HG  GLN A 303       3.761  -2.574   6.980  1.00 93.19           H
ATOM   4617  CD  GLN A 303       4.106  -1.780   8.955  1.00 93.19           C
ATOM   4618  OE1 GLN A 303       4.938  -1.375   9.750  1.00 93.19           O
ATOM   4619  NE2 GLN A 303       2.813  -1.474   9.011  1.00 93.19           N
ATOM   4620 1HE2 GLN A 303       2.182  -1.841   8.327  1.00 93.19           H
ATOM   4621 2HE2 GLN A 303       2.471  -0.878   9.737  1.00 93.19           H
ATOM   4622  HN  GLN A 303       4.700  -6.631   8.422  1.00 93.19           H
ATOM   4623  N   THR A 304       6.744  -5.275   6.326  1.00 93.99           N
ATOM   4624  CA  THR A 304       7.903  -4.997   5.495  1.00 93.99           C
ATOM   4625  C   THR A 304       7.723  -5.613   4.106  1.00 93.99           C
ATOM   4626  O   THR A 304       8.074  -4.998   3.100  1.00 93.99           O
ATOM   4627  HA  THR A 304       7.977  -3.918   5.359  1.00 93.99           H
ATOM   4628  CB  THR A 304       9.145  -5.505   6.229  1.00 93.99           C
ATOM   4629  HB  THR A 304       9.129  -6.592   6.314  1.00 93.99           H
ATOM   4630  OG1 THR A 304       9.136  -4.792   7.462  1.00 93.99           O
ATOM   4631  HG1 THR A 304       8.742  -5.361   8.184  1.00 93.99           H
ATOM   4632  CG2 THR A 304      10.445  -5.066   5.554  1.00 93.99           C
ATOM   4633 1HG2 THR A 304      10.492  -3.977   5.529  1.00 93.99           H
ATOM   4634 2HG2 THR A 304      10.475  -5.454   4.535  1.00 93.99           H
ATOM   4635 3HG2 THR A 304      11.295  -5.454   6.115  1.00 93.99           H
ATOM   4636  HN  THR A 304       6.923  -5.857   7.120  1.00 93.99           H
ATOM   4637  N   ILE A 305       7.175  -6.819   4.095  1.00 94.01           N
ATOM   4638  CA  ILE A 305       6.911  -7.510   2.845  1.00 94.01           C
ATOM   4639  C   ILE A 305       5.951  -6.672   1.998  1.00 94.01           C
ATOM   4640  O   ILE A 305       6.108  -6.582   0.781  1.00 94.01           O
ATOM   4641  HA  ILE A 305       7.857  -7.595   2.312  1.00 94.01           H
ATOM   4642  CB  ILE A 305       6.413  -8.932   3.113  1.00 94.01           C
ATOM   4643  HB  ILE A 305       5.579  -8.876   3.812  1.00 94.01           H
ATOM   4644  CG1 ILE A 305       7.502  -9.778   3.775  1.00 94.01           C
ATOM   4645 1HG1 ILE A 305       8.283 -10.006   3.049  1.00 94.01           H
ATOM   4646 2HG1 ILE A 305       7.970  -9.210   4.579  1.00 94.01           H
ATOM   4647  CG2 ILE A 305       5.885  -9.579   1.831  1.00 94.01           C
ATOM   4648 1HG2 ILE A 305       5.057  -8.987   1.440  1.00 94.01           H
ATOM   4649 2HG2 ILE A 305       6.683  -9.622   1.090  1.00 94.01           H
ATOM   4650 3HG2 ILE A 305       5.537 -10.588   2.050  1.00 94.01           H
ATOM   4651  CD1 ILE A 305       6.922 -11.079   4.333  1.00 94.01           C
ATOM   4652 1HD1 ILE A 305       6.159 -10.848   5.076  1.00 94.01           H
ATOM   4653 2HD1 ILE A 305       6.476 -11.655   3.522  1.00 94.01           H
ATOM   4654 3HD1 ILE A 305       7.717 -11.662   4.798  1.00 94.01           H
ATOM   4655  HN  ILE A 305       6.915  -7.322   4.919  1.00 94.01           H
ATOM   4656  N   ALA A 306       4.977  -6.080   2.675  1.00 91.47           N
ATOM   4657  CA  ALA A 306       3.957  -5.303   1.992  1.00 91.47           C
ATOM   4658  C   ALA A 306       4.608  -4.090   1.324  1.00 91.47           C
ATOM   4659  O   ALA A 306       4.183  -3.667   0.250  1.00 91.47           O
ATOM   4660  HA  ALA A 306       3.515  -5.937   1.224  1.00 91.47           H
ATOM   4661  CB  ALA A 306       2.867  -4.904   2.989  1.00 91.47           C
ATOM   4662 1HB  ALA A 306       2.417  -5.801   3.414  1.00 91.47           H
ATOM   4663 2HB  ALA A 306       3.306  -4.305   3.788  1.00 91.47           H
ATOM   4664 3HB  ALA A 306       2.102  -4.321   2.477  1.00 91.47           H
ATOM   4665  HN  ALA A 306       4.880  -6.125   3.669  1.00 91.47           H
ATOM   4666  N   PHE A 307       5.628  -3.565   1.987  1.00 92.52           N
ATOM   4667  CA  PHE A 307       6.282  -2.356   1.518  1.00 92.52           C
ATOM   4668  C   PHE A 307       7.115  -2.634   0.265  1.00 92.52           C
ATOM   4669  O   PHE A 307       7.230  -1.777  -0.611  1.00 92.52           O
ATOM   4670  HA  PHE A 307       5.499  -1.636   1.279  1.00 92.52           H
ATOM   4671  CB  PHE A 307       7.211  -1.887   2.639  1.00 92.52           C
ATOM   4672 1HB  PHE A 307       7.819  -2.729   2.971  1.00 92.52           H
ATOM   4673 2HB  PHE A 307       7.895  -1.137   2.241  1.00 92.52           H
ATOM   4674  CG  PHE A 307       6.480  -1.298   3.847  1.00 92.52           C
ATOM   4675  CD1 PHE A 307       5.120  -1.284   3.879  1.00 92.52           C
ATOM   4676  HD1 PHE A 307       4.552  -1.693   3.044  1.00 92.52           H
ATOM   4677  CD2 PHE A 307       7.189  -0.788   4.890  1.00 92.52           C
ATOM   4678  HD2 PHE A 307       8.279  -0.798   4.864  1.00 92.52           H
ATOM   4679  CE1 PHE A 307       4.442  -0.737   5.000  1.00 92.52           C
ATOM   4680  HE1 PHE A 307       3.352  -0.726   5.026  1.00 92.52           H
ATOM   4681  CE2 PHE A 307       6.511  -0.241   6.011  1.00 92.52           C
ATOM   4682  HE2 PHE A 307       7.079   0.168   6.846  1.00 92.52           H
ATOM   4683  CZ  PHE A 307       5.151  -0.227   6.042  1.00 92.52           C
ATOM   4684  HZ  PHE A 307       4.630   0.192   6.903  1.00 92.52           H
ATOM   4685  HN  PHE A 307       6.006  -3.952   2.828  1.00 92.52           H
ATOM   4686  N   PHE A 308       7.674  -3.834   0.219  1.00 92.04           N
ATOM   4687  CA  PHE A 308       8.484  -4.239  -0.917  1.00 92.04           C
ATOM   4688  C   PHE A 308       7.682  -4.163  -2.218  1.00 92.04           C
ATOM   4689  O   PHE A 308       8.255  -4.027  -3.298  1.00 92.04           O
ATOM   4690  HA  PHE A 308       9.329  -3.553  -0.973  1.00 92.04           H
ATOM   4691  CB  PHE A 308       8.902  -5.691  -0.674  1.00 92.04           C
ATOM   4692 1HB  PHE A 308       8.197  -6.150   0.019  1.00 92.04           H
ATOM   4693 2HB  PHE A 308       8.831  -6.241  -1.612  1.00 92.04           H
ATOM   4694  CG  PHE A 308      10.318  -5.845  -0.115  1.00 92.04           C
ATOM   4695  CD1 PHE A 308      11.390  -5.763  -0.948  1.00 92.04           C
ATOM   4696  HD1 PHE A 308      11.241  -5.588  -2.013  1.00 92.04           H
ATOM   4697  CD2 PHE A 308      10.505  -6.064   1.214  1.00 92.04           C
ATOM   4698  HD2 PHE A 308       9.646  -6.130   1.881  1.00 92.04           H
ATOM   4699  CE1 PHE A 308      12.705  -5.907  -0.430  1.00 92.04           C
ATOM   4700  HE1 PHE A 308      13.564  -5.841  -1.097  1.00 92.04           H
ATOM   4701  CE2 PHE A 308      11.819  -6.208   1.732  1.00 92.04           C
ATOM   4702  HE2 PHE A 308      11.969  -6.384   2.798  1.00 92.04           H
ATOM   4703  CZ  PHE A 308      12.891  -6.126   0.899  1.00 92.04           C
ATOM   4704  HZ  PHE A 308      13.900  -6.236   1.297  1.00 92.04           H
ATOM   4705  HN  PHE A 308       7.581  -4.522   0.938  1.00 92.04           H
ATOM   4706  N   HIS A 309       6.368  -4.255  -2.072  1.00 88.74           N
ATOM   4707  CA  HIS A 309       5.486  -4.274  -3.226  1.00 88.74           C
ATOM   4708  C   HIS A 309       5.672  -2.989  -4.035  1.00 88.74           C
ATOM   4709  O   HIS A 309       5.599  -3.008  -5.263  1.00 88.74           O
ATOM   4710  HA  HIS A 309       5.789  -5.125  -3.837  1.00 88.74           H
ATOM   4711  CB  HIS A 309       4.035  -4.501  -2.797  1.00 88.74           C
ATOM   4712 1HB  HIS A 309       3.987  -5.393  -2.172  1.00 88.74           H
ATOM   4713 2HB  HIS A 309       3.714  -3.662  -2.181  1.00 88.74           H
ATOM   4714  CG  HIS A 309       3.072  -4.659  -3.950  1.00 88.74           C
ATOM   4715  ND1 HIS A 309       2.411  -3.588  -4.525  1.00 88.74           N
ATOM   4716  HD1 HIS A 309       2.497  -2.631  -4.250  1.00 88.74           H
ATOM   4717  CD2 HIS A 309       2.667  -5.771  -4.627  1.00 88.74           C
ATOM   4718  HD2 HIS A 309       2.996  -6.792  -4.431  1.00 88.74           H
ATOM   4719  CE1 HIS A 309       1.644  -4.047  -5.504  1.00 88.74           C
ATOM   4720  HE1 HIS A 309       0.999  -3.449  -6.147  1.00 88.74           H
ATOM   4721  NE2 HIS A 309       1.804  -5.401  -5.565  1.00 88.74           N
ATOM   4722  HN  HIS A 309       5.907  -4.315  -1.186  1.00 88.74           H
ATOM   4723  N   SER A 310       5.907  -1.903  -3.314  1.00 89.03           N
ATOM   4724  CA  SER A 310       5.953  -0.589  -3.933  1.00 89.03           C
ATOM   4725  C   SER A 310       7.205  -0.464  -4.805  1.00 89.03           C
ATOM   4726  O   SER A 310       7.325   0.471  -5.594  1.00 89.03           O
ATOM   4727  HA  SER A 310       5.053  -0.527  -4.545  1.00 89.03           H
ATOM   4728  CB  SER A 310       5.929   0.518  -2.878  1.00 89.03           C
ATOM   4729 1HB  SER A 310       6.709   0.333  -2.140  1.00 89.03           H
ATOM   4730 2HB  SER A 310       6.157   1.474  -3.350  1.00 89.03           H
ATOM   4731  OG  SER A 310       4.666   0.604  -2.223  1.00 89.03           O
ATOM   4732  HG  SER A 310       3.986   1.000  -2.840  1.00 89.03           H
ATOM   4733  HN  SER A 310       6.065  -1.910  -2.327  1.00 89.03           H
ATOM   4734  N   CYS A 311       8.105  -1.421  -4.631  1.00 91.13           N
ATOM   4735  CA  CYS A 311       9.333  -1.442  -5.408  1.00 91.13           C
ATOM   4736  C   CYS A 311       9.227  -2.563  -6.443  1.00 91.13           C
ATOM   4737  O   CYS A 311      10.101  -2.710  -7.296  1.00 91.13           O
ATOM   4738  HA  CYS A 311       9.412  -0.471  -5.895  1.00 91.13           H
ATOM   4739  CB  CYS A 311      10.565  -1.606  -4.514  1.00 91.13           C
ATOM   4740 1HB  CYS A 311      11.468  -1.383  -5.082  1.00 91.13           H
ATOM   4741 2HB  CYS A 311      10.523  -0.893  -3.690  1.00 91.13           H
ATOM   4742  SG  CYS A 311      10.642  -3.313  -3.861  1.00 91.13           S
ATOM   4743  HG  CYS A 311      11.772  -3.150  -3.179  1.00 91.13           H
ATOM   4744  HN  CYS A 311       8.007  -2.170  -3.976  1.00 91.13           H
ATOM   4745  N   LEU A 312       8.149  -3.326  -6.335  1.00 87.87           N
ATOM   4746  CA  LEU A 312       7.975  -4.499  -7.174  1.00 87.87           C
ATOM   4747  C   LEU A 312       7.290  -4.091  -8.479  1.00 87.87           C
ATOM   4748  O   LEU A 312       7.519  -4.702  -9.522  1.00 87.87           O
ATOM   4749  HA  LEU A 312       8.967  -4.883  -7.410  1.00 87.87           H
ATOM   4750  CB  LEU A 312       7.235  -5.599  -6.409  1.00 87.87           C
ATOM   4751 1HB  LEU A 312       6.358  -5.158  -5.935  1.00 87.87           H
ATOM   4752 2HB  LEU A 312       6.872  -6.333  -7.129  1.00 87.87           H
ATOM   4753  CG  LEU A 312       8.045  -6.333  -5.339  1.00 87.87           C
ATOM   4754  HG  LEU A 312       8.379  -5.602  -4.602  1.00 87.87           H
ATOM   4755  CD1 LEU A 312       7.178  -7.356  -4.601  1.00 87.87           C
ATOM   4756 1HD1 LEU A 312       6.344  -6.845  -4.119  1.00 87.87           H
ATOM   4757 2HD1 LEU A 312       6.794  -8.087  -5.312  1.00 87.87           H
ATOM   4758 3HD1 LEU A 312       7.779  -7.863  -3.845  1.00 87.87           H
ATOM   4759  CD2 LEU A 312       9.298  -6.972  -5.941  1.00 87.87           C
ATOM   4760 1HD2 LEU A 312       9.007  -7.687  -6.711  1.00 87.87           H
ATOM   4761 2HD2 LEU A 312       9.924  -6.197  -6.383  1.00 87.87           H
ATOM   4762 3HD2 LEU A 312       9.855  -7.487  -5.159  1.00 87.87           H
ATOM   4763  HN  LEU A 312       7.404  -3.153  -5.690  1.00 87.87           H
ATOM   4764  N   ASN A 313       6.464  -3.060  -8.380  1.00 80.44           N
ATOM   4765  CA  ASN A 313       5.628  -2.659  -9.499  1.00 80.44           C
ATOM   4766  C   ASN A 313       6.512  -2.386 -10.718  1.00 80.44           C
ATOM   4767  O   ASN A 313       6.301  -2.963 -11.783  1.00 80.44           O
ATOM   4768  HA  ASN A 313       4.944  -3.493  -9.658  1.00 80.44           H
ATOM   4769  CB  ASN A 313       4.855  -1.378  -9.179  1.00 80.44           C
ATOM   4770 1HB  ASN A 313       5.517  -0.662  -8.691  1.00 80.44           H
ATOM   4771 2HB  ASN A 313       4.512  -0.916 -10.104  1.00 80.44           H
ATOM   4772  CG  ASN A 313       3.657  -1.672  -8.273  1.00 80.44           C
ATOM   4773  OD1 ASN A 313       3.110  -2.763  -8.259  1.00 80.44           O
ATOM   4774  ND2 ASN A 313       3.282  -0.642  -7.521  1.00 80.44           N
ATOM   4775 1HD2 ASN A 313       3.775   0.226  -7.580  1.00 80.44           H
ATOM   4776 2HD2 ASN A 313       2.508  -0.735  -6.895  1.00 80.44           H
ATOM   4777  HN  ASN A 313       6.361  -2.503  -7.555  1.00 80.44           H
ATOM   4778  N   PRO A 314       7.513  -1.506 -10.584  1.00 79.72           N
ATOM   4779  CA  PRO A 314       8.378  -1.169 -11.717  1.00 79.72           C
ATOM   4780  C   PRO A 314       8.978  -2.403 -12.372  1.00 79.72           C
ATOM   4781  O   PRO A 314       9.068  -2.479 -13.596  1.00 79.72           O
ATOM   4782  HA  PRO A 314       7.797  -0.685 -12.502  1.00 79.72           H
ATOM   4783  CB  PRO A 314       9.455  -0.275 -11.099  1.00 79.72           C
ATOM   4784 1HB  PRO A 314      10.321  -0.853 -10.778  1.00 79.72           H
ATOM   4785 2HB  PRO A 314       9.814   0.470 -11.809  1.00 79.72           H
ATOM   4786  CG  PRO A 314       8.741   0.371  -9.917  1.00 79.72           C
ATOM   4787 1HG  PRO A 314       9.445   0.753  -9.178  1.00 79.72           H
ATOM   4788 2HG  PRO A 314       8.132   1.220 -10.228  1.00 79.72           H
ATOM   4789  CD  PRO A 314       7.896  -0.766  -9.367  1.00 79.72           C
ATOM   4790 1HD  PRO A 314       8.462  -1.394  -8.679  1.00 79.72           H
ATOM   4791 2HD  PRO A 314       7.029  -0.398  -8.819  1.00 79.72           H
ATOM   4792  N   VAL A 315       9.375  -3.346 -11.530  1.00 81.79           N
ATOM   4793  CA  VAL A 315      10.077  -4.526 -12.005  1.00 81.79           C
ATOM   4794  C   VAL A 315       9.145  -5.340 -12.906  1.00 81.79           C
ATOM   4795  O   VAL A 315       9.567  -5.848 -13.944  1.00 81.79           O
ATOM   4796  HA  VAL A 315      10.928  -4.187 -12.596  1.00 81.79           H
ATOM   4797  CB  VAL A 315      10.613  -5.330 -10.819  1.00 81.79           C
ATOM   4798  HB  VAL A 315       9.764  -5.629 -10.205  1.00 81.79           H
ATOM   4799  CG1 VAL A 315      11.321  -6.601 -11.292  1.00 81.79           C
ATOM   4800 1HG1 VAL A 315      10.618  -7.223 -11.846  1.00 81.79           H
ATOM   4801 2HG1 VAL A 315      12.157  -6.332 -11.939  1.00 81.79           H
ATOM   4802 3HG1 VAL A 315      11.692  -7.153 -10.429  1.00 81.79           H
ATOM   4803  CG2 VAL A 315      11.541  -4.475  -9.953  1.00 81.79           C
ATOM   4804 1HG2 VAL A 315      12.384  -4.133 -10.553  1.00 81.79           H
ATOM   4805 2HG2 VAL A 315      10.992  -3.614  -9.572  1.00 81.79           H
ATOM   4806 3HG2 VAL A 315      11.908  -5.071  -9.117  1.00 81.79           H
ATOM   4807  HN  VAL A 315       9.225  -3.313 -10.542  1.00 81.79           H
ATOM   4808  N   LEU A 316       7.896  -5.438 -12.476  1.00 78.55           N
ATOM   4809  CA  LEU A 316       6.906  -6.200 -13.220  1.00 78.55           C
ATOM   4810  C   LEU A 316       6.793  -5.634 -14.636  1.00 78.55           C
ATOM   4811  O   LEU A 316       6.696  -6.387 -15.604  1.00 78.55           O
ATOM   4812  HA  LEU A 316       7.266  -7.226 -13.286  1.00 78.55           H
ATOM   4813  CB  LEU A 316       5.577  -6.234 -12.463  1.00 78.55           C
ATOM   4814 1HB  LEU A 316       5.275  -5.208 -12.253  1.00 78.55           H
ATOM   4815 2HB  LEU A 316       4.819  -6.661 -13.119  1.00 78.55           H
ATOM   4816  CG  LEU A 316       5.574  -7.016 -11.148  1.00 78.55           C
ATOM   4817  HG  LEU A 316       6.368  -6.622 -10.514  1.00 78.55           H
ATOM   4818  CD1 LEU A 316       4.256  -6.819 -10.396  1.00 78.55           C
ATOM   4819 1HD1 LEU A 316       4.119  -5.761 -10.174  1.00 78.55           H
ATOM   4820 2HD1 LEU A 316       3.429  -7.170 -11.014  1.00 78.55           H
ATOM   4821 3HD1 LEU A 316       4.280  -7.386  -9.465  1.00 78.55           H
ATOM   4822  CD2 LEU A 316       5.881  -8.495 -11.389  1.00 78.55           C
ATOM   4823 1HD2 LEU A 316       5.125  -8.920 -12.050  1.00 78.55           H
ATOM   4824 2HD2 LEU A 316       6.863  -8.592 -11.851  1.00 78.55           H
ATOM   4825 3HD2 LEU A 316       5.872  -9.028 -10.438  1.00 78.55           H
ATOM   4826  HN  LEU A 316       7.557  -5.010 -11.638  1.00 78.55           H
ATOM   4827  N   TYR A 317       6.809  -4.311 -14.714  1.00 74.58           N
ATOM   4828  CA  TYR A 317       6.652  -3.634 -15.990  1.00 74.58           C
ATOM   4829  C   TYR A 317       7.833  -3.931 -16.917  1.00 74.58           C
ATOM   4830  O   TYR A 317       7.654  -4.089 -18.124  1.00 74.58           O
ATOM   4831  HA  TYR A 317       5.735  -3.998 -16.454  1.00 74.58           H
ATOM   4832  CB  TYR A 317       6.632  -2.137 -15.674  1.00 74.58           C
ATOM   4833 1HB  TYR A 317       7.595  -1.852 -15.252  1.00 74.58           H
ATOM   4834 2HB  TYR A 317       6.515  -1.582 -16.604  1.00 74.58           H
ATOM   4835  CG  TYR A 317       5.523  -1.721 -14.705  1.00 74.58           C
ATOM   4836  CD1 TYR A 317       4.354  -2.452 -14.639  1.00 74.58           C
ATOM   4837  HD1 TYR A 317       4.221  -3.325 -15.278  1.00 74.58           H
ATOM   4838  CD2 TYR A 317       5.693  -0.615 -13.897  1.00 74.58           C
ATOM   4839  HD2 TYR A 317       6.616  -0.039 -13.949  1.00 74.58           H
ATOM   4840  CE1 TYR A 317       3.311  -2.060 -13.727  1.00 74.58           C
ATOM   4841  HE1 TYR A 317       2.383  -2.628 -13.665  1.00 74.58           H
ATOM   4842  CE2 TYR A 317       4.650  -0.224 -12.985  1.00 74.58           C
ATOM   4843  HE2 TYR A 317       4.770   0.647 -12.341  1.00 74.58           H
ATOM   4844  CZ  TYR A 317       3.510  -0.965 -12.945  1.00 74.58           C
ATOM   4845  OH  TYR A 317       2.525  -0.595 -12.084  1.00 74.58           O
ATOM   4846  HH  TYR A 317       1.844  -1.324 -12.010  1.00 74.58           H
ATOM   4847  HN  TYR A 317       6.927  -3.706 -13.927  1.00 74.58           H
ATOM   4848  N   VAL A 318       9.012  -3.999 -16.318  1.00 72.58           N
ATOM   4849  CA  VAL A 318      10.225  -4.251 -17.078  1.00 72.58           C
ATOM   4850  C   VAL A 318      10.133  -5.629 -17.735  1.00 72.58           C
ATOM   4851  O   VAL A 318      10.251  -5.750 -18.953  1.00 72.58           O
ATOM   4852  HA  VAL A 318      10.286  -3.493 -17.860  1.00 72.58           H
ATOM   4853  CB  VAL A 318      11.450  -4.099 -16.174  1.00 72.58           C
ATOM   4854  HB  VAL A 318      11.310  -4.745 -15.308  1.00 72.58           H
ATOM   4855  CG1 VAL A 318      12.722  -4.549 -16.895  1.00 72.58           C
ATOM   4856 1HG1 VAL A 318      12.626  -5.596 -17.181  1.00 72.58           H
ATOM   4857 2HG1 VAL A 318      12.869  -3.940 -17.788  1.00 72.58           H
ATOM   4858 3HG1 VAL A 318      13.578  -4.431 -16.231  1.00 72.58           H
ATOM   4859  CG2 VAL A 318      11.585  -2.661 -15.671  1.00 72.58           C
ATOM   4860 1HG2 VAL A 318      11.692  -1.986 -16.520  1.00 72.58           H
ATOM   4861 2HG2 VAL A 318      10.695  -2.390 -15.102  1.00 72.58           H
ATOM   4862 3HG2 VAL A 318      12.464  -2.581 -15.031  1.00 72.58           H
ATOM   4863  HN  VAL A 318       9.147  -3.886 -15.333  1.00 72.58           H
ATOM   4864  N   PHE A 319       9.924  -6.635 -16.898  1.00 72.16           N
ATOM   4865  CA  PHE A 319      10.047  -8.014 -17.340  1.00 72.16           C
ATOM   4866  C   PHE A 319       8.836  -8.433 -18.176  1.00 72.16           C
ATOM   4867  O   PHE A 319       8.971  -9.195 -19.132  1.00 72.16           O
ATOM   4868  HA  PHE A 319      10.948  -8.079 -17.950  1.00 72.16           H
ATOM   4869  CB  PHE A 319      10.109  -8.883 -16.082  1.00 72.16           C
ATOM   4870 1HB  PHE A 319       9.365  -8.526 -15.369  1.00 72.16           H
ATOM   4871 2HB  PHE A 319       9.834  -9.904 -16.344  1.00 72.16           H
ATOM   4872  CG  PHE A 319      11.480  -8.898 -15.402  1.00 72.16           C
ATOM   4873  CD1 PHE A 319      12.545  -9.459 -16.033  1.00 72.16           C
ATOM   4874  HD1 PHE A 319      12.423  -9.898 -17.024  1.00 72.16           H
ATOM   4875  CD2 PHE A 319      11.632  -8.350 -14.167  1.00 72.16           C
ATOM   4876  HD2 PHE A 319      10.778  -7.900 -13.661  1.00 72.16           H
ATOM   4877  CE1 PHE A 319      13.817  -9.473 -15.403  1.00 72.16           C
ATOM   4878  HE1 PHE A 319      14.672  -9.923 -15.909  1.00 72.16           H
ATOM   4879  CE2 PHE A 319      12.904  -8.364 -13.536  1.00 72.16           C
ATOM   4880  HE2 PHE A 319      13.027  -7.925 -12.546  1.00 72.16           H
ATOM   4881  CZ  PHE A 319      13.970  -8.925 -14.167  1.00 72.16           C
ATOM   4882  HZ  PHE A 319      14.947  -8.936 -13.683  1.00 72.16           H
ATOM   4883  HN  PHE A 319       9.674  -6.520 -15.937  1.00 72.16           H
ATOM   4884  N   VAL A 320       7.680  -7.916 -17.784  1.00 69.43           N
ATOM   4885  CA  VAL A 320       6.420  -8.448 -18.274  1.00 69.43           C
ATOM   4886  C   VAL A 320       5.868  -7.520 -19.359  1.00 69.43           C
ATOM   4887  O   VAL A 320       5.157  -7.966 -20.259  1.00 69.43           O
ATOM   4888  HA  VAL A 320       6.623  -9.423 -18.717  1.00 69.43           H
ATOM   4889  CB  VAL A 320       5.449  -8.649 -17.109  1.00 69.43           C
ATOM   4890  HB  VAL A 320       5.095  -7.668 -16.794  1.00 69.43           H
ATOM   4891  CG1 VAL A 320       4.233  -9.470 -17.544  1.00 69.43           C
ATOM   4892 1HG1 VAL A 320       3.712  -8.950 -18.347  1.00 69.43           H
ATOM   4893 2HG1 VAL A 320       4.563 -10.447 -17.898  1.00 69.43           H
ATOM   4894 3HG1 VAL A 320       3.560  -9.599 -16.697  1.00 69.43           H
ATOM   4895  CG2 VAL A 320       6.152  -9.300 -15.916  1.00 69.43           C
ATOM   4896 1HG2 VAL A 320       6.548 -10.271 -16.213  1.00 69.43           H
ATOM   4897 2HG2 VAL A 320       6.970  -8.661 -15.583  1.00 69.43           H
ATOM   4898 3HG2 VAL A 320       5.439  -9.432 -15.102  1.00 69.43           H
ATOM   4899  HN  VAL A 320       7.597  -7.151 -17.146  1.00 69.43           H
ATOM   4900  N   GLY A 321       6.215  -6.247 -19.237  1.00 70.86           N
ATOM   4901  CA  GLY A 321       5.731  -5.247 -20.173  1.00 70.86           C
ATOM   4902  C   GLY A 321       6.617  -5.185 -21.418  1.00 70.86           C
ATOM   4903  O   GLY A 321       7.690  -4.583 -21.392  1.00 70.86           O
ATOM   4904 1HA  GLY A 321       4.706  -5.481 -20.463  1.00 70.86           H
ATOM   4905 2HA  GLY A 321       5.710  -4.271 -19.688  1.00 70.86           H
ATOM   4906  HN  GLY A 321       6.815  -5.898 -18.518  1.00 70.86           H
ATOM   4907  N   GLU A 322       6.137  -5.817 -22.479  1.00 75.22           N
ATOM   4908  CA  GLU A 322       6.753  -5.660 -23.786  1.00 75.22           C
ATOM   4909  C   GLU A 322       6.758  -4.186 -24.197  1.00 75.22           C
ATOM   4910  O   GLU A 322       7.767  -3.676 -24.682  1.00 75.22           O
ATOM   4911  HA  GLU A 322       7.777  -6.014 -23.668  1.00 75.22           H
ATOM   4912  CB  GLU A 322       6.043  -6.519 -24.834  1.00 75.22           C
ATOM   4913 1HB  GLU A 322       4.968  -6.347 -24.782  1.00 75.22           H
ATOM   4914 2HB  GLU A 322       6.464  -6.320 -25.819  1.00 75.22           H
ATOM   4915  CG  GLU A 322       6.264  -8.009 -24.563  1.00 75.22           C
ATOM   4916 1HG  GLU A 322       7.327  -8.202 -24.420  1.00 75.22           H
ATOM   4917 2HG  GLU A 322       5.761  -8.292 -23.638  1.00 75.22           H
ATOM   4918  CD  GLU A 322       5.737  -8.860 -25.719  1.00 75.22           C
ATOM   4919  OE1 GLU A 322       6.294  -9.962 -25.913  1.00 75.22           O
ATOM   4920  OE2 GLU A 322       4.788  -8.390 -26.384  1.00 75.22           O
ATOM   4921  HN  GLU A 322       5.344  -6.425 -22.456  1.00 75.22           H
ATOM   4922  N   ARG A 323       5.618  -3.543 -23.988  1.00 75.59           N
ATOM   4923  CA  ARG A 323       5.458  -2.156 -24.389  1.00 75.59           C
ATOM   4924  C   ARG A 323       6.468  -1.271 -23.656  1.00 75.59           C
ATOM   4925  O   ARG A 323       7.088  -0.398 -24.262  1.00 75.59           O
ATOM   4926  HA  ARG A 323       5.640  -2.153 -25.463  1.00 75.59           H
ATOM   4927  CB  ARG A 323       4.043  -1.656 -24.090  1.00 75.59           C
ATOM   4928 1HB  ARG A 323       3.325  -2.456 -24.272  1.00 75.59           H
ATOM   4929 2HB  ARG A 323       3.962  -1.389 -23.037  1.00 75.59           H
ATOM   4930  CG  ARG A 323       3.694  -0.445 -24.957  1.00 75.59           C
ATOM   4931 1HG  ARG A 323       4.389   0.369 -24.748  1.00 75.59           H
ATOM   4932 2HG  ARG A 323       3.811  -0.701 -26.010  1.00 75.59           H
ATOM   4933  CD  ARG A 323       2.261   0.022 -24.697  1.00 75.59           C
ATOM   4934 1HD  ARG A 323       1.607  -0.840 -24.563  1.00 75.59           H
ATOM   4935 2HD  ARG A 323       2.220   0.600 -23.773  1.00 75.59           H
ATOM   4936  NE  ARG A 323       1.783   0.846 -25.829  1.00 75.59           N
ATOM   4937  HE  ARG A 323       2.374   0.927 -26.632  1.00 75.59           H
ATOM   4938  CZ  ARG A 323       0.608   1.491 -25.847  1.00 75.59           C
ATOM   4939  NH1 ARG A 323      -0.223   1.418 -24.798  1.00 75.59           N
ATOM   4940 1HH1 ARG A 323       0.031   0.879 -23.995  1.00 75.59           H
ATOM   4941 2HH1 ARG A 323      -1.098   1.902 -24.819  1.00 75.59           H
ATOM   4942  NH2 ARG A 323       0.278   2.210 -26.928  1.00 75.59           N
ATOM   4943 1HH2 ARG A 323      -0.595   2.697 -26.957  1.00 75.59           H
ATOM   4944 2HH2 ARG A 323       0.904   2.259 -27.706  1.00 75.59           H
ATOM   4945  HN  ARG A 323       4.816  -3.953 -23.555  1.00 75.59           H
ATOM   4946  N   PHE A 324       6.603  -1.528 -22.363  1.00 76.94           N
ATOM   4947  CA  PHE A 324       7.480  -0.724 -21.528  1.00 76.94           C
ATOM   4948  C   PHE A 324       8.940  -0.882 -21.956  1.00 76.94           C
ATOM   4949  O   PHE A 324       9.676   0.100 -22.039  1.00 76.94           O
ATOM   4950  HA  PHE A 324       7.178   0.316 -21.650  1.00 76.94           H
ATOM   4951  CB  PHE A 324       7.322  -1.234 -20.094  1.00 76.94           C
ATOM   4952 1HB  PHE A 324       6.261  -1.287 -19.853  1.00 76.94           H
ATOM   4953 2HB  PHE A 324       7.714  -2.250 -20.035  1.00 76.94           H
ATOM   4954  CG  PHE A 324       8.027  -0.370 -19.046  1.00 76.94           C
ATOM   4955  CD1 PHE A 324       9.280  -0.694 -18.629  1.00 76.94           C
ATOM   4956  HD1 PHE A 324       9.783  -1.569 -19.041  1.00 76.94           H
ATOM   4957  CD2 PHE A 324       7.399   0.721 -18.531  1.00 76.94           C
ATOM   4958  HD2 PHE A 324       6.395   0.981 -18.866  1.00 76.94           H
ATOM   4959  CE1 PHE A 324       9.934   0.108 -17.656  1.00 76.94           C
ATOM   4960  HE1 PHE A 324      10.938  -0.152 -17.321  1.00 76.94           H
ATOM   4961  CE2 PHE A 324       8.053   1.523 -17.559  1.00 76.94           C
ATOM   4962  HE2 PHE A 324       7.550   2.398 -17.146  1.00 76.94           H
ATOM   4963  CZ  PHE A 324       9.306   1.199 -17.141  1.00 76.94           C
ATOM   4964  HZ  PHE A 324       9.808   1.815 -16.395  1.00 76.94           H
ATOM   4965  HN  PHE A 324       6.127  -2.267 -21.887  1.00 76.94           H
ATOM   4966  N   ARG A 325       9.317  -2.126 -22.215  1.00 80.17           N
ATOM   4967  CA  ARG A 325      10.670  -2.422 -22.652  1.00 80.17           C
ATOM   4968  C   ARG A 325      11.001  -1.639 -23.924  1.00 80.17           C
ATOM   4969  O   ARG A 325      12.094  -1.090 -24.053  1.00 80.17           O
ATOM   4970  HA  ARG A 325      11.305  -2.109 -21.823  1.00 80.17           H
ATOM   4971  CB  ARG A 325      10.847  -3.918 -22.921  1.00 80.17           C
ATOM   4972 1HB  ARG A 325       9.923  -4.330 -23.326  1.00 80.17           H
ATOM   4973 2HB  ARG A 325      11.620  -4.067 -23.675  1.00 80.17           H
ATOM   4974  CG  ARG A 325      11.226  -4.664 -21.640  1.00 80.17           C
ATOM   4975 1HG  ARG A 325      12.126  -4.224 -21.211  1.00 80.17           H
ATOM   4976 2HG  ARG A 325      10.433  -4.552 -20.901  1.00 80.17           H
ATOM   4977  CD  ARG A 325      11.462  -6.150 -21.921  1.00 80.17           C
ATOM   4978 1HD  ARG A 325      11.929  -6.274 -22.898  1.00 80.17           H
ATOM   4979 2HD  ARG A 325      12.151  -6.562 -21.184  1.00 80.17           H
ATOM   4980  NE  ARG A 325      10.177  -6.883 -21.877  1.00 80.17           N
ATOM   4981  HE  ARG A 325       9.356  -6.375 -21.621  1.00 80.17           H
ATOM   4982  CZ  ARG A 325      10.047  -8.187 -22.160  1.00 80.17           C
ATOM   4983  NH1 ARG A 325      11.114  -8.917 -22.510  1.00 80.17           N
ATOM   4984 1HH1 ARG A 325      12.017  -8.490 -22.561  1.00 80.17           H
ATOM   4985 2HH1 ARG A 325      11.008  -9.889 -22.720  1.00 80.17           H
ATOM   4986  NH2 ARG A 325       8.832  -8.748 -22.089  1.00 80.17           N
ATOM   4987 1HH2 ARG A 325       8.717  -9.720 -22.297  1.00 80.17           H
ATOM   4988 2HH2 ARG A 325       8.041  -8.196 -21.827  1.00 80.17           H
ATOM   4989  HN  ARG A 325       8.716  -2.921 -22.132  1.00 80.17           H
ATOM   4990  N   ARG A 326      10.037  -1.614 -24.833  1.00 80.92           N
ATOM   4991  CA  ARG A 326      10.205  -0.893 -26.083  1.00 80.92           C
ATOM   4992  C   ARG A 326      10.369   0.605 -25.814  1.00 80.92           C
ATOM   4993  O   ARG A 326      11.224   1.256 -26.412  1.00 80.92           O
ATOM   4994  HA  ARG A 326      11.107  -1.312 -26.527  1.00 80.92           H
ATOM   4995  CB  ARG A 326       9.006  -1.109 -27.009  1.00 80.92           C
ATOM   4996 1HB  ARG A 326       8.081  -0.973 -26.450  1.00 80.92           H
ATOM   4997 2HB  ARG A 326       9.014  -0.360 -27.801  1.00 80.92           H
ATOM   4998  CG  ARG A 326       9.035  -2.510 -27.624  1.00 80.92           C
ATOM   4999 1HG  ARG A 326       9.953  -2.640 -28.198  1.00 80.92           H
ATOM   5000 2HG  ARG A 326       9.045  -3.259 -26.833  1.00 80.92           H
ATOM   5001  CD  ARG A 326       7.824  -2.735 -28.532  1.00 80.92           C
ATOM   5002 1HD  ARG A 326       6.915  -2.412 -28.025  1.00 80.92           H
ATOM   5003 2HD  ARG A 326       7.918  -2.130 -29.434  1.00 80.92           H
ATOM   5004  NE  ARG A 326       7.721  -4.167 -28.892  1.00 80.92           N
ATOM   5005  HE  ARG A 326       7.890  -4.844 -28.176  1.00 80.92           H
ATOM   5006  CZ  ARG A 326       7.414  -4.613 -30.118  1.00 80.92           C
ATOM   5007  NH1 ARG A 326       7.177  -3.751 -31.116  1.00 80.92           N
ATOM   5008 1HH1 ARG A 326       7.228  -2.766 -30.948  1.00 80.92           H
ATOM   5009 2HH1 ARG A 326       6.948  -4.092 -32.027  1.00 80.92           H
ATOM   5010  NH2 ARG A 326       7.348  -5.934 -30.330  1.00 80.92           N
ATOM   5011 1HH2 ARG A 326       7.120  -6.284 -31.239  1.00 80.92           H
ATOM   5012 2HH2 ARG A 326       7.526  -6.571 -29.580  1.00 80.92           H
ATOM   5013  HN  ARG A 326       9.155  -2.073 -24.725  1.00 80.92           H
ATOM   5014  N   ASP A 327       9.536   1.106 -24.914  1.00 80.61           N
ATOM   5015  CA  ASP A 327       9.540   2.525 -24.599  1.00 80.61           C
ATOM   5016  C   ASP A 327      10.854   2.884 -23.903  1.00 80.61           C
ATOM   5017  O   ASP A 327      11.443   3.928 -24.181  1.00 80.61           O
ATOM   5018  HA  ASP A 327       9.424   3.031 -25.557  1.00 80.61           H
ATOM   5019  CB  ASP A 327       8.391   2.883 -23.654  1.00 80.61           C
ATOM   5020 1HB  ASP A 327       8.478   2.305 -22.734  1.00 80.61           H
ATOM   5021 2HB  ASP A 327       8.458   3.935 -23.377  1.00 80.61           H
ATOM   5022  CG  ASP A 327       7.036   2.607 -24.310  1.00 80.61           C
ATOM   5023  OD1 ASP A 327       6.967   2.749 -25.550  1.00 80.61           O
ATOM   5024  OD2 ASP A 327       6.101   2.262 -23.556  1.00 80.61           O
ATOM   5025  HN  ASP A 327       8.868   0.563 -24.405  1.00 80.61           H
ATOM   5026  N   LEU A 328      11.276   2.000 -23.011  1.00 82.95           N
ATOM   5027  CA  LEU A 328      12.494   2.225 -22.252  1.00 82.95           C
ATOM   5028  C   LEU A 328      13.668   2.394 -23.218  1.00 82.95           C
ATOM   5029  O   LEU A 328      14.436   3.349 -23.107  1.00 82.95           O
ATOM   5030  HA  LEU A 328      12.367   3.155 -21.698  1.00 82.95           H
ATOM   5031  CB  LEU A 328      12.699   1.110 -21.225  1.00 82.95           C
ATOM   5032 1HB  LEU A 328      11.856   1.120 -20.534  1.00 82.95           H
ATOM   5033 2HB  LEU A 328      12.672   0.153 -21.746  1.00 82.95           H
ATOM   5034  CG  LEU A 328      13.992   1.178 -20.409  1.00 82.95           C
ATOM   5035  HG  LEU A 328      14.830   1.247 -21.102  1.00 82.95           H
ATOM   5036  CD1 LEU A 328      14.023   2.434 -19.536  1.00 82.95           C
ATOM   5037 1HD1 LEU A 328      13.962   3.319 -20.169  1.00 82.95           H
ATOM   5038 2HD1 LEU A 328      13.176   2.420 -18.849  1.00 82.95           H
ATOM   5039 3HD1 LEU A 328      14.952   2.458 -18.966  1.00 82.95           H
ATOM   5040  CD2 LEU A 328      14.189  -0.097 -19.587  1.00 82.95           C
ATOM   5041 1HD2 LEU A 328      13.350  -0.221 -18.902  1.00 82.95           H
ATOM   5042 2HD2 LEU A 328      14.243  -0.956 -20.255  1.00 82.95           H
ATOM   5043 3HD2 LEU A 328      15.115  -0.021 -19.016  1.00 82.95           H
ATOM   5044  HN  LEU A 328      10.801   1.144 -22.805  1.00 82.95           H
ATOM   5045  N   VAL A 329      13.771   1.452 -24.145  1.00 82.53           N
ATOM   5046  CA  VAL A 329      14.884   1.440 -25.079  1.00 82.53           C
ATOM   5047  C   VAL A 329      14.827   2.696 -25.950  1.00 82.53           C
ATOM   5048  O   VAL A 329      15.863   3.250 -26.315  1.00 82.53           O
ATOM   5049  HA  VAL A 329      15.804   1.459 -24.495  1.00 82.53           H
ATOM   5050  CB  VAL A 329      14.868   0.146 -25.895  1.00 82.53           C
ATOM   5051  HB  VAL A 329      13.895   0.068 -26.381  1.00 82.53           H
ATOM   5052  CG1 VAL A 329      15.939   0.173 -26.987  1.00 82.53           C
ATOM   5053 1HG1 VAL A 329      15.751   1.012 -27.658  1.00 82.53           H
ATOM   5054 2HG1 VAL A 329      16.922   0.286 -26.530  1.00 82.53           H
ATOM   5055 3HG1 VAL A 329      15.905  -0.759 -27.552  1.00 82.53           H
ATOM   5056  CG2 VAL A 329      15.040  -1.075 -24.989  1.00 82.53           C
ATOM   5057 1HG2 VAL A 329      15.992  -1.006 -24.463  1.00 82.53           H
ATOM   5058 2HG2 VAL A 329      14.226  -1.109 -24.265  1.00 82.53           H
ATOM   5059 3HG2 VAL A 329      15.025  -1.982 -25.595  1.00 82.53           H
ATOM   5060  HN  VAL A 329      13.112   0.709 -24.262  1.00 82.53           H
ATOM   5061  N   LYS A 330      13.606   3.110 -26.257  1.00 81.56           N
[truncated: 117,320 more chars]
