# Supplementary material for: Noncanonical roles of chemokine regions in CCR9 activation revealed by structural modeling and mutational mapping
Source: Nat Commun. 2025 Aug 18;16:7695. doi: 10.1038/s41467-025-62321-9 (PMC12361432; doi:10.1038/s41467-025-62321-9)
Supplement: Supplementary file 4 — Supplementary Data 2 [file 41467_2025_62321_MOESM4_ESM.zip › CCR9_CCL25_rnk261.pdb]

SSBOND   1 CYS A   38    CYS A  289 
SSBOND   2 CYS A  119    CYS A  198 
SSBOND   3 CYS B    7    CYS B   35 
SSBOND   4 CYS B    8    CYS B   52 
ATOM      1  N   GLU A  20      -3.815  -3.690  60.553  1.00 46.75           N
ATOM      2  CA  GLU A  20      -4.072  -3.397  59.153  1.00 46.75           C
ATOM      3  C   GLU A  20      -2.804  -3.611  58.325  1.00 46.75           C
ATOM      4  O   GLU A  20      -2.878  -3.861  57.123  1.00 46.75           O
ATOM      5  HA  GLU A  20      -4.840  -4.107  58.845  1.00 46.75           H
ATOM      6  CB  GLU A  20      -4.606  -1.974  58.980  1.00 46.75           C
ATOM      7 1HB  GLU A  20      -4.268  -1.351  59.808  1.00 46.75           H
ATOM      8 2HB  GLU A  20      -4.314  -1.588  58.003  1.00 46.75           H
ATOM      9  CG  GLU A  20      -6.136  -1.955  59.010  1.00 46.75           C
ATOM     10 1HG  GLU A  20      -6.524  -2.845  58.516  1.00 46.75           H
ATOM     11 2HG  GLU A  20      -6.483  -1.987  60.043  1.00 46.75           H
ATOM     12  CD  GLU A  20      -6.682  -0.703  58.321  1.00 46.75           C
ATOM     13  OE1 GLU A  20      -7.922  -0.627  58.182  1.00 46.75           O
ATOM     14  OE2 GLU A  20      -5.848   0.150  57.950  1.00 46.75           O
ATOM     15  HN  GLU A  20      -2.874  -3.954  60.764  1.00 46.75           H
ATOM     16  N   SER A  21      -1.669  -3.505  59.000  1.00 51.59           N
ATOM     17  CA  SER A  21      -0.385  -3.635  58.332  1.00 51.59           C
ATOM     18  C   SER A  21      -0.169  -5.084  57.891  1.00 51.59           C
ATOM     19  O   SER A  21       0.346  -5.335  56.803  1.00 51.59           O
ATOM     20  HA  SER A  21      -0.443  -2.976  57.466  1.00 51.59           H
ATOM     21  CB  SER A  21       0.758  -3.181  59.243  1.00 51.59           C
ATOM     22 1HB  SER A  21       1.650  -3.002  58.642  1.00 51.59           H
ATOM     23 2HB  SER A  21       0.493  -2.234  59.712  1.00 51.59           H
ATOM     24  OG  SER A  21       1.051  -4.144  60.251  1.00 51.59           O
ATOM     25  HG  SER A  21       1.819  -3.830  60.811  1.00 51.59           H
ATOM     26  HN  SER A  21      -1.618  -3.334  59.984  1.00 51.59           H
ATOM     27  N   THR A  22      -0.574  -6.000  58.759  1.00 52.08           N
ATOM     28  CA  THR A  22      -0.317  -7.412  58.531  1.00 52.08           C
ATOM     29  C   THR A  22      -1.185  -7.934  57.385  1.00 52.08           C
ATOM     30  O   THR A  22      -0.673  -8.514  56.428  1.00 52.08           O
ATOM     31  HA  THR A  22       0.723  -7.527  58.223  1.00 52.08           H
ATOM     32  CB  THR A  22      -0.543  -8.152  59.851  1.00 52.08           C
ATOM     33  HB  THR A  22      -1.594  -8.415  59.974  1.00 52.08           H
ATOM     34  OG1 THR A  22      -0.008  -7.275  60.838  1.00 52.08           O
ATOM     35  HG1 THR A  22      -0.288  -7.575  61.750  1.00 52.08           H
ATOM     36  CG2 THR A  22       0.315  -9.414  59.969  1.00 52.08           C
ATOM     37 1HG2 THR A  22       1.369  -9.143  59.913  1.00 52.08           H
ATOM     38 2HG2 THR A  22       0.071 -10.096  59.155  1.00 52.08           H
ATOM     39 3HG2 THR A  22       0.115  -9.901  60.924  1.00 52.08           H
ATOM     40  HN  THR A  22      -1.067  -5.791  59.603  1.00 52.08           H
ATOM     41  N   SER A  23      -2.483  -7.709  57.518  1.00 53.07           N
ATOM     42  CA  SER A  23      -3.428  -8.152  56.507  1.00 53.07           C
ATOM     43  C   SER A  23      -3.128  -7.464  55.174  1.00 53.07           C
ATOM     44  O   SER A  23      -3.205  -8.088  54.117  1.00 53.07           O
ATOM     45  HA  SER A  23      -3.277  -9.229  56.424  1.00 53.07           H
ATOM     46  CB  SER A  23      -4.869  -7.871  56.938  1.00 53.07           C
ATOM     47 1HB  SER A  23      -5.551  -8.193  56.151  1.00 53.07           H
ATOM     48 2HB  SER A  23      -5.104  -8.461  57.824  1.00 53.07           H
ATOM     49  OG  SER A  23      -5.083  -6.490  57.216  1.00 53.07           O
ATOM     50  HG  SER A  23      -6.037  -6.337  57.474  1.00 53.07           H
ATOM     51  HN  SER A  23      -2.892  -7.235  58.299  1.00 53.07           H
ATOM     52  N   SER A  24      -2.793  -6.185  55.267  1.00 58.79           N
ATOM     53  CA  SER A  24      -2.483  -5.404  54.082  1.00 58.79           C
ATOM     54  C   SER A  24      -1.225  -5.955  53.407  1.00 58.79           C
ATOM     55  O   SER A  24      -1.065  -5.839  52.193  1.00 58.79           O
ATOM     56  HA  SER A  24      -3.347  -5.516  53.428  1.00 58.79           H
ATOM     57  CB  SER A  24      -2.294  -3.926  54.429  1.00 58.79           C
ATOM     58 1HB  SER A  24      -2.267  -3.339  53.511  1.00 58.79           H
ATOM     59 2HB  SER A  24      -3.151  -3.577  55.005  1.00 58.79           H
ATOM     60  OG  SER A  24      -1.100  -3.701  55.173  1.00 58.79           O
ATOM     61  HG  SER A  24      -0.898  -4.495  55.746  1.00 58.79           H
ATOM     62  HN  SER A  24      -2.733  -5.684  56.131  1.00 58.79           H
ATOM     63  N   MET A  25      -0.363  -6.544  54.224  1.00 59.98           N
ATOM     64  CA  MET A  25       0.839  -7.180  53.713  1.00 59.98           C
ATOM     65  C   MET A  25       0.511  -8.518  53.048  1.00 59.98           C
ATOM     66  O   MET A  25       0.973  -8.796  51.943  1.00 59.98           O
ATOM     67  HA  MET A  25       1.244  -6.489  52.973  1.00 59.98           H
ATOM     68  CB  MET A  25       1.824  -7.408  54.861  1.00 59.98           C
ATOM     69 1HB  MET A  25       1.893  -6.506  55.470  1.00 59.98           H
ATOM     70 2HB  MET A  25       1.456  -8.203  55.509  1.00 59.98           H
ATOM     71  CG  MET A  25       3.210  -7.777  54.328  1.00 59.98           C
ATOM     72 1HG  MET A  25       3.825  -8.176  55.136  1.00 59.98           H
ATOM     73 2HG  MET A  25       3.123  -8.562  53.577  1.00 59.98           H
ATOM     74  SD  MET A  25       3.995  -6.340  53.619  1.00 59.98           S
ATOM     75  CE  MET A  25       5.557  -6.381  54.483  1.00 59.98           C
ATOM     76 1HE  MET A  25       5.381  -6.306  55.556  1.00 59.98           H
ATOM     77 2HE  MET A  25       6.068  -7.318  54.263  1.00 59.98           H
ATOM     78 3HE  MET A  25       6.175  -5.545  54.156  1.00 59.98           H
ATOM     79  HN  MET A  25      -0.476  -6.590  55.217  1.00 59.98           H
ATOM     80  N   GLU A  26      -0.285  -9.312  53.750  1.00 59.35           N
ATOM     81  CA  GLU A  26      -0.683 -10.613  53.240  1.00 59.35           C
ATOM     82  C   GLU A  26      -1.425 -10.458  51.911  1.00 59.35           C
ATOM     83  O   GLU A  26      -1.137 -11.168  50.949  1.00 59.35           O
ATOM     84  HA  GLU A  26       0.247 -11.159  53.083  1.00 59.35           H
ATOM     85  CB  GLU A  26      -1.540 -11.363  54.262  1.00 59.35           C
ATOM     86 1HB  GLU A  26      -2.275 -10.685  54.694  1.00 59.35           H
ATOM     87 2HB  GLU A  26      -1.986 -12.241  53.793  1.00 59.35           H
ATOM     88  CG  GLU A  26      -0.684 -11.882  55.420  1.00 59.35           C
ATOM     89 1HG  GLU A  26       0.106 -12.526  55.033  1.00 59.35           H
ATOM     90 2HG  GLU A  26      -0.196 -11.044  55.919  1.00 59.35           H
ATOM     91  CD  GLU A  26      -1.536 -12.658  56.426  1.00 59.35           C
ATOM     92  OE1 GLU A  26      -0.931 -13.411  57.220  1.00 59.35           O
ATOM     93  OE2 GLU A  26      -2.772 -12.480  56.380  1.00 59.35           O
ATOM     94  HN  GLU A  26      -0.655  -9.079  54.649  1.00 59.35           H
ATOM     95  N   ASP A  27      -2.366  -9.525  51.900  1.00 58.91           N
ATOM     96  CA  ASP A  27      -3.146  -9.264  50.703  1.00 58.91           C
ATOM     97  C   ASP A  27      -2.201  -8.961  49.539  1.00 58.91           C
ATOM     98  O   ASP A  27      -2.445  -9.384  48.410  1.00 58.91           O
ATOM     99  HA  ASP A  27      -3.732 -10.169  50.540  1.00 58.91           H
ATOM    100  CB  ASP A  27      -4.062  -8.053  50.896  1.00 58.91           C
ATOM    101 1HB  ASP A  27      -3.519  -7.260  51.409  1.00 58.91           H
ATOM    102 2HB  ASP A  27      -4.359  -7.659  49.924  1.00 58.91           H
ATOM    103  CG  ASP A  27      -5.306  -8.430  51.702  1.00 58.91           C
ATOM    104  OD1 ASP A  27      -5.553  -9.649  51.828  1.00 58.91           O
ATOM    105  OD2 ASP A  27      -5.983  -7.491  52.175  1.00 58.91           O
ATOM    106  HN  ASP A  27      -2.597  -8.955  52.688  1.00 58.91           H
ATOM    107  N   TYR A  28      -1.142  -8.230  49.853  1.00 61.82           N
ATOM    108  CA  TYR A  28      -0.172  -7.844  48.843  1.00 61.82           C
ATOM    109  C   TYR A  28       0.639  -9.052  48.371  1.00 61.82           C
ATOM    110  O   TYR A  28       1.001  -9.143  47.199  1.00 61.82           O
ATOM    111  HA  TYR A  28      -0.716  -7.428  47.995  1.00 61.82           H
ATOM    112  CB  TYR A  28       0.770  -6.846  49.521  1.00 61.82           C
ATOM    113 1HB  TYR A  28       0.174  -6.097  50.043  1.00 61.82           H
ATOM    114 2HB  TYR A  28       1.355  -7.370  50.276  1.00 61.82           H
ATOM    115  CG  TYR A  28       1.724  -6.137  48.558  1.00 61.82           C
ATOM    116  CD1 TYR A  28       2.924  -6.727  48.217  1.00 61.82           C
ATOM    117  HD1 TYR A  28       3.193  -7.697  48.634  1.00 61.82           H
ATOM    118  CD2 TYR A  28       1.384  -4.909  48.029  1.00 61.82           C
ATOM    119  HD2 TYR A  28       0.436  -4.443  48.298  1.00 61.82           H
ATOM    120  CE1 TYR A  28       3.822  -6.060  47.310  1.00 61.82           C
ATOM    121  HE1 TYR A  28       4.774  -6.514  47.033  1.00 61.82           H
ATOM    122  CE2 TYR A  28       2.282  -4.241  47.123  1.00 61.82           C
ATOM    123  HE2 TYR A  28       2.026  -3.271  46.698  1.00 61.82           H
ATOM    124  CZ  TYR A  28       3.457  -4.850  46.808  1.00 61.82           C
ATOM    125  OH  TYR A  28       4.305  -4.220  45.951  1.00 61.82           O
ATOM    126  HH  TYR A  28       4.842  -4.894  45.445  1.00 61.82           H
ATOM    127  HN  TYR A  28      -0.942  -7.903  50.777  1.00 61.82           H
ATOM    128  N   VAL A  29       0.901  -9.951  49.309  1.00 59.48           N
ATOM    129  CA  VAL A  29       1.688 -11.136  49.011  1.00 59.48           C
ATOM    130  C   VAL A  29       0.831 -12.126  48.220  1.00 59.48           C
ATOM    131  O   VAL A  29       1.328 -12.800  47.318  1.00 59.48           O
ATOM    132  HA  VAL A  29       2.528 -10.825  48.391  1.00 59.48           H
ATOM    133  CB  VAL A  29       2.248 -11.731  50.305  1.00 59.48           C
ATOM    134  HB  VAL A  29       1.489 -12.389  50.727  1.00 59.48           H
ATOM    135  CG1 VAL A  29       3.496 -12.571  50.026  1.00 59.48           C
ATOM    136 1HG1 VAL A  29       3.242 -13.385  49.348  1.00 59.48           H
ATOM    137 2HG1 VAL A  29       4.262 -11.943  49.570  1.00 59.48           H
ATOM    138 3HG1 VAL A  29       3.874 -12.982  50.962  1.00 59.48           H
ATOM    139  CG2 VAL A  29       2.543 -10.634  51.330  1.00 59.48           C
ATOM    140 1HG2 VAL A  29       3.275  -9.940  50.919  1.00 59.48           H
ATOM    141 2HG2 VAL A  29       1.623 -10.097  51.562  1.00 59.48           H
ATOM    142 3HG2 VAL A  29       2.940 -11.085  52.240  1.00 59.48           H
ATOM    143  HN  VAL A  29       0.586  -9.880  50.255  1.00 59.48           H
ATOM    144  N   ASN A  30      -0.441 -12.183  48.586  1.00 61.17           N
ATOM    145  CA  ASN A  30      -1.336 -13.182  48.027  1.00 61.17           C
ATOM    146  C   ASN A  30      -1.871 -12.686  46.682  1.00 61.17           C
ATOM    147  O   ASN A  30      -2.431 -13.462  45.909  1.00 61.17           O
ATOM    148  HA  ASN A  30      -0.733 -14.085  47.929  1.00 61.17           H
ATOM    149  CB  ASN A  30      -2.532 -13.428  48.949  1.00 61.17           C
ATOM    150 1HB  ASN A  30      -2.923 -12.474  49.306  1.00 61.17           H
ATOM    151 2HB  ASN A  30      -3.333 -13.911  48.391  1.00 61.17           H
ATOM    152  CG  ASN A  30      -2.135 -14.300  50.142  1.00 61.17           C
ATOM    153  OD1 ASN A  30      -1.148 -15.016  50.118  1.00 61.17           O
ATOM    154  ND2 ASN A  30      -2.957 -14.201  51.183  1.00 61.17           N
ATOM    155 1HD2 ASN A  30      -3.751 -13.594  51.137  1.00 61.17           H
ATOM    156 2HD2 ASN A  30      -2.782 -14.733  52.011  1.00 61.17           H
ATOM    157  HN  ASN A  30      -0.860 -11.564  49.250  1.00 61.17           H
ATOM    158  N   PHE A  31      -1.678 -11.397  46.444  1.00 63.76           N
ATOM    159  CA  PHE A  31      -2.072 -10.803  45.178  1.00 63.76           C
ATOM    160  C   PHE A  31      -1.315 -11.443  44.012  1.00 63.76           C
ATOM    161  O   PHE A  31      -0.090 -11.350  43.938  1.00 63.76           O
ATOM    162  HA  PHE A  31      -3.141 -10.981  45.055  1.00 63.76           H
ATOM    163  CB  PHE A  31      -1.713  -9.318  45.249  1.00 63.76           C
ATOM    164 1HB  PHE A  31      -2.131  -8.897  46.164  1.00 63.76           H
ATOM    165 2HB  PHE A  31      -0.630  -9.219  45.320  1.00 63.76           H
ATOM    166  CG  PHE A  31      -2.209  -8.499  44.056  1.00 63.76           C
ATOM    167  CD1 PHE A  31      -1.354  -8.183  43.046  1.00 63.76           C
ATOM    168  HD1 PHE A  31      -0.316  -8.512  43.088  1.00 63.76           H
ATOM    169  CD2 PHE A  31      -3.504  -8.088  44.004  1.00 63.76           C
ATOM    170  HD2 PHE A  31      -4.189  -8.341  44.813  1.00 63.76           H
ATOM    171  CE1 PHE A  31      -1.814  -7.423  41.938  1.00 63.76           C
ATOM    172  HE1 PHE A  31      -1.128  -7.169  41.129  1.00 63.76           H
ATOM    173  CE2 PHE A  31      -3.964  -7.328  42.896  1.00 63.76           C
ATOM    174  HE2 PHE A  31      -5.002  -6.999  42.854  1.00 63.76           H
ATOM    175  CZ  PHE A  31      -3.109  -7.012  41.886  1.00 63.76           C
ATOM    176  HZ  PHE A  31      -3.462  -6.429  41.036  1.00 63.76           H
ATOM    177  HN  PHE A  31      -1.262 -10.764  47.096  1.00 63.76           H
ATOM    178  N   ASN A  32      -2.074 -12.078  43.132  1.00 64.35           N
ATOM    179  CA  ASN A  32      -1.490 -12.734  41.975  1.00 64.35           C
ATOM    180  C   ASN A  32      -1.129 -11.681  40.925  1.00 64.35           C
ATOM    181  O   ASN A  32      -1.974 -11.284  40.124  1.00 64.35           O
ATOM    182  HA  ASN A  32      -0.614 -13.260  42.355  1.00 64.35           H
ATOM    183  CB  ASN A  32      -2.477 -13.716  41.341  1.00 64.35           C
ATOM    184 1HB  ASN A  32      -3.003 -14.265  42.122  1.00 64.35           H
ATOM    185 2HB  ASN A  32      -3.231 -13.166  40.777  1.00 64.35           H
ATOM    186  CG  ASN A  32      -1.757 -14.699  40.416  1.00 64.35           C
ATOM    187  OD1 ASN A  32      -0.584 -14.558  40.111  1.00 64.35           O
ATOM    188  ND2 ASN A  32      -2.521 -15.699  39.988  1.00 64.35           N
ATOM    189 1HD2 ASN A  32      -3.477 -15.756  40.276  1.00 64.35           H
ATOM    190 2HD2 ASN A  32      -2.141 -16.394  39.378  1.00 64.35           H
ATOM    191  HN  ASN A  32      -3.069 -12.148  43.199  1.00 64.35           H
ATOM    192  N   PHE A  33       0.126 -11.260  40.962  1.00 68.70           N
ATOM    193  CA  PHE A  33       0.638 -10.342  39.958  1.00 68.70           C
ATOM    194  C   PHE A  33       0.882 -11.062  38.631  1.00 68.70           C
ATOM    195  O   PHE A  33       2.025 -11.212  38.203  1.00 68.70           O
ATOM    196  HA  PHE A  33      -0.115  -9.566  39.816  1.00 68.70           H
ATOM    197  CB  PHE A  33       1.969  -9.801  40.484  1.00 68.70           C
ATOM    198 1HB  PHE A  33       2.632 -10.640  40.696  1.00 68.70           H
ATOM    199 2HB  PHE A  33       2.443  -9.209  39.702  1.00 68.70           H
ATOM    200  CG  PHE A  33       1.837  -8.943  41.744  1.00 68.70           C
ATOM    201  CD1 PHE A  33       1.616  -7.605  41.636  1.00 68.70           C
ATOM    202  HD1 PHE A  33       1.532  -7.145  40.652  1.00 68.70           H
ATOM    203  CD2 PHE A  33       1.942  -9.518  42.972  1.00 68.70           C
ATOM    204  HD2 PHE A  33       2.120 -10.590  43.059  1.00 68.70           H
ATOM    205  CE1 PHE A  33       1.494  -6.809  42.805  1.00 68.70           C
ATOM    206  HE1 PHE A  33       1.317  -5.737  42.719  1.00 68.70           H
ATOM    207  CE2 PHE A  33       1.821  -8.721  44.142  1.00 68.70           C
ATOM    208  HE2 PHE A  33       1.905  -9.182  45.126  1.00 68.70           H
ATOM    209  CZ  PHE A  33       1.599  -7.384  44.033  1.00 68.70           C
ATOM    210  HZ  PHE A  33       1.506  -6.773  44.931  1.00 68.70           H
ATOM    211  HN  PHE A  33       0.788 -11.535  41.660  1.00 68.70           H
ATOM    212  N   THR A  34      -0.211 -11.488  38.015  1.00 71.71           N
ATOM    213  CA  THR A  34      -0.181 -11.865  36.612  1.00 71.71           C
ATOM    214  C   THR A  34       0.319 -10.699  35.757  1.00 71.71           C
ATOM    215  O   THR A  34      -0.203  -9.590  35.846  1.00 71.71           O
ATOM    216  HA  THR A  34       0.532 -12.680  36.491  1.00 71.71           H
ATOM    217  CB  THR A  34      -1.580 -12.348  36.222  1.00 71.71           C
ATOM    218  HB  THR A  34      -2.266 -11.507  36.114  1.00 71.71           H
ATOM    219  OG1 THR A  34      -1.917 -13.290  37.237  1.00 71.71           O
ATOM    220  HG1 THR A  34      -2.905 -13.446  37.244  1.00 71.71           H
ATOM    221  CG2 THR A  34      -1.577 -13.173  34.934  1.00 71.71           C
ATOM    222 1HG2 THR A  34      -0.944 -14.050  35.066  1.00 71.71           H
ATOM    223 2HG2 THR A  34      -1.191 -12.566  34.115  1.00 71.71           H
ATOM    224 3HG2 THR A  34      -2.594 -13.490  34.703  1.00 71.71           H
ATOM    225  HN  THR A  34      -1.104 -11.576  38.457  1.00 71.71           H
ATOM    226  N   ASP A  35       1.327 -10.991  34.947  1.00 81.49           N
ATOM    227  CA  ASP A  35       1.979  -9.958  34.161  1.00 81.49           C
ATOM    228  C   ASP A  35       1.093  -9.596  32.967  1.00 81.49           C
ATOM    229  O   ASP A  35       1.325 -10.061  31.853  1.00 81.49           O
ATOM    230  HA  ASP A  35       2.117  -9.122  34.846  1.00 81.49           H
ATOM    231  CB  ASP A  35       3.325 -10.444  33.620  1.00 81.49           C
ATOM    232 1HB  ASP A  35       3.404 -11.524  33.749  1.00 81.49           H
ATOM    233 2HB  ASP A  35       3.384 -10.246  32.550  1.00 81.49           H
ATOM    234  CG  ASP A  35       4.486  -9.753  34.337  1.00 81.49           C
ATOM    235  OD1 ASP A  35       4.240  -8.661  34.893  1.00 81.49           O
ATOM    236  OD2 ASP A  35       5.593 -10.332  34.314  1.00 81.49           O
ATOM    237  HN  ASP A  35       1.696 -11.912  34.824  1.00 81.49           H
ATOM    238  N   PHE A  36       0.095  -8.768  33.241  1.00 89.64           N
ATOM    239  CA  PHE A  36      -0.743  -8.229  32.183  1.00 89.64           C
ATOM    240  C   PHE A  36      -0.093  -7.002  31.541  1.00 89.64           C
ATOM    241  O   PHE A  36      -0.516  -6.558  30.475  1.00 89.64           O
ATOM    242  HA  PHE A  36      -0.859  -9.011  31.433  1.00 89.64           H
ATOM    243  CB  PHE A  36      -2.066  -7.812  32.829  1.00 89.64           C
ATOM    244 1HB  PHE A  36      -1.855  -7.149  33.668  1.00 89.64           H
ATOM    245 2HB  PHE A  36      -2.645  -7.237  32.106  1.00 89.64           H
ATOM    246  CG  PHE A  36      -2.914  -8.984  33.324  1.00 89.64           C
ATOM    247  CD1 PHE A  36      -3.031 -10.107  32.565  1.00 89.64           C
ATOM    248  HD1 PHE A  36      -2.520 -10.172  31.605  1.00 89.64           H
ATOM    249  CD2 PHE A  36      -3.552  -8.904  34.523  1.00 89.64           C
ATOM    250  HD2 PHE A  36      -3.458  -8.004  35.130  1.00 89.64           H
ATOM    251  CE1 PHE A  36      -3.818 -11.196  33.025  1.00 89.64           C
ATOM    252  HE1 PHE A  36      -3.912 -12.096  32.417  1.00 89.64           H
ATOM    253  CE2 PHE A  36      -4.339  -9.993  34.982  1.00 89.64           C
ATOM    254  HE2 PHE A  36      -4.850  -9.929  35.943  1.00 89.64           H
ATOM    255  CZ  PHE A  36      -4.456 -11.116  34.224  1.00 89.64           C
ATOM    256  HZ  PHE A  36      -5.060 -11.951  34.576  1.00 89.64           H
ATOM    257  HN  PHE A  36      -0.144  -8.467  34.165  1.00 89.64           H
ATOM    258  N   TYR A  37       0.925  -6.490  32.217  1.00 91.28           N
ATOM    259  CA  TYR A  37       1.779  -5.472  31.627  1.00 91.28           C
ATOM    260  C   TYR A  37       2.896  -6.107  30.797  1.00 91.28           C
ATOM    261  O   TYR A  37       3.709  -6.867  31.322  1.00 91.28           O
ATOM    262  HA  TYR A  37       1.162  -4.851  30.977  1.00 91.28           H
ATOM    263  CB  TYR A  37       2.400  -4.711  32.800  1.00 91.28           C
ATOM    264 1HB  TYR A  37       1.602  -4.347  33.447  1.00 91.28           H
ATOM    265 2HB  TYR A  37       2.999  -5.402  33.392  1.00 91.28           H
ATOM    266  CG  TYR A  37       3.276  -3.529  32.381  1.00 91.28           C
ATOM    267  CD1 TYR A  37       4.619  -3.721  32.127  1.00 91.28           C
ATOM    268  HD1 TYR A  37       5.055  -4.715  32.226  1.00 91.28           H
ATOM    269  CD2 TYR A  37       2.723  -2.270  32.256  1.00 91.28           C
ATOM    270  HD2 TYR A  37       1.663  -2.118  32.456  1.00 91.28           H
ATOM    271  CE1 TYR A  37       5.444  -2.609  31.732  1.00 91.28           C
ATOM    272  HE1 TYR A  37       6.506  -2.747  31.529  1.00 91.28           H
ATOM    273  CE2 TYR A  37       3.548  -1.158  31.861  1.00 91.28           C
ATOM    274  HE2 TYR A  37       3.125  -0.159  31.759  1.00 91.28           H
ATOM    275  CZ  TYR A  37       4.868  -1.382  31.619  1.00 91.28           C
ATOM    276  OH  TYR A  37       5.647  -0.332  31.246  1.00 91.28           O
ATOM    277  HH  TYR A  37       6.335  -0.633  30.586  1.00 91.28           H
ATOM    278  HN  TYR A  37       1.170  -6.758  33.148  1.00 91.28           H
ATOM    279  N   CYS A  38       2.902  -5.772  29.515  1.00 91.20           N
ATOM    280  CA  CYS A  38       3.829  -6.392  28.584  1.00 91.20           C
ATOM    281  C   CYS A  38       4.877  -5.351  28.186  1.00 91.20           C
ATOM    282  O   CYS A  38       4.546  -4.330  27.585  1.00 91.20           O
ATOM    283  HA  CYS A  38       4.292  -7.226  29.111  1.00 91.20           H
ATOM    284  CB  CYS A  38       3.105  -6.968  27.365  1.00 91.20           C
ATOM    285 1HB  CYS A  38       2.271  -7.591  27.688  1.00 91.20           H
ATOM    286 2HB  CYS A  38       2.687  -6.161  26.765  1.00 91.20           H
ATOM    287  SG  CYS A  38       4.269  -7.957  26.357  1.00 91.20           S
ATOM    288  HN  CYS A  38       2.289  -5.093  29.112  1.00 91.20           H
ATOM    289  N   GLU A  39       6.120  -5.646  28.537  1.00 89.68           N
ATOM    290  CA  GLU A  39       7.241  -4.854  28.059  1.00 89.68           C
ATOM    291  C   GLU A  39       7.646  -5.301  26.653  1.00 89.68           C
ATOM    292  O   GLU A  39       8.017  -6.455  26.447  1.00 89.68           O
ATOM    293  HA  GLU A  39       6.878  -3.826  28.030  1.00 89.68           H
ATOM    294  CB  GLU A  39       8.425  -4.941  29.024  1.00 89.68           C
ATOM    295 1HB  GLU A  39       8.611  -5.983  29.283  1.00 89.68           H
ATOM    296 2HB  GLU A  39       9.291  -4.443  28.588  1.00 89.68           H
ATOM    297  CG  GLU A  39       8.121  -4.208  30.332  1.00 89.68           C
ATOM    298 1HG  GLU A  39       7.791  -3.192  30.116  1.00 89.68           H
ATOM    299 2HG  GLU A  39       7.300  -4.706  30.849  1.00 89.68           H
ATOM    300  CD  GLU A  39       9.353  -4.169  31.238  1.00 89.68           C
ATOM    301  OE1 GLU A  39       9.226  -3.604  32.346  1.00 89.68           O
ATOM    302  OE2 GLU A  39      10.395  -4.705  30.802  1.00 89.68           O
ATOM    303  HN  GLU A  39       6.367  -6.409  29.134  1.00 89.68           H
ATOM    304  N   LYS A  40       7.560  -4.363  25.720  1.00 89.90           N
ATOM    305  CA  LYS A  40       7.743  -4.685  24.316  1.00 89.90           C
ATOM    306  C   LYS A  40       9.201  -4.433  23.925  1.00 89.90           C
ATOM    307  O   LYS A  40       9.493  -4.120  22.771  1.00 89.90           O
ATOM    308  HA  LYS A  40       7.532  -5.748  24.194  1.00 89.90           H
ATOM    309  CB  LYS A  40       6.735  -3.922  23.455  1.00 89.90           C
ATOM    310 1HB  LYS A  40       6.846  -2.850  23.621  1.00 89.90           H
ATOM    311 2HB  LYS A  40       6.940  -4.104  22.400  1.00 89.90           H
ATOM    312  CG  LYS A  40       5.302  -4.347  23.782  1.00 89.90           C
ATOM    313 1HG  LYS A  40       5.138  -4.288  24.858  1.00 89.90           H
ATOM    314 2HG  LYS A  40       4.598  -3.658  23.314  1.00 89.90           H
ATOM    315  CD  LYS A  40       5.029  -5.772  23.296  1.00 89.90           C
ATOM    316 1HD  LYS A  40       5.330  -5.868  22.252  1.00 89.90           H
ATOM    317 2HD  LYS A  40       5.631  -6.477  23.868  1.00 89.90           H
ATOM    318  CE  LYS A  40       3.547  -6.126  23.439  1.00 89.90           C
ATOM    319 1HE  LYS A  40       3.324  -6.368  24.478  1.00 89.90           H
ATOM    320 2HE  LYS A  40       2.934  -5.264  23.174  1.00 89.90           H
ATOM    321  NZ  LYS A  40       3.201  -7.273  22.571  1.00 89.90           N
ATOM    322 1HZ  LYS A  40       2.215  -7.486  22.669  1.00 89.90           H
ATOM    323 2HZ  LYS A  40       3.402  -7.039  21.605  1.00 89.90           H
ATOM    324 3HZ  LYS A  40       3.751  -8.081  22.844  1.00 89.90           H
ATOM    325  HN  LYS A  40       7.370  -3.400  25.912  1.00 89.90           H
ATOM    326  N   ASN A  41      10.077  -4.578  24.908  1.00 88.20           N
ATOM    327  CA  ASN A  41      11.485  -4.282  24.705  1.00 88.20           C
ATOM    328  C   ASN A  41      12.039  -5.188  23.603  1.00 88.20           C
ATOM    329  O   ASN A  41      12.782  -4.733  22.735  1.00 88.20           O
ATOM    330  HA  ASN A  41      11.520  -3.227  24.433  1.00 88.20           H
ATOM    331  CB  ASN A  41      12.292  -4.540  25.979  1.00 88.20           C
ATOM    332 1HB  ASN A  41      11.996  -5.495  26.413  1.00 88.20           H
ATOM    333 2HB  ASN A  41      13.351  -4.616  25.734  1.00 88.20           H
ATOM    334  CG  ASN A  41      12.077  -3.421  27.000  1.00 88.20           C
ATOM    335  OD1 ASN A  41      11.776  -2.288  26.663  1.00 88.20           O
ATOM    336  ND2 ASN A  41      12.249  -3.801  28.263  1.00 88.20           N
ATOM    337 1HD2 ASN A  41      12.496  -4.747  28.471  1.00 88.20           H
ATOM    338 2HD2 ASN A  41      12.131  -3.140  29.004  1.00 88.20           H
ATOM    339  HN  ASN A  41       9.840  -4.891  25.827  1.00 88.20           H
ATOM    340  N   ASN A  42      11.656  -6.455  23.674  1.00 89.94           N
ATOM    341  CA  ASN A  42      12.151  -7.440  22.728  1.00 89.94           C
ATOM    342  C   ASN A  42      11.711  -7.051  21.316  1.00 89.94           C
ATOM    343  O   ASN A  42      12.476  -7.191  20.363  1.00 89.94           O
ATOM    344  HA  ASN A  42      13.234  -7.431  22.845  1.00 89.94           H
ATOM    345  CB  ASN A  42      11.585  -8.829  23.034  1.00 89.94           C
ATOM    346 1HB  ASN A  42      10.500  -8.774  23.115  1.00 89.94           H
ATOM    347 2HB  ASN A  42      11.810  -9.506  22.210  1.00 89.94           H
ATOM    348  CG  ASN A  42      12.171  -9.386  24.333  1.00 89.94           C
ATOM    349  OD1 ASN A  42      13.091  -8.836  24.915  1.00 89.94           O
ATOM    350  ND2 ASN A  42      11.588 -10.505  24.753  1.00 89.94           N
ATOM    351 1HD2 ASN A  42      10.837 -10.906  24.228  1.00 89.94           H
ATOM    352 2HD2 ASN A  42      11.901 -10.947  25.594  1.00 89.94           H
ATOM    353  HN  ASN A  42      11.021  -6.809  24.361  1.00 89.94           H
ATOM    354  N   VAL A  43      10.479  -6.571  21.225  1.00 90.78           N
ATOM    355  CA  VAL A  43       9.919  -6.186  19.941  1.00 90.78           C
ATOM    356  C   VAL A  43      10.712  -5.007  19.375  1.00 90.78           C
ATOM    357  O   VAL A  43      11.020  -4.975  18.185  1.00 90.78           O
ATOM    358  HA  VAL A  43      10.026  -7.037  19.267  1.00 90.78           H
ATOM    359  CB  VAL A  43       8.426  -5.886  20.090  1.00 90.78           C
ATOM    360  HB  VAL A  43       8.322  -5.019  20.744  1.00 90.78           H
ATOM    361  CG1 VAL A  43       7.800  -5.533  18.740  1.00 90.78           C
ATOM    362 1HG1 VAL A  43       8.294  -4.653  18.328  1.00 90.78           H
ATOM    363 2HG1 VAL A  43       7.920  -6.372  18.054  1.00 90.78           H
ATOM    364 3HG1 VAL A  43       6.738  -5.324  18.875  1.00 90.78           H
ATOM    365  CG2 VAL A  43       7.693  -7.058  20.746  1.00 90.78           C
ATOM    366 1HG2 VAL A  43       7.810  -7.950  20.129  1.00 90.78           H
ATOM    367 2HG2 VAL A  43       8.114  -7.243  21.734  1.00 90.78           H
ATOM    368 3HG2 VAL A  43       6.634  -6.818  20.840  1.00 90.78           H
ATOM    369  HN  VAL A  43       9.870  -6.443  22.007  1.00 90.78           H
ATOM    370  N   ARG A  44      11.020  -4.066  20.255  1.00 89.58           N
ATOM    371  CA  ARG A  44      11.712  -2.855  19.846  1.00 89.58           C
ATOM    372  C   ARG A  44      13.142  -3.182  19.412  1.00 89.58           C
ATOM    373  O   ARG A  44      13.652  -2.602  18.454  1.00 89.58           O
ATOM    374  HA  ARG A  44      11.127  -2.469  19.011  1.00 89.58           H
ATOM    375  CB  ARG A  44      11.752  -1.832  20.983  1.00 89.58           C
ATOM    376 1HB  ARG A  44      12.141  -2.302  21.886  1.00 89.58           H
ATOM    377 2HB  ARG A  44      12.436  -1.023  20.725  1.00 89.58           H
ATOM    378  CG  ARG A  44      10.359  -1.262  21.257  1.00 89.58           C
ATOM    379 1HG  ARG A  44       9.892  -0.967  20.318  1.00 89.58           H
ATOM    380 2HG  ARG A  44       9.728  -2.033  21.700  1.00 89.58           H
ATOM    381  CD  ARG A  44      10.436  -0.057  22.196  1.00 89.58           C
ATOM    382 1HD  ARG A  44      11.262   0.592  21.903  1.00 89.58           H
ATOM    383 2HD  ARG A  44       9.523   0.534  22.117  1.00 89.58           H
ATOM    384  NE  ARG A  44      10.623  -0.513  23.592  1.00 89.58           N
ATOM    385  HE  ARG A  44      11.533  -0.825  23.865  1.00 89.58           H
ATOM    386  CZ  ARG A  44       9.649  -0.534  24.512  1.00 89.58           C
ATOM    387  NH1 ARG A  44       8.411  -0.127  24.202  1.00 89.58           N
ATOM    388 1HH1 ARG A  44       8.208   0.196  23.277  1.00 89.58           H
ATOM    389 2HH1 ARG A  44       7.690  -0.146  24.894  1.00 89.58           H
ATOM    390  NH2 ARG A  44       9.933  -0.968  25.748  1.00 89.58           N
ATOM    391 1HH2 ARG A  44       9.218  -0.990  26.446  1.00 89.58           H
ATOM    392 2HH2 ARG A  44      10.859  -1.270  25.971  1.00 89.58           H
ATOM    393  HN  ARG A  44      10.806  -4.120  21.231  1.00 89.58           H
ATOM    394  N   GLN A  45      13.749  -4.110  20.137  1.00 90.63           N
ATOM    395  CA  GLN A  45      15.127  -4.487  19.869  1.00 90.63           C
ATOM    396  C   GLN A  45      15.240  -5.139  18.490  1.00 90.63           C
ATOM    397  O   GLN A  45      16.171  -4.853  17.739  1.00 90.63           O
ATOM    398  HA  GLN A  45      15.690  -3.554  19.885  1.00 90.63           H
ATOM    399  CB  GLN A  45      15.663  -5.416  20.961  1.00 90.63           C
ATOM    400 1HB  GLN A  45      15.509  -4.961  21.939  1.00 90.63           H
ATOM    401 2HB  GLN A  45      15.105  -6.352  20.953  1.00 90.63           H
ATOM    402  CG  GLN A  45      17.152  -5.701  20.754  1.00 90.63           C
ATOM    403 1HG  GLN A  45      17.308  -6.147  19.772  1.00 90.63           H
ATOM    404 2HG  GLN A  45      17.711  -4.766  20.772  1.00 90.63           H
ATOM    405  CD  GLN A  45      17.685  -6.642  21.837  1.00 90.63           C
ATOM    406  OE1 GLN A  45      16.950  -7.165  22.658  1.00 90.63           O
ATOM    407  NE2 GLN A  45      19.001  -6.826  21.794  1.00 90.63           N
ATOM    408 1HE2 GLN A  45      19.548  -6.366  21.093  1.00 90.63           H
ATOM    409 2HE2 GLN A  45      19.445  -7.424  22.461  1.00 90.63           H
ATOM    410  HN  GLN A  45      13.317  -4.600  20.894  1.00 90.63           H
ATOM    411  N   PHE A  46      14.279  -6.003  18.198  1.00 92.65           N
ATOM    412  CA  PHE A  46      14.231  -6.660  16.903  1.00 92.65           C
ATOM    413  C   PHE A  46      14.059  -5.639  15.776  1.00 92.65           C
ATOM    414  O   PHE A  46      14.770  -5.689  14.774  1.00 92.65           O
ATOM    415  HA  PHE A  46      15.177  -7.186  16.772  1.00 92.65           H
ATOM    416  CB  PHE A  46      13.019  -7.593  16.919  1.00 92.65           C
ATOM    417 1HB  PHE A  46      13.179  -8.367  17.670  1.00 92.65           H
ATOM    418 2HB  PHE A  46      12.141  -7.026  17.228  1.00 92.65           H
ATOM    419  CG  PHE A  46      12.730  -8.261  15.573  1.00 92.65           C
ATOM    420  CD1 PHE A  46      11.721  -7.797  14.787  1.00 92.65           C
ATOM    421  HD1 PHE A  46      11.120  -6.950  15.115  1.00 92.65           H
ATOM    422  CD2 PHE A  46      13.480  -9.318  15.164  1.00 92.65           C
ATOM    423  HD2 PHE A  46      14.288  -9.690  15.794  1.00 92.65           H
ATOM    424  CE1 PHE A  46      11.453  -8.417  13.538  1.00 92.65           C
ATOM    425  HE1 PHE A  46      10.645  -8.046  12.908  1.00 92.65           H
ATOM    426  CE2 PHE A  46      13.212  -9.938  13.915  1.00 92.65           C
ATOM    427  HE2 PHE A  46      13.814 -10.785  13.586  1.00 92.65           H
ATOM    428  CZ  PHE A  46      12.204  -9.474  13.128  1.00 92.65           C
ATOM    429  HZ  PHE A  46      11.998  -9.950  12.169  1.00 92.65           H
ATOM    430  HN  PHE A  46      13.544  -6.255  18.827  1.00 92.65           H
ATOM    431  N   ALA A  47      13.111  -4.736  15.979  1.00 91.47           N
ATOM    432  CA  ALA A  47      12.776  -3.759  14.956  1.00 91.47           C
ATOM    433  C   ALA A  47      14.023  -2.941  14.612  1.00 91.47           C
ATOM    434  O   ALA A  47      14.272  -2.646  13.444  1.00 91.47           O
ATOM    435  HA  ALA A  47      12.453  -4.305  14.070  1.00 91.47           H
ATOM    436  CB  ALA A  47      11.621  -2.884  15.445  1.00 91.47           C
ATOM    437 1HB  ALA A  47      10.752  -3.509  15.648  1.00 91.47           H
ATOM    438 2HB  ALA A  47      11.918  -2.367  16.358  1.00 91.47           H
ATOM    439 3HB  ALA A  47      11.370  -2.151  14.677  1.00 91.47           H
ATOM    440  HN  ALA A  47      12.577  -4.665  16.821  1.00 91.47           H
ATOM    441  N   SER A  48      14.772  -2.599  15.649  1.00 91.99           N
ATOM    442  CA  SER A  48      15.858  -1.644  15.505  1.00 91.99           C
ATOM    443  C   SER A  48      16.950  -2.225  14.604  1.00 91.99           C
ATOM    444  O   SER A  48      17.689  -1.481  13.961  1.00 91.99           O
ATOM    445  HA  SER A  48      15.409  -0.764  15.044  1.00 91.99           H
ATOM    446  CB  SER A  48      16.441  -1.263  16.867  1.00 91.99           C
ATOM    447 1HB  SER A  48      17.118  -0.418  16.748  1.00 91.99           H
ATOM    448 2HB  SER A  48      15.637  -0.937  17.527  1.00 91.99           H
ATOM    449  OG  SER A  48      17.139  -2.348  17.471  1.00 91.99           O
ATOM    450  HG  SER A  48      17.505  -2.068  18.359  1.00 91.99           H
ATOM    451  HN  SER A  48      14.648  -2.961  16.573  1.00 91.99           H
ATOM    452  N   HIS A  49      17.016  -3.548  14.586  1.00 92.43           N
ATOM    453  CA  HIS A  49      18.028  -4.236  13.802  1.00 92.43           C
ATOM    454  C   HIS A  49      17.462  -4.584  12.424  1.00 92.43           C
ATOM    455  O   HIS A  49      18.170  -4.510  11.422  1.00 92.43           O
ATOM    456  HA  HIS A  49      18.856  -3.538  13.680  1.00 92.43           H
ATOM    457  CB  HIS A  49      18.556  -5.460  14.553  1.00 92.43           C
ATOM    458 1HB  HIS A  49      17.713  -6.092  14.835  1.00 92.43           H
ATOM    459 2HB  HIS A  49      19.181  -6.045  13.878  1.00 92.43           H
ATOM    460  CG  HIS A  49      19.352  -5.126  15.791  1.00 92.43           C
ATOM    461  ND1 HIS A  49      18.759  -4.823  17.005  1.00 92.43           N
ATOM    462  HD1 HIS A  49      17.776  -4.795  17.184  1.00 92.43           H
ATOM    463  CD2 HIS A  49      20.699  -5.050  15.991  1.00 92.43           C
ATOM    464  HD2 HIS A  49      21.466  -5.230  15.238  1.00 92.43           H
ATOM    465  CE1 HIS A  49      19.716  -4.577  17.888  1.00 92.43           C
ATOM    466  HE1 HIS A  49      19.569  -4.310  18.934  1.00 92.43           H
ATOM    467  NE2 HIS A  49      20.917  -4.718  17.258  1.00 92.43           N
ATOM    468  HN  HIS A  49      16.395  -4.146  15.093  1.00 92.43           H
ATOM    469  N   PHE A  50      16.190  -4.955  12.419  1.00 93.83           N
ATOM    470  CA  PHE A  50      15.602  -5.595  11.254  1.00 93.83           C
ATOM    471  C   PHE A  50      15.118  -4.555  10.242  1.00 93.83           C
ATOM    472  O   PHE A  50      15.395  -4.670   9.049  1.00 93.83           O
ATOM    473  HA  PHE A  50      16.378  -6.211  10.798  1.00 93.83           H
ATOM    474  CB  PHE A  50      14.402  -6.406  11.748  1.00 93.83           C
ATOM    475 1HB  PHE A  50      14.741  -7.114  12.505  1.00 93.83           H
ATOM    476 2HB  PHE A  50      13.697  -5.733  12.235  1.00 93.83           H
ATOM    477  CG  PHE A  50      13.673  -7.173  10.643  1.00 93.83           C
ATOM    478  CD1 PHE A  50      12.451  -6.754  10.217  1.00 93.83           C
ATOM    479  HD1 PHE A  50      11.992  -5.871  10.662  1.00 93.83           H
ATOM    480  CD2 PHE A  50      14.246  -8.275  10.088  1.00 93.83           C
ATOM    481  HD2 PHE A  50      15.225  -8.611  10.430  1.00 93.83           H
ATOM    482  CE1 PHE A  50      11.775  -7.466   9.192  1.00 93.83           C
ATOM    483  HE1 PHE A  50      10.796  -7.130   8.850  1.00 93.83           H
ATOM    484  CE2 PHE A  50      13.569  -8.987   9.063  1.00 93.83           C
ATOM    485  HE2 PHE A  50      14.028  -9.870   8.618  1.00 93.83           H
ATOM    486  CZ  PHE A  50      12.347  -8.568   8.636  1.00 93.83           C
ATOM    487  HZ  PHE A  50      11.828  -9.114   7.849  1.00 93.83           H
ATOM    488  HN  PHE A  50      15.566  -4.824  13.189  1.00 93.83           H
ATOM    489  N   LEU A  51      14.404  -3.565  10.755  1.00 93.77           N
ATOM    490  CA  LEU A  51      13.594  -2.708   9.905  1.00 93.77           C
ATOM    491  C   LEU A  51      14.509  -1.790   9.094  1.00 93.77           C
ATOM    492  O   LEU A  51      14.389  -1.710   7.872  1.00 93.77           O
ATOM    493  HA  LEU A  51      13.051  -3.353   9.214  1.00 93.77           H
ATOM    494  CB  LEU A  51      12.552  -1.958  10.738  1.00 93.77           C
ATOM    495 1HB  LEU A  51      13.075  -1.357  11.482  1.00 93.77           H
ATOM    496 2HB  LEU A  51      12.023  -1.266  10.084  1.00 93.77           H
ATOM    497  CG  LEU A  51      11.519  -2.826  11.460  1.00 93.77           C
ATOM    498  HG  LEU A  51      12.047  -3.479  12.154  1.00 93.77           H
ATOM    499  CD1 LEU A  51      10.562  -1.965  12.287  1.00 93.77           C
ATOM    500 1HD1 LEU A  51      11.129  -1.405  13.031  1.00 93.77           H
ATOM    501 2HD1 LEU A  51      10.038  -1.270  11.631  1.00 93.77           H
ATOM    502 3HD1 LEU A  51       9.838  -2.607  12.790  1.00 93.77           H
ATOM    503  CD2 LEU A  51      10.772  -3.725  10.472  1.00 93.77           C
ATOM    504 1HD2 LEU A  51      10.257  -3.107   9.736  1.00 93.77           H
ATOM    505 2HD2 LEU A  51      11.483  -4.377   9.965  1.00 93.77           H
ATOM    506 3HD2 LEU A  51      10.044  -4.331  11.011  1.00 93.77           H
ATOM    507  HN  LEU A  51      14.372  -3.344  11.730  1.00 93.77           H
ATOM    508  N   PRO A  52      15.437  -1.083   9.754  1.00 94.81           N
ATOM    509  CA  PRO A  52      16.154   0.015   9.102  1.00 94.81           C
ATOM    510  C   PRO A  52      16.793  -0.411   7.790  1.00 94.81           C
ATOM    511  O   PRO A  52      16.571   0.216   6.755  1.00 94.81           O
ATOM    512  HA  PRO A  52      15.458   0.810   8.834  1.00 94.81           H
ATOM    513  CB  PRO A  52      17.203   0.428  10.136  1.00 94.81           C
ATOM    514 1HB  PRO A  52      18.144  -0.101   9.986  1.00 94.81           H
ATOM    515 2HB  PRO A  52      17.425   1.494  10.080  1.00 94.81           H
ATOM    516  CG  PRO A  52      16.554   0.057  11.464  1.00 94.81           C
ATOM    517 1HG  PRO A  52      17.291  -0.042  12.261  1.00 94.81           H
ATOM    518 2HG  PRO A  52      15.846   0.816  11.795  1.00 94.81           H
ATOM    519  CD  PRO A  52      15.871  -1.264  11.151  1.00 94.81           C
ATOM    520 1HD  PRO A  52      16.554  -2.107  11.252  1.00 94.81           H
ATOM    521 2HD  PRO A  52      15.033  -1.456  11.821  1.00 94.81           H
ATOM    522  N   PRO A  53      17.597  -1.483   7.801  1.00 95.31           N
ATOM    523  CA  PRO A  53      18.269  -1.935   6.580  1.00 95.31           C
ATOM    524  C   PRO A  53      17.296  -2.141   5.429  1.00 95.31           C
ATOM    525  O   PRO A  53      17.587  -1.771   4.293  1.00 95.31           O
ATOM    526  HA  PRO A  53      18.965  -1.172   6.231  1.00 95.31           H
ATOM    527  CB  PRO A  53      18.939  -3.245   6.998  1.00 95.31           C
ATOM    528 1HB  PRO A  53      18.296  -4.104   6.806  1.00 95.31           H
ATOM    529 2HB  PRO A  53      19.867  -3.414   6.452  1.00 95.31           H
ATOM    530  CG  PRO A  53      19.190  -3.052   8.489  1.00 95.31           C
ATOM    531 1HG  PRO A  53      19.333  -4.004   9.002  1.00 95.31           H
ATOM    532 2HG  PRO A  53      20.089  -2.466   8.675  1.00 95.31           H
ATOM    533  CD  PRO A  53      17.933  -2.336   8.955  1.00 95.31           C
ATOM    534 1HD  PRO A  53      17.129  -3.035   9.183  1.00 95.31           H
ATOM    535 2HD  PRO A  53      18.111  -1.753   9.859  1.00 95.31           H
ATOM    536  N   LEU A  54      16.157  -2.732   5.758  1.00 94.17           N
ATOM    537  CA  LEU A  54      15.196  -3.122   4.741  1.00 94.17           C
ATOM    538  C   LEU A  54      14.536  -1.870   4.161  1.00 94.17           C
ATOM    539  O   LEU A  54      14.371  -1.756   2.948  1.00 94.17           O
ATOM    540  HA  LEU A  54      15.747  -3.622   3.945  1.00 94.17           H
ATOM    541  CB  LEU A  54      14.199  -4.136   5.307  1.00 94.17           C
ATOM    542 1HB  LEU A  54      13.738  -3.706   6.196  1.00 94.17           H
ATOM    543 2HB  LEU A  54      13.405  -4.282   4.575  1.00 94.17           H
ATOM    544  CG  LEU A  54      14.773  -5.506   5.676  1.00 94.17           C
ATOM    545  HG  LEU A  54      15.597  -5.354   6.373  1.00 94.17           H
ATOM    546  CD1 LEU A  54      13.727  -6.363   6.393  1.00 94.17           C
ATOM    547 1HD1 LEU A  54      13.409  -5.859   7.306  1.00 94.17           H
ATOM    548 2HD1 LEU A  54      12.867  -6.508   5.740  1.00 94.17           H
ATOM    549 3HD1 LEU A  54      14.161  -7.331   6.644  1.00 94.17           H
ATOM    550  CD2 LEU A  54      15.345  -6.211   4.445  1.00 94.17           C
ATOM    551 1HD2 LEU A  54      14.556  -6.350   3.706  1.00 94.17           H
ATOM    552 2HD2 LEU A  54      16.141  -5.603   4.015  1.00 94.17           H
ATOM    553 3HD2 LEU A  54      15.746  -7.182   4.735  1.00 94.17           H
ATOM    554  HN  LEU A  54      15.888  -2.943   6.698  1.00 94.17           H
ATOM    555  N   TYR A  55      14.176  -0.961   5.056  1.00 93.88           N
ATOM    556  CA  TYR A  55      13.486   0.253   4.654  1.00 93.88           C
ATOM    557  C   TYR A  55      14.370   1.114   3.751  1.00 93.88           C
ATOM    558  O   TYR A  55      13.879   1.753   2.822  1.00 93.88           O
ATOM    559  HA  TYR A  55      12.590  -0.037   4.104  1.00 93.88           H
ATOM    560  CB  TYR A  55      13.196   1.020   5.946  1.00 93.88           C
ATOM    561 1HB  TYR A  55      14.086   1.002   6.574  1.00 93.88           H
ATOM    562 2HB  TYR A  55      13.001   2.064   5.700  1.00 93.88           H
ATOM    563  CG  TYR A  55      12.013   0.470   6.745  1.00 93.88           C
ATOM    564  CD1 TYR A  55      11.336  -0.646   6.296  1.00 93.88           C
ATOM    565  HD1 TYR A  55      11.645  -1.135   5.372  1.00 93.88           H
ATOM    566  CD2 TYR A  55      11.623   1.090   7.915  1.00 93.88           C
ATOM    567  HD2 TYR A  55      12.157   1.971   8.269  1.00 93.88           H
ATOM    568  CE1 TYR A  55      10.223  -1.164   7.048  1.00 93.88           C
ATOM    569  HE1 TYR A  55       9.680  -2.044   6.704  1.00 93.88           H
ATOM    570  CE2 TYR A  55      10.510   0.572   8.667  1.00 93.88           C
ATOM    571  HE2 TYR A  55      10.191   1.051   9.592  1.00 93.88           H
ATOM    572  CZ  TYR A  55       9.865  -0.529   8.196  1.00 93.88           C
ATOM    573  OH  TYR A  55       8.813  -1.019   8.907  1.00 93.88           O
ATOM    574  HH  TYR A  55       8.396  -1.784   8.417  1.00 93.88           H
ATOM    575  HN  TYR A  55      14.349  -1.043   6.038  1.00 93.88           H
ATOM    576  N   TRP A  56      15.660   1.103   4.055  1.00 95.00           N
ATOM    577  CA  TRP A  56      16.629   1.809   3.233  1.00 95.00           C
ATOM    578  C   TRP A  56      16.688   1.115   1.871  1.00 95.00           C
ATOM    579  O   TRP A  56      16.707   1.776   0.834  1.00 95.00           O
ATOM    580  HA  TRP A  56      16.280   2.834   3.114  1.00 95.00           H
ATOM    581  CB  TRP A  56      17.990   1.879   3.928  1.00 95.00           C
ATOM    582 1HB  TRP A  56      18.139   0.966   4.505  1.00 95.00           H
ATOM    583 2HB  TRP A  56      18.772   1.908   3.170  1.00 95.00           H
ATOM    584  CG  TRP A  56      18.153   3.084   4.857  1.00 95.00           C
ATOM    585  CD1 TRP A  56      18.291   3.085   6.190  1.00 95.00           C
ATOM    586  HD1 TRP A  56      18.305   2.186   6.806  1.00 95.00           H
ATOM    587  CD2 TRP A  56      18.190   4.472   4.465  1.00 95.00           C
ATOM    588  NE1 TRP A  56      18.414   4.368   6.684  1.00 95.00           N
ATOM    589  HE1 TRP A  56      18.527   4.624   7.644  1.00 95.00           H
ATOM    590  CE2 TRP A  56      18.350   5.238   5.602  1.00 95.00           C
ATOM    591  CE3 TRP A  56      18.092   5.061   3.193  1.00 95.00           C
ATOM    592  HE3 TRP A  56      17.965   4.478   2.280  1.00 95.00           H
ATOM    593  CZ2 TRP A  56      18.426   6.636   5.580  1.00 95.00           C
ATOM    594  HZ2 TRP A  56      18.553   7.218   6.493  1.00 95.00           H
ATOM    595  CZ3 TRP A  56      18.169   6.459   3.188  1.00 95.00           C
ATOM    596  HZ3 TRP A  56      18.098   6.967   2.226  1.00 95.00           H
ATOM    597  CH2 TRP A  56      18.330   7.245   4.323  1.00 95.00           C
ATOM    598  HH2 TRP A  56      18.382   8.330   4.235  1.00 95.00           H
ATOM    599  HN  TRP A  56      16.044   0.624   4.844  1.00 95.00           H
ATOM    600  N   LEU A  57      16.717  -0.209   1.917  1.00 94.45           N
ATOM    601  CA  LEU A  57      16.796  -0.999   0.700  1.00 94.45           C
ATOM    602  C   LEU A  57      15.563  -0.722  -0.163  1.00 94.45           C
ATOM    603  O   LEU A  57      15.686  -0.426  -1.351  1.00 94.45           O
ATOM    604  HA  LEU A  57      17.680  -0.671   0.154  1.00 94.45           H
ATOM    605  CB  LEU A  57      16.993  -2.479   1.034  1.00 94.45           C
ATOM    606 1HB  LEU A  57      17.911  -2.582   1.612  1.00 94.45           H
ATOM    607 2HB  LEU A  57      16.173  -2.798   1.678  1.00 94.45           H
ATOM    608  CG  LEU A  57      17.066  -3.432  -0.161  1.00 94.45           C
ATOM    609  HG  LEU A  57      16.186  -3.267  -0.784  1.00 94.45           H
ATOM    610  CD1 LEU A  57      18.294  -3.136  -1.024  1.00 94.45           C
ATOM    611 1HD1 LEU A  57      18.238  -2.113  -1.396  1.00 94.45           H
ATOM    612 2HD1 LEU A  57      19.196  -3.257  -0.425  1.00 94.45           H
ATOM    613 3HD1 LEU A  57      18.321  -3.828  -1.866  1.00 94.45           H
ATOM    614  CD2 LEU A  57      17.026  -4.891   0.299  1.00 94.45           C
ATOM    615 1HD2 LEU A  57      17.873  -5.088   0.955  1.00 94.45           H
ATOM    616 2HD2 LEU A  57      16.097  -5.077   0.838  1.00 94.45           H
ATOM    617 3HD2 LEU A  57      17.079  -5.547  -0.570  1.00 94.45           H
ATOM    618  HN  LEU A  57      16.687  -0.740   2.764  1.00 94.45           H
ATOM    619  N   VAL A  58      14.403  -0.827   0.468  1.00 93.47           N
ATOM    620  CA  VAL A  58      13.147  -0.657  -0.243  1.00 93.47           C
ATOM    621  C   VAL A  58      13.084   0.756  -0.826  1.00 93.47           C
ATOM    622  O   VAL A  58      12.656   0.943  -1.964  1.00 93.47           O
ATOM    623  HA  VAL A  58      13.132  -1.375  -1.062  1.00 93.47           H
ATOM    624  CB  VAL A  58      11.973  -0.973   0.686  1.00 93.47           C
ATOM    625  HB  VAL A  58      12.078  -0.358   1.580  1.00 93.47           H
ATOM    626  CG1 VAL A  58      10.640  -0.617   0.025  1.00 93.47           C
ATOM    627 1HG1 VAL A  58      10.623   0.448  -0.209  1.00 93.47           H
ATOM    628 2HG1 VAL A  58      10.524  -1.193  -0.893  1.00 93.47           H
ATOM    629 3HG1 VAL A  58       9.822  -0.851   0.707  1.00 93.47           H
ATOM    630  CG2 VAL A  58      11.996  -2.440   1.119  1.00 93.47           C
ATOM    631 1HG2 VAL A  58      11.927  -3.080   0.239  1.00 93.47           H
ATOM    632 2HG2 VAL A  58      12.926  -2.649   1.647  1.00 93.47           H
ATOM    633 3HG2 VAL A  58      11.151  -2.638   1.778  1.00 93.47           H
ATOM    634  HN  VAL A  58      14.312  -1.025   1.444  1.00 93.47           H
ATOM    635  N   PHE A  59      13.516   1.715  -0.020  1.00 95.29           N
ATOM    636  CA  PHE A  59      13.527   3.104  -0.447  1.00 95.29           C
ATOM    637  C   PHE A  59      14.327   3.273  -1.740  1.00 95.29           C
ATOM    638  O   PHE A  59      13.825   3.829  -2.716  1.00 95.29           O
ATOM    639  HA  PHE A  59      12.491   3.397  -0.621  1.00 95.29           H
ATOM    640  CB  PHE A  59      14.202   3.908   0.666  1.00 95.29           C
ATOM    641 1HB  PHE A  59      13.575   3.873   1.557  1.00 95.29           H
ATOM    642 2HB  PHE A  59      15.148   3.432   0.922  1.00 95.29           H
ATOM    643  CG  PHE A  59      14.465   5.371   0.303  1.00 95.29           C
ATOM    644  CD1 PHE A  59      15.743   5.827   0.202  1.00 95.29           C
ATOM    645  HD1 PHE A  59      16.579   5.150   0.379  1.00 95.29           H
ATOM    646  CD2 PHE A  59      13.423   6.216   0.082  1.00 95.29           C
ATOM    647  HD2 PHE A  59      12.399   5.851   0.163  1.00 95.29           H
ATOM    648  CE1 PHE A  59      15.988   7.185  -0.134  1.00 95.29           C
ATOM    649  HE1 PHE A  59      17.012   7.550  -0.215  1.00 95.29           H
ATOM    650  CE2 PHE A  59      13.668   7.573  -0.255  1.00 95.29           C
ATOM    651  HE2 PHE A  59      12.832   8.250  -0.432  1.00 95.29           H
ATOM    652  CZ  PHE A  59      14.945   8.029  -0.355  1.00 95.29           C
ATOM    653  HZ  PHE A  59      15.133   9.071  -0.614  1.00 95.29           H
ATOM    654  HN  PHE A  59      13.853   1.555   0.908  1.00 95.29           H
ATOM    655  N   ILE A  60      15.557   2.784  -1.705  1.00 95.33           N
ATOM    656  CA  ILE A  60      16.485   3.013  -2.800  1.00 95.33           C
ATOM    657  C   ILE A  60      15.932   2.370  -4.074  1.00 95.33           C
ATOM    658  O   ILE A  60      15.834   3.024  -5.111  1.00 95.33           O
ATOM    659  HA  ILE A  60      16.547   4.090  -2.956  1.00 95.33           H
ATOM    660  CB  ILE A  60      17.887   2.528  -2.425  1.00 95.33           C
ATOM    661  HB  ILE A  60      17.804   1.514  -2.033  1.00 95.33           H
ATOM    662  CG1 ILE A  60      18.488   3.393  -1.316  1.00 95.33           C
ATOM    663 1HG1 ILE A  60      18.761   4.369  -1.719  1.00 95.33           H
ATOM    664 2HG1 ILE A  60      17.742   3.566  -0.540  1.00 95.33           H
ATOM    665  CG2 ILE A  60      18.793   2.463  -3.656  1.00 95.33           C
ATOM    666 1HG2 ILE A  60      18.367   1.773  -4.385  1.00 95.33           H
ATOM    667 2HG2 ILE A  60      18.873   3.455  -4.100  1.00 95.33           H
ATOM    668 3HG2 ILE A  60      19.783   2.116  -3.361  1.00 95.33           H
ATOM    669  CD1 ILE A  60      19.721   2.724  -0.705  1.00 95.33           C
ATOM    670 1HD1 ILE A  60      19.439   1.760  -0.282  1.00 95.33           H
ATOM    671 2HD1 ILE A  60      20.474   2.575  -1.479  1.00 95.33           H
ATOM    672 3HD1 ILE A  60      20.128   3.361   0.080  1.00 95.33           H
ATOM    673  HN  ILE A  60      15.922   2.241  -0.949  1.00 95.33           H
ATOM    674  N   VAL A  61      15.586   1.097  -3.954  1.00 93.16           N
ATOM    675  CA  VAL A  61      15.180   0.319  -5.112  1.00 93.16           C
ATOM    676  C   VAL A  61      13.866   0.879  -5.662  1.00 93.16           C
ATOM    677  O   VAL A  61      13.705   1.016  -6.873  1.00 93.16           O
ATOM    678  HA  VAL A  61      15.954   0.432  -5.871  1.00 93.16           H
ATOM    679  CB  VAL A  61      15.090  -1.163  -4.742  1.00 93.16           C
ATOM    680  HB  VAL A  61      14.392  -1.259  -3.911  1.00 93.16           H
ATOM    681  CG1 VAL A  61      14.547  -1.987  -5.911  1.00 93.16           C
ATOM    682 1HG1 VAL A  61      13.551  -1.632  -6.174  1.00 93.16           H
ATOM    683 2HG1 VAL A  61      15.210  -1.881  -6.770  1.00 93.16           H
ATOM    684 3HG1 VAL A  61      14.493  -3.037  -5.621  1.00 93.16           H
ATOM    685  CG2 VAL A  61      16.448  -1.695  -4.280  1.00 93.16           C
ATOM    686 1HG2 VAL A  61      17.176  -1.579  -5.082  1.00 93.16           H
ATOM    687 2HG2 VAL A  61      16.779  -1.136  -3.404  1.00 93.16           H
ATOM    688 3HG2 VAL A  61      16.356  -2.751  -4.023  1.00 93.16           H
ATOM    689  HN  VAL A  61      15.580   0.598  -3.087  1.00 93.16           H
ATOM    690  N   GLY A  62      12.962   1.187  -4.744  1.00 93.56           N
ATOM    691  CA  GLY A  62      11.643   1.665  -5.124  1.00 93.56           C
ATOM    692  C   GLY A  62      11.730   3.035  -5.800  1.00 93.56           C
ATOM    693  O   GLY A  62      11.047   3.288  -6.791  1.00 93.56           O
ATOM    694 1HA  GLY A  62      11.175   0.951  -5.802  1.00 93.56           H
ATOM    695 2HA  GLY A  62      11.008   1.731  -4.241  1.00 93.56           H
ATOM    696  HN  GLY A  62      13.117   1.115  -3.759  1.00 93.56           H
ATOM    697  N   ALA A  63      12.577   3.884  -5.236  1.00 94.38           N
ATOM    698  CA  ALA A  63      12.710   5.245  -5.727  1.00 94.38           C
ATOM    699  C   ALA A  63      13.237   5.216  -7.163  1.00 94.38           C
ATOM    700  O   ALA A  63      12.732   5.930  -8.028  1.00 94.38           O
ATOM    701  HA  ALA A  63      11.719   5.698  -5.722  1.00 94.38           H
ATOM    702  CB  ALA A  63      13.621   6.040  -4.789  1.00 94.38           C
ATOM    703 1HB  ALA A  63      13.187   6.056  -3.789  1.00 94.38           H
ATOM    704 2HB  ALA A  63      14.603   5.570  -4.751  1.00 94.38           H
ATOM    705 3HB  ALA A  63      13.720   7.061  -5.157  1.00 94.38           H
ATOM    706  HN  ALA A  63      13.165   3.656  -4.460  1.00 94.38           H
ATOM    707  N   LEU A  64      14.245   4.382  -7.373  1.00 92.34           N
ATOM    708  CA  LEU A  64      14.856   4.261  -8.686  1.00 92.34           C
ATOM    709  C   LEU A  64      13.823   3.718  -9.676  1.00 92.34           C
ATOM    710  O   LEU A  64      13.683   4.240 -10.780  1.00 92.34           O
ATOM    711  HA  LEU A  64      15.147   5.262  -9.004  1.00 92.34           H
ATOM    712  CB  LEU A  64      16.133   3.422  -8.608  1.00 92.34           C
ATOM    713 1HB  LEU A  64      15.896   2.481  -8.111  1.00 92.34           H
ATOM    714 2HB  LEU A  64      16.446   3.177  -9.623  1.00 92.34           H
ATOM    715  CG  LEU A  64      17.315   4.066  -7.881  1.00 92.34           C
ATOM    716  HG  LEU A  64      16.980   4.378  -6.892  1.00 92.34           H
ATOM    717  CD1 LEU A  64      18.449   3.059  -7.677  1.00 92.34           C
ATOM    718 1HD1 LEU A  64      18.087   2.221  -7.082  1.00 92.34           H
ATOM    719 2HD1 LEU A  64      18.790   2.695  -8.647  1.00 92.34           H
ATOM    720 3HD1 LEU A  64      19.276   3.543  -7.159  1.00 92.34           H
ATOM    721  CD2 LEU A  64      17.790   5.323  -8.613  1.00 92.34           C
ATOM    722 1HD2 LEU A  64      18.103   5.059  -9.624  1.00 92.34           H
ATOM    723 2HD2 LEU A  64      16.975   6.045  -8.662  1.00 92.34           H
ATOM    724 3HD2 LEU A  64      18.631   5.761  -8.076  1.00 92.34           H
ATOM    725  HN  LEU A  64      14.644   3.797  -6.666  1.00 92.34           H
ATOM    726  N   GLY A  65      13.127   2.677  -9.244  1.00 89.88           N
ATOM    727  CA  GLY A  65      12.208   1.974 -10.123  1.00 89.88           C
ATOM    728  C   GLY A  65      11.076   2.896 -10.582  1.00 89.88           C
ATOM    729  O   GLY A  65      10.819   3.020 -11.779  1.00 89.88           O
ATOM    730 1HA  GLY A  65      12.748   1.595 -10.990  1.00 89.88           H
ATOM    731 2HA  GLY A  65      11.791   1.111  -9.604  1.00 89.88           H
ATOM    732  HN  GLY A  65      13.183   2.314  -8.314  1.00 89.88           H
ATOM    733  N   ASN A  66      10.430   3.519  -9.607  1.00 92.34           N
ATOM    734  CA  ASN A  66       9.238   4.302  -9.881  1.00 92.34           C
ATOM    735  C   ASN A  66       9.631   5.578 -10.629  1.00 92.34           C
ATOM    736  O   ASN A  66       8.881   6.062 -11.475  1.00 92.34           O
ATOM    737  HA  ASN A  66       8.597   3.651 -10.476  1.00 92.34           H
ATOM    738  CB  ASN A  66       8.538   4.712  -8.584  1.00 92.34           C
ATOM    739 1HB  ASN A  66       9.274   5.083  -7.871  1.00 92.34           H
ATOM    740 2HB  ASN A  66       7.846   5.530  -8.782  1.00 92.34           H
ATOM    741  CG  ASN A  66       7.779   3.532  -7.974  1.00 92.34           C
ATOM    742  OD1 ASN A  66       6.809   3.034  -8.522  1.00 92.34           O
ATOM    743  ND2 ASN A  66       8.273   3.113  -6.812  1.00 92.34           N
ATOM    744 1HD2 ASN A  66       9.072   3.566  -6.416  1.00 92.34           H
ATOM    745 2HD2 ASN A  66       7.845   2.346  -6.334  1.00 92.34           H
ATOM    746  HN  ASN A  66      10.709   3.494  -8.647  1.00 92.34           H
ATOM    747  N   SER A  67      10.807   6.085 -10.290  1.00 91.65           N
ATOM    748  CA  SER A  67      11.337   7.261 -10.961  1.00 91.65           C
ATOM    749  C   SER A  67      11.534   6.969 -12.450  1.00 91.65           C
ATOM    750  O   SER A  67      11.284   7.829 -13.293  1.00 91.65           O
ATOM    751  HA  SER A  67      10.584   8.037 -10.819  1.00 91.65           H
ATOM    752  CB  SER A  67      12.656   7.709 -10.328  1.00 91.65           C
ATOM    753 1HB  SER A  67      13.381   6.898 -10.391  1.00 91.65           H
ATOM    754 2HB  SER A  67      13.064   8.545 -10.895  1.00 91.65           H
ATOM    755  OG  SER A  67      12.491   8.094  -8.966  1.00 91.65           O
ATOM    756  HG  SER A  67      12.941   7.432  -8.367  1.00 91.65           H
ATOM    757  HN  SER A  67      11.393   5.708  -9.573  1.00 91.65           H
ATOM    758  N   LEU A  68      11.980   5.753 -12.728  1.00 87.63           N
ATOM    759  CA  LEU A  68      12.208   5.335 -14.101  1.00 87.63           C
ATOM    760  C   LEU A  68      10.871   5.292 -14.844  1.00 87.63           C
ATOM    761  O   LEU A  68      10.792   5.682 -16.008  1.00 87.63           O
ATOM    762  HA  LEU A  68      12.841   6.088 -14.571  1.00 87.63           H
ATOM    763  CB  LEU A  68      12.975   4.012 -14.138  1.00 87.63           C
ATOM    764 1HB  LEU A  68      13.891   4.129 -13.559  1.00 87.63           H
ATOM    765 2HB  LEU A  68      12.375   3.253 -13.635  1.00 87.63           H
ATOM    766  CG  LEU A  68      13.346   3.490 -15.527  1.00 87.63           C
ATOM    767  HG  LEU A  68      12.436   3.432 -16.125  1.00 87.63           H
ATOM    768  CD1 LEU A  68      14.294   4.457 -16.240  1.00 87.63           C
ATOM    769 1HD1 LEU A  68      13.810   5.427 -16.349  1.00 87.63           H
ATOM    770 2HD1 LEU A  68      15.206   4.570 -15.654  1.00 87.63           H
ATOM    771 3HD1 LEU A  68      14.542   4.062 -17.225  1.00 87.63           H
ATOM    772  CD2 LEU A  68      13.924   2.076 -15.446  1.00 87.63           C
ATOM    773 1HD2 LEU A  68      14.820   2.085 -14.825  1.00 87.63           H
ATOM    774 2HD2 LEU A  68      13.184   1.406 -15.008  1.00 87.63           H
ATOM    775 3HD2 LEU A  68      14.179   1.730 -16.447  1.00 87.63           H
ATOM    776  HN  LEU A  68      12.185   5.061 -12.036  1.00 87.63           H
ATOM    777  N   VAL A  69       9.854   4.816 -14.141  1.00 87.28           N
ATOM    778  CA  VAL A  69       8.533   4.683 -14.732  1.00 87.28           C
ATOM    779  C   VAL A  69       8.045   6.058 -15.193  1.00 87.28           C
ATOM    780  O   VAL A  69       7.560   6.204 -16.314  1.00 87.28           O
ATOM    781  HA  VAL A  69       8.626   4.033 -15.602  1.00 87.28           H
ATOM    782  CB  VAL A  69       7.581   4.013 -13.739  1.00 87.28           C
ATOM    783  HB  VAL A  69       7.644   4.556 -12.796  1.00 87.28           H
ATOM    784  CG1 VAL A  69       6.134   4.090 -14.230  1.00 87.28           C
ATOM    785 1HG1 VAL A  69       5.844   5.135 -14.342  1.00 87.28           H
ATOM    786 2HG1 VAL A  69       6.049   3.584 -15.192  1.00 87.28           H
ATOM    787 3HG1 VAL A  69       5.479   3.607 -13.506  1.00 87.28           H
ATOM    788  CG2 VAL A  69       7.995   2.564 -13.476  1.00 87.28           C
ATOM    789 1HG2 VAL A  69       7.974   2.005 -14.411  1.00 87.28           H
ATOM    790 2HG2 VAL A  69       9.003   2.543 -13.062  1.00 87.28           H
ATOM    791 3HG2 VAL A  69       7.301   2.111 -12.767  1.00 87.28           H
ATOM    792  HN  VAL A  69       9.922   4.524 -13.187  1.00 87.28           H
ATOM    793  N   ILE A  70       8.192   7.031 -14.306  1.00 89.16           N
ATOM    794  CA  ILE A  70       7.726   8.378 -14.588  1.00 89.16           C
ATOM    795  C   ILE A  70       8.484   8.932 -15.796  1.00 89.16           C
ATOM    796  O   ILE A  70       7.890   9.555 -16.675  1.00 89.16           O
ATOM    797  HA  ILE A  70       6.669   8.311 -14.846  1.00 89.16           H
ATOM    798  CB  ILE A  70       7.833   9.255 -13.339  1.00 89.16           C
ATOM    799  HB  ILE A  70       8.846   9.168 -12.947  1.00 89.16           H
ATOM    800  CG1 ILE A  70       6.880   8.769 -12.245  1.00 89.16           C
ATOM    801 1HG1 ILE A  70       5.851   8.835 -12.598  1.00 89.16           H
ATOM    802 2HG1 ILE A  70       7.076   7.719 -12.028  1.00 89.16           H
ATOM    803  CG2 ILE A  70       7.606  10.729 -13.683  1.00 89.16           C
ATOM    804 1HG2 ILE A  70       8.357  11.053 -14.403  1.00 89.16           H
ATOM    805 2HG2 ILE A  70       6.613  10.853 -14.114  1.00 89.16           H
ATOM    806 3HG2 ILE A  70       7.688  11.330 -12.778  1.00 89.16           H
ATOM    807  CD1 ILE A  70       7.042   9.598 -10.969  1.00 89.16           C
ATOM    808 1HD1 ILE A  70       8.066   9.510 -10.606  1.00 89.16           H
ATOM    809 2HD1 ILE A  70       6.822  10.644 -11.185  1.00 89.16           H
ATOM    810 3HD1 ILE A  70       6.354   9.231 -10.208  1.00 89.16           H
ATOM    811  HN  ILE A  70       8.619   6.911 -13.409  1.00 89.16           H
ATOM    812  N   LEU A  71       9.786   8.687 -15.800  1.00 86.47           N
ATOM    813  CA  LEU A  71      10.648   9.234 -16.835  1.00 86.47           C
ATOM    814  C   LEU A  71      10.256   8.636 -18.188  1.00 86.47           C
ATOM    815  O   LEU A  71      10.186   9.349 -19.188  1.00 86.47           O
ATOM    816  HA  LEU A  71      10.474  10.309 -16.869  1.00 86.47           H
ATOM    817  CB  LEU A  71      12.119   9.024 -16.473  1.00 86.47           C
ATOM    818 1HB  LEU A  71      12.306   9.495 -15.508  1.00 86.47           H
ATOM    819 2HB  LEU A  71      12.293   7.955 -16.345  1.00 86.47           H
ATOM    820  CG  LEU A  71      13.140   9.562 -17.477  1.00 86.47           C
ATOM    821  HG  LEU A  71      12.670  10.363 -18.047  1.00 86.47           H
ATOM    822  CD1 LEU A  71      14.349  10.167 -16.760  1.00 86.47           C
ATOM    823 1HD1 LEU A  71      14.019  10.988 -16.123  1.00 86.47           H
ATOM    824 2HD1 LEU A  71      14.829   9.403 -16.149  1.00 86.47           H
ATOM    825 3HD1 LEU A  71      15.059  10.542 -17.498  1.00 86.47           H
ATOM    826  CD2 LEU A  71      13.551   8.477 -18.476  1.00 86.47           C
ATOM    827 1HD2 LEU A  71      13.996   7.639 -17.940  1.00 86.47           H
ATOM    828 2HD2 LEU A  71      12.671   8.134 -19.021  1.00 86.47           H
ATOM    829 3HD2 LEU A  71      14.277   8.886 -19.178  1.00 86.47           H
ATOM    830  HN  LEU A  71      10.252   8.126 -15.115  1.00 86.47           H
ATOM    831  N   VAL A  72      10.011   7.334 -18.175  1.00 83.21           N
ATOM    832  CA  VAL A  72       9.642   6.630 -19.391  1.00 83.21           C
ATOM    833  C   VAL A  72       8.330   7.204 -19.929  1.00 83.21           C
ATOM    834  O   VAL A  72       8.181   7.398 -21.135  1.00 83.21           O
ATOM    835  HA  VAL A  72      10.429   6.806 -20.125  1.00 83.21           H
ATOM    836  CB  VAL A  72       9.572   5.125 -19.124  1.00 83.21           C
ATOM    837  HB  VAL A  72       8.922   4.968 -18.264  1.00 83.21           H
ATOM    838  CG1 VAL A  72       8.962   4.385 -20.316  1.00 83.21           C
ATOM    839 1HG1 VAL A  72       7.953   4.755 -20.496  1.00 83.21           H
ATOM    840 2HG1 VAL A  72       9.575   4.554 -21.201  1.00 83.21           H
ATOM    841 3HG1 VAL A  72       8.924   3.317 -20.099  1.00 83.21           H
ATOM    842  CG2 VAL A  72      10.953   4.565 -18.778  1.00 83.21           C
ATOM    843 1HG2 VAL A  72      11.635   4.740 -19.610  1.00 83.21           H
ATOM    844 2HG2 VAL A  72      11.334   5.061 -17.885  1.00 83.21           H
ATOM    845 3HG2 VAL A  72      10.874   3.494 -18.593  1.00 83.21           H
ATOM    846  HN  VAL A  72      10.061   6.764 -17.355  1.00 83.21           H
ATOM    847  N   TYR A  73       7.411   7.458 -19.009  1.00 82.79           N
ATOM    848  CA  TYR A  73       6.115   8.003 -19.377  1.00 82.79           C
ATOM    849  C   TYR A  73       6.268   9.346 -20.093  1.00 82.79           C
ATOM    850  O   TYR A  73       5.576   9.614 -21.074  1.00 82.79           O
ATOM    851  HA  TYR A  73       5.630   7.295 -20.049  1.00 82.79           H
ATOM    852  CB  TYR A  73       5.362   8.222 -18.063  1.00 82.79           C
ATOM    853 1HB  TYR A  73       5.328   7.281 -17.514  1.00 82.79           H
ATOM    854 2HB  TYR A  73       5.920   8.929 -17.449  1.00 82.79           H
ATOM    855  CG  TYR A  73       3.934   8.741 -18.243  1.00 82.79           C
ATOM    856  CD1 TYR A  73       3.705  10.094 -18.390  1.00 82.79           C
ATOM    857  HD1 TYR A  73       4.542  10.793 -18.376  1.00 82.79           H
ATOM    858  CD2 TYR A  73       2.875   7.856 -18.260  1.00 82.79           C
ATOM    859  HD2 TYR A  73       3.056   6.788 -18.145  1.00 82.79           H
ATOM    860  CE1 TYR A  73       2.361  10.583 -18.559  1.00 82.79           C
ATOM    861  HE1 TYR A  73       2.167  11.649 -18.676  1.00 82.79           H
ATOM    862  CE2 TYR A  73       1.531   8.345 -18.430  1.00 82.79           C
ATOM    863  HE2 TYR A  73       0.686   7.658 -18.445  1.00 82.79           H
ATOM    864  CZ  TYR A  73       1.341   9.685 -18.571  1.00 82.79           C
ATOM    865  OH  TYR A  73       0.072  10.146 -18.732  1.00 82.79           O
ATOM    866  HH  TYR A  73      -0.553   9.382 -18.890  1.00 82.79           H
ATOM    867  HN  TYR A  73       7.540   7.298 -18.031  1.00 82.79           H
ATOM    868  N   TRP A  74       7.179  10.157 -19.574  1.00 84.09           N
ATOM    869  CA  TRP A  74       7.316  11.526 -20.041  1.00 84.09           C
ATOM    870  C   TRP A  74       7.870  11.486 -21.467  1.00 84.09           C
ATOM    871  O   TRP A  74       7.331  12.133 -22.364  1.00 84.09           O
ATOM    872  HA  TRP A  74       6.325  11.979 -20.039  1.00 84.09           H
ATOM    873  CB  TRP A  74       8.184  12.347 -19.086  1.00 84.09           C
ATOM    874 1HB  TRP A  74       8.417  11.741 -18.210  1.00 84.09           H
ATOM    875 2HB  TRP A  74       9.131  12.574 -19.576  1.00 84.09           H
ATOM    876  CG  TRP A  74       7.538  13.655 -18.626  1.00 84.09           C
ATOM    877  CD1 TRP A  74       6.907  14.571 -19.373  1.00 84.09           C
ATOM    878  HD1 TRP A  74       6.771  14.495 -20.452  1.00 84.09           H
ATOM    879  CD2 TRP A  74       7.483  14.158 -17.274  1.00 84.09           C
ATOM    880  NE1 TRP A  74       6.453  15.624 -18.605  1.00 84.09           N
ATOM    881  HE1 TRP A  74       5.955  16.426 -18.936  1.00 84.09           H
ATOM    882  CE2 TRP A  74       6.814  15.365 -17.288  1.00 84.09           C
ATOM    883  CE3 TRP A  74       7.983  13.611 -16.079  1.00 84.09           C
ATOM    884  HE3 TRP A  74       8.514  12.661 -16.041  1.00 84.09           H
ATOM    885  CZ2 TRP A  74       6.583  16.127 -16.137  1.00 84.09           C
ATOM    886  HZ2 TRP A  74       6.051  17.078 -16.175  1.00 84.09           H
ATOM    887  CZ3 TRP A  74       7.744  14.386 -14.937  1.00 84.09           C
ATOM    888  HZ3 TRP A  74       8.111  14.008 -13.983  1.00 84.09           H
ATOM    889  CH2 TRP A  74       7.072  15.602 -14.935  1.00 84.09           C
ATOM    890  HH2 TRP A  74       6.926  16.146 -14.001  1.00 84.09           H
ATOM    891  HN  TRP A  74       7.815   9.892 -18.849  1.00 84.09           H
ATOM    892  N   TYR A  75       8.938  10.720 -21.632  1.00 79.37           N
ATOM    893  CA  TYR A  75       9.706  10.761 -22.864  1.00 79.37           C
ATOM    894  C   TYR A  75       9.114   9.817 -23.912  1.00 79.37           C
ATOM    895  O   TYR A  75       9.531   9.827 -25.069  1.00 79.37           O
ATOM    896  HA  TYR A  75       9.674  11.782 -23.246  1.00 79.37           H
ATOM    897  CB  TYR A  75      11.113  10.283 -22.501  1.00 79.37           C
ATOM    898 1HB  TYR A  75      11.033   9.415 -21.846  1.00 79.37           H
ATOM    899 2HB  TYR A  75      11.619   9.952 -23.408  1.00 79.37           H
ATOM    900  CG  TYR A  75      11.973  11.344 -21.812  1.00 79.37           C
ATOM    901  CD1 TYR A  75      12.522  12.373 -22.551  1.00 79.37           C
ATOM    902  HD1 TYR A  75      12.343  12.429 -23.625  1.00 79.37           H
ATOM    903  CD2 TYR A  75      12.201  11.273 -20.453  1.00 79.37           C
ATOM    904  HD2 TYR A  75      11.767  10.461 -19.870  1.00 79.37           H
ATOM    905  CE1 TYR A  75      13.332  13.372 -21.903  1.00 79.37           C
ATOM    906  HE1 TYR A  75      13.771  14.190 -22.475  1.00 79.37           H
ATOM    907  CE2 TYR A  75      13.010  12.273 -19.805  1.00 79.37           C
ATOM    908  HE2 TYR A  75      13.198  12.229 -18.732  1.00 79.37           H
ATOM    909  CZ  TYR A  75      13.536  13.273 -20.562  1.00 79.37           C
ATOM    910  OH  TYR A  75      14.300  14.217 -19.951  1.00 79.37           O
ATOM    911  HH  TYR A  75      14.626  14.881 -20.623  1.00 79.37           H
ATOM    912  HN  TYR A  75       9.279  10.080 -20.943  1.00 79.37           H
ATOM    913  N   CYS A  76       8.150   9.023 -23.469  1.00 71.72           N
ATOM    914  CA  CYS A  76       7.448   8.124 -24.369  1.00 71.72           C
ATOM    915  C   CYS A  76       6.638   8.969 -25.355  1.00 71.72           C
ATOM    916  O   CYS A  76       5.699   9.659 -24.962  1.00 71.72           O
ATOM    917  HA  CYS A  76       8.209   7.545 -24.890  1.00 71.72           H
ATOM    918  CB  CYS A  76       6.564   7.135 -23.606  1.00 71.72           C
ATOM    919 1HB  CYS A  76       7.177   6.526 -22.941  1.00 71.72           H
ATOM    920 2HB  CYS A  76       5.856   7.677 -22.979  1.00 71.72           H
ATOM    921  SG  CYS A  76       5.664   6.063 -24.783  1.00 71.72           S
ATOM    922  HG  CYS A  76       6.743   5.470 -25.285  1.00 71.72           H
ATOM    923  HN  CYS A  76       7.849   8.987 -22.516  1.00 71.72           H
ATOM    924  N   THR A  77       7.031   8.886 -26.618  1.00 64.62           N
ATOM    925  CA  THR A  77       6.444   9.733 -27.642  1.00 64.62           C
ATOM    926  C   THR A  77       5.101   9.162 -28.100  1.00 64.62           C
ATOM    927  O   THR A  77       4.376   9.804 -28.859  1.00 64.62           O
ATOM    928  HA  THR A  77       6.243  10.711 -27.205  1.00 64.62           H
ATOM    929  CB  THR A  77       7.461   9.879 -28.776  1.00 64.62           C
ATOM    930  HB  THR A  77       7.069  10.513 -29.571  1.00 64.62           H
ATOM    931  OG1 THR A  77       7.759   8.536 -29.150  1.00 64.62           O
ATOM    932  HG1 THR A  77       8.197   8.521 -30.048  1.00 64.62           H
ATOM    933  CG2 THR A  77       8.801  10.437 -28.292  1.00 64.62           C
ATOM    934 1HG2 THR A  77       9.225   9.767 -27.545  1.00 64.62           H
ATOM    935 2HG2 THR A  77       8.646  11.422 -27.851  1.00 64.62           H
ATOM    936 3HG2 THR A  77       9.486  10.520 -29.136  1.00 64.62           H
ATOM    937  HN  THR A  77       7.736   8.256 -26.944  1.00 64.62           H
ATOM    938  N   ARG A  78       4.809   7.962 -27.621  1.00 68.28           N
ATOM    939  CA  ARG A  78       3.610   7.258 -28.042  1.00 68.28           C
ATOM    940  C   ARG A  78       2.386   7.810 -27.310  1.00 68.28           C
ATOM    941  O   ARG A  78       2.484   8.230 -26.157  1.00 68.28           O
ATOM    942  HA  ARG A  78       3.542   7.442 -29.114  1.00 68.28           H
ATOM    943  CB  ARG A  78       3.726   5.758 -27.767  1.00 68.28           C
ATOM    944 1HB  ARG A  78       3.139   5.203 -28.500  1.00 68.28           H
ATOM    945 2HB  ARG A  78       4.763   5.442 -27.885  1.00 68.28           H
ATOM    946  CG  ARG A  78       3.242   5.420 -26.356  1.00 68.28           C
ATOM    947 1HG  ARG A  78       3.800   6.006 -25.626  1.00 68.28           H
ATOM    948 2HG  ARG A  78       2.193   5.696 -26.252  1.00 68.28           H
ATOM    949  CD  ARG A  78       3.414   3.928 -26.060  1.00 68.28           C
ATOM    950 1HD  ARG A  78       2.513   3.386 -26.348  1.00 68.28           H
ATOM    951 2HD  ARG A  78       4.234   3.523 -26.653  1.00 68.28           H
ATOM    952  NE  ARG A  78       3.686   3.727 -24.619  1.00 68.28           N
ATOM    953  HE  ARG A  78       4.613   3.902 -24.288  1.00 68.28           H
ATOM    954  CZ  ARG A  78       2.768   3.324 -23.730  1.00 68.28           C
ATOM    955  NH1 ARG A  78       1.510   3.074 -24.118  1.00 68.28           N
ATOM    956 1HH1 ARG A  78       1.250   3.188 -25.077  1.00 68.28           H
ATOM    957 2HH1 ARG A  78       0.830   2.773 -23.448  1.00 68.28           H
ATOM    958  NH2 ARG A  78       3.126   3.174 -22.448  1.00 68.28           N
ATOM    959 1HH2 ARG A  78       2.453   2.874 -21.772  1.00 68.28           H
ATOM    960 2HH2 ARG A  78       4.067   3.362 -22.167  1.00 68.28           H
ATOM    961  HN  ARG A  78       5.375   7.472 -26.957  1.00 68.28           H
ATOM    962  N   VAL A  79       1.260   7.793 -28.008  1.00 74.00           N
ATOM    963  CA  VAL A  79      -0.003   8.176 -27.402  1.00 74.00           C
ATOM    964  C   VAL A  79      -0.176   7.428 -26.078  1.00 74.00           C
ATOM    965  O   VAL A  79      -0.107   6.201 -26.041  1.00 74.00           O
ATOM    966  HA  VAL A  79       0.041   9.246 -27.197  1.00 74.00           H
ATOM    967  CB  VAL A  79      -1.151   7.929 -28.383  1.00 74.00           C
ATOM    968  HB  VAL A  79      -1.230   6.854 -28.542  1.00 74.00           H
ATOM    969  CG1 VAL A  79      -2.481   8.417 -27.805  1.00 74.00           C
ATOM    970 1HG1 VAL A  79      -2.692   7.884 -26.878  1.00 74.00           H
ATOM    971 2HG1 VAL A  79      -2.419   9.486 -27.602  1.00 74.00           H
ATOM    972 3HG1 VAL A  79      -3.280   8.229 -28.522  1.00 74.00           H
ATOM    973  CG2 VAL A  79      -0.867   8.585 -29.735  1.00 74.00           C
ATOM    974 1HG2 VAL A  79      -0.749   9.660 -29.600  1.00 74.00           H
ATOM    975 2HG2 VAL A  79       0.048   8.169 -30.156  1.00 74.00           H
ATOM    976 3HG2 VAL A  79      -1.699   8.394 -30.414  1.00 74.00           H
ATOM    977  HN  VAL A  79       1.203   7.524 -28.970  1.00 74.00           H
ATOM    978  N   LYS A  80      -0.398   8.200 -25.024  1.00 78.36           N
ATOM    979  CA  LYS A  80      -0.675   7.622 -23.720  1.00 78.36           C
ATOM    980  C   LYS A  80      -1.962   6.799 -23.794  1.00 78.36           C
ATOM    981  O   LYS A  80      -2.798   7.025 -24.667  1.00 78.36           O
ATOM    982  HA  LYS A  80       0.150   6.953 -23.477  1.00 78.36           H
ATOM    983  CB  LYS A  80      -0.704   8.713 -22.646  1.00 78.36           C
ATOM    984 1HB  LYS A  80      -1.579   9.347 -22.790  1.00 78.36           H
ATOM    985 2HB  LYS A  80      -0.800   8.256 -21.661  1.00 78.36           H
ATOM    986  CG  LYS A  80       0.565   9.566 -22.698  1.00 78.36           C
ATOM    987 1HG  LYS A  80       0.600  10.116 -23.638  1.00 78.36           H
ATOM    988 2HG  LYS A  80       0.543  10.305 -21.897  1.00 78.36           H
ATOM    989  CD  LYS A  80       1.817   8.697 -22.562  1.00 78.36           C
ATOM    990 1HD  LYS A  80       1.709   8.029 -21.707  1.00 78.36           H
ATOM    991 2HD  LYS A  80       1.925   8.068 -23.446  1.00 78.36           H
ATOM    992  CE  LYS A  80       3.068   9.560 -22.387  1.00 78.36           C
ATOM    993 1HE  LYS A  80       2.956  10.490 -22.945  1.00 78.36           H
ATOM    994 2HE  LYS A  80       3.186   9.830 -21.338  1.00 78.36           H
ATOM    995  NZ  LYS A  80       4.268   8.833 -22.857  1.00 78.36           N
ATOM    996 1HZ  LYS A  80       5.099   9.367 -22.623  1.00 78.36           H
ATOM    997 2HZ  LYS A  80       4.312   7.926 -22.407  1.00 78.36           H
ATOM    998 3HZ  LYS A  80       4.217   8.710 -23.862  1.00 78.36           H
ATOM    999  HN  LYS A  80      -0.391   9.199 -25.051  1.00 78.36           H
ATOM   1000  N   THR A  81      -2.081   5.860 -22.866  1.00 79.35           N
ATOM   1001  CA  THR A  81      -3.326   5.131 -22.695  1.00 79.35           C
ATOM   1002  C   THR A  81      -3.894   5.368 -21.294  1.00 79.35           C
ATOM   1003  O   THR A  81      -3.212   5.912 -20.427  1.00 79.35           O
ATOM   1004  HA  THR A  81      -4.054   5.521 -23.406  1.00 79.35           H
ATOM   1005  CB  THR A  81      -3.055   3.656 -22.998  1.00 79.35           C
ATOM   1006  HB  THR A  81      -3.982   3.083 -23.003  1.00 79.35           H
ATOM   1007  OG1 THR A  81      -2.098   3.269 -22.016  1.00 79.35           O
ATOM   1008  HG1 THR A  81      -1.176   3.499 -22.327  1.00 79.35           H
ATOM   1009  CG2 THR A  81      -2.325   3.456 -24.328  1.00 79.35           C
ATOM   1010 1HG2 THR A  81      -1.366   3.974 -24.298  1.00 79.35           H
ATOM   1011 2HG2 THR A  81      -2.931   3.860 -25.139  1.00 79.35           H
ATOM   1012 3HG2 THR A  81      -2.158   2.392 -24.495  1.00 79.35           H
ATOM   1013  HN  THR A  81      -1.347   5.597 -22.240  1.00 79.35           H
ATOM   1014  N   MET A  82      -5.138   4.949 -21.116  1.00 82.67           N
ATOM   1015  CA  MET A  82      -5.761   4.989 -19.804  1.00 82.67           C
ATOM   1016  C   MET A  82      -4.917   4.236 -18.774  1.00 82.67           C
ATOM   1017  O   MET A  82      -4.729   4.711 -17.654  1.00 82.67           O
ATOM   1018  HA  MET A  82      -5.817   6.044 -19.538  1.00 82.67           H
ATOM   1019  CB  MET A  82      -7.154   4.360 -19.881  1.00 82.67           C
ATOM   1020 1HB  MET A  82      -7.776   4.928 -20.573  1.00 82.67           H
ATOM   1021 2HB  MET A  82      -7.078   3.347 -20.278  1.00 82.67           H
ATOM   1022  CG  MET A  82      -7.816   4.325 -18.502  1.00 82.67           C
ATOM   1023 1HG  MET A  82      -7.477   3.450 -17.948  1.00 82.67           H
ATOM   1024 2HG  MET A  82      -7.521   5.202 -17.925  1.00 82.67           H
ATOM   1025  SD  MET A  82      -9.592   4.282 -18.679  1.00 82.67           S
ATOM   1026  CE  MET A  82     -10.079   4.586 -16.989  1.00 82.67           C
ATOM   1027 1HE  MET A  82      -9.679   3.800 -16.348  1.00 82.67           H
ATOM   1028 2HE  MET A  82      -9.690   5.551 -16.666  1.00 82.67           H
ATOM   1029 3HE  MET A  82     -11.167   4.592 -16.919  1.00 82.67           H
ATOM   1030  HN  MET A  82      -5.717   4.587 -21.848  1.00 82.67           H
ATOM   1031  N   THR A  83      -4.431   3.075 -19.188  1.00 80.50           N
ATOM   1032  CA  THR A  83      -3.559   2.283 -18.337  1.00 80.50           C
ATOM   1033  C   THR A  83      -2.330   3.098 -17.928  1.00 80.50           C
ATOM   1034  O   THR A  83      -1.966   3.131 -16.754  1.00 80.50           O
ATOM   1035  HA  THR A  83      -4.099   2.039 -17.423  1.00 80.50           H
ATOM   1036  CB  THR A  83      -3.212   0.995 -19.086  1.00 80.50           C
ATOM   1037  HB  THR A  83      -2.411   1.166 -19.805  1.00 80.50           H
ATOM   1038  OG1 THR A  83      -4.454   0.569 -19.639  1.00 80.50           O
ATOM   1039  HG1 THR A  83      -5.199   0.770 -19.002  1.00 80.50           H
ATOM   1040  CG2 THR A  83      -2.816  -0.142 -18.142  1.00 80.50           C
ATOM   1041 1HG2 THR A  83      -3.644  -0.359 -17.466  1.00 80.50           H
ATOM   1042 2HG2 THR A  83      -1.942   0.155 -17.562  1.00 80.50           H
ATOM   1043 3HG2 THR A  83      -2.580  -1.033 -18.724  1.00 80.50           H
ATOM   1044  HN  THR A  83      -4.624   2.676 -20.084  1.00 80.50           H
ATOM   1045  N   ASP A  84      -1.725   3.735 -18.920  1.00 82.58           N
ATOM   1046  CA  ASP A  84      -0.489   4.466 -18.696  1.00 82.58           C
ATOM   1047  C   ASP A  84      -0.729   5.557 -17.651  1.00 82.58           C
ATOM   1048  O   ASP A  84       0.159   5.868 -16.858  1.00 82.58           O
ATOM   1049  HA  ASP A  84       0.230   3.718 -18.360  1.00 82.58           H
ATOM   1050  CB  ASP A  84      -0.007   5.140 -19.982  1.00 82.58           C
ATOM   1051 1HB  ASP A  84      -0.736   5.885 -20.301  1.00 82.58           H
ATOM   1052 2HB  ASP A  84       0.926   5.670 -19.792  1.00 82.58           H
ATOM   1053  CG  ASP A  84       0.201   4.112 -21.096  1.00 82.58           C
ATOM   1054  OD1 ASP A  84       0.879   3.101 -20.815  1.00 82.58           O
ATOM   1055  OD2 ASP A  84      -0.323   4.362 -22.203  1.00 82.58           O
ATOM   1056  HN  ASP A  84      -2.064   3.757 -19.860  1.00 82.58           H
ATOM   1057  N   MET A  85      -1.933   6.108 -17.683  1.00 87.43           N
ATOM   1058  CA  MET A  85      -2.295   7.170 -16.759  1.00 87.43           C
ATOM   1059  C   MET A  85      -2.315   6.659 -15.317  1.00 87.43           C
ATOM   1060  O   MET A  85      -1.794   7.314 -14.416  1.00 87.43           O
ATOM   1061  HA  MET A  85      -1.524   7.932 -16.872  1.00 87.43           H
ATOM   1062  CB  MET A  85      -3.676   7.717 -17.126  1.00 87.43           C
ATOM   1063 1HB  MET A  85      -3.700   7.975 -18.185  1.00 87.43           H
ATOM   1064 2HB  MET A  85      -4.430   6.945 -16.969  1.00 87.43           H
ATOM   1065  CG  MET A  85      -4.018   8.950 -16.287  1.00 87.43           C
ATOM   1066 1HG  MET A  85      -5.018   9.304 -16.537  1.00 87.43           H
ATOM   1067 2HG  MET A  85      -4.028   8.689 -15.229  1.00 87.43           H
ATOM   1068  SD  MET A  85      -2.823  10.241 -16.585  1.00 87.43           S
ATOM   1069  CE  MET A  85      -3.297  10.728 -18.236  1.00 87.43           C
ATOM   1070 1HE  MET A  85      -3.204   9.875 -18.907  1.00 87.43           H
ATOM   1071 2HE  MET A  85      -4.331  11.074 -18.229  1.00 87.43           H
ATOM   1072 3HE  MET A  85      -2.646  11.533 -18.578  1.00 87.43           H
ATOM   1073  HN  MET A  85      -2.653   5.841 -18.323  1.00 87.43           H
ATOM   1074  N   PHE A  86      -2.921   5.494 -15.144  1.00 87.81           N
ATOM   1075  CA  PHE A  86      -3.016   4.888 -13.826  1.00 87.81           C
ATOM   1076  C   PHE A  86      -1.640   4.441 -13.328  1.00 87.81           C
ATOM   1077  O   PHE A  86      -1.340   4.552 -12.141  1.00 87.81           O
ATOM   1078  HA  PHE A  86      -3.417   5.644 -13.151  1.00 87.81           H
ATOM   1079  CB  PHE A  86      -3.919   3.661 -13.962  1.00 87.81           C
ATOM   1080 1HB  PHE A  86      -3.513   3.007 -14.733  1.00 87.81           H
ATOM   1081 2HB  PHE A  86      -3.899   3.102 -13.026  1.00 87.81           H
ATOM   1082  CG  PHE A  86      -5.372   3.993 -14.309  1.00 87.81           C
ATOM   1083  CD1 PHE A  86      -5.976   5.073 -13.744  1.00 87.81           C
ATOM   1084  HD1 PHE A  86      -5.425   5.702 -13.045  1.00 87.81           H
ATOM   1085  CD2 PHE A  86      -6.059   3.209 -15.182  1.00 87.81           C
ATOM   1086  HD2 PHE A  86      -5.575   2.343 -15.634  1.00 87.81           H
ATOM   1087  CE1 PHE A  86      -7.324   5.381 -14.066  1.00 87.81           C
ATOM   1088  HE1 PHE A  86      -7.809   6.246 -13.614  1.00 87.81           H
ATOM   1089  CE2 PHE A  86      -7.407   3.517 -15.504  1.00 87.81           C
ATOM   1090  HE2 PHE A  86      -7.958   2.888 -16.204  1.00 87.81           H
ATOM   1091  CZ  PHE A  86      -8.011   4.597 -14.939  1.00 87.81           C
ATOM   1092  HZ  PHE A  86      -9.046   4.833 -15.187  1.00 87.81           H
ATOM   1093  HN  PHE A  86      -3.342   4.967 -15.882  1.00 87.81           H
ATOM   1094  N   LEU A  87      -0.840   3.946 -14.261  1.00 84.74           N
ATOM   1095  CA  LEU A  87       0.498   3.484 -13.932  1.00 84.74           C
ATOM   1096  C   LEU A  87       1.328   4.662 -13.420  1.00 84.74           C
ATOM   1097  O   LEU A  87       2.130   4.508 -12.500  1.00 84.74           O
ATOM   1098  HA  LEU A  87       0.403   2.753 -13.129  1.00 84.74           H
ATOM   1099  CB  LEU A  87       1.125   2.764 -15.128  1.00 84.74           C
ATOM   1100 1HB  LEU A  87       1.066   3.422 -15.995  1.00 84.74           H
ATOM   1101 2HB  LEU A  87       2.183   2.607 -14.918  1.00 84.74           H
ATOM   1102  CG  LEU A  87       0.502   1.417 -15.502  1.00 84.74           C
ATOM   1103  HG  LEU A  87      -0.513   1.597 -15.855  1.00 84.74           H
ATOM   1104  CD1 LEU A  87       1.270   0.758 -16.649  1.00 84.74           C
ATOM   1105 1HD1 LEU A  87       1.247   1.408 -17.523  1.00 84.74           H
ATOM   1106 2HD1 LEU A  87       2.304   0.593 -16.347  1.00 84.74           H
ATOM   1107 3HD1 LEU A  87       0.807  -0.198 -16.894  1.00 84.74           H
ATOM   1108  CD2 LEU A  87       0.401   0.502 -14.280  1.00 84.74           C
ATOM   1109 1HD2 LEU A  87       1.397   0.326 -13.873  1.00 84.74           H
ATOM   1110 2HD2 LEU A  87      -0.222   0.977 -13.521  1.00 84.74           H
ATOM   1111 3HD2 LEU A  87      -0.045  -0.448 -14.573  1.00 84.74           H
ATOM   1112  HN  LEU A  87      -1.092   3.858 -15.225  1.00 84.74           H
ATOM   1113  N   LEU A  88       1.107   5.814 -14.037  1.00 88.81           N
ATOM   1114  CA  LEU A  88       1.812   7.021 -13.643  1.00 88.81           C
ATOM   1115  C   LEU A  88       1.467   7.358 -12.191  1.00 88.81           C
ATOM   1116  O   LEU A  88       2.359   7.553 -11.367  1.00 88.81           O
ATOM   1117  HA  LEU A  88       2.880   6.811 -13.704  1.00 88.81           H
ATOM   1118  CB  LEU A  88       1.518   8.158 -14.624  1.00 88.81           C
ATOM   1119 1HB  LEU A  88       1.919   7.882 -15.600  1.00 88.81           H
ATOM   1120 2HB  LEU A  88       0.437   8.244 -14.736  1.00 88.81           H
ATOM   1121  CG  LEU A  88       2.075   9.532 -14.246  1.00 88.81           C
ATOM   1122  HG  LEU A  88       1.767   9.755 -13.224  1.00 88.81           H
ATOM   1123  CD1 LEU A  88       3.605   9.528 -14.266  1.00 88.81           C
ATOM   1124 1HD1 LEU A  88       3.976   8.792 -13.553  1.00 88.81           H
ATOM   1125 2HD1 LEU A  88       3.954   9.273 -15.267  1.00 88.81           H
ATOM   1126 3HD1 LEU A  88       3.974  10.517 -13.994  1.00 88.81           H
ATOM   1127  CD2 LEU A  88       1.492  10.626 -15.143  1.00 88.81           C
ATOM   1128 1HD2 LEU A  88       1.749  10.419 -16.182  1.00 88.81           H
ATOM   1129 2HD2 LEU A  88       0.407  10.645 -15.034  1.00 88.81           H
ATOM   1130 3HD2 LEU A  88       1.904  11.592 -14.852  1.00 88.81           H
ATOM   1131  HN  LEU A  88       0.461   5.929 -14.792  1.00 88.81           H
ATOM   1132  N   ASN A  89       0.171   7.415 -11.922  1.00 92.44           N
ATOM   1133  CA  ASN A  89      -0.304   7.843 -10.617  1.00 92.44           C
ATOM   1134  C   ASN A  89       0.128   6.822  -9.563  1.00 92.44           C
ATOM   1135  O   ASN A  89       0.362   7.178  -8.409  1.00 92.44           O
ATOM   1136  HA  ASN A  89       0.143   8.823 -10.457  1.00 92.44           H
ATOM   1137  CB  ASN A  89      -1.831   7.933 -10.590  1.00 92.44           C
ATOM   1138 1HB  ASN A  89      -2.259   7.087 -11.128  1.00 92.44           H
ATOM   1139 2HB  ASN A  89      -2.185   7.867  -9.561  1.00 92.44           H
ATOM   1140  CG  ASN A  89      -2.315   9.241 -11.219  1.00 92.44           C
ATOM   1141  OD1 ASN A  89      -2.547  10.234 -10.548  1.00 92.44           O
ATOM   1142  ND2 ASN A  89      -2.453   9.188 -12.540  1.00 92.44           N
ATOM   1143 1HD2 ASN A  89      -2.246   8.341 -13.031  1.00 92.44           H
ATOM   1144 2HD2 ASN A  89      -2.764   9.994 -13.043  1.00 92.44           H
ATOM   1145  HN  ASN A  89      -0.547   7.177 -12.576  1.00 92.44           H
ATOM   1146  N   LEU A  90       0.221   5.574  -9.996  1.00 89.50           N
ATOM   1147  CA  LEU A  90       0.638   4.502  -9.108  1.00 89.50           C
ATOM   1148  C   LEU A  90       2.082   4.744  -8.665  1.00 89.50           C
ATOM   1149  O   LEU A  90       2.399   4.636  -7.482  1.00 89.50           O
ATOM   1150  HA  LEU A  90      -0.004   4.539  -8.228  1.00 89.50           H
ATOM   1151  CB  LEU A  90       0.417   3.140  -9.771  1.00 89.50           C
ATOM   1152 1HB  LEU A  90      -0.579   3.131 -10.213  1.00 89.50           H
ATOM   1153 2HB  LEU A  90       1.130   3.038 -10.589  1.00 89.50           H
ATOM   1154  CG  LEU A  90       0.552   1.920  -8.858  1.00 89.50           C
ATOM   1155  HG  LEU A  90       1.422   2.067  -8.218  1.00 89.50           H
ATOM   1156  CD1 LEU A  90      -0.666   1.784  -7.942  1.00 89.50           C
ATOM   1157 1HD1 LEU A  90      -0.756   2.676  -7.322  1.00 89.50           H
ATOM   1158 2HD1 LEU A  90      -1.565   1.670  -8.547  1.00 89.50           H
ATOM   1159 3HD1 LEU A  90      -0.544   0.909  -7.303  1.00 89.50           H
ATOM   1160  CD2 LEU A  90       0.801   0.650  -9.673  1.00 89.50           C
ATOM   1161 1HD2 LEU A  90      -0.034   0.486 -10.355  1.00 89.50           H
ATOM   1162 2HD2 LEU A  90       1.721   0.761 -10.247  1.00 89.50           H
ATOM   1163 3HD2 LEU A  90       0.893  -0.202  -9.000  1.00 89.50           H
ATOM   1164  HN  LEU A  90       0.019   5.291 -10.934  1.00 89.50           H
ATOM   1165  N   ALA A  91       2.920   5.067  -9.640  1.00 91.51           N
ATOM   1166  CA  ALA A  91       4.334   5.268  -9.375  1.00 91.51           C
ATOM   1167  C   ALA A  91       4.509   6.483  -8.462  1.00 91.51           C
ATOM   1168  O   ALA A  91       5.395   6.500  -7.608  1.00 91.51           O
ATOM   1169  HA  ALA A  91       4.705   4.381  -8.861  1.00 91.51           H
ATOM   1170  CB  ALA A  91       5.085   5.421 -10.700  1.00 91.51           C
ATOM   1171 1HB  ALA A  91       4.952   4.519 -11.298  1.00 91.51           H
ATOM   1172 2HB  ALA A  91       4.691   6.279 -11.243  1.00 91.51           H
ATOM   1173 3HB  ALA A  91       6.146   5.572 -10.500  1.00 91.51           H
ATOM   1174  HN  ALA A  91       2.647   5.190 -10.594  1.00 91.51           H
ATOM   1175  N   ILE A  92       3.652   7.471  -8.673  1.00 93.83           N
ATOM   1176  CA  ILE A  92       3.692   8.681  -7.871  1.00 93.83           C
ATOM   1177  C   ILE A  92       3.335   8.340  -6.423  1.00 93.83           C
ATOM   1178  O   ILE A  92       4.010   8.779  -5.493  1.00 93.83           O
ATOM   1179  HA  ILE A  92       4.716   9.056  -7.895  1.00 93.83           H
ATOM   1180  CB  ILE A  92       2.800   9.762  -8.486  1.00 93.83           C
ATOM   1181  HB  ILE A  92       1.828   9.320  -8.703  1.00 93.83           H
ATOM   1182  CG1 ILE A  92       3.378  10.259  -9.813  1.00 93.83           C
ATOM   1183 1HG1 ILE A  92       4.279  10.842  -9.626  1.00 93.83           H
ATOM   1184 2HG1 ILE A  92       3.671   9.408 -10.428  1.00 93.83           H
ATOM   1185  CG2 ILE A  92       2.565  10.907  -7.499  1.00 93.83           C
ATOM   1186 1HG2 ILE A  92       2.079  10.520  -6.603  1.00 93.83           H
ATOM   1187 2HG2 ILE A  92       3.521  11.355  -7.228  1.00 93.83           H
ATOM   1188 3HG2 ILE A  92       1.929  11.661  -7.961  1.00 93.83           H
ATOM   1189  CD1 ILE A  92       2.358  11.114 -10.568  1.00 93.83           C
ATOM   1190 1HD1 ILE A  92       1.468  10.520 -10.775  1.00 93.83           H
ATOM   1191 2HD1 ILE A  92       2.086  11.977  -9.960  1.00 93.83           H
ATOM   1192 3HD1 ILE A  92       2.794  11.454 -11.508  1.00 93.83           H
ATOM   1193  HN  ILE A  92       2.941   7.453  -9.376  1.00 93.83           H
ATOM   1194  N   ALA A  93       2.274   7.560  -6.277  1.00 93.70           N
ATOM   1195  CA  ALA A  93       1.789   7.195  -4.956  1.00 93.70           C
ATOM   1196  C   ALA A  93       2.894   6.457  -4.199  1.00 93.70           C
ATOM   1197  O   ALA A  93       3.144   6.738  -3.027  1.00 93.70           O
ATOM   1198  HA  ALA A  93       1.549   8.116  -4.425  1.00 93.70           H
ATOM   1199  CB  ALA A  93       0.516   6.358  -5.093  1.00 93.70           C
ATOM   1200 1HB  ALA A  93      -0.247   6.939  -5.612  1.00 93.70           H
ATOM   1201 2HB  ALA A  93       0.734   5.455  -5.662  1.00 93.70           H
ATOM   1202 3HB  ALA A  93       0.153   6.085  -4.102  1.00 93.70           H
ATOM   1203  HN  ALA A  93       1.750   7.180  -7.039  1.00 93.70           H
ATOM   1204  N   ASP A  94       3.527   5.526  -4.898  1.00 92.97           N
ATOM   1205  CA  ASP A  94       4.564   4.709  -4.291  1.00 92.97           C
ATOM   1206  C   ASP A  94       5.711   5.610  -3.828  1.00 92.97           C
ATOM   1207  O   ASP A  94       6.229   5.444  -2.725  1.00 92.97           O
ATOM   1208  HA  ASP A  94       4.076   4.196  -3.462  1.00 92.97           H
ATOM   1209  CB  ASP A  94       5.130   3.702  -5.294  1.00 92.97           C
ATOM   1210 1HB  ASP A  94       5.255   4.181  -6.264  1.00 92.97           H
ATOM   1211 2HB  ASP A  94       6.118   3.376  -4.969  1.00 92.97           H
ATOM   1212  CG  ASP A  94       4.207   2.490  -5.433  1.00 92.97           C
ATOM   1213  OD1 ASP A  94       3.496   2.201  -4.446  1.00 92.97           O
ATOM   1214  OD2 ASP A  94       4.233   1.879  -6.523  1.00 92.97           O
ATOM   1215  HN  ASP A  94       3.342   5.327  -5.860  1.00 92.97           H
ATOM   1216  N   LEU A  95       6.074   6.545  -4.694  1.00 94.23           N
ATOM   1217  CA  LEU A  95       7.177   7.445  -4.406  1.00 94.23           C
ATOM   1218  C   LEU A  95       6.877   8.216  -3.119  1.00 94.23           C
ATOM   1219  O   LEU A  95       7.746   8.358  -2.259  1.00 94.23           O
ATOM   1220  HA  LEU A  95       8.064   6.833  -4.243  1.00 94.23           H
ATOM   1221  CB  LEU A  95       7.463   8.345  -5.609  1.00 94.23           C
ATOM   1222 1HB  LEU A  95       6.511   8.667  -6.031  1.00 94.23           H
ATOM   1223 2HB  LEU A  95       7.973   9.241  -5.255  1.00 94.23           H
ATOM   1224  CG  LEU A  95       8.301   7.723  -6.728  1.00 94.23           C
ATOM   1225  HG  LEU A  95       7.803   6.812  -7.061  1.00 94.23           H
ATOM   1226  CD1 LEU A  95       8.384   8.659  -7.936  1.00 94.23           C
ATOM   1227 1HD1 LEU A  95       7.381   8.852  -8.316  1.00 94.23           H
ATOM   1228 2HD1 LEU A  95       8.846   9.600  -7.635  1.00 94.23           H
ATOM   1229 3HD1 LEU A  95       8.986   8.193  -8.716  1.00 94.23           H
ATOM   1230  CD2 LEU A  95       9.686   7.321  -6.217  1.00 94.23           C
ATOM   1231 1HD2 LEU A  95      10.204   8.203  -5.841  1.00 94.23           H
ATOM   1232 2HD2 LEU A  95       9.579   6.592  -5.414  1.00 94.23           H
ATOM   1233 3HD2 LEU A  95      10.260   6.882  -7.033  1.00 94.23           H
ATOM   1234  HN  LEU A  95       5.629   6.691  -5.578  1.00 94.23           H
ATOM   1235  N   LEU A  96       5.645   8.694  -3.026  1.00 93.72           N
ATOM   1236  CA  LEU A  96       5.253   9.544  -1.915  1.00 93.72           C
ATOM   1237  C   LEU A  96       5.458   8.786  -0.602  1.00 93.72           C
ATOM   1238  O   LEU A  96       5.908   9.362   0.388  1.00 93.72           O
ATOM   1239  HA  LEU A  96       5.913  10.412  -1.919  1.00 93.72           H
ATOM   1240  CB  LEU A  96       3.826  10.059  -2.112  1.00 93.72           C
ATOM   1241 1HB  LEU A  96       3.185   9.212  -2.357  1.00 93.72           H
ATOM   1242 2HB  LEU A  96       3.472  10.461  -1.162  1.00 93.72           H
ATOM   1243  CG  LEU A  96       3.642  11.131  -3.188  1.00 93.72           C
ATOM   1244  HG  LEU A  96       3.978  10.720  -4.140  1.00 93.72           H
ATOM   1245  CD1 LEU A  96       2.165  11.497  -3.350  1.00 93.72           C
ATOM   1246 1HD1 LEU A  96       1.601  10.610  -3.640  1.00 93.72           H
ATOM   1247 2HD1 LEU A  96       1.780  11.880  -2.406  1.00 93.72           H
ATOM   1248 3HD1 LEU A  96       2.063  12.260  -4.122  1.00 93.72           H
ATOM   1249  CD2 LEU A  96       4.507  12.357  -2.894  1.00 93.72           C
ATOM   1250 1HD2 LEU A  96       4.225  12.779  -1.929  1.00 93.72           H
ATOM   1251 2HD2 LEU A  96       5.557  12.064  -2.869  1.00 93.72           H
ATOM   1252 3HD2 LEU A  96       4.357  13.103  -3.674  1.00 93.72           H
ATOM   1253  HN  LEU A  96       4.922   8.509  -3.692  1.00 93.72           H
ATOM   1254  N   PHE A  97       5.117   7.506  -0.635  1.00 94.17           N
ATOM   1255  CA  PHE A  97       5.257   6.664   0.541  1.00 94.17           C
ATOM   1256  C   PHE A  97       6.730   6.376   0.837  1.00 94.17           C
ATOM   1257  O   PHE A  97       7.167   6.474   1.983  1.00 94.17           O
ATOM   1258  HA  PHE A  97       4.818   7.204   1.380  1.00 94.17           H
ATOM   1259  CB  PHE A  97       4.544   5.346   0.235  1.00 94.17           C
ATOM   1260 1HB  PHE A  97       3.467   5.515   0.249  1.00 94.17           H
ATOM   1261 2HB  PHE A  97       4.803   5.031  -0.776  1.00 94.17           H
ATOM   1262  CG  PHE A  97       4.881   4.215   1.208  1.00 94.17           C
ATOM   1263  CD1 PHE A  97       5.455   3.071   0.749  1.00 94.17           C
ATOM   1264  HD1 PHE A  97       5.676   2.960  -0.313  1.00 94.17           H
ATOM   1265  CD2 PHE A  97       4.606   4.353   2.533  1.00 94.17           C
ATOM   1266  HD2 PHE A  97       4.145   5.270   2.901  1.00 94.17           H
ATOM   1267  CE1 PHE A  97       5.768   2.021   1.652  1.00 94.17           C
ATOM   1268  HE1 PHE A  97       6.229   1.104   1.284  1.00 94.17           H
ATOM   1269  CE2 PHE A  97       4.919   3.303   3.436  1.00 94.17           C
ATOM   1270  HE2 PHE A  97       4.698   3.414   4.498  1.00 94.17           H
ATOM   1271  CZ  PHE A  97       5.493   2.159   2.977  1.00 94.17           C
ATOM   1272  HZ  PHE A  97       5.734   1.354   3.671  1.00 94.17           H
ATOM   1273  HN  PHE A  97       4.752   7.045  -1.444  1.00 94.17           H
ATOM   1274  N   LEU A  98       7.455   6.027  -0.215  1.00 94.47           N
ATOM   1275  CA  LEU A  98       8.824   5.564  -0.061  1.00 94.47           C
ATOM   1276  C   LEU A  98       9.639   6.630   0.674  1.00 94.47           C
ATOM   1277  O   LEU A  98      10.502   6.305   1.488  1.00 94.47           O
ATOM   1278  HA  LEU A  98       8.797   4.665   0.554  1.00 94.47           H
ATOM   1279  CB  LEU A  98       9.411   5.167  -1.417  1.00 94.47           C
ATOM   1280 1HB  LEU A  98       9.219   5.974  -2.124  1.00 94.47           H
ATOM   1281 2HB  LEU A  98      10.493   5.085  -1.312  1.00 94.47           H
ATOM   1282  CG  LEU A  98       8.885   3.863  -2.020  1.00 94.47           C
ATOM   1283  HG  LEU A  98       7.802   3.844  -1.900  1.00 94.47           H
ATOM   1284  CD1 LEU A  98       9.176   3.796  -3.521  1.00 94.47           C
ATOM   1285 1HD1 LEU A  98       8.691   4.634  -4.022  1.00 94.47           H
ATOM   1286 2HD1 LEU A  98      10.252   3.848  -3.685  1.00 94.47           H
ATOM   1287 3HD1 LEU A  98       8.792   2.859  -3.924  1.00 94.47           H
ATOM   1288  CD2 LEU A  98       9.444   2.649  -1.273  1.00 94.47           C
ATOM   1289 1HD2 LEU A  98      10.532   2.651  -1.339  1.00 94.47           H
ATOM   1290 2HD2 LEU A  98       9.143   2.697  -0.227  1.00 94.47           H
ATOM   1291 3HD2 LEU A  98       9.054   1.736  -1.722  1.00 94.47           H
ATOM   1292  HN  LEU A  98       7.123   6.057  -1.158  1.00 94.47           H
ATOM   1293  N   VAL A  99       9.336   7.881   0.361  1.00 94.56           N
ATOM   1294  CA  VAL A  99      10.064   8.996   0.942  1.00 94.56           C
ATOM   1295  C   VAL A  99       9.869   8.991   2.460  1.00 94.56           C
ATOM   1296  O   VAL A  99      10.627   9.629   3.189  1.00 94.56           O
ATOM   1297  HA  VAL A  99      11.122   8.847   0.724  1.00 94.56           H
ATOM   1298  CB  VAL A  99       9.625  10.307   0.288  1.00 94.56           C
ATOM   1299  HB  VAL A  99       8.538  10.363   0.346  1.00 94.56           H
ATOM   1300  CG1 VAL A  99      10.198  11.512   1.036  1.00 94.56           C
ATOM   1301 1HG1 VAL A  99       9.845  11.501   2.067  1.00 94.56           H
ATOM   1302 2HG1 VAL A  99      11.287  11.463   1.023  1.00 94.56           H
ATOM   1303 3HG1 VAL A  99       9.871  12.431   0.549  1.00 94.56           H
ATOM   1304  CG2 VAL A  99      10.019  10.340  -1.190  1.00 94.56           C
ATOM   1305 1HG2 VAL A  99      11.102  10.251  -1.280  1.00 94.56           H
ATOM   1306 2HG2 VAL A  99       9.542   9.511  -1.713  1.00 94.56           H
ATOM   1307 3HG2 VAL A  99       9.695  11.283  -1.631  1.00 94.56           H
ATOM   1308  HN  VAL A  99       8.609   8.138  -0.276  1.00 94.56           H
ATOM   1309  N   THR A 100       8.850   8.263   2.891  1.00 93.96           N
ATOM   1310  CA  THR A 100       8.513   8.209   4.304  1.00 93.96           C
ATOM   1311  C   THR A 100       9.336   7.126   5.006  1.00 93.96           C
ATOM   1312  O   THR A 100       9.466   7.137   6.229  1.00 93.96           O
ATOM   1313  HA  THR A 100       8.784   9.162   4.758  1.00 93.96           H
ATOM   1314  CB  THR A 100       7.003   7.997   4.422  1.00 93.96           C
ATOM   1315  HB  THR A 100       6.646   8.282   5.412  1.00 93.96           H
ATOM   1316  OG1 THR A 100       6.815   6.628   4.072  1.00 93.96           O
ATOM   1317  HG1 THR A 100       6.728   6.538   3.080  1.00 93.96           H
ATOM   1318  CG2 THR A 100       6.218   8.765   3.357  1.00 93.96           C
ATOM   1319 1HG2 THR A 100       6.527   8.430   2.366  1.00 93.96           H
ATOM   1320 2HG2 THR A 100       6.417   9.832   3.458  1.00 93.96           H
ATOM   1321 3HG2 THR A 100       5.152   8.579   3.486  1.00 93.96           H
ATOM   1322  HN  THR A 100       8.259   7.718   2.295  1.00 93.96           H
ATOM   1323  N   LEU A 101       9.869   6.218   4.203  1.00 93.83           N
ATOM   1324  CA  LEU A 101      10.523   5.037   4.738  1.00 93.83           C
ATOM   1325  C   LEU A 101      11.763   5.459   5.530  1.00 93.83           C
ATOM   1326  O   LEU A 101      12.031   4.922   6.603  1.00 93.83           O
ATOM   1327  HA  LEU A 101       9.823   4.558   5.423  1.00 93.83           H
ATOM   1328  CB  LEU A 101      10.820   4.035   3.620  1.00 93.83           C
ATOM   1329 1HB  LEU A 101      11.337   4.560   2.817  1.00 93.83           H
ATOM   1330 2HB  LEU A 101      11.509   3.284   4.006  1.00 93.83           H
ATOM   1331  CG  LEU A 101       9.607   3.316   3.025  1.00 93.83           C
ATOM   1332  HG  LEU A 101       8.992   4.054   2.510  1.00 93.83           H
ATOM   1333  CD1 LEU A 101      10.040   2.282   1.984  1.00 93.83           C
ATOM   1334 1HD1 LEU A 101      10.580   2.781   1.179  1.00 93.83           H
ATOM   1335 2HD1 LEU A 101      10.689   1.543   2.454  1.00 93.83           H
ATOM   1336 3HD1 LEU A 101       9.159   1.786   1.577  1.00 93.83           H
ATOM   1337  CD2 LEU A 101       8.744   2.696   4.125  1.00 93.83           C
ATOM   1338 1HD2 LEU A 101       9.336   1.974   4.688  1.00 93.83           H
ATOM   1339 2HD2 LEU A 101       8.391   3.479   4.795  1.00 93.83           H
ATOM   1340 3HD2 LEU A 101       7.889   2.191   3.674  1.00 93.83           H
ATOM   1341  HN  LEU A 101       9.860   6.280   3.204  1.00 93.83           H
ATOM   1342  N   PRO A 102      12.537   6.425   5.017  1.00 94.01           N
ATOM   1343  CA  PRO A 102      13.745   6.874   5.715  1.00 94.01           C
ATOM   1344  C   PRO A 102      13.465   7.269   7.156  1.00 94.01           C
ATOM   1345  O   PRO A 102      14.247   6.955   8.052  1.00 94.01           O
ATOM   1346  HA  PRO A 102      14.466   6.059   5.777  1.00 94.01           H
ATOM   1347  CB  PRO A 102      14.222   8.066   4.882  1.00 94.01           C
ATOM   1348 1HB  PRO A 102      13.816   9.005   5.256  1.00 94.01           H
ATOM   1349 2HB  PRO A 102      15.308   8.159   4.901  1.00 94.01           H
ATOM   1350  CG  PRO A 102      13.709   7.748   3.483  1.00 94.01           C
ATOM   1351 1HG  PRO A 102      13.655   8.640   2.859  1.00 94.01           H
ATOM   1352 2HG  PRO A 102      14.362   7.048   2.962  1.00 94.01           H
ATOM   1353  CD  PRO A 102      12.335   7.155   3.752  1.00 94.01           C
ATOM   1354 1HD  PRO A 102      11.574   7.928   3.853  1.00 94.01           H
ATOM   1355 2HD  PRO A 102      12.013   6.498   2.944  1.00 94.01           H
ATOM   1356  N   PHE A 103      12.346   7.953   7.342  1.00 93.71           N
ATOM   1357  CA  PHE A 103      11.986   8.455   8.657  1.00 93.71           C
ATOM   1358  C   PHE A 103      11.655   7.305   9.611  1.00 93.71           C
ATOM   1359  O   PHE A 103      12.008   7.349  10.788  1.00 93.71           O
ATOM   1360  HA  PHE A 103      12.845   9.006   9.040  1.00 93.71           H
ATOM   1361  CB  PHE A 103      10.742   9.327   8.478  1.00 93.71           C
ATOM   1362 1HB  PHE A 103       9.971   8.744   7.973  1.00 93.71           H
ATOM   1363 2HB  PHE A 103      10.350   9.589   9.460  1.00 93.71           H
ATOM   1364  CG  PHE A 103      10.991  10.611   7.685  1.00 93.71           C
ATOM   1365  CD1 PHE A 103      11.401  11.738   8.327  1.00 93.71           C
ATOM   1366  HD1 PHE A 103      11.552  11.726   9.406  1.00 93.71           H
ATOM   1367  CD2 PHE A 103      10.803  10.627   6.338  1.00 93.71           C
ATOM   1368  HD2 PHE A 103      10.474   9.724   5.824  1.00 93.71           H
ATOM   1369  CE1 PHE A 103      11.633  12.930   7.591  1.00 93.71           C
ATOM   1370  HE1 PHE A 103      11.962  13.833   8.105  1.00 93.71           H
ATOM   1371  CE2 PHE A 103      11.035  11.819   5.602  1.00 93.71           C
ATOM   1372  HE2 PHE A 103      10.884  11.831   4.523  1.00 93.71           H
ATOM   1373  CZ  PHE A 103      11.445  12.945   6.244  1.00 93.71           C
ATOM   1374  HZ  PHE A 103      11.623  13.860   5.679  1.00 93.71           H
ATOM   1375  HN  PHE A 103      11.693   8.165   6.615  1.00 93.71           H
ATOM   1376  N   TRP A 104      10.980   6.302   9.066  1.00 92.53           N
ATOM   1377  CA  TRP A 104      10.627   5.128   9.845  1.00 92.53           C
ATOM   1378  C   TRP A 104      11.922   4.420  10.248  1.00 92.53           C
ATOM   1379  O   TRP A 104      12.024   3.885  11.351  1.00 92.53           O
ATOM   1380  HA  TRP A 104      10.095   5.466  10.734  1.00 92.53           H
ATOM   1381  CB  TRP A 104       9.668   4.223   9.069  1.00 92.53           C
ATOM   1382 1HB  TRP A 104      10.039   4.106   8.051  1.00 92.53           H
ATOM   1383 2HB  TRP A 104       9.669   3.233   9.524  1.00 92.53           H
ATOM   1384  CG  TRP A 104       8.229   4.742   9.015  1.00 92.53           C
ATOM   1385  CD1 TRP A 104       7.521   5.099   7.935  1.00 92.53           C
ATOM   1386  HD1 TRP A 104       7.899   5.062   6.914  1.00 92.53           H
ATOM   1387  CD2 TRP A 104       7.347   4.948  10.138  1.00 92.53           C
ATOM   1388  NE1 TRP A 104       6.252   5.519   8.279  1.00 92.53           N
ATOM   1389  HE1 TRP A 104       5.542   5.833   7.649  1.00 92.53           H
ATOM   1390  CE2 TRP A 104       6.143   5.424   9.661  1.00 92.53           C
ATOM   1391  CE3 TRP A 104       7.560   4.739  11.512  1.00 92.53           C
ATOM   1392  HE3 TRP A 104       8.501   4.364  11.914  1.00 92.53           H
ATOM   1393  CZ2 TRP A 104       5.058   5.732  10.490  1.00 92.53           C
ATOM   1394  HZ2 TRP A 104       4.116   6.106  10.088  1.00 92.53           H
ATOM   1395  CZ3 TRP A 104       6.465   5.052  12.328  1.00 92.53           C
ATOM   1396  HZ3 TRP A 104       6.577   4.908  13.402  1.00 92.53           H
ATOM   1397  CH2 TRP A 104       5.246   5.532  11.863  1.00 92.53           C
ATOM   1398  HH2 TRP A 104       4.441   5.751  12.564  1.00 92.53           H
ATOM   1399  HN  TRP A 104      10.678   6.284   8.113  1.00 92.53           H
ATOM   1400  N   ALA A 105      12.879   4.440   9.332  1.00 93.60           N
ATOM   1401  CA  ALA A 105      14.139   3.749   9.551  1.00 93.60           C
ATOM   1402  C   ALA A 105      14.852   4.367  10.755  1.00 93.60           C
ATOM   1403  O   ALA A 105      15.334   3.650  11.630  1.00 93.60           O
ATOM   1404  HA  ALA A 105      13.912   2.706   9.769  1.00 93.60           H
ATOM   1405  CB  ALA A 105      14.984   3.813   8.277  1.00 93.60           C
ATOM   1406 1HB  ALA A 105      14.445   3.335   7.459  1.00 93.60           H
ATOM   1407 2HB  ALA A 105      15.180   4.855   8.023  1.00 93.60           H
ATOM   1408 3HB  ALA A 105      15.929   3.295   8.442  1.00 93.60           H
ATOM   1409  HN  ALA A 105      12.804   4.915   8.455  1.00 93.60           H
ATOM   1410  N   ILE A 106      14.895   5.692  10.761  1.00 93.26           N
ATOM   1411  CA  ILE A 106      15.570   6.413  11.827  1.00 93.26           C
ATOM   1412  C   ILE A 106      14.853   6.144  13.152  1.00 93.26           C
ATOM   1413  O   ILE A 106      15.497   5.896  14.170  1.00 93.26           O
ATOM   1414  HA  ILE A 106      16.584   6.020  11.897  1.00 93.26           H
ATOM   1415  CB  ILE A 106      15.683   7.899  11.480  1.00 93.26           C
ATOM   1416  HB  ILE A 106      14.703   8.250  11.155  1.00 93.26           H
ATOM   1417  CG1 ILE A 106      16.649   8.118  10.314  1.00 93.26           C
ATOM   1418 1HG1 ILE A 106      17.675   7.982  10.657  1.00 93.26           H
ATOM   1419 2HG1 ILE A 106      16.470   7.369   9.543  1.00 93.26           H
ATOM   1420  CG2 ILE A 106      16.072   8.721  12.710  1.00 93.26           C
ATOM   1421 1HG2 ILE A 106      15.314   8.600  13.483  1.00 93.26           H
ATOM   1422 2HG2 ILE A 106      17.035   8.377  13.087  1.00 93.26           H
ATOM   1423 3HG2 ILE A 106      16.146   9.774  12.435  1.00 93.26           H
ATOM   1424  CD1 ILE A 106      16.485   9.519   9.721  1.00 93.26           C
ATOM   1425 1HD1 ILE A 106      15.465   9.642   9.357  1.00 93.26           H
ATOM   1426 2HD1 ILE A 106      16.689  10.265  10.489  1.00 93.26           H
ATOM   1427 3HD1 ILE A 106      17.184   9.648   8.895  1.00 93.26           H
ATOM   1428  HN  ILE A 106      14.481   6.268  10.057  1.00 93.26           H
ATOM   1429  N   ALA A 107      13.531   6.202  13.095  1.00 91.54           N
ATOM   1430  CA  ALA A 107      12.724   6.069  14.296  1.00 91.54           C
ATOM   1431  C   ALA A 107      12.900   4.662  14.870  1.00 91.54           C
ATOM   1432  O   ALA A 107      12.831   4.469  16.083  1.00 91.54           O
ATOM   1433  HA  ALA A 107      13.087   6.796  15.023  1.00 91.54           H
ATOM   1434  CB  ALA A 107      11.264   6.386  13.968  1.00 91.54           C
ATOM   1435 1HB  ALA A 107      11.189   7.407  13.592  1.00 91.54           H
ATOM   1436 2HB  ALA A 107      10.903   5.692  13.209  1.00 91.54           H
ATOM   1437 3HB  ALA A 107      10.659   6.286  14.870  1.00 91.54           H
ATOM   1438  HN  ALA A 107      13.013   6.337  12.251  1.00 91.54           H
ATOM   1439  N   ALA A 108      13.125   3.714  13.971  1.00 91.17           N
ATOM   1440  CA  ALA A 108      13.289   2.327  14.371  1.00 91.17           C
ATOM   1441  C   ALA A 108      14.692   2.131  14.949  1.00 91.17           C
ATOM   1442  O   ALA A 108      14.886   1.323  15.856  1.00 91.17           O
ATOM   1443  HA  ALA A 108      12.553   2.116  15.147  1.00 91.17           H
ATOM   1444  CB  ALA A 108      13.019   1.415  13.173  1.00 91.17           C
ATOM   1445 1HB  ALA A 108      12.000   1.572  12.819  1.00 91.17           H
ATOM   1446 2HB  ALA A 108      13.722   1.648  12.373  1.00 91.17           H
ATOM   1447 3HB  ALA A 108      13.143   0.374  13.473  1.00 91.17           H
ATOM   1448  HN  ALA A 108      13.194   3.882  12.988  1.00 91.17           H
ATOM   1449  N   ALA A 109      15.635   2.883  14.400  1.00 90.47           N
ATOM   1450  CA  ALA A 109      17.030   2.725  14.773  1.00 90.47           C
ATOM   1451  C   ALA A 109      17.226   3.205  16.213  1.00 90.47           C
ATOM   1452  O   ALA A 109      18.061   2.670  16.940  1.00 90.47           O
ATOM   1453  HA  ALA A 109      17.271   1.664  14.716  1.00 90.47           H
ATOM   1454  CB  ALA A 109      17.913   3.484  13.780  1.00 90.47           C
ATOM   1455 1HB  ALA A 109      17.758   3.086  12.778  1.00 90.47           H
ATOM   1456 2HB  ALA A 109      17.650   4.542  13.796  1.00 90.47           H
ATOM   1457 3HB  ALA A 109      18.959   3.366  14.060  1.00 90.47           H
ATOM   1458  HN  ALA A 109      15.458   3.588  13.713  1.00 90.47           H
ATOM   1459  N   ASP A 110      16.442   4.207  16.580  1.00 86.90           N
ATOM   1460  CA  ASP A 110      16.591   4.835  17.882  1.00 86.90           C
ATOM   1461  C   ASP A 110      15.212   5.228  18.415  1.00 86.90           C
ATOM   1462  O   ASP A 110      14.472   4.383  18.917  1.00 86.90           O
ATOM   1463  HA  ASP A 110      17.082   4.088  18.506  1.00 86.90           H
ATOM   1464  CB  ASP A 110      17.440   6.104  17.787  1.00 86.90           C
ATOM   1465 1HB  ASP A 110      18.373   5.884  17.267  1.00 86.90           H
ATOM   1466 2HB  ASP A 110      16.915   6.854  17.196  1.00 86.90           H
ATOM   1467  CG  ASP A 110      17.746   6.665  19.178  1.00 86.90           C
ATOM   1468  OD1 ASP A 110      17.532   5.912  20.153  1.00 86.90           O
ATOM   1469  OD2 ASP A 110      18.186   7.834  19.234  1.00 86.90           O
ATOM   1470  HN  ASP A 110      15.717   4.589  16.008  1.00 86.90           H
ATOM   1471  N   GLN A 111      14.907   6.511  18.289  1.00 85.62           N
ATOM   1472  CA  GLN A 111      13.597   7.011  18.670  1.00 85.62           C
ATOM   1473  C   GLN A 111      13.135   8.091  17.690  1.00 85.62           C
ATOM   1474  O   GLN A 111      13.916   8.560  16.864  1.00 85.62           O
ATOM   1475  HA  GLN A 111      12.931   6.150  18.613  1.00 85.62           H
ATOM   1476  CB  GLN A 111      13.609   7.542  20.105  1.00 85.62           C
ATOM   1477 1HB  GLN A 111      12.622   7.929  20.361  1.00 85.62           H
ATOM   1478 2HB  GLN A 111      13.820   6.726  20.797  1.00 85.62           H
ATOM   1479  CG  GLN A 111      14.655   8.645  20.273  1.00 85.62           C
ATOM   1480 1HG  GLN A 111      15.648   8.242  20.076  1.00 85.62           H
ATOM   1481 2HG  GLN A 111      14.480   9.432  19.540  1.00 85.62           H
ATOM   1482  CD  GLN A 111      14.608   9.235  21.684  1.00 85.62           C
ATOM   1483  OE1 GLN A 111      13.555   9.435  22.266  1.00 85.62           O
ATOM   1484  NE2 GLN A 111      15.805   9.501  22.199  1.00 85.62           N
ATOM   1485 1HE2 GLN A 111      16.631   9.313  21.668  1.00 85.62           H
ATOM   1486 2HE2 GLN A 111      15.879   9.890  23.118  1.00 85.62           H
ATOM   1487  HN  GLN A 111      15.537   7.203  17.935  1.00 85.62           H
ATOM   1488  N   TRP A 112      11.867   8.454  17.813  1.00 90.19           N
ATOM   1489  CA  TRP A 112      11.293   9.475  16.954  1.00 90.19           C
ATOM   1490  C   TRP A 112      11.878  10.826  17.370  1.00 90.19           C
ATOM   1491  O   TRP A 112      11.544  11.350  18.431  1.00 90.19           O
ATOM   1492  HA  TRP A 112      11.579   9.245  15.927  1.00 90.19           H
ATOM   1493  CB  TRP A 112       9.765   9.443  17.008  1.00 90.19           C
ATOM   1494 1HB  TRP A 112       9.425   8.430  16.792  1.00 90.19           H
ATOM   1495 2HB  TRP A 112       9.442   9.677  18.023  1.00 90.19           H
ATOM   1496  CG  TRP A 112       9.087  10.411  16.037  1.00 90.19           C
ATOM   1497  CD1 TRP A 112       8.684  11.667  16.271  1.00 90.19           C
ATOM   1498  HD1 TRP A 112       8.794  12.179  17.227  1.00 90.19           H
ATOM   1499  CD2 TRP A 112       8.747  10.149  14.659  1.00 90.19           C
ATOM   1500  NE1 TRP A 112       8.111  12.232  15.150  1.00 90.19           N
ATOM   1501  HE1 TRP A 112       7.737  13.156  15.078  1.00 90.19           H
ATOM   1502  CE2 TRP A 112       8.151  11.280  14.138  1.00 90.19           C
ATOM   1503  CE3 TRP A 112       8.937   8.995  13.878  1.00 90.19           C
ATOM   1504  HE3 TRP A 112       9.405   8.091  14.266  1.00 90.19           H
ATOM   1505  CZ2 TRP A 112       7.696  11.367  12.817  1.00 90.19           C
ATOM   1506  HZ2 TRP A 112       7.228  12.272  12.429  1.00 90.19           H
ATOM   1507  CZ3 TRP A 112       8.477   9.099  12.560  1.00 90.19           C
ATOM   1508  HZ3 TRP A 112       8.600   8.232  11.911  1.00 90.19           H
ATOM   1509  CH2 TRP A 112       7.875  10.229  12.020  1.00 90.19           C
ATOM   1510  HH2 TRP A 112       7.544  10.231  10.982  1.00 90.19           H
ATOM   1511  HN  TRP A 112      11.236   8.063  18.485  1.00 90.19           H
ATOM   1512  N   LYS A 113      12.740  11.351  16.511  1.00 90.50           N
ATOM   1513  CA  LYS A 113      13.465  12.570  16.830  1.00 90.50           C
ATOM   1514  C   LYS A 113      12.768  13.760  16.168  1.00 90.50           C
ATOM   1515  O   LYS A 113      13.187  14.904  16.341  1.00 90.50           O
ATOM   1516  HA  LYS A 113      13.422  12.702  17.911  1.00 90.50           H
ATOM   1517  CB  LYS A 113      14.940  12.431  16.448  1.00 90.50           C
ATOM   1518 1HB  LYS A 113      15.024  12.158  15.396  1.00 90.50           H
ATOM   1519 2HB  LYS A 113      15.442  13.391  16.569  1.00 90.50           H
ATOM   1520  CG  LYS A 113      15.633  11.374  17.312  1.00 90.50           C
ATOM   1521 1HG  LYS A 113      15.579  11.665  18.361  1.00 90.50           H
ATOM   1522 2HG  LYS A 113      15.109  10.423  17.218  1.00 90.50           H
ATOM   1523  CD  LYS A 113      17.095  11.201  16.898  1.00 90.50           C
ATOM   1524 1HD  LYS A 113      17.150  10.947  15.840  1.00 90.50           H
ATOM   1525 2HD  LYS A 113      17.628  12.144  17.027  1.00 90.50           H
ATOM   1526  CE  LYS A 113      17.774  10.109  17.727  1.00 90.50           C
ATOM   1527 1HE  LYS A 113      17.751  10.378  18.783  1.00 90.50           H
ATOM   1528 2HE  LYS A 113      17.224   9.173  17.625  1.00 90.50           H
ATOM   1529  NZ  LYS A 113      19.174   9.919  17.287  1.00 90.50           N
ATOM   1530 1HZ  LYS A 113      19.580   9.133  17.782  1.00 90.50           H
ATOM   1531 2HZ  LYS A 113      19.193   9.736  16.290  1.00 90.50           H
ATOM   1532 3HZ  LYS A 113      19.708  10.757  17.487  1.00 90.50           H
ATOM   1533  HN  LYS A 113      12.946  10.960  15.615  1.00 90.50           H
ATOM   1534  N   PHE A 114      11.716  13.451  15.424  1.00 92.15           N
ATOM   1535  CA  PHE A 114      11.087  14.442  14.568  1.00 92.15           C
ATOM   1536  C   PHE A 114       9.868  15.064  15.253  1.00 92.15           C
ATOM   1537  O   PHE A 114       9.392  14.552  16.265  1.00 92.15           O
ATOM   1538  HA  PHE A 114      11.828  15.218  14.374  1.00 92.15           H
ATOM   1539  CB  PHE A 114      10.630  13.715  13.302  1.00 92.15           C
ATOM   1540 1HB  PHE A 114       9.814  13.040  13.558  1.00 92.15           H
ATOM   1541 2HB  PHE A 114      10.231  14.446  12.599  1.00 92.15           H
ATOM   1542  CG  PHE A 114      11.737  12.915  12.610  1.00 92.15           C
ATOM   1543  CD1 PHE A 114      12.684  13.559  11.877  1.00 92.15           C
ATOM   1544  HD1 PHE A 114      12.656  14.645  11.783  1.00 92.15           H
ATOM   1545  CD2 PHE A 114      11.772  11.561  12.728  1.00 92.15           C
ATOM   1546  HD2 PHE A 114      11.012  11.045  13.315  1.00 92.15           H
ATOM   1547  CE1 PHE A 114      13.711  12.817  11.235  1.00 92.15           C
ATOM   1548  HE1 PHE A 114      14.470  13.333  10.648  1.00 92.15           H
ATOM   1549  CE2 PHE A 114      12.799  10.819  12.086  1.00 92.15           C
ATOM   1550  HE2 PHE A 114      12.827   9.734  12.181  1.00 92.15           H
ATOM   1551  CZ  PHE A 114      13.746  11.463  11.353  1.00 92.15           C
ATOM   1552  HZ  PHE A 114      14.534  10.893  10.861  1.00 92.15           H
ATOM   1553  HN  PHE A 114      11.296  12.544  15.400  1.00 92.15           H
ATOM   1554  N   GLN A 115       9.398  16.159  14.673  1.00 92.25           N
ATOM   1555  CA  GLN A 115       8.267  16.876  15.235  1.00 92.25           C
ATOM   1556  C   GLN A 115       6.967  16.118  14.959  1.00 92.25           C
ATOM   1557  O   GLN A 115       6.934  15.222  14.116  1.00 92.25           O
ATOM   1558  HA  GLN A 115       8.452  16.914  16.309  1.00 92.25           H
ATOM   1559  CB  GLN A 115       8.196  18.303  14.689  1.00 92.25           C
ATOM   1560 1HB  GLN A 115       8.196  18.280  13.599  1.00 92.25           H
ATOM   1561 2HB  GLN A 115       7.260  18.769  14.997  1.00 92.25           H
ATOM   1562  CG  GLN A 115       9.377  19.140  15.186  1.00 92.25           C
ATOM   1563 1HG  GLN A 115      10.313  18.666  14.891  1.00 92.25           H
ATOM   1564 2HG  GLN A 115       9.355  20.123  14.715  1.00 92.25           H
ATOM   1565  CD  GLN A 115       9.335  19.297  16.708  1.00 92.25           C
ATOM   1566  OE1 GLN A 115       8.295  19.201  17.339  1.00 92.25           O
ATOM   1567  NE2 GLN A 115      10.520  19.543  17.259  1.00 92.25           N
ATOM   1568 1HE2 GLN A 115      11.335  19.609  16.683  1.00 92.25           H
ATOM   1569 2HE2 GLN A 115      10.596  19.661  18.249  1.00 92.25           H
ATOM   1570  HN  GLN A 115       9.776  16.555  13.836  1.00 92.25           H
ATOM   1571  N   THR A 116       5.928  16.505  15.684  1.00 92.75           N
ATOM   1572  CA  THR A 116       4.643  15.836  15.567  1.00 92.75           C
ATOM   1573  C   THR A 116       4.116  15.941  14.135  1.00 92.75           C
ATOM   1574  O   THR A 116       3.497  15.007  13.628  1.00 92.75           O
ATOM   1575  HA  THR A 116       4.787  14.776  15.779  1.00 92.75           H
ATOM   1576  CB  THR A 116       3.699  16.441  16.608  1.00 92.75           C
ATOM   1577  HB  THR A 116       3.469  17.479  16.368  1.00 92.75           H
ATOM   1578  OG1 THR A 116       4.369  16.230  17.849  1.00 92.75           O
ATOM   1579  HG1 THR A 116       3.975  16.820  18.554  1.00 92.75           H
ATOM   1580  CG2 THR A 116       2.397  15.649  16.749  1.00 92.75           C
ATOM   1581 1HG2 THR A 116       2.625  14.628  17.055  1.00 92.75           H
ATOM   1582 2HG2 THR A 116       1.876  15.634  15.791  1.00 92.75           H
ATOM   1583 3HG2 THR A 116       1.764  16.121  17.500  1.00 92.75           H
ATOM   1584  HN  THR A 116       5.954  17.259  16.341  1.00 92.75           H
ATOM   1585  N   PHE A 117       4.380  17.086  13.523  1.00 94.12           N
ATOM   1586  CA  PHE A 117       3.947  17.322  12.156  1.00 94.12           C
ATOM   1587  C   PHE A 117       4.404  16.190  11.234  1.00 94.12           C
ATOM   1588  O   PHE A 117       3.618  15.674  10.442  1.00 94.12           O
ATOM   1589  HA  PHE A 117       2.858  17.364  12.165  1.00 94.12           H
ATOM   1590  CB  PHE A 117       4.597  18.629  11.700  1.00 94.12           C
ATOM   1591 1HB  PHE A 117       4.243  19.441  12.336  1.00 94.12           H
ATOM   1592 2HB  PHE A 117       5.675  18.558  11.847  1.00 94.12           H
ATOM   1593  CG  PHE A 117       4.319  18.987  10.239  1.00 94.12           C
ATOM   1594  CD1 PHE A 117       5.285  18.807   9.299  1.00 94.12           C
ATOM   1595  HD1 PHE A 117       6.258  18.409   9.587  1.00 94.12           H
ATOM   1596  CD2 PHE A 117       3.105  19.483   9.880  1.00 94.12           C
ATOM   1597  HD2 PHE A 117       2.330  19.627  10.634  1.00 94.12           H
ATOM   1598  CE1 PHE A 117       5.026  19.139   7.943  1.00 94.12           C
ATOM   1599  HE1 PHE A 117       5.801  18.995   7.189  1.00 94.12           H
ATOM   1600  CE2 PHE A 117       2.846  19.815   8.524  1.00 94.12           C
ATOM   1601  HE2 PHE A 117       1.873  20.213   8.236  1.00 94.12           H
ATOM   1602  CZ  PHE A 117       3.812  19.636   7.584  1.00 94.12           C
ATOM   1603  HZ  PHE A 117       3.613  19.890   6.543  1.00 94.12           H
ATOM   1604  HN  PHE A 117       4.878  17.843  13.945  1.00 94.12           H
ATOM   1605  N   MET A 118       5.675  15.837  11.368  1.00 93.60           N
ATOM   1606  CA  MET A 118       6.258  14.808  10.525  1.00 93.60           C
ATOM   1607  C   MET A 118       5.596  13.452  10.777  1.00 93.60           C
ATOM   1608  O   MET A 118       5.436  12.654   9.855  1.00 93.60           O
ATOM   1609  HA  MET A 118       6.070  15.126   9.500  1.00 93.60           H
ATOM   1610  CB  MET A 118       7.758  14.704  10.809  1.00 93.60           C
ATOM   1611 1HB  MET A 118       8.200  15.701  10.816  1.00 93.60           H
ATOM   1612 2HB  MET A 118       7.916  14.278  11.800  1.00 93.60           H
ATOM   1613  CG  MET A 118       8.457  13.839   9.758  1.00 93.60           C
ATOM   1614 1HG  MET A 118       9.517  13.751   9.994  1.00 93.60           H
ATOM   1615 2HG  MET A 118       8.043  12.831   9.772  1.00 93.60           H
ATOM   1616  SD  MET A 118       8.251  14.560   8.138  1.00 93.60           S
ATOM   1617  CE  MET A 118       9.312  15.987   8.297  1.00 93.60           C
ATOM   1618 1HE  MET A 118       8.954  16.617   9.111  1.00 93.60           H
ATOM   1619 2HE  MET A 118      10.329  15.661   8.510  1.00 93.60           H
ATOM   1620 3HE  MET A 118       9.299  16.554   7.366  1.00 93.60           H
ATOM   1621  HN  MET A 118       6.300  16.240  12.036  1.00 93.60           H
ATOM   1622  N   CYS A 119       5.229  13.232  12.031  1.00 93.11           N
ATOM   1623  CA  CYS A 119       4.582  11.989  12.415  1.00 93.11           C
ATOM   1624  C   CYS A 119       3.245  11.896  11.679  1.00 93.11           C
ATOM   1625  O   CYS A 119       2.910  10.851  11.121  1.00 93.11           O
ATOM   1626  HA  CYS A 119       5.249  11.182  12.110  1.00 93.11           H
ATOM   1627  CB  CYS A 119       4.407  11.887  13.932  1.00 93.11           C
ATOM   1628 1HB  CYS A 119       5.383  11.861  14.418  1.00 93.11           H
ATOM   1629 2HB  CYS A 119       3.888  12.770  14.306  1.00 93.11           H
ATOM   1630  SG  CYS A 119       3.459  10.380  14.353  1.00 93.11           S
ATOM   1631  HN  CYS A 119       5.366  13.885  12.776  1.00 93.11           H
ATOM   1632  N   LYS A 120       2.515  13.002  11.700  1.00 94.11           N
ATOM   1633  CA  LYS A 120       1.223  13.059  11.038  1.00 94.11           C
ATOM   1634  C   LYS A 120       1.402  12.744   9.552  1.00 94.11           C
ATOM   1635  O   LYS A 120       0.694  11.901   9.002  1.00 94.11           O
ATOM   1636  HA  LYS A 120       0.594  12.287  11.481  1.00 94.11           H
ATOM   1637  CB  LYS A 120       0.544  14.404  11.304  1.00 94.11           C
ATOM   1638 1HB  LYS A 120       1.235  15.216  11.079  1.00 94.11           H
ATOM   1639 2HB  LYS A 120      -0.312  14.521  10.639  1.00 94.11           H
ATOM   1640  CG  LYS A 120       0.083  14.507  12.760  1.00 94.11           C
ATOM   1641 1HG  LYS A 120      -0.567  13.666  12.999  1.00 94.11           H
ATOM   1642 2HG  LYS A 120       0.946  14.442  13.423  1.00 94.11           H
ATOM   1643  CD  LYS A 120      -0.660  15.821  13.007  1.00 94.11           C
ATOM   1644 1HD  LYS A 120       0.020  16.661  12.865  1.00 94.11           H
ATOM   1645 2HD  LYS A 120      -1.461  15.933  12.277  1.00 94.11           H
ATOM   1646  CE  LYS A 120      -1.242  15.863  14.422  1.00 94.11           C
ATOM   1647 1HE  LYS A 120      -1.620  14.878  14.696  1.00 94.11           H
ATOM   1648 2HE  LYS A 120      -0.458  16.114  15.137  1.00 94.11           H
ATOM   1649  NZ  LYS A 120      -2.333  16.860  14.504  1.00 94.11           N
ATOM   1650 1HZ  LYS A 120      -2.694  16.889  15.451  1.00 94.11           H
ATOM   1651 2HZ  LYS A 120      -1.975  17.774  14.250  1.00 94.11           H
ATOM   1652 3HZ  LYS A 120      -3.077  16.600  13.866  1.00 94.11           H
ATOM   1653  HN  LYS A 120       2.793  13.846  12.159  1.00 94.11           H
ATOM   1654  N   VAL A 121       2.353  13.437   8.943  1.00 93.59           N
ATOM   1655  CA  VAL A 121       2.566  13.318   7.511  1.00 93.59           C
ATOM   1656  C   VAL A 121       2.913  11.867   7.170  1.00 93.59           C
ATOM   1657  O   VAL A 121       2.336  11.286   6.253  1.00 93.59           O
ATOM   1658  HA  VAL A 121       1.631  13.580   7.016  1.00 93.59           H
ATOM   1659  CB  VAL A 121       3.637  14.311   7.056  1.00 93.59           C
ATOM   1660  HB  VAL A 121       4.508  14.183   7.699  1.00 93.59           H
ATOM   1661  CG1 VAL A 121       4.071  14.029   5.616  1.00 93.59           C
ATOM   1662 1HG1 VAL A 121       4.480  13.021   5.551  1.00 93.59           H
ATOM   1663 2HG1 VAL A 121       3.210  14.116   4.954  1.00 93.59           H
ATOM   1664 3HG1 VAL A 121       4.833  14.750   5.319  1.00 93.59           H
ATOM   1665  CG2 VAL A 121       3.148  15.753   7.209  1.00 93.59           C
ATOM   1666 1HG2 VAL A 121       2.255  15.900   6.602  1.00 93.59           H
ATOM   1667 2HG2 VAL A 121       2.912  15.948   8.255  1.00 93.59           H
ATOM   1668 3HG2 VAL A 121       3.929  16.438   6.879  1.00 93.59           H
ATOM   1669  HN  VAL A 121       2.970  14.070   9.411  1.00 93.59           H
ATOM   1670  N   VAL A 122       3.855  11.324   7.928  1.00 92.99           N
ATOM   1671  CA  VAL A 122       4.440  10.038   7.588  1.00 92.99           C
ATOM   1672  C   VAL A 122       3.364   8.954   7.675  1.00 92.99           C
ATOM   1673  O   VAL A 122       3.266   8.100   6.796  1.00 92.99           O
ATOM   1674  HA  VAL A 122       4.794  10.100   6.559  1.00 92.99           H
ATOM   1675  CB  VAL A 122       5.645   9.758   8.488  1.00 92.99           C
ATOM   1676  HB  VAL A 122       5.363  10.001   9.512  1.00 92.99           H
ATOM   1677  CG1 VAL A 122       6.029   8.277   8.445  1.00 92.99           C
ATOM   1678 1HG1 VAL A 122       5.188   7.674   8.789  1.00 92.99           H
ATOM   1679 2HG1 VAL A 122       6.283   7.997   7.422  1.00 92.99           H
ATOM   1680 3HG1 VAL A 122       6.888   8.105   9.093  1.00 92.99           H
ATOM   1681  CG2 VAL A 122       6.833  10.643   8.105  1.00 92.99           C
ATOM   1682 1HG2 VAL A 122       7.115  10.445   7.071  1.00 92.99           H
ATOM   1683 2HG2 VAL A 122       6.554  11.691   8.211  1.00 92.99           H
ATOM   1684 3HG2 VAL A 122       7.676  10.423   8.760  1.00 92.99           H
ATOM   1685  HN  VAL A 122       4.217  11.747   8.759  1.00 92.99           H
ATOM   1686  N   ASN A 123       2.584   9.024   8.744  1.00 91.69           N
ATOM   1687  CA  ASN A 123       1.520   8.058   8.958  1.00 91.69           C
ATOM   1688  C   ASN A 123       0.489   8.182   7.835  1.00 91.69           C
ATOM   1689  O   ASN A 123       0.010   7.177   7.313  1.00 91.69           O
ATOM   1690  HA  ASN A 123       2.014   7.086   8.965  1.00 91.69           H
ATOM   1691  CB  ASN A 123       0.805   8.312  10.287  1.00 91.69           C
ATOM   1692 1HB  ASN A 123       0.759   9.383  10.480  1.00 91.69           H
ATOM   1693 2HB  ASN A 123      -0.223   7.954  10.225  1.00 91.69           H
ATOM   1694  CG  ASN A 123       1.526   7.611  11.440  1.00 91.69           C
ATOM   1695  OD1 ASN A 123       2.257   6.652  11.258  1.00 91.69           O
ATOM   1696  ND2 ASN A 123       1.279   8.141  12.635  1.00 91.69           N
ATOM   1697 1HD2 ASN A 123       0.668   8.929  12.715  1.00 91.69           H
ATOM   1698 2HD2 ASN A 123       1.704   7.753  13.452  1.00 91.69           H
ATOM   1699  HN  ASN A 123       2.669   9.724   9.453  1.00 91.69           H
ATOM   1700  N   SER A 124       0.178   9.425   7.496  1.00 92.92           N
ATOM   1701  CA  SER A 124      -0.910   9.698   6.572  1.00 92.92           C
ATOM   1702  C   SER A 124      -0.509   9.286   5.154  1.00 92.92           C
ATOM   1703  O   SER A 124      -1.323   8.742   4.409  1.00 92.92           O
ATOM   1704  HA  SER A 124      -1.746   9.095   6.924  1.00 92.92           H
ATOM   1705  CB  SER A 124      -1.301  11.177   6.604  1.00 92.92           C
ATOM   1706 1HB  SER A 124      -0.484  11.777   6.200  1.00 92.92           H
ATOM   1707 2HB  SER A 124      -2.164  11.338   5.958  1.00 92.92           H
ATOM   1708  OG  SER A 124      -1.606  11.621   7.923  1.00 92.92           O
ATOM   1709  HG  SER A 124      -0.936  12.301   8.219  1.00 92.92           H
ATOM   1710  HN  SER A 124       0.654  10.234   7.840  1.00 92.92           H
ATOM   1711  N   MET A 125       0.745   9.559   4.825  1.00 92.05           N
ATOM   1712  CA  MET A 125       1.247   9.275   3.492  1.00 92.05           C
ATOM   1713  C   MET A 125       1.182   7.777   3.189  1.00 92.05           C
ATOM   1714  O   MET A 125       0.873   7.379   2.066  1.00 92.05           O
ATOM   1715  HA  MET A 125       0.594   9.819   2.810  1.00 92.05           H
ATOM   1716  CB  MET A 125       2.695   9.756   3.378  1.00 92.05           C
ATOM   1717 1HB  MET A 125       3.255   9.447   4.260  1.00 92.05           H
ATOM   1718 2HB  MET A 125       3.172   9.287   2.517  1.00 92.05           H
ATOM   1719  CG  MET A 125       2.757  11.278   3.236  1.00 92.05           C
ATOM   1720 1HG  MET A 125       2.154  11.749   4.012  1.00 92.05           H
ATOM   1721 2HG  MET A 125       3.782  11.624   3.376  1.00 92.05           H
ATOM   1722  SD  MET A 125       2.165  11.766   1.624  1.00 92.05           S
ATOM   1723  CE  MET A 125       1.101  13.123   2.082  1.00 92.05           C
ATOM   1724 1HE  MET A 125       0.319  12.763   2.750  1.00 92.05           H
ATOM   1725 2HE  MET A 125       1.687  13.890   2.589  1.00 92.05           H
ATOM   1726 3HE  MET A 125       0.646  13.547   1.186  1.00 92.05           H
ATOM   1727  HN  MET A 125       1.411   9.967   5.450  1.00 92.05           H
ATOM   1728  N   TYR A 126       1.477   6.986   4.210  1.00 88.67           N
ATOM   1729  CA  TYR A 126       1.431   5.540   4.074  1.00 88.67           C
ATOM   1730  C   TYR A 126       0.022   5.069   3.706  1.00 88.67           C
ATOM   1731  O   TYR A 126      -0.148   4.262   2.794  1.00 88.67           O
ATOM   1732  HA  TYR A 126       2.120   5.254   3.280  1.00 88.67           H
ATOM   1733  CB  TYR A 126       1.802   4.975   5.447  1.00 88.67           C
ATOM   1734 1HB  TYR A 126       2.863   5.150   5.626  1.00 88.67           H
ATOM   1735 2HB  TYR A 126       1.255   5.524   6.214  1.00 88.67           H
ATOM   1736  CG  TYR A 126       1.513   3.481   5.605  1.00 88.67           C
ATOM   1737  CD1 TYR A 126       0.737   3.036   6.656  1.00 88.67           C
ATOM   1738  HD1 TYR A 126       0.331   3.748   7.374  1.00 88.67           H
ATOM   1739  CD2 TYR A 126       2.027   2.579   4.695  1.00 88.67           C
ATOM   1740  HD2 TYR A 126       2.639   2.931   3.865  1.00 88.67           H
ATOM   1741  CE1 TYR A 126       0.465   1.630   6.804  1.00 88.67           C
ATOM   1742  HE1 TYR A 126      -0.146   1.264   7.630  1.00 88.67           H
ATOM   1743  CE2 TYR A 126       1.754   1.173   4.844  1.00 88.67           C
ATOM   1744  HE2 TYR A 126       2.154   0.450   4.133  1.00 88.67           H
ATOM   1745  CZ  TYR A 126       0.987   0.768   5.891  1.00 88.67           C
ATOM   1746  OH  TYR A 126       0.729  -0.560   6.031  1.00 88.67           O
ATOM   1747  HH  TYR A 126       0.297  -0.734   6.916  1.00 88.67           H
ATOM   1748  HN  TYR A 126       1.744   7.317   5.115  1.00 88.67           H
ATOM   1749  N   LYS A 127      -0.952   5.593   4.436  1.00 88.29           N
ATOM   1750  CA  LYS A 127      -2.330   5.169   4.259  1.00 88.29           C
ATOM   1751  C   LYS A 127      -2.838   5.651   2.899  1.00 88.29           C
ATOM   1752  O   LYS A 127      -3.611   4.958   2.239  1.00 88.29           O
ATOM   1753  HA  LYS A 127      -2.340   4.079   4.264  1.00 88.29           H
ATOM   1754  CB  LYS A 127      -3.189   5.634   5.436  1.00 88.29           C
ATOM   1755 1HB  LYS A 127      -3.024   6.697   5.615  1.00 88.29           H
ATOM   1756 2HB  LYS A 127      -4.244   5.514   5.192  1.00 88.29           H
ATOM   1757  CG  LYS A 127      -2.860   4.842   6.703  1.00 88.29           C
ATOM   1758 1HG  LYS A 127      -1.807   4.970   6.953  1.00 88.29           H
ATOM   1759 2HG  LYS A 127      -3.436   5.233   7.541  1.00 88.29           H
ATOM   1760  CD  LYS A 127      -3.167   3.355   6.515  1.00 88.29           C
ATOM   1761 1HD  LYS A 127      -4.216   3.228   6.247  1.00 88.29           H
ATOM   1762 2HD  LYS A 127      -2.578   2.960   5.688  1.00 88.29           H
ATOM   1763  CE  LYS A 127      -2.861   2.566   7.789  1.00 88.29           C
ATOM   1764 1HE  LYS A 127      -1.840   2.768   8.113  1.00 88.29           H
ATOM   1765 2HE  LYS A 127      -3.520   2.893   8.594  1.00 88.29           H
ATOM   1766  NZ  LYS A 127      -3.036   1.115   7.556  1.00 88.29           N
ATOM   1767 1HZ  LYS A 127      -2.873   0.611   8.421  1.00 88.29           H
ATOM   1768 2HZ  LYS A 127      -3.980   0.936   7.233  1.00 88.29           H
ATOM   1769 3HZ  LYS A 127      -2.374   0.804   6.854  1.00 88.29           H
ATOM   1770  HN  LYS A 127      -0.812   6.294   5.135  1.00 88.29           H
ATOM   1771  N   MET A 128      -2.382   6.836   2.520  1.00 91.11           N
ATOM   1772  CA  MET A 128      -2.779   7.419   1.249  1.00 91.11           C
ATOM   1773  C   MET A 128      -2.302   6.557   0.078  1.00 91.11           C
ATOM   1774  O   MET A 128      -3.056   6.307  -0.861  1.00 91.11           O
ATOM   1775  HA  MET A 128      -3.868   7.448   1.267  1.00 91.11           H
ATOM   1776  CB  MET A 128      -2.186   8.824   1.124  1.00 91.11           C
ATOM   1777 1HB  MET A 128      -2.453   9.414   2.001  1.00 91.11           H
ATOM   1778 2HB  MET A 128      -1.098   8.763   1.100  1.00 91.11           H
ATOM   1779  CG  MET A 128      -2.691   9.521  -0.141  1.00 91.11           C
ATOM   1780 1HG  MET A 128      -2.476   8.907  -1.015  1.00 91.11           H
ATOM   1781 2HG  MET A 128      -3.774   9.640  -0.093  1.00 91.11           H
ATOM   1782  SD  MET A 128      -1.911  11.118  -0.310  1.00 91.11           S
ATOM   1783  CE  MET A 128      -0.217  10.610  -0.557  1.00 91.11           C
ATOM   1784 1HE  MET A 128       0.121  10.041   0.309  1.00 91.11           H
ATOM   1785 2HE  MET A 128      -0.151   9.987  -1.449  1.00 91.11           H
ATOM   1786 3HE  MET A 128       0.412  11.492  -0.681  1.00 91.11           H
ATOM   1787  HN  MET A 128      -1.755   7.394   3.063  1.00 91.11           H
ATOM   1788  N   ASN A 129      -1.052   6.128   0.172  1.00 89.97           N
ATOM   1789  CA  ASN A 129      -0.494   5.226  -0.821  1.00 89.97           C
ATOM   1790  C   ASN A 129      -1.324   3.941  -0.860  1.00 89.97           C
ATOM   1791  O   ASN A 129      -1.708   3.478  -1.933  1.00 89.97           O
ATOM   1792  HA  ASN A 129      -0.533   5.776  -1.762  1.00 89.97           H
ATOM   1793  CB  ASN A 129       0.947   4.847  -0.474  1.00 89.97           C
ATOM   1794 1HB  ASN A 129       1.602   5.702  -0.643  1.00 89.97           H
ATOM   1795 2HB  ASN A 129       1.016   4.597   0.585  1.00 89.97           H
ATOM   1796  CG  ASN A 129       1.421   3.661  -1.316  1.00 89.97           C
ATOM   1797  OD1 ASN A 129       1.234   2.506  -0.968  1.00 89.97           O
ATOM   1798  ND2 ASN A 129       2.042   4.008  -2.439  1.00 89.97           N
ATOM   1799 1HD2 ASN A 129       2.162   4.975  -2.666  1.00 89.97           H
ATOM   1800 2HD2 ASN A 129       2.389   3.303  -3.058  1.00 89.97           H
ATOM   1801  HN  ASN A 129      -0.426   6.386   0.908  1.00 89.97           H
ATOM   1802  N   PHE A 130      -1.577   3.401   0.323  1.00 86.68           N
ATOM   1803  CA  PHE A 130      -2.218   2.102   0.432  1.00 86.68           C
ATOM   1804  C   PHE A 130      -3.550   2.084  -0.320  1.00 86.68           C
ATOM   1805  O   PHE A 130      -3.778   1.221  -1.166  1.00 86.68           O
ATOM   1806  HA  PHE A 130      -1.542   1.370  -0.012  1.00 86.68           H
ATOM   1807  CB  PHE A 130      -2.480   1.856   1.919  1.00 86.68           C
ATOM   1808 1HB  PHE A 130      -1.543   1.958   2.465  1.00 86.68           H
ATOM   1809 2HB  PHE A 130      -3.152   2.629   2.291  1.00 86.68           H
ATOM   1810  CG  PHE A 130      -3.086   0.484   2.225  1.00 86.68           C
ATOM   1811  CD1 PHE A 130      -4.372   0.389   2.655  1.00 86.68           C
ATOM   1812  HD1 PHE A 130      -4.973   1.291   2.781  1.00 86.68           H
ATOM   1813  CD2 PHE A 130      -2.337  -0.640   2.067  1.00 86.68           C
ATOM   1814  HD2 PHE A 130      -1.305  -0.564   1.723  1.00 86.68           H
ATOM   1815  CE1 PHE A 130      -4.934  -0.883   2.939  1.00 86.68           C
ATOM   1816  HE1 PHE A 130      -5.965  -0.959   3.283  1.00 86.68           H
ATOM   1817  CE2 PHE A 130      -2.898  -1.913   2.352  1.00 86.68           C
ATOM   1818  HE2 PHE A 130      -2.298  -2.814   2.226  1.00 86.68           H
ATOM   1819  CZ  PHE A 130      -4.185  -2.008   2.781  1.00 86.68           C
ATOM   1820  HZ  PHE A 130      -4.616  -2.985   2.999  1.00 86.68           H
ATOM   1821  HN  PHE A 130      -1.352   3.836   1.195  1.00 86.68           H
ATOM   1822  N   TYR A 131      -4.396   3.046   0.017  1.00 87.52           N
ATOM   1823  CA  TYR A 131      -5.731   3.103  -0.554  1.00 87.52           C
ATOM   1824  C   TYR A 131      -5.675   3.452  -2.043  1.00 87.52           C
ATOM   1825  O   TYR A 131      -6.380   2.850  -2.852  1.00 87.52           O
ATOM   1826  HA  TYR A 131      -6.190   2.122  -0.436  1.00 87.52           H
ATOM   1827  CB  TYR A 131      -6.462   4.221   0.192  1.00 87.52           C
ATOM   1828 1HB  TYR A 131      -5.850   5.123   0.165  1.00 87.52           H
ATOM   1829 2HB  TYR A 131      -7.389   4.449  -0.334  1.00 87.52           H
ATOM   1830  CG  TYR A 131      -6.787   3.887   1.649  1.00 87.52           C
ATOM   1831  CD1 TYR A 131      -7.364   2.674   1.967  1.00 87.52           C
ATOM   1832  HD1 TYR A 131      -7.588   1.954   1.179  1.00 87.52           H
ATOM   1833  CD2 TYR A 131      -6.504   4.798   2.646  1.00 87.52           C
ATOM   1834  HD2 TYR A 131      -6.049   5.757   2.395  1.00 87.52           H
ATOM   1835  CE1 TYR A 131      -7.671   2.359   3.338  1.00 87.52           C
ATOM   1836  HE1 TYR A 131      -8.126   1.405   3.602  1.00 87.52           H
ATOM   1837  CE2 TYR A 131      -6.811   4.484   4.017  1.00 87.52           C
ATOM   1838  HE2 TYR A 131      -6.593   5.195   4.814  1.00 87.52           H
ATOM   1839  CZ  TYR A 131      -7.379   3.280   4.296  1.00 87.52           C
ATOM   1840  OH  TYR A 131      -7.668   2.983   5.591  1.00 87.52           O
ATOM   1841  HH  TYR A 131      -7.550   3.795   6.163  1.00 87.52           H
ATOM   1842  HN  TYR A 131      -4.183   3.776   0.667  1.00 87.52           H
ATOM   1843  N   SER A 132      -4.830   4.422  -2.360  1.00 90.19           N
ATOM   1844  CA  SER A 132      -4.743   4.925  -3.720  1.00 90.19           C
ATOM   1845  C   SER A 132      -4.286   3.809  -4.662  1.00 90.19           C
ATOM   1846  O   SER A 132      -4.814   3.667  -5.764  1.00 90.19           O
ATOM   1847  HA  SER A 132      -5.753   5.249  -3.973  1.00 90.19           H
ATOM   1848  CB  SER A 132      -3.789   6.117  -3.807  1.00 90.19           C
ATOM   1849 1HB  SER A 132      -3.753   6.479  -4.835  1.00 90.19           H
ATOM   1850 2HB  SER A 132      -4.171   6.933  -3.195  1.00 90.19           H
ATOM   1851  OG  SER A 132      -2.472   5.779  -3.378  1.00 90.19           O
ATOM   1852  HG  SER A 132      -2.267   6.236  -2.513  1.00 90.19           H
ATOM   1853  HN  SER A 132      -4.214   4.862  -1.707  1.00 90.19           H
ATOM   1854  N   CYS A 133      -3.310   3.045  -4.193  1.00 84.51           N
ATOM   1855  CA  CYS A 133      -2.759   1.963  -4.990  1.00 84.51           C
ATOM   1856  C   CYS A 133      -3.867   0.939  -5.242  1.00 84.51           C
ATOM   1857  O   CYS A 133      -4.060   0.493  -6.373  1.00 84.51           O
ATOM   1858  HA  CYS A 133      -2.420   2.405  -5.927  1.00 84.51           H
ATOM   1859  CB  CYS A 133      -1.539   1.330  -4.317  1.00 84.51           C
ATOM   1860 1HB  CYS A 133      -1.746   1.153  -3.262  1.00 84.51           H
ATOM   1861 2HB  CYS A 133      -1.328   0.360  -4.767  1.00 84.51           H
ATOM   1862  SG  CYS A 133      -0.086   2.429  -4.493  1.00 84.51           S
ATOM   1863  HG  CYS A 133      -0.463   3.307  -3.568  1.00 84.51           H
ATOM   1864  HN  CYS A 133      -2.898   3.157  -3.289  1.00 84.51           H
ATOM   1865  N   VAL A 134      -4.566   0.595  -4.171  1.00 83.01           N
ATOM   1866  CA  VAL A 134      -5.626  -0.395  -4.255  1.00 83.01           C
ATOM   1867  C   VAL A 134      -6.633   0.030  -5.325  1.00 83.01           C
ATOM   1868  O   VAL A 134      -7.003  -0.767  -6.186  1.00 83.01           O
ATOM   1869  HA  VAL A 134      -5.171  -1.339  -4.556  1.00 83.01           H
ATOM   1870  CB  VAL A 134      -6.265  -0.596  -2.879  1.00 83.01           C
ATOM   1871  HB  VAL A 134      -6.356   0.382  -2.406  1.00 83.01           H
ATOM   1872  CG1 VAL A 134      -7.670  -1.188  -3.008  1.00 83.01           C
ATOM   1873 1HG1 VAL A 134      -8.297  -0.513  -3.590  1.00 83.01           H
ATOM   1874 2HG1 VAL A 134      -7.612  -2.154  -3.511  1.00 83.01           H
ATOM   1875 3HG1 VAL A 134      -8.101  -1.320  -2.016  1.00 83.01           H
ATOM   1876  CG2 VAL A 134      -5.381  -1.469  -1.986  1.00 83.01           C
ATOM   1877 1HG2 VAL A 134      -5.244  -2.445  -2.453  1.00 83.01           H
ATOM   1878 2HG2 VAL A 134      -4.411  -0.990  -1.854  1.00 83.01           H
ATOM   1879 3HG2 VAL A 134      -5.859  -1.596  -1.014  1.00 83.01           H
ATOM   1880  HN  VAL A 134      -4.419   0.981  -3.260  1.00 83.01           H
ATOM   1881  N   LEU A 135      -7.047   1.286  -5.237  1.00 85.88           N
ATOM   1882  CA  LEU A 135      -8.092   1.792  -6.110  1.00 85.88           C
ATOM   1883  C   LEU A 135      -7.583   1.809  -7.552  1.00 85.88           C
ATOM   1884  O   LEU A 135      -8.330   1.509  -8.482  1.00 85.88           O
ATOM   1885  HA  LEU A 135      -8.932   1.101  -6.048  1.00 85.88           H
ATOM   1886  CB  LEU A 135      -8.589   3.153  -5.617  1.00 85.88           C
ATOM   1887 1HB  LEU A 135      -7.730   3.817  -5.518  1.00 85.88           H
ATOM   1888 2HB  LEU A 135      -9.236   3.580  -6.383  1.00 85.88           H
ATOM   1889  CG  LEU A 135      -9.351   3.149  -4.290  1.00 85.88           C
ATOM   1890  HG  LEU A 135      -8.749   2.617  -3.553  1.00 85.88           H
ATOM   1891  CD1 LEU A 135      -9.550   4.573  -3.768  1.00 85.88           C
ATOM   1892 1HD1 LEU A 135      -8.579   5.042  -3.612  1.00 85.88           H
ATOM   1893 2HD1 LEU A 135     -10.120   5.150  -4.496  1.00 85.88           H
ATOM   1894 3HD1 LEU A 135     -10.094   4.541  -2.824  1.00 85.88           H
ATOM   1895  CD2 LEU A 135     -10.676   2.395  -4.421  1.00 85.88           C
ATOM   1896 1HD2 LEU A 135     -11.295   2.877  -5.177  1.00 85.88           H
ATOM   1897 2HD2 LEU A 135     -10.479   1.364  -4.714  1.00 85.88           H
ATOM   1898 3HD2 LEU A 135     -11.196   2.407  -3.463  1.00 85.88           H
ATOM   1899  HN  LEU A 135      -6.681   1.951  -4.585  1.00 85.88           H
ATOM   1900  N   LEU A 136      -6.314   2.163  -7.694  1.00 87.11           N
ATOM   1901  CA  LEU A 136      -5.707   2.261  -9.010  1.00 87.11           C
ATOM   1902  C   LEU A 136      -5.670   0.874  -9.655  1.00 87.11           C
ATOM   1903  O   LEU A 136      -6.007   0.722 -10.828  1.00 87.11           O
ATOM   1904  HA  LEU A 136      -6.342   2.907  -9.616  1.00 87.11           H
ATOM   1905  CB  LEU A 136      -4.335   2.933  -8.919  1.00 87.11           C
ATOM   1906 1HB  LEU A 136      -3.800   2.508  -8.070  1.00 87.11           H
ATOM   1907 2HB  LEU A 136      -3.767   2.678  -9.814  1.00 87.11           H
ATOM   1908  CG  LEU A 136      -4.342   4.456  -8.770  1.00 87.11           C
ATOM   1909  HG  LEU A 136      -5.052   4.719  -7.985  1.00 87.11           H
ATOM   1910  CD1 LEU A 136      -2.970   4.970  -8.330  1.00 87.11           C
ATOM   1911 1HD1 LEU A 136      -2.707   4.527  -7.370  1.00 87.11           H
ATOM   1912 2HD1 LEU A 136      -2.223   4.696  -9.075  1.00 87.11           H
ATOM   1913 3HD1 LEU A 136      -3.004   6.056  -8.232  1.00 87.11           H
ATOM   1914  CD2 LEU A 136      -4.822   5.130 -10.057  1.00 87.11           C
ATOM   1915 1HD2 LEU A 136      -4.156   4.862 -10.877  1.00 87.11           H
ATOM   1916 2HD2 LEU A 136      -5.834   4.796 -10.286  1.00 87.11           H
ATOM   1917 3HD2 LEU A 136      -4.818   6.212  -9.923  1.00 87.11           H
ATOM   1918  HN  LEU A 136      -5.705   2.380  -6.930  1.00 87.11           H
ATOM   1919  N   ILE A 137      -5.258  -0.102  -8.860  1.00 78.63           N
ATOM   1920  CA  ILE A 137      -5.111  -1.460  -9.357  1.00 78.63           C
ATOM   1921  C   ILE A 137      -6.477  -1.985  -9.803  1.00 78.63           C
ATOM   1922  O   ILE A 137      -6.580  -2.676 -10.816  1.00 78.63           O
ATOM   1923  HA  ILE A 137      -4.456  -1.421 -10.226  1.00 78.63           H
ATOM   1924  CB  ILE A 137      -4.425  -2.342  -8.311  1.00 78.63           C
ATOM   1925  HB  ILE A 137      -4.925  -2.189  -7.354  1.00 78.63           H
ATOM   1926  CG1 ILE A 137      -2.962  -1.935  -8.127  1.00 78.63           C
ATOM   1927 1HG1 ILE A 137      -2.381  -2.251  -8.994  1.00 78.63           H
ATOM   1928 2HG1 ILE A 137      -2.886  -0.849  -8.071  1.00 78.63           H
ATOM   1929  CG2 ILE A 137      -4.569  -3.823  -8.664  1.00 78.63           C
ATOM   1930 1HG2 ILE A 137      -5.626  -4.087  -8.704  1.00 78.63           H
ATOM   1931 2HG2 ILE A 137      -4.111  -4.012  -9.635  1.00 78.63           H
ATOM   1932 3HG2 ILE A 137      -4.072  -4.427  -7.905  1.00 78.63           H
ATOM   1933  CD1 ILE A 137      -2.375  -2.559  -6.859  1.00 78.63           C
ATOM   1934 1HD1 ILE A 137      -2.943  -2.222  -5.992  1.00 78.63           H
ATOM   1935 2HD1 ILE A 137      -2.430  -3.645  -6.930  1.00 78.63           H
ATOM   1936 3HD1 ILE A 137      -1.334  -2.254  -6.752  1.00 78.63           H
ATOM   1937  HN  ILE A 137      -5.027   0.022  -7.895  1.00 78.63           H
ATOM   1938  N   MET A 138      -7.492  -1.638  -9.025  1.00 80.34           N
ATOM   1939  CA  MET A 138      -8.861  -1.961  -9.393  1.00 80.34           C
ATOM   1940  C   MET A 138      -9.211  -1.381 -10.764  1.00 80.34           C
ATOM   1941  O   MET A 138      -9.734  -2.087 -11.626  1.00 80.34           O
ATOM   1942  HA  MET A 138      -8.906  -3.049  -9.428  1.00 80.34           H
ATOM   1943  CB  MET A 138      -9.818  -1.398  -8.340  1.00 80.34           C
ATOM   1944 1HB  MET A 138      -9.747  -1.987  -7.426  1.00 80.34           H
ATOM   1945 2HB  MET A 138      -9.526  -0.379  -8.086  1.00 80.34           H
ATOM   1946  CG  MET A 138     -11.261  -1.408  -8.850  1.00 80.34           C
ATOM   1947 1HG  MET A 138     -11.391  -0.643  -9.615  1.00 80.34           H
ATOM   1948 2HG  MET A 138     -11.483  -2.367  -9.318  1.00 80.34           H
ATOM   1949  SD  MET A 138     -12.388  -1.116  -7.497  1.00 80.34           S
ATOM   1950  CE  MET A 138     -12.339   0.667  -7.433  1.00 80.34           C
ATOM   1951 1HE  MET A 138     -11.318   0.996  -7.238  1.00 80.34           H
ATOM   1952 2HE  MET A 138     -12.676   1.075  -8.386  1.00 80.34           H
ATOM   1953 3HE  MET A 138     -12.993   1.020  -6.636  1.00 80.34           H
ATOM   1954  HN  MET A 138      -7.392  -1.147  -8.161  1.00 80.34           H
ATOM   1955  N   CYS A 139      -8.910  -0.101 -10.925  1.00 83.64           N
ATOM   1956  CA  CYS A 139      -9.292   0.613 -12.132  1.00 83.64           C
ATOM   1957  C   CYS A 139      -8.546  -0.009 -13.314  1.00 83.64           C
ATOM   1958  O   CYS A 139      -9.103  -0.145 -14.402  1.00 83.64           O
ATOM   1959  HA  CYS A 139     -10.369   0.485 -12.243  1.00 83.64           H
ATOM   1960  CB  CYS A 139      -9.021   2.114 -12.012  1.00 83.64           C
ATOM   1961 1HB  CYS A 139      -7.999   2.281 -11.671  1.00 83.64           H
ATOM   1962 2HB  CYS A 139      -9.112   2.587 -12.989  1.00 83.64           H
ATOM   1963  SG  CYS A 139     -10.203   2.871 -10.838  1.00 83.64           S
ATOM   1964  HG  CYS A 139      -9.587   2.457  -9.734  1.00 83.64           H
ATOM   1965  HN  CYS A 139      -8.415   0.446 -10.250  1.00 83.64           H
ATOM   1966  N   ILE A 140      -7.297  -0.371 -13.060  1.00 79.92           N
ATOM   1967  CA  ILE A 140      -6.473  -0.985 -14.087  1.00 79.92           C
ATOM   1968  C   ILE A 140      -7.132  -2.283 -14.557  1.00 79.92           C
ATOM   1969  O   ILE A 140      -7.163  -2.570 -15.753  1.00 79.92           O
ATOM   1970  HA  ILE A 140      -6.431  -0.294 -14.929  1.00 79.92           H
ATOM   1971  CB  ILE A 140      -5.040  -1.171 -13.584  1.00 79.92           C
ATOM   1972  HB  ILE A 140      -5.083  -1.592 -12.579  1.00 79.92           H
ATOM   1973  CG1 ILE A 140      -4.317   0.173 -13.479  1.00 79.92           C
ATOM   1974 1HG1 ILE A 140      -4.069   0.536 -14.477  1.00 79.92           H
ATOM   1975 2HG1 ILE A 140      -4.978   0.912 -13.026  1.00 79.92           H
ATOM   1976  CG2 ILE A 140      -4.276  -2.166 -14.459  1.00 79.92           C
ATOM   1977 1HG2 ILE A 140      -4.782  -3.132 -14.438  1.00 79.92           H
ATOM   1978 2HG2 ILE A 140      -4.241  -1.797 -15.484  1.00 79.92           H
ATOM   1979 3HG2 ILE A 140      -3.261  -2.280 -14.079  1.00 79.92           H
ATOM   1980  CD1 ILE A 140      -3.040   0.045 -12.646  1.00 79.92           C
ATOM   1981 1HD1 ILE A 140      -3.293  -0.294 -11.642  1.00 79.92           H
ATOM   1982 2HD1 ILE A 140      -2.371  -0.676 -13.115  1.00 79.92           H
ATOM   1983 3HD1 ILE A 140      -2.545   1.015 -12.588  1.00 79.92           H
ATOM   1984  HN  ILE A 140      -6.850  -0.252 -12.174  1.00 79.92           H
ATOM   1985  N   SER A 141      -7.644  -3.032 -13.592  1.00 76.10           N
ATOM   1986  CA  SER A 141      -8.200  -4.344 -13.878  1.00 76.10           C
ATOM   1987  C   SER A 141      -9.462  -4.204 -14.731  1.00 76.10           C
ATOM   1988  O   SER A 141      -9.676  -4.978 -15.662  1.00 76.10           O
ATOM   1989  HA  SER A 141      -7.422  -4.873 -14.430  1.00 76.10           H
ATOM   1990  CB  SER A 141      -8.513  -5.103 -12.587  1.00 76.10           C
ATOM   1991 1HB  SER A 141      -9.279  -4.566 -12.028  1.00 76.10           H
ATOM   1992 2HB  SER A 141      -8.925  -6.082 -12.833  1.00 76.10           H
ATOM   1993  OG  SER A 141      -7.357  -5.267 -11.770  1.00 76.10           O
ATOM   1994  HG  SER A 141      -7.280  -4.503 -11.129  1.00 76.10           H
ATOM   1995  HN  SER A 141      -7.683  -2.757 -12.631  1.00 76.10           H
ATOM   1996  N   VAL A 142     -10.266  -3.209 -14.382  1.00 77.50           N
ATOM   1997  CA  VAL A 142     -11.481  -2.932 -15.129  1.00 77.50           C
ATOM   1998  C   VAL A 142     -11.113  -2.467 -16.539  1.00 77.50           C
ATOM   1999  O   VAL A 142     -11.739  -2.876 -17.515  1.00 77.50           O
ATOM   2000  HA  VAL A 142     -12.042  -3.864 -15.202  1.00 77.50           H
ATOM   2001  CB  VAL A 142     -12.341  -1.919 -14.371  1.00 77.50           C
ATOM   2002  HB  VAL A 142     -11.730  -1.037 -14.179  1.00 77.50           H
ATOM   2003  CG1 VAL A 142     -13.544  -1.484 -15.211  1.00 77.50           C
ATOM   2004 1HG1 VAL A 142     -13.194  -1.023 -16.135  1.00 77.50           H
ATOM   2005 2HG1 VAL A 142     -14.156  -2.354 -15.448  1.00 77.50           H
ATOM   2006 3HG1 VAL A 142     -14.138  -0.764 -14.648  1.00 77.50           H
ATOM   2007  CG2 VAL A 142     -12.790  -2.483 -13.021  1.00 77.50           C
ATOM   2008 1HG2 VAL A 142     -13.376  -3.388 -13.182  1.00 77.50           H
ATOM   2009 2HG2 VAL A 142     -11.914  -2.719 -12.417  1.00 77.50           H
ATOM   2010 3HG2 VAL A 142     -13.400  -1.742 -12.503  1.00 77.50           H
ATOM   2011  HN  VAL A 142     -10.098  -2.601 -13.607  1.00 77.50           H
ATOM   2012  N   ASP A 143     -10.097  -1.618 -16.601  1.00 77.23           N
ATOM   2013  CA  ASP A 143      -9.696  -1.022 -17.865  1.00 77.23           C
ATOM   2014  C   ASP A 143      -9.241  -2.126 -18.822  1.00 77.23           C
ATOM   2015  O   ASP A 143      -9.563  -2.095 -20.009  1.00 77.23           O
ATOM   2016  HA  ASP A 143     -10.579  -0.495 -18.226  1.00 77.23           H
ATOM   2017  CB  ASP A 143      -8.528  -0.054 -17.671  1.00 77.23           C
ATOM   2018 1HB  ASP A 143      -8.785   0.685 -16.912  1.00 77.23           H
ATOM   2019 2HB  ASP A 143      -7.657  -0.597 -17.304  1.00 77.23           H
ATOM   2020  CG  ASP A 143      -8.178   0.653 -18.982  1.00 77.23           C
ATOM   2021  OD1 ASP A 143      -9.110   1.236 -19.578  1.00 77.23           O
ATOM   2022  OD2 ASP A 143      -6.988   0.596 -19.358  1.00 77.23           O
ATOM   2023  HN  ASP A 143      -9.554  -1.336 -15.810  1.00 77.23           H
ATOM   2024  N   ARG A 144      -8.500  -3.076 -18.270  1.00 71.79           N
ATOM   2025  CA  ARG A 144      -8.018  -4.199 -19.055  1.00 71.79           C
ATOM   2026  C   ARG A 144      -9.195  -5.010 -19.600  1.00 71.79           C
ATOM   2027  O   ARG A 144      -9.208  -5.379 -20.774  1.00 71.79           O
ATOM   2028  HA  ARG A 144      -7.443  -3.748 -19.864  1.00 71.79           H
ATOM   2029  CB  ARG A 144      -7.123  -5.114 -18.215  1.00 71.79           C
ATOM   2030 1HB  ARG A 144      -7.537  -5.212 -17.211  1.00 71.79           H
ATOM   2031 2HB  ARG A 144      -7.106  -6.112 -18.652  1.00 71.79           H
ATOM   2032  CG  ARG A 144      -5.698  -4.562 -18.133  1.00 71.79           C
ATOM   2033 1HG  ARG A 144      -5.324  -4.361 -19.137  1.00 71.79           H
ATOM   2034 2HG  ARG A 144      -5.702  -3.613 -17.598  1.00 71.79           H
ATOM   2035  CD  ARG A 144      -4.768  -5.549 -17.425  1.00 71.79           C
ATOM   2036 1HD  ARG A 144      -5.044  -5.631 -16.374  1.00 71.79           H
ATOM   2037 2HD  ARG A 144      -4.877  -6.542 -17.862  1.00 71.79           H
ATOM   2038  NE  ARG A 144      -3.364  -5.097 -17.544  1.00 71.79           N
ATOM   2039  HE  ARG A 144      -3.197  -4.171 -17.884  1.00 71.79           H
ATOM   2040  CZ  ARG A 144      -2.302  -5.850 -17.226  1.00 71.79           C
ATOM   2041  NH1 ARG A 144      -2.467  -7.098 -16.767  1.00 71.79           N
ATOM   2042 1HH1 ARG A 144      -3.387  -7.473 -16.659  1.00 71.79           H
ATOM   2043 2HH1 ARG A 144      -1.669  -7.653 -16.532  1.00 71.79           H
ATOM   2044  NH2 ARG A 144      -1.074  -5.336 -17.375  1.00 71.79           N
ATOM   2045 1HH2 ARG A 144      -0.271  -5.885 -17.142  1.00 71.79           H
ATOM   2046 2HH2 ARG A 144      -0.960  -4.404 -17.718  1.00 71.79           H
ATOM   2047  HN  ARG A 144      -8.230  -3.086 -17.307  1.00 71.79           H
ATOM   2048  N   TYR A 145     -10.154  -5.264 -18.723  1.00 72.16           N
ATOM   2049  CA  TYR A 145     -11.333  -6.025 -19.102  1.00 72.16           C
ATOM   2050  C   TYR A 145     -12.047  -5.374 -20.289  1.00 72.16           C
ATOM   2051  O   TYR A 145     -12.355  -6.042 -21.274  1.00 72.16           O
ATOM   2052  HA  TYR A 145     -11.010  -7.026 -19.387  1.00 72.16           H
ATOM   2053  CB  TYR A 145     -12.261  -5.998 -17.886  1.00 72.16           C
ATOM   2054 1HB  TYR A 145     -11.841  -6.634 -17.107  1.00 72.16           H
ATOM   2055 2HB  TYR A 145     -12.293  -4.984 -17.488  1.00 72.16           H
ATOM   2056  CG  TYR A 145     -13.690  -6.458 -18.184  1.00 72.16           C
ATOM   2057  CD1 TYR A 145     -14.739  -5.568 -18.072  1.00 72.16           C
ATOM   2058  HD1 TYR A 145     -14.549  -4.538 -17.772  1.00 72.16           H
ATOM   2059  CD2 TYR A 145     -13.929  -7.763 -18.564  1.00 72.16           C
ATOM   2060  HD2 TYR A 145     -13.101  -8.466 -18.653  1.00 72.16           H
ATOM   2061  CE1 TYR A 145     -16.083  -6.001 -18.352  1.00 72.16           C
ATOM   2062  HE1 TYR A 145     -16.921  -5.309 -18.268  1.00 72.16           H
ATOM   2063  CE2 TYR A 145     -15.274  -8.196 -18.844  1.00 72.16           C
ATOM   2064  HE2 TYR A 145     -15.477  -9.224 -19.145  1.00 72.16           H
ATOM   2065  CZ  TYR A 145     -16.284  -7.294 -18.725  1.00 72.16           C
ATOM   2066  OH  TYR A 145     -17.554  -7.703 -18.989  1.00 72.16           O
ATOM   2067  HH  TYR A 145     -17.560  -8.678 -19.210  1.00 72.16           H
ATOM   2068  HN  TYR A 145     -10.136  -4.960 -17.770  1.00 72.16           H
ATOM   2069  N   ILE A 146     -12.289  -4.078 -20.154  1.00 74.00           N
ATOM   2070  CA  ILE A 146     -13.032  -3.347 -21.167  1.00 74.00           C
ATOM   2071  C   ILE A 146     -12.268  -3.400 -22.491  1.00 74.00           C
ATOM   2072  O   ILE A 146     -12.865  -3.592 -23.549  1.00 74.00           O
ATOM   2073  HA  ILE A 146     -13.988  -3.853 -21.299  1.00 74.00           H
ATOM   2074  CB  ILE A 146     -13.334  -1.926 -20.687  1.00 74.00           C
ATOM   2075  HB  ILE A 146     -12.403  -1.477 -20.342  1.00 74.00           H
ATOM   2076  CG1 ILE A 146     -14.297  -1.941 -19.498  1.00 74.00           C
ATOM   2077 1HG1 ILE A 146     -15.283  -2.267 -19.829  1.00 74.00           H
ATOM   2078 2HG1 ILE A 146     -13.954  -2.664 -18.757  1.00 74.00           H
ATOM   2079  CG2 ILE A 146     -13.855  -1.059 -21.835  1.00 74.00           C
ATOM   2080 1HG2 ILE A 146     -13.104  -1.009 -22.623  1.00 74.00           H
ATOM   2081 2HG2 ILE A 146     -14.771  -1.496 -22.234  1.00 74.00           H
ATOM   2082 3HG2 ILE A 146     -14.062  -0.054 -21.467  1.00 74.00           H
ATOM   2083  CD1 ILE A 146     -14.400  -0.556 -18.858  1.00 74.00           C
ATOM   2084 1HD1 ILE A 146     -13.416  -0.244 -18.507  1.00 74.00           H
ATOM   2085 2HD1 ILE A 146     -14.766   0.159 -19.595  1.00 74.00           H
ATOM   2086 3HD1 ILE A 146     -15.090  -0.595 -18.015  1.00 74.00           H
ATOM   2087  HN  ILE A 146     -11.988  -3.531 -19.373  1.00 74.00           H
ATOM   2088  N   ALA A 147     -10.958  -3.225 -22.390  1.00 73.44           N
ATOM   2089  CA  ALA A 147     -10.121  -3.137 -23.574  1.00 73.44           C
ATOM   2090  C   ALA A 147     -10.201  -4.454 -24.348  1.00 73.44           C
ATOM   2091  O   ALA A 147     -10.057  -4.470 -25.570  1.00 73.44           O
ATOM   2092  HA  ALA A 147     -10.512  -2.334 -24.198  1.00 73.44           H
ATOM   2093  CB  ALA A 147      -8.689  -2.790 -23.162  1.00 73.44           C
ATOM   2094 1HB  ALA A 147      -8.683  -1.832 -22.642  1.00 73.44           H
ATOM   2095 2HB  ALA A 147      -8.303  -3.565 -22.501  1.00 73.44           H
ATOM   2096 3HB  ALA A 147      -8.061  -2.724 -24.051  1.00 73.44           H
ATOM   2097  HN  ALA A 147     -10.471  -3.144 -21.520  1.00 73.44           H
ATOM   2098  N   ILE A 148     -10.431  -5.528 -23.606  1.00 69.95           N
ATOM   2099  CA  ILE A 148     -10.465  -6.854 -24.198  1.00 69.95           C
ATOM   2100  C   ILE A 148     -11.873  -7.135 -24.727  1.00 69.95           C
ATOM   2101  O   ILE A 148     -12.035  -7.590 -25.859  1.00 69.95           O
ATOM   2102  HA  ILE A 148      -9.774  -6.854 -25.041  1.00 69.95           H
ATOM   2103  CB  ILE A 148      -9.963  -7.899 -23.200  1.00 69.95           C
ATOM   2104  HB  ILE A 148     -10.512  -7.772 -22.267  1.00 69.95           H
ATOM   2105  CG1 ILE A 148      -8.481  -7.689 -22.885  1.00 69.95           C
ATOM   2106 1HG1 ILE A 148      -7.881  -7.934 -23.762  1.00 69.95           H
ATOM   2107 2HG1 ILE A 148      -8.299  -6.639 -22.658  1.00 69.95           H
ATOM   2108  CG2 ILE A 148     -10.247  -9.317 -23.702  1.00 69.95           C
ATOM   2109 1HG2 ILE A 148     -11.321  -9.447 -23.833  1.00 69.95           H
ATOM   2110 2HG2 ILE A 148      -9.743  -9.473 -24.655  1.00 69.95           H
ATOM   2111 3HG2 ILE A 148      -9.880 -10.040 -22.973  1.00 69.95           H
ATOM   2112  CD1 ILE A 148      -8.043  -8.556 -21.703  1.00 69.95           C
ATOM   2113 1HD1 ILE A 148      -8.628  -8.292 -20.823  1.00 69.95           H
ATOM   2114 2HD1 ILE A 148      -8.204  -9.607 -21.944  1.00 69.95           H
ATOM   2115 3HD1 ILE A 148      -6.985  -8.387 -21.501  1.00 69.95           H
ATOM   2116  HN  ILE A 148     -10.592  -5.501 -22.619  1.00 69.95           H
ATOM   2117  N   ALA A 149     -12.855  -6.853 -23.884  1.00 69.92           N
ATOM   2118  CA  ALA A 149     -14.220  -7.267 -24.160  1.00 69.92           C
ATOM   2119  C   ALA A 149     -14.795  -6.401 -25.283  1.00 69.92           C
ATOM   2120  O   ALA A 149     -15.540  -6.891 -26.130  1.00 69.92           O
ATOM   2121  HA  ALA A 149     -14.192  -8.305 -24.491  1.00 69.92           H
ATOM   2122  CB  ALA A 149     -15.049  -7.182 -22.876  1.00 69.92           C
ATOM   2123 1HB  ALA A 149     -14.616  -7.838 -22.120  1.00 69.92           H
ATOM   2124 2HB  ALA A 149     -15.048  -6.156 -22.510  1.00 69.92           H
ATOM   2125 3HB  ALA A 149     -16.073  -7.493 -23.083  1.00 69.92           H
ATOM   2126  HN  ALA A 149     -12.730  -6.352 -23.028  1.00 69.92           H
ATOM   2127  N   GLN A 150     -14.426  -5.129 -25.253  1.00 69.92           N
ATOM   2128  CA  GLN A 150     -14.968  -4.171 -26.202  1.00 69.92           C
ATOM   2129  C   GLN A 150     -13.857  -3.637 -27.109  1.00 69.92           C
ATOM   2130  O   GLN A 150     -13.834  -2.451 -27.435  1.00 69.92           O
ATOM   2131  HA  GLN A 150     -15.694  -4.728 -26.794  1.00 69.92           H
ATOM   2132  CB  GLN A 150     -15.682  -3.027 -25.479  1.00 69.92           C
ATOM   2133 1HB  GLN A 150     -14.971  -2.487 -24.854  1.00 69.92           H
ATOM   2134 2HB  GLN A 150     -16.070  -2.316 -26.208  1.00 69.92           H
ATOM   2135  CG  GLN A 150     -16.829  -3.556 -24.615  1.00 69.92           C
ATOM   2136 1HG  GLN A 150     -17.405  -4.290 -25.179  1.00 69.92           H
ATOM   2137 2HG  GLN A 150     -16.425  -4.070 -23.743  1.00 69.92           H
ATOM   2138  CD  GLN A 150     -17.746  -2.418 -24.164  1.00 69.92           C
ATOM   2139  OE1 GLN A 150     -17.553  -1.261 -24.500  1.00 69.92           O
ATOM   2140  NE2 GLN A 150     -18.752  -2.809 -23.387  1.00 69.92           N
ATOM   2141 1HE2 GLN A 150     -18.854  -3.775 -23.149  1.00 69.92           H
ATOM   2142 2HE2 GLN A 150     -19.407  -2.137 -23.041  1.00 69.92           H
ATOM   2143  HN  GLN A 150     -13.772  -4.751 -24.598  1.00 69.92           H
ATOM   2144  N   ALA A 151     -12.964  -4.538 -27.490  1.00 66.03           N
ATOM   2145  CA  ALA A 151     -11.780  -4.149 -28.236  1.00 66.03           C
ATOM   2146  C   ALA A 151     -12.197  -3.311 -29.446  1.00 66.03           C
ATOM   2147  O   ALA A 151     -11.493  -2.380 -29.834  1.00 66.03           O
ATOM   2148  HA  ALA A 151     -11.159  -3.539 -27.580  1.00 66.03           H
ATOM   2149  CB  ALA A 151     -10.994  -5.399 -28.636  1.00 66.03           C
ATOM   2150 1HB  ALA A 151     -10.696  -5.943 -27.740  1.00 66.03           H
ATOM   2151 2HB  ALA A 151     -11.621  -6.039 -29.258  1.00 66.03           H
ATOM   2152 3HB  ALA A 151     -10.106  -5.106 -29.196  1.00 66.03           H
ATOM   2153  HN  ALA A 151     -13.039  -5.517 -27.298  1.00 66.03           H
ATOM   2154  N   MET A 152     -13.341  -3.671 -30.009  1.00 61.71           N
ATOM   2155  CA  MET A 152     -13.811  -3.030 -31.226  1.00 61.71           C
ATOM   2156  C   MET A 152     -14.178  -1.567 -30.969  1.00 61.71           C
ATOM   2157  O   MET A 152     -13.892  -0.698 -31.791  1.00 61.71           O
ATOM   2158  HA  MET A 152     -12.978  -3.085 -31.927  1.00 61.71           H
ATOM   2159  CB  MET A 152     -15.036  -3.778 -31.756  1.00 61.71           C
ATOM   2160 1HB  MET A 152     -15.765  -3.904 -30.956  1.00 61.71           H
ATOM   2161 2HB  MET A 152     -15.518  -3.188 -32.536  1.00 61.71           H
ATOM   2162  CG  MET A 152     -14.643  -5.147 -32.315  1.00 61.71           C
ATOM   2163 1HG  MET A 152     -13.559  -5.209 -32.419  1.00 61.71           H
ATOM   2164 2HG  MET A 152     -14.942  -5.932 -31.621  1.00 61.71           H
ATOM   2165  SD  MET A 152     -15.421  -5.406 -33.900  1.00 61.71           S
ATOM   2166  CE  MET A 152     -17.112  -5.646 -33.380  1.00 61.71           C
ATOM   2167 1HE  MET A 152     -17.168  -6.507 -32.713  1.00 61.71           H
ATOM   2168 2HE  MET A 152     -17.460  -4.757 -32.855  1.00 61.71           H
ATOM   2169 3HE  MET A 152     -17.740  -5.822 -34.253  1.00 61.71           H
ATOM   2170  HN  MET A 152     -13.942  -4.385 -29.648  1.00 61.71           H
ATOM   2171  N   ARG A 153     -14.806  -1.340 -29.824  1.00 63.55           N
ATOM   2172  CA  ARG A 153     -15.288  -0.012 -29.486  1.00 63.55           C
ATOM   2173  C   ARG A 153     -14.189   0.788 -28.783  1.00 63.55           C
ATOM   2174  O   ARG A 153     -14.252   2.015 -28.723  1.00 63.55           O
ATOM   2175  HA  ARG A 153     -15.553   0.440 -30.441  1.00 63.55           H
ATOM   2176  CB  ARG A 153     -16.516  -0.087 -28.576  1.00 63.55           C
ATOM   2177 1HB  ARG A 153     -16.320  -0.771 -27.750  1.00 63.55           H
ATOM   2178 2HB  ARG A 153     -16.709   0.893 -28.139  1.00 63.55           H
ATOM   2179  CG  ARG A 153     -17.747  -0.556 -29.354  1.00 63.55           C
ATOM   2180 1HG  ARG A 153     -17.871   0.054 -30.248  1.00 63.55           H
ATOM   2181 2HG  ARG A 153     -17.601  -1.584 -29.686  1.00 63.55           H
ATOM   2182  CD  ARG A 153     -19.007  -0.467 -28.491  1.00 63.55           C
ATOM   2183 1HD  ARG A 153     -18.929  -1.152 -27.646  1.00 63.55           H
ATOM   2184 2HD  ARG A 153     -19.106   0.537 -28.079  1.00 63.55           H
ATOM   2185  NE  ARG A 153     -20.200  -0.801 -29.301  1.00 63.55           N
ATOM   2186  HE  ARG A 153     -20.061  -1.052 -30.259  1.00 63.55           H
ATOM   2187  CZ  ARG A 153     -21.455  -0.788 -28.832  1.00 63.55           C
ATOM   2188  NH1 ARG A 153     -21.700  -0.460 -27.556  1.00 63.55           N
ATOM   2189 1HH1 ARG A 153     -20.944  -0.222 -26.946  1.00 63.55           H
ATOM   2190 2HH1 ARG A 153     -22.640  -0.453 -27.213  1.00 63.55           H
ATOM   2191  NH2 ARG A 153     -22.461  -1.109 -29.657  1.00 63.55           N
ATOM   2192 1HH2 ARG A 153     -23.403  -1.104 -29.322  1.00 63.55           H
ATOM   2193 2HH2 ARG A 153     -22.269  -1.353 -30.608  1.00 63.55           H
ATOM   2194  HN  ARG A 153     -14.987  -2.043 -29.136  1.00 63.55           H
ATOM   2195  N   ALA A 154     -13.208   0.060 -28.270  1.00 62.22           N
ATOM   2196  CA  ALA A 154     -12.251   0.642 -27.344  1.00 62.22           C
ATOM   2197  C   ALA A 154     -11.442   1.723 -28.065  1.00 62.22           C
ATOM   2198  O   ALA A 154     -10.935   2.648 -27.433  1.00 62.22           O
ATOM   2199  HA  ALA A 154     -12.812   1.102 -26.531  1.00 62.22           H
ATOM   2200  CB  ALA A 154     -11.363  -0.463 -26.767  1.00 62.22           C
ATOM   2201 1HB  ALA A 154     -11.982  -1.189 -26.241  1.00 62.22           H
ATOM   2202 2HB  ALA A 154     -10.829  -0.960 -27.577  1.00 62.22           H
ATOM   2203 3HB  ALA A 154     -10.645  -0.026 -26.073  1.00 62.22           H
ATOM   2204  HN  ALA A 154     -13.062  -0.907 -28.477  1.00 62.22           H
ATOM   2205  N   HIS A 155     -11.348   1.569 -29.378  1.00 64.19           N
ATOM   2206  CA  HIS A 155     -10.462   2.408 -30.167  1.00 64.19           C
ATOM   2207  C   HIS A 155     -11.071   3.803 -30.314  1.00 64.19           C
ATOM   2208  O   HIS A 155     -10.397   4.806 -30.085  1.00 64.19           O
ATOM   2209  HA  HIS A 155      -9.527   2.485 -29.611  1.00 64.19           H
ATOM   2210  CB  HIS A 155     -10.150   1.752 -31.514  1.00 64.19           C
ATOM   2211 1HB  HIS A 155      -9.917   0.700 -31.349  1.00 64.19           H
ATOM   2212 2HB  HIS A 155     -11.043   1.786 -32.138  1.00 64.19           H
ATOM   2213  CG  HIS A 155      -9.006   2.395 -32.260  1.00 64.19           C
ATOM   2214  ND1 HIS A 155      -9.176   3.482 -33.100  1.00 64.19           N
ATOM   2215  HD1 HIS A 155     -10.043   3.941 -33.295  1.00 64.19           H
ATOM   2216  CD2 HIS A 155      -7.675   2.095 -32.284  1.00 64.19           C
ATOM   2217  HD2 HIS A 155      -7.195   1.288 -31.731  1.00 64.19           H
ATOM   2218  CE1 HIS A 155      -7.994   3.812 -33.601  1.00 64.19           C
ATOM   2219  HE1 HIS A 155      -7.799   4.628 -34.297  1.00 64.19           H
ATOM   2220  NE2 HIS A 155      -7.066   2.950 -33.095  1.00 64.19           N
ATOM   2221  HN  HIS A 155     -11.862   0.889 -29.900  1.00 64.19           H
ATOM   2222  N   THR A 156     -12.340   3.823 -30.696  1.00 65.73           N
ATOM   2223  CA  THR A 156     -13.011   5.075 -30.999  1.00 65.73           C
ATOM   2224  C   THR A 156     -13.205   5.898 -29.724  1.00 65.73           C
ATOM   2225  O   THR A 156     -13.398   7.111 -29.787  1.00 65.73           O
ATOM   2226  HA  THR A 156     -12.370   5.657 -31.660  1.00 65.73           H
ATOM   2227  CB  THR A 156     -14.322   4.748 -31.716  1.00 65.73           C
ATOM   2228  HB  THR A 156     -14.984   5.613 -31.731  1.00 65.73           H
ATOM   2229  OG1 THR A 156     -14.820   3.605 -31.025  1.00 65.73           O
ATOM   2230  HG1 THR A 156     -15.793   3.485 -31.220  1.00 65.73           H
ATOM   2231  CG2 THR A 156     -14.099   4.250 -33.145  1.00 65.73           C
ATOM   2232 1HG2 THR A 156     -13.493   3.345 -33.125  1.00 65.73           H
ATOM   2233 2HG2 THR A 156     -13.585   5.019 -33.721  1.00 65.73           H
ATOM   2234 3HG2 THR A 156     -15.062   4.032 -33.608  1.00 65.73           H
ATOM   2235  HN  THR A 156     -12.905   3.004 -30.799  1.00 65.73           H
ATOM   2236  N   TRP A 157     -13.147   5.205 -28.596  1.00 74.33           N
ATOM   2237  CA  TRP A 157     -13.496   5.815 -27.324  1.00 74.33           C
ATOM   2238  C   TRP A 157     -12.197   6.166 -26.595  1.00 74.33           C
ATOM   2239  O   TRP A 157     -12.210   6.458 -25.400  1.00 74.33           O
ATOM   2240  HA  TRP A 157     -14.062   6.723 -27.534  1.00 74.33           H
ATOM   2241  CB  TRP A 157     -14.410   4.899 -26.509  1.00 74.33           C
ATOM   2242 1HB  TRP A 157     -14.024   3.880 -26.559  1.00 74.33           H
ATOM   2243 2HB  TRP A 157     -14.373   5.202 -25.462  1.00 74.33           H
ATOM   2244  CG  TRP A 157     -15.868   4.900 -26.974  1.00 74.33           C
ATOM   2245  CD1 TRP A 157     -16.333   4.872 -28.230  1.00 74.33           C
ATOM   2246  HD1 TRP A 157     -15.701   4.843 -29.118  1.00 74.33           H
ATOM   2247  CD2 TRP A 157     -17.039   4.932 -26.131  1.00 74.33           C
ATOM   2248  NE1 TRP A 157     -17.712   4.884 -28.259  1.00 74.33           N
ATOM   2249  HE1 TRP A 157     -18.288   4.868 -29.077  1.00 74.33           H
ATOM   2250  CE2 TRP A 157     -18.155   4.922 -26.942  1.00 74.33           C
ATOM   2251  CE3 TRP A 157     -17.151   4.970 -24.730  1.00 74.33           C
ATOM   2252  HE3 TRP A 157     -16.285   4.979 -24.068  1.00 74.33           H
ATOM   2253  CZ2 TRP A 157     -19.464   4.947 -26.445  1.00 74.33           C
ATOM   2254  HZ2 TRP A 157     -20.330   4.938 -27.106  1.00 74.33           H
ATOM   2255  CZ3 TRP A 157     -18.465   4.994 -24.249  1.00 74.33           C
ATOM   2256  HZ3 TRP A 157     -18.609   5.024 -23.169  1.00 74.33           H
ATOM   2257  CH2 TRP A 157     -19.600   4.984 -25.052  1.00 74.33           C
ATOM   2258  HH2 TRP A 157     -20.591   5.005 -24.599  1.00 74.33           H
ATOM   2259  HN  TRP A 157     -12.868   4.247 -28.542  1.00 74.33           H
ATOM   2260  N   ARG A 158     -11.105   6.125 -27.345  1.00 72.24           N
ATOM   2261  CA  ARG A 158      -9.784   6.222 -26.750  1.00 72.24           C
ATOM   2262  C   ARG A 158      -9.617   7.570 -26.044  1.00 72.24           C
ATOM   2263  O   ARG A 158      -9.118   7.629 -24.922  1.00 72.24           O
ATOM   2264  HA  ARG A 158      -9.738   5.398 -26.038  1.00 72.24           H
ATOM   2265  CB  ARG A 158      -8.690   6.070 -27.809  1.00 72.24           C
ATOM   2266 1HB  ARG A 158      -8.885   5.185 -28.414  1.00 72.24           H
ATOM   2267 2HB  ARG A 158      -8.709   6.927 -28.482  1.00 72.24           H
ATOM   2268  CG  ARG A 158      -7.310   5.956 -27.158  1.00 72.24           C
ATOM   2269 1HG  ARG A 158      -7.102   6.855 -26.577  1.00 72.24           H
ATOM   2270 2HG  ARG A 158      -7.300   5.117 -26.463  1.00 72.24           H
ATOM   2271  CD  ARG A 158      -6.220   5.762 -28.215  1.00 72.24           C
ATOM   2272 1HD  ARG A 158      -6.442   4.884 -28.821  1.00 72.24           H
ATOM   2273 2HD  ARG A 158      -6.200   6.618 -28.890  1.00 72.24           H
ATOM   2274  NE  ARG A 158      -4.902   5.605 -27.560  1.00 72.24           N
ATOM   2275  HE  ARG A 158      -4.842   5.786 -26.578  1.00 72.24           H
ATOM   2276  CZ  ARG A 158      -3.784   5.236 -28.200  1.00 72.24           C
ATOM   2277  NH1 ARG A 158      -3.807   4.981 -29.516  1.00 72.24           N
ATOM   2278 1HH1 ARG A 158      -4.662   5.066 -30.027  1.00 72.24           H
ATOM   2279 2HH1 ARG A 158      -2.968   4.706 -29.986  1.00 72.24           H
ATOM   2280  NH2 ARG A 158      -2.644   5.125 -27.506  1.00 72.24           N
ATOM   2281 1HH2 ARG A 158      -1.801   4.851 -27.968  1.00 72.24           H
ATOM   2282 2HH2 ARG A 158      -2.636   5.317 -26.524  1.00 72.24           H
ATOM   2283  HN  ARG A 158     -11.114   6.028 -28.341  1.00 72.24           H
ATOM   2284  N   GLU A 159     -10.045   8.618 -26.732  1.00 76.76           N
ATOM   2285  CA  GLU A 159      -9.889   9.967 -26.214  1.00 76.76           C
ATOM   2286  C   GLU A 159     -10.749  10.159 -24.963  1.00 76.76           C
ATOM   2287  O   GLU A 159     -10.268  10.653 -23.945  1.00 76.76           O
ATOM   2288  HA  GLU A 159      -8.834  10.057 -25.956  1.00 76.76           H
ATOM   2289  CB  GLU A 159     -10.234  11.007 -27.282  1.00 76.76           C
ATOM   2290 1HB  GLU A 159     -11.189  10.756 -27.744  1.00 76.76           H
ATOM   2291 2HB  GLU A 159     -10.218  12.005 -26.842  1.00 76.76           H
ATOM   2292  CG  GLU A 159      -9.190  11.013 -28.400  1.00 76.76           C
ATOM   2293 1HG  GLU A 159      -8.192  11.096 -27.971  1.00 76.76           H
ATOM   2294 2HG  GLU A 159      -9.227  10.067 -28.941  1.00 76.76           H
ATOM   2295  CD  GLU A 159      -9.432  12.171 -29.370  1.00 76.76           C
ATOM   2296  OE1 GLU A 159      -8.492  12.476 -30.135  1.00 76.76           O
ATOM   2297  OE2 GLU A 159     -10.552  12.725 -29.325  1.00 76.76           O
ATOM   2298  HN  GLU A 159     -10.491   8.558 -27.625  1.00 76.76           H
ATOM   2299  N   LYS A 160     -12.006   9.757 -25.081  1.00 81.86           N
ATOM   2300  CA  LYS A 160     -12.932   9.861 -23.966  1.00 81.86           C
ATOM   2301  C   LYS A 160     -12.361   9.109 -22.763  1.00 81.86           C
ATOM   2302  O   LYS A 160     -12.425   9.596 -21.635  1.00 81.86           O
ATOM   2303  HA  LYS A 160     -13.014  10.917 -23.707  1.00 81.86           H
ATOM   2304  CB  LYS A 160     -14.326   9.388 -24.383  1.00 81.86           C
ATOM   2305 1HB  LYS A 160     -14.261   8.393 -24.822  1.00 81.86           H
ATOM   2306 2HB  LYS A 160     -14.964   9.306 -23.502  1.00 81.86           H
ATOM   2307  CG  LYS A 160     -14.956  10.355 -25.387  1.00 81.86           C
ATOM   2308 1HG  LYS A 160     -14.937  11.367 -24.984  1.00 81.86           H
ATOM   2309 2HG  LYS A 160     -14.368  10.366 -26.305  1.00 81.86           H
ATOM   2310  CD  LYS A 160     -16.398   9.953 -25.704  1.00 81.86           C
ATOM   2311 1HD  LYS A 160     -16.413   8.959 -26.151  1.00 81.86           H
ATOM   2312 2HD  LYS A 160     -16.975   9.896 -24.781  1.00 81.86           H
ATOM   2313  CE  LYS A 160     -17.050  10.957 -26.658  1.00 81.86           C
ATOM   2314 1HE  LYS A 160     -17.014  11.956 -26.224  1.00 81.86           H
ATOM   2315 2HE  LYS A 160     -16.490  10.996 -27.592  1.00 81.86           H
ATOM   2316  NZ  LYS A 160     -18.454  10.577 -26.930  1.00 81.86           N
ATOM   2317 1HZ  LYS A 160     -18.873  11.257 -27.555  1.00 81.86           H
ATOM   2318 2HZ  LYS A 160     -18.479   9.660 -27.361  1.00 81.86           H
ATOM   2319 3HZ  LYS A 160     -18.973  10.556 -26.059  1.00 81.86           H
ATOM   2320  HN  LYS A 160     -12.392   9.367 -25.917  1.00 81.86           H
ATOM   2321  N   ARG A 161     -11.816   7.935 -23.043  1.00 82.52           N
ATOM   2322  CA  ARG A 161     -11.265   7.095 -21.993  1.00 82.52           C
ATOM   2323  C   ARG A 161     -10.131   7.825 -21.271  1.00 82.52           C
ATOM   2324  O   ARG A 161      -9.940   7.647 -20.068  1.00 82.52           O
ATOM   2325  HA  ARG A 161     -12.101   6.907 -21.320  1.00 82.52           H
ATOM   2326  CB  ARG A 161     -10.734   5.778 -22.562  1.00 82.52           C
ATOM   2327 1HB  ARG A 161     -10.139   5.976 -23.453  1.00 82.52           H
ATOM   2328 2HB  ARG A 161     -10.073   5.304 -21.836  1.00 82.52           H
ATOM   2329  CG  ARG A 161     -11.883   4.829 -22.909  1.00 82.52           C
ATOM   2330 1HG  ARG A 161     -12.397   4.525 -21.997  1.00 82.52           H
ATOM   2331 2HG  ARG A 161     -12.613   5.348 -23.530  1.00 82.52           H
ATOM   2332  CD  ARG A 161     -11.367   3.591 -23.647  1.00 82.52           C
ATOM   2333 1HD  ARG A 161     -12.204   3.028 -24.059  1.00 82.52           H
ATOM   2334 2HD  ARG A 161     -10.741   3.893 -24.486  1.00 82.52           H
ATOM   2335  NE  ARG A 161     -10.592   2.736 -22.720  1.00 82.52           N
ATOM   2336  HE  ARG A 161     -10.626   2.952 -21.744  1.00 82.52           H
ATOM   2337  CZ  ARG A 161      -9.848   1.691 -23.107  1.00 82.52           C
ATOM   2338  NH1 ARG A 161      -9.766   1.357 -24.402  1.00 82.52           N
ATOM   2339 1HH1 ARG A 161     -10.262   1.888 -25.088  1.00 82.52           H
ATOM   2340 2HH1 ARG A 161      -9.208   0.575 -24.682  1.00 82.52           H
ATOM   2341  NH2 ARG A 161      -9.187   0.986 -22.179  1.00 82.52           N
ATOM   2342 1HH2 ARG A 161      -8.627   0.203 -22.451  1.00 82.52           H
ATOM   2343 2HH2 ARG A 161      -9.253   1.242 -21.215  1.00 82.52           H
ATOM   2344  HN  ARG A 161     -11.748   7.556 -23.966  1.00 82.52           H
ATOM   2345  N   LEU A 162      -9.407   8.630 -22.034  1.00 84.43           N
ATOM   2346  CA  LEU A 162      -8.254   9.334 -21.498  1.00 84.43           C
ATOM   2347  C   LEU A 162      -8.732  10.477 -20.600  1.00 84.43           C
ATOM   2348  O   LEU A 162      -8.073  10.818 -19.620  1.00 84.43           O
ATOM   2349  HA  LEU A 162      -7.694   8.626 -20.888  1.00 84.43           H
ATOM   2350  CB  LEU A 162      -7.329   9.787 -22.630  1.00 84.43           C
ATOM   2351 1HB  LEU A 162      -7.376   9.046 -23.429  1.00 84.43           H
ATOM   2352 2HB  LEU A 162      -7.717  10.720 -23.038  1.00 84.43           H
ATOM   2353  CG  LEU A 162      -5.862   9.998 -22.253  1.00 84.43           C
ATOM   2354  HG  LEU A 162      -5.733   9.711 -21.209  1.00 84.43           H
ATOM   2355  CD1 LEU A 162      -4.947   9.097 -23.085  1.00 84.43           C
ATOM   2356 1HD1 LEU A 162      -5.206   8.053 -22.910  1.00 84.43           H
ATOM   2357 2HD1 LEU A 162      -5.073   9.330 -24.143  1.00 84.43           H
ATOM   2358 3HD1 LEU A 162      -3.909   9.268 -22.797  1.00 84.43           H
ATOM   2359  CD2 LEU A 162      -5.473  11.473 -22.367  1.00 84.43           C
ATOM   2360 1HD2 LEU A 162      -5.622  11.810 -23.393  1.00 84.43           H
ATOM   2361 2HD2 LEU A 162      -6.095  12.066 -21.696  1.00 84.43           H
ATOM   2362 3HD2 LEU A 162      -4.425  11.595 -22.093  1.00 84.43           H
ATOM   2363  HN  LEU A 162      -9.597   8.805 -23.000  1.00 84.43           H
ATOM   2364  N   LEU A 163      -9.875  11.037 -20.968  1.00 86.86           N
ATOM   2365  CA  LEU A 163     -10.484  12.087 -20.169  1.00 86.86           C
ATOM   2366  C   LEU A 163     -10.988  11.494 -18.852  1.00 86.86           C
ATOM   2367  O   LEU A 163     -10.707  12.026 -17.779  1.00 86.86           O
ATOM   2368  HA  LEU A 163      -9.708  12.818 -19.944  1.00 86.86           H
ATOM   2369  CB  LEU A 163     -11.568  12.811 -20.972  1.00 86.86           C
ATOM   2370 1HB  LEU A 163     -11.130  13.152 -21.910  1.00 86.86           H
ATOM   2371 2HB  LEU A 163     -12.345  12.091 -21.227  1.00 86.86           H
ATOM   2372  CG  LEU A 163     -12.226  14.008 -20.283  1.00 86.86           C
ATOM   2373  HG  LEU A 163     -12.596  13.681 -19.311  1.00 86.86           H
ATOM   2374  CD1 LEU A 163     -11.209  15.122 -20.029  1.00 86.86           C
ATOM   2375 1HD1 LEU A 163     -10.411  14.746 -19.388  1.00 86.86           H
ATOM   2376 2HD1 LEU A 163     -10.787  15.453 -20.978  1.00 86.86           H
ATOM   2377 3HD1 LEU A 163     -11.703  15.960 -19.538  1.00 86.86           H
ATOM   2378  CD2 LEU A 163     -13.432  14.505 -21.082  1.00 86.86           C
ATOM   2379 1HD2 LEU A 163     -13.108  14.809 -22.078  1.00 86.86           H
ATOM   2380 2HD2 LEU A 163     -14.166  13.704 -21.168  1.00 86.86           H
ATOM   2381 3HD2 LEU A 163     -13.881  15.356 -20.571  1.00 86.86           H
ATOM   2382  HN  LEU A 163     -10.382  10.785 -21.792  1.00 86.86           H
ATOM   2383  N   TYR A 164     -11.725  10.399 -18.977  1.00 88.36           N
ATOM   2384  CA  TYR A 164     -12.272   9.729 -17.810  1.00 88.36           C
ATOM   2385  C   TYR A 164     -11.157   9.259 -16.874  1.00 88.36           C
ATOM   2386  O   TYR A 164     -11.303   9.310 -15.653  1.00 88.36           O
ATOM   2387  HA  TYR A 164     -12.906  10.440 -17.280  1.00 88.36           H
ATOM   2388  CB  TYR A 164     -13.026   8.507 -18.340  1.00 88.36           C
ATOM   2389 1HB  TYR A 164     -12.435   8.044 -19.130  1.00 88.36           H
ATOM   2390 2HB  TYR A 164     -13.117   7.774 -17.539  1.00 88.36           H
ATOM   2391  CG  TYR A 164     -14.420   8.824 -18.884  1.00 88.36           C
ATOM   2392  CD1 TYR A 164     -15.377   9.372 -18.054  1.00 88.36           C
ATOM   2393  HD1 TYR A 164     -15.139   9.579 -17.010  1.00 88.36           H
ATOM   2394  CD2 TYR A 164     -14.721   8.561 -20.205  1.00 88.36           C
ATOM   2395  HD2 TYR A 164     -13.966   8.129 -20.861  1.00 88.36           H
ATOM   2396  CE1 TYR A 164     -16.689   9.670 -18.566  1.00 88.36           C
ATOM   2397  HE1 TYR A 164     -17.454  10.103 -17.921  1.00 88.36           H
ATOM   2398  CE2 TYR A 164     -16.034   8.859 -20.717  1.00 88.36           C
ATOM   2399  HE2 TYR A 164     -16.285   8.657 -21.758  1.00 88.36           H
ATOM   2400  CZ  TYR A 164     -16.953   9.399 -19.872  1.00 88.36           C
ATOM   2401  OH  TYR A 164     -18.193   9.680 -20.356  1.00 88.36           O
ATOM   2402  HH  TYR A 164     -18.239   9.455 -21.329  1.00 88.36           H
ATOM   2403  HN  TYR A 164     -11.948   9.972 -19.853  1.00 88.36           H
ATOM   2404  N   SER A 165     -10.068   8.812 -17.481  1.00 89.55           N
ATOM   2405  CA  SER A 165      -8.950   8.284 -16.718  1.00 89.55           C
ATOM   2406  C   SER A 165      -8.355   9.381 -15.833  1.00 89.55           C
ATOM   2407  O   SER A 165      -7.916   9.113 -14.716  1.00 89.55           O
ATOM   2408  HA  SER A 165      -9.369   7.485 -16.107  1.00 89.55           H
ATOM   2409  CB  SER A 165      -7.876   7.707 -17.643  1.00 89.55           C
ATOM   2410 1HB  SER A 165      -7.222   7.047 -17.072  1.00 89.55           H
ATOM   2411 2HB  SER A 165      -8.349   7.099 -18.413  1.00 89.55           H
ATOM   2412  OG  SER A 165      -7.096   8.729 -18.258  1.00 89.55           O
ATOM   2413  HG  SER A 165      -7.690   9.469 -18.574  1.00 89.55           H
ATOM   2414  HN  SER A 165      -9.943   8.806 -18.473  1.00 89.55           H
ATOM   2415  N   LYS A 166      -8.359  10.594 -16.367  1.00 91.44           N
ATOM   2416  CA  LYS A 166      -7.870  11.741 -15.621  1.00 91.44           C
ATOM   2417  C   LYS A 166      -8.775  11.982 -14.412  1.00 91.44           C
ATOM   2418  O   LYS A 166      -8.292  12.135 -13.291  1.00 91.44           O
ATOM   2419  HA  LYS A 166      -6.871  11.494 -15.261  1.00 91.44           H
ATOM   2420  CB  LYS A 166      -7.732  12.958 -16.539  1.00 91.44           C
ATOM   2421 1HB  LYS A 166      -8.637  13.072 -17.135  1.00 91.44           H
ATOM   2422 2HB  LYS A 166      -7.630  13.861 -15.938  1.00 91.44           H
ATOM   2423  CG  LYS A 166      -6.521  12.813 -17.463  1.00 91.44           C
ATOM   2424 1HG  LYS A 166      -5.612  12.735 -16.867  1.00 91.44           H
ATOM   2425 2HG  LYS A 166      -6.606  11.891 -18.038  1.00 91.44           H
ATOM   2426  CD  LYS A 166      -6.412  14.006 -18.415  1.00 91.44           C
ATOM   2427 1HD  LYS A 166      -7.294  14.048 -19.053  1.00 91.44           H
ATOM   2428 2HD  LYS A 166      -6.389  14.933 -17.841  1.00 91.44           H
ATOM   2429  CE  LYS A 166      -5.154  13.905 -19.280  1.00 91.44           C
ATOM   2430 1HE  LYS A 166      -4.279  13.768 -18.644  1.00 91.44           H
ATOM   2431 2HE  LYS A 166      -5.219  13.028 -19.925  1.00 91.44           H
ATOM   2432  NZ  LYS A 166      -4.992  15.123 -20.103  1.00 91.44           N
ATOM   2433 1HZ  LYS A 166      -4.160  15.035 -20.677  1.00 91.44           H
ATOM   2434 2HZ  LYS A 166      -5.803  15.239 -20.700  1.00 91.44           H
ATOM   2435 3HZ  LYS A 166      -4.900  15.931 -19.497  1.00 91.44           H
ATOM   2436  HN  LYS A 166      -8.689  10.798 -17.288  1.00 91.44           H
ATOM   2437  N   MET A 167     -10.072  12.010 -14.681  1.00 93.22           N
ATOM   2438  CA  MET A 167     -11.047  12.283 -13.638  1.00 93.22           C
ATOM   2439  C   MET A 167     -10.993  11.215 -12.544  1.00 93.22           C
ATOM   2440  O   MET A 167     -11.049  11.534 -11.357  1.00 93.22           O
ATOM   2441  HA  MET A 167     -10.769  13.252 -13.223  1.00 93.22           H
ATOM   2442  CB  MET A 167     -12.450  12.320 -14.247  1.00 93.22           C
ATOM   2443 1HB  MET A 167     -12.631  11.404 -14.809  1.00 93.22           H
ATOM   2444 2HB  MET A 167     -13.194  12.359 -13.452  1.00 93.22           H
ATOM   2445  CG  MET A 167     -12.616  13.531 -15.168  1.00 93.22           C
ATOM   2446 1HG  MET A 167     -12.196  14.418 -14.695  1.00 93.22           H
ATOM   2447 2HG  MET A 167     -12.063  13.372 -16.094  1.00 93.22           H
ATOM   2448  SD  MET A 167     -14.344  13.792 -15.528  1.00 93.22           S
ATOM   2449  CE  MET A 167     -14.697  12.305 -16.450  1.00 93.22           C
ATOM   2450 1HE  MET A 167     -14.062  12.266 -17.335  1.00 93.22           H
ATOM   2451 2HE  MET A 167     -14.502  11.434 -15.824  1.00 93.22           H
ATOM   2452 3HE  MET A 167     -15.744  12.305 -16.754  1.00 93.22           H
ATOM   2453  HN  MET A 167     -10.459  11.850 -15.589  1.00 93.22           H
ATOM   2454  N   VAL A 168     -10.885   9.969 -12.982  1.00 93.51           N
ATOM   2455  CA  VAL A 168     -10.845   8.851 -12.056  1.00 93.51           C
ATOM   2456  C   VAL A 168      -9.638   9.006 -11.128  1.00 93.51           C
ATOM   2457  O   VAL A 168      -9.745   8.787  -9.923  1.00 93.51           O
ATOM   2458  HA  VAL A 168     -11.754   8.887 -11.456  1.00 93.51           H
ATOM   2459  CB  VAL A 168     -10.839   7.531 -12.829  1.00 93.51           C
ATOM   2460  HB  VAL A 168     -10.061   7.592 -13.591  1.00 93.51           H
ATOM   2461  CG1 VAL A 168     -10.502   6.357 -11.907  1.00 93.51           C
ATOM   2462 1HG1 VAL A 168      -9.515   6.510 -11.470  1.00 93.51           H
ATOM   2463 2HG1 VAL A 168     -11.246   6.293 -11.113  1.00 93.51           H
ATOM   2464 3HG1 VAL A 168     -10.504   5.431 -12.483  1.00 93.51           H
ATOM   2465  CG2 VAL A 168     -12.175   7.305 -13.538  1.00 93.51           C
ATOM   2466 1HG2 VAL A 168     -12.977   7.274 -12.801  1.00 93.51           H
ATOM   2467 2HG2 VAL A 168     -12.357   8.119 -14.239  1.00 93.51           H
ATOM   2468 3HG2 VAL A 168     -12.144   6.359 -14.080  1.00 93.51           H
ATOM   2469  HN  VAL A 168     -10.827   9.720 -13.949  1.00 93.51           H
ATOM   2470  N   CYS A 169      -8.517   9.382 -11.726  1.00 93.58           N
ATOM   2471  CA  CYS A 169      -7.283   9.535 -10.975  1.00 93.58           C
ATOM   2472  C   CYS A 169      -7.510  10.588  -9.887  1.00 93.58           C
ATOM   2473  O   CYS A 169      -7.155  10.375  -8.729  1.00 93.58           O
ATOM   2474  HA  CYS A 169      -7.063   8.564 -10.533  1.00 93.58           H
ATOM   2475  CB  CYS A 169      -6.108   9.900 -11.885  1.00 93.58           C
ATOM   2476 1HB  CYS A 169      -6.369  10.759 -12.503  1.00 93.58           H
ATOM   2477 2HB  CYS A 169      -5.247  10.190 -11.282  1.00 93.58           H
ATOM   2478  SG  CYS A 169      -5.674   8.474 -12.948  1.00 93.58           S
ATOM   2479  HG  CYS A 169      -6.549   8.748 -13.911  1.00 93.58           H
ATOM   2480  HN  CYS A 169      -8.444   9.580 -12.704  1.00 93.58           H
ATOM   2481  N   PHE A 170      -8.101  11.700 -10.299  1.00 95.32           N
ATOM   2482  CA  PHE A 170      -8.350  12.798  -9.382  1.00 95.32           C
ATOM   2483  C   PHE A 170      -9.241  12.351  -8.221  1.00 95.32           C
ATOM   2484  O   PHE A 170      -8.947  12.640  -7.062  1.00 95.32           O
ATOM   2485  HA  PHE A 170      -7.385  13.121  -8.993  1.00 95.32           H
ATOM   2486  CB  PHE A 170      -9.076  13.888 -10.175  1.00 95.32           C
ATOM   2487 1HB  PHE A 170      -8.474  14.151 -11.045  1.00 95.32           H
ATOM   2488 2HB  PHE A 170     -10.017  13.485 -10.549  1.00 95.32           H
ATOM   2489  CG  PHE A 170      -9.364  15.156  -9.369  1.00 95.32           C
ATOM   2490  CD1 PHE A 170     -10.601  15.359  -8.841  1.00 95.32           C
ATOM   2491  HD1 PHE A 170     -11.386  14.618  -8.991  1.00 95.32           H
ATOM   2492  CD2 PHE A 170      -8.385  16.080  -9.182  1.00 95.32           C
ATOM   2493  HD2 PHE A 170      -7.394  15.918  -9.606  1.00 95.32           H
ATOM   2494  CE1 PHE A 170     -10.869  16.536  -8.093  1.00 95.32           C
ATOM   2495  HE1 PHE A 170     -11.860  16.699  -7.670  1.00 95.32           H
ATOM   2496  CE2 PHE A 170      -8.653  17.258  -8.435  1.00 95.32           C
ATOM   2497  HE2 PHE A 170      -7.868  17.999  -8.285  1.00 95.32           H
ATOM   2498  CZ  PHE A 170      -9.889  17.461  -7.906  1.00 95.32           C
ATOM   2499  HZ  PHE A 170     -10.095  18.364  -7.332  1.00 95.32           H
ATOM   2500  HN  PHE A 170      -8.406  11.856 -11.239  1.00 95.32           H
ATOM   2501  N   THR A 171     -10.311  11.654  -8.572  1.00 95.53           N
ATOM   2502  CA  THR A 171     -11.262  11.190  -7.576  1.00 95.53           C
ATOM   2503  C   THR A 171     -10.570  10.275  -6.564  1.00 95.53           C
ATOM   2504  O   THR A 171     -10.873  10.320  -5.372  1.00 95.53           O
ATOM   2505  HA  THR A 171     -11.632  12.054  -7.025  1.00 95.53           H
ATOM   2506  CB  THR A 171     -12.423  10.515  -8.309  1.00 95.53           C
ATOM   2507  HB  THR A 171     -12.094   9.599  -8.800  1.00 95.53           H
ATOM   2508  OG1 THR A 171     -12.925  11.531  -9.174  1.00 95.53           O
ATOM   2509  HG1 THR A 171     -12.502  11.451 -10.077  1.00 95.53           H
ATOM   2510  CG2 THR A 171     -13.599  10.202  -7.381  1.00 95.53           C
ATOM   2511 1HG2 THR A 171     -13.971  11.127  -6.942  1.00 95.53           H
ATOM   2512 2HG2 THR A 171     -13.267   9.531  -6.589  1.00 95.53           H
ATOM   2513 3HG2 THR A 171     -14.395   9.724  -7.952  1.00 95.53           H
ATOM   2514  HN  THR A 171     -10.533  11.407  -9.515  1.00 95.53           H
ATOM   2515  N   ILE A 172      -9.652   9.467  -7.075  1.00 94.65           N
ATOM   2516  CA  ILE A 172      -8.945   8.514  -6.237  1.00 94.65           C
ATOM   2517  C   ILE A 172      -8.118   9.271  -5.196  1.00 94.65           C
ATOM   2518  O   ILE A 172      -8.124   8.920  -4.017  1.00 94.65           O
ATOM   2519  HA  ILE A 172      -9.694   7.918  -5.716  1.00 94.65           H
ATOM   2520  CB  ILE A 172      -8.120   7.554  -7.097  1.00 94.65           C
ATOM   2521  HB  ILE A 172      -7.609   8.135  -7.864  1.00 94.65           H
ATOM   2522  CG1 ILE A 172      -9.023   6.549  -7.816  1.00 94.65           C
ATOM   2523 1HG1 ILE A 172      -9.470   5.871  -7.090  1.00 94.65           H
ATOM   2524 2HG1 ILE A 172      -9.842   7.077  -8.306  1.00 94.65           H
ATOM   2525  CG2 ILE A 172      -7.041   6.860  -6.263  1.00 94.65           C
ATOM   2526 1HG2 ILE A 172      -6.373   7.608  -5.837  1.00 94.65           H
ATOM   2527 2HG2 ILE A 172      -7.512   6.293  -5.459  1.00 94.65           H
ATOM   2528 3HG2 ILE A 172      -6.470   6.183  -6.899  1.00 94.65           H
ATOM   2529  CD1 ILE A 172      -8.233   5.747  -8.853  1.00 94.65           C
ATOM   2530 1HD1 ILE A 172      -7.808   6.427  -9.592  1.00 94.65           H
ATOM   2531 2HD1 ILE A 172      -7.431   5.203  -8.356  1.00 94.65           H
ATOM   2532 3HD1 ILE A 172      -8.899   5.041  -9.350  1.00 94.65           H
ATOM   2533  HN  ILE A 172      -9.392   9.457  -8.040  1.00 94.65           H
ATOM   2534  N   TRP A 173      -7.426  10.297  -5.669  1.00 95.32           N
ATOM   2535  CA  TRP A 173      -6.544  11.066  -4.808  1.00 95.32           C
ATOM   2536  C   TRP A 173      -7.394  11.699  -3.704  1.00 95.32           C
ATOM   2537  O   TRP A 173      -7.029  11.653  -2.531  1.00 95.32           O
ATOM   2538  HA  TRP A 173      -5.820  10.377  -4.372  1.00 95.32           H
ATOM   2539  CB  TRP A 173      -5.749  12.095  -5.615  1.00 95.32           C
ATOM   2540 1HB  TRP A 173      -6.408  12.547  -6.356  1.00 95.32           H
ATOM   2541 2HB  TRP A 173      -5.425  12.893  -4.947  1.00 95.32           H
ATOM   2542  CG  TRP A 173      -4.525  11.516  -6.327  1.00 95.32           C
ATOM   2543  CD1 TRP A 173      -4.340  11.347  -7.644  1.00 95.32           C
ATOM   2544  HD1 TRP A 173      -5.073  11.613  -8.405  1.00 95.32           H
ATOM   2545  CD2 TRP A 173      -3.316  11.035  -5.704  1.00 95.32           C
ATOM   2546  NE1 TRP A 173      -3.105  10.794  -7.914  1.00 95.32           N
ATOM   2547  HE1 TRP A 173      -2.739  10.574  -8.818  1.00 95.32           H
ATOM   2548  CE2 TRP A 173      -2.462  10.598  -6.697  1.00 95.32           C
ATOM   2549  CE3 TRP A 173      -2.955  10.971  -4.347  1.00 95.32           C
ATOM   2550  HE3 TRP A 173      -3.610  11.309  -3.545  1.00 95.32           H
ATOM   2551  CZ2 TRP A 173      -1.193  10.066  -6.438  1.00 95.32           C
ATOM   2552  HZ2 TRP A 173      -0.538   9.728  -7.240  1.00 95.32           H
ATOM   2553  CZ3 TRP A 173      -1.683  10.437  -4.104  1.00 95.32           C
ATOM   2554  HZ3 TRP A 173      -1.354  10.364  -3.068  1.00 95.32           H
ATOM   2555  CH2 TRP A 173      -0.812   9.992  -5.092  1.00 95.32           C
ATOM   2556  HH2 TRP A 173       0.163   9.588  -4.821  1.00 95.32           H
ATOM   2557  HN  TRP A 173      -7.461  10.604  -6.620  1.00 95.32           H
ATOM   2558  N   VAL A 174      -8.512  12.275  -4.120  1.00 95.78           N
ATOM   2559  CA  VAL A 174      -9.388  12.967  -3.190  1.00 95.78           C
ATOM   2560  C   VAL A 174      -9.900  11.975  -2.144  1.00 95.78           C
ATOM   2561  O   VAL A 174      -9.909  12.274  -0.951  1.00 95.78           O
ATOM   2562  HA  VAL A 174      -8.796  13.732  -2.687  1.00 95.78           H
ATOM   2563  CB  VAL A 174     -10.515  13.666  -3.954  1.00 95.78           C
ATOM   2564  HB  VAL A 174     -11.002  12.924  -4.586  1.00 95.78           H
ATOM   2565  CG1 VAL A 174     -11.565  14.224  -2.991  1.00 95.78           C
ATOM   2566 1HG1 VAL A 174     -11.992  13.410  -2.407  1.00 95.78           H
ATOM   2567 2HG1 VAL A 174     -11.097  14.946  -2.322  1.00 95.78           H
ATOM   2568 3HG1 VAL A 174     -12.354  14.716  -3.560  1.00 95.78           H
ATOM   2569  CG2 VAL A 174      -9.962  14.767  -4.861  1.00 95.78           C
ATOM   2570 1HG2 VAL A 174      -9.438  15.507  -4.256  1.00 95.78           H
ATOM   2571 2HG2 VAL A 174      -9.270  14.330  -5.581  1.00 95.78           H
ATOM   2572 3HG2 VAL A 174     -10.784  15.247  -5.392  1.00 95.78           H
ATOM   2573  HN  VAL A 174      -8.821  12.275  -5.071  1.00 95.78           H
ATOM   2574  N   LEU A 175     -10.315  10.814  -2.630  1.00 93.90           N
ATOM   2575  CA  LEU A 175     -10.920   9.814  -1.766  1.00 93.90           C
ATOM   2576  C   LEU A 175      -9.878   9.316  -0.762  1.00 93.90           C
ATOM   2577  O   LEU A 175     -10.174   9.167   0.422  1.00 93.90           O
ATOM   2578  HA  LEU A 175     -11.724  10.302  -1.215  1.00 93.90           H
ATOM   2579  CB  LEU A 175     -11.553   8.698  -2.599  1.00 93.90           C
ATOM   2580 1HB  LEU A 175     -12.238   9.151  -3.317  1.00 93.90           H
ATOM   2581 2HB  LEU A 175     -10.767   8.210  -3.174  1.00 93.90           H
ATOM   2582  CG  LEU A 175     -12.315   7.627  -1.817  1.00 93.90           C
ATOM   2583  HG  LEU A 175     -11.652   7.231  -1.047  1.00 93.90           H
ATOM   2584  CD1 LEU A 175     -13.529   8.226  -1.104  1.00 93.90           C
ATOM   2585 1HD1 LEU A 175     -13.197   8.998  -0.409  1.00 93.90           H
ATOM   2586 2HD1 LEU A 175     -14.202   8.666  -1.840  1.00 93.90           H
ATOM   2587 3HD1 LEU A 175     -14.052   7.443  -0.556  1.00 93.90           H
ATOM   2588  CD2 LEU A 175     -12.703   6.457  -2.724  1.00 93.90           C
ATOM   2589 1HD2 LEU A 175     -13.340   6.819  -3.531  1.00 93.90           H
ATOM   2590 2HD2 LEU A 175     -11.802   6.009  -3.144  1.00 93.90           H
ATOM   2591 3HD2 LEU A 175     -13.243   5.710  -2.142  1.00 93.90           H
ATOM   2592  HN  LEU A 175     -10.244  10.553  -3.593  1.00 93.90           H
ATOM   2593  N   ALA A 176      -8.680   9.074  -1.273  1.00 94.02           N
ATOM   2594  CA  ALA A 176      -7.608   8.543  -0.448  1.00 94.02           C
ATOM   2595  C   ALA A 176      -7.260   9.558   0.643  1.00 94.02           C
ATOM   2596  O   ALA A 176      -6.996   9.182   1.784  1.00 94.02           O
ATOM   2597  HA  ALA A 176      -7.971   7.629   0.021  1.00 94.02           H
ATOM   2598  CB  ALA A 176      -6.406   8.201  -1.330  1.00 94.02           C
ATOM   2599 1HB  ALA A 176      -6.698   7.455  -2.069  1.00 94.02           H
ATOM   2600 2HB  ALA A 176      -6.061   9.100  -1.839  1.00 94.02           H
ATOM   2601 3HB  ALA A 176      -5.602   7.803  -0.711  1.00 94.02           H
ATOM   2602  HN  ALA A 176      -8.437   9.233  -2.230  1.00 94.02           H
ATOM   2603  N   ALA A 177      -7.271  10.825   0.254  1.00 94.09           N
ATOM   2604  CA  ALA A 177      -6.926  11.894   1.175  1.00 94.09           C
ATOM   2605  C   ALA A 177      -7.925  11.904   2.334  1.00 94.09           C
ATOM   2606  O   ALA A 177      -7.533  12.005   3.495  1.00 94.09           O
ATOM   2607  HA  ALA A 177      -5.930  11.686   1.567  1.00 94.09           H
ATOM   2608  CB  ALA A 177      -6.892  13.225   0.423  1.00 94.09           C
ATOM   2609 1HB  ALA A 177      -6.146  13.175  -0.371  1.00 94.09           H
ATOM   2610 2HB  ALA A 177      -7.872  13.422  -0.012  1.00 94.09           H
ATOM   2611 3HB  ALA A 177      -6.633  14.027   1.114  1.00 94.09           H
ATOM   2612  HN  ALA A 177      -7.509  11.124  -0.671  1.00 94.09           H
ATOM   2613  N   ALA A 178      -9.197  11.799   1.977  1.00 94.33           N
ATOM   2614  CA  ALA A 178     -10.259  11.865   2.966  1.00 94.33           C
ATOM   2615  C   ALA A 178     -10.136  10.676   3.922  1.00 94.33           C
ATOM   2616  O   ALA A 178     -10.375  10.812   5.121  1.00 94.33           O
ATOM   2617  HA  ALA A 178     -10.131  12.789   3.531  1.00 94.33           H
ATOM   2618  CB  ALA A 178     -11.615  11.905   2.258  1.00 94.33           C
ATOM   2619 1HB  ALA A 178     -11.663  12.783   1.614  1.00 94.33           H
ATOM   2620 2HB  ALA A 178     -11.736  11.005   1.655  1.00 94.33           H
ATOM   2621 3HB  ALA A 178     -12.412  11.954   3.000  1.00 94.33           H
ATOM   2622  HN  ALA A 178      -9.505  11.671   1.035  1.00 94.33           H
ATOM   2623  N   LEU A 179      -9.762   9.539   3.355  1.00 92.58           N
ATOM   2624  CA  LEU A 179      -9.701   8.305   4.120  1.00 92.58           C
ATOM   2625  C   LEU A 179      -8.520   8.370   5.091  1.00 92.58           C
ATOM   2626  O   LEU A 179      -8.447   7.590   6.039  1.00 92.58           O
ATOM   2627  HA  LEU A 179     -10.621   8.236   4.701  1.00 92.58           H
ATOM   2628  CB  LEU A 179      -9.663   7.095   3.185  1.00 92.58           C
ATOM   2629 1HB  LEU A 179      -8.887   7.263   2.437  1.00 92.58           H
ATOM   2630 2HB  LEU A 179      -9.363   6.222   3.765  1.00 92.58           H
ATOM   2631  CG  LEU A 179     -10.969   6.767   2.459  1.00 92.58           C
ATOM   2632  HG  LEU A 179     -11.336   7.678   1.988  1.00 92.58           H
ATOM   2633  CD1 LEU A 179     -10.735   5.744   1.345  1.00 92.58           C
ATOM   2634 1HD1 LEU A 179     -10.027   6.149   0.623  1.00 92.58           H
ATOM   2635 2HD1 LEU A 179     -10.333   4.826   1.774  1.00 92.58           H
ATOM   2636 3HD1 LEU A 179     -11.680   5.529   0.846  1.00 92.58           H
ATOM   2637  CD2 LEU A 179     -12.043   6.304   3.446  1.00 92.58           C
ATOM   2638 1HD2 LEU A 179     -11.698   5.411   3.966  1.00 92.58           H
ATOM   2639 2HD2 LEU A 179     -12.235   7.095   4.171  1.00 92.58           H
ATOM   2640 3HD2 LEU A 179     -12.961   6.078   2.904  1.00 92.58           H
ATOM   2641  HN  LEU A 179      -9.504   9.452   2.392  1.00 92.58           H
ATOM   2642  N   CYS A 180      -7.623   9.308   4.820  1.00 93.26           N
ATOM   2643  CA  CYS A 180      -6.399   9.418   5.594  1.00 93.26           C
ATOM   2644  C   CYS A 180      -6.606  10.481   6.673  1.00 93.26           C
ATOM   2645  O   CYS A 180      -5.679  10.813   7.410  1.00 93.26           O
ATOM   2646  HA  CYS A 180      -6.223   8.440   6.042  1.00 93.26           H
ATOM   2647  CB  CYS A 180      -5.194   9.734   4.705  1.00 93.26           C
ATOM   2648 1HB  CYS A 180      -5.373  10.656   4.151  1.00 93.26           H
ATOM   2649 2HB  CYS A 180      -4.310   9.899   5.321  1.00 93.26           H
ATOM   2650  SG  CYS A 180      -4.896   8.355   3.540  1.00 93.26           S
ATOM   2651  HG  CYS A 180      -6.016   8.518   2.842  1.00 93.26           H
ATOM   2652  HN  CYS A 180      -7.723   9.983   4.089  1.00 93.26           H
ATOM   2653  N   ILE A 181      -7.830  10.987   6.734  1.00 93.59           N
ATOM   2654  CA  ILE A 181      -8.169  12.012   7.706  1.00 93.59           C
ATOM   2655  C   ILE A 181      -7.874  11.490   9.114  1.00 93.59           C
ATOM   2656  O   ILE A 181      -7.242  12.178   9.915  1.00 93.59           O
ATOM   2657  HA  ILE A 181      -7.526  12.870   7.514  1.00 93.59           H
ATOM   2658  CB  ILE A 181      -9.614  12.476   7.513  1.00 93.59           C
ATOM   2659  HB  ILE A 181     -10.239  11.596   7.368  1.00 93.59           H
ATOM   2660  CG1 ILE A 181      -9.749  13.338   6.256  1.00 93.59           C
ATOM   2661 1HG1 ILE A 181      -9.183  14.262   6.382  1.00 93.59           H
ATOM   2662 2HG1 ILE A 181      -9.318  12.814   5.403  1.00 93.59           H
ATOM   2663  CG2 ILE A 181     -10.130  13.197   8.760  1.00 93.59           C
ATOM   2664 1HG2 ILE A 181     -10.092  12.519   9.613  1.00 93.59           H
ATOM   2665 2HG2 ILE A 181      -9.506  14.068   8.961  1.00 93.59           H
ATOM   2666 3HG2 ILE A 181     -11.159  13.516   8.596  1.00 93.59           H
ATOM   2667  CD1 ILE A 181     -11.216  13.667   5.972  1.00 93.59           C
ATOM   2668 1HD1 ILE A 181     -11.773  12.742   5.823  1.00 93.59           H
ATOM   2669 2HD1 ILE A 181     -11.636  14.213   6.817  1.00 93.59           H
ATOM   2670 3HD1 ILE A 181     -11.283  14.281   5.073  1.00 93.59           H
ATOM   2671  HN  ILE A 181      -8.580  10.708   6.134  1.00 93.59           H
ATOM   2672  N   PRO A 182      -8.324  10.271   9.440  1.00 91.92           N
ATOM   2673  CA  PRO A 182      -8.141   9.736  10.792  1.00 91.92           C
ATOM   2674  C   PRO A 182      -6.691   9.793  11.244  1.00 91.92           C
ATOM   2675  O   PRO A 182      -6.405  10.190  12.372  1.00 91.92           O
ATOM   2676  HA  PRO A 182      -8.689  10.344  11.512  1.00 91.92           H
ATOM   2677  CB  PRO A 182      -8.646   8.296  10.683  1.00 91.92           C
ATOM   2678 1HB  PRO A 182      -7.838   7.605  10.443  1.00 91.92           H
ATOM   2679 2HB  PRO A 182      -9.089   7.954  11.618  1.00 91.92           H
ATOM   2680  CG  PRO A 182      -9.678   8.367   9.564  1.00 91.92           C
ATOM   2681 1HG  PRO A 182      -9.870   7.386   9.128  1.00 91.92           H
ATOM   2682 2HG  PRO A 182     -10.638   8.737   9.922  1.00 91.92           H
ATOM   2683  CD  PRO A 182      -9.034   9.318   8.568  1.00 91.92           C
ATOM   2684 1HD  PRO A 182      -8.347   8.799   7.899  1.00 91.92           H
ATOM   2685 2HD  PRO A 182      -9.776   9.809   7.939  1.00 91.92           H
ATOM   2686  N   GLU A 183      -5.807   9.391  10.343  1.00 92.08           N
ATOM   2687  CA  GLU A 183      -4.389   9.346  10.654  1.00 92.08           C
ATOM   2688  C   GLU A 183      -3.876  10.747  10.994  1.00 92.08           C
ATOM   2689  O   GLU A 183      -3.046  10.908  11.888  1.00 92.08           O
ATOM   2690  HA  GLU A 183      -4.304   8.699  11.527  1.00 92.08           H
ATOM   2691  CB  GLU A 183      -3.593   8.735   9.499  1.00 92.08           C
ATOM   2692 1HB  GLU A 183      -4.006   9.075   8.549  1.00 92.08           H
ATOM   2693 2HB  GLU A 183      -2.535   8.970   9.617  1.00 92.08           H
ATOM   2694  CG  GLU A 183      -3.700   7.209   9.506  1.00 92.08           C
ATOM   2695 1HG  GLU A 183      -2.968   6.787   8.817  1.00 92.08           H
ATOM   2696 2HG  GLU A 183      -3.460   6.829  10.499  1.00 92.08           H
ATOM   2697  CD  GLU A 183      -5.105   6.756   9.106  1.00 92.08           C
ATOM   2698  OE1 GLU A 183      -5.423   5.579   9.384  1.00 92.08           O
ATOM   2699  OE2 GLU A 183      -5.830   7.596   8.531  1.00 92.08           O
ATOM   2700  HN  GLU A 183      -6.046   9.099   9.417  1.00 92.08           H
ATOM   2701  N   ILE A 184      -4.390  11.724  10.262  1.00 93.76           N
ATOM   2702  CA  ILE A 184      -3.932  13.095  10.416  1.00 93.76           C
ATOM   2703  C   ILE A 184      -4.293  13.594  11.816  1.00 93.76           C
ATOM   2704  O   ILE A 184      -3.518  14.317  12.440  1.00 93.76           O
ATOM   2705  HA  ILE A 184      -2.847  13.089  10.320  1.00 93.76           H
ATOM   2706  CB  ILE A 184      -4.482  13.973   9.289  1.00 93.76           C
ATOM   2707  HB  ILE A 184      -5.566  13.862   9.268  1.00 93.76           H
ATOM   2708  CG1 ILE A 184      -3.954  13.513   7.929  1.00 93.76           C
ATOM   2709 1HG1 ILE A 184      -2.882  13.701   7.868  1.00 93.76           H
ATOM   2710 2HG1 ILE A 184      -4.096  12.437   7.825  1.00 93.76           H
ATOM   2711  CG2 ILE A 184      -4.183  15.450   9.551  1.00 93.76           C
ATOM   2712 1HG2 ILE A 184      -4.647  15.754  10.489  1.00 93.76           H
ATOM   2713 2HG2 ILE A 184      -3.105  15.597   9.614  1.00 93.76           H
ATOM   2714 3HG2 ILE A 184      -4.584  16.052   8.735  1.00 93.76           H
ATOM   2715  CD1 ILE A 184      -4.670  14.240   6.789  1.00 93.76           C
ATOM   2716 1HD1 ILE A 184      -5.739  14.030   6.839  1.00 93.76           H
ATOM   2717 2HD1 ILE A 184      -4.506  15.313   6.883  1.00 93.76           H
ATOM   2718 3HD1 ILE A 184      -4.276  13.894   5.833  1.00 93.76           H
ATOM   2719  HN  ILE A 184      -5.105  11.592   9.575  1.00 93.76           H
ATOM   2720  N   LEU A 185      -5.470  13.188  12.269  1.00 93.31           N
ATOM   2721  CA  LEU A 185      -6.046  13.760  13.475  1.00 93.31           C
ATOM   2722  C   LEU A 185      -5.348  13.166  14.700  1.00 93.31           C
ATOM   2723  O   LEU A 185      -4.914  13.898  15.588  1.00 93.31           O
ATOM   2724  HA  LEU A 185      -5.851  14.832  13.453  1.00 93.31           H
ATOM   2725  CB  LEU A 185      -7.565  13.576  13.482  1.00 93.31           C
ATOM   2726 1HB  LEU A 185      -7.784  12.521  13.319  1.00 93.31           H
ATOM   2727 2HB  LEU A 185      -7.936  13.829  14.475  1.00 93.31           H
ATOM   2728  CG  LEU A 185      -8.345  14.395  12.453  1.00 93.31           C
ATOM   2729  HG  LEU A 185      -8.004  14.108  11.458  1.00 93.31           H
ATOM   2730  CD1 LEU A 185      -9.841  14.085  12.524  1.00 93.31           C
ATOM   2731 1HD1 LEU A 185     -10.003  13.025  12.323  1.00 93.31           H
ATOM   2732 2HD1 LEU A 185     -10.215  14.326  13.519  1.00 93.31           H
ATOM   2733 3HD1 LEU A 185     -10.372  14.680  11.782  1.00 93.31           H
ATOM   2734  CD2 LEU A 185      -8.062  15.890  12.613  1.00 93.31           C
ATOM   2735 1HD2 LEU A 185      -8.358  16.211  13.612  1.00 93.31           H
ATOM   2736 2HD2 LEU A 185      -6.997  16.075  12.473  1.00 93.31           H
ATOM   2737 3HD2 LEU A 185      -8.629  16.449  11.869  1.00 93.31           H
ATOM   2738  HN  LEU A 185      -6.026  12.483  11.829  1.00 93.31           H
ATOM   2739  N   TYR A 186      -5.262  11.843  14.709  1.00 93.01           N
ATOM   2740  CA  TYR A 186      -4.975  11.120  15.936  1.00 93.01           C
ATOM   2741  C   TYR A 186      -3.485  10.790  16.042  1.00 93.01           C
ATOM   2742  O   TYR A 186      -3.027  10.296  17.071  1.00 93.01           O
ATOM   2743  HA  TYR A 186      -5.259  11.755  16.775  1.00 93.01           H
ATOM   2744  CB  TYR A 186      -5.769   9.816  15.852  1.00 93.01           C
ATOM   2745 1HB  TYR A 186      -5.437   9.255  14.979  1.00 93.01           H
ATOM   2746 2HB  TYR A 186      -5.542   9.207  16.728  1.00 93.01           H
ATOM   2747  CG  TYR A 186      -7.284  10.014  15.766  1.00 93.01           C
ATOM   2748  CD1 TYR A 186      -7.918  10.874  16.639  1.00 93.01           C
ATOM   2749  HD1 TYR A 186      -7.340  11.412  17.390  1.00 93.01           H
ATOM   2750  CD2 TYR A 186      -8.016   9.332  14.815  1.00 93.01           C
ATOM   2751  HD2 TYR A 186      -7.515   8.653  14.125  1.00 93.01           H
ATOM   2752  CE1 TYR A 186      -9.344  11.061  16.558  1.00 93.01           C
ATOM   2753  HE1 TYR A 186      -9.857  11.737  17.242  1.00 93.01           H
ATOM   2754  CE2 TYR A 186      -9.442   9.519  14.734  1.00 93.01           C
ATOM   2755  HE2 TYR A 186     -10.032   8.987  13.988  1.00 93.01           H
ATOM   2756  CZ  TYR A 186     -10.035  10.374  15.609  1.00 93.01           C
ATOM   2757  OH  TYR A 186     -11.381  10.550  15.533  1.00 93.01           O
ATOM   2758  HH  TYR A 186     -11.740  10.096  14.717  1.00 93.01           H
ATOM   2759  HN  TYR A 186      -5.384  11.270  13.899  1.00 93.01           H
ATOM   2760  N   SER A 187      -2.769  11.077  14.964  1.00 93.14           N
ATOM   2761  CA  SER A 187      -1.324  10.926  14.963  1.00 93.14           C
ATOM   2762  C   SER A 187      -0.689  11.968  15.886  1.00 93.14           C
ATOM   2763  O   SER A 187      -0.823  13.169  15.659  1.00 93.14           O
ATOM   2764  HA  SER A 187      -1.139   9.919  15.337  1.00 93.14           H
ATOM   2765  CB  SER A 187      -0.758  11.056  13.548  1.00 93.14           C
ATOM   2766 1HB  SER A 187      -1.081  12.003  13.113  1.00 93.14           H
ATOM   2767 2HB  SER A 187       0.331  11.082  13.593  1.00 93.14           H
ATOM   2768  OG  SER A 187      -1.172   9.983  12.706  1.00 93.14           O
ATOM   2769  HG  SER A 187      -1.640  10.343  11.899  1.00 93.14           H
ATOM   2770  HN  SER A 187      -3.161  11.406  14.105  1.00 93.14           H
ATOM   2771  N   GLN A 188      -0.010  11.469  16.910  1.00 92.07           N
ATOM   2772  CA  GLN A 188       0.774  12.330  17.778  1.00 92.07           C
ATOM   2773  C   GLN A 188       1.989  11.573  18.319  1.00 92.07           C
ATOM   2774  O   GLN A 188       2.073  10.353  18.188  1.00 92.07           O
ATOM   2775  HA  GLN A 188       1.103  13.156  17.147  1.00 92.07           H
ATOM   2776  CB  GLN A 188      -0.081  12.882  18.920  1.00 92.07           C
ATOM   2777 1HB  GLN A 188       0.498  13.604  19.497  1.00 92.07           H
ATOM   2778 2HB  GLN A 188      -0.939  13.416  18.512  1.00 92.07           H
ATOM   2779  CG  GLN A 188      -0.563  11.757  19.838  1.00 92.07           C
ATOM   2780 1HG  GLN A 188      -1.121  11.023  19.257  1.00 92.07           H
ATOM   2781 2HG  GLN A 188       0.295  11.239  20.266  1.00 92.07           H
ATOM   2782  CD  GLN A 188      -1.446  12.305  20.960  1.00 92.07           C
ATOM   2783  OE1 GLN A 188      -1.918  13.429  20.921  1.00 92.07           O
ATOM   2784  NE2 GLN A 188      -1.643  11.451  21.960  1.00 92.07           N
ATOM   2785 1HE2 GLN A 188      -1.226  10.542  21.931  1.00 92.07           H
ATOM   2786 2HE2 GLN A 188      -2.207  11.717  22.742  1.00 92.07           H
ATOM   2787  HN  GLN A 188       0.009  10.498  17.148  1.00 92.07           H
ATOM   2788  N   ILE A 189       2.900  12.329  18.915  1.00 92.18           N
ATOM   2789  CA  ILE A 189       4.058  11.736  19.561  1.00 92.18           C
ATOM   2790  C   ILE A 189       3.708  11.390  21.009  1.00 92.18           C
ATOM   2791  O   ILE A 189       3.208  12.236  21.749  1.00 92.18           O
ATOM   2792  HA  ILE A 189       4.290  10.811  19.031  1.00 92.18           H
ATOM   2793  CB  ILE A 189       5.276  12.652  19.424  1.00 92.18           C
ATOM   2794  HB  ILE A 189       5.027  13.618  19.864  1.00 92.18           H
ATOM   2795  CG1 ILE A 189       5.614  12.900  17.953  1.00 92.18           C
ATOM   2796 1HG1 ILE A 189       5.970  11.976  17.497  1.00 92.18           H
ATOM   2797 2HG1 ILE A 189       4.713  13.194  17.414  1.00 92.18           H
ATOM   2798  CG2 ILE A 189       6.471  12.096  20.201  1.00 92.18           C
ATOM   2799 1HG2 ILE A 189       6.211  12.014  21.257  1.00 92.18           H
ATOM   2800 2HG2 ILE A 189       6.730  11.111  19.813  1.00 92.18           H
ATOM   2801 3HG2 ILE A 189       7.322  12.767  20.087  1.00 92.18           H
ATOM   2802  CD1 ILE A 189       6.679  13.989  17.811  1.00 92.18           C
ATOM   2803 1HD1 ILE A 189       6.309  14.918  18.245  1.00 92.18           H
ATOM   2804 2HD1 ILE A 189       7.586  13.680  18.330  1.00 92.18           H
ATOM   2805 3HD1 ILE A 189       6.900  14.145  16.755  1.00 92.18           H
ATOM   2806  HN  ILE A 189       2.856  13.327  18.960  1.00 92.18           H
ATOM   2807  N   LYS A 190       3.984  10.146  21.371  1.00 88.75           N
ATOM   2808  CA  LYS A 190       3.836   9.717  22.751  1.00 88.75           C
ATOM   2809  C   LYS A 190       5.217   9.432  23.343  1.00 88.75           C
ATOM   2810  O   LYS A 190       6.008   8.694  22.757  1.00 88.75           O
ATOM   2811  HA  LYS A 190       3.387  10.542  23.303  1.00 88.75           H
ATOM   2812  CB  LYS A 190       2.871   8.533  22.843  1.00 88.75           C
ATOM   2813 1HB  LYS A 190       1.946   8.770  22.317  1.00 88.75           H
ATOM   2814 2HB  LYS A 190       3.306   7.665  22.348  1.00 88.75           H
ATOM   2815  CG  LYS A 190       2.560   8.191  24.302  1.00 88.75           C
ATOM   2816 1HG  LYS A 190       3.464   7.837  24.797  1.00 88.75           H
ATOM   2817 2HG  LYS A 190       2.240   9.090  24.829  1.00 88.75           H
ATOM   2818  CD  LYS A 190       1.469   7.123  24.394  1.00 88.75           C
ATOM   2819 1HD  LYS A 190       0.494   7.578  24.222  1.00 88.75           H
ATOM   2820 2HD  LYS A 190       1.616   6.379  23.612  1.00 88.75           H
ATOM   2821  CE  LYS A 190       1.484   6.441  25.764  1.00 88.75           C
ATOM   2822 1HE  LYS A 190       2.512   6.321  26.106  1.00 88.75           H
ATOM   2823 2HE  LYS A 190       0.976   7.070  26.495  1.00 88.75           H
ATOM   2824  NZ  LYS A 190       0.821   5.119  25.692  1.00 88.75           N
ATOM   2825 1HZ  LYS A 190       0.958   4.625  26.566  1.00 88.75           H
ATOM   2826 2HZ  LYS A 190      -0.171   5.247  25.528  1.00 88.75           H
ATOM   2827 3HZ  LYS A 190       1.223   4.581  24.932  1.00 88.75           H
ATOM   2828  HN  LYS A 190       4.303   9.438  20.740  1.00 88.75           H
ATOM   2829  N   GLU A 191       5.466  10.032  24.498  1.00 86.79           N
ATOM   2830  CA  GLU A 191       6.699   9.777  25.224  1.00 86.79           C
ATOM   2831  C   GLU A 191       6.476   8.697  26.285  1.00 86.79           C
ATOM   2832  O   GLU A 191       5.537   8.782  27.075  1.00 86.79           O
ATOM   2833  HA  GLU A 191       7.407   9.420  24.476  1.00 86.79           H
ATOM   2834  CB  GLU A 191       7.240  11.061  25.854  1.00 86.79           C
ATOM   2835 1HB  GLU A 191       6.434  11.587  26.365  1.00 86.79           H
ATOM   2836 2HB  GLU A 191       8.081  10.825  26.506  1.00 86.79           H
ATOM   2837  CG  GLU A 191       7.778  12.013  24.784  1.00 86.79           C
ATOM   2838 1HG  GLU A 191       8.507  11.492  24.163  1.00 86.79           H
ATOM   2839 2HG  GLU A 191       6.965  12.325  24.128  1.00 86.79           H
ATOM   2840  CD  GLU A 191       8.428  13.243  25.420  1.00 86.79           C
ATOM   2841  OE1 GLU A 191       8.903  14.099  24.644  1.00 86.79           O
ATOM   2842  OE2 GLU A 191       8.434  13.300  26.669  1.00 86.79           O
ATOM   2843  HN  GLU A 191       4.844  10.681  24.936  1.00 86.79           H
ATOM   2844  N   GLU A 192       7.355   7.706  26.268  1.00 78.39           N
ATOM   2845  CA  GLU A 192       7.232   6.581  27.180  1.00 78.39           C
ATOM   2846  C   GLU A 192       8.614   6.134  27.661  1.00 78.39           C
ATOM   2847  O   GLU A 192       9.454   5.730  26.858  1.00 78.39           O
ATOM   2848  HA  GLU A 192       6.650   6.954  28.023  1.00 78.39           H
ATOM   2849  CB  GLU A 192       6.479   5.422  26.524  1.00 78.39           C
ATOM   2850 1HB  GLU A 192       5.482   5.752  26.230  1.00 78.39           H
ATOM   2851 2HB  GLU A 192       7.064   5.027  25.693  1.00 78.39           H
ATOM   2852  CG  GLU A 192       6.289   4.265  27.506  1.00 78.39           C
ATOM   2853 1HG  GLU A 192       7.057   3.510  27.337  1.00 78.39           H
ATOM   2854 2HG  GLU A 192       6.416   4.626  28.527  1.00 78.39           H
ATOM   2855  CD  GLU A 192       4.903   3.636  27.351  1.00 78.39           C
ATOM   2856  OE1 GLU A 192       4.559   2.800  28.215  1.00 78.39           O
ATOM   2857  OE2 GLU A 192       4.219   4.004  26.372  1.00 78.39           O
ATOM   2858  HN  GLU A 192       8.138   7.663  25.647  1.00 78.39           H
ATOM   2859  N   SER A 193       8.808   6.223  28.968  1.00 73.69           N
ATOM   2860  CA  SER A 193      10.034   5.737  29.578  1.00 73.69           C
ATOM   2861  C   SER A 193      11.247   6.351  28.875  1.00 73.69           C
ATOM   2862  O   SER A 193      12.273   5.693  28.712  1.00 73.69           O
ATOM   2863  HA  SER A 193       9.989   6.063  30.617  1.00 73.69           H
ATOM   2864  CB  SER A 193      10.108   4.210  29.526  1.00 73.69           C
ATOM   2865 1HB  SER A 193      11.119   3.887  29.775  1.00 73.69           H
ATOM   2866 2HB  SER A 193       9.444   3.789  30.281  1.00 73.69           H
ATOM   2867  OG  SER A 193       9.750   3.701  28.244  1.00 73.69           O
ATOM   2868  HG  SER A 193      10.512   3.813  27.606  1.00 73.69           H
ATOM   2869  HN  SER A 193       8.146   6.617  29.606  1.00 73.69           H
ATOM   2870  N   GLY A 194      11.088   7.605  28.477  1.00 75.76           N
ATOM   2871  CA  GLY A 194      12.184   8.342  27.873  1.00 75.76           C
ATOM   2872  C   GLY A 194      12.331   7.991  26.391  1.00 75.76           C
ATOM   2873  O   GLY A 194      13.288   8.409  25.742  1.00 75.76           O
ATOM   2874 1HA  GLY A 194      12.010   9.413  27.980  1.00 75.76           H
ATOM   2875 2HA  GLY A 194      13.113   8.116  28.397  1.00 75.76           H
ATOM   2876  HN  GLY A 194      10.232   8.114  28.562  1.00 75.76           H
ATOM   2877  N   ILE A 195      11.367   7.225  25.899  1.00 82.81           N
ATOM   2878  CA  ILE A 195      11.324   6.892  24.485  1.00 82.81           C
ATOM   2879  C   ILE A 195      10.164   7.640  23.825  1.00 82.81           C
ATOM   2880  O   ILE A 195       9.017   7.512  24.248  1.00 82.81           O
ATOM   2881  HA  ILE A 195      12.257   7.239  24.040  1.00 82.81           H
ATOM   2882  CB  ILE A 195      11.267   5.375  24.294  1.00 82.81           C
ATOM   2883  HB  ILE A 195      10.354   5.007  24.762  1.00 82.81           H
ATOM   2884  CG1 ILE A 195      12.442   4.689  24.993  1.00 82.81           C
ATOM   2885 1HG1 ILE A 195      13.379   5.011  24.537  1.00 82.81           H
ATOM   2886 2HG1 ILE A 195      12.476   4.994  26.039  1.00 82.81           H
ATOM   2887  CG2 ILE A 195      11.191   5.013  22.809  1.00 82.81           C
ATOM   2888 1HG2 ILE A 195      10.296   5.454  22.372  1.00 82.81           H
ATOM   2889 2HG2 ILE A 195      12.073   5.397  22.297  1.00 82.81           H
ATOM   2890 3HG2 ILE A 195      11.151   3.929  22.702  1.00 82.81           H
ATOM   2891  CD1 ILE A 195      12.321   3.167  24.903  1.00 82.81           C
ATOM   2892 1HD1 ILE A 195      11.395   2.848  25.382  1.00 82.81           H
ATOM   2893 2HD1 ILE A 195      12.311   2.864  23.856  1.00 82.81           H
ATOM   2894 3HD1 ILE A 195      13.169   2.704  25.408  1.00 82.81           H
ATOM   2895  HN  ILE A 195      10.627   6.836  26.448  1.00 82.81           H
ATOM   2896  N   ALA A 196      10.504   8.405  22.798  1.00 89.72           N
ATOM   2897  CA  ALA A 196       9.493   9.068  21.992  1.00 89.72           C
ATOM   2898  C   ALA A 196       9.015   8.114  20.895  1.00 89.72           C
ATOM   2899  O   ALA A 196       9.825   7.545  20.165  1.00 89.72           O
ATOM   2900  HA  ALA A 196       8.653   9.308  22.644  1.00 89.72           H
ATOM   2901  CB  ALA A 196      10.064  10.369  21.424  1.00 89.72           C
ATOM   2902 1HB  ALA A 196      10.362  11.023  22.244  1.00 89.72           H
ATOM   2903 2HB  ALA A 196      10.933  10.145  20.805  1.00 89.72           H
ATOM   2904 3HB  ALA A 196       9.305  10.866  20.820  1.00 89.72           H
ATOM   2905  HN  ALA A 196      11.448   8.574  22.514  1.00 89.72           H
ATOM   2906  N   ILE A 197       7.700   7.968  20.814  1.00 89.04           N
ATOM   2907  CA  ILE A 197       7.106   7.075  19.834  1.00 89.04           C
ATOM   2908  C   ILE A 197       6.058   7.839  19.022  1.00 89.04           C
ATOM   2909  O   ILE A 197       5.171   8.475  19.589  1.00 89.04           O
ATOM   2910  HA  ILE A 197       7.900   6.755  19.159  1.00 89.04           H
ATOM   2911  CB  ILE A 197       6.559   5.820  20.517  1.00 89.04           C
ATOM   2912  HB  ILE A 197       5.822   6.128  21.258  1.00 89.04           H
ATOM   2913  CG1 ILE A 197       7.667   5.074  21.263  1.00 89.04           C
ATOM   2914 1HG1 ILE A 197       8.403   4.701  20.551  1.00 89.04           H
ATOM   2915 2HG1 ILE A 197       8.188   5.762  21.929  1.00 89.04           H
ATOM   2916  CG2 ILE A 197       5.839   4.918  19.511  1.00 89.04           C
ATOM   2917 1HG2 ILE A 197       5.007   5.464  19.065  1.00 89.04           H
ATOM   2918 2HG2 ILE A 197       6.536   4.616  18.730  1.00 89.04           H
ATOM   2919 3HG2 ILE A 197       5.460   4.034  20.023  1.00 89.04           H
ATOM   2920  CD1 ILE A 197       7.095   3.909  22.072  1.00 89.04           C
ATOM   2921 1HD1 ILE A 197       6.378   4.288  22.800  1.00 89.04           H
ATOM   2922 2HD1 ILE A 197       6.596   3.210  21.400  1.00 89.04           H
ATOM   2923 3HD1 ILE A 197       7.904   3.396  22.593  1.00 89.04           H
ATOM   2924  HN  ILE A 197       7.047   8.447  21.401  1.00 89.04           H
ATOM   2925  N   CYS A 198       6.196   7.753  17.707  1.00 91.37           N
ATOM   2926  CA  CYS A 198       5.165   8.250  16.812  1.00 91.37           C
ATOM   2927  C   CYS A 198       4.049   7.206  16.738  1.00 91.37           C
ATOM   2928  O   CYS A 198       4.240   6.127  16.179  1.00 91.37           O
ATOM   2929  HA  CYS A 198       4.797   9.180  17.245  1.00 91.37           H
ATOM   2930  CB  CYS A 198       5.729   8.583  15.430  1.00 91.37           C
ATOM   2931 1HB  CYS A 198       6.387   9.449  15.495  1.00 91.37           H
ATOM   2932 2HB  CYS A 198       6.332   7.751  15.064  1.00 91.37           H
ATOM   2933  SG  CYS A 198       4.362   8.924  14.262  1.00 91.37           S
ATOM   2934  HN  CYS A 198       6.993   7.353  17.254  1.00 91.37           H
ATOM   2935  N   THR A 199       2.909   7.564  17.309  1.00 91.05           N
ATOM   2936  CA  THR A 199       1.773   6.658  17.346  1.00 91.05           C
ATOM   2937  C   THR A 199       0.473   7.421  17.083  1.00 91.05           C
ATOM   2938  O   THR A 199       0.460   8.651  17.083  1.00 91.05           O
ATOM   2939  HA  THR A 199       1.887   5.932  16.541  1.00 91.05           H
ATOM   2940  CB  THR A 199       1.791   5.933  18.693  1.00 91.05           C
ATOM   2941  HB  THR A 199       2.800   5.609  18.948  1.00 91.05           H
ATOM   2942  OG1 THR A 199       0.831   4.891  18.539  1.00 91.05           O
ATOM   2943  HG1 THR A 199       0.927   4.225  19.279  1.00 91.05           H
ATOM   2944  CG2 THR A 199       1.229   6.792  19.828  1.00 91.05           C
ATOM   2945 1HG2 THR A 199       0.196   7.059  19.604  1.00 91.05           H
ATOM   2946 2HG2 THR A 199       1.826   7.699  19.927  1.00 91.05           H
ATOM   2947 3HG2 THR A 199       1.264   6.230  20.761  1.00 91.05           H
ATOM   2948  HN  THR A 199       2.754   8.453  17.741  1.00 91.05           H
ATOM   2949  N   MET A 200      -0.589   6.659  16.865  1.00 92.09           N
ATOM   2950  CA  MET A 200      -1.931   7.210  16.932  1.00 92.09           C
ATOM   2951  C   MET A 200      -2.504   7.092  18.346  1.00 92.09           C
ATOM   2952  O   MET A 200      -2.371   6.050  18.987  1.00 92.09           O
ATOM   2953  HA  MET A 200      -1.831   8.261  16.660  1.00 92.09           H
ATOM   2954  CB  MET A 200      -2.838   6.466  15.949  1.00 92.09           C
ATOM   2955 1HB  MET A 200      -2.795   5.395  16.149  1.00 92.09           H
ATOM   2956 2HB  MET A 200      -3.872   6.776  16.097  1.00 92.09           H
ATOM   2957  CG  MET A 200      -2.420   6.738  14.503  1.00 92.09           C
ATOM   2958 1HG  MET A 200      -2.349   7.812  14.332  1.00 92.09           H
ATOM   2959 2HG  MET A 200      -1.430   6.320  14.317  1.00 92.09           H
ATOM   2960  SD  MET A 200      -3.606   6.019  13.379  1.00 92.09           S
ATOM   2961  CE  MET A 200      -3.476   4.302  13.849  1.00 92.09           C
ATOM   2962 1HE  MET A 200      -2.453   3.959  13.692  1.00 92.09           H
ATOM   2963 2HE  MET A 200      -3.739   4.192  14.900  1.00 92.09           H
ATOM   2964 3HE  MET A 200      -4.156   3.706  13.239  1.00 92.09           H
ATOM   2965  HN  MET A 200      -0.542   5.684  16.647  1.00 92.09           H
ATOM   2966  N   VAL A 201      -3.127   8.173  18.790  1.00 92.90           N
ATOM   2967  CA  VAL A 201      -3.800   8.173  20.078  1.00 92.90           C
ATOM   2968  C   VAL A 201      -5.278   8.512  19.877  1.00 92.90           C
ATOM   2969  O   VAL A 201      -5.608   9.542  19.291  1.00 92.90           O
ATOM   2970  HA  VAL A 201      -3.723   7.166  20.489  1.00 92.90           H
ATOM   2971  CB  VAL A 201      -3.092   9.131  21.038  1.00 92.90           C
ATOM   2972  HB  VAL A 201      -3.150  10.134  20.614  1.00 92.90           H
ATOM   2973  CG1 VAL A 201      -3.788   9.155  22.400  1.00 92.90           C
ATOM   2974 1HG1 VAL A 201      -4.819   9.485  22.276  1.00 92.90           H
ATOM   2975 2HG1 VAL A 201      -3.775   8.155  22.833  1.00 92.90           H
ATOM   2976 3HG1 VAL A 201      -3.264   9.844  23.063  1.00 92.90           H
ATOM   2977  CG2 VAL A 201      -1.613   8.768  21.184  1.00 92.90           C
ATOM   2978 1HG2 VAL A 201      -1.525   7.754  21.574  1.00 92.90           H
ATOM   2979 2HG2 VAL A 201      -1.126   8.826  20.210  1.00 92.90           H
ATOM   2980 3HG2 VAL A 201      -1.134   9.464  21.872  1.00 92.90           H
ATOM   2981  HN  VAL A 201      -3.178   9.036  18.287  1.00 92.90           H
ATOM   2982  N   TYR A 202      -6.128   7.626  20.374  1.00 91.92           N
ATOM   2983  CA  TYR A 202      -7.564   7.810  20.242  1.00 91.92           C
ATOM   2984  C   TYR A 202      -8.148   8.478  21.488  1.00 91.92           C
ATOM   2985  O   TYR A 202      -7.792   8.125  22.611  1.00 91.92           O
ATOM   2986  HA  TYR A 202      -7.742   8.449  19.377  1.00 91.92           H
ATOM   2987  CB  TYR A 202      -8.158   6.406  20.104  1.00 91.92           C
ATOM   2988 1HB  TYR A 202      -7.884   5.820  20.981  1.00 91.92           H
ATOM   2989 2HB  TYR A 202      -9.245   6.482  20.099  1.00 91.92           H
ATOM   2990  CG  TYR A 202      -7.707   5.660  18.847  1.00 91.92           C
ATOM   2991  CD1 TYR A 202      -8.365   5.862  17.652  1.00 91.92           C
ATOM   2992  HD1 TYR A 202      -9.206   6.553  17.603  1.00 91.92           H
ATOM   2993  CD2 TYR A 202      -6.642   4.784  18.910  1.00 91.92           C
ATOM   2994  HD2 TYR A 202      -6.122   4.625  19.854  1.00 91.92           H
ATOM   2995  CE1 TYR A 202      -7.941   5.159  16.468  1.00 91.92           C
ATOM   2996  HE1 TYR A 202      -8.452   5.309  15.518  1.00 91.92           H
ATOM   2997  CE2 TYR A 202      -6.217   4.082  17.727  1.00 91.92           C
ATOM   2998  HE2 TYR A 202      -5.378   3.387  17.762  1.00 91.92           H
ATOM   2999  CZ  TYR A 202      -6.888   4.304  16.564  1.00 91.92           C
ATOM   3000  OH  TYR A 202      -6.487   3.640  15.447  1.00 91.92           O
ATOM   3001  HH  TYR A 202      -7.187   3.712  14.737  1.00 91.92           H
ATOM   3002  HN  TYR A 202      -5.852   6.796  20.859  1.00 91.92           H
ATOM   3003  N   PRO A 203      -9.052   9.452  21.314  1.00 83.85           N
ATOM   3004  CA  PRO A 203      -9.531  10.248  22.446  1.00 83.85           C
ATOM   3005  C   PRO A 203     -10.387   9.433  23.402  1.00 83.85           C
ATOM   3006  O   PRO A 203     -11.042   8.475  22.993  1.00 83.85           O
ATOM   3007  HA  PRO A 203      -8.690  10.596  23.045  1.00 83.85           H
ATOM   3008  CB  PRO A 203     -10.331  11.372  21.786  1.00 83.85           C
ATOM   3009 1HB  PRO A 203     -11.169  11.688  22.408  1.00 83.85           H
ATOM   3010 2HB  PRO A 203      -9.715  12.255  21.613  1.00 83.85           H
ATOM   3011  CG  PRO A 203     -10.801  10.765  20.495  1.00 83.85           C
ATOM   3012 1HG  PRO A 203     -11.722  10.200  20.638  1.00 83.85           H
ATOM   3013 2HG  PRO A 203     -11.011  11.533  19.751  1.00 83.85           H
ATOM   3014  CD  PRO A 203      -9.681   9.871  20.048  1.00 83.85           C
ATOM   3015 1HD  PRO A 203     -10.052   9.016  19.482  1.00 83.85           H
ATOM   3016 2HD  PRO A 203      -8.978  10.400  19.405  1.00 83.85           H
ATOM   3017  N   SER A 204     -10.359   9.838  24.663  1.00 71.99           N
ATOM   3018  CA  SER A 204     -10.752   8.949  25.744  1.00 71.99           C
ATOM   3019  C   SER A 204     -12.153   8.395  25.482  1.00 71.99           C
ATOM   3020  O   SER A 204     -12.443   7.247  25.816  1.00 71.99           O
ATOM   3021  HA  SER A 204     -10.015   8.146  25.739  1.00 71.99           H
ATOM   3022  CB  SER A 204     -10.710   9.670  27.093  1.00 71.99           C
ATOM   3023 1HB  SER A 204     -11.155   9.034  27.858  1.00 71.99           H
ATOM   3024 2HB  SER A 204      -9.673   9.839  27.382  1.00 71.99           H
ATOM   3025  OG  SER A 204     -11.399  10.917  27.054  1.00 71.99           O
ATOM   3026  HG  SER A 204     -12.384  10.766  27.148  1.00 71.99           H
ATOM   3027  HN  SER A 204     -10.075  10.753  24.951  1.00 71.99           H
ATOM   3028  N   ASP A 205     -12.986   9.236  24.886  1.00 73.21           N
ATOM   3029  CA  ASP A 205     -14.387   8.896  24.699  1.00 73.21           C
ATOM   3030  C   ASP A 205     -14.512   7.869  23.573  1.00 73.21           C
ATOM   3031  O   ASP A 205     -14.205   8.166  22.419  1.00 73.21           O
ATOM   3032  HA  ASP A 205     -14.716   8.503  25.661  1.00 73.21           H
ATOM   3033  CB  ASP A 205     -15.205  10.128  24.309  1.00 73.21           C
ATOM   3034 1HB  ASP A 205     -14.737  10.626  23.460  1.00 73.21           H
ATOM   3035 2HB  ASP A 205     -16.201   9.822  23.989  1.00 73.21           H
ATOM   3036  CG  ASP A 205     -15.318  11.105  25.481  1.00 73.21           C
ATOM   3037  OD1 ASP A 205     -15.227  10.625  26.631  1.00 73.21           O
ATOM   3038  OD2 ASP A 205     -15.493  12.311  25.200  1.00 73.21           O
ATOM   3039  HN  ASP A 205     -12.718  10.133  24.534  1.00 73.21           H
ATOM   3040  N   GLU A 206     -14.964   6.680  23.946  1.00 84.25           N
ATOM   3041  CA  GLU A 206     -15.193   5.627  22.972  1.00 84.25           C
ATOM   3042  C   GLU A 206     -13.921   5.369  22.160  1.00 84.25           C
ATOM   3043  O   GLU A 206     -13.992   4.958  21.003  1.00 84.25           O
ATOM   3044  HA  GLU A 206     -15.444   4.741  23.557  1.00 84.25           H
ATOM   3045  CB  GLU A 206     -16.368   5.973  22.056  1.00 84.25           C
ATOM   3046 1HB  GLU A 206     -16.139   6.876  21.490  1.00 84.25           H
ATOM   3047 2HB  GLU A 206     -16.605   5.117  21.424  1.00 84.25           H
ATOM   3048  CG  GLU A 206     -17.629   6.270  22.870  1.00 84.25           C
ATOM   3049 1HG  GLU A 206     -17.572   5.763  23.833  1.00 84.25           H
ATOM   3050 2HG  GLU A 206     -17.690   7.339  23.075  1.00 84.25           H
ATOM   3051  CD  GLU A 206     -18.884   5.817  22.122  1.00 84.25           C
ATOM   3052  OE1 GLU A 206     -19.803   5.317  22.806  1.00 84.25           O
ATOM   3053  OE2 GLU A 206     -18.896   5.980  20.883  1.00 84.25           O
ATOM   3054  HN  GLU A 206     -15.173   6.434  24.893  1.00 84.25           H
ATOM   3055  N   SER A 207     -12.788   5.623  22.799  1.00 89.51           N
ATOM   3056  CA  SER A 207     -11.504   5.434  22.147  1.00 89.51           C
ATOM   3057  C   SER A 207     -11.447   4.053  21.492  1.00 89.51           C
ATOM   3058  O   SER A 207     -10.954   3.911  20.374  1.00 89.51           O
ATOM   3059  HA  SER A 207     -11.445   6.218  21.392  1.00 89.51           H
ATOM   3060  CB  SER A 207     -10.352   5.598  23.141  1.00 89.51           C
ATOM   3061 1HB  SER A 207      -9.404   5.437  22.627  1.00 89.51           H
ATOM   3062 2HB  SER A 207     -10.341   6.620  23.518  1.00 89.51           H
ATOM   3063  OG  SER A 207     -10.458   4.691  24.235  1.00 89.51           O
ATOM   3064  HG  SER A 207      -9.859   4.983  24.981  1.00 89.51           H
ATOM   3065  HN  SER A 207     -12.739   5.950  23.742  1.00 89.51           H
ATOM   3066  N   THR A 208     -11.959   3.068  22.216  1.00 90.30           N
ATOM   3067  CA  THR A 208     -11.889   1.690  21.761  1.00 90.30           C
ATOM   3068  C   THR A 208     -12.718   1.506  20.488  1.00 90.30           C
ATOM   3069  O   THR A 208     -12.280   0.846  19.547  1.00 90.30           O
ATOM   3070  HA  THR A 208     -10.854   1.465  21.504  1.00 90.30           H
ATOM   3071  CB  THR A 208     -12.337   0.788  22.913  1.00 90.30           C
ATOM   3072  HB  THR A 208     -12.278  -0.263  22.630  1.00 90.30           H
ATOM   3073  OG1 THR A 208     -13.640   1.265  23.241  1.00 90.30           O
ATOM   3074  HG1 THR A 208     -14.131   0.576  23.774  1.00 90.30           H
ATOM   3075  CG2 THR A 208     -11.524   1.020  24.188  1.00 90.30           C
ATOM   3076 1HG2 THR A 208     -11.638   2.056  24.508  1.00 90.30           H
ATOM   3077 2HG2 THR A 208     -10.472   0.815  23.990  1.00 90.30           H
ATOM   3078 3HG2 THR A 208     -11.882   0.355  24.974  1.00 90.30           H
ATOM   3079  HN  THR A 208     -12.414   3.200  23.096  1.00 90.30           H
ATOM   3080  N   LYS A 209     -13.902   2.101  20.500  1.00 91.26           N
ATOM   3081  CA  LYS A 209     -14.799   2.004  19.361  1.00 91.26           C
ATOM   3082  C   LYS A 209     -14.122   2.609  18.130  1.00 91.26           C
ATOM   3083  O   LYS A 209     -14.181   2.040  17.041  1.00 91.26           O
ATOM   3084  HA  LYS A 209     -14.975   0.945  19.173  1.00 91.26           H
ATOM   3085  CB  LYS A 209     -16.153   2.637  19.691  1.00 91.26           C
ATOM   3086 1HB  LYS A 209     -16.003   3.641  20.087  1.00 91.26           H
ATOM   3087 2HB  LYS A 209     -16.742   2.740  18.779  1.00 91.26           H
ATOM   3088  CG  LYS A 209     -16.921   1.790  20.708  1.00 91.26           C
ATOM   3089 1HG  LYS A 209     -17.040   0.776  20.326  1.00 91.26           H
ATOM   3090 2HG  LYS A 209     -16.348   1.717  21.632  1.00 91.26           H
ATOM   3091  CD  LYS A 209     -18.295   2.395  20.999  1.00 91.26           C
ATOM   3092 1HD  LYS A 209     -18.179   3.425  21.337  1.00 91.26           H
ATOM   3093 2HD  LYS A 209     -18.885   2.426  20.083  1.00 91.26           H
ATOM   3094  CE  LYS A 209     -19.037   1.584  22.063  1.00 91.26           C
ATOM   3095 1HE  LYS A 209     -19.243   0.582  21.687  1.00 91.26           H
ATOM   3096 2HE  LYS A 209     -18.409   1.470  22.946  1.00 91.26           H
ATOM   3097  NZ  LYS A 209     -20.306   2.251  22.433  1.00 91.26           N
ATOM   3098 1HZ  LYS A 209     -20.837   1.648  23.050  1.00 91.26           H
ATOM   3099 2HZ  LYS A 209     -20.103   3.125  22.906  1.00 91.26           H
ATOM   3100 3HZ  LYS A 209     -20.846   2.438  21.595  1.00 91.26           H
ATOM   3101  HN  LYS A 209     -14.249   2.640  21.267  1.00 91.26           H
ATOM   3102  N   LEU A 210     -13.493   3.756  18.344  1.00 92.15           N
ATOM   3103  CA  LEU A 210     -12.887   4.493  17.248  1.00 92.15           C
ATOM   3104  C   LEU A 210     -11.772   3.649  16.627  1.00 92.15           C
ATOM   3105  O   LEU A 210     -11.699   3.510  15.407  1.00 92.15           O
ATOM   3106  HA  LEU A 210     -13.659   4.652  16.495  1.00 92.15           H
ATOM   3107  CB  LEU A 210     -12.423   5.872  17.721  1.00 92.15           C
ATOM   3108 1HB  LEU A 210     -13.259   6.363  18.219  1.00 92.15           H
ATOM   3109 2HB  LEU A 210     -11.643   5.734  18.469  1.00 92.15           H
ATOM   3110  CG  LEU A 210     -11.891   6.809  16.635  1.00 92.15           C
ATOM   3111  HG  LEU A 210     -11.091   6.295  16.102  1.00 92.15           H
ATOM   3112  CD1 LEU A 210     -12.979   7.137  15.611  1.00 92.15           C
ATOM   3113 1HD1 LEU A 210     -13.324   6.217  15.140  1.00 92.15           H
ATOM   3114 2HD1 LEU A 210     -13.816   7.623  16.113  1.00 92.15           H
ATOM   3115 3HD1 LEU A 210     -12.574   7.805  14.851  1.00 92.15           H
ATOM   3116  CD2 LEU A 210     -11.284   8.072  17.250  1.00 92.15           C
ATOM   3117 1HD2 LEU A 210     -12.046   8.599  17.824  1.00 92.15           H
ATOM   3118 2HD2 LEU A 210     -10.460   7.795  17.908  1.00 92.15           H
ATOM   3119 3HD2 LEU A 210     -10.913   8.721  16.457  1.00 92.15           H
ATOM   3120  HN  LEU A 210     -13.395   4.181  19.244  1.00 92.15           H
ATOM   3121  N   LYS A 211     -10.930   3.107  17.495  1.00 93.06           N
ATOM   3122  CA  LYS A 211      -9.831   2.268  17.048  1.00 93.06           C
ATOM   3123  C   LYS A 211     -10.383   1.114  16.209  1.00 93.06           C
ATOM   3124  O   LYS A 211      -9.897   0.853  15.110  1.00 93.06           O
ATOM   3125  HA  LYS A 211      -9.190   2.881  16.414  1.00 93.06           H
ATOM   3126  CB  LYS A 211      -8.986   1.813  18.240  1.00 93.06           C
ATOM   3127 1HB  LYS A 211      -8.567   2.682  18.747  1.00 93.06           H
ATOM   3128 2HB  LYS A 211      -9.618   1.297  18.963  1.00 93.06           H
ATOM   3129  CG  LYS A 211      -7.856   0.886  17.788  1.00 93.06           C
ATOM   3130 1HG  LYS A 211      -8.275  -0.047  17.411  1.00 93.06           H
ATOM   3131 2HG  LYS A 211      -7.310   1.346  16.964  1.00 93.06           H
ATOM   3132  CD  LYS A 211      -6.895   0.590  18.941  1.00 93.06           C
ATOM   3133 1HD  LYS A 211      -6.513   1.526  19.350  1.00 93.06           H
ATOM   3134 2HD  LYS A 211      -7.430   0.086  19.746  1.00 93.06           H
ATOM   3135  CE  LYS A 211      -5.728  -0.281  18.473  1.00 93.06           C
ATOM   3136 1HE  LYS A 211      -6.089  -1.279  18.222  1.00 93.06           H
ATOM   3137 2HE  LYS A 211      -5.294   0.138  17.565  1.00 93.06           H
ATOM   3138  NZ  LYS A 211      -4.693  -0.372  19.527  1.00 93.06           N
ATOM   3139 1HZ  LYS A 211      -3.838  -0.746  19.130  1.00 93.06           H
ATOM   3140 2HZ  LYS A 211      -4.514   0.552  19.905  1.00 93.06           H
ATOM   3141 3HZ  LYS A 211      -5.017  -0.983  20.268  1.00 93.06           H
ATOM   3142  HN  LYS A 211     -10.991   3.232  18.486  1.00 93.06           H
ATOM   3143  N   SER A 212     -11.391   0.454  16.760  1.00 92.81           N
ATOM   3144  CA  SER A 212     -11.957  -0.720  16.118  1.00 92.81           C
ATOM   3145  C   SER A 212     -12.495  -0.351  14.734  1.00 92.81           C
ATOM   3146  O   SER A 212     -12.283  -1.082  13.767  1.00 92.81           O
ATOM   3147  HA  SER A 212     -11.132  -1.427  16.032  1.00 92.81           H
ATOM   3148  CB  SER A 212     -13.068  -1.334  16.972  1.00 92.81           C
ATOM   3149 1HB  SER A 212     -12.682  -1.548  17.969  1.00 92.81           H
ATOM   3150 2HB  SER A 212     -13.875  -0.611  17.092  1.00 92.81           H
ATOM   3151  OG  SER A 212     -13.585  -2.531  16.397  1.00 92.81           O
ATOM   3152  HG  SER A 212     -12.846  -3.191  16.260  1.00 92.81           H
ATOM   3153  HN  SER A 212     -11.820   0.709  17.627  1.00 92.81           H
ATOM   3154  N   ALA A 213     -13.179   0.782  14.682  1.00 92.33           N
ATOM   3155  CA  ALA A 213     -13.780   1.237  13.440  1.00 92.33           C
ATOM   3156  C   ALA A 213     -12.678   1.518  12.417  1.00 92.33           C
ATOM   3157  O   ALA A 213     -12.771   1.094  11.267  1.00 92.33           O
ATOM   3158  HA  ALA A 213     -14.416   0.435  13.066  1.00 92.33           H
ATOM   3159  CB  ALA A 213     -14.648   2.467  13.714  1.00 92.33           C
ATOM   3160 1HB  ALA A 213     -15.434   2.207  14.424  1.00 92.33           H
ATOM   3161 2HB  ALA A 213     -14.031   3.262  14.131  1.00 92.33           H
ATOM   3162 3HB  ALA A 213     -15.099   2.808  12.782  1.00 92.33           H
ATOM   3163  HN  ALA A 213     -13.325   1.383  15.468  1.00 92.33           H
ATOM   3164  N   VAL A 214     -11.659   2.231  12.874  1.00 91.77           N
ATOM   3165  CA  VAL A 214     -10.574   2.634  11.996  1.00 91.77           C
ATOM   3166  C   VAL A 214      -9.879   1.386  11.446  1.00 91.77           C
ATOM   3167  O   VAL A 214      -9.531   1.333  10.267  1.00 91.77           O
ATOM   3168  HA  VAL A 214     -11.011   3.186  11.164  1.00 91.77           H
ATOM   3169  CB  VAL A 214      -9.619   3.571  12.738  1.00 91.77           C
ATOM   3170  HB  VAL A 214      -9.358   3.102  13.686  1.00 91.77           H
ATOM   3171  CG1 VAL A 214      -8.327   3.779  11.945  1.00 91.77           C
ATOM   3172 1HG1 VAL A 214      -7.832   2.819  11.800  1.00 91.77           H
ATOM   3173 2HG1 VAL A 214      -8.563   4.217  10.975  1.00 91.77           H
ATOM   3174 3HG1 VAL A 214      -7.667   4.449  12.496  1.00 91.77           H
ATOM   3175  CG2 VAL A 214     -10.295   4.909  13.046  1.00 91.77           C
ATOM   3176 1HG2 VAL A 214     -10.598   5.386  12.115  1.00 91.77           H
ATOM   3177 2HG2 VAL A 214     -11.172   4.738  13.670  1.00 91.77           H
ATOM   3178 3HG2 VAL A 214      -9.594   5.556  13.574  1.00 91.77           H
ATOM   3179  HN  VAL A 214     -11.568   2.533  13.823  1.00 91.77           H
ATOM   3180  N   LEU A 215      -9.697   0.413  12.326  1.00 92.38           N
ATOM   3181  CA  LEU A 215      -9.025  -0.820  11.951  1.00 92.38           C
ATOM   3182  C   LEU A 215      -9.877  -1.567  10.923  1.00 92.38           C
ATOM   3183  O   LEU A 215      -9.360  -2.053   9.918  1.00 92.38           O
ATOM   3184  HA  LEU A 215      -8.079  -0.547  11.483  1.00 92.38           H
ATOM   3185  CB  LEU A 215      -8.693  -1.649  13.193  1.00 92.38           C
ATOM   3186 1HB  LEU A 215      -9.553  -1.623  13.863  1.00 92.38           H
ATOM   3187 2HB  LEU A 215      -8.558  -2.686  12.888  1.00 92.38           H
ATOM   3188  CG  LEU A 215      -7.456  -1.212  13.980  1.00 92.38           C
ATOM   3189  HG  LEU A 215      -7.525  -0.139  14.157  1.00 92.38           H
ATOM   3190  CD1 LEU A 215      -7.407  -1.895  15.348  1.00 92.38           C
ATOM   3191 1HD1 LEU A 215      -8.296  -1.628  15.919  1.00 92.38           H
ATOM   3192 2HD1 LEU A 215      -7.372  -2.976  15.214  1.00 92.38           H
ATOM   3193 3HD1 LEU A 215      -6.517  -1.567  15.886  1.00 92.38           H
ATOM   3194  CD2 LEU A 215      -6.179  -1.455  13.172  1.00 92.38           C
ATOM   3195 1HD2 LEU A 215      -6.091  -2.517  12.943  1.00 92.38           H
ATOM   3196 2HD2 LEU A 215      -6.222  -0.885  12.244  1.00 92.38           H
ATOM   3197 3HD2 LEU A 215      -5.315  -1.136  13.754  1.00 92.38           H
ATOM   3198  HN  LEU A 215      -9.998   0.457  13.279  1.00 92.38           H
ATOM   3199  N   THR A 216     -11.169  -1.635  11.209  1.00 92.92           N
ATOM   3200  CA  THR A 216     -12.092  -2.345  10.340  1.00 92.92           C
ATOM   3201  C   THR A 216     -12.068  -1.745   8.933  1.00 92.92           C
ATOM   3202  O   THR A 216     -12.064  -2.475   7.943  1.00 92.92           O
ATOM   3203  HA  THR A 216     -11.756  -3.378  10.253  1.00 92.92           H
ATOM   3204  CB  THR A 216     -13.476  -2.310  10.992  1.00 92.92           C
ATOM   3205  HB  THR A 216     -13.843  -1.287  11.073  1.00 92.92           H
ATOM   3206  OG1 THR A 216     -13.296  -2.999  12.227  1.00 92.92           O
ATOM   3207  HG1 THR A 216     -13.192  -2.341  12.973  1.00 92.92           H
ATOM   3208  CG2 THR A 216     -14.500  -3.161  10.237  1.00 92.92           C
ATOM   3209 1HG2 THR A 216     -14.165  -4.198  10.215  1.00 92.92           H
ATOM   3210 2HG2 THR A 216     -14.600  -2.790   9.217  1.00 92.92           H
ATOM   3211 3HG2 THR A 216     -15.464  -3.102  10.742  1.00 92.92           H
ATOM   3212  HN  THR A 216     -11.586  -1.216  12.016  1.00 92.92           H
ATOM   3213  N   LEU A 217     -12.053  -0.421   8.889  1.00 89.58           N
ATOM   3214  CA  LEU A 217     -12.043   0.286   7.619  1.00 89.58           C
ATOM   3215  C   LEU A 217     -10.794  -0.112   6.829  1.00 89.58           C
ATOM   3216  O   LEU A 217     -10.861  -0.316   5.618  1.00 89.58           O
ATOM   3217  HA  LEU A 217     -12.922  -0.034   7.060  1.00 89.58           H
ATOM   3218  CB  LEU A 217     -12.173   1.794   7.844  1.00 89.58           C
ATOM   3219 1HB  LEU A 217     -13.074   1.977   8.430  1.00 89.58           H
ATOM   3220 2HB  LEU A 217     -11.328   2.126   8.446  1.00 89.58           H
ATOM   3221  CG  LEU A 217     -12.235   2.657   6.582  1.00 89.58           C
ATOM   3222  HG  LEU A 217     -11.383   2.402   5.952  1.00 89.58           H
ATOM   3223  CD1 LEU A 217     -13.500   2.357   5.774  1.00 89.58           C
ATOM   3224 1HD1 LEU A 217     -13.503   1.308   5.480  1.00 89.58           H
ATOM   3225 2HD1 LEU A 217     -14.379   2.566   6.384  1.00 89.58           H
ATOM   3226 3HD1 LEU A 217     -13.518   2.985   4.883  1.00 89.58           H
ATOM   3227  CD2 LEU A 217     -12.114   4.142   6.928  1.00 89.58           C
ATOM   3228 1HD2 LEU A 217     -12.932   4.430   7.588  1.00 89.58           H
ATOM   3229 2HD2 LEU A 217     -11.163   4.323   7.428  1.00 89.58           H
ATOM   3230 3HD2 LEU A 217     -12.161   4.733   6.013  1.00 89.58           H
ATOM   3231  HN  LEU A 217     -12.047   0.166   9.699  1.00 89.58           H
ATOM   3232  N   LYS A 218      -9.685  -0.211   7.547  1.00 88.45           N
ATOM   3233  CA  LYS A 218      -8.417  -0.546   6.922  1.00 88.45           C
ATOM   3234  C   LYS A 218      -8.503  -1.952   6.324  1.00 88.45           C
ATOM   3235  O   LYS A 218      -8.017  -2.192   5.220  1.00 88.45           O
ATOM   3236  HA  LYS A 218      -8.254   0.164   6.111  1.00 88.45           H
ATOM   3237  CB  LYS A 218      -7.267  -0.370   7.916  1.00 88.45           C
ATOM   3238 1HB  LYS A 218      -7.529  -0.832   8.867  1.00 88.45           H
ATOM   3239 2HB  LYS A 218      -6.380  -0.885   7.546  1.00 88.45           H
ATOM   3240  CG  LYS A 218      -6.950   1.111   8.131  1.00 88.45           C
ATOM   3241 1HG  LYS A 218      -6.428   1.506   7.260  1.00 88.45           H
ATOM   3242 2HG  LYS A 218      -7.878   1.675   8.228  1.00 88.45           H
ATOM   3243  CD  LYS A 218      -6.092   1.312   9.382  1.00 88.45           C
ATOM   3244 1HD  LYS A 218      -6.600   0.888  10.248  1.00 88.45           H
ATOM   3245 2HD  LYS A 218      -5.150   0.776   9.270  1.00 88.45           H
ATOM   3246  CE  LYS A 218      -5.814   2.797   9.623  1.00 88.45           C
ATOM   3247 1HE  LYS A 218      -5.294   3.221   8.764  1.00 88.45           H
ATOM   3248 2HE  LYS A 218      -6.756   3.338   9.723  1.00 88.45           H
ATOM   3249  NZ  LYS A 218      -4.998   2.980  10.844  1.00 88.45           N
ATOM   3250 1HZ  LYS A 218      -4.770   3.962  10.954  1.00 88.45           H
ATOM   3251 2HZ  LYS A 218      -5.523   2.662  11.652  1.00 88.45           H
ATOM   3252 3HZ  LYS A 218      -4.143   2.441  10.763  1.00 88.45           H
ATOM   3253  HN  LYS A 218      -9.644  -0.067   8.535  1.00 88.45           H
ATOM   3254  N   VAL A 219      -9.126  -2.844   7.080  1.00 89.30           N
ATOM   3255  CA  VAL A 219      -9.202  -4.240   6.682  1.00 89.30           C
ATOM   3256  C   VAL A 219     -10.090  -4.364   5.442  1.00 89.30           C
ATOM   3257  O   VAL A 219      -9.743  -5.065   4.493  1.00 89.30           O
ATOM   3258  HA  VAL A 219      -8.194  -4.564   6.424  1.00 89.30           H
ATOM   3259  CB  VAL A 219      -9.689  -5.093   7.855  1.00 89.30           C
ATOM   3260  HB  VAL A 219     -10.640  -4.683   8.195  1.00 89.30           H
ATOM   3261  CG1 VAL A 219      -9.930  -6.539   7.418  1.00 89.30           C
ATOM   3262 1HG1 VAL A 219     -10.686  -6.561   6.632  1.00 89.30           H
ATOM   3263 2HG1 VAL A 219      -9.000  -6.964   7.039  1.00 89.30           H
ATOM   3264 3HG1 VAL A 219     -10.276  -7.123   8.270  1.00 89.30           H
ATOM   3265  CG2 VAL A 219      -8.705  -5.030   9.024  1.00 89.30           C
ATOM   3266 1HG2 VAL A 219      -7.733  -5.402   8.702  1.00 89.30           H
ATOM   3267 2HG2 VAL A 219      -8.606  -3.998   9.360  1.00 89.30           H
ATOM   3268 3HG2 VAL A 219      -9.076  -5.645   9.844  1.00 89.30           H
ATOM   3269  HN  VAL A 219      -9.572  -2.628   7.948  1.00 89.30           H
ATOM   3270  N   ILE A 220     -11.220  -3.673   5.491  1.00 88.88           N
ATOM   3271  CA  ILE A 220     -12.201  -3.766   4.424  1.00 88.88           C
ATOM   3272  C   ILE A 220     -11.591  -3.230   3.127  1.00 88.88           C
ATOM   3273  O   ILE A 220     -11.591  -3.917   2.107  1.00 88.88           O
ATOM   3274  HA  ILE A 220     -12.434  -4.822   4.285  1.00 88.88           H
ATOM   3275  CB  ILE A 220     -13.500  -3.066   4.827  1.00 88.88           C
ATOM   3276  HB  ILE A 220     -13.247  -2.092   5.247  1.00 88.88           H
ATOM   3277  CG1 ILE A 220     -14.231  -3.852   5.918  1.00 88.88           C
ATOM   3278 1HG1 ILE A 220     -14.566  -4.809   5.519  1.00 88.88           H
ATOM   3279 2HG1 ILE A 220     -13.544  -4.071   6.736  1.00 88.88           H
ATOM   3280  CG2 ILE A 220     -14.390  -2.816   3.608  1.00 88.88           C
ATOM   3281 1HG2 ILE A 220     -13.860  -2.184   2.895  1.00 88.88           H
ATOM   3282 2HG2 ILE A 220     -14.637  -3.767   3.137  1.00 88.88           H
ATOM   3283 3HG2 ILE A 220     -15.306  -2.317   3.923  1.00 88.88           H
ATOM   3284  CD1 ILE A 220     -15.431  -3.066   6.449  1.00 88.88           C
ATOM   3285 1HD1 ILE A 220     -15.090  -2.121   6.870  1.00 88.88           H
ATOM   3286 2HD1 ILE A 220     -16.127  -2.871   5.634  1.00 88.88           H
ATOM   3287 3HD1 ILE A 220     -15.932  -3.648   7.223  1.00 88.88           H
ATOM   3288  HN  ILE A 220     -11.468  -3.059   6.241  1.00 88.88           H
ATOM   3289  N   LEU A 221     -11.085  -2.008   3.210  1.00 84.14           N
ATOM   3290  CA  LEU A 221     -10.631  -1.305   2.023  1.00 84.14           C
ATOM   3291  C   LEU A 221      -9.264  -1.849   1.604  1.00 84.14           C
ATOM   3292  O   LEU A 221      -8.887  -1.762   0.436  1.00 84.14           O
ATOM   3293  HA  LEU A 221     -11.344  -1.514   1.226  1.00 84.14           H
ATOM   3294  CB  LEU A 221     -10.645   0.207   2.258  1.00 84.14           C
ATOM   3295 1HB  LEU A 221     -10.064   0.421   3.155  1.00 84.14           H
ATOM   3296 2HB  LEU A 221     -10.132   0.689   1.425  1.00 84.14           H
ATOM   3297  CG  LEU A 221     -12.025   0.850   2.412  1.00 84.14           C
ATOM   3298  HG  LEU A 221     -12.509   0.413   3.285  1.00 84.14           H
ATOM   3299  CD1 LEU A 221     -11.904   2.353   2.666  1.00 84.14           C
ATOM   3300 1HD1 LEU A 221     -11.336   2.523   3.581  1.00 84.14           H
ATOM   3301 2HD1 LEU A 221     -11.391   2.824   1.827  1.00 84.14           H
ATOM   3302 3HD1 LEU A 221     -12.899   2.785   2.772  1.00 84.14           H
ATOM   3303  CD2 LEU A 221     -12.911   0.542   1.203  1.00 84.14           C
ATOM   3304 1HD2 LEU A 221     -12.442   0.933   0.300  1.00 84.14           H
ATOM   3305 2HD2 LEU A 221     -13.036  -0.537   1.109  1.00 84.14           H
ATOM   3306 3HD2 LEU A 221     -13.886   1.010   1.338  1.00 84.14           H
ATOM   3307  HN  LEU A 221     -10.984  -1.501   4.066  1.00 84.14           H
ATOM   3308  N   GLY A 222      -8.558  -2.400   2.581  1.00 77.90           N
ATOM   3309  CA  GLY A 222      -7.168  -2.774   2.380  1.00 77.90           C
ATOM   3310  C   GLY A 222      -7.060  -4.153   1.727  1.00 77.90           C
ATOM   3311  O   GLY A 222      -6.117  -4.419   0.983  1.00 77.90           O
ATOM   3312 1HA  GLY A 222      -6.674  -2.031   1.754  1.00 77.90           H
ATOM   3313 2HA  GLY A 222      -6.647  -2.780   3.338  1.00 77.90           H
ATOM   3314  HN  GLY A 222      -8.919  -2.591   3.493  1.00 77.90           H
ATOM   3315  N   PHE A 223      -8.038  -4.994   2.028  1.00 79.75           N
ATOM   3316  CA  PHE A 223      -7.957  -6.398   1.665  1.00 79.75           C
ATOM   3317  C   PHE A 223      -9.187  -6.830   0.864  1.00 79.75           C
ATOM   3318  O   PHE A 223      -9.078  -7.164  -0.315  1.00 79.75           O
ATOM   3319  HA  PHE A 223      -7.064  -6.523   1.052  1.00 79.75           H
ATOM   3320  CB  PHE A 223      -7.908  -7.196   2.970  1.00 79.75           C
ATOM   3321 1HB  PHE A 223      -7.118  -6.790   3.603  1.00 79.75           H
ATOM   3322 2HB  PHE A 223      -8.847  -7.058   3.504  1.00 79.75           H
ATOM   3323  CG  PHE A 223      -7.664  -8.694   2.775  1.00 79.75           C
ATOM   3324  CD1 PHE A 223      -8.620  -9.591   3.139  1.00 79.75           C
ATOM   3325  HD1 PHE A 223      -9.559  -9.243   3.569  1.00 79.75           H
ATOM   3326  CD2 PHE A 223      -6.493  -9.128   2.238  1.00 79.75           C
ATOM   3327  HD2 PHE A 223      -5.727  -8.409   1.946  1.00 79.75           H
ATOM   3328  CE1 PHE A 223      -8.394 -10.981   2.958  1.00 79.75           C
ATOM   3329  HE1 PHE A 223      -9.160 -11.700   3.249  1.00 79.75           H
ATOM   3330  CE2 PHE A 223      -6.267 -10.519   2.056  1.00 79.75           C
ATOM   3331  HE2 PHE A 223      -5.328 -10.867   1.626  1.00 79.75           H
ATOM   3332  CZ  PHE A 223      -7.223 -11.416   2.420  1.00 79.75           C
ATOM   3333  HZ  PHE A 223      -7.049 -12.483   2.281  1.00 79.75           H
ATOM   3334  HN  PHE A 223      -8.874  -4.730   2.511  1.00 79.75           H
ATOM   3335  N   PHE A 224     -10.329  -6.808   1.536  1.00 84.40           N
ATOM   3336  CA  PHE A 224     -11.518  -7.458   1.012  1.00 84.40           C
ATOM   3337  C   PHE A 224     -11.961  -6.813  -0.303  1.00 84.40           C
ATOM   3338  O   PHE A 224     -12.286  -7.511  -1.262  1.00 84.40           O
ATOM   3339  HA  PHE A 224     -11.263  -8.503   0.834  1.00 84.40           H
ATOM   3340  CB  PHE A 224     -12.623  -7.276   2.054  1.00 84.40           C
ATOM   3341 1HB  PHE A 224     -12.574  -6.260   2.447  1.00 84.40           H
ATOM   3342 2HB  PHE A 224     -13.591  -7.381   1.564  1.00 84.40           H
ATOM   3343  CG  PHE A 224     -12.548  -8.263   3.220  1.00 84.40           C
ATOM   3344  CD1 PHE A 224     -12.868  -9.571   3.026  1.00 84.40           C
ATOM   3345  HD1 PHE A 224     -13.177  -9.915   2.039  1.00 84.40           H
ATOM   3346  CD2 PHE A 224     -12.162  -7.833   4.451  1.00 84.40           C
ATOM   3347  HD2 PHE A 224     -11.905  -6.785   4.607  1.00 84.40           H
ATOM   3348  CE1 PHE A 224     -12.798 -10.487   4.108  1.00 84.40           C
ATOM   3349  HE1 PHE A 224     -13.054 -11.535   3.953  1.00 84.40           H
ATOM   3350  CE2 PHE A 224     -12.092  -8.749   5.534  1.00 84.40           C
ATOM   3351  HE2 PHE A 224     -11.782  -8.405   6.520  1.00 84.40           H
ATOM   3352  CZ  PHE A 224     -12.411 -10.057   5.339  1.00 84.40           C
ATOM   3353  HZ  PHE A 224     -12.358 -10.760   6.170  1.00 84.40           H
ATOM   3354  HN  PHE A 224     -10.448  -6.358   2.421  1.00 84.40           H
ATOM   3355  N   LEU A 225     -11.959  -5.488  -0.305  1.00 82.70           N
ATOM   3356  CA  LEU A 225     -12.411  -4.741  -1.467  1.00 82.70           C
ATOM   3357  C   LEU A 225     -11.539  -5.104  -2.671  1.00 82.70           C
ATOM   3358  O   LEU A 225     -12.055  -5.448  -3.734  1.00 82.70           O
ATOM   3359  HA  LEU A 225     -13.435  -5.050  -1.677  1.00 82.70           H
ATOM   3360  CB  LEU A 225     -12.443  -3.243  -1.161  1.00 82.70           C
ATOM   3361 1HB  LEU A 225     -13.113  -3.079  -0.317  1.00 82.70           H
ATOM   3362 2HB  LEU A 225     -11.447  -2.936  -0.842  1.00 82.70           H
ATOM   3363  CG  LEU A 225     -12.883  -2.333  -2.310  1.00 82.70           C
ATOM   3364  HG  LEU A 225     -12.266  -2.559  -3.180  1.00 82.70           H
ATOM   3365  CD1 LEU A 225     -14.336  -2.609  -2.703  1.00 82.70           C
ATOM   3366 1HD1 LEU A 225     -14.435  -3.647  -3.021  1.00 82.70           H
ATOM   3367 2HD1 LEU A 225     -14.984  -2.428  -1.846  1.00 82.70           H
ATOM   3368 3HD1 LEU A 225     -14.623  -1.949  -3.521  1.00 82.70           H
ATOM   3369  CD2 LEU A 225     -12.653  -0.861  -1.962  1.00 82.70           C
ATOM   3370 1HD2 LEU A 225     -13.228  -0.603  -1.073  1.00 82.70           H
ATOM   3371 2HD2 LEU A 225     -11.593  -0.694  -1.771  1.00 82.70           H
ATOM   3372 3HD2 LEU A 225     -12.974  -0.236  -2.796  1.00 82.70           H
ATOM   3373  HN  LEU A 225     -11.658  -4.928   0.466  1.00 82.70           H
ATOM   3374  N   PRO A 226     -10.209  -5.036  -2.529  1.00 76.38           N
ATOM   3375  CA  PRO A 226      -9.313  -5.333  -3.650  1.00 76.38           C
ATOM   3376  C   PRO A 226      -9.336  -6.803  -4.033  1.00 76.38           C
ATOM   3377  O   PRO A 226      -9.265  -7.142  -5.213  1.00 76.38           O
ATOM   3378  HA  PRO A 226      -9.640  -4.801  -4.543  1.00 76.38           H
ATOM   3379  CB  PRO A 226      -7.937  -4.900  -3.138  1.00 76.38           C
ATOM   3380 1HB  PRO A 226      -7.143  -5.523  -3.550  1.00 76.38           H
ATOM   3381 2HB  PRO A 226      -7.711  -3.871  -3.417  1.00 76.38           H
ATOM   3382  CG  PRO A 226      -8.046  -5.057  -1.649  1.00 76.38           C
ATOM   3383 1HG  PRO A 226      -7.832  -6.082  -1.344  1.00 76.38           H
ATOM   3384 2HG  PRO A 226      -7.332  -4.416  -1.132  1.00 76.38           H
ATOM   3385  CD  PRO A 226      -9.458  -4.676  -1.312  1.00 76.38           C
ATOM   3386 1HD  PRO A 226      -9.823  -5.219  -0.440  1.00 76.38           H
ATOM   3387 2HD  PRO A 226      -9.544  -3.613  -1.086  1.00 76.38           H
ATOM   3388  N   PHE A 227      -9.436  -7.646  -3.015  1.00 79.88           N
ATOM   3389  CA  PHE A 227      -9.448  -9.082  -3.230  1.00 79.88           C
ATOM   3390  C   PHE A 227     -10.632  -9.495  -4.107  1.00 79.88           C
ATOM   3391  O   PHE A 227     -10.470 -10.259  -5.057  1.00 79.88           O
ATOM   3392  HA  PHE A 227      -8.517  -9.341  -3.735  1.00 79.88           H
ATOM   3393  CB  PHE A 227      -9.591  -9.740  -1.856  1.00 79.88           C
ATOM   3394 1HB  PHE A 227      -8.742  -9.452  -1.237  1.00 79.88           H
ATOM   3395 2HB  PHE A 227     -10.487  -9.352  -1.371  1.00 79.88           H
ATOM   3396  CG  PHE A 227      -9.676 -11.267  -1.903  1.00 79.88           C
ATOM   3397  CD1 PHE A 227     -10.879 -11.886  -1.769  1.00 79.88           C
ATOM   3398  HD1 PHE A 227     -11.784 -11.294  -1.629  1.00 79.88           H
ATOM   3399  CD2 PHE A 227      -8.547 -12.005  -2.078  1.00 79.88           C
ATOM   3400  HD2 PHE A 227      -7.582 -11.509  -2.185  1.00 79.88           H
ATOM   3401  CE1 PHE A 227     -10.957 -13.303  -1.813  1.00 79.88           C
ATOM   3402  HE1 PHE A 227     -11.922 -13.799  -1.706  1.00 79.88           H
ATOM   3403  CE2 PHE A 227      -8.625 -13.422  -2.122  1.00 79.88           C
ATOM   3404  HE2 PHE A 227      -7.720 -14.014  -2.262  1.00 79.88           H
ATOM   3405  CZ  PHE A 227      -9.828 -14.041  -1.988  1.00 79.88           C
ATOM   3406  HZ  PHE A 227      -9.888 -15.129  -2.021  1.00 79.88           H
ATOM   3407  HN  PHE A 227      -9.508  -7.361  -2.059  1.00 79.88           H
ATOM   3408  N   VAL A 228     -11.798  -8.972  -3.755  1.00 83.25           N
ATOM   3409  CA  VAL A 228     -13.015  -9.304  -4.477  1.00 83.25           C
ATOM   3410  C   VAL A 228     -12.901  -8.803  -5.918  1.00 83.25           C
ATOM   3411  O   VAL A 228     -13.209  -9.532  -6.859  1.00 83.25           O
ATOM   3412  HA  VAL A 228     -13.104 -10.390  -4.489  1.00 83.25           H
ATOM   3413  CB  VAL A 228     -14.230  -8.736  -3.741  1.00 83.25           C
ATOM   3414  HB  VAL A 228     -14.028  -7.689  -3.517  1.00 83.25           H
ATOM   3415  CG1 VAL A 228     -15.480  -8.794  -4.622  1.00 83.25           C
ATOM   3416 1HG1 VAL A 228     -15.315  -8.210  -5.526  1.00 83.25           H
ATOM   3417 2HG1 VAL A 228     -15.687  -9.830  -4.891  1.00 83.25           H
ATOM   3418 3HG1 VAL A 228     -16.329  -8.385  -4.074  1.00 83.25           H
ATOM   3419  CG2 VAL A 228     -14.459  -9.466  -2.416  1.00 83.25           C
ATOM   3420 1HG2 VAL A 228     -14.630 -10.525  -2.609  1.00 83.25           H
ATOM   3421 2HG2 VAL A 228     -13.580  -9.349  -1.781  1.00 83.25           H
ATOM   3422 3HG2 VAL A 228     -15.329  -9.042  -1.913  1.00 83.25           H
ATOM   3423  HN  VAL A 228     -11.918  -8.334  -2.995  1.00 83.25           H
ATOM   3424  N   VAL A 229     -12.456  -7.561  -6.046  1.00 76.52           N
ATOM   3425  CA  VAL A 229     -12.390  -6.920  -7.348  1.00 76.52           C
ATOM   3426  C   VAL A 229     -11.464  -7.726  -8.262  1.00 76.52           C
ATOM   3427  O   VAL A 229     -11.806  -8.001  -9.411  1.00 76.52           O
ATOM   3428  HA  VAL A 229     -13.394  -6.928  -7.770  1.00 76.52           H
ATOM   3429  CB  VAL A 229     -11.954  -5.462  -7.192  1.00 76.52           C
ATOM   3430  HB  VAL A 229     -11.081  -5.441  -6.538  1.00 76.52           H
ATOM   3431  CG1 VAL A 229     -11.546  -4.864  -8.540  1.00 76.52           C
ATOM   3432 1HG1 VAL A 229     -10.714  -5.435  -8.953  1.00 76.52           H
ATOM   3433 2HG1 VAL A 229     -12.391  -4.904  -9.226  1.00 76.52           H
ATOM   3434 3HG1 VAL A 229     -11.240  -3.827  -8.400  1.00 76.52           H
ATOM   3435  CG2 VAL A 229     -13.054  -4.628  -6.533  1.00 76.52           C
ATOM   3436 1HG2 VAL A 229     -13.953  -4.660  -7.149  1.00 76.52           H
ATOM   3437 2HG2 VAL A 229     -13.277  -5.034  -5.546  1.00 76.52           H
ATOM   3438 3HG2 VAL A 229     -12.718  -3.596  -6.434  1.00 76.52           H
ATOM   3439  HN  VAL A 229     -12.146  -6.997  -5.280  1.00 76.52           H
ATOM   3440  N   MET A 230     -10.310  -8.082  -7.716  1.00 75.33           N
ATOM   3441  CA  MET A 230      -9.327  -8.839  -8.473  1.00 75.33           C
ATOM   3442  C   MET A 230      -9.904 -10.178  -8.936  1.00 75.33           C
ATOM   3443  O   MET A 230      -9.824 -10.517 -10.116  1.00 75.33           O
ATOM   3444  HA  MET A 230      -9.084  -8.221  -9.338  1.00 75.33           H
ATOM   3445  CB  MET A 230      -8.094  -9.087  -7.602  1.00 75.33           C
ATOM   3446 1HB  MET A 230      -8.405  -9.352  -6.592  1.00 75.33           H
ATOM   3447 2HB  MET A 230      -7.532  -9.935  -7.995  1.00 75.33           H
ATOM   3448  CG  MET A 230      -7.196  -7.849  -7.558  1.00 75.33           C
ATOM   3449 1HG  MET A 230      -7.023  -7.479  -8.568  1.00 75.33           H
ATOM   3450 2HG  MET A 230      -7.691  -7.050  -7.006  1.00 75.33           H
ATOM   3451  SD  MET A 230      -5.639  -8.252  -6.782  1.00 75.33           S
ATOM   3452  CE  MET A 230      -4.749  -6.731  -7.066  1.00 75.33           C
ATOM   3453 1HE  MET A 230      -4.675  -6.549  -8.138  1.00 75.33           H
ATOM   3454 2HE  MET A 230      -5.279  -5.906  -6.592  1.00 75.33           H
ATOM   3455 3HE  MET A 230      -3.748  -6.812  -6.642  1.00 75.33           H
ATOM   3456  HN  MET A 230     -10.044  -7.863  -6.778  1.00 75.33           H
ATOM   3457  N   ALA A 231     -10.472 -10.903  -7.983  1.00 77.57           N
ATOM   3458  CA  ALA A 231     -11.017 -12.219  -8.269  1.00 77.57           C
ATOM   3459  C   ALA A 231     -12.011 -12.114  -9.427  1.00 77.57           C
ATOM   3460  O   ALA A 231     -12.003 -12.944 -10.335  1.00 77.57           O
ATOM   3461  HA  ALA A 231     -10.190 -12.863  -8.569  1.00 77.57           H
ATOM   3462  CB  ALA A 231     -11.655 -12.793  -7.002  1.00 77.57           C
ATOM   3463 1HB  ALA A 231     -10.900 -12.875  -6.220  1.00 77.57           H
ATOM   3464 2HB  ALA A 231     -12.456 -12.133  -6.668  1.00 77.57           H
ATOM   3465 3HB  ALA A 231     -12.064 -13.780  -7.217  1.00 77.57           H
ATOM   3466  HN  ALA A 231     -10.562 -10.605  -7.033  1.00 77.57           H
ATOM   3467  N   CYS A 232     -12.845 -11.086  -9.358  1.00 77.75           N
ATOM   3468  CA  CYS A 232     -13.863 -10.879 -10.374  1.00 77.75           C
ATOM   3469  C   CYS A 232     -13.163 -10.578 -11.700  1.00 77.75           C
ATOM   3470  O   CYS A 232     -13.489 -11.172 -12.727  1.00 77.75           O
ATOM   3471  HA  CYS A 232     -14.434 -11.805 -10.438  1.00 77.75           H
ATOM   3472  CB  CYS A 232     -14.838  -9.768  -9.978  1.00 77.75           C
ATOM   3473 1HB  CYS A 232     -14.287  -8.871  -9.698  1.00 77.75           H
ATOM   3474 2HB  CYS A 232     -15.466  -9.504 -10.829  1.00 77.75           H
ATOM   3475  SG  CYS A 232     -15.882 -10.321  -8.580  1.00 77.75           S
ATOM   3476  HG  CYS A 232     -14.989 -10.062  -7.629  1.00 77.75           H
ATOM   3477  HN  CYS A 232     -12.833 -10.405  -8.626  1.00 77.75           H
ATOM   3478  N   CYS A 233     -12.214  -9.655 -11.636  1.00 70.47           N
ATOM   3479  CA  CYS A 233     -11.585  -9.143 -12.842  1.00 70.47           C
ATOM   3480  C   CYS A 233     -10.855 -10.299 -13.530  1.00 70.47           C
ATOM   3481  O   CYS A 233     -10.992 -10.493 -14.737  1.00 70.47           O
ATOM   3482  HA  CYS A 233     -12.386  -8.760 -13.474  1.00 70.47           H
ATOM   3483  CB  CYS A 233     -10.646  -7.975 -12.538  1.00 70.47           C
ATOM   3484 1HB  CYS A 233      -9.949  -8.254 -11.747  1.00 70.47           H
ATOM   3485 2HB  CYS A 233     -10.049  -7.738 -13.419  1.00 70.47           H
ATOM   3486  SG  CYS A 233     -11.615  -6.509 -12.028  1.00 70.47           S
ATOM   3487  HG  CYS A 233     -11.877  -6.937 -10.796  1.00 70.47           H
ATOM   3488  HN  CYS A 233     -11.876  -9.259 -10.783  1.00 70.47           H
ATOM   3489  N   TYR A 234     -10.095 -11.035 -12.733  1.00 71.92           N
ATOM   3490  CA  TYR A 234      -9.220 -12.062 -13.272  1.00 71.92           C
ATOM   3491  C   TYR A 234     -10.023 -13.278 -13.738  1.00 71.92           C
ATOM   3492  O   TYR A 234      -9.665 -13.923 -14.722  1.00 71.92           O
ATOM   3493  HA  TYR A 234      -8.689 -11.638 -14.124  1.00 71.92           H
ATOM   3494  CB  TYR A 234      -8.303 -12.482 -12.121  1.00 71.92           C
ATOM   3495 1HB  TYR A 234      -8.877 -12.480 -11.194  1.00 71.92           H
ATOM   3496 2HB  TYR A 234      -7.973 -13.507 -12.288  1.00 71.92           H
ATOM   3497  CG  TYR A 234      -7.075 -11.587 -11.945  1.00 71.92           C
ATOM   3498  CD1 TYR A 234      -5.962 -11.779 -12.738  1.00 71.92           C
ATOM   3499  HD1 TYR A 234      -5.958 -12.569 -13.489  1.00 71.92           H
ATOM   3500  CD2 TYR A 234      -7.080 -10.587 -10.994  1.00 71.92           C
ATOM   3501  HD2 TYR A 234      -7.959 -10.435 -10.368  1.00 71.92           H
ATOM   3502  CE1 TYR A 234      -4.806 -10.937 -12.572  1.00 71.92           C
ATOM   3503  HE1 TYR A 234      -3.920 -11.078 -13.192  1.00 71.92           H
ATOM   3504  CE2 TYR A 234      -5.924  -9.744 -10.829  1.00 71.92           C
ATOM   3505  HE2 TYR A 234      -5.915  -8.951 -10.081  1.00 71.92           H
ATOM   3506  CZ  TYR A 234      -4.844  -9.961 -11.626  1.00 71.92           C
ATOM   3507  OH  TYR A 234      -3.752  -9.165 -11.470  1.00 71.92           O
ATOM   3508  HH  TYR A 234      -3.921  -8.489 -10.753  1.00 71.92           H
ATOM   3509  HN  TYR A 234     -10.071 -10.939 -11.738  1.00 71.92           H
ATOM   3510  N   THR A 235     -11.094 -13.554 -13.009  1.00 78.45           N
ATOM   3511  CA  THR A 235     -11.999 -14.627 -13.385  1.00 78.45           C
ATOM   3512  C   THR A 235     -12.541 -14.396 -14.797  1.00 78.45           C
ATOM   3513  O   THR A 235     -12.597 -15.324 -15.603  1.00 78.45           O
ATOM   3514  HA  THR A 235     -11.436 -15.560 -13.407  1.00 78.45           H
ATOM   3515  CB  THR A 235     -13.095 -14.716 -12.321  1.00 78.45           C
ATOM   3516  HB  THR A 235     -13.895 -15.383 -12.641  1.00 78.45           H
ATOM   3517  OG1 THR A 235     -13.475 -13.361 -12.099  1.00 78.45           O
ATOM   3518  HG1 THR A 235     -14.165 -13.086 -12.769  1.00 78.45           H
ATOM   3519  CG2 THR A 235     -12.558 -15.179 -10.965  1.00 78.45           C
ATOM   3520 1HG2 THR A 235     -11.805 -14.474 -10.613  1.00 78.45           H
ATOM   3521 2HG2 THR A 235     -12.110 -16.167 -11.070  1.00 78.45           H
ATOM   3522 3HG2 THR A 235     -13.376 -15.225 -10.246  1.00 78.45           H
ATOM   3523  HN  THR A 235     -11.347 -13.061 -12.176  1.00 78.45           H
ATOM   3524  N   ILE A 236     -12.927 -13.155 -15.053  1.00 74.63           N
ATOM   3525  CA  ILE A 236     -13.477 -12.794 -16.349  1.00 74.63           C
ATOM   3526  C   ILE A 236     -12.372 -12.866 -17.405  1.00 74.63           C
ATOM   3527  O   ILE A 236     -12.580 -13.405 -18.491  1.00 74.63           O
ATOM   3528  HA  ILE A 236     -14.240 -13.532 -16.597  1.00 74.63           H
ATOM   3529  CB  ILE A 236     -14.171 -11.433 -16.277  1.00 74.63           C
ATOM   3530  HB  ILE A 236     -13.447 -10.700 -15.920  1.00 74.63           H
ATOM   3531  CG1 ILE A 236     -15.323 -11.457 -15.271  1.00 74.63           C
ATOM   3532 1HG1 ILE A 236     -16.163 -12.012 -15.689  1.00 74.63           H
ATOM   3533 2HG1 ILE A 236     -15.012 -11.983 -14.368  1.00 74.63           H
ATOM   3534  CG2 ILE A 236     -14.629 -10.977 -17.663  1.00 74.63           C
ATOM   3535 1HG2 ILE A 236     -13.765 -10.894 -18.323  1.00 74.63           H
ATOM   3536 2HG2 ILE A 236     -15.330 -11.705 -18.072  1.00 74.63           H
ATOM   3537 3HG2 ILE A 236     -15.119 -10.006 -17.583  1.00 74.63           H
ATOM   3538  CD1 ILE A 236     -15.770 -10.038 -14.914  1.00 74.63           C
ATOM   3539 1HD1 ILE A 236     -14.934  -9.494 -14.474  1.00 74.63           H
ATOM   3540 2HD1 ILE A 236     -16.103  -9.524 -15.815  1.00 74.63           H
ATOM   3541 3HD1 ILE A 236     -16.590 -10.085 -14.197  1.00 74.63           H
ATOM   3542  HN  ILE A 236     -12.869 -12.404 -14.395  1.00 74.63           H
ATOM   3543  N   ILE A 237     -11.220 -12.316 -17.049  1.00 71.98           N
ATOM   3544  CA  ILE A 237     -10.102 -12.254 -17.974  1.00 71.98           C
ATOM   3545  C   ILE A 237      -9.725 -13.672 -18.407  1.00 71.98           C
ATOM   3546  O   ILE A 237      -9.555 -13.938 -19.596  1.00 71.98           O
ATOM   3547  HA  ILE A 237     -10.436 -11.702 -18.853  1.00 71.98           H
ATOM   3548  CB  ILE A 237      -8.941 -11.469 -17.361  1.00 71.98           C
ATOM   3549  HB  ILE A 237      -8.796 -11.817 -16.338  1.00 71.98           H
ATOM   3550  CG1 ILE A 237      -9.267  -9.976 -17.288  1.00 71.98           C
ATOM   3551 1HG1 ILE A 237      -9.221  -9.541 -18.286  1.00 71.98           H
ATOM   3552 2HG1 ILE A 237     -10.287  -9.840 -16.928  1.00 71.98           H
ATOM   3553  CG2 ILE A 237      -7.639 -11.735 -18.118  1.00 71.98           C
ATOM   3554 1HG2 ILE A 237      -7.403 -12.799 -18.074  1.00 71.98           H
ATOM   3555 2HG2 ILE A 237      -7.755 -11.432 -19.158  1.00 71.98           H
ATOM   3556 3HG2 ILE A 237      -6.830 -11.165 -17.661  1.00 71.98           H
ATOM   3557  CD1 ILE A 237      -8.291  -9.247 -16.362  1.00 71.98           C
ATOM   3558 1HD1 ILE A 237      -8.358  -9.668 -15.359  1.00 71.98           H
ATOM   3559 2HD1 ILE A 237      -7.275  -9.365 -16.739  1.00 71.98           H
ATOM   3560 3HD1 ILE A 237      -8.546  -8.187 -16.328  1.00 71.98           H
ATOM   3561  HN  ILE A 237     -11.046 -11.917 -16.148  1.00 71.98           H
ATOM   3562  N   ILE A 238      -9.605 -14.546 -17.418  1.00 73.10           N
ATOM   3563  CA  ILE A 238      -9.230 -15.925 -17.679  1.00 73.10           C
ATOM   3564  C   ILE A 238     -10.248 -16.554 -18.632  1.00 73.10           C
ATOM   3565  O   ILE A 238      -9.873 -17.224 -19.593  1.00 73.10           O
ATOM   3566  HA  ILE A 238      -8.258 -15.912 -18.172  1.00 73.10           H
ATOM   3567  CB  ILE A 238      -9.061 -16.692 -16.366  1.00 73.10           C
ATOM   3568  HB  ILE A 238      -9.927 -16.487 -15.737  1.00 73.10           H
ATOM   3569  CG1 ILE A 238      -7.824 -16.211 -15.605  1.00 73.10           C
ATOM   3570 1HG1 ILE A 238      -6.924 -16.573 -16.101  1.00 73.10           H
ATOM   3571 2HG1 ILE A 238      -7.783 -15.122 -15.623  1.00 73.10           H
ATOM   3572  CG2 ILE A 238      -9.030 -18.202 -16.613  1.00 73.10           C
ATOM   3573 1HG2 ILE A 238      -9.964 -18.513 -17.082  1.00 73.10           H
ATOM   3574 2HG2 ILE A 238      -8.195 -18.446 -17.270  1.00 73.10           H
ATOM   3575 3HG2 ILE A 238      -8.909 -18.723 -15.663  1.00 73.10           H
ATOM   3576  CD1 ILE A 238      -7.847 -16.701 -14.156  1.00 73.10           C
ATOM   3577 1HD1 ILE A 238      -8.737 -16.317 -13.656  1.00 73.10           H
ATOM   3578 2HD1 ILE A 238      -7.864 -17.791 -14.141  1.00 73.10           H
ATOM   3579 3HD1 ILE A 238      -6.957 -16.344 -13.637  1.00 73.10           H
ATOM   3580  HN  ILE A 238      -9.758 -14.325 -16.455  1.00 73.10           H
ATOM   3581  N   HIS A 239     -11.517 -16.316 -18.333  1.00 78.45           N
ATOM   3582  CA  HIS A 239     -12.592 -16.908 -19.110  1.00 78.45           C
ATOM   3583  C   HIS A 239     -12.482 -16.458 -20.568  1.00 78.45           C
ATOM   3584  O   HIS A 239     -12.587 -17.273 -21.483  1.00 78.45           O
ATOM   3585  HA  HIS A 239     -12.455 -17.989 -19.060  1.00 78.45           H
ATOM   3586  CB  HIS A 239     -13.953 -16.582 -18.490  1.00 78.45           C
ATOM   3587 1HB  HIS A 239     -13.961 -16.925 -17.455  1.00 78.45           H
ATOM   3588 2HB  HIS A 239     -14.081 -15.500 -18.468  1.00 78.45           H
ATOM   3589  CG  HIS A 239     -15.123 -17.199 -19.219  1.00 78.45           C
ATOM   3590  ND1 HIS A 239     -15.890 -16.498 -20.133  1.00 78.45           N
ATOM   3591  HD1 HIS A 239     -15.755 -15.544 -20.400  1.00 78.45           H
ATOM   3592  CD2 HIS A 239     -15.649 -18.456 -19.159  1.00 78.45           C
ATOM   3593  HD2 HIS A 239     -15.283 -19.270 -18.533  1.00 78.45           H
ATOM   3594  CE1 HIS A 239     -16.832 -17.307 -20.596  1.00 78.45           C
ATOM   3595  HE1 HIS A 239     -17.594 -17.049 -21.332  1.00 78.45           H
ATOM   3596  NE2 HIS A 239     -16.681 -18.520 -19.990  1.00 78.45           N
ATOM   3597  HN  HIS A 239     -11.813 -15.731 -17.578  1.00 78.45           H
ATOM   3598  N   THR A 240     -12.271 -15.161 -20.739  1.00 73.39           N
ATOM   3599  CA  THR A 240     -12.202 -14.583 -22.070  1.00 73.39           C
ATOM   3600  C   THR A 240     -10.957 -15.084 -22.805  1.00 73.39           C
ATOM   3601  O   THR A 240     -11.005 -15.348 -24.005  1.00 73.39           O
ATOM   3602  HA  THR A 240     -13.068 -14.925 -22.638  1.00 73.39           H
ATOM   3603  CB  THR A 240     -12.253 -13.061 -21.928  1.00 73.39           C
ATOM   3604  HB  THR A 240     -11.333 -12.680 -21.485  1.00 73.39           H
ATOM   3605  OG1 THR A 240     -13.441 -12.821 -21.178  1.00 73.39           O
ATOM   3606  HG1 THR A 240     -13.233 -12.816 -20.200  1.00 73.39           H
ATOM   3607  CG2 THR A 240     -12.507 -12.356 -23.262  1.00 73.39           C
ATOM   3608 1HG2 THR A 240     -13.461 -12.687 -23.672  1.00 73.39           H
ATOM   3609 2HG2 THR A 240     -11.706 -12.601 -23.960  1.00 73.39           H
ATOM   3610 3HG2 THR A 240     -12.533 -11.278 -23.104  1.00 73.39           H
ATOM   3611  HN  THR A 240     -12.148 -14.511 -19.989  1.00 73.39           H
ATOM   3612  N   LEU A 241      -9.872 -15.198 -22.054  1.00 71.99           N
ATOM   3613  CA  LEU A 241      -8.603 -15.611 -22.630  1.00 71.99           C
ATOM   3614  C   LEU A 241      -8.717 -17.056 -23.121  1.00 71.99           C
ATOM   3615  O   LEU A 241      -8.151 -17.411 -24.153  1.00 71.99           O
ATOM   3616  HA  LEU A 241      -8.410 -14.969 -23.489  1.00 71.99           H
ATOM   3617  CB  LEU A 241      -7.464 -15.388 -21.633  1.00 71.99           C
ATOM   3618 1HB  LEU A 241      -7.792 -15.735 -20.653  1.00 71.99           H
ATOM   3619 2HB  LEU A 241      -6.622 -16.014 -21.928  1.00 71.99           H
ATOM   3620  CG  LEU A 241      -6.968 -13.947 -21.494  1.00 71.99           C
ATOM   3621  HG  LEU A 241      -7.822 -13.313 -21.257  1.00 71.99           H
ATOM   3622  CD1 LEU A 241      -5.975 -13.819 -20.336  1.00 71.99           C
ATOM   3623 1HD1 LEU A 241      -6.462 -14.113 -19.406  1.00 71.99           H
ATOM   3624 2HD1 LEU A 241      -5.119 -14.468 -20.519  1.00 71.99           H
ATOM   3625 3HD1 LEU A 241      -5.638 -12.786 -20.259  1.00 71.99           H
ATOM   3626  CD2 LEU A 241      -6.380 -13.440 -22.812  1.00 71.99           C
ATOM   3627 1HD2 LEU A 241      -5.541 -14.072 -23.103  1.00 71.99           H
ATOM   3628 2HD2 LEU A 241      -7.145 -13.472 -23.587  1.00 71.99           H
ATOM   3629 3HD2 LEU A 241      -6.035 -12.414 -22.684  1.00 71.99           H
ATOM   3630  HN  LEU A 241      -9.850 -15.015 -21.071  1.00 71.99           H
ATOM   3631  N   ILE A 242      -9.453 -17.850 -22.357  1.00 74.54           N
ATOM   3632  CA  ILE A 242      -9.658 -19.245 -22.707  1.00 74.54           C
ATOM   3633  C   ILE A 242     -10.445 -19.327 -24.017  1.00 74.54           C
ATOM   3634  O   ILE A 242     -10.118 -20.127 -24.892  1.00 74.54           O
ATOM   3635  HA  ILE A 242      -8.675 -19.690 -22.867  1.00 74.54           H
ATOM   3636  CB  ILE A 242     -10.313 -19.998 -21.548  1.00 74.54           C
ATOM   3637  HB  ILE A 242     -11.140 -19.395 -21.173  1.00 74.54           H
ATOM   3638  CG1 ILE A 242      -9.330 -20.186 -20.391  1.00 74.54           C
ATOM   3639 1HG1 ILE A 242      -8.557 -20.900 -20.677  1.00 74.54           H
ATOM   3640 2HG1 ILE A 242      -8.828 -19.242 -20.178  1.00 74.54           H
ATOM   3641  CG2 ILE A 242     -10.902 -21.329 -22.021  1.00 74.54           C
ATOM   3642 1HG2 ILE A 242     -11.655 -21.141 -22.786  1.00 74.54           H
ATOM   3643 2HG2 ILE A 242     -10.109 -21.950 -22.437  1.00 74.54           H
ATOM   3644 3HG2 ILE A 242     -11.361 -21.843 -21.177  1.00 74.54           H
ATOM   3645  CD1 ILE A 242     -10.049 -20.681 -19.135  1.00 74.54           C
ATOM   3646 1HD1 ILE A 242     -10.804 -19.953 -18.837  1.00 74.54           H
ATOM   3647 2HD1 ILE A 242     -10.529 -21.637 -19.344  1.00 74.54           H
ATOM   3648 3HD1 ILE A 242      -9.327 -20.806 -18.328  1.00 74.54           H
ATOM   3649  HN  ILE A 242      -9.903 -17.556 -21.514  1.00 74.54           H
ATOM   3650  N   GLN A 243     -11.467 -18.489 -24.109  1.00 70.69           N
ATOM   3651  CA  GLN A 243     -12.360 -18.521 -25.255  1.00 70.69           C
ATOM   3652  C   GLN A 243     -11.597 -18.166 -26.533  1.00 70.69           C
ATOM   3653  O   GLN A 243     -11.953 -18.621 -27.619  1.00 70.69           O
ATOM   3654  HA  GLN A 243     -12.720 -19.549 -25.312  1.00 70.69           H
ATOM   3655  CB  GLN A 243     -13.551 -17.584 -25.048  1.00 70.69           C
ATOM   3656 1HB  GLN A 243     -13.201 -16.623 -24.671  1.00 70.69           H
ATOM   3657 2HB  GLN A 243     -14.037 -17.392 -26.005  1.00 70.69           H
ATOM   3658  CG  GLN A 243     -14.560 -18.186 -24.068  1.00 70.69           C
ATOM   3659 1HG  GLN A 243     -14.780 -19.215 -24.354  1.00 70.69           H
ATOM   3660 2HG  GLN A 243     -14.126 -18.218 -23.069  1.00 70.69           H
ATOM   3661  CD  GLN A 243     -15.854 -17.370 -24.043  1.00 70.69           C
ATOM   3662  OE1 GLN A 243     -15.909 -16.232 -24.479  1.00 70.69           O
ATOM   3663  NE2 GLN A 243     -16.889 -18.013 -23.510  1.00 70.69           N
ATOM   3664 1HE2 GLN A 243     -16.776 -18.947 -23.171  1.00 70.69           H
ATOM   3665 2HE2 GLN A 243     -17.779 -17.563 -23.448  1.00 70.69           H
ATOM   3666  HN  GLN A 243     -11.688 -17.799 -23.421  1.00 70.69           H
ATOM   3667  N   ALA A 244     -10.563 -17.356 -26.361  1.00 64.29           N
ATOM   3668  CA  ALA A 244      -9.884 -16.757 -27.497  1.00 64.29           C
ATOM   3669  C   ALA A 244      -8.881 -17.758 -28.073  1.00 64.29           C
ATOM   3670  O   ALA A 244      -8.057 -18.306 -27.342  1.00 64.29           O
ATOM   3671  HA  ALA A 244     -10.637 -16.534 -28.253  1.00 64.29           H
ATOM   3672  CB  ALA A 244      -9.219 -15.449 -27.063  1.00 64.29           C
ATOM   3673 1HB  ALA A 244      -9.979 -14.762 -26.690  1.00 64.29           H
ATOM   3674 2HB  ALA A 244      -8.495 -15.653 -26.275  1.00 64.29           H
ATOM   3675 3HB  ALA A 244      -8.711 -15.000 -27.916  1.00 64.29           H
ATOM   3676  HN  ALA A 244     -10.189 -17.109 -25.467  1.00 64.29           H
ATOM   3677  N   LYS A 245      -8.983 -17.966 -29.377  1.00 57.53           N
ATOM   3678  CA  LYS A 245      -8.317 -19.092 -30.010  1.00 57.53           C
ATOM   3679  C   LYS A 245      -6.833 -18.768 -30.187  1.00 57.53           C
ATOM   3680  O   LYS A 245      -6.036 -19.647 -30.510  1.00 57.53           O
ATOM   3681  HA  LYS A 245      -8.407 -19.945 -29.336  1.00 57.53           H
ATOM   3682  CB  LYS A 245      -9.024 -19.469 -31.313  1.00 57.53           C
ATOM   3683 1HB  LYS A 245      -9.138 -18.584 -31.939  1.00 57.53           H
ATOM   3684 2HB  LYS A 245      -8.412 -20.177 -31.872  1.00 57.53           H
ATOM   3685  CG  LYS A 245     -10.398 -20.083 -31.035  1.00 57.53           C
ATOM   3686 1HG  LYS A 245     -10.297 -20.900 -30.320  1.00 57.53           H
ATOM   3687 2HG  LYS A 245     -11.047 -19.337 -30.577  1.00 57.53           H
ATOM   3688  CD  LYS A 245     -11.038 -20.602 -32.324  1.00 57.53           C
ATOM   3689 1HD  LYS A 245     -11.246 -19.767 -32.993  1.00 57.53           H
ATOM   3690 2HD  LYS A 245     -10.340 -21.259 -32.842  1.00 57.53           H
ATOM   3691  CE  LYS A 245     -12.334 -21.359 -32.026  1.00 57.53           C
ATOM   3692 1HE  LYS A 245     -12.142 -22.148 -31.298  1.00 57.53           H
ATOM   3693 2HE  LYS A 245     -13.062 -20.683 -31.579  1.00 57.53           H
ATOM   3694  NZ  LYS A 245     -12.889 -21.945 -33.267  1.00 57.53           N
ATOM   3695 1HZ  LYS A 245     -13.737 -22.456 -33.049  1.00 57.53           H
ATOM   3696 2HZ  LYS A 245     -13.100 -21.203 -33.926  1.00 57.53           H
ATOM   3697 3HZ  LYS A 245     -12.209 -22.577 -33.676  1.00 57.53           H
ATOM   3698  HN  LYS A 245      -9.507 -17.382 -29.997  1.00 57.53           H
ATOM   3699  N   LYS A 246      -6.506 -17.503 -29.967  1.00 55.29           N
ATOM   3700  CA  LYS A 246      -5.208 -16.985 -30.366  1.00 55.29           C
ATOM   3701  C   LYS A 246      -4.149 -17.447 -29.363  1.00 55.29           C
ATOM   3702  O   LYS A 246      -4.328 -17.302 -28.155  1.00 55.29           O
ATOM   3703  HA  LYS A 246      -4.971 -17.413 -31.340  1.00 55.29           H
ATOM   3704  CB  LYS A 246      -5.268 -15.466 -30.542  1.00 55.29           C
ATOM   3705 1HB  LYS A 246      -5.698 -15.010 -29.650  1.00 55.29           H
ATOM   3706 2HB  LYS A 246      -4.259 -15.069 -30.647  1.00 55.29           H
ATOM   3707  CG  LYS A 246      -6.102 -15.088 -31.768  1.00 55.29           C
ATOM   3708 1HG  LYS A 246      -5.890 -15.781 -32.583  1.00 55.29           H
ATOM   3709 2HG  LYS A 246      -7.162 -15.185 -31.534  1.00 55.29           H
ATOM   3710  CD  LYS A 246      -5.800 -13.657 -32.216  1.00 55.29           C
ATOM   3711 1HD  LYS A 246      -6.266 -12.951 -31.528  1.00 55.29           H
ATOM   3712 2HD  LYS A 246      -4.726 -13.479 -32.177  1.00 55.29           H
ATOM   3713  CE  LYS A 246      -6.313 -13.407 -33.635  1.00 55.29           C
ATOM   3714 1HE  LYS A 246      -6.368 -14.350 -34.179  1.00 55.29           H
ATOM   3715 2HE  LYS A 246      -7.324 -13.002 -33.597  1.00 55.29           H
ATOM   3716  NZ  LYS A 246      -5.422 -12.467 -34.350  1.00 55.29           N
ATOM   3717 1HZ  LYS A 246      -5.811 -12.259 -35.263  1.00 55.29           H
ATOM   3718 2HZ  LYS A 246      -5.337 -11.609 -33.816  1.00 55.29           H
ATOM   3719 3HZ  LYS A 246      -4.506 -12.887 -34.461  1.00 55.29           H
ATOM   3720  HN  LYS A 246      -7.109 -16.838 -29.526  1.00 55.29           H
ATOM   3721  N   SER A 247      -3.069 -17.994 -29.902  1.00 53.62           N
ATOM   3722  CA  SER A 247      -2.038 -18.590 -29.069  1.00 53.62           C
ATOM   3723  C   SER A 247      -1.506 -17.557 -28.075  1.00 53.62           C
ATOM   3724  O   SER A 247      -1.267 -17.875 -26.911  1.00 53.62           O
ATOM   3725  HA  SER A 247      -2.529 -19.409 -28.544  1.00 53.62           H
ATOM   3726  CB  SER A 247      -0.895 -19.145 -29.921  1.00 53.62           C
ATOM   3727 1HB  SER A 247      -1.222 -20.059 -30.417  1.00 53.62           H
ATOM   3728 2HB  SER A 247      -0.646 -18.429 -30.704  1.00 53.62           H
ATOM   3729  OG  SER A 247       0.267 -19.419 -29.143  1.00 53.62           O
ATOM   3730  HG  SER A 247       0.077 -20.156 -28.493  1.00 53.62           H
ATOM   3731  HN  SER A 247      -2.893 -18.034 -30.885  1.00 53.62           H
ATOM   3732  N   SER A 248      -1.335 -16.340 -28.570  1.00 56.07           N
ATOM   3733  CA  SER A 248      -0.611 -15.323 -27.825  1.00 56.07           C
ATOM   3734  C   SER A 248      -1.281 -15.092 -26.469  1.00 56.07           C
ATOM   3735  O   SER A 248      -0.760 -14.355 -25.634  1.00 56.07           O
ATOM   3736  HA  SER A 248       0.394 -15.724 -27.692  1.00 56.07           H
ATOM   3737  CB  SER A 248      -0.536 -14.013 -28.611  1.00 56.07           C
ATOM   3738 1HB  SER A 248       0.147 -13.328 -28.109  1.00 56.07           H
ATOM   3739 2HB  SER A 248      -0.123 -14.207 -29.601  1.00 56.07           H
ATOM   3740  OG  SER A 248      -1.814 -13.396 -28.744  1.00 56.07           O
ATOM   3741  HG  SER A 248      -1.723 -12.519 -29.215  1.00 56.07           H
ATOM   3742  HN  SER A 248      -1.680 -16.045 -29.461  1.00 56.07           H
ATOM   3743  N   LYS A 249      -2.426 -15.734 -26.294  1.00 60.84           N
ATOM   3744  CA  LYS A 249      -3.225 -15.526 -25.098  1.00 60.84           C
ATOM   3745  C   LYS A 249      -2.528 -16.180 -23.904  1.00 60.84           C
ATOM   3746  O   LYS A 249      -2.654 -15.711 -22.774  1.00 60.84           O
ATOM   3747  HA  LYS A 249      -3.276 -14.452 -24.922  1.00 60.84           H
ATOM   3748  CB  LYS A 249      -4.657 -16.017 -25.319  1.00 60.84           C
ATOM   3749 1HB  LYS A 249      -4.641 -17.013 -25.761  1.00 60.84           H
ATOM   3750 2HB  LYS A 249      -5.168 -16.103 -24.359  1.00 60.84           H
ATOM   3751  CG  LYS A 249      -5.430 -15.062 -26.230  1.00 60.84           C
ATOM   3752 1HG  LYS A 249      -5.665 -14.146 -25.688  1.00 60.84           H
ATOM   3753 2HG  LYS A 249      -4.807 -14.779 -27.078  1.00 60.84           H
ATOM   3754  CD  LYS A 249      -6.722 -15.708 -26.733  1.00 60.84           C
ATOM   3755 1HD  LYS A 249      -6.593 -16.789 -26.792  1.00 60.84           H
ATOM   3756 2HD  LYS A 249      -7.527 -15.522 -26.022  1.00 60.84           H
ATOM   3757  CE  LYS A 249      -7.112 -15.160 -28.107  1.00 60.84           C
ATOM   3758 1HE  LYS A 249      -7.116 -14.070 -28.082  1.00 60.84           H
ATOM   3759 2HE  LYS A 249      -6.370 -15.459 -28.848  1.00 60.84           H
ATOM   3760  NZ  LYS A 249      -8.447 -15.658 -28.505  1.00 60.84           N
ATOM   3761 1HZ  LYS A 249      -8.420 -15.965 -29.471  1.00 60.84           H
ATOM   3762 2HZ  LYS A 249      -8.709 -16.436 -27.910  1.00 60.84           H
ATOM   3763 3HZ  LYS A 249      -9.129 -14.913 -28.406  1.00 60.84           H
ATOM   3764  HN  LYS A 249      -2.808 -16.386 -26.949  1.00 60.84           H
ATOM   3765  N   HIS A 250      -1.808 -17.254 -24.194  1.00 63.81           N
ATOM   3766  CA  HIS A 250      -1.120 -17.998 -23.153  1.00 63.81           C
ATOM   3767  C   HIS A 250      -0.135 -17.078 -22.430  1.00 63.81           C
ATOM   3768  O   HIS A 250       0.008 -17.152 -21.210  1.00 63.81           O
ATOM   3769  HA  HIS A 250      -1.883 -18.327 -22.448  1.00 63.81           H
ATOM   3770  CB  HIS A 250      -0.450 -19.247 -23.731  1.00 63.81           C
ATOM   3771 1HB  HIS A 250       0.150 -18.959 -24.593  1.00 63.81           H
ATOM   3772 2HB  HIS A 250       0.235 -19.655 -22.988  1.00 63.81           H
ATOM   3773  CG  HIS A 250      -1.419 -20.327 -24.148  1.00 63.81           C
ATOM   3774  ND1 HIS A 250      -2.137 -21.083 -23.238  1.00 63.81           N
ATOM   3775  HD1 HIS A 250      -2.093 -20.997 -22.242  1.00 63.81           H
ATOM   3776  CD2 HIS A 250      -1.783 -20.769 -25.386  1.00 63.81           C
ATOM   3777  HD2 HIS A 250      -1.405 -20.388 -26.335  1.00 63.81           H
ATOM   3778  CE1 HIS A 250      -2.894 -21.938 -23.909  1.00 63.81           C
ATOM   3779  HE1 HIS A 250      -3.575 -22.670 -23.474  1.00 63.81           H
ATOM   3780  NE2 HIS A 250      -2.672 -21.742 -25.240  1.00 63.81           N
ATOM   3781  HN  HIS A 250      -1.692 -17.616 -25.120  1.00 63.81           H
ATOM   3782  N   LYS A 251       0.518 -16.231 -23.212  1.00 65.32           N
ATOM   3783  CA  LYS A 251       1.499 -15.310 -22.664  1.00 65.32           C
ATOM   3784  C   LYS A 251       0.790 -14.286 -21.775  1.00 65.32           C
ATOM   3785  O   LYS A 251       1.209 -14.045 -20.644  1.00 65.32           O
ATOM   3786  HA  LYS A 251       2.182 -15.891 -22.044  1.00 65.32           H
ATOM   3787  CB  LYS A 251       2.329 -14.681 -23.785  1.00 65.32           C
ATOM   3788 1HB  LYS A 251       2.629 -15.451 -24.496  1.00 65.32           H
ATOM   3789 2HB  LYS A 251       1.721 -13.962 -24.333  1.00 65.32           H
ATOM   3790  CG  LYS A 251       3.570 -13.985 -23.223  1.00 65.32           C
ATOM   3791 1HG  LYS A 251       3.268 -13.174 -22.561  1.00 65.32           H
ATOM   3792 2HG  LYS A 251       4.146 -14.689 -22.622  1.00 65.32           H
ATOM   3793  CD  LYS A 251       4.446 -13.433 -24.350  1.00 65.32           C
ATOM   3794 1HD  LYS A 251       4.695 -14.233 -25.047  1.00 65.32           H
ATOM   3795 2HD  LYS A 251       3.891 -12.682 -24.912  1.00 65.32           H
ATOM   3796  CE  LYS A 251       5.730 -12.816 -23.794  1.00 65.32           C
ATOM   3797 1HE  LYS A 251       5.484 -12.029 -23.081  1.00 65.32           H
ATOM   3798 2HE  LYS A 251       6.298 -13.571 -23.250  1.00 65.32           H
ATOM   3799  NZ  LYS A 251       6.555 -12.260 -24.890  1.00 65.32           N
ATOM   3800 1HZ  LYS A 251       7.432 -11.917 -24.512  1.00 65.32           H
ATOM   3801 2HZ  LYS A 251       6.742 -12.985 -25.573  1.00 65.32           H
ATOM   3802 3HZ  LYS A 251       6.057 -11.496 -25.334  1.00 65.32           H
ATOM   3803  HN  LYS A 251       0.386 -16.169 -24.201  1.00 65.32           H
ATOM   3804  N   ALA A 252      -0.272 -13.712 -22.320  1.00 64.56           N
ATOM   3805  CA  ALA A 252      -1.016 -12.686 -21.609  1.00 64.56           C
ATOM   3806  C   ALA A 252      -1.575 -13.274 -20.312  1.00 64.56           C
ATOM   3807  O   ALA A 252      -1.604 -12.601 -19.283  1.00 64.56           O
ATOM   3808  HA  ALA A 252      -0.321 -11.883 -21.364  1.00 64.56           H
ATOM   3809  CB  ALA A 252      -2.114 -12.129 -22.518  1.00 64.56           C
ATOM   3810 1HB  ALA A 252      -1.662 -11.697 -23.410  1.00 64.56           H
ATOM   3811 2HB  ALA A 252      -2.790 -12.933 -22.806  1.00 64.56           H
ATOM   3812 3HB  ALA A 252      -2.671 -11.359 -21.984  1.00 64.56           H
ATOM   3813  HN  ALA A 252      -0.625 -13.937 -23.229  1.00 64.56           H
ATOM   3814  N   LEU A 253      -2.006 -14.524 -20.404  1.00 70.95           N
ATOM   3815  CA  LEU A 253      -2.570 -15.208 -19.253  1.00 70.95           C
ATOM   3816  C   LEU A 253      -1.494 -15.354 -18.175  1.00 70.95           C
ATOM   3817  O   LEU A 253      -1.710 -14.982 -17.022  1.00 70.95           O
ATOM   3818  HA  LEU A 253      -3.370 -14.580 -18.859  1.00 70.95           H
ATOM   3819  CB  LEU A 253      -3.202 -16.535 -19.675  1.00 70.95           C
ATOM   3820 1HB  LEU A 253      -3.858 -16.349 -20.525  1.00 70.95           H
ATOM   3821 2HB  LEU A 253      -2.410 -17.198 -20.022  1.00 70.95           H
ATOM   3822  CG  LEU A 253      -4.006 -17.268 -18.598  1.00 70.95           C
ATOM   3823  HG  LEU A 253      -3.410 -17.293 -17.685  1.00 70.95           H
ATOM   3824  CD1 LEU A 253      -5.299 -16.517 -18.274  1.00 70.95           C
ATOM   3825 1HD1 LEU A 253      -5.058 -15.518 -17.911  1.00 70.95           H
ATOM   3826 2HD1 LEU A 253      -5.910 -16.439 -19.173  1.00 70.95           H
ATOM   3827 3HD1 LEU A 253      -5.851 -17.059 -17.506  1.00 70.95           H
ATOM   3828  CD2 LEU A 253      -4.272 -18.719 -19.004  1.00 70.95           C
ATOM   3829 1HD2 LEU A 253      -4.837 -18.737 -19.936  1.00 70.95           H
ATOM   3830 2HD2 LEU A 253      -3.323 -19.236 -19.145  1.00 70.95           H
ATOM   3831 3HD2 LEU A 253      -4.844 -19.216 -18.222  1.00 70.95           H
ATOM   3832  HN  LEU A 253      -1.975 -15.066 -21.244  1.00 70.95           H
ATOM   3833  N   LYS A 254      -0.358 -15.896 -18.588  1.00 72.15           N
ATOM   3834  CA  LYS A 254       0.732 -16.147 -17.660  1.00 72.15           C
ATOM   3835  C   LYS A 254       1.102 -14.843 -16.949  1.00 72.15           C
ATOM   3836  O   LYS A 254       1.205 -14.808 -15.724  1.00 72.15           O
ATOM   3837  HA  LYS A 254       0.371 -16.856 -16.915  1.00 72.15           H
ATOM   3838  CB  LYS A 254       1.908 -16.809 -18.382  1.00 72.15           C
ATOM   3839 1HB  LYS A 254       1.572 -17.723 -18.871  1.00 72.15           H
ATOM   3840 2HB  LYS A 254       2.278 -16.147 -19.164  1.00 72.15           H
ATOM   3841  CG  LYS A 254       3.039 -17.133 -17.403  1.00 72.15           C
ATOM   3842 1HG  LYS A 254       3.424 -16.211 -16.968  1.00 72.15           H
ATOM   3843 2HG  LYS A 254       2.652 -17.736 -16.582  1.00 72.15           H
ATOM   3844  CD  LYS A 254       4.173 -17.883 -18.105  1.00 72.15           C
ATOM   3845 1HD  LYS A 254       3.784 -18.796 -18.558  1.00 72.15           H
ATOM   3846 2HD  LYS A 254       4.572 -17.272 -18.914  1.00 72.15           H
ATOM   3847  CE  LYS A 254       5.291 -18.232 -17.121  1.00 72.15           C
ATOM   3848 1HE  LYS A 254       5.736 -17.318 -16.728  1.00 72.15           H
ATOM   3849 2HE  LYS A 254       4.879 -18.777 -16.272  1.00 72.15           H
ATOM   3850  NZ  LYS A 254       6.330 -19.050 -17.786  1.00 72.15           N
ATOM   3851 1HZ  LYS A 254       7.068 -19.263 -17.124  1.00 72.15           H
ATOM   3852 2HZ  LYS A 254       5.917 -19.913 -18.122  1.00 72.15           H
ATOM   3853 3HZ  LYS A 254       6.717 -18.534 -18.569  1.00 72.15           H
ATOM   3854  HN  LYS A 254      -0.176 -16.161 -19.534  1.00 72.15           H
ATOM   3855  N   VAL A 255       1.290 -13.804 -17.749  1.00 70.76           N
ATOM   3856  CA  VAL A 255       1.629 -12.497 -17.210  1.00 70.76           C
ATOM   3857  C   VAL A 255       0.620 -12.122 -16.123  1.00 70.76           C
ATOM   3858  O   VAL A 255       1.005 -11.725 -15.024  1.00 70.76           O
ATOM   3859  HA  VAL A 255       2.618 -12.574 -16.759  1.00 70.76           H
ATOM   3860  CB  VAL A 255       1.701 -11.468 -18.340  1.00 70.76           C
ATOM   3861  HB  VAL A 255       1.017 -11.786 -19.127  1.00 70.76           H
ATOM   3862  CG1 VAL A 255       1.249 -10.089 -17.855  1.00 70.76           C
ATOM   3863 1HG1 VAL A 255       0.220 -10.148 -17.501  1.00 70.76           H
ATOM   3864 2HG1 VAL A 255       1.895  -9.761 -17.041  1.00 70.76           H
ATOM   3865 3HG1 VAL A 255       1.310  -9.377 -18.677  1.00 70.76           H
ATOM   3866  CG2 VAL A 255       3.108 -11.406 -18.936  1.00 70.76           C
ATOM   3867 1HG2 VAL A 255       3.819 -11.123 -18.159  1.00 70.76           H
ATOM   3868 2HG2 VAL A 255       3.377 -12.384 -19.336  1.00 70.76           H
ATOM   3869 3HG2 VAL A 255       3.132 -10.667 -19.736  1.00 70.76           H
ATOM   3870  HN  VAL A 255       1.215 -13.843 -18.745  1.00 70.76           H
ATOM   3871  N   THR A 256      -0.652 -12.261 -16.467  1.00 70.05           N
ATOM   3872  CA  THR A 256      -1.717 -11.765 -15.611  1.00 70.05           C
ATOM   3873  C   THR A 256      -1.729 -12.522 -14.282  1.00 70.05           C
ATOM   3874  O   THR A 256      -1.822 -11.913 -13.217  1.00 70.05           O
ATOM   3875  HA  THR A 256      -1.515 -10.719 -15.382  1.00 70.05           H
ATOM   3876  CB  THR A 256      -3.033 -11.873 -16.384  1.00 70.05           C
ATOM   3877  HB  THR A 256      -3.230 -12.905 -16.674  1.00 70.05           H
ATOM   3878  OG1 THR A 256      -2.881 -10.951 -17.460  1.00 70.05           O
ATOM   3879  HG1 THR A 256      -2.862 -11.441 -18.331  1.00 70.05           H
ATOM   3880  CG2 THR A 256      -4.224 -11.330 -15.592  1.00 70.05           C
ATOM   3881 1HG2 THR A 256      -4.056 -10.278 -15.360  1.00 70.05           H
ATOM   3882 2HG2 THR A 256      -4.331 -11.893 -14.665  1.00 70.05           H
ATOM   3883 3HG2 THR A 256      -5.132 -11.430 -16.186  1.00 70.05           H
ATOM   3884  HN  THR A 256      -0.958 -12.701 -17.311  1.00 70.05           H
ATOM   3885  N   ILE A 257      -1.634 -13.839 -14.387  1.00 72.86           N
ATOM   3886  CA  ILE A 257      -1.621 -14.685 -13.205  1.00 72.86           C
ATOM   3887  C   ILE A 257      -0.469 -14.260 -12.292  1.00 72.86           C
ATOM   3888  O   ILE A 257      -0.649 -14.121 -11.083  1.00 72.86           O
ATOM   3889  HA  ILE A 257      -2.559 -14.521 -12.675  1.00 72.86           H
ATOM   3890  CB  ILE A 257      -1.577 -16.162 -13.603  1.00 72.86           C
ATOM   3891  HB  ILE A 257      -0.777 -16.296 -14.331  1.00 72.86           H
ATOM   3892  CG1 ILE A 257      -2.881 -16.585 -14.283  1.00 72.86           C
ATOM   3893 1HG1 ILE A 257      -3.691 -16.591 -13.553  1.00 72.86           H
ATOM   3894 2HG1 ILE A 257      -3.149 -15.857 -15.049  1.00 72.86           H
ATOM   3895  CG2 ILE A 257      -1.246 -17.045 -12.399  1.00 72.86           C
ATOM   3896 1HG2 ILE A 257      -0.272 -16.762 -11.998  1.00 72.86           H
ATOM   3897 2HG2 ILE A 257      -2.008 -16.912 -11.631  1.00 72.86           H
ATOM   3898 3HG2 ILE A 257      -1.222 -18.089 -12.710  1.00 72.86           H
ATOM   3899  CD1 ILE A 257      -2.746 -17.972 -14.914  1.00 72.86           C
ATOM   3900 1HD1 ILE A 257      -1.952 -17.955 -15.661  1.00 72.86           H
ATOM   3901 2HD1 ILE A 257      -2.502 -18.700 -14.141  1.00 72.86           H
ATOM   3902 3HD1 ILE A 257      -3.687 -18.248 -15.390  1.00 72.86           H
ATOM   3903  HN  ILE A 257      -1.566 -14.328 -15.257  1.00 72.86           H
ATOM   3904  N   THR A 258       0.689 -14.066 -12.905  1.00 75.68           N
ATOM   3905  CA  THR A 258       1.894 -13.763 -12.151  1.00 75.68           C
ATOM   3906  C   THR A 258       1.682 -12.520 -11.285  1.00 75.68           C
ATOM   3907  O   THR A 258       2.040 -12.510 -10.108  1.00 75.68           O
ATOM   3908  HA  THR A 258       2.094 -14.593 -11.475  1.00 75.68           H
ATOM   3909  CB  THR A 258       3.050 -13.621 -13.144  1.00 75.68           C
ATOM   3910  HB  THR A 258       2.883 -12.782 -13.819  1.00 75.68           H
ATOM   3911  OG1 THR A 258       3.134 -14.902 -13.763  1.00 75.68           O
ATOM   3912  HG1 THR A 258       2.520 -14.942 -14.551  1.00 75.68           H
ATOM   3913  CG2 THR A 258       4.402 -13.454 -12.447  1.00 75.68           C
ATOM   3914 1HG2 THR A 258       4.600 -14.326 -11.824  1.00 75.68           H
ATOM   3915 2HG2 THR A 258       4.382 -12.559 -11.825  1.00 75.68           H
ATOM   3916 3HG2 THR A 258       5.187 -13.358 -13.197  1.00 75.68           H
ATOM   3917  HN  THR A 258       0.812 -14.113 -13.897  1.00 75.68           H
ATOM   3918  N   VAL A 259       1.099 -11.501 -11.900  1.00 72.23           N
ATOM   3919  CA  VAL A 259       0.893 -10.234 -11.219  1.00 72.23           C
ATOM   3920  C   VAL A 259      -0.021 -10.452 -10.011  1.00 72.23           C
ATOM   3921  O   VAL A 259       0.242  -9.932  -8.928  1.00 72.23           O
ATOM   3922  HA  VAL A 259       1.865  -9.888 -10.866  1.00 72.23           H
ATOM   3923  CB  VAL A 259       0.348  -9.195 -12.200  1.00 72.23           C
ATOM   3924  HB  VAL A 259      -0.527  -9.622 -12.690  1.00 72.23           H
ATOM   3925  CG1 VAL A 259      -0.095  -7.927 -11.467  1.00 72.23           C
ATOM   3926 1HG1 VAL A 259      -0.879  -8.177 -10.752  1.00 72.23           H
ATOM   3927 2HG1 VAL A 259       0.755  -7.497 -10.938  1.00 72.23           H
ATOM   3928 3HG1 VAL A 259      -0.478  -7.205 -12.188  1.00 72.23           H
ATOM   3929  CG2 VAL A 259       1.380  -8.869 -13.283  1.00 72.23           C
ATOM   3930 1HG2 VAL A 259       2.282  -8.471 -12.817  1.00 72.23           H
ATOM   3931 2HG2 VAL A 259       1.626  -9.776 -13.835  1.00 72.23           H
ATOM   3932 3HG2 VAL A 259       0.967  -8.128 -13.967  1.00 72.23           H
ATOM   3933  HN  VAL A 259       0.772 -11.531 -12.844  1.00 72.23           H
ATOM   3934  N   LEU A 260      -1.075 -11.222 -10.238  1.00 73.13           N
ATOM   3935  CA  LEU A 260      -2.045 -11.492  -9.190  1.00 73.13           C
ATOM   3936  C   LEU A 260      -1.347 -12.194  -8.024  1.00 73.13           C
ATOM   3937  O   LEU A 260      -1.505 -11.795  -6.871  1.00 73.13           O
ATOM   3938  HA  LEU A 260      -2.422 -10.531  -8.840  1.00 73.13           H
ATOM   3939  CB  LEU A 260      -3.237 -12.269  -9.751  1.00 73.13           C
ATOM   3940 1HB  LEU A 260      -3.704 -11.667 -10.531  1.00 73.13           H
ATOM   3941 2HB  LEU A 260      -2.863 -13.174 -10.229  1.00 73.13           H
ATOM   3942  CG  LEU A 260      -4.314 -12.666  -8.740  1.00 73.13           C
ATOM   3943  HG  LEU A 260      -3.845 -13.268  -7.960  1.00 73.13           H
ATOM   3944  CD1 LEU A 260      -4.911 -11.432  -8.060  1.00 73.13           C
ATOM   3945 1HD1 LEU A 260      -4.124 -10.889  -7.538  1.00 73.13           H
ATOM   3946 2HD1 LEU A 260      -5.361 -10.785  -8.813  1.00 73.13           H
ATOM   3947 3HD1 LEU A 260      -5.673 -11.743  -7.346  1.00 73.13           H
ATOM   3948  CD2 LEU A 260      -5.389 -13.535  -9.396  1.00 73.13           C
ATOM   3949 1HD2 LEU A 260      -5.859 -12.980 -10.207  1.00 73.13           H
ATOM   3950 2HD2 LEU A 260      -4.931 -14.441  -9.793  1.00 73.13           H
ATOM   3951 3HD2 LEU A 260      -6.142 -13.804  -8.655  1.00 73.13           H
ATOM   3952  HN  LEU A 260      -1.270 -11.657 -11.117  1.00 73.13           H
ATOM   3953  N   THR A 261      -0.590 -13.227  -8.364  1.00 78.65           N
ATOM   3954  CA  THR A 261       0.023 -14.071  -7.352  1.00 78.65           C
ATOM   3955  C   THR A 261       0.974 -13.250  -6.478  1.00 78.65           C
ATOM   3956  O   THR A 261       0.999 -13.414  -5.259  1.00 78.65           O
ATOM   3957  HA  THR A 261      -0.763 -14.451  -6.700  1.00 78.65           H
ATOM   3958  CB  THR A 261       0.707 -15.240  -8.063  1.00 78.65           C
ATOM   3959  HB  THR A 261       1.538 -14.890  -8.675  1.00 78.65           H
ATOM   3960  OG1 THR A 261      -0.350 -15.883  -8.769  1.00 78.65           O
ATOM   3961  HG1 THR A 261      -0.441 -15.488  -9.683  1.00 78.65           H
ATOM   3962  CG2 THR A 261       1.206 -16.307  -7.087  1.00 78.65           C
ATOM   3963 1HG2 THR A 261       0.364 -16.705  -6.521  1.00 78.65           H
ATOM   3964 2HG2 THR A 261       1.928 -15.863  -6.401  1.00 78.65           H
ATOM   3965 3HG2 THR A 261       1.684 -17.114  -7.643  1.00 78.65           H
ATOM   3966  HN  THR A 261      -0.394 -13.489  -9.308  1.00 78.65           H
ATOM   3967  N   VAL A 262       1.733 -12.385  -7.135  1.00 78.45           N
ATOM   3968  CA  VAL A 262       2.729 -11.587  -6.442  1.00 78.45           C
ATOM   3969  C   VAL A 262       2.032 -10.677  -5.428  1.00 78.45           C
ATOM   3970  O   VAL A 262       2.486 -10.544  -4.293  1.00 78.45           O
ATOM   3971  HA  VAL A 262       3.385 -12.272  -5.904  1.00 78.45           H
ATOM   3972  CB  VAL A 262       3.578 -10.815  -7.454  1.00 78.45           C
ATOM   3973  HB  VAL A 262       2.901 -10.291  -8.128  1.00 78.45           H
ATOM   3974  CG1 VAL A 262       4.448  -9.769  -6.755  1.00 78.45           C
ATOM   3975 1HG1 VAL A 262       3.811  -9.063  -6.223  1.00 78.45           H
ATOM   3976 2HG1 VAL A 262       5.113 -10.264  -6.047  1.00 78.45           H
ATOM   3977 3HG1 VAL A 262       5.041  -9.235  -7.497  1.00 78.45           H
ATOM   3978  CG2 VAL A 262       4.432 -11.768  -8.293  1.00 78.45           C
ATOM   3979 1HG2 VAL A 262       5.096 -12.332  -7.638  1.00 78.45           H
ATOM   3980 2HG2 VAL A 262       3.784 -12.457  -8.834  1.00 78.45           H
ATOM   3981 3HG2 VAL A 262       5.025 -11.193  -9.004  1.00 78.45           H
ATOM   3982  HN  VAL A 262       1.675 -12.227  -8.120  1.00 78.45           H
ATOM   3983  N   PHE A 263       0.941 -10.073  -5.876  1.00 73.17           N
ATOM   3984  CA  PHE A 263       0.191  -9.160  -5.030  1.00 73.17           C
ATOM   3985  C   PHE A 263      -0.365  -9.881  -3.801  1.00 73.17           C
ATOM   3986  O   PHE A 263      -0.188  -9.421  -2.674  1.00 73.17           O
ATOM   3987  HA  PHE A 263       0.879  -8.377  -4.710  1.00 73.17           H
ATOM   3988  CB  PHE A 263      -0.975  -8.631  -5.868  1.00 73.17           C
ATOM   3989 1HB  PHE A 263      -0.578  -8.123  -6.747  1.00 73.17           H
ATOM   3990 2HB  PHE A 263      -1.564  -9.475  -6.226  1.00 73.17           H
ATOM   3991  CG  PHE A 263      -1.896  -7.669  -5.114  1.00 73.17           C
ATOM   3992  CD1 PHE A 263      -3.009  -8.141  -4.492  1.00 73.17           C
ATOM   3993  HD1 PHE A 263      -3.246  -9.204  -4.529  1.00 73.17           H
ATOM   3994  CD2 PHE A 263      -1.602  -6.342  -5.068  1.00 73.17           C
ATOM   3995  HD2 PHE A 263      -0.709  -5.964  -5.567  1.00 73.17           H
ATOM   3996  CE1 PHE A 263      -3.864  -7.248  -3.792  1.00 73.17           C
ATOM   3997  HE1 PHE A 263      -4.756  -7.626  -3.294  1.00 73.17           H
ATOM   3998  CE2 PHE A 263      -2.456  -5.449  -4.368  1.00 73.17           C
ATOM   3999  HE2 PHE A 263      -2.220  -4.386  -4.331  1.00 73.17           H
ATOM   4000  CZ  PHE A 263      -3.569  -5.921  -3.746  1.00 73.17           C
ATOM   4001  HZ  PHE A 263      -4.225  -5.235  -3.209  1.00 73.17           H
ATOM   4002  HN  PHE A 263       0.569 -10.200  -6.795  1.00 73.17           H
ATOM   4003  N   VAL A 264      -1.026 -11.000  -4.060  1.00 78.31           N
ATOM   4004  CA  VAL A 264      -1.689 -11.740  -3.000  1.00 78.31           C
ATOM   4005  C   VAL A 264      -0.652 -12.174  -1.962  1.00 78.31           C
ATOM   4006  O   VAL A 264      -0.864 -12.010  -0.761  1.00 78.31           O
ATOM   4007  HA  VAL A 264      -2.401 -11.067  -2.524  1.00 78.31           H
ATOM   4008  CB  VAL A 264      -2.470 -12.915  -3.591  1.00 78.31           C
ATOM   4009  HB  VAL A 264      -1.788 -13.490  -4.218  1.00 78.31           H
ATOM   4010  CG1 VAL A 264      -2.986 -13.841  -2.488  1.00 78.31           C
ATOM   4011 1HG1 VAL A 264      -2.143 -14.233  -1.919  1.00 78.31           H
ATOM   4012 2HG1 VAL A 264      -3.645 -13.283  -1.823  1.00 78.31           H
ATOM   4013 3HG1 VAL A 264      -3.537 -14.668  -2.936  1.00 78.31           H
ATOM   4014  CG2 VAL A 264      -3.618 -12.422  -4.474  1.00 78.31           C
ATOM   4015 1HG2 VAL A 264      -4.299 -11.814  -3.878  1.00 78.31           H
ATOM   4016 2HG2 VAL A 264      -3.216 -11.823  -5.291  1.00 78.31           H
ATOM   4017 3HG2 VAL A 264      -4.156 -13.277  -4.881  1.00 78.31           H
ATOM   4018  HN  VAL A 264      -1.113 -11.400  -4.972  1.00 78.31           H
ATOM   4019  N   LEU A 265       0.448 -12.719  -2.462  1.00 83.00           N
ATOM   4020  CA  LEU A 265       1.444 -13.324  -1.595  1.00 83.00           C
ATOM   4021  C   LEU A 265       2.092 -12.238  -0.733  1.00 83.00           C
ATOM   4022  O   LEU A 265       2.540 -12.509   0.380  1.00 83.00           O
ATOM   4023  HA  LEU A 265       0.925 -14.022  -0.938  1.00 83.00           H
ATOM   4024  CB  LEU A 265       2.447 -14.137  -2.417  1.00 83.00           C
ATOM   4025 1HB  LEU A 265       2.809 -13.511  -3.233  1.00 83.00           H
ATOM   4026 2HB  LEU A 265       3.305 -14.364  -1.785  1.00 83.00           H
ATOM   4027  CG  LEU A 265       1.923 -15.447  -3.009  1.00 83.00           C
ATOM   4028  HG  LEU A 265       1.076 -15.215  -3.655  1.00 83.00           H
ATOM   4029  CD1 LEU A 265       2.987 -16.118  -3.881  1.00 83.00           C
ATOM   4030 1HD1 LEU A 265       3.261 -15.450  -4.698  1.00 83.00           H
ATOM   4031 2HD1 LEU A 265       3.868 -16.334  -3.277  1.00 83.00           H
ATOM   4032 3HD1 LEU A 265       2.588 -17.047  -4.289  1.00 83.00           H
ATOM   4033  CD2 LEU A 265       1.412 -16.379  -1.909  1.00 83.00           C
ATOM   4034 1HD2 LEU A 265       2.224 -16.608  -1.219  1.00 83.00           H
ATOM   4035 2HD2 LEU A 265       0.601 -15.892  -1.368  1.00 83.00           H
ATOM   4036 3HD2 LEU A 265       1.046 -17.303  -2.358  1.00 83.00           H
ATOM   4037  HN  LEU A 265       0.662 -12.750  -3.438  1.00 83.00           H
ATOM   4038  N   SER A 266       2.121 -11.032  -1.281  1.00 83.44           N
ATOM   4039  CA  SER A 266       2.802  -9.929  -0.625  1.00 83.44           C
ATOM   4040  C   SER A 266       1.874  -9.276   0.401  1.00 83.44           C
ATOM   4041  O   SER A 266       2.312  -8.890   1.483  1.00 83.44           O
ATOM   4042  HA  SER A 266       3.665 -10.375  -0.131  1.00 83.44           H
ATOM   4043  CB  SER A 266       3.279  -8.892  -1.645  1.00 83.44           C
ATOM   4044 1HB  SER A 266       3.736  -8.052  -1.121  1.00 83.44           H
ATOM   4045 2HB  SER A 266       4.051  -9.332  -2.276  1.00 83.44           H
ATOM   4046  OG  SER A 266       2.213  -8.417  -2.462  1.00 83.44           O
ATOM   4047  HG  SER A 266       2.158  -8.958  -3.301  1.00 83.44           H
ATOM   4048  HN  SER A 266       1.691 -10.804  -2.155  1.00 83.44           H
ATOM   4049  N   GLN A 267       0.607  -9.173   0.024  1.00 83.53           N
ATOM   4050  CA  GLN A 267      -0.335  -8.367   0.781  1.00 83.53           C
ATOM   4051  C   GLN A 267      -1.089  -9.237   1.788  1.00 83.53           C
ATOM   4052  O   GLN A 267      -1.415  -8.784   2.885  1.00 83.53           O
ATOM   4053  HA  GLN A 267       0.272  -7.631   1.309  1.00 83.53           H
ATOM   4054  CB  GLN A 267      -1.307  -7.640  -0.150  1.00 83.53           C
ATOM   4055 1HB  GLN A 267      -1.808  -8.362  -0.794  1.00 83.53           H
ATOM   4056 2HB  GLN A 267      -2.080  -7.146   0.438  1.00 83.53           H
ATOM   4057  CG  GLN A 267      -0.574  -6.606  -1.008  1.00 83.53           C
ATOM   4058 1HG  GLN A 267       0.194  -7.101  -1.603  1.00 83.53           H
ATOM   4059 2HG  GLN A 267      -1.273  -6.147  -1.708  1.00 83.53           H
ATOM   4060  CD  GLN A 267       0.067  -5.525  -0.136  1.00 83.53           C
ATOM   4061  OE1 GLN A 267      -0.489  -5.080   0.855  1.00 83.53           O
ATOM   4062  NE2 GLN A 267       1.264  -5.128  -0.559  1.00 83.53           N
ATOM   4063 1HE2 GLN A 267       1.664  -5.534  -1.380  1.00 83.53           H
ATOM   4064 2HE2 GLN A 267       1.764  -4.424  -0.055  1.00 83.53           H
ATOM   4065  HN  GLN A 267       0.224  -9.627  -0.780  1.00 83.53           H
ATOM   4066  N   PHE A 268      -1.345 -10.472   1.381  1.00 86.47           N
ATOM   4067  CA  PHE A 268      -2.224 -11.344   2.141  1.00 86.47           C
ATOM   4068  C   PHE A 268      -1.722 -11.512   3.577  1.00 86.47           C
ATOM   4069  O   PHE A 268      -2.473 -11.306   4.528  1.00 86.47           O
ATOM   4070  HA  PHE A 268      -3.209 -10.878   2.154  1.00 86.47           H
ATOM   4071  CB  PHE A 268      -2.211 -12.707   1.446  1.00 86.47           C
ATOM   4072 1HB  PHE A 268      -2.484 -12.573   0.400  1.00 86.47           H
ATOM   4073 2HB  PHE A 268      -1.195 -13.102   1.462  1.00 86.47           H
ATOM   4074  CG  PHE A 268      -3.153 -13.735   2.076  1.00 86.47           C
ATOM   4075  CD1 PHE A 268      -2.676 -14.627   2.985  1.00 86.47           C
ATOM   4076  HD1 PHE A 268      -1.622 -14.610   3.265  1.00 86.47           H
ATOM   4077  CD2 PHE A 268      -4.467 -13.757   1.727  1.00 86.47           C
ATOM   4078  HD2 PHE A 268      -4.850 -13.042   0.999  1.00 86.47           H
ATOM   4079  CE1 PHE A 268      -3.550 -15.582   3.570  1.00 86.47           C
ATOM   4080  HE1 PHE A 268      -3.167 -16.297   4.298  1.00 86.47           H
ATOM   4081  CE2 PHE A 268      -5.341 -14.711   2.312  1.00 86.47           C
ATOM   4082  HE2 PHE A 268      -6.395 -14.729   2.032  1.00 86.47           H
ATOM   4083  CZ  PHE A 268      -4.864 -15.604   3.221  1.00 86.47           C
ATOM   4084  HZ  PHE A 268      -5.535 -16.336   3.670  1.00 86.47           H
ATOM   4085  HN  PHE A 268      -0.963 -10.876   0.550  1.00 86.47           H
ATOM   4086  N   PRO A 269      -0.448 -11.887   3.758  1.00 91.07           N
ATOM   4087  CA  PRO A 269       0.073 -12.163   5.099  1.00 91.07           C
ATOM   4088  C   PRO A 269      -0.176 -11.014   6.062  1.00 91.07           C
ATOM   4089  O   PRO A 269      -0.601 -11.230   7.196  1.00 91.07           O
ATOM   4090  HA  PRO A 269      -0.445 -13.017   5.535  1.00 91.07           H
ATOM   4091  CB  PRO A 269       1.568 -12.394   4.866  1.00 91.07           C
ATOM   4092 1HB  PRO A 269       2.138 -11.473   4.977  1.00 91.07           H
ATOM   4093 2HB  PRO A 269       1.979 -13.110   5.578  1.00 91.07           H
ATOM   4094  CG  PRO A 269       1.624 -12.925   3.438  1.00 91.07           C
ATOM   4095 1HG  PRO A 269       2.616 -12.807   3.002  1.00 91.07           H
ATOM   4096 2HG  PRO A 269       1.393 -13.989   3.392  1.00 91.07           H
ATOM   4097  CD  PRO A 269       0.582 -12.082   2.722  1.00 91.07           C
ATOM   4098 1HD  PRO A 269       0.993 -11.131   2.383  1.00 91.07           H
ATOM   4099 2HD  PRO A 269       0.189 -12.588   1.840  1.00 91.07           H
ATOM   4100  N   TYR A 270       0.098  -9.810   5.581  1.00 91.63           N
ATOM   4101  CA  TYR A 270      -0.015  -8.626   6.416  1.00 91.63           C
ATOM   4102  C   TYR A 270      -1.464  -8.401   6.854  1.00 91.63           C
ATOM   4103  O   TYR A 270      -1.725  -8.119   8.022  1.00 91.63           O
ATOM   4104  HA  TYR A 270       0.605  -8.777   7.299  1.00 91.63           H
ATOM   4105  CB  TYR A 270       0.429  -7.451   5.543  1.00 91.63           C
ATOM   4106 1HB  TYR A 270       1.496  -7.546   5.338  1.00 91.63           H
ATOM   4107 2HB  TYR A 270      -0.086  -7.508   4.584  1.00 91.63           H
ATOM   4108  CG  TYR A 270       0.166  -6.079   6.167  1.00 91.63           C
ATOM   4109  CD1 TYR A 270      -0.725  -5.209   5.571  1.00 91.63           C
ATOM   4110  HD1 TYR A 270      -1.241  -5.500   4.656  1.00 91.63           H
ATOM   4111  CD2 TYR A 270       0.820  -5.710   7.325  1.00 91.63           C
ATOM   4112  HD2 TYR A 270       1.523  -6.397   7.796  1.00 91.63           H
ATOM   4113  CE1 TYR A 270      -0.973  -3.918   6.158  1.00 91.63           C
ATOM   4114  HE1 TYR A 270      -1.674  -3.222   5.697  1.00 91.63           H
ATOM   4115  CE2 TYR A 270       0.572  -4.419   7.912  1.00 91.63           C
ATOM   4116  HE2 TYR A 270       1.081  -4.115   8.827  1.00 91.63           H
ATOM   4117  CZ  TYR A 270      -0.312  -3.586   7.299  1.00 91.63           C
ATOM   4118  OH  TYR A 270      -0.546  -2.367   7.854  1.00 91.63           O
ATOM   4119  HH  TYR A 270      -0.204  -2.347   8.793  1.00 91.63           H
ATOM   4120  HN  TYR A 270       0.393  -9.637   4.641  1.00 91.63           H
ATOM   4121  N   ASN A 271      -2.367  -8.536   5.894  1.00 88.80           N
ATOM   4122  CA  ASN A 271      -3.770  -8.250   6.141  1.00 88.80           C
ATOM   4123  C   ASN A 271      -4.343  -9.310   7.084  1.00 88.80           C
ATOM   4124  O   ASN A 271      -5.294  -9.044   7.817  1.00 88.80           O
ATOM   4125  HA  ASN A 271      -3.786  -7.251   6.578  1.00 88.80           H
ATOM   4126  CB  ASN A 271      -4.577  -8.287   4.842  1.00 88.80           C
ATOM   4127 1HB  ASN A 271      -4.295  -9.164   4.259  1.00 88.80           H
ATOM   4128 2HB  ASN A 271      -5.638  -8.383   5.071  1.00 88.80           H
ATOM   4129  CG  ASN A 271      -4.341  -7.022   4.014  1.00 88.80           C
ATOM   4130  OD1 ASN A 271      -4.739  -5.927   4.378  1.00 88.80           O
ATOM   4131  ND2 ASN A 271      -3.673  -7.232   2.883  1.00 88.80           N
ATOM   4132 1HD2 ASN A 271      -3.375  -8.155   2.643  1.00 88.80           H
ATOM   4133 2HD2 ASN A 271      -3.470  -6.466   2.273  1.00 88.80           H
ATOM   4134  HN  ASN A 271      -2.153  -8.833   4.963  1.00 88.80           H
ATOM   4135  N   CYS A 272      -3.741 -10.489   7.034  1.00 91.51           N
ATOM   4136  CA  CYS A 272      -4.105 -11.555   7.951  1.00 91.51           C
ATOM   4137  C   CYS A 272      -3.840 -11.072   9.378  1.00 91.51           C
ATOM   4138  O   CYS A 272      -4.702 -11.192  10.247  1.00 91.51           O
ATOM   4139  HA  CYS A 272      -5.166 -11.750   7.798  1.00 91.51           H
ATOM   4140  CB  CYS A 272      -3.354 -12.851   7.638  1.00 91.51           C
ATOM   4141 1HB  CYS A 272      -2.290 -12.645   7.519  1.00 91.51           H
ATOM   4142 2HB  CYS A 272      -3.452 -13.548   8.471  1.00 91.51           H
ATOM   4143  SG  CYS A 272      -4.019 -13.607   6.110  1.00 91.51           S
ATOM   4144  HG  CYS A 272      -3.448 -12.748   5.271  1.00 91.51           H
ATOM   4145  HN  CYS A 272      -3.017 -10.720   6.383  1.00 91.51           H
ATOM   4146  N   ILE A 273      -2.645 -10.537   9.576  1.00 93.50           N
ATOM   4147  CA  ILE A 273      -2.240 -10.074  10.892  1.00 93.50           C
ATOM   4148  C   ILE A 273      -3.100  -8.873  11.293  1.00 93.50           C
ATOM   4149  O   ILE A 273      -3.506  -8.753  12.447  1.00 93.50           O
ATOM   4150  HA  ILE A 273      -2.430 -10.884  11.596  1.00 93.50           H
ATOM   4151  CB  ILE A 273      -0.737  -9.791  10.922  1.00 93.50           C
ATOM   4152  HB  ILE A 273      -0.510  -9.066  10.141  1.00 93.50           H
ATOM   4153  CG1 ILE A 273       0.065 -11.056  10.611  1.00 93.50           C
ATOM   4154 1HG1 ILE A 273      -0.206 -11.429   9.623  1.00 93.50           H
ATOM   4155 2HG1 ILE A 273       1.129 -10.818  10.580  1.00 93.50           H
ATOM   4156  CG2 ILE A 273      -0.323  -9.164  12.255  1.00 93.50           C
ATOM   4157 1HG2 ILE A 273      -0.858  -8.225  12.397  1.00 93.50           H
ATOM   4158 2HG2 ILE A 273      -0.567  -9.847  13.069  1.00 93.50           H
ATOM   4159 3HG2 ILE A 273       0.750  -8.973  12.250  1.00 93.50           H
ATOM   4160  CD1 ILE A 273      -0.191 -12.140  11.660  1.00 93.50           C
ATOM   4161 1HD1 ILE A 273       0.105 -11.772  12.642  1.00 93.50           H
ATOM   4162 2HD1 ILE A 273      -1.251 -12.393  11.670  1.00 93.50           H
ATOM   4163 3HD1 ILE A 273       0.392 -13.028  11.414  1.00 93.50           H
ATOM   4164  HN  ILE A 273      -1.960 -10.418   8.857  1.00 93.50           H
ATOM   4165  N   LEU A 274      -3.352  -8.015  10.315  1.00 92.20           N
ATOM   4166  CA  LEU A 274      -4.133  -6.814  10.558  1.00 92.20           C
ATOM   4167  C   LEU A 274      -5.536  -7.208  11.025  1.00 92.20           C
ATOM   4168  O   LEU A 274      -6.125  -6.536  11.869  1.00 92.20           O
ATOM   4169  HA  LEU A 274      -3.644  -6.263  11.361  1.00 92.20           H
ATOM   4170  CB  LEU A 274      -4.128  -5.913   9.321  1.00 92.20           C
ATOM   4171 1HB  LEU A 274      -3.104  -5.841   8.953  1.00 92.20           H
ATOM   4172 2HB  LEU A 274      -4.715  -6.397   8.541  1.00 92.20           H
ATOM   4173  CG  LEU A 274      -4.668  -4.495   9.522  1.00 92.20           C
ATOM   4174  HG  LEU A 274      -5.615  -4.564  10.057  1.00 92.20           H
ATOM   4175  CD1 LEU A 274      -3.719  -3.664  10.387  1.00 92.20           C
ATOM   4176 1HD1 LEU A 274      -3.608  -4.138  11.363  1.00 92.20           H
ATOM   4177 2HD1 LEU A 274      -2.745  -3.602   9.902  1.00 92.20           H
ATOM   4178 3HD1 LEU A 274      -4.127  -2.661  10.514  1.00 92.20           H
ATOM   4179  CD2 LEU A 274      -4.955  -3.823   8.178  1.00 92.20           C
ATOM   4180 1HD2 LEU A 274      -4.036  -3.767   7.595  1.00 92.20           H
ATOM   4181 2HD2 LEU A 274      -5.697  -4.405   7.631  1.00 92.20           H
ATOM   4182 3HD2 LEU A 274      -5.338  -2.817   8.350  1.00 92.20           H
ATOM   4183  HN  LEU A 274      -3.034  -8.129   9.374  1.00 92.20           H
ATOM   4184  N   LEU A 275      -6.030  -8.297  10.454  1.00 93.14           N
ATOM   4185  CA  LEU A 275      -7.335  -8.813  10.832  1.00 93.14           C
ATOM   4186  C   LEU A 275      -7.308  -9.230  12.304  1.00 93.14           C
ATOM   4187  O   LEU A 275      -8.212  -8.890  13.065  1.00 93.14           O
ATOM   4188  HA  LEU A 275      -8.053  -8.001  10.716  1.00 93.14           H
ATOM   4189  CB  LEU A 275      -7.763  -9.934   9.883  1.00 93.14           C
ATOM   4190 1HB  LEU A 275      -7.819  -9.527   8.873  1.00 93.14           H
ATOM   4191 2HB  LEU A 275      -6.983 -10.696   9.877  1.00 93.14           H
ATOM   4192  CG  LEU A 275      -9.097 -10.612  10.204  1.00 93.14           C
ATOM   4193  HG  LEU A 275      -9.052 -10.987  11.226  1.00 93.14           H
ATOM   4194  CD1 LEU A 275     -10.251  -9.610  10.140  1.00 93.14           C
ATOM   4195 1HD1 LEU A 275     -10.081  -8.813  10.863  1.00 93.14           H
ATOM   4196 2HD1 LEU A 275     -10.307  -9.185   9.138  1.00 93.14           H
ATOM   4197 3HD1 LEU A 275     -11.187 -10.118  10.372  1.00 93.14           H
ATOM   4198  CD2 LEU A 275      -9.332 -11.818   9.291  1.00 93.14           C
ATOM   4199 1HD2 LEU A 275      -9.349 -11.489   8.252  1.00 93.14           H
ATOM   4200 2HD2 LEU A 275      -8.530 -12.542   9.431  1.00 93.14           H
ATOM   4201 3HD2 LEU A 275     -10.287 -12.281   9.541  1.00 93.14           H
ATOM   4202  HN  LEU A 275      -5.556  -8.823   9.748  1.00 93.14           H
ATOM   4203  N   VAL A 276      -6.262  -9.960  12.660  1.00 94.72           N
ATOM   4204  CA  VAL A 276      -6.106 -10.428  14.026  1.00 94.72           C
ATOM   4205  C   VAL A 276      -6.109  -9.228  14.975  1.00 94.72           C
ATOM   4206  O   VAL A 276      -6.793  -9.241  15.997  1.00 94.72           O
ATOM   4207  HA  VAL A 276      -6.963 -11.060  14.258  1.00 94.72           H
ATOM   4208  CB  VAL A 276      -4.842 -11.282  14.146  1.00 94.72           C
ATOM   4209  HB  VAL A 276      -4.010 -10.709  13.736  1.00 94.72           H
ATOM   4210  CG1 VAL A 276      -4.524 -11.587  15.611  1.00 94.72           C
ATOM   4211 1HG1 VAL A 276      -4.367 -10.654  16.152  1.00 94.72           H
ATOM   4212 2HG1 VAL A 276      -5.356 -12.131  16.058  1.00 94.72           H
ATOM   4213 3HG1 VAL A 276      -3.621 -12.196  15.668  1.00 94.72           H
ATOM   4214  CG2 VAL A 276      -4.972 -12.571  13.333  1.00 94.72           C
ATOM   4215 1HG2 VAL A 276      -5.820 -13.149  13.700  1.00 94.72           H
ATOM   4216 2HG2 VAL A 276      -5.129 -12.324  12.283  1.00 94.72           H
ATOM   4217 3HG2 VAL A 276      -4.060 -13.159  13.436  1.00 94.72           H
ATOM   4218  HN  VAL A 276      -5.530 -10.231  12.034  1.00 94.72           H
ATOM   4219  N   GLN A 277      -5.335  -8.218  14.603  1.00 93.72           N
ATOM   4220  CA  GLN A 277      -5.225  -7.020  15.418  1.00 93.72           C
ATOM   4221  C   GLN A 277      -6.589  -6.340  15.550  1.00 93.72           C
ATOM   4222  O   GLN A 277      -6.898  -5.758  16.589  1.00 93.72           O
ATOM   4223  HA  GLN A 277      -4.887  -7.365  16.396  1.00 93.72           H
ATOM   4224  CB  GLN A 277      -4.186  -6.057  14.840  1.00 93.72           C
ATOM   4225 1HB  GLN A 277      -4.348  -5.943  13.768  1.00 93.72           H
ATOM   4226 2HB  GLN A 277      -4.309  -5.071  15.288  1.00 93.72           H
ATOM   4227  CG  GLN A 277      -2.765  -6.565  15.095  1.00 93.72           C
ATOM   4228 1HG  GLN A 277      -2.606  -6.687  16.167  1.00 93.72           H
ATOM   4229 2HG  GLN A 277      -2.640  -7.548  14.641  1.00 93.72           H
ATOM   4230  CD  GLN A 277      -1.726  -5.597  14.526  1.00 93.72           C
ATOM   4231  OE1 GLN A 277      -1.986  -4.837  13.609  1.00 93.72           O
ATOM   4232  NE2 GLN A 277      -0.539  -5.668  15.121  1.00 93.72           N
ATOM   4233 1HE2 GLN A 277      -0.391  -6.315  15.869  1.00 93.72           H
ATOM   4234 2HE2 GLN A 277       0.207  -5.074  14.819  1.00 93.72           H
ATOM   4235  HN  GLN A 277      -4.792  -8.210  13.764  1.00 93.72           H
ATOM   4236  N   THR A 278      -7.368  -6.437  14.483  1.00 93.62           N
ATOM   4237  CA  THR A 278      -8.679  -5.811  14.455  1.00 93.62           C
ATOM   4238  C   THR A 278      -9.624  -6.507  15.437  1.00 93.62           C
ATOM   4239  O   THR A 278     -10.349  -5.847  16.180  1.00 93.62           O
ATOM   4240  HA  THR A 278      -8.575  -4.779  14.789  1.00 93.62           H
ATOM   4241  CB  THR A 278      -9.182  -5.832  13.010  1.00 93.62           C
ATOM   4242  HB  THR A 278      -9.365  -6.854  12.676  1.00 93.62           H
ATOM   4243  OG1 THR A 278      -8.185  -5.117  12.285  1.00 93.62           O
ATOM   4244  HG1 THR A 278      -7.534  -5.757  11.877  1.00 93.62           H
ATOM   4245  CG2 THR A 278     -10.451  -4.999  12.819  1.00 93.62           C
ATOM   4246 1HG2 THR A 278     -10.249  -3.962  13.089  1.00 93.62           H
ATOM   4247 2HG2 THR A 278     -11.243  -5.392  13.456  1.00 93.62           H
ATOM   4248 3HG2 THR A 278     -10.765  -5.048  11.777  1.00 93.62           H
ATOM   4249  HN  THR A 278      -7.118  -6.930  13.650  1.00 93.62           H
ATOM   4250  N   ILE A 279      -9.585  -7.831  15.409  1.00 94.59           N
ATOM   4251  CA  ILE A 279     -10.430  -8.623  16.286  1.00 94.59           C
ATOM   4252  C   ILE A 279     -10.037  -8.359  17.741  1.00 94.59           C
ATOM   4253  O   ILE A 279     -10.901  -8.227  18.607  1.00 94.59           O
ATOM   4254  HA  ILE A 279     -11.457  -8.289  16.139  1.00 94.59           H
ATOM   4255  CB  ILE A 279     -10.374 -10.101  15.893  1.00 94.59           C
ATOM   4256  HB  ILE A 279      -9.329 -10.410  15.874  1.00 94.59           H
ATOM   4257  CG1 ILE A 279     -10.934 -10.315  14.485  1.00 94.59           C
ATOM   4258 1HG1 ILE A 279     -12.019 -10.218  14.503  1.00 94.59           H
ATOM   4259 2HG1 ILE A 279     -10.556  -9.541  13.818  1.00 94.59           H
ATOM   4260  CG2 ILE A 279     -11.084 -10.972  16.931  1.00 94.59           C
ATOM   4261 1HG2 ILE A 279     -10.601 -10.849  17.900  1.00 94.59           H
ATOM   4262 2HG2 ILE A 279     -12.129 -10.669  17.005  1.00 94.59           H
ATOM   4263 3HG2 ILE A 279     -11.030 -12.017  16.627  1.00 94.59           H
ATOM   4264  CD1 ILE A 279     -10.548 -11.694  13.946  1.00 94.59           C
ATOM   4265 1HD1 ILE A 279      -9.462 -11.778  13.906  1.00 94.59           H
ATOM   4266 2HD1 ILE A 279     -10.948 -12.466  14.602  1.00 94.59           H
ATOM   4267 3HD1 ILE A 279     -10.958 -11.820  12.944  1.00 94.59           H
ATOM   4268  HN  ILE A 279      -8.991  -8.360  14.803  1.00 94.59           H
ATOM   4269  N   ASP A 280      -8.733  -8.289  17.965  1.00 94.32           N
ATOM   4270  CA  ASP A 280      -8.214  -8.115  19.311  1.00 94.32           C
ATOM   4271  C   ASP A 280      -8.548  -6.705  19.803  1.00 94.32           C
ATOM   4272  O   ASP A 280      -8.784  -6.499  20.993  1.00 94.32           O
ATOM   4273  HA  ASP A 280      -8.696  -8.890  19.907  1.00 94.32           H
ATOM   4274  CB  ASP A 280      -6.693  -8.277  19.339  1.00 94.32           C
ATOM   4275 1HB  ASP A 280      -6.413  -9.203  18.836  1.00 94.32           H
ATOM   4276 2HB  ASP A 280      -6.226  -7.461  18.789  1.00 94.32           H
ATOM   4277  CG  ASP A 280      -6.170  -8.295  20.777  1.00 94.32           C
ATOM   4278  OD1 ASP A 280      -6.722  -9.087  21.572  1.00 94.32           O
ATOM   4279  OD2 ASP A 280      -5.231  -7.516  21.049  1.00 94.32           O
ATOM   4280  HN  ASP A 280      -8.039  -8.349  17.248  1.00 94.32           H
ATOM   4281  N   ALA A 281      -8.556  -5.771  18.864  1.00 92.66           N
ATOM   4282  CA  ALA A 281      -8.897  -4.395  19.180  1.00 92.66           C
ATOM   4283  C   ALA A 281     -10.327  -4.340  19.724  1.00 92.66           C
ATOM   4284  O   ALA A 281     -10.662  -3.455  20.510  1.00 92.66           O
ATOM   4285  HA  ALA A 281      -8.210  -4.052  19.954  1.00 92.66           H
ATOM   4286  CB  ALA A 281      -8.713  -3.524  17.936  1.00 92.66           C
ATOM   4287 1HB  ALA A 281      -7.675  -3.574  17.608  1.00 92.66           H
ATOM   4288 2HB  ALA A 281      -9.364  -3.885  17.140  1.00 92.66           H
ATOM   4289 3HB  ALA A 281      -8.969  -2.491  18.174  1.00 92.66           H
ATOM   4290  HN  ALA A 281      -8.337  -5.942  17.903  1.00 92.66           H
ATOM   4291  N   TYR A 282     -11.130  -5.296  19.283  1.00 90.98           N
ATOM   4292  CA  TYR A 282     -12.518  -5.364  19.710  1.00 90.98           C
ATOM   4293  C   TYR A 282     -12.667  -6.244  20.952  1.00 90.98           C
ATOM   4294  O   TYR A 282     -13.303  -5.846  21.926  1.00 90.98           O
ATOM   4295  HA  TYR A 282     -12.846  -4.352  19.949  1.00 90.98           H
ATOM   4296  CB  TYR A 282     -13.285  -6.004  18.551  1.00 90.98           C
ATOM   4297 1HB  TYR A 282     -13.079  -5.443  17.639  1.00 90.98           H
ATOM   4298 2HB  TYR A 282     -12.910  -7.015  18.394  1.00 90.98           H
ATOM   4299  CG  TYR A 282     -14.799  -6.064  18.765  1.00 90.98           C
ATOM   4300  CD1 TYR A 282     -15.391  -7.240  19.177  1.00 90.98           C
ATOM   4301  HD1 TYR A 282     -14.780  -8.126  19.351  1.00 90.98           H
ATOM   4302  CD2 TYR A 282     -15.572  -4.942  18.545  1.00 90.98           C
ATOM   4303  HD2 TYR A 282     -15.104  -4.013  18.219  1.00 90.98           H
ATOM   4304  CE1 TYR A 282     -16.815  -7.297  19.379  1.00 90.98           C
ATOM   4305  HE1 TYR A 282     -17.296  -8.220  19.704  1.00 90.98           H
ATOM   4306  CE2 TYR A 282     -16.996  -4.999  18.746  1.00 90.98           C
ATOM   4307  HE2 TYR A 282     -17.619  -4.120  18.576  1.00 90.98           H
ATOM   4308  CZ  TYR A 282     -17.548  -6.173  19.153  1.00 90.98           C
ATOM   4309  OH  TYR A 282     -18.894  -6.227  19.343  1.00 90.98           O
ATOM   4310  HH  TYR A 282     -19.158  -7.137  19.663  1.00 90.98           H
ATOM   4311  HN  TYR A 282     -10.849  -6.015  18.647  1.00 90.98           H
ATOM   4312  N   ALA A 283     -12.069  -7.425  20.877  1.00 92.07           N
ATOM   4313  CA  ALA A 283     -12.371  -8.478  21.830  1.00 92.07           C
ATOM   4314  C   ALA A 283     -11.326  -8.465  22.947  1.00 92.07           C
ATOM   4315  O   ALA A 283     -11.557  -9.010  24.026  1.00 92.07           O
ATOM   4316  HA  ALA A 283     -13.351  -8.267  22.259  1.00 92.07           H
ATOM   4317  CB  ALA A 283     -12.431  -9.823  21.103  1.00 92.07           C
ATOM   4318 1HB  ALA A 283     -13.208  -9.790  20.340  1.00 92.07           H
ATOM   4319 2HB  ALA A 283     -11.468 -10.025  20.632  1.00 92.07           H
ATOM   4320 3HB  ALA A 283     -12.657 -10.614  21.819  1.00 92.07           H
ATOM   4321  HN  ALA A 283     -11.391  -7.665  20.182  1.00 92.07           H
ATOM   4322  N   MET A 284     -10.197  -7.837  22.650  1.00 90.28           N
ATOM   4323  CA  MET A 284      -9.103  -7.774  23.604  1.00 90.28           C
ATOM   4324  C   MET A 284      -8.808  -9.155  24.192  1.00 90.28           C
ATOM   4325  O   MET A 284      -8.711  -9.308  25.409  1.00 90.28           O
ATOM   4326  HA  MET A 284      -8.241  -7.421  23.038  1.00 90.28           H
ATOM   4327  CB  MET A 284      -9.463  -6.805  24.732  1.00 90.28           C
ATOM   4328 1HB  MET A 284     -10.380  -7.135  25.221  1.00 90.28           H
ATOM   4329 2HB  MET A 284      -8.678  -6.813  25.488  1.00 90.28           H
ATOM   4330  CG  MET A 284      -9.648  -5.384  24.195  1.00 90.28           C
ATOM   4331 1HG  MET A 284      -8.692  -4.988  23.854  1.00 90.28           H
ATOM   4332 2HG  MET A 284     -10.315  -5.396  23.333  1.00 90.28           H
ATOM   4333  SD  MET A 284     -10.322  -4.333  25.471  1.00 90.28           S
ATOM   4334  CE  MET A 284     -12.049  -4.768  25.352  1.00 90.28           C
ATOM   4335 1HE  MET A 284     -12.413  -4.539  24.351  1.00 90.28           H
ATOM   4336 2HE  MET A 284     -12.169  -5.834  25.548  1.00 90.28           H
ATOM   4337 3HE  MET A 284     -12.618  -4.198  26.086  1.00 90.28           H
ATOM   4338  HN  MET A 284     -10.025  -7.378  21.779  1.00 90.28           H
ATOM   4339  N   PHE A 285      -8.674 -10.127  23.301  1.00 91.13           N
ATOM   4340  CA  PHE A 285      -8.577 -11.515  23.717  1.00 91.13           C
ATOM   4341  C   PHE A 285      -7.118 -11.922  23.934  1.00 91.13           C
ATOM   4342  O   PHE A 285      -6.841 -12.956  24.541  1.00 91.13           O
ATOM   4343  HA  PHE A 285      -9.122 -11.611  24.656  1.00 91.13           H
ATOM   4344  CB  PHE A 285      -9.167 -12.363  22.588  1.00 91.13           C
ATOM   4345 1HB  PHE A 285      -9.330 -13.376  22.955  1.00 91.13           H
ATOM   4346 2HB  PHE A 285     -10.144 -11.961  22.319  1.00 91.13           H
ATOM   4347  CG  PHE A 285      -8.294 -12.424  21.333  1.00 91.13           C
ATOM   4348  CD1 PHE A 285      -8.458 -11.504  20.345  1.00 91.13           C
ATOM   4349  HD1 PHE A 285      -9.212 -10.723  20.447  1.00 91.13           H
ATOM   4350  CD2 PHE A 285      -7.354 -13.398  21.206  1.00 91.13           C
ATOM   4351  HD2 PHE A 285      -7.222 -14.135  21.998  1.00 91.13           H
ATOM   4352  CE1 PHE A 285      -7.647 -11.560  19.181  1.00 91.13           C
ATOM   4353  HE1 PHE A 285      -7.779 -10.823  18.389  1.00 91.13           H
ATOM   4354  CE2 PHE A 285      -6.543 -13.455  20.042  1.00 91.13           C
ATOM   4355  HE2 PHE A 285      -5.790 -14.236  19.939  1.00 91.13           H
ATOM   4356  CZ  PHE A 285      -6.707 -12.535  19.053  1.00 91.13           C
ATOM   4357  HZ  PHE A 285      -6.085 -12.578  18.160  1.00 91.13           H
ATOM   4358  HN  PHE A 285      -8.631  -9.977  22.313  1.00 91.13           H
ATOM   4359  N   ILE A 286      -6.222 -11.088  23.426  1.00 91.89           N
ATOM   4360  CA  ILE A 286      -4.799 -11.333  23.580  1.00 91.89           C
ATOM   4361  C   ILE A 286      -4.319 -10.717  24.895  1.00 91.89           C
ATOM   4362  O   ILE A 286      -3.899  -9.562  24.927  1.00 91.89           O
ATOM   4363  HA  ILE A 286      -4.657 -12.413  23.632  1.00 91.89           H
ATOM   4364  CB  ILE A 286      -4.033 -10.835  22.352  1.00 91.89           C
ATOM   4365  HB  ILE A 286      -4.162  -9.755  22.284  1.00 91.89           H
ATOM   4366  CG1 ILE A 286      -4.603 -11.440  21.068  1.00 91.89           C
ATOM   4367 1HG1 ILE A 286      -4.386 -12.508  21.037  1.00 91.89           H
ATOM   4368 2HG1 ILE A 286      -5.688 -11.335  21.062  1.00 91.89           H
ATOM   4369  CG2 ILE A 286      -2.533 -11.102  22.495  1.00 91.89           C
ATOM   4370 1HG2 ILE A 286      -2.155 -10.585  23.377  1.00 91.89           H
ATOM   4371 2HG2 ILE A 286      -2.364 -12.174  22.602  1.00 91.89           H
ATOM   4372 3HG2 ILE A 286      -2.013 -10.738  21.609  1.00 91.89           H
ATOM   4373  CD1 ILE A 286      -4.013 -10.758  19.832  1.00 91.89           C
ATOM   4374 1HD1 ILE A 286      -4.253  -9.695  19.854  1.00 91.89           H
ATOM   4375 2HD1 ILE A 286      -2.931 -10.886  19.828  1.00 91.89           H
ATOM   4376 3HD1 ILE A 286      -4.435 -11.207  18.933  1.00 91.89           H
ATOM   4377  HN  ILE A 286      -6.456 -10.259  22.917  1.00 91.89           H
ATOM   4378  N   SER A 287      -4.397 -11.517  25.949  1.00 90.16           N
ATOM   4379  CA  SER A 287      -3.962 -11.070  27.262  1.00 90.16           C
ATOM   4380  C   SER A 287      -2.516 -11.503  27.510  1.00 90.16           C
ATOM   4381  O   SER A 287      -1.851 -10.978  28.402  1.00 90.16           O
ATOM   4382  HA  SER A 287      -4.037  -9.983  27.235  1.00 90.16           H
ATOM   4383  CB  SER A 287      -4.876 -11.617  28.360  1.00 90.16           C
ATOM   4384 1HB  SER A 287      -4.529 -11.261  29.330  1.00 90.16           H
ATOM   4385 2HB  SER A 287      -5.884 -11.228  28.220  1.00 90.16           H
ATOM   4386  OG  SER A 287      -4.913 -13.041  28.364  1.00 90.16           O
ATOM   4387  HG  SER A 287      -5.536 -13.365  29.076  1.00 90.16           H
ATOM   4388  HN  SER A 287      -4.748 -12.453  25.916  1.00 90.16           H
ATOM   4389  N   ASN A 288      -2.071 -12.456  26.704  1.00 92.43           N
ATOM   4390  CA  ASN A 288      -0.767 -13.063  26.911  1.00 92.43           C
ATOM   4391  C   ASN A 288       0.305 -12.196  26.248  1.00 92.43           C
ATOM   4392  O   ASN A 288       0.237 -11.927  25.049  1.00 92.43           O
ATOM   4393  HA  ASN A 288      -0.646 -13.119  27.993  1.00 92.43           H
ATOM   4394  CB  ASN A 288      -0.702 -14.457  26.285  1.00 92.43           C
ATOM   4395 1HB  ASN A 288      -1.551 -15.051  26.623  1.00 92.43           H
ATOM   4396 2HB  ASN A 288      -0.780 -14.377  25.201  1.00 92.43           H
ATOM   4397  CG  ASN A 288       0.603 -15.165  26.656  1.00 92.43           C
ATOM   4398  OD1 ASN A 288       1.688 -14.617  26.550  1.00 92.43           O
ATOM   4399  ND2 ASN A 288       0.438 -16.409  27.097  1.00 92.43           N
ATOM   4400 1HD2 ASN A 288      -0.481 -16.799  27.160  1.00 92.43           H
ATOM   4401 2HD2 ASN A 288       1.232 -16.954  27.364  1.00 92.43           H
ATOM   4402  HN  ASN A 288      -2.584 -12.814  25.924  1.00 92.43           H
ATOM   4403  N   CYS A 289       1.271 -11.782  27.056  1.00 91.54           N
ATOM   4404  CA  CYS A 289       2.285 -10.850  26.594  1.00 91.54           C
ATOM   4405  C   CYS A 289       3.137 -11.553  25.535  1.00 91.54           C
ATOM   4406  O   CYS A 289       3.553 -10.935  24.557  1.00 91.54           O
ATOM   4407  HA  CYS A 289       1.756 -10.000  26.163  1.00 91.54           H
ATOM   4408  CB  CYS A 289       3.134 -10.320  27.750  1.00 91.54           C
ATOM   4409 1HB  CYS A 289       2.497  -9.829  28.486  1.00 91.54           H
ATOM   4410 2HB  CYS A 289       3.628 -11.147  28.259  1.00 91.54           H
ATOM   4411  SG  CYS A 289       4.383  -9.140  27.120  1.00 91.54           S
ATOM   4412  HN  CYS A 289       1.366 -12.073  28.008  1.00 91.54           H
ATOM   4413  N   ALA A 290       3.373 -12.836  25.768  1.00 92.93           N
ATOM   4414  CA  ALA A 290       4.220 -13.614  24.880  1.00 92.93           C
ATOM   4415  C   ALA A 290       3.575 -13.682  23.495  1.00 92.93           C
ATOM   4416  O   ALA A 290       4.245 -13.480  22.483  1.00 92.93           O
ATOM   4417  HA  ALA A 290       5.178 -13.100  24.801  1.00 92.93           H
ATOM   4418  CB  ALA A 290       4.454 -15.001  25.483  1.00 92.93           C
ATOM   4419 1HB  ALA A 290       4.941 -14.899  26.453  1.00 92.93           H
ATOM   4420 2HB  ALA A 290       3.497 -15.508  25.609  1.00 92.93           H
ATOM   4421 3HB  ALA A 290       5.089 -15.585  24.817  1.00 92.93           H
ATOM   4422  HN  ALA A 290       2.997 -13.342  26.544  1.00 92.93           H
ATOM   4423  N   VAL A 291       2.281 -13.967  23.493  1.00 93.70           N
ATOM   4424  CA  VAL A 291       1.536 -14.058  22.249  1.00 93.70           C
ATOM   4425  C   VAL A 291       1.528 -12.691  21.563  1.00 93.70           C
ATOM   4426  O   VAL A 291       1.734 -12.598  20.354  1.00 93.70           O
ATOM   4427  HA  VAL A 291       2.054 -14.770  21.607  1.00 93.70           H
ATOM   4428  CB  VAL A 291       0.130 -14.599  22.519  1.00 93.70           C
ATOM   4429  HB  VAL A 291      -0.360 -13.924  23.221  1.00 93.70           H
ATOM   4430  CG1 VAL A 291      -0.702 -14.628  21.235  1.00 93.70           C
ATOM   4431 1HG1 VAL A 291      -0.787 -13.617  20.835  1.00 93.70           H
ATOM   4432 2HG1 VAL A 291      -0.215 -15.269  20.501  1.00 93.70           H
ATOM   4433 3HG1 VAL A 291      -1.696 -15.016  21.456  1.00 93.70           H
ATOM   4434  CG2 VAL A 291       0.191 -15.985  23.164  1.00 93.70           C
ATOM   4435 1HG2 VAL A 291       0.709 -16.674  22.497  1.00 93.70           H
ATOM   4436 2HG2 VAL A 291       0.729 -15.922  24.110  1.00 93.70           H
ATOM   4437 3HG2 VAL A 291      -0.821 -16.346  23.345  1.00 93.70           H
ATOM   4438  HN  VAL A 291       1.744 -14.133  24.321  1.00 93.70           H
ATOM   4439  N   SER A 292       1.289 -11.663  22.364  1.00 93.24           N
ATOM   4440  CA  SER A 292       1.217 -10.309  21.843  1.00 93.24           C
ATOM   4441  C   SER A 292       2.549  -9.926  21.194  1.00 93.24           C
ATOM   4442  O   SER A 292       2.570  -9.331  20.118  1.00 93.24           O
ATOM   4443  HA  SER A 292       0.420 -10.328  21.100  1.00 93.24           H
ATOM   4444  CB  SER A 292       0.859  -9.312  22.948  1.00 93.24           C
ATOM   4445 1HB  SER A 292      -0.034  -9.655  23.469  1.00 93.24           H
ATOM   4446 2HB  SER A 292       1.664  -9.280  23.682  1.00 93.24           H
ATOM   4447  OG  SER A 292       0.634  -8.002  22.433  1.00 93.24           O
ATOM   4448  HG  SER A 292      -0.237  -7.973  21.942  1.00 93.24           H
ATOM   4449  HN  SER A 292       1.147 -11.745  23.351  1.00 93.24           H
ATOM   4450  N   THR A 293       3.627 -10.283  21.876  1.00 92.92           N
ATOM   4451  CA  THR A 293       4.959  -9.950  21.398  1.00 92.92           C
ATOM   4452  C   THR A 293       5.204 -10.578  20.025  1.00 92.92           C
ATOM   4453  O   THR A 293       5.702  -9.915  19.116  1.00 92.92           O
ATOM   4454  HA  THR A 293       5.018  -8.870  21.271  1.00 92.92           H
ATOM   4455  CB  THR A 293       5.967 -10.397  22.460  1.00 92.92           C
ATOM   4456  HB  THR A 293       5.867 -11.462  22.668  1.00 92.92           H
ATOM   4457  OG1 THR A 293       5.717  -9.528  23.562  1.00 92.92           O
ATOM   4458  HG1 THR A 293       5.135  -9.986  24.233  1.00 92.92           H
ATOM   4459  CG2 THR A 293       7.411 -10.088  22.061  1.00 92.92           C
ATOM   4460 1HG2 THR A 293       7.527  -9.013  21.919  1.00 92.92           H
ATOM   4461 2HG2 THR A 293       7.650 -10.606  21.132  1.00 92.92           H
ATOM   4462 3HG2 THR A 293       8.085 -10.425  22.849  1.00 92.92           H
ATOM   4463  HN  THR A 293       3.602 -10.789  22.738  1.00 92.92           H
ATOM   4464  N   ASN A 294       4.845 -11.849  19.917  1.00 94.21           N
ATOM   4465  CA  ASN A 294       5.077 -12.591  18.690  1.00 94.21           C
ATOM   4466  C   ASN A 294       4.227 -11.990  17.568  1.00 94.21           C
ATOM   4467  O   ASN A 294       4.673 -11.905  16.425  1.00 94.21           O
ATOM   4468  HA  ASN A 294       6.146 -12.500  18.498  1.00 94.21           H
ATOM   4469  CB  ASN A 294       4.678 -14.059  18.850  1.00 94.21           C
ATOM   4470 1HB  ASN A 294       3.690 -14.124  19.306  1.00 94.21           H
ATOM   4471 2HB  ASN A 294       4.608 -14.530  17.870  1.00 94.21           H
ATOM   4472  CG  ASN A 294       5.693 -14.812  19.713  1.00 94.21           C
ATOM   4473  OD1 ASN A 294       6.824 -14.392  19.895  1.00 94.21           O
ATOM   4474  ND2 ASN A 294       5.228 -15.945  20.231  1.00 94.21           N
ATOM   4475 1HD2 ASN A 294       4.289 -16.233  20.042  1.00 94.21           H
ATOM   4476 2HD2 ASN A 294       5.817 -16.509  20.810  1.00 94.21           H
ATOM   4477  HN  ASN A 294       4.403 -12.369  20.649  1.00 94.21           H
ATOM   4478  N   ILE A 295       3.019 -11.590  17.934  1.00 93.69           N
ATOM   4479  CA  ILE A 295       2.086 -11.041  16.963  1.00 93.69           C
ATOM   4480  C   ILE A 295       2.648  -9.731  16.407  1.00 93.69           C
ATOM   4481  O   ILE A 295       2.546  -9.466  15.211  1.00 93.69           O
ATOM   4482  HA  ILE A 295       2.007 -11.757  16.145  1.00 93.69           H
ATOM   4483  CB  ILE A 295       0.693 -10.901  17.579  1.00 93.69           C
ATOM   4484  HB  ILE A 295       0.803 -10.492  18.583  1.00 93.69           H
ATOM   4485  CG1 ILE A 295       0.015 -12.265  17.718  1.00 93.69           C
ATOM   4486 1HG1 ILE A 295      -0.228 -12.657  16.730  1.00 93.69           H
ATOM   4487 2HG1 ILE A 295       0.704 -12.972  18.180  1.00 93.69           H
ATOM   4488  CG2 ILE A 295      -0.162  -9.914  16.781  1.00 93.69           C
ATOM   4489 1HG2 ILE A 295       0.318  -8.936  16.778  1.00 93.69           H
ATOM   4490 2HG2 ILE A 295      -0.267 -10.271  15.756  1.00 93.69           H
ATOM   4491 3HG2 ILE A 295      -1.148  -9.834  17.240  1.00 93.69           H
ATOM   4492  CD1 ILE A 295      -1.259 -12.162  18.559  1.00 93.69           C
ATOM   4493 1HD1 ILE A 295      -1.009 -11.793  19.553  1.00 93.69           H
ATOM   4494 2HD1 ILE A 295      -1.955 -11.473  18.080  1.00 93.69           H
ATOM   4495 3HD1 ILE A 295      -1.721 -13.146  18.641  1.00 93.69           H
ATOM   4496  HN  ILE A 295       2.674 -11.635  18.871  1.00 93.69           H
ATOM   4497  N   ASP A 296       3.229  -8.946  17.303  1.00 93.23           N
ATOM   4498  CA  ASP A 296       3.772  -7.653  16.924  1.00 93.23           C
ATOM   4499  C   ASP A 296       4.959  -7.859  15.982  1.00 93.23           C
ATOM   4500  O   ASP A 296       5.125  -7.117  15.015  1.00 93.23           O
ATOM   4501  HA  ASP A 296       2.947  -7.124  16.446  1.00 93.23           H
ATOM   4502  CB  ASP A 296       4.269  -6.884  18.150  1.00 93.23           C
ATOM   4503 1HB  ASP A 296       4.943  -7.514  18.730  1.00 93.23           H
ATOM   4504 2HB  ASP A 296       4.844  -6.014  17.830  1.00 93.23           H
ATOM   4505  CG  ASP A 296       3.100  -6.435  19.028  1.00 93.23           C
ATOM   4506  OD1 ASP A 296       1.970  -6.398  18.493  1.00 93.23           O
ATOM   4507  OD2 ASP A 296       3.361  -6.138  20.214  1.00 93.23           O
ATOM   4508  HN  ASP A 296       3.331  -9.180  18.270  1.00 93.23           H
ATOM   4509  N   ILE A 297       5.754  -8.871  16.296  1.00 94.07           N
ATOM   4510  CA  ILE A 297       6.888  -9.220  15.457  1.00 94.07           C
ATOM   4511  C   ILE A 297       6.383  -9.660  14.081  1.00 94.07           C
ATOM   4512  O   ILE A 297       6.922  -9.244  13.057  1.00 94.07           O
ATOM   4513  HA  ILE A 297       7.491  -8.321  15.333  1.00 94.07           H
ATOM   4514  CB  ILE A 297       7.767 -10.262  16.152  1.00 94.07           C
ATOM   4515  HB  ILE A 297       7.122 -11.054  16.533  1.00 94.07           H
ATOM   4516  CG1 ILE A 297       8.495  -9.654  17.352  1.00 94.07           C
ATOM   4517 1HG1 ILE A 297       9.236  -8.934  17.006  1.00 94.07           H
ATOM   4518 2HG1 ILE A 297       7.785  -9.107  17.973  1.00 94.07           H
ATOM   4519  CG2 ILE A 297       8.738 -10.909  15.161  1.00 94.07           C
ATOM   4520 1HG2 ILE A 297       8.174 -11.400  14.368  1.00 94.07           H
ATOM   4521 2HG2 ILE A 297       9.380 -10.142  14.729  1.00 94.07           H
ATOM   4522 3HG2 ILE A 297       9.350 -11.646  15.681  1.00 94.07           H
ATOM   4523  CD1 ILE A 297       9.180 -10.739  18.186  1.00 94.07           C
ATOM   4524 1HD1 ILE A 297       8.432 -11.443  18.550  1.00 94.07           H
ATOM   4525 2HD1 ILE A 297       9.906 -11.267  17.568  1.00 94.07           H
ATOM   4526 3HD1 ILE A 297       9.689 -10.279  19.033  1.00 94.07           H
ATOM   4527  HN  ILE A 297       5.634  -9.446  17.105  1.00 94.07           H
ATOM   4528  N   CYS A 298       5.355 -10.495  14.103  1.00 93.97           N
ATOM   4529  CA  CYS A 298       4.768 -10.991  12.870  1.00 93.97           C
ATOM   4530  C   CYS A 298       4.310  -9.791  12.039  1.00 93.97           C
ATOM   4531  O   CYS A 298       4.478  -9.774  10.821  1.00 93.97           O
ATOM   4532  HA  CYS A 298       5.551 -11.544  12.351  1.00 93.97           H
ATOM   4533  CB  CYS A 298       3.623 -11.968  13.142  1.00 93.97           C
ATOM   4534 1HB  CYS A 298       2.968 -11.568  13.915  1.00 93.97           H
ATOM   4535 2HB  CYS A 298       3.017 -12.091  12.243  1.00 93.97           H
ATOM   4536  SG  CYS A 298       4.293 -13.588  13.668  1.00 93.97           S
ATOM   4537  HG  CYS A 298       4.621 -13.209  14.900  1.00 93.97           H
ATOM   4538  HN  CYS A 298       4.925 -10.831  14.941  1.00 93.97           H
ATOM   4539  N   PHE A 299       3.739  -8.816  12.732  1.00 93.78           N
ATOM   4540  CA  PHE A 299       3.250  -7.617  12.072  1.00 93.78           C
ATOM   4541  C   PHE A 299       4.383  -6.893  11.341  1.00 93.78           C
ATOM   4542  O   PHE A 299       4.227  -6.495  10.188  1.00 93.78           O
ATOM   4543  HA  PHE A 299       2.496  -7.929  11.351  1.00 93.78           H
ATOM   4544  CB  PHE A 299       2.696  -6.700  13.165  1.00 93.78           C
ATOM   4545 1HB  PHE A 299       1.903  -7.225  13.698  1.00 93.78           H
ATOM   4546 2HB  PHE A 299       3.486  -6.496  13.888  1.00 93.78           H
ATOM   4547  CG  PHE A 299       2.147  -5.371  12.642  1.00 93.78           C
ATOM   4548  CD1 PHE A 299       2.940  -4.266  12.629  1.00 93.78           C
ATOM   4549  HD1 PHE A 299       3.966  -4.327  12.989  1.00 93.78           H
ATOM   4550  CD2 PHE A 299       0.866  -5.295  12.192  1.00 93.78           C
ATOM   4551  HD2 PHE A 299       0.231  -6.180  12.203  1.00 93.78           H
ATOM   4552  CE1 PHE A 299       2.430  -3.033  12.144  1.00 93.78           C
ATOM   4553  HE1 PHE A 299       3.065  -2.147  12.133  1.00 93.78           H
ATOM   4554  CE2 PHE A 299       0.356  -4.061  11.707  1.00 93.78           C
ATOM   4555  HE2 PHE A 299      -0.671  -4.000  11.346  1.00 93.78           H
ATOM   4556  CZ  PHE A 299       1.149  -2.956  11.693  1.00 93.78           C
ATOM   4557  HZ  PHE A 299       0.757  -2.009  11.321  1.00 93.78           H
ATOM   4558  HN  PHE A 299       3.609  -8.836  13.723  1.00 93.78           H
ATOM   4559  N   GLN A 300       5.497  -6.743  12.043  1.00 92.74           N
ATOM   4560  CA  GLN A 300       6.632  -6.017  11.499  1.00 92.74           C
ATOM   4561  C   GLN A 300       7.139  -6.700  10.228  1.00 92.74           C
ATOM   4562  O   GLN A 300       7.426  -6.034   9.234  1.00 92.74           O
ATOM   4563  HA  GLN A 300       6.252  -5.023  11.260  1.00 92.74           H
ATOM   4564  CB  GLN A 300       7.749  -5.890  12.537  1.00 92.74           C
ATOM   4565 1HB  GLN A 300       7.938  -6.861  12.994  1.00 92.74           H
ATOM   4566 2HB  GLN A 300       8.673  -5.583  12.046  1.00 92.74           H
ATOM   4567  CG  GLN A 300       7.379  -4.874  13.620  1.00 92.74           C
ATOM   4568 1HG  GLN A 300       7.206  -3.899  13.165  1.00 92.74           H
ATOM   4569 2HG  GLN A 300       6.446  -5.172  14.099  1.00 92.74           H
ATOM   4570  CD  GLN A 300       8.486  -4.765  14.670  1.00 92.74           C
ATOM   4571  OE1 GLN A 300       9.506  -5.431  14.606  1.00 92.74           O
ATOM   4572  NE2 GLN A 300       8.229  -3.889  15.638  1.00 92.74           N
ATOM   4573 1HE2 GLN A 300       7.371  -3.375  15.632  1.00 92.74           H
ATOM   4574 2HE2 GLN A 300       8.892  -3.746  16.372  1.00 92.74           H
ATOM   4575  HN  GLN A 300       5.630  -7.107  12.965  1.00 92.74           H
ATOM   4576  N   VAL A 301       7.235  -8.019  10.301  1.00 93.42           N
ATOM   4577  CA  VAL A 301       7.782  -8.792   9.199  1.00 93.42           C
ATOM   4578  C   VAL A 301       6.867  -8.652   7.980  1.00 93.42           C
ATOM   4579  O   VAL A 301       7.322  -8.292   6.896  1.00 93.42           O
ATOM   4580  HA  VAL A 301       8.758  -8.371   8.954  1.00 93.42           H
ATOM   4581  CB  VAL A 301       7.986 -10.245   9.629  1.00 93.42           C
ATOM   4582  HB  VAL A 301       7.037 -10.618  10.014  1.00 93.42           H
ATOM   4583  CG1 VAL A 301       8.387 -11.119   8.439  1.00 93.42           C
ATOM   4584 1HG1 VAL A 301       7.601 -11.085   7.683  1.00 93.42           H
ATOM   4585 2HG1 VAL A 301       9.318 -10.747   8.012  1.00 93.42           H
ATOM   4586 3HG1 VAL A 301       8.526 -12.147   8.773  1.00 93.42           H
ATOM   4587  CG2 VAL A 301       9.020 -10.344  10.753  1.00 93.42           C
ATOM   4588 1HG2 VAL A 301       9.973  -9.945  10.407  1.00 93.42           H
ATOM   4589 2HG2 VAL A 301       8.676  -9.769  11.614  1.00 93.42           H
ATOM   4590 3HG2 VAL A 301       9.146 -11.388  11.041  1.00 93.42           H
ATOM   4591  HN  VAL A 301       6.947  -8.558  11.093  1.00 93.42           H
ATOM   4592  N   THR A 302       5.593  -8.945   8.200  1.00 92.38           N
ATOM   4593  CA  THR A 302       4.633  -8.973   7.110  1.00 92.38           C
ATOM   4594  C   THR A 302       4.460  -7.574   6.515  1.00 92.38           C
ATOM   4595  O   THR A 302       4.246  -7.429   5.313  1.00 92.38           O
ATOM   4596  HA  THR A 302       5.030  -9.610   6.319  1.00 92.38           H
ATOM   4597  CB  THR A 302       3.330  -9.572   7.643  1.00 92.38           C
ATOM   4598  HB  THR A 302       2.574  -9.617   6.859  1.00 92.38           H
ATOM   4599  OG1 THR A 302       3.006  -8.756   8.765  1.00 92.38           O
ATOM   4600  HG1 THR A 302       3.359  -9.171   9.603  1.00 92.38           H
ATOM   4601  CG2 THR A 302       3.528 -10.966   8.241  1.00 92.38           C
ATOM   4602 1HG2 THR A 302       4.235 -10.909   9.069  1.00 92.38           H
ATOM   4603 2HG2 THR A 302       3.918 -11.638   7.477  1.00 92.38           H
ATOM   4604 3HG2 THR A 302       2.573 -11.345   8.604  1.00 92.38           H
ATOM   4605  HN  THR A 302       5.216  -9.160   9.101  1.00 92.38           H
ATOM   4606  N   GLN A 303       4.560  -6.579   7.385  1.00 90.90           N
ATOM   4607  CA  GLN A 303       4.457  -5.195   6.955  1.00 90.90           C
ATOM   4608  C   GLN A 303       5.578  -4.862   5.969  1.00 90.90           C
ATOM   4609  O   GLN A 303       5.346  -4.192   4.963  1.00 90.90           O
ATOM   4610  HA  GLN A 303       3.490  -5.118   6.457  1.00 90.90           H
ATOM   4611  CB  GLN A 303       4.480  -4.245   8.154  1.00 90.90           C
ATOM   4612 1HB  GLN A 303       3.659  -4.486   8.829  1.00 90.90           H
ATOM   4613 2HB  GLN A 303       5.405  -4.384   8.714  1.00 90.90           H
ATOM   4614  CG  GLN A 303       4.366  -2.788   7.701  1.00 90.90           C
ATOM   4615 1HG  GLN A 303       5.245  -2.515   7.118  1.00 90.90           H
ATOM   4616 2HG  GLN A 303       3.501  -2.674   7.047  1.00 90.90           H
ATOM   4617  CD  GLN A 303       4.231  -1.850   8.902  1.00 90.90           C
ATOM   4618  OE1 GLN A 303       5.197  -1.499   9.560  1.00 90.90           O
ATOM   4619  NE2 GLN A 303       2.983  -1.465   9.151  1.00 90.90           N
ATOM   4620 1HE2 GLN A 303       2.235  -1.790   8.572  1.00 90.90           H
ATOM   4621 2HE2 GLN A 303       2.792  -0.850   9.916  1.00 90.90           H
ATOM   4622  HN  GLN A 303       4.708  -6.707   8.366  1.00 90.90           H
ATOM   4623  N   THR A 304       6.769  -5.344   6.291  1.00 90.75           N
ATOM   4624  CA  THR A 304       7.940  -5.046   5.483  1.00 90.75           C
ATOM   4625  C   THR A 304       7.819  -5.703   4.107  1.00 90.75           C
ATOM   4626  O   THR A 304       8.239  -5.130   3.103  1.00 90.75           O
ATOM   4627  HA  THR A 304       7.981  -3.969   5.321  1.00 90.75           H
ATOM   4628  CB  THR A 304       9.178  -5.493   6.263  1.00 90.75           C
ATOM   4629  HB  THR A 304       9.204  -6.578   6.364  1.00 90.75           H
ATOM   4630  OG1 THR A 304       9.100  -4.764   7.485  1.00 90.75           O
ATOM   4631  HG1 THR A 304       8.686  -5.332   8.197  1.00 90.75           H
ATOM   4632  CG2 THR A 304      10.480  -5.009   5.623  1.00 90.75           C
ATOM   4633 1HG2 THR A 304      10.483  -3.919   5.584  1.00 90.75           H
ATOM   4634 2HG2 THR A 304      10.558  -5.408   4.611  1.00 90.75           H
ATOM   4635 3HG2 THR A 304      11.327  -5.353   6.216  1.00 90.75           H
ATOM   4636  HN  THR A 304       6.941  -5.926   7.085  1.00 90.75           H
ATOM   4637  N   ILE A 305       7.244  -6.896   4.104  1.00 89.78           N
ATOM   4638  CA  ILE A 305       7.012  -7.613   2.861  1.00 89.78           C
ATOM   4639  C   ILE A 305       6.035  -6.818   1.994  1.00 89.78           C
ATOM   4640  O   ILE A 305       6.203  -6.737   0.778  1.00 89.78           O
ATOM   4641  HA  ILE A 305       7.966  -7.676   2.338  1.00 89.78           H
ATOM   4642  CB  ILE A 305       6.557  -9.046   3.146  1.00 89.78           C
ATOM   4643  HB  ILE A 305       5.717  -9.006   3.839  1.00 89.78           H
ATOM   4644  CG1 ILE A 305       7.667  -9.849   3.827  1.00 89.78           C
ATOM   4645 1HG1 ILE A 305       8.459 -10.063   3.109  1.00 89.78           H
ATOM   4646 2HG1 ILE A 305       8.113  -9.255   4.625  1.00 89.78           H
ATOM   4647  CG2 ILE A 305       6.058  -9.726   1.870  1.00 89.78           C
ATOM   4648 1HG2 ILE A 305       5.215  -9.166   1.465  1.00 89.78           H
ATOM   4649 2HG2 ILE A 305       6.862  -9.754   1.135  1.00 89.78           H
ATOM   4650 3HG2 ILE A 305       5.741 -10.743   2.100  1.00 89.78           H
ATOM   4651  CD1 ILE A 305       7.123 -11.159   4.401  1.00 89.78           C
ATOM   4652 1HD1 ILE A 305       6.349 -10.939   5.136  1.00 89.78           H
ATOM   4653 2HD1 ILE A 305       6.700 -11.760   3.596  1.00 89.78           H
ATOM   4654 3HD1 ILE A 305       7.933 -11.710   4.879  1.00 89.78           H
ATOM   4655  HN  ILE A 305       6.938  -7.372   4.929  1.00 89.78           H
ATOM   4656  N   ALA A 306       5.034  -6.252   2.653  1.00 87.05           N
ATOM   4657  CA  ALA A 306       3.996  -5.517   1.950  1.00 87.05           C
ATOM   4658  C   ALA A 306       4.611  -4.284   1.285  1.00 87.05           C
ATOM   4659  O   ALA A 306       4.170  -3.866   0.215  1.00 87.05           O
ATOM   4660  HA  ALA A 306       3.591  -6.171   1.178  1.00 87.05           H
ATOM   4661  CB  ALA A 306       2.876  -5.154   2.927  1.00 87.05           C
ATOM   4662 1HB  ALA A 306       2.453  -6.066   3.350  1.00 87.05           H
ATOM   4663 2HB  ALA A 306       3.280  -4.536   3.729  1.00 87.05           H
ATOM   4664 3HB  ALA A 306       2.098  -4.603   2.400  1.00 87.05           H
ATOM   4665  HN  ALA A 306       4.927  -6.289   3.646  1.00 87.05           H
ATOM   4666  N   PHE A 307       5.620  -3.736   1.946  1.00 87.39           N
ATOM   4667  CA  PHE A 307       6.256  -2.520   1.467  1.00 87.39           C
ATOM   4668  C   PHE A 307       7.111  -2.800   0.229  1.00 87.39           C
ATOM   4669  O   PHE A 307       7.229  -1.950  -0.652  1.00 87.39           O
ATOM   4670  HA  PHE A 307       5.462  -1.820   1.208  1.00 87.39           H
ATOM   4671  CB  PHE A 307       7.161  -2.016   2.593  1.00 87.39           C
ATOM   4672 1HB  PHE A 307       7.794  -2.836   2.932  1.00 87.39           H
ATOM   4673 2HB  PHE A 307       7.823  -1.246   2.196  1.00 87.39           H
ATOM   4674  CG  PHE A 307       6.402  -1.447   3.793  1.00 87.39           C
ATOM   4675  CD1 PHE A 307       5.042  -1.437   3.795  1.00 87.39           C
ATOM   4676  HD1 PHE A 307       4.493  -1.834   2.942  1.00 87.39           H
ATOM   4677  CD2 PHE A 307       7.087  -0.951   4.858  1.00 87.39           C
ATOM   4678  HD2 PHE A 307       8.177  -0.959   4.857  1.00 87.39           H
ATOM   4679  CE1 PHE A 307       4.338  -0.909   4.910  1.00 87.39           C
ATOM   4680  HE1 PHE A 307       3.248  -0.900   4.911  1.00 87.39           H
ATOM   4681  CE2 PHE A 307       6.383  -0.423   5.972  1.00 87.39           C
ATOM   4682  HE2 PHE A 307       6.932  -0.025   6.826  1.00 87.39           H
ATOM   4683  CZ  PHE A 307       5.023  -0.413   5.975  1.00 87.39           C
ATOM   4684  HZ  PHE A 307       4.483  -0.008   6.830  1.00 87.39           H
ATOM   4685  HN  PHE A 307       6.002  -4.108   2.792  1.00 87.39           H
ATOM   4686  N   PHE A 308       7.683  -3.994   0.201  1.00 85.63           N
ATOM   4687  CA  PHE A 308       8.491  -4.411  -0.933  1.00 85.63           C
ATOM   4688  C   PHE A 308       7.663  -4.424  -2.220  1.00 85.63           C
ATOM   4689  O   PHE A 308       8.214  -4.338  -3.316  1.00 85.63           O
ATOM   4690  HA  PHE A 308       9.304  -3.692  -1.032  1.00 85.63           H
ATOM   4691  CB  PHE A 308       8.975  -5.832  -0.638  1.00 85.63           C
ATOM   4692 1HB  PHE A 308       8.430  -6.220   0.222  1.00 85.63           H
ATOM   4693 2HB  PHE A 308       8.730  -6.472  -1.486  1.00 85.63           H
ATOM   4694  CG  PHE A 308      10.477  -5.933  -0.360  1.00 85.63           C
ATOM   4695  CD1 PHE A 308      11.358  -5.985  -1.395  1.00 85.63           C
ATOM   4696  HD1 PHE A 308      10.994  -5.954  -2.422  1.00 85.63           H
ATOM   4697  CD2 PHE A 308      10.930  -5.970   0.922  1.00 85.63           C
ATOM   4698  HD2 PHE A 308      10.224  -5.929   1.751  1.00 85.63           H
ATOM   4699  CE1 PHE A 308      12.751  -6.078  -1.137  1.00 85.63           C
ATOM   4700  HE1 PHE A 308      13.457  -6.120  -1.966  1.00 85.63           H
ATOM   4701  CE2 PHE A 308      12.323  -6.064   1.179  1.00 85.63           C
ATOM   4702  HE2 PHE A 308      12.686  -6.094   2.207  1.00 85.63           H
ATOM   4703  CZ  PHE A 308      13.204  -6.115   0.145  1.00 85.63           C
ATOM   4704  HZ  PHE A 308      14.274  -6.187   0.343  1.00 85.63           H
ATOM   4705  HN  PHE A 308       7.603  -4.670   0.934  1.00 85.63           H
ATOM   4706  N   HIS A 309       6.355  -4.531  -2.043  1.00 80.06           N
ATOM   4707  CA  HIS A 309       5.448  -4.583  -3.177  1.00 80.06           C
ATOM   4708  C   HIS A 309       5.563  -3.289  -3.985  1.00 80.06           C
ATOM   4709  O   HIS A 309       5.491  -3.311  -5.213  1.00 80.06           O
ATOM   4710  HA  HIS A 309       5.771  -5.419  -3.798  1.00 80.06           H
ATOM   4711  CB  HIS A 309       4.018  -4.869  -2.717  1.00 80.06           C
ATOM   4712 1HB  HIS A 309       4.015  -5.778  -2.116  1.00 80.06           H
ATOM   4713 2HB  HIS A 309       3.686  -4.058  -2.069  1.00 80.06           H
ATOM   4714  CG  HIS A 309       3.029  -5.028  -3.847  1.00 80.06           C
ATOM   4715  ND1 HIS A 309       2.302  -3.969  -4.362  1.00 80.06           N
ATOM   4716  HD1 HIS A 309       2.352  -3.020  -4.052  1.00 80.06           H
ATOM   4717  CD2 HIS A 309       2.655  -6.132  -4.556  1.00 80.06           C
ATOM   4718  HD2 HIS A 309       3.037  -7.143  -4.409  1.00 80.06           H
ATOM   4719  CE1 HIS A 309       1.529  -4.426  -5.336  1.00 80.06           C
ATOM   4720  HE1 HIS A 309       0.838  -3.835  -5.937  1.00 80.06           H
ATOM   4721  NE2 HIS A 309       1.749  -5.767  -5.454  1.00 80.06           N
ATOM   4722  HN  HIS A 309       5.914  -4.583  -1.147  1.00 80.06           H
ATOM   4723  N   SER A 310       5.741  -2.192  -3.264  1.00 79.00           N
ATOM   4724  CA  SER A 310       5.731  -0.878  -3.884  1.00 79.00           C
ATOM   4725  C   SER A 310       6.977  -0.701  -4.755  1.00 79.00           C
ATOM   4726  O   SER A 310       7.025   0.188  -5.603  1.00 79.00           O
ATOM   4727  HA  SER A 310       4.830  -0.855  -4.497  1.00 79.00           H
ATOM   4728  CB  SER A 310       5.659   0.229  -2.830  1.00 79.00           C
ATOM   4729 1HB  SER A 310       6.412   0.048  -2.063  1.00 79.00           H
ATOM   4730 2HB  SER A 310       5.898   1.186  -3.293  1.00 79.00           H
ATOM   4731  OG  SER A 310       4.372   0.304  -2.222  1.00 79.00           O
ATOM   4732  HG  SER A 310       3.746   0.816  -2.810  1.00 79.00           H
ATOM   4733  HN  SER A 310       5.889  -2.191  -2.275  1.00 79.00           H
ATOM   4734  N   CYS A 311       7.955  -1.562  -4.514  1.00 82.37           N
ATOM   4735  CA  CYS A 311       9.181  -1.540  -5.294  1.00 82.37           C
ATOM   4736  C   CYS A 311       9.068  -2.593  -6.397  1.00 82.37           C
ATOM   4737  O   CYS A 311       9.848  -2.587  -7.348  1.00 82.37           O
ATOM   4738  HA  CYS A 311       9.262  -0.540  -5.720  1.00 82.37           H
ATOM   4739  CB  CYS A 311      10.414  -1.762  -4.416  1.00 82.37           C
ATOM   4740 1HB  CYS A 311      11.319  -1.551  -4.985  1.00 82.37           H
ATOM   4741 2HB  CYS A 311      10.399  -1.072  -3.572  1.00 82.37           H
ATOM   4742  SG  CYS A 311      10.447  -3.489  -3.810  1.00 82.37           S
ATOM   4743  HG  CYS A 311      11.567  -3.367  -3.103  1.00 82.37           H
ATOM   4744  HN  CYS A 311       7.919  -2.265  -3.803  1.00 82.37           H
ATOM   4745  N   LEU A 312       8.091  -3.473  -6.233  1.00 79.37           N
ATOM   4746  CA  LEU A 312       7.921  -4.583  -7.156  1.00 79.37           C
ATOM   4747  C   LEU A 312       7.089  -4.122  -8.354  1.00 79.37           C
ATOM   4748  O   LEU A 312       7.222  -4.660  -9.451  1.00 79.37           O
ATOM   4749  HA  LEU A 312       8.912  -4.866  -7.512  1.00 79.37           H
ATOM   4750  CB  LEU A 312       7.336  -5.797  -6.431  1.00 79.37           C
ATOM   4751 1HB  LEU A 312       6.470  -5.470  -5.856  1.00 79.37           H
ATOM   4752 2HB  LEU A 312       6.974  -6.502  -7.180  1.00 79.37           H
ATOM   4753  CG  LEU A 312       8.288  -6.539  -5.490  1.00 79.37           C
ATOM   4754  HG  LEU A 312       8.680  -5.823  -4.768  1.00 79.37           H
ATOM   4755  CD1 LEU A 312       7.545  -7.618  -4.700  1.00 79.37           C
ATOM   4756 1HD1 LEU A 312       6.756  -7.157  -4.106  1.00 79.37           H
ATOM   4757 2HD1 LEU A 312       7.106  -8.338  -5.391  1.00 79.37           H
ATOM   4758 3HD1 LEU A 312       8.245  -8.130  -4.039  1.00 79.37           H
ATOM   4759  CD2 LEU A 312       9.483  -7.109  -6.256  1.00 79.37           C
ATOM   4760 1HD2 LEU A 312       9.129  -7.806  -7.016  1.00 79.37           H
ATOM   4761 2HD2 LEU A 312      10.029  -6.296  -6.735  1.00 79.37           H
ATOM   4762 3HD2 LEU A 312      10.143  -7.631  -5.563  1.00 79.37           H
ATOM   4763  HN  LEU A 312       7.425  -3.437  -5.489  1.00 79.37           H
ATOM   4764  N   ASN A 313       6.247  -3.130  -8.102  1.00 74.54           N
ATOM   4765  CA  ASN A 313       5.321  -2.658  -9.117  1.00 74.54           C
ATOM   4766  C   ASN A 313       6.098  -2.312 -10.389  1.00 74.54           C
ATOM   4767  O   ASN A 313       5.805  -2.837 -11.462  1.00 74.54           O
ATOM   4768  HA  ASN A 313       4.619  -3.478  -9.268  1.00 74.54           H
ATOM   4769  CB  ASN A 313       4.589  -1.397  -8.653  1.00 74.54           C
ATOM   4770 1HB  ASN A 313       5.284  -0.742  -8.128  1.00 74.54           H
ATOM   4771 2HB  ASN A 313       4.222  -0.846  -9.518  1.00 74.54           H
ATOM   4772  CG  ASN A 313       3.419  -1.751  -7.732  1.00 74.54           C
ATOM   4773  OD1 ASN A 313       2.904  -2.857  -7.736  1.00 74.54           O
ATOM   4774  ND2 ASN A 313       3.030  -0.752  -6.945  1.00 74.54           N
ATOM   4775 1HD2 ASN A 313       3.495   0.132  -6.991  1.00 74.54           H
ATOM   4776 2HD2 ASN A 313       2.272  -0.885  -6.307  1.00 74.54           H
ATOM   4777  HN  ASN A 313       6.192  -2.652  -7.225  1.00 74.54           H
ATOM   4778  N   PRO A 314       7.099  -1.426 -10.293  1.00 73.13           N
ATOM   4779  CA  PRO A 314       7.879  -1.039 -11.471  1.00 73.13           C
ATOM   4780  C   PRO A 314       8.441  -2.242 -12.211  1.00 73.13           C
ATOM   4781  O   PRO A 314       8.386  -2.301 -13.439  1.00 73.13           O
ATOM   4782  HA  PRO A 314       7.240  -0.533 -12.194  1.00 73.13           H
ATOM   4783  CB  PRO A 314       8.989  -0.157 -10.897  1.00 73.13           C
ATOM   4784 1HB  PRO A 314       9.881  -0.737 -10.660  1.00 73.13           H
ATOM   4785 2HB  PRO A 314       9.292   0.617 -11.602  1.00 73.13           H
ATOM   4786  CG  PRO A 314       8.355   0.438  -9.645  1.00 73.13           C
ATOM   4787 1HG  PRO A 314       9.107   0.800  -8.943  1.00 73.13           H
ATOM   4788 2HG  PRO A 314       7.719   1.292  -9.880  1.00 73.13           H
ATOM   4789  CD  PRO A 314       7.561  -0.728  -9.080  1.00 73.13           C
ATOM   4790 1HD  PRO A 314       8.178  -1.374  -8.457  1.00 73.13           H
ATOM   4791 2HD  PRO A 314       6.731  -0.389  -8.459  1.00 73.13           H
ATOM   4792  N   VAL A 315       8.972  -3.177 -11.438  1.00 74.72           N
ATOM   4793  CA  VAL A 315       9.655  -4.324 -12.012  1.00 74.72           C
ATOM   4794  C   VAL A 315       8.681  -5.101 -12.900  1.00 74.72           C
ATOM   4795  O   VAL A 315       9.034  -5.512 -14.004  1.00 74.72           O
ATOM   4796  HA  VAL A 315      10.469  -3.947 -12.631  1.00 74.72           H
ATOM   4797  CB  VAL A 315      10.264  -5.181 -10.900  1.00 74.72           C
ATOM   4798  HB  VAL A 315       9.464  -5.457 -10.213  1.00 74.72           H
ATOM   4799  CG1 VAL A 315      10.861  -6.471 -11.467  1.00 74.72           C
ATOM   4800 1HG1 VAL A 315      10.080  -7.046 -11.963  1.00 74.72           H
ATOM   4801 2HG1 VAL A 315      11.643  -6.224 -12.185  1.00 74.72           H
ATOM   4802 3HG1 VAL A 315      11.287  -7.061 -10.655  1.00 74.72           H
ATOM   4803  CG2 VAL A 315      11.310  -4.393 -10.111  1.00 74.72           C
ATOM   4804 1HG2 VAL A 315      12.108  -4.074 -10.782  1.00 74.72           H
ATOM   4805 2HG2 VAL A 315      10.842  -3.517  -9.661  1.00 74.72           H
ATOM   4806 3HG2 VAL A 315      11.727  -5.025  -9.327  1.00 74.72           H
ATOM   4807  HN  VAL A 315       8.941  -3.161 -10.439  1.00 74.72           H
ATOM   4808  N   LEU A 316       7.473  -5.279 -12.384  1.00 71.54           N
ATOM   4809  CA  LEU A 316       6.456  -6.029 -13.101  1.00 71.54           C
ATOM   4810  C   LEU A 316       6.266  -5.420 -14.492  1.00 71.54           C
ATOM   4811  O   LEU A 316       6.268  -6.136 -15.492  1.00 71.54           O
ATOM   4812  HA  LEU A 316       6.823  -7.048 -13.218  1.00 71.54           H
ATOM   4813  CB  LEU A 316       5.167  -6.102 -12.281  1.00 71.54           C
ATOM   4814 1HB  LEU A 316       4.877  -5.088 -12.005  1.00 71.54           H
ATOM   4815 2HB  LEU A 316       4.376  -6.497 -12.919  1.00 71.54           H
ATOM   4816  CG  LEU A 316       5.228  -6.949 -11.009  1.00 71.54           C
ATOM   4817  HG  LEU A 316       6.070  -6.604 -10.409  1.00 71.54           H
ATOM   4818  CD1 LEU A 316       3.966  -6.764 -10.165  1.00 71.54           C
ATOM   4819 1HD1 LEU A 316       3.868  -5.716  -9.882  1.00 71.54           H
ATOM   4820 2HD1 LEU A 316       3.094  -7.067 -10.744  1.00 71.54           H
ATOM   4821 3HD1 LEU A 316       4.036  -7.377  -9.266  1.00 71.54           H
ATOM   4822  CD2 LEU A 316       5.484  -8.421 -11.341  1.00 71.54           C
ATOM   4823 1HD2 LEU A 316       4.679  -8.796 -11.972  1.00 71.54           H
ATOM   4824 2HD2 LEU A 316       6.433  -8.514 -11.870  1.00 71.54           H
ATOM   4825 3HD2 LEU A 316       5.524  -9.000 -10.419  1.00 71.54           H
ATOM   4826  HN  LEU A 316       7.187  -4.922 -11.495  1.00 71.54           H
ATOM   4827  N   TYR A 317       6.107  -4.105 -14.511  1.00 66.76           N
ATOM   4828  CA  TYR A 317       5.818  -3.404 -15.751  1.00 66.76           C
ATOM   4829  C   TYR A 317       6.990  -3.514 -16.729  1.00 66.76           C
ATOM   4830  O   TYR A 317       6.786  -3.621 -17.937  1.00 66.76           O
ATOM   4831  HA  TYR A 317       4.937  -3.862 -16.199  1.00 66.76           H
ATOM   4832  CB  TYR A 317       5.624  -1.935 -15.369  1.00 66.76           C
ATOM   4833 1HB  TYR A 317       6.554  -1.554 -14.948  1.00 66.76           H
ATOM   4834 2HB  TYR A 317       5.423  -1.359 -16.273  1.00 66.76           H
ATOM   4835  CG  TYR A 317       4.493  -1.697 -14.368  1.00 66.76           C
ATOM   4836  CD1 TYR A 317       3.280  -2.334 -14.532  1.00 66.76           C
ATOM   4837  HD1 TYR A 317       3.128  -3.007 -15.376  1.00 66.76           H
ATOM   4838  CD2 TYR A 317       4.685  -0.844 -13.299  1.00 66.76           C
ATOM   4839  HD2 TYR A 317       5.643  -0.341 -13.169  1.00 66.76           H
ATOM   4840  CE1 TYR A 317       2.215  -2.110 -13.590  1.00 66.76           C
ATOM   4841  HE1 TYR A 317       1.252  -2.607 -13.708  1.00 66.76           H
ATOM   4842  CE2 TYR A 317       3.620  -0.620 -12.357  1.00 66.76           C
ATOM   4843  HE2 TYR A 317       3.758   0.051 -11.509  1.00 66.76           H
ATOM   4844  CZ  TYR A 317       2.437  -1.264 -12.548  1.00 66.76           C
ATOM   4845  OH  TYR A 317       1.431  -1.052 -11.658  1.00 66.76           O
ATOM   4846  HH  TYR A 317       0.601  -1.518 -11.963  1.00 66.76           H
ATOM   4847  HN  TYR A 317       6.173  -3.522 -13.702  1.00 66.76           H
ATOM   4848  N   VAL A 318       8.191  -3.484 -16.170  1.00 65.55           N
ATOM   4849  CA  VAL A 318       9.395  -3.528 -16.981  1.00 65.55           C
ATOM   4850  C   VAL A 318       9.457  -4.864 -17.723  1.00 65.55           C
ATOM   4851  O   VAL A 318       9.580  -4.894 -18.947  1.00 65.55           O
ATOM   4852  HA  VAL A 318       9.328  -2.723 -17.713  1.00 65.55           H
ATOM   4853  CB  VAL A 318      10.625  -3.272 -16.107  1.00 65.55           C
ATOM   4854  HB  VAL A 318      10.614  -3.996 -15.293  1.00 65.55           H
ATOM   4855  CG1 VAL A 318      11.915  -3.479 -16.902  1.00 65.55           C
ATOM   4856 1HG1 VAL A 318      11.955  -4.504 -17.270  1.00 65.55           H
ATOM   4857 2HG1 VAL A 318      11.937  -2.789 -17.746  1.00 65.55           H
ATOM   4858 3HG1 VAL A 318      12.774  -3.290 -16.257  1.00 65.55           H
ATOM   4859  CG2 VAL A 318      10.578  -1.872 -15.492  1.00 65.55           C
ATOM   4860 1HG2 VAL A 318      10.553  -1.126 -16.286  1.00 65.55           H
ATOM   4861 2HG2 VAL A 318       9.685  -1.776 -14.875  1.00 65.55           H
ATOM   4862 3HG2 VAL A 318      11.464  -1.716 -14.875  1.00 65.55           H
ATOM   4863  HN  VAL A 318       8.347  -3.431 -15.184  1.00 65.55           H
ATOM   4864  N   PHE A 319       9.369  -5.938 -16.952  1.00 64.28           N
ATOM   4865  CA  PHE A 319       9.636  -7.264 -17.481  1.00 64.28           C
ATOM   4866  C   PHE A 319       8.419  -7.811 -18.231  1.00 64.28           C
ATOM   4867  O   PHE A 319       8.565  -8.561 -19.194  1.00 64.28           O
ATOM   4868  HA  PHE A 319      10.475  -7.174 -18.171  1.00 64.28           H
ATOM   4869  CB  PHE A 319       9.934  -8.171 -16.286  1.00 64.28           C
ATOM   4870 1HB  PHE A 319       9.219  -7.956 -15.492  1.00 64.28           H
ATOM   4871 2HB  PHE A 319       9.778  -9.209 -16.582  1.00 64.28           H
ATOM   4872  CG  PHE A 319      11.351  -8.022 -15.729  1.00 64.28           C
ATOM   4873  CD1 PHE A 319      12.410  -8.518 -16.424  1.00 64.28           C
ATOM   4874  HD1 PHE A 319      12.249  -9.022 -17.377  1.00 64.28           H
ATOM   4875  CD2 PHE A 319      11.553  -7.393 -14.540  1.00 64.28           C
ATOM   4876  HD2 PHE A 319      10.704  -6.996 -13.983  1.00 64.28           H
ATOM   4877  CE1 PHE A 319      13.726  -8.380 -15.907  1.00 64.28           C
ATOM   4878  HE1 PHE A 319      14.574  -8.778 -16.464  1.00 64.28           H
ATOM   4879  CE2 PHE A 319      12.868  -7.255 -14.024  1.00 64.28           C
ATOM   4880  HE2 PHE A 319      13.029  -6.751 -13.071  1.00 64.28           H
ATOM   4881  CZ  PHE A 319      13.927  -7.751 -14.718  1.00 64.28           C
ATOM   4882  HZ  PHE A 319      14.937  -7.645 -14.322  1.00 64.28           H
ATOM   4883  HN  PHE A 319       9.120  -5.911 -15.983  1.00 64.28           H
ATOM   4884  N   VAL A 320       7.247  -7.414 -17.759  1.00 63.84           N
ATOM   4885  CA  VAL A 320       6.009  -8.014 -18.228  1.00 63.84           C
ATOM   4886  C   VAL A 320       5.431  -7.163 -19.360  1.00 63.84           C
ATOM   4887  O   VAL A 320       4.784  -7.686 -20.266  1.00 63.84           O
ATOM   4888  HA  VAL A 320       6.251  -9.002 -18.620  1.00 63.84           H
ATOM   4889  CB  VAL A 320       5.039  -8.194 -17.059  1.00 63.84           C
ATOM   4890  HB  VAL A 320       4.799  -7.205 -16.667  1.00 63.84           H
ATOM   4891  CG1 VAL A 320       3.734  -8.844 -17.524  1.00 63.84           C
ATOM   4892 1HG1 VAL A 320       3.262  -8.212 -18.276  1.00 63.84           H
ATOM   4893 2HG1 VAL A 320       3.949  -9.822 -17.953  1.00 63.84           H
ATOM   4894 3HG1 VAL A 320       3.063  -8.960 -16.673  1.00 63.84           H
ATOM   4895  CG2 VAL A 320       5.683  -9.003 -15.931  1.00 63.84           C
ATOM   4896 1HG2 VAL A 320       5.965  -9.987 -16.305  1.00 63.84           H
ATOM   4897 2HG2 VAL A 320       6.571  -8.482 -15.572  1.00 63.84           H
ATOM   4898 3HG2 VAL A 320       4.972  -9.115 -15.113  1.00 63.84           H
ATOM   4899  HN  VAL A 320       7.134  -6.697 -17.071  1.00 63.84           H
ATOM   4900  N   GLY A 321       5.684  -5.866 -19.270  1.00 65.53           N
ATOM   4901  CA  GLY A 321       5.152  -4.930 -20.247  1.00 65.53           C
ATOM   4902  C   GLY A 321       6.069  -4.832 -21.468  1.00 65.53           C
ATOM   4903  O   GLY A 321       7.075  -4.124 -21.439  1.00 65.53           O
ATOM   4904 1HA  GLY A 321       4.158  -5.250 -20.558  1.00 65.53           H
ATOM   4905 2HA  GLY A 321       5.042  -3.946 -19.790  1.00 65.53           H
ATOM   4906  HN  GLY A 321       6.241  -5.453 -18.549  1.00 65.53           H
ATOM   4907  N   GLU A 322       5.688  -5.552 -22.513  1.00 69.16           N
ATOM   4908  CA  GLU A 322       6.401  -5.472 -23.777  1.00 69.16           C
ATOM   4909  C   GLU A 322       6.444  -4.024 -24.271  1.00 69.16           C
ATOM   4910  O   GLU A 322       7.473  -3.563 -24.761  1.00 69.16           O
ATOM   4911  HA  GLU A 322       7.411  -5.820 -23.562  1.00 69.16           H
ATOM   4912  CB  GLU A 322       5.766  -6.390 -24.823  1.00 69.16           C
ATOM   4913 1HB  GLU A 322       4.681  -6.293 -24.787  1.00 69.16           H
ATOM   4914 2HB  GLU A 322       6.185  -6.171 -25.806  1.00 69.16           H
ATOM   4915  CG  GLU A 322       6.089  -7.857 -24.534  1.00 69.16           C
ATOM   4916 1HG  GLU A 322       7.163  -7.977 -24.397  1.00 69.16           H
ATOM   4917 2HG  GLU A 322       5.612  -8.161 -23.601  1.00 69.16           H
ATOM   4918  CD  GLU A 322       5.611  -8.759 -25.674  1.00 69.16           C
ATOM   4919  OE1 GLU A 322       5.989  -9.950 -25.651  1.00 69.16           O
ATOM   4920  OE2 GLU A 322       4.879  -8.236 -26.542  1.00 69.16           O
ATOM   4921  HN  GLU A 322       4.910  -6.180 -22.506  1.00 69.16           H
ATOM   4922  N   ARG A 323       5.314  -3.349 -24.125  1.00 70.62           N
ATOM   4923  CA  ARG A 323       5.218  -1.955 -24.525  1.00 70.62           C
ATOM   4924  C   ARG A 323       6.237  -1.111 -23.757  1.00 70.62           C
ATOM   4925  O   ARG A 323       6.982  -0.335 -24.355  1.00 70.62           O
ATOM   4926  HA  ARG A 323       5.434  -1.956 -25.593  1.00 70.62           H
ATOM   4927  CB  ARG A 323       3.814  -1.404 -24.268  1.00 70.62           C
ATOM   4928 1HB  ARG A 323       3.430  -1.800 -23.328  1.00 70.62           H
ATOM   4929 2HB  ARG A 323       3.858  -0.320 -24.163  1.00 70.62           H
ATOM   4930  CG  ARG A 323       2.863  -1.773 -25.409  1.00 70.62           C
ATOM   4931 1HG  ARG A 323       3.296  -1.466 -26.361  1.00 70.62           H
ATOM   4932 2HG  ARG A 323       2.740  -2.855 -25.449  1.00 70.62           H
ATOM   4933  CD  ARG A 323       1.499  -1.105 -25.224  1.00 70.62           C
ATOM   4934 1HD  ARG A 323       1.060  -1.412 -24.274  1.00 70.62           H
ATOM   4935 2HD  ARG A 323       1.618  -0.022 -25.184  1.00 70.62           H
ATOM   4936  NE  ARG A 323       0.599  -1.474 -26.339  1.00 70.62           N
ATOM   4937  HE  ARG A 323       0.952  -2.093 -27.041  1.00 70.62           H
ATOM   4938  CZ  ARG A 323      -0.659  -1.031 -26.467  1.00 70.62           C
ATOM   4939  NH1 ARG A 323      -1.183  -0.199 -25.557  1.00 70.62           N
ATOM   4940 1HH1 ARG A 323      -0.635   0.095 -24.774  1.00 70.62           H
ATOM   4941 2HH1 ARG A 323      -2.123   0.127 -25.660  1.00 70.62           H
ATOM   4942  NH2 ARG A 323      -1.385  -1.431 -27.520  1.00 70.62           N
ATOM   4943 1HH2 ARG A 323      -2.325  -1.110 -27.631  1.00 70.62           H
ATOM   4944 2HH2 ARG A 323      -0.986  -2.052 -28.195  1.00 70.62           H
ATOM   4945  HN  ARG A 323       4.476  -3.737 -23.742  1.00 70.62           H
ATOM   4946  N   PHE A 324       6.239  -1.292 -22.444  1.00 72.94           N
ATOM   4947  CA  PHE A 324       7.102  -0.503 -21.582  1.00 72.94           C
ATOM   4948  C   PHE A 324       8.575  -0.708 -21.945  1.00 72.94           C
ATOM   4949  O   PHE A 324       9.349   0.247 -21.972  1.00 72.94           O
ATOM   4950  HA  PHE A 324       6.836   0.544 -21.727  1.00 72.94           H
ATOM   4951  CB  PHE A 324       6.870  -0.991 -20.150  1.00 72.94           C
ATOM   4952 1HB  PHE A 324       5.798  -1.014 -19.954  1.00 72.94           H
ATOM   4953 2HB  PHE A 324       7.232  -2.016 -20.063  1.00 72.94           H
ATOM   4954  CG  PHE A 324       7.551  -0.133 -19.082  1.00 72.94           C
ATOM   4955  CD1 PHE A 324       8.859  -0.340 -18.776  1.00 72.94           C
ATOM   4956  HD1 PHE A 324       9.424  -1.117 -19.291  1.00 72.94           H
ATOM   4957  CD2 PHE A 324       6.847   0.838 -18.440  1.00 72.94           C
ATOM   4958  HD2 PHE A 324       5.798   1.003 -18.685  1.00 72.94           H
ATOM   4959  CE1 PHE A 324       9.491   0.457 -17.784  1.00 72.94           C
ATOM   4960  HE1 PHE A 324      10.540   0.291 -17.538  1.00 72.94           H
ATOM   4961  CE2 PHE A 324       7.479   1.635 -17.448  1.00 72.94           C
ATOM   4962  HE2 PHE A 324       6.914   2.412 -16.933  1.00 72.94           H
ATOM   4963  CZ  PHE A 324       8.787   1.427 -17.142  1.00 72.94           C
ATOM   4964  HZ  PHE A 324       9.272   2.039 -16.381  1.00 72.94           H
ATOM   4965  HN  PHE A 324       5.665  -1.960 -21.971  1.00 72.94           H
ATOM   4966  N   ARG A 325       8.916  -1.959 -22.216  1.00 74.37           N
ATOM   4967  CA  ARG A 325      10.284  -2.302 -22.567  1.00 74.37           C
ATOM   4968  C   ARG A 325      10.709  -1.559 -23.835  1.00 74.37           C
ATOM   4969  O   ARG A 325      11.838  -1.080 -23.928  1.00 74.37           O
ATOM   4970  HA  ARG A 325      10.879  -1.988 -21.709  1.00 74.37           H
ATOM   4971  CB  ARG A 325      10.433  -3.808 -22.793  1.00 74.37           C
ATOM   4972 1HB  ARG A 325       9.790  -4.349 -22.098  1.00 74.37           H
ATOM   4973 2HB  ARG A 325      10.100  -4.063 -23.799  1.00 74.37           H
ATOM   4974  CG  ARG A 325      11.885  -4.250 -22.603  1.00 74.37           C
ATOM   4975 1HG  ARG A 325      12.515  -3.776 -23.356  1.00 74.37           H
ATOM   4976 2HG  ARG A 325      12.246  -3.916 -21.630  1.00 74.37           H
ATOM   4977  CD  ARG A 325      12.014  -5.771 -22.706  1.00 74.37           C
ATOM   4978 1HD  ARG A 325      11.285  -6.251 -22.053  1.00 74.37           H
ATOM   4979 2HD  ARG A 325      11.793  -6.095 -23.723  1.00 74.37           H
ATOM   4980  NE  ARG A 325      13.382  -6.190 -22.329  1.00 74.37           N
ATOM   4981  HE  ARG A 325      14.040  -5.478 -22.083  1.00 74.37           H
ATOM   4982  CZ  ARG A 325      13.795  -7.464 -22.296  1.00 74.37           C
ATOM   4983  NH1 ARG A 325      12.957  -8.460 -22.615  1.00 74.37           N
ATOM   4984 1HH1 ARG A 325      12.015  -8.254 -22.881  1.00 74.37           H
ATOM   4985 2HH1 ARG A 325      13.273  -9.408 -22.588  1.00 74.37           H
ATOM   4986  NH2 ARG A 325      15.059  -7.729 -21.939  1.00 74.37           N
ATOM   4987 1HH2 ARG A 325      15.384  -8.674 -21.909  1.00 74.37           H
ATOM   4988 2HH2 ARG A 325      15.679  -6.980 -21.702  1.00 74.37           H
ATOM   4989  HN  ARG A 325       8.278  -2.729 -22.198  1.00 74.37           H
ATOM   4990  N   ARG A 326       9.782  -1.485 -24.778  1.00 75.49           N
ATOM   4991  CA  ARG A 326      10.018  -0.741 -26.003  1.00 75.49           C
ATOM   4992  C   ARG A 326      10.204   0.746 -25.694  1.00 75.49           C
ATOM   4993  O   ARG A 326      11.118   1.383 -26.216  1.00 75.49           O
ATOM   4994  HA  ARG A 326      10.929  -1.172 -26.420  1.00 75.49           H
ATOM   4995  CB  ARG A 326       8.855  -0.909 -26.984  1.00 75.49           C
ATOM   4996 1HB  ARG A 326       7.910  -0.779 -26.457  1.00 75.49           H
ATOM   4997 2HB  ARG A 326       8.904  -0.134 -27.748  1.00 75.49           H
ATOM   4998  CG  ARG A 326       8.891  -2.288 -27.645  1.00 75.49           C
ATOM   4999 1HG  ARG A 326       9.823  -2.406 -28.199  1.00 75.49           H
ATOM   5000 2HG  ARG A 326       8.876  -3.064 -26.879  1.00 75.49           H
ATOM   5001  CD  ARG A 326       7.703  -2.474 -28.591  1.00 75.49           C
ATOM   5002 1HD  ARG A 326       6.781  -2.171 -28.094  1.00 75.49           H
ATOM   5003 2HD  ARG A 326       7.819  -1.833 -29.465  1.00 75.49           H
ATOM   5004  NE  ARG A 326       7.608  -3.890 -29.012  1.00 75.49           N
ATOM   5005  HE  ARG A 326       7.858  -4.594 -28.348  1.00 75.49           H
ATOM   5006  CZ  ARG A 326       7.207  -4.286 -30.227  1.00 75.49           C
ATOM   5007  NH1 ARG A 326       6.859  -3.386 -31.156  1.00 75.49           N
ATOM   5008 1HH1 ARG A 326       6.898  -2.409 -30.945  1.00 75.49           H
ATOM   5009 2HH1 ARG A 326       6.561  -3.690 -32.061  1.00 75.49           H
ATOM   5010  NH2 ARG A 326       7.158  -5.598 -30.500  1.00 75.49           N
ATOM   5011 1HH2 ARG A 326       6.861  -5.910 -31.402  1.00 75.49           H
ATOM   5012 2HH2 ARG A 326       7.420  -6.263 -29.801  1.00 75.49           H
ATOM   5013  HN  ARG A 326       8.884  -1.922 -24.716  1.00 75.49           H
ATOM   5014  N   ASP A 327       9.322   1.256 -24.846  1.00 77.33           N
ATOM   5015  CA  ASP A 327       9.311   2.677 -24.543  1.00 77.33           C
ATOM   5016  C   ASP A 327      10.582   3.039 -23.770  1.00 77.33           C
ATOM   5017  O   ASP A 327      11.140   4.118 -23.958  1.00 77.33           O
ATOM   5018  HA  ASP A 327       9.255   3.176 -25.510  1.00 77.33           H
ATOM   5019  CB  ASP A 327       8.108   3.045 -23.672  1.00 77.33           C
ATOM   5020 1HB  ASP A 327       8.142   2.480 -22.740  1.00 77.33           H
ATOM   5021 2HB  ASP A 327       8.156   4.101 -23.407  1.00 77.33           H
ATOM   5022  CG  ASP A 327       6.795   2.755 -24.402  1.00 77.33           C
ATOM   5023  OD1 ASP A 327       6.785   2.923 -25.640  1.00 77.33           O
ATOM   5024  OD2 ASP A 327       5.831   2.372 -23.704  1.00 77.33           O
ATOM   5025  HN  ASP A 327       8.626   0.717 -24.372  1.00 77.33           H
ATOM   5026  N   LEU A 328      11.001   2.115 -22.918  1.00 78.35           N
ATOM   5027  CA  LEU A 328      12.204   2.316 -22.128  1.00 78.35           C
ATOM   5028  C   LEU A 328      13.404   2.472 -23.065  1.00 78.35           C
ATOM   5029  O   LEU A 328      14.176   3.421 -22.938  1.00 78.35           O
ATOM   5030  HA  LEU A 328      12.078   3.245 -21.572  1.00 78.35           H
ATOM   5031  CB  LEU A 328      12.366   1.192 -21.103  1.00 78.35           C
ATOM   5032 1HB  LEU A 328      11.517   1.224 -20.421  1.00 78.35           H
ATOM   5033 2HB  LEU A 328      12.318   0.239 -21.628  1.00 78.35           H
ATOM   5034  CG  LEU A 328      13.652   1.221 -20.274  1.00 78.35           C
ATOM   5035  HG  LEU A 328      14.499   1.251 -20.959  1.00 78.35           H
ATOM   5036  CD1 LEU A 328      13.722   2.485 -19.415  1.00 78.35           C
ATOM   5037 1HD1 LEU A 328      13.701   3.364 -20.059  1.00 78.35           H
ATOM   5038 2HD1 LEU A 328      12.868   2.511 -18.737  1.00 78.35           H
ATOM   5039 3HD1 LEU A 328      14.645   2.480 -18.836  1.00 78.35           H
ATOM   5040  CD2 LEU A 328      13.793  -0.051 -19.436  1.00 78.35           C
ATOM   5041 1HD2 LEU A 328      12.942  -0.136 -18.759  1.00 78.35           H
ATOM   5042 2HD2 LEU A 328      13.821  -0.919 -20.094  1.00 78.35           H
ATOM   5043 3HD2 LEU A 328      14.715  -0.004 -18.856  1.00 78.35           H
ATOM   5044  HN  LEU A 328      10.535   1.244 -22.763  1.00 78.35           H
ATOM   5045  N   VAL A 329      13.522   1.526 -23.985  1.00 77.17           N
ATOM   5046  CA  VAL A 329      14.646   1.515 -24.907  1.00 77.17           C
ATOM   5047  C   VAL A 329      14.606   2.779 -25.768  1.00 77.17           C
ATOM   5048  O   VAL A 329      15.647   3.359 -26.072  1.00 77.17           O
ATOM   5049  HA  VAL A 329      15.559   1.524 -24.312  1.00 77.17           H
ATOM   5050  CB  VAL A 329      14.631   0.227 -25.733  1.00 77.17           C
ATOM   5051  HB  VAL A 329      13.695   0.197 -26.291  1.00 77.17           H
ATOM   5052  CG1 VAL A 329      15.780   0.212 -26.743  1.00 77.17           C
ATOM   5053 1HG1 VAL A 329      15.682   1.062 -27.419  1.00 77.17           H
ATOM   5054 2HG1 VAL A 329      16.731   0.277 -26.214  1.00 77.17           H
ATOM   5055 3HG1 VAL A 329      15.747  -0.714 -27.318  1.00 77.17           H
ATOM   5056  CG2 VAL A 329      14.680  -1.006 -24.829  1.00 77.17           C
ATOM   5057 1HG2 VAL A 329      15.592  -0.983 -24.233  1.00 77.17           H
ATOM   5058 2HG2 VAL A 329      13.813  -1.005 -24.167  1.00 77.17           H
ATOM   5059 3HG2 VAL A 329      14.668  -1.907 -25.442  1.00 77.17           H
ATOM   5060  HN  VAL A 329      12.869   0.779 -24.107  1.00 77.17           H
ATOM   5061  N   LYS A 330      13.395   3.168 -26.136  1.00 77.13           N
[truncated: 117,320 more chars]
