# Supplementary material for: Noncanonical roles of chemokine regions in CCR9 activation revealed by structural modeling and mutational mapping
Source: Nat Commun. 2025 Aug 18;16:7695. doi: 10.1038/s41467-025-62321-9 (PMC12361432; doi:10.1038/s41467-025-62321-9)
Supplement: Supplementary file 4 — Supplementary Data 2 [file 41467_2025_62321_MOESM4_ESM.zip › CCR9_CCL25_rnk262.pdb]

SSBOND   1 CYS A   38    CYS A  289 
SSBOND   2 CYS A  119    CYS A  198 
SSBOND   3 CYS B    7    CYS B   35 
SSBOND   4 CYS B    8    CYS B   52 
ATOM      1  N   GLU A  20      -2.729  -2.883  60.848  1.00 46.47           N
ATOM      2  CA  GLU A  20      -3.003  -2.648  59.441  1.00 46.47           C
ATOM      3  C   GLU A  20      -1.741  -2.878  58.608  1.00 46.47           C
ATOM      4  O   GLU A  20      -1.822  -3.123  57.406  1.00 46.47           O
ATOM      5  HA  GLU A  20      -3.765  -3.378  59.168  1.00 46.47           H
ATOM      6  CB  GLU A  20      -3.558  -1.239  59.218  1.00 46.47           C
ATOM      7 1HB  GLU A  20      -3.085  -0.545  59.913  1.00 46.47           H
ATOM      8 2HB  GLU A  20      -3.431  -0.956  58.173  1.00 46.47           H
ATOM      9  CG  GLU A  20      -5.061  -1.190  59.499  1.00 46.47           C
ATOM     10 1HG  GLU A  20      -5.527  -2.116  59.163  1.00 46.47           H
ATOM     11 2HG  GLU A  20      -5.231  -1.120  60.574  1.00 46.47           H
ATOM     12  CD  GLU A  20      -5.712   0.001  58.795  1.00 46.47           C
ATOM     13  OE1 GLU A  20      -6.960   0.003  58.720  1.00 46.47           O
ATOM     14  OE2 GLU A  20      -4.948   0.883  58.346  1.00 46.47           O
ATOM     15  HN  GLU A  20      -1.781  -3.120  61.060  1.00 46.47           H
ATOM     16  N   SER A  21      -0.603  -2.791  59.281  1.00 51.67           N
ATOM     17  CA  SER A  21       0.678  -2.831  58.595  1.00 51.67           C
ATOM     18  C   SER A  21       0.964  -4.251  58.103  1.00 51.67           C
ATOM     19  O   SER A  21       1.394  -4.443  56.967  1.00 51.67           O
ATOM     20  HA  SER A  21       0.575  -2.147  57.752  1.00 51.67           H
ATOM     21  CB  SER A  21       1.807  -2.348  59.507  1.00 51.67           C
ATOM     22 1HB  SER A  21       2.688  -2.123  58.906  1.00 51.67           H
ATOM     23 2HB  SER A  21       1.508  -1.419  59.994  1.00 51.67           H
ATOM     24  OG  SER A  21       2.144  -3.315  60.498  1.00 51.67           O
ATOM     25  HG  SER A  21       2.875  -2.965  61.084  1.00 51.67           H
ATOM     26  HN  SER A  21      -0.547  -2.695  60.275  1.00 51.67           H
ATOM     27  N   THR A  22       0.713  -5.210  58.982  1.00 53.40           N
ATOM     28  CA  THR A  22       1.049  -6.594  58.696  1.00 53.40           C
ATOM     29  C   THR A  22       0.145  -7.145  57.592  1.00 53.40           C
ATOM     30  O   THR A  22       0.630  -7.703  56.608  1.00 53.40           O
ATOM     31  HA  THR A  22       2.071  -6.628  58.320  1.00 53.40           H
ATOM     32  CB  THR A  22       0.960  -7.382  60.005  1.00 53.40           C
ATOM     33  HB  THR A  22       0.072  -8.014  60.019  1.00 53.40           H
ATOM     34  OG1 THR A  22       1.019  -6.381  61.017  1.00 53.40           O
ATOM     35  HG1 THR A  22       0.747  -6.769  61.898  1.00 53.40           H
ATOM     36  CG2 THR A  22       2.201  -8.240  60.257  1.00 53.40           C
ATOM     37 1HG2 THR A  22       3.081  -7.599  60.310  1.00 53.40           H
ATOM     38 2HG2 THR A  22       2.321  -8.955  59.442  1.00 53.40           H
ATOM     39 3HG2 THR A  22       2.086  -8.778  61.198  1.00 53.40           H
ATOM     40  HN  THR A  22       0.288  -5.053  59.874  1.00 53.40           H
ATOM     41  N   SER A  23      -1.153  -6.971  57.792  1.00 54.88           N
ATOM     42  CA  SER A  23      -2.131  -7.489  56.851  1.00 54.88           C
ATOM     43  C   SER A  23      -1.896  -6.885  55.465  1.00 54.88           C
ATOM     44  O   SER A  23      -1.989  -7.582  54.456  1.00 54.88           O
ATOM     45  HA  SER A  23      -1.970  -8.567  56.831  1.00 54.88           H
ATOM     46  CB  SER A  23      -3.557  -7.197  57.322  1.00 54.88           C
ATOM     47 1HB  SER A  23      -4.267  -7.582  56.589  1.00 54.88           H
ATOM     48 2HB  SER A  23      -3.746  -7.726  58.256  1.00 54.88           H
ATOM     49  OG  SER A  23      -3.782  -5.803  57.512  1.00 54.88           O
ATOM     50  HG  SER A  23      -4.726  -5.645  57.801  1.00 54.88           H
ATOM     51  HN  SER A  23      -1.538  -6.487  58.578  1.00 54.88           H
ATOM     52  N   SER A  24      -1.595  -5.595  55.461  1.00 58.56           N
ATOM     53  CA  SER A  24      -1.353  -4.887  54.215  1.00 58.56           C
ATOM     54  C   SER A  24      -0.087  -5.424  53.545  1.00 58.56           C
ATOM     55  O   SER A  24       0.074  -5.309  52.331  1.00 58.56           O
ATOM     56  HA  SER A  24      -2.228  -5.086  53.596  1.00 58.56           H
ATOM     57  CB  SER A  24      -1.230  -3.380  54.453  1.00 58.56           C
ATOM     58 1HB  SER A  24      -1.361  -2.852  53.508  1.00 58.56           H
ATOM     59 2HB  SER A  24      -2.030  -3.051  55.116  1.00 58.56           H
ATOM     60  OG  SER A  24       0.030  -3.031  55.020  1.00 58.56           O
ATOM     61  HG  SER A  24       0.203  -3.583  55.835  1.00 58.56           H
ATOM     62  HN  SER A  24      -1.516  -5.036  56.286  1.00 58.56           H
ATOM     63  N   MET A  25       0.780  -6.000  54.366  1.00 61.25           N
ATOM     64  CA  MET A  25       2.017  -6.574  53.865  1.00 61.25           C
ATOM     65  C   MET A  25       1.765  -7.937  53.216  1.00 61.25           C
ATOM     66  O   MET A  25       2.353  -8.255  52.184  1.00 61.25           O
ATOM     67  HA  MET A  25       2.385  -5.871  53.118  1.00 61.25           H
ATOM     68  CB  MET A  25       3.009  -6.733  55.018  1.00 61.25           C
ATOM     69 1HB  MET A  25       2.825  -5.966  55.769  1.00 61.25           H
ATOM     70 2HB  MET A  25       2.857  -7.698  55.503  1.00 61.25           H
ATOM     71  CG  MET A  25       4.452  -6.630  54.518  1.00 61.25           C
ATOM     72 1HG  MET A  25       5.125  -7.120  55.220  1.00 61.25           H
ATOM     73 2HG  MET A  25       4.553  -7.148  53.564  1.00 61.25           H
ATOM     74  SD  MET A  25       4.911  -4.915  54.330  1.00 61.25           S
ATOM     75  CE  MET A  25       6.656  -5.020  54.693  1.00 61.25           C
ATOM     76 1HE  MET A  25       6.794  -5.408  55.702  1.00 61.25           H
ATOM     77 2HE  MET A  25       7.136  -5.688  53.978  1.00 61.25           H
ATOM     78 3HE  MET A  25       7.102  -4.028  54.621  1.00 61.25           H
ATOM     79  HN  MET A  25       0.648  -6.076  55.354  1.00 61.25           H
ATOM     80  N   GLU A  26       0.889  -8.705  53.848  1.00 62.14           N
ATOM     81  CA  GLU A  26       0.546 -10.022  53.340  1.00 62.14           C
ATOM     82  C   GLU A  26      -0.242  -9.900  52.034  1.00 62.14           C
ATOM     83  O   GLU A  26       0.033 -10.612  51.070  1.00 62.14           O
ATOM     84  HA  GLU A  26       1.499 -10.517  53.152  1.00 62.14           H
ATOM     85  CB  GLU A  26      -0.238 -10.824  54.381  1.00 62.14           C
ATOM     86 1HB  GLU A  26      -1.024 -10.200  54.809  1.00 62.14           H
ATOM     87 2HB  GLU A  26      -0.615 -11.742  53.930  1.00 62.14           H
ATOM     88  CG  GLU A  26       0.665 -11.251  55.539  1.00 62.14           C
ATOM     89 1HG  GLU A  26       1.489 -11.855  55.158  1.00 62.14           H
ATOM     90 2HG  GLU A  26       1.105 -10.370  56.007  1.00 62.14           H
ATOM     91  CD  GLU A  26      -0.120 -12.050  56.581  1.00 62.14           C
ATOM     92  OE1 GLU A  26       0.533 -12.827  57.310  1.00 62.14           O
ATOM     93  OE2 GLU A  26      -1.356 -11.866  56.624  1.00 62.14           O
ATOM     94  HN  GLU A  26       0.419  -8.441  54.690  1.00 62.14           H
ATOM     95  N   ASP A  27      -1.206  -8.991  52.045  1.00 59.02           N
ATOM     96  CA  ASP A  27      -2.046  -8.777  50.880  1.00 59.02           C
ATOM     97  C   ASP A  27      -1.162  -8.484  49.666  1.00 59.02           C
ATOM     98  O   ASP A  27      -1.444  -8.948  48.562  1.00 59.02           O
ATOM     99  HA  ASP A  27      -2.618  -9.698  50.766  1.00 59.02           H
ATOM    100  CB  ASP A  27      -2.979  -7.582  51.084  1.00 59.02           C
ATOM    101 1HB  ASP A  27      -2.429  -6.761  51.545  1.00 59.02           H
ATOM    102 2HB  ASP A  27      -3.335  -7.224  50.118  1.00 59.02           H
ATOM    103  CG  ASP A  27      -4.171  -7.961  51.965  1.00 59.02           C
ATOM    104  OD1 ASP A  27      -4.399  -9.181  52.118  1.00 59.02           O
ATOM    105  OD2 ASP A  27      -4.828  -7.023  52.466  1.00 59.02           O
ATOM    106  HN  ASP A  27      -1.416  -8.408  52.830  1.00 59.02           H
ATOM    107  N   TYR A  28      -0.110  -7.717  49.911  1.00 62.99           N
ATOM    108  CA  TYR A  28       0.813  -7.351  48.851  1.00 62.99           C
ATOM    109  C   TYR A  28       1.647  -8.555  48.409  1.00 62.99           C
ATOM    110  O   TYR A  28       2.057  -8.640  47.253  1.00 62.99           O
ATOM    111  HA  TYR A  28       0.227  -6.994  48.003  1.00 62.99           H
ATOM    112  CB  TYR A  28       1.742  -6.292  49.448  1.00 62.99           C
ATOM    113 1HB  TYR A  28       1.139  -5.487  49.866  1.00 62.99           H
ATOM    114 2HB  TYR A  28       2.298  -6.736  50.273  1.00 62.99           H
ATOM    115  CG  TYR A  28       2.734  -5.698  48.445  1.00 62.99           C
ATOM    116  CD1 TYR A  28       3.999  -6.238  48.323  1.00 62.99           C
ATOM    117  HD1 TYR A  28       4.291  -7.087  48.941  1.00 62.99           H
ATOM    118  CD2 TYR A  28       2.364  -4.623  47.663  1.00 62.99           C
ATOM    119  HD2 TYR A  28       1.365  -4.198  47.759  1.00 62.99           H
ATOM    120  CE1 TYR A  28       4.932  -5.679  47.380  1.00 62.99           C
ATOM    121  HE1 TYR A  28       5.934  -6.095  47.274  1.00 62.99           H
ATOM    122  CE2 TYR A  28       3.297  -4.064  46.719  1.00 62.99           C
ATOM    123  HE2 TYR A  28       3.018  -3.216  46.095  1.00 62.99           H
ATOM    124  CZ  TYR A  28       4.535  -4.620  46.624  1.00 62.99           C
ATOM    125  OH  TYR A  28       5.416  -4.092  45.733  1.00 62.99           O
ATOM    126  HH  TYR A  28       5.951  -4.822  45.308  1.00 62.99           H
ATOM    127  HN  TYR A  28       0.115  -7.349  50.813  1.00 62.99           H
ATOM    128  N   VAL A  29       1.874  -9.455  49.354  1.00 61.96           N
ATOM    129  CA  VAL A  29       2.707 -10.617  49.096  1.00 61.96           C
ATOM    130  C   VAL A  29       1.881 -11.680  48.369  1.00 61.96           C
ATOM    131  O   VAL A  29       2.400 -12.397  47.514  1.00 61.96           O
ATOM    132  HA  VAL A  29       3.522 -10.300  48.445  1.00 61.96           H
ATOM    133  CB  VAL A  29       3.317 -11.125  50.404  1.00 61.96           C
ATOM    134  HB  VAL A  29       2.505 -11.270  51.118  1.00 61.96           H
ATOM    135  CG1 VAL A  29       4.008 -12.475  50.199  1.00 61.96           C
ATOM    136 1HG1 VAL A  29       3.281 -13.206  49.846  1.00 61.96           H
ATOM    137 2HG1 VAL A  29       4.804 -12.367  49.462  1.00 61.96           H
ATOM    138 3HG1 VAL A  29       4.432 -12.813  51.145  1.00 61.96           H
ATOM    139  CG2 VAL A  29       4.284 -10.097  50.994  1.00 61.96           C
ATOM    140 1HG2 VAL A  29       5.089  -9.907  50.284  1.00 61.96           H
ATOM    141 2HG2 VAL A  29       3.750  -9.169  51.195  1.00 61.96           H
ATOM    142 3HG2 VAL A  29       4.703 -10.484  51.923  1.00 61.96           H
ATOM    143  HN  VAL A  29       1.500  -9.401  50.280  1.00 61.96           H
ATOM    144  N   ASN A  30       0.610 -11.749  48.735  1.00 63.33           N
ATOM    145  CA  ASN A  30      -0.258 -12.800  48.232  1.00 63.33           C
ATOM    146  C   ASN A  30      -0.847 -12.370  46.887  1.00 63.33           C
ATOM    147  O   ASN A  30      -1.434 -13.182  46.174  1.00 63.33           O
ATOM    148  HA  ASN A  30       0.379 -13.681  48.145  1.00 63.33           H
ATOM    149  CB  ASN A  30      -1.418 -13.064  49.194  1.00 63.33           C
ATOM    150 1HB  ASN A  30      -1.809 -12.117  49.566  1.00 63.33           H
ATOM    151 2HB  ASN A  30      -2.232 -13.557  48.661  1.00 63.33           H
ATOM    152  CG  ASN A  30      -0.969 -13.934  50.369  1.00 63.33           C
ATOM    153  OD1 ASN A  30       0.045 -14.611  50.323  1.00 63.33           O
ATOM    154  ND2 ASN A  30      -1.778 -13.878  51.424  1.00 63.33           N
ATOM    155 1HD2 ASN A  30      -2.595 -13.302  51.397  1.00 63.33           H
ATOM    156 2HD2 ASN A  30      -1.570 -14.412  52.243  1.00 63.33           H
ATOM    157  HN  ASN A  30       0.173 -11.104  49.362  1.00 63.33           H
ATOM    158  N   PHE A  31      -0.670 -11.093  46.582  1.00 66.09           N
ATOM    159  CA  PHE A  31      -1.152 -10.551  45.322  1.00 66.09           C
ATOM    160  C   PHE A  31      -0.474 -11.239  44.135  1.00 66.09           C
ATOM    161  O   PHE A  31       0.752 -11.254  44.039  1.00 66.09           O
ATOM    162  HA  PHE A  31      -2.225 -10.733  45.281  1.00 66.09           H
ATOM    163  CB  PHE A  31      -0.792  -9.064  45.308  1.00 66.09           C
ATOM    164 1HB  PHE A  31      -1.135  -8.609  46.237  1.00 66.09           H
ATOM    165 2HB  PHE A  31       0.294  -8.964  45.286  1.00 66.09           H
ATOM    166  CG  PHE A  31      -1.385  -8.291  44.129  1.00 66.09           C
ATOM    167  CD1 PHE A  31      -0.633  -8.061  43.019  1.00 66.09           C
ATOM    168  HD1 PHE A  31       0.392  -8.428  42.969  1.00 66.09           H
ATOM    169  CD2 PHE A  31      -2.664  -7.834  44.190  1.00 66.09           C
ATOM    170  HD2 PHE A  31      -3.267  -8.018  45.080  1.00 66.09           H
ATOM    171  CE1 PHE A  31      -1.184  -7.344  41.924  1.00 66.09           C
ATOM    172  HE1 PHE A  31      -0.582  -7.160  41.035  1.00 66.09           H
ATOM    173  CE2 PHE A  31      -3.215  -7.116  43.095  1.00 66.09           C
ATOM    174  HE2 PHE A  31      -4.241  -6.750  43.144  1.00 66.09           H
ATOM    175  CZ  PHE A  31      -2.464  -6.887  41.985  1.00 66.09           C
ATOM    176  HZ  PHE A  31      -2.887  -6.336  41.145  1.00 66.09           H
ATOM    177  HN  PHE A  31      -0.209 -10.434  47.176  1.00 66.09           H
ATOM    178  N   ASN A  32      -1.303 -11.791  43.261  1.00 65.79           N
ATOM    179  CA  ASN A  32      -0.801 -12.446  42.065  1.00 65.79           C
ATOM    180  C   ASN A  32      -0.405 -11.386  41.036  1.00 65.79           C
ATOM    181  O   ASN A  32      -1.251 -10.887  40.296  1.00 65.79           O
ATOM    182  HA  ASN A  32       0.050 -13.041  42.399  1.00 65.79           H
ATOM    183  CB  ASN A  32      -1.871 -13.340  41.435  1.00 65.79           C
ATOM    184 1HB  ASN A  32      -2.359 -13.931  42.211  1.00 65.79           H
ATOM    185 2HB  ASN A  32      -2.642 -12.721  40.975  1.00 65.79           H
ATOM    186  CG  ASN A  32      -1.261 -14.270  40.385  1.00 65.79           C
ATOM    187  OD1 ASN A  32      -0.066 -14.273  40.141  1.00 65.79           O
ATOM    188  ND2 ASN A  32      -2.147 -15.057  39.780  1.00 65.79           N
ATOM    189 1HD2 ASN A  32      -3.114 -15.004  40.028  1.00 65.79           H
ATOM    190 2HD2 ASN A  32      -1.845 -15.701  39.077  1.00 65.79           H
ATOM    191  HN  ASN A  32      -2.298 -11.796  43.359  1.00 65.79           H
ATOM    192  N   PHE A  33       0.883 -11.073  41.021  1.00 68.12           N
ATOM    193  CA  PHE A  33       1.418 -10.154  40.031  1.00 68.12           C
ATOM    194  C   PHE A  33       1.665 -10.866  38.699  1.00 68.12           C
ATOM    195  O   PHE A  33       2.767 -10.812  38.157  1.00 68.12           O
ATOM    196  HA  PHE A  33       0.679  -9.366  39.888  1.00 68.12           H
ATOM    197  CB  PHE A  33       2.752  -9.638  40.574  1.00 68.12           C
ATOM    198 1HB  PHE A  33       3.424 -10.484  40.723  1.00 68.12           H
ATOM    199 2HB  PHE A  33       3.213  -8.994  39.826  1.00 68.12           H
ATOM    200  CG  PHE A  33       2.631  -8.864  41.889  1.00 68.12           C
ATOM    201  CD1 PHE A  33       2.396  -7.525  41.869  1.00 68.12           C
ATOM    202  HD1 PHE A  33       2.293  -7.003  40.918  1.00 68.12           H
ATOM    203  CD2 PHE A  33       2.759  -9.515  43.076  1.00 68.12           C
ATOM    204  HD2 PHE A  33       2.948 -10.589  43.091  1.00 68.12           H
ATOM    205  CE1 PHE A  33       2.284  -6.806  43.089  1.00 68.12           C
ATOM    206  HE1 PHE A  33       2.095  -5.733  43.074  1.00 68.12           H
ATOM    207  CE2 PHE A  33       2.646  -8.797  44.295  1.00 68.12           C
ATOM    208  HE2 PHE A  33       2.749  -9.318  45.247  1.00 68.12           H
ATOM    209  CZ  PHE A  33       2.411  -7.457  44.276  1.00 68.12           C
ATOM    210  HZ  PHE A  33       2.325  -6.906  45.212  1.00 68.12           H
ATOM    211  HN  PHE A  33       1.554 -11.435  41.668  1.00 68.12           H
ATOM    212  N   THR A  34       0.619 -11.517  38.210  1.00 71.34           N
ATOM    213  CA  THR A  34       0.569 -11.909  36.812  1.00 71.34           C
ATOM    214  C   THR A  34       0.965 -10.736  35.915  1.00 71.34           C
ATOM    215  O   THR A  34       0.401  -9.648  36.024  1.00 71.34           O
ATOM    216  HA  THR A  34       1.303 -12.698  36.650  1.00 71.34           H
ATOM    217  CB  THR A  34      -0.833 -12.449  36.523  1.00 71.34           C
ATOM    218  HB  THR A  34      -1.552 -11.636  36.432  1.00 71.34           H
ATOM    219  OG1 THR A  34      -1.077 -13.369  37.584  1.00 71.34           O
ATOM    220  HG1 THR A  34      -0.321 -14.021  37.652  1.00 71.34           H
ATOM    221  CG2 THR A  34      -0.879 -13.315  35.262  1.00 71.34           C
ATOM    222 1HG2 THR A  34      -0.209 -14.166  35.382  1.00 71.34           H
ATOM    223 2HG2 THR A  34      -0.564 -12.722  34.403  1.00 71.34           H
ATOM    224 3HG2 THR A  34      -1.896 -13.672  35.103  1.00 71.34           H
ATOM    225  HN  THR A  34      -0.181 -11.776  38.751  1.00 71.34           H
ATOM    226  N   ASP A  35       1.931 -10.996  35.046  1.00 79.23           N
ATOM    227  CA  ASP A  35       2.585  -9.926  34.311  1.00 79.23           C
ATOM    228  C   ASP A  35       1.708  -9.518  33.126  1.00 79.23           C
ATOM    229  O   ASP A  35       2.017  -9.842  31.980  1.00 79.23           O
ATOM    230  HA  ASP A  35       2.713  -9.119  35.033  1.00 79.23           H
ATOM    231  CB  ASP A  35       3.939 -10.382  33.763  1.00 79.23           C
ATOM    232 1HB  ASP A  35       4.321 -11.206  34.366  1.00 79.23           H
ATOM    233 2HB  ASP A  35       3.815 -10.760  32.748  1.00 79.23           H
ATOM    234  CG  ASP A  35       4.947  -9.231  33.765  1.00 79.23           C
ATOM    235  OD1 ASP A  35       4.580  -8.157  34.289  1.00 79.23           O
ATOM    236  OD2 ASP A  35       6.061  -9.452  33.244  1.00 79.23           O
ATOM    237  HN  ASP A  35       2.268 -11.915  34.843  1.00 79.23           H
ATOM    238  N   PHE A  36       0.632  -8.813  33.442  1.00 89.41           N
ATOM    239  CA  PHE A  36      -0.257  -8.301  32.413  1.00 89.41           C
ATOM    240  C   PHE A  36       0.332  -7.053  31.751  1.00 89.41           C
ATOM    241  O   PHE A  36      -0.149  -6.614  30.708  1.00 89.41           O
ATOM    242  HA  PHE A  36      -0.372  -9.086  31.666  1.00 89.41           H
ATOM    243  CB  PHE A  36      -1.570  -7.926  33.102  1.00 89.41           C
ATOM    244 1HB  PHE A  36      -1.352  -7.277  33.950  1.00 89.41           H
ATOM    245 2HB  PHE A  36      -2.181  -7.348  32.408  1.00 89.41           H
ATOM    246  CG  PHE A  36      -2.381  -9.127  33.593  1.00 89.41           C
ATOM    247  CD1 PHE A  36      -2.516 -10.225  32.801  1.00 89.41           C
ATOM    248  HD1 PHE A  36      -2.047 -10.249  31.817  1.00 89.41           H
ATOM    249  CD2 PHE A  36      -2.965  -9.098  34.820  1.00 89.41           C
ATOM    250  HD2 PHE A  36      -2.857  -8.218  35.454  1.00 89.41           H
ATOM    251  CE1 PHE A  36      -3.268 -11.340  33.257  1.00 89.41           C
ATOM    252  HE1 PHE A  36      -3.377 -12.220  32.622  1.00 89.41           H
ATOM    253  CE2 PHE A  36      -3.717 -10.213  35.275  1.00 89.41           C
ATOM    254  HE2 PHE A  36      -4.186 -10.189  36.259  1.00 89.41           H
ATOM    255  CZ  PHE A  36      -3.853 -11.311  34.484  1.00 89.41           C
ATOM    256  HZ  PHE A  36      -4.430 -12.167  34.834  1.00 89.41           H
ATOM    257  HN  PHE A  36       0.364  -8.591  34.380  1.00 89.41           H
ATOM    258  N   TYR A  37       1.365  -6.518  32.385  1.00 90.99           N
ATOM    259  CA  TYR A  37       2.167  -5.478  31.764  1.00 90.99           C
ATOM    260  C   TYR A  37       3.285  -6.082  30.912  1.00 90.99           C
ATOM    261  O   TYR A  37       4.195  -6.721  31.438  1.00 90.99           O
ATOM    262  HA  TYR A  37       1.513  -4.885  31.125  1.00 90.99           H
ATOM    263  CB  TYR A  37       2.791  -4.683  32.913  1.00 90.99           C
ATOM    264 1HB  TYR A  37       1.996  -4.316  33.562  1.00 90.99           H
ATOM    265 2HB  TYR A  37       3.407  -5.354  33.513  1.00 90.99           H
ATOM    266  CG  TYR A  37       3.646  -3.499  32.459  1.00 90.99           C
ATOM    267  CD1 TYR A  37       4.996  -3.671  32.227  1.00 90.99           C
ATOM    268  HD1 TYR A  37       5.452  -4.651  32.368  1.00 90.99           H
ATOM    269  CD2 TYR A  37       3.068  -2.258  32.281  1.00 90.99           C
ATOM    270  HD2 TYR A  37       2.002  -2.123  32.464  1.00 90.99           H
ATOM    271  CE1 TYR A  37       5.801  -2.556  31.800  1.00 90.99           C
ATOM    272  HE1 TYR A  37       6.868  -2.678  31.613  1.00 90.99           H
ATOM    273  CE2 TYR A  37       3.873  -1.144  31.853  1.00 90.99           C
ATOM    274  HE2 TYR A  37       3.429  -0.159  31.709  1.00 90.99           H
ATOM    275  CZ  TYR A  37       5.200  -1.347  31.634  1.00 90.99           C
ATOM    276  OH  TYR A  37       5.960  -0.295  31.230  1.00 90.99           O
ATOM    277  HH  TYR A  37       6.653  -0.603  30.579  1.00 90.99           H
ATOM    278  HN  TYR A  37       1.656  -6.783  33.305  1.00 90.99           H
ATOM    279  N   CYS A  38       3.180  -5.859  29.610  1.00 91.54           N
ATOM    280  CA  CYS A  38       4.105  -6.468  28.670  1.00 91.54           C
ATOM    281  C   CYS A  38       5.131  -5.413  28.253  1.00 91.54           C
ATOM    282  O   CYS A  38       4.779  -4.409  27.637  1.00 91.54           O
ATOM    283  HA  CYS A  38       4.588  -7.292  29.195  1.00 91.54           H
ATOM    284  CB  CYS A  38       3.375  -7.062  27.463  1.00 91.54           C
ATOM    285 1HB  CYS A  38       2.565  -7.709  27.799  1.00 91.54           H
ATOM    286 2HB  CYS A  38       2.922  -6.265  26.874  1.00 91.54           H
ATOM    287  SG  CYS A  38       4.547  -8.014  26.429  1.00 91.54           S
ATOM    288  HN  CYS A  38       2.480  -5.276  29.198  1.00 91.54           H
ATOM    289  N   GLU A  39       6.381  -5.677  28.607  1.00 90.03           N
ATOM    290  CA  GLU A  39       7.485  -4.873  28.111  1.00 90.03           C
ATOM    291  C   GLU A  39       7.886  -5.330  26.707  1.00 90.03           C
ATOM    292  O   GLU A  39       8.218  -6.497  26.502  1.00 90.03           O
ATOM    293  HA  GLU A  39       7.105  -3.852  28.073  1.00 90.03           H
ATOM    294  CB  GLU A  39       8.677  -4.929  29.068  1.00 90.03           C
ATOM    295 1HB  GLU A  39       8.882  -5.965  29.339  1.00 90.03           H
ATOM    296 2HB  GLU A  39       9.533  -4.425  28.618  1.00 90.03           H
ATOM    297  CG  GLU A  39       8.372  -4.184  30.369  1.00 90.03           C
ATOM    298 1HG  GLU A  39       8.011  -3.182  30.141  1.00 90.03           H
ATOM    299 2HG  GLU A  39       7.575  -4.697  30.907  1.00 90.03           H
ATOM    300  CD  GLU A  39       9.617  -4.095  31.254  1.00 90.03           C
ATOM    301  OE1 GLU A  39       9.497  -3.491  32.342  1.00 90.03           O
ATOM    302  OE2 GLU A  39      10.660  -4.633  30.823  1.00 90.03           O
ATOM    303  HN  GLU A  39       6.643  -6.423  29.219  1.00 90.03           H
ATOM    304  N   LYS A  40       7.841  -4.388  25.777  1.00 89.45           N
ATOM    305  CA  LYS A  40       8.029  -4.712  24.373  1.00 89.45           C
ATOM    306  C   LYS A  40       9.484  -4.444  23.982  1.00 89.45           C
ATOM    307  O   LYS A  40       9.777  -4.168  22.820  1.00 89.45           O
ATOM    308  HA  LYS A  40       7.830  -5.777  24.254  1.00 89.45           H
ATOM    309  CB  LYS A  40       7.012  -3.963  23.509  1.00 89.45           C
ATOM    310 1HB  LYS A  40       7.130  -2.889  23.651  1.00 89.45           H
ATOM    311 2HB  LYS A  40       7.203  -4.168  22.456  1.00 89.45           H
ATOM    312  CG  LYS A  40       5.582  -4.376  23.864  1.00 89.45           C
ATOM    313 1HG  LYS A  40       5.424  -4.270  24.937  1.00 89.45           H
ATOM    314 2HG  LYS A  40       4.874  -3.710  23.370  1.00 89.45           H
ATOM    315  CD  LYS A  40       5.308  -5.822  23.443  1.00 89.45           C
ATOM    316 1HD  LYS A  40       5.619  -5.968  22.409  1.00 89.45           H
ATOM    317 2HD  LYS A  40       5.904  -6.500  24.053  1.00 89.45           H
ATOM    318  CE  LYS A  40       3.824  -6.164  23.590  1.00 89.45           C
ATOM    319 1HE  LYS A  40       3.595  -6.375  24.634  1.00 89.45           H
ATOM    320 2HE  LYS A  40       3.217  -5.307  23.297  1.00 89.45           H
ATOM    321  NZ  LYS A  40       3.477  -7.334  22.753  1.00 89.45           N
ATOM    322 1HZ  LYS A  40       2.491  -7.545  22.859  1.00 89.45           H
ATOM    323 2HZ  LYS A  40       3.676  -7.125  21.781  1.00 89.45           H
ATOM    324 3HZ  LYS A  40       4.027  -8.134  23.046  1.00 89.45           H
ATOM    325  HN  LYS A  40       7.680  -3.420  25.969  1.00 89.45           H
ATOM    326  N   ASN A  41      10.356  -4.533  24.976  1.00 89.02           N
ATOM    327  CA  ASN A  41      11.758  -4.212  24.772  1.00 89.02           C
ATOM    328  C   ASN A  41      12.331  -5.119  23.681  1.00 89.02           C
ATOM    329  O   ASN A  41      13.055  -4.656  22.801  1.00 89.02           O
ATOM    330  HA  ASN A  41      11.773  -3.159  24.489  1.00 89.02           H
ATOM    331  CB  ASN A  41      12.567  -4.440  26.050  1.00 89.02           C
ATOM    332 1HB  ASN A  41      12.270  -5.383  26.509  1.00 89.02           H
ATOM    333 2HB  ASN A  41      13.626  -4.525  25.805  1.00 89.02           H
ATOM    334  CG  ASN A  41      12.358  -3.295  27.043  1.00 89.02           C
ATOM    335  OD1 ASN A  41      12.020  -2.180  26.682  1.00 89.02           O
ATOM    336  ND2 ASN A  41      12.579  -3.631  28.311  1.00 89.02           N
ATOM    337 1HD2 ASN A  41      12.855  -4.565  28.540  1.00 89.02           H
ATOM    338 2HD2 ASN A  41      12.469  -2.951  29.035  1.00 89.02           H
ATOM    339  HN  ASN A  41      10.118  -4.819  25.904  1.00 89.02           H
ATOM    340  N   ASN A  42      11.987  -6.395  23.776  1.00 91.20           N
ATOM    341  CA  ASN A  42      12.501  -7.380  22.840  1.00 91.20           C
ATOM    342  C   ASN A  42      12.021  -7.036  21.428  1.00 91.20           C
ATOM    343  O   ASN A  42      12.773  -7.166  20.464  1.00 91.20           O
ATOM    344  HA  ASN A  42      13.585  -7.328  22.936  1.00 91.20           H
ATOM    345  CB  ASN A  42      11.993  -8.783  23.182  1.00 91.20           C
ATOM    346 1HB  ASN A  42      10.907  -8.769  23.270  1.00 91.20           H
ATOM    347 2HB  ASN A  42      12.239  -9.470  22.373  1.00 91.20           H
ATOM    348  CG  ASN A  42      12.610  -9.284  24.490  1.00 91.20           C
ATOM    349  OD1 ASN A  42      13.535  -8.704  25.033  1.00 91.20           O
ATOM    350  ND2 ASN A  42      12.047 -10.393  24.962  1.00 91.20           N
ATOM    351 1HD2 ASN A  42      11.291 -10.820  24.467  1.00 91.20           H
ATOM    352 2HD2 ASN A  42      12.380 -10.799  25.813  1.00 91.20           H
ATOM    353  HN  ASN A  42      11.369  -6.757  24.474  1.00 91.20           H
ATOM    354  N   VAL A  43      10.771  -6.603  21.352  1.00 91.56           N
ATOM    355  CA  VAL A  43      10.173  -6.264  20.072  1.00 91.56           C
ATOM    356  C   VAL A  43      10.915  -5.071  19.467  1.00 91.56           C
ATOM    357  O   VAL A  43      11.170  -5.038  18.264  1.00 91.56           O
ATOM    358  HA  VAL A  43      10.296  -7.124  19.413  1.00 91.56           H
ATOM    359  CB  VAL A  43       8.674  -6.011  20.245  1.00 91.56           C
ATOM    360  HB  VAL A  43       8.553  -5.164  20.920  1.00 91.56           H
ATOM    361  CG1 VAL A  43       8.023  -5.644  18.910  1.00 91.56           C
ATOM    362 1HG1 VAL A  43       8.487  -4.740  18.515  1.00 91.56           H
ATOM    363 2HG1 VAL A  43       8.159  -6.461  18.202  1.00 91.56           H
ATOM    364 3HG1 VAL A  43       6.957  -5.469  19.061  1.00 91.56           H
ATOM    365  CG2 VAL A  43       7.983  -7.220  20.878  1.00 91.56           C
ATOM    366 1HG2 VAL A  43       8.118  -8.092  20.239  1.00 91.56           H
ATOM    367 2HG2 VAL A  43       8.420  -7.416  21.858  1.00 91.56           H
ATOM    368 3HG2 VAL A  43       6.919  -7.012  20.990  1.00 91.56           H
ATOM    369  HN  VAL A  43      10.171  -6.483  22.143  1.00 91.56           H
ATOM    370  N   ARG A  44      11.242  -4.119  20.329  1.00 90.21           N
ATOM    371  CA  ARG A  44      11.896  -2.900  19.885  1.00 90.21           C
ATOM    372  C   ARG A  44      13.332  -3.198  19.448  1.00 90.21           C
ATOM    373  O   ARG A  44      13.825  -2.612  18.485  1.00 90.21           O
ATOM    374  HA  ARG A  44      11.295  -2.550  19.046  1.00 90.21           H
ATOM    375  CB  ARG A  44      11.917  -1.850  20.998  1.00 90.21           C
ATOM    376 1HB  ARG A  44      12.284  -2.300  21.921  1.00 90.21           H
ATOM    377 2HB  ARG A  44      12.610  -1.051  20.736  1.00 90.21           H
ATOM    378  CG  ARG A  44      10.521  -1.267  21.228  1.00 90.21           C
ATOM    379 1HG  ARG A  44      10.125  -0.882  20.288  1.00 90.21           H
ATOM    380 2HG  ARG A  44       9.845  -2.054  21.560  1.00 90.21           H
ATOM    381  CD  ARG A  44      10.559  -0.147  22.269  1.00 90.21           C
ATOM    382 1HD  ARG A  44      11.571   0.252  22.349  1.00 90.21           H
ATOM    383 2HD  ARG A  44       9.916   0.675  21.954  1.00 90.21           H
ATOM    384  NE  ARG A  44      10.114  -0.661  23.583  1.00 90.21           N
ATOM    385  HE  ARG A  44       9.403  -1.364  23.595  1.00 90.21           H
ATOM    386  CZ  ARG A  44      10.605  -0.245  24.758  1.00 90.21           C
ATOM    387  NH1 ARG A  44      11.560   0.694  24.802  1.00 90.21           N
ATOM    388 1HH1 ARG A  44      11.911   1.090  23.954  1.00 90.21           H
ATOM    389 2HH1 ARG A  44      11.920   1.000  25.684  1.00 90.21           H
ATOM    390  NH2 ARG A  44      10.127  -0.782  25.889  1.00 90.21           N
ATOM    391 1HH2 ARG A  44      10.482  -0.482  26.774  1.00 90.21           H
ATOM    392 2HH2 ARG A  44       9.414  -1.482  25.847  1.00 90.21           H
ATOM    393  HN  ARG A  44      11.067  -4.171  21.312  1.00 90.21           H
ATOM    394  N   GLN A  45      13.962  -4.107  20.176  1.00 92.01           N
ATOM    395  CA  GLN A  45      15.339  -4.474  19.888  1.00 92.01           C
ATOM    396  C   GLN A  45      15.435  -5.134  18.511  1.00 92.01           C
ATOM    397  O   GLN A  45      16.354  -4.849  17.745  1.00 92.01           O
ATOM    398  HA  GLN A  45      15.894  -3.536  19.889  1.00 92.01           H
ATOM    399  CB  GLN A  45      15.901  -5.391  20.976  1.00 92.01           C
ATOM    400 1HB  GLN A  45      15.758  -4.931  21.954  1.00 92.01           H
ATOM    401 2HB  GLN A  45      15.351  -6.332  20.984  1.00 92.01           H
ATOM    402  CG  GLN A  45      17.389  -5.664  20.748  1.00 92.01           C
ATOM    403 1HG  GLN A  45      17.535  -6.098  19.758  1.00 92.01           H
ATOM    404 2HG  GLN A  45      17.942  -4.726  20.770  1.00 92.01           H
ATOM    405  CD  GLN A  45      17.941  -6.614  21.813  1.00 92.01           C
ATOM    406  OE1 GLN A  45      17.210  -7.245  22.558  1.00 92.01           O
ATOM    407  NE2 GLN A  45      19.269  -6.679  21.842  1.00 92.01           N
ATOM    408 1HE2 GLN A  45      19.811  -6.135  21.202  1.00 92.01           H
ATOM    409 2HE2 GLN A  45      19.726  -7.273  22.505  1.00 92.01           H
ATOM    410  HN  GLN A  45      13.549  -4.589  20.949  1.00 92.01           H
ATOM    411  N   PHE A  46      14.474  -6.004  18.238  1.00 93.58           N
ATOM    412  CA  PHE A  46      14.410  -6.669  16.948  1.00 93.58           C
ATOM    413  C   PHE A  46      14.211  -5.657  15.818  1.00 93.58           C
ATOM    414  O   PHE A  46      14.919  -5.697  14.813  1.00 93.58           O
ATOM    415  HA  PHE A  46      15.358  -7.189  16.806  1.00 93.58           H
ATOM    416  CB  PHE A  46      13.206  -7.613  16.990  1.00 93.58           C
ATOM    417 1HB  PHE A  46      13.386  -8.382  17.741  1.00 93.58           H
ATOM    418 2HB  PHE A  46      12.329  -7.052  17.313  1.00 93.58           H
ATOM    419  CG  PHE A  46      12.898  -8.288  15.652  1.00 93.58           C
ATOM    420  CD1 PHE A  46      11.876  -7.830  14.880  1.00 93.58           C
ATOM    421  HD1 PHE A  46      11.278  -6.983  15.213  1.00 93.58           H
ATOM    422  CD2 PHE A  46      13.644  -9.345  15.236  1.00 93.58           C
ATOM    423  HD2 PHE A  46      14.463  -9.712  15.855  1.00 93.58           H
ATOM    424  CE1 PHE A  46      11.590  -8.457  13.638  1.00 93.58           C
ATOM    425  HE1 PHE A  46      10.771  -8.090  13.019  1.00 93.58           H
ATOM    426  CE2 PHE A  46      13.358  -9.972  13.994  1.00 93.58           C
ATOM    427  HE2 PHE A  46      13.957 -10.819  13.661  1.00 93.58           H
ATOM    428  CZ  PHE A  46      12.337  -9.514  13.221  1.00 93.58           C
ATOM    429  HZ  PHE A  46      12.117  -9.995  12.268  1.00 93.58           H
ATOM    430  HN  PHE A  46      13.748  -6.255  18.880  1.00 93.58           H
ATOM    431  N   ALA A  47      13.244  -4.775  16.021  1.00 92.55           N
ATOM    432  CA  ALA A  47      12.886  -3.808  14.997  1.00 92.55           C
ATOM    433  C   ALA A  47      14.115  -2.971  14.639  1.00 92.55           C
ATOM    434  O   ALA A  47      14.350  -2.675  13.469  1.00 92.55           O
ATOM    435  HA  ALA A  47      12.565  -4.363  14.115  1.00 92.55           H
ATOM    436  CB  ALA A  47      11.719  -2.950  15.491  1.00 92.55           C
ATOM    437 1HB  ALA A  47      10.862  -3.589  15.703  1.00 92.55           H
ATOM    438 2HB  ALA A  47      12.014  -2.424  16.399  1.00 92.55           H
ATOM    439 3HB  ALA A  47      11.451  -2.225  14.722  1.00 92.55           H
ATOM    440  HN  ALA A  47      12.711  -4.713  16.865  1.00 92.55           H
ATOM    441  N   SER A  48      14.869  -2.614  15.669  1.00 92.73           N
ATOM    442  CA  SER A  48      15.940  -1.645  15.512  1.00 92.73           C
ATOM    443  C   SER A  48      17.025  -2.208  14.592  1.00 92.73           C
ATOM    444  O   SER A  48      17.762  -1.453  13.960  1.00 92.73           O
ATOM    445  HA  SER A  48      15.473  -0.769  15.061  1.00 92.73           H
ATOM    446  CB  SER A  48      16.539  -1.261  16.867  1.00 92.73           C
ATOM    447 1HB  SER A  48      17.199  -0.404  16.741  1.00 92.73           H
ATOM    448 2HB  SER A  48      15.740  -0.953  17.542  1.00 92.73           H
ATOM    449  OG  SER A  48      17.266  -2.338  17.453  1.00 92.73           O
ATOM    450  HG  SER A  48      17.645  -2.055  18.334  1.00 92.73           H
ATOM    451  HN  SER A  48      14.757  -2.974  16.595  1.00 92.73           H
ATOM    452  N   HIS A  49      17.089  -3.531  14.547  1.00 94.20           N
ATOM    453  CA  HIS A  49      18.094  -4.204  13.743  1.00 94.20           C
ATOM    454  C   HIS A  49      17.499  -4.577  12.383  1.00 94.20           C
ATOM    455  O   HIS A  49      18.177  -4.491  11.360  1.00 94.20           O
ATOM    456  HA  HIS A  49      18.904  -3.490  13.592  1.00 94.20           H
ATOM    457  CB  HIS A  49      18.669  -5.410  14.489  1.00 94.20           C
ATOM    458 1HB  HIS A  49      17.849  -6.064  14.787  1.00 94.20           H
ATOM    459 2HB  HIS A  49      19.299  -5.980  13.806  1.00 94.20           H
ATOM    460  CG  HIS A  49      19.476  -5.047  15.713  1.00 94.20           C
ATOM    461  ND1 HIS A  49      18.896  -4.780  16.941  1.00 94.20           N
ATOM    462  HD1 HIS A  49      17.916  -4.797  17.141  1.00 94.20           H
ATOM    463  CD2 HIS A  49      20.822  -4.912  15.885  1.00 94.20           C
ATOM    464  HD2 HIS A  49      21.580  -5.053  15.115  1.00 94.20           H
ATOM    465  CE1 HIS A  49      19.859  -4.496  17.805  1.00 94.20           C
ATOM    466  HE1 HIS A  49      19.723  -4.242  18.856  1.00 94.20           H
ATOM    467  NE2 HIS A  49      21.052  -4.578  17.149  1.00 94.20           N
ATOM    468  HN  HIS A  49      16.470  -4.138  15.045  1.00 94.20           H
ATOM    469  N   PHE A  50      16.238  -4.982  12.416  1.00 95.09           N
ATOM    470  CA  PHE A  50      15.630  -5.629  11.266  1.00 95.09           C
ATOM    471  C   PHE A  50      15.133  -4.594  10.254  1.00 95.09           C
ATOM    472  O   PHE A  50      15.383  -4.721   9.057  1.00 95.09           O
ATOM    473  HA  PHE A  50      16.396  -6.250  10.801  1.00 95.09           H
ATOM    474  CB  PHE A  50      14.435  -6.432  11.784  1.00 95.09           C
ATOM    475 1HB  PHE A  50      14.787  -7.150  12.524  1.00 95.09           H
ATOM    476 2HB  PHE A  50      13.751  -5.756  12.296  1.00 95.09           H
ATOM    477  CG  PHE A  50      13.668  -7.181  10.692  1.00 95.09           C
ATOM    478  CD1 PHE A  50      12.445  -6.738  10.295  1.00 95.09           C
ATOM    479  HD1 PHE A  50      12.012  -5.850  10.754  1.00 95.09           H
ATOM    480  CD2 PHE A  50      14.209  -8.289  10.119  1.00 95.09           C
ATOM    481  HD2 PHE A  50      15.189  -8.644  10.438  1.00 95.09           H
ATOM    482  CE1 PHE A  50      11.733  -7.433   9.282  1.00 95.09           C
ATOM    483  HE1 PHE A  50      10.753  -7.078   8.963  1.00 95.09           H
ATOM    484  CE2 PHE A  50      13.497  -8.984   9.106  1.00 95.09           C
ATOM    485  HE2 PHE A  50      13.931  -9.873   8.647  1.00 95.09           H
ATOM    486  CZ  PHE A  50      12.274  -8.541   8.709  1.00 95.09           C
ATOM    487  HZ  PHE A  50      11.728  -9.075   7.931  1.00 95.09           H
ATOM    488  HN  PHE A  50      15.637  -4.875  13.208  1.00 95.09           H
ATOM    489  N   LEU A  51      14.438  -3.592  10.773  1.00 94.63           N
ATOM    490  CA  LEU A  51      13.612  -2.741   9.934  1.00 94.63           C
ATOM    491  C   LEU A  51      14.511  -1.818   9.110  1.00 94.63           C
ATOM    492  O   LEU A  51      14.379  -1.745   7.889  1.00 94.63           O
ATOM    493  HA  LEU A  51      13.063  -3.389   9.251  1.00 94.63           H
ATOM    494  CB  LEU A  51      12.578  -1.996  10.781  1.00 94.63           C
ATOM    495 1HB  LEU A  51      13.107  -1.394  11.519  1.00 94.63           H
ATOM    496 2HB  LEU A  51      12.037  -1.305  10.134  1.00 94.63           H
ATOM    497  CG  LEU A  51      11.557  -2.869  11.513  1.00 94.63           C
ATOM    498  HG  LEU A  51      12.095  -3.516  12.206  1.00 94.63           H
ATOM    499  CD1 LEU A  51      10.600  -2.013  12.346  1.00 94.63           C
ATOM    500 1HD1 LEU A  51      11.168  -1.445  13.083  1.00 94.63           H
ATOM    501 2HD1 LEU A  51      10.066  -1.324  11.691  1.00 94.63           H
ATOM    502 3HD1 LEU A  51       9.885  -2.658  12.856  1.00 94.63           H
ATOM    503  CD2 LEU A  51      10.809  -3.777  10.535  1.00 94.63           C
ATOM    504 1HD2 LEU A  51      10.284  -3.166   9.801  1.00 94.63           H
ATOM    505 2HD2 LEU A  51      11.522  -4.426  10.025  1.00 94.63           H
ATOM    506 3HD2 LEU A  51      10.090  -4.387  11.082  1.00 94.63           H
ATOM    507  HN  LEU A  51      14.433  -3.360  11.746  1.00 94.63           H
ATOM    508  N   PRO A  52      15.438  -1.099   9.758  1.00 95.62           N
ATOM    509  CA  PRO A  52      16.145  -0.002   9.091  1.00 95.62           C
ATOM    510  C   PRO A  52      16.780  -0.438   7.781  1.00 95.62           C
ATOM    511  O   PRO A  52      16.561   0.185   6.743  1.00 95.62           O
ATOM    512  HA  PRO A  52      15.443   0.786   8.819  1.00 95.62           H
ATOM    513  CB  PRO A  52      17.196   0.427  10.116  1.00 95.62           C
ATOM    514 1HB  PRO A  52      18.140  -0.097   9.967  1.00 95.62           H
ATOM    515 2HB  PRO A  52      17.411   1.494  10.048  1.00 95.62           H
ATOM    516  CG  PRO A  52      16.556   0.066  11.451  1.00 95.62           C
ATOM    517 1HG  PRO A  52      17.298  -0.021  12.245  1.00 95.62           H
ATOM    518 2HG  PRO A  52      15.845   0.824  11.778  1.00 95.62           H
ATOM    519  CD  PRO A  52      15.880  -1.263  11.155  1.00 95.62           C
ATOM    520 1HD  PRO A  52      16.569  -2.101  11.261  1.00 95.62           H
ATOM    521 2HD  PRO A  52      15.046  -1.452  11.831  1.00 95.62           H
ATOM    522  N   PRO A  53      17.579  -1.514   7.796  1.00 96.78           N
ATOM    523  CA  PRO A  53      18.244  -1.977   6.575  1.00 96.78           C
ATOM    524  C   PRO A  53      17.267  -2.184   5.429  1.00 96.78           C
ATOM    525  O   PRO A  53      17.549  -1.809   4.292  1.00 96.78           O
ATOM    526  HA  PRO A  53      18.943  -1.220   6.220  1.00 96.78           H
ATOM    527  CB  PRO A  53      18.908  -3.288   6.999  1.00 96.78           C
ATOM    528 1HB  PRO A  53      18.260  -4.145   6.814  1.00 96.78           H
ATOM    529 2HB  PRO A  53      19.833  -3.465   6.451  1.00 96.78           H
ATOM    530  CG  PRO A  53      19.165  -3.089   8.488  1.00 96.78           C
ATOM    531 1HG  PRO A  53      19.304  -4.038   9.006  1.00 96.78           H
ATOM    532 2HG  PRO A  53      20.068  -2.506   8.669  1.00 96.78           H
ATOM    533  CD  PRO A  53      17.913  -2.362   8.954  1.00 96.78           C
ATOM    534 1HD  PRO A  53      17.106  -3.056   9.189  1.00 96.78           H
ATOM    535 2HD  PRO A  53      18.097  -1.776   9.854  1.00 96.78           H
ATOM    536  N   LEU A  54      16.132  -2.783   5.762  1.00 96.02           N
ATOM    537  CA  LEU A  54      15.171  -3.181   4.748  1.00 96.02           C
ATOM    538  C   LEU A  54      14.491  -1.935   4.179  1.00 96.02           C
ATOM    539  O   LEU A  54      14.306  -1.821   2.968  1.00 96.02           O
ATOM    540  HA  LEU A  54      15.725  -3.668   3.945  1.00 96.02           H
ATOM    541  CB  LEU A  54      14.192  -4.212   5.313  1.00 96.02           C
ATOM    542 1HB  LEU A  54      13.731  -3.794   6.207  1.00 96.02           H
ATOM    543 2HB  LEU A  54      13.396  -4.365   4.584  1.00 96.02           H
ATOM    544  CG  LEU A  54      14.787  -5.576   5.670  1.00 96.02           C
ATOM    545  HG  LEU A  54      15.600  -5.419   6.378  1.00 96.02           H
ATOM    546  CD1 LEU A  54      13.749  -6.462   6.362  1.00 96.02           C
ATOM    547 1HD1 LEU A  54      13.411  -5.978   7.278  1.00 96.02           H
ATOM    548 2HD1 LEU A  54      12.900  -6.615   5.697  1.00 96.02           H
ATOM    549 3HD1 LEU A  54      14.198  -7.425   6.605  1.00 96.02           H
ATOM    550  CD2 LEU A  54      15.387  -6.253   4.436  1.00 96.02           C
ATOM    551 1HD2 LEU A  54      14.609  -6.396   3.686  1.00 96.02           H
ATOM    552 2HD2 LEU A  54      16.176  -5.624   4.024  1.00 96.02           H
ATOM    553 3HD2 LEU A  54      15.802  -7.220   4.718  1.00 96.02           H
ATOM    554  HN  LEU A  54      15.867  -2.996   6.702  1.00 96.02           H
ATOM    555  N   TYR A  55      14.135  -1.030   5.079  1.00 95.05           N
ATOM    556  CA  TYR A  55      13.433   0.180   4.688  1.00 95.05           C
ATOM    557  C   TYR A  55      14.303   1.050   3.779  1.00 95.05           C
ATOM    558  O   TYR A  55      13.802   1.673   2.845  1.00 95.05           O
ATOM    559  HA  TYR A  55      12.534  -0.113   4.146  1.00 95.05           H
ATOM    560  CB  TYR A  55      13.150   0.942   5.985  1.00 95.05           C
ATOM    561 1HB  TYR A  55      14.050   0.935   6.601  1.00 95.05           H
ATOM    562 2HB  TYR A  55      12.937   1.983   5.743  1.00 95.05           H
ATOM    563  CG  TYR A  55      11.987   0.374   6.800  1.00 95.05           C
ATOM    564  CD1 TYR A  55      11.296  -0.729   6.340  1.00 95.05           C
ATOM    565  HD1 TYR A  55      11.579  -1.195   5.396  1.00 95.05           H
ATOM    566  CD2 TYR A  55      11.628   0.964   7.995  1.00 95.05           C
ATOM    567  HD2 TYR A  55      12.174   1.834   8.358  1.00 95.05           H
ATOM    568  CE1 TYR A  55      10.201  -1.264   7.107  1.00 95.05           C
ATOM    569  HE1 TYR A  55       9.647  -2.134   6.755  1.00 95.05           H
ATOM    570  CE2 TYR A  55      10.533   0.429   8.761  1.00 95.05           C
ATOM    571  HE2 TYR A  55      10.240   0.885   9.707  1.00 95.05           H
ATOM    572  CZ  TYR A  55       9.873  -0.658   8.280  1.00 95.05           C
ATOM    573  OH  TYR A  55       8.839  -1.164   9.004  1.00 95.05           O
ATOM    574  HH  TYR A  55       8.628  -0.555   9.769  1.00 95.05           H
ATOM    575  HN  TYR A  55      14.320  -1.114   6.059  1.00 95.05           H
ATOM    576  N   TRP A  56      15.592   1.064   4.084  1.00 96.69           N
ATOM    577  CA  TRP A  56      16.550   1.773   3.253  1.00 96.69           C
ATOM    578  C   TRP A  56      16.605   1.075   1.893  1.00 96.69           C
ATOM    579  O   TRP A  56      16.633   1.733   0.854  1.00 96.69           O
ATOM    580  HA  TRP A  56      16.194   2.796   3.133  1.00 96.69           H
ATOM    581  CB  TRP A  56      17.916   1.855   3.939  1.00 96.69           C
ATOM    582 1HB  TRP A  56      18.070   0.951   4.528  1.00 96.69           H
ATOM    583 2HB  TRP A  56      18.694   1.875   3.176  1.00 96.69           H
ATOM    584  CG  TRP A  56      18.083   3.073   4.849  1.00 96.69           C
ATOM    585  CD1 TRP A  56      18.199   3.096   6.184  1.00 96.69           C
ATOM    586  HD1 TRP A  56      18.187   2.208   6.816  1.00 96.69           H
ATOM    587  CD2 TRP A  56      18.150   4.454   4.434  1.00 96.69           C
ATOM    588  NE1 TRP A  56      18.334   4.385   6.658  1.00 96.69           N
ATOM    589  HE1 TRP A  56      18.436   4.657   7.615  1.00 96.69           H
ATOM    590  CE2 TRP A  56      18.304   5.237   5.560  1.00 96.69           C
ATOM    591  CE3 TRP A  56      18.083   5.022   3.150  1.00 96.69           C
ATOM    592  HE3 TRP A  56      17.962   4.425   2.246  1.00 96.69           H
ATOM    593  CZ2 TRP A  56      18.403   6.633   5.515  1.00 96.69           C
ATOM    594  HZ2 TRP A  56      18.524   7.229   6.419  1.00 96.69           H
ATOM    595  CZ3 TRP A  56      18.184   6.418   3.122  1.00 96.69           C
ATOM    596  HZ3 TRP A  56      18.138   6.910   2.150  1.00 96.69           H
ATOM    597  CH2 TRP A  56      18.339   7.221   4.246  1.00 96.69           C
ATOM    598  HH2 TRP A  56      18.410   8.303   4.140  1.00 96.69           H
ATOM    599  HN  TRP A  56      15.984   0.602   4.880  1.00 96.69           H
ATOM    600  N   LEU A  57      16.620  -0.249   1.944  1.00 96.73           N
ATOM    601  CA  LEU A  57      16.691  -1.043   0.729  1.00 96.73           C
ATOM    602  C   LEU A  57      15.465  -0.752  -0.139  1.00 96.73           C
ATOM    603  O   LEU A  57      15.597  -0.439  -1.321  1.00 96.73           O
ATOM    604  HA  LEU A  57      17.582  -0.728   0.185  1.00 96.73           H
ATOM    605  CB  LEU A  57      16.868  -2.525   1.067  1.00 96.73           C
ATOM    606 1HB  LEU A  57      17.798  -2.642   1.622  1.00 96.73           H
ATOM    607 2HB  LEU A  57      16.059  -2.824   1.734  1.00 96.73           H
ATOM    608  CG  LEU A  57      16.891  -3.486  -0.123  1.00 96.73           C
ATOM    609  HG  LEU A  57      16.000  -3.308  -0.724  1.00 96.73           H
ATOM    610  CD1 LEU A  57      18.103  -3.220  -1.019  1.00 96.73           C
ATOM    611 1HD1 LEU A  57      18.058  -2.198  -1.396  1.00 96.73           H
ATOM    612 2HD1 LEU A  57      19.018  -3.355  -0.442  1.00 96.73           H
ATOM    613 3HD1 LEU A  57      18.095  -3.917  -1.856  1.00 96.73           H
ATOM    614  CD2 LEU A  57      16.835  -4.941   0.347  1.00 96.73           C
ATOM    615 1HD2 LEU A  57      17.695  -5.152   0.984  1.00 96.73           H
ATOM    616 2HD2 LEU A  57      15.917  -5.106   0.911  1.00 96.73           H
ATOM    617 3HD2 LEU A  57      16.853  -5.604  -0.518  1.00 96.73           H
ATOM    618  HN  LEU A  57      16.584  -0.777   2.792  1.00 96.73           H
ATOM    619  N   VAL A  58      14.300  -0.867   0.482  1.00 95.64           N
ATOM    620  CA  VAL A  58      13.049  -0.703  -0.238  1.00 95.64           C
ATOM    621  C   VAL A  58      12.982   0.710  -0.821  1.00 95.64           C
ATOM    622  O   VAL A  58      12.574   0.894  -1.967  1.00 95.64           O
ATOM    623  HA  VAL A  58      13.045  -1.421  -1.058  1.00 95.64           H
ATOM    624  CB  VAL A  58      11.870  -1.028   0.681  1.00 95.64           C
ATOM    625  HB  VAL A  58      11.960  -0.408   1.573  1.00 95.64           H
ATOM    626  CG1 VAL A  58      10.539  -0.689   0.006  1.00 95.64           C
ATOM    627 1HG1 VAL A  58      10.514   0.374  -0.234  1.00 95.64           H
ATOM    628 2HG1 VAL A  58      10.438  -1.270  -0.911  1.00 95.64           H
ATOM    629 3HG1 VAL A  58       9.718  -0.929   0.681  1.00 95.64           H
ATOM    630  CG2 VAL A  58      11.904  -2.493   1.121  1.00 95.64           C
ATOM    631 1HG2 VAL A  58      11.850  -3.137   0.243  1.00 95.64           H
ATOM    632 2HG2 VAL A  58      12.831  -2.689   1.659  1.00 95.64           H
ATOM    633 3HG2 VAL A  58      11.054  -2.696   1.773  1.00 95.64           H
ATOM    634  HN  VAL A  58      14.203  -1.067   1.457  1.00 95.64           H
ATOM    635  N   PHE A  59      13.389   1.672  -0.006  1.00 96.89           N
ATOM    636  CA  PHE A  59      13.404   3.060  -0.435  1.00 96.89           C
ATOM    637  C   PHE A  59      14.214   3.227  -1.722  1.00 96.89           C
ATOM    638  O   PHE A  59      13.716   3.771  -2.707  1.00 96.89           O
ATOM    639  HA  PHE A  59      12.370   3.353  -0.617  1.00 96.89           H
ATOM    640  CB  PHE A  59      14.072   3.866   0.681  1.00 96.89           C
ATOM    641 1HB  PHE A  59      13.427   3.852   1.561  1.00 96.89           H
ATOM    642 2HB  PHE A  59      15.004   3.375   0.962  1.00 96.89           H
ATOM    643  CG  PHE A  59      14.369   5.319   0.307  1.00 96.89           C
ATOM    644  CD1 PHE A  59      15.655   5.760   0.260  1.00 96.89           C
ATOM    645  HD1 PHE A  59      16.473   5.077   0.489  1.00 96.89           H
ATOM    646  CD2 PHE A  59      13.347   6.170   0.022  1.00 96.89           C
ATOM    647  HD2 PHE A  59      12.317   5.817   0.060  1.00 96.89           H
ATOM    648  CE1 PHE A  59      15.931   7.109  -0.087  1.00 96.89           C
ATOM    649  HE1 PHE A  59      16.961   7.462  -0.124  1.00 96.89           H
ATOM    650  CE2 PHE A  59      13.623   7.519  -0.326  1.00 96.89           C
ATOM    651  HE2 PHE A  59      12.805   8.202  -0.554  1.00 96.89           H
ATOM    652  CZ  PHE A  59      14.909   7.960  -0.373  1.00 96.89           C
ATOM    653  HZ  PHE A  59      15.121   8.995  -0.639  1.00 96.89           H
ATOM    654  HN  PHE A  59      13.704   1.515   0.930  1.00 96.89           H
ATOM    655  N   ILE A  60      15.448   2.749  -1.674  1.00 97.19           N
ATOM    656  CA  ILE A  60      16.386   2.985  -2.758  1.00 97.19           C
ATOM    657  C   ILE A  60      15.844   2.353  -4.042  1.00 97.19           C
ATOM    658  O   ILE A  60      15.738   3.019  -5.070  1.00 97.19           O
ATOM    659  HA  ILE A  60      16.450   4.063  -2.905  1.00 97.19           H
ATOM    660  CB  ILE A  60      17.784   2.496  -2.374  1.00 97.19           C
ATOM    661  HB  ILE A  60      17.694   1.487  -1.973  1.00 97.19           H
ATOM    662  CG1 ILE A  60      18.386   3.369  -1.271  1.00 97.19           C
ATOM    663 1HG1 ILE A  60      18.672   4.336  -1.684  1.00 97.19           H
ATOM    664 2HG1 ILE A  60      17.637   3.559  -0.503  1.00 97.19           H
ATOM    665  CG2 ILE A  60      18.693   2.415  -3.602  1.00 97.19           C
ATOM    666 1HG2 ILE A  60      18.266   1.720  -4.325  1.00 97.19           H
ATOM    667 2HG2 ILE A  60      18.780   3.403  -4.055  1.00 97.19           H
ATOM    668 3HG2 ILE A  60      19.680   2.065  -3.301  1.00 97.19           H
ATOM    669  CD1 ILE A  60      19.608   2.694  -0.644  1.00 97.19           C
ATOM    670 1HD1 ILE A  60      19.313   1.739  -0.211  1.00 97.19           H
ATOM    671 2HD1 ILE A  60      20.365   2.528  -1.411  1.00 97.19           H
ATOM    672 3HD1 ILE A  60      20.016   3.336   0.136  1.00 97.19           H
ATOM    673  HN  ILE A  60      15.810   2.209  -0.913  1.00 97.19           H
ATOM    674  N   VAL A  61      15.516   1.073  -3.940  1.00 95.62           N
ATOM    675  CA  VAL A  61      15.131   0.304  -5.111  1.00 95.62           C
ATOM    676  C   VAL A  61      13.820   0.858  -5.673  1.00 95.62           C
ATOM    677  O   VAL A  61      13.668   0.993  -6.886  1.00 95.62           O
ATOM    678  HA  VAL A  61      15.914   0.430  -5.859  1.00 95.62           H
ATOM    679  CB  VAL A  61      15.049  -1.182  -4.757  1.00 95.62           C
ATOM    680  HB  VAL A  61      14.324  -1.295  -3.951  1.00 95.62           H
ATOM    681  CG1 VAL A  61      14.556  -2.004  -5.950  1.00 95.62           C
ATOM    682 1HG1 VAL A  61      13.564  -1.659  -6.244  1.00 95.62           H
ATOM    683 2HG1 VAL A  61      15.245  -1.881  -6.786  1.00 95.62           H
ATOM    684 3HG1 VAL A  61      14.506  -3.056  -5.671  1.00 95.62           H
ATOM    685  CG2 VAL A  61      16.397  -1.702  -4.254  1.00 95.62           C
ATOM    686 1HG2 VAL A  61      17.150  -1.569  -5.030  1.00 95.62           H
ATOM    687 2HG2 VAL A  61      16.691  -1.146  -3.363  1.00 95.62           H
ATOM    688 3HG2 VAL A  61      16.310  -2.760  -4.009  1.00 95.62           H
ATOM    689  HN  VAL A  61      15.509   0.564  -3.079  1.00 95.62           H
ATOM    690  N   GLY A  62      12.907   1.165  -4.763  1.00 95.79           N
ATOM    691  CA  GLY A  62      11.593   1.646  -5.154  1.00 95.79           C
ATOM    692  C   GLY A  62      11.689   3.018  -5.824  1.00 95.79           C
ATOM    693  O   GLY A  62      11.021   3.272  -6.826  1.00 95.79           O
ATOM    694 1HA  GLY A  62      11.130   0.935  -5.839  1.00 95.79           H
ATOM    695 2HA  GLY A  62      10.949   1.710  -4.277  1.00 95.79           H
ATOM    696  HN  GLY A  62      13.053   1.090  -3.777  1.00 95.79           H
ATOM    697  N   ALA A  63      12.524   3.868  -5.244  1.00 96.54           N
ATOM    698  CA  ALA A  63      12.662   5.231  -5.729  1.00 96.54           C
ATOM    699  C   ALA A  63      13.196   5.206  -7.162  1.00 96.54           C
ATOM    700  O   ALA A  63      12.691   5.917  -8.029  1.00 96.54           O
ATOM    701  HA  ALA A  63      11.671   5.685  -5.728  1.00 96.54           H
ATOM    702  CB  ALA A  63      13.568   6.020  -4.782  1.00 96.54           C
ATOM    703 1HB  ALA A  63      13.128   6.032  -3.785  1.00 96.54           H
ATOM    704 2HB  ALA A  63      14.549   5.548  -4.741  1.00 96.54           H
ATOM    705 3HB  ALA A  63      13.671   7.042  -5.146  1.00 96.54           H
ATOM    706  HN  ALA A  63      13.099   3.638  -4.459  1.00 96.54           H
ATOM    707  N   LEU A  64      14.212   4.380  -7.367  1.00 95.15           N
ATOM    708  CA  LEU A  64      14.832   4.266  -8.676  1.00 95.15           C
ATOM    709  C   LEU A  64      13.808   3.720  -9.674  1.00 95.15           C
ATOM    710  O   LEU A  64      13.654   4.259 -10.768  1.00 95.15           O
ATOM    711  HA  LEU A  64      15.119   5.269  -8.990  1.00 95.15           H
ATOM    712  CB  LEU A  64      16.113   3.434  -8.592  1.00 95.15           C
ATOM    713 1HB  LEU A  64      15.874   2.483  -8.115  1.00 95.15           H
ATOM    714 2HB  LEU A  64      16.443   3.208  -9.606  1.00 95.15           H
ATOM    715  CG  LEU A  64      17.279   4.073  -7.836  1.00 95.15           C
ATOM    716  HG  LEU A  64      16.928   4.355  -6.843  1.00 95.15           H
ATOM    717  CD1 LEU A  64      18.422   3.074  -7.644  1.00 95.15           C
ATOM    718 1HD1 LEU A  64      18.063   2.216  -7.074  1.00 95.15           H
ATOM    719 2HD1 LEU A  64      18.778   2.739  -8.618  1.00 95.15           H
ATOM    720 3HD1 LEU A  64      19.238   3.554  -7.104  1.00 95.15           H
ATOM    721  CD2 LEU A  64      17.747   5.353  -8.530  1.00 95.15           C
ATOM    722 1HD2 LEU A  64      18.075   5.118  -9.543  1.00 95.15           H
ATOM    723 2HD2 LEU A  64      16.924   6.066  -8.571  1.00 95.15           H
ATOM    724 3HD2 LEU A  64      18.577   5.787  -7.972  1.00 95.15           H
ATOM    725  HN  LEU A  64      14.610   3.797  -6.659  1.00 95.15           H
ATOM    726  N   GLY A  65      13.136   2.656  -9.260  1.00 93.33           N
ATOM    727  CA  GLY A  65      12.238   1.943 -10.154  1.00 93.33           C
ATOM    728  C   GLY A  65      11.098   2.849 -10.622  1.00 93.33           C
ATOM    729  O   GLY A  65      10.843   2.964 -11.820  1.00 93.33           O
ATOM    730 1HA  GLY A  65      12.794   1.577 -11.017  1.00 93.33           H
ATOM    731 2HA  GLY A  65      11.829   1.071  -9.645  1.00 93.33           H
ATOM    732  HN  GLY A  65      13.196   2.280  -8.335  1.00 93.33           H
ATOM    733  N   ASN A  66      10.442   3.470  -9.653  1.00 94.19           N
ATOM    734  CA  ASN A  66       9.237   4.233  -9.934  1.00 94.19           C
ATOM    735  C   ASN A  66       9.615   5.526 -10.659  1.00 94.19           C
ATOM    736  O   ASN A  66       8.861   6.014 -11.499  1.00 94.19           O
ATOM    737  HA  ASN A  66       8.619   3.577 -10.547  1.00 94.19           H
ATOM    738  CB  ASN A  66       8.511   4.610  -8.641  1.00 94.19           C
ATOM    739 1HB  ASN A  66       9.226   5.005  -7.920  1.00 94.19           H
ATOM    740 2HB  ASN A  66       7.791   5.404  -8.843  1.00 94.19           H
ATOM    741  CG  ASN A  66       7.789   3.400  -8.044  1.00 94.19           C
ATOM    742  OD1 ASN A  66       6.860   2.854  -8.616  1.00 94.19           O
ATOM    743  ND2 ASN A  66       8.268   3.013  -6.865  1.00 94.19           N
ATOM    744 1HD2 ASN A  66       9.033   3.505  -6.450  1.00 94.19           H
ATOM    745 2HD2 ASN A  66       7.862   2.230  -6.393  1.00 94.19           H
ATOM    746  HN  ASN A  66      10.720   3.458  -8.693  1.00 94.19           H
ATOM    747  N   SER A  67      10.783   6.044 -10.307  1.00 94.22           N
ATOM    748  CA  SER A  67      11.310   7.222 -10.975  1.00 94.22           C
ATOM    749  C   SER A  67      11.528   6.929 -12.460  1.00 94.22           C
ATOM    750  O   SER A  67      11.298   7.791 -13.307  1.00 94.22           O
ATOM    751  HA  SER A  67      10.550   7.993 -10.844  1.00 94.22           H
ATOM    752  CB  SER A  67      12.618   7.683 -10.328  1.00 94.22           C
ATOM    753 1HB  SER A  67      13.350   6.877 -10.376  1.00 94.22           H
ATOM    754 2HB  SER A  67      13.028   8.520 -10.894  1.00 94.22           H
ATOM    755  OG  SER A  67      12.433   8.075  -8.970  1.00 94.22           O
ATOM    756  HG  SER A  67      12.887   7.424  -8.361  1.00 94.22           H
ATOM    757  HN  SER A  67      11.364   5.674  -9.582  1.00 94.22           H
ATOM    758  N   LEU A  68      11.968   5.709 -12.731  1.00 91.56           N
ATOM    759  CA  LEU A  68      12.199   5.283 -14.101  1.00 91.56           C
ATOM    760  C   LEU A  68      10.866   5.252 -14.852  1.00 91.56           C
ATOM    761  O   LEU A  68      10.796   5.645 -16.015  1.00 91.56           O
ATOM    762  HA  LEU A  68      12.842   6.028 -14.571  1.00 91.56           H
ATOM    763  CB  LEU A  68      12.953   3.952 -14.129  1.00 91.56           C
ATOM    764 1HB  LEU A  68      13.875   4.067 -13.560  1.00 91.56           H
ATOM    765 2HB  LEU A  68      12.350   3.205 -13.612  1.00 91.56           H
ATOM    766  CG  LEU A  68      13.306   3.411 -15.516  1.00 91.56           C
ATOM    767  HG  LEU A  68      12.391   3.358 -16.106  1.00 91.56           H
ATOM    768  CD1 LEU A  68      14.261   4.357 -16.247  1.00 91.56           C
ATOM    769 1HD1 LEU A  68      13.788   5.332 -16.363  1.00 91.56           H
ATOM    770 2HD1 LEU A  68      15.179   4.464 -15.669  1.00 91.56           H
ATOM    771 3HD1 LEU A  68      14.496   3.948 -17.230  1.00 91.56           H
ATOM    772  CD2 LEU A  68      13.866   1.990 -15.423  1.00 91.56           C
ATOM    773 1HD2 LEU A  68      14.767   1.994 -14.810  1.00 91.56           H
ATOM    774 2HD2 LEU A  68      13.121   1.335 -14.972  1.00 91.56           H
ATOM    775 3HD2 LEU A  68      14.109   1.629 -16.423  1.00 91.56           H
ATOM    776  HN  LEU A  68      12.166   5.018 -12.035  1.00 91.56           H
ATOM    777  N   VAL A  69       9.842   4.780 -14.156  1.00 90.96           N
ATOM    778  CA  VAL A  69       8.524   4.657 -14.754  1.00 90.96           C
ATOM    779  C   VAL A  69       8.055   6.033 -15.230  1.00 90.96           C
ATOM    780  O   VAL A  69       7.577   6.175 -16.355  1.00 90.96           O
ATOM    781  HA  VAL A  69       8.614   3.999 -15.618  1.00 90.96           H
ATOM    782  CB  VAL A  69       7.558   4.006 -13.762  1.00 90.96           C
ATOM    783  HB  VAL A  69       7.597   4.575 -12.833  1.00 90.96           H
ATOM    784  CG1 VAL A  69       6.120   4.057 -14.283  1.00 90.96           C
ATOM    785 1HG1 VAL A  69       5.823   5.096 -14.430  1.00 90.96           H
ATOM    786 2HG1 VAL A  69       6.058   3.524 -15.232  1.00 90.96           H
ATOM    787 3HG1 VAL A  69       5.454   3.588 -13.559  1.00 90.96           H
ATOM    788  CG2 VAL A  69       7.978   2.568 -13.451  1.00 90.96           C
ATOM    789 1HG2 VAL A  69       7.980   1.984 -14.370  1.00 90.96           H
ATOM    790 2HG2 VAL A  69       8.978   2.568 -13.017  1.00 90.96           H
ATOM    791 3HG2 VAL A  69       7.274   2.130 -12.743  1.00 90.96           H
ATOM    792  HN  VAL A  69       9.903   4.485 -13.202  1.00 90.96           H
ATOM    793  N   ILE A  70       8.207   7.012 -14.351  1.00 91.83           N
ATOM    794  CA  ILE A  70       7.754   8.361 -14.646  1.00 91.83           C
ATOM    795  C   ILE A  70       8.536   8.906 -15.843  1.00 91.83           C
ATOM    796  O   ILE A  70       7.957   9.516 -16.741  1.00 91.83           O
ATOM    797  HA  ILE A  70       6.701   8.299 -14.920  1.00 91.83           H
ATOM    798  CB  ILE A  70       7.847   9.242 -13.398  1.00 91.83           C
ATOM    799  HB  ILE A  70       8.862   9.175 -13.007  1.00 91.83           H
ATOM    800  CG1 ILE A  70       6.906   8.740 -12.301  1.00 91.83           C
ATOM    801 1HG1 ILE A  70       5.874   8.802 -12.646  1.00 91.83           H
ATOM    802 2HG1 ILE A  70       7.110   7.689 -12.095  1.00 91.83           H
ATOM    803  CG2 ILE A  70       7.592  10.711 -13.744  1.00 91.83           C
ATOM    804 1HG2 ILE A  70       8.335  11.048 -14.466  1.00 91.83           H
ATOM    805 2HG2 ILE A  70       6.595  10.815 -14.173  1.00 91.83           H
ATOM    806 3HG2 ILE A  70       7.663  11.315 -12.840  1.00 91.83           H
ATOM    807  CD1 ILE A  70       7.071   9.559 -11.020  1.00 91.83           C
ATOM    808 1HD1 ILE A  70       8.099   9.474 -10.665  1.00 91.83           H
ATOM    809 2HD1 ILE A  70       6.842  10.605 -11.225  1.00 91.83           H
ATOM    810 3HD1 ILE A  70       6.391   9.181 -10.256  1.00 91.83           H
ATOM    811  HN  ILE A  70       8.631   6.896 -13.452  1.00 91.83           H
ATOM    812  N   LEU A  71       9.839   8.667 -15.817  1.00 89.96           N
ATOM    813  CA  LEU A  71      10.717   9.195 -16.847  1.00 89.96           C
ATOM    814  C   LEU A  71      10.324   8.599 -18.201  1.00 89.96           C
ATOM    815  O   LEU A  71      10.260   9.311 -19.202  1.00 89.96           O
ATOM    816  HA  LEU A  71      10.562  10.274 -16.887  1.00 89.96           H
ATOM    817  CB  LEU A  71      12.182   8.961 -16.474  1.00 89.96           C
ATOM    818 1HB  LEU A  71      12.375   9.447 -15.518  1.00 89.96           H
ATOM    819 2HB  LEU A  71      12.332   7.892 -16.325  1.00 89.96           H
ATOM    820  CG  LEU A  71      13.219   9.457 -17.484  1.00 89.96           C
ATOM    821  HG  LEU A  71      12.804  10.322 -18.003  1.00 89.96           H
ATOM    822  CD1 LEU A  71      14.494   9.922 -16.777  1.00 89.96           C
ATOM    823 1HD1 LEU A  71      14.254  10.737 -16.094  1.00 89.96           H
ATOM    824 2HD1 LEU A  71      14.922   9.092 -16.216  1.00 89.96           H
ATOM    825 3HD1 LEU A  71      15.214  10.270 -17.519  1.00 89.96           H
ATOM    826  CD2 LEU A  71      13.507   8.391 -18.543  1.00 89.96           C
ATOM    827 1HD2 LEU A  71      13.892   7.493 -18.059  1.00 89.96           H
ATOM    828 2HD2 LEU A  71      12.587   8.150 -19.076  1.00 89.96           H
ATOM    829 3HD2 LEU A  71      14.247   8.769 -19.248  1.00 89.96           H
ATOM    830  HN  LEU A  71      10.294   8.126 -15.111  1.00 89.96           H
ATOM    831  N   VAL A  72      10.072   7.298 -18.188  1.00 86.89           N
ATOM    832  CA  VAL A  72       9.726   6.591 -19.409  1.00 86.89           C
ATOM    833  C   VAL A  72       8.426   7.165 -19.975  1.00 86.89           C
ATOM    834  O   VAL A  72       8.309   7.374 -21.181  1.00 86.89           O
ATOM    835  HA  VAL A  72      10.528   6.763 -20.127  1.00 86.89           H
ATOM    836  CB  VAL A  72       9.648   5.087 -19.137  1.00 86.89           C
ATOM    837  HB  VAL A  72       8.990   4.934 -18.282  1.00 86.89           H
ATOM    838  CG1 VAL A  72       9.044   4.345 -20.332  1.00 86.89           C
ATOM    839 1HG1 VAL A  72       8.038   4.719 -20.521  1.00 86.89           H
ATOM    840 2HG1 VAL A  72       9.665   4.510 -21.213  1.00 86.89           H
ATOM    841 3HG1 VAL A  72       9.000   3.279 -20.113  1.00 86.89           H
ATOM    842  CG2 VAL A  72      11.024   4.522 -18.779  1.00 86.89           C
ATOM    843 1HG2 VAL A  72      11.713   4.692 -19.606  1.00 86.89           H
ATOM    844 2HG2 VAL A  72      11.399   5.019 -17.885  1.00 86.89           H
ATOM    845 3HG2 VAL A  72      10.939   3.451 -18.592  1.00 86.89           H
ATOM    846  HN  VAL A  72      10.101   6.731 -17.364  1.00 86.89           H
ATOM    847  N   TYR A  73       7.481   7.403 -19.077  1.00 85.98           N
ATOM    848  CA  TYR A  73       6.191   7.942 -19.473  1.00 85.98           C
ATOM    849  C   TYR A  73       6.353   9.296 -20.168  1.00 85.98           C
ATOM    850  O   TYR A  73       5.679   9.573 -21.159  1.00 85.98           O
ATOM    851  HA  TYR A  73       5.732   7.238 -20.167  1.00 85.98           H
ATOM    852  CB  TYR A  73       5.400   8.138 -18.178  1.00 85.98           C
ATOM    853 1HB  TYR A  73       5.318   7.179 -17.666  1.00 85.98           H
ATOM    854 2HB  TYR A  73       5.959   8.804 -17.520  1.00 85.98           H
ATOM    855  CG  TYR A  73       3.997   8.710 -18.387  1.00 85.98           C
ATOM    856  CD1 TYR A  73       3.810  10.076 -18.439  1.00 85.98           C
ATOM    857  HD1 TYR A  73       4.662  10.748 -18.332  1.00 85.98           H
ATOM    858  CD2 TYR A  73       2.918   7.860 -18.522  1.00 85.98           C
ATOM    859  HD2 TYR A  73       3.066   6.781 -18.481  1.00 85.98           H
ATOM    860  CE1 TYR A  73       2.489  10.615 -18.636  1.00 85.98           C
ATOM    861  HE1 TYR A  73       2.327  11.692 -18.679  1.00 85.98           H
ATOM    862  CE2 TYR A  73       1.597   8.398 -18.719  1.00 85.98           C
ATOM    863  HE2 TYR A  73       0.737   7.738 -18.827  1.00 85.98           H
ATOM    864  CZ  TYR A  73       1.448   9.749 -18.766  1.00 85.98           C
ATOM    865  OH  TYR A  73       0.200  10.258 -18.951  1.00 85.98           O
ATOM    866  HH  TYR A  73      -0.435   9.525 -19.195  1.00 85.98           H
ATOM    867  HN  TYR A  73       7.586   7.235 -18.097  1.00 85.98           H
ATOM    868  N   TRP A  74       7.250  10.103 -19.620  1.00 86.59           N
ATOM    869  CA  TRP A  74       7.390  11.478 -20.067  1.00 86.59           C
ATOM    870  C   TRP A  74       7.969  11.459 -21.483  1.00 86.59           C
ATOM    871  O   TRP A  74       7.419  12.081 -22.391  1.00 86.59           O
ATOM    872  HA  TRP A  74       6.397  11.929 -20.076  1.00 86.59           H
ATOM    873  CB  TRP A  74       8.238  12.290 -19.085  1.00 86.59           C
ATOM    874 1HB  TRP A  74       7.981  11.993 -18.068  1.00 86.59           H
ATOM    875 2HB  TRP A  74       9.288  12.039 -19.235  1.00 86.59           H
ATOM    876  CG  TRP A  74       8.066  13.804 -19.218  1.00 86.59           C
ATOM    877  CD1 TRP A  74       8.697  14.636 -20.058  1.00 86.59           C
ATOM    878  HD1 TRP A  74       9.446  14.321 -20.784  1.00 86.59           H
ATOM    879  CD2 TRP A  74       7.174  14.639 -18.450  1.00 86.59           C
ATOM    880  NE1 TRP A  74       8.279  15.940 -19.888  1.00 86.59           N
ATOM    881  HE1 TRP A  74       8.605  16.737 -20.397  1.00 86.59           H
ATOM    882  CE2 TRP A  74       7.324  15.942 -18.879  1.00 86.59           C
ATOM    883  CE3 TRP A  74       6.270  14.304 -17.426  1.00 86.59           C
ATOM    884  HE3 TRP A  74       6.133  13.283 -17.070  1.00 86.59           H
ATOM    885  CZ2 TRP A  74       6.602  17.014 -18.340  1.00 86.59           C
ATOM    886  HZ2 TRP A  74       6.739  18.035 -18.696  1.00 86.59           H
ATOM    887  CZ3 TRP A  74       5.557  15.387 -16.898  1.00 86.59           C
ATOM    888  HZ3 TRP A  74       4.843  15.182 -16.100  1.00 86.59           H
ATOM    889  CH2 TRP A  74       5.697  16.704 -17.318  1.00 86.59           C
ATOM    890  HH2 TRP A  74       5.103  17.492 -16.855  1.00 86.59           H
ATOM    891  HN  TRP A  74       7.872   9.831 -18.887  1.00 86.59           H
ATOM    892  N   TYR A  75       9.072  10.739 -21.627  1.00 82.38           N
ATOM    893  CA  TYR A  75       9.869  10.826 -22.838  1.00 82.38           C
ATOM    894  C   TYR A  75       9.326   9.891 -23.921  1.00 82.38           C
ATOM    895  O   TYR A  75       9.765   9.944 -25.069  1.00 82.38           O
ATOM    896  HA  TYR A  75       9.822  11.854 -23.199  1.00 82.38           H
ATOM    897  CB  TYR A  75      11.278  10.373 -22.450  1.00 82.38           C
ATOM    898 1HB  TYR A  75      11.202   9.503 -21.799  1.00 82.38           H
ATOM    899 2HB  TYR A  75      11.807  10.055 -23.348  1.00 82.38           H
ATOM    900  CG  TYR A  75      12.105  11.450 -21.743  1.00 82.38           C
ATOM    901  CD1 TYR A  75      12.707  12.450 -22.478  1.00 82.38           C
ATOM    902  HD1 TYR A  75      12.594  12.474 -23.562  1.00 82.38           H
ATOM    903  CD2 TYR A  75      12.248  11.419 -20.371  1.00 82.38           C
ATOM    904  HD2 TYR A  75      11.772  10.629 -19.790  1.00 82.38           H
ATOM    905  CE1 TYR A  75      13.486  13.463 -21.813  1.00 82.38           C
ATOM    906  HE1 TYR A  75      13.967  14.259 -22.381  1.00 82.38           H
ATOM    907  CE2 TYR A  75      13.026  12.432 -19.706  1.00 82.38           C
ATOM    908  HE2 TYR A  75      13.148  12.420 -18.622  1.00 82.38           H
ATOM    909  CZ  TYR A  75      13.607  13.404 -20.460  1.00 82.38           C
ATOM    910  OH  TYR A  75      14.342  14.361 -19.831  1.00 82.38           O
ATOM    911  HH  TYR A  75      14.703  15.009 -20.502  1.00 82.38           H
ATOM    912  HN  TYR A  75       9.421  10.107 -20.936  1.00 82.38           H
ATOM    913  N   CYS A  76       8.380   9.057 -23.516  1.00 76.71           N
ATOM    914  CA  CYS A  76       7.745   8.139 -24.446  1.00 76.71           C
ATOM    915  C   CYS A  76       6.952   8.959 -25.465  1.00 76.71           C
ATOM    916  O   CYS A  76       5.996   9.645 -25.107  1.00 76.71           O
ATOM    917  HA  CYS A  76       8.545   7.584 -24.935  1.00 76.71           H
ATOM    918  CB  CYS A  76       6.861   7.121 -23.721  1.00 76.71           C
ATOM    919 1HB  CYS A  76       7.462   6.535 -23.026  1.00 76.71           H
ATOM    920 2HB  CYS A  76       6.105   7.639 -23.131  1.00 76.71           H
ATOM    921  SG  CYS A  76       6.055   6.015 -24.936  1.00 76.71           S
ATOM    922  HG  CYS A  76       7.173   5.431 -25.356  1.00 76.71           H
ATOM    923  HN  CYS A  76       8.048   9.002 -22.575  1.00 76.71           H
ATOM    924  N   THR A  77       7.379   8.862 -26.716  1.00 71.06           N
ATOM    925  CA  THR A  77       6.811   9.690 -27.767  1.00 71.06           C
ATOM    926  C   THR A  77       5.497   9.088 -28.269  1.00 71.06           C
ATOM    927  O   THR A  77       4.821   9.679 -29.109  1.00 71.06           O
ATOM    928  HA  THR A  77       6.575  10.667 -27.345  1.00 71.06           H
ATOM    929  CB  THR A  77       7.865   9.849 -28.864  1.00 71.06           C
ATOM    930  HB  THR A  77       7.520  10.533 -29.639  1.00 71.06           H
ATOM    931  OG1 THR A  77       8.125   8.515 -29.292  1.00 71.06           O
ATOM    932  HG1 THR A  77       8.698   8.524 -30.112  1.00 71.06           H
ATOM    933  CG2 THR A  77       9.210  10.334 -28.319  1.00 71.06           C
ATOM    934 1HG2 THR A  77       9.588   9.615 -27.592  1.00 71.06           H
ATOM    935 2HG2 THR A  77       9.078  11.303 -27.836  1.00 71.06           H
ATOM    936 3HG2 THR A  77       9.922  10.430 -29.139  1.00 71.06           H
ATOM    937  HN  THR A  77       8.097   8.233 -27.015  1.00 71.06           H
ATOM    938  N   ARG A  78       5.176   7.919 -27.733  1.00 72.43           N
ATOM    939  CA  ARG A  78       3.958   7.228 -28.121  1.00 72.43           C
ATOM    940  C   ARG A  78       2.751   7.835 -27.403  1.00 72.43           C
ATOM    941  O   ARG A  78       2.857   8.259 -26.253  1.00 72.43           O
ATOM    942  HA  ARG A  78       3.887   7.373 -29.199  1.00 72.43           H
ATOM    943  CB  ARG A  78       4.042   5.737 -27.790  1.00 72.43           C
ATOM    944 1HB  ARG A  78       3.413   5.172 -28.478  1.00 72.43           H
ATOM    945 2HB  ARG A  78       5.065   5.386 -27.932  1.00 72.43           H
ATOM    946  CG  ARG A  78       3.601   5.469 -26.350  1.00 72.43           C
ATOM    947 1HG  ARG A  78       4.166   6.104 -25.669  1.00 72.43           H
ATOM    948 2HG  ARG A  78       2.550   5.731 -26.233  1.00 72.43           H
ATOM    949  CD  ARG A  78       3.810   4.000 -25.977  1.00 72.43           C
ATOM    950 1HD  ARG A  78       2.950   3.410 -26.294  1.00 72.43           H
ATOM    951 2HD  ARG A  78       4.679   3.603 -26.501  1.00 72.43           H
ATOM    952  NE  ARG A  78       3.999   3.871 -24.515  1.00 72.43           N
ATOM    953  HE  ARG A  78       4.927   3.956 -24.153  1.00 72.43           H
ATOM    954  CZ  ARG A  78       3.004   3.646 -23.645  1.00 72.43           C
ATOM    955  NH1 ARG A  78       1.741   3.523 -24.075  1.00 72.43           N
ATOM    956 1HH1 ARG A  78       1.534   3.598 -25.050  1.00 72.43           H
ATOM    957 2HH1 ARG A  78       1.004   3.355 -23.419  1.00 72.43           H
ATOM    958  NH2 ARG A  78       3.292   3.547 -22.340  1.00 72.43           N
ATOM    959 1HH2 ARG A  78       2.561   3.379 -21.679  1.00 72.43           H
ATOM    960 2HH2 ARG A  78       4.238   3.640 -22.029  1.00 72.43           H
ATOM    961  HN  ARG A  78       5.730   7.447 -27.048  1.00 72.43           H
ATOM    962  N   VAL A  79       1.632   7.858 -28.111  1.00 77.42           N
ATOM    963  CA  VAL A  79       0.383   8.313 -27.522  1.00 77.42           C
ATOM    964  C   VAL A  79       0.144   7.569 -26.207  1.00 77.42           C
ATOM    965  O   VAL A  79       0.291   6.350 -26.143  1.00 77.42           O
ATOM    966  HA  VAL A  79       0.488   9.377 -27.310  1.00 77.42           H
ATOM    967  CB  VAL A  79      -0.761   8.140 -28.524  1.00 77.42           C
ATOM    968  HB  VAL A  79      -0.930   7.071 -28.657  1.00 77.42           H
ATOM    969  CG1 VAL A  79      -2.054   8.758 -27.990  1.00 77.42           C
ATOM    970 1HG1 VAL A  79      -2.331   8.271 -27.055  1.00 77.42           H
ATOM    971 2HG1 VAL A  79      -1.903   9.823 -27.813  1.00 77.42           H
ATOM    972 3HG1 VAL A  79      -2.851   8.621 -28.721  1.00 77.42           H
ATOM    973  CG2 VAL A  79      -0.392   8.731 -29.886  1.00 77.42           C
ATOM    974 1HG2 VAL A  79      -0.182   9.795 -29.775  1.00 77.42           H
ATOM    975 2HG2 VAL A  79       0.492   8.225 -30.274  1.00 77.42           H
ATOM    976 3HG2 VAL A  79      -1.222   8.595 -30.578  1.00 77.42           H
ATOM    977  HN  VAL A  79       1.569   7.574 -29.068  1.00 77.42           H
ATOM    978  N   LYS A  80      -0.221   8.335 -25.189  1.00 81.23           N
ATOM    979  CA  LYS A  80      -0.513   7.760 -23.887  1.00 81.23           C
ATOM    980  C   LYS A  80      -1.816   6.962 -23.968  1.00 81.23           C
ATOM    981  O   LYS A  80      -2.614   7.161 -24.882  1.00 81.23           O
ATOM    982  HA  LYS A  80       0.298   7.074 -23.643  1.00 81.23           H
ATOM    983  CB  LYS A  80      -0.524   8.848 -22.811  1.00 81.23           C
ATOM    984 1HB  LYS A  80      -1.406   9.478 -22.934  1.00 81.23           H
ATOM    985 2HB  LYS A  80      -0.596   8.389 -21.825  1.00 81.23           H
ATOM    986  CG  LYS A  80       0.738   9.709 -22.889  1.00 81.23           C
ATOM    987 1HG  LYS A  80       0.737  10.280 -23.817  1.00 81.23           H
ATOM    988 2HG  LYS A  80       0.742  10.430 -22.071  1.00 81.23           H
ATOM    989  CD  LYS A  80       1.997   8.843 -22.818  1.00 81.23           C
ATOM    990 1HD  LYS A  80       1.931   8.167 -21.966  1.00 81.23           H
ATOM    991 2HD  LYS A  80       2.067   8.223 -23.712  1.00 81.23           H
ATOM    992  CE  LYS A  80       3.252   9.709 -22.692  1.00 81.23           C
ATOM    993 1HE  LYS A  80       3.152  10.598 -23.315  1.00 81.23           H
ATOM    994 2HE  LYS A  80       3.363  10.052 -21.663  1.00 81.23           H
ATOM    995  NZ  LYS A  80       4.453   8.945 -23.098  1.00 81.23           N
ATOM    996 1HZ  LYS A  80       5.286   9.451 -22.820  1.00 81.23           H
ATOM    997 2HZ  LYS A  80       4.444   8.037 -22.646  1.00 81.23           H
ATOM    998 3HZ  LYS A  80       4.451   8.821 -24.104  1.00 81.23           H
ATOM    999  HN  LYS A  80      -0.317   9.329 -25.244  1.00 81.23           H
ATOM   1000  N   THR A  81      -1.990   6.075 -22.999  1.00 81.42           N
ATOM   1001  CA  THR A  81      -3.253   5.375 -22.843  1.00 81.42           C
ATOM   1002  C   THR A  81      -3.796   5.564 -21.425  1.00 81.42           C
ATOM   1003  O   THR A  81      -3.083   6.038 -20.542  1.00 81.42           O
ATOM   1004  HA  THR A  81      -3.979   5.820 -23.524  1.00 81.42           H
ATOM   1005  CB  THR A  81      -3.032   3.909 -23.218  1.00 81.42           C
ATOM   1006  HB  THR A  81      -3.979   3.373 -23.270  1.00 81.42           H
ATOM   1007  OG1 THR A  81      -2.110   3.436 -22.240  1.00 81.42           O
ATOM   1008  HG1 THR A  81      -1.177   3.688 -22.499  1.00 81.42           H
ATOM   1009  CG2 THR A  81      -2.284   3.750 -24.543  1.00 81.42           C
ATOM   1010 1HG2 THR A  81      -1.307   4.229 -24.469  1.00 81.42           H
ATOM   1011 2HG2 THR A  81      -2.858   4.218 -25.343  1.00 81.42           H
ATOM   1012 3HG2 THR A  81      -2.153   2.690 -24.762  1.00 81.42           H
ATOM   1013  HN  THR A  81      -1.287   5.833 -22.330  1.00 81.42           H
ATOM   1014  N   MET A  82      -5.053   5.184 -21.251  1.00 82.43           N
ATOM   1015  CA  MET A  82      -5.675   5.232 -19.939  1.00 82.43           C
ATOM   1016  C   MET A  82      -4.875   4.415 -18.923  1.00 82.43           C
ATOM   1017  O   MET A  82      -4.659   4.858 -17.796  1.00 82.43           O
ATOM   1018  HA  MET A  82      -5.673   6.283 -19.651  1.00 82.43           H
ATOM   1019  CB  MET A  82      -7.100   4.682 -20.028  1.00 82.43           C
ATOM   1020 1HB  MET A  82      -7.694   5.309 -20.692  1.00 82.43           H
ATOM   1021 2HB  MET A  82      -7.081   3.683 -20.464  1.00 82.43           H
ATOM   1022  CG  MET A  82      -7.755   4.629 -18.646  1.00 82.43           C
ATOM   1023 1HG  MET A  82      -7.387   3.765 -18.093  1.00 82.43           H
ATOM   1024 2HG  MET A  82      -7.483   5.514 -18.072  1.00 82.43           H
ATOM   1025  SD  MET A  82      -9.529   4.534 -18.815  1.00 82.43           S
ATOM   1026  CE  MET A  82     -10.019   4.859 -17.130  1.00 82.43           C
ATOM   1027 1HE  MET A  82      -9.595   4.098 -16.475  1.00 82.43           H
ATOM   1028 2HE  MET A  82      -9.655   5.841 -16.828  1.00 82.43           H
ATOM   1029 3HE  MET A  82     -11.106   4.836 -17.056  1.00 82.43           H
ATOM   1030  HN  MET A  82      -5.643   4.849 -21.986  1.00 82.43           H
ATOM   1031  N   THR A  83      -4.456   3.235 -19.358  1.00 82.20           N
ATOM   1032  CA  THR A  83      -3.601   2.395 -18.537  1.00 82.20           C
ATOM   1033  C   THR A  83      -2.357   3.169 -18.097  1.00 82.20           C
ATOM   1034  O   THR A  83      -1.973   3.122 -16.929  1.00 82.20           O
ATOM   1035  HA  THR A  83      -4.147   2.127 -17.633  1.00 82.20           H
ATOM   1036  CB  THR A  83      -3.278   1.128 -19.333  1.00 82.20           C
ATOM   1037  HB  THR A  83      -2.710   1.368 -20.232  1.00 82.20           H
ATOM   1038  OG1 THR A  83      -4.549   0.523 -19.552  1.00 82.20           O
ATOM   1039  HG1 THR A  83      -5.276   1.117 -19.207  1.00 82.20           H
ATOM   1040  CG2 THR A  83      -2.511   0.096 -18.504  1.00 82.20           C
ATOM   1041 1HG2 THR A  83      -3.110  -0.194 -17.641  1.00 82.20           H
ATOM   1042 2HG2 THR A  83      -1.570   0.528 -18.166  1.00 82.20           H
ATOM   1043 3HG2 THR A  83      -2.308  -0.783 -19.116  1.00 82.20           H
ATOM   1044  HN  THR A  83      -4.692   2.853 -20.252  1.00 82.20           H
ATOM   1045  N   ASP A  84      -1.761   3.864 -19.055  1.00 83.90           N
ATOM   1046  CA  ASP A  84      -0.510   4.560 -18.808  1.00 83.90           C
ATOM   1047  C   ASP A  84      -0.732   5.634 -17.740  1.00 83.90           C
ATOM   1048  O   ASP A  84       0.141   5.878 -16.910  1.00 83.90           O
ATOM   1049  HA  ASP A  84       0.188   3.789 -18.484  1.00 83.90           H
ATOM   1050  CB  ASP A  84      -0.005   5.252 -20.075  1.00 83.90           C
ATOM   1051 1HB  ASP A  84      -0.704   6.033 -20.372  1.00 83.90           H
ATOM   1052 2HB  ASP A  84       0.949   5.738 -19.873  1.00 83.90           H
ATOM   1053  CG  ASP A  84       0.161   4.248 -21.218  1.00 83.90           C
ATOM   1054  OD1 ASP A  84       0.856   3.235 -20.987  1.00 83.90           O
ATOM   1055  OD2 ASP A  84      -0.411   4.516 -22.297  1.00 83.90           O
ATOM   1056  HN  ASP A  84      -2.118   3.954 -19.985  1.00 83.90           H
ATOM   1057  N   MET A  85      -1.906   6.246 -17.797  1.00 88.80           N
ATOM   1058  CA  MET A  85      -2.248   7.298 -16.855  1.00 88.80           C
ATOM   1059  C   MET A  85      -2.278   6.763 -15.422  1.00 88.80           C
ATOM   1060  O   MET A  85      -1.766   7.404 -14.505  1.00 88.80           O
ATOM   1061  HA  MET A  85      -1.462   8.047 -16.954  1.00 88.80           H
ATOM   1062  CB  MET A  85      -3.618   7.879 -17.212  1.00 88.80           C
ATOM   1063 1HB  MET A  85      -3.623   8.192 -18.256  1.00 88.80           H
ATOM   1064 2HB  MET A  85      -4.381   7.108 -17.107  1.00 88.80           H
ATOM   1065  CG  MET A  85      -3.959   9.070 -16.315  1.00 88.80           C
ATOM   1066 1HG  MET A  85      -4.949   9.452 -16.566  1.00 88.80           H
ATOM   1067 2HG  MET A  85      -3.995   8.752 -15.273  1.00 88.80           H
ATOM   1068  SD  MET A  85      -2.739  10.357 -16.518  1.00 88.80           S
ATOM   1069  CE  MET A  85      -3.123  10.889 -18.177  1.00 88.80           C
ATOM   1070 1HE  MET A  85      -3.002  10.052 -18.865  1.00 88.80           H
ATOM   1071 2HE  MET A  85      -4.152  11.245 -18.216  1.00 88.80           H
ATOM   1072 3HE  MET A  85      -2.449  11.696 -18.465  1.00 88.80           H
ATOM   1073  HN  MET A  85      -2.615   6.034 -18.470  1.00 88.80           H
ATOM   1074  N   PHE A  86      -2.882   5.593 -15.274  1.00 88.87           N
ATOM   1075  CA  PHE A  86      -2.993   4.968 -13.967  1.00 88.87           C
ATOM   1076  C   PHE A  86      -1.630   4.477 -13.476  1.00 88.87           C
ATOM   1077  O   PHE A  86      -1.319   4.581 -12.291  1.00 88.87           O
ATOM   1078  HA  PHE A  86      -3.375   5.723 -13.279  1.00 88.87           H
ATOM   1079  CB  PHE A  86      -3.928   3.767 -14.123  1.00 88.87           C
ATOM   1080 1HB  PHE A  86      -3.540   3.117 -14.908  1.00 88.87           H
ATOM   1081 2HB  PHE A  86      -3.920   3.191 -13.198  1.00 88.87           H
ATOM   1082  CG  PHE A  86      -5.373   4.143 -14.460  1.00 88.87           C
ATOM   1083  CD1 PHE A  86      -5.938   5.244 -13.896  1.00 88.87           C
ATOM   1084  HD1 PHE A  86      -5.363   5.858 -13.203  1.00 88.87           H
ATOM   1085  CD2 PHE A  86      -6.091   3.377 -15.324  1.00 88.87           C
ATOM   1086  HD2 PHE A  86      -5.638   2.495 -15.776  1.00 88.87           H
ATOM   1087  CE1 PHE A  86      -7.279   5.592 -14.208  1.00 88.87           C
ATOM   1088  HE1 PHE A  86      -7.732   6.474 -13.756  1.00 88.87           H
ATOM   1089  CE2 PHE A  86      -7.431   3.725 -15.637  1.00 88.87           C
ATOM   1090  HE2 PHE A  86      -8.007   3.111 -16.329  1.00 88.87           H
ATOM   1091  CZ  PHE A  86      -7.997   4.826 -15.072  1.00 88.87           C
ATOM   1092  HZ  PHE A  86      -9.026   5.093 -15.312  1.00 88.87           H
ATOM   1093  HN  PHE A  86      -3.290   5.075 -16.026  1.00 88.87           H
ATOM   1094  N   LEU A  87      -0.852   3.954 -14.413  1.00 86.98           N
ATOM   1095  CA  LEU A  87       0.473   3.452 -14.092  1.00 86.98           C
ATOM   1096  C   LEU A  87       1.335   4.601 -13.565  1.00 86.98           C
ATOM   1097  O   LEU A  87       2.143   4.410 -12.658  1.00 86.98           O
ATOM   1098  HA  LEU A  87       0.359   2.714 -13.298  1.00 86.98           H
ATOM   1099  CB  LEU A  87       1.079   2.731 -15.297  1.00 86.98           C
ATOM   1100 1HB  LEU A  87       1.013   3.391 -16.162  1.00 86.98           H
ATOM   1101 2HB  LEU A  87       2.139   2.568 -15.102  1.00 86.98           H
ATOM   1102  CG  LEU A  87       0.444   1.389 -15.665  1.00 86.98           C
ATOM   1103  HG  LEU A  87      -0.613   1.556 -15.872  1.00 86.98           H
ATOM   1104  CD1 LEU A  87       1.069   0.818 -16.940  1.00 86.98           C
ATOM   1105 1HD1 LEU A  87       0.915   1.515 -17.764  1.00 86.98           H
ATOM   1106 2HD1 LEU A  87       2.138   0.668 -16.786  1.00 86.98           H
ATOM   1107 3HD1 LEU A  87       0.599  -0.136 -17.179  1.00 86.98           H
ATOM   1108  CD2 LEU A  87       0.526   0.405 -14.496  1.00 86.98           C
ATOM   1109 1HD2 LEU A  87       1.571   0.237 -14.235  1.00 86.98           H
ATOM   1110 2HD2 LEU A  87      -0.002   0.817 -13.637  1.00 86.98           H
ATOM   1111 3HD2 LEU A  87       0.068  -0.541 -14.785  1.00 86.98           H
ATOM   1112  HN  LEU A  87      -1.114   3.870 -15.374  1.00 86.98           H
ATOM   1113  N   LEU A  88       1.132   5.770 -14.155  1.00 90.63           N
ATOM   1114  CA  LEU A  88       1.852   6.958 -13.731  1.00 90.63           C
ATOM   1115  C   LEU A  88       1.500   7.270 -12.275  1.00 90.63           C
ATOM   1116  O   LEU A  88       2.388   7.436 -11.440  1.00 90.63           O
ATOM   1117  HA  LEU A  88       2.917   6.732 -13.787  1.00 90.63           H
ATOM   1118  CB  LEU A  88       1.584   8.119 -14.691  1.00 90.63           C
ATOM   1119 1HB  LEU A  88       2.019   7.871 -15.659  1.00 90.63           H
ATOM   1120 2HB  LEU A  88       0.507   8.202 -14.836  1.00 90.63           H
ATOM   1121  CG  LEU A  88       2.119   9.485 -14.257  1.00 90.63           C
ATOM   1122  HG  LEU A  88       1.792   9.671 -13.234  1.00 90.63           H
ATOM   1123  CD1 LEU A  88       3.649   9.498 -14.251  1.00 90.63           C
ATOM   1124 1HD1 LEU A  88       4.016   8.742 -13.556  1.00 90.63           H
ATOM   1125 2HD1 LEU A  88       4.018   9.280 -15.253  1.00 90.63           H
ATOM   1126 3HD1 LEU A  88       4.003  10.481 -13.939  1.00 90.63           H
ATOM   1127  CD2 LEU A  88       1.540  10.602 -15.127  1.00 90.63           C
ATOM   1128 1HD2 LEU A  88       1.817  10.433 -16.168  1.00 90.63           H
ATOM   1129 2HD2 LEU A  88       0.454  10.607 -15.036  1.00 90.63           H
ATOM   1130 3HD2 LEU A  88       1.937  11.562 -14.797  1.00 90.63           H
ATOM   1131  HN  LEU A  88       0.490   5.911 -14.909  1.00 90.63           H
ATOM   1132  N   ASN A  89       0.203   7.340 -12.015  1.00 93.15           N
ATOM   1133  CA  ASN A  89      -0.278   7.752 -10.707  1.00 93.15           C
ATOM   1134  C   ASN A  89       0.128   6.706  -9.667  1.00 93.15           C
ATOM   1135  O   ASN A  89       0.335   7.034  -8.500  1.00 93.15           O
ATOM   1136  HA  ASN A  89       0.184   8.722 -10.525  1.00 93.15           H
ATOM   1137  CB  ASN A  89      -1.803   7.866 -10.692  1.00 93.15           C
ATOM   1138 1HB  ASN A  89      -2.239   7.049 -11.266  1.00 93.15           H
ATOM   1139 2HB  ASN A  89      -2.169   7.768  -9.670  1.00 93.15           H
ATOM   1140  CG  ASN A  89      -2.259   9.206 -11.275  1.00 93.15           C
ATOM   1141  OD1 ASN A  89      -2.507  10.168 -10.567  1.00 93.15           O
ATOM   1142  ND2 ASN A  89      -2.354   9.214 -12.602  1.00 93.15           N
ATOM   1143 1HD2 ASN A  89      -2.135   8.390 -13.124  1.00 93.15           H
ATOM   1144 2HD2 ASN A  89      -2.644  10.045 -13.077  1.00 93.15           H
ATOM   1145  HN  ASN A  89      -0.513   7.121 -12.679  1.00 93.15           H
ATOM   1146  N   LEU A  90       0.231   5.468 -10.128  1.00 90.99           N
ATOM   1147  CA  LEU A  90       0.634   4.377  -9.257  1.00 90.99           C
ATOM   1148  C   LEU A  90       2.071   4.609  -8.787  1.00 90.99           C
ATOM   1149  O   LEU A  90       2.375   4.451  -7.606  1.00 90.99           O
ATOM   1150  HA  LEU A  90      -0.021   4.395  -8.386  1.00 90.99           H
ATOM   1151  CB  LEU A  90       0.424   3.031  -9.954  1.00 90.99           C
ATOM   1152 1HB  LEU A  90      -0.508   3.077 -10.517  1.00 90.99           H
ATOM   1153 2HB  LEU A  90       1.227   2.890 -10.677  1.00 90.99           H
ATOM   1154  CG  LEU A  90       0.376   1.804  -9.041  1.00 90.99           C
ATOM   1155  HG  LEU A  90       1.110   1.940  -8.247  1.00 90.99           H
ATOM   1156  CD1 LEU A  90      -0.994   1.670  -8.374  1.00 90.99           C
ATOM   1157 1HD1 LEU A  90      -1.195   2.558  -7.776  1.00 90.99           H
ATOM   1158 2HD1 LEU A  90      -1.762   1.566  -9.140  1.00 90.99           H
ATOM   1159 3HD1 LEU A  90      -1.000   0.789  -7.731  1.00 90.99           H
ATOM   1160  CD2 LEU A  90       0.768   0.537  -9.805  1.00 90.99           C
ATOM   1161 1HD2 LEU A  90       0.077   0.384 -10.633  1.00 90.99           H
ATOM   1162 2HD2 LEU A  90       1.781   0.645 -10.192  1.00 90.99           H
ATOM   1163 3HD2 LEU A  90       0.726  -0.320  -9.133  1.00 90.99           H
ATOM   1164  HN  LEU A  90       0.045   5.207 -11.075  1.00 90.99           H
ATOM   1165  N   ALA A  91       2.918   4.979  -9.737  1.00 93.56           N
ATOM   1166  CA  ALA A  91       4.325   5.194  -9.443  1.00 93.56           C
ATOM   1167  C   ALA A  91       4.467   6.390  -8.499  1.00 93.56           C
ATOM   1168  O   ALA A  91       5.327   6.392  -7.619  1.00 93.56           O
ATOM   1169  HA  ALA A  91       4.699   4.301  -8.943  1.00 93.56           H
ATOM   1170  CB  ALA A  91       5.096   5.387 -10.750  1.00 93.56           C
ATOM   1171 1HB  ALA A  91       4.986   4.499 -11.371  1.00 93.56           H
ATOM   1172 2HB  ALA A  91       4.700   6.253 -11.281  1.00 93.56           H
ATOM   1173 3HB  ALA A  91       6.151   5.548 -10.529  1.00 93.56           H
ATOM   1174  HN  ALA A  91       2.657   5.132 -10.690  1.00 93.56           H
ATOM   1175  N   ILE A  92       3.611   7.378  -8.714  1.00 94.93           N
ATOM   1176  CA  ILE A  92       3.626   8.574  -7.889  1.00 94.93           C
ATOM   1177  C   ILE A  92       3.255   8.201  -6.452  1.00 94.93           C
ATOM   1178  O   ILE A  92       3.914   8.629  -5.506  1.00 94.93           O
ATOM   1179  HA  ILE A  92       4.645   8.961  -7.892  1.00 94.93           H
ATOM   1180  CB  ILE A  92       2.728   9.654  -8.495  1.00 94.93           C
ATOM   1181  HB  ILE A  92       1.764   9.205  -8.731  1.00 94.93           H
ATOM   1182  CG1 ILE A  92       3.314  10.181  -9.806  1.00 94.93           C
ATOM   1183 1HG1 ILE A  92       4.206  10.773  -9.599  1.00 94.93           H
ATOM   1184 2HG1 ILE A  92       3.625   9.344 -10.432  1.00 94.93           H
ATOM   1185  CG2 ILE A  92       2.469  10.779  -7.490  1.00 94.93           C
ATOM   1186 1HG2 ILE A  92       1.977  10.371  -6.607  1.00 94.93           H
ATOM   1187 2HG2 ILE A  92       3.417  11.233  -7.201  1.00 94.93           H
ATOM   1188 3HG2 ILE A  92       1.829  11.533  -7.947  1.00 94.93           H
ATOM   1189  CD1 ILE A  92       2.292  11.036 -10.559  1.00 94.93           C
ATOM   1190 1HD1 ILE A  92       1.412  10.434 -10.786  1.00 94.93           H
ATOM   1191 2HD1 ILE A  92       2.002  11.884  -9.940  1.00 94.93           H
ATOM   1192 3HD1 ILE A  92       2.734  11.397 -11.487  1.00 94.93           H
ATOM   1193  HN  ILE A  92       2.919   7.371  -9.435  1.00 94.93           H
ATOM   1194  N   ALA A  93       2.200   7.407  -6.334  1.00 94.65           N
ATOM   1195  CA  ALA A  93       1.708   7.006  -5.027  1.00 94.65           C
ATOM   1196  C   ALA A  93       2.818   6.274  -4.271  1.00 94.65           C
ATOM   1197  O   ALA A  93       3.058   6.546  -3.096  1.00 94.65           O
ATOM   1198  HA  ALA A  93       1.444   7.912  -4.480  1.00 94.65           H
ATOM   1199  CB  ALA A  93       0.453   6.148  -5.195  1.00 94.65           C
ATOM   1200 1HB  ALA A  93      -0.315   6.725  -5.711  1.00 94.65           H
ATOM   1201 2HB  ALA A  93       0.695   5.261  -5.780  1.00 94.65           H
ATOM   1202 3HB  ALA A  93       0.084   5.848  -4.215  1.00 94.65           H
ATOM   1203  HN  ALA A  93       1.687   7.041  -7.110  1.00 94.65           H
ATOM   1204  N   ASP A  94       3.466   5.358  -4.977  1.00 93.54           N
ATOM   1205  CA  ASP A  94       4.513   4.551  -4.374  1.00 93.54           C
ATOM   1206  C   ASP A  94       5.634   5.467  -3.877  1.00 93.54           C
ATOM   1207  O   ASP A  94       6.140   5.291  -2.771  1.00 93.54           O
ATOM   1208  HA  ASP A  94       4.027   4.010  -3.562  1.00 93.54           H
ATOM   1209  CB  ASP A  94       5.114   3.579  -5.391  1.00 93.54           C
ATOM   1210 1HB  ASP A  94       5.244   4.083  -6.349  1.00 93.54           H
ATOM   1211 2HB  ASP A  94       6.103   3.265  -5.059  1.00 93.54           H
ATOM   1212  CG  ASP A  94       4.217   2.352  -5.572  1.00 93.54           C
ATOM   1213  OD1 ASP A  94       3.515   2.013  -4.594  1.00 93.54           O
ATOM   1214  OD2 ASP A  94       4.254   1.781  -6.683  1.00 93.54           O
ATOM   1215  HN  ASP A  94       3.285   5.164  -5.941  1.00 93.54           H
ATOM   1216  N   LEU A  95       5.988   6.426  -4.720  1.00 96.00           N
ATOM   1217  CA  LEU A  95       7.074   7.338  -4.403  1.00 96.00           C
ATOM   1218  C   LEU A  95       6.749   8.079  -3.105  1.00 96.00           C
ATOM   1219  O   LEU A  95       7.607   8.217  -2.233  1.00 96.00           O
ATOM   1220  HA  LEU A  95       7.969   6.737  -4.243  1.00 96.00           H
ATOM   1221  CB  LEU A  95       7.357   8.266  -5.586  1.00 96.00           C
ATOM   1222 1HB  LEU A  95       6.404   8.603  -5.994  1.00 96.00           H
ATOM   1223 2HB  LEU A  95       7.875   9.150  -5.213  1.00 96.00           H
ATOM   1224  CG  LEU A  95       8.185   7.667  -6.725  1.00 96.00           C
ATOM   1225  HG  LEU A  95       7.657   6.793  -7.108  1.00 96.00           H
ATOM   1226  CD1 LEU A  95       8.319   8.657  -7.885  1.00 96.00           C
ATOM   1227 1HD1 LEU A  95       7.329   8.907  -8.266  1.00 96.00           H
ATOM   1228 2HD1 LEU A  95       8.813   9.563  -7.533  1.00 96.00           H
ATOM   1229 3HD1 LEU A  95       8.912   8.206  -8.680  1.00 96.00           H
ATOM   1230  CD2 LEU A  95       9.547   7.188  -6.220  1.00 96.00           C
ATOM   1231 1HD2 LEU A  95      10.094   8.029  -5.796  1.00 96.00           H
ATOM   1232 2HD2 LEU A  95       9.403   6.425  -5.455  1.00 96.00           H
ATOM   1233 3HD2 LEU A  95      10.115   6.766  -7.050  1.00 96.00           H
ATOM   1234  HN  LEU A  95       5.548   6.585  -5.604  1.00 96.00           H
ATOM   1235  N   LEU A  96       5.509   8.537  -3.016  1.00 95.13           N
ATOM   1236  CA  LEU A  96       5.091   9.353  -1.889  1.00 95.13           C
ATOM   1237  C   LEU A  96       5.314   8.574  -0.591  1.00 95.13           C
ATOM   1238  O   LEU A  96       5.739   9.144   0.414  1.00 95.13           O
ATOM   1239  HA  LEU A  96       5.726  10.238  -1.874  1.00 95.13           H
ATOM   1240  CB  LEU A  96       3.651   9.832  -2.079  1.00 95.13           C
ATOM   1241 1HB  LEU A  96       3.040   8.978  -2.372  1.00 95.13           H
ATOM   1242 2HB  LEU A  96       3.274  10.177  -1.117  1.00 95.13           H
ATOM   1243  CG  LEU A  96       3.445  10.947  -3.106  1.00 95.13           C
ATOM   1244  HG  LEU A  96       3.744  10.570  -4.084  1.00 95.13           H
ATOM   1245  CD1 LEU A  96       1.968  11.336  -3.204  1.00 95.13           C
ATOM   1246 1HD1 LEU A  96       1.383  10.468  -3.509  1.00 95.13           H
ATOM   1247 2HD1 LEU A  96       1.619  11.687  -2.233  1.00 95.13           H
ATOM   1248 3HD1 LEU A  96       1.850  12.130  -3.941  1.00 95.13           H
ATOM   1249  CD2 LEU A  96       4.335  12.151  -2.794  1.00 95.13           C
ATOM   1250 1HD2 LEU A  96       4.090  12.538  -1.805  1.00 95.13           H
ATOM   1251 2HD2 LEU A  96       5.381  11.845  -2.816  1.00 95.13           H
ATOM   1252 3HD2 LEU A  96       4.169  12.929  -3.539  1.00 95.13           H
ATOM   1253  HN  LEU A  96       4.797   8.358  -3.696  1.00 95.13           H
ATOM   1254  N   PHE A  97       5.017   7.284  -0.653  1.00 94.68           N
ATOM   1255  CA  PHE A  97       5.172   6.424   0.507  1.00 94.68           C
ATOM   1256  C   PHE A  97       6.651   6.178   0.814  1.00 94.68           C
ATOM   1257  O   PHE A  97       7.080   6.303   1.960  1.00 94.68           O
ATOM   1258  HA  PHE A  97       4.708   6.933   1.352  1.00 94.68           H
ATOM   1259  CB  PHE A  97       4.505   5.090   0.167  1.00 94.68           C
ATOM   1260 1HB  PHE A  97       3.424   5.226   0.165  1.00 94.68           H
ATOM   1261 2HB  PHE A  97       4.792   4.799  -0.844  1.00 94.68           H
ATOM   1262  CG  PHE A  97       4.860   3.953   1.128  1.00 94.68           C
ATOM   1263  CD1 PHE A  97       5.473   2.833   0.660  1.00 94.68           C
ATOM   1264  HD1 PHE A  97       5.712   2.745  -0.400  1.00 94.68           H
ATOM   1265  CD2 PHE A  97       4.563   4.063   2.450  1.00 94.68           C
ATOM   1266  HD2 PHE A  97       4.071   4.961   2.826  1.00 94.68           H
ATOM   1267  CE1 PHE A  97       5.803   1.779   1.552  1.00 94.68           C
ATOM   1268  HE1 PHE A  97       6.294   0.881   1.177  1.00 94.68           H
ATOM   1269  CE2 PHE A  97       4.892   3.009   3.342  1.00 94.68           C
ATOM   1270  HE2 PHE A  97       4.653   3.097   4.402  1.00 94.68           H
ATOM   1271  CZ  PHE A  97       5.505   1.889   2.874  1.00 94.68           C
ATOM   1272  HZ  PHE A  97       5.758   1.079   3.559  1.00 94.68           H
ATOM   1273  HN  PHE A  97       4.678   6.828  -1.476  1.00 94.68           H
ATOM   1274  N   LEU A  98       7.389   5.832  -0.231  1.00 95.99           N
ATOM   1275  CA  LEU A  98       8.767   5.402  -0.063  1.00 95.99           C
ATOM   1276  C   LEU A  98       9.552   6.493   0.667  1.00 95.99           C
ATOM   1277  O   LEU A  98      10.432   6.196   1.474  1.00 95.99           O
ATOM   1278  HA  LEU A  98       8.757   4.508   0.560  1.00 95.99           H
ATOM   1279  CB  LEU A  98       9.372   5.006  -1.412  1.00 95.99           C
ATOM   1280 1HB  LEU A  98       9.195   5.816  -2.119  1.00 95.99           H
ATOM   1281 2HB  LEU A  98      10.452   4.918  -1.291  1.00 95.99           H
ATOM   1282  CG  LEU A  98       8.849   3.707  -2.027  1.00 95.99           C
ATOM   1283  HG  LEU A  98       7.764   3.689  -1.916  1.00 95.99           H
ATOM   1284  CD1 LEU A  98       9.151   3.648  -3.525  1.00 95.99           C
ATOM   1285 1HD1 LEU A  98       8.671   4.490  -4.026  1.00 95.99           H
ATOM   1286 2HD1 LEU A  98      10.228   3.699  -3.681  1.00 95.99           H
ATOM   1287 3HD1 LEU A  98       8.768   2.715  -3.937  1.00 95.99           H
ATOM   1288  CD2 LEU A  98       9.399   2.488  -1.283  1.00 95.99           C
ATOM   1289 1HD2 LEU A  98      10.487   2.488  -1.341  1.00 95.99           H
ATOM   1290 2HD2 LEU A  98       9.090   2.529  -0.239  1.00 95.99           H
ATOM   1291 3HD2 LEU A  98       9.011   1.578  -1.741  1.00 95.99           H
ATOM   1292  HN  LEU A  98       7.061   5.842  -1.175  1.00 95.99           H
ATOM   1293  N   VAL A  99       9.207   7.734   0.356  1.00 96.18           N
ATOM   1294  CA  VAL A  99       9.908   8.872   0.927  1.00 96.18           C
ATOM   1295  C   VAL A  99       9.738   8.859   2.448  1.00 96.18           C
ATOM   1296  O   VAL A  99      10.492   9.515   3.165  1.00 96.18           O
ATOM   1297  HA  VAL A  99      10.966   8.757   0.692  1.00 96.18           H
ATOM   1298  CB  VAL A  99       9.416  10.168   0.281  1.00 96.18           C
ATOM   1299  HB  VAL A  99       8.326  10.166   0.313  1.00 96.18           H
ATOM   1300  CG1 VAL A  99       9.906  11.390   1.061  1.00 96.18           C
ATOM   1301 1HG1 VAL A  99       9.529  11.343   2.083  1.00 96.18           H
ATOM   1302 2HG1 VAL A  99      10.996  11.398   1.076  1.00 96.18           H
ATOM   1303 3HG1 VAL A  99       9.542  12.298   0.581  1.00 96.18           H
ATOM   1304  CG2 VAL A  99       9.843  10.247  -1.186  1.00 96.18           C
ATOM   1305 1HG2 VAL A  99      10.931  10.216  -1.249  1.00 96.18           H
ATOM   1306 2HG2 VAL A  99       9.423   9.402  -1.732  1.00 96.18           H
ATOM   1307 3HG2 VAL A  99       9.480  11.178  -1.620  1.00 96.18           H
ATOM   1308  HN  VAL A  99       8.464   7.968  -0.271  1.00 96.18           H
ATOM   1309  N   THR A 100       8.744   8.105   2.894  1.00 95.45           N
ATOM   1310  CA  THR A 100       8.427   8.047   4.311  1.00 95.45           C
ATOM   1311  C   THR A 100       9.281   6.984   5.005  1.00 95.45           C
ATOM   1312  O   THR A 100       9.420   6.995   6.227  1.00 95.45           O
ATOM   1313  HA  THR A 100       8.683   9.006   4.760  1.00 95.45           H
ATOM   1314  CB  THR A 100       6.923   7.803   4.449  1.00 95.45           C
ATOM   1315  HB  THR A 100       6.583   8.034   5.458  1.00 95.45           H
ATOM   1316  OG1 THR A 100       6.751   6.451   4.035  1.00 95.45           O
ATOM   1317  HG1 THR A 100       6.653   6.407   3.041  1.00 95.45           H
ATOM   1318  CG2 THR A 100       6.104   8.609   3.438  1.00 95.45           C
ATOM   1319 1HG2 THR A 100       6.398   8.329   2.427  1.00 95.45           H
ATOM   1320 2HG2 THR A 100       6.287   9.673   3.588  1.00 95.45           H
ATOM   1321 3HG2 THR A 100       5.044   8.400   3.580  1.00 95.45           H
ATOM   1322  HN  THR A 100       8.162   7.543   2.307  1.00 95.45           H
ATOM   1323  N   LEU A 101       9.831   6.091   4.195  1.00 95.35           N
ATOM   1324  CA  LEU A 101      10.512   4.921   4.723  1.00 95.35           C
ATOM   1325  C   LEU A 101      11.741   5.368   5.519  1.00 95.35           C
ATOM   1326  O   LEU A 101      12.024   4.825   6.586  1.00 95.35           O
ATOM   1327  HA  LEU A 101       9.823   4.421   5.404  1.00 95.35           H
ATOM   1328  CB  LEU A 101      10.834   3.935   3.598  1.00 95.35           C
ATOM   1329 1HB  LEU A 101      11.341   4.477   2.801  1.00 95.35           H
ATOM   1330 2HB  LEU A 101      11.538   3.196   3.980  1.00 95.35           H
ATOM   1331  CG  LEU A 101       9.639   3.195   2.994  1.00 95.35           C
ATOM   1332  HG  LEU A 101       8.998   3.926   2.500  1.00 95.35           H
ATOM   1333  CD1 LEU A 101      10.094   2.199   1.926  1.00 95.35           C
ATOM   1334 1HD1 LEU A 101      10.614   2.732   1.130  1.00 95.35           H
ATOM   1335 2HD1 LEU A 101      10.768   1.468   2.374  1.00 95.35           H
ATOM   1336 3HD1 LEU A 101       9.225   1.686   1.513  1.00 95.35           H
ATOM   1337  CD2 LEU A 101       8.801   2.523   4.084  1.00 95.35           C
ATOM   1338 1HD2 LEU A 101       9.418   1.807   4.627  1.00 95.35           H
ATOM   1339 2HD2 LEU A 101       8.430   3.280   4.775  1.00 95.35           H
ATOM   1340 3HD2 LEU A 101       7.959   2.004   3.627  1.00 95.35           H
ATOM   1341  HN  LEU A 101       9.817   6.157   3.197  1.00 95.35           H
ATOM   1342  N   PRO A 102      12.488   6.360   5.017  1.00 95.40           N
ATOM   1343  CA  PRO A 102      13.681   6.837   5.722  1.00 95.40           C
ATOM   1344  C   PRO A 102      13.386   7.210   7.166  1.00 95.40           C
ATOM   1345  O   PRO A 102      14.172   6.904   8.062  1.00 95.40           O
ATOM   1346  HA  PRO A 102      14.425   6.043   5.779  1.00 95.40           H
ATOM   1347  CB  PRO A 102      14.126   8.050   4.903  1.00 95.40           C
ATOM   1348 1HB  PRO A 102      13.692   8.974   5.284  1.00 95.40           H
ATOM   1349 2HB  PRO A 102      15.209   8.174   4.926  1.00 95.40           H
ATOM   1350  CG  PRO A 102      13.626   7.730   3.499  1.00 95.40           C
ATOM   1351 1HG  PRO A 102      13.548   8.626   2.883  1.00 95.40           H
ATOM   1352 2HG  PRO A 102      14.300   7.054   2.973  1.00 95.40           H
ATOM   1353  CD  PRO A 102      12.269   7.096   3.759  1.00 95.40           C
ATOM   1354 1HD  PRO A 102      11.485   7.846   3.865  1.00 95.40           H
ATOM   1355 2HD  PRO A 102      11.967   6.437   2.944  1.00 95.40           H
ATOM   1356  N   PHE A 103      12.251   7.867   7.355  1.00 94.83           N
ATOM   1357  CA  PHE A 103      11.872   8.342   8.675  1.00 94.83           C
ATOM   1358  C   PHE A 103      11.553   7.172   9.608  1.00 94.83           C
ATOM   1359  O   PHE A 103      11.911   7.197  10.784  1.00 94.83           O
ATOM   1360  HA  PHE A 103      12.718   8.902   9.072  1.00 94.83           H
ATOM   1361  CB  PHE A 103      10.614   9.195   8.498  1.00 94.83           C
ATOM   1362 1HB  PHE A 103       9.857   8.606   7.982  1.00 94.83           H
ATOM   1363 2HB  PHE A 103      10.213   9.440   9.482  1.00 94.83           H
ATOM   1364  CG  PHE A 103      10.847  10.493   7.721  1.00 94.83           C
ATOM   1365  CD1 PHE A 103      11.204  11.627   8.382  1.00 94.83           C
ATOM   1366  HD1 PHE A 103      11.325  11.611   9.465  1.00 94.83           H
ATOM   1367  CD2 PHE A 103      10.696  10.512   6.370  1.00 94.83           C
ATOM   1368  HD2 PHE A 103      10.409   9.604   5.840  1.00 94.83           H
ATOM   1369  CE1 PHE A 103      11.420  12.831   7.660  1.00 94.83           C
ATOM   1370  HE1 PHE A 103      11.706  13.739   8.190  1.00 94.83           H
ATOM   1371  CE2 PHE A 103      10.911  11.716   5.648  1.00 94.83           C
ATOM   1372  HE2 PHE A 103      10.790  11.732   4.565  1.00 94.83           H
ATOM   1373  CZ  PHE A 103      11.269  12.850   6.309  1.00 94.83           C
ATOM   1374  HZ  PHE A 103      11.434  13.774   5.755  1.00 94.83           H
ATOM   1375  HN  PHE A 103      11.598   8.075   6.627  1.00 94.83           H
ATOM   1376  N   TRP A 104      10.884   6.175   9.048  1.00 92.93           N
ATOM   1377  CA  TRP A 104      10.537   4.986   9.808  1.00 92.93           C
ATOM   1378  C   TRP A 104      11.837   4.291  10.217  1.00 92.93           C
ATOM   1379  O   TRP A 104      11.929   3.730  11.308  1.00 92.93           O
ATOM   1380  HA  TRP A 104       9.991   5.306  10.695  1.00 92.93           H
ATOM   1381  CB  TRP A 104       9.600   4.079   9.009  1.00 92.93           C
ATOM   1382 1HB  TRP A 104       9.955   4.022   7.980  1.00 92.93           H
ATOM   1383 2HB  TRP A 104       9.649   3.071   9.420  1.00 92.93           H
ATOM   1384  CG  TRP A 104       8.141   4.542   9.004  1.00 92.93           C
ATOM   1385  CD1 TRP A 104       7.392   4.898   7.951  1.00 92.93           C
ATOM   1386  HD1 TRP A 104       7.746   4.902   6.920  1.00 92.93           H
ATOM   1387  CD2 TRP A 104       7.281   4.684  10.153  1.00 92.93           C
ATOM   1388  NE1 TRP A 104       6.117   5.258   8.337  1.00 92.93           N
ATOM   1389  HE1 TRP A 104       5.379   5.560   7.733  1.00 92.93           H
ATOM   1390  CE2 TRP A 104       6.047   5.124   9.718  1.00 92.93           C
ATOM   1391  CE3 TRP A 104       7.536   4.449  11.516  1.00 92.93           C
ATOM   1392  HE3 TRP A 104       8.501   4.102  11.885  1.00 92.93           H
ATOM   1393  CZ2 TRP A 104       4.972   5.367  10.581  1.00 92.93           C
ATOM   1394  HZ2 TRP A 104       4.007   5.715  10.213  1.00 92.93           H
ATOM   1395  CZ3 TRP A 104       6.451   4.697  12.366  1.00 92.93           C
ATOM   1396  HZ3 TRP A 104       6.595   4.531  13.433  1.00 92.93           H
ATOM   1397  CH2 TRP A 104       5.203   5.140  11.943  1.00 92.93           C
ATOM   1398  HH2 TRP A 104       4.408   5.310  12.669  1.00 92.93           H
ATOM   1399  HN  TRP A 104      10.582   6.171   8.095  1.00 92.93           H
ATOM   1400  N   ALA A 105      12.810   4.350   9.320  1.00 94.57           N
ATOM   1401  CA  ALA A 105      14.081   3.683   9.548  1.00 94.57           C
ATOM   1402  C   ALA A 105      14.762   4.298  10.772  1.00 94.57           C
ATOM   1403  O   ALA A 105      15.241   3.579  11.647  1.00 94.57           O
ATOM   1404  HA  ALA A 105      13.872   2.632   9.749  1.00 94.57           H
ATOM   1405  CB  ALA A 105      14.944   3.782   8.289  1.00 94.57           C
ATOM   1406 1HB  ALA A 105      14.427   3.304   7.456  1.00 94.57           H
ATOM   1407 2HB  ALA A 105      15.122   4.831   8.052  1.00 94.57           H
ATOM   1408 3HB  ALA A 105      15.897   3.281   8.461  1.00 94.57           H
ATOM   1409  HN  ALA A 105      12.742   4.841   8.451  1.00 94.57           H
ATOM   1410  N   ILE A 106      14.784   5.623  10.794  1.00 94.05           N
ATOM   1411  CA  ILE A 106      15.426   6.343  11.881  1.00 94.05           C
ATOM   1412  C   ILE A 106      14.683   6.054  13.187  1.00 94.05           C
ATOM   1413  O   ILE A 106      15.307   5.821  14.221  1.00 94.05           O
ATOM   1414  HA  ILE A 106      16.443   5.961  11.970  1.00 94.05           H
ATOM   1415  CB  ILE A 106      15.529   7.833  11.549  1.00 94.05           C
ATOM   1416  HB  ILE A 106      14.555   8.172  11.195  1.00 94.05           H
ATOM   1417  CG1 ILE A 106      16.530   8.074  10.417  1.00 94.05           C
ATOM   1418 1HG1 ILE A 106      17.546   7.957  10.794  1.00 94.05           H
ATOM   1419 2HG1 ILE A 106      16.391   7.325   9.638  1.00 94.05           H
ATOM   1420  CG2 ILE A 106      15.867   8.650  12.797  1.00 94.05           C
ATOM   1421 1HG2 ILE A 106      15.085   8.512  13.544  1.00 94.05           H
ATOM   1422 2HG2 ILE A 106      16.821   8.316  13.203  1.00 94.05           H
ATOM   1423 3HG2 ILE A 106      15.934   9.706  12.533  1.00 94.05           H
ATOM   1424  CD1 ILE A 106      16.359   9.474   9.823  1.00 94.05           C
ATOM   1425 1HD1 ILE A 106      15.350   9.579   9.425  1.00 94.05           H
ATOM   1426 2HD1 ILE A 106      16.523  10.220  10.600  1.00 94.05           H
ATOM   1427 3HD1 ILE A 106      17.083   9.619   9.021  1.00 94.05           H
ATOM   1428  HN  ILE A 106      14.374   6.200  10.088  1.00 94.05           H
ATOM   1429  N   ALA A 107      13.361   6.078  13.097  1.00 92.66           N
ATOM   1430  CA  ALA A 107      12.528   5.919  14.276  1.00 92.66           C
ATOM   1431  C   ALA A 107      12.737   4.519  14.858  1.00 92.66           C
ATOM   1432  O   ALA A 107      12.668   4.331  16.072  1.00 92.66           O
ATOM   1433  HA  ALA A 107      12.846   6.660  15.010  1.00 92.66           H
ATOM   1434  CB  ALA A 107      11.067   6.185  13.909  1.00 92.66           C
ATOM   1435 1HB  ALA A 107      10.967   7.202  13.528  1.00 92.66           H
ATOM   1436 2HB  ALA A 107      10.750   5.478  13.142  1.00 92.66           H
ATOM   1437 3HB  ALA A 107      10.442   6.066  14.794  1.00 92.66           H
ATOM   1438  HN  ALA A 107      12.861   6.204  12.240  1.00 92.66           H
ATOM   1439  N   ALA A 108      12.989   3.574  13.965  1.00 92.16           N
ATOM   1440  CA  ALA A 108      13.179   2.192  14.372  1.00 92.16           C
ATOM   1441  C   ALA A 108      14.577   2.029  14.970  1.00 92.16           C
ATOM   1442  O   ALA A 108      14.775   1.234  15.889  1.00 92.16           O
ATOM   1443  HA  ALA A 108      12.437   1.966  15.138  1.00 92.16           H
ATOM   1444  CB  ALA A 108      12.946   1.270  13.173  1.00 92.16           C
ATOM   1445 1HB  ALA A 108      11.929   1.403  12.804  1.00 92.16           H
ATOM   1446 2HB  ALA A 108      13.655   1.516  12.383  1.00 92.16           H
ATOM   1447 3HB  ALA A 108      13.089   0.233  13.479  1.00 92.16           H
ATOM   1448  HN  ALA A 108      13.063   3.738  12.981  1.00 92.16           H
ATOM   1449  N   ALA A 109      15.512   2.794  14.426  1.00 91.78           N
ATOM   1450  CA  ALA A 109      16.907   2.657  14.808  1.00 91.78           C
ATOM   1451  C   ALA A 109      17.086   3.140  16.249  1.00 91.78           C
ATOM   1452  O   ALA A 109      17.914   2.608  16.987  1.00 91.78           O
ATOM   1453  HA  ALA A 109      17.165   1.600  14.754  1.00 91.78           H
ATOM   1454  CB  ALA A 109      17.785   3.430  13.821  1.00 91.78           C
ATOM   1455 1HB  ALA A 109      17.643   3.029  12.818  1.00 91.78           H
ATOM   1456 2HB  ALA A 109      17.506   4.483  13.835  1.00 91.78           H
ATOM   1457 3HB  ALA A 109      18.832   3.327  14.109  1.00 91.78           H
ATOM   1458  HN  ALA A 109      15.329   3.495  13.736  1.00 91.78           H
ATOM   1459  N   ASP A 110      16.296   4.142  16.606  1.00 88.04           N
ATOM   1460  CA  ASP A 110      16.443   4.786  17.900  1.00 88.04           C
ATOM   1461  C   ASP A 110      15.064   5.200  18.418  1.00 88.04           C
ATOM   1462  O   ASP A 110      14.380   4.412  19.069  1.00 88.04           O
ATOM   1463  HA  ASP A 110      16.922   4.043  18.537  1.00 88.04           H
ATOM   1464  CB  ASP A 110      17.305   6.046  17.794  1.00 88.04           C
ATOM   1465 1HB  ASP A 110      18.275   5.792  17.365  1.00 88.04           H
ATOM   1466 2HB  ASP A 110      16.834   6.758  17.117  1.00 88.04           H
ATOM   1467  CG  ASP A 110      17.503   6.692  19.167  1.00 88.04           C
ATOM   1468  OD1 ASP A 110      17.132   6.034  20.163  1.00 88.04           O
ATOM   1469  OD2 ASP A 110      18.020   7.830  19.189  1.00 88.04           O
ATOM   1470  HN  ASP A 110      15.569   4.514  16.029  1.00 88.04           H
ATOM   1471  N   GLN A 111      14.697   6.435  18.109  1.00 88.56           N
ATOM   1472  CA  GLN A 111      13.410   6.961  18.531  1.00 88.56           C
ATOM   1473  C   GLN A 111      12.929   8.034  17.553  1.00 88.56           C
ATOM   1474  O   GLN A 111      13.677   8.458  16.673  1.00 88.56           O
ATOM   1475  HA  GLN A 111      12.729   6.110  18.511  1.00 88.56           H
ATOM   1476  CB  GLN A 111      13.483   7.512  19.957  1.00 88.56           C
ATOM   1477 1HB  GLN A 111      12.500   7.868  20.264  1.00 88.56           H
ATOM   1478 2HB  GLN A 111      13.763   6.714  20.645  1.00 88.56           H
ATOM   1479  CG  GLN A 111      14.498   8.653  20.052  1.00 88.56           C
ATOM   1480 1HG  GLN A 111      15.482   8.296  19.749  1.00 88.56           H
ATOM   1481 2HG  GLN A 111      14.221   9.449  19.360  1.00 88.56           H
ATOM   1482  CD  GLN A 111      14.566   9.209  21.476  1.00 88.56           C
ATOM   1483  OE1 GLN A 111      13.566   9.374  22.154  1.00 88.56           O
ATOM   1484  NE2 GLN A 111      15.800   9.486  21.889  1.00 88.56           N
ATOM   1485 1HE2 GLN A 111      16.578   9.327  21.282  1.00 88.56           H
ATOM   1486 2HE2 GLN A 111      15.948   9.854  22.807  1.00 88.56           H
ATOM   1487  HN  GLN A 111      15.261   7.071  17.582  1.00 88.56           H
ATOM   1488  N   TRP A 112      11.682   8.443  17.738  1.00 91.00           N
ATOM   1489  CA  TRP A 112      11.091   9.456  16.880  1.00 91.00           C
ATOM   1490  C   TRP A 112      11.695  10.809  17.260  1.00 91.00           C
ATOM   1491  O   TRP A 112      11.344  11.383  18.290  1.00 91.00           O
ATOM   1492  HA  TRP A 112      11.346   9.210  15.850  1.00 91.00           H
ATOM   1493  CB  TRP A 112       9.564   9.434  16.979  1.00 91.00           C
ATOM   1494 1HB  TRP A 112       9.216   8.411  16.840  1.00 91.00           H
ATOM   1495 2HB  TRP A 112       9.271   9.737  17.984  1.00 91.00           H
ATOM   1496  CG  TRP A 112       8.862  10.339  15.964  1.00 91.00           C
ATOM   1497  CD1 TRP A 112       8.454  11.605  16.130  1.00 91.00           C
ATOM   1498  HD1 TRP A 112       8.578  12.173  17.052  1.00 91.00           H
ATOM   1499  CD2 TRP A 112       8.501   9.994  14.610  1.00 91.00           C
ATOM   1500  NE1 TRP A 112       7.858  12.098  14.988  1.00 91.00           N
ATOM   1501  HE1 TRP A 112       7.476  13.014  14.868  1.00 91.00           H
ATOM   1502  CE2 TRP A 112       7.888  11.088  14.034  1.00 91.00           C
ATOM   1503  CE3 TRP A 112       8.686   8.797  13.896  1.00 91.00           C
ATOM   1504  HE3 TRP A 112       9.167   7.920  14.328  1.00 91.00           H
ATOM   1505  CZ2 TRP A 112       7.409  11.094  12.718  1.00 91.00           C
ATOM   1506  HZ2 TRP A 112       6.928  11.971  12.286  1.00 91.00           H
ATOM   1507  CZ3 TRP A 112       8.202   8.819  12.582  1.00 91.00           C
ATOM   1508  HZ3 TRP A 112       8.320   7.916  11.984  1.00 91.00           H
ATOM   1509  CH2 TRP A 112       7.583   9.912  11.988  1.00 91.00           C
ATOM   1510  HH2 TRP A 112       7.233   9.849  10.957  1.00 91.00           H
ATOM   1511  HN  TRP A 112      11.081   8.095  18.458  1.00 91.00           H
ATOM   1512  N   LYS A 113      12.595  11.279  16.408  1.00 91.60           N
ATOM   1513  CA  LYS A 113      13.338  12.494  16.699  1.00 91.60           C
ATOM   1514  C   LYS A 113      12.642  13.684  16.035  1.00 91.60           C
ATOM   1515  O   LYS A 113      13.119  14.814  16.123  1.00 91.60           O
ATOM   1516  HA  LYS A 113      13.316  12.639  17.779  1.00 91.60           H
ATOM   1517  CB  LYS A 113      14.804  12.334  16.294  1.00 91.60           C
ATOM   1518 1HB  LYS A 113      14.868  12.081  15.236  1.00 91.60           H
ATOM   1519 2HB  LYS A 113      15.327  13.282  16.425  1.00 91.60           H
ATOM   1520  CG  LYS A 113      15.489  11.248  17.126  1.00 91.60           C
ATOM   1521 1HG  LYS A 113      15.447  11.515  18.182  1.00 91.60           H
ATOM   1522 2HG  LYS A 113      14.952  10.306  17.014  1.00 91.60           H
ATOM   1523  CD  LYS A 113      16.946  11.066  16.698  1.00 91.60           C
ATOM   1524 1HD  LYS A 113      16.989  10.827  15.635  1.00 91.60           H
ATOM   1525 2HD  LYS A 113      17.490  12.000  16.837  1.00 91.60           H
ATOM   1526  CE  LYS A 113      17.619   9.952  17.503  1.00 91.60           C
ATOM   1527 1HE  LYS A 113      17.601  10.201  18.564  1.00 91.60           H
ATOM   1528 2HE  LYS A 113      17.062   9.022  17.385  1.00 91.60           H
ATOM   1529  NZ  LYS A 113      19.016   9.761  17.055  1.00 91.60           N
ATOM   1530 1HZ  LYS A 113      19.433   8.992  17.568  1.00 91.60           H
ATOM   1531 2HZ  LYS A 113      19.028   9.551  16.063  1.00 91.60           H
ATOM   1532 3HZ  LYS A 113      19.546  10.608  17.228  1.00 91.60           H
ATOM   1533  HN  LYS A 113      12.818  10.847  15.535  1.00 91.60           H
ATOM   1534  N   PHE A 114      11.525  13.389  15.386  1.00 93.44           N
ATOM   1535  CA  PHE A 114      10.879  14.365  14.526  1.00 93.44           C
ATOM   1536  C   PHE A 114       9.659  14.980  15.215  1.00 93.44           C
ATOM   1537  O   PHE A 114       9.203  14.480  16.242  1.00 93.44           O
ATOM   1538  HA  PHE A 114      11.610  15.147  14.319  1.00 93.44           H
ATOM   1539  CB  PHE A 114      10.420  13.621  13.271  1.00 93.44           C
ATOM   1540 1HB  PHE A 114       9.593  12.961  13.534  1.00 93.44           H
ATOM   1541 2HB  PHE A 114      10.033  14.344  12.553  1.00 93.44           H
ATOM   1542  CG  PHE A 114      11.519  12.796  12.599  1.00 93.44           C
ATOM   1543  CD1 PHE A 114      12.480  13.415  11.862  1.00 93.44           C
ATOM   1544  HD1 PHE A 114      12.466  14.499  11.748  1.00 93.44           H
ATOM   1545  CD2 PHE A 114      11.537  11.443  12.741  1.00 93.44           C
ATOM   1546  HD2 PHE A 114      10.767  10.947  13.332  1.00 93.44           H
ATOM   1547  CE1 PHE A 114      13.500  12.649  11.239  1.00 93.44           C
ATOM   1548  HE1 PHE A 114      14.270  13.145  10.647  1.00 93.44           H
ATOM   1549  CE2 PHE A 114      12.557  10.677  12.118  1.00 93.44           C
ATOM   1550  HE2 PHE A 114      12.571   9.593  12.231  1.00 93.44           H
ATOM   1551  CZ  PHE A 114      13.517  11.296  11.380  1.00 93.44           C
ATOM   1552  HZ  PHE A 114      14.301  10.708  10.902  1.00 93.44           H
ATOM   1553  HN  PHE A 114      11.064  12.503  15.441  1.00 93.44           H
ATOM   1554  N   GLN A 115       9.165  16.057  14.621  1.00 93.77           N
ATOM   1555  CA  GLN A 115       8.026  16.764  15.182  1.00 93.77           C
ATOM   1556  C   GLN A 115       6.740  15.968  14.952  1.00 93.77           C
ATOM   1557  O   GLN A 115       6.717  15.039  14.145  1.00 93.77           O
ATOM   1558  HA  GLN A 115       8.229  16.839  16.250  1.00 93.77           H
ATOM   1559  CB  GLN A 115       7.911  18.172  14.593  1.00 93.77           C
ATOM   1560 1HB  GLN A 115       7.887  18.115  13.505  1.00 93.77           H
ATOM   1561 2HB  GLN A 115       6.972  18.627  14.909  1.00 93.77           H
ATOM   1562  CG  GLN A 115       9.084  19.049  15.037  1.00 93.77           C
ATOM   1563 1HG  GLN A 115       9.198  18.989  16.120  1.00 93.77           H
ATOM   1564 2HG  GLN A 115      10.009  18.676  14.598  1.00 93.77           H
ATOM   1565  CD  GLN A 115       8.867  20.506  14.622  1.00 93.77           C
ATOM   1566  OE1 GLN A 115       7.956  20.838  13.882  1.00 93.77           O
ATOM   1567  NE2 GLN A 115       9.753  21.353  15.139  1.00 93.77           N
ATOM   1568 1HE2 GLN A 115      10.477  21.015  15.739  1.00 93.77           H
ATOM   1569 2HE2 GLN A 115       9.694  22.328  14.926  1.00 93.77           H
ATOM   1570  HN  GLN A 115       9.528  16.445  13.774  1.00 93.77           H
ATOM   1571  N   THR A 116       5.702  16.360  15.675  1.00 93.99           N
ATOM   1572  CA  THR A 116       4.426  15.668  15.590  1.00 93.99           C
ATOM   1573  C   THR A 116       3.870  15.750  14.167  1.00 93.99           C
ATOM   1574  O   THR A 116       3.252  14.803  13.683  1.00 93.99           O
ATOM   1575  HA  THR A 116       4.592  14.614  15.808  1.00 93.99           H
ATOM   1576  CB  THR A 116       3.492  16.268  16.642  1.00 93.99           C
ATOM   1577  HB  THR A 116       3.142  17.254  16.336  1.00 93.99           H
ATOM   1578  OG1 THR A 116       4.256  16.233  17.845  1.00 93.99           O
ATOM   1579  HG1 THR A 116       3.847  16.839  18.528  1.00 93.99           H
ATOM   1580  CG2 THR A 116       2.290  15.369  16.939  1.00 93.99           C
ATOM   1581 1HG2 THR A 116       2.640  14.406  17.310  1.00 93.99           H
ATOM   1582 2HG2 THR A 116       1.714  15.219  16.025  1.00 93.99           H
ATOM   1583 3HG2 THR A 116       1.660  15.842  17.692  1.00 93.99           H
ATOM   1584  HN  THR A 116       5.722  17.132  16.310  1.00 93.99           H
ATOM   1585  N   PHE A 117       4.110  16.890  13.536  1.00 95.04           N
ATOM   1586  CA  PHE A 117       3.646  17.106  12.176  1.00 95.04           C
ATOM   1587  C   PHE A 117       4.118  15.981  11.252  1.00 95.04           C
ATOM   1588  O   PHE A 117       3.331  15.438  10.477  1.00 95.04           O
ATOM   1589  HA  PHE A 117       2.557  17.118  12.204  1.00 95.04           H
ATOM   1590  CB  PHE A 117       4.251  18.428  11.701  1.00 95.04           C
ATOM   1591 1HB  PHE A 117       3.874  19.235  12.329  1.00 95.04           H
ATOM   1592 2HB  PHE A 117       5.332  18.393  11.842  1.00 95.04           H
ATOM   1593  CG  PHE A 117       3.953  18.758  10.237  1.00 95.04           C
ATOM   1594  CD1 PHE A 117       4.927  18.620   9.297  1.00 95.04           C
ATOM   1595  HD1 PHE A 117       5.919  18.274   9.587  1.00 95.04           H
ATOM   1596  CD2 PHE A 117       2.715  19.190   9.876  1.00 95.04           C
ATOM   1597  HD2 PHE A 117       1.935  19.301  10.629  1.00 95.04           H
ATOM   1598  CE1 PHE A 117       4.650  18.927   7.939  1.00 95.04           C
ATOM   1599  HE1 PHE A 117       5.430  18.816   7.185  1.00 95.04           H
ATOM   1600  CE2 PHE A 117       2.439  19.497   8.517  1.00 95.04           C
ATOM   1601  HE2 PHE A 117       1.447  19.843   8.227  1.00 95.04           H
ATOM   1602  CZ  PHE A 117       3.412  19.359   7.577  1.00 95.04           C
ATOM   1603  HZ  PHE A 117       3.200  19.594   6.534  1.00 95.04           H
ATOM   1604  HN  PHE A 117       4.610  17.657  13.938  1.00 95.04           H
ATOM   1605  N   MET A 118       5.400  15.665  11.363  1.00 94.82           N
ATOM   1606  CA  MET A 118       5.992  14.637  10.525  1.00 94.82           C
ATOM   1607  C   MET A 118       5.352  13.273  10.795  1.00 94.82           C
ATOM   1608  O   MET A 118       5.192  12.467   9.880  1.00 94.82           O
ATOM   1609  HA  MET A 118       5.792  14.943   9.499  1.00 94.82           H
ATOM   1610  CB  MET A 118       7.495  14.558  10.800  1.00 94.82           C
ATOM   1611 1HB  MET A 118       7.917  15.563  10.825  1.00 94.82           H
ATOM   1612 2HB  MET A 118       7.667  14.115  11.781  1.00 94.82           H
ATOM   1613  CG  MET A 118       8.205  13.728   9.729  1.00 94.82           C
ATOM   1614 1HG  MET A 118       9.270  13.661   9.954  1.00 94.82           H
ATOM   1615 2HG  MET A 118       7.816  12.710   9.728  1.00 94.82           H
ATOM   1616  SD  MET A 118       7.969  14.472   8.123  1.00 94.82           S
ATOM   1617  CE  MET A 118       8.975  15.934   8.308  1.00 94.82           C
ATOM   1618 1HE  MET A 118       8.595  16.535   9.135  1.00 94.82           H
ATOM   1619 2HE  MET A 118      10.005  15.643   8.514  1.00 94.82           H
ATOM   1620 3HE  MET A 118       8.939  16.519   7.389  1.00 94.82           H
ATOM   1621  HN  MET A 118       6.028  16.097  12.010  1.00 94.82           H
ATOM   1622  N   CYS A 119       5.002  13.058  12.054  1.00 93.41           N
ATOM   1623  CA  CYS A 119       4.379  11.808  12.455  1.00 93.41           C
ATOM   1624  C   CYS A 119       3.042  11.681  11.721  1.00 93.41           C
ATOM   1625  O   CYS A 119       2.732  10.627  11.168  1.00 93.41           O
ATOM   1626  HA  CYS A 119       5.060  11.010  12.160  1.00 93.41           H
ATOM   1627  CB  CYS A 119       4.206  11.723  13.973  1.00 93.41           C
ATOM   1628 1HB  CYS A 119       5.183  11.707  14.458  1.00 93.41           H
ATOM   1629 2HB  CYS A 119       3.684  12.607  14.338  1.00 93.41           H
ATOM   1630  SG  CYS A 119       3.266  10.216  14.412  1.00 93.41           S
ATOM   1631  HN  CYS A 119       5.137  13.719  12.793  1.00 93.41           H
ATOM   1632  N   LYS A 120       2.287  12.769  11.739  1.00 94.59           N
ATOM   1633  CA  LYS A 120       0.986  12.789  11.093  1.00 94.59           C
ATOM   1634  C   LYS A 120       1.152  12.440   9.612  1.00 94.59           C
ATOM   1635  O   LYS A 120       0.444  11.581   9.090  1.00 94.59           O
ATOM   1636  HA  LYS A 120       0.376  12.017  11.562  1.00 94.59           H
ATOM   1637  CB  LYS A 120       0.288  14.128  11.334  1.00 94.59           C
ATOM   1638 1HB  LYS A 120       0.962  14.946  11.081  1.00 94.59           H
ATOM   1639 2HB  LYS A 120      -0.578  14.215  10.677  1.00 94.59           H
ATOM   1640  CG  LYS A 120      -0.157  14.260  12.792  1.00 94.59           C
ATOM   1641 1HG  LYS A 120      -0.895  13.491  13.022  1.00 94.59           H
ATOM   1642 2HG  LYS A 120       0.694  14.092  13.452  1.00 94.59           H
ATOM   1643  CD  LYS A 120      -0.753  15.643  13.061  1.00 94.59           C
ATOM   1644 1HD  LYS A 120       0.009  16.407  12.907  1.00 94.59           H
ATOM   1645 2HD  LYS A 120      -1.553  15.843  12.350  1.00 94.59           H
ATOM   1646  CE  LYS A 120      -1.296  15.738  14.489  1.00 94.59           C
ATOM   1647 1HE  LYS A 120      -1.104  14.806  15.020  1.00 94.59           H
ATOM   1648 2HE  LYS A 120      -0.775  16.527  15.031  1.00 94.59           H
ATOM   1649  NZ  LYS A 120      -2.749  16.016  14.472  1.00 94.59           N
ATOM   1650 1HZ  LYS A 120      -3.102  16.030  15.423  1.00 94.59           H
ATOM   1651 2HZ  LYS A 120      -2.916  16.917  14.037  1.00 94.59           H
ATOM   1652 3HZ  LYS A 120      -3.226  15.293  13.946  1.00 94.59           H
ATOM   1653  HN  LYS A 120       2.551  13.625  12.185  1.00 94.59           H
ATOM   1654  N   VAL A 121       2.093  13.125   8.978  1.00 94.58           N
ATOM   1655  CA  VAL A 121       2.283  12.983   7.544  1.00 94.58           C
ATOM   1656  C   VAL A 121       2.695  11.544   7.229  1.00 94.58           C
ATOM   1657  O   VAL A 121       2.122  10.910   6.344  1.00 94.58           O
ATOM   1658  HA  VAL A 121       1.327  13.187   7.063  1.00 94.58           H
ATOM   1659  CB  VAL A 121       3.295  14.017   7.046  1.00 94.58           C
ATOM   1660  HB  VAL A 121       4.189  13.936   7.664  1.00 94.58           H
ATOM   1661  CG1 VAL A 121       3.698  13.736   5.597  1.00 94.58           C
ATOM   1662 1HG1 VAL A 121       4.149  12.746   5.531  1.00 94.58           H
ATOM   1663 2HG1 VAL A 121       2.815  13.776   4.960  1.00 94.58           H
ATOM   1664 3HG1 VAL A 121       4.417  14.486   5.268  1.00 94.58           H
ATOM   1665  CG2 VAL A 121       2.746  15.438   7.197  1.00 94.58           C
ATOM   1666 1HG2 VAL A 121       1.830  15.537   6.615  1.00 94.58           H
ATOM   1667 2HG2 VAL A 121       2.533  15.635   8.247  1.00 94.58           H
ATOM   1668 3HG2 VAL A 121       3.485  16.153   6.835  1.00 94.58           H
ATOM   1669  HN  VAL A 121       2.716  13.766   9.425  1.00 94.58           H
ATOM   1670  N   VAL A 122       3.686  11.070   7.970  1.00 93.11           N
ATOM   1671  CA  VAL A 122       4.322   9.803   7.648  1.00 93.11           C
ATOM   1672  C   VAL A 122       3.289   8.679   7.751  1.00 93.11           C
ATOM   1673  O   VAL A 122       3.230   7.805   6.887  1.00 93.11           O
ATOM   1674  HA  VAL A 122       4.673   9.864   6.618  1.00 93.11           H
ATOM   1675  CB  VAL A 122       5.537   9.583   8.552  1.00 93.11           C
ATOM   1676  HB  VAL A 122       5.245   9.831   9.572  1.00 93.11           H
ATOM   1677  CG1 VAL A 122       5.976   8.118   8.532  1.00 93.11           C
ATOM   1678 1HG1 VAL A 122       5.159   7.489   8.885  1.00 93.11           H
ATOM   1679 2HG1 VAL A 122       6.241   7.832   7.514  1.00 93.11           H
ATOM   1680 3HG1 VAL A 122       6.841   7.989   9.182  1.00 93.11           H
ATOM   1681  CG2 VAL A 122       6.690  10.507   8.154  1.00 93.11           C
ATOM   1682 1HG2 VAL A 122       6.980  10.304   7.123  1.00 93.11           H
ATOM   1683 2HG2 VAL A 122       6.371  11.545   8.244  1.00 93.11           H
ATOM   1684 3HG2 VAL A 122       7.540  10.330   8.812  1.00 93.11           H
ATOM   1685  HN  VAL A 122       4.054  11.535   8.775  1.00 93.11           H
ATOM   1686  N   ASN A 123       2.501   8.738   8.814  1.00 91.82           N
ATOM   1687  CA  ASN A 123       1.473   7.736   9.041  1.00 91.82           C
ATOM   1688  C   ASN A 123       0.445   7.801   7.910  1.00 91.82           C
ATOM   1689  O   ASN A 123      -0.005   6.769   7.415  1.00 91.82           O
ATOM   1690  HA  ASN A 123       2.003   6.784   9.068  1.00 91.82           H
ATOM   1691  CB  ASN A 123       0.741   7.986  10.361  1.00 91.82           C
ATOM   1692 1HB  ASN A 123       0.695   9.057  10.558  1.00 91.82           H
ATOM   1693 2HB  ASN A 123      -0.287   7.632  10.283  1.00 91.82           H
ATOM   1694  CG  ASN A 123       1.444   7.278  11.521  1.00 91.82           C
ATOM   1695  OD1 ASN A 123       2.185   6.325  11.343  1.00 91.82           O
ATOM   1696  ND2 ASN A 123       1.172   7.796  12.715  1.00 91.82           N
ATOM   1697 1HD2 ASN A 123       0.556   8.580  12.792  1.00 91.82           H
ATOM   1698 2HD2 ASN A 123       1.585   7.402  13.537  1.00 91.82           H
ATOM   1699  HN  ASN A 123       2.556   9.452   9.512  1.00 91.82           H
ATOM   1700  N   SER A 124       0.103   9.025   7.534  1.00 93.17           N
ATOM   1701  CA  SER A 124      -0.994   9.244   6.607  1.00 93.17           C
ATOM   1702  C   SER A 124      -0.583   8.813   5.198  1.00 93.17           C
ATOM   1703  O   SER A 124      -1.389   8.257   4.455  1.00 93.17           O
ATOM   1704  HA  SER A 124      -1.811   8.622   6.974  1.00 93.17           H
ATOM   1705  CB  SER A 124      -1.431  10.710   6.607  1.00 93.17           C
ATOM   1706 1HB  SER A 124      -0.620  11.330   6.225  1.00 93.17           H
ATOM   1707 2HB  SER A 124      -2.276  10.837   5.930  1.00 93.17           H
ATOM   1708  OG  SER A 124      -1.796  11.158   7.910  1.00 93.17           O
ATOM   1709  HG  SER A 124      -1.157  11.862   8.221  1.00 93.17           H
ATOM   1710  HN  SER A 124       0.560   9.856   7.851  1.00 93.17           H
ATOM   1711  N   MET A 125       0.672   9.087   4.873  1.00 92.81           N
ATOM   1712  CA  MET A 125       1.156   8.884   3.518  1.00 92.81           C
ATOM   1713  C   MET A 125       1.075   7.408   3.122  1.00 92.81           C
ATOM   1714  O   MET A 125       0.753   7.085   1.979  1.00 92.81           O
ATOM   1715  HA  MET A 125       0.498   9.475   2.880  1.00 92.81           H
ATOM   1716  CB  MET A 125       2.606   9.362   3.416  1.00 92.81           C
ATOM   1717 1HB  MET A 125       3.156   9.057   4.306  1.00 92.81           H
ATOM   1718 2HB  MET A 125       3.090   8.886   2.563  1.00 92.81           H
ATOM   1719  CG  MET A 125       2.673  10.883   3.264  1.00 92.81           C
ATOM   1720 1HG  MET A 125       2.155  11.362   4.095  1.00 92.81           H
ATOM   1721 2HG  MET A 125       3.710  11.215   3.301  1.00 92.81           H
ATOM   1722  SD  MET A 125       1.930  11.375   1.718  1.00 92.81           S
ATOM   1723  CE  MET A 125       1.709  13.120   2.022  1.00 92.81           C
ATOM   1724 1HE  MET A 125       1.062  13.259   2.889  1.00 92.81           H
ATOM   1725 2HE  MET A 125       2.678  13.581   2.215  1.00 92.81           H
ATOM   1726 3HE  MET A 125       1.252  13.586   1.149  1.00 92.81           H
ATOM   1727  HN  MET A 125       1.352   9.440   5.516  1.00 92.81           H
ATOM   1728  N   TYR A 126       1.373   6.552   4.088  1.00 86.09           N
ATOM   1729  CA  TYR A 126       1.300   5.118   3.866  1.00 86.09           C
ATOM   1730  C   TYR A 126      -0.122   4.692   3.496  1.00 86.09           C
ATOM   1731  O   TYR A 126      -0.320   3.930   2.551  1.00 86.09           O
ATOM   1732  HA  TYR A 126       1.971   4.871   3.043  1.00 86.09           H
ATOM   1733  CB  TYR A 126       1.687   4.465   5.194  1.00 86.09           C
ATOM   1734 1HB  TYR A 126       2.752   4.619   5.367  1.00 86.09           H
ATOM   1735 2HB  TYR A 126       1.157   4.969   6.003  1.00 86.09           H
ATOM   1736  CG  TYR A 126       1.385   2.967   5.262  1.00 86.09           C
ATOM   1737  CD1 TYR A 126       0.571   2.471   6.260  1.00 86.09           C
ATOM   1738  HD1 TYR A 126       0.142   3.148   7.000  1.00 86.09           H
ATOM   1739  CD2 TYR A 126       1.928   2.111   4.326  1.00 86.09           C
ATOM   1740  HD2 TYR A 126       2.571   2.502   3.538  1.00 86.09           H
ATOM   1741  CE1 TYR A 126       0.287   1.061   6.324  1.00 86.09           C
ATOM   1742  HE1 TYR A 126      -0.354   0.657   7.107  1.00 86.09           H
ATOM   1743  CE2 TYR A 126       1.644   0.700   4.390  1.00 86.09           C
ATOM   1744  HE2 TYR A 126       2.067   0.013   3.656  1.00 86.09           H
ATOM   1745  CZ  TYR A 126       0.838   0.245   5.386  1.00 86.09           C
ATOM   1746  OH  TYR A 126       0.570  -1.087   5.446  1.00 86.09           O
ATOM   1747  HH  TYR A 126       1.046  -1.565   4.708  1.00 86.09           H
ATOM   1748  HN  TYR A 126       1.660   6.823   5.007  1.00 86.09           H
ATOM   1749  N   LYS A 127      -1.076   5.202   4.261  1.00 86.63           N
ATOM   1750  CA  LYS A 127      -2.467   4.828   4.072  1.00 86.63           C
ATOM   1751  C   LYS A 127      -2.959   5.374   2.729  1.00 86.63           C
ATOM   1752  O   LYS A 127      -3.755   4.730   2.048  1.00 86.63           O
ATOM   1753  HA  LYS A 127      -2.511   3.740   4.039  1.00 86.63           H
ATOM   1754  CB  LYS A 127      -3.311   5.280   5.265  1.00 86.63           C
ATOM   1755 1HB  LYS A 127      -3.116   6.332   5.476  1.00 86.63           H
ATOM   1756 2HB  LYS A 127      -4.369   5.196   5.020  1.00 86.63           H
ATOM   1757  CG  LYS A 127      -3.000   4.440   6.506  1.00 86.63           C
ATOM   1758 1HG  LYS A 127      -1.929   4.461   6.704  1.00 86.63           H
ATOM   1759 2HG  LYS A 127      -3.494   4.872   7.375  1.00 86.63           H
ATOM   1760  CD  LYS A 127      -3.461   2.993   6.317  1.00 86.63           C
ATOM   1761 1HD  LYS A 127      -4.540   2.969   6.163  1.00 86.63           H
ATOM   1762 2HD  LYS A 127      -3.002   2.575   5.421  1.00 86.63           H
ATOM   1763  CE  LYS A 127      -3.094   2.138   7.531  1.00 86.63           C
ATOM   1764 1HE  LYS A 127      -2.045   2.288   7.785  1.00 86.63           H
ATOM   1765 2HE  LYS A 127      -3.680   2.452   8.395  1.00 86.63           H
ATOM   1766  NZ  LYS A 127      -3.343   0.706   7.251  1.00 86.63           N
ATOM   1767 1HZ  LYS A 127      -3.138   0.159   8.080  1.00 86.63           H
ATOM   1768 2HZ  LYS A 127      -4.314   0.576   6.991  1.00 86.63           H
ATOM   1769 3HZ  LYS A 127      -2.746   0.402   6.489  1.00 86.63           H
ATOM   1770  HN  LYS A 127      -0.911   5.858   4.997  1.00 86.63           H
ATOM   1771  N   MET A 128      -2.464   6.555   2.390  1.00 91.48           N
ATOM   1772  CA  MET A 128      -2.828   7.185   1.132  1.00 91.48           C
ATOM   1773  C   MET A 128      -2.386   6.331  -0.058  1.00 91.48           C
ATOM   1774  O   MET A 128      -3.168   6.084  -0.974  1.00 91.48           O
ATOM   1775  HA  MET A 128      -3.915   7.264   1.147  1.00 91.48           H
ATOM   1776  CB  MET A 128      -2.171   8.564   1.043  1.00 91.48           C
ATOM   1777 1HB  MET A 128      -2.407   9.142   1.936  1.00 91.48           H
ATOM   1778 2HB  MET A 128      -1.087   8.453   1.012  1.00 91.48           H
ATOM   1779  CG  MET A 128      -2.647   9.319  -0.200  1.00 91.48           C
ATOM   1780 1HG  MET A 128      -2.395   8.754  -1.098  1.00 91.48           H
ATOM   1781 2HG  MET A 128      -3.733   9.419  -0.181  1.00 91.48           H
ATOM   1782  SD  MET A 128      -1.888  10.933  -0.262  1.00 91.48           S
ATOM   1783  CE  MET A 128      -2.797  11.753   1.037  1.00 91.48           C
ATOM   1784 1HE  MET A 128      -3.859  11.754   0.793  1.00 91.48           H
ATOM   1785 2HE  MET A 128      -2.640  11.226   1.979  1.00 91.48           H
ATOM   1786 3HE  MET A 128      -2.446  12.781   1.134  1.00 91.48           H
ATOM   1787  HN  MET A 128      -1.827   7.078   2.956  1.00 91.48           H
ATOM   1788  N   ASN A 129      -1.133   5.903  -0.004  1.00 89.44           N
ATOM   1789  CA  ASN A 129      -0.595   5.031  -1.035  1.00 89.44           C
ATOM   1790  C   ASN A 129      -1.451   3.766  -1.124  1.00 89.44           C
ATOM   1791  O   ASN A 129      -1.827   3.342  -2.216  1.00 89.44           O
ATOM   1792  HA  ASN A 129      -0.625   5.620  -1.952  1.00 89.44           H
ATOM   1793  CB  ASN A 129       0.839   4.610  -0.708  1.00 89.44           C
ATOM   1794 1HB  ASN A 129       1.514   5.452  -0.865  1.00 89.44           H
ATOM   1795 2HB  ASN A 129       0.910   4.337   0.345  1.00 89.44           H
ATOM   1796  CG  ASN A 129       1.276   3.430  -1.578  1.00 89.44           C
ATOM   1797  OD1 ASN A 129       1.025   2.275  -1.274  1.00 89.44           O
ATOM   1798  ND2 ASN A 129       1.942   3.783  -2.673  1.00 89.44           N
ATOM   1799 1HD2 ASN A 129       2.115   4.749  -2.864  1.00 89.44           H
ATOM   1800 2HD2 ASN A 129       2.270   3.082  -3.307  1.00 89.44           H
ATOM   1801  HN  ASN A 129      -0.491   6.141   0.725  1.00 89.44           H
ATOM   1802  N   PHE A 130      -1.733   3.198   0.039  1.00 83.85           N
ATOM   1803  CA  PHE A 130      -2.379   1.897   0.100  1.00 83.85           C
ATOM   1804  C   PHE A 130      -3.719   1.916  -0.638  1.00 83.85           C
ATOM   1805  O   PHE A 130      -3.968   1.076  -1.502  1.00 83.85           O
ATOM   1806  HA  PHE A 130      -1.711   1.182  -0.381  1.00 83.85           H
ATOM   1807  CB  PHE A 130      -2.627   1.590   1.578  1.00 83.85           C
ATOM   1808 1HB  PHE A 130      -1.684   1.666   2.118  1.00 83.85           H
ATOM   1809 2HB  PHE A 130      -3.293   2.349   1.989  1.00 83.85           H
ATOM   1810  CG  PHE A 130      -3.234   0.209   1.832  1.00 83.85           C
ATOM   1811  CD1 PHE A 130      -4.484   0.101   2.358  1.00 83.85           C
ATOM   1812  HD1 PHE A 130      -5.053   0.999   2.598  1.00 83.85           H
ATOM   1813  CD2 PHE A 130      -2.524  -0.912   1.533  1.00 83.85           C
ATOM   1814  HD2 PHE A 130      -1.522  -0.826   1.112  1.00 83.85           H
ATOM   1815  CE1 PHE A 130      -5.047  -1.181   2.595  1.00 83.85           C
ATOM   1816  HE1 PHE A 130      -6.048  -1.267   3.016  1.00 83.85           H
ATOM   1817  CE2 PHE A 130      -3.087  -2.194   1.769  1.00 83.85           C
ATOM   1818  HE2 PHE A 130      -2.517  -3.092   1.530  1.00 83.85           H
ATOM   1819  CZ  PHE A 130      -4.336  -2.301   2.295  1.00 83.85           C
ATOM   1820  HZ  PHE A 130      -4.768  -3.285   2.477  1.00 83.85           H
ATOM   1821  HN  PHE A 130      -1.528   3.610   0.927  1.00 83.85           H
ATOM   1822  N   TYR A 131      -4.547   2.883  -0.270  1.00 85.07           N
ATOM   1823  CA  TYR A 131      -5.881   2.982  -0.838  1.00 85.07           C
ATOM   1824  C   TYR A 131      -5.819   3.358  -2.320  1.00 85.07           C
ATOM   1825  O   TYR A 131      -6.541   2.792  -3.139  1.00 85.07           O
ATOM   1826  HA  TYR A 131      -6.363   2.010  -0.738  1.00 85.07           H
ATOM   1827  CB  TYR A 131      -6.585   4.102  -0.069  1.00 85.07           C
ATOM   1828 1HB  TYR A 131      -5.973   5.003  -0.118  1.00 85.07           H
ATOM   1829 2HB  TYR A 131      -7.529   4.330  -0.563  1.00 85.07           H
ATOM   1830  CG  TYR A 131      -6.860   3.770   1.399  1.00 85.07           C
ATOM   1831  CD1 TYR A 131      -7.332   2.521   1.747  1.00 85.07           C
ATOM   1832  HD1 TYR A 131      -7.508   1.771   0.977  1.00 85.07           H
ATOM   1833  CD2 TYR A 131      -6.637   4.720   2.375  1.00 85.07           C
ATOM   1834  HD2 TYR A 131      -6.265   5.707   2.100  1.00 85.07           H
ATOM   1835  CE1 TYR A 131      -7.592   2.209   3.129  1.00 85.07           C
ATOM   1836  HE1 TYR A 131      -7.965   1.226   3.418  1.00 85.07           H
ATOM   1837  CE2 TYR A 131      -6.897   4.408   3.756  1.00 85.07           C
ATOM   1838  HE2 TYR A 131      -6.725   5.149   4.537  1.00 85.07           H
ATOM   1839  CZ  TYR A 131      -7.361   3.168   4.065  1.00 85.07           C
ATOM   1840  OH  TYR A 131      -7.606   2.873   5.370  1.00 85.07           O
ATOM   1841  HH  TYR A 131      -7.564   3.705   5.923  1.00 85.07           H
ATOM   1842  HN  TYR A 131      -4.320   3.588   0.402  1.00 85.07           H
ATOM   1843  N   SER A 132      -4.949   4.312  -2.619  1.00 89.70           N
ATOM   1844  CA  SER A 132      -4.843   4.830  -3.973  1.00 89.70           C
ATOM   1845  C   SER A 132      -4.402   3.718  -4.926  1.00 89.70           C
ATOM   1846  O   SER A 132      -4.930   3.595  -6.029  1.00 89.70           O
ATOM   1847  HA  SER A 132      -5.844   5.178  -4.228  1.00 89.70           H
ATOM   1848  CB  SER A 132      -3.864   6.004  -4.038  1.00 89.70           C
ATOM   1849 1HB  SER A 132      -3.766   6.337  -5.071  1.00 89.70           H
ATOM   1850 2HB  SER A 132      -4.266   6.843  -3.470  1.00 89.70           H
ATOM   1851  OG  SER A 132      -2.580   5.658  -3.527  1.00 89.70           O
ATOM   1852  HG  SER A 132      -2.429   6.108  -2.647  1.00 89.70           H
ATOM   1853  HN  SER A 132      -4.326   4.729  -1.957  1.00 89.70           H
ATOM   1854  N   CYS A 133      -3.437   2.935  -4.464  1.00 83.65           N
ATOM   1855  CA  CYS A 133      -2.890   1.862  -5.277  1.00 83.65           C
ATOM   1856  C   CYS A 133      -4.012   0.866  -5.576  1.00 83.65           C
ATOM   1857  O   CYS A 133      -4.169   0.426  -6.714  1.00 83.65           O
ATOM   1858  HA  CYS A 133      -2.525   2.321  -6.196  1.00 83.65           H
ATOM   1859  CB  CYS A 133      -1.696   1.190  -4.597  1.00 83.65           C
ATOM   1860 1HB  CYS A 133      -1.904   1.045  -3.537  1.00 83.65           H
ATOM   1861 2HB  CYS A 133      -1.532   0.201  -5.027  1.00 83.65           H
ATOM   1862  SG  CYS A 133      -0.197   2.218  -4.805  1.00 83.65           S
ATOM   1863  HG  CYS A 133      -0.541   3.147  -3.918  1.00 83.65           H
ATOM   1864  HN  CYS A 133      -3.031   3.025  -3.555  1.00 83.65           H
ATOM   1865  N   VAL A 134      -4.764   0.541  -4.535  1.00 79.91           N
ATOM   1866  CA  VAL A 134      -5.844  -0.423  -4.664  1.00 79.91           C
ATOM   1867  C   VAL A 134      -6.814   0.047  -5.750  1.00 79.91           C
ATOM   1868  O   VAL A 134      -7.191  -0.727  -6.628  1.00 79.91           O
ATOM   1869  HA  VAL A 134      -5.404  -1.371  -4.973  1.00 79.91           H
ATOM   1870  CB  VAL A 134      -6.521  -0.634  -3.309  1.00 79.91           C
ATOM   1871  HB  VAL A 134      -6.643   0.342  -2.838  1.00 79.91           H
ATOM   1872  CG1 VAL A 134      -7.912  -1.249  -3.480  1.00 79.91           C
ATOM   1873 1HG1 VAL A 134      -8.532  -0.583  -4.081  1.00 79.91           H
ATOM   1874 2HG1 VAL A 134      -7.824  -2.213  -3.981  1.00 79.91           H
ATOM   1875 3HG1 VAL A 134      -8.371  -1.388  -2.502  1.00 79.91           H
ATOM   1876  CG2 VAL A 134      -5.652  -1.494  -2.389  1.00 79.91           C
ATOM   1877 1HG2 VAL A 134      -5.485  -2.467  -2.852  1.00 79.91           H
ATOM   1878 2HG2 VAL A 134      -4.694  -0.999  -2.228  1.00 79.91           H
ATOM   1879 3HG2 VAL A 134      -6.157  -1.629  -1.433  1.00 79.91           H
ATOM   1880  HN  VAL A 134      -4.645   0.922  -3.618  1.00 79.91           H
ATOM   1881  N   LEU A 135      -7.191   1.314  -5.655  1.00 84.77           N
ATOM   1882  CA  LEU A 135      -8.203   1.862  -6.541  1.00 84.77           C
ATOM   1883  C   LEU A 135      -7.654   1.910  -7.968  1.00 84.77           C
ATOM   1884  O   LEU A 135      -8.387   1.672  -8.927  1.00 84.77           O
ATOM   1885  HA  LEU A 135      -9.056   1.184  -6.521  1.00 84.77           H
ATOM   1886  CB  LEU A 135      -8.690   3.217  -6.024  1.00 84.77           C
ATOM   1887 1HB  LEU A 135      -7.826   3.871  -5.906  1.00 84.77           H
ATOM   1888 2HB  LEU A 135      -9.328   3.666  -6.785  1.00 84.77           H
ATOM   1889  CG  LEU A 135      -9.461   3.194  -4.702  1.00 84.77           C
ATOM   1890  HG  LEU A 135      -8.901   2.585  -3.992  1.00 84.77           H
ATOM   1891  CD1 LEU A 135      -9.570   4.599  -4.106  1.00 84.77           C
ATOM   1892 1HD1 LEU A 135      -8.571   4.994  -3.921  1.00 84.77           H
ATOM   1893 2HD1 LEU A 135     -10.095   5.250  -4.805  1.00 84.77           H
ATOM   1894 3HD1 LEU A 135     -10.122   4.553  -3.167  1.00 84.77           H
ATOM   1895  CD2 LEU A 135     -10.831   2.537  -4.878  1.00 84.77           C
ATOM   1896 1HD2 LEU A 135     -11.412   3.099  -5.611  1.00 84.77           H
ATOM   1897 2HD2 LEU A 135     -10.702   1.512  -5.225  1.00 84.77           H
ATOM   1898 3HD2 LEU A 135     -11.358   2.534  -3.924  1.00 84.77           H
ATOM   1899  HN  LEU A 135      -6.817   1.960  -4.989  1.00 84.77           H
ATOM   1900  N   LEU A 136      -6.369   2.218  -8.064  1.00 86.46           N
ATOM   1901  CA  LEU A 136      -5.725   2.347  -9.360  1.00 86.46           C
ATOM   1902  C   LEU A 136      -5.695   0.980 -10.047  1.00 86.46           C
ATOM   1903  O   LEU A 136      -5.984   0.873 -11.238  1.00 86.46           O
ATOM   1904  HA  LEU A 136      -6.333   3.022  -9.962  1.00 86.46           H
ATOM   1905  CB  LEU A 136      -4.345   2.991  -9.211  1.00 86.46           C
ATOM   1906 1HB  LEU A 136      -3.827   2.506  -8.384  1.00 86.46           H
ATOM   1907 2HB  LEU A 136      -3.770   2.784 -10.113  1.00 86.46           H
ATOM   1908  CG  LEU A 136      -4.333   4.502  -8.968  1.00 86.46           C
ATOM   1909  HG  LEU A 136      -5.051   4.726  -8.179  1.00 86.46           H
ATOM   1910  CD1 LEU A 136      -2.961   4.967  -8.477  1.00 86.46           C
ATOM   1911 1HD1 LEU A 136      -2.719   4.460  -7.542  1.00 86.46           H
ATOM   1912 2HD1 LEU A 136      -2.207   4.727  -9.226  1.00 86.46           H
ATOM   1913 3HD1 LEU A 136      -2.980   6.044  -8.312  1.00 86.46           H
ATOM   1914  CD2 LEU A 136      -4.783   5.262 -10.218  1.00 86.46           C
ATOM   1915 1HD2 LEU A 136      -4.108   5.035 -11.043  1.00 86.46           H
ATOM   1916 2HD2 LEU A 136      -5.796   4.958 -10.483  1.00 86.46           H
ATOM   1917 3HD2 LEU A 136      -4.765   6.333 -10.017  1.00 86.46           H
ATOM   1918  HN  LEU A 136      -5.773   2.379  -7.278  1.00 86.46           H
ATOM   1919  N   ILE A 137      -5.341  -0.031  -9.267  1.00 77.76           N
ATOM   1920  CA  ILE A 137      -5.235  -1.381  -9.794  1.00 77.76           C
ATOM   1921  C   ILE A 137      -6.601  -1.827 -10.321  1.00 77.76           C
ATOM   1922  O   ILE A 137      -6.685  -2.487 -11.355  1.00 77.76           O
ATOM   1923  HA  ILE A 137      -4.536  -1.352 -10.629  1.00 77.76           H
ATOM   1924  CB  ILE A 137      -4.644  -2.322  -8.742  1.00 77.76           C
ATOM   1925  HB  ILE A 137      -5.154  -2.139  -7.796  1.00 77.76           H
ATOM   1926  CG1 ILE A 137      -3.159  -2.032  -8.519  1.00 77.76           C
ATOM   1927 1HG1 ILE A 137      -2.587  -2.356  -9.388  1.00 77.76           H
ATOM   1928 2HG1 ILE A 137      -3.006  -0.957  -8.419  1.00 77.76           H
ATOM   1929  CG2 ILE A 137      -4.893  -3.785  -9.113  1.00 77.76           C
ATOM   1930 1HG2 ILE A 137      -5.966  -3.966  -9.180  1.00 77.76           H
ATOM   1931 2HG2 ILE A 137      -4.427  -4.000 -10.075  1.00 77.76           H
ATOM   1932 3HG2 ILE A 137      -4.463  -4.432  -8.349  1.00 77.76           H
ATOM   1933  CD1 ILE A 137      -2.643  -2.744  -7.267  1.00 77.76           C
ATOM   1934 1HD1 ILE A 137      -3.201  -2.400  -6.397  1.00 77.76           H
ATOM   1935 2HD1 ILE A 137      -2.775  -3.820  -7.381  1.00 77.76           H
ATOM   1936 3HD1 ILE A 137      -1.584  -2.521  -7.132  1.00 77.76           H
ATOM   1937  HN  ILE A 137      -5.130   0.061  -8.294  1.00 77.76           H
ATOM   1938  N   MET A 138      -7.635  -1.450  -9.584  1.00 77.03           N
ATOM   1939  CA  MET A 138      -8.996  -1.744 -10.000  1.00 77.03           C
ATOM   1940  C   MET A 138      -9.294  -1.136 -11.372  1.00 77.03           C
ATOM   1941  O   MET A 138      -9.807  -1.817 -12.258  1.00 77.03           O
ATOM   1942  HA  MET A 138      -9.058  -2.831 -10.055  1.00 77.03           H
ATOM   1943  CB  MET A 138      -9.978  -1.182  -8.969  1.00 77.03           C
ATOM   1944 1HB  MET A 138      -9.808  -1.659  -8.003  1.00 77.03           H
ATOM   1945 2HB  MET A 138      -9.798  -0.116  -8.834  1.00 77.03           H
ATOM   1946  CG  MET A 138     -11.425  -1.410  -9.408  1.00 77.03           C
ATOM   1947 1HG  MET A 138     -11.647  -0.805 -10.287  1.00 77.03           H
ATOM   1948 2HG  MET A 138     -11.567  -2.452  -9.696  1.00 77.03           H
ATOM   1949  SD  MET A 138     -12.540  -0.988  -8.080  1.00 77.03           S
ATOM   1950  CE  MET A 138     -12.440   0.793  -8.146  1.00 77.03           C
ATOM   1951 1HE  MET A 138     -11.410   1.105  -7.975  1.00 77.03           H
ATOM   1952 2HE  MET A 138     -12.767   1.139  -9.126  1.00 77.03           H
ATOM   1953 3HE  MET A 138     -13.082   1.221  -7.376  1.00 77.03           H
ATOM   1954  HN  MET A 138      -7.555  -0.953  -8.720  1.00 77.03           H
ATOM   1955  N   CYS A 139      -8.960   0.139 -11.504  1.00 83.11           N
ATOM   1956  CA  CYS A 139      -9.300   0.882 -12.706  1.00 83.11           C
ATOM   1957  C   CYS A 139      -8.524   0.278 -13.879  1.00 83.11           C
ATOM   1958  O   CYS A 139      -9.050   0.171 -14.985  1.00 83.11           O
ATOM   1959  HA  CYS A 139     -10.374   0.766 -12.851  1.00 83.11           H
ATOM   1960  CB  CYS A 139      -9.019   2.377 -12.545  1.00 83.11           C
ATOM   1961 1HB  CYS A 139      -7.990   2.530 -12.222  1.00 83.11           H
ATOM   1962 2HB  CYS A 139      -9.129   2.881 -13.506  1.00 83.11           H
ATOM   1963  SG  CYS A 139     -10.172   3.103 -11.324  1.00 83.11           S
ATOM   1964  HG  CYS A 139      -9.515   2.683 -10.246  1.00 83.11           H
ATOM   1965  HN  CYS A 139      -8.467   0.663 -10.809  1.00 83.11           H
ATOM   1966  N   ILE A 140      -7.287  -0.101 -13.596  1.00 79.35           N
ATOM   1967  CA  ILE A 140      -6.441  -0.711 -14.608  1.00 79.35           C
ATOM   1968  C   ILE A 140      -7.126  -1.967 -15.149  1.00 79.35           C
ATOM   1969  O   ILE A 140      -7.119  -2.212 -16.355  1.00 79.35           O
ATOM   1970  HA  ILE A 140      -6.339   0.005 -15.424  1.00 79.35           H
ATOM   1971  CB  ILE A 140      -5.039  -0.966 -14.052  1.00 79.35           C
ATOM   1972  HB  ILE A 140      -5.140  -1.408 -13.061  1.00 79.35           H
ATOM   1973  CG1 ILE A 140      -4.268   0.345 -13.886  1.00 79.35           C
ATOM   1974 1HG1 ILE A 140      -3.983   0.730 -14.866  1.00 79.35           H
ATOM   1975 2HG1 ILE A 140      -4.911   1.094 -13.424  1.00 79.35           H
ATOM   1976  CG2 ILE A 140      -4.280  -1.972 -14.920  1.00 79.35           C
ATOM   1977 1HG2 ILE A 140      -4.824  -2.916 -14.942  1.00 79.35           H
ATOM   1978 2HG2 ILE A 140      -4.188  -1.581 -15.933  1.00 79.35           H
ATOM   1979 3HG2 ILE A 140      -3.286  -2.135 -14.502  1.00 79.35           H
ATOM   1980  CD1 ILE A 140      -3.017   0.141 -13.030  1.00 79.35           C
ATOM   1981 1HD1 ILE A 140      -3.307  -0.221 -12.043  1.00 79.35           H
ATOM   1982 2HD1 ILE A 140      -2.365  -0.590 -13.507  1.00 79.35           H
ATOM   1983 3HD1 ILE A 140      -2.487   1.089 -12.928  1.00 79.35           H
ATOM   1984  HN  ILE A 140      -6.862   0.002 -12.697  1.00 79.35           H
ATOM   1985  N   SER A 141      -7.701  -2.731 -14.232  1.00 74.53           N
ATOM   1986  CA  SER A 141      -8.265  -4.024 -14.580  1.00 74.53           C
ATOM   1987  C   SER A 141      -9.506  -3.835 -15.456  1.00 74.53           C
ATOM   1988  O   SER A 141      -9.714  -4.580 -16.412  1.00 74.53           O
ATOM   1989  HA  SER A 141      -7.481  -4.540 -15.134  1.00 74.53           H
ATOM   1990  CB  SER A 141      -8.617  -4.827 -13.327  1.00 74.53           C
ATOM   1991 1HB  SER A 141      -9.376  -4.292 -12.755  1.00 74.53           H
ATOM   1992 2HB  SER A 141      -9.053  -5.782 -13.619  1.00 74.53           H
ATOM   1993  OG  SER A 141      -7.478  -5.058 -12.503  1.00 74.53           O
ATOM   1994  HG  SER A 141      -7.371  -4.310 -11.848  1.00 74.53           H
ATOM   1995  HN  SER A 141      -7.786  -2.479 -13.268  1.00 74.53           H
ATOM   1996  N   VAL A 142     -10.297  -2.835 -15.097  1.00 75.85           N
ATOM   1997  CA  VAL A 142     -11.477  -2.498 -15.875  1.00 75.85           C
ATOM   1998  C   VAL A 142     -11.048  -2.043 -17.272  1.00 75.85           C
ATOM   1999  O   VAL A 142     -11.657  -2.429 -18.268  1.00 75.85           O
ATOM   2000  HA  VAL A 142     -12.078  -3.403 -15.970  1.00 75.85           H
ATOM   2001  CB  VAL A 142     -12.311  -1.450 -15.135  1.00 75.85           C
ATOM   2002  HB  VAL A 142     -11.665  -0.599 -14.920  1.00 75.85           H
ATOM   2003  CG1 VAL A 142     -13.467  -0.955 -16.006  1.00 75.85           C
ATOM   2004 1HG1 VAL A 142     -13.071  -0.506 -16.916  1.00 75.85           H
ATOM   2005 2HG1 VAL A 142     -14.112  -1.795 -16.266  1.00 75.85           H
ATOM   2006 3HG1 VAL A 142     -14.044  -0.212 -15.455  1.00 75.85           H
ATOM   2007  CG2 VAL A 142     -12.824  -2.000 -13.802  1.00 75.85           C
ATOM   2008 1HG2 VAL A 142     -13.446  -2.875 -13.986  1.00 75.85           H
ATOM   2009 2HG2 VAL A 142     -11.978  -2.280 -13.175  1.00 75.85           H
ATOM   2010 3HG2 VAL A 142     -13.413  -1.235 -13.297  1.00 75.85           H
ATOM   2011  HN  VAL A 142     -10.144  -2.261 -14.292  1.00 75.85           H
ATOM   2012  N   ASP A 143     -10.003  -1.229 -17.299  1.00 77.39           N
ATOM   2013  CA  ASP A 143      -9.542  -0.645 -18.547  1.00 77.39           C
ATOM   2014  C   ASP A 143      -9.063  -1.759 -19.481  1.00 77.39           C
ATOM   2015  O   ASP A 143      -9.313  -1.716 -20.684  1.00 77.39           O
ATOM   2016  HA  ASP A 143     -10.403  -0.108 -18.947  1.00 77.39           H
ATOM   2017  CB  ASP A 143      -8.371   0.310 -18.309  1.00 77.39           C
ATOM   2018 1HB  ASP A 143      -8.622   1.007 -17.510  1.00 77.39           H
ATOM   2019 2HB  ASP A 143      -7.499  -0.255 -17.977  1.00 77.39           H
ATOM   2020  CG  ASP A 143      -8.028   1.086 -19.582  1.00 77.39           C
ATOM   2021  OD1 ASP A 143      -8.973   1.652 -20.173  1.00 77.39           O
ATOM   2022  OD2 ASP A 143      -6.829   1.094 -19.936  1.00 77.39           O
ATOM   2023  HN  ASP A 143      -9.476  -0.969 -16.491  1.00 77.39           H
ATOM   2024  N   ARG A 144      -8.382  -2.730 -18.890  1.00 72.14           N
ATOM   2025  CA  ARG A 144      -7.877  -3.860 -19.651  1.00 72.14           C
ATOM   2026  C   ARG A 144      -9.035  -4.632 -20.287  1.00 72.14           C
ATOM   2027  O   ARG A 144      -8.968  -5.007 -21.456  1.00 72.14           O
ATOM   2028  HA  ARG A 144      -7.235  -3.418 -20.413  1.00 72.14           H
ATOM   2029  CB  ARG A 144      -7.070  -4.807 -18.761  1.00 72.14           C
ATOM   2030 1HB  ARG A 144      -7.536  -4.873 -17.777  1.00 72.14           H
ATOM   2031 2HB  ARG A 144      -7.082  -5.811 -19.186  1.00 72.14           H
ATOM   2032  CG  ARG A 144      -5.625  -4.326 -18.616  1.00 72.14           C
ATOM   2033 1HG  ARG A 144      -5.174  -4.216 -19.602  1.00 72.14           H
ATOM   2034 2HG  ARG A 144      -5.611  -3.341 -18.148  1.00 72.14           H
ATOM   2035  CD  ARG A 144      -4.802  -5.306 -17.778  1.00 72.14           C
ATOM   2036 1HD  ARG A 144      -5.081  -5.224 -16.728  1.00 72.14           H
ATOM   2037 2HD  ARG A 144      -5.017  -6.330 -18.086  1.00 72.14           H
ATOM   2038  NE  ARG A 144      -3.358  -5.022 -17.941  1.00 72.14           N
ATOM   2039  HE  ARG A 144      -3.095  -4.230 -18.491  1.00 72.14           H
ATOM   2040  CZ  ARG A 144      -2.382  -5.761 -17.396  1.00 72.14           C
ATOM   2041  NH1 ARG A 144      -2.676  -6.834 -16.649  1.00 72.14           N
ATOM   2042 1HH1 ARG A 144      -3.631  -7.089 -16.495  1.00 72.14           H
ATOM   2043 2HH1 ARG A 144      -1.941  -7.379 -16.246  1.00 72.14           H
ATOM   2044  NH2 ARG A 144      -1.106  -5.410 -17.610  1.00 72.14           N
ATOM   2045 1HH2 ARG A 144      -0.365  -5.951 -17.211  1.00 72.14           H
ATOM   2046 2HH2 ARG A 144      -0.895  -4.608 -18.168  1.00 72.14           H
ATOM   2047  HN  ARG A 144      -8.175  -2.753 -17.912  1.00 72.14           H
ATOM   2048  N   TYR A 145     -10.071  -4.846 -19.488  1.00 70.73           N
ATOM   2049  CA  TYR A 145     -11.248  -5.554 -19.962  1.00 70.73           C
ATOM   2050  C   TYR A 145     -11.853  -4.857 -21.182  1.00 70.73           C
ATOM   2051  O   TYR A 145     -12.123  -5.497 -22.197  1.00 70.73           O
ATOM   2052  HA  TYR A 145     -10.943  -6.562 -20.243  1.00 70.73           H
ATOM   2053  CB  TYR A 145     -12.257  -5.512 -18.813  1.00 70.73           C
ATOM   2054 1HB  TYR A 145     -11.906  -6.161 -18.011  1.00 70.73           H
ATOM   2055 2HB  TYR A 145     -12.292  -4.499 -18.411  1.00 70.73           H
ATOM   2056  CG  TYR A 145     -13.672  -5.936 -19.211  1.00 70.73           C
ATOM   2057  CD1 TYR A 145     -14.693  -5.009 -19.222  1.00 70.73           C
ATOM   2058  HD1 TYR A 145     -14.492  -3.973 -18.947  1.00 70.73           H
ATOM   2059  CD2 TYR A 145     -13.926  -7.247 -19.560  1.00 70.73           C
ATOM   2060  HD2 TYR A 145     -13.119  -7.980 -19.552  1.00 70.73           H
ATOM   2061  CE1 TYR A 145     -16.025  -5.408 -19.597  1.00 70.73           C
ATOM   2062  HE1 TYR A 145     -16.841  -4.686 -19.609  1.00 70.73           H
ATOM   2063  CE2 TYR A 145     -15.258  -7.647 -19.935  1.00 70.73           C
ATOM   2064  HE2 TYR A 145     -15.473  -8.679 -20.213  1.00 70.73           H
ATOM   2065  CZ  TYR A 145     -16.241  -6.708 -19.935  1.00 70.73           C
ATOM   2066  OH  TYR A 145     -17.499  -7.085 -20.289  1.00 70.73           O
ATOM   2067  HH  TYR A 145     -17.511  -8.058 -20.522  1.00 70.73           H
ATOM   2068  HN  TYR A 145     -10.114  -4.545 -18.535  1.00 70.73           H
ATOM   2069  N   ILE A 146     -12.048  -3.554 -21.043  1.00 72.97           N
ATOM   2070  CA  ILE A 146     -12.678  -2.775 -22.096  1.00 72.97           C
ATOM   2071  C   ILE A 146     -11.826  -2.857 -23.364  1.00 72.97           C
ATOM   2072  O   ILE A 146     -12.357  -2.986 -24.466  1.00 72.97           O
ATOM   2073  HA  ILE A 146     -13.648  -3.227 -22.301  1.00 72.97           H
ATOM   2074  CB  ILE A 146     -12.937  -1.344 -21.621  1.00 72.97           C
ATOM   2075  HB  ILE A 146     -12.011  -0.949 -21.203  1.00 72.97           H
ATOM   2076  CG1 ILE A 146     -13.984  -1.317 -20.505  1.00 72.97           C
ATOM   2077 1HG1 ILE A 146     -14.964  -1.559 -20.916  1.00 72.97           H
ATOM   2078 2HG1 ILE A 146     -13.751  -2.082 -19.765  1.00 72.97           H
ATOM   2079  CG2 ILE A 146     -13.325  -0.439 -22.792  1.00 72.97           C
ATOM   2080 1HG2 ILE A 146     -12.516  -0.424 -23.523  1.00 72.97           H
ATOM   2081 2HG2 ILE A 146     -14.231  -0.821 -23.262  1.00 72.97           H
ATOM   2082 3HG2 ILE A 146     -13.503   0.572 -22.427  1.00 72.97           H
ATOM   2083  CD1 ILE A 146     -14.032   0.055 -19.831  1.00 72.97           C
ATOM   2084 1HD1 ILE A 146     -13.057   0.283 -19.401  1.00 72.97           H
ATOM   2085 2HD1 ILE A 146     -14.290   0.814 -20.570  1.00 72.97           H
ATOM   2086 3HD1 ILE A 146     -14.785   0.046 -19.042  1.00 72.97           H
ATOM   2087  HN  ILE A 146     -11.785  -3.032 -20.231  1.00 72.97           H
ATOM   2088  N   ALA A 147     -10.518  -2.779 -23.166  1.00 73.97           N
ATOM   2089  CA  ALA A 147      -9.594  -2.726 -24.286  1.00 73.97           C
ATOM   2090  C   ALA A 147      -9.684  -4.031 -25.079  1.00 73.97           C
ATOM   2091  O   ALA A 147      -9.452  -4.046 -26.286  1.00 73.97           O
ATOM   2092  HA  ALA A 147      -9.897  -1.899 -24.928  1.00 73.97           H
ATOM   2093  CB  ALA A 147      -8.180  -2.455 -23.769  1.00 73.97           C
ATOM   2094 1HB  ALA A 147      -8.163  -1.502 -23.239  1.00 73.97           H
ATOM   2095 2HB  ALA A 147      -7.882  -3.253 -23.090  1.00 73.97           H
ATOM   2096 3HB  ALA A 147      -7.487  -2.415 -24.609  1.00 73.97           H
ATOM   2097  HN  ALA A 147     -10.090  -2.751 -22.263  1.00 73.97           H
ATOM   2098  N   ILE A 148     -10.023  -5.096 -24.367  1.00 69.22           N
ATOM   2099  CA  ILE A 148     -10.079  -6.415 -24.974  1.00 69.22           C
ATOM   2100  C   ILE A 148     -11.470  -6.638 -25.570  1.00 69.22           C
ATOM   2101  O   ILE A 148     -11.597  -7.034 -26.728  1.00 69.22           O
ATOM   2102  HA  ILE A 148      -9.350  -6.434 -25.783  1.00 69.22           H
ATOM   2103  CB  ILE A 148      -9.664  -7.488 -23.965  1.00 69.22           C
ATOM   2104  HB  ILE A 148     -10.256  -7.352 -23.059  1.00 69.22           H
ATOM   2105  CG1 ILE A 148      -8.194  -7.331 -23.572  1.00 69.22           C
ATOM   2106 1HG1 ILE A 148      -7.559  -7.553 -24.429  1.00 69.22           H
ATOM   2107 2HG1 ILE A 148      -7.998  -6.297 -23.289  1.00 69.22           H
ATOM   2108  CG2 ILE A 148      -9.969  -8.889 -24.497  1.00 69.22           C
ATOM   2109 1HG2 ILE A 148     -11.039  -8.982 -24.686  1.00 69.22           H
ATOM   2110 2HG2 ILE A 148      -9.421  -9.052 -25.426  1.00 69.22           H
ATOM   2111 3HG2 ILE A 148      -9.664  -9.632 -23.761  1.00 69.22           H
ATOM   2112  CD1 ILE A 148      -7.835  -8.261 -22.411  1.00 69.22           C
ATOM   2113 1HD1 ILE A 148      -8.455  -8.020 -21.547  1.00 69.22           H
ATOM   2114 2HD1 ILE A 148      -8.009  -9.295 -22.706  1.00 69.22           H
ATOM   2115 3HD1 ILE A 148      -6.784  -8.129 -22.151  1.00 69.22           H
ATOM   2116  HN  ILE A 148     -10.255  -5.068 -23.394  1.00 69.22           H
ATOM   2117  N   ALA A 149     -12.479  -6.373 -24.753  1.00 69.24           N
ATOM   2118  CA  ALA A 149     -13.838  -6.759 -25.093  1.00 69.24           C
ATOM   2119  C   ALA A 149     -14.362  -5.843 -26.201  1.00 69.24           C
ATOM   2120  O   ALA A 149     -15.093  -6.288 -27.085  1.00 69.24           O
ATOM   2121  HA  ALA A 149     -13.810  -7.784 -25.463  1.00 69.24           H
ATOM   2122  CB  ALA A 149     -14.711  -6.712 -23.837  1.00 69.24           C
ATOM   2123 1HB  ALA A 149     -14.314  -7.401 -23.092  1.00 69.24           H
ATOM   2124 2HB  ALA A 149     -14.711  -5.700 -23.432  1.00 69.24           H
ATOM   2125 3HB  ALA A 149     -15.731  -7.001 -24.092  1.00 69.24           H
ATOM   2126  HN  ALA A 149     -12.380  -5.906 -23.875  1.00 69.24           H
ATOM   2127  N   GLN A 150     -13.967  -4.581 -26.118  1.00 72.14           N
ATOM   2128  CA  GLN A 150     -14.503  -3.569 -27.013  1.00 72.14           C
ATOM   2129  C   GLN A 150     -13.371  -2.903 -27.798  1.00 72.14           C
ATOM   2130  O   GLN A 150     -13.364  -1.685 -27.970  1.00 72.14           O
ATOM   2131  HA  GLN A 150     -15.161  -4.106 -27.696  1.00 72.14           H
ATOM   2132  CB  GLN A 150     -15.320  -2.532 -26.241  1.00 72.14           C
ATOM   2133 1HB  GLN A 150     -14.682  -2.029 -25.513  1.00 72.14           H
ATOM   2134 2HB  GLN A 150     -15.685  -1.767 -26.926  1.00 72.14           H
ATOM   2135  CG  GLN A 150     -16.501  -3.187 -25.523  1.00 72.14           C
ATOM   2136 1HG  GLN A 150     -16.972  -3.917 -26.182  1.00 72.14           H
ATOM   2137 2HG  GLN A 150     -16.144  -3.731 -24.649  1.00 72.14           H
ATOM   2138  CD  GLN A 150     -17.532  -2.141 -25.094  1.00 72.14           C
ATOM   2139  OE1 GLN A 150     -17.409  -0.960 -25.375  1.00 72.14           O
ATOM   2140  NE2 GLN A 150     -18.551  -2.638 -24.400  1.00 72.14           N
ATOM   2141 1HE2 GLN A 150     -18.592  -3.618 -24.204  1.00 72.14           H
ATOM   2142 2HE2 GLN A 150     -19.277  -2.033 -24.075  1.00 72.14           H
ATOM   2143  HN  GLN A 150     -13.296  -4.248 -25.456  1.00 72.14           H
ATOM   2144  N   ALA A 151     -12.442  -3.730 -28.253  1.00 66.51           N
ATOM   2145  CA  ALA A 151     -11.195  -3.226 -28.803  1.00 66.51           C
ATOM   2146  C   ALA A 151     -11.498  -2.112 -29.807  1.00 66.51           C
ATOM   2147  O   ALA A 151     -10.837  -1.076 -29.808  1.00 66.51           O
ATOM   2148  HA  ALA A 151     -10.612  -2.813 -27.979  1.00 66.51           H
ATOM   2149  CB  ALA A 151     -10.411  -4.380 -29.431  1.00 66.51           C
ATOM   2150 1HB  ALA A 151     -10.195  -5.130 -28.670  1.00 66.51           H
ATOM   2151 2HB  ALA A 151     -11.003  -4.830 -30.228  1.00 66.51           H
ATOM   2152 3HB  ALA A 151      -9.475  -4.001 -29.843  1.00 66.51           H
ATOM   2153  HN  ALA A 151     -12.531  -4.726 -28.251  1.00 66.51           H
ATOM   2154  N   MET A 152     -12.499  -2.365 -30.637  1.00 68.53           N
ATOM   2155  CA  MET A 152     -12.857  -1.424 -31.685  1.00 68.53           C
ATOM   2156  C   MET A 152     -13.309  -0.088 -31.093  1.00 68.53           C
ATOM   2157  O   MET A 152     -12.773   0.963 -31.441  1.00 68.53           O
ATOM   2158  HA  MET A 152     -11.950  -1.281 -32.273  1.00 68.53           H
ATOM   2159  CB  MET A 152     -13.984  -2.013 -32.537  1.00 68.53           C
ATOM   2160 1HB  MET A 152     -14.709  -2.510 -31.893  1.00 68.53           H
ATOM   2161 2HB  MET A 152     -14.512  -1.211 -33.052  1.00 68.53           H
ATOM   2162  CG  MET A 152     -13.435  -3.009 -33.560  1.00 68.53           C
ATOM   2163 1HG  MET A 152     -12.504  -3.443 -33.194  1.00 68.53           H
ATOM   2164 2HG  MET A 152     -14.139  -3.831 -33.693  1.00 68.53           H
ATOM   2165  SD  MET A 152     -13.153  -2.190 -35.120  1.00 68.53           S
ATOM   2166  CE  MET A 152     -14.787  -2.304 -35.830  1.00 68.53           C
ATOM   2167 1HE  MET A 152     -15.069  -3.352 -35.925  1.00 68.53           H
ATOM   2168 2HE  MET A 152     -15.500  -1.793 -35.184  1.00 68.53           H
ATOM   2169 3HE  MET A 152     -14.789  -1.836 -36.815  1.00 68.53           H
ATOM   2170  HN  MET A 152     -13.060  -3.192 -30.602  1.00 68.53           H
ATOM   2171  N   ARG A 153     -14.292  -0.172 -30.208  1.00 69.21           N
ATOM   2172  CA  ARG A 153     -14.850   1.021 -29.594  1.00 69.21           C
ATOM   2173  C   ARG A 153     -13.793   1.722 -28.738  1.00 69.21           C
ATOM   2174  O   ARG A 153     -13.783   2.948 -28.638  1.00 69.21           O
ATOM   2175  HA  ARG A 153     -15.156   1.648 -30.431  1.00 69.21           H
ATOM   2176  CB  ARG A 153     -16.057   0.677 -28.720  1.00 69.21           C
ATOM   2177 1HB  ARG A 153     -15.811  -0.160 -28.066  1.00 69.21           H
ATOM   2178 2HB  ARG A 153     -16.298   1.523 -28.077  1.00 69.21           H
ATOM   2179  CG  ARG A 153     -17.272   0.320 -29.579  1.00 69.21           C
ATOM   2180 1HG  ARG A 153     -17.490   1.138 -30.265  1.00 69.21           H
ATOM   2181 2HG  ARG A 153     -17.047  -0.556 -30.188  1.00 69.21           H
ATOM   2182  CD  ARG A 153     -18.497   0.039 -28.706  1.00 69.21           C
ATOM   2183 1HD  ARG A 153     -18.334  -0.861 -28.114  1.00 69.21           H
ATOM   2184 2HD  ARG A 153     -18.649   0.859 -28.004  1.00 69.21           H
ATOM   2185  NE  ARG A 153     -19.697  -0.126 -29.557  1.00 69.21           N
ATOM   2186  HE  ARG A 153     -19.584  -0.048 -30.547  1.00 69.21           H
ATOM   2187  CZ  ARG A 153     -20.925  -0.375 -29.082  1.00 69.21           C
ATOM   2188  NH1 ARG A 153     -21.135  -0.491 -27.764  1.00 69.21           N
ATOM   2189 1HH1 ARG A 153     -20.372  -0.391 -27.126  1.00 69.21           H
ATOM   2190 2HH1 ARG A 153     -22.055  -0.676 -27.418  1.00 69.21           H
ATOM   2191  NH2 ARG A 153     -21.941  -0.507 -29.947  1.00 69.21           N
ATOM   2192 1HH2 ARG A 153     -22.864  -0.693 -29.609  1.00 69.21           H
ATOM   2193 2HH2 ARG A 153     -21.776  -0.420 -30.929  1.00 69.21           H
ATOM   2194  HN  ARG A 153     -14.704  -1.033 -29.910  1.00 69.21           H
ATOM   2195  N   ALA A 154     -12.928   0.913 -28.143  1.00 70.28           N
ATOM   2196  CA  ALA A 154     -11.924   1.433 -27.230  1.00 70.28           C
ATOM   2197  C   ALA A 154     -10.967   2.348 -27.997  1.00 70.28           C
ATOM   2198  O   ALA A 154     -10.386   3.267 -27.421  1.00 70.28           O
ATOM   2199  HA  ALA A 154     -12.440   2.017 -26.468  1.00 70.28           H
ATOM   2200  CB  ALA A 154     -11.199   0.269 -26.552  1.00 70.28           C
ATOM   2201 1HB  ALA A 154     -11.919  -0.334 -25.997  1.00 70.28           H
ATOM   2202 2HB  ALA A 154     -10.716  -0.349 -27.309  1.00 70.28           H
ATOM   2203 3HB  ALA A 154     -10.447   0.659 -25.867  1.00 70.28           H
ATOM   2204  HN  ALA A 154     -12.905  -0.077 -28.277  1.00 70.28           H
ATOM   2205  N   HIS A 155     -10.833   2.065 -29.284  1.00 71.78           N
ATOM   2206  CA  HIS A 155      -9.920   2.820 -30.125  1.00 71.78           C
ATOM   2207  C   HIS A 155     -10.514   4.199 -30.420  1.00 71.78           C
ATOM   2208  O   HIS A 155      -9.835   5.214 -30.281  1.00 71.78           O
ATOM   2209  HA  HIS A 155      -9.000   2.945 -29.554  1.00 71.78           H
ATOM   2210  CB  HIS A 155      -9.579   2.038 -31.395  1.00 71.78           C
ATOM   2211 1HB  HIS A 155      -9.292   1.023 -31.119  1.00 71.78           H
ATOM   2212 2HB  HIS A 155     -10.473   1.960 -32.013  1.00 71.78           H
ATOM   2213  CG  HIS A 155      -8.470   2.653 -32.216  1.00 71.78           C
ATOM   2214  ND1 HIS A 155      -8.705   3.567 -33.228  1.00 71.78           N
ATOM   2215  HD1 HIS A 155      -9.601   3.906 -33.513  1.00 71.78           H
ATOM   2216  CD2 HIS A 155      -7.119   2.476 -32.163  1.00 71.78           C
ATOM   2217  HD2 HIS A 155      -6.589   1.818 -31.474  1.00 71.78           H
ATOM   2218  CE1 HIS A 155      -7.540   3.917 -33.754  1.00 71.78           C
ATOM   2219  HE1 HIS A 155      -7.393   4.623 -34.571  1.00 71.78           H
ATOM   2220  NE2 HIS A 155      -6.559   3.239 -33.093  1.00 71.78           N
ATOM   2221  HN  HIS A 155     -11.335   1.337 -29.752  1.00 71.78           H
ATOM   2222  N   THR A 156     -11.777   4.190 -30.822  1.00 73.22           N
ATOM   2223  CA  THR A 156     -12.438   5.415 -31.238  1.00 73.22           C
ATOM   2224  C   THR A 156     -12.597   6.365 -30.049  1.00 73.22           C
ATOM   2225  O   THR A 156     -12.539   7.583 -30.211  1.00 73.22           O
ATOM   2226  HA  THR A 156     -11.803   5.918 -31.966  1.00 73.22           H
ATOM   2227  CB  THR A 156     -13.767   5.036 -31.894  1.00 73.22           C
ATOM   2228  HB  THR A 156     -14.500   5.835 -31.780  1.00 73.22           H
ATOM   2229  OG1 THR A 156     -14.113   3.794 -31.287  1.00 73.22           O
ATOM   2230  HG1 THR A 156     -14.303   3.930 -30.314  1.00 73.22           H
ATOM   2231  CG2 THR A 156     -13.611   4.694 -33.377  1.00 73.22           C
ATOM   2232 1HG2 THR A 156     -12.930   3.850 -33.486  1.00 73.22           H
ATOM   2233 2HG2 THR A 156     -13.209   5.557 -33.908  1.00 73.22           H
ATOM   2234 3HG2 THR A 156     -14.584   4.432 -33.794  1.00 73.22           H
ATOM   2235  HN  THR A 156     -12.344   3.368 -30.865  1.00 73.22           H
ATOM   2236  N   TRP A 157     -12.795   5.773 -28.881  1.00 77.06           N
ATOM   2237  CA  TRP A 157     -13.126   6.546 -27.696  1.00 77.06           C
ATOM   2238  C   TRP A 157     -11.835   6.782 -26.910  1.00 77.06           C
ATOM   2239  O   TRP A 157     -11.874   7.048 -25.710  1.00 77.06           O
ATOM   2240  HA  TRP A 157     -13.542   7.498 -28.025  1.00 77.06           H
ATOM   2241  CB  TRP A 157     -14.209   5.848 -26.870  1.00 77.06           C
ATOM   2242 1HB  TRP A 157     -13.946   4.795 -26.761  1.00 77.06           H
ATOM   2243 2HB  TRP A 157     -14.222   6.278 -25.869  1.00 77.06           H
ATOM   2244  CG  TRP A 157     -15.612   5.948 -27.472  1.00 77.06           C
ATOM   2245  CD1 TRP A 157     -15.948   6.108 -28.759  1.00 77.06           C
ATOM   2246  HD1 TRP A 157     -15.230   6.189 -29.575  1.00 77.06           H
ATOM   2247  CD2 TRP A 157     -16.862   5.889 -26.753  1.00 77.06           C
ATOM   2248  NE1 TRP A 157     -17.317   6.156 -28.922  1.00 77.06           N
ATOM   2249  HE1 TRP A 157     -17.807   6.268 -29.787  1.00 77.06           H
ATOM   2250  CE2 TRP A 157     -17.891   6.018 -27.664  1.00 77.06           C
ATOM   2251  CE3 TRP A 157     -17.115   5.731 -25.379  1.00 77.06           C
ATOM   2252  HE3 TRP A 157     -16.320   5.627 -24.641  1.00 77.06           H
ATOM   2253  CZ2 TRP A 157     -19.243   6.003 -27.300  1.00 77.06           C
ATOM   2254  HZ2 TRP A 157     -20.037   6.107 -28.038  1.00 77.06           H
ATOM   2255  CZ3 TRP A 157     -18.471   5.718 -25.032  1.00 77.06           C
ATOM   2256  HZ3 TRP A 157     -18.723   5.598 -23.978  1.00 77.06           H
ATOM   2257  CH2 TRP A 157     -19.518   5.847 -25.936  1.00 77.06           C
ATOM   2258  HH2 TRP A 157     -20.550   5.827 -25.585  1.00 77.06           H
ATOM   2259  HN  TRP A 157     -12.733   4.785 -28.737  1.00 77.06           H
ATOM   2260  N   ARG A 158     -10.720   6.678 -27.619  1.00 76.94           N
ATOM   2261  CA  ARG A 158      -9.418   6.701 -26.975  1.00 76.94           C
ATOM   2262  C   ARG A 158      -9.233   8.006 -26.200  1.00 76.94           C
ATOM   2263  O   ARG A 158      -8.773   7.995 -25.059  1.00 76.94           O
ATOM   2264  HA  ARG A 158      -9.425   5.843 -26.302  1.00 76.94           H
ATOM   2265  CB  ARG A 158      -8.293   6.561 -28.002  1.00 76.94           C
ATOM   2266 1HB  ARG A 158      -8.445   5.657 -28.593  1.00 76.94           H
ATOM   2267 2HB  ARG A 158      -8.321   7.402 -28.694  1.00 76.94           H
ATOM   2268  CG  ARG A 158      -6.927   6.504 -27.315  1.00 76.94           C
ATOM   2269 1HG  ARG A 158      -6.778   7.404 -26.718  1.00 76.94           H
ATOM   2270 2HG  ARG A 158      -6.897   5.657 -26.628  1.00 76.94           H
ATOM   2271  CD  ARG A 158      -5.801   6.375 -28.342  1.00 76.94           C
ATOM   2272 1HD  ARG A 158      -5.983   5.515 -28.987  1.00 76.94           H
ATOM   2273 2HD  ARG A 158      -5.781   7.255 -28.984  1.00 76.94           H
ATOM   2274  NE  ARG A 158      -4.501   6.222 -27.652  1.00 76.94           N
ATOM   2275  HE  ARG A 158      -4.465   6.415 -26.671  1.00 76.94           H
ATOM   2276  CZ  ARG A 158      -3.368   5.843 -28.259  1.00 76.94           C
ATOM   2277  NH1 ARG A 158      -3.357   5.573 -29.571  1.00 76.94           N
ATOM   2278 1HH1 ARG A 158      -4.199   5.653 -30.105  1.00 76.94           H
ATOM   2279 2HH1 ARG A 158      -2.507   5.290 -30.017  1.00 76.94           H
ATOM   2280  NH2 ARG A 158      -2.246   5.738 -27.534  1.00 76.94           N
ATOM   2281 1HH2 ARG A 158      -1.392   5.457 -27.971  1.00 76.94           H
ATOM   2282 2HH2 ARG A 158      -2.263   5.942 -26.555  1.00 76.94           H
ATOM   2283  HN  ARG A 158     -10.698   6.579 -28.614  1.00 76.94           H
ATOM   2284  N   GLU A 159      -9.599   9.101 -26.850  1.00 79.76           N
ATOM   2285  CA  GLU A 159      -9.392  10.419 -26.274  1.00 79.76           C
ATOM   2286  C   GLU A 159     -10.297  10.615 -25.057  1.00 79.76           C
ATOM   2287  O   GLU A 159      -9.840  11.057 -24.004  1.00 79.76           O
ATOM   2288  HA  GLU A 159      -8.346  10.438 -25.965  1.00 79.76           H
ATOM   2289  CB  GLU A 159      -9.627  11.515 -27.315  1.00 79.76           C
ATOM   2290 1HB  GLU A 159     -10.555  11.318 -27.852  1.00 79.76           H
ATOM   2291 2HB  GLU A 159      -9.609  12.491 -26.831  1.00 79.76           H
ATOM   2292  CG  GLU A 159      -8.509  11.530 -28.359  1.00 79.76           C
ATOM   2293 1HG  GLU A 159      -7.541  11.482 -27.860  1.00 79.76           H
ATOM   2294 2HG  GLU A 159      -8.585  10.647 -28.992  1.00 79.76           H
ATOM   2295  CD  GLU A 159      -8.581  12.792 -29.221  1.00 79.76           C
ATOM   2296  OE1 GLU A 159      -7.536  13.134 -29.815  1.00 79.76           O
ATOM   2297  OE2 GLU A 159      -9.680  13.386 -29.268  1.00 79.76           O
ATOM   2298  HN  GLU A 159     -10.030   9.097 -27.752  1.00 79.76           H
ATOM   2299  N   LYS A 160     -11.565  10.276 -25.241  1.00 83.14           N
ATOM   2300  CA  LYS A 160     -12.535  10.397 -24.167  1.00 83.14           C
ATOM   2301  C   LYS A 160     -12.059   9.584 -22.961  1.00 83.14           C
ATOM   2302  O   LYS A 160     -12.152  10.042 -21.823  1.00 83.14           O
ATOM   2303  HA  LYS A 160     -12.576  11.447 -23.880  1.00 83.14           H
ATOM   2304  CB  LYS A 160     -13.931  10.007 -24.659  1.00 83.14           C
ATOM   2305 1HB  LYS A 160     -13.882   9.053 -25.185  1.00 83.14           H
ATOM   2306 2HB  LYS A 160     -14.595   9.867 -23.806  1.00 83.14           H
ATOM   2307  CG  LYS A 160     -14.503  11.079 -25.588  1.00 83.14           C
ATOM   2308 1HG  LYS A 160     -14.434  12.055 -25.109  1.00 83.14           H
ATOM   2309 2HG  LYS A 160     -13.910  11.129 -26.501  1.00 83.14           H
ATOM   2310  CD  LYS A 160     -15.962  10.779 -25.938  1.00 83.14           C
ATOM   2311 1HD  LYS A 160     -16.024   9.835 -26.478  1.00 83.14           H
ATOM   2312 2HD  LYS A 160     -16.542  10.660 -25.022  1.00 83.14           H
ATOM   2313  CE  LYS A 160     -16.564  11.900 -26.787  1.00 83.14           C
ATOM   2314 1HE  LYS A 160     -16.462  12.853 -26.268  1.00 83.14           H
ATOM   2315 2HE  LYS A 160     -16.016  11.988 -27.725  1.00 83.14           H
ATOM   2316  NZ  LYS A 160     -17.993  11.630 -27.065  1.00 83.14           N
ATOM   2317 1HZ  LYS A 160     -18.374  12.377 -27.634  1.00 83.14           H
ATOM   2318 2HZ  LYS A 160     -18.080  10.749 -27.560  1.00 83.14           H
ATOM   2319 3HZ  LYS A 160     -18.503  11.578 -26.190  1.00 83.14           H
ATOM   2320  HN  LYS A 160     -11.930   9.925 -26.103  1.00 83.14           H
ATOM   2321  N   ARG A 161     -11.560   8.391 -23.252  1.00 83.78           N
ATOM   2322  CA  ARG A 161     -11.085   7.503 -22.204  1.00 83.78           C
ATOM   2323  C   ARG A 161      -9.937   8.158 -21.433  1.00 83.78           C
ATOM   2324  O   ARG A 161      -9.822   7.986 -20.220  1.00 83.78           O
ATOM   2325  HA  ARG A 161     -11.950   7.345 -21.560  1.00 83.78           H
ATOM   2326  CB  ARG A 161     -10.605   6.172 -22.786  1.00 83.78           C
ATOM   2327 1HB  ARG A 161      -9.929   6.358 -23.620  1.00 83.78           H
ATOM   2328 2HB  ARG A 161     -10.039   5.625 -22.033  1.00 83.78           H
ATOM   2329  CG  ARG A 161     -11.787   5.324 -23.261  1.00 83.78           C
ATOM   2330 1HG  ARG A 161     -12.362   4.982 -22.400  1.00 83.78           H
ATOM   2331 2HG  ARG A 161     -12.455   5.932 -23.869  1.00 83.78           H
ATOM   2332  CD  ARG A 161     -11.306   4.118 -24.071  1.00 83.78           C
ATOM   2333 1HD  ARG A 161     -12.155   3.630 -24.550  1.00 83.78           H
ATOM   2334 2HD  ARG A 161     -10.638   4.448 -24.867  1.00 83.78           H
ATOM   2335  NE  ARG A 161     -10.605   3.161 -23.187  1.00 83.78           N
ATOM   2336  HE  ARG A 161     -10.804   3.195 -22.208  1.00 83.78           H
ATOM   2337  CZ  ARG A 161      -9.720   2.251 -23.617  1.00 83.78           C
ATOM   2338  NH1 ARG A 161      -9.414   2.161 -24.918  1.00 83.78           N
ATOM   2339 1HH1 ARG A 161      -9.848   2.775 -25.577  1.00 83.78           H
ATOM   2340 2HH1 ARG A 161      -8.753   1.479 -25.231  1.00 83.78           H
ATOM   2341  NH2 ARG A 161      -9.144   1.433 -22.725  1.00 83.78           N
ATOM   2342 1HH2 ARG A 161      -8.482   0.749 -23.029  1.00 83.78           H
ATOM   2343 2HH2 ARG A 161      -9.378   1.507 -21.755  1.00 83.78           H
ATOM   2344  HN  ARG A 161     -11.477   8.031 -24.181  1.00 83.78           H
ATOM   2345  N   LEU A 162      -9.117   8.895 -22.168  1.00 84.91           N
ATOM   2346  CA  LEU A 162      -7.980   9.572 -21.569  1.00 84.91           C
ATOM   2347  C   LEU A 162      -8.483  10.665 -20.623  1.00 84.91           C
ATOM   2348  O   LEU A 162      -7.946  10.840 -19.530  1.00 84.91           O
ATOM   2349  HA  LEU A 162      -7.432   8.834 -20.983  1.00 84.91           H
ATOM   2350  CB  LEU A 162      -7.031  10.086 -22.653  1.00 84.91           C
ATOM   2351 1HB  LEU A 162      -6.867   9.286 -23.374  1.00 84.91           H
ATOM   2352 2HB  LEU A 162      -7.525  10.899 -23.185  1.00 84.91           H
ATOM   2353  CG  LEU A 162      -5.668  10.586 -22.169  1.00 84.91           C
ATOM   2354  HG  LEU A 162      -5.825  11.211 -21.290  1.00 84.91           H
ATOM   2355  CD1 LEU A 162      -4.777   9.418 -21.739  1.00 84.91           C
ATOM   2356 1HD1 LEU A 162      -5.258   8.874 -20.926  1.00 84.91           H
ATOM   2357 2HD1 LEU A 162      -4.624   8.748 -22.584  1.00 84.91           H
ATOM   2358 3HD1 LEU A 162      -3.815   9.801 -21.400  1.00 84.91           H
ATOM   2359  CD2 LEU A 162      -4.995  11.459 -23.230  1.00 84.91           C
ATOM   2360 1HD2 LEU A 162      -4.852  10.878 -24.141  1.00 84.91           H
ATOM   2361 2HD2 LEU A 162      -5.627  12.321 -23.445  1.00 84.91           H
ATOM   2362 3HD2 LEU A 162      -4.029  11.801 -22.861  1.00 84.91           H
ATOM   2363  HN  LEU A 162      -9.220   9.032 -23.153  1.00 84.91           H
ATOM   2364  N   LEU A 163      -9.507  11.372 -21.078  1.00 87.53           N
ATOM   2365  CA  LEU A 163     -10.079  12.452 -20.292  1.00 87.53           C
ATOM   2366  C   LEU A 163     -10.624  11.888 -18.979  1.00 87.53           C
ATOM   2367  O   LEU A 163     -10.308  12.394 -17.903  1.00 87.53           O
ATOM   2368  HA  LEU A 163      -9.274  13.149 -20.061  1.00 87.53           H
ATOM   2369  CB  LEU A 163     -11.120  13.218 -21.112  1.00 87.53           C
ATOM   2370 1HB  LEU A 163     -10.760  13.294 -22.138  1.00 87.53           H
ATOM   2371 2HB  LEU A 163     -12.037  12.629 -21.139  1.00 87.53           H
ATOM   2372  CG  LEU A 163     -11.463  14.623 -20.614  1.00 87.53           C
ATOM   2373  HG  LEU A 163     -11.106  14.719 -19.589  1.00 87.53           H
ATOM   2374  CD1 LEU A 163     -10.746  15.689 -21.445  1.00 87.53           C
ATOM   2375 1HD1 LEU A 163      -9.668  15.545 -21.369  1.00 87.53           H
ATOM   2376 2HD1 LEU A 163     -11.051  15.603 -22.488  1.00 87.53           H
ATOM   2377 3HD1 LEU A 163     -11.008  16.679 -21.070  1.00 87.53           H
ATOM   2378  CD2 LEU A 163     -12.977  14.840 -20.588  1.00 87.53           C
ATOM   2379 1HD2 LEU A 163     -13.380  14.717 -21.593  1.00 87.53           H
ATOM   2380 2HD2 LEU A 163     -13.437  14.111 -19.920  1.00 87.53           H
ATOM   2381 3HD2 LEU A 163     -13.194  15.847 -20.230  1.00 87.53           H
ATOM   2382  HN  LEU A 163      -9.944  11.217 -21.964  1.00 87.53           H
ATOM   2383  N   TYR A 164     -11.433  10.847 -19.109  1.00 88.50           N
ATOM   2384  CA  TYR A 164     -12.032  10.215 -17.946  1.00 88.50           C
ATOM   2385  C   TYR A 164     -10.957   9.669 -17.004  1.00 88.50           C
ATOM   2386  O   TYR A 164     -11.127   9.687 -15.786  1.00 88.50           O
ATOM   2387  HA  TYR A 164     -12.619  10.967 -17.419  1.00 88.50           H
ATOM   2388  CB  TYR A 164     -12.864   9.047 -18.482  1.00 88.50           C
ATOM   2389 1HB  TYR A 164     -12.259   8.478 -19.188  1.00 88.50           H
ATOM   2390 2HB  TYR A 164     -13.106   8.378 -17.657  1.00 88.50           H
ATOM   2391  CG  TYR A 164     -14.162   9.473 -19.172  1.00 88.50           C
ATOM   2392  CD1 TYR A 164     -15.001  10.383 -18.563  1.00 88.50           C
ATOM   2393  HD1 TYR A 164     -14.739  10.799 -17.590  1.00 88.50           H
ATOM   2394  CD2 TYR A 164     -14.493   8.947 -20.404  1.00 88.50           C
ATOM   2395  HD2 TYR A 164     -13.830   8.228 -20.886  1.00 88.50           H
ATOM   2396  CE1 TYR A 164     -16.222  10.784 -19.212  1.00 88.50           C
ATOM   2397  HE1 TYR A 164     -16.894  11.502 -18.741  1.00 88.50           H
ATOM   2398  CE2 TYR A 164     -15.714   9.347 -21.054  1.00 88.50           C
ATOM   2399  HE2 TYR A 164     -15.988   8.939 -22.027  1.00 88.50           H
ATOM   2400  CZ  TYR A 164     -16.518  10.246 -20.425  1.00 88.50           C
ATOM   2401  OH  TYR A 164     -17.672  10.625 -21.039  1.00 88.50           O
ATOM   2402  HH  TYR A 164     -18.171  11.269 -20.460  1.00 88.50           H
ATOM   2403  HN  TYR A 164     -11.681  10.437 -19.987  1.00 88.50           H
ATOM   2404  N   SER A 165      -9.875   9.196 -17.604  1.00 88.98           N
ATOM   2405  CA  SER A 165      -8.775   8.640 -16.834  1.00 88.98           C
ATOM   2406  C   SER A 165      -8.210   9.700 -15.887  1.00 88.98           C
ATOM   2407  O   SER A 165      -7.801   9.385 -14.770  1.00 88.98           O
ATOM   2408  HA  SER A 165      -9.208   7.814 -16.270  1.00 88.98           H
ATOM   2409  CB  SER A 165      -7.674   8.107 -17.753  1.00 88.98           C
ATOM   2410 1HB  SER A 165      -7.036   7.422 -17.194  1.00 88.98           H
ATOM   2411 2HB  SER A 165      -8.123   7.534 -18.564  1.00 88.98           H
ATOM   2412  OG  SER A 165      -6.879   9.157 -18.297  1.00 88.98           O
ATOM   2413  HG  SER A 165      -7.384  10.019 -18.266  1.00 88.98           H
ATOM   2414  HN  SER A 165      -9.742   9.190 -18.595  1.00 88.98           H
ATOM   2415  N   LYS A 166      -8.205  10.935 -16.368  1.00 91.46           N
ATOM   2416  CA  LYS A 166      -7.699  12.043 -15.577  1.00 91.46           C
ATOM   2417  C   LYS A 166      -8.623  12.274 -14.379  1.00 91.46           C
ATOM   2418  O   LYS A 166      -8.158  12.419 -13.250  1.00 91.46           O
ATOM   2419  HA  LYS A 166      -6.716  11.757 -15.204  1.00 91.46           H
ATOM   2420  CB  LYS A 166      -7.507  13.283 -16.453  1.00 91.46           C
ATOM   2421 1HB  LYS A 166      -8.420  13.482 -17.013  1.00 91.46           H
ATOM   2422 2HB  LYS A 166      -7.323  14.153 -15.823  1.00 91.46           H
ATOM   2423  CG  LYS A 166      -6.339  13.093 -17.423  1.00 91.46           C
ATOM   2424 1HG  LYS A 166      -5.420  12.925 -16.862  1.00 91.46           H
ATOM   2425 2HG  LYS A 166      -6.508  12.205 -18.032  1.00 91.46           H
ATOM   2426  CD  LYS A 166      -6.174  14.316 -18.328  1.00 91.46           C
ATOM   2427 1HD  LYS A 166      -7.073  14.452 -18.928  1.00 91.46           H
ATOM   2428 2HD  LYS A 166      -6.059  15.211 -17.718  1.00 91.46           H
ATOM   2429  CE  LYS A 166      -4.960  14.158 -19.246  1.00 91.46           C
ATOM   2430 1HE  LYS A 166      -4.073  13.938 -18.652  1.00 91.46           H
ATOM   2431 2HE  LYS A 166      -5.112  13.312 -19.917  1.00 91.46           H
ATOM   2432  NZ  LYS A 166      -4.744  15.391 -20.035  1.00 91.46           N
ATOM   2433 1HZ  LYS A 166      -3.947  15.264 -20.649  1.00 91.46           H
ATOM   2434 2HZ  LYS A 166      -5.570  15.587 -20.590  1.00 91.46           H
ATOM   2435 3HZ  LYS A 166      -4.566  16.167 -19.408  1.00 91.46           H
ATOM   2436  HN  LYS A 166      -8.538  11.182 -17.278  1.00 91.46           H
ATOM   2437  N   MET A 167      -9.916  12.301 -14.667  1.00 93.56           N
ATOM   2438  CA  MET A 167     -10.908  12.541 -13.633  1.00 93.56           C
ATOM   2439  C   MET A 167     -10.865  11.445 -12.566  1.00 93.56           C
ATOM   2440  O   MET A 167     -10.904  11.734 -11.372  1.00 93.56           O
ATOM   2441  HA  MET A 167     -10.643  13.500 -13.189  1.00 93.56           H
ATOM   2442  CB  MET A 167     -12.302  12.586 -14.263  1.00 93.56           C
ATOM   2443 1HB  MET A 167     -12.479  11.671 -14.828  1.00 93.56           H
ATOM   2444 2HB  MET A 167     -13.058  12.628 -13.479  1.00 93.56           H
ATOM   2445  CG  MET A 167     -12.448  13.798 -15.185  1.00 93.56           C
ATOM   2446 1HG  MET A 167     -12.214  14.711 -14.638  1.00 93.56           H
ATOM   2447 2HG  MET A 167     -11.736  13.727 -16.007  1.00 93.56           H
ATOM   2448  SD  MET A 167     -14.112  13.880 -15.826  1.00 93.56           S
ATOM   2449  CE  MET A 167     -14.994  14.334 -14.342  1.00 93.56           C
ATOM   2450 1HE  MET A 167     -14.849  13.564 -13.584  1.00 93.56           H
ATOM   2451 2HE  MET A 167     -14.614  15.286 -13.970  1.00 93.56           H
ATOM   2452 3HE  MET A 167     -16.056  14.428 -14.565  1.00 93.56           H
ATOM   2453  HN  MET A 167     -10.288  12.162 -15.585  1.00 93.56           H
ATOM   2454  N   VAL A 168     -10.784  10.209 -13.037  1.00 93.03           N
ATOM   2455  CA  VAL A 168     -10.778   9.066 -12.140  1.00 93.03           C
ATOM   2456  C   VAL A 168      -9.578   9.170 -11.196  1.00 93.03           C
ATOM   2457  O   VAL A 168      -9.706   8.939  -9.995  1.00 93.03           O
ATOM   2458  HA  VAL A 168     -11.693   9.106 -11.549  1.00 93.03           H
ATOM   2459  CB  VAL A 168     -10.792   7.766 -12.947  1.00 93.03           C
ATOM   2460  HB  VAL A 168     -10.003   7.829 -13.697  1.00 93.03           H
ATOM   2461  CG1 VAL A 168     -10.496   6.561 -12.053  1.00 93.03           C
ATOM   2462 1HG1 VAL A 168      -9.513   6.679 -11.598  1.00 93.03           H
ATOM   2463 2HG1 VAL A 168     -11.253   6.495 -11.271  1.00 93.03           H
ATOM   2464 3HG1 VAL A 168     -10.513   5.651 -12.652  1.00 93.03           H
ATOM   2465  CG2 VAL A 168     -12.123   7.591 -13.681  1.00 93.03           C
ATOM   2466 1HG2 VAL A 168     -12.936   7.561 -12.955  1.00 93.03           H
ATOM   2467 2HG2 VAL A 168     -12.276   8.428 -14.362  1.00 93.03           H
ATOM   2468 3HG2 VAL A 168     -12.107   6.660 -14.247  1.00 93.03           H
ATOM   2469  HN  VAL A 168     -10.724   9.983 -14.009  1.00 93.03           H
ATOM   2470  N   CYS A 169      -8.438   9.517 -11.776  1.00 92.64           N
ATOM   2471  CA  CYS A 169      -7.214   9.645 -11.004  1.00 92.64           C
ATOM   2472  C   CYS A 169      -7.452  10.668  -9.892  1.00 92.64           C
ATOM   2473  O   CYS A 169      -7.120  10.420  -8.734  1.00 92.64           O
ATOM   2474  HA  CYS A 169      -7.003   8.661 -10.586  1.00 92.64           H
ATOM   2475  CB  CYS A 169      -6.025  10.029 -11.888  1.00 92.64           C
ATOM   2476 1HB  CYS A 169      -6.297  10.862 -12.535  1.00 92.64           H
ATOM   2477 2HB  CYS A 169      -5.194  10.365 -11.267  1.00 92.64           H
ATOM   2478  SG  CYS A 169      -5.509   8.594 -12.900  1.00 92.64           S
ATOM   2479  HG  CYS A 169      -6.466   8.718 -13.815  1.00 92.64           H
ATOM   2480  HN  CYS A 169      -8.344   9.710 -12.753  1.00 92.64           H
ATOM   2481  N   PHE A 170      -8.025  11.797 -10.282  1.00 94.75           N
ATOM   2482  CA  PHE A 170      -8.270  12.877  -9.341  1.00 94.75           C
ATOM   2483  C   PHE A 170      -9.188  12.417  -8.207  1.00 94.75           C
ATOM   2484  O   PHE A 170      -8.909  12.672  -7.036  1.00 94.75           O
ATOM   2485  HA  PHE A 170      -7.305  13.172  -8.929  1.00 94.75           H
ATOM   2486  CB  PHE A 170      -8.962  13.999 -10.118  1.00 94.75           C
ATOM   2487 1HB  PHE A 170      -8.332  14.286 -10.960  1.00 94.75           H
ATOM   2488 2HB  PHE A 170      -9.895  13.617 -10.534  1.00 94.75           H
ATOM   2489  CG  PHE A 170      -9.265  15.241  -9.279  1.00 94.75           C
ATOM   2490  CD1 PHE A 170     -10.515  15.436  -8.779  1.00 94.75           C
ATOM   2491  HD1 PHE A 170     -11.301  14.706  -8.976  1.00 94.75           H
ATOM   2492  CD2 PHE A 170      -8.285  16.151  -9.033  1.00 94.75           C
ATOM   2493  HD2 PHE A 170      -7.284  15.996  -9.434  1.00 94.75           H
ATOM   2494  CE1 PHE A 170     -10.796  16.589  -8.000  1.00 94.75           C
ATOM   2495  HE1 PHE A 170     -11.798  16.745  -7.599  1.00 94.75           H
ATOM   2496  CE2 PHE A 170      -8.567  17.305  -8.254  1.00 94.75           C
ATOM   2497  HE2 PHE A 170      -7.781  18.034  -8.057  1.00 94.75           H
ATOM   2498  CZ  PHE A 170      -9.816  17.499  -7.754  1.00 94.75           C
ATOM   2499  HZ  PHE A 170     -10.032  18.385  -7.156  1.00 94.75           H
ATOM   2500  HN  PHE A 170      -8.320  11.979 -11.221  1.00 94.75           H
ATOM   2501  N   THR A 171     -10.264  11.747  -8.593  1.00 95.55           N
ATOM   2502  CA  THR A 171     -11.232  11.262  -7.624  1.00 95.55           C
ATOM   2503  C   THR A 171     -10.559  10.318  -6.626  1.00 95.55           C
ATOM   2504  O   THR A 171     -10.866  10.346  -5.435  1.00 95.55           O
ATOM   2505  HA  THR A 171     -11.606  12.114  -7.056  1.00 95.55           H
ATOM   2506  CB  THR A 171     -12.386  10.614  -8.391  1.00 95.55           C
ATOM   2507  HB  THR A 171     -12.054   9.711  -8.903  1.00 95.55           H
ATOM   2508  OG1 THR A 171     -12.871  11.656  -9.234  1.00 95.55           O
ATOM   2509  HG1 THR A 171     -13.318  11.265 -10.038  1.00 95.55           H
ATOM   2510  CG2 THR A 171     -13.575  10.281  -7.489  1.00 95.55           C
ATOM   2511 1HG2 THR A 171     -13.950  11.196  -7.029  1.00 95.55           H
ATOM   2512 2HG2 THR A 171     -13.258   9.587  -6.711  1.00 95.55           H
ATOM   2513 3HG2 THR A 171     -14.366   9.823  -8.084  1.00 95.55           H
ATOM   2514  HN  THR A 171     -10.479  11.536  -9.546  1.00 95.55           H
ATOM   2515  N   ILE A 172      -9.655   9.503  -7.148  1.00 93.92           N
ATOM   2516  CA  ILE A 172      -8.969   8.520  -6.326  1.00 93.92           C
ATOM   2517  C   ILE A 172      -8.137   9.240  -5.264  1.00 93.92           C
ATOM   2518  O   ILE A 172      -8.162   8.869  -4.092  1.00 93.92           O
ATOM   2519  HA  ILE A 172      -9.732   7.926  -5.822  1.00 93.92           H
ATOM   2520  CB  ILE A 172      -8.156   7.563  -7.201  1.00 93.92           C
ATOM   2521  HB  ILE A 172      -7.629   8.152  -7.951  1.00 93.92           H
ATOM   2522  CG1 ILE A 172      -9.072   6.592  -7.949  1.00 93.92           C
ATOM   2523 1HG1 ILE A 172      -9.547   5.915  -7.240  1.00 93.92           H
ATOM   2524 2HG1 ILE A 172      -9.869   7.147  -8.444  1.00 93.92           H
ATOM   2525  CG2 ILE A 172      -7.097   6.831  -6.375  1.00 93.92           C
ATOM   2526 1HG2 ILE A 172      -6.419   7.557  -5.927  1.00 93.92           H
ATOM   2527 2HG2 ILE A 172      -7.584   6.256  -5.587  1.00 93.92           H
ATOM   2528 3HG2 ILE A 172      -6.534   6.158  -7.021  1.00 93.92           H
ATOM   2529  CD1 ILE A 172      -8.286   5.786  -8.985  1.00 93.92           C
ATOM   2530 1HD1 ILE A 172      -7.832   6.466  -9.707  1.00 93.92           H
ATOM   2531 2HD1 ILE A 172      -7.505   5.214  -8.484  1.00 93.92           H
ATOM   2532 3HD1 ILE A 172      -8.960   5.104  -9.503  1.00 93.92           H
ATOM   2533  HN  ILE A 172      -9.389   9.507  -8.112  1.00 93.92           H
ATOM   2534  N   TRP A 173      -7.417  10.259  -5.713  1.00 94.46           N
ATOM   2535  CA  TRP A 173      -6.522  10.988  -4.831  1.00 94.46           C
ATOM   2536  C   TRP A 173      -7.360  11.601  -3.708  1.00 94.46           C
ATOM   2537  O   TRP A 173      -6.990  11.521  -2.537  1.00 94.46           O
ATOM   2538  HA  TRP A 173      -5.808  10.276  -4.418  1.00 94.46           H
ATOM   2539  CB  TRP A 173      -5.714  12.029  -5.609  1.00 94.46           C
ATOM   2540 1HB  TRP A 173      -6.358  12.487  -6.360  1.00 94.46           H
ATOM   2541 2HB  TRP A 173      -5.406  12.820  -4.926  1.00 94.46           H
ATOM   2542  CG  TRP A 173      -4.473  11.462  -6.302  1.00 94.46           C
ATOM   2543  CD1 TRP A 173      -4.257  11.312  -7.616  1.00 94.46           C
ATOM   2544  HD1 TRP A 173      -4.972  11.588  -8.390  1.00 94.46           H
ATOM   2545  CD2 TRP A 173      -3.277  10.973  -5.658  1.00 94.46           C
ATOM   2546  NE1 TRP A 173      -3.015  10.764  -7.865  1.00 94.46           N
ATOM   2547  HE1 TRP A 173      -2.629  10.558  -8.764  1.00 94.46           H
ATOM   2548  CE2 TRP A 173      -2.400  10.551  -6.637  1.00 94.46           C
ATOM   2549  CE3 TRP A 173      -2.947  10.890  -4.294  1.00 94.46           C
ATOM   2550  HE3 TRP A 173      -3.622  11.216  -3.502  1.00 94.46           H
ATOM   2551  CZ2 TRP A 173      -1.137  10.017  -6.356  1.00 94.46           C
ATOM   2552  HZ2 TRP A 173      -0.463   9.691  -7.147  1.00 94.46           H
ATOM   2553  CZ3 TRP A 173      -1.681  10.353  -4.030  1.00 94.46           C
ATOM   2554  HZ3 TRP A 173      -1.375  10.266  -2.987  1.00 94.46           H
ATOM   2555  CH2 TRP A 173      -0.787   9.924  -5.003  1.00 94.46           C
ATOM   2556  HH2 TRP A 173       0.182   9.517  -4.716  1.00 94.46           H
ATOM   2557  HN  TRP A 173      -7.440  10.586  -6.658  1.00 94.46           H
ATOM   2558  N   VAL A 174      -8.475  12.199  -4.103  1.00 95.73           N
ATOM   2559  CA  VAL A 174      -9.335  12.882  -3.152  1.00 95.73           C
ATOM   2560  C   VAL A 174      -9.856  11.873  -2.126  1.00 95.73           C
ATOM   2561  O   VAL A 174      -9.843  12.140  -0.925  1.00 95.73           O
ATOM   2562  HA  VAL A 174      -8.730  13.626  -2.635  1.00 95.73           H
ATOM   2563  CB  VAL A 174     -10.456  13.614  -3.892  1.00 95.73           C
ATOM   2564  HB  VAL A 174     -10.953  12.895  -4.544  1.00 95.73           H
ATOM   2565  CG1 VAL A 174     -11.498  14.157  -2.911  1.00 95.73           C
ATOM   2566 1HG1 VAL A 174     -11.932  13.331  -2.348  1.00 95.73           H
ATOM   2567 2HG1 VAL A 174     -11.020  14.854  -2.223  1.00 95.73           H
ATOM   2568 3HG1 VAL A 174     -12.283  14.673  -3.464  1.00 95.73           H
ATOM   2569  CG2 VAL A 174      -9.893  14.733  -4.770  1.00 95.73           C
ATOM   2570 1HG2 VAL A 174      -9.360  15.451  -4.146  1.00 95.73           H
ATOM   2571 2HG2 VAL A 174      -9.208  14.310  -5.504  1.00 95.73           H
ATOM   2572 3HG2 VAL A 174     -10.711  15.238  -5.285  1.00 95.73           H
ATOM   2573  HN  VAL A 174      -8.791  12.222  -5.051  1.00 95.73           H
ATOM   2574  N   LEU A 175     -10.302  10.734  -2.637  1.00 93.31           N
ATOM   2575  CA  LEU A 175     -10.932   9.732  -1.794  1.00 93.31           C
ATOM   2576  C   LEU A 175      -9.897   9.170  -0.817  1.00 93.31           C
ATOM   2577  O   LEU A 175     -10.193   8.972   0.360  1.00 93.31           O
ATOM   2578  HA  LEU A 175     -11.713  10.231  -1.221  1.00 93.31           H
ATOM   2579  CB  LEU A 175     -11.612   8.663  -2.652  1.00 93.31           C
ATOM   2580 1HB  LEU A 175     -12.242   9.162  -3.388  1.00 93.31           H
ATOM   2581 2HB  LEU A 175     -10.843   8.123  -3.203  1.00 93.31           H
ATOM   2582  CG  LEU A 175     -12.469   7.644  -1.897  1.00 93.31           C
ATOM   2583  HG  LEU A 175     -12.479   7.920  -0.843  1.00 93.31           H
ATOM   2584  CD1 LEU A 175     -13.918   7.677  -2.387  1.00 93.31           C
ATOM   2585 1HD1 LEU A 175     -14.334   8.671  -2.225  1.00 93.31           H
ATOM   2586 2HD1 LEU A 175     -13.948   7.439  -3.451  1.00 93.31           H
ATOM   2587 3HD1 LEU A 175     -14.505   6.943  -1.835  1.00 93.31           H
ATOM   2588  CD2 LEU A 175     -11.864   6.242  -1.991  1.00 93.31           C
ATOM   2589 1HD2 LEU A 175     -11.803   5.942  -3.038  1.00 93.31           H
ATOM   2590 2HD2 LEU A 175     -10.864   6.248  -1.557  1.00 93.31           H
ATOM   2591 3HD2 LEU A 175     -12.493   5.537  -1.447  1.00 93.31           H
ATOM   2592  HN  LEU A 175     -10.238  10.493  -3.605  1.00 93.31           H
ATOM   2593  N   ALA A 176      -8.705   8.928  -1.342  1.00 92.95           N
ATOM   2594  CA  ALA A 176      -7.634   8.364  -0.538  1.00 92.95           C
ATOM   2595  C   ALA A 176      -7.277   9.340   0.585  1.00 92.95           C
ATOM   2596  O   ALA A 176      -7.000   8.923   1.709  1.00 92.95           O
ATOM   2597  HA  ALA A 176      -8.001   7.437  -0.100  1.00 92.95           H
ATOM   2598  CB  ALA A 176      -6.436   8.046  -1.435  1.00 92.95           C
ATOM   2599 1HB  ALA A 176      -6.734   7.327  -2.198  1.00 92.95           H
ATOM   2600 2HB  ALA A 176      -6.087   8.960  -1.914  1.00 92.95           H
ATOM   2601 3HB  ALA A 176      -5.632   7.623  -0.832  1.00 92.95           H
ATOM   2602  HN  ALA A 176      -8.466   9.111  -2.296  1.00 92.95           H
ATOM   2603  N   ALA A 177      -7.298  10.620   0.243  1.00 93.63           N
ATOM   2604  CA  ALA A 177      -6.946  11.655   1.200  1.00 93.63           C
ATOM   2605  C   ALA A 177      -7.945  11.635   2.358  1.00 93.63           C
ATOM   2606  O   ALA A 177      -7.553  11.703   3.522  1.00 93.63           O
ATOM   2607  HA  ALA A 177      -5.951  11.428   1.584  1.00 93.63           H
ATOM   2608  CB  ALA A 177      -6.902  13.011   0.491  1.00 93.63           C
ATOM   2609 1HB  ALA A 177      -6.157  12.982  -0.303  1.00 93.63           H
ATOM   2610 2HB  ALA A 177      -7.881  13.229   0.064  1.00 93.63           H
ATOM   2611 3HB  ALA A 177      -6.638  13.788   1.209  1.00 93.63           H
ATOM   2612  HN  ALA A 177      -7.548  10.951  -0.666  1.00 93.63           H
ATOM   2613  N   ALA A 178      -9.217  11.540   1.999  1.00 94.05           N
ATOM   2614  CA  ALA A 178     -10.279  11.585   2.989  1.00 94.05           C
ATOM   2615  C   ALA A 178     -10.146  10.385   3.929  1.00 94.05           C
ATOM   2616  O   ALA A 178     -10.399  10.499   5.127  1.00 94.05           O
ATOM   2617  HA  ALA A 178     -10.157  12.502   3.566  1.00 94.05           H
ATOM   2618  CB  ALA A 178     -11.635  11.624   2.282  1.00 94.05           C
ATOM   2619 1HB  ALA A 178     -11.690  12.511   1.650  1.00 94.05           H
ATOM   2620 2HB  ALA A 178     -11.750  10.732   1.667  1.00 94.05           H
ATOM   2621 3HB  ALA A 178     -12.432  11.658   3.025  1.00 94.05           H
ATOM   2622  HN  ALA A 178      -9.524  11.435   1.054  1.00 94.05           H
ATOM   2623  N   LEU A 179      -9.749   9.261   3.349  1.00 91.81           N
ATOM   2624  CA  LEU A 179      -9.667   8.020   4.100  1.00 91.81           C
ATOM   2625  C   LEU A 179      -8.472   8.084   5.054  1.00 91.81           C
ATOM   2626  O   LEU A 179      -8.326   7.233   5.930  1.00 91.81           O
ATOM   2627  HA  LEU A 179     -10.578   7.936   4.693  1.00 91.81           H
ATOM   2628  CB  LEU A 179      -9.632   6.821   3.151  1.00 91.81           C
ATOM   2629 1HB  LEU A 179      -8.858   6.996   2.404  1.00 91.81           H
ATOM   2630 2HB  LEU A 179      -9.333   5.941   3.720  1.00 91.81           H
ATOM   2631  CG  LEU A 179     -10.940   6.503   2.424  1.00 91.81           C
ATOM   2632  HG  LEU A 179     -11.293   7.414   1.940  1.00 91.81           H
ATOM   2633  CD1 LEU A 179     -10.717   5.464   1.323  1.00 91.81           C
ATOM   2634 1HD1 LEU A 179     -10.000   5.851   0.599  1.00 91.81           H
ATOM   2635 2HD1 LEU A 179     -10.330   4.545   1.763  1.00 91.81           H
ATOM   2636 3HD1 LEU A 179     -11.663   5.256   0.822  1.00 91.81           H
ATOM   2637  CD2 LEU A 179     -12.025   6.067   3.412  1.00 91.81           C
ATOM   2638 1HD2 LEU A 179     -11.694   5.175   3.943  1.00 91.81           H
ATOM   2639 2HD2 LEU A 179     -12.208   6.869   4.127  1.00 91.81           H
ATOM   2640 3HD2 LEU A 179     -12.944   5.847   2.868  1.00 91.81           H
ATOM   2641  HN  LEU A 179      -9.487   9.191   2.387  1.00 91.81           H
ATOM   2642  N   CYS A 180      -7.648   9.102   4.852  1.00 92.34           N
ATOM   2643  CA  CYS A 180      -6.429   9.244   5.630  1.00 92.34           C
ATOM   2644  C   CYS A 180      -6.695  10.238   6.762  1.00 92.34           C
ATOM   2645  O   CYS A 180      -5.790  10.570   7.526  1.00 92.34           O
ATOM   2646  HA  CYS A 180      -6.195   8.256   6.028  1.00 92.34           H
ATOM   2647  CB  CYS A 180      -5.248   9.674   4.757  1.00 92.34           C
ATOM   2648 1HB  CYS A 180      -5.483  10.609   4.248  1.00 92.34           H
ATOM   2649 2HB  CYS A 180      -4.374   9.863   5.381  1.00 92.34           H
ATOM   2650  SG  CYS A 180      -4.869   8.372   3.529  1.00 92.34           S
ATOM   2651  HG  CYS A 180      -6.018   8.468   2.866  1.00 92.34           H
ATOM   2652  HN  CYS A 180      -7.802   9.819   4.172  1.00 92.34           H
ATOM   2653  N   ILE A 181      -7.940  10.685   6.834  1.00 93.10           N
ATOM   2654  CA  ILE A 181      -8.327  11.662   7.837  1.00 93.10           C
ATOM   2655  C   ILE A 181      -7.999  11.116   9.228  1.00 93.10           C
ATOM   2656  O   ILE A 181      -7.398  11.811  10.046  1.00 93.10           O
ATOM   2657  HA  ILE A 181      -7.730  12.558   7.668  1.00 93.10           H
ATOM   2658  CB  ILE A 181      -9.795  12.057   7.661  1.00 93.10           C
ATOM   2659  HB  ILE A 181     -10.374  11.150   7.486  1.00 93.10           H
ATOM   2660  CG1 ILE A 181      -9.979  12.954   6.436  1.00 93.10           C
ATOM   2661 1HG1 ILE A 181      -9.481  13.910   6.603  1.00 93.10           H
ATOM   2662 2HG1 ILE A 181      -9.504  12.495   5.570  1.00 93.10           H
ATOM   2663  CG2 ILE A 181     -10.345  12.704   8.934  1.00 93.10           C
ATOM   2664 1HG2 ILE A 181     -10.269  11.999   9.762  1.00 93.10           H
ATOM   2665 2HG2 ILE A 181      -9.767  13.599   9.165  1.00 93.10           H
ATOM   2666 3HG2 ILE A 181     -11.390  12.975   8.782  1.00 93.10           H
ATOM   2667  CD1 ILE A 181     -11.463  13.190   6.147  1.00 93.10           C
ATOM   2668 1HD1 ILE A 181     -11.952  12.235   5.957  1.00 93.10           H
ATOM   2669 2HD1 ILE A 181     -11.928  13.672   7.006  1.00 93.10           H
ATOM   2670 3HD1 ILE A 181     -11.565  13.831   5.271  1.00 93.10           H
ATOM   2671  HN  ILE A 181      -8.676  10.391   6.223  1.00 93.10           H
ATOM   2672  N   PRO A 182      -8.386   9.867   9.521  1.00 91.06           N
ATOM   2673  CA  PRO A 182      -8.187   9.310  10.861  1.00 91.06           C
ATOM   2674  C   PRO A 182      -6.746   9.432  11.328  1.00 91.06           C
ATOM   2675  O   PRO A 182      -6.490   9.831  12.463  1.00 91.06           O
ATOM   2676  HA  PRO A 182      -8.772   9.870  11.590  1.00 91.06           H
ATOM   2677  CB  PRO A 182      -8.613   7.848  10.713  1.00 91.06           C
ATOM   2678 1HB  PRO A 182      -7.768   7.206  10.464  1.00 91.06           H
ATOM   2679 2HB  PRO A 182      -9.045   7.460  11.635  1.00 91.06           H
ATOM   2680  CG  PRO A 182      -9.638   7.891   9.586  1.00 91.06           C
ATOM   2681 1HG  PRO A 182      -9.775   6.913   9.125  1.00 91.06           H
ATOM   2682 2HG  PRO A 182     -10.620   8.201   9.943  1.00 91.06           H
ATOM   2683  CD  PRO A 182      -9.037   8.899   8.619  1.00 91.06           C
ATOM   2684 1HD  PRO A 182      -8.318   8.434   7.945  1.00 91.06           H
ATOM   2685 2HD  PRO A 182      -9.800   9.365   7.995  1.00 91.06           H
ATOM   2686  N   GLU A 183      -5.835   9.083  10.432  1.00 91.76           N
ATOM   2687  CA  GLU A 183      -4.420   9.092  10.761  1.00 91.76           C
ATOM   2688  C   GLU A 183      -3.966  10.509  11.118  1.00 91.76           C
ATOM   2689  O   GLU A 183      -3.164  10.696  12.032  1.00 91.76           O
ATOM   2690  HA  GLU A 183      -4.320   8.441  11.630  1.00 91.76           H
ATOM   2691  CB  GLU A 183      -3.586   8.523   9.611  1.00 91.76           C
ATOM   2692 1HB  GLU A 183      -3.979   8.882   8.660  1.00 91.76           H
ATOM   2693 2HB  GLU A 183      -2.535   8.769   9.762  1.00 91.76           H
ATOM   2694  CG  GLU A 183      -3.671   6.996   9.575  1.00 91.76           C
ATOM   2695 1HG  GLU A 183      -2.919   6.603   8.890  1.00 91.76           H
ATOM   2696 2HG  GLU A 183      -3.445   6.593  10.562  1.00 91.76           H
ATOM   2697  CD  GLU A 183      -5.061   6.534   9.135  1.00 91.76           C
ATOM   2698  OE1 GLU A 183      -5.370   5.348   9.381  1.00 91.76           O
ATOM   2699  OE2 GLU A 183      -5.785   7.378   8.563  1.00 91.76           O
ATOM   2700  HN  GLU A 183      -6.050   8.799   9.497  1.00 91.76           H
ATOM   2701  N   ILE A 184      -4.500  11.471  10.379  1.00 93.84           N
ATOM   2702  CA  ILE A 184      -4.085  12.854  10.538  1.00 93.84           C
ATOM   2703  C   ILE A 184      -4.472  13.341  11.936  1.00 93.84           C
ATOM   2704  O   ILE A 184      -3.731  14.099  12.561  1.00 93.84           O
ATOM   2705  HA  ILE A 184      -2.998  12.881  10.452  1.00 93.84           H
ATOM   2706  CB  ILE A 184      -4.650  13.716   9.408  1.00 93.84           C
ATOM   2707  HB  ILE A 184      -5.730  13.573   9.376  1.00 93.84           H
ATOM   2708  CG1 ILE A 184      -4.096  13.275   8.052  1.00 93.84           C
ATOM   2709 1HG1 ILE A 184      -3.028  13.489   8.004  1.00 93.84           H
ATOM   2710 2HG1 ILE A 184      -4.210  12.196   7.942  1.00 93.84           H
ATOM   2711  CG2 ILE A 184      -4.399  15.202   9.673  1.00 93.84           C
ATOM   2712 1HG2 ILE A 184      -4.880  15.491  10.608  1.00 93.84           H
ATOM   2713 2HG2 ILE A 184      -3.326  15.382   9.747  1.00 93.84           H
ATOM   2714 3HG2 ILE A 184      -4.810  15.792   8.855  1.00 93.84           H
ATOM   2715  CD1 ILE A 184      -4.817  13.989   6.906  1.00 93.84           C
ATOM   2716 1HD1 ILE A 184      -5.880  13.753   6.943  1.00 93.84           H
ATOM   2717 2HD1 ILE A 184      -4.680  15.065   7.006  1.00 93.84           H
ATOM   2718 3HD1 ILE A 184      -4.403  13.656   5.954  1.00 93.84           H
ATOM   2719  HN  ILE A 184      -5.202  11.317   9.684  1.00 93.84           H
ATOM   2720  N   LEU A 185      -5.632  12.886  12.386  1.00 92.84           N
ATOM   2721  CA  LEU A 185      -6.223  13.416  13.603  1.00 92.84           C
ATOM   2722  C   LEU A 185      -5.484  12.844  14.814  1.00 92.84           C
ATOM   2723  O   LEU A 185      -5.028  13.592  15.677  1.00 92.84           O
ATOM   2724  HA  LEU A 185      -6.082  14.497  13.591  1.00 92.84           H
ATOM   2725  CB  LEU A 185      -7.731  13.157  13.623  1.00 92.84           C
ATOM   2726 1HB  LEU A 185      -7.900  12.096  13.439  1.00 92.84           H
ATOM   2727 2HB  LEU A 185      -8.102  13.369  14.626  1.00 92.84           H
ATOM   2728  CG  LEU A 185      -8.563  13.959  12.621  1.00 92.84           C
ATOM   2729  HG  LEU A 185      -8.226  13.704  11.616  1.00 92.84           H
ATOM   2730  CD1 LEU A 185     -10.043  13.581  12.711  1.00 92.84           C
ATOM   2731 1HD1 LEU A 185     -10.161  12.520  12.493  1.00 92.84           H
ATOM   2732 2HD1 LEU A 185     -10.411  13.789  13.716  1.00 92.84           H
ATOM   2733 3HD1 LEU A 185     -10.612  14.166  11.988  1.00 92.84           H
ATOM   2734  CD2 LEU A 185      -8.343  15.462  12.805  1.00 92.84           C
ATOM   2735 1HD2 LEU A 185      -8.636  15.752  13.814  1.00 92.84           H
ATOM   2736 2HD2 LEU A 185      -7.290  15.696  12.651  1.00 92.84           H
ATOM   2737 3HD2 LEU A 185      -8.946  16.008  12.080  1.00 92.84           H
ATOM   2738  HN  LEU A 185      -6.165  12.170  11.935  1.00 92.84           H
ATOM   2739  N   TYR A 186      -5.389  11.523  14.840  1.00 91.99           N
ATOM   2740  CA  TYR A 186      -5.086  10.818  16.074  1.00 91.99           C
ATOM   2741  C   TYR A 186      -3.588  10.529  16.187  1.00 91.99           C
ATOM   2742  O   TYR A 186      -3.116  10.080  17.231  1.00 91.99           O
ATOM   2743  HA  TYR A 186      -5.391  11.452  16.907  1.00 91.99           H
ATOM   2744  CB  TYR A 186      -5.845   9.492  15.999  1.00 91.99           C
ATOM   2745 1HB  TYR A 186      -5.485   8.927  15.139  1.00 91.99           H
ATOM   2746 2HB  TYR A 186      -5.615   8.902  16.886  1.00 91.99           H
ATOM   2747  CG  TYR A 186      -7.363   9.649  15.888  1.00 91.99           C
ATOM   2748  CD1 TYR A 186      -8.031  10.512  16.733  1.00 91.99           C
ATOM   2749  HD1 TYR A 186      -7.477  11.081  17.480  1.00 91.99           H
ATOM   2750  CD2 TYR A 186      -8.065   8.928  14.944  1.00 91.99           C
ATOM   2751  HD2 TYR A 186      -7.537   8.246  14.276  1.00 91.99           H
ATOM   2752  CE1 TYR A 186      -9.460  10.659  16.630  1.00 91.99           C
ATOM   2753  HE1 TYR A 186      -9.999  11.337  17.291  1.00 91.99           H
ATOM   2754  CE2 TYR A 186      -9.493   9.075  14.840  1.00 91.99           C
ATOM   2755  HE2 TYR A 186     -10.059   8.512  14.098  1.00 91.99           H
ATOM   2756  CZ  TYR A 186     -10.120   9.934  15.688  1.00 91.99           C
ATOM   2757  OH  TYR A 186     -11.469  10.074  15.589  1.00 91.99           O
ATOM   2758  HH  TYR A 186     -11.800  10.704  16.292  1.00 91.99           H
ATOM   2759  HN  TYR A 186      -5.514  10.938  14.039  1.00 91.99           H
ATOM   2760  N   SER A 187      -2.882  10.798  15.099  1.00 92.84           N
ATOM   2761  CA  SER A 187      -1.435  10.667  15.094  1.00 92.84           C
ATOM   2762  C   SER A 187      -0.811  11.719  16.014  1.00 92.84           C
ATOM   2763  O   SER A 187      -0.991  12.917  15.803  1.00 92.84           O
ATOM   2764  HA  SER A 187      -1.235   9.663  15.470  1.00 92.84           H
ATOM   2765  CB  SER A 187      -0.874  10.801  13.677  1.00 92.84           C
ATOM   2766 1HB  SER A 187      -1.188  11.754  13.252  1.00 92.84           H
ATOM   2767 2HB  SER A 187       0.215  10.813  13.718  1.00 92.84           H
ATOM   2768  OG  SER A 187      -1.305   9.739  12.830  1.00 92.84           O
ATOM   2769  HG  SER A 187      -1.805  10.107  12.046  1.00 92.84           H
ATOM   2770  HN  SER A 187      -3.282  11.100  14.234  1.00 92.84           H
ATOM   2771  N   GLN A 188      -0.090  11.233  17.013  1.00 92.03           N
ATOM   2772  CA  GLN A 188       0.678  12.111  17.879  1.00 92.03           C
ATOM   2773  C   GLN A 188       1.924  11.390  18.396  1.00 92.03           C
ATOM   2774  O   GLN A 188       2.076  10.186  18.197  1.00 92.03           O
ATOM   2775  HA  GLN A 188       0.971  12.953  17.251  1.00 92.03           H
ATOM   2776  CB  GLN A 188      -0.179  12.626  19.037  1.00 92.03           C
ATOM   2777 1HB  GLN A 188       0.382  13.365  19.609  1.00 92.03           H
ATOM   2778 2HB  GLN A 188      -1.063  13.129  18.646  1.00 92.03           H
ATOM   2779  CG  GLN A 188      -0.604  11.478  19.956  1.00 92.03           C
ATOM   2780 1HG  GLN A 188      -1.155  10.733  19.383  1.00 92.03           H
ATOM   2781 2HG  GLN A 188       0.280  10.982  20.357  1.00 92.03           H
ATOM   2782  CD  GLN A 188      -1.473  11.990  21.106  1.00 92.03           C
ATOM   2783  OE1 GLN A 188      -2.006  13.088  21.075  1.00 92.03           O
ATOM   2784  NE2 GLN A 188      -1.587  11.137  22.120  1.00 92.03           N
ATOM   2785 1HE2 GLN A 188      -1.123  10.252  22.083  1.00 92.03           H
ATOM   2786 2HE2 GLN A 188      -2.135  11.381  22.920  1.00 92.03           H
ATOM   2787  HN  GLN A 188      -0.027  10.260  17.235  1.00 92.03           H
ATOM   2788  N   ILE A 189       2.784  12.157  19.051  1.00 91.82           N
ATOM   2789  CA  ILE A 189       3.973  11.592  19.664  1.00 91.82           C
ATOM   2790  C   ILE A 189       3.668  11.228  21.119  1.00 91.82           C
ATOM   2791  O   ILE A 189       3.180  12.060  21.882  1.00 91.82           O
ATOM   2792  HA  ILE A 189       4.218  10.678  19.123  1.00 91.82           H
ATOM   2793  CB  ILE A 189       5.161  12.544  19.506  1.00 91.82           C
ATOM   2794  HB  ILE A 189       4.900  13.496  19.968  1.00 91.82           H
ATOM   2795  CG1 ILE A 189       5.448  12.821  18.029  1.00 91.82           C
ATOM   2796 1HG1 ILE A 189       5.800  11.910  17.546  1.00 91.82           H
ATOM   2797 2HG1 ILE A 189       4.527  13.114  17.525  1.00 91.82           H
ATOM   2798  CG2 ILE A 189       6.393  12.009  20.238  1.00 91.82           C
ATOM   2799 1HG2 ILE A 189       6.168  11.905  21.300  1.00 91.82           H
ATOM   2800 2HG2 ILE A 189       6.667  11.037  19.828  1.00 91.82           H
ATOM   2801 3HG2 ILE A 189       7.223  12.705  20.109  1.00 91.82           H
ATOM   2802  CD1 ILE A 189       6.495  13.926  17.872  1.00 91.82           C
ATOM   2803 1HD1 ILE A 189       6.129  14.842  18.335  1.00 91.82           H
ATOM   2804 2HD1 ILE A 189       7.422  13.619  18.356  1.00 91.82           H
ATOM   2805 3HD1 ILE A 189       6.680  14.103  16.812  1.00 91.82           H
ATOM   2806  HN  ILE A 189       2.678  13.145  19.164  1.00 91.82           H
ATOM   2807  N   LYS A 190       3.967   9.982  21.458  1.00 87.22           N
ATOM   2808  CA  LYS A 190       3.845   9.532  22.834  1.00 87.22           C
ATOM   2809  C   LYS A 190       5.239   9.258  23.403  1.00 87.22           C
ATOM   2810  O   LYS A 190       6.048   8.579  22.772  1.00 87.22           O
ATOM   2811  HA  LYS A 190       3.393  10.344  23.405  1.00 87.22           H
ATOM   2812  CB  LYS A 190       2.898   8.334  22.924  1.00 87.22           C
ATOM   2813 1HB  LYS A 190       1.962   8.566  22.416  1.00 87.22           H
ATOM   2814 2HB  LYS A 190       3.337   7.480  22.408  1.00 87.22           H
ATOM   2815  CG  LYS A 190       2.616   7.965  24.382  1.00 87.22           C
ATOM   2816 1HG  LYS A 190       3.545   7.675  24.873  1.00 87.22           H
ATOM   2817 2HG  LYS A 190       2.234   8.837  24.913  1.00 87.22           H
ATOM   2818  CD  LYS A 190       1.605   6.821  24.473  1.00 87.22           C
ATOM   2819 1HD  LYS A 190       0.612   7.187  24.215  1.00 87.22           H
ATOM   2820 2HD  LYS A 190       1.858   6.049  23.746  1.00 87.22           H
ATOM   2821  CE  LYS A 190       1.583   6.219  25.879  1.00 87.22           C
ATOM   2822 1HE  LYS A 190       2.589   6.227  26.300  1.00 87.22           H
ATOM   2823 2HE  LYS A 190       0.959   6.828  26.533  1.00 87.22           H
ATOM   2824  NZ  LYS A 190       1.066   4.833  25.841  1.00 87.22           N
ATOM   2825 1HZ  LYS A 190       1.279   4.368  26.717  1.00 87.22           H
ATOM   2826 2HZ  LYS A 190       0.062   4.850  25.704  1.00 87.22           H
ATOM   2827 3HZ  LYS A 190       1.503   4.329  25.077  1.00 87.22           H
ATOM   2828  HN  LYS A 190       4.288   9.289  20.814  1.00 87.22           H
ATOM   2829  N   GLU A 191       5.477   9.801  24.588  1.00 84.35           N
ATOM   2830  CA  GLU A 191       6.724   9.547  25.290  1.00 84.35           C
ATOM   2831  C   GLU A 191       6.546   8.404  26.291  1.00 84.35           C
ATOM   2832  O   GLU A 191       5.649   8.445  27.132  1.00 84.35           O
ATOM   2833  HA  GLU A 191       7.437   9.256  24.519  1.00 84.35           H
ATOM   2834  CB  GLU A 191       7.228  10.813  25.986  1.00 84.35           C
ATOM   2835 1HB  GLU A 191       6.408  11.287  26.525  1.00 84.35           H
ATOM   2836 2HB  GLU A 191       8.077  10.568  26.624  1.00 84.35           H
ATOM   2837  CG  GLU A 191       7.736  11.835  24.967  1.00 84.35           C
ATOM   2838 1HG  GLU A 191       8.497  11.376  24.336  1.00 84.35           H
ATOM   2839 2HG  GLU A 191       6.919  12.137  24.312  1.00 84.35           H
ATOM   2840  CD  GLU A 191       8.319  13.064  25.667  1.00 84.35           C
ATOM   2841  OE1 GLU A 191       8.764  13.975  24.936  1.00 84.35           O
ATOM   2842  OE2 GLU A 191       8.306  13.065  26.917  1.00 84.35           O
ATOM   2843  HN  GLU A 191       4.838  10.403  25.066  1.00 84.35           H
ATOM   2844  N   GLU A 192       7.415   7.411  26.168  1.00 76.70           N
ATOM   2845  CA  GLU A 192       7.281   6.197  26.955  1.00 76.70           C
ATOM   2846  C   GLU A 192       8.650   5.737  27.457  1.00 76.70           C
ATOM   2847  O   GLU A 192       9.523   5.392  26.662  1.00 76.70           O
ATOM   2848  HA  GLU A 192       6.649   6.469  27.800  1.00 76.70           H
ATOM   2849  CB  GLU A 192       6.593   5.094  26.148  1.00 76.70           C
ATOM   2850 1HB  GLU A 192       5.595   5.421  25.855  1.00 76.70           H
ATOM   2851 2HB  GLU A 192       7.220   4.812  25.303  1.00 76.70           H
ATOM   2852  CG  GLU A 192       6.411   3.830  26.992  1.00 76.70           C
ATOM   2853 1HG  GLU A 192       6.843   2.976  26.470  1.00 76.70           H
ATOM   2854 2HG  GLU A 192       6.952   3.936  27.932  1.00 76.70           H
ATOM   2855  CD  GLU A 192       4.931   3.568  27.275  1.00 76.70           C
ATOM   2856  OE1 GLU A 192       4.649   3.026  28.365  1.00 76.70           O
ATOM   2857  OE2 GLU A 192       4.115   3.915  26.394  1.00 76.70           O
ATOM   2858  HN  GLU A 192       8.197   7.427  25.545  1.00 76.70           H
ATOM   2859  N   SER A 193       8.796   5.745  28.774  1.00 72.82           N
ATOM   2860  CA  SER A 193      10.019   5.265  29.395  1.00 72.82           C
ATOM   2861  C   SER A 193      11.228   5.983  28.793  1.00 72.82           C
ATOM   2862  O   SER A 193      12.294   5.390  28.641  1.00 72.82           O
ATOM   2863  HA  SER A 193       9.919   5.506  30.453  1.00 72.82           H
ATOM   2864  CB  SER A 193      10.163   3.751  29.229  1.00 72.82           C
ATOM   2865 1HB  SER A 193      11.150   3.441  29.573  1.00 72.82           H
ATOM   2866 2HB  SER A 193       9.432   3.245  29.860  1.00 72.82           H
ATOM   2867  OG  SER A 193       9.985   3.343  27.875  1.00 72.82           O
ATOM   2868  HG  SER A 193      10.799   3.567  27.340  1.00 72.82           H
ATOM   2869  HN  SER A 193       8.098   6.071  29.412  1.00 72.82           H
ATOM   2870  N   GLY A 194      11.021   7.251  28.467  1.00 76.52           N
ATOM   2871  CA  GLY A 194      12.099   8.075  27.947  1.00 76.52           C
ATOM   2872  C   GLY A 194      12.291   7.845  26.447  1.00 76.52           C
ATOM   2873  O   GLY A 194      13.267   8.314  25.863  1.00 76.52           O
ATOM   2874 1HA  GLY A 194      11.879   9.126  28.132  1.00 76.52           H
ATOM   2875 2HA  GLY A 194      13.024   7.845  28.475  1.00 76.52           H
ATOM   2876  HN  GLY A 194      10.139   7.713  28.552  1.00 76.52           H
ATOM   2877  N   ILE A 195      11.345   7.122  25.866  1.00 84.37           N
ATOM   2878  CA  ILE A 195      11.374   6.862  24.436  1.00 84.37           C
ATOM   2879  C   ILE A 195      10.184   7.556  23.772  1.00 84.37           C
ATOM   2880  O   ILE A 195       9.039   7.353  24.173  1.00 84.37           O
ATOM   2881  HA  ILE A 195      12.292   7.299  24.043  1.00 84.37           H
ATOM   2882  CB  ILE A 195      11.437   5.357  24.167  1.00 84.37           C
ATOM   2883  HB  ILE A 195      10.616   4.880  24.703  1.00 84.37           H
ATOM   2884  CG1 ILE A 195      12.737   4.758  24.706  1.00 84.37           C
ATOM   2885 1HG1 ILE A 195      13.567   5.039  24.058  1.00 84.37           H
ATOM   2886 2HG1 ILE A 195      12.950   5.168  25.693  1.00 84.37           H
ATOM   2887  CG2 ILE A 195      11.241   5.057  22.680  1.00 84.37           C
ATOM   2888 1HG2 ILE A 195      10.267   5.429  22.359  1.00 84.37           H
ATOM   2889 2HG2 ILE A 195      12.025   5.549  22.104  1.00 84.37           H
ATOM   2890 3HG2 ILE A 195      11.290   3.981  22.516  1.00 84.37           H
ATOM   2891  CD1 ILE A 195      12.644   3.233  24.791  1.00 84.37           C
ATOM   2892 1HD1 ILE A 195      11.829   2.955  25.458  1.00 84.37           H
ATOM   2893 2HD1 ILE A 195      12.456   2.824  23.798  1.00 84.37           H
ATOM   2894 3HD1 ILE A 195      13.582   2.833  25.177  1.00 84.37           H
ATOM   2895  HN  ILE A 195      10.570   6.719  26.353  1.00 84.37           H
ATOM   2896  N   ALA A 196      10.495   8.361  22.766  1.00 90.35           N
ATOM   2897  CA  ALA A 196       9.460   9.020  21.987  1.00 90.35           C
ATOM   2898  C   ALA A 196       8.971   8.072  20.891  1.00 90.35           C
ATOM   2899  O   ALA A 196       9.773   7.523  20.137  1.00 90.35           O
ATOM   2900  HA  ALA A 196       8.631   9.244  22.659  1.00 90.35           H
ATOM   2901  CB  ALA A 196      10.005  10.333  21.422  1.00 90.35           C
ATOM   2902 1HB  ALA A 196      10.312  10.983  22.241  1.00 90.35           H
ATOM   2903 2HB  ALA A 196      10.864  10.125  20.783  1.00 90.35           H
ATOM   2904 3HB  ALA A 196       9.229  10.827  20.837  1.00 90.35           H
ATOM   2905  HN  ALA A 196      11.432   8.565  22.483  1.00 90.35           H
ATOM   2906  N   ILE A 197       7.658   7.908  20.837  1.00 89.29           N
ATOM   2907  CA  ILE A 197       7.055   7.007  19.870  1.00 89.29           C
ATOM   2908  C   ILE A 197       5.973   7.755  19.088  1.00 89.29           C
ATOM   2909  O   ILE A 197       5.110   8.401  19.679  1.00 89.29           O
ATOM   2910  HA  ILE A 197       7.837   6.704  19.174  1.00 89.29           H
ATOM   2911  CB  ILE A 197       6.548   5.739  20.561  1.00 89.29           C
ATOM   2912  HB  ILE A 197       5.826   6.031  21.324  1.00 89.29           H
ATOM   2913  CG1 ILE A 197       7.689   5.011  21.275  1.00 89.29           C
ATOM   2914 1HG1 ILE A 197       8.413   4.655  20.542  1.00 89.29           H
ATOM   2915 2HG1 ILE A 197       8.214   5.705  21.931  1.00 89.29           H
ATOM   2916  CG2 ILE A 197       5.818   4.830  19.572  1.00 89.29           C
ATOM   2917 1HG2 ILE A 197       4.965   5.362  19.150  1.00 89.29           H
ATOM   2918 2HG2 ILE A 197       6.499   4.542  18.771  1.00 89.29           H
ATOM   2919 3HG2 ILE A 197       5.468   3.936  20.089  1.00 89.29           H
ATOM   2920  CD1 ILE A 197       7.159   3.830  22.091  1.00 89.29           C
ATOM   2921 1HD1 ILE A 197       6.454   4.193  22.839  1.00 89.29           H
ATOM   2922 2HD1 ILE A 197       6.656   3.127  21.428  1.00 89.29           H
ATOM   2923 3HD1 ILE A 197       7.991   3.330  22.588  1.00 89.29           H
ATOM   2924  HN  ILE A 197       7.011   8.377  21.439  1.00 89.29           H
ATOM   2925  N   CYS A 198       6.056   7.642  17.770  1.00 91.66           N
ATOM   2926  CA  CYS A 198       4.993   8.132  16.909  1.00 91.66           C
ATOM   2927  C   CYS A 198       3.890   7.073  16.858  1.00 91.66           C
ATOM   2928  O   CYS A 198       4.086   5.993  16.305  1.00 91.66           O
ATOM   2929  HA  CYS A 198       4.625   9.053  17.359  1.00 91.66           H
ATOM   2930  CB  CYS A 198       5.512   8.482  15.513  1.00 91.66           C
ATOM   2931 1HB  CYS A 198       6.149   9.365  15.564  1.00 91.66           H
ATOM   2932 2HB  CYS A 198       6.127   7.668  15.130  1.00 91.66           H
ATOM   2933  SG  CYS A 198       4.107   8.789  14.382  1.00 91.66           S
ATOM   2934  HN  CYS A 198       6.830   7.226  17.292  1.00 91.66           H
ATOM   2935  N   THR A 199       2.753   7.421  17.444  1.00 91.13           N
ATOM   2936  CA  THR A 199       1.642   6.489  17.533  1.00 91.13           C
ATOM   2937  C   THR A 199       0.316   7.215  17.294  1.00 91.13           C
ATOM   2938  O   THR A 199       0.274   8.444  17.264  1.00 91.13           O
ATOM   2939  HA  THR A 199       1.749   5.749  16.740  1.00 91.13           H
ATOM   2940  CB  THR A 199       1.716   5.793  18.894  1.00 91.13           C
ATOM   2941  HB  THR A 199       2.740   5.497  19.124  1.00 91.13           H
ATOM   2942  OG1 THR A 199       0.776   4.727  18.791  1.00 91.13           O
ATOM   2943  HG1 THR A 199       0.913   4.077  19.538  1.00 91.13           H
ATOM   2944  CG2 THR A 199       1.170   6.664  20.027  1.00 91.13           C
ATOM   2945 1HG2 THR A 199       0.126   6.904  19.830  1.00 91.13           H
ATOM   2946 2HG2 THR A 199       1.750   7.585  20.089  1.00 91.13           H
ATOM   2947 3HG2 THR A 199       1.247   6.122  20.970  1.00 91.13           H
ATOM   2948  HN  THR A 199       2.586   8.318  17.852  1.00 91.13           H
ATOM   2949  N   MET A 200      -0.734   6.424  17.130  1.00 91.17           N
ATOM   2950  CA  MET A 200      -2.086   6.949  17.211  1.00 91.17           C
ATOM   2951  C   MET A 200      -2.660   6.770  18.618  1.00 91.17           C
ATOM   2952  O   MET A 200      -2.532   5.702  19.213  1.00 91.17           O
ATOM   2953  HA  MET A 200      -2.003   8.010  16.977  1.00 91.17           H
ATOM   2954  CB  MET A 200      -2.977   6.224  16.200  1.00 91.17           C
ATOM   2955 1HB  MET A 200      -2.927   5.149  16.372  1.00 91.17           H
ATOM   2956 2HB  MET A 200      -4.015   6.523  16.344  1.00 91.17           H
ATOM   2957  CG  MET A 200      -2.545   6.537  14.766  1.00 91.17           C
ATOM   2958 1HG  MET A 200      -2.521   7.616  14.612  1.00 91.17           H
ATOM   2959 2HG  MET A 200      -1.535   6.167  14.592  1.00 91.17           H
ATOM   2960  SD  MET A 200      -3.677   5.782  13.609  1.00 91.17           S
ATOM   2961  CE  MET A 200      -3.591   4.085  14.154  1.00 91.17           C
ATOM   2962 1HE  MET A 200      -2.565   3.727  14.068  1.00 91.17           H
ATOM   2963 2HE  MET A 200      -3.912   4.020  15.194  1.00 91.17           H
ATOM   2964 3HE  MET A 200      -4.244   3.471  13.534  1.00 91.17           H
ATOM   2965  HN  MET A 200      -0.672   5.443  16.945  1.00 91.17           H
ATOM   2966  N   VAL A 201      -3.281   7.833  19.108  1.00 91.61           N
ATOM   2967  CA  VAL A 201      -3.979   7.771  20.381  1.00 91.61           C
ATOM   2968  C   VAL A 201      -5.443   8.166  20.175  1.00 91.61           C
ATOM   2969  O   VAL A 201      -5.731   9.214  19.600  1.00 91.61           O
ATOM   2970  HA  VAL A 201      -3.940   6.738  20.727  1.00 91.61           H
ATOM   2971  CB  VAL A 201      -3.264   8.645  21.413  1.00 91.61           C
ATOM   2972  HB  VAL A 201      -3.307   9.677  21.066  1.00 91.61           H
ATOM   2973  CG1 VAL A 201      -3.966   8.575  22.771  1.00 91.61           C
ATOM   2974 1HG1 VAL A 201      -4.992   8.926  22.668  1.00 91.61           H
ATOM   2975 2HG1 VAL A 201      -3.968   7.545  23.127  1.00 91.61           H
ATOM   2976 3HG1 VAL A 201      -3.437   9.205  23.486  1.00 91.61           H
ATOM   2977  CG2 VAL A 201      -1.790   8.252  21.537  1.00 91.61           C
ATOM   2978 1HG2 VAL A 201      -1.717   7.211  21.850  1.00 91.61           H
ATOM   2979 2HG2 VAL A 201      -1.298   8.377  20.572  1.00 91.61           H
ATOM   2980 3HG2 VAL A 201      -1.305   8.889  22.277  1.00 91.61           H
ATOM   2981  HN  VAL A 201      -3.312   8.723  18.652  1.00 91.61           H
ATOM   2982  N   TYR A 202      -6.328   7.306  20.656  1.00 90.26           N
ATOM   2983  CA  TYR A 202      -7.752   7.496  20.437  1.00 90.26           C
ATOM   2984  C   TYR A 202      -8.404   8.184  21.638  1.00 90.26           C
ATOM   2985  O   TYR A 202      -8.513   7.595  22.712  1.00 90.26           O
ATOM   2986  HA  TYR A 202      -7.876   8.125  19.556  1.00 90.26           H
ATOM   2987  CB  TYR A 202      -8.346   6.094  20.283  1.00 90.26           C
ATOM   2988 1HB  TYR A 202      -8.066   5.495  21.150  1.00 90.26           H
ATOM   2989 2HB  TYR A 202      -9.433   6.169  20.286  1.00 90.26           H
ATOM   2990  CG  TYR A 202      -7.902   5.366  19.013  1.00 90.26           C
ATOM   2991  CD1 TYR A 202      -8.577   5.574  17.827  1.00 90.26           C
ATOM   2992  HD1 TYR A 202      -9.426   6.257  17.796  1.00 90.26           H
ATOM   2993  CD2 TYR A 202      -6.827   4.502  19.053  1.00 90.26           C
ATOM   2994  HD2 TYR A 202      -6.294   4.338  19.990  1.00 90.26           H
ATOM   2995  CE1 TYR A 202      -8.159   4.889  16.632  1.00 90.26           C
ATOM   2996  HE1 TYR A 202      -8.683   5.044  15.688  1.00 90.26           H
ATOM   2997  CE2 TYR A 202      -6.409   3.817  17.857  1.00 90.26           C
ATOM   2998  HE2 TYR A 202      -5.562   3.131  17.875  1.00 90.26           H
ATOM   2999  CZ  TYR A 202      -7.096   4.044  16.706  1.00 90.26           C
ATOM   3000  OH  TYR A 202      -6.701   3.397  15.576  1.00 90.26           O
ATOM   3001  HH  TYR A 202      -6.103   2.632  15.812  1.00 90.26           H
ATOM   3002  HN  TYR A 202      -6.087   6.492  21.186  1.00 90.26           H
ATOM   3003  N   PRO A 203      -8.847   9.439  21.480  1.00 78.66           N
ATOM   3004  CA  PRO A 203      -9.456  10.170  22.594  1.00 78.66           C
ATOM   3005  C   PRO A 203     -10.805   9.596  22.993  1.00 78.66           C
ATOM   3006  O   PRO A 203     -11.381   8.790  22.263  1.00 78.66           O
ATOM   3007  HA  PRO A 203      -8.835  10.083  23.485  1.00 78.66           H
ATOM   3008  CB  PRO A 203      -9.582  11.600  22.063  1.00 78.66           C
ATOM   3009 1HB  PRO A 203     -10.458  12.104  22.472  1.00 78.66           H
ATOM   3010 2HB  PRO A 203      -8.715  12.204  22.327  1.00 78.66           H
ATOM   3011  CG  PRO A 203      -9.695  11.418  20.576  1.00 78.66           C
ATOM   3012 1HG  PRO A 203     -10.725  11.222  20.280  1.00 78.66           H
ATOM   3013 2HG  PRO A 203      -9.376  12.314  20.044  1.00 78.66           H
ATOM   3014  CD  PRO A 203      -8.807  10.252  20.251  1.00 78.66           C
ATOM   3015 1HD  PRO A 203      -9.175   9.696  19.389  1.00 78.66           H
ATOM   3016 2HD  PRO A 203      -7.793  10.573  20.015  1.00 78.66           H
ATOM   3017  N   SER A 204     -11.277  10.029  24.153  1.00 70.00           N
ATOM   3018  CA  SER A 204     -12.674   9.847  24.507  1.00 70.00           C
ATOM   3019  C   SER A 204     -12.877   8.473  25.149  1.00 70.00           C
ATOM   3020  O   SER A 204     -12.020   7.598  25.035  1.00 70.00           O
ATOM   3021  HA  SER A 204     -12.897  10.639  25.222  1.00 70.00           H
ATOM   3022  CB  SER A 204     -13.577   9.998  23.281  1.00 70.00           C
ATOM   3023 1HB  SER A 204     -14.573  10.308  23.600  1.00 70.00           H
ATOM   3024 2HB  SER A 204     -13.188  10.789  22.639  1.00 70.00           H
ATOM   3025  OG  SER A 204     -13.674   8.787  22.536  1.00 70.00           O
ATOM   3026  HG  SER A 204     -14.266   8.921  21.742  1.00 70.00           H
ATOM   3027  HN  SER A 204     -10.724  10.495  24.843  1.00 70.00           H
ATOM   3028  N   ASP A 205     -14.016   8.325  25.809  1.00 66.48           N
ATOM   3029  CA  ASP A 205     -14.339   7.075  26.475  1.00 66.48           C
ATOM   3030  C   ASP A 205     -14.512   5.974  25.428  1.00 66.48           C
ATOM   3031  O   ASP A 205     -14.371   4.791  25.736  1.00 66.48           O
ATOM   3032  HA  ASP A 205     -13.502   6.884  27.147  1.00 66.48           H
ATOM   3033  CB  ASP A 205     -15.647   7.191  27.260  1.00 66.48           C
ATOM   3034 1HB  ASP A 205     -16.421   7.621  26.624  1.00 66.48           H
ATOM   3035 2HB  ASP A 205     -15.989   6.198  27.552  1.00 66.48           H
ATOM   3036  CG  ASP A 205     -15.464   8.060  28.506  1.00 66.48           C
ATOM   3037  OD1 ASP A 205     -14.464   7.826  29.220  1.00 66.48           O
ATOM   3038  OD2 ASP A 205     -16.327   8.939  28.717  1.00 66.48           O
ATOM   3039  HN  ASP A 205     -14.711   9.040  25.892  1.00 66.48           H
ATOM   3040  N   GLU A 206     -14.815   6.401  24.211  1.00 82.14           N
ATOM   3041  CA  GLU A 206     -15.140   5.465  23.148  1.00 82.14           C
ATOM   3042  C   GLU A 206     -13.889   5.132  22.333  1.00 82.14           C
ATOM   3043  O   GLU A 206     -13.988   4.701  21.186  1.00 82.14           O
ATOM   3044  HA  GLU A 206     -15.503   4.569  23.653  1.00 82.14           H
ATOM   3045  CB  GLU A 206     -16.249   6.018  22.250  1.00 82.14           C
ATOM   3046 1HB  GLU A 206     -15.972   7.011  21.895  1.00 82.14           H
ATOM   3047 2HB  GLU A 206     -16.454   5.313  21.444  1.00 82.14           H
ATOM   3048  CG  GLU A 206     -17.557   6.176  23.028  1.00 82.14           C
ATOM   3049 1HG  GLU A 206     -17.361   6.092  24.097  1.00 82.14           H
ATOM   3050 2HG  GLU A 206     -17.967   7.171  22.857  1.00 82.14           H
ATOM   3051  CD  GLU A 206     -18.577   5.118  22.605  1.00 82.14           C
ATOM   3052  OE1 GLU A 206     -19.189   4.522  23.519  1.00 82.14           O
ATOM   3053  OE2 GLU A 206     -18.723   4.928  21.378  1.00 82.14           O
ATOM   3054  HN  GLU A 206     -14.841   7.365  23.947  1.00 82.14           H
ATOM   3055  N   SER A 207     -12.740   5.345  22.959  1.00 87.45           N
ATOM   3056  CA  SER A 207     -11.472   5.189  22.267  1.00 87.45           C
ATOM   3057  C   SER A 207     -11.354   3.771  21.705  1.00 87.45           C
ATOM   3058  O   SER A 207     -10.832   3.576  20.608  1.00 87.45           O
ATOM   3059  HA  SER A 207     -11.492   5.920  21.460  1.00 87.45           H
ATOM   3060  CB  SER A 207     -10.296   5.490  23.199  1.00 87.45           C
ATOM   3061 1HB  SER A 207      -9.366   5.187  22.718  1.00 87.45           H
ATOM   3062 2HB  SER A 207     -10.233   6.565  23.367  1.00 87.45           H
ATOM   3063  OG  SER A 207     -10.422   4.821  24.451  1.00 87.45           O
ATOM   3064  HG  SER A 207      -9.738   5.166  25.093  1.00 87.45           H
ATOM   3065  HN  SER A 207     -12.668   5.618  23.918  1.00 87.45           H
ATOM   3066  N   THR A 208     -11.847   2.817  22.481  1.00 88.51           N
ATOM   3067  CA  THR A 208     -11.776   1.420  22.088  1.00 88.51           C
ATOM   3068  C   THR A 208     -12.636   1.171  20.847  1.00 88.51           C
ATOM   3069  O   THR A 208     -12.197   0.514  19.904  1.00 88.51           O
ATOM   3070  HA  THR A 208     -10.746   1.192  21.813  1.00 88.51           H
ATOM   3071  CB  THR A 208     -12.184   0.569  23.291  1.00 88.51           C
ATOM   3072  HB  THR A 208     -12.138  -0.493  23.050  1.00 88.51           H
ATOM   3073  OG1 THR A 208     -13.473   1.063  23.645  1.00 88.51           O
ATOM   3074  HG1 THR A 208     -13.940   0.407  24.239  1.00 88.51           H
ATOM   3075  CG2 THR A 208     -11.325   0.850  24.526  1.00 88.51           C
ATOM   3076 1HG2 THR A 208     -11.426   1.898  24.807  1.00 88.51           H
ATOM   3077 2HG2 THR A 208     -10.282   0.632  24.299  1.00 88.51           H
ATOM   3078 3HG2 THR A 208     -11.657   0.219  25.351  1.00 88.51           H
ATOM   3079  HN  THR A 208     -12.288   2.986  23.362  1.00 88.51           H
ATOM   3080  N   LYS A 209     -13.847   1.709  20.888  1.00 90.18           N
ATOM   3081  CA  LYS A 209     -14.765   1.571  19.770  1.00 90.18           C
ATOM   3082  C   LYS A 209     -14.142   2.202  18.523  1.00 90.18           C
ATOM   3083  O   LYS A 209     -14.211   1.633  17.435  1.00 90.18           O
ATOM   3084  HA  LYS A 209     -14.899   0.505  19.587  1.00 90.18           H
ATOM   3085  CB  LYS A 209     -16.137   2.144  20.130  1.00 90.18           C
ATOM   3086 1HB  LYS A 209     -16.020   3.150  20.534  1.00 90.18           H
ATOM   3087 2HB  LYS A 209     -16.746   2.232  19.230  1.00 90.18           H
ATOM   3088  CG  LYS A 209     -16.851   1.258  21.152  1.00 90.18           C
ATOM   3089 1HG  LYS A 209     -17.076   0.290  20.704  1.00 90.18           H
ATOM   3090 2HG  LYS A 209     -16.193   1.071  22.000  1.00 90.18           H
ATOM   3091  CD  LYS A 209     -18.145   1.914  21.638  1.00 90.18           C
ATOM   3092 1HD  LYS A 209     -17.910   2.824  22.189  1.00 90.18           H
ATOM   3093 2HD  LYS A 209     -18.752   2.208  20.781  1.00 90.18           H
ATOM   3094  CE  LYS A 209     -18.941   0.961  22.531  1.00 90.18           C
ATOM   3095 1HE  LYS A 209     -19.179   0.050  21.981  1.00 90.18           H
ATOM   3096 2HE  LYS A 209     -18.336   0.666  23.388  1.00 90.18           H
ATOM   3097  NZ  LYS A 209     -20.189   1.607  22.996  1.00 90.18           N
ATOM   3098 1HZ  LYS A 209     -20.700   0.965  23.592  1.00 90.18           H
ATOM   3099 2HZ  LYS A 209     -19.961   2.445  23.518  1.00 90.18           H
ATOM   3100 3HZ  LYS A 209     -20.761   1.852  22.196  1.00 90.18           H
ATOM   3101  HN  LYS A 209     -14.201   2.230  21.664  1.00 90.18           H
ATOM   3102  N   LEU A 210     -13.549   3.369  18.723  1.00 91.36           N
ATOM   3103  CA  LEU A 210     -12.974   4.116  17.617  1.00 91.36           C
ATOM   3104  C   LEU A 210     -11.851   3.294  16.981  1.00 91.36           C
ATOM   3105  O   LEU A 210     -11.790   3.161  15.760  1.00 91.36           O
ATOM   3106  HA  LEU A 210     -13.760   4.259  16.876  1.00 91.36           H
ATOM   3107  CB  LEU A 210     -12.531   5.505  18.081  1.00 91.36           C
ATOM   3108 1HB  LEU A 210     -13.381   5.997  18.554  1.00 91.36           H
ATOM   3109 2HB  LEU A 210     -11.766   5.384  18.848  1.00 91.36           H
ATOM   3110  CG  LEU A 210     -11.982   6.432  16.995  1.00 91.36           C
ATOM   3111  HG  LEU A 210     -11.157   5.923  16.497  1.00 91.36           H
ATOM   3112  CD1 LEU A 210     -13.044   6.719  15.931  1.00 91.36           C
ATOM   3113 1HD1 LEU A 210     -13.356   5.784  15.467  1.00 91.36           H
ATOM   3114 2HD1 LEU A 210     -13.904   7.199  16.397  1.00 91.36           H
ATOM   3115 3HD1 LEU A 210     -12.627   7.380  15.171  1.00 91.36           H
ATOM   3116  CD2 LEU A 210     -11.418   7.717  17.604  1.00 91.36           C
ATOM   3117 1HD2 LEU A 210     -12.208   8.240  18.143  1.00 91.36           H
ATOM   3118 2HD2 LEU A 210     -10.611   7.469  18.292  1.00 91.36           H
ATOM   3119 3HD2 LEU A 210     -11.034   8.358  16.809  1.00 91.36           H
ATOM   3120  HN  LEU A 210     -13.457   3.804  19.619  1.00 91.36           H
ATOM   3121  N   LYS A 211     -10.992   2.762  17.838  1.00 91.90           N
ATOM   3122  CA  LYS A 211      -9.881   1.948  17.375  1.00 91.90           C
ATOM   3123  C   LYS A 211     -10.420   0.779  16.549  1.00 91.90           C
ATOM   3124  O   LYS A 211      -9.956   0.535  15.436  1.00 91.90           O
ATOM   3125  HA  LYS A 211      -9.265   2.573  16.728  1.00 91.90           H
ATOM   3126  CB  LYS A 211      -9.006   1.516  18.554  1.00 91.90           C
ATOM   3127 1HB  LYS A 211      -8.621   2.397  19.068  1.00 91.90           H
ATOM   3128 2HB  LYS A 211      -9.608   0.964  19.275  1.00 91.90           H
ATOM   3129  CG  LYS A 211      -7.840   0.645  18.081  1.00 91.90           C
ATOM   3130 1HG  LYS A 211      -8.223  -0.292  17.677  1.00 91.90           H
ATOM   3131 2HG  LYS A 211      -7.310   1.148  17.273  1.00 91.90           H
ATOM   3132  CD  LYS A 211      -6.873   0.353  19.230  1.00 91.90           C
ATOM   3133 1HD  LYS A 211      -6.549   1.290  19.684  1.00 91.90           H
ATOM   3134 2HD  LYS A 211      -7.384  -0.217  20.005  1.00 91.90           H
ATOM   3135  CE  LYS A 211      -5.654  -0.427  18.735  1.00 91.90           C
ATOM   3136 1HE  LYS A 211      -5.963  -1.412  18.385  1.00 91.90           H
ATOM   3137 2HE  LYS A 211      -5.206   0.087  17.884  1.00 91.90           H
ATOM   3138  NZ  LYS A 211      -4.655  -0.570  19.818  1.00 91.90           N
ATOM   3139 1HZ  LYS A 211      -3.796  -0.953  19.438  1.00 91.90           H
ATOM   3140 2HZ  LYS A 211      -4.467   0.339  20.226  1.00 91.90           H
ATOM   3141 3HZ  LYS A 211      -5.016  -1.193  20.531  1.00 91.90           H
ATOM   3142  HN  LYS A 211     -11.045   2.880  18.829  1.00 91.90           H
ATOM   3143  N   SER A 212     -11.392   0.088  17.125  1.00 91.31           N
ATOM   3144  CA  SER A 212     -11.953  -1.091  16.486  1.00 91.31           C
ATOM   3145  C   SER A 212     -12.519  -0.722  15.113  1.00 91.31           C
ATOM   3146  O   SER A 212     -12.327  -1.452  14.142  1.00 91.31           O
ATOM   3147  HA  SER A 212     -11.120  -1.786  16.382  1.00 91.31           H
ATOM   3148  CB  SER A 212     -13.040  -1.725  17.356  1.00 91.31           C
ATOM   3149 1HB  SER A 212     -12.630  -1.951  18.340  1.00 91.31           H
ATOM   3150 2HB  SER A 212     -13.849  -1.009  17.504  1.00 91.31           H
ATOM   3151  OG  SER A 212     -13.562  -2.916  16.774  1.00 91.31           O
ATOM   3152  HG  SER A 212     -12.819  -3.560  16.587  1.00 91.31           H
ATOM   3153  HN  SER A 212     -11.795   0.320  18.010  1.00 91.31           H
ATOM   3154  N   ALA A 213     -13.206   0.410  15.076  1.00 91.65           N
ATOM   3155  CA  ALA A 213     -13.829   0.868  13.846  1.00 91.65           C
ATOM   3156  C   ALA A 213     -12.743   1.174  12.813  1.00 91.65           C
ATOM   3157  O   ALA A 213     -12.843   0.757  11.660  1.00 91.65           O
ATOM   3158  HA  ALA A 213     -14.457   0.060  13.472  1.00 91.65           H
ATOM   3159  CB  ALA A 213     -14.711   2.083  14.142  1.00 91.65           C
ATOM   3160 1HB  ALA A 213     -15.484   1.805  14.858  1.00 91.65           H
ATOM   3161 2HB  ALA A 213     -14.099   2.883  14.559  1.00 91.65           H
ATOM   3162 3HB  ALA A 213     -15.178   2.426  13.218  1.00 91.65           H
ATOM   3163  HN  ALA A 213     -13.340   1.009  15.866  1.00 91.65           H
ATOM   3164  N   VAL A 214     -11.730   1.899  13.263  1.00 89.93           N
ATOM   3165  CA  VAL A 214     -10.659   2.322  12.376  1.00 89.93           C
ATOM   3166  C   VAL A 214      -9.942   1.087  11.825  1.00 89.93           C
ATOM   3167  O   VAL A 214      -9.594   1.042  10.647  1.00 89.93           O
ATOM   3168  HA  VAL A 214     -11.113   2.863  11.546  1.00 89.93           H
ATOM   3169  CB  VAL A 214      -9.719   3.281  13.110  1.00 89.93           C
ATOM   3170  HB  VAL A 214      -9.447   2.822  14.060  1.00 89.93           H
ATOM   3171  CG1 VAL A 214      -8.434   3.507  12.311  1.00 89.93           C
ATOM   3172 1HG1 VAL A 214      -7.922   2.556  12.170  1.00 89.93           H
ATOM   3173 2HG1 VAL A 214      -8.681   3.935  11.339  1.00 89.93           H
ATOM   3174 3HG1 VAL A 214      -7.784   4.193  12.855  1.00 89.93           H
ATOM   3175  CG2 VAL A 214     -10.418   4.608  13.412  1.00 89.93           C
ATOM   3176 1HG2 VAL A 214     -10.733   5.074  12.479  1.00 89.93           H
ATOM   3177 2HG2 VAL A 214     -11.290   4.425  14.040  1.00 89.93           H
ATOM   3178 3HG2 VAL A 214      -9.728   5.271  13.934  1.00 89.93           H
ATOM   3179  HN  VAL A 214     -11.634   2.197  14.213  1.00 89.93           H
ATOM   3180  N   LEU A 215      -9.743   0.116  12.705  1.00 90.97           N
ATOM   3181  CA  LEU A 215      -9.061  -1.109  12.325  1.00 90.97           C
ATOM   3182  C   LEU A 215      -9.907  -1.860  11.294  1.00 90.97           C
ATOM   3183  O   LEU A 215      -9.387  -2.336  10.287  1.00 90.97           O
ATOM   3184  HA  LEU A 215      -8.118  -0.827  11.857  1.00 90.97           H
ATOM   3185  CB  LEU A 215      -8.722  -1.940  13.564  1.00 90.97           C
ATOM   3186 1HB  LEU A 215      -9.558  -1.875  14.261  1.00 90.97           H
ATOM   3187 2HB  LEU A 215      -8.636  -2.985  13.265  1.00 90.97           H
ATOM   3188  CG  LEU A 215      -7.444  -1.545  14.307  1.00 90.97           C
ATOM   3189  HG  LEU A 215      -7.429  -0.460  14.409  1.00 90.97           H
ATOM   3190  CD1 LEU A 215      -7.427  -2.133  15.719  1.00 90.97           C
ATOM   3191 1HD1 LEU A 215      -8.285  -1.760  16.278  1.00 90.97           H
ATOM   3192 2HD1 LEU A 215      -7.475  -3.220  15.661  1.00 90.97           H
ATOM   3193 3HD1 LEU A 215      -6.507  -1.837  16.225  1.00 90.97           H
ATOM   3194  CD2 LEU A 215      -6.201  -1.940  13.507  1.00 90.97           C
ATOM   3195 1HD2 LEU A 215      -6.196  -3.019  13.352  1.00 90.97           H
ATOM   3196 2HD2 LEU A 215      -6.214  -1.434  12.541  1.00 90.97           H
ATOM   3197 3HD2 LEU A 215      -5.306  -1.648  14.057  1.00 90.97           H
ATOM   3198  HN  LEU A 215     -10.037   0.158  13.660  1.00 90.97           H
ATOM   3199  N   THR A 216     -11.198  -1.941  11.582  1.00 92.04           N
ATOM   3200  CA  THR A 216     -12.117  -2.648  10.707  1.00 92.04           C
ATOM   3201  C   THR A 216     -12.096  -2.035   9.305  1.00 92.04           C
ATOM   3202  O   THR A 216     -12.061  -2.756   8.309  1.00 92.04           O
ATOM   3203  HA  THR A 216     -11.776  -3.679  10.610  1.00 92.04           H
ATOM   3204  CB  THR A 216     -13.501  -2.628  11.358  1.00 92.04           C
ATOM   3205  HB  THR A 216     -13.874  -1.607  11.449  1.00 92.04           H
ATOM   3206  OG1 THR A 216     -13.318  -3.327  12.586  1.00 92.04           O
ATOM   3207  HG1 THR A 216     -13.225  -2.676  13.340  1.00 92.04           H
ATOM   3208  CG2 THR A 216     -14.520  -3.476  10.595  1.00 92.04           C
ATOM   3209 1HG2 THR A 216     -14.180  -4.511  10.563  1.00 92.04           H
ATOM   3210 2HG2 THR A 216     -14.622  -3.096   9.579  1.00 92.04           H
ATOM   3211 3HG2 THR A 216     -15.485  -3.427  11.100  1.00 92.04           H
ATOM   3212  HN  THR A 216     -11.617  -1.536  12.395  1.00 92.04           H
ATOM   3213  N   LEU A 217     -12.118  -0.711   9.273  1.00 88.68           N
ATOM   3214  CA  LEU A 217     -12.117   0.007   8.009  1.00 88.68           C
ATOM   3215  C   LEU A 217     -10.861  -0.363   7.219  1.00 88.68           C
ATOM   3216  O   LEU A 217     -10.923  -0.570   6.008  1.00 88.68           O
ATOM   3217  HA  LEU A 217     -12.989  -0.322   7.445  1.00 88.68           H
ATOM   3218  CB  LEU A 217     -12.273   1.510   8.247  1.00 88.68           C
ATOM   3219 1HB  LEU A 217     -13.167   1.672   8.850  1.00 88.68           H
ATOM   3220 2HB  LEU A 217     -11.424   1.855   8.838  1.00 88.68           H
ATOM   3221  CG  LEU A 217     -12.373   2.381   6.993  1.00 88.68           C
ATOM   3222  HG  LEU A 217     -11.527   2.147   6.347  1.00 88.68           H
ATOM   3223  CD1 LEU A 217     -13.645   2.064   6.205  1.00 88.68           C
ATOM   3224 1HD1 LEU A 217     -13.634   1.016   5.903  1.00 88.68           H
ATOM   3225 2HD1 LEU A 217     -14.517   2.252   6.832  1.00 88.68           H
ATOM   3226 3HD1 LEU A 217     -13.691   2.697   5.319  1.00 88.68           H
ATOM   3227  CD2 LEU A 217     -12.274   3.866   7.348  1.00 88.68           C
ATOM   3228 1HD2 LEU A 217     -13.085   4.133   8.024  1.00 88.68           H
ATOM   3229 2HD2 LEU A 217     -11.317   4.061   7.833  1.00 88.68           H
ATOM   3230 3HD2 LEU A 217     -12.347   4.463   6.438  1.00 88.68           H
ATOM   3231  HN  LEU A 217     -12.137  -0.132  10.088  1.00 88.68           H
ATOM   3232  N   LYS A 218      -9.749  -0.436   7.936  1.00 86.08           N
ATOM   3233  CA  LYS A 218      -8.472  -0.730   7.308  1.00 86.08           C
ATOM   3234  C   LYS A 218      -8.515  -2.136   6.707  1.00 86.08           C
ATOM   3235  O   LYS A 218      -7.995  -2.365   5.616  1.00 86.08           O
ATOM   3236  HA  LYS A 218      -8.332  -0.013   6.499  1.00 86.08           H
ATOM   3237  CB  LYS A 218      -7.326  -0.521   8.301  1.00 86.08           C
ATOM   3238 1HB  LYS A 218      -7.570  -0.998   9.250  1.00 86.08           H
ATOM   3239 2HB  LYS A 218      -6.423  -1.002   7.926  1.00 86.08           H
ATOM   3240  CG  LYS A 218      -7.061   0.969   8.526  1.00 86.08           C
ATOM   3241 1HG  LYS A 218      -6.621   1.404   7.628  1.00 86.08           H
ATOM   3242 2HG  LYS A 218      -8.004   1.488   8.701  1.00 86.08           H
ATOM   3243  CD  LYS A 218      -6.125   1.186   9.716  1.00 86.08           C
ATOM   3244 1HD  LYS A 218      -6.541   0.707  10.603  1.00 86.08           H
ATOM   3245 2HD  LYS A 218      -5.164   0.711   9.519  1.00 86.08           H
ATOM   3246  CE  LYS A 218      -5.916   2.678   9.986  1.00 86.08           C
ATOM   3247 1HE  LYS A 218      -5.604   3.178   9.069  1.00 86.08           H
ATOM   3248 2HE  LYS A 218      -6.858   3.133  10.292  1.00 86.08           H
ATOM   3249  NZ  LYS A 218      -4.897   2.877  11.040  1.00 86.08           N
ATOM   3250 1HZ  LYS A 218      -4.803   3.867  11.237  1.00 86.08           H
ATOM   3251 2HZ  LYS A 218      -5.182   2.390  11.882  1.00 86.08           H
ATOM   3252 3HZ  LYS A 218      -4.006   2.509  10.722  1.00 86.08           H
ATOM   3253  HN  LYS A 218      -9.712  -0.299   8.925  1.00 86.08           H
ATOM   3254  N   VAL A 219      -9.141  -3.042   7.445  1.00 87.58           N
ATOM   3255  CA  VAL A 219      -9.207  -4.432   7.027  1.00 87.58           C
ATOM   3256  C   VAL A 219     -10.071  -4.541   5.769  1.00 87.58           C
ATOM   3257  O   VAL A 219      -9.705  -5.231   4.819  1.00 87.58           O
ATOM   3258  HA  VAL A 219      -8.193  -4.751   6.785  1.00 87.58           H
ATOM   3259  CB  VAL A 219      -9.715  -5.301   8.179  1.00 87.58           C
ATOM   3260  HB  VAL A 219     -10.626  -4.845   8.566  1.00 87.58           H
ATOM   3261  CG1 VAL A 219     -10.064  -6.708   7.692  1.00 87.58           C
ATOM   3262 1HG1 VAL A 219     -10.843  -6.646   6.931  1.00 87.58           H
ATOM   3263 2HG1 VAL A 219      -9.177  -7.176   7.266  1.00 87.58           H
ATOM   3264 3HG1 VAL A 219     -10.423  -7.305   8.531  1.00 87.58           H
ATOM   3265  CG2 VAL A 219      -8.695  -5.352   9.319  1.00 87.58           C
ATOM   3266 1HG2 VAL A 219      -7.760  -5.773   8.950  1.00 87.58           H
ATOM   3267 2HG2 VAL A 219      -8.517  -4.344   9.693  1.00 87.58           H
ATOM   3268 3HG2 VAL A 219      -9.082  -5.977  10.124  1.00 87.58           H
ATOM   3269  HN  VAL A 219      -9.596  -2.839   8.312  1.00 87.58           H
ATOM   3270  N   ILE A 220     -11.201  -3.850   5.804  1.00 87.93           N
ATOM   3271  CA  ILE A 220     -12.154  -3.919   4.710  1.00 87.93           C
ATOM   3272  C   ILE A 220     -11.521  -3.327   3.449  1.00 87.93           C
ATOM   3273  O   ILE A 220     -11.481  -3.978   2.406  1.00 87.93           O
ATOM   3274  HA  ILE A 220     -12.367  -4.973   4.528  1.00 87.93           H
ATOM   3275  CB  ILE A 220     -13.474  -3.254   5.106  1.00 87.93           C
ATOM   3276  HB  ILE A 220     -13.247  -2.289   5.560  1.00 87.93           H
ATOM   3277  CG1 ILE A 220     -14.213  -4.084   6.157  1.00 87.93           C
ATOM   3278 1HG1 ILE A 220     -14.549  -5.022   5.714  1.00 87.93           H
ATOM   3279 2HG1 ILE A 220     -13.532  -4.342   6.968  1.00 87.93           H
ATOM   3280  CG2 ILE A 220     -14.341  -2.981   3.876  1.00 87.93           C
ATOM   3281 1HG2 ILE A 220     -13.807  -2.320   3.194  1.00 87.93           H
ATOM   3282 2HG2 ILE A 220     -14.562  -3.922   3.372  1.00 87.93           H
ATOM   3283 3HG2 ILE A 220     -15.273  -2.508   4.186  1.00 87.93           H
ATOM   3284  CD1 ILE A 220     -15.414  -3.319   6.716  1.00 87.93           C
ATOM   3285 1HD1 ILE A 220     -15.072  -2.394   7.179  1.00 87.93           H
ATOM   3286 2HD1 ILE A 220     -16.105  -3.085   5.905  1.00 87.93           H
ATOM   3287 3HD1 ILE A 220     -15.922  -3.932   7.460  1.00 87.93           H
ATOM   3288  HN  ILE A 220     -11.468  -3.253   6.561  1.00 87.93           H
ATOM   3289  N   LEU A 221     -11.042  -2.100   3.587  1.00 82.02           N
ATOM   3290  CA  LEU A 221     -10.574  -1.346   2.437  1.00 82.02           C
ATOM   3291  C   LEU A 221      -9.203  -1.875   2.009  1.00 82.02           C
ATOM   3292  O   LEU A 221      -8.780  -1.665   0.873  1.00 82.02           O
ATOM   3293  HA  LEU A 221     -11.279  -1.518   1.624  1.00 82.02           H
ATOM   3294  CB  LEU A 221     -10.587   0.155   2.738  1.00 82.02           C
ATOM   3295 1HB  LEU A 221      -9.996   0.330   3.637  1.00 82.02           H
ATOM   3296 2HB  LEU A 221     -10.086   0.673   1.920  1.00 82.02           H
ATOM   3297  CG  LEU A 221     -11.966   0.786   2.937  1.00 82.02           C
ATOM   3298  HG  LEU A 221     -12.435   0.317   3.801  1.00 82.02           H
ATOM   3299  CD1 LEU A 221     -11.846   2.280   3.243  1.00 82.02           C
ATOM   3300 1HD1 LEU A 221     -11.264   2.419   4.154  1.00 82.02           H
ATOM   3301 2HD1 LEU A 221     -11.348   2.782   2.414  1.00 82.02           H
ATOM   3302 3HD1 LEU A 221     -12.841   2.704   3.380  1.00 82.02           H
ATOM   3303  CD2 LEU A 221     -12.871   0.519   1.732  1.00 82.02           C
ATOM   3304 1HD2 LEU A 221     -12.418   0.944   0.836  1.00 82.02           H
ATOM   3305 2HD2 LEU A 221     -12.994  -0.556   1.601  1.00 82.02           H
ATOM   3306 3HD2 LEU A 221     -13.845   0.979   1.899  1.00 82.02           H
ATOM   3307  HN  LEU A 221     -10.971  -1.622   4.463  1.00 82.02           H
ATOM   3308  N   GLY A 222      -8.548  -2.550   2.942  1.00 75.23           N
ATOM   3309  CA  GLY A 222      -7.151  -2.909   2.763  1.00 75.23           C
ATOM   3310  C   GLY A 222      -7.019  -4.285   2.107  1.00 75.23           C
ATOM   3311  O   GLY A 222      -6.065  -4.536   1.371  1.00 75.23           O
ATOM   3312 1HA  GLY A 222      -6.655  -2.159   2.147  1.00 75.23           H
ATOM   3313 2HA  GLY A 222      -6.646  -2.913   3.729  1.00 75.23           H
ATOM   3314  HN  GLY A 222      -8.954  -2.849   3.805  1.00 75.23           H
ATOM   3315  N   PHE A 223      -7.989  -5.139   2.397  1.00 75.47           N
ATOM   3316  CA  PHE A 223      -7.933  -6.518   1.940  1.00 75.47           C
ATOM   3317  C   PHE A 223      -9.166  -6.869   1.105  1.00 75.47           C
ATOM   3318  O   PHE A 223      -9.060  -7.095  -0.099  1.00 75.47           O
ATOM   3319  HA  PHE A 223      -7.039  -6.619   1.325  1.00 75.47           H
ATOM   3320  CB  PHE A 223      -7.909  -7.402   3.189  1.00 75.47           C
ATOM   3321 1HB  PHE A 223      -7.126  -7.045   3.859  1.00 75.47           H
ATOM   3322 2HB  PHE A 223      -8.856  -7.292   3.718  1.00 75.47           H
ATOM   3323  CG  PHE A 223      -7.674  -8.885   2.897  1.00 75.47           C
ATOM   3324  CD1 PHE A 223      -8.637  -9.798   3.194  1.00 75.47           C
ATOM   3325  HD1 PHE A 223      -9.577  -9.472   3.640  1.00 75.47           H
ATOM   3326  CD2 PHE A 223      -6.501  -9.291   2.340  1.00 75.47           C
ATOM   3327  HD2 PHE A 223      -5.729  -8.559   2.103  1.00 75.47           H
ATOM   3328  CE1 PHE A 223      -8.419 -11.174   2.923  1.00 75.47           C
ATOM   3329  HE1 PHE A 223      -9.191 -11.906   3.161  1.00 75.47           H
ATOM   3330  CE2 PHE A 223      -6.283 -10.668   2.069  1.00 75.47           C
ATOM   3331  HE2 PHE A 223      -5.343 -10.993   1.623  1.00 75.47           H
ATOM   3332  CZ  PHE A 223      -7.246 -11.580   2.366  1.00 75.47           C
ATOM   3333  HZ  PHE A 223      -7.079 -12.637   2.158  1.00 75.47           H
ATOM   3334  HN  PHE A 223      -8.800  -4.904   2.932  1.00 75.47           H
ATOM   3335  N   PHE A 224     -10.307  -6.904   1.778  1.00 82.40           N
ATOM   3336  CA  PHE A 224     -11.487  -7.538   1.217  1.00 82.40           C
ATOM   3337  C   PHE A 224     -11.943  -6.822  -0.056  1.00 82.40           C
ATOM   3338  O   PHE A 224     -12.228  -7.463  -1.065  1.00 82.40           O
ATOM   3339  HA  PHE A 224     -11.218  -8.567   0.976  1.00 82.40           H
ATOM   3340  CB  PHE A 224     -12.593  -7.435   2.270  1.00 82.40           C
ATOM   3341 1HB  PHE A 224     -12.562  -6.443   2.719  1.00 82.40           H
ATOM   3342 2HB  PHE A 224     -13.560  -7.531   1.776  1.00 82.40           H
ATOM   3343  CG  PHE A 224     -12.497  -8.485   3.378  1.00 82.40           C
ATOM   3344  CD1 PHE A 224     -12.894  -9.764   3.141  1.00 82.40           C
ATOM   3345  HD1 PHE A 224     -13.281 -10.041   2.160  1.00 82.40           H
ATOM   3346  CD2 PHE A 224     -12.014  -8.140   4.602  1.00 82.40           C
ATOM   3347  HD2 PHE A 224     -11.695  -7.115   4.792  1.00 82.40           H
ATOM   3348  CE1 PHE A 224     -12.805 -10.738   4.170  1.00 82.40           C
ATOM   3349  HE1 PHE A 224     -13.123 -11.763   3.979  1.00 82.40           H
ATOM   3350  CE2 PHE A 224     -11.924  -9.114   5.631  1.00 82.40           C
ATOM   3351  HE2 PHE A 224     -11.537  -8.837   6.611  1.00 82.40           H
ATOM   3352  CZ  PHE A 224     -12.321 -10.393   5.393  1.00 82.40           C
ATOM   3353  HZ  PHE A 224     -12.253 -11.141   6.183  1.00 82.40           H
ATOM   3354  HN  PHE A 224     -10.431  -6.509   2.689  1.00 82.40           H
ATOM   3355  N   LEU A 225     -11.996  -5.501   0.034  1.00 80.40           N
ATOM   3356  CA  LEU A 225     -12.467  -4.693  -1.078  1.00 80.40           C
ATOM   3357  C   LEU A 225     -11.579  -4.948  -2.298  1.00 80.40           C
ATOM   3358  O   LEU A 225     -12.079  -5.235  -3.385  1.00 80.40           O
ATOM   3359  HA  LEU A 225     -13.480  -5.020  -1.314  1.00 80.40           H
ATOM   3360  CB  LEU A 225     -12.549  -3.220  -0.674  1.00 80.40           C
ATOM   3361 1HB  LEU A 225     -13.229  -3.134   0.173  1.00 80.40           H
ATOM   3362 2HB  LEU A 225     -11.566  -2.903  -0.327  1.00 80.40           H
ATOM   3363  CG  LEU A 225     -13.011  -2.251  -1.764  1.00 80.40           C
ATOM   3364  HG  LEU A 225     -12.397  -2.414  -2.649  1.00 80.40           H
ATOM   3365  CD1 LEU A 225     -14.463  -2.526  -2.163  1.00 80.40           C
ATOM   3366 1HD1 LEU A 225     -14.548  -3.544  -2.542  1.00 80.40           H
ATOM   3367 2HD1 LEU A 225     -15.108  -2.407  -1.293  1.00 80.40           H
ATOM   3368 3HD1 LEU A 225     -14.766  -1.822  -2.939  1.00 80.40           H
ATOM   3369  CD2 LEU A 225     -12.802  -0.798  -1.330  1.00 80.40           C
ATOM   3370 1HD2 LEU A 225     -13.374  -0.603  -0.423  1.00 80.40           H
ATOM   3371 2HD2 LEU A 225     -11.743  -0.626  -1.136  1.00 80.40           H
ATOM   3372 3HD2 LEU A 225     -13.138  -0.130  -2.123  1.00 80.40           H
ATOM   3373  HN  LEU A 225     -11.726  -4.984   0.847  1.00 80.40           H
ATOM   3374  N   PRO A 226     -10.252  -4.848  -2.143  1.00 73.82           N
ATOM   3375  CA  PRO A 226      -9.342  -5.053  -3.272  1.00 73.82           C
ATOM   3376  C   PRO A 226      -9.319  -6.500  -3.738  1.00 73.82           C
ATOM   3377  O   PRO A 226      -9.268  -6.769  -4.938  1.00 73.82           O
ATOM   3378  HA  PRO A 226      -9.681  -4.482  -4.137  1.00 73.82           H
ATOM   3379  CB  PRO A 226      -7.983  -4.610  -2.728  1.00 73.82           C
ATOM   3380 1HB  PRO A 226      -7.168  -5.184  -3.168  1.00 73.82           H
ATOM   3381 2HB  PRO A 226      -7.786  -3.560  -2.946  1.00 73.82           H
ATOM   3382  CG  PRO A 226      -8.094  -4.855  -1.250  1.00 73.82           C
ATOM   3383 1HG  PRO A 226      -7.851  -5.888  -1.002  1.00 73.82           H
ATOM   3384 2HG  PRO A 226      -7.403  -4.223  -0.693  1.00 73.82           H
ATOM   3385  CD  PRO A 226      -9.519  -4.536  -0.902  1.00 73.82           C
ATOM   3386 1HD  PRO A 226      -9.872  -5.138  -0.065  1.00 73.82           H
ATOM   3387 2HD  PRO A 226      -9.638  -3.491  -0.617  1.00 73.82           H
ATOM   3388  N   PHE A 227      -9.358  -7.401  -2.768  1.00 77.38           N
ATOM   3389  CA  PHE A 227      -9.316  -8.823  -3.066  1.00 77.38           C
ATOM   3390  C   PHE A 227     -10.508  -9.237  -3.932  1.00 77.38           C
ATOM   3391  O   PHE A 227     -10.339  -9.923  -4.939  1.00 77.38           O
ATOM   3392  HA  PHE A 227      -8.391  -9.013  -3.609  1.00 77.38           H
ATOM   3393  CB  PHE A 227      -9.393  -9.562  -1.728  1.00 77.38           C
ATOM   3394 1HB  PHE A 227      -8.520  -9.300  -1.130  1.00 77.38           H
ATOM   3395 2HB  PHE A 227     -10.270  -9.215  -1.182  1.00 77.38           H
ATOM   3396  CG  PHE A 227      -9.463 -11.085  -1.862  1.00 77.38           C
ATOM   3397  CD1 PHE A 227     -10.649 -11.728  -1.690  1.00 77.38           C
ATOM   3398  HD1 PHE A 227     -11.549 -11.159  -1.457  1.00 77.38           H
ATOM   3399  CD2 PHE A 227      -8.340 -11.795  -2.153  1.00 77.38           C
ATOM   3400  HD2 PHE A 227      -7.390 -11.279  -2.290  1.00 77.38           H
ATOM   3401  CE1 PHE A 227     -10.714 -13.141  -1.814  1.00 77.38           C
ATOM   3402  HE1 PHE A 227     -11.665 -13.657  -1.676  1.00 77.38           H
ATOM   3403  CE2 PHE A 227      -8.406 -13.208  -2.277  1.00 77.38           C
ATOM   3404  HE2 PHE A 227      -7.506 -13.777  -2.510  1.00 77.38           H
ATOM   3405  CZ  PHE A 227      -9.591 -13.851  -2.104  1.00 77.38           C
ATOM   3406  HZ  PHE A 227      -9.642 -14.936  -2.200  1.00 77.38           H
ATOM   3407  HN  PHE A 227      -9.416  -7.174  -1.796  1.00 77.38           H
ATOM   3408  N   VAL A 228     -11.686  -8.802  -3.509  1.00 81.68           N
ATOM   3409  CA  VAL A 228     -12.906  -9.129  -4.227  1.00 81.68           C
ATOM   3410  C   VAL A 228     -12.844  -8.525  -5.631  1.00 81.68           C
ATOM   3411  O   VAL A 228     -13.160  -9.194  -6.613  1.00 81.68           O
ATOM   3412  HA  VAL A 228     -12.956 -10.214  -4.314  1.00 81.68           H
ATOM   3413  CB  VAL A 228     -14.124  -8.661  -3.428  1.00 81.68           C
ATOM   3414  HB  VAL A 228     -13.949  -7.629  -3.123  1.00 81.68           H
ATOM   3415  CG1 VAL A 228     -15.388  -8.687  -4.290  1.00 81.68           C
ATOM   3416 1HG1 VAL A 228     -15.257  -8.026  -5.147  1.00 81.68           H
ATOM   3417 2HG1 VAL A 228     -15.568  -9.704  -4.639  1.00 81.68           H
ATOM   3418 3HG1 VAL A 228     -16.238  -8.350  -3.698  1.00 81.68           H
ATOM   3419  CG2 VAL A 228     -14.306  -9.502  -2.163  1.00 81.68           C
ATOM   3420 1HG2 VAL A 228     -14.449 -10.546  -2.438  1.00 81.68           H
ATOM   3421 2HG2 VAL A 228     -13.420  -9.409  -1.535  1.00 81.68           H
ATOM   3422 3HG2 VAL A 228     -15.179  -9.148  -1.614  1.00 81.68           H
ATOM   3423  HN  VAL A 228     -11.813  -8.238  -2.693  1.00 81.68           H
ATOM   3424  N   VAL A 229     -12.434  -7.266  -5.682  1.00 73.93           N
ATOM   3425  CA  VAL A 229     -12.411  -6.536  -6.938  1.00 73.93           C
ATOM   3426  C   VAL A 229     -11.480  -7.250  -7.920  1.00 73.93           C
ATOM   3427  O   VAL A 229     -11.843  -7.473  -9.074  1.00 73.93           O
ATOM   3428  HA  VAL A 229     -13.423  -6.547  -7.343  1.00 73.93           H
ATOM   3429  CB  VAL A 229     -12.015  -5.079  -6.689  1.00 73.93           C
ATOM   3430  HB  VAL A 229     -11.142  -5.076  -6.036  1.00 73.93           H
ATOM   3431  CG1 VAL A 229     -11.626  -4.386  -7.997  1.00 73.93           C
ATOM   3432 1HG1 VAL A 229     -10.780  -4.907  -8.446  1.00 73.93           H
ATOM   3433 2HG1 VAL A 229     -12.471  -4.406  -8.684  1.00 73.93           H
ATOM   3434 3HG1 VAL A 229     -11.349  -3.352  -7.792  1.00 73.93           H
ATOM   3435  CG2 VAL A 229     -13.137  -4.319  -5.979  1.00 73.93           C
ATOM   3436 1HG2 VAL A 229     -14.035  -4.337  -6.597  1.00 73.93           H
ATOM   3437 2HG2 VAL A 229     -13.346  -4.793  -5.020  1.00 73.93           H
ATOM   3438 3HG2 VAL A 229     -12.829  -3.287  -5.815  1.00 73.93           H
ATOM   3439  HN  VAL A 229     -12.122  -6.747  -4.886  1.00 73.93           H
ATOM   3440  N   MET A 230     -10.298  -7.588  -7.426  1.00 74.21           N
ATOM   3441  CA  MET A 230      -9.299  -8.239  -8.256  1.00 74.21           C
ATOM   3442  C   MET A 230      -9.798  -9.598  -8.751  1.00 74.21           C
ATOM   3443  O   MET A 230      -9.632  -9.936  -9.921  1.00 74.21           O
ATOM   3444  HA  MET A 230      -9.141  -7.572  -9.104  1.00 74.21           H
ATOM   3445  CB  MET A 230      -8.012  -8.430  -7.451  1.00 74.21           C
ATOM   3446 1HB  MET A 230      -8.253  -8.807  -6.457  1.00 74.21           H
ATOM   3447 2HB  MET A 230      -7.385  -9.180  -7.933  1.00 74.21           H
ATOM   3448  CG  MET A 230      -7.240  -7.114  -7.331  1.00 74.21           C
ATOM   3449 1HG  MET A 230      -7.148  -6.646  -8.311  1.00 74.21           H
ATOM   3450 2HG  MET A 230      -7.789  -6.418  -6.696  1.00 74.21           H
ATOM   3451  SD  MET A 230      -5.620  -7.416  -6.645  1.00 74.21           S
ATOM   3452  CE  MET A 230      -5.370  -5.889  -5.756  1.00 74.21           C
ATOM   3453 1HE  MET A 230      -5.406  -5.052  -6.454  1.00 74.21           H
ATOM   3454 2HE  MET A 230      -6.153  -5.772  -5.007  1.00 74.21           H
ATOM   3455 3HE  MET A 230      -4.397  -5.910  -5.265  1.00 74.21           H
ATOM   3456  HN  MET A 230     -10.020  -7.424  -6.480  1.00 74.21           H
ATOM   3457  N   ALA A 231     -10.400 -10.341  -7.833  1.00 76.41           N
ATOM   3458  CA  ALA A 231     -10.898 -11.668  -8.154  1.00 76.41           C
ATOM   3459  C   ALA A 231     -11.902 -11.568  -9.304  1.00 76.41           C
ATOM   3460  O   ALA A 231     -11.827 -12.331 -10.266  1.00 76.41           O
ATOM   3461  HA  ALA A 231     -10.049 -12.272  -8.475  1.00 76.41           H
ATOM   3462  CB  ALA A 231     -11.508 -12.301  -6.901  1.00 76.41           C
ATOM   3463 1HB  ALA A 231     -10.747 -12.376  -6.125  1.00 76.41           H
ATOM   3464 2HB  ALA A 231     -12.331 -11.681  -6.545  1.00 76.41           H
ATOM   3465 3HB  ALA A 231     -11.881 -13.296  -7.142  1.00 76.41           H
ATOM   3466  HN  ALA A 231     -10.549 -10.051  -6.888  1.00 76.41           H
ATOM   3467  N   CYS A 232     -12.817 -10.619  -9.167  1.00 76.39           N
ATOM   3468  CA  CYS A 232     -13.836 -10.411 -10.182  1.00 76.39           C
ATOM   3469  C   CYS A 232     -13.141 -10.013 -11.486  1.00 76.39           C
ATOM   3470  O   CYS A 232     -13.441 -10.561 -12.546  1.00 76.39           O
ATOM   3471  HA  CYS A 232     -14.361 -11.359 -10.297  1.00 76.39           H
ATOM   3472  CB  CYS A 232     -14.866  -9.369  -9.744  1.00 76.39           C
ATOM   3473 1HB  CYS A 232     -14.361  -8.452  -9.438  1.00 76.39           H
ATOM   3474 2HB  CYS A 232     -15.514  -9.111 -10.581  1.00 76.39           H
ATOM   3475  SG  CYS A 232     -15.867 -10.022  -8.358  1.00 76.39           S
ATOM   3476  HG  CYS A 232     -14.992  -9.725  -7.402  1.00 76.39           H
ATOM   3477  HN  CYS A 232     -12.869 -10.002  -8.383  1.00 76.39           H
ATOM   3478  N   CYS A 233     -12.225  -9.063 -11.365  1.00 70.87           N
ATOM   3479  CA  CYS A 233     -11.584  -8.489 -12.536  1.00 70.87           C
ATOM   3480  C   CYS A 233     -10.906  -9.619 -13.314  1.00 70.87           C
ATOM   3481  O   CYS A 233     -11.121  -9.765 -14.516  1.00 70.87           O
ATOM   3482  HA  CYS A 233     -12.372  -8.028 -13.131  1.00 70.87           H
ATOM   3483  CB  CYS A 233     -10.595  -7.385 -12.155  1.00 70.87           C
ATOM   3484 1HB  CYS A 233      -9.986  -7.707 -11.309  1.00 70.87           H
ATOM   3485 2HB  CYS A 233      -9.914  -7.194 -12.984  1.00 70.87           H
ATOM   3486  SG  CYS A 233     -11.501  -5.854 -11.725  1.00 70.87           S
ATOM   3487  HG  CYS A 233     -11.888  -6.256 -10.518  1.00 70.87           H
ATOM   3488  HN  CYS A 233     -11.922  -8.687 -10.490  1.00 70.87           H
ATOM   3489  N   TYR A 234     -10.101 -10.388 -12.596  1.00 71.98           N
ATOM   3490  CA  TYR A 234      -9.293 -11.419 -13.226  1.00 71.98           C
ATOM   3491  C   TYR A 234     -10.165 -12.578 -13.712  1.00 71.98           C
ATOM   3492  O   TYR A 234      -9.840 -13.231 -14.703  1.00 71.98           O
ATOM   3493  HA  TYR A 234      -8.785 -10.973 -14.082  1.00 71.98           H
ATOM   3494  CB  TYR A 234      -8.342 -11.931 -12.143  1.00 71.98           C
ATOM   3495 1HB  TYR A 234      -8.888 -12.008 -11.202  1.00 71.98           H
ATOM   3496 2HB  TYR A 234      -8.016 -12.938 -12.405  1.00 71.98           H
ATOM   3497  CG  TYR A 234      -7.109 -11.051 -11.930  1.00 71.98           C
ATOM   3498  CD1 TYR A 234      -6.227 -10.836 -12.969  1.00 71.98           C
ATOM   3499  HD1 TYR A 234      -6.408 -11.295 -13.941  1.00 71.98           H
ATOM   3500  CD2 TYR A 234      -6.880 -10.471 -10.699  1.00 71.98           C
ATOM   3501  HD2 TYR A 234      -7.577 -10.640  -9.878  1.00 71.98           H
ATOM   3502  CE1 TYR A 234      -5.066 -10.008 -12.769  1.00 71.98           C
ATOM   3503  HE1 TYR A 234      -4.361  -9.830 -13.581  1.00 71.98           H
ATOM   3504  CE2 TYR A 234      -5.719  -9.642 -10.498  1.00 71.98           C
ATOM   3505  HE2 TYR A 234      -5.526  -9.178  -9.531  1.00 71.98           H
ATOM   3506  CZ  TYR A 234      -4.870  -9.451 -11.543  1.00 71.98           C
ATOM   3507  OH  TYR A 234      -3.774  -8.669 -11.354  1.00 71.98           O
ATOM   3508  HH  TYR A 234      -3.748  -8.339 -10.410  1.00 71.98           H
ATOM   3509  HN  TYR A 234      -9.996 -10.317 -11.605  1.00 71.98           H
ATOM   3510  N   THR A 235     -11.255 -12.799 -12.992  1.00 79.01           N
ATOM   3511  CA  THR A 235     -12.244 -13.778 -13.412  1.00 79.01           C
ATOM   3512  C   THR A 235     -12.772 -13.439 -14.807  1.00 79.01           C
ATOM   3513  O   THR A 235     -12.865 -14.312 -15.668  1.00 79.01           O
ATOM   3514  HA  THR A 235     -11.756 -14.750 -13.482  1.00 79.01           H
ATOM   3515  CB  THR A 235     -13.339 -13.832 -12.344  1.00 79.01           C
ATOM   3516  HB  THR A 235     -13.841 -12.869 -12.254  1.00 79.01           H
ATOM   3517  OG1 THR A 235     -12.662 -14.285 -11.175  1.00 79.01           O
ATOM   3518  HG1 THR A 235     -12.540 -13.526 -10.535  1.00 79.01           H
ATOM   3519  CG2 THR A 235     -14.374 -14.923 -12.622  1.00 79.01           C
ATOM   3520 1HG2 THR A 235     -13.880 -15.895 -12.645  1.00 79.01           H
ATOM   3521 2HG2 THR A 235     -14.852 -14.735 -13.583  1.00 79.01           H
ATOM   3522 3HG2 THR A 235     -15.128 -14.918 -11.835  1.00 79.01           H
ATOM   3523  HN  THR A 235     -11.467 -12.323 -12.139  1.00 79.01           H
ATOM   3524  N   ILE A 236     -13.103 -12.169 -14.987  1.00 74.58           N
ATOM   3525  CA  ILE A 236     -13.645 -11.709 -16.255  1.00 74.58           C
ATOM   3526  C   ILE A 236     -12.552 -11.773 -17.324  1.00 74.58           C
ATOM   3527  O   ILE A 236     -12.808 -12.190 -18.453  1.00 74.58           O
ATOM   3528  HA  ILE A 236     -14.444 -12.394 -16.536  1.00 74.58           H
ATOM   3529  CB  ILE A 236     -14.272 -10.322 -16.098  1.00 74.58           C
ATOM   3530  HB  ILE A 236     -13.540  -9.669 -15.622  1.00 74.58           H
ATOM   3531  CG1 ILE A 236     -15.495 -10.374 -15.181  1.00 74.58           C
ATOM   3532 1HG1 ILE A 236     -16.328 -10.840 -15.707  1.00 74.58           H
ATOM   3533 2HG1 ILE A 236     -15.278 -10.997 -14.313  1.00 74.58           H
ATOM   3534  CG2 ILE A 236     -14.603  -9.713 -17.462  1.00 74.58           C
ATOM   3535 1HG2 ILE A 236     -13.689  -9.619 -18.049  1.00 74.58           H
ATOM   3536 2HG2 ILE A 236     -15.307 -10.358 -17.986  1.00 74.58           H
ATOM   3537 3HG2 ILE A 236     -15.047  -8.727 -17.321  1.00 74.58           H
ATOM   3538  CD1 ILE A 236     -15.896  -8.971 -14.721  1.00 74.58           C
ATOM   3539 1HD1 ILE A 236     -15.069  -8.517 -14.175  1.00 74.58           H
ATOM   3540 2HD1 ILE A 236     -16.136  -8.359 -15.591  1.00 74.58           H
ATOM   3541 3HD1 ILE A 236     -16.768  -9.037 -14.071  1.00 74.58           H
ATOM   3542  HN  ILE A 236     -13.007 -11.461 -14.287  1.00 74.58           H
ATOM   3543  N   ILE A 237     -11.359 -11.353 -16.931  1.00 72.09           N
ATOM   3544  CA  ILE A 237     -10.235 -11.323 -17.852  1.00 72.09           C
ATOM   3545  C   ILE A 237      -9.960 -12.739 -18.361  1.00 72.09           C
ATOM   3546  O   ILE A 237      -9.843 -12.958 -19.565  1.00 72.09           O
ATOM   3547  HA  ILE A 237     -10.525 -10.702 -18.700  1.00 72.09           H
ATOM   3548  CB  ILE A 237      -9.023 -10.657 -17.197  1.00 72.09           C
ATOM   3549  HB  ILE A 237      -8.927 -11.045 -16.183  1.00 72.09           H
ATOM   3550  CG1 ILE A 237      -9.222  -9.144 -17.086  1.00 72.09           C
ATOM   3551 1HG1 ILE A 237      -9.167  -8.693 -18.076  1.00 72.09           H
ATOM   3552 2HG1 ILE A 237     -10.217  -8.933 -16.693  1.00 72.09           H
ATOM   3553  CG2 ILE A 237      -7.734 -11.013 -17.941  1.00 72.09           C
ATOM   3554 1HG2 ILE A 237      -7.591 -12.093 -17.925  1.00 72.09           H
ATOM   3555 2HG2 ILE A 237      -7.805 -10.671 -18.974  1.00 72.09           H
ATOM   3556 3HG2 ILE A 237      -6.888 -10.527 -17.455  1.00 72.09           H
ATOM   3557  CD1 ILE A 237      -8.165  -8.518 -16.174  1.00 72.09           C
ATOM   3558 1HD1 ILE A 237      -8.239  -8.955 -15.178  1.00 72.09           H
ATOM   3559 2HD1 ILE A 237      -7.173  -8.711 -16.582  1.00 72.09           H
ATOM   3560 3HD1 ILE A 237      -8.329  -7.443 -16.112  1.00 72.09           H
ATOM   3561  HN  ILE A 237     -11.154 -11.039 -16.004  1.00 72.09           H
ATOM   3562  N   ILE A 238      -9.864 -13.664 -17.417  1.00 73.11           N
ATOM   3563  CA  ILE A 238      -9.570 -15.047 -17.752  1.00 73.11           C
ATOM   3564  C   ILE A 238     -10.640 -15.574 -18.709  1.00 73.11           C
ATOM   3565  O   ILE A 238     -10.322 -16.222 -19.705  1.00 73.11           O
ATOM   3566  HA  ILE A 238      -8.609 -15.061 -18.266  1.00 73.11           H
ATOM   3567  CB  ILE A 238      -9.415 -15.885 -16.481  1.00 73.11           C
ATOM   3568  HB  ILE A 238     -10.248 -15.654 -15.816  1.00 73.11           H
ATOM   3569  CG1 ILE A 238      -8.129 -15.520 -15.736  1.00 73.11           C
ATOM   3570 1HG1 ILE A 238      -7.269 -15.933 -16.264  1.00 73.11           H
ATOM   3571 2HG1 ILE A 238      -8.005 -14.437 -15.726  1.00 73.11           H
ATOM   3572  CG2 ILE A 238      -9.490 -17.380 -16.797  1.00 73.11           C
ATOM   3573 1HG2 ILE A 238     -10.454 -17.607 -17.250  1.00 73.11           H
ATOM   3574 2HG2 ILE A 238      -8.691 -17.645 -17.490  1.00 73.11           H
ATOM   3575 3HG2 ILE A 238      -9.377 -17.952 -15.876  1.00 73.11           H
ATOM   3576  CD1 ILE A 238      -8.157 -16.049 -14.301  1.00 73.11           C
ATOM   3577 1HD1 ILE A 238      -9.003 -15.615 -13.770  1.00 73.11           H
ATOM   3578 2HD1 ILE A 238      -8.256 -17.135 -14.317  1.00 73.11           H
ATOM   3579 3HD1 ILE A 238      -7.231 -15.776 -13.795  1.00 73.11           H
ATOM   3580  HN  ILE A 238      -9.983 -13.481 -16.441  1.00 73.11           H
ATOM   3581  N   HIS A 239     -11.887 -15.276 -18.374  1.00 76.92           N
ATOM   3582  CA  HIS A 239     -13.009 -15.749 -19.168  1.00 76.92           C
ATOM   3583  C   HIS A 239     -12.865 -15.250 -20.607  1.00 76.92           C
ATOM   3584  O   HIS A 239     -13.016 -16.021 -21.553  1.00 76.92           O
ATOM   3585  HA  HIS A 239     -12.959 -16.837 -19.163  1.00 76.92           H
ATOM   3586  CB  HIS A 239     -14.337 -15.339 -18.528  1.00 76.92           C
ATOM   3587 1HB  HIS A 239     -14.360 -15.700 -17.500  1.00 76.92           H
ATOM   3588 2HB  HIS A 239     -14.389 -14.252 -18.486  1.00 76.92           H
ATOM   3589  CG  HIS A 239     -15.554 -15.859 -19.256  1.00 76.92           C
ATOM   3590  ND1 HIS A 239     -16.248 -15.107 -20.188  1.00 76.92           N
ATOM   3591  HD1 HIS A 239     -16.026 -14.174 -20.469  1.00 76.92           H
ATOM   3592  CD2 HIS A 239     -16.193 -17.062 -19.179  1.00 76.92           C
ATOM   3593  HD2 HIS A 239     -15.906 -17.895 -18.537  1.00 76.92           H
ATOM   3594  CE1 HIS A 239     -17.257 -15.835 -20.644  1.00 76.92           C
ATOM   3595  HE1 HIS A 239     -17.988 -15.521 -21.389  1.00 76.92           H
ATOM   3596  NE2 HIS A 239     -17.221 -17.046 -20.017  1.00 76.92           N
ATOM   3597  HN  HIS A 239     -12.135 -14.725 -17.578  1.00 76.92           H
ATOM   3598  N   THR A 240     -12.574 -13.962 -20.727  1.00 72.56           N
ATOM   3599  CA  THR A 240     -12.457 -13.340 -22.035  1.00 72.56           C
ATOM   3600  C   THR A 240     -11.224 -13.871 -22.769  1.00 72.56           C
ATOM   3601  O   THR A 240     -11.255 -14.062 -23.984  1.00 72.56           O
ATOM   3602  HA  THR A 240     -13.327 -13.621 -22.628  1.00 72.56           H
ATOM   3603  CB  THR A 240     -12.440 -11.823 -21.837  1.00 72.56           C
ATOM   3604  HB  THR A 240     -11.472 -11.490 -21.462  1.00 72.56           H
ATOM   3605  OG1 THR A 240     -13.551 -11.572 -20.980  1.00 72.56           O
ATOM   3606  HG1 THR A 240     -13.235 -11.442 -20.041  1.00 72.56           H
ATOM   3607  CG2 THR A 240     -12.780 -11.062 -23.120  1.00 72.56           C
ATOM   3608 1HG2 THR A 240     -13.777 -11.345 -23.458  1.00 72.56           H
ATOM   3609 2HG2 THR A 240     -12.051 -11.308 -23.892  1.00 72.56           H
ATOM   3610 3HG2 THR A 240     -12.754  -9.990 -22.924  1.00 72.56           H
ATOM   3611  HN  THR A 240     -12.421 -13.349 -19.952  1.00 72.56           H
ATOM   3612  N   LEU A 241     -10.168 -14.095 -22.001  1.00 71.76           N
ATOM   3613  CA  LEU A 241      -8.931 -14.611 -22.561  1.00 71.76           C
ATOM   3614  C   LEU A 241      -9.108 -16.093 -22.899  1.00 71.76           C
ATOM   3615  O   LEU A 241      -8.226 -16.706 -23.498  1.00 71.76           O
ATOM   3616  HA  LEU A 241      -8.739 -14.067 -23.486  1.00 71.76           H
ATOM   3617  CB  LEU A 241      -7.758 -14.331 -21.619  1.00 71.76           C
ATOM   3618 1HB  LEU A 241      -8.041 -14.647 -20.615  1.00 71.76           H
ATOM   3619 2HB  LEU A 241      -6.916 -14.953 -21.924  1.00 71.76           H
ATOM   3620  CG  LEU A 241      -7.284 -12.877 -21.552  1.00 71.76           C
ATOM   3621  HG  LEU A 241      -8.134 -12.254 -21.275  1.00 71.76           H
ATOM   3622  CD1 LEU A 241      -6.219 -12.697 -20.468  1.00 71.76           C
ATOM   3623 1HD1 LEU A 241      -6.636 -12.975 -19.500  1.00 71.76           H
ATOM   3624 2HD1 LEU A 241      -5.363 -13.334 -20.691  1.00 71.76           H
ATOM   3625 3HD1 LEU A 241      -5.900 -11.656 -20.442  1.00 71.76           H
ATOM   3626  CD2 LEU A 241      -6.797 -12.395 -22.920  1.00 71.76           C
ATOM   3627 1HD2 LEU A 241      -5.966 -13.019 -23.250  1.00 71.76           H
ATOM   3628 2HD2 LEU A 241      -7.612 -12.464 -23.641  1.00 71.76           H
ATOM   3629 3HD2 LEU A 241      -6.466 -11.360 -22.844  1.00 71.76           H
ATOM   3630  HN  LEU A 241     -10.149 -13.929 -21.015  1.00 71.76           H
ATOM   3631  N   ILE A 242     -10.254 -16.625 -22.499  1.00 73.14           N
ATOM   3632  CA  ILE A 242     -10.628 -17.973 -22.889  1.00 73.14           C
ATOM   3633  C   ILE A 242     -11.462 -17.916 -24.171  1.00 73.14           C
ATOM   3634  O   ILE A 242     -11.326 -18.772 -25.043  1.00 73.14           O
ATOM   3635  HA  ILE A 242      -9.709 -18.520 -23.100  1.00 73.14           H
ATOM   3636  CB  ILE A 242     -11.327 -18.691 -21.733  1.00 73.14           C
ATOM   3637  HB  ILE A 242     -12.038 -17.999 -21.281  1.00 73.14           H
ATOM   3638  CG1 ILE A 242     -10.325 -19.082 -20.645  1.00 73.14           C
ATOM   3639 1HG1 ILE A 242      -9.707 -19.909 -20.995  1.00 73.14           H
ATOM   3640 2HG1 ILE A 242      -9.655 -18.246 -20.445  1.00 73.14           H
ATOM   3641  CG2 ILE A 242     -12.126 -19.895 -22.237  1.00 73.14           C
ATOM   3642 1HG2 ILE A 242     -12.881 -19.558 -22.946  1.00 73.14           H
ATOM   3643 2HG2 ILE A 242     -11.452 -20.597 -22.728  1.00 73.14           H
ATOM   3644 3HG2 ILE A 242     -12.612 -20.387 -21.394  1.00 73.14           H
ATOM   3645  CD1 ILE A 242     -11.044 -19.487 -19.356  1.00 73.14           C
ATOM   3646 1HD1 ILE A 242     -11.642 -18.649 -18.996  1.00 73.14           H
ATOM   3647 2HD1 ILE A 242     -11.695 -20.338 -19.555  1.00 73.14           H
ATOM   3648 3HD1 ILE A 242     -10.309 -19.760 -18.600  1.00 73.14           H
ATOM   3649  HN  ILE A 242     -10.918 -16.152 -21.921  1.00 73.14           H
ATOM   3650  N   GLN A 243     -12.308 -16.898 -24.243  1.00 70.69           N
ATOM   3651  CA  GLN A 243     -13.266 -16.798 -25.331  1.00 70.69           C
ATOM   3652  C   GLN A 243     -12.564 -16.364 -26.619  1.00 70.69           C
ATOM   3653  O   GLN A 243     -12.958 -16.770 -27.712  1.00 70.69           O
ATOM   3654  HA  GLN A 243     -13.674 -17.801 -25.451  1.00 70.69           H
ATOM   3655  CB  GLN A 243     -14.401 -15.835 -24.974  1.00 70.69           C
ATOM   3656 1HB  GLN A 243     -13.987 -14.918 -24.556  1.00 70.69           H
ATOM   3657 2HB  GLN A 243     -14.944 -15.556 -25.878  1.00 70.69           H
ATOM   3658  CG  GLN A 243     -15.364 -16.471 -23.970  1.00 70.69           C
ATOM   3659 1HG  GLN A 243     -15.642 -17.469 -24.309  1.00 70.69           H
ATOM   3660 2HG  GLN A 243     -14.867 -16.588 -23.008  1.00 70.69           H
ATOM   3661  CD  GLN A 243     -16.622 -15.616 -23.800  1.00 70.69           C
ATOM   3662  OE1 GLN A 243     -16.643 -14.432 -24.091  1.00 70.69           O
ATOM   3663  NE2 GLN A 243     -17.666 -16.281 -23.313  1.00 70.69           N
ATOM   3664 1HE2 GLN A 243     -17.582 -17.253 -23.095  1.00 70.69           H
ATOM   3665 2HE2 GLN A 243     -18.535 -15.809 -23.166  1.00 70.69           H
ATOM   3666  HN  GLN A 243     -12.344 -16.153 -23.578  1.00 70.69           H
ATOM   3667  N   ALA A 244     -11.536 -15.546 -26.449  1.00 65.08           N
ATOM   3668  CA  ALA A 244     -10.717 -15.128 -27.574  1.00 65.08           C
ATOM   3669  C   ALA A 244     -10.137 -16.365 -28.263  1.00 65.08           C
ATOM   3670  O   ALA A 244      -9.985 -17.414 -27.639  1.00 65.08           O
ATOM   3671  HA  ALA A 244     -11.362 -14.601 -28.276  1.00 65.08           H
ATOM   3672  CB  ALA A 244      -9.630 -14.169 -27.086  1.00 65.08           C
ATOM   3673 1HB  ALA A 244     -10.095 -13.294 -26.631  1.00 65.08           H
ATOM   3674 2HB  ALA A 244      -9.005 -14.672 -26.349  1.00 65.08           H
ATOM   3675 3HB  ALA A 244      -9.016 -13.856 -27.930  1.00 65.08           H
ATOM   3676  HN  ALA A 244     -11.261 -15.171 -25.563  1.00 65.08           H
ATOM   3677  N   LYS A 245      -9.828 -16.200 -29.541  1.00 57.91           N
ATOM   3678  CA  LYS A 245      -9.293 -17.297 -30.329  1.00 57.91           C
ATOM   3679  C   LYS A 245      -7.783 -17.113 -30.495  1.00 57.91           C
ATOM   3680  O   LYS A 245      -7.080 -18.042 -30.888  1.00 57.91           O
ATOM   3681  HA  LYS A 245      -9.469 -18.217 -29.771  1.00 57.91           H
ATOM   3682  CB  LYS A 245     -10.046 -17.421 -31.655  1.00 57.91           C
ATOM   3683 1HB  LYS A 245     -10.177 -16.434 -32.098  1.00 57.91           H
ATOM   3684 2HB  LYS A 245      -9.457 -18.010 -32.359  1.00 57.91           H
ATOM   3685  CG  LYS A 245     -11.412 -18.080 -31.451  1.00 57.91           C
ATOM   3686 1HG  LYS A 245     -11.296 -18.993 -30.867  1.00 57.91           H
ATOM   3687 2HG  LYS A 245     -12.058 -17.415 -30.877  1.00 57.91           H
ATOM   3688  CD  LYS A 245     -12.070 -18.406 -32.793  1.00 57.91           C
ATOM   3689 1HD  LYS A 245     -12.253 -17.485 -33.346  1.00 57.91           H
ATOM   3690 2HD  LYS A 245     -11.393 -19.011 -33.396  1.00 57.91           H
ATOM   3691  CE  LYS A 245     -13.388 -19.156 -32.589  1.00 57.91           C
ATOM   3692 1HE  LYS A 245     -13.221 -20.036 -31.968  1.00 57.91           H
ATOM   3693 2HE  LYS A 245     -14.096 -18.521 -32.057  1.00 57.91           H
ATOM   3694  NZ  LYS A 245     -13.960 -19.563 -33.892  1.00 57.91           N
ATOM   3695 1HZ  LYS A 245     -14.830 -20.061 -33.739  1.00 57.91           H
ATOM   3696 2HZ  LYS A 245     -14.137 -18.738 -34.455  1.00 57.91           H
ATOM   3697 3HZ  LYS A 245     -13.305 -20.167 -34.375  1.00 57.91           H
ATOM   3698  HN  LYS A 245      -9.937 -15.338 -30.036  1.00 57.91           H
ATOM   3699  N   LYS A 246      -7.330 -15.906 -30.186  1.00 56.38           N
ATOM   3700  CA  LYS A 246      -5.952 -15.533 -30.457  1.00 56.38           C
ATOM   3701  C   LYS A 246      -5.028 -16.276 -29.489  1.00 56.38           C
ATOM   3702  O   LYS A 246      -5.333 -16.399 -28.304  1.00 56.38           O
ATOM   3703  HA  LYS A 246      -5.719 -15.856 -31.472  1.00 56.38           H
ATOM   3704  CB  LYS A 246      -5.791 -14.012 -30.417  1.00 56.38           C
ATOM   3705 1HB  LYS A 246      -6.327 -13.608 -29.558  1.00 56.38           H
ATOM   3706 2HB  LYS A 246      -4.739 -13.758 -30.283  1.00 56.38           H
ATOM   3707  CG  LYS A 246      -6.317 -13.371 -31.702  1.00 56.38           C
ATOM   3708 1HG  LYS A 246      -5.852 -13.846 -32.566  1.00 56.38           H
ATOM   3709 2HG  LYS A 246      -7.391 -13.541 -31.784  1.00 56.38           H
ATOM   3710  CD  LYS A 246      -6.030 -11.868 -31.723  1.00 56.38           C
ATOM   3711 1HD  LYS A 246      -6.630 -11.369 -30.962  1.00 56.38           H
ATOM   3712 2HD  LYS A 246      -4.984 -11.691 -31.470  1.00 56.38           H
ATOM   3713  CE  LYS A 246      -6.337 -11.270 -33.097  1.00 56.38           C
ATOM   3714 1HE  LYS A 246      -5.763 -11.791 -33.863  1.00 56.38           H
ATOM   3715 2HE  LYS A 246      -7.391 -11.414 -33.335  1.00 56.38           H
ATOM   3716  NZ  LYS A 246      -6.011  -9.827 -33.119  1.00 56.38           N
ATOM   3717 1HZ  LYS A 246      -6.234  -9.443 -34.030  1.00 56.38           H
ATOM   3718 2HZ  LYS A 246      -6.552  -9.347 -32.408  1.00 56.38           H
ATOM   3719 3HZ  LYS A 246      -5.022  -9.701 -32.932  1.00 56.38           H
ATOM   3720  HN  LYS A 246      -7.885 -15.192 -29.760  1.00 56.38           H
ATOM   3721  N   SER A 247      -3.916 -16.751 -30.031  1.00 56.13           N
ATOM   3722  CA  SER A 247      -3.000 -17.575 -29.259  1.00 56.13           C
ATOM   3723  C   SER A 247      -2.380 -16.751 -28.129  1.00 56.13           C
ATOM   3724  O   SER A 247      -2.099 -17.278 -27.054  1.00 56.13           O
ATOM   3725  HA  SER A 247      -3.611 -18.382 -28.854  1.00 56.13           H
ATOM   3726  CB  SER A 247      -1.904 -18.163 -30.150  1.00 56.13           C
ATOM   3727 1HB  SER A 247      -1.418 -18.988 -29.630  1.00 56.13           H
ATOM   3728 2HB  SER A 247      -2.354 -18.577 -31.053  1.00 56.13           H
ATOM   3729  OG  SER A 247      -0.929 -17.189 -30.511  1.00 56.13           O
ATOM   3730  HG  SER A 247      -0.233 -17.602 -31.097  1.00 56.13           H
ATOM   3731  HN  SER A 247      -3.637 -16.582 -30.976  1.00 56.13           H
ATOM   3732  N   SER A 248      -2.186 -15.471 -28.411  1.00 58.39           N
ATOM   3733  CA  SER A 248      -1.440 -14.611 -27.508  1.00 58.39           C
ATOM   3734  C   SER A 248      -2.134 -14.555 -26.146  1.00 58.39           C
ATOM   3735  O   SER A 248      -1.631 -13.931 -25.213  1.00 58.39           O
ATOM   3736  HA  SER A 248      -0.456 -15.071 -27.418  1.00 58.39           H
ATOM   3737  CB  SER A 248      -1.293 -13.202 -28.086  1.00 58.39           C
ATOM   3738 1HB  SER A 248      -0.636 -12.614 -27.445  1.00 58.39           H
ATOM   3739 2HB  SER A 248      -0.815 -13.259 -29.064  1.00 58.39           H
ATOM   3740  OG  SER A 248      -2.549 -12.541 -28.210  1.00 58.39           O
ATOM   3741  HG  SER A 248      -2.416 -11.616 -28.567  1.00 58.39           H
ATOM   3742  HN  SER A 248      -2.527 -15.022 -29.237  1.00 58.39           H
ATOM   3743  N   LYS A 249      -3.280 -15.217 -26.074  1.00 61.37           N
ATOM   3744  CA  LYS A 249      -4.034 -15.275 -24.833  1.00 61.37           C
ATOM   3745  C   LYS A 249      -3.148 -15.856 -23.729  1.00 61.37           C
ATOM   3746  O   LYS A 249      -3.139 -15.352 -22.607  1.00 61.37           O
ATOM   3747  HA  LYS A 249      -4.297 -14.252 -24.563  1.00 61.37           H
ATOM   3748  CB  LYS A 249      -5.343 -16.040 -25.037  1.00 61.37           C
ATOM   3749 1HB  LYS A 249      -5.180 -16.873 -25.721  1.00 61.37           H
ATOM   3750 2HB  LYS A 249      -5.671 -16.467 -24.089  1.00 61.37           H
ATOM   3751  CG  LYS A 249      -6.434 -15.123 -25.594  1.00 61.37           C
ATOM   3752 1HG  LYS A 249      -6.682 -14.358 -24.858  1.00 61.37           H
ATOM   3753 2HG  LYS A 249      -6.062 -14.605 -26.478  1.00 61.37           H
ATOM   3754  CD  LYS A 249      -7.690 -15.919 -25.953  1.00 61.37           C
ATOM   3755 1HD  LYS A 249      -7.691 -16.867 -25.414  1.00 61.37           H
ATOM   3756 2HD  LYS A 249      -8.576 -15.371 -25.635  1.00 61.37           H
ATOM   3757  CE  LYS A 249      -7.760 -16.183 -27.459  1.00 61.37           C
ATOM   3758 1HE  LYS A 249      -8.652 -15.715 -27.875  1.00 61.37           H
ATOM   3759 2HE  LYS A 249      -6.902 -15.728 -27.954  1.00 61.37           H
ATOM   3760  NZ  LYS A 249      -7.783 -17.637 -27.730  1.00 61.37           N
ATOM   3761 1HZ  LYS A 249      -7.488 -17.808 -28.685  1.00 61.37           H
ATOM   3762 2HZ  LYS A 249      -7.152 -18.110 -27.092  1.00 61.37           H
ATOM   3763 3HZ  LYS A 249      -8.724 -17.991 -27.598  1.00 61.37           H
ATOM   3764  HN  LYS A 249      -3.692 -15.707 -26.842  1.00 61.37           H
ATOM   3765  N   HIS A 250      -2.425 -16.907 -24.086  1.00 67.16           N
ATOM   3766  CA  HIS A 250      -1.666 -17.662 -23.104  1.00 67.16           C
ATOM   3767  C   HIS A 250      -0.666 -16.737 -22.407  1.00 67.16           C
ATOM   3768  O   HIS A 250      -0.490 -16.811 -21.191  1.00 67.16           O
ATOM   3769  HA  HIS A 250      -2.383 -18.028 -22.369  1.00 67.16           H
ATOM   3770  CB  HIS A 250      -0.999 -18.878 -23.750  1.00 67.16           C
ATOM   3771 1HB  HIS A 250      -0.489 -18.559 -24.659  1.00 67.16           H
ATOM   3772 2HB  HIS A 250      -0.235 -19.262 -23.074  1.00 67.16           H
ATOM   3773  CG  HIS A 250      -1.956 -19.994 -24.092  1.00 67.16           C
ATOM   3774  ND1 HIS A 250      -2.505 -20.830 -23.135  1.00 67.16           N
ATOM   3775  HD1 HIS A 250      -2.332 -20.786 -22.151  1.00 67.16           H
ATOM   3776  CD2 HIS A 250      -2.457 -20.403 -25.293  1.00 67.16           C
ATOM   3777  HD2 HIS A 250      -2.230 -19.959 -26.262  1.00 67.16           H
ATOM   3778  CE1 HIS A 250      -3.298 -21.700 -23.745  1.00 67.16           C
ATOM   3779  HE1 HIS A 250      -3.874 -22.489 -23.262  1.00 67.16           H
ATOM   3780  NE2 HIS A 250      -3.266 -21.433 -25.082  1.00 67.16           N
ATOM   3781  HN  HIS A 250      -2.353 -17.243 -25.025  1.00 67.16           H
ATOM   3782  N   LYS A 251      -0.037 -15.888 -23.206  1.00 68.60           N
ATOM   3783  CA  LYS A 251       0.964 -14.972 -22.686  1.00 68.60           C
ATOM   3784  C   LYS A 251       0.295 -13.980 -21.733  1.00 68.60           C
ATOM   3785  O   LYS A 251       0.758 -13.782 -20.611  1.00 68.60           O
ATOM   3786  HA  LYS A 251       1.684 -15.563 -22.119  1.00 68.60           H
ATOM   3787  CB  LYS A 251       1.727 -14.305 -23.832  1.00 68.60           C
ATOM   3788 1HB  LYS A 251       2.055 -15.062 -24.545  1.00 68.60           H
ATOM   3789 2HB  LYS A 251       1.064 -13.628 -24.370  1.00 68.60           H
ATOM   3790  CG  LYS A 251       2.939 -13.532 -23.307  1.00 68.60           C
ATOM   3791 1HG  LYS A 251       2.603 -12.679 -22.719  1.00 68.60           H
ATOM   3792 2HG  LYS A 251       3.520 -14.169 -22.641  1.00 68.60           H
ATOM   3793  CD  LYS A 251       3.822 -13.049 -24.459  1.00 68.60           C
ATOM   3794 1HD  LYS A 251       4.048 -13.883 -25.123  1.00 68.60           H
ATOM   3795 2HD  LYS A 251       3.282 -12.309 -25.051  1.00 68.60           H
ATOM   3796  CE  LYS A 251       5.123 -12.439 -23.935  1.00 68.60           C
ATOM   3797 1HE  LYS A 251       4.914 -11.489 -23.443  1.00 68.60           H
ATOM   3798 2HE  LYS A 251       5.562 -13.096 -23.184  1.00 68.60           H
ATOM   3799  NZ  LYS A 251       6.082 -12.231 -25.043  1.00 68.60           N
ATOM   3800 1HZ  LYS A 251       6.971 -11.921 -24.666  1.00 68.60           H
ATOM   3801 2HZ  LYS A 251       6.213 -13.103 -25.544  1.00 68.60           H
ATOM   3802 3HZ  LYS A 251       5.719 -11.528 -25.676  1.00 68.60           H
ATOM   3803  HN  LYS A 251      -0.201 -15.821 -24.190  1.00 68.60           H
ATOM   3804  N   ALA A 252      -0.785 -13.382 -22.215  1.00 67.37           N
ATOM   3805  CA  ALA A 252      -1.487 -12.370 -21.444  1.00 67.37           C
ATOM   3806  C   ALA A 252      -1.993 -12.989 -20.140  1.00 67.37           C
ATOM   3807  O   ALA A 252      -1.995 -12.335 -19.098  1.00 67.37           O
ATOM   3808  HA  ALA A 252      -0.776 -11.579 -21.209  1.00 67.37           H
ATOM   3809  CB  ALA A 252      -2.620 -11.781 -22.287  1.00 67.37           C
ATOM   3810 1HB  ALA A 252      -2.205 -11.328 -23.188  1.00 67.37           H
ATOM   3811 2HB  ALA A 252      -3.315 -12.572 -22.566  1.00 67.37           H
ATOM   3812 3HB  ALA A 252      -3.147 -11.022 -21.708  1.00 67.37           H
ATOM   3813  HN  ALA A 252      -1.179 -13.578 -23.113  1.00 67.37           H
ATOM   3814  N   LEU A 253      -2.409 -14.243 -20.239  1.00 71.99           N
ATOM   3815  CA  LEU A 253      -2.919 -14.957 -19.080  1.00 71.99           C
ATOM   3816  C   LEU A 253      -1.802 -15.099 -18.044  1.00 71.99           C
ATOM   3817  O   LEU A 253      -2.006 -14.817 -16.864  1.00 71.99           O
ATOM   3818  HA  LEU A 253      -3.716 -14.352 -18.649  1.00 71.99           H
ATOM   3819  CB  LEU A 253      -3.540 -16.290 -19.503  1.00 71.99           C
ATOM   3820 1HB  LEU A 253      -4.084 -16.135 -20.434  1.00 71.99           H
ATOM   3821 2HB  LEU A 253      -2.734 -16.992 -19.717  1.00 71.99           H
ATOM   3822  CG  LEU A 253      -4.487 -16.938 -18.492  1.00 71.99           C
ATOM   3823  HG  LEU A 253      -4.109 -16.734 -17.490  1.00 71.99           H
ATOM   3824  CD1 LEU A 253      -5.887 -16.326 -18.581  1.00 71.99           C
ATOM   3825 1HD1 LEU A 253      -5.830 -15.258 -18.371  1.00 71.99           H
ATOM   3826 2HD1 LEU A 253      -6.287 -16.478 -19.583  1.00 71.99           H
ATOM   3827 3HD1 LEU A 253      -6.540 -16.805 -17.851  1.00 71.99           H
ATOM   3828  CD2 LEU A 253      -4.515 -18.458 -18.663  1.00 71.99           C
ATOM   3829 1HD2 LEU A 253      -4.856 -18.704 -19.669  1.00 71.99           H
ATOM   3830 2HD2 LEU A 253      -3.513 -18.860 -18.510  1.00 71.99           H
ATOM   3831 3HD2 LEU A 253      -5.196 -18.894 -17.932  1.00 71.99           H
ATOM   3832  HN  LEU A 253      -2.403 -14.769 -21.090  1.00 71.99           H
ATOM   3833  N   LYS A 254      -0.647 -15.537 -18.521  1.00 74.27           N
ATOM   3834  CA  LYS A 254       0.489 -15.762 -17.644  1.00 74.27           C
ATOM   3835  C   LYS A 254       0.830 -14.461 -16.914  1.00 74.27           C
ATOM   3836  O   LYS A 254       0.973 -14.449 -15.693  1.00 74.27           O
ATOM   3837  HA  LYS A 254       0.188 -16.504 -16.904  1.00 74.27           H
ATOM   3838  CB  LYS A 254       1.663 -16.354 -18.427  1.00 74.27           C
ATOM   3839 1HB  LYS A 254       1.336 -17.246 -18.961  1.00 74.27           H
ATOM   3840 2HB  LYS A 254       2.000 -15.640 -19.178  1.00 74.27           H
ATOM   3841  CG  LYS A 254       2.822 -16.708 -17.493  1.00 74.27           C
ATOM   3842 1HG  LYS A 254       3.216 -15.800 -17.037  1.00 74.27           H
ATOM   3843 2HG  LYS A 254       2.461 -17.341 -16.683  1.00 74.27           H
ATOM   3844  CD  LYS A 254       3.937 -17.429 -18.253  1.00 74.27           C
ATOM   3845 1HD  LYS A 254       3.543 -18.337 -18.708  1.00 74.27           H
ATOM   3846 2HD  LYS A 254       4.297 -16.796 -19.064  1.00 74.27           H
ATOM   3847  CE  LYS A 254       5.098 -17.781 -17.320  1.00 74.27           C
ATOM   3848 1HE  LYS A 254       5.558 -16.868 -16.943  1.00 74.27           H
ATOM   3849 2HE  LYS A 254       4.723 -18.329 -16.455  1.00 74.27           H
ATOM   3850  NZ  LYS A 254       6.107 -18.595 -18.032  1.00 74.27           N
ATOM   3851 1HZ  LYS A 254       6.879 -18.799 -17.408  1.00 74.27           H
ATOM   3852 2HZ  LYS A 254       5.684 -19.463 -18.342  1.00 74.27           H
ATOM   3853 3HZ  LYS A 254       6.450 -18.081 -18.836  1.00 74.27           H
ATOM   3854  HN  LYS A 254      -0.481 -15.737 -19.487  1.00 74.27           H
ATOM   3855  N   VAL A 255       0.950 -13.397 -17.694  1.00 71.97           N
ATOM   3856  CA  VAL A 255       1.238 -12.087 -17.135  1.00 71.97           C
ATOM   3857  C   VAL A 255       0.247 -11.791 -16.007  1.00 71.97           C
ATOM   3858  O   VAL A 255       0.645 -11.374 -14.920  1.00 71.97           O
ATOM   3859  HA  VAL A 255       2.244 -12.122 -16.718  1.00 71.97           H
ATOM   3860  CB  VAL A 255       1.219 -11.030 -18.240  1.00 71.97           C
ATOM   3861  HB  VAL A 255       0.337 -11.205 -18.857  1.00 71.97           H
ATOM   3862  CG1 VAL A 255       1.108  -9.622 -17.651  1.00 71.97           C
ATOM   3863 1HG1 VAL A 255       0.187  -9.541 -17.074  1.00 71.97           H
ATOM   3864 2HG1 VAL A 255       1.962  -9.433 -17.000  1.00 71.97           H
ATOM   3865 3HG1 VAL A 255       1.097  -8.890 -18.458  1.00 71.97           H
ATOM   3866  CG2 VAL A 255       2.452 -11.153 -19.138  1.00 71.97           C
ATOM   3867 1HG2 VAL A 255       3.352 -11.017 -18.539  1.00 71.97           H
ATOM   3868 2HG2 VAL A 255       2.468 -12.141 -19.599  1.00 71.97           H
ATOM   3869 3HG2 VAL A 255       2.413 -10.390 -19.915  1.00 71.97           H
ATOM   3870  HN  VAL A 255       0.854 -13.419 -18.690  1.00 71.97           H
ATOM   3871  N   THR A 256      -1.024 -12.017 -16.304  1.00 72.17           N
ATOM   3872  CA  THR A 256      -2.088 -11.601 -15.406  1.00 72.17           C
ATOM   3873  C   THR A 256      -2.003 -12.369 -14.086  1.00 72.17           C
ATOM   3874  O   THR A 256      -2.110 -11.779 -13.012  1.00 72.17           O
ATOM   3875  HA  THR A 256      -1.947 -10.546 -15.172  1.00 72.17           H
ATOM   3876  CB  THR A 256      -3.421 -11.788 -16.133  1.00 72.17           C
ATOM   3877  HB  THR A 256      -3.542 -12.820 -16.464  1.00 72.17           H
ATOM   3878  OG1 THR A 256      -3.392 -10.810 -17.169  1.00 72.17           O
ATOM   3879  HG1 THR A 256      -3.406 -11.258 -18.063  1.00 72.17           H
ATOM   3880  CG2 THR A 256      -4.619 -11.385 -15.273  1.00 72.17           C
ATOM   3881 1HG2 THR A 256      -4.532 -10.333 -14.998  1.00 72.17           H
ATOM   3882 2HG2 THR A 256      -4.641 -11.995 -14.370  1.00 72.17           H
ATOM   3883 3HG2 THR A 256      -5.540 -11.537 -15.836  1.00 72.17           H
ATOM   3884  HN  THR A 256      -1.330 -12.474 -17.139  1.00 72.17           H
ATOM   3885  N   ILE A 257      -1.810 -13.674 -14.209  1.00 75.52           N
ATOM   3886  CA  ILE A 257      -1.742 -14.534 -13.040  1.00 75.52           C
ATOM   3887  C   ILE A 257      -0.564 -14.105 -12.164  1.00 75.52           C
ATOM   3888  O   ILE A 257      -0.696 -14.004 -10.945  1.00 75.52           O
ATOM   3889  HA  ILE A 257      -2.663 -14.391 -12.475  1.00 75.52           H
ATOM   3890  CB  ILE A 257      -1.693 -16.005 -13.459  1.00 75.52           C
ATOM   3891  HB  ILE A 257      -0.924 -16.117 -14.223  1.00 75.52           H
ATOM   3892  CG1 ILE A 257      -3.019 -16.442 -14.084  1.00 75.52           C
ATOM   3893 1HG1 ILE A 257      -3.782 -16.520 -13.309  1.00 75.52           H
ATOM   3894 2HG1 ILE A 257      -3.359 -15.685 -14.791  1.00 75.52           H
ATOM   3895  CG2 ILE A 257      -1.293 -16.897 -12.282  1.00 75.52           C
ATOM   3896 1HG2 ILE A 257      -0.307 -16.603 -11.922  1.00 75.52           H
ATOM   3897 2HG2 ILE A 257      -2.021 -16.787 -11.478  1.00 75.52           H
ATOM   3898 3HG2 ILE A 257      -1.265 -17.937 -12.607  1.00 75.52           H
ATOM   3899  CD1 ILE A 257      -2.872 -17.786 -14.799  1.00 75.52           C
ATOM   3900 1HD1 ILE A 257      -2.126 -17.698 -15.589  1.00 75.52           H
ATOM   3901 2HD1 ILE A 257      -2.556 -18.546 -14.084  1.00 75.52           H
ATOM   3902 3HD1 ILE A 257      -3.829 -18.073 -15.234  1.00 75.52           H
ATOM   3903  HN  ILE A 257      -1.702 -14.143 -15.085  1.00 75.52           H
ATOM   3904  N   THR A 258       0.562 -13.862 -12.819  1.00 77.67           N
ATOM   3905  CA  THR A 258       1.787 -13.539 -12.107  1.00 77.67           C
ATOM   3906  C   THR A 258       1.576 -12.317 -11.210  1.00 77.67           C
ATOM   3907  O   THR A 258       1.976 -12.320 -10.047  1.00 77.67           O
ATOM   3908  HA  THR A 258       2.037 -14.375 -11.455  1.00 77.67           H
ATOM   3909  CB  THR A 258       2.898 -13.348 -13.142  1.00 77.67           C
ATOM   3910  HB  THR A 258       2.672 -12.514 -13.807  1.00 77.67           H
ATOM   3911  OG1 THR A 258       3.010 -14.622 -13.770  1.00 77.67           O
ATOM   3912  HG1 THR A 258       2.375 -14.681 -14.540  1.00 77.67           H
ATOM   3913  CG2 THR A 258       4.268 -13.129 -12.496  1.00 77.67           C
ATOM   3914 1HG2 THR A 258       4.523 -13.994 -11.885  1.00 77.67           H
ATOM   3915 2HG2 THR A 258       4.236 -12.237 -11.870  1.00 77.67           H
ATOM   3916 3HG2 THR A 258       5.020 -12.999 -13.275  1.00 77.67           H
ATOM   3917  HN  THR A 258       0.645 -13.884 -13.815  1.00 77.67           H
ATOM   3918  N   VAL A 259       0.947 -11.302 -11.785  1.00 73.42           N
ATOM   3919  CA  VAL A 259       0.734 -10.054 -11.073  1.00 73.42           C
ATOM   3920  C   VAL A 259      -0.154 -10.312  -9.854  1.00 73.42           C
ATOM   3921  O   VAL A 259       0.125  -9.818  -8.762  1.00 73.42           O
ATOM   3922  HA  VAL A 259       1.707  -9.701 -10.730  1.00 73.42           H
ATOM   3923  CB  VAL A 259       0.157  -9.002 -12.022  1.00 73.42           C
ATOM   3924  HB  VAL A 259      -0.736  -9.422 -12.485  1.00 73.42           H
ATOM   3925  CG1 VAL A 259      -0.259  -7.743 -11.257  1.00 73.42           C
ATOM   3926 1HG1 VAL A 259      -1.017  -8.001 -10.518  1.00 73.42           H
ATOM   3927 2HG1 VAL A 259       0.610  -7.320 -10.754  1.00 73.42           H
ATOM   3928 3HG1 VAL A 259      -0.666  -7.012 -11.955  1.00 73.42           H
ATOM   3929  CG2 VAL A 259       1.149  -8.664 -13.136  1.00 73.42           C
ATOM   3930 1HG2 VAL A 259       2.068  -8.273 -12.698  1.00 73.42           H
ATOM   3931 2HG2 VAL A 259       1.374  -9.564 -13.707  1.00 73.42           H
ATOM   3932 3HG2 VAL A 259       0.713  -7.914 -13.796  1.00 73.42           H
ATOM   3933  HN  VAL A 259       0.587 -11.323 -12.718  1.00 73.42           H
ATOM   3934  N   LEU A 260      -1.206 -11.085 -10.081  1.00 75.05           N
ATOM   3935  CA  LEU A 260      -2.150 -11.394  -9.021  1.00 75.05           C
ATOM   3936  C   LEU A 260      -1.417 -12.105  -7.882  1.00 75.05           C
ATOM   3937  O   LEU A 260      -1.579 -11.748  -6.716  1.00 75.05           O
ATOM   3938  HA  LEU A 260      -2.539 -10.448  -8.644  1.00 75.05           H
ATOM   3939  CB  LEU A 260      -3.338 -12.183  -9.575  1.00 75.05           C
ATOM   3940 1HB  LEU A 260      -3.842 -11.568 -10.321  1.00 75.05           H
ATOM   3941 2HB  LEU A 260      -2.955 -13.062 -10.093  1.00 75.05           H
ATOM   3942  CG  LEU A 260      -4.376 -12.642  -8.549  1.00 75.05           C
ATOM   3943  HG  LEU A 260      -3.876 -13.282  -7.821  1.00 75.05           H
ATOM   3944  CD1 LEU A 260      -4.953 -11.451  -7.782  1.00 75.05           C
ATOM   3945 1HD1 LEU A 260      -4.150 -10.932  -7.259  1.00 75.05           H
ATOM   3946 2HD1 LEU A 260      -5.433 -10.767  -8.482  1.00 75.05           H
ATOM   3947 3HD1 LEU A 260      -5.688 -11.806  -7.059  1.00 75.05           H
ATOM   3948  CD2 LEU A 260      -5.469 -13.481  -9.213  1.00 75.05           C
ATOM   3949 1HD2 LEU A 260      -5.972 -12.886  -9.975  1.00 75.05           H
ATOM   3950 2HD2 LEU A 260      -5.022 -14.361  -9.675  1.00 75.05           H
ATOM   3951 3HD2 LEU A 260      -6.193 -13.795  -8.461  1.00 75.05           H
ATOM   3952  HN  LEU A 260      -1.416 -11.496 -10.968  1.00 75.05           H
ATOM   3953  N   THR A 261      -0.626 -13.099  -8.259  1.00 82.47           N
ATOM   3954  CA  THR A 261       0.036 -13.943  -7.279  1.00 82.47           C
ATOM   3955  C   THR A 261       0.987 -13.111  -6.415  1.00 82.47           C
ATOM   3956  O   THR A 261       1.042 -13.288  -5.199  1.00 82.47           O
ATOM   3957  HA  THR A 261      -0.722 -14.355  -6.613  1.00 82.47           H
ATOM   3958  CB  THR A 261       0.732 -15.081  -8.027  1.00 82.47           C
ATOM   3959  HB  THR A 261       1.518 -14.696  -8.677  1.00 82.47           H
ATOM   3960  OG1 THR A 261      -0.330 -15.764  -8.687  1.00 82.47           O
ATOM   3961  HG1 THR A 261      -0.496 -15.354  -9.584  1.00 82.47           H
ATOM   3962  CG2 THR A 261       1.320 -16.130  -7.082  1.00 82.47           C
ATOM   3963 1HG2 THR A 261       0.522 -16.564  -6.479  1.00 82.47           H
ATOM   3964 2HG2 THR A 261       2.055 -15.659  -6.428  1.00 82.47           H
ATOM   3965 3HG2 THR A 261       1.803 -16.915  -7.665  1.00 82.47           H
ATOM   3966  HN  THR A 261      -0.435 -13.330  -9.213  1.00 82.47           H
ATOM   3967  N   VAL A 262       1.713 -12.223  -7.078  1.00 81.10           N
ATOM   3968  CA  VAL A 262       2.700 -11.405  -6.395  1.00 81.10           C
ATOM   3969  C   VAL A 262       2.000 -10.531  -5.353  1.00 81.10           C
ATOM   3970  O   VAL A 262       2.479 -10.394  -4.229  1.00 81.10           O
ATOM   3971  HA  VAL A 262       3.388 -12.078  -5.883  1.00 81.10           H
ATOM   3972  CB  VAL A 262       3.502 -10.593  -7.414  1.00 81.10           C
ATOM   3973  HB  VAL A 262       2.795 -10.080  -8.066  1.00 81.10           H
ATOM   3974  CG1 VAL A 262       4.356  -9.530  -6.719  1.00 81.10           C
ATOM   3975 1HG1 VAL A 262       3.709  -8.852  -6.163  1.00 81.10           H
ATOM   3976 2HG1 VAL A 262       5.051 -10.014  -6.034  1.00 81.10           H
ATOM   3977 3HG1 VAL A 262       4.915  -8.968  -7.467  1.00 81.10           H
ATOM   3978  CG2 VAL A 262       4.366 -11.507  -8.286  1.00 81.10           C
ATOM   3979 1HG2 VAL A 262       5.062 -12.059  -7.654  1.00 81.10           H
ATOM   3980 2HG2 VAL A 262       3.727 -12.208  -8.822  1.00 81.10           H
ATOM   3981 3HG2 VAL A 262       4.925 -10.904  -9.001  1.00 81.10           H
ATOM   3982  HN  VAL A 262       1.635 -12.059  -8.061  1.00 81.10           H
ATOM   3983  N   PHE A 263       0.876  -9.962  -5.764  1.00 76.44           N
ATOM   3984  CA  PHE A 263       0.117  -9.086  -4.887  1.00 76.44           C
ATOM   3985  C   PHE A 263      -0.386  -9.843  -3.656  1.00 76.44           C
ATOM   3986  O   PHE A 263      -0.179  -9.403  -2.526  1.00 76.44           O
ATOM   3987  HA  PHE A 263       0.786  -8.286  -4.571  1.00 76.44           H
ATOM   3988  CB  PHE A 263      -1.086  -8.584  -5.689  1.00 76.44           C
ATOM   3989 1HB  PHE A 263      -0.726  -8.046  -6.566  1.00 76.44           H
ATOM   3990 2HB  PHE A 263      -1.652  -9.442  -6.051  1.00 76.44           H
ATOM   3991  CG  PHE A 263      -2.024  -7.670  -4.897  1.00 76.44           C
ATOM   3992  CD1 PHE A 263      -3.121  -8.189  -4.284  1.00 76.44           C
ATOM   3993  HD1 PHE A 263      -3.332  -9.256  -4.357  1.00 76.44           H
ATOM   3994  CD2 PHE A 263      -1.760  -6.339  -4.807  1.00 76.44           C
ATOM   3995  HD2 PHE A 263      -0.881  -5.923  -5.298  1.00 76.44           H
ATOM   3996  CE1 PHE A 263      -3.992  -7.342  -3.550  1.00 76.44           C
ATOM   3997  HE1 PHE A 263      -4.871  -7.758  -3.058  1.00 76.44           H
ATOM   3998  CE2 PHE A 263      -2.631  -5.491  -4.072  1.00 76.44           C
ATOM   3999  HE2 PHE A 263      -2.420  -4.424  -4.000  1.00 76.44           H
ATOM   4000  CZ  PHE A 263      -3.728  -6.011  -3.459  1.00 76.44           C
ATOM   4001  HZ  PHE A 263      -4.396  -5.360  -2.895  1.00 76.44           H
ATOM   4002  HN  PHE A 263       0.484 -10.091  -6.674  1.00 76.44           H
ATOM   4003  N   VAL A 264      -1.036 -10.967  -3.917  1.00 81.84           N
ATOM   4004  CA  VAL A 264      -1.666 -11.731  -2.854  1.00 81.84           C
ATOM   4005  C   VAL A 264      -0.605 -12.151  -1.835  1.00 81.84           C
ATOM   4006  O   VAL A 264      -0.801 -11.995  -0.631  1.00 81.84           O
ATOM   4007  HA  VAL A 264      -2.386 -11.077  -2.362  1.00 81.84           H
ATOM   4008  CB  VAL A 264      -2.430 -12.918  -3.445  1.00 81.84           C
ATOM   4009  HB  VAL A 264      -1.748 -13.466  -4.094  1.00 81.84           H
ATOM   4010  CG1 VAL A 264      -2.899 -13.871  -2.344  1.00 81.84           C
ATOM   4011 1HG1 VAL A 264      -2.034 -14.249  -1.798  1.00 81.84           H
ATOM   4012 2HG1 VAL A 264      -3.557 -13.338  -1.658  1.00 81.84           H
ATOM   4013 3HG1 VAL A 264      -3.439 -14.705  -2.791  1.00 81.84           H
ATOM   4014  CG2 VAL A 264      -3.609 -12.442  -4.297  1.00 81.84           C
ATOM   4015 1HG2 VAL A 264      -4.292 -11.860  -3.678  1.00 81.84           H
ATOM   4016 2HG2 VAL A 264      -3.240 -11.822  -5.114  1.00 81.84           H
ATOM   4017 3HG2 VAL A 264      -4.135 -13.306  -4.704  1.00 81.84           H
ATOM   4018  HN  VAL A 264      -1.135 -11.356  -4.833  1.00 81.84           H
ATOM   4019  N   LEU A 265       0.495 -12.675  -2.355  1.00 87.10           N
ATOM   4020  CA  LEU A 265       1.515 -13.266  -1.507  1.00 87.10           C
ATOM   4021  C   LEU A 265       2.156 -12.173  -0.650  1.00 87.10           C
ATOM   4022  O   LEU A 265       2.617 -12.439   0.459  1.00 87.10           O
ATOM   4023  HA  LEU A 265       1.019 -13.977  -0.846  1.00 87.10           H
ATOM   4024  CB  LEU A 265       2.520 -14.056  -2.349  1.00 87.10           C
ATOM   4025 1HB  LEU A 265       2.875 -13.412  -3.154  1.00 87.10           H
ATOM   4026 2HB  LEU A 265       3.382 -14.290  -1.724  1.00 87.10           H
ATOM   4027  CG  LEU A 265       2.003 -15.357  -2.964  1.00 87.10           C
ATOM   4028  HG  LEU A 265       1.154 -15.119  -3.605  1.00 87.10           H
ATOM   4029  CD1 LEU A 265       3.069 -16.007  -3.849  1.00 87.10           C
ATOM   4030 1HD1 LEU A 265       3.339 -15.323  -4.654  1.00 87.10           H
ATOM   4031 2HD1 LEU A 265       3.952 -16.230  -3.250  1.00 87.10           H
ATOM   4032 3HD1 LEU A 265       2.675 -16.930  -4.274  1.00 87.10           H
ATOM   4033  CD2 LEU A 265       1.497 -16.313  -1.881  1.00 87.10           C
ATOM   4034 1HD2 LEU A 265       2.311 -16.550  -1.196  1.00 87.10           H
ATOM   4035 2HD2 LEU A 265       0.684 -15.840  -1.330  1.00 87.10           H
ATOM   4036 3HD2 LEU A 265       1.135 -17.230  -2.346  1.00 87.10           H
ATOM   4037  HN  LEU A 265       0.693 -12.700  -3.335  1.00 87.10           H
ATOM   4038  N   SER A 266       2.164 -10.966  -1.196  1.00 85.85           N
ATOM   4039  CA  SER A 266       2.829  -9.852  -0.541  1.00 85.85           C
ATOM   4040  C   SER A 266       1.895  -9.222   0.495  1.00 85.85           C
ATOM   4041  O   SER A 266       2.332  -8.842   1.580  1.00 85.85           O
ATOM   4042  HA  SER A 266       3.704 -10.284  -0.054  1.00 85.85           H
ATOM   4043  CB  SER A 266       3.278  -8.802  -1.559  1.00 85.85           C
ATOM   4044 1HB  SER A 266       3.741  -7.965  -1.036  1.00 85.85           H
ATOM   4045 2HB  SER A 266       4.041  -9.231  -2.209  1.00 85.85           H
ATOM   4046  OG  SER A 266       2.193  -8.327  -2.350  1.00 85.85           O
ATOM   4047  HG  SER A 266       2.128  -8.856  -3.195  1.00 85.85           H
ATOM   4048  HN  SER A 266       1.729 -10.744  -2.068  1.00 85.85           H
ATOM   4049  N   GLN A 267       0.627  -9.130   0.123  1.00 84.77           N
ATOM   4050  CA  GLN A 267      -0.318  -8.324   0.877  1.00 84.77           C
ATOM   4051  C   GLN A 267      -1.066  -9.192   1.890  1.00 84.77           C
ATOM   4052  O   GLN A 267      -1.388  -8.735   2.986  1.00 84.77           O
ATOM   4053  HA  GLN A 267       0.286  -7.582   1.399  1.00 84.77           H
ATOM   4054  CB  GLN A 267      -1.295  -7.607  -0.057  1.00 84.77           C
ATOM   4055 1HB  GLN A 267      -1.827  -8.339  -0.664  1.00 84.77           H
ATOM   4056 2HB  GLN A 267      -2.043  -7.075   0.531  1.00 84.77           H
ATOM   4057  CG  GLN A 267      -0.559  -6.621  -0.967  1.00 84.77           C
ATOM   4058 1HG  GLN A 267       0.174  -7.155  -1.572  1.00 84.77           H
ATOM   4059 2HG  GLN A 267      -1.266  -6.160  -1.657  1.00 84.77           H
ATOM   4060  CD  GLN A 267       0.142  -5.536  -0.147  1.00 84.77           C
ATOM   4061  OE1 GLN A 267      -0.397  -4.996   0.805  1.00 84.77           O
ATOM   4062  NE2 GLN A 267       1.370  -5.248  -0.569  1.00 84.77           N
ATOM   4063 1HE2 GLN A 267       1.753  -5.728  -1.358  1.00 84.77           H
ATOM   4064 2HE2 GLN A 267       1.910  -4.551  -0.097  1.00 84.77           H
ATOM   4065  HN  GLN A 267       0.244  -9.594  -0.676  1.00 84.77           H
ATOM   4066  N   PHE A 268      -1.321 -10.428   1.489  1.00 87.62           N
ATOM   4067  CA  PHE A 268      -2.189 -11.302   2.260  1.00 87.62           C
ATOM   4068  C   PHE A 268      -1.678 -11.456   3.693  1.00 87.62           C
ATOM   4069  O   PHE A 268      -2.420 -11.232   4.649  1.00 87.62           O
ATOM   4070  HA  PHE A 268      -3.178 -10.843   2.276  1.00 87.62           H
ATOM   4071  CB  PHE A 268      -2.171 -12.670   1.574  1.00 87.62           C
ATOM   4072 1HB  PHE A 268      -2.497 -12.551   0.541  1.00 87.62           H
ATOM   4073 2HB  PHE A 268      -1.144 -13.036   1.544  1.00 87.62           H
ATOM   4074  CG  PHE A 268      -3.051 -13.719   2.256  1.00 87.62           C
ATOM   4075  CD1 PHE A 268      -2.491 -14.648   3.076  1.00 87.62           C
ATOM   4076  HD1 PHE A 268      -1.415 -14.644   3.249  1.00 87.62           H
ATOM   4077  CD2 PHE A 268      -4.394 -13.724   2.040  1.00 87.62           C
ATOM   4078  HD2 PHE A 268      -4.843 -12.980   1.382  1.00 87.62           H
ATOM   4079  CE1 PHE A 268      -3.308 -15.622   3.709  1.00 87.62           C
ATOM   4080  HE1 PHE A 268      -2.859 -16.366   4.366  1.00 87.62           H
ATOM   4081  CE2 PHE A 268      -5.211 -14.698   2.672  1.00 87.62           C
ATOM   4082  HE2 PHE A 268      -6.287 -14.701   2.500  1.00 87.62           H
ATOM   4083  CZ  PHE A 268      -4.651 -15.626   3.493  1.00 87.62           C
ATOM   4084  HZ  PHE A 268      -5.278 -16.374   3.979  1.00 87.62           H
ATOM   4085  HN  PHE A 268      -0.947 -10.834   0.655  1.00 87.62           H
ATOM   4086  N   PRO A 269      -0.406 -11.841   3.870  1.00 92.67           N
ATOM   4087  CA  PRO A 269       0.115 -12.133   5.207  1.00 92.67           C
ATOM   4088  C   PRO A 269      -0.127 -10.994   6.183  1.00 92.67           C
ATOM   4089  O   PRO A 269      -0.547 -11.221   7.317  1.00 92.67           O
ATOM   4090  HA  PRO A 269      -0.408 -12.990   5.634  1.00 92.67           H
ATOM   4091  CB  PRO A 269       1.608 -12.371   4.971  1.00 92.67           C
ATOM   4092 1HB  PRO A 269       2.184 -11.453   5.091  1.00 92.67           H
ATOM   4093 2HB  PRO A 269       2.016 -13.096   5.675  1.00 92.67           H
ATOM   4094  CG  PRO A 269       1.661 -12.885   3.537  1.00 92.67           C
ATOM   4095 1HG  PRO A 269       2.653 -12.768   3.102  1.00 92.67           H
ATOM   4096 2HG  PRO A 269       1.424 -13.948   3.480  1.00 92.67           H
ATOM   4097  CD  PRO A 269       0.622 -12.030   2.831  1.00 92.67           C
ATOM   4098 1HD  PRO A 269       1.038 -11.077   2.502  1.00 92.67           H
ATOM   4099 2HD  PRO A 269       0.226 -12.524   1.944  1.00 92.67           H
ATOM   4100  N   TYR A 270       0.146  -9.786   5.712  1.00 91.04           N
ATOM   4101  CA  TYR A 270       0.038  -8.610   6.559  1.00 91.04           C
ATOM   4102  C   TYR A 270      -1.409  -8.384   7.001  1.00 91.04           C
ATOM   4103  O   TYR A 270      -1.667  -8.088   8.167  1.00 91.04           O
ATOM   4104  HA  TYR A 270       0.658  -8.772   7.441  1.00 91.04           H
ATOM   4105  CB  TYR A 270       0.486  -7.427   5.698  1.00 91.04           C
ATOM   4106 1HB  TYR A 270       1.554  -7.517   5.503  1.00 91.04           H
ATOM   4107 2HB  TYR A 270      -0.020  -7.480   4.734  1.00 91.04           H
ATOM   4108  CG  TYR A 270       0.211  -6.060   6.327  1.00 91.04           C
ATOM   4109  CD1 TYR A 270      -0.679  -5.191   5.729  1.00 91.04           C
ATOM   4110  HD1 TYR A 270      -1.186  -5.479   4.807  1.00 91.04           H
ATOM   4111  CD2 TYR A 270       0.852  -5.696   7.494  1.00 91.04           C
ATOM   4112  HD2 TYR A 270       1.555  -6.382   7.967  1.00 91.04           H
ATOM   4113  CE1 TYR A 270      -0.938  -3.904   6.321  1.00 91.04           C
ATOM   4114  HE1 TYR A 270      -1.638  -3.209   5.858  1.00 91.04           H
ATOM   4115  CE2 TYR A 270       0.593  -4.409   8.086  1.00 91.04           C
ATOM   4116  HE2 TYR A 270       1.093  -4.108   9.007  1.00 91.04           H
ATOM   4117  CZ  TYR A 270      -0.289  -3.577   7.470  1.00 91.04           C
ATOM   4118  OH  TYR A 270      -0.534  -2.362   8.030  1.00 91.04           O
ATOM   4119  HH  TYR A 270      -0.222  -2.353   8.980  1.00 91.04           H
ATOM   4120  HN  TYR A 270       0.437  -9.604   4.773  1.00 91.04           H
ATOM   4121  N   ASN A 271      -2.316  -8.533   6.047  1.00 89.35           N
ATOM   4122  CA  ASN A 271      -3.721  -8.264   6.301  1.00 89.35           C
ATOM   4123  C   ASN A 271      -4.279  -9.335   7.240  1.00 89.35           C
ATOM   4124  O   ASN A 271      -5.233  -9.086   7.975  1.00 89.35           O
ATOM   4125  HA  ASN A 271      -3.747  -7.268   6.743  1.00 89.35           H
ATOM   4126  CB  ASN A 271      -4.533  -8.302   5.005  1.00 89.35           C
ATOM   4127 1HB  ASN A 271      -4.228  -9.160   4.406  1.00 89.35           H
ATOM   4128 2HB  ASN A 271      -5.590  -8.435   5.237  1.00 89.35           H
ATOM   4129  CG  ASN A 271      -4.340  -7.016   4.199  1.00 89.35           C
ATOM   4130  OD1 ASN A 271      -4.790  -5.945   4.572  1.00 89.35           O
ATOM   4131  ND2 ASN A 271      -3.646  -7.180   3.076  1.00 89.35           N
ATOM   4132 1HD2 ASN A 271      -3.304  -8.086   2.827  1.00 89.35           H
ATOM   4133 2HD2 ASN A 271      -3.467  -6.397   2.480  1.00 89.35           H
ATOM   4134  HN  ASN A 271      -2.105  -8.830   5.116  1.00 89.35           H
ATOM   4135  N   CYS A 272      -3.661 -10.506   7.184  1.00 92.82           N
ATOM   4136  CA  CYS A 272      -4.011 -11.581   8.096  1.00 92.82           C
ATOM   4137  C   CYS A 272      -3.742 -11.107   9.525  1.00 92.82           C
ATOM   4138  O   CYS A 272      -4.596 -11.243  10.400  1.00 92.82           O
ATOM   4139  HA  CYS A 272      -5.072 -11.783   7.949  1.00 92.82           H
ATOM   4140  CB  CYS A 272      -3.252 -12.869   7.770  1.00 92.82           C
ATOM   4141 1HB  CYS A 272      -2.188 -12.657   7.663  1.00 92.82           H
ATOM   4142 2HB  CYS A 272      -3.355 -13.579   8.590  1.00 92.82           H
ATOM   4143  SG  CYS A 272      -3.900 -13.603   6.224  1.00 92.82           S
ATOM   4144  HG  CYS A 272      -3.321 -12.732   5.403  1.00 92.82           H
ATOM   4145  HN  CYS A 272      -2.934 -10.724   6.533  1.00 92.82           H
ATOM   4146  N   ILE A 273      -2.551 -10.560   9.718  1.00 93.27           N
ATOM   4147  CA  ILE A 273      -2.141 -10.105  11.036  1.00 93.27           C
ATOM   4148  C   ILE A 273      -3.012  -8.920  11.456  1.00 93.27           C
ATOM   4149  O   ILE A 273      -3.400  -8.811  12.619  1.00 93.27           O
ATOM   4150  HA  ILE A 273      -2.314 -10.925  11.733  1.00 93.27           H
ATOM   4151  CB  ILE A 273      -0.641  -9.803  11.056  1.00 93.27           C
ATOM   4152  HB  ILE A 273      -0.431  -9.066  10.281  1.00 93.27           H
ATOM   4153  CG1 ILE A 273       0.175 -11.054  10.723  1.00 93.27           C
ATOM   4154 1HG1 ILE A 273      -0.102 -11.420   9.735  1.00 93.27           H
ATOM   4155 2HG1 ILE A 273       1.235 -10.801  10.684  1.00 93.27           H
ATOM   4156  CG2 ILE A 273      -0.224  -9.185  12.392  1.00 93.27           C
ATOM   4157 1HG2 ILE A 273      -0.770  -8.255  12.549  1.00 93.27           H
ATOM   4158 2HG2 ILE A 273      -0.451  -9.880  13.201  1.00 93.27           H
ATOM   4159 3HG2 ILE A 273       0.847  -8.980  12.380  1.00 93.27           H
ATOM   4160  CD1 ILE A 273      -0.055 -12.152  11.763  1.00 93.27           C
ATOM   4161 1HD1 ILE A 273       0.245 -11.790  12.747  1.00 93.27           H
ATOM   4162 2HD1 ILE A 273      -1.112 -12.418  11.782  1.00 93.27           H
ATOM   4163 3HD1 ILE A 273       0.536 -13.029  11.503  1.00 93.27           H
ATOM   4164  HN  ILE A 273      -1.873 -10.425   8.995  1.00 93.27           H
ATOM   4165  N   LEU A 274      -3.295  -8.062  10.487  1.00 91.64           N
ATOM   4166  CA  LEU A 274      -4.092  -6.875  10.748  1.00 91.64           C
ATOM   4167  C   LEU A 274      -5.486  -7.295  11.218  1.00 91.64           C
ATOM   4168  O   LEU A 274      -6.091  -6.626  12.055  1.00 91.64           O
ATOM   4169  HA  LEU A 274      -3.606  -6.326  11.556  1.00 91.64           H
ATOM   4170  CB  LEU A 274      -4.105  -5.959   9.523  1.00 91.64           C
ATOM   4171 1HB  LEU A 274      -3.091  -5.899   9.127  1.00 91.64           H
ATOM   4172 2HB  LEU A 274      -4.721  -6.424   8.753  1.00 91.64           H
ATOM   4173  CG  LEU A 274      -4.617  -4.536   9.755  1.00 91.64           C
ATOM   4174  HG  LEU A 274      -5.548  -4.595  10.318  1.00 91.64           H
ATOM   4175  CD1 LEU A 274      -3.629  -3.728  10.598  1.00 91.64           C
ATOM   4176 1HD1 LEU A 274      -3.495  -4.214  11.565  1.00 91.64           H
ATOM   4177 2HD1 LEU A 274      -2.670  -3.675  10.083  1.00 91.64           H
ATOM   4178 3HD1 LEU A 274      -4.017  -2.721  10.748  1.00 91.64           H
ATOM   4179  CD2 LEU A 274      -4.936  -3.845   8.427  1.00 91.64           C
ATOM   4180 1HD2 LEU A 274      -4.035  -3.797   7.817  1.00 91.64           H
ATOM   4181 2HD2 LEU A 274      -5.703  -4.410   7.899  1.00 91.64           H
ATOM   4182 3HD2 LEU A 274      -5.298  -2.835   8.621  1.00 91.64           H
ATOM   4183  HN  LEU A 274      -2.991  -8.167   9.541  1.00 91.64           H
ATOM   4184  N   LEU A 275      -5.957  -8.399  10.658  1.00 93.49           N
ATOM   4185  CA  LEU A 275      -7.244  -8.948  11.050  1.00 93.49           C
ATOM   4186  C   LEU A 275      -7.193  -9.353  12.524  1.00 93.49           C
ATOM   4187  O   LEU A 275      -8.100  -9.035  13.291  1.00 93.49           O
ATOM   4188  HA  LEU A 275      -7.985  -8.156  10.935  1.00 93.49           H
ATOM   4189  CB  LEU A 275      -7.649 -10.087  10.112  1.00 93.49           C
ATOM   4190 1HB  LEU A 275      -7.727  -9.688   9.101  1.00 93.49           H
ATOM   4191 2HB  LEU A 275      -6.848 -10.826  10.103  1.00 93.49           H
ATOM   4192  CG  LEU A 275      -8.959 -10.800  10.451  1.00 93.49           C
ATOM   4193  HG  LEU A 275      -8.908 -11.135  11.487  1.00 93.49           H
ATOM   4194  CD1 LEU A 275     -10.148  -9.843  10.344  1.00 93.49           C
ATOM   4195 1HD1 LEU A 275     -10.012  -9.015  11.039  1.00 93.49           H
ATOM   4196 2HD1 LEU A 275     -10.214  -9.457   9.327  1.00 93.49           H
ATOM   4197 3HD1 LEU A 275     -11.067 -10.376  10.590  1.00 93.49           H
ATOM   4198  CD2 LEU A 275      -9.146 -12.046   9.582  1.00 93.49           C
ATOM   4199 1HD2 LEU A 275      -9.167 -11.756   8.532  1.00 93.49           H
ATOM   4200 2HD2 LEU A 275      -8.319 -12.735   9.752  1.00 93.49           H
ATOM   4201 3HD2 LEU A 275     -10.085 -12.534   9.844  1.00 93.49           H
ATOM   4202  HN  LEU A 275      -5.475  -8.916   9.950  1.00 93.49           H
ATOM   4203  N   VAL A 276      -6.122 -10.051  12.876  1.00 94.42           N
ATOM   4204  CA  VAL A 276      -5.948 -10.515  14.242  1.00 94.42           C
ATOM   4205  C   VAL A 276      -5.972  -9.316  15.191  1.00 94.42           C
ATOM   4206  O   VAL A 276      -6.652  -9.344  16.216  1.00 94.42           O
ATOM   4207  HA  VAL A 276      -6.789 -11.167  14.478  1.00 94.42           H
ATOM   4208  CB  VAL A 276      -4.664 -11.341  14.354  1.00 94.42           C
ATOM   4209  HB  VAL A 276      -3.846 -10.743  13.952  1.00 94.42           H
ATOM   4210  CG1 VAL A 276      -4.341 -11.657  15.815  1.00 94.42           C
ATOM   4211 1HG1 VAL A 276      -4.208 -10.726  16.368  1.00 94.42           H
ATOM   4212 2HG1 VAL A 276      -5.162 -12.225  16.254  1.00 94.42           H
ATOM   4213 3HG1 VAL A 276      -3.425 -12.244  15.866  1.00 94.42           H
ATOM   4214  CG2 VAL A 276      -4.762 -12.622  13.524  1.00 94.42           C
ATOM   4215 1HG2 VAL A 276      -5.597 -13.224  13.883  1.00 94.42           H
ATOM   4216 2HG2 VAL A 276      -4.923 -12.366  12.477  1.00 94.42           H
ATOM   4217 3HG2 VAL A 276      -3.837 -13.190  13.622  1.00 94.42           H
ATOM   4218  HN  VAL A 276      -5.385 -10.298  12.248  1.00 94.42           H
ATOM   4219  N   GLN A 277      -5.222  -8.290  14.816  1.00 92.88           N
ATOM   4220  CA  GLN A 277      -5.135  -7.089  15.630  1.00 92.88           C
ATOM   4221  C   GLN A 277      -6.516  -6.445  15.774  1.00 92.88           C
ATOM   4222  O   GLN A 277      -6.827  -5.860  16.810  1.00 92.88           O
ATOM   4223  HA  GLN A 277      -4.780  -7.424  16.604  1.00 92.88           H
ATOM   4224  CB  GLN A 277      -4.127  -6.100  15.042  1.00 92.88           C
ATOM   4225 1HB  GLN A 277      -4.303  -5.988  13.972  1.00 92.88           H
ATOM   4226 2HB  GLN A 277      -4.271  -5.118  15.493  1.00 92.88           H
ATOM   4227  CG  GLN A 277      -2.692  -6.572  15.282  1.00 92.88           C
ATOM   4228 1HG  GLN A 277      -2.521  -6.699  16.351  1.00 92.88           H
ATOM   4229 2HG  GLN A 277      -2.543  -7.547  14.817  1.00 92.88           H
ATOM   4230  CD  GLN A 277      -1.683  -5.571  14.714  1.00 92.88           C
ATOM   4231  OE1 GLN A 277      -1.982  -4.782  13.833  1.00 92.88           O
ATOM   4232  NE2 GLN A 277      -0.476  -5.648  15.266  1.00 92.88           N
ATOM   4233 1HE2 GLN A 277      -0.296  -6.319  15.985  1.00 92.88           H
ATOM   4234 2HE2 GLN A 277       0.253  -5.035  14.961  1.00 92.88           H
ATOM   4235  HN  GLN A 277      -4.680  -8.271  13.976  1.00 92.88           H
ATOM   4236  N   THR A 278      -7.307  -6.574  14.719  1.00 93.17           N
ATOM   4237  CA  THR A 278      -8.639  -5.995  14.707  1.00 93.17           C
ATOM   4238  C   THR A 278      -9.544  -6.717  15.707  1.00 93.17           C
ATOM   4239  O   THR A 278     -10.272  -6.078  16.465  1.00 93.17           O
ATOM   4240  HA  THR A 278      -8.565  -4.957  15.033  1.00 93.17           H
ATOM   4241  CB  THR A 278      -9.162  -6.042  13.270  1.00 93.17           C
ATOM   4242  HB  THR A 278      -9.320  -7.071  12.947  1.00 93.17           H
ATOM   4243  OG1 THR A 278      -8.197  -5.305  12.524  1.00 93.17           O
ATOM   4244  HG1 THR A 278      -7.525  -5.928  12.125  1.00 93.17           H
ATOM   4245  CG2 THR A 278     -10.457  -5.247  13.092  1.00 93.17           C
ATOM   4246 1HG2 THR A 278     -10.281  -4.203  13.350  1.00 93.17           H
ATOM   4247 2HG2 THR A 278     -11.228  -5.658  13.744  1.00 93.17           H
ATOM   4248 3HG2 THR A 278     -10.785  -5.314  12.054  1.00 93.17           H
ATOM   4249  HN  THR A 278      -7.051  -7.064  13.885  1.00 93.17           H
ATOM   4250  N   ILE A 279      -9.468  -8.039  15.677  1.00 94.58           N
ATOM   4251  CA  ILE A 279     -10.287  -8.856  16.558  1.00 94.58           C
ATOM   4252  C   ILE A 279      -9.894  -8.582  18.011  1.00 94.58           C
ATOM   4253  O   ILE A 279     -10.758  -8.453  18.877  1.00 94.58           O
ATOM   4254  HA  ILE A 279     -11.323  -8.550  16.416  1.00 94.58           H
ATOM   4255  CB  ILE A 279     -10.191 -10.331  16.162  1.00 94.58           C
ATOM   4256  HB  ILE A 279      -9.138 -10.606  16.122  1.00 94.58           H
ATOM   4257  CG1 ILE A 279     -10.773 -10.563  14.766  1.00 94.58           C
ATOM   4258 1HG1 ILE A 279     -11.861 -10.509  14.808  1.00 94.58           H
ATOM   4259 2HG1 ILE A 279     -10.440  -9.773  14.094  1.00 94.58           H
ATOM   4260  CG2 ILE A 279     -10.852 -11.224  17.214  1.00 94.58           C
ATOM   4261 1HG2 ILE A 279     -10.353 -11.086  18.174  1.00 94.58           H
ATOM   4262 2HG2 ILE A 279     -11.904 -10.955  17.310  1.00 94.58           H
ATOM   4263 3HG2 ILE A 279     -10.770 -12.267  16.909  1.00 94.58           H
ATOM   4264  CD1 ILE A 279     -10.345 -11.924  14.214  1.00 94.58           C
ATOM   4265 1HD1 ILE A 279      -9.257 -11.965  14.151  1.00 94.58           H
ATOM   4266 2HD1 ILE A 279     -10.700 -12.713  14.876  1.00 94.58           H
ATOM   4267 3HD1 ILE A 279     -10.771 -12.064  13.221  1.00 94.58           H
ATOM   4268  HN  ILE A 279      -8.863  -8.551  15.067  1.00 94.58           H
ATOM   4269  N   ASP A 280      -8.591  -8.501  18.233  1.00 93.81           N
ATOM   4270  CA  ASP A 280      -8.071  -8.323  19.578  1.00 93.81           C
ATOM   4271  C   ASP A 280      -8.435  -6.924  20.080  1.00 93.81           C
ATOM   4272  O   ASP A 280      -8.678  -6.731  21.270  1.00 93.81           O
ATOM   4273  HA  ASP A 280      -8.534  -9.112  20.171  1.00 93.81           H
ATOM   4274  CB  ASP A 280      -6.546  -8.451  19.601  1.00 93.81           C
ATOM   4275 1HB  ASP A 280      -6.247  -9.364  19.085  1.00 93.81           H
ATOM   4276 2HB  ASP A 280      -6.099  -7.618  19.059  1.00 93.81           H
ATOM   4277  CG  ASP A 280      -6.019  -8.475  21.037  1.00 93.81           C
ATOM   4278  OD1 ASP A 280      -6.551  -9.288  21.823  1.00 93.81           O
ATOM   4279  OD2 ASP A 280      -5.097  -7.679  21.316  1.00 93.81           O
ATOM   4280  HN  ASP A 280      -7.897  -8.554  17.515  1.00 93.81           H
ATOM   4281  N   ALA A 281      -8.460  -5.983  19.147  1.00 91.83           N
ATOM   4282  CA  ALA A 281      -8.832  -4.617  19.472  1.00 91.83           C
ATOM   4283  C   ALA A 281     -10.261  -4.598  20.018  1.00 91.83           C
ATOM   4284  O   ALA A 281     -10.622  -3.712  20.792  1.00 91.83           O
ATOM   4285  HA  ALA A 281      -8.151  -4.263  20.247  1.00 91.83           H
ATOM   4286  CB  ALA A 281      -8.669  -3.735  18.233  1.00 91.83           C
ATOM   4287 1HB  ALA A 281      -7.631  -3.760  17.902  1.00 91.83           H
ATOM   4288 2HB  ALA A 281      -9.313  -4.106  17.435  1.00 91.83           H
ATOM   4289 3HB  ALA A 281      -8.948  -2.710  18.477  1.00 91.83           H
ATOM   4290  HN  ALA A 281      -8.233  -6.142  18.186  1.00 91.83           H
ATOM   4291  N   TYR A 282     -11.036  -5.585  19.594  1.00 90.53           N
ATOM   4292  CA  TYR A 282     -12.415  -5.697  20.037  1.00 90.53           C
ATOM   4293  C   TYR A 282     -12.522  -6.592  21.273  1.00 90.53           C
ATOM   4294  O   TYR A 282     -13.143  -6.215  22.265  1.00 90.53           O
ATOM   4295  HA  TYR A 282     -12.770  -4.698  20.289  1.00 90.53           H
ATOM   4296  CB  TYR A 282     -13.177  -6.350  18.882  1.00 90.53           C
ATOM   4297 1HB  TYR A 282     -13.005  -5.772  17.974  1.00 90.53           H
ATOM   4298 2HB  TYR A 282     -12.770  -7.346  18.708  1.00 90.53           H
ATOM   4299  CG  TYR A 282     -14.685  -6.466  19.118  1.00 90.53           C
ATOM   4300  CD1 TYR A 282     -15.234  -7.676  19.489  1.00 90.53           C
ATOM   4301  HD1 TYR A 282     -14.594  -8.549  19.614  1.00 90.53           H
ATOM   4302  CD2 TYR A 282     -15.495  -5.360  18.959  1.00 90.53           C
ATOM   4303  HD2 TYR A 282     -15.061  -4.404  18.666  1.00 90.53           H
ATOM   4304  CE1 TYR A 282     -16.653  -7.785  19.711  1.00 90.53           C
ATOM   4305  HE1 TYR A 282     -17.100  -8.735  20.004  1.00 90.53           H
ATOM   4306  CE2 TYR A 282     -16.913  -5.468  19.181  1.00 90.53           C
ATOM   4307  HE2 TYR A 282     -17.564  -4.603  19.059  1.00 90.53           H
ATOM   4308  CZ  TYR A 282     -17.422  -6.676  19.546  1.00 90.53           C
ATOM   4309  OH  TYR A 282     -18.762  -6.778  19.756  1.00 90.53           O
ATOM   4310  HH  TYR A 282     -19.198  -5.888  19.625  1.00 90.53           H
ATOM   4311  HN  TYR A 282     -10.736  -6.298  18.960  1.00 90.53           H
ATOM   4312  N   ALA A 283     -11.908  -7.762  21.173  1.00 92.40           N
ATOM   4313  CA  ALA A 283     -12.173  -8.831  22.121  1.00 92.40           C
ATOM   4314  C   ALA A 283     -11.124  -8.792  23.234  1.00 92.40           C
ATOM   4315  O   ALA A 283     -11.338  -9.340  24.313  1.00 92.40           O
ATOM   4316  HA  ALA A 283     -13.157  -8.653  22.555  1.00 92.40           H
ATOM   4317  CB  ALA A 283     -12.194 -10.172  21.386  1.00 92.40           C
ATOM   4318 1HB  ALA A 283     -12.975 -10.158  20.626  1.00 92.40           H
ATOM   4319 2HB  ALA A 283     -11.228 -10.341  20.910  1.00 92.40           H
ATOM   4320 3HB  ALA A 283     -12.393 -10.974  22.097  1.00 92.40           H
ATOM   4321  HN  ALA A 283     -11.241  -7.984  20.462  1.00 92.40           H
ATOM   4322  N   MET A 284     -10.012  -8.137  22.932  1.00 90.23           N
ATOM   4323  CA  MET A 284      -8.917  -8.045  23.883  1.00 90.23           C
ATOM   4324  C   MET A 284      -8.588  -9.417  24.475  1.00 90.23           C
ATOM   4325  O   MET A 284      -8.482  -9.563  25.691  1.00 90.23           O
ATOM   4326  HA  MET A 284      -8.065  -7.674  23.313  1.00 90.23           H
ATOM   4327  CB  MET A 284      -9.297  -7.081  25.008  1.00 90.23           C
ATOM   4328 1HB  MET A 284     -10.234  -7.400  25.464  1.00 90.23           H
ATOM   4329 2HB  MET A 284      -8.537  -7.110  25.789  1.00 90.23           H
ATOM   4330  CG  MET A 284      -9.440  -5.652  24.481  1.00 90.23           C
ATOM   4331 1HG  MET A 284      -8.465  -5.267  24.181  1.00 90.23           H
ATOM   4332 2HG  MET A 284     -10.072  -5.645  23.593  1.00 90.23           H
ATOM   4333  SD  MET A 284     -10.147  -4.604  25.741  1.00 90.23           S
ATOM   4334  CE  MET A 284     -11.884  -4.890  25.442  1.00 90.23           C
ATOM   4335 1HE  MET A 284     -12.132  -4.588  24.425  1.00 90.23           H
ATOM   4336 2HE  MET A 284     -12.106  -5.949  25.571  1.00 90.23           H
ATOM   4337 3HE  MET A 284     -12.475  -4.307  26.148  1.00 90.23           H
ATOM   4338  HN  MET A 284      -9.854  -7.676  22.059  1.00 90.23           H
ATOM   4339  N   PHE A 285      -8.436 -10.389  23.586  1.00 91.30           N
ATOM   4340  CA  PHE A 285      -8.290 -11.772  24.007  1.00 91.30           C
ATOM   4341  C   PHE A 285      -6.818 -12.124  24.232  1.00 91.30           C
ATOM   4342  O   PHE A 285      -6.507 -13.128  24.871  1.00 91.30           O
ATOM   4343  HA  PHE A 285      -8.836 -11.884  24.944  1.00 91.30           H
ATOM   4344  CB  PHE A 285      -8.844 -12.643  22.879  1.00 91.30           C
ATOM   4345 1HB  PHE A 285      -8.975 -13.660  23.249  1.00 91.30           H
ATOM   4346 2HB  PHE A 285      -9.832 -12.276  22.601  1.00 91.30           H
ATOM   4347  CG  PHE A 285      -7.961 -12.681  21.630  1.00 91.30           C
ATOM   4348  CD1 PHE A 285      -8.149 -11.772  20.636  1.00 91.30           C
ATOM   4349  HD1 PHE A 285      -8.929 -11.016  20.730  1.00 91.30           H
ATOM   4350  CD2 PHE A 285      -6.987 -13.623  21.514  1.00 91.30           C
ATOM   4351  HD2 PHE A 285      -6.836 -14.352  22.310  1.00 91.30           H
ATOM   4352  CE1 PHE A 285      -7.329 -11.806  19.478  1.00 91.30           C
ATOM   4353  HE1 PHE A 285      -7.480 -11.078  18.681  1.00 91.30           H
ATOM   4354  CE2 PHE A 285      -6.167 -13.658  20.355  1.00 91.30           C
ATOM   4355  HE2 PHE A 285      -5.387 -14.413  20.262  1.00 91.30           H
ATOM   4356  CZ  PHE A 285      -6.355 -12.749  19.361  1.00 91.30           C
ATOM   4357  HZ  PHE A 285      -5.726 -12.775  18.472  1.00 91.30           H
ATOM   4358  HN  PHE A 285      -8.411 -10.243  22.597  1.00 91.30           H
ATOM   4359  N   ILE A 286      -5.951 -11.278  23.694  1.00 91.89           N
ATOM   4360  CA  ILE A 286      -4.520 -11.477  23.846  1.00 91.89           C
ATOM   4361  C   ILE A 286      -4.059 -10.851  25.164  1.00 91.89           C
ATOM   4362  O   ILE A 286      -3.700  -9.675  25.204  1.00 91.89           O
ATOM   4363  HA  ILE A 286      -4.342 -12.551  23.893  1.00 91.89           H
ATOM   4364  CB  ILE A 286      -3.773 -10.948  22.620  1.00 91.89           C
ATOM   4365  HB  ILE A 286      -3.953  -9.875  22.547  1.00 91.89           H
ATOM   4366  CG1 ILE A 286      -4.308 -11.584  21.335  1.00 91.89           C
ATOM   4367 1HG1 ILE A 286      -4.031 -12.638  21.305  1.00 91.89           H
ATOM   4368 2HG1 ILE A 286      -5.397 -11.540  21.329  1.00 91.89           H
ATOM   4369  CG2 ILE A 286      -2.263 -11.143  22.771  1.00 91.89           C
ATOM   4370 1HG2 ILE A 286      -1.913 -10.605  23.652  1.00 91.89           H
ATOM   4371 2HG2 ILE A 286      -2.044 -12.205  22.883  1.00 91.89           H
ATOM   4372 3HG2 ILE A 286      -1.756 -10.759  21.886  1.00 91.89           H
ATOM   4373  CD1 ILE A 286      -3.756 -10.871  20.099  1.00 91.89           C
ATOM   4374 1HD1 ILE A 286      -4.054  -9.823  20.120  1.00 91.89           H
ATOM   4375 2HD1 ILE A 286      -2.668 -10.939  20.096  1.00 91.89           H
ATOM   4376 3HD1 ILE A 286      -4.151 -11.344  19.200  1.00 91.89           H
ATOM   4377  HN  ILE A 286      -6.212 -10.472  23.164  1.00 91.89           H
ATOM   4378  N   SER A 287      -4.085 -11.664  26.209  1.00 89.79           N
ATOM   4379  CA  SER A 287      -3.642 -11.215  27.518  1.00 89.79           C
ATOM   4380  C   SER A 287      -2.189 -11.635  27.751  1.00 89.79           C
ATOM   4381  O   SER A 287      -1.521 -11.105  28.638  1.00 89.79           O
ATOM   4382  HA  SER A 287      -3.727 -10.129  27.494  1.00 89.79           H
ATOM   4383  CB  SER A 287      -4.540 -11.772  28.625  1.00 89.79           C
ATOM   4384 1HB  SER A 287      -4.176 -11.430  29.593  1.00 89.79           H
ATOM   4385 2HB  SER A 287      -5.549 -11.377  28.506  1.00 89.79           H
ATOM   4386  OG  SER A 287      -4.583 -13.196  28.610  1.00 89.79           O
ATOM   4387  HG  SER A 287      -5.200 -13.527  29.325  1.00 89.79           H
ATOM   4388  HN  SER A 287      -4.401 -12.612  26.172  1.00 89.79           H
ATOM   4389  N   ASN A 288      -1.743 -12.583  26.940  1.00 92.65           N
ATOM   4390  CA  ASN A 288      -0.431 -13.176  27.132  1.00 92.65           C
ATOM   4391  C   ASN A 288       0.621 -12.317  26.428  1.00 92.65           C
ATOM   4392  O   ASN A 288       0.532 -12.084  25.223  1.00 92.65           O
ATOM   4393  HA  ASN A 288      -0.287 -13.209  28.212  1.00 92.65           H
ATOM   4394  CB  ASN A 288      -0.370 -14.583  26.534  1.00 92.65           C
ATOM   4395 1HB  ASN A 288      -1.217 -15.170  26.889  1.00 92.65           H
ATOM   4396 2HB  ASN A 288      -0.454 -14.525  25.449  1.00 92.65           H
ATOM   4397  CG  ASN A 288       0.937 -15.283  26.913  1.00 92.65           C
ATOM   4398  OD1 ASN A 288       1.998 -14.684  26.970  1.00 92.65           O
ATOM   4399  ND2 ASN A 288       0.801 -16.581  27.167  1.00 92.65           N
ATOM   4400 1HD2 ASN A 288      -0.099 -17.012  27.101  1.00 92.65           H
ATOM   4401 2HD2 ASN A 288       1.599 -17.127  27.423  1.00 92.65           H
ATOM   4402  HN  ASN A 288      -2.261 -12.944  26.164  1.00 92.65           H
ATOM   4403  N   CYS A 289       1.592 -11.868  27.210  1.00 91.88           N
ATOM   4404  CA  CYS A 289       2.596 -10.948  26.702  1.00 91.88           C
ATOM   4405  C   CYS A 289       3.418 -11.675  25.636  1.00 91.88           C
ATOM   4406  O   CYS A 289       3.837 -11.071  24.650  1.00 91.88           O
ATOM   4407  HA  CYS A 289       2.058 -10.106  26.268  1.00 91.88           H
ATOM   4408  CB  CYS A 289       3.477 -10.397  27.825  1.00 91.88           C
ATOM   4409 1HB  CYS A 289       2.858  -9.910  28.578  1.00 91.88           H
ATOM   4410 2HB  CYS A 289       4.000 -11.214  28.322  1.00 91.88           H
ATOM   4411  SG  CYS A 289       4.686  -9.204  27.144  1.00 91.88           S
ATOM   4412  HN  CYS A 289       1.698 -12.121  28.171  1.00 91.88           H
ATOM   4413  N   ALA A 290       3.625 -12.963  25.870  1.00 93.76           N
ATOM   4414  CA  ALA A 290       4.441 -13.765  24.974  1.00 93.76           C
ATOM   4415  C   ALA A 290       3.782 -13.808  23.594  1.00 93.76           C
ATOM   4416  O   ALA A 290       4.453 -13.641  22.577  1.00 93.76           O
ATOM   4417  HA  ALA A 290       5.414 -13.281  24.889  1.00 93.76           H
ATOM   4418  CB  ALA A 290       4.635 -15.160  25.572  1.00 93.76           C
ATOM   4419 1HB  ALA A 290       5.132 -15.076  26.538  1.00 93.76           H
ATOM   4420 2HB  ALA A 290       3.664 -15.637  25.704  1.00 93.76           H
ATOM   4421 3HB  ALA A 290       5.246 -15.762  24.899  1.00 93.76           H
ATOM   4422  HN  ALA A 290       3.247 -13.457  26.654  1.00 93.76           H
ATOM   4423  N   VAL A 291       2.477 -14.034  23.603  1.00 93.86           N
ATOM   4424  CA  VAL A 291       1.722 -14.109  22.364  1.00 93.86           C
ATOM   4425  C   VAL A 291       1.737 -12.741  21.679  1.00 93.86           C
ATOM   4426  O   VAL A 291       1.940 -12.650  20.469  1.00 93.86           O
ATOM   4427  HA  VAL A 291       2.221 -14.830  21.717  1.00 93.86           H
ATOM   4428  CB  VAL A 291       0.308 -14.622  22.643  1.00 93.86           C
ATOM   4429  HB  VAL A 291      -0.162 -13.942  23.354  1.00 93.86           H
ATOM   4430  CG1 VAL A 291      -0.537 -14.624  21.367  1.00 93.86           C
ATOM   4431 1HG1 VAL A 291      -0.604 -13.609  20.974  1.00 93.86           H
ATOM   4432 2HG1 VAL A 291      -0.071 -15.270  20.624  1.00 93.86           H
ATOM   4433 3HG1 VAL A 291      -1.537 -14.993  21.594  1.00 93.86           H
ATOM   4434  CG2 VAL A 291       0.345 -16.013  23.278  1.00 93.86           C
ATOM   4435 1HG2 VAL A 291       0.841 -16.708  22.601  1.00 93.86           H
ATOM   4436 2HG2 VAL A 291       0.892 -15.969  24.219  1.00 93.86           H
ATOM   4437 3HG2 VAL A 291      -0.674 -16.354  23.466  1.00 93.86           H
ATOM   4438  HN  VAL A 291       1.937 -14.164  24.435  1.00 93.86           H
ATOM   4439  N   SER A 292       1.519 -11.710  22.482  1.00 92.86           N
ATOM   4440  CA  SER A 292       1.460 -10.355  21.961  1.00 92.86           C
ATOM   4441  C   SER A 292       2.791  -9.988  21.303  1.00 92.86           C
ATOM   4442  O   SER A 292       2.812  -9.378  20.235  1.00 92.86           O
ATOM   4443  HA  SER A 292       0.658 -10.364  21.223  1.00 92.86           H
ATOM   4444  CB  SER A 292       1.121  -9.354  23.068  1.00 92.86           C
ATOM   4445 1HB  SER A 292       0.240  -9.697  23.610  1.00 92.86           H
ATOM   4446 2HB  SER A 292       1.941  -9.315  23.785  1.00 92.86           H
ATOM   4447  OG  SER A 292       0.881  -8.047  22.551  1.00 92.86           O
ATOM   4448  HG  SER A 292       0.002  -8.024  22.076  1.00 92.86           H
ATOM   4449  HN  SER A 292       1.385 -11.789  23.470  1.00 92.86           H
ATOM   4450  N   THR A 293       3.870 -10.375  21.968  1.00 92.81           N
ATOM   4451  CA  THR A 293       5.202 -10.069  21.475  1.00 92.81           C
ATOM   4452  C   THR A 293       5.412 -10.683  20.090  1.00 92.81           C
ATOM   4453  O   THR A 293       5.907 -10.017  19.181  1.00 92.81           O
ATOM   4454  HA  THR A 293       5.288  -8.989  21.363  1.00 92.81           H
ATOM   4455  CB  THR A 293       6.214 -10.556  22.515  1.00 92.81           C
ATOM   4456  HB  THR A 293       6.076 -11.617  22.725  1.00 92.81           H
ATOM   4457  OG1 THR A 293       6.023  -9.680  23.622  1.00 92.81           O
ATOM   4458  HG1 THR A 293       5.418 -10.106  24.295  1.00 92.81           H
ATOM   4459  CG2 THR A 293       7.661 -10.305  22.086  1.00 92.81           C
ATOM   4460 1HG2 THR A 293       7.817  -9.236  21.942  1.00 92.81           H
ATOM   4461 2HG2 THR A 293       7.860 -10.831  21.153  1.00 92.81           H
ATOM   4462 3HG2 THR A 293       8.337 -10.669  22.860  1.00 92.81           H
ATOM   4463  HN  THR A 293       3.844 -10.888  22.826  1.00 92.81           H
ATOM   4464  N   ASN A 294       5.026 -11.944  19.971  1.00 94.45           N
ATOM   4465  CA  ASN A 294       5.230 -12.677  18.733  1.00 94.45           C
ATOM   4466  C   ASN A 294       4.371 -12.054  17.630  1.00 94.45           C
ATOM   4467  O   ASN A 294       4.803 -11.958  16.482  1.00 94.45           O
ATOM   4468  HA  ASN A 294       6.297 -12.597  18.525  1.00 94.45           H
ATOM   4469  CB  ASN A 294       4.816 -14.142  18.885  1.00 94.45           C
ATOM   4470 1HB  ASN A 294       3.840 -14.199  19.367  1.00 94.45           H
ATOM   4471 2HB  ASN A 294       4.711 -14.598  17.900  1.00 94.45           H
ATOM   4472  CG  ASN A 294       5.845 -14.920  19.707  1.00 94.45           C
ATOM   4473  OD1 ASN A 294       6.975 -14.501  19.892  1.00 94.45           O
ATOM   4474  ND2 ASN A 294       5.391 -16.074  20.188  1.00 94.45           N
ATOM   4475 1HD2 ASN A 294       4.452 -16.360  19.999  1.00 94.45           H
ATOM   4476 2HD2 ASN A 294       5.990 -16.656  20.739  1.00 94.45           H
ATOM   4477  HN  ASN A 294       4.581 -12.464  20.701  1.00 94.45           H
ATOM   4478  N   ILE A 295       3.171 -11.647  18.017  1.00 93.30           N
ATOM   4479  CA  ILE A 295       2.231 -11.078  17.066  1.00 93.30           C
ATOM   4480  C   ILE A 295       2.804  -9.774  16.509  1.00 93.30           C
ATOM   4481  O   ILE A 295       2.686  -9.500  15.315  1.00 93.30           O
ATOM   4482  HA  ILE A 295       2.126 -11.788  16.246  1.00 93.30           H
ATOM   4483  CB  ILE A 295       0.851 -10.920  17.707  1.00 93.30           C
ATOM   4484  HB  ILE A 295       0.985 -10.532  18.717  1.00 93.30           H
ATOM   4485  CG1 ILE A 295       0.147 -12.273  17.833  1.00 93.30           C
ATOM   4486 1HG1 ILE A 295      -0.126 -12.638  16.843  1.00 93.30           H
ATOM   4487 2HG1 ILE A 295       0.830 -13.003  18.266  1.00 93.30           H
ATOM   4488  CG2 ILE A 295       0.004  -9.902  16.940  1.00 93.30           C
ATOM   4489 1HG2 ILE A 295       0.505  -8.934  16.947  1.00 93.30           H
ATOM   4490 2HG2 ILE A 295      -0.125 -10.238  15.911  1.00 93.30           H
ATOM   4491 3HG2 ILE A 295      -0.972  -9.809  17.417  1.00 93.30           H
ATOM   4492  CD1 ILE A 295      -1.106 -12.159  18.705  1.00 93.30           C
ATOM   4493 1HD1 ILE A 295      -0.826 -11.817  19.701  1.00 93.30           H
ATOM   4494 2HD1 ILE A 295      -1.797 -11.446  18.256  1.00 93.30           H
ATOM   4495 3HD1 ILE A 295      -1.587 -13.135  18.778  1.00 93.30           H
ATOM   4496  HN  ILE A 295       2.839 -11.702  18.959  1.00 93.30           H
ATOM   4497  N   ASP A 296       3.411  -9.003  17.399  1.00 93.37           N
ATOM   4498  CA  ASP A 296       3.968  -7.716  17.019  1.00 93.37           C
ATOM   4499  C   ASP A 296       5.134  -7.936  16.053  1.00 93.37           C
ATOM   4500  O   ASP A 296       5.289  -7.196  15.082  1.00 93.37           O
ATOM   4501  HA  ASP A 296       3.144  -7.171  16.560  1.00 93.37           H
ATOM   4502  CB  ASP A 296       4.502  -6.964  18.240  1.00 93.37           C
ATOM   4503 1HB  ASP A 296       5.178  -7.608  18.801  1.00 93.37           H
ATOM   4504 2HB  ASP A 296       5.081  -6.100  17.915  1.00 93.37           H
ATOM   4505  CG  ASP A 296       3.356  -6.506  19.145  1.00 93.37           C
ATOM   4506  OD1 ASP A 296       2.213  -6.474  18.641  1.00 93.37           O
ATOM   4507  OD2 ASP A 296       3.650  -6.199  20.321  1.00 93.37           O
ATOM   4508  HN  ASP A 296       3.524  -9.244  18.363  1.00 93.37           H
ATOM   4509  N   ILE A 297       5.924  -8.956  16.352  1.00 94.17           N
ATOM   4510  CA  ILE A 297       7.042  -9.314  15.495  1.00 94.17           C
ATOM   4511  C   ILE A 297       6.512  -9.737  14.123  1.00 94.17           C
ATOM   4512  O   ILE A 297       7.046  -9.327  13.094  1.00 94.17           O
ATOM   4513  HA  ILE A 297       7.655  -8.422  15.368  1.00 94.17           H
ATOM   4514  CB  ILE A 297       7.917 -10.373  16.169  1.00 94.17           C
ATOM   4515  HB  ILE A 297       7.268 -11.161  16.550  1.00 94.17           H
ATOM   4516  CG1 ILE A 297       8.664  -9.784  17.368  1.00 94.17           C
ATOM   4517 1HG1 ILE A 297       9.417  -9.077  17.020  1.00 94.17           H
ATOM   4518 2HG1 ILE A 297       7.969  -9.226  17.995  1.00 94.17           H
ATOM   4519  CG2 ILE A 297       8.869 -11.019  15.161  1.00 94.17           C
ATOM   4520 1HG2 ILE A 297       8.292 -11.496  14.370  1.00 94.17           H
ATOM   4521 2HG2 ILE A 297       9.516 -10.255  14.730  1.00 94.17           H
ATOM   4522 3HG2 ILE A 297       9.480 -11.768  15.667  1.00 94.17           H
ATOM   4523  CD1 ILE A 297       9.333 -10.886  18.192  1.00 94.17           C
ATOM   4524 1HD1 ILE A 297       8.574 -11.577  18.558  1.00 94.17           H
ATOM   4525 2HD1 ILE A 297      10.045 -11.426  17.567  1.00 94.17           H
ATOM   4526 3HD1 ILE A 297       9.857 -10.440  19.037  1.00 94.17           H
ATOM   4527  HN  ILE A 297       5.811  -9.533  17.161  1.00 94.17           H
ATOM   4528  N   CYS A 298       5.467 -10.552  14.153  1.00 94.37           N
ATOM   4529  CA  CYS A 298       4.859 -11.034  12.925  1.00 94.37           C
ATOM   4530  C   CYS A 298       4.402  -9.824  12.108  1.00 94.37           C
ATOM   4531  O   CYS A 298       4.554  -9.802  10.887  1.00 94.37           O
ATOM   4532  HA  CYS A 298       5.628 -11.593  12.393  1.00 94.37           H
ATOM   4533  CB  CYS A 298       3.706 -12.000  13.207  1.00 94.37           C
ATOM   4534 1HB  CYS A 298       3.057 -11.589  13.980  1.00 94.37           H
ATOM   4535 2HB  CYS A 298       3.097 -12.124  12.311  1.00 94.37           H
ATOM   4536  SG  CYS A 298       4.365 -13.622  13.742  1.00 94.37           S
ATOM   4537  HG  CYS A 298       4.693 -13.239  14.973  1.00 94.37           H
ATOM   4538  HN  CYS A 298       5.039 -10.881  14.995  1.00 94.37           H
ATOM   4539  N   PHE A 299       3.853  -8.846  12.814  1.00 93.03           N
ATOM   4540  CA  PHE A 299       3.369  -7.638  12.168  1.00 93.03           C
ATOM   4541  C   PHE A 299       4.498  -6.929  11.415  1.00 93.03           C
ATOM   4542  O   PHE A 299       4.325  -6.528  10.266  1.00 93.03           O
ATOM   4543  HA  PHE A 299       2.595  -7.936  11.461  1.00 93.03           H
ATOM   4544  CB  PHE A 299       2.853  -6.716  13.274  1.00 93.03           C
ATOM   4545 1HB  PHE A 299       2.080  -7.239  13.837  1.00 93.03           H
ATOM   4546 2HB  PHE A 299       3.667  -6.507  13.969  1.00 93.03           H
ATOM   4547  CG  PHE A 299       2.284  -5.390  12.764  1.00 93.03           C
ATOM   4548  CD1 PHE A 299       3.086  -4.296  12.675  1.00 93.03           C
ATOM   4549  HD1 PHE A 299       4.134  -4.362  12.967  1.00 93.03           H
ATOM   4550  CD2 PHE A 299       0.976  -5.307  12.401  1.00 93.03           C
ATOM   4551  HD2 PHE A 299       0.333  -6.184  12.472  1.00 93.03           H
ATOM   4552  CE1 PHE A 299       2.557  -3.065  12.202  1.00 93.03           C
ATOM   4553  HE1 PHE A 299       3.200  -2.188  12.131  1.00 93.03           H
ATOM   4554  CE2 PHE A 299       0.448  -4.077  11.927  1.00 93.03           C
ATOM   4555  HE2 PHE A 299      -0.600  -4.010  11.636  1.00 93.03           H
ATOM   4556  CZ  PHE A 299       1.250  -2.982  11.838  1.00 93.03           C
ATOM   4557  HZ  PHE A 299       0.844  -2.037  11.475  1.00 93.03           H
ATOM   4558  HN  PHE A 299       3.736  -8.871  13.806  1.00 93.03           H
ATOM   4559  N   GLN A 300       5.627  -6.797  12.095  1.00 93.13           N
ATOM   4560  CA  GLN A 300       6.764  -6.092  11.527  1.00 93.13           C
ATOM   4561  C   GLN A 300       7.224  -6.777  10.239  1.00 93.13           C
ATOM   4562  O   GLN A 300       7.473  -6.113   9.234  1.00 93.13           O
ATOM   4563  HA  GLN A 300       6.400  -5.089  11.304  1.00 93.13           H
ATOM   4564  CB  GLN A 300       7.910  -5.996  12.537  1.00 93.13           C
ATOM   4565 1HB  GLN A 300       8.118  -6.983  12.951  1.00 93.13           H
ATOM   4566 2HB  GLN A 300       8.817  -5.665  12.032  1.00 93.13           H
ATOM   4567  CG  GLN A 300       7.564  -5.025  13.668  1.00 93.13           C
ATOM   4568 1HG  GLN A 300       7.351  -4.040  13.254  1.00 93.13           H
ATOM   4569 2HG  GLN A 300       6.660  -5.360  14.176  1.00 93.13           H
ATOM   4570  CD  GLN A 300       8.713  -4.924  14.674  1.00 93.13           C
ATOM   4571  OE1 GLN A 300       9.853  -5.251  14.388  1.00 93.13           O
ATOM   4572  NE2 GLN A 300       8.350  -4.455  15.864  1.00 93.13           N
ATOM   4573 1HE2 GLN A 300       7.397  -4.205  16.033  1.00 93.13           H
ATOM   4574 2HE2 GLN A 300       9.031  -4.352  16.589  1.00 93.13           H
ATOM   4575  HN  GLN A 300       5.772  -7.161  13.015  1.00 93.13           H
ATOM   4576  N   VAL A 301       7.324  -8.096  10.311  1.00 94.70           N
ATOM   4577  CA  VAL A 301       7.848  -8.869   9.198  1.00 94.70           C
ATOM   4578  C   VAL A 301       6.917  -8.715   7.993  1.00 94.70           C
ATOM   4579  O   VAL A 301       7.360  -8.354   6.904  1.00 94.70           O
ATOM   4580  HA  VAL A 301       8.824  -8.457   8.941  1.00 94.70           H
ATOM   4581  CB  VAL A 301       8.045 -10.326   9.619  1.00 94.70           C
ATOM   4582  HB  VAL A 301       7.098 -10.691  10.016  1.00 94.70           H
ATOM   4583  CG1 VAL A 301       8.418 -11.199   8.418  1.00 94.70           C
ATOM   4584 1HG1 VAL A 301       7.621 -11.154   7.676  1.00 94.70           H
ATOM   4585 2HG1 VAL A 301       9.346 -10.833   7.978  1.00 94.70           H
ATOM   4586 3HG1 VAL A 301       8.552 -12.229   8.746  1.00 94.70           H
ATOM   4587  CG2 VAL A 301       9.094 -10.440  10.726  1.00 94.70           C
ATOM   4588 1HG2 VAL A 301      10.046 -10.049  10.366  1.00 94.70           H
ATOM   4589 2HG2 VAL A 301       8.770  -9.866  11.594  1.00 94.70           H
ATOM   4590 3HG2 VAL A 301       9.215 -11.486  11.007  1.00 94.70           H
ATOM   4591  HN  VAL A 301       7.055  -8.635  11.109  1.00 94.70           H
ATOM   4592  N   THR A 302       5.644  -8.997   8.229  1.00 93.82           N
ATOM   4593  CA  THR A 302       4.673  -9.037   7.149  1.00 93.82           C
ATOM   4594  C   THR A 302       4.486  -7.643   6.549  1.00 93.82           C
ATOM   4595  O   THR A 302       4.256  -7.505   5.348  1.00 93.82           O
ATOM   4596  HA  THR A 302       5.066  -9.676   6.358  1.00 93.82           H
ATOM   4597  CB  THR A 302       3.379  -9.641   7.698  1.00 93.82           C
ATOM   4598  HB  THR A 302       2.613  -9.690   6.924  1.00 93.82           H
ATOM   4599  OG1 THR A 302       3.066  -8.826   8.824  1.00 93.82           O
ATOM   4600  HG1 THR A 302       3.406  -9.254   9.662  1.00 93.82           H
ATOM   4601  CG2 THR A 302       3.591 -11.035   8.295  1.00 93.82           C
ATOM   4602 1HG2 THR A 302       4.307 -10.974   9.114  1.00 93.82           H
ATOM   4603 2HG2 THR A 302       3.974 -11.705   7.525  1.00 93.82           H
ATOM   4604 3HG2 THR A 302       2.641 -11.417   8.669  1.00 93.82           H
ATOM   4605  HN  THR A 302       5.274  -9.195   9.137  1.00 93.82           H
ATOM   4606  N   GLN A 303       4.590  -6.643   7.412  1.00 92.09           N
ATOM   4607  CA  GLN A 303       4.479  -5.262   6.974  1.00 92.09           C
ATOM   4608  C   GLN A 303       5.590  -4.931   5.975  1.00 92.09           C
ATOM   4609  O   GLN A 303       5.344  -4.279   4.961  1.00 92.09           O
ATOM   4610  HA  GLN A 303       3.508  -5.190   6.485  1.00 92.09           H
ATOM   4611  CB  GLN A 303       4.512  -4.304   8.167  1.00 92.09           C
ATOM   4612 1HB  GLN A 303       3.683  -4.526   8.839  1.00 92.09           H
ATOM   4613 2HB  GLN A 303       5.430  -4.455   8.734  1.00 92.09           H
ATOM   4614  CG  GLN A 303       4.425  -2.848   7.704  1.00 92.09           C
ATOM   4615 1HG  GLN A 303       5.366  -2.553   7.242  1.00 92.09           H
ATOM   4616 2HG  GLN A 303       3.651  -2.751   6.942  1.00 92.09           H
ATOM   4617  CD  GLN A 303       4.113  -1.918   8.878  1.00 92.09           C
ATOM   4618  OE1 GLN A 303       4.991  -1.454   9.586  1.00 92.09           O
ATOM   4619  NE2 GLN A 303       2.816  -1.672   9.043  1.00 92.09           N
ATOM   4620 1HE2 GLN A 303       2.146  -2.085   8.426  1.00 92.09           H
ATOM   4621 2HE2 GLN A 303       2.511  -1.074   9.785  1.00 92.09           H
ATOM   4622  HN  GLN A 303       4.747  -6.764   8.392  1.00 92.09           H
ATOM   4623  N   THR A 304       6.788  -5.395   6.296  1.00 93.36           N
ATOM   4624  CA  THR A 304       7.948  -5.109   5.468  1.00 93.36           C
ATOM   4625  C   THR A 304       7.790  -5.750   4.088  1.00 93.36           C
ATOM   4626  O   THR A 304       8.142  -5.147   3.076  1.00 93.36           O
ATOM   4627  HA  THR A 304       8.003  -4.031   5.316  1.00 93.36           H
ATOM   4628  CB  THR A 304       9.194  -5.583   6.220  1.00 93.36           C
ATOM   4629  HB  THR A 304       9.204  -6.669   6.310  1.00 93.36           H
ATOM   4630  OG1 THR A 304       9.152  -4.865   7.450  1.00 93.36           O
ATOM   4631  HG1 THR A 304       8.725  -5.425   8.159  1.00 93.36           H
ATOM   4632  CG2 THR A 304      10.491  -5.114   5.558  1.00 93.36           C
ATOM   4633 1HG2 THR A 304      10.511  -4.025   5.529  1.00 93.36           H
ATOM   4634 2HG2 THR A 304      10.542  -5.505   4.542  1.00 93.36           H
ATOM   4635 3HG2 THR A 304      11.343  -5.478   6.131  1.00 93.36           H
ATOM   4636  HN  THR A 304       6.973  -5.957   7.102  1.00 93.36           H
ATOM   4637  N   ILE A 305       7.260  -6.965   4.092  1.00 93.00           N
ATOM   4638  CA  ILE A 305       7.023  -7.682   2.851  1.00 93.00           C
ATOM   4639  C   ILE A 305       6.059  -6.876   1.978  1.00 93.00           C
ATOM   4640  O   ILE A 305       6.232  -6.802   0.762  1.00 93.00           O
ATOM   4641  HA  ILE A 305       7.978  -7.759   2.331  1.00 93.00           H
ATOM   4642  CB  ILE A 305       6.547  -9.107   3.138  1.00 93.00           C
ATOM   4643  HB  ILE A 305       5.708  -9.054   3.832  1.00 93.00           H
ATOM   4644  CG1 ILE A 305       7.646  -9.925   3.821  1.00 93.00           C
ATOM   4645 1HG1 ILE A 305       8.432 -10.156   3.102  1.00 93.00           H
ATOM   4646 2HG1 ILE A 305       8.103  -9.334   4.615  1.00 93.00           H
ATOM   4647  CG2 ILE A 305       6.038  -9.783   1.863  1.00 93.00           C
ATOM   4648 1HG2 ILE A 305       5.204  -9.211   1.458  1.00 93.00           H
ATOM   4649 2HG2 ILE A 305       6.842  -9.824   1.128  1.00 93.00           H
ATOM   4650 3HG2 ILE A 305       5.707 -10.795   2.096  1.00 93.00           H
ATOM   4651  CD1 ILE A 305       7.082 -11.223   4.403  1.00 93.00           C
ATOM   4652 1HD1 ILE A 305       6.313 -10.987   5.139  1.00 93.00           H
ATOM   4653 2HD1 ILE A 305       6.647 -11.821   3.602  1.00 93.00           H
ATOM   4654 3HD1 ILE A 305       7.884 -11.784   4.882  1.00 93.00           H
ATOM   4655  HN  ILE A 305       6.995  -7.456   4.922  1.00 93.00           H
ATOM   4656  N   ALA A 306       5.066  -6.292   2.632  1.00 89.50           N
ATOM   4657  CA  ALA A 306       4.038  -5.549   1.923  1.00 89.50           C
ATOM   4658  C   ALA A 306       4.671  -4.337   1.237  1.00 89.50           C
ATOM   4659  O   ALA A 306       4.233  -3.928   0.163  1.00 89.50           O
ATOM   4660  HA  ALA A 306       3.617  -6.208   1.163  1.00 89.50           H
ATOM   4661  CB  ALA A 306       2.929  -5.153   2.900  1.00 89.50           C
ATOM   4662 1HB  ALA A 306       2.492  -6.051   3.337  1.00 89.50           H
ATOM   4663 2HB  ALA A 306       3.347  -4.530   3.691  1.00 89.50           H
ATOM   4664 3HB  ALA A 306       2.158  -4.596   2.368  1.00 89.50           H
ATOM   4665  HN  ALA A 306       4.957  -6.321   3.625  1.00 89.50           H
ATOM   4666  N   PHE A 307       5.693  -3.797   1.886  1.00 90.72           N
ATOM   4667  CA  PHE A 307       6.325  -2.581   1.406  1.00 90.72           C
ATOM   4668  C   PHE A 307       7.148  -2.852   0.145  1.00 90.72           C
ATOM   4669  O   PHE A 307       7.266  -1.986  -0.721  1.00 90.72           O
ATOM   4670  HA  PHE A 307       5.530  -1.873   1.174  1.00 90.72           H
ATOM   4671  CB  PHE A 307       7.260  -2.095   2.516  1.00 90.72           C
ATOM   4672 1HB  PHE A 307       7.896  -2.922   2.830  1.00 90.72           H
ATOM   4673 2HB  PHE A 307       7.916  -1.324   2.112  1.00 90.72           H
ATOM   4674  CG  PHE A 307       6.533  -1.535   3.741  1.00 90.72           C
ATOM   4675  CD1 PHE A 307       5.174  -1.514   3.774  1.00 90.72           C
ATOM   4676  HD1 PHE A 307       4.602  -1.895   2.928  1.00 90.72           H
ATOM   4677  CD2 PHE A 307       7.247  -1.060   4.796  1.00 90.72           C
ATOM   4678  HD2 PHE A 307       8.336  -1.077   4.770  1.00 90.72           H
ATOM   4679  CE1 PHE A 307       4.499  -0.995   4.911  1.00 90.72           C
ATOM   4680  HE1 PHE A 307       3.410  -0.977   4.937  1.00 90.72           H
ATOM   4681  CE2 PHE A 307       6.572  -0.541   5.933  1.00 90.72           C
ATOM   4682  HE2 PHE A 307       7.144  -0.160   6.779  1.00 90.72           H
ATOM   4683  CZ  PHE A 307       5.213  -0.519   5.966  1.00 90.72           C
ATOM   4684  HZ  PHE A 307       4.695  -0.121   6.839  1.00 90.72           H
ATOM   4685  HN  PHE A 307       6.086  -4.176   2.724  1.00 90.72           H
ATOM   4686  N   PHE A 308       7.696  -4.056   0.082  1.00 91.11           N
ATOM   4687  CA  PHE A 308       8.481  -4.462  -1.071  1.00 91.11           C
ATOM   4688  C   PHE A 308       7.646  -4.402  -2.352  1.00 91.11           C
ATOM   4689  O   PHE A 308       8.192  -4.300  -3.449  1.00 91.11           O
ATOM   4690  HA  PHE A 308       9.318  -3.768  -1.153  1.00 91.11           H
ATOM   4691  CB  PHE A 308       8.918  -5.908  -0.829  1.00 91.11           C
ATOM   4692 1HB  PHE A 308       8.183  -6.397  -0.189  1.00 91.11           H
ATOM   4693 2HB  PHE A 308       8.918  -6.441  -1.780  1.00 91.11           H
ATOM   4694  CG  PHE A 308      10.301  -6.041  -0.187  1.00 91.11           C
ATOM   4695  CD1 PHE A 308      11.420  -5.910  -0.949  1.00 91.11           C
ATOM   4696  HD1 PHE A 308      11.331  -5.709  -2.017  1.00 91.11           H
ATOM   4697  CD2 PHE A 308      10.411  -6.291   1.145  1.00 91.11           C
ATOM   4698  HD2 PHE A 308       9.514  -6.396   1.756  1.00 91.11           H
ATOM   4699  CE1 PHE A 308      12.703  -6.033  -0.353  1.00 91.11           C
ATOM   4700  HE1 PHE A 308      13.599  -5.928  -0.964  1.00 91.11           H
ATOM   4701  CE2 PHE A 308      11.694  -6.414   1.741  1.00 91.11           C
ATOM   4702  HE2 PHE A 308      11.782  -6.615   2.809  1.00 91.11           H
ATOM   4703  CZ  PHE A 308      12.812  -6.283   0.979  1.00 91.11           C
ATOM   4704  HZ  PHE A 308      13.797  -6.378   1.437  1.00 91.11           H
ATOM   4705  HN  PHE A 308       7.610  -4.748   0.799  1.00 91.11           H
ATOM   4706  N   HIS A 309       6.335  -4.468  -2.169  1.00 86.25           N
ATOM   4707  CA  HIS A 309       5.422  -4.488  -3.299  1.00 86.25           C
ATOM   4708  C   HIS A 309       5.584  -3.201  -4.112  1.00 86.25           C
ATOM   4709  O   HIS A 309       5.485  -3.221  -5.338  1.00 86.25           O
ATOM   4710  HA  HIS A 309       5.710  -5.337  -3.919  1.00 86.25           H
ATOM   4711  CB  HIS A 309       3.984  -4.717  -2.832  1.00 86.25           C
ATOM   4712 1HB  HIS A 309       3.959  -5.592  -2.183  1.00 86.25           H
ATOM   4713 2HB  HIS A 309       3.668  -3.865  -2.230  1.00 86.25           H
ATOM   4714  CG  HIS A 309       2.996  -4.915  -3.957  1.00 86.25           C
ATOM   4715  ND1 HIS A 309       2.333  -3.864  -4.566  1.00 86.25           N
ATOM   4716  HD1 HIS A 309       2.433  -2.896  -4.334  1.00 86.25           H
ATOM   4717  CD2 HIS A 309       2.568  -6.051  -4.578  1.00 86.25           C
ATOM   4718  HD2 HIS A 309       2.891  -7.066  -4.344  1.00 86.25           H
ATOM   4719  CE1 HIS A 309       1.543  -4.357  -5.508  1.00 86.25           C
ATOM   4720  HE1 HIS A 309       0.890  -3.780  -6.163  1.00 86.25           H
ATOM   4721  NE2 HIS A 309       1.689  -5.713  -5.513  1.00 86.25           N
ATOM   4722  HN  HIS A 309       5.897  -4.508  -1.271  1.00 86.25           H
ATOM   4723  N   SER A 310       5.828  -2.114  -3.396  1.00 86.34           N
ATOM   4724  CA  SER A 310       5.873  -0.802  -4.019  1.00 86.34           C
ATOM   4725  C   SER A 310       7.117  -0.684  -4.902  1.00 86.34           C
ATOM   4726  O   SER A 310       7.199   0.203  -5.750  1.00 86.34           O
ATOM   4727  HA  SER A 310       4.968  -0.738  -4.623  1.00 86.34           H
ATOM   4728  CB  SER A 310       5.863   0.309  -2.966  1.00 86.34           C
ATOM   4729 1HB  SER A 310       6.638   0.113  -2.225  1.00 86.34           H
ATOM   4730 2HB  SER A 310       6.107   1.259  -3.440  1.00 86.34           H
ATOM   4731  OG  SER A 310       4.600   0.414  -2.315  1.00 86.34           O
ATOM   4732  HG  SER A 310       3.938   0.857  -2.921  1.00 86.34           H
ATOM   4733  HN  SER A 310       5.994  -2.119  -2.410  1.00 86.34           H
ATOM   4734  N   CYS A 311       8.055  -1.591  -4.672  1.00 89.36           N
ATOM   4735  CA  CYS A 311       9.283  -1.613  -5.449  1.00 89.36           C
ATOM   4736  C   CYS A 311       9.170  -2.726  -6.493  1.00 89.36           C
ATOM   4737  O   CYS A 311       9.998  -2.818  -7.399  1.00 89.36           O
ATOM   4738  HA  CYS A 311       9.366  -0.638  -5.930  1.00 89.36           H
ATOM   4739  CB  CYS A 311      10.514  -1.789  -4.558  1.00 89.36           C
ATOM   4740 1HB  CYS A 311      11.421  -1.625  -5.140  1.00 89.36           H
ATOM   4741 2HB  CYS A 311      10.507  -1.044  -3.763  1.00 89.36           H
ATOM   4742  SG  CYS A 311      10.530  -3.471  -3.838  1.00 89.36           S
ATOM   4743  HG  CYS A 311      11.648  -3.311  -3.136  1.00 89.36           H
ATOM   4744  HN  CYS A 311       7.987  -2.301  -3.970  1.00 89.36           H
ATOM   4745  N   LEU A 312       8.139  -3.542  -6.333  1.00 86.11           N
ATOM   4746  CA  LEU A 312       7.949  -4.689  -7.205  1.00 86.11           C
ATOM   4747  C   LEU A 312       7.197  -4.248  -8.463  1.00 86.11           C
ATOM   4748  O   LEU A 312       7.369  -4.834  -9.530  1.00 86.11           O
ATOM   4749  HA  LEU A 312       8.937  -5.042  -7.500  1.00 86.11           H
ATOM   4750  CB  LEU A 312       7.267  -5.830  -6.449  1.00 86.11           C
ATOM   4751 1HB  LEU A 312       6.409  -5.424  -5.913  1.00 86.11           H
ATOM   4752 2HB  LEU A 312       6.880  -6.542  -7.178  1.00 86.11           H
ATOM   4753  CG  LEU A 312       8.142  -6.591  -5.451  1.00 86.11           C
ATOM   4754  HG  LEU A 312       8.529  -5.878  -4.723  1.00 86.11           H
ATOM   4755  CD1 LEU A 312       7.321  -7.625  -4.678  1.00 86.11           C
ATOM   4756 1HD1 LEU A 312       6.524  -7.121  -4.131  1.00 86.11           H
ATOM   4757 2HD1 LEU A 312       6.886  -8.340  -5.377  1.00 86.11           H
ATOM   4758 3HD1 LEU A 312       7.967  -8.152  -3.976  1.00 86.11           H
ATOM   4759  CD2 LEU A 312       9.348  -7.223  -6.149  1.00 86.11           C
ATOM   4760 1HD2 LEU A 312       9.003  -7.919  -6.913  1.00 86.11           H
ATOM   4761 2HD2 LEU A 312       9.948  -6.441  -6.615  1.00 86.11           H
ATOM   4762 3HD2 LEU A 312       9.954  -7.757  -5.417  1.00 86.11           H
ATOM   4763  HN  LEU A 312       7.443  -3.431  -5.623  1.00 86.11           H
ATOM   4764  N   ASN A 313       6.380  -3.219  -8.294  1.00 78.21           N
ATOM   4765  CA  ASN A 313       5.512  -2.769  -9.369  1.00 78.21           C
ATOM   4766  C   ASN A 313       6.358  -2.464 -10.608  1.00 78.21           C
ATOM   4767  O   ASN A 313       6.118  -3.018 -11.679  1.00 78.21           O
ATOM   4768  HA  ASN A 313       4.812  -3.587  -9.534  1.00 78.21           H
ATOM   4769  CB  ASN A 313       4.769  -1.490  -8.978  1.00 78.21           C
ATOM   4770 1HB  ASN A 313       5.444  -0.821  -8.445  1.00 78.21           H
ATOM   4771 2HB  ASN A 313       4.444  -0.965  -9.876  1.00 78.21           H
ATOM   4772  CG  ASN A 313       3.557  -1.807  -8.100  1.00 78.21           C
ATOM   4773  OD1 ASN A 313       3.029  -2.907  -8.099  1.00 78.21           O
ATOM   4774  ND2 ASN A 313       3.147  -0.786  -7.353  1.00 78.21           N
ATOM   4775 1HD2 ASN A 313       3.626   0.092  -7.401  1.00 78.21           H
ATOM   4776 2HD2 ASN A 313       2.361  -0.894  -6.745  1.00 78.21           H
ATOM   4777  HN  ASN A 313       6.306  -2.697  -7.445  1.00 78.21           H
ATOM   4778  N   PRO A 314       7.358  -1.581 -10.485  1.00 78.62           N
ATOM   4779  CA  PRO A 314       8.195  -1.224 -11.633  1.00 78.62           C
ATOM   4780  C   PRO A 314       8.784  -2.446 -12.319  1.00 78.62           C
ATOM   4781  O   PRO A 314       8.842  -2.506 -13.546  1.00 78.62           O
ATOM   4782  HA  PRO A 314       7.594  -0.731 -12.396  1.00 78.62           H
ATOM   4783  CB  PRO A 314       9.283  -0.335 -11.026  1.00 78.62           C
ATOM   4784 1HB  PRO A 314      10.159  -0.914 -10.735  1.00 78.62           H
ATOM   4785 2HB  PRO A 314       9.623   0.422 -11.733  1.00 78.62           H
ATOM   4786  CG  PRO A 314       8.594   0.291  -9.819  1.00 78.62           C
ATOM   4787 1HG  PRO A 314       9.314   0.665  -9.091  1.00 78.62           H
ATOM   4788 2HG  PRO A 314       7.975   1.142 -10.103  1.00 78.62           H
ATOM   4789  CD  PRO A 314       7.767  -0.858  -9.267  1.00 78.62           C
ATOM   4790 1HD  PRO A 314       8.351  -1.494  -8.601  1.00 78.62           H
ATOM   4791 2HD  PRO A 314       6.911  -0.502  -8.693  1.00 78.62           H
ATOM   4792  N   VAL A 315       9.209  -3.398 -11.501  1.00 81.45           N
ATOM   4793  CA  VAL A 315       9.901  -4.569 -12.010  1.00 81.45           C
ATOM   4794  C   VAL A 315       8.956  -5.359 -12.918  1.00 81.45           C
ATOM   4795  O   VAL A 315       9.360  -5.834 -13.978  1.00 81.45           O
ATOM   4796  HA  VAL A 315      10.746  -4.220 -12.603  1.00 81.45           H
ATOM   4797  CB  VAL A 315      10.448  -5.401 -10.848  1.00 81.45           C
ATOM   4798  HB  VAL A 315       9.611  -5.667 -10.204  1.00 81.45           H
ATOM   4799  CG1 VAL A 315      11.083  -6.698 -11.354  1.00 81.45           C
ATOM   4800 1HG1 VAL A 315      10.334  -7.287 -11.883  1.00 81.45           H
ATOM   4801 2HG1 VAL A 315      11.904  -6.461 -12.030  1.00 81.45           H
ATOM   4802 3HG1 VAL A 315      11.464  -7.270 -10.507  1.00 81.45           H
ATOM   4803  CG2 VAL A 315      11.443  -4.591 -10.015  1.00 81.45           C
ATOM   4804 1HG2 VAL A 315      12.277  -4.281 -10.646  1.00 81.45           H
ATOM   4805 2HG2 VAL A 315      10.946  -3.709  -9.611  1.00 81.45           H
ATOM   4806 3HG2 VAL A 315      11.817  -5.206  -9.196  1.00 81.45           H
ATOM   4807  HN  VAL A 315       9.088  -3.377 -10.508  1.00 81.45           H
ATOM   4808  N   LEU A 316       7.715  -5.476 -12.468  1.00 76.22           N
ATOM   4809  CA  LEU A 316       6.715  -6.220 -13.216  1.00 76.22           C
ATOM   4810  C   LEU A 316       6.576  -5.615 -14.614  1.00 76.22           C
ATOM   4811  O   LEU A 316       6.477  -6.342 -15.602  1.00 76.22           O
ATOM   4812  HA  LEU A 316       7.077  -7.243 -13.317  1.00 76.22           H
ATOM   4813  CB  LEU A 316       5.399  -6.279 -12.438  1.00 76.22           C
ATOM   4814 1HB  LEU A 316       5.103  -5.261 -12.185  1.00 76.22           H
ATOM   4815 2HB  LEU A 316       4.629  -6.681 -13.096  1.00 76.22           H
ATOM   4816  CG  LEU A 316       5.416  -7.109 -11.153  1.00 76.22           C
ATOM   4817  HG  LEU A 316       6.253  -6.773 -10.540  1.00 76.22           H
ATOM   4818  CD1 LEU A 316       4.140  -6.886 -10.339  1.00 76.22           C
ATOM   4819 1HD1 LEU A 316       4.059  -5.832 -10.073  1.00 76.22           H
ATOM   4820 2HD1 LEU A 316       3.275  -7.179 -10.933  1.00 76.22           H
ATOM   4821 3HD1 LEU A 316       4.179  -7.488  -9.431  1.00 76.22           H
ATOM   4822  CD2 LEU A 316       5.649  -8.590 -11.460  1.00 76.22           C
ATOM   4823 1HD2 LEU A 316       4.849  -8.958 -12.103  1.00 76.22           H
ATOM   4824 2HD2 LEU A 316       6.607  -8.710 -11.966  1.00 76.22           H
ATOM   4825 3HD2 LEU A 316       5.657  -9.157 -10.529  1.00 76.22           H
ATOM   4826  HN  LEU A 316       7.391  -5.075 -11.612  1.00 76.22           H
ATOM   4827  N   TYR A 317       6.573  -4.291 -14.654  1.00 72.50           N
ATOM   4828  CA  TYR A 317       6.388  -3.580 -15.908  1.00 72.50           C
ATOM   4829  C   TYR A 317       7.564  -3.824 -16.855  1.00 72.50           C
ATOM   4830  O   TYR A 317       7.377  -3.942 -18.065  1.00 72.50           O
ATOM   4831  HA  TYR A 317       5.474  -3.950 -16.372  1.00 72.50           H
ATOM   4832  CB  TYR A 317       6.339  -2.094 -15.546  1.00 72.50           C
ATOM   4833 1HB  TYR A 317       7.300  -1.801 -15.124  1.00 72.50           H
ATOM   4834 2HB  TYR A 317       6.201  -1.513 -16.458  1.00 72.50           H
ATOM   4835  CG  TYR A 317       5.231  -1.730 -14.556  1.00 72.50           C
ATOM   4836  CD1 TYR A 317       4.062  -2.463 -14.528  1.00 72.50           C
ATOM   4837  HD1 TYR A 317       3.928  -3.301 -15.213  1.00 72.50           H
ATOM   4838  CD2 TYR A 317       5.401  -0.670 -13.689  1.00 72.50           C
ATOM   4839  HD2 TYR A 317       6.325  -0.091 -13.711  1.00 72.50           H
ATOM   4840  CE1 TYR A 317       3.020  -2.121 -13.596  1.00 72.50           C
ATOM   4841  HE1 TYR A 317       2.091  -2.691 -13.564  1.00 72.50           H
ATOM   4842  CE2 TYR A 317       4.359  -0.328 -12.756  1.00 72.50           C
ATOM   4843  HE2 TYR A 317       4.480   0.507 -12.067  1.00 72.50           H
ATOM   4844  CZ  TYR A 317       3.219  -1.070 -12.756  1.00 72.50           C
ATOM   4845  OH  TYR A 317       2.235  -0.747 -11.875  1.00 72.50           O
ATOM   4846  HH  TYR A 317       1.593  -1.509 -11.786  1.00 72.50           H
ATOM   4847  HN  TYR A 317       6.694  -3.707 -13.851  1.00 72.50           H
ATOM   4848  N   VAL A 318       8.751  -3.891 -16.269  1.00 71.86           N
ATOM   4849  CA  VAL A 318       9.959  -4.100 -17.048  1.00 71.86           C
ATOM   4850  C   VAL A 318       9.895  -5.472 -17.724  1.00 71.86           C
ATOM   4851  O   VAL A 318       9.970  -5.569 -18.947  1.00 71.86           O
ATOM   4852  HA  VAL A 318       9.990  -3.331 -17.820  1.00 71.86           H
ATOM   4853  CB  VAL A 318      11.192  -3.930 -16.158  1.00 71.86           C
ATOM   4854  HB  VAL A 318      11.085  -4.600 -15.305  1.00 71.86           H
ATOM   4855  CG1 VAL A 318      12.467  -4.322 -16.907  1.00 71.86           C
ATOM   4856 1HG1 VAL A 318      12.401  -5.365 -17.216  1.00 71.86           H
ATOM   4857 2HG1 VAL A 318      12.581  -3.689 -17.787  1.00 71.86           H
ATOM   4858 3HG1 VAL A 318      13.328  -4.191 -16.251  1.00 71.86           H
ATOM   4859  CG2 VAL A 318      11.288  -2.500 -15.623  1.00 71.86           C
ATOM   4860 1HG2 VAL A 318      11.361  -1.803 -16.459  1.00 71.86           H
ATOM   4861 2HG2 VAL A 318      10.398  -2.271 -15.036  1.00 71.86           H
ATOM   4862 3HG2 VAL A 318      12.173  -2.406 -14.994  1.00 71.86           H
ATOM   4863  HN  VAL A 318       8.893  -3.807 -15.283  1.00 71.86           H
ATOM   4864  N   PHE A 319       9.756  -6.497 -16.896  1.00 71.19           N
ATOM   4865  CA  PHE A 319       9.928  -7.863 -17.362  1.00 71.19           C
ATOM   4866  C   PHE A 319       8.712  -8.324 -18.168  1.00 71.19           C
ATOM   4867  O   PHE A 319       8.842  -9.129 -19.089  1.00 71.19           O
ATOM   4868  HA  PHE A 319      10.811  -7.879 -18.000  1.00 71.19           H
ATOM   4869  CB  PHE A 319      10.066  -8.745 -16.119  1.00 71.19           C
ATOM   4870 1HB  PHE A 319       9.329  -8.432 -15.380  1.00 71.19           H
ATOM   4871 2HB  PHE A 319       9.829  -9.775 -16.389  1.00 71.19           H
ATOM   4872  CG  PHE A 319      11.456  -8.708 -15.481  1.00 71.19           C
ATOM   4873  CD1 PHE A 319      12.514  -9.271 -16.122  1.00 71.19           C
ATOM   4874  HD1 PHE A 319      12.373  -9.750 -17.091  1.00 71.19           H
ATOM   4875  CD2 PHE A 319      11.632  -8.110 -14.272  1.00 71.19           C
ATOM   4876  HD2 PHE A 319      10.784  -7.659 -13.758  1.00 71.19           H
ATOM   4877  CE1 PHE A 319      13.804  -9.236 -15.529  1.00 71.19           C
ATOM   4878  HE1 PHE A 319      14.652  -9.688 -16.043  1.00 71.19           H
ATOM   4879  CE2 PHE A 319      12.922  -8.075 -13.679  1.00 71.19           C
ATOM   4880  HE2 PHE A 319      13.064  -7.597 -12.710  1.00 71.19           H
ATOM   4881  CZ  PHE A 319      13.981  -8.639 -14.320  1.00 71.19           C
ATOM   4882  HZ  PHE A 319      14.971  -8.612 -13.865  1.00 71.19           H
ATOM   4883  HN  PHE A 319       9.532  -6.407 -15.926  1.00 71.19           H
ATOM   4884  N   VAL A 320       7.557  -7.795 -17.791  1.00 67.68           N
ATOM   4885  CA  VAL A 320       6.295  -8.340 -18.262  1.00 67.68           C
ATOM   4886  C   VAL A 320       5.718  -7.420 -19.340  1.00 67.68           C
ATOM   4887  O   VAL A 320       5.035  -7.881 -20.254  1.00 67.68           O
ATOM   4888  HA  VAL A 320       6.502  -9.314 -18.706  1.00 67.68           H
ATOM   4889  CB  VAL A 320       5.343  -8.550 -17.083  1.00 67.68           C
ATOM   4890  HB  VAL A 320       4.956  -7.575 -16.787  1.00 67.68           H
ATOM   4891  CG1 VAL A 320       4.154  -9.425 -17.487  1.00 67.68           C
ATOM   4892 1HG1 VAL A 320       3.607  -8.942 -18.297  1.00 67.68           H
ATOM   4893 2HG1 VAL A 320       4.516 -10.397 -17.822  1.00 67.68           H
ATOM   4894 3HG1 VAL A 320       3.493  -9.558 -16.631  1.00 67.68           H
ATOM   4895  CG2 VAL A 320       6.080  -9.147 -15.883  1.00 67.68           C
ATOM   4896 1HG2 VAL A 320       6.508 -10.110 -16.162  1.00 67.68           H
ATOM   4897 2HG2 VAL A 320       6.877  -8.472 -15.572  1.00 67.68           H
ATOM   4898 3HG2 VAL A 320       5.380  -9.286 -15.059  1.00 67.68           H
ATOM   4899  HN  VAL A 320       7.475  -7.010 -17.177  1.00 67.68           H
ATOM   4900  N   GLY A 321       6.013  -6.137 -19.198  1.00 69.09           N
ATOM   4901  CA  GLY A 321       5.531  -5.148 -20.147  1.00 69.09           C
ATOM   4902  C   GLY A 321       6.427  -5.094 -21.386  1.00 69.09           C
ATOM   4903  O   GLY A 321       7.508  -4.508 -21.349  1.00 69.09           O
ATOM   4904 1HA  GLY A 321       4.510  -5.390 -20.442  1.00 69.09           H
ATOM   4905 2HA  GLY A 321       5.501  -4.167 -19.672  1.00 69.09           H
ATOM   4906  HN  GLY A 321       6.570  -5.770 -18.452  1.00 69.09           H
ATOM   4907  N   GLU A 322       5.944  -5.712 -22.453  1.00 74.36           N
ATOM   4908  CA  GLU A 322       6.591  -5.585 -23.748  1.00 74.36           C
ATOM   4909  C   GLU A 322       6.636  -4.116 -24.176  1.00 74.36           C
ATOM   4910  O   GLU A 322       7.670  -3.631 -24.634  1.00 74.36           O
ATOM   4911  HA  GLU A 322       7.604  -5.960 -23.604  1.00 74.36           H
ATOM   4912  CB  GLU A 322       5.884  -6.441 -24.801  1.00 74.36           C
ATOM   4913 1HB  GLU A 322       4.807  -6.280 -24.742  1.00 74.36           H
ATOM   4914 2HB  GLU A 322       6.298  -6.228 -25.786  1.00 74.36           H
ATOM   4915  CG  GLU A 322       6.122  -7.930 -24.546  1.00 74.36           C
ATOM   4916 1HG  GLU A 322       7.190  -8.118 -24.438  1.00 74.36           H
ATOM   4917 2HG  GLU A 322       5.650  -8.223 -23.608  1.00 74.36           H
ATOM   4918  CD  GLU A 322       5.563  -8.779 -25.690  1.00 74.36           C
ATOM   4919  OE1 GLU A 322       5.892  -9.984 -25.716  1.00 74.36           O
ATOM   4920  OE2 GLU A 322       4.821  -8.202 -26.514  1.00 74.36           O
ATOM   4921  HN  GLU A 322       5.129  -6.291 -22.443  1.00 74.36           H
ATOM   4922  N   ARG A 323       5.503  -3.450 -24.012  1.00 75.60           N
ATOM   4923  CA  ARG A 323       5.386  -2.061 -24.422  1.00 75.60           C
ATOM   4924  C   ARG A 323       6.393  -1.196 -23.661  1.00 75.60           C
ATOM   4925  O   ARG A 323       7.049  -0.338 -24.250  1.00 75.60           O
ATOM   4926  HA  ARG A 323       5.602  -2.067 -25.490  1.00 75.60           H
ATOM   4927  CB  ARG A 323       3.974  -1.529 -24.169  1.00 75.60           C
ATOM   4928 1HB  ARG A 323       3.323  -2.348 -23.862  1.00 75.60           H
ATOM   4929 2HB  ARG A 323       3.993  -0.812 -23.348  1.00 75.60           H
ATOM   4930  CG  ARG A 323       3.406  -0.862 -25.424  1.00 75.60           C
ATOM   4931 1HG  ARG A 323       4.066  -0.054 -25.740  1.00 75.60           H
ATOM   4932 2HG  ARG A 323       3.372  -1.584 -26.240  1.00 75.60           H
ATOM   4933  CD  ARG A 323       2.003  -0.310 -25.164  1.00 75.60           C
ATOM   4934 1HD  ARG A 323       1.424  -1.026 -24.581  1.00 75.60           H
ATOM   4935 2HD  ARG A 323       2.066   0.604 -24.574  1.00 75.60           H
ATOM   4936  NE  ARG A 323       1.321  -0.036 -26.449  1.00 75.60           N
ATOM   4937  HE  ARG A 323       1.825  -0.213 -27.294  1.00 75.60           H
ATOM   4938  CZ  ARG A 323       0.070   0.434 -26.550  1.00 75.60           C
ATOM   4939  NH1 ARG A 323      -0.652   0.688 -25.450  1.00 75.60           N
ATOM   4940 1HH1 ARG A 323      -0.258   0.528 -24.545  1.00 75.60           H
ATOM   4941 2HH1 ARG A 323      -1.585   1.039 -25.535  1.00 75.60           H
ATOM   4942  NH2 ARG A 323      -0.448   0.645 -27.768  1.00 75.60           N
ATOM   4943 1HH2 ARG A 323      -1.379   0.996 -27.861  1.00 75.60           H
ATOM   4944 2HH2 ARG A 323       0.098   0.453 -28.583  1.00 75.60           H
ATOM   4945  HN  ARG A 323       4.677  -3.842 -23.607  1.00 75.60           H
ATOM   4946  N   PHE A 324       6.483  -1.451 -22.364  1.00 77.35           N
ATOM   4947  CA  PHE A 324       7.343  -0.656 -21.503  1.00 77.35           C
ATOM   4948  C   PHE A 324       8.813  -0.826 -21.890  1.00 77.35           C
ATOM   4949  O   PHE A 324       9.563   0.149 -21.937  1.00 77.35           O
ATOM   4950  HA  PHE A 324       7.053   0.387 -21.631  1.00 77.35           H
ATOM   4951  CB  PHE A 324       7.141  -1.167 -20.075  1.00 77.35           C
ATOM   4952 1HB  PHE A 324       6.072  -1.221 -19.867  1.00 77.35           H
ATOM   4953 2HB  PHE A 324       7.530  -2.182 -20.005  1.00 77.35           H
ATOM   4954  CG  PHE A 324       7.811  -0.304 -19.005  1.00 77.35           C
ATOM   4955  CD1 PHE A 324       9.066  -0.605 -18.577  1.00 77.35           C
ATOM   4956  HD1 PHE A 324       9.595  -1.461 -18.996  1.00 77.35           H
ATOM   4957  CD2 PHE A 324       7.152   0.765 -18.482  1.00 77.35           C
ATOM   4958  HD2 PHE A 324       6.146   1.006 -18.825  1.00 77.35           H
ATOM   4959  CE1 PHE A 324       9.689   0.197 -17.583  1.00 77.35           C
ATOM   4960  HE1 PHE A 324      10.695  -0.044 -17.240  1.00 77.35           H
ATOM   4961  CE2 PHE A 324       7.774   1.566 -17.488  1.00 77.35           C
ATOM   4962  HE2 PHE A 324       7.246   2.422 -17.069  1.00 77.35           H
ATOM   4963  CZ  PHE A 324       9.030   1.265 -17.060  1.00 77.35           C
ATOM   4964  HZ  PHE A 324       9.507   1.880 -16.298  1.00 77.35           H
ATOM   4965  HN  PHE A 324       5.983  -2.183 -21.902  1.00 77.35           H
ATOM   4966  N   ARG A 325       9.182  -2.070 -22.156  1.00 80.77           N
ATOM   4967  CA  ARG A 325      10.542  -2.375 -22.569  1.00 80.77           C
ATOM   4968  C   ARG A 325      10.902  -1.589 -23.832  1.00 80.77           C
ATOM   4969  O   ARG A 325      11.997  -1.038 -23.933  1.00 80.77           O
ATOM   4970  HA  ARG A 325      11.164  -2.072 -21.727  1.00 80.77           H
ATOM   4971  CB  ARG A 325      10.711  -3.871 -22.843  1.00 80.77           C
ATOM   4972 1HB  ARG A 325       9.787  -4.277 -23.254  1.00 80.77           H
ATOM   4973 2HB  ARG A 325      11.487  -4.021 -23.594  1.00 80.77           H
ATOM   4974  CG  ARG A 325      11.081  -4.624 -21.563  1.00 80.77           C
ATOM   4975 1HG  ARG A 325      12.003  -4.216 -21.150  1.00 80.77           H
ATOM   4976 2HG  ARG A 325      10.303  -4.476 -20.813  1.00 80.77           H
ATOM   4977  CD  ARG A 325      11.254  -6.119 -21.837  1.00 80.77           C
ATOM   4978 1HD  ARG A 325      11.773  -6.265 -22.784  1.00 80.77           H
ATOM   4979 2HD  ARG A 325      11.874  -6.570 -21.061  1.00 80.77           H
ATOM   4980  NE  ARG A 325       9.933  -6.783 -21.877  1.00 80.77           N
ATOM   4981  HE  ARG A 325       9.117  -6.207 -21.828  1.00 80.77           H
ATOM   4982  CZ  ARG A 325       9.761  -8.109 -21.975  1.00 80.77           C
ATOM   4983  NH1 ARG A 325      10.818  -8.929 -22.043  1.00 80.77           N
ATOM   4984 1HH1 ARG A 325      11.745  -8.552 -22.022  1.00 80.77           H
ATOM   4985 2HH1 ARG A 325      10.681  -9.916 -22.116  1.00 80.77           H
ATOM   4986  NH2 ARG A 325       8.515  -8.602 -22.002  1.00 80.77           N
ATOM   4987 1HH2 ARG A 325       8.369  -9.589 -22.075  1.00 80.77           H
ATOM   4988 2HH2 ARG A 325       7.731  -7.983 -21.951  1.00 80.77           H
ATOM   4989  HN  ARG A 325       8.572  -2.860 -22.094  1.00 80.77           H
ATOM   4990  N   ARG A 326       9.959  -1.562 -24.762  1.00 81.76           N
ATOM   4991  CA  ARG A 326      10.154  -0.832 -26.004  1.00 81.76           C
ATOM   4992  C   ARG A 326      10.327   0.661 -25.720  1.00 81.76           C
ATOM   4993  O   ARG A 326      11.213   1.305 -26.280  1.00 81.76           O
ATOM   4994  HA  ARG A 326      11.060  -1.256 -26.437  1.00 81.76           H
ATOM   4995  CB  ARG A 326       8.970  -1.031 -26.952  1.00 81.76           C
ATOM   4996 1HB  ARG A 326       8.036  -0.914 -26.402  1.00 81.76           H
ATOM   4997 2HB  ARG A 326       8.984  -0.262 -27.724  1.00 81.76           H
ATOM   4998  CG  ARG A 326       9.015  -2.415 -27.602  1.00 81.76           C
ATOM   4999 1HG  ARG A 326       9.938  -2.524 -28.171  1.00 81.76           H
ATOM   5000 2HG  ARG A 326       9.023  -3.184 -26.830  1.00 81.76           H
ATOM   5001  CD  ARG A 326       7.813  -2.626 -28.526  1.00 81.76           C
ATOM   5002 1HD  ARG A 326       6.893  -2.362 -28.005  1.00 81.76           H
ATOM   5003 2HD  ARG A 326       7.890  -1.969 -29.392  1.00 81.76           H
ATOM   5004  NE  ARG A 326       7.756  -4.038 -28.967  1.00 81.76           N
ATOM   5005  HE  ARG A 326       7.923  -4.749 -28.285  1.00 81.76           H
ATOM   5006  CZ  ARG A 326       7.493  -4.422 -30.224  1.00 81.76           C
ATOM   5007  NH1 ARG A 326       7.261  -3.511 -31.179  1.00 81.76           N
ATOM   5008 1HH1 ARG A 326       7.283  -2.536 -30.956  1.00 81.76           H
ATOM   5009 2HH1 ARG A 326       7.066  -3.806 -32.114  1.00 81.76           H
ATOM   5010  NH2 ARG A 326       7.466  -5.730 -30.511  1.00 81.76           N
ATOM   5011 1HH2 ARG A 326       7.272  -6.034 -31.444  1.00 81.76           H
ATOM   5012 2HH2 ARG A 326       7.641  -6.404 -29.793  1.00 81.76           H
ATOM   5013  HN  ARG A 326       9.077  -2.026 -24.679  1.00 81.76           H
ATOM   5014  N   ASP A 327       9.465   1.169 -24.852  1.00 82.58           N
ATOM   5015  CA  ASP A 327       9.481   2.584 -24.522  1.00 82.58           C
ATOM   5016  C   ASP A 327      10.789   2.921 -23.803  1.00 82.58           C
ATOM   5017  O   ASP A 327      11.397   3.958 -24.066  1.00 82.58           O
ATOM   5018  HA  ASP A 327       9.385   3.102 -25.476  1.00 82.58           H
ATOM   5019  CB  ASP A 327       8.323   2.946 -23.589  1.00 82.58           C
ATOM   5020 1HB  ASP A 327       8.387   2.353 -22.677  1.00 82.58           H
ATOM   5021 2HB  ASP A 327       8.402   3.993 -23.295  1.00 82.58           H
ATOM   5022  CG  ASP A 327       6.975   2.701 -24.270  1.00 82.58           C
ATOM   5023  OD1 ASP A 327       6.925   2.869 -25.507  1.00 82.58           O
ATOM   5024  OD2 ASP A 327       6.024   2.352 -23.537  1.00 82.58           O
ATOM   5025  HN  ASP A 327       8.766   0.633 -24.378  1.00 82.58           H
ATOM   5026  N   LEU A 328      11.184   2.025 -22.910  1.00 83.80           N
ATOM   5027  CA  LEU A 328      12.386   2.235 -22.120  1.00 83.80           C
ATOM   5028  C   LEU A 328      13.587   2.385 -23.057  1.00 83.80           C
ATOM   5029  O   LEU A 328      14.340   3.352 -22.957  1.00 83.80           O
ATOM   5030  HA  LEU A 328      12.257   3.169 -21.572  1.00 83.80           H
ATOM   5031  CB  LEU A 328      12.548   1.121 -21.085  1.00 83.80           C
ATOM   5032 1HB  LEU A 328      11.700   1.160 -20.402  1.00 83.80           H
ATOM   5033 2HB  LEU A 328      12.497   0.162 -21.601  1.00 83.80           H
ATOM   5034  CG  LEU A 328      13.835   1.155 -20.258  1.00 83.80           C
ATOM   5035  HG  LEU A 328      14.681   1.182 -20.945  1.00 83.80           H
ATOM   5036  CD1 LEU A 328      13.905   2.423 -19.405  1.00 83.80           C
ATOM   5037 1HD1 LEU A 328      13.882   3.299 -20.054  1.00 83.80           H
ATOM   5038 2HD1 LEU A 328      13.053   2.452 -18.726  1.00 83.80           H
ATOM   5039 3HD1 LEU A 328      14.829   2.422 -18.828  1.00 83.80           H
ATOM   5040  CD2 LEU A 328      13.978  -0.113 -19.414  1.00 83.80           C
ATOM   5041 1HD2 LEU A 328      13.129  -0.195 -18.735  1.00 83.80           H
ATOM   5042 2HD2 LEU A 328      14.006  -0.984 -20.068  1.00 83.80           H
ATOM   5043 3HD2 LEU A 328      14.901  -0.062 -18.836  1.00 83.80           H
ATOM   5044  HN  LEU A 328      10.700   1.170 -22.724  1.00 83.80           H
ATOM   5045  N   VAL A 329      13.728   1.412 -23.945  1.00 83.33           N
ATOM   5046  CA  VAL A 329      14.865   1.385 -24.850  1.00 83.33           C
ATOM   5047  C   VAL A 329      14.835   2.632 -25.736  1.00 83.33           C
ATOM   5048  O   VAL A 329      15.881   3.191 -26.062  1.00 83.33           O
ATOM   5049  HA  VAL A 329      15.770   1.408 -24.243  1.00 83.33           H
ATOM   5050  CB  VAL A 329      14.864   0.082 -25.652  1.00 83.33           C
ATOM   5051  HB  VAL A 329      13.903  -0.000 -26.158  1.00 83.33           H
ATOM   5052  CG1 VAL A 329      15.959   0.096 -26.721  1.00 83.33           C
ATOM   5053 1HG1 VAL A 329      15.787   0.927 -27.405  1.00 83.33           H
ATOM   5054 2HG1 VAL A 329      16.932   0.212 -26.244  1.00 83.33           H
ATOM   5055 3HG1 VAL A 329      15.936  -0.842 -27.276  1.00 83.33           H
ATOM   5056  CG2 VAL A 329      15.015  -1.130 -24.729  1.00 83.33           C
ATOM   5057 1HG2 VAL A 329      15.955  -1.056 -24.183  1.00 83.33           H
ATOM   5058 2HG2 VAL A 329      14.185  -1.153 -24.023  1.00 83.33           H
ATOM   5059 3HG2 VAL A 329      15.011  -2.042 -25.325  1.00 83.33           H
ATOM   5060  HN  VAL A 329      13.085   0.654 -24.051  1.00 83.33           H
ATOM   5061  N   LYS A 330      13.625   3.030 -26.102  1.00 82.65           N
[truncated: 117,320 more chars]
