# Supplementary material for: Noncanonical roles of chemokine regions in CCR9 activation revealed by structural modeling and mutational mapping
Source: Nat Commun. 2025 Aug 18;16:7695. doi: 10.1038/s41467-025-62321-9 (PMC12361432; doi:10.1038/s41467-025-62321-9)
Supplement: Supplementary file 4 — Supplementary Data 2 [file 41467_2025_62321_MOESM4_ESM.zip › CCR9_CCL25_rnk263.pdb]

SSBOND   1 CYS A   38    CYS A  289 
SSBOND   2 CYS A  119    CYS A  198 
SSBOND   3 CYS B    7    CYS B   35 
SSBOND   4 CYS B    8    CYS B   52 
ATOM      1  N   GLU A  20      -4.260  -4.376  61.021  1.00 50.67           N
ATOM      2  CA  GLU A  20      -4.344  -3.894  59.653  1.00 50.67           C
ATOM      3  C   GLU A  20      -3.019  -4.129  58.925  1.00 50.67           C
ATOM      4  O   GLU A  20      -2.996  -4.287  57.705  1.00 50.67           O
ATOM      5  HA  GLU A  20      -5.132  -4.484  59.186  1.00 50.67           H
ATOM      6  CB  GLU A  20      -4.735  -2.415  59.615  1.00 50.67           C
ATOM      7 1HB  GLU A  20      -4.274  -1.892  60.453  1.00 50.67           H
ATOM      8 2HB  GLU A  20      -4.475  -1.991  58.646  1.00 50.67           H
ATOM      9  CG  GLU A  20      -6.248  -2.245  59.768  1.00 50.67           C
ATOM     10 1HG  GLU A  20      -6.763  -3.052  59.247  1.00 50.67           H
ATOM     11 2HG  GLU A  20      -6.522  -2.318  60.820  1.00 50.67           H
ATOM     12  CD  GLU A  20      -6.707  -0.896  59.209  1.00 50.67           C
ATOM     13  OE1 GLU A  20      -7.902  -0.806  58.854  1.00 50.67           O
ATOM     14  OE2 GLU A  20      -5.852   0.014  59.150  1.00 50.67           O
ATOM     15  HN  GLU A  20      -3.372  -4.754  61.282  1.00 50.67           H
ATOM     16  N   SER A  21      -1.947  -4.145  59.704  1.00 56.58           N
ATOM     17  CA  SER A  21      -0.615  -4.290  59.142  1.00 56.58           C
ATOM     18  C   SER A  21      -0.431  -5.705  58.591  1.00 56.58           C
ATOM     19  O   SER A  21       0.074  -5.884  57.483  1.00 56.58           O
ATOM     20  HA  SER A  21      -0.560  -3.556  58.337  1.00 56.58           H
ATOM     21  CB  SER A  21       0.460  -3.982  60.186  1.00 56.58           C
ATOM     22 1HB  SER A  21       1.399  -3.751  59.682  1.00 56.58           H
ATOM     23 2HB  SER A  21       0.174  -3.094  60.750  1.00 56.58           H
ATOM     24  OG  SER A  21       0.659  -5.070  61.084  1.00 56.58           O
ATOM     25  HG  SER A  21       1.362  -4.835  61.755  1.00 56.58           H
ATOM     26  HN  SER A  21      -1.979  -4.061  60.700  1.00 56.58           H
ATOM     27  N   THR A  22      -0.849  -6.676  59.390  1.00 57.41           N
ATOM     28  CA  THR A  22      -0.606  -8.071  59.064  1.00 57.41           C
ATOM     29  C   THR A  22      -1.435  -8.486  57.846  1.00 57.41           C
ATOM     30  O   THR A  22      -0.900  -9.038  56.886  1.00 57.41           O
ATOM     31  HA  THR A  22       0.443  -8.182  58.790  1.00 57.41           H
ATOM     32  CB  THR A  22      -0.900  -8.906  60.312  1.00 57.41           C
ATOM     33  HB  THR A  22      -1.939  -9.237  60.323  1.00 57.41           H
ATOM     34  OG1 THR A  22      -0.510  -8.064  61.393  1.00 57.41           O
ATOM     35  HG1 THR A  22      -0.869  -8.425  62.254  1.00 57.41           H
ATOM     36  CG2 THR A  22       0.023 -10.120  60.434  1.00 57.41           C
ATOM     37 1HG2 THR A  22       1.059  -9.785  60.490  1.00 57.41           H
ATOM     38 2HG2 THR A  22      -0.104 -10.763  59.562  1.00 57.41           H
ATOM     39 3HG2 THR A  22      -0.228 -10.678  61.336  1.00 57.41           H
ATOM     40  HN  THR A  22      -1.345  -6.522  60.245  1.00 57.41           H
ATOM     41  N   SER A  23      -2.727  -8.203  57.925  1.00 60.09           N
ATOM     42  CA  SER A  23      -3.642  -8.584  56.863  1.00 60.09           C
ATOM     43  C   SER A  23      -3.257  -7.877  55.562  1.00 60.09           C
ATOM     44  O   SER A  23      -3.337  -8.465  54.484  1.00 60.09           O
ATOM     45  HA  SER A  23      -3.531  -9.663  56.759  1.00 60.09           H
ATOM     46  CB  SER A  23      -5.088  -8.254  57.238  1.00 60.09           C
ATOM     47 1HB  SER A  23      -5.749  -8.538  56.418  1.00 60.09           H
ATOM     48 2HB  SER A  23      -5.383  -8.847  58.104  1.00 60.09           H
ATOM     49  OG  SER A  23      -5.262  -6.870  57.529  1.00 60.09           O
ATOM     50  HG  SER A  23      -6.220  -6.684  57.748  1.00 60.09           H
ATOM     51  HN  SER A  23      -3.148  -7.724  58.695  1.00 60.09           H
ATOM     52  N   SER A  24      -2.847  -6.625  55.705  1.00 65.22           N
ATOM     53  CA  SER A  24      -2.443  -5.834  54.555  1.00 65.22           C
ATOM     54  C   SER A  24      -1.201  -6.449  53.907  1.00 65.22           C
ATOM     55  O   SER A  24      -0.978  -6.288  52.708  1.00 65.22           O
ATOM     56  HA  SER A  24      -3.289  -5.868  53.869  1.00 65.22           H
ATOM     57  CB  SER A  24      -2.169  -4.382  54.954  1.00 65.22           C
ATOM     58 1HB  SER A  24      -2.263  -3.742  54.077  1.00 65.22           H
ATOM     59 2HB  SER A  24      -2.924  -4.054  55.669  1.00 65.22           H
ATOM     60  OG  SER A  24      -0.873  -4.220  55.524  1.00 65.22           O
ATOM     61  HG  SER A  24      -0.780  -4.800  56.333  1.00 65.22           H
ATOM     62  HN  SER A  24      -2.789  -6.153  56.584  1.00 65.22           H
ATOM     63  N   MET A  25      -0.425  -7.141  54.728  1.00 67.17           N
ATOM     64  CA  MET A  25       0.778  -7.797  54.246  1.00 67.17           C
ATOM     65  C   MET A  25       0.438  -9.097  53.513  1.00 67.17           C
ATOM     66  O   MET A  25       1.011  -9.391  52.465  1.00 67.17           O
ATOM     67  HA  MET A  25       1.240  -7.093  53.555  1.00 67.17           H
ATOM     68  CB  MET A  25       1.701  -8.104  55.427  1.00 67.17           C
ATOM     69 1HB  MET A  25       1.645  -7.296  56.157  1.00 67.17           H
ATOM     70 2HB  MET A  25       1.365  -9.011  55.930  1.00 67.17           H
ATOM     71  CG  MET A  25       3.148  -8.278  54.962  1.00 67.17           C
ATOM     72 1HG  MET A  25       3.721  -8.812  55.720  1.00 67.17           H
ATOM     73 2HG  MET A  25       3.177  -8.884  54.056  1.00 67.17           H
ATOM     74  SD  MET A  25       3.885  -6.683  54.651  1.00 67.17           S
ATOM     75  CE  MET A  25       5.597  -7.160  54.484  1.00 67.17           C
ATOM     76 1HE  MET A  25       5.935  -7.632  55.406  1.00 67.17           H
ATOM     77 2HE  MET A  25       5.699  -7.863  53.657  1.00 67.17           H
ATOM     78 3HE  MET A  25       6.203  -6.276  54.285  1.00 67.17           H
ATOM     79  HN  MET A  25      -0.607  -7.257  55.705  1.00 67.17           H
ATOM     80  N   GLU A  26      -0.494  -9.839  54.093  1.00 68.27           N
ATOM     81  CA  GLU A  26      -0.931 -11.091  53.498  1.00 68.27           C
ATOM     82  C   GLU A  26      -1.614 -10.830  52.154  1.00 68.27           C
ATOM     83  O   GLU A  26      -1.356 -11.530  51.176  1.00 68.27           O
ATOM     84  HA  GLU A  26      -0.021 -11.672  53.344  1.00 68.27           H
ATOM     85  CB  GLU A  26      -1.858 -11.854  54.446  1.00 68.27           C
ATOM     86 1HB  GLU A  26      -2.610 -11.175  54.849  1.00 68.27           H
ATOM     87 2HB  GLU A  26      -2.286 -12.713  53.929  1.00 68.27           H
ATOM     88  CG  GLU A  26      -1.083 -12.413  55.640  1.00 68.27           C
ATOM     89 1HG  GLU A  26      -0.297 -13.081  55.287  1.00 68.27           H
ATOM     90 2HG  GLU A  26      -0.593 -11.599  56.174  1.00 68.27           H
ATOM     91  CD  GLU A  26      -2.012 -13.169  56.592  1.00 68.27           C
ATOM     92  OE1 GLU A  26      -1.477 -13.964  57.395  1.00 68.27           O
ATOM     93  OE2 GLU A  26      -3.236 -12.934  56.496  1.00 68.27           O
ATOM     94  HN  GLU A  26      -0.946  -9.599  54.952  1.00 68.27           H
ATOM     95  N   ASP A  27      -2.472  -9.821  52.149  1.00 68.02           N
ATOM     96  CA  ASP A  27      -3.219  -9.479  50.951  1.00 68.02           C
ATOM     97  C   ASP A  27      -2.242  -9.222  49.802  1.00 68.02           C
ATOM     98  O   ASP A  27      -2.494  -9.621  48.666  1.00 68.02           O
ATOM     99  HA  ASP A  27      -3.867 -10.336  50.763  1.00 68.02           H
ATOM    100  CB  ASP A  27      -4.047  -8.210  51.160  1.00 68.02           C
ATOM    101 1HB  ASP A  27      -3.443  -7.457  51.667  1.00 68.02           H
ATOM    102 2HB  ASP A  27      -4.331  -7.793  50.194  1.00 68.02           H
ATOM    103  CG  ASP A  27      -5.303  -8.503  51.984  1.00 68.02           C
ATOM    104  OD1 ASP A  27      -5.635  -9.703  52.104  1.00 68.02           O
ATOM    105  OD2 ASP A  27      -5.902  -7.522  52.474  1.00 68.02           O
ATOM    106  HN  ASP A  27      -2.661  -9.243  52.943  1.00 68.02           H
ATOM    107  N   TYR A  28      -1.146  -8.557  50.137  1.00 70.64           N
ATOM    108  CA  TYR A  28      -0.144  -8.216  49.142  1.00 70.64           C
ATOM    109  C   TYR A  28       0.605  -9.463  48.668  1.00 70.64           C
ATOM    110  O   TYR A  28       0.972  -9.564  47.499  1.00 70.64           O
ATOM    111  HA  TYR A  28      -0.654  -7.763  48.292  1.00 70.64           H
ATOM    112  CB  TYR A  28       0.843  -7.278  49.842  1.00 70.64           C
ATOM    113 1HB  TYR A  28       0.300  -6.411  50.217  1.00 70.64           H
ATOM    114 2HB  TYR A  28       1.264  -7.790  50.707  1.00 70.64           H
ATOM    115  CG  TYR A  28       1.986  -6.797  48.946  1.00 70.64           C
ATOM    116  CD1 TYR A  28       3.200  -7.454  48.964  1.00 70.64           C
ATOM    117  HD1 TYR A  28       3.344  -8.315  49.617  1.00 70.64           H
ATOM    118  CD2 TYR A  28       1.803  -5.707  48.120  1.00 70.64           C
ATOM    119  HD2 TYR A  28       0.844  -5.189  48.105  1.00 70.64           H
ATOM    120  CE1 TYR A  28       4.276  -7.001  48.121  1.00 70.64           C
ATOM    121  HE1 TYR A  28       5.240  -7.510  48.126  1.00 70.64           H
ATOM    122  CE2 TYR A  28       2.879  -5.255  47.276  1.00 70.64           C
ATOM    123  HE2 TYR A  28       2.748  -4.395  46.619  1.00 70.64           H
ATOM    124  CZ  TYR A  28       4.062  -5.924  47.319  1.00 70.64           C
ATOM    125  OH  TYR A  28       5.079  -5.496  46.522  1.00 70.64           O
ATOM    126  HH  TYR A  28       4.775  -4.722  45.967  1.00 70.64           H
ATOM    127  HN  TYR A  28      -0.939  -8.254  51.067  1.00 70.64           H
ATOM    128  N   VAL A  29       0.810 -10.382  49.601  1.00 68.21           N
ATOM    129  CA  VAL A  29       1.583 -11.579  49.316  1.00 68.21           C
ATOM    130  C   VAL A  29       0.738 -12.536  48.472  1.00 68.21           C
ATOM    131  O   VAL A  29       1.262 -13.228  47.600  1.00 68.21           O
ATOM    132  HA  VAL A  29       2.455 -11.277  48.736  1.00 68.21           H
ATOM    133  CB  VAL A  29       2.075 -12.207  50.621  1.00 68.21           C
ATOM    134  HB  VAL A  29       1.213 -12.344  51.273  1.00 68.21           H
ATOM    135  CG1 VAL A  29       2.695 -13.583  50.367  1.00 68.21           C
ATOM    136 1HG1 VAL A  29       1.950 -14.241  49.922  1.00 68.21           H
ATOM    137 2HG1 VAL A  29       3.542 -13.480  49.688  1.00 68.21           H
ATOM    138 3HG1 VAL A  29       3.037 -14.007  51.311  1.00 68.21           H
ATOM    139  CG2 VAL A  29       3.063 -11.284  51.336  1.00 68.21           C
ATOM    140 1HG2 VAL A  29       3.922 -11.101  50.690  1.00 68.21           H
ATOM    141 2HG2 VAL A  29       2.574 -10.337  51.566  1.00 68.21           H
ATOM    142 3HG2 VAL A  29       3.397 -11.755  52.260  1.00 68.21           H
ATOM    143  HN  VAL A  29       0.460 -10.318  50.536  1.00 68.21           H
ATOM    144  N   ASN A  30      -0.555 -12.546  48.762  1.00 70.87           N
ATOM    145  CA  ASN A  30      -1.454 -13.501  48.138  1.00 70.87           C
ATOM    146  C   ASN A  30      -1.902 -12.961  46.778  1.00 70.87           C
ATOM    147  O   ASN A  30      -2.524 -13.678  45.996  1.00 70.87           O
ATOM    148  HA  ASN A  30      -0.878 -14.423  48.051  1.00 70.87           H
ATOM    149  CB  ASN A  30      -2.703 -13.722  48.994  1.00 70.87           C
ATOM    150 1HB  ASN A  30      -3.068 -12.764  49.365  1.00 70.87           H
ATOM    151 2HB  ASN A  30      -3.497 -14.149  48.381  1.00 70.87           H
ATOM    152  CG  ASN A  30      -2.404 -14.651  50.172  1.00 70.87           C
ATOM    153  OD1 ASN A  30      -1.464 -15.429  50.159  1.00 70.87           O
ATOM    154  ND2 ASN A  30      -3.253 -14.527  51.188  1.00 70.87           N
ATOM    155 1HD2 ASN A  30      -4.004 -13.869  51.134  1.00 70.87           H
ATOM    156 2HD2 ASN A  30      -3.141 -15.092  52.005  1.00 70.87           H
ATOM    157  HN  ASN A  30      -0.988 -11.918  49.409  1.00 70.87           H
ATOM    158  N   PHE A  31      -1.567 -11.702  46.539  1.00 76.46           N
ATOM    159  CA  PHE A  31      -1.908 -11.064  45.278  1.00 76.46           C
ATOM    160  C   PHE A  31      -1.161 -11.717  44.114  1.00 76.46           C
ATOM    161  O   PHE A  31       0.068 -11.740  44.095  1.00 76.46           O
ATOM    162  HA  PHE A  31      -2.981 -11.186  45.134  1.00 76.46           H
ATOM    163  CB  PHE A  31      -1.478  -9.599  45.387  1.00 76.46           C
ATOM    164 1HB  PHE A  31      -1.925  -9.165  46.281  1.00 76.46           H
ATOM    165 2HB  PHE A  31      -0.396  -9.558  45.520  1.00 76.46           H
ATOM    166  CG  PHE A  31      -1.861  -8.746  44.177  1.00 76.46           C
ATOM    167  CD1 PHE A  31      -0.949  -8.509  43.196  1.00 76.46           C
ATOM    168  HD1 PHE A  31       0.055  -8.926  43.273  1.00 76.46           H
ATOM    169  CD2 PHE A  31      -3.114  -8.226  44.081  1.00 76.46           C
ATOM    170  HD2 PHE A  31      -3.845  -8.416  44.866  1.00 76.46           H
ATOM    171  CE1 PHE A  31      -1.304  -7.717  42.072  1.00 76.46           C
ATOM    172  HE1 PHE A  31      -0.573  -7.526  41.287  1.00 76.46           H
ATOM    173  CE2 PHE A  31      -3.469  -7.434  42.957  1.00 76.46           C
ATOM    174  HE2 PHE A  31      -4.473  -7.017  42.880  1.00 76.46           H
ATOM    175  CZ  PHE A  31      -2.557  -7.196  41.976  1.00 76.46           C
ATOM    176  HZ  PHE A  31      -2.830  -6.589  41.114  1.00 76.46           H
ATOM    177  HN  PHE A  31      -1.074 -11.121  47.186  1.00 76.46           H
ATOM    178  N   ASN A  32      -1.936 -12.232  43.170  1.00 73.92           N
ATOM    179  CA  ASN A  32      -1.364 -12.852  41.987  1.00 73.92           C
ATOM    180  C   ASN A  32      -0.933 -11.762  41.004  1.00 73.92           C
ATOM    181  O   ASN A  32      -1.761 -11.209  40.282  1.00 73.92           O
ATOM    182  HA  ASN A  32      -0.522 -13.441  42.351  1.00 73.92           H
ATOM    183  CB  ASN A  32      -2.387 -13.746  41.284  1.00 73.92           C
ATOM    184 1HB  ASN A  32      -2.911 -14.354  42.021  1.00 73.92           H
ATOM    185 2HB  ASN A  32      -3.136 -13.127  40.790  1.00 73.92           H
ATOM    186  CG  ASN A  32      -1.708 -14.653  40.256  1.00 73.92           C
ATOM    187  OD1 ASN A  32      -0.506 -14.608  40.048  1.00 73.92           O
ATOM    188  ND2 ASN A  32      -2.541 -15.475  39.626  1.00 73.92           N
ATOM    189 1HD2 ASN A  32      -3.517 -15.461  39.843  1.00 73.92           H
ATOM    190 2HD2 ASN A  32      -2.192 -16.108  38.934  1.00 73.92           H
ATOM    191  HN  ASN A  32      -2.936 -12.231  43.205  1.00 73.92           H
ATOM    192  N   PHE A  33       0.363 -11.485  41.007  1.00 75.76           N
ATOM    193  CA  PHE A  33       0.932 -10.553  40.049  1.00 75.76           C
ATOM    194  C   PHE A  33       1.159 -11.228  38.695  1.00 75.76           C
ATOM    195  O   PHE A  33       2.285 -11.274  38.202  1.00 75.76           O
ATOM    196  HA  PHE A  33       0.219  -9.736  39.931  1.00 75.76           H
ATOM    197  CB  PHE A  33       2.280 -10.099  40.612  1.00 75.76           C
ATOM    198 1HB  PHE A  33       2.892 -10.978  40.814  1.00 75.76           H
ATOM    199 2HB  PHE A  33       2.801  -9.515  39.854  1.00 75.76           H
ATOM    200  CG  PHE A  33       2.172  -9.266  41.891  1.00 75.76           C
ATOM    201  CD1 PHE A  33       1.991  -7.920  41.812  1.00 75.76           C
ATOM    202  HD1 PHE A  33       1.924  -7.435  40.838  1.00 75.76           H
ATOM    203  CD2 PHE A  33       2.256  -9.871  43.106  1.00 75.76           C
ATOM    204  HD2 PHE A  33       2.401 -10.949  43.169  1.00 75.76           H
ATOM    205  CE1 PHE A  33       1.891  -7.147  42.999  1.00 75.76           C
ATOM    206  HE1 PHE A  33       1.746  -6.068  42.936  1.00 75.76           H
ATOM    207  CE2 PHE A  33       2.155  -9.097  44.293  1.00 75.76           C
ATOM    208  HE2 PHE A  33       2.223  -9.582  45.267  1.00 75.76           H
ATOM    209  CZ  PHE A  33       1.975  -7.751  44.214  1.00 75.76           C
ATOM    210  HZ  PHE A  33       1.898  -7.158  45.125  1.00 75.76           H
ATOM    211  HN  PHE A  33       1.019 -11.886  41.647  1.00 75.76           H
ATOM    212  N   THR A  34       0.072 -11.735  38.133  1.00 75.94           N
ATOM    213  CA  THR A  34       0.073 -12.148  36.740  1.00 75.94           C
ATOM    214  C   THR A  34       0.604 -11.022  35.850  1.00 75.94           C
ATOM    215  O   THR A  34       0.216  -9.866  36.008  1.00 75.94           O
ATOM    216  HA  THR A  34       0.756 -12.990  36.631  1.00 75.94           H
ATOM    217  CB  THR A  34      -1.346 -12.591  36.377  1.00 75.94           C
ATOM    218  HB  THR A  34      -1.570 -12.364  35.334  1.00 75.94           H
ATOM    219  OG1 THR A  34      -2.170 -11.939  37.339  1.00 75.94           O
ATOM    220  HG1 THR A  34      -2.192 -10.956  37.161  1.00 75.94           H
ATOM    221  CG2 THR A  34      -1.578 -14.081  36.635  1.00 75.94           C
ATOM    222 1HG2 THR A  34      -1.419 -14.296  37.692  1.00 75.94           H
ATOM    223 2HG2 THR A  34      -0.880 -14.667  36.036  1.00 75.94           H
ATOM    224 3HG2 THR A  34      -2.600 -14.343  36.360  1.00 75.94           H
ATOM    225  HN  THR A  34      -0.797 -11.865  38.611  1.00 75.94           H
ATOM    226  N   ASP A  35       1.484 -11.399  34.934  1.00 82.57           N
ATOM    227  CA  ASP A  35       2.226 -10.419  34.160  1.00 82.57           C
ATOM    228  C   ASP A  35       1.371  -9.955  32.979  1.00 82.57           C
ATOM    229  O   ASP A  35       1.625 -10.333  31.837  1.00 82.57           O
ATOM    230  HA  ASP A  35       2.447  -9.611  34.858  1.00 82.57           H
ATOM    231  CB  ASP A  35       3.517 -11.021  33.601  1.00 82.57           C
ATOM    232 1HB  ASP A  35       3.889 -11.787  34.281  1.00 82.57           H
ATOM    233 2HB  ASP A  35       3.311 -11.511  32.649  1.00 82.57           H
ATOM    234  CG  ASP A  35       4.584  -9.943  33.406  1.00 82.57           C
ATOM    235  OD1 ASP A  35       4.384  -8.839  33.957  1.00 82.57           O
ATOM    236  OD2 ASP A  35       5.577 -10.247  32.709  1.00 82.57           O
ATOM    237  HN  ASP A  35       1.692 -12.353  34.719  1.00 82.57           H
ATOM    238  N   PHE A  36       0.373  -9.142  33.296  1.00 90.62           N
ATOM    239  CA  PHE A  36      -0.496  -8.590  32.271  1.00 90.62           C
ATOM    240  C   PHE A  36       0.154  -7.382  31.593  1.00 90.62           C
ATOM    241  O   PHE A  36      -0.290  -6.948  30.531  1.00 90.62           O
ATOM    242  HA  PHE A  36      -0.662  -9.373  31.532  1.00 90.62           H
ATOM    243  CB  PHE A  36      -1.780  -8.138  32.970  1.00 90.62           C
ATOM    244 1HB  PHE A  36      -1.518  -7.500  33.813  1.00 90.62           H
ATOM    245 2HB  PHE A  36      -2.363  -7.528  32.278  1.00 90.62           H
ATOM    246  CG  PHE A  36      -2.654  -9.289  33.471  1.00 90.62           C
ATOM    247  CD1 PHE A  36      -2.792 -10.415  32.721  1.00 90.62           C
ATOM    248  HD1 PHE A  36      -2.281 -10.497  31.762  1.00 90.62           H
ATOM    249  CD2 PHE A  36      -3.292  -9.187  34.668  1.00 90.62           C
ATOM    250  HD2 PHE A  36      -3.181  -8.285  35.270  1.00 90.62           H
ATOM    251  CE1 PHE A  36      -3.603 -11.484  33.187  1.00 90.62           C
ATOM    252  HE1 PHE A  36      -3.714 -12.386  32.585  1.00 90.62           H
ATOM    253  CE2 PHE A  36      -4.102 -10.256  35.134  1.00 90.62           C
ATOM    254  HE2 PHE A  36      -4.614 -10.174  36.093  1.00 90.62           H
ATOM    255  CZ  PHE A  36      -4.241 -11.382  34.383  1.00 90.62           C
ATOM    256  HZ  PHE A  36      -4.863 -12.202  34.741  1.00 90.62           H
ATOM    257  HN  PHE A  36       0.156  -8.860  34.231  1.00 90.62           H
ATOM    258  N   TYR A  37       1.195  -6.872  32.235  1.00 92.09           N
ATOM    259  CA  TYR A  37       2.000  -5.819  31.639  1.00 92.09           C
ATOM    260  C   TYR A  37       3.124  -6.407  30.783  1.00 92.09           C
ATOM    261  O   TYR A  37       4.011  -7.085  31.298  1.00 92.09           O
ATOM    262  HA  TYR A  37       1.349  -5.216  31.006  1.00 92.09           H
ATOM    263  CB  TYR A  37       2.615  -5.046  32.807  1.00 92.09           C
ATOM    264 1HB  TYR A  37       1.814  -4.687  33.453  1.00 92.09           H
ATOM    265 2HB  TYR A  37       3.222  -5.729  33.402  1.00 92.09           H
ATOM    266  CG  TYR A  37       3.479  -3.858  32.381  1.00 92.09           C
ATOM    267  CD1 TYR A  37       4.839  -4.020  32.210  1.00 92.09           C
ATOM    268  HD1 TYR A  37       5.297  -4.994  32.380  1.00 92.09           H
ATOM    269  CD2 TYR A  37       2.899  -2.624  32.166  1.00 92.09           C
ATOM    270  HD2 TYR A  37       1.824  -2.497  32.301  1.00 92.09           H
ATOM    271  CE1 TYR A  37       5.652  -2.901  31.809  1.00 92.09           C
ATOM    272  HE1 TYR A  37       6.728  -3.015  31.671  1.00 92.09           H
ATOM    273  CE2 TYR A  37       3.712  -1.506  31.765  1.00 92.09           C
ATOM    274  HE2 TYR A  37       3.266  -0.526  31.592  1.00 92.09           H
ATOM    275  CZ  TYR A  37       5.049  -1.700  31.606  1.00 92.09           C
ATOM    276  OH  TYR A  37       5.817  -0.644  31.226  1.00 92.09           O
ATOM    277  HH  TYR A  37       5.238   0.149  31.035  1.00 92.09           H
ATOM    278  HN  TYR A  37       1.490  -7.166  33.144  1.00 92.09           H
ATOM    279  N   CYS A  38       3.050  -6.124  29.491  1.00 91.47           N
ATOM    280  CA  CYS A  38       3.983  -6.708  28.542  1.00 91.47           C
ATOM    281  C   CYS A  38       5.007  -5.638  28.156  1.00 91.47           C
ATOM    282  O   CYS A  38       4.652  -4.616  27.572  1.00 91.47           O
ATOM    283  HA  CYS A  38       4.467  -7.541  29.052  1.00 91.47           H
ATOM    284  CB  CYS A  38       3.264  -7.277  27.318  1.00 91.47           C
ATOM    285 1HB  CYS A  38       2.457  -7.938  27.635  1.00 91.47           H
ATOM    286 2HB  CYS A  38       2.808  -6.469  26.745  1.00 91.47           H
ATOM    287  SG  CYS A  38       4.447  -8.196  26.268  1.00 91.47           S
ATOM    288  HN  CYS A  38       2.369  -5.510  29.091  1.00 91.47           H
ATOM    289  N   GLU A  39       6.258  -5.911  28.499  1.00 89.86           N
ATOM    290  CA  GLU A  39       7.362  -5.109  28.002  1.00 89.86           C
ATOM    291  C   GLU A  39       7.741  -5.547  26.586  1.00 89.86           C
ATOM    292  O   GLU A  39       8.063  -6.712  26.358  1.00 89.86           O
ATOM    293  HA  GLU A  39       6.991  -4.084  27.985  1.00 89.86           H
ATOM    294  CB  GLU A  39       8.566  -5.190  28.942  1.00 89.86           C
ATOM    295 1HB  GLU A  39       8.773  -6.233  29.184  1.00 89.86           H
ATOM    296 2HB  GLU A  39       9.417  -4.675  28.495  1.00 89.86           H
ATOM    297  CG  GLU A  39       8.278  -4.478  30.265  1.00 89.86           C
ATOM    298 1HG  GLU A  39       7.923  -3.467  30.068  1.00 89.86           H
ATOM    299 2HG  GLU A  39       7.481  -4.999  30.796  1.00 89.86           H
ATOM    300  CD  GLU A  39       9.531  -4.424  31.142  1.00 89.86           C
ATOM    301  OE1 GLU A  39       9.410  -3.901  32.271  1.00 89.86           O
ATOM    302  OE2 GLU A  39      10.580  -4.906  30.664  1.00 89.86           O
ATOM    303  HN  GLU A  39       6.520  -6.663  29.104  1.00 89.86           H
ATOM    304  N   LYS A  40       7.690  -4.590  25.670  1.00 89.70           N
ATOM    305  CA  LYS A  40       7.884  -4.891  24.262  1.00 89.70           C
ATOM    306  C   LYS A  40       9.344  -4.633  23.886  1.00 89.70           C
ATOM    307  O   LYS A  40       9.648  -4.331  22.733  1.00 89.70           O
ATOM    308  HA  LYS A  40       7.673  -5.951  24.122  1.00 89.70           H
ATOM    309  CB  LYS A  40       6.882  -4.113  23.406  1.00 89.70           C
ATOM    310 1HB  LYS A  40       7.024  -3.043  23.554  1.00 89.70           H
ATOM    311 2HB  LYS A  40       7.066  -4.316  22.351  1.00 89.70           H
ATOM    312  CG  LYS A  40       5.444  -4.496  23.761  1.00 89.70           C
ATOM    313 1HG  LYS A  40       5.282  -4.362  24.831  1.00 89.70           H
ATOM    314 2HG  LYS A  40       4.749  -3.830  23.249  1.00 89.70           H
ATOM    315  CD  LYS A  40       5.150  -5.946  23.373  1.00 89.70           C
ATOM    316 1HD  LYS A  40       5.482  -6.127  22.351  1.00 89.70           H
ATOM    317 2HD  LYS A  40       5.716  -6.620  24.016  1.00 89.70           H
ATOM    318  CE  LYS A  40       3.656  -6.254  23.491  1.00 89.70           C
ATOM    319 1HE  LYS A  40       3.409  -6.494  24.525  1.00 89.70           H
ATOM    320 2HE  LYS A  40       3.075  -5.372  23.221  1.00 89.70           H
ATOM    321  NZ  LYS A  40       3.289  -7.386  22.612  1.00 89.70           N
ATOM    322 1HZ  LYS A  40       2.301  -7.589  22.717  1.00 89.70           H
ATOM    323 2HZ  LYS A  40       3.482  -7.141  21.647  1.00 89.70           H
ATOM    324 3HZ  LYS A  40       3.831  -8.203  22.868  1.00 89.70           H
ATOM    325  HN  LYS A  40       7.521  -3.627  25.878  1.00 89.70           H
ATOM    326  N   ASN A  41      10.210  -4.761  24.881  1.00 88.16           N
ATOM    327  CA  ASN A  41      11.620  -4.469  24.689  1.00 88.16           C
ATOM    328  C   ASN A  41      12.174  -5.363  23.577  1.00 88.16           C
ATOM    329  O   ASN A  41      12.902  -4.894  22.704  1.00 88.16           O
ATOM    330  HA  ASN A  41      11.661  -3.411  24.432  1.00 88.16           H
ATOM    331  CB  ASN A  41      12.419  -4.749  25.963  1.00 88.16           C
ATOM    332 1HB  ASN A  41      12.090  -5.690  26.404  1.00 88.16           H
ATOM    333 2HB  ASN A  41      13.475  -4.864  25.717  1.00 88.16           H
ATOM    334  CG  ASN A  41      12.247  -3.617  26.978  1.00 88.16           C
ATOM    335  OD1 ASN A  41      12.012  -2.471  26.634  1.00 88.16           O
ATOM    336  ND2 ASN A  41      12.378  -4.002  28.245  1.00 88.16           N
ATOM    337 1HD2 ASN A  41      12.572  -4.959  28.459  1.00 88.16           H
ATOM    338 2HD2 ASN A  41      12.283  -3.333  28.982  1.00 88.16           H
ATOM    339  HN  ASN A  41       9.961  -5.057  25.804  1.00 88.16           H
ATOM    340  N   ASN A  42      11.808  -6.635  23.647  1.00 90.45           N
ATOM    341  CA  ASN A  42      12.301  -7.608  22.687  1.00 90.45           C
ATOM    342  C   ASN A  42      11.833  -7.217  21.284  1.00 90.45           C
ATOM    343  O   ASN A  42      12.584  -7.343  20.318  1.00 90.45           O
ATOM    344  HA  ASN A  42      13.386  -7.585  22.787  1.00 90.45           H
ATOM    345  CB  ASN A  42      11.759  -9.006  22.994  1.00 90.45           C
ATOM    346 1HB  ASN A  42      10.676  -8.964  23.106  1.00 90.45           H
ATOM    347 2HB  ASN A  42      11.967  -9.672  22.157  1.00 90.45           H
ATOM    348  CG  ASN A  42      12.388  -9.570  24.270  1.00 90.45           C
ATOM    349  OD1 ASN A  42      13.344  -9.038  24.809  1.00 90.45           O
ATOM    350  ND2 ASN A  42      11.800 -10.675  24.720  1.00 90.45           N
ATOM    351 1HD2 ASN A  42      11.019 -11.061  24.229  1.00 90.45           H
ATOM    352 2HD2 ASN A  42      12.139 -11.120  25.549  1.00 90.45           H
ATOM    353  HN  ASN A  42      11.188  -7.001  24.340  1.00 90.45           H
ATOM    354  N   VAL A  43      10.594  -6.751  21.216  1.00 90.78           N
ATOM    355  CA  VAL A  43      10.011  -6.360  19.944  1.00 90.78           C
ATOM    356  C   VAL A  43      10.789  -5.172  19.375  1.00 90.78           C
ATOM    357  O   VAL A  43      11.069  -5.124  18.179  1.00 90.78           O
ATOM    358  HA  VAL A  43      10.112  -7.204  19.262  1.00 90.78           H
ATOM    359  CB  VAL A  43       8.519  -6.068  20.121  1.00 90.78           C
ATOM    360  HB  VAL A  43       8.421  -5.229  20.809  1.00 90.78           H
ATOM    361  CG1 VAL A  43       7.879  -5.664  18.792  1.00 90.78           C
ATOM    362 1HG1 VAL A  43       8.368  -4.767  18.411  1.00 90.78           H
ATOM    363 2HG1 VAL A  43       7.994  -6.473  18.071  1.00 90.78           H
ATOM    364 3HG1 VAL A  43       6.819  -5.462  18.945  1.00 90.78           H
ATOM    365  CG2 VAL A  43       7.795  -7.268  20.736  1.00 90.78           C
ATOM    366 1HG2 VAL A  43       7.907  -8.133  20.083  1.00 90.78           H
ATOM    367 2HG2 VAL A  43       8.226  -7.491  21.712  1.00 90.78           H
ATOM    368 3HG2 VAL A  43       6.737  -7.034  20.850  1.00 90.78           H
ATOM    369  HN  VAL A  43       9.995  -6.640  22.009  1.00 90.78           H
ATOM    370  N   ARG A  44      11.115  -4.241  20.260  1.00 89.51           N
ATOM    371  CA  ARG A  44      11.800  -3.026  19.850  1.00 89.51           C
ATOM    372  C   ARG A  44      13.221  -3.350  19.385  1.00 89.51           C
ATOM    373  O   ARG A  44      13.710  -2.766  18.418  1.00 89.51           O
ATOM    374  HA  ARG A  44      11.200  -2.631  19.031  1.00 89.51           H
ATOM    375  CB  ARG A  44      11.864  -2.016  20.998  1.00 89.51           C
ATOM    376 1HB  ARG A  44      12.271  -2.496  21.887  1.00 89.51           H
ATOM    377 2HB  ARG A  44      12.543  -1.205  20.735  1.00 89.51           H
ATOM    378  CG  ARG A  44      10.477  -1.449  21.306  1.00 89.51           C
ATOM    379 1HG  ARG A  44       9.985  -1.156  20.379  1.00 89.51           H
ATOM    380 2HG  ARG A  44       9.859  -2.220  21.766  1.00 89.51           H
ATOM    381  CD  ARG A  44      10.574  -0.242  22.241  1.00 89.51           C
ATOM    382 1HD  ARG A  44      11.395   0.404  21.931  1.00 89.51           H
ATOM    383 2HD  ARG A  44       9.662   0.351  22.180  1.00 89.51           H
ATOM    384  NE  ARG A  44      10.788  -0.696  23.634  1.00 89.51           N
ATOM    385  HE  ARG A  44      11.713  -0.965  23.902  1.00 89.51           H
ATOM    386  CZ  ARG A  44       9.820  -0.769  24.557  1.00 89.51           C
ATOM    387  NH1 ARG A  44       8.562  -0.421  24.253  1.00 89.51           N
ATOM    388 1HH1 ARG A  44       8.340  -0.104  23.331  1.00 89.51           H
ATOM    389 2HH1 ARG A  44       7.845  -0.479  24.948  1.00 89.51           H
ATOM    390  NH2 ARG A  44      10.128  -1.196  25.789  1.00 89.51           N
ATOM    391 1HH2 ARG A  44       9.417  -1.256  26.490  1.00 89.51           H
ATOM    392 2HH2 ARG A  44      11.069  -1.453  26.008  1.00 89.51           H
ATOM    393  HN  ARG A  44      10.920  -4.306  21.239  1.00 89.51           H
ATOM    394  N   GLN A  45      13.845  -4.279  20.094  1.00 91.35           N
ATOM    395  CA  GLN A  45      15.217  -4.652  19.796  1.00 91.35           C
ATOM    396  C   GLN A  45      15.305  -5.284  18.405  1.00 91.35           C
ATOM    397  O   GLN A  45      16.222  -4.987  17.642  1.00 91.35           O
ATOM    398  HA  GLN A  45      15.782  -3.720  19.816  1.00 91.35           H
ATOM    399  CB  GLN A  45      15.773  -5.598  20.864  1.00 91.35           C
ATOM    400 1HB  GLN A  45      15.634  -5.158  21.851  1.00 91.35           H
ATOM    401 2HB  GLN A  45      15.215  -6.534  20.850  1.00 91.35           H
ATOM    402  CG  GLN A  45      17.258  -5.878  20.628  1.00 91.35           C
ATOM    403 1HG  GLN A  45      17.396  -6.329  19.645  1.00 91.35           H
ATOM    404 2HG  GLN A  45      17.814  -4.940  20.630  1.00 91.35           H
ATOM    405  CD  GLN A  45      17.817  -6.810  21.705  1.00 91.35           C
ATOM    406  OE1 GLN A  45      17.099  -7.341  22.537  1.00 91.35           O
ATOM    407  NE2 GLN A  45      19.135  -6.978  21.644  1.00 91.35           N
ATOM    408 1HE2 GLN A  45      19.666  -6.513  20.936  1.00 91.35           H
ATOM    409 2HE2 GLN A  45      19.595  -7.570  22.306  1.00 91.35           H
ATOM    410  HN  GLN A  45      13.430  -4.771  20.859  1.00 91.35           H
ATOM    411  N   PHE A  46      14.339  -6.144  18.119  1.00 93.19           N
ATOM    412  CA  PHE A  46      14.266  -6.780  16.814  1.00 93.19           C
ATOM    413  C   PHE A  46      14.086  -5.740  15.706  1.00 93.19           C
ATOM    414  O   PHE A  46      14.794  -5.771  14.701  1.00 93.19           O
ATOM    415  HA  PHE A  46      15.204  -7.313  16.662  1.00 93.19           H
ATOM    416  CB  PHE A  46      13.045  -7.702  16.834  1.00 93.19           C
ATOM    417 1HB  PHE A  46      13.205  -8.483  17.577  1.00 93.19           H
ATOM    418 2HB  PHE A  46      12.175  -7.129  17.156  1.00 93.19           H
ATOM    419  CG  PHE A  46      12.736  -8.355  15.486  1.00 93.19           C
ATOM    420  CD1 PHE A  46      11.746  -7.856  14.699  1.00 93.19           C
ATOM    421  HD1 PHE A  46      11.172  -6.990  15.029  1.00 93.19           H
ATOM    422  CD2 PHE A  46      13.453  -9.435  15.074  1.00 93.19           C
ATOM    423  HD2 PHE A  46      14.247  -9.836  15.704  1.00 93.19           H
ATOM    424  CE1 PHE A  46      11.460  -8.462  13.447  1.00 93.19           C
ATOM    425  HE1 PHE A  46      10.666  -8.062  12.816  1.00 93.19           H
ATOM    426  CE2 PHE A  46      13.167 -10.042  13.822  1.00 93.19           C
ATOM    427  HE2 PHE A  46      13.741 -10.908  13.492  1.00 93.19           H
ATOM    428  CZ  PHE A  46      12.176  -9.543  13.035  1.00 93.19           C
ATOM    429  HZ  PHE A  46      11.957 -10.008  12.074  1.00 93.19           H
ATOM    430  HN  PHE A  46      13.616  -6.406  18.758  1.00 93.19           H
ATOM    431  N   ALA A  47      13.136  -4.844  15.928  1.00 91.69           N
ATOM    432  CA  ALA A  47      12.793  -3.853  14.922  1.00 91.69           C
ATOM    433  C   ALA A  47      14.039  -3.038  14.569  1.00 91.69           C
ATOM    434  O   ALA A  47      14.284  -2.747  13.400  1.00 91.69           O
ATOM    435  HA  ALA A  47      12.454  -4.385  14.034  1.00 91.69           H
ATOM    436  CB  ALA A  47      11.650  -2.976  15.438  1.00 91.69           C
ATOM    437 1HB  ALA A  47      10.780  -3.599  15.646  1.00 91.69           H
ATOM    438 2HB  ALA A  47      11.962  -2.472  16.352  1.00 91.69           H
ATOM    439 3HB  ALA A  47      11.393  -2.233  14.683  1.00 91.69           H
ATOM    440  HN  ALA A  47      12.606  -4.788  16.774  1.00 91.69           H
ATOM    441  N   SER A  48      14.793  -2.691  15.603  1.00 91.95           N
ATOM    442  CA  SER A  48      15.872  -1.731  15.453  1.00 91.95           C
ATOM    443  C   SER A  48      16.959  -2.303  14.541  1.00 91.95           C
ATOM    444  O   SER A  48      17.700  -1.554  13.906  1.00 91.95           O
ATOM    445  HA  SER A  48      15.416  -0.852  14.998  1.00 91.95           H
ATOM    446  CB  SER A  48      16.465  -1.352  16.812  1.00 91.95           C
ATOM    447 1HB  SER A  48      17.151  -0.514  16.687  1.00 91.95           H
ATOM    448 2HB  SER A  48      15.668  -1.015  17.474  1.00 91.95           H
ATOM    449  OG  SER A  48      17.155  -2.442  17.416  1.00 91.95           O
ATOM    450  HG  SER A  48      17.526  -2.164  18.302  1.00 91.95           H
ATOM    451  HN  SER A  48      14.675  -3.055  16.527  1.00 91.95           H
ATOM    452  N   HIS A  49      17.021  -3.626  14.505  1.00 93.40           N
ATOM    453  CA  HIS A  49      18.028  -4.308  13.709  1.00 93.40           C
ATOM    454  C   HIS A  49      17.448  -4.655  12.336  1.00 93.40           C
ATOM    455  O   HIS A  49      18.138  -4.549  11.323  1.00 93.40           O
ATOM    456  HA  HIS A  49      18.851  -3.606  13.580  1.00 93.40           H
ATOM    457  CB  HIS A  49      18.570  -5.531  14.451  1.00 93.40           C
ATOM    458 1HB  HIS A  49      17.734  -6.170  14.737  1.00 93.40           H
ATOM    459 2HB  HIS A  49      19.193  -6.110  13.769  1.00 93.40           H
ATOM    460  CG  HIS A  49      19.374  -5.196  15.684  1.00 93.40           C
ATOM    461  ND1 HIS A  49      18.789  -4.911  16.905  1.00 93.40           N
ATOM    462  HD1 HIS A  49      17.807  -4.898  17.095  1.00 93.40           H
ATOM    463  CD2 HIS A  49      20.722  -5.104  15.871  1.00 93.40           C
ATOM    464  HD2 HIS A  49      21.484  -5.268  15.109  1.00 93.40           H
ATOM    465  CE1 HIS A  49      19.751  -4.659  17.781  1.00 93.40           C
ATOM    466  HE1 HIS A  49      19.611  -4.402  18.831  1.00 93.40           H
ATOM    467  NE2 HIS A  49      20.948  -4.779  17.138  1.00 93.40           N
ATOM    468  HN  HIS A  49      16.399  -4.229  15.006  1.00 93.40           H
ATOM    469  N   PHE A  50      16.188  -5.062  12.347  1.00 94.69           N
ATOM    470  CA  PHE A  50      15.595  -5.692  11.180  1.00 94.69           C
ATOM    471  C   PHE A  50      15.116  -4.643  10.174  1.00 94.69           C
ATOM    472  O   PHE A  50      15.375  -4.762   8.977  1.00 94.69           O
ATOM    473  HA  PHE A  50      16.366  -6.310  10.719  1.00 94.69           H
ATOM    474  CB  PHE A  50      14.390  -6.498  11.670  1.00 94.69           C
ATOM    475 1HB  PHE A  50      14.731  -7.238  12.394  1.00 94.69           H
ATOM    476 2HB  PHE A  50      13.708  -5.829  12.195  1.00 94.69           H
ATOM    477  CG  PHE A  50      13.624  -7.212  10.555  1.00 94.69           C
ATOM    478  CD1 PHE A  50      12.402  -6.756  10.169  1.00 94.69           C
ATOM    479  HD1 PHE A  50      11.969  -5.882  10.654  1.00 94.69           H
ATOM    480  CD2 PHE A  50      14.164  -8.304   9.950  1.00 94.69           C
ATOM    481  HD2 PHE A  50      15.144  -8.669  10.259  1.00 94.69           H
ATOM    482  CE1 PHE A  50      11.691  -7.419   9.134  1.00 94.69           C
ATOM    483  HE1 PHE A  50      10.712  -7.054   8.825  1.00 94.69           H
ATOM    484  CE2 PHE A  50      13.453  -8.967   8.915  1.00 94.69           C
ATOM    485  HE2 PHE A  50      13.887  -9.841   8.430  1.00 94.69           H
ATOM    486  CZ  PHE A  50      12.232  -8.511   8.529  1.00 94.69           C
ATOM    487  HZ  PHE A  50      11.686  -9.020   7.734  1.00 94.69           H
ATOM    488  HN  PHE A  50      15.576  -4.967  13.133  1.00 94.69           H
ATOM    489  N   LEU A  51      14.427  -3.640  10.696  1.00 94.37           N
ATOM    490  CA  LEU A  51      13.609  -2.778   9.860  1.00 94.37           C
ATOM    491  C   LEU A  51      14.516  -1.846   9.054  1.00 94.37           C
ATOM    492  O   LEU A  51      14.397  -1.761   7.833  1.00 94.37           O
ATOM    493  HA  LEU A  51      13.066  -3.418   9.164  1.00 94.37           H
ATOM    494  CB  LEU A  51      12.567  -2.042  10.705  1.00 94.37           C
ATOM    495 1HB  LEU A  51      13.090  -1.450  11.456  1.00 94.37           H
ATOM    496 2HB  LEU A  51      12.035  -1.342  10.061  1.00 94.37           H
ATOM    497  CG  LEU A  51      11.537  -2.922  11.416  1.00 94.37           C
ATOM    498  HG  LEU A  51      12.068  -3.584  12.101  1.00 94.37           H
ATOM    499  CD1 LEU A  51      10.580  -2.076  12.257  1.00 94.37           C
ATOM    500 1HD1 LEU A  51      11.146  -1.524  13.007  1.00 94.37           H
ATOM    501 2HD1 LEU A  51      10.053  -1.374  11.611  1.00 94.37           H
ATOM    502 3HD1 LEU A  51       9.858  -2.726  12.751  1.00 94.37           H
ATOM    503  CD2 LEU A  51      10.792  -3.810  10.417  1.00 94.37           C
ATOM    504 1HD2 LEU A  51      10.274  -3.184   9.691  1.00 94.37           H
ATOM    505 2HD2 LEU A  51      11.504  -4.453   9.901  1.00 94.37           H
ATOM    506 3HD2 LEU A  51      10.066  -4.425  10.949  1.00 94.37           H
ATOM    507  HN  LEU A  51      14.420  -3.413  11.670  1.00 94.37           H
ATOM    508  N   PRO A  52      15.436  -1.134   9.719  1.00 95.38           N
ATOM    509  CA  PRO A  52      16.147  -0.029   9.072  1.00 95.38           C
ATOM    510  C   PRO A  52      16.795  -0.448   7.762  1.00 95.38           C
ATOM    511  O   PRO A  52      16.593   0.194   6.732  1.00 95.38           O
ATOM    512  HA  PRO A  52      15.446   0.761   8.803  1.00 95.38           H
ATOM    513  CB  PRO A  52      17.188   0.391  10.112  1.00 95.38           C
ATOM    514 1HB  PRO A  52      18.134  -0.130   9.965  1.00 95.38           H
ATOM    515 2HB  PRO A  52      17.402   1.458  10.058  1.00 95.38           H
ATOM    516  CG  PRO A  52      16.536   0.013  11.436  1.00 95.38           C
ATOM    517 1HG  PRO A  52      17.271  -0.082  12.236  1.00 95.38           H
ATOM    518 2HG  PRO A  52      15.820   0.766  11.765  1.00 95.38           H
ATOM    519  CD  PRO A  52      15.865  -1.313  11.118  1.00 95.38           C
ATOM    520 1HD  PRO A  52      16.555  -2.151  11.220  1.00 95.38           H
ATOM    521 2HD  PRO A  52      15.025  -1.512  11.784  1.00 95.38           H
ATOM    522  N   PRO A  53      17.585  -1.530   7.769  1.00 96.43           N
ATOM    523  CA  PRO A  53      18.251  -1.986   6.547  1.00 96.43           C
ATOM    524  C   PRO A  53      17.277  -2.174   5.395  1.00 96.43           C
ATOM    525  O   PRO A  53      17.566  -1.786   4.264  1.00 96.43           O
ATOM    526  HA  PRO A  53      18.958  -1.231   6.202  1.00 96.43           H
ATOM    527  CB  PRO A  53      18.904  -3.307   6.961  1.00 96.43           C
ATOM    528 1HB  PRO A  53      18.250  -4.156   6.764  1.00 96.43           H
ATOM    529 2HB  PRO A  53      19.830  -3.485   6.414  1.00 96.43           H
ATOM    530  CG  PRO A  53      19.156  -3.124   8.452  1.00 96.43           C
ATOM    531 1HG  PRO A  53      19.286  -4.079   8.961  1.00 96.43           H
ATOM    532 2HG  PRO A  53      20.063  -2.550   8.642  1.00 96.43           H
ATOM    533  CD  PRO A  53      17.909  -2.392   8.921  1.00 96.43           C
ATOM    534 1HD  PRO A  53      17.095  -3.082   9.145  1.00 96.43           H
ATOM    535 2HD  PRO A  53      18.094  -1.816   9.827  1.00 96.43           H
ATOM    536  N   LEU A  54      16.139  -2.771   5.716  1.00 95.54           N
ATOM    537  CA  LEU A  54      15.174  -3.142   4.695  1.00 95.54           C
ATOM    538  C   LEU A  54      14.516  -1.878   4.138  1.00 95.54           C
ATOM    539  O   LEU A  54      14.343  -1.746   2.927  1.00 95.54           O
ATOM    540  HA  LEU A  54      15.723  -3.630   3.889  1.00 95.54           H
ATOM    541  CB  LEU A  54      14.177  -4.163   5.246  1.00 95.54           C
ATOM    542 1HB  LEU A  54      13.730  -3.753   6.152  1.00 95.54           H
ATOM    543 2HB  LEU A  54      13.372  -4.283   4.521  1.00 95.54           H
ATOM    544  CG  LEU A  54      14.743  -5.546   5.571  1.00 95.54           C
ATOM    545  HG  LEU A  54      15.560  -5.422   6.283  1.00 95.54           H
ATOM    546  CD1 LEU A  54      13.688  -6.427   6.243  1.00 95.54           C
ATOM    547 1HD1 LEU A  54      13.359  -5.958   7.170  1.00 95.54           H
ATOM    548 2HD1 LEU A  54      12.836  -6.547   5.574  1.00 95.54           H
ATOM    549 3HD1 LEU A  54      14.117  -7.405   6.463  1.00 95.54           H
ATOM    550  CD2 LEU A  54      15.330  -6.206   4.322  1.00 95.54           C
ATOM    551 1HD2 LEU A  54      14.550  -6.316   3.569  1.00 95.54           H
ATOM    552 2HD2 LEU A  54      16.133  -5.584   3.925  1.00 95.54           H
ATOM    553 3HD2 LEU A  54      15.726  -7.188   4.581  1.00 95.54           H
ATOM    554  HN  LEU A  54      15.873  -3.000   6.653  1.00 95.54           H
ATOM    555  N   TYR A  55      14.167  -0.981   5.048  1.00 94.63           N
ATOM    556  CA  TYR A  55      13.479   0.241   4.669  1.00 94.63           C
ATOM    557  C   TYR A  55      14.359   1.108   3.766  1.00 94.63           C
ATOM    558  O   TYR A  55      13.864   1.750   2.841  1.00 94.63           O
ATOM    559  HA  TYR A  55      12.576  -0.036   4.125  1.00 94.63           H
ATOM    560  CB  TYR A  55      13.208   0.995   5.973  1.00 94.63           C
ATOM    561 1HB  TYR A  55      14.112   0.982   6.582  1.00 94.63           H
ATOM    562 2HB  TYR A  55      12.996   2.039   5.740  1.00 94.63           H
ATOM    563  CG  TYR A  55      12.049   0.424   6.792  1.00 94.63           C
ATOM    564  CD1 TYR A  55      11.339  -0.661   6.320  1.00 94.63           C
ATOM    565  HD1 TYR A  55      11.605  -1.112   5.363  1.00 94.63           H
ATOM    566  CD2 TYR A  55      11.713   0.995   8.002  1.00 94.63           C
ATOM    567  HD2 TYR A  55      12.274   1.852   8.375  1.00 94.63           H
ATOM    568  CE1 TYR A  55      10.248  -1.198   7.091  1.00 94.63           C
ATOM    569  HE1 TYR A  55       9.679  -2.055   6.729  1.00 94.63           H
ATOM    570  CE2 TYR A  55      10.622   0.458   8.773  1.00 94.63           C
ATOM    571  HE2 TYR A  55      10.346   0.899   9.731  1.00 94.63           H
ATOM    572  CZ  TYR A  55       9.943  -0.612   8.279  1.00 94.63           C
ATOM    573  OH  TYR A  55       8.913  -1.119   9.008  1.00 94.63           O
ATOM    574  HH  TYR A  55       8.449  -1.838   8.489  1.00 94.63           H
ATOM    575  HN  TYR A  55      14.347  -1.078   6.027  1.00 94.63           H
ATOM    576  N   TRP A  56      15.650   1.100   4.067  1.00 95.93           N
ATOM    577  CA  TRP A  56      16.615   1.804   3.240  1.00 95.93           C
ATOM    578  C   TRP A  56      16.663   1.114   1.876  1.00 95.93           C
ATOM    579  O   TRP A  56      16.677   1.777   0.840  1.00 95.93           O
ATOM    580  HA  TRP A  56      16.269   2.832   3.126  1.00 95.93           H
ATOM    581  CB  TRP A  56      17.981   1.868   3.926  1.00 95.93           C
ATOM    582 1HB  TRP A  56      18.119   0.966   4.523  1.00 95.93           H
ATOM    583 2HB  TRP A  56      18.760   1.867   3.163  1.00 95.93           H
ATOM    584  CG  TRP A  56      18.170   3.091   4.826  1.00 95.93           C
ATOM    585  CD1 TRP A  56      18.308   3.122   6.158  1.00 95.93           C
ATOM    586  HD1 TRP A  56      18.302   2.238   6.796  1.00 95.93           H
ATOM    587  CD2 TRP A  56      18.237   4.468   4.401  1.00 95.93           C
ATOM    588  NE1 TRP A  56      18.458   4.413   6.621  1.00 95.93           N
ATOM    589  HE1 TRP A  56      18.576   4.690   7.575  1.00 95.93           H
ATOM    590  CE2 TRP A  56      18.413   5.258   5.519  1.00 95.93           C
ATOM    591  CE3 TRP A  56      18.152   5.029   3.114  1.00 95.93           C
ATOM    592  HE3 TRP A  56      18.013   4.427   2.216  1.00 95.93           H
ATOM    593  CZ2 TRP A  56      18.519   6.653   5.463  1.00 95.93           C
ATOM    594  HZ2 TRP A  56      18.658   7.255   6.361  1.00 95.93           H
ATOM    595  CZ3 TRP A  56      18.259   6.424   3.075  1.00 95.93           C
ATOM    596  HZ3 TRP A  56      18.199   6.910   2.102  1.00 95.93           H
ATOM    597  CH2 TRP A  56      18.436   7.233   4.192  1.00 95.93           C
ATOM    598  HH2 TRP A  56      18.511   8.315   4.078  1.00 95.93           H
ATOM    599  HN  TRP A  56      16.037   0.625   4.857  1.00 95.93           H
ATOM    600  N   LEU A  57      16.686  -0.210   1.919  1.00 96.26           N
ATOM    601  CA  LEU A  57      16.752  -0.998   0.700  1.00 96.26           C
ATOM    602  C   LEU A  57      15.509  -0.720  -0.149  1.00 96.26           C
ATOM    603  O   LEU A  57      15.618  -0.431  -1.340  1.00 96.26           O
ATOM    604  HA  LEU A  57      17.630  -0.668   0.144  1.00 96.26           H
ATOM    605  CB  LEU A  57      16.953  -2.478   1.028  1.00 96.26           C
ATOM    606 1HB  LEU A  57      17.879  -2.582   1.595  1.00 96.26           H
ATOM    607 2HB  LEU A  57      16.142  -2.799   1.681  1.00 96.26           H
ATOM    608  CG  LEU A  57      17.013  -3.429  -0.169  1.00 96.26           C
ATOM    609  HG  LEU A  57      16.140  -3.246  -0.795  1.00 96.26           H
ATOM    610  CD1 LEU A  57      18.249  -3.152  -1.028  1.00 96.26           C
ATOM    611 1HD1 LEU A  57      18.214  -2.127  -1.396  1.00 96.26           H
ATOM    612 2HD1 LEU A  57      19.148  -3.291  -0.426  1.00 96.26           H
ATOM    613 3HD1 LEU A  57      18.267  -3.842  -1.871  1.00 96.26           H
ATOM    614  CD2 LEU A  57      16.946  -4.888   0.285  1.00 96.26           C
ATOM    615 1HD2 LEU A  57      17.788  -5.103   0.944  1.00 96.26           H
ATOM    616 2HD2 LEU A  57      16.013  -5.059   0.821  1.00 96.26           H
ATOM    617 3HD2 LEU A  57      16.991  -5.543  -0.585  1.00 96.26           H
ATOM    618  HN  LEU A  57      16.662  -0.743   2.765  1.00 96.26           H
ATOM    619  N   VAL A  58      14.357  -0.817   0.497  1.00 95.06           N
ATOM    620  CA  VAL A  58      13.093  -0.633  -0.195  1.00 95.06           C
ATOM    621  C   VAL A  58      13.045   0.774  -0.795  1.00 95.06           C
ATOM    622  O   VAL A  58      12.643   0.949  -1.944  1.00 95.06           O
ATOM    623  HA  VAL A  58      13.052  -1.361  -1.006  1.00 95.06           H
ATOM    624  CB  VAL A  58      11.929  -0.917   0.756  1.00 95.06           C
ATOM    625  HB  VAL A  58      12.082  -0.327   1.659  1.00 95.06           H
ATOM    626  CG1 VAL A  58      10.597  -0.490   0.136  1.00 95.06           C
ATOM    627 1HG1 VAL A  58      10.621   0.579  -0.077  1.00 95.06           H
ATOM    628 2HG1 VAL A  58      10.434  -1.041  -0.791  1.00 95.06           H
ATOM    629 3HG1 VAL A  58       9.786  -0.703   0.833  1.00 95.06           H
ATOM    630  CG2 VAL A  58      11.898  -2.393   1.158  1.00 95.06           C
ATOM    631 1HG2 VAL A  58      11.780  -3.010   0.268  1.00 95.06           H
ATOM    632 2HG2 VAL A  58      12.830  -2.653   1.660  1.00 95.06           H
ATOM    633 3HG2 VAL A  58      11.061  -2.568   1.834  1.00 95.06           H
ATOM    634  HN  VAL A  58      14.278  -1.017   1.474  1.00 95.06           H
ATOM    635  N   PHE A  59      13.459   1.741   0.011  1.00 96.51           N
ATOM    636  CA  PHE A  59      13.475   3.126  -0.428  1.00 96.51           C
ATOM    637  C   PHE A  59      14.278   3.282  -1.721  1.00 96.51           C
ATOM    638  O   PHE A  59      13.779   3.830  -2.703  1.00 96.51           O
ATOM    639  HA  PHE A  59      12.440   3.420  -0.607  1.00 96.51           H
ATOM    640  CB  PHE A  59      14.150   3.938   0.679  1.00 96.51           C
ATOM    641 1HB  PHE A  59      13.525   3.906   1.572  1.00 96.51           H
ATOM    642 2HB  PHE A  59      15.097   3.465   0.936  1.00 96.51           H
ATOM    643  CG  PHE A  59      14.409   5.400   0.308  1.00 96.51           C
ATOM    644  CD1 PHE A  59      15.683   5.875   0.270  1.00 96.51           C
ATOM    645  HD1 PHE A  59      16.518   5.215   0.504  1.00 96.51           H
ATOM    646  CD2 PHE A  59      13.367   6.223   0.017  1.00 96.51           C
ATOM    647  HD2 PHE A  59      12.346   5.842   0.047  1.00 96.51           H
ATOM    648  CE1 PHE A  59      15.924   7.232  -0.074  1.00 96.51           C
ATOM    649  HE1 PHE A  59      16.945   7.613  -0.105  1.00 96.51           H
ATOM    650  CE2 PHE A  59      13.608   7.579  -0.328  1.00 96.51           C
ATOM    651  HE2 PHE A  59      12.773   8.239  -0.561  1.00 96.51           H
ATOM    652  CZ  PHE A  59      14.882   8.055  -0.366  1.00 96.51           C
ATOM    653  HZ  PHE A  59      15.067   9.096  -0.630  1.00 96.51           H
ATOM    654  HN  PHE A  59      13.780   1.590   0.946  1.00 96.51           H
ATOM    655  N   ILE A  60      15.508   2.791  -1.679  1.00 96.67           N
ATOM    656  CA  ILE A  60      16.441   3.017  -2.770  1.00 96.67           C
ATOM    657  C   ILE A  60      15.892   2.374  -4.046  1.00 96.67           C
ATOM    658  O   ILE A  60      15.780   3.032  -5.078  1.00 96.67           O
ATOM    659  HA  ILE A  60      16.506   4.093  -2.927  1.00 96.67           H
ATOM    660  CB  ILE A  60      17.839   2.529  -2.388  1.00 96.67           C
ATOM    661  HB  ILE A  60      17.751   1.519  -1.986  1.00 96.67           H
ATOM    662  CG1 ILE A  60      18.443   3.402  -1.287  1.00 96.67           C
ATOM    663 1HG1 ILE A  60      18.718   4.374  -1.698  1.00 96.67           H
ATOM    664 2HG1 ILE A  60      17.698   3.584  -0.512  1.00 96.67           H
ATOM    665  CG2 ILE A  60      18.747   2.448  -3.617  1.00 96.67           C
ATOM    666 1HG2 ILE A  60      18.319   1.752  -4.340  1.00 96.67           H
ATOM    667 2HG2 ILE A  60      18.833   3.435  -4.071  1.00 96.67           H
ATOM    668 3HG2 ILE A  60      19.735   2.099  -3.318  1.00 96.67           H
ATOM    669  CD1 ILE A  60      19.675   2.735  -0.671  1.00 96.67           C
ATOM    670 1HD1 ILE A  60      19.391   1.776  -0.239  1.00 96.67           H
ATOM    671 2HD1 ILE A  60      20.427   2.578  -1.444  1.00 96.67           H
ATOM    672 3HD1 ILE A  60      20.084   3.378   0.109  1.00 96.67           H
ATOM    673  HN  ILE A  60      15.868   2.250  -0.920  1.00 96.67           H
ATOM    674  N   VAL A  61      15.564   1.095  -3.932  1.00 94.99           N
ATOM    675  CA  VAL A  61      15.171   0.317  -5.094  1.00 94.99           C
ATOM    676  C   VAL A  61      13.857   0.868  -5.651  1.00 94.99           C
ATOM    677  O   VAL A  61      13.697   0.993  -6.864  1.00 94.99           O
ATOM    678  HA  VAL A  61      15.949   0.436  -5.848  1.00 94.99           H
ATOM    679  CB  VAL A  61      15.089  -1.166  -4.728  1.00 94.99           C
ATOM    680  HB  VAL A  61      14.389  -1.269  -3.899  1.00 94.99           H
ATOM    681  CG1 VAL A  61      14.555  -1.992  -5.900  1.00 94.99           C
ATOM    682 1HG1 VAL A  61      13.557  -1.642  -6.166  1.00 94.99           H
ATOM    683 2HG1 VAL A  61      15.219  -1.880  -6.756  1.00 94.99           H
ATOM    684 3HG1 VAL A  61      14.507  -3.042  -5.612  1.00 94.99           H
ATOM    685  CG2 VAL A  61      16.448  -1.692  -4.262  1.00 94.99           C
ATOM    686 1HG2 VAL A  61      17.179  -1.569  -5.061  1.00 94.99           H
ATOM    687 2HG2 VAL A  61      16.773  -1.132  -3.384  1.00 94.99           H
ATOM    688 3HG2 VAL A  61      16.362  -2.748  -4.007  1.00 94.99           H
ATOM    689  HN  VAL A  61      15.564   0.593  -3.067  1.00 94.99           H
ATOM    690  N   GLY A  62      12.950   1.184  -4.738  1.00 95.12           N
ATOM    691  CA  GLY A  62      11.635   1.664  -5.125  1.00 95.12           C
ATOM    692  C   GLY A  62      11.729   3.028  -5.811  1.00 95.12           C
ATOM    693  O   GLY A  62      11.059   3.270  -6.814  1.00 95.12           O
ATOM    694 1HA  GLY A  62      11.165   0.947  -5.797  1.00 95.12           H
ATOM    695 2HA  GLY A  62      10.998   1.740  -4.244  1.00 95.12           H
ATOM    696  HN  GLY A  62      13.103   1.116  -3.752  1.00 95.12           H
ATOM    697  N   ALA A  63      12.566   3.884  -5.244  1.00 95.78           N
ATOM    698  CA  ALA A  63      12.693   5.245  -5.736  1.00 95.78           C
ATOM    699  C   ALA A  63      13.229   5.218  -7.169  1.00 95.78           C
ATOM    700  O   ALA A  63      12.718   5.919  -8.041  1.00 95.78           O
ATOM    701  HA  ALA A  63      11.698   5.691  -5.738  1.00 95.78           H
ATOM    702  CB  ALA A  63      13.591   6.048  -4.793  1.00 95.78           C
ATOM    703 1HB  ALA A  63      13.150   6.062  -3.796  1.00 95.78           H
ATOM    704 2HB  ALA A  63      14.576   5.585  -4.748  1.00 95.78           H
ATOM    705 3HB  ALA A  63      13.685   7.069  -5.162  1.00 95.78           H
ATOM    706  HN  ALA A  63      13.150   3.661  -4.464  1.00 95.78           H
ATOM    707  N   LEU A  64      14.253   4.400  -7.368  1.00 94.11           N
ATOM    708  CA  LEU A  64      14.868   4.276  -8.678  1.00 94.11           C
ATOM    709  C   LEU A  64      13.839   3.732  -9.671  1.00 94.11           C
ATOM    710  O   LEU A  64      13.685   4.268 -10.767  1.00 94.11           O
ATOM    711  HA  LEU A  64      15.160   5.277  -8.997  1.00 94.11           H
ATOM    712  CB  LEU A  64      16.145   3.438  -8.593  1.00 94.11           C
ATOM    713 1HB  LEU A  64      15.904   2.494  -8.103  1.00 94.11           H
ATOM    714 2HB  LEU A  64      16.466   3.197  -9.607  1.00 94.11           H
ATOM    715  CG  LEU A  64      17.321   4.079  -7.854  1.00 94.11           C
ATOM    716  HG  LEU A  64      16.978   4.385  -6.866  1.00 94.11           H
ATOM    717  CD1 LEU A  64      18.454   3.072  -7.648  1.00 94.11           C
ATOM    718 1HD1 LEU A  64      18.089   2.230  -7.059  1.00 94.11           H
ATOM    719 2HD1 LEU A  64      18.803   2.713  -8.616  1.00 94.11           H
ATOM    720 3HD1 LEU A  64      19.277   3.554  -7.120  1.00 94.11           H
ATOM    721  CD2 LEU A  64      17.800   5.340  -8.577  1.00 94.11           C
ATOM    722 1HD2 LEU A  64      18.121   5.081  -9.586  1.00 94.11           H
ATOM    723 2HD2 LEU A  64      16.985   6.061  -8.628  1.00 94.11           H
ATOM    724 3HD2 LEU A  64      18.637   5.776  -8.030  1.00 94.11           H
ATOM    725  HN  LEU A  64      14.660   3.830  -6.654  1.00 94.11           H
ATOM    726  N   GLY A  65      13.162   2.673  -9.251  1.00 92.09           N
ATOM    727  CA  GLY A  65      12.247   1.971 -10.135  1.00 92.09           C
ATOM    728  C   GLY A  65      11.125   2.896 -10.611  1.00 92.09           C
ATOM    729  O   GLY A  65      10.898   3.035 -11.812  1.00 92.09           O
ATOM    730 1HA  GLY A  65      12.793   1.583 -10.995  1.00 92.09           H
ATOM    731 2HA  GLY A  65      11.820   1.113  -9.615  1.00 92.09           H
ATOM    732  HN  GLY A  65      13.229   2.296  -8.327  1.00 92.09           H
ATOM    733  N   ASN A  66      10.454   3.506  -9.644  1.00 93.58           N
ATOM    734  CA  ASN A  66       9.263   4.285  -9.937  1.00 93.58           C
ATOM    735  C   ASN A  66       9.664   5.564 -10.674  1.00 93.58           C
ATOM    736  O   ASN A  66       8.935   6.038 -11.544  1.00 93.58           O
ATOM    737  HA  ASN A  66       8.636   3.633 -10.544  1.00 93.58           H
ATOM    738  CB  ASN A  66       8.539   4.688  -8.651  1.00 93.58           C
ATOM    739 1HB  ASN A  66       9.261   5.064  -7.925  1.00 93.58           H
ATOM    740 2HB  ASN A  66       7.844   5.501  -8.860  1.00 93.58           H
ATOM    741  CG  ASN A  66       7.780   3.501  -8.054  1.00 93.58           C
ATOM    742  OD1 ASN A  66       6.804   3.016  -8.603  1.00 93.58           O
ATOM    743  ND2 ASN A  66       8.279   3.062  -6.902  1.00 93.58           N
ATOM    744 1HD2 ASN A  66       9.083   3.506  -6.505  1.00 93.58           H
ATOM    745 2HD2 ASN A  66       7.852   2.289  -6.434  1.00 93.58           H
ATOM    746  HN  ASN A  66      10.712   3.474  -8.679  1.00 93.58           H
ATOM    747  N   SER A  67      10.823   6.087 -10.300  1.00 92.84           N
ATOM    748  CA  SER A  67      11.346   7.282 -10.939  1.00 92.84           C
ATOM    749  C   SER A  67      11.572   7.022 -12.429  1.00 92.84           C
ATOM    750  O   SER A  67      11.337   7.900 -13.259  1.00 92.84           O
ATOM    751  HA  SER A  67      10.580   8.045 -10.795  1.00 92.84           H
ATOM    752  CB  SER A  67      12.648   7.736 -10.276  1.00 92.84           C
ATOM    753 1HB  SER A  67      13.384   6.935 -10.336  1.00 92.84           H
ATOM    754 2HB  SER A  67      13.056   8.586 -10.823  1.00 92.84           H
ATOM    755  OG  SER A  67      12.454   8.100  -8.911  1.00 92.84           O
ATOM    756  HG  SER A  67      12.898   7.433  -8.313  1.00 92.84           H
ATOM    757  HN  SER A  67      11.399   5.708  -9.576  1.00 92.84           H
ATOM    758  N   LEU A  68      12.026   5.813 -12.725  1.00 88.69           N
ATOM    759  CA  LEU A  68      12.281   5.424 -14.101  1.00 88.69           C
ATOM    760  C   LEU A  68      10.956   5.372 -14.865  1.00 88.69           C
ATOM    761  O   LEU A  68      10.891   5.764 -16.029  1.00 88.69           O
ATOM    762  HA  LEU A  68      12.906   6.197 -14.548  1.00 88.69           H
ATOM    763  CB  LEU A  68      13.072   4.116 -14.151  1.00 88.69           C
ATOM    764 1HB  LEU A  68      14.018   4.267 -13.633  1.00 88.69           H
ATOM    765 2HB  LEU A  68      12.520   3.359 -13.593  1.00 88.69           H
ATOM    766  CG  LEU A  68      13.369   3.564 -15.547  1.00 88.69           C
ATOM    767  HG  LEU A  68      12.422   3.439 -16.073  1.00 88.69           H
ATOM    768  CD1 LEU A  68      14.210   4.552 -16.359  1.00 88.69           C
ATOM    769 1HD1 LEU A  68      13.667   5.492 -16.463  1.00 88.69           H
ATOM    770 2HD1 LEU A  68      15.154   4.732 -15.846  1.00 88.69           H
ATOM    771 3HD1 LEU A  68      14.406   4.135 -17.347  1.00 88.69           H
ATOM    772  CD2 LEU A  68      14.026   2.185 -15.463  1.00 88.69           C
ATOM    773 1HD2 LEU A  68      14.962   2.262 -14.911  1.00 88.69           H
ATOM    774 2HD2 LEU A  68      13.357   1.495 -14.950  1.00 88.69           H
ATOM    775 3HD2 LEU A  68      14.226   1.817 -16.469  1.00 88.69           H
ATOM    776  HN  LEU A  68      12.218   5.106 -12.044  1.00 88.69           H
ATOM    777  N   VAL A  69       9.933   4.884 -14.179  1.00 88.14           N
ATOM    778  CA  VAL A  69       8.613   4.776 -14.778  1.00 88.14           C
ATOM    779  C   VAL A  69       8.162   6.157 -15.259  1.00 88.14           C
ATOM    780  O   VAL A  69       7.698   6.304 -16.389  1.00 88.14           O
ATOM    781  HA  VAL A  69       8.696   4.115 -15.640  1.00 88.14           H
ATOM    782  CB  VAL A  69       7.638   4.141 -13.785  1.00 88.14           C
ATOM    783  HB  VAL A  69       7.636   4.750 -12.881  1.00 88.14           H
ATOM    784  CG1 VAL A  69       6.215   4.129 -14.346  1.00 88.14           C
ATOM    785 1HG1 VAL A  69       5.894   5.151 -14.546  1.00 88.14           H
ATOM    786 2HG1 VAL A  69       6.194   3.554 -15.272  1.00 88.14           H
ATOM    787 3HG1 VAL A  69       5.542   3.672 -13.620  1.00 88.14           H
ATOM    788  CG2 VAL A  69       8.088   2.730 -13.401  1.00 88.14           C
ATOM    789 1HG2 VAL A  69       8.133   2.107 -14.294  1.00 88.14           H
ATOM    790 2HG2 VAL A  69       9.075   2.776 -12.941  1.00 88.14           H
ATOM    791 3HG2 VAL A  69       7.378   2.302 -12.694  1.00 88.14           H
ATOM    792  HN  VAL A  69       9.994   4.567 -13.233  1.00 88.14           H
ATOM    793  N   ILE A  70       8.314   7.134 -14.377  1.00 89.76           N
ATOM    794  CA  ILE A  70       7.851   8.481 -14.666  1.00 89.76           C
ATOM    795  C   ILE A  70       8.630   9.040 -15.858  1.00 89.76           C
ATOM    796  O   ILE A  70       8.049   9.656 -16.750  1.00 89.76           O
ATOM    797  HA  ILE A  70       6.799   8.412 -14.943  1.00 89.76           H
ATOM    798  CB  ILE A  70       7.933   9.355 -13.413  1.00 89.76           C
ATOM    799  HB  ILE A  70       8.952   9.307 -13.029  1.00 89.76           H
ATOM    800  CG1 ILE A  70       7.010   8.826 -12.313  1.00 89.76           C
ATOM    801 1HG1 ILE A  70       5.977   8.850 -12.659  1.00 89.76           H
ATOM    802 2HG1 ILE A  70       7.252   7.785 -12.101  1.00 89.76           H
ATOM    803  CG2 ILE A  70       7.645  10.821 -13.747  1.00 89.76           C
ATOM    804 1HG2 ILE A  70       8.376  11.178 -14.472  1.00 89.76           H
ATOM    805 2HG2 ILE A  70       6.644  10.907 -14.169  1.00 89.76           H
ATOM    806 3HG2 ILE A  70       7.710  11.420 -12.839  1.00 89.76           H
ATOM    807  CD1 ILE A  70       7.146   9.658 -11.036  1.00 89.76           C
ATOM    808 1HD1 ILE A  70       8.175   9.612 -10.681  1.00 89.76           H
ATOM    809 2HD1 ILE A  70       6.880  10.694 -11.247  1.00 89.76           H
ATOM    810 3HD1 ILE A  70       6.479   9.260 -10.271  1.00 89.76           H
ATOM    811  HN  ILE A  70       8.744   7.018 -13.482  1.00 89.76           H
ATOM    812  N   LEU A  71       9.934   8.805 -15.834  1.00 86.53           N
ATOM    813  CA  LEU A  71      10.813   9.362 -16.848  1.00 86.53           C
ATOM    814  C   LEU A  71      10.384   8.854 -18.225  1.00 86.53           C
ATOM    815  O   LEU A  71      10.287   9.630 -19.175  1.00 86.53           O
ATOM    816  HA  LEU A  71      10.691  10.445 -16.826  1.00 86.53           H
ATOM    817  CB  LEU A  71      12.276   9.065 -16.511  1.00 86.53           C
ATOM    818 1HB  LEU A  71      12.452   9.343 -15.472  1.00 86.53           H
ATOM    819 2HB  LEU A  71      12.433   7.989 -16.583  1.00 86.53           H
ATOM    820  CG  LEU A  71      13.321   9.765 -17.382  1.00 86.53           C
ATOM    821  HG  LEU A  71      12.928  10.740 -17.668  1.00 86.53           H
ATOM    822  CD1 LEU A  71      14.612  10.009 -16.599  1.00 86.53           C
ATOM    823 1HD1 LEU A  71      14.400  10.639 -15.735  1.00 86.53           H
ATOM    824 2HD1 LEU A  71      15.019   9.056 -16.263  1.00 86.53           H
ATOM    825 3HD1 LEU A  71      15.338  10.508 -17.242  1.00 86.53           H
ATOM    826  CD2 LEU A  71      13.572   8.982 -18.672  1.00 86.53           C
ATOM    827 1HD2 LEU A  71      13.934   7.983 -18.427  1.00 86.53           H
ATOM    828 2HD2 LEU A  71      12.643   8.903 -19.236  1.00 86.53           H
ATOM    829 3HD2 LEU A  71      14.319   9.501 -19.273  1.00 86.53           H
ATOM    830  HN  LEU A  71      10.389   8.246 -15.141  1.00 86.53           H
ATOM    831  N   VAL A  72      10.138   7.554 -18.291  1.00 81.16           N
ATOM    832  CA  VAL A  72       9.830   6.913 -19.558  1.00 81.16           C
ATOM    833  C   VAL A  72       8.489   7.437 -20.077  1.00 81.16           C
ATOM    834  O   VAL A  72       8.342   7.704 -21.268  1.00 81.16           O
ATOM    835  HA  VAL A  72      10.612   7.190 -20.265  1.00 81.16           H
ATOM    836  CB  VAL A  72       9.854   5.392 -19.395  1.00 81.16           C
ATOM    837  HB  VAL A  72       9.138   5.127 -18.617  1.00 81.16           H
ATOM    838  CG1 VAL A  72       9.424   4.695 -20.687  1.00 81.16           C
ATOM    839 1HG1 VAL A  72       8.411   5.003 -20.946  1.00 81.16           H
ATOM    840 2HG1 VAL A  72      10.105   4.972 -21.493  1.00 81.16           H
ATOM    841 3HG1 VAL A  72       9.451   3.615 -20.544  1.00 81.16           H
ATOM    842  CG2 VAL A  72      11.235   4.911 -18.946  1.00 81.16           C
ATOM    843 1HG2 VAL A  72      11.979   5.195 -19.691  1.00 81.16           H
ATOM    844 2HG2 VAL A  72      11.486   5.369 -17.989  1.00 81.16           H
ATOM    845 3HG2 VAL A  72      11.225   3.827 -18.838  1.00 81.16           H
ATOM    846  HN  VAL A  72      10.146   6.943 -17.499  1.00 81.16           H
ATOM    847  N   TYR A  73       7.545   7.569 -19.156  1.00 82.92           N
ATOM    848  CA  TYR A  73       6.213   8.028 -19.511  1.00 82.92           C
ATOM    849  C   TYR A  73       6.269   9.396 -20.195  1.00 82.92           C
ATOM    850  O   TYR A  73       5.527   9.650 -21.142  1.00 82.92           O
ATOM    851  HA  TYR A  73       5.779   7.303 -20.200  1.00 82.92           H
ATOM    852  CB  TYR A  73       5.448   8.161 -18.193  1.00 82.92           C
ATOM    853 1HB  TYR A  73       5.400   7.184 -17.712  1.00 82.92           H
ATOM    854 2HB  TYR A  73       6.006   8.818 -17.525  1.00 82.92           H
ATOM    855  CG  TYR A  73       4.027   8.706 -18.350  1.00 82.92           C
ATOM    856  CD1 TYR A  73       3.797  10.065 -18.284  1.00 82.92           C
ATOM    857  HD1 TYR A  73       4.628  10.750 -18.119  1.00 82.92           H
ATOM    858  CD2 TYR A  73       2.974   7.837 -18.559  1.00 82.92           C
ATOM    859  HD2 TYR A  73       3.156   6.764 -18.611  1.00 82.92           H
ATOM    860  CE1 TYR A  73       2.460  10.577 -18.432  1.00 82.92           C
ATOM    861  HE1 TYR A  73       2.264  11.648 -18.381  1.00 82.92           H
ATOM    862  CE2 TYR A  73       1.637   8.350 -18.707  1.00 82.92           C
ATOM    863  HE2 TYR A  73       0.797   7.675 -18.872  1.00 82.92           H
ATOM    864  CZ  TYR A  73       1.446   9.694 -18.636  1.00 82.92           C
ATOM    865  OH  TYR A  73       0.182  10.178 -18.776  1.00 82.92           O
ATOM    866  HH  TYR A  73      -0.444   9.436 -19.016  1.00 82.92           H
ATOM    867  HN  TYR A  73       7.678   7.368 -18.186  1.00 82.92           H
ATOM    868  N   TRP A  74       7.155  10.240 -19.687  1.00 83.52           N
ATOM    869  CA  TRP A  74       7.193  11.629 -20.111  1.00 83.52           C
ATOM    870  C   TRP A  74       7.879  11.687 -21.478  1.00 83.52           C
ATOM    871  O   TRP A  74       7.342  12.266 -22.421  1.00 83.52           O
ATOM    872  HA  TRP A  74       6.165  11.980 -20.195  1.00 83.52           H
ATOM    873  CB  TRP A  74       7.879  12.504 -19.060  1.00 83.52           C
ATOM    874 1HB  TRP A  74       8.627  11.908 -18.538  1.00 83.52           H
ATOM    875 2HB  TRP A  74       8.411  13.311 -19.565  1.00 83.52           H
ATOM    876  CG  TRP A  74       6.920  13.110 -18.033  1.00 83.52           C
ATOM    877  CD1 TRP A  74       6.518  12.582 -16.869  1.00 83.52           C
ATOM    878  HD1 TRP A  74       6.839  11.610 -16.492  1.00 83.52           H
ATOM    879  CD2 TRP A  74       6.256  14.387 -18.125  1.00 83.52           C
ATOM    880  NE1 TRP A  74       5.647  13.422 -16.207  1.00 83.52           N
ATOM    881  HE1 TRP A  74       5.213  13.248 -15.323  1.00 83.52           H
ATOM    882  CE2 TRP A  74       5.482  14.555 -16.995  1.00 83.52           C
ATOM    883  CE3 TRP A  74       6.308  15.369 -19.130  1.00 83.52           C
ATOM    884  HE3 TRP A  74       6.911  15.261 -20.031  1.00 83.52           H
ATOM    885  CZ2 TRP A  74       4.702  15.694 -16.762  1.00 83.52           C
ATOM    886  HZ2 TRP A  74       4.098  15.802 -15.861  1.00 83.52           H
ATOM    887  CZ3 TRP A  74       5.522  16.501 -18.883  1.00 83.52           C
ATOM    888  HZ3 TRP A  74       5.525  17.294 -19.631  1.00 83.52           H
ATOM    889  CH2 TRP A  74       4.737  16.685 -17.750  1.00 83.52           C
ATOM    890  HH2 TRP A  74       4.152  17.597 -17.632  1.00 83.52           H
ATOM    891  HN  TRP A  74       7.837   9.989 -19.000  1.00 83.52           H
ATOM    892  N   TYR A  75       9.055  11.080 -21.541  1.00 75.43           N
ATOM    893  CA  TYR A  75       9.965  11.323 -22.647  1.00 75.43           C
ATOM    894  C   TYR A  75       9.734  10.318 -23.777  1.00 75.43           C
ATOM    895  O   TYR A  75      10.231  10.501 -24.887  1.00 75.43           O
ATOM    896  HA  TYR A  75       9.777  12.329 -23.022  1.00 75.43           H
ATOM    897  CB  TYR A  75      11.374  11.127 -22.086  1.00 75.43           C
ATOM    898 1HB  TYR A  75      11.393  10.213 -21.491  1.00 75.43           H
ATOM    899 2HB  TYR A  75      12.068  10.983 -22.914  1.00 75.43           H
ATOM    900  CG  TYR A  75      11.868  12.290 -21.223  1.00 75.43           C
ATOM    901  CD1 TYR A  75      12.306  13.455 -21.820  1.00 75.43           C
ATOM    902  HD1 TYR A  75      12.300  13.546 -22.906  1.00 75.43           H
ATOM    903  CD2 TYR A  75      11.875  12.174 -19.848  1.00 75.43           C
ATOM    904  HD2 TYR A  75      11.530  11.255 -19.376  1.00 75.43           H
ATOM    905  CE1 TYR A  75      12.771  14.549 -21.008  1.00 75.43           C
ATOM    906  HE1 TYR A  75      13.119  15.475 -21.467  1.00 75.43           H
ATOM    907  CE2 TYR A  75      12.340  13.269 -19.036  1.00 75.43           C
ATOM    908  HE2 TYR A  75      12.351  13.191 -17.949  1.00 75.43           H
ATOM    909  CZ  TYR A  75      12.765  14.403 -19.656  1.00 75.43           C
ATOM    910  OH  TYR A  75      13.204  15.437 -18.890  1.00 75.43           O
ATOM    911  HH  TYR A  75      13.460  16.209 -19.471  1.00 75.43           H
ATOM    912  HN  TYR A  75       9.388  10.434 -20.854  1.00 75.43           H
ATOM    913  N   CYS A  76       8.979   9.277 -23.456  1.00 68.33           N
ATOM    914  CA  CYS A  76       9.122   8.007 -24.147  1.00 68.33           C
ATOM    915  C   CYS A  76       7.739   7.566 -24.631  1.00 68.33           C
ATOM    916  O   CYS A  76       7.599   7.061 -25.744  1.00 68.33           O
ATOM    917  HA  CYS A  76       9.789   8.183 -24.991  1.00 68.33           H
ATOM    918  CB  CYS A  76       9.779   6.950 -23.258  1.00 68.33           C
ATOM    919 1HB  CYS A  76       9.031   6.486 -22.616  1.00 68.33           H
ATOM    920 2HB  CYS A  76      10.205   6.158 -23.875  1.00 68.33           H
ATOM    921  SG  CYS A  76      11.089   7.718 -22.236  1.00 68.33           S
ATOM    922  HG  CYS A  76      11.788   8.211 -23.254  1.00 68.33           H
ATOM    923  HN  CYS A  76       8.282   9.292 -22.739  1.00 68.33           H
ATOM    924  N   THR A  77       6.752   7.773 -23.772  1.00 67.89           N
ATOM    925  CA  THR A  77       5.376   7.467 -24.124  1.00 67.89           C
ATOM    926  C   THR A  77       4.828   8.514 -25.095  1.00 67.89           C
ATOM    927  O   THR A  77       4.287   9.534 -24.673  1.00 67.89           O
ATOM    928  HA  THR A  77       5.360   6.509 -24.643  1.00 67.89           H
ATOM    929  CB  THR A  77       4.570   7.359 -22.828  1.00 67.89           C
ATOM    930  HB  THR A  77       4.430   8.340 -22.374  1.00 67.89           H
ATOM    931  OG1 THR A  77       5.296   6.416 -22.044  1.00 67.89           O
ATOM    932  HG1 THR A  77       5.407   5.562 -22.552  1.00 67.89           H
ATOM    933  CG2 THR A  77       3.207   6.696 -23.040  1.00 67.89           C
ATOM    934 1HG2 THR A  77       3.351   5.688 -23.431  1.00 67.89           H
ATOM    935 2HG2 THR A  77       2.625   7.282 -23.751  1.00 67.89           H
ATOM    936 3HG2 THR A  77       2.676   6.644 -22.089  1.00 67.89           H
ATOM    937  HN  THR A  77       6.881   8.143 -22.851  1.00 67.89           H
ATOM    938  N   ARG A  78       4.988   8.224 -26.379  1.00 63.51           N
ATOM    939  CA  ARG A  78       4.451   9.092 -27.413  1.00 63.51           C
ATOM    940  C   ARG A  78       2.925   9.153 -27.317  1.00 63.51           C
ATOM    941  O   ARG A  78       2.344  10.236 -27.299  1.00 63.51           O
ATOM    942  HA  ARG A  78       4.896  10.068 -27.217  1.00 63.51           H
ATOM    943  CB  ARG A  78       4.848   8.598 -28.806  1.00 63.51           C
ATOM    944 1HB  ARG A  78       4.684   7.523 -28.875  1.00 63.51           H
ATOM    945 2HB  ARG A  78       4.211   9.066 -29.557  1.00 63.51           H
ATOM    946  CG  ARG A  78       6.314   8.916 -29.104  1.00 63.51           C
ATOM    947 1HG  ARG A  78       6.522   9.957 -28.855  1.00 63.51           H
ATOM    948 2HG  ARG A  78       6.958   8.303 -28.473  1.00 63.51           H
ATOM    949  CD  ARG A  78       6.643   8.663 -30.576  1.00 63.51           C
ATOM    950 1HD  ARG A  78       6.495   7.609 -30.814  1.00 63.51           H
ATOM    951 2HD  ARG A  78       5.963   9.231 -31.212  1.00 63.51           H
ATOM    952  NE  ARG A  78       8.042   9.053 -30.857  1.00 63.51           N
ATOM    953  HE  ARG A  78       8.620   9.315 -30.084  1.00 63.51           H
ATOM    954  CZ  ARG A  78       8.584   9.078 -32.083  1.00 63.51           C
ATOM    955  NH1 ARG A  78       7.856   8.737 -33.155  1.00 63.51           N
ATOM    956 1HH1 ARG A  78       6.901   8.462 -33.044  1.00 63.51           H
ATOM    957 2HH1 ARG A  78       8.267   8.758 -34.066  1.00 63.51           H
ATOM    958  NH2 ARG A  78       9.864   9.448 -32.220  1.00 63.51           N
ATOM    959 1HH2 ARG A  78      10.283   9.472 -33.128  1.00 63.51           H
ATOM    960 2HH2 ARG A  78      10.401   9.701 -31.415  1.00 63.51           H
ATOM    961  HN  ARG A  78       5.472   7.416 -26.714  1.00 63.51           H
ATOM    962  N   VAL A  79       2.321   7.975 -27.256  1.00 69.63           N
ATOM    963  CA  VAL A  79       0.871   7.877 -27.262  1.00 69.63           C
ATOM    964  C   VAL A  79       0.397   7.304 -25.925  1.00 69.63           C
ATOM    965  O   VAL A  79       0.411   6.090 -25.726  1.00 69.63           O
ATOM    966  HA  VAL A  79       0.474   8.886 -27.372  1.00 69.63           H
ATOM    967  CB  VAL A  79       0.407   7.052 -28.464  1.00 69.63           C
ATOM    968  HB  VAL A  79       0.191   6.042 -28.114  1.00 69.63           H
ATOM    969  CG1 VAL A  79      -0.878   7.627 -29.061  1.00 69.63           C
ATOM    970 1HG1 VAL A  79      -1.665   7.618 -28.307  1.00 69.63           H
ATOM    971 2HG1 VAL A  79      -0.700   8.651 -29.389  1.00 69.63           H
ATOM    972 3HG1 VAL A  79      -1.185   7.022 -29.914  1.00 69.63           H
ATOM    973  CG2 VAL A  79       1.509   6.957 -29.522  1.00 69.63           C
ATOM    974 1HG2 VAL A  79       1.770   7.958 -29.865  1.00 69.63           H
ATOM    975 2HG2 VAL A  79       2.389   6.480 -29.089  1.00 69.63           H
ATOM    976 3HG2 VAL A  79       1.153   6.365 -30.365  1.00 69.63           H
ATOM    977  HN  VAL A  79       2.803   7.101 -27.203  1.00 69.63           H
ATOM    978  N   LYS A  80      -0.010   8.205 -25.043  1.00 78.07           N
ATOM    979  CA  LYS A  80      -0.389   7.815 -23.695  1.00 78.07           C
ATOM    980  C   LYS A  80      -1.756   7.127 -23.733  1.00 78.07           C
ATOM    981  O   LYS A  80      -2.638   7.533 -24.489  1.00 78.07           O
ATOM    982  HA  LYS A  80       0.350   7.094 -23.344  1.00 78.07           H
ATOM    983  CB  LYS A  80      -0.332   9.018 -22.753  1.00 78.07           C
ATOM    984 1HB  LYS A  80      -1.013   9.794 -23.105  1.00 78.07           H
ATOM    985 2HB  LYS A  80      -0.672   8.724 -21.760  1.00 78.07           H
ATOM    986  CG  LYS A  80       1.088   9.580 -22.666  1.00 78.07           C
ATOM    987 1HG  LYS A  80       1.719   8.897 -22.096  1.00 78.07           H
ATOM    988 2HG  LYS A  80       1.517   9.650 -23.665  1.00 78.07           H
ATOM    989  CD  LYS A  80       1.093  10.959 -22.004  1.00 78.07           C
ATOM    990 1HD  LYS A  80       0.525  11.661 -22.614  1.00 78.07           H
ATOM    991 2HD  LYS A  80       0.596  10.904 -21.036  1.00 78.07           H
ATOM    992  CE  LYS A  80       2.522  11.475 -21.821  1.00 78.07           C
ATOM    993 1HE  LYS A  80       3.099  10.762 -21.232  1.00 78.07           H
ATOM    994 2HE  LYS A  80       3.012  11.557 -22.791  1.00 78.07           H
ATOM    995  NZ  LYS A  80       2.515  12.793 -21.149  1.00 78.07           N
ATOM    996 1HZ  LYS A  80       3.463  13.045 -20.889  1.00 78.07           H
ATOM    997 2HZ  LYS A  80       2.141  13.493 -21.781  1.00 78.07           H
ATOM    998 3HZ  LYS A  80       1.938  12.746 -20.317  1.00 78.07           H
ATOM    999  HN  LYS A  80      -0.084   9.183 -25.236  1.00 78.07           H
ATOM   1000  N   THR A  81      -1.889   6.099 -22.908  1.00 81.60           N
ATOM   1001  CA  THR A  81      -3.156   5.400 -22.782  1.00 81.60           C
ATOM   1002  C   THR A  81      -3.723   5.574 -21.372  1.00 81.60           C
ATOM   1003  O   THR A  81      -3.068   6.146 -20.502  1.00 81.60           O
ATOM   1004  HA  THR A  81      -3.869   5.853 -23.472  1.00 81.60           H
ATOM   1005  CB  THR A  81      -2.929   3.937 -23.170  1.00 81.60           C
ATOM   1006  HB  THR A  81      -3.878   3.412 -23.281  1.00 81.60           H
ATOM   1007  OG1 THR A  81      -2.066   3.438 -22.152  1.00 81.60           O
ATOM   1008  HG1 THR A  81      -1.113   3.618 -22.394  1.00 81.60           H
ATOM   1009  CG2 THR A  81      -2.113   3.792 -24.455  1.00 81.60           C
ATOM   1010 1HG2 THR A  81      -1.137   4.258 -24.321  1.00 81.60           H
ATOM   1011 2HG2 THR A  81      -2.639   4.279 -25.277  1.00 81.60           H
ATOM   1012 3HG2 THR A  81      -1.982   2.734 -24.685  1.00 81.60           H
ATOM   1013  HN  THR A  81      -1.151   5.744 -22.334  1.00 81.60           H
ATOM   1014  N   MET A  82      -4.935   5.070 -21.189  1.00 83.97           N
ATOM   1015  CA  MET A  82      -5.568   5.099 -19.882  1.00 83.97           C
ATOM   1016  C   MET A  82      -4.741   4.324 -18.854  1.00 83.97           C
ATOM   1017  O   MET A  82      -4.524   4.800 -17.741  1.00 83.97           O
ATOM   1018  HA  MET A  82      -5.615   6.152 -19.602  1.00 83.97           H
ATOM   1019  CB  MET A  82      -6.967   4.487 -19.979  1.00 83.97           C
ATOM   1020 1HB  MET A  82      -7.590   5.095 -20.635  1.00 83.97           H
ATOM   1021 2HB  MET A  82      -6.904   3.496 -20.428  1.00 83.97           H
ATOM   1022  CG  MET A  82      -7.618   4.386 -18.598  1.00 83.97           C
ATOM   1023 1HG  MET A  82      -7.223   3.522 -18.063  1.00 83.97           H
ATOM   1024 2HG  MET A  82      -7.372   5.267 -18.006  1.00 83.97           H
ATOM   1025  SD  MET A  82      -9.389   4.240 -18.767  1.00 83.97           S
ATOM   1026  CE  MET A  82      -9.890   4.594 -17.091  1.00 83.97           C
ATOM   1027 1HE  MET A  82      -9.448   3.860 -16.417  1.00 83.97           H
ATOM   1028 2HE  MET A  82      -9.552   5.592 -16.813  1.00 83.97           H
ATOM   1029 3HE  MET A  82     -10.977   4.545 -17.018  1.00 83.97           H
ATOM   1030  HN  MET A  82      -5.480   4.648 -21.914  1.00 83.97           H
ATOM   1031  N   THR A  83      -4.302   3.143 -19.265  1.00 83.40           N
ATOM   1032  CA  THR A  83      -3.431   2.337 -18.427  1.00 83.40           C
ATOM   1033  C   THR A  83      -2.211   3.149 -17.989  1.00 83.40           C
ATOM   1034  O   THR A  83      -1.850   3.149 -16.813  1.00 83.40           O
ATOM   1035  HA  THR A  83      -3.977   2.067 -17.523  1.00 83.40           H
ATOM   1036  CB  THR A  83      -3.071   1.068 -19.203  1.00 83.40           C
ATOM   1037  HB  THR A  83      -2.571   1.314 -20.140  1.00 83.40           H
ATOM   1038  OG1 THR A  83      -4.310   0.375 -19.331  1.00 83.40           O
ATOM   1039  HG1 THR A  83      -4.982   0.958 -19.787  1.00 83.40           H
ATOM   1040  CG2 THR A  83      -2.193   0.115 -18.391  1.00 83.40           C
ATOM   1041 1HG2 THR A  83      -2.721  -0.185 -17.486  1.00 83.40           H
ATOM   1042 2HG2 THR A  83      -1.264   0.617 -18.120  1.00 83.40           H
ATOM   1043 3HG2 THR A  83      -1.966  -0.769 -18.988  1.00 83.40           H
ATOM   1044  HN  THR A  83      -4.532   2.738 -20.149  1.00 83.40           H
ATOM   1045  N   ASP A  84      -1.608   3.821 -18.959  1.00 83.72           N
ATOM   1046  CA  ASP A  84      -0.372   4.543 -18.712  1.00 83.72           C
ATOM   1047  C   ASP A  84      -0.623   5.636 -17.672  1.00 83.72           C
ATOM   1048  O   ASP A  84       0.252   5.942 -16.863  1.00 83.72           O
ATOM   1049  HA  ASP A  84       0.335   3.790 -18.363  1.00 83.72           H
ATOM   1050  CB  ASP A  84       0.139   5.213 -19.989  1.00 83.72           C
ATOM   1051 1HB  ASP A  84      -0.559   5.990 -20.300  1.00 83.72           H
ATOM   1052 2HB  ASP A  84       1.093   5.702 -19.791  1.00 83.72           H
ATOM   1053  CG  ASP A  84       0.307   4.191 -21.115  1.00 83.72           C
ATOM   1054  OD1 ASP A  84       0.842   3.101 -20.817  1.00 83.72           O
ATOM   1055  OD2 ASP A  84      -0.102   4.523 -22.249  1.00 83.72           O
ATOM   1056  HN  ASP A  84      -1.950   3.877 -19.897  1.00 83.72           H
ATOM   1057  N   MET A  85      -1.823   6.196 -17.727  1.00 89.21           N
ATOM   1058  CA  MET A  85      -2.202   7.246 -16.798  1.00 89.21           C
ATOM   1059  C   MET A  85      -2.234   6.721 -15.361  1.00 89.21           C
ATOM   1060  O   MET A  85      -1.755   7.384 -14.443  1.00 89.21           O
ATOM   1061  HA  MET A  85      -1.434   8.015 -16.893  1.00 89.21           H
ATOM   1062  CB  MET A  85      -3.582   7.788 -17.174  1.00 89.21           C
ATOM   1063 1HB  MET A  85      -3.588   8.081 -18.225  1.00 89.21           H
ATOM   1064 2HB  MET A  85      -4.329   7.003 -17.058  1.00 89.21           H
ATOM   1065  CG  MET A  85      -3.956   8.989 -16.303  1.00 89.21           C
ATOM   1066 1HG  MET A  85      -4.946   9.354 -16.578  1.00 89.21           H
ATOM   1067 2HG  MET A  85      -4.007   8.688 -15.257  1.00 89.21           H
ATOM   1068  SD  MET A  85      -2.750  10.289 -16.505  1.00 89.21           S
ATOM   1069  CE  MET A  85      -3.148  10.827 -18.160  1.00 89.21           C
ATOM   1070 1HE  MET A  85      -3.022   9.995 -18.853  1.00 89.21           H
ATOM   1071 2HE  MET A  85      -4.181  11.173 -18.191  1.00 89.21           H
ATOM   1072 3HE  MET A  85      -2.483  11.642 -18.447  1.00 89.21           H
ATOM   1073  HN  MET A  85      -2.528   5.944 -18.390  1.00 89.21           H
ATOM   1074  N   PHE A  86      -2.805   5.535 -15.211  1.00 89.97           N
ATOM   1075  CA  PHE A  86      -2.908   4.913 -13.902  1.00 89.97           C
ATOM   1076  C   PHE A  86      -1.532   4.482 -13.390  1.00 89.97           C
ATOM   1077  O   PHE A  86      -1.247   4.591 -12.199  1.00 89.97           O
ATOM   1078  HA  PHE A  86      -3.329   5.656 -13.224  1.00 89.97           H
ATOM   1079  CB  PHE A  86      -3.790   3.674 -14.063  1.00 89.97           C
ATOM   1080 1HB  PHE A  86      -3.372   3.041 -14.845  1.00 89.97           H
ATOM   1081 2HB  PHE A  86      -3.762   3.098 -13.138  1.00 89.97           H
ATOM   1082  CG  PHE A  86      -5.248   3.989 -14.407  1.00 89.97           C
ATOM   1083  CD1 PHE A  86      -5.863   5.061 -13.841  1.00 89.97           C
ATOM   1084  HD1 PHE A  86      -5.319   5.697 -13.144  1.00 89.97           H
ATOM   1085  CD2 PHE A  86      -5.927   3.195 -15.277  1.00 89.97           C
ATOM   1086  HD2 PHE A  86      -5.434   2.335 -15.730  1.00 89.97           H
ATOM   1087  CE1 PHE A  86      -7.216   5.353 -14.161  1.00 89.97           C
ATOM   1088  HE1 PHE A  86      -7.710   6.213 -13.708  1.00 89.97           H
ATOM   1089  CE2 PHE A  86      -7.280   3.487 -15.597  1.00 89.97           C
ATOM   1090  HE2 PHE A  86      -7.824   2.851 -16.294  1.00 89.97           H
ATOM   1091  CZ  PHE A  86      -7.896   4.560 -15.031  1.00 89.97           C
ATOM   1092  HZ  PHE A  86      -8.934   4.784 -15.277  1.00 89.97           H
ATOM   1093  HN  PHE A  86      -3.192   5.001 -15.964  1.00 89.97           H
ATOM   1094  N   LEU A  87      -0.715   4.002 -14.316  1.00 88.00           N
ATOM   1095  CA  LEU A  87       0.620   3.543 -13.972  1.00 88.00           C
ATOM   1096  C   LEU A  87       1.450   4.730 -13.478  1.00 88.00           C
ATOM   1097  O   LEU A  87       2.272   4.584 -12.575  1.00 88.00           O
ATOM   1098  HA  LEU A  87       0.520   2.828 -13.156  1.00 88.00           H
ATOM   1099  CB  LEU A  87       1.252   2.799 -15.150  1.00 88.00           C
ATOM   1100 1HB  LEU A  87       1.197   3.440 -16.030  1.00 88.00           H
ATOM   1101 2HB  LEU A  87       2.309   2.646 -14.933  1.00 88.00           H
ATOM   1102  CG  LEU A  87       0.630   1.446 -15.500  1.00 88.00           C
ATOM   1103  HG  LEU A  87      -0.414   1.609 -15.769  1.00 88.00           H
ATOM   1104  CD1 LEU A  87       1.319   0.824 -16.716  1.00 88.00           C
ATOM   1105 1HD1 LEU A  87       1.213   1.489 -17.573  1.00 88.00           H
ATOM   1106 2HD1 LEU A  87       2.376   0.676 -16.499  1.00 88.00           H
ATOM   1107 3HD1 LEU A  87       0.857  -0.137 -16.943  1.00 88.00           H
ATOM   1108  CD2 LEU A  87       0.643   0.508 -14.291  1.00 88.00           C
ATOM   1109 1HD2 LEU A  87       1.671   0.347 -13.968  1.00 88.00           H
ATOM   1110 2HD2 LEU A  87       0.072   0.955 -13.478  1.00 88.00           H
ATOM   1111 3HD2 LEU A  87       0.195  -0.447 -14.568  1.00 88.00           H
ATOM   1112  HN  LEU A  87      -0.952   3.923 -15.285  1.00 88.00           H
ATOM   1113  N   LEU A  88       1.206   5.878 -14.092  1.00 90.36           N
ATOM   1114  CA  LEU A  88       1.875   7.102 -13.684  1.00 90.36           C
ATOM   1115  C   LEU A  88       1.527   7.406 -12.225  1.00 90.36           C
ATOM   1116  O   LEU A  88       2.416   7.625 -11.404  1.00 90.36           O
ATOM   1117  HA  LEU A  88       2.948   6.927 -13.754  1.00 90.36           H
ATOM   1118  CB  LEU A  88       1.539   8.243 -14.646  1.00 90.36           C
ATOM   1119 1HB  LEU A  88       1.933   7.989 -15.631  1.00 90.36           H
ATOM   1120 2HB  LEU A  88       0.455   8.303 -14.743  1.00 90.36           H
ATOM   1121  CG  LEU A  88       2.066   9.626 -14.258  1.00 90.36           C
ATOM   1122  HG  LEU A  88       1.789   9.818 -13.221  1.00 90.36           H
ATOM   1123  CD1 LEU A  88       3.594   9.671 -14.334  1.00 90.36           C
ATOM   1124 1HD1 LEU A  88       4.014   8.933 -13.651  1.00 90.36           H
ATOM   1125 2HD1 LEU A  88       3.914   9.449 -15.352  1.00 90.36           H
ATOM   1126 3HD1 LEU A  88       3.942  10.665 -14.052  1.00 90.36           H
ATOM   1127  CD2 LEU A  88       1.417  10.719 -15.108  1.00 90.36           C
ATOM   1128 1HD2 LEU A  88       1.642  10.542 -16.160  1.00 90.36           H
ATOM   1129 2HD2 LEU A  88       0.337  10.702 -14.960  1.00 90.36           H
ATOM   1130 3HD2 LEU A  88       1.809  11.692 -14.811  1.00 90.36           H
ATOM   1131  HN  LEU A  88       0.567   5.980 -14.854  1.00 90.36           H
ATOM   1132  N   ASN A  89       0.232   7.409 -11.947  1.00 93.69           N
ATOM   1133  CA  ASN A  89      -0.251   7.803 -10.635  1.00 93.69           C
ATOM   1134  C   ASN A  89       0.189   6.765  -9.601  1.00 93.69           C
ATOM   1135  O   ASN A  89       0.420   7.100  -8.440  1.00 93.69           O
ATOM   1136  HA  ASN A  89       0.185   8.785 -10.452  1.00 93.69           H
ATOM   1137  CB  ASN A  89      -1.779   7.877 -10.610  1.00 93.69           C
ATOM   1138 1HB  ASN A  89      -2.197   7.049 -11.182  1.00 93.69           H
ATOM   1139 2HB  ASN A  89      -2.135   7.767  -9.585  1.00 93.69           H
ATOM   1140  CG  ASN A  89      -2.274   9.204 -11.188  1.00 93.69           C
ATOM   1141  OD1 ASN A  89      -2.560  10.153 -10.477  1.00 93.69           O
ATOM   1142  ND2 ASN A  89      -2.359   9.218 -12.515  1.00 93.69           N
ATOM   1143 1HD2 ASN A  89      -2.109   8.405 -13.041  1.00 93.69           H
ATOM   1144 2HD2 ASN A  89      -2.673  10.041 -12.988  1.00 93.69           H
ATOM   1145  HN  ASN A  89      -0.481   7.149 -12.599  1.00 93.69           H
ATOM   1146  N   LEU A  90       0.292   5.527 -10.060  1.00 91.60           N
ATOM   1147  CA  LEU A  90       0.719   4.441  -9.194  1.00 91.60           C
ATOM   1148  C   LEU A  90       2.154   4.699  -8.730  1.00 91.60           C
ATOM   1149  O   LEU A  90       2.464   4.553  -7.549  1.00 91.60           O
ATOM   1150  HA  LEU A  90       0.068   4.445  -8.320  1.00 91.60           H
ATOM   1151  CB  LEU A  90       0.532   3.093  -9.892  1.00 91.60           C
ATOM   1152 1HB  LEU A  90      -0.496   3.032 -10.251  1.00 91.60           H
ATOM   1153 2HB  LEU A  90       1.178   3.068 -10.770  1.00 91.60           H
ATOM   1154  CG  LEU A  90       0.821   1.852  -9.045  1.00 91.60           C
ATOM   1155  HG  LEU A  90       1.803   1.973  -8.587  1.00 91.60           H
ATOM   1156  CD1 LEU A  90      -0.194   1.715  -7.909  1.00 91.60           C
ATOM   1157 1HD1 LEU A  90      -0.144   2.595  -7.268  1.00 91.60           H
ATOM   1158 2HD1 LEU A  90      -1.197   1.626  -8.327  1.00 91.60           H
ATOM   1159 3HD1 LEU A  90       0.035   0.825  -7.323  1.00 91.60           H
ATOM   1160  CD2 LEU A  90       0.881   0.595  -9.916  1.00 91.60           C
ATOM   1161 1HD2 LEU A  90      -0.074   0.458 -10.421  1.00 91.60           H
ATOM   1162 2HD2 LEU A  90       1.673   0.705 -10.657  1.00 91.60           H
ATOM   1163 3HD2 LEU A  90       1.088  -0.271  -9.288  1.00 91.60           H
ATOM   1164  HN  LEU A  90       0.090   5.261 -11.002  1.00 91.60           H
ATOM   1165  N   ALA A  91       2.992   5.078  -9.684  1.00 93.20           N
ATOM   1166  CA  ALA A  91       4.396   5.316  -9.396  1.00 93.20           C
ATOM   1167  C   ALA A  91       4.523   6.515  -8.454  1.00 93.20           C
ATOM   1168  O   ALA A  91       5.375   6.524  -7.568  1.00 93.20           O
ATOM   1169  HA  ALA A  91       4.787   4.429  -8.897  1.00 93.20           H
ATOM   1170  CB  ALA A  91       5.158   5.521 -10.707  1.00 93.20           C
ATOM   1171 1HB  ALA A  91       5.060   4.630 -11.327  1.00 93.20           H
ATOM   1172 2HB  ALA A  91       4.746   6.379 -11.237  1.00 93.20           H
ATOM   1173 3HB  ALA A  91       6.211   5.699 -10.491  1.00 93.20           H
ATOM   1174  HN  ALA A  91       2.725   5.222 -10.637  1.00 93.20           H
ATOM   1175  N   ILE A  92       3.663   7.497  -8.679  1.00 94.82           N
ATOM   1176  CA  ILE A  92       3.669   8.699  -7.862  1.00 94.82           C
ATOM   1177  C   ILE A  92       3.310   8.332  -6.421  1.00 94.82           C
ATOM   1178  O   ILE A  92       3.966   8.779  -5.481  1.00 94.82           O
ATOM   1179  HA  ILE A  92       4.684   9.097  -7.874  1.00 94.82           H
ATOM   1180  CB  ILE A  92       2.757   9.766  -8.471  1.00 94.82           C
ATOM   1181  HB  ILE A  92       1.800   9.302  -8.708  1.00 94.82           H
ATOM   1182  CG1 ILE A  92       3.337  10.299  -9.783  1.00 94.82           C
ATOM   1183 1HG1 ILE A  92       4.220  10.903  -9.575  1.00 94.82           H
ATOM   1184 2HG1 ILE A  92       3.661   9.466 -10.407  1.00 94.82           H
ATOM   1185  CG2 ILE A  92       2.481  10.888  -7.469  1.00 94.82           C
ATOM   1186 1HG2 ILE A  92       1.993  10.474  -6.586  1.00 94.82           H
ATOM   1187 2HG2 ILE A  92       3.421  11.356  -7.179  1.00 94.82           H
ATOM   1188 3HG2 ILE A  92       1.830  11.632  -7.927  1.00 94.82           H
ATOM   1189  CD1 ILE A  92       2.304  11.137 -10.538  1.00 94.82           C
ATOM   1190 1HD1 ILE A  92       1.433  10.523 -10.765  1.00 94.82           H
ATOM   1191 2HD1 ILE A  92       2.001  11.983  -9.921  1.00 94.82           H
ATOM   1192 3HD1 ILE A  92       2.742  11.504 -11.466  1.00 94.82           H
ATOM   1193  HN  ILE A  92       2.972   7.481  -9.402  1.00 94.82           H
ATOM   1194  N   ALA A  93       2.269   7.523  -6.292  1.00 94.79           N
ATOM   1195  CA  ALA A  93       1.777   7.140  -4.979  1.00 94.79           C
ATOM   1196  C   ALA A  93       2.884   6.410  -4.216  1.00 94.79           C
ATOM   1197  O   ALA A  93       3.092   6.658  -3.030  1.00 94.79           O
ATOM   1198  HA  ALA A  93       1.519   8.053  -4.443  1.00 94.79           H
ATOM   1199  CB  ALA A  93       0.516   6.287  -5.135  1.00 94.79           C
ATOM   1200 1HB  ALA A  93      -0.249   6.862  -5.657  1.00 94.79           H
ATOM   1201 2HB  ALA A  93       0.752   5.392  -5.710  1.00 94.79           H
ATOM   1202 3HB  ALA A  93       0.147   6.001  -4.151  1.00 94.79           H
ATOM   1203  HN  ALA A  93       1.767   7.131  -7.062  1.00 94.79           H
ATOM   1204  N   ASP A  94       3.565   5.525  -4.929  1.00 94.22           N
ATOM   1205  CA  ASP A  94       4.621   4.731  -4.325  1.00 94.22           C
ATOM   1206  C   ASP A  94       5.740   5.659  -3.846  1.00 94.22           C
ATOM   1207  O   ASP A  94       6.242   5.509  -2.734  1.00 94.22           O
ATOM   1208  HA  ASP A  94       4.144   4.196  -3.504  1.00 94.22           H
ATOM   1209  CB  ASP A  94       5.220   3.751  -5.335  1.00 94.22           C
ATOM   1210 1HB  ASP A  94       5.366   4.253  -6.292  1.00 94.22           H
ATOM   1211 2HB  ASP A  94       6.203   3.425  -4.993  1.00 94.22           H
ATOM   1212  CG  ASP A  94       4.311   2.535  -5.524  1.00 94.22           C
ATOM   1213  OD1 ASP A  94       3.625   2.181  -4.541  1.00 94.22           O
ATOM   1214  OD2 ASP A  94       4.323   1.987  -6.648  1.00 94.22           O
ATOM   1215  HN  ASP A  94       3.405   5.347  -5.900  1.00 94.22           H
ATOM   1216  N   LEU A  95       6.097   6.598  -4.710  1.00 95.63           N
ATOM   1217  CA  LEU A  95       7.189   7.510  -4.415  1.00 95.63           C
ATOM   1218  C   LEU A  95       6.876   8.273  -3.127  1.00 95.63           C
ATOM   1219  O   LEU A  95       7.740   8.423  -2.264  1.00 95.63           O
ATOM   1220  HA  LEU A  95       8.083   6.909  -4.252  1.00 95.63           H
ATOM   1221  CB  LEU A  95       7.467   8.418  -5.615  1.00 95.63           C
ATOM   1222 1HB  LEU A  95       6.513   8.752  -6.022  1.00 95.63           H
ATOM   1223 2HB  LEU A  95       7.991   9.306  -5.260  1.00 95.63           H
ATOM   1224  CG  LEU A  95       8.285   7.798  -6.750  1.00 95.63           C
ATOM   1225  HG  LEU A  95       7.733   6.941  -7.139  1.00 95.63           H
ATOM   1226  CD1 LEU A  95       8.458   8.786  -7.905  1.00 95.63           C
ATOM   1227 1HD1 LEU A  95       7.479   9.068  -8.292  1.00 95.63           H
ATOM   1228 2HD1 LEU A  95       8.977   9.676  -7.546  1.00 95.63           H
ATOM   1229 3HD1 LEU A  95       9.043   8.320  -8.698  1.00 95.63           H
ATOM   1230  CD2 LEU A  95       9.628   7.275  -6.236  1.00 95.63           C
ATOM   1231 1HD2 LEU A  95      10.197   8.098  -5.805  1.00 95.63           H
ATOM   1232 2HD2 LEU A  95       9.454   6.515  -5.474  1.00 95.63           H
ATOM   1233 3HD2 LEU A  95      10.188   6.839  -7.063  1.00 95.63           H
ATOM   1234  HN  LEU A  95       5.656   6.740  -5.596  1.00 95.63           H
ATOM   1235  N   LEU A  96       5.637   8.736  -3.036  1.00 95.04           N
ATOM   1236  CA  LEU A  96       5.229   9.569  -1.918  1.00 95.04           C
ATOM   1237  C   LEU A  96       5.442   8.802  -0.611  1.00 95.04           C
ATOM   1238  O   LEU A  96       5.864   9.379   0.389  1.00 95.04           O
ATOM   1239  HA  LEU A  96       5.874  10.447  -1.912  1.00 95.04           H
ATOM   1240  CB  LEU A  96       3.794  10.063  -2.114  1.00 95.04           C
ATOM   1241 1HB  LEU A  96       3.170   9.210  -2.380  1.00 95.04           H
ATOM   1242 2HB  LEU A  96       3.427  10.440  -1.159  1.00 95.04           H
ATOM   1243  CG  LEU A  96       3.598  11.152  -3.170  1.00 95.04           C
ATOM   1244  HG  LEU A  96       3.898  10.749  -4.137  1.00 95.04           H
ATOM   1245  CD1 LEU A  96       2.124  11.548  -3.282  1.00 95.04           C
ATOM   1246 1HD1 LEU A  96       1.535  10.676  -3.566  1.00 95.04           H
ATOM   1247 2HD1 LEU A  96       1.775  11.925  -2.321  1.00 95.04           H
ATOM   1248 3HD1 LEU A  96       2.013  12.324  -4.040  1.00 95.04           H
ATOM   1249  CD2 LEU A  96       4.495  12.359  -2.886  1.00 95.04           C
ATOM   1250 1HD2 LEU A  96       4.249  12.772  -1.908  1.00 95.04           H
ATOM   1251 2HD2 LEU A  96       5.539  12.046  -2.896  1.00 95.04           H
ATOM   1252 3HD2 LEU A  96       4.336  13.118  -3.651  1.00 95.04           H
ATOM   1253  HN  LEU A  96       4.920   8.550  -3.708  1.00 95.04           H
ATOM   1254  N   PHE A  97       5.142   7.512  -0.663  1.00 95.78           N
ATOM   1255  CA  PHE A  97       5.288   6.662   0.506  1.00 95.78           C
ATOM   1256  C   PHE A  97       6.763   6.393   0.807  1.00 95.78           C
ATOM   1257  O   PHE A  97       7.200   6.519   1.950  1.00 95.78           O
ATOM   1258  HA  PHE A  97       4.837   7.189   1.347  1.00 95.78           H
ATOM   1259  CB  PHE A  97       4.595   5.337   0.184  1.00 95.78           C
ATOM   1260 1HB  PHE A  97       3.516   5.493   0.180  1.00 95.78           H
ATOM   1261 2HB  PHE A  97       4.876   5.027  -0.822  1.00 95.78           H
ATOM   1262  CG  PHE A  97       4.928   4.207   1.161  1.00 95.78           C
ATOM   1263  CD1 PHE A  97       5.524   3.071   0.710  1.00 95.78           C
ATOM   1264  HD1 PHE A  97       5.765   2.966  -0.348  1.00 95.78           H
ATOM   1265  CD2 PHE A  97       4.627   4.339   2.481  1.00 95.78           C
ATOM   1266  HD2 PHE A  97       4.149   5.250   2.843  1.00 95.78           H
ATOM   1267  CE1 PHE A  97       5.833   2.023   1.617  1.00 95.78           C
ATOM   1268  HE1 PHE A  97       6.311   1.113   1.255  1.00 95.78           H
ATOM   1269  CE2 PHE A  97       4.936   3.291   3.388  1.00 95.78           C
ATOM   1270  HE2 PHE A  97       4.695   3.397   4.446  1.00 95.78           H
ATOM   1271  CZ  PHE A  97       5.533   2.155   2.937  1.00 95.78           C
ATOM   1272  HZ  PHE A  97       5.770   1.351   3.633  1.00 95.78           H
ATOM   1273  HN  PHE A  97       4.805   7.049  -1.483  1.00 95.78           H
ATOM   1274  N   LEU A  98       7.491   6.027  -0.238  1.00 95.63           N
ATOM   1275  CA  LEU A  98       8.861   5.574  -0.074  1.00 95.63           C
ATOM   1276  C   LEU A  98       9.669   6.655   0.646  1.00 95.63           C
ATOM   1277  O   LEU A  98      10.536   6.347   1.462  1.00 95.63           O
ATOM   1278  HA  LEU A  98       8.838   4.684   0.555  1.00 95.63           H
ATOM   1279  CB  LEU A  98       9.453   5.159  -1.423  1.00 95.63           C
ATOM   1280 1HB  LEU A  98       9.286   5.967  -2.134  1.00 95.63           H
ATOM   1281 2HB  LEU A  98      10.532   5.055  -1.307  1.00 95.63           H
ATOM   1282  CG  LEU A  98       8.906   3.864  -2.026  1.00 95.63           C
ATOM   1283  HG  LEU A  98       7.821   3.868  -1.916  1.00 95.63           H
ATOM   1284  CD1 LEU A  98       9.209   3.786  -3.524  1.00 95.63           C
ATOM   1285 1HD1 LEU A  98       8.746   4.632  -4.032  1.00 95.63           H
ATOM   1286 2HD1 LEU A  98      10.287   3.815  -3.678  1.00 95.63           H
ATOM   1287 3HD1 LEU A  98       8.809   2.856  -3.927  1.00 95.63           H
ATOM   1288  CD2 LEU A  98       9.431   2.642  -1.270  1.00 95.63           C
ATOM   1289 1HD2 LEU A  98      10.520   2.621  -1.326  1.00 95.63           H
ATOM   1290 2HD2 LEU A  98       9.122   2.700  -0.226  1.00 95.63           H
ATOM   1291 3HD2 LEU A  98       9.027   1.735  -1.720  1.00 95.63           H
ATOM   1292  HN  LEU A  98       7.159   6.037  -1.181  1.00 95.63           H
ATOM   1293  N   VAL A  99       9.356   7.900   0.317  1.00 95.76           N
ATOM   1294  CA  VAL A  99      10.082   9.027   0.877  1.00 95.76           C
ATOM   1295  C   VAL A  99       9.910   9.035   2.397  1.00 95.76           C
ATOM   1296  O   VAL A  99      10.682   9.675   3.110  1.00 95.76           O
ATOM   1297  HA  VAL A  99      11.138   8.887   0.644  1.00 95.76           H
ATOM   1298  CB  VAL A  99       9.620  10.328   0.217  1.00 95.76           C
ATOM   1299  HB  VAL A  99       8.532  10.358   0.261  1.00 95.76           H
ATOM   1300  CG1 VAL A  99      10.156  11.546   0.971  1.00 95.76           C
ATOM   1301 1HG1 VAL A  99       9.791  11.527   1.998  1.00 95.76           H
ATOM   1302 2HG1 VAL A  99      11.246  11.523   0.972  1.00 95.76           H
ATOM   1303 3HG1 VAL A  99       9.813  12.457   0.480  1.00 95.76           H
ATOM   1304  CG2 VAL A  99      10.031  10.370  -1.257  1.00 95.76           C
ATOM   1305 1HG2 VAL A  99      11.117  10.306  -1.333  1.00 95.76           H
ATOM   1306 2HG2 VAL A  99       9.580   9.531  -1.785  1.00 95.76           H
ATOM   1307 3HG2 VAL A  99       9.691  11.305  -1.702  1.00 95.76           H
ATOM   1308  HN  VAL A  99       8.622   8.143  -0.317  1.00 95.76           H
ATOM   1309  N   THR A 100       8.894   8.316   2.850  1.00 94.97           N
ATOM   1310  CA  THR A 100       8.574   8.280   4.267  1.00 94.97           C
ATOM   1311  C   THR A 100       9.370   7.176   4.965  1.00 94.97           C
ATOM   1312  O   THR A 100       9.482   7.167   6.190  1.00 94.97           O
ATOM   1313  HA  THR A 100       8.880   9.227   4.712  1.00 94.97           H
ATOM   1314  CB  THR A 100       7.059   8.117   4.405  1.00 94.97           C
ATOM   1315  HB  THR A 100       6.732   8.362   5.416  1.00 94.97           H
ATOM   1316  OG1 THR A 100       6.814   6.777   3.987  1.00 94.97           O
ATOM   1317  HG1 THR A 100       6.775   6.732   2.989  1.00 94.97           H
ATOM   1318  CG2 THR A 100       6.283   8.969   3.398  1.00 94.97           C
ATOM   1319 1HG2 THR A 100       6.561   8.677   2.385  1.00 94.97           H
ATOM   1320 2HG2 THR A 100       6.523  10.021   3.552  1.00 94.97           H
ATOM   1321 3HG2 THR A 100       5.214   8.816   3.540  1.00 94.97           H
ATOM   1322  HN  THR A 100       8.295   7.766   2.267  1.00 94.97           H
ATOM   1323  N   LEU A 101       9.903   6.272   4.157  1.00 94.74           N
ATOM   1324  CA  LEU A 101      10.547   5.082   4.685  1.00 94.74           C
ATOM   1325  C   LEU A 101      11.785   5.491   5.486  1.00 94.74           C
ATOM   1326  O   LEU A 101      12.051   4.935   6.551  1.00 94.74           O
ATOM   1327  HA  LEU A 101       9.841   4.602   5.362  1.00 94.74           H
ATOM   1328  CB  LEU A 101      10.843   4.088   3.560  1.00 94.74           C
ATOM   1329 1HB  LEU A 101      11.356   4.620   2.759  1.00 94.74           H
ATOM   1330 2HB  LEU A 101      11.536   3.337   3.939  1.00 94.74           H
ATOM   1331  CG  LEU A 101       9.631   3.370   2.964  1.00 94.74           C
ATOM   1332  HG  LEU A 101       9.005   4.111   2.468  1.00 94.74           H
ATOM   1333  CD1 LEU A 101      10.063   2.358   1.900  1.00 94.74           C
ATOM   1334 1HD1 LEU A 101      10.591   2.876   1.100  1.00 94.74           H
ATOM   1335 2HD1 LEU A 101      10.722   1.616   2.351  1.00 94.74           H
ATOM   1336 3HD1 LEU A 101       9.182   1.861   1.493  1.00 94.74           H
ATOM   1337  CD2 LEU A 101       8.784   2.722   4.061  1.00 94.74           C
ATOM   1338 1HD2 LEU A 101       9.387   1.996   4.606  1.00 94.74           H
ATOM   1339 2HD2 LEU A 101       8.431   3.491   4.749  1.00 94.74           H
ATOM   1340 3HD2 LEU A 101       7.929   2.218   3.609  1.00 94.74           H
ATOM   1341  HN  LEU A 101       9.899   6.343   3.159  1.00 94.74           H
ATOM   1342  N   PRO A 102      12.560   6.466   4.992  1.00 94.67           N
ATOM   1343  CA  PRO A 102      13.765   6.904   5.702  1.00 94.67           C
ATOM   1344  C   PRO A 102      13.479   7.276   7.148  1.00 94.67           C
ATOM   1345  O   PRO A 102      14.263   6.959   8.041  1.00 94.67           O
ATOM   1346  HA  PRO A 102      14.486   6.089   5.755  1.00 94.67           H
ATOM   1347  CB  PRO A 102      14.244   8.110   4.891  1.00 94.67           C
ATOM   1348 1HB  PRO A 102      13.835   9.043   5.278  1.00 94.67           H
ATOM   1349 2HB  PRO A 102      15.330   8.204   4.916  1.00 94.67           H
ATOM   1350  CG  PRO A 102      13.737   7.813   3.484  1.00 94.67           C
ATOM   1351 1HG  PRO A 102      13.685   8.715   2.874  1.00 94.67           H
ATOM   1352 2HG  PRO A 102      14.393   7.122   2.955  1.00 94.67           H
ATOM   1353  CD  PRO A 102      12.363   7.215   3.738  1.00 94.67           C
ATOM   1354 1HD  PRO A 102      11.600   7.986   3.849  1.00 94.67           H
ATOM   1355 2HD  PRO A 102      12.044   6.570   2.919  1.00 94.67           H
ATOM   1356  N   PHE A 103      12.352   7.945   7.342  1.00 94.28           N
ATOM   1357  CA  PHE A 103      11.976   8.411   8.666  1.00 94.28           C
ATOM   1358  C   PHE A 103      11.642   7.235   9.586  1.00 94.28           C
ATOM   1359  O   PHE A 103      11.999   7.242  10.763  1.00 94.28           O
ATOM   1360  HA  PHE A 103      12.829   8.955   9.071  1.00 94.28           H
ATOM   1361  CB  PHE A 103      10.730   9.282   8.497  1.00 94.28           C
ATOM   1362 1HB  PHE A 103       9.961   8.703   7.985  1.00 94.28           H
ATOM   1363 2HB  PHE A 103      10.337   9.531   9.483  1.00 94.28           H
ATOM   1364  CG  PHE A 103      10.976  10.577   7.721  1.00 94.28           C
ATOM   1365  CD1 PHE A 103      11.339  11.708   8.383  1.00 94.28           C
ATOM   1366  HD1 PHE A 103      11.455  11.692   9.466  1.00 94.28           H
ATOM   1367  CD2 PHE A 103      10.832  10.596   6.369  1.00 94.28           C
ATOM   1368  HD2 PHE A 103      10.542   9.690   5.838  1.00 94.28           H
ATOM   1369  CE1 PHE A 103      11.568  12.910   7.662  1.00 94.28           C
ATOM   1370  HE1 PHE A 103      11.859  13.817   8.192  1.00 94.28           H
ATOM   1371  CE2 PHE A 103      11.061  11.798   5.648  1.00 94.28           C
ATOM   1372  HE2 PHE A 103      10.946  11.814   4.564  1.00 94.28           H
ATOM   1373  CZ  PHE A 103      11.424  12.930   6.310  1.00 94.28           C
ATOM   1374  HZ  PHE A 103      11.600  13.852   5.756  1.00 94.28           H
ATOM   1375  HN  PHE A 103      11.702   8.169   6.616  1.00 94.28           H
ATOM   1376  N   TRP A 104      10.960   6.253   9.015  1.00 92.16           N
ATOM   1377  CA  TRP A 104      10.600   5.059   9.761  1.00 92.16           C
ATOM   1378  C   TRP A 104      11.893   4.350  10.169  1.00 92.16           C
ATOM   1379  O   TRP A 104      11.977   3.785  11.259  1.00 92.16           O
ATOM   1380  HA  TRP A 104      10.051   5.373  10.648  1.00 92.16           H
ATOM   1381  CB  TRP A 104       9.660   4.167   8.947  1.00 92.16           C
ATOM   1382 1HB  TRP A 104      10.001   4.145   7.912  1.00 92.16           H
ATOM   1383 2HB  TRP A 104       9.726   3.147   9.326  1.00 92.16           H
ATOM   1384  CG  TRP A 104       8.197   4.613   8.978  1.00 92.16           C
ATOM   1385  CD1 TRP A 104       7.431   5.001   7.949  1.00 92.16           C
ATOM   1386  HD1 TRP A 104       7.772   5.049   6.914  1.00 92.16           H
ATOM   1387  CD2 TRP A 104       7.349   4.702  10.142  1.00 92.16           C
ATOM   1388  NE1 TRP A 104       6.158   5.333   8.363  1.00 92.16           N
ATOM   1389  HE1 TRP A 104       5.409   5.650   7.780  1.00 92.16           H
ATOM   1390  CE2 TRP A 104       6.106   5.145   9.739  1.00 92.16           C
ATOM   1391  CE3 TRP A 104       7.624   4.418  11.491  1.00 92.16           C
ATOM   1392  HE3 TRP A 104       8.597   4.067  11.835  1.00 92.16           H
ATOM   1393  CZ2 TRP A 104       5.039   5.344  10.624  1.00 92.16           C
ATOM   1394  HZ2 TRP A 104       4.066   5.694  10.280  1.00 92.16           H
ATOM   1395  CZ3 TRP A 104       6.547   4.621  12.363  1.00 92.16           C
ATOM   1396  HZ3 TRP A 104       6.707   4.416  13.421  1.00 92.16           H
ATOM   1397  CH2 TRP A 104       5.290   5.067  11.973  1.00 92.16           C
ATOM   1398  HH2 TRP A 104       4.502   5.200  12.715  1.00 92.16           H
ATOM   1399  HN  TRP A 104      10.655   6.264   8.063  1.00 92.16           H
ATOM   1400  N   ALA A 105      12.868   4.402   9.274  1.00 93.78           N
ATOM   1401  CA  ALA A 105      14.130   3.719   9.500  1.00 93.78           C
ATOM   1402  C   ALA A 105      14.813   4.314  10.733  1.00 93.78           C
ATOM   1403  O   ALA A 105      15.287   3.580  11.599  1.00 93.78           O
ATOM   1404  HA  ALA A 105      13.909   2.668   9.689  1.00 93.78           H
ATOM   1405  CB  ALA A 105      14.999   3.822   8.245  1.00 93.78           C
ATOM   1406 1HB  ALA A 105      14.481   3.359   7.406  1.00 93.78           H
ATOM   1407 2HB  ALA A 105      15.190   4.871   8.021  1.00 93.78           H
ATOM   1408 3HB  ALA A 105      15.946   3.309   8.416  1.00 93.78           H
ATOM   1409  HN  ALA A 105      12.806   4.899   8.408  1.00 93.78           H
ATOM   1410  N   ILE A 106      14.841   5.638  10.773  1.00 93.59           N
ATOM   1411  CA  ILE A 106      15.483   6.340  11.872  1.00 93.59           C
ATOM   1412  C   ILE A 106      14.735   6.035  13.172  1.00 93.59           C
ATOM   1413  O   ILE A 106      15.354   5.782  14.204  1.00 93.59           O
ATOM   1414  HA  ILE A 106      16.498   5.953  11.959  1.00 93.59           H
ATOM   1415  CB  ILE A 106      15.593   7.834  11.562  1.00 93.59           C
ATOM   1416  HB  ILE A 106      14.622   8.182  11.209  1.00 93.59           H
ATOM   1417  CG1 ILE A 106      16.600   8.087  10.437  1.00 93.59           C
ATOM   1418 1HG1 ILE A 106      17.613   7.940  10.812  1.00 93.59           H
ATOM   1419 2HG1 ILE A 106      16.447   7.363   9.637  1.00 93.59           H
ATOM   1420  CG2 ILE A 106      15.929   8.633  12.823  1.00 93.59           C
ATOM   1421 1HG2 ILE A 106      15.144   8.487  13.565  1.00 93.59           H
ATOM   1422 2HG2 ILE A 106      16.881   8.288  13.228  1.00 93.59           H
ATOM   1423 3HG2 ILE A 106      16.002   9.691  12.574  1.00 93.59           H
ATOM   1424  CD1 ILE A 106      16.457   9.506   9.883  1.00 93.59           C
ATOM   1425 1HD1 ILE A 106      15.450   9.642   9.488  1.00 93.59           H
ATOM   1426 2HD1 ILE A 106      16.634  10.228  10.681  1.00 93.59           H
ATOM   1427 3HD1 ILE A 106      17.184   9.660   9.086  1.00 93.59           H
ATOM   1428  HN  ILE A 106      14.438   6.227  10.074  1.00 93.59           H
ATOM   1429  N   ALA A 107      13.414   6.070  13.079  1.00 91.93           N
ATOM   1430  CA  ALA A 107      12.576   5.897  14.253  1.00 91.93           C
ATOM   1431  C   ALA A 107      12.775   4.487  14.813  1.00 91.93           C
ATOM   1432  O   ALA A 107      12.727   4.285  16.026  1.00 91.93           O
ATOM   1433  HA  ALA A 107      12.897   6.624  15.000  1.00 91.93           H
ATOM   1434  CB  ALA A 107      11.118   6.179  13.886  1.00 91.93           C
ATOM   1435 1HB  ALA A 107      11.026   7.202  13.522  1.00 91.93           H
ATOM   1436 2HB  ALA A 107      10.799   5.485  13.108  1.00 91.93           H
ATOM   1437 3HB  ALA A 107      10.490   6.049  14.768  1.00 91.93           H
ATOM   1438  HN  ALA A 107      12.917   6.213  12.223  1.00 91.93           H
ATOM   1439  N   ALA A 108      12.994   3.549  13.904  1.00 91.02           N
ATOM   1440  CA  ALA A 108      13.166   2.159  14.289  1.00 91.02           C
ATOM   1441  C   ALA A 108      14.557   1.971  14.898  1.00 91.02           C
ATOM   1442  O   ALA A 108      14.737   1.160  15.805  1.00 91.02           O
ATOM   1443  HA  ALA A 108      12.414   1.928  15.043  1.00 91.02           H
ATOM   1444  CB  ALA A 108      12.936   1.260  13.073  1.00 91.02           C
ATOM   1445 1HB  ALA A 108      11.925   1.410  12.696  1.00 91.02           H
ATOM   1446 2HB  ALA A 108      13.655   1.512  12.293  1.00 91.02           H
ATOM   1447 3HB  ALA A 108      13.066   0.217  13.362  1.00 91.02           H
ATOM   1448  HN  ALA A 108      13.054   3.726  12.921  1.00 91.02           H
ATOM   1449  N   ALA A 109      15.505   2.736  14.376  1.00 90.93           N
ATOM   1450  CA  ALA A 109      16.895   2.576  14.767  1.00 90.93           C
ATOM   1451  C   ALA A 109      17.064   3.015  16.224  1.00 90.93           C
ATOM   1452  O   ALA A 109      17.856   2.433  16.963  1.00 90.93           O
ATOM   1453  HA  ALA A 109      17.144   1.518  14.684  1.00 90.93           H
ATOM   1454  CB  ALA A 109      17.789   3.370  13.812  1.00 90.93           C
ATOM   1455 1HB  ALA A 109      17.653   3.000  12.796  1.00 90.93           H
ATOM   1456 2HB  ALA A 109      17.518   4.425  13.854  1.00 90.93           H
ATOM   1457 3HB  ALA A 109      18.831   3.250  14.106  1.00 90.93           H
ATOM   1458  HN  ALA A 109      15.336   3.452  13.699  1.00 90.93           H
ATOM   1459  N   ASP A 110      16.305   4.037  16.592  1.00 87.69           N
ATOM   1460  CA  ASP A 110      16.452   4.642  17.905  1.00 87.69           C
ATOM   1461  C   ASP A 110      15.076   5.069  18.421  1.00 87.69           C
ATOM   1462  O   ASP A 110      14.345   4.261  18.992  1.00 87.69           O
ATOM   1463  HA  ASP A 110      16.909   3.872  18.526  1.00 87.69           H
ATOM   1464  CB  ASP A 110      17.340   5.886  17.842  1.00 87.69           C
ATOM   1465 1HB  ASP A 110      18.313   5.622  17.427  1.00 87.69           H
ATOM   1466 2HB  ASP A 110      16.896   6.621  17.171  1.00 87.69           H
ATOM   1467  CG  ASP A 110      17.523   6.500  19.232  1.00 87.69           C
ATOM   1468  OD1 ASP A 110      17.204   5.792  20.211  1.00 87.69           O
ATOM   1469  OD2 ASP A 110      17.977   7.663  19.283  1.00 87.69           O
ATOM   1470  HN  ASP A 110      15.603   4.449  16.013  1.00 87.69           H
ATOM   1471  N   GLN A 111      14.765   6.338  18.202  1.00 87.72           N
ATOM   1472  CA  GLN A 111      13.478   6.874  18.612  1.00 87.72           C
ATOM   1473  C   GLN A 111      13.009   7.941  17.621  1.00 87.72           C
ATOM   1474  O   GLN A 111      13.776   8.381  16.767  1.00 87.72           O
ATOM   1475  HA  GLN A 111      12.793   6.027  18.596  1.00 87.72           H
ATOM   1476  CB  GLN A 111      13.546   7.437  20.033  1.00 87.72           C
ATOM   1477 1HB  GLN A 111      12.563   7.802  20.331  1.00 87.72           H
ATOM   1478 2HB  GLN A 111      13.816   6.644  20.730  1.00 87.72           H
ATOM   1479  CG  GLN A 111      14.567   8.573  20.124  1.00 87.72           C
ATOM   1480 1HG  GLN A 111      15.553   8.204  19.842  1.00 87.72           H
ATOM   1481 2HG  GLN A 111      14.307   9.359  19.416  1.00 87.72           H
ATOM   1482  CD  GLN A 111      14.620   9.150  21.540  1.00 87.72           C
ATOM   1483  OE1 GLN A 111      13.608   9.406  22.172  1.00 87.72           O
ATOM   1484  NE2 GLN A 111      15.853   9.341  22.001  1.00 87.72           N
ATOM   1485 1HE2 GLN A 111      16.641   9.110  21.431  1.00 87.72           H
ATOM   1486 2HE2 GLN A 111      15.991   9.715  22.918  1.00 87.72           H
ATOM   1487  HN  GLN A 111      15.373   6.993  17.755  1.00 87.72           H
ATOM   1488  N   TRP A 112      11.749   8.327  17.769  1.00 90.09           N
ATOM   1489  CA  TRP A 112      11.180   9.362  16.923  1.00 90.09           C
ATOM   1490  C   TRP A 112      11.785  10.703  17.344  1.00 90.09           C
ATOM   1491  O   TRP A 112      11.499  11.202  18.431  1.00 90.09           O
ATOM   1492  HA  TRP A 112      11.453   9.137  15.892  1.00 90.09           H
ATOM   1493  CB  TRP A 112       9.651   9.347  16.993  1.00 90.09           C
ATOM   1494 1HB  TRP A 112       9.298   8.339  16.778  1.00 90.09           H
ATOM   1495 2HB  TRP A 112       9.342   9.584  18.011  1.00 90.09           H
ATOM   1496  CG  TRP A 112       8.975  10.325  16.029  1.00 90.09           C
ATOM   1497  CD1 TRP A 112       8.565  11.576  16.276  1.00 90.09           C
ATOM   1498  HD1 TRP A 112       8.667  12.076  17.239  1.00 90.09           H
ATOM   1499  CD2 TRP A 112       8.645  10.079  14.646  1.00 90.09           C
ATOM   1500  NE1 TRP A 112       7.997  12.153  15.158  1.00 90.09           N
ATOM   1501  HE1 TRP A 112       7.619  13.076  15.096  1.00 90.09           H
ATOM   1502  CE2 TRP A 112       8.047  11.213  14.135  1.00 90.09           C
ATOM   1503  CE3 TRP A 112       8.845   8.936  13.852  1.00 90.09           C
ATOM   1504  HE3 TRP A 112       9.315   8.028  14.232  1.00 90.09           H
ATOM   1505  CZ2 TRP A 112       7.601  11.315  12.813  1.00 90.09           C
ATOM   1506  HZ2 TRP A 112       7.131  12.222  12.433  1.00 90.09           H
ATOM   1507  CZ3 TRP A 112       8.393   9.053  12.532  1.00 90.09           C
ATOM   1508  HZ3 TRP A 112       8.524   8.195  11.874  1.00 90.09           H
ATOM   1509  CH2 TRP A 112       7.789  10.188  12.003  1.00 90.09           C
ATOM   1510  HH2 TRP A 112       7.464  10.201  10.963  1.00 90.09           H
ATOM   1511  HN  TRP A 112      11.124   7.946  18.449  1.00 90.09           H
ATOM   1512  N   LYS A 113      12.609  11.247  16.461  1.00 91.42           N
ATOM   1513  CA  LYS A 113      13.364  12.447  16.782  1.00 91.42           C
ATOM   1514  C   LYS A 113      12.685  13.658  16.140  1.00 91.42           C
ATOM   1515  O   LYS A 113      13.145  14.788  16.299  1.00 91.42           O
ATOM   1516  HA  LYS A 113      13.337  12.569  17.865  1.00 91.42           H
ATOM   1517  CB  LYS A 113      14.831  12.280  16.381  1.00 91.42           C
ATOM   1518 1HB  LYS A 113      14.897  12.031  15.322  1.00 91.42           H
ATOM   1519 2HB  LYS A 113      15.359  13.223  16.519  1.00 91.42           H
ATOM   1520  CG  LYS A 113      15.505  11.185  17.211  1.00 91.42           C
ATOM   1521 1HG  LYS A 113      15.460  11.446  18.268  1.00 91.42           H
ATOM   1522 2HG  LYS A 113      14.963  10.247  17.090  1.00 91.42           H
ATOM   1523  CD  LYS A 113      16.963  10.996  16.788  1.00 91.42           C
ATOM   1524 1HD  LYS A 113      17.010  10.773  15.722  1.00 91.42           H
ATOM   1525 2HD  LYS A 113      17.514  11.924  16.944  1.00 91.42           H
ATOM   1526  CE  LYS A 113      17.622   9.866  17.581  1.00 91.42           C
ATOM   1527 1HE  LYS A 113      17.584  10.091  18.647  1.00 91.42           H
ATOM   1528 2HE  LYS A 113      17.069   8.938  17.431  1.00 91.42           H
ATOM   1529  NZ  LYS A 113      19.028   9.686  17.156  1.00 91.42           N
ATOM   1530 1HZ  LYS A 113      19.436   8.906  17.660  1.00 91.42           H
ATOM   1531 2HZ  LYS A 113      19.059   9.497  16.160  1.00 91.42           H
ATOM   1532 3HZ  LYS A 113      19.552  10.530  17.356  1.00 91.42           H
ATOM   1533  HN  LYS A 113      12.764  10.883  15.543  1.00 91.42           H
ATOM   1534  N   PHE A 114      11.602  13.382  15.429  1.00 92.63           N
ATOM   1535  CA  PHE A 114      10.985  14.389  14.582  1.00 92.63           C
ATOM   1536  C   PHE A 114       9.756  14.998  15.260  1.00 92.63           C
ATOM   1537  O   PHE A 114       9.274  14.476  16.263  1.00 92.63           O
ATOM   1538  HA  PHE A 114      11.729  15.168  14.413  1.00 92.63           H
ATOM   1539  CB  PHE A 114      10.547  13.684  13.296  1.00 92.63           C
ATOM   1540 1HB  PHE A 114       9.729  13.002  13.528  1.00 92.63           H
ATOM   1541 2HB  PHE A 114      10.155  14.428  12.602  1.00 92.63           H
ATOM   1542  CG  PHE A 114      11.664  12.901  12.604  1.00 92.63           C
ATOM   1543  CD1 PHE A 114      12.620  13.561  11.896  1.00 92.63           C
ATOM   1544  HD1 PHE A 114      12.590  14.648  11.822  1.00 92.63           H
ATOM   1545  CD2 PHE A 114      11.702  11.544  12.697  1.00 92.63           C
ATOM   1546  HD2 PHE A 114      10.936  11.015  13.264  1.00 92.63           H
ATOM   1547  CE1 PHE A 114      13.657  12.833  11.254  1.00 92.63           C
ATOM   1548  HE1 PHE A 114      14.423  13.362  10.686  1.00 92.63           H
ATOM   1549  CE2 PHE A 114      12.739  10.817  12.055  1.00 92.63           C
ATOM   1550  HE2 PHE A 114      12.769   9.730  12.129  1.00 92.63           H
ATOM   1551  CZ  PHE A 114      13.694  11.477  11.347  1.00 92.63           C
ATOM   1552  HZ  PHE A 114      14.490  10.919  10.854  1.00 92.63           H
ATOM   1553  HN  PHE A 114      11.147  12.491  15.426  1.00 92.63           H
ATOM   1554  N   GLN A 115       9.286  16.095  14.684  1.00 93.19           N
ATOM   1555  CA  GLN A 115       8.149  16.805  15.244  1.00 93.19           C
ATOM   1556  C   GLN A 115       6.859  16.020  14.997  1.00 93.19           C
ATOM   1557  O   GLN A 115       6.829  15.114  14.167  1.00 93.19           O
ATOM   1558  HA  GLN A 115       8.345  16.867  16.315  1.00 93.19           H
ATOM   1559  CB  GLN A 115       8.049  18.220  14.670  1.00 93.19           C
ATOM   1560 1HB  GLN A 115       8.059  18.175  13.581  1.00 93.19           H
ATOM   1561 2HB  GLN A 115       7.099  18.668  14.962  1.00 93.19           H
ATOM   1562  CG  GLN A 115       9.204  19.094  15.162  1.00 93.19           C
ATOM   1563 1HG  GLN A 115      10.154  18.611  14.931  1.00 93.19           H
ATOM   1564 2HG  GLN A 115       9.195  20.047  14.633  1.00 93.19           H
ATOM   1565  CD  GLN A 115       9.104  19.339  16.668  1.00 93.19           C
ATOM   1566  OE1 GLN A 115       8.055  19.205  17.277  1.00 93.19           O
ATOM   1567  NE2 GLN A 115      10.250  19.706  17.235  1.00 93.19           N
ATOM   1568 1HE2 GLN A 115      11.076  19.797  16.678  1.00 93.19           H
ATOM   1569 2HE2 GLN A 115      10.286  19.889  18.217  1.00 93.19           H
ATOM   1570  HN  GLN A 115       9.667  16.497  13.852  1.00 93.19           H
ATOM   1571  N   THR A 116       5.824  16.398  15.734  1.00 93.74           N
ATOM   1572  CA  THR A 116       4.555  15.695  15.658  1.00 93.74           C
ATOM   1573  C   THR A 116       3.991  15.764  14.237  1.00 93.74           C
ATOM   1574  O   THR A 116       3.384  14.806  13.759  1.00 93.74           O
ATOM   1575  HA  THR A 116       4.731  14.643  15.881  1.00 93.74           H
ATOM   1576  CB  THR A 116       3.620  16.291  16.712  1.00 93.74           C
ATOM   1577  HB  THR A 116       3.296  17.291  16.424  1.00 93.74           H
ATOM   1578  OG1 THR A 116       4.366  16.211  17.923  1.00 93.74           O
ATOM   1579  HG1 THR A 116       3.963  16.811  18.614  1.00 93.74           H
ATOM   1580  CG2 THR A 116       2.394  15.413  16.971  1.00 93.74           C
ATOM   1581 1HG2 THR A 116       2.716  14.434  17.323  1.00 93.74           H
ATOM   1582 2HG2 THR A 116       1.827  15.299  16.046  1.00 93.74           H
ATOM   1583 3HG2 THR A 116       1.764  15.883  17.726  1.00 93.74           H
ATOM   1584  HN  THR A 116       5.843  17.168  16.372  1.00 93.74           H
ATOM   1585  N   PHE A 117       4.212  16.905  13.601  1.00 94.46           N
ATOM   1586  CA  PHE A 117       3.737  17.110  12.244  1.00 94.46           C
ATOM   1587  C   PHE A 117       4.214  15.987  11.320  1.00 94.46           C
ATOM   1588  O   PHE A 117       3.434  15.450  10.536  1.00 94.46           O
ATOM   1589  HA  PHE A 117       2.647  17.110  12.279  1.00 94.46           H
ATOM   1590  CB  PHE A 117       4.325  18.437  11.759  1.00 94.46           C
ATOM   1591 1HB  PHE A 117       3.938  19.243  12.383  1.00 94.46           H
ATOM   1592 2HB  PHE A 117       5.405  18.416  11.898  1.00 94.46           H
ATOM   1593  CG  PHE A 117       4.020  18.755  10.294  1.00 94.46           C
ATOM   1594  CD1 PHE A 117       4.988  18.609   9.351  1.00 94.46           C
ATOM   1595  HD1 PHE A 117       5.982  18.266   9.639  1.00 94.46           H
ATOM   1596  CD2 PHE A 117       2.780  19.183   9.935  1.00 94.46           C
ATOM   1597  HD2 PHE A 117       2.003  19.299  10.691  1.00 94.46           H
ATOM   1598  CE1 PHE A 117       4.705  18.904   7.991  1.00 94.46           C
ATOM   1599  HE1 PHE A 117       5.482  18.788   7.235  1.00 94.46           H
ATOM   1600  CE2 PHE A 117       2.497  19.478   8.575  1.00 94.46           C
ATOM   1601  HE2 PHE A 117       1.503  19.821   8.287  1.00 94.46           H
ATOM   1602  CZ  PHE A 117       3.465  19.332   7.632  1.00 94.46           C
ATOM   1603  HZ  PHE A 117       3.248  19.559   6.588  1.00 94.46           H
ATOM   1604  HN  PHE A 117       4.705  17.680  13.998  1.00 94.46           H
ATOM   1605  N   MET A 118       5.493  15.666  11.445  1.00 94.34           N
ATOM   1606  CA  MET A 118       6.093  14.642  10.606  1.00 94.34           C
ATOM   1607  C   MET A 118       5.480  13.270  10.892  1.00 94.34           C
ATOM   1608  O   MET A 118       5.341  12.447   9.988  1.00 94.34           O
ATOM   1609  HA  MET A 118       5.874  14.938   9.580  1.00 94.34           H
ATOM   1610  CB  MET A 118       7.601  14.591  10.861  1.00 94.34           C
ATOM   1611 1HB  MET A 118       8.007  15.602  10.864  1.00 94.34           H
ATOM   1612 2HB  MET A 118       7.792  14.168  11.847  1.00 94.34           H
ATOM   1613  CG  MET A 118       8.309  13.753   9.794  1.00 94.34           C
ATOM   1614 1HG  MET A 118       9.376  13.700  10.011  1.00 94.34           H
ATOM   1615 2HG  MET A 118       7.930  12.732   9.811  1.00 94.34           H
ATOM   1616  SD  MET A 118       8.050  14.473   8.182  1.00 94.34           S
ATOM   1617  CE  MET A 118       9.023  15.961   8.346  1.00 94.34           C
ATOM   1618 1HE  MET A 118       8.631  16.562   9.167  1.00 94.34           H
ATOM   1619 2HE  MET A 118      10.060  15.696   8.552  1.00 94.34           H
ATOM   1620 3HE  MET A 118       8.970  16.533   7.420  1.00 94.34           H
ATOM   1621  HN  MET A 118       6.115  16.090  12.103  1.00 94.34           H
ATOM   1622  N   CYS A 119       5.129  13.065  12.153  1.00 93.23           N
ATOM   1623  CA  CYS A 119       4.523  11.811  12.568  1.00 93.23           C
ATOM   1624  C   CYS A 119       3.188  11.657  11.836  1.00 93.23           C
ATOM   1625  O   CYS A 119       2.884  10.587  11.311  1.00 93.23           O
ATOM   1626  HA  CYS A 119       5.215  11.020  12.281  1.00 93.23           H
ATOM   1627  CB  CYS A 119       4.352  11.740  14.086  1.00 93.23           C
ATOM   1628 1HB  CYS A 119       5.329  11.721  14.570  1.00 93.23           H
ATOM   1629 2HB  CYS A 119       3.837  12.632  14.445  1.00 93.23           H
ATOM   1630  SG  CYS A 119       3.401  10.244  14.540  1.00 93.23           S
ATOM   1631  HN  CYS A 119       5.251  13.737  12.884  1.00 93.23           H
ATOM   1632  N   LYS A 120       2.428  12.742  11.823  1.00 94.19           N
ATOM   1633  CA  LYS A 120       1.137  12.744  11.156  1.00 94.19           C
ATOM   1634  C   LYS A 120       1.329  12.380   9.682  1.00 94.19           C
ATOM   1635  O   LYS A 120       0.686  11.462   9.177  1.00 94.19           O
ATOM   1636  HA  LYS A 120       0.526  11.972  11.625  1.00 94.19           H
ATOM   1637  CB  LYS A 120       0.424  14.080  11.372  1.00 94.19           C
ATOM   1638 1HB  LYS A 120       1.092  14.900  11.110  1.00 94.19           H
ATOM   1639 2HB  LYS A 120      -0.438  14.148  10.708  1.00 94.19           H
ATOM   1640  CG  LYS A 120      -0.031  14.230  12.825  1.00 94.19           C
ATOM   1641 1HG  LYS A 120      -0.715  13.420  13.081  1.00 94.19           H
ATOM   1642 2HG  LYS A 120       0.828  14.144  13.490  1.00 94.19           H
ATOM   1643  CD  LYS A 120      -0.722  15.577  13.047  1.00 94.19           C
ATOM   1644 1HD  LYS A 120      -0.011  16.386  12.881  1.00 94.19           H
ATOM   1645 2HD  LYS A 120      -1.524  15.703  12.319  1.00 94.19           H
ATOM   1646  CE  LYS A 120      -1.292  15.674  14.464  1.00 94.19           C
ATOM   1647 1HE  LYS A 120      -1.219  14.706  14.959  1.00 94.19           H
ATOM   1648 2HE  LYS A 120      -0.702  16.377  15.052  1.00 94.19           H
ATOM   1649  NZ  LYS A 120      -2.705  16.114  14.425  1.00 94.19           N
ATOM   1650 1HZ  LYS A 120      -3.074  16.147  15.369  1.00 94.19           H
ATOM   1651 2HZ  LYS A 120      -2.760  17.036  14.008  1.00 94.19           H
ATOM   1652 3HZ  LYS A 120      -3.247  15.459  13.873  1.00 94.19           H
ATOM   1653  HN  LYS A 120       2.680  13.607  12.258  1.00 94.19           H
ATOM   1654  N   VAL A 121       2.217  13.120   9.034  1.00 94.15           N
ATOM   1655  CA  VAL A 121       2.414  12.970   7.603  1.00 94.15           C
ATOM   1656  C   VAL A 121       2.821  11.528   7.297  1.00 94.15           C
ATOM   1657  O   VAL A 121       2.255  10.894   6.408  1.00 94.15           O
ATOM   1658  HA  VAL A 121       1.460  13.176   7.116  1.00 94.15           H
ATOM   1659  CB  VAL A 121       3.432  13.998   7.104  1.00 94.15           C
ATOM   1660  HB  VAL A 121       4.326  13.910   7.720  1.00 94.15           H
ATOM   1661  CG1 VAL A 121       3.830  13.716   5.654  1.00 94.15           C
ATOM   1662 1HG1 VAL A 121       4.274  12.723   5.586  1.00 94.15           H
ATOM   1663 2HG1 VAL A 121       2.946  13.763   5.018  1.00 94.15           H
ATOM   1664 3HG1 VAL A 121       4.554  14.461   5.325  1.00 94.15           H
ATOM   1665  CG2 VAL A 121       2.894  15.422   7.258  1.00 94.15           C
ATOM   1666 1HG2 VAL A 121       1.977  15.528   6.678  1.00 94.15           H
ATOM   1667 2HG2 VAL A 121       2.684  15.620   8.309  1.00 94.15           H
ATOM   1668 3HG2 VAL A 121       3.637  16.132   6.896  1.00 94.15           H
ATOM   1669  HN  VAL A 121       2.794  13.811   9.470  1.00 94.15           H
ATOM   1670  N   VAL A 122       3.801  11.051   8.050  1.00 92.71           N
ATOM   1671  CA  VAL A 122       4.439   9.784   7.735  1.00 92.71           C
ATOM   1672  C   VAL A 122       3.413   8.656   7.860  1.00 92.71           C
ATOM   1673  O   VAL A 122       3.378   7.749   7.030  1.00 92.71           O
ATOM   1674  HA  VAL A 122       4.780   9.835   6.701  1.00 92.71           H
ATOM   1675  CB  VAL A 122       5.664   9.579   8.628  1.00 92.71           C
ATOM   1676  HB  VAL A 122       5.371   9.796   9.655  1.00 92.71           H
ATOM   1677  CG1 VAL A 122       6.146   8.127   8.574  1.00 92.71           C
ATOM   1678 1HG1 VAL A 122       5.349   7.467   8.917  1.00 92.71           H
ATOM   1679 2HG1 VAL A 122       6.413   7.872   7.548  1.00 92.71           H
ATOM   1680 3HG1 VAL A 122       7.017   8.009   9.217  1.00 92.71           H
ATOM   1681  CG2 VAL A 122       6.789  10.544   8.247  1.00 92.71           C
ATOM   1682 1HG2 VAL A 122       7.079  10.372   7.210  1.00 92.71           H
ATOM   1683 2HG2 VAL A 122       6.441  11.570   8.361  1.00 92.71           H
ATOM   1684 3HG2 VAL A 122       7.647  10.376   8.897  1.00 92.71           H
ATOM   1685  HN  VAL A 122       4.158  11.514   8.862  1.00 92.71           H
ATOM   1686  N   ASN A 123       2.602   8.750   8.904  1.00 91.08           N
ATOM   1687  CA  ASN A 123       1.574   7.752   9.145  1.00 91.08           C
ATOM   1688  C   ASN A 123       0.543   7.805   8.016  1.00 91.08           C
ATOM   1689  O   ASN A 123       0.125   6.769   7.502  1.00 91.08           O
ATOM   1690  HA  ASN A 123       2.102   6.799   9.182  1.00 91.08           H
ATOM   1691  CB  ASN A 123       0.845   8.019  10.464  1.00 91.08           C
ATOM   1692 1HB  ASN A 123       0.807   9.092  10.651  1.00 91.08           H
ATOM   1693 2HB  ASN A 123      -0.185   7.671  10.391  1.00 91.08           H
ATOM   1694  CG  ASN A 123       1.545   7.317  11.629  1.00 91.08           C
ATOM   1695  OD1 ASN A 123       2.295   6.369  11.457  1.00 91.08           O
ATOM   1696  ND2 ASN A 123       1.260   7.832  12.821  1.00 91.08           N
ATOM   1697 1HD2 ASN A 123       0.637   8.611  12.893  1.00 91.08           H
ATOM   1698 2HD2 ASN A 123       1.670   7.442  13.646  1.00 91.08           H
ATOM   1699  HN  ASN A 123       2.640   9.488   9.577  1.00 91.08           H
ATOM   1700  N   SER A 124       0.162   9.024   7.663  1.00 92.69           N
ATOM   1701  CA  SER A 124      -0.914   9.225   6.707  1.00 92.69           C
ATOM   1702  C   SER A 124      -0.464   8.785   5.313  1.00 92.69           C
ATOM   1703  O   SER A 124      -1.246   8.210   4.557  1.00 92.69           O
ATOM   1704  HA  SER A 124      -1.733   8.599   7.060  1.00 92.69           H
ATOM   1705  CB  SER A 124      -1.363  10.687   6.683  1.00 92.69           C
ATOM   1706 1HB  SER A 124      -0.517  11.323   6.424  1.00 92.69           H
ATOM   1707 2HB  SER A 124      -2.114  10.823   5.904  1.00 92.69           H
ATOM   1708  OG  SER A 124      -1.901  11.101   7.936  1.00 92.69           O
ATOM   1709  HG  SER A 124      -1.167  11.429   8.531  1.00 92.69           H
ATOM   1710  HN  SER A 124       0.575   9.864   8.017  1.00 92.69           H
ATOM   1711  N   MET A 125       0.795   9.071   5.014  1.00 92.67           N
ATOM   1712  CA  MET A 125       1.318   8.841   3.678  1.00 92.67           C
ATOM   1713  C   MET A 125       1.232   7.361   3.303  1.00 92.67           C
ATOM   1714  O   MET A 125       0.910   7.023   2.165  1.00 92.67           O
ATOM   1715  HA  MET A 125       0.688   9.429   3.011  1.00 92.67           H
ATOM   1716  CB  MET A 125       2.776   9.300   3.615  1.00 92.67           C
ATOM   1717 1HB  MET A 125       3.309   8.955   4.501  1.00 92.67           H
ATOM   1718 2HB  MET A 125       3.266   8.848   2.752  1.00 92.67           H
ATOM   1719  CG  MET A 125       2.868  10.824   3.520  1.00 92.67           C
ATOM   1720 1HG  MET A 125       2.254  11.283   4.294  1.00 92.67           H
ATOM   1721 2HG  MET A 125       3.894  11.147   3.694  1.00 92.67           H
ATOM   1722  SD  MET A 125       2.324  11.369   1.909  1.00 92.67           S
ATOM   1723  CE  MET A 125       1.218  12.687   2.385  1.00 92.67           C
ATOM   1724 1HE  MET A 125       0.421  12.285   3.009  1.00 92.67           H
ATOM   1725 2HE  MET A 125       1.772  13.442   2.944  1.00 92.67           H
ATOM   1726 3HE  MET A 125       0.788  13.141   1.492  1.00 92.67           H
ATOM   1727  HN  MET A 125       1.451   9.453   5.665  1.00 92.67           H
ATOM   1728  N   TYR A 126       1.525   6.517   4.282  1.00 86.32           N
ATOM   1729  CA  TYR A 126       1.471   5.080   4.073  1.00 86.32           C
ATOM   1730  C   TYR A 126       0.057   4.634   3.694  1.00 86.32           C
ATOM   1731  O   TYR A 126      -0.125   3.876   2.743  1.00 86.32           O
ATOM   1732  HA  TYR A 126       2.152   4.833   3.259  1.00 86.32           H
ATOM   1733  CB  TYR A 126       1.852   4.444   5.411  1.00 86.32           C
ATOM   1734 1HB  TYR A 126       2.912   4.618   5.595  1.00 86.32           H
ATOM   1735 2HB  TYR A 126       1.304   4.945   6.209  1.00 86.32           H
ATOM   1736  CG  TYR A 126       1.575   2.942   5.488  1.00 86.32           C
ATOM   1737  CD1 TYR A 126       0.787   2.436   6.501  1.00 86.32           C
ATOM   1738  HD1 TYR A 126       0.361   3.107   7.246  1.00 86.32           H
ATOM   1739  CD2 TYR A 126       2.115   2.092   4.543  1.00 86.32           C
ATOM   1740  HD2 TYR A 126       2.738   2.491   3.743  1.00 86.32           H
ATOM   1741  CE1 TYR A 126       0.526   1.021   6.573  1.00 86.32           C
ATOM   1742  HE1 TYR A 126      -0.095   0.609   7.368  1.00 86.32           H
ATOM   1743  CE2 TYR A 126       1.855   0.678   4.615  1.00 86.32           C
ATOM   1744  HE2 TYR A 126       2.274  -0.005   3.876  1.00 86.32           H
ATOM   1745  CZ  TYR A 126       1.073   0.212   5.626  1.00 86.32           C
ATOM   1746  OH  TYR A 126       0.827  -1.124   5.694  1.00 86.32           O
ATOM   1747  HH  TYR A 126       0.169  -1.314   6.423  1.00 86.32           H
ATOM   1748  HN  TYR A 126       1.795   6.800   5.202  1.00 86.32           H
ATOM   1749  N   LYS A 127      -0.908   5.123   4.459  1.00 87.77           N
ATOM   1750  CA  LYS A 127      -2.290   4.713   4.274  1.00 87.77           C
ATOM   1751  C   LYS A 127      -2.796   5.234   2.927  1.00 87.77           C
ATOM   1752  O   LYS A 127      -3.573   4.563   2.251  1.00 87.77           O
ATOM   1753  HA  LYS A 127      -2.307   3.624   4.251  1.00 87.77           H
ATOM   1754  CB  LYS A 127      -3.144   5.155   5.464  1.00 87.77           C
ATOM   1755 1HB  LYS A 127      -2.974   6.213   5.666  1.00 87.77           H
ATOM   1756 2HB  LYS A 127      -4.200   5.044   5.220  1.00 87.77           H
ATOM   1757  CG  LYS A 127      -2.813   4.333   6.711  1.00 87.77           C
ATOM   1758 1HG  LYS A 127      -1.743   4.386   6.914  1.00 87.77           H
ATOM   1759 2HG  LYS A 127      -3.323   4.757   7.577  1.00 87.77           H
ATOM   1760  CD  LYS A 127      -3.231   2.872   6.531  1.00 87.77           C
ATOM   1761 1HD  LYS A 127      -4.298   2.819   6.317  1.00 87.77           H
ATOM   1762 2HD  LYS A 127      -2.712   2.444   5.673  1.00 87.77           H
ATOM   1763  CE  LYS A 127      -2.916   2.053   7.785  1.00 87.77           C
ATOM   1764 1HE  LYS A 127      -1.880   2.216   8.082  1.00 87.77           H
ATOM   1765 2HE  LYS A 127      -3.541   2.388   8.612  1.00 87.77           H
ATOM   1766  NZ  LYS A 127      -3.145   0.613   7.534  1.00 87.77           N
ATOM   1767 1HZ  LYS A 127      -2.963   0.089   8.383  1.00 87.77           H
ATOM   1768 2HZ  LYS A 127      -4.107   0.468   7.247  1.00 87.77           H
ATOM   1769 3HZ  LYS A 127      -2.522   0.294   6.800  1.00 87.77           H
ATOM   1770  HN  LYS A 127      -0.759   5.787   5.192  1.00 87.77           H
ATOM   1771  N   MET A 128      -2.335   6.426   2.579  1.00 91.31           N
ATOM   1772  CA  MET A 128      -2.721   7.039   1.319  1.00 91.31           C
ATOM   1773  C   MET A 128      -2.276   6.181   0.133  1.00 91.31           C
ATOM   1774  O   MET A 128      -3.062   5.917  -0.776  1.00 91.31           O
ATOM   1775  HA  MET A 128      -3.809   7.100   1.344  1.00 91.31           H
ATOM   1776  CB  MET A 128      -2.088   8.428   1.211  1.00 91.31           C
ATOM   1777 1HB  MET A 128      -2.319   9.007   2.105  1.00 91.31           H
ATOM   1778 2HB  MET A 128      -1.003   8.334   1.164  1.00 91.31           H
ATOM   1779  CG  MET A 128      -2.596   9.167  -0.028  1.00 91.31           C
ATOM   1780 1HG  MET A 128      -2.397   8.575  -0.922  1.00 91.31           H
ATOM   1781 2HG  MET A 128      -3.676   9.299   0.034  1.00 91.31           H
ATOM   1782  SD  MET A 128      -1.795  10.757  -0.161  1.00 91.31           S
ATOM   1783  CE  MET A 128      -0.115  10.234  -0.460  1.00 91.31           C
ATOM   1784 1HE  MET A 128       0.233   9.632   0.379  1.00 91.31           H
ATOM   1785 2HE  MET A 128      -0.076   9.641  -1.374  1.00 91.31           H
ATOM   1786 3HE  MET A 128       0.525  11.110  -0.569  1.00 91.31           H
ATOM   1787  HN  MET A 128      -1.709   6.970   3.139  1.00 91.31           H
ATOM   1788  N   ASN A 129      -1.017   5.771   0.179  1.00 90.34           N
ATOM   1789  CA  ASN A 129      -0.476   4.898  -0.849  1.00 90.34           C
ATOM   1790  C   ASN A 129      -1.297   3.608  -0.900  1.00 90.34           C
ATOM   1791  O   ASN A 129      -1.715   3.176  -1.973  1.00 90.34           O
ATOM   1792  HA  ASN A 129      -0.541   5.471  -1.774  1.00 90.34           H
ATOM   1793  CB  ASN A 129       0.976   4.523  -0.544  1.00 90.34           C
ATOM   1794 1HB  ASN A 129       1.614   5.398  -0.663  1.00 90.34           H
ATOM   1795 2HB  ASN A 129       1.062   4.203   0.494  1.00 90.34           H
ATOM   1796  CG  ASN A 129       1.458   3.404  -1.470  1.00 90.34           C
ATOM   1797  OD1 ASN A 129       1.308   2.226  -1.192  1.00 90.34           O
ATOM   1798  ND2 ASN A 129       2.045   3.838  -2.582  1.00 90.34           N
ATOM   1799 1HD2 ASN A 129       2.136   4.819  -2.749  1.00 90.34           H
ATOM   1800 2HD2 ASN A 129       2.394   3.182  -3.251  1.00 90.34           H
ATOM   1801  HN  ASN A 129      -0.373   6.024   0.901  1.00 90.34           H
ATOM   1802  N   PHE A 130      -1.504   3.029   0.274  1.00 84.08           N
ATOM   1803  CA  PHE A 130      -2.162   1.736   0.365  1.00 84.08           C
ATOM   1804  C   PHE A 130      -3.495   1.745  -0.386  1.00 84.08           C
ATOM   1805  O   PHE A 130      -3.744   0.883  -1.227  1.00 84.08           O
ATOM   1806  HA  PHE A 130      -1.496   1.002  -0.090  1.00 84.08           H
ATOM   1807  CB  PHE A 130      -2.427   1.473   1.848  1.00 84.08           C
ATOM   1808 1HB  PHE A 130      -1.483   1.529   2.391  1.00 84.08           H
ATOM   1809 2HB  PHE A 130      -3.067   2.264   2.239  1.00 84.08           H
ATOM   1810  CG  PHE A 130      -3.082   0.120   2.133  1.00 84.08           C
ATOM   1811  CD1 PHE A 130      -4.287   0.066   2.761  1.00 84.08           C
ATOM   1812  HD1 PHE A 130      -4.786   0.987   3.061  1.00 84.08           H
ATOM   1813  CD2 PHE A 130      -2.459  -1.030   1.758  1.00 84.08           C
ATOM   1814  HD2 PHE A 130      -1.493  -0.987   1.254  1.00 84.08           H
ATOM   1815  CE1 PHE A 130      -4.895  -1.189   3.025  1.00 84.08           C
ATOM   1816  HE1 PHE A 130      -5.861  -1.232   3.528  1.00 84.08           H
ATOM   1817  CE2 PHE A 130      -3.067  -2.285   2.021  1.00 84.08           C
ATOM   1818  HE2 PHE A 130      -2.568  -3.207   1.721  1.00 84.08           H
ATOM   1819  CZ  PHE A 130      -4.272  -2.339   2.649  1.00 84.08           C
ATOM   1820  HZ  PHE A 130      -4.739  -3.303   2.852  1.00 84.08           H
ATOM   1821  HN  PHE A 130      -1.232   3.427   1.150  1.00 84.08           H
ATOM   1822  N   TYR A 131      -4.317   2.730  -0.055  1.00 86.26           N
ATOM   1823  CA  TYR A 131      -5.635   2.840  -0.657  1.00 86.26           C
ATOM   1824  C   TYR A 131      -5.530   3.173  -2.147  1.00 86.26           C
ATOM   1825  O   TYR A 131      -6.229   2.582  -2.969  1.00 86.26           O
ATOM   1826  HA  TYR A 131      -6.139   1.880  -0.542  1.00 86.26           H
ATOM   1827  CB  TYR A 131      -6.333   3.995   0.063  1.00 86.26           C
ATOM   1828 1HB  TYR A 131      -5.663   4.854   0.086  1.00 86.26           H
ATOM   1829 2HB  TYR A 131      -7.211   4.290  -0.512  1.00 86.26           H
ATOM   1830  CG  TYR A 131      -6.766   3.665   1.493  1.00 86.26           C
ATOM   1831  CD1 TYR A 131      -7.540   2.550   1.741  1.00 86.26           C
ATOM   1832  HD1 TYR A 131      -7.844   1.904   0.917  1.00 86.26           H
ATOM   1833  CD2 TYR A 131      -6.381   4.483   2.536  1.00 86.26           C
ATOM   1834  HD2 TYR A 131      -5.769   5.364   2.341  1.00 86.26           H
ATOM   1835  CE1 TYR A 131      -7.947   2.240   3.087  1.00 86.26           C
ATOM   1836  HE1 TYR A 131      -8.558   1.362   3.296  1.00 86.26           H
ATOM   1837  CE2 TYR A 131      -6.788   4.173   3.882  1.00 86.26           C
ATOM   1838  HE2 TYR A 131      -6.491   4.811   4.715  1.00 86.26           H
ATOM   1839  CZ  TYR A 131      -7.550   3.067   4.091  1.00 86.26           C
ATOM   1840  OH  TYR A 131      -7.935   2.774   5.362  1.00 86.26           O
ATOM   1841  HH  TYR A 131      -7.693   3.527   5.975  1.00 86.26           H
ATOM   1842  HN  TYR A 131      -4.096   3.443   0.611  1.00 86.26           H
ATOM   1843  N   SER A 132      -4.651   4.117  -2.449  1.00 88.30           N
ATOM   1844  CA  SER A 132      -4.541   4.631  -3.804  1.00 88.30           C
ATOM   1845  C   SER A 132      -4.114   3.511  -4.755  1.00 88.30           C
ATOM   1846  O   SER A 132      -4.670   3.370  -5.843  1.00 88.30           O
ATOM   1847  HA  SER A 132      -5.538   4.989  -4.059  1.00 88.30           H
ATOM   1848  CB  SER A 132      -3.549   5.794  -3.873  1.00 88.30           C
ATOM   1849 1HB  SER A 132      -3.573   6.231  -4.871  1.00 88.30           H
ATOM   1850 2HB  SER A 132      -3.855   6.573  -3.176  1.00 88.30           H
ATOM   1851  OG  SER A 132      -2.220   5.380  -3.569  1.00 88.30           O
ATOM   1852  HG  SER A 132      -1.697   6.151  -3.205  1.00 88.30           H
ATOM   1853  HN  SER A 132      -4.023   4.529  -1.789  1.00 88.30           H
ATOM   1854  N   CYS A 133      -3.129   2.744  -4.311  1.00 82.37           N
ATOM   1855  CA  CYS A 133      -2.556   1.702  -5.146  1.00 82.37           C
ATOM   1856  C   CYS A 133      -3.646   0.669  -5.440  1.00 82.37           C
ATOM   1857  O   CYS A 133      -3.818   0.251  -6.584  1.00 82.37           O
ATOM   1858  HA  CYS A 133      -2.223   2.185  -6.065  1.00 82.37           H
ATOM   1859  CB  CYS A 133      -1.327   1.066  -4.494  1.00 82.37           C
ATOM   1860 1HB  CYS A 133      -1.535   0.841  -3.448  1.00 82.37           H
ATOM   1861 2HB  CYS A 133      -1.094   0.120  -4.983  1.00 82.37           H
ATOM   1862  SG  CYS A 133       0.104   2.201  -4.615  1.00 82.37           S
ATOM   1863  HG  CYS A 133      -0.316   3.054  -3.685  1.00 82.37           H
ATOM   1864  HN  CYS A 133      -2.724   2.826  -3.400  1.00 82.37           H
ATOM   1865  N   VAL A 134      -4.353   0.286  -4.387  1.00 79.53           N
ATOM   1866  CA  VAL A 134      -5.423  -0.688  -4.518  1.00 79.53           C
ATOM   1867  C   VAL A 134      -6.398  -0.226  -5.603  1.00 79.53           C
ATOM   1868  O   VAL A 134      -6.760  -1.000  -6.487  1.00 79.53           O
ATOM   1869  HA  VAL A 134      -4.973  -1.631  -4.829  1.00 79.53           H
ATOM   1870  CB  VAL A 134      -6.098  -0.909  -3.163  1.00 79.53           C
ATOM   1871  HB  VAL A 134      -5.944  -0.013  -2.561  1.00 79.53           H
ATOM   1872  CG1 VAL A 134      -7.605  -1.112  -3.328  1.00 79.53           C
ATOM   1873 1HG1 VAL A 134      -8.041  -0.229  -3.795  1.00 79.53           H
ATOM   1874 2HG1 VAL A 134      -7.788  -1.984  -3.956  1.00 79.53           H
ATOM   1875 3HG1 VAL A 134      -8.060  -1.267  -2.349  1.00 79.53           H
ATOM   1876  CG2 VAL A 134      -5.464  -2.088  -2.420  1.00 79.53           C
ATOM   1877 1HG2 VAL A 134      -5.572  -2.994  -3.017  1.00 79.53           H
ATOM   1878 2HG2 VAL A 134      -4.406  -1.886  -2.255  1.00 79.53           H
ATOM   1879 3HG2 VAL A 134      -5.962  -2.223  -1.461  1.00 79.53           H
ATOM   1880  HN  VAL A 134      -4.205   0.630  -3.459  1.00 79.53           H
ATOM   1881  N   LEU A 135      -6.795   1.034  -5.499  1.00 84.28           N
ATOM   1882  CA  LEU A 135      -7.842   1.561  -6.357  1.00 84.28           C
ATOM   1883  C   LEU A 135      -7.330   1.626  -7.798  1.00 84.28           C
ATOM   1884  O   LEU A 135      -8.081   1.373  -8.739  1.00 84.28           O
ATOM   1885  HA  LEU A 135      -8.678   0.864  -6.319  1.00 84.28           H
ATOM   1886  CB  LEU A 135      -8.346   2.904  -5.824  1.00 84.28           C
ATOM   1887 1HB  LEU A 135      -7.488   3.558  -5.672  1.00 84.28           H
ATOM   1888 2HB  LEU A 135      -8.968   3.366  -6.590  1.00 84.28           H
ATOM   1889  CG  LEU A 135      -9.147   2.849  -4.521  1.00 84.28           C
ATOM   1890  HG  LEU A 135      -8.568   2.288  -3.787  1.00 84.28           H
ATOM   1891  CD1 LEU A 135      -9.361   4.252  -3.950  1.00 84.28           C
ATOM   1892 1HD1 LEU A 135      -8.395   4.714  -3.747  1.00 84.28           H
ATOM   1893 2HD1 LEU A 135      -9.909   4.859  -4.672  1.00 84.28           H
ATOM   1894 3HD1 LEU A 135      -9.933   4.185  -3.024  1.00 84.28           H
ATOM   1895  CD2 LEU A 135     -10.468   2.103  -4.720  1.00 84.28           C
ATOM   1896 1HD2 LEU A 135     -11.064   2.615  -5.476  1.00 84.28           H
ATOM   1897 2HD2 LEU A 135     -10.264   1.084  -5.048  1.00 84.28           H
ATOM   1898 3HD2 LEU A 135     -11.017   2.079  -3.779  1.00 84.28           H
ATOM   1899  HN  LEU A 135      -6.415   1.688  -4.845  1.00 84.28           H
ATOM   1900  N   LEU A 136      -6.056   1.965  -7.925  1.00 86.78           N
ATOM   1901  CA  LEU A 136      -5.445   2.102  -9.236  1.00 86.78           C
ATOM   1902  C   LEU A 136      -5.366   0.727  -9.903  1.00 86.78           C
ATOM   1903  O   LEU A 136      -5.645   0.593 -11.093  1.00 86.78           O
ATOM   1904  HA  LEU A 136      -6.096   2.739  -9.835  1.00 86.78           H
ATOM   1905  CB  LEU A 136      -4.094   2.810  -9.127  1.00 86.78           C
ATOM   1906 1HB  LEU A 136      -3.529   2.349  -8.317  1.00 86.78           H
ATOM   1907 2HB  LEU A 136      -3.536   2.631 -10.046  1.00 86.78           H
ATOM   1908  CG  LEU A 136      -4.146   4.320  -8.880  1.00 86.78           C
ATOM   1909  HG  LEU A 136      -4.853   4.510  -8.073  1.00 86.78           H
ATOM   1910  CD1 LEU A 136      -2.785   4.848  -8.423  1.00 86.78           C
ATOM   1911 1HD1 LEU A 136      -2.496   4.352  -7.496  1.00 86.78           H
ATOM   1912 2HD1 LEU A 136      -2.039   4.645  -9.191  1.00 86.78           H
ATOM   1913 3HD1 LEU A 136      -2.850   5.923  -8.255  1.00 86.78           H
ATOM   1914  CD2 LEU A 136      -4.662   5.059 -10.116  1.00 86.78           C
ATOM   1915 1HD2 LEU A 136      -3.998   4.865 -10.959  1.00 86.78           H
ATOM   1916 2HD2 LEU A 136      -5.666   4.709 -10.357  1.00 86.78           H
ATOM   1917 3HD2 LEU A 136      -4.689   6.130  -9.914  1.00 86.78           H
ATOM   1918  HN  LEU A 136      -5.445   2.145  -7.154  1.00 86.78           H
ATOM   1919  N   ILE A 137      -4.984  -0.261  -9.106  1.00 78.35           N
ATOM   1920  CA  ILE A 137      -4.832  -1.614  -9.612  1.00 78.35           C
ATOM   1921  C   ILE A 137      -6.183  -2.117 -10.126  1.00 78.35           C
ATOM   1922  O   ILE A 137      -6.252  -2.770 -11.166  1.00 78.35           O
ATOM   1923  HA  ILE A 137      -4.137  -1.574 -10.451  1.00 78.35           H
ATOM   1924  CB  ILE A 137      -4.205  -2.517  -8.548  1.00 78.35           C
ATOM   1925  HB  ILE A 137      -4.712  -2.332  -7.601  1.00 78.35           H
ATOM   1926  CG1 ILE A 137      -2.727  -2.177  -8.343  1.00 78.35           C
ATOM   1927 1HG1 ILE A 137      -2.158  -2.466  -9.227  1.00 78.35           H
ATOM   1928 2HG1 ILE A 137      -2.611  -1.100  -8.227  1.00 78.35           H
ATOM   1929  CG2 ILE A 137      -4.411  -3.994  -8.891  1.00 78.35           C
ATOM   1930 1HG2 ILE A 137      -5.478  -4.208  -8.946  1.00 78.35           H
ATOM   1931 2HG2 ILE A 137      -3.946  -4.212  -9.852  1.00 78.35           H
ATOM   1932 3HG2 ILE A 137      -3.955  -4.613  -8.118  1.00 78.35           H
ATOM   1933  CD1 ILE A 137      -2.166  -2.892  -7.112  1.00 78.35           C
ATOM   1934 1HD1 ILE A 137      -2.722  -2.583  -6.227  1.00 78.35           H
ATOM   1935 2HD1 ILE A 137      -2.262  -3.970  -7.243  1.00 78.35           H
ATOM   1936 3HD1 ILE A 137      -1.114  -2.633  -6.990  1.00 78.35           H
ATOM   1937  HN  ILE A 137      -4.780  -0.148  -8.134  1.00 78.35           H
ATOM   1938  N   MET A 138      -7.224  -1.793  -9.373  1.00 77.85           N
ATOM   1939  CA  MET A 138      -8.579  -2.099  -9.798  1.00 77.85           C
ATOM   1940  C   MET A 138      -8.872  -1.497 -11.174  1.00 77.85           C
ATOM   1941  O   MET A 138      -9.355  -2.189 -12.068  1.00 77.85           O
ATOM   1942  HA  MET A 138      -8.631  -3.187  -9.852  1.00 77.85           H
ATOM   1943  CB  MET A 138      -9.573  -1.544  -8.776  1.00 77.85           C
ATOM   1944 1HB  MET A 138      -9.570  -2.171  -7.884  1.00 77.85           H
ATOM   1945 2HB  MET A 138      -9.262  -0.547  -8.465  1.00 77.85           H
ATOM   1946  CG  MET A 138     -10.985  -1.485  -9.360  1.00 77.85           C
ATOM   1947 1HG  MET A 138     -11.003  -0.822 -10.225  1.00 77.85           H
ATOM   1948 2HG  MET A 138     -11.285  -2.473  -9.711  1.00 77.85           H
ATOM   1949  SD  MET A 138     -12.134  -0.904  -8.123  1.00 77.85           S
ATOM   1950  CE  MET A 138     -11.777   0.844  -8.166  1.00 77.85           C
ATOM   1951 1HE  MET A 138     -10.730   1.007  -7.909  1.00 77.85           H
ATOM   1952 2HE  MET A 138     -11.971   1.230  -9.166  1.00 77.85           H
ATOM   1953 3HE  MET A 138     -12.412   1.362  -7.447  1.00 77.85           H
ATOM   1954  HN  MET A 138      -7.153  -1.331  -8.489  1.00 77.85           H
ATOM   1955  N   CYS A 139      -8.566  -0.213 -11.299  1.00 83.14           N
ATOM   1956  CA  CYS A 139      -8.934   0.530 -12.492  1.00 83.14           C
ATOM   1957  C   CYS A 139      -8.161  -0.051 -13.678  1.00 83.14           C
ATOM   1958  O   CYS A 139      -8.699  -0.167 -14.778  1.00 83.14           O
ATOM   1959  HA  CYS A 139     -10.007   0.395 -12.627  1.00 83.14           H
ATOM   1960  CB  CYS A 139      -8.680   2.029 -12.325  1.00 83.14           C
ATOM   1961 1HB  CYS A 139      -7.660   2.197 -11.978  1.00 83.14           H
ATOM   1962 2HB  CYS A 139      -8.776   2.532 -13.288  1.00 83.14           H
ATOM   1963  SG  CYS A 139      -9.871   2.737 -11.129  1.00 83.14           S
ATOM   1964  HG  CYS A 139      -9.247   2.302 -10.038  1.00 83.14           H
ATOM   1965  HN  CYS A 139      -8.078   0.316 -10.605  1.00 83.14           H
ATOM   1966  N   ILE A 140      -6.911  -0.402 -13.413  1.00 79.94           N
ATOM   1967  CA  ILE A 140      -6.063  -0.985 -14.440  1.00 79.94           C
ATOM   1968  C   ILE A 140      -6.713  -2.267 -14.964  1.00 79.94           C
ATOM   1969  O   ILE A 140      -6.696  -2.530 -16.165  1.00 79.94           O
ATOM   1970  HA  ILE A 140      -6.004  -0.268 -15.259  1.00 79.94           H
ATOM   1971  CB  ILE A 140      -4.642  -1.187 -13.911  1.00 79.94           C
ATOM   1972  HB  ILE A 140      -4.707  -1.645 -12.924  1.00 79.94           H
ATOM   1973  CG1 ILE A 140      -3.925   0.154 -13.740  1.00 79.94           C
ATOM   1974 1HG1 ILE A 140      -3.637   0.543 -14.716  1.00 79.94           H
ATOM   1975 2HG1 ILE A 140      -4.605   0.880 -13.295  1.00 79.94           H
ATOM   1976  CG2 ILE A 140      -3.856  -2.147 -14.805  1.00 79.94           C
ATOM   1977 1HG2 ILE A 140      -4.359  -3.114 -14.831  1.00 79.94           H
ATOM   1978 2HG2 ILE A 140      -3.798  -1.740 -15.814  1.00 79.94           H
ATOM   1979 3HG2 ILE A 140      -2.849  -2.273 -14.406  1.00 79.94           H
ATOM   1980  CD1 ILE A 140      -2.684   0.003 -12.858  1.00 79.94           C
ATOM   1981 1HD1 ILE A 140      -2.979  -0.363 -11.875  1.00 79.94           H
ATOM   1982 2HD1 ILE A 140      -1.995  -0.705 -13.319  1.00 79.94           H
ATOM   1983 3HD1 ILE A 140      -2.193   0.971 -12.753  1.00 79.94           H
ATOM   1984  HN  ILE A 140      -6.477  -0.295 -12.518  1.00 79.94           H
ATOM   1985  N   SER A 141      -7.269  -3.032 -14.036  1.00 74.04           N
ATOM   1986  CA  SER A 141      -7.830  -4.329 -14.374  1.00 74.04           C
ATOM   1987  C   SER A 141      -9.061  -4.151 -15.265  1.00 74.04           C
ATOM   1988  O   SER A 141      -9.245  -4.891 -16.230  1.00 74.04           O
ATOM   1989  HA  SER A 141      -7.041  -4.854 -14.912  1.00 74.04           H
ATOM   1990  CB  SER A 141      -8.197  -5.116 -13.113  1.00 74.04           C
ATOM   1991 1HB  SER A 141      -8.979  -4.585 -12.570  1.00 74.04           H
ATOM   1992 2HB  SER A 141      -8.607  -6.085 -13.397  1.00 74.04           H
ATOM   1993  OG  SER A 141      -7.074  -5.308 -12.258  1.00 74.04           O
ATOM   1994  HG  SER A 141      -7.008  -4.555 -11.604  1.00 74.04           H
ATOM   1995  HN  SER A 141      -7.340  -2.780 -13.071  1.00 74.04           H
ATOM   1996  N   VAL A 142      -9.872  -3.165 -14.910  1.00 75.27           N
ATOM   1997  CA  VAL A 142     -11.068  -2.866 -15.678  1.00 75.27           C
ATOM   1998  C   VAL A 142     -10.666  -2.419 -17.085  1.00 75.27           C
ATOM   1999  O   VAL A 142     -11.279  -2.831 -18.070  1.00 75.27           O
ATOM   2000  HA  VAL A 142     -11.648  -3.786 -15.755  1.00 75.27           H
ATOM   2001  CB  VAL A 142     -11.918  -1.829 -14.941  1.00 75.27           C
ATOM   2002  HB  VAL A 142     -11.295  -0.954 -14.758  1.00 75.27           H
ATOM   2003  CG1 VAL A 142     -13.108  -1.388 -15.796  1.00 75.27           C
ATOM   2004 1HG1 VAL A 142     -12.744  -0.946 -16.724  1.00 75.27           H
ATOM   2005 2HG1 VAL A 142     -13.731  -2.252 -16.025  1.00 75.27           H
ATOM   2006 3HG1 VAL A 142     -13.695  -0.651 -15.249  1.00 75.27           H
ATOM   2007  CG2 VAL A 142     -12.385  -2.366 -13.587  1.00 75.27           C
ATOM   2008 1HG2 VAL A 142     -12.984  -3.264 -13.739  1.00 75.27           H
ATOM   2009 2HG2 VAL A 142     -11.518  -2.607 -12.973  1.00 75.27           H
ATOM   2010 3HG2 VAL A 142     -12.987  -1.609 -13.084  1.00 75.27           H
ATOM   2011  HN  VAL A 142      -9.723  -2.578 -14.114  1.00 75.27           H
ATOM   2012  N   ASP A 143      -9.640  -1.583 -17.136  1.00 78.87           N
ATOM   2013  CA  ASP A 143      -9.214  -0.996 -18.395  1.00 78.87           C
ATOM   2014  C   ASP A 143      -8.718  -2.103 -19.327  1.00 78.87           C
ATOM   2015  O   ASP A 143      -8.998  -2.083 -20.524  1.00 78.87           O
ATOM   2016  HA  ASP A 143     -10.094  -0.485 -18.785  1.00 78.87           H
ATOM   2017  CB  ASP A 143      -8.065  -0.008 -18.181  1.00 78.87           C
ATOM   2018 1HB  ASP A 143      -8.314   0.674 -17.368  1.00 78.87           H
ATOM   2019 2HB  ASP A 143      -7.168  -0.548 -17.880  1.00 78.87           H
ATOM   2020  CG  ASP A 143      -7.784   0.790 -19.456  1.00 78.87           C
ATOM   2021  OD1 ASP A 143      -8.768   1.296 -20.037  1.00 78.87           O
ATOM   2022  OD2 ASP A 143      -6.591   0.875 -19.820  1.00 78.87           O
ATOM   2023  HN  ASP A 143      -9.105  -1.306 -16.338  1.00 78.87           H
ATOM   2024  N   ARG A 144      -7.990  -3.043 -18.742  1.00 73.12           N
ATOM   2025  CA  ARG A 144      -7.453  -4.157 -19.505  1.00 73.12           C
ATOM   2026  C   ARG A 144      -8.589  -4.974 -20.123  1.00 73.12           C
ATOM   2027  O   ARG A 144      -8.515  -5.366 -21.287  1.00 73.12           O
ATOM   2028  HA  ARG A 144      -6.837  -3.694 -20.277  1.00 73.12           H
ATOM   2029  CB  ARG A 144      -6.600  -5.069 -18.622  1.00 73.12           C
ATOM   2030 1HB  ARG A 144      -7.073  -5.182 -17.646  1.00 73.12           H
ATOM   2031 2HB  ARG A 144      -6.544  -6.063 -19.066  1.00 73.12           H
ATOM   2032  CG  ARG A 144      -5.189  -4.502 -18.448  1.00 73.12           C
ATOM   2033 1HG  ARG A 144      -4.731  -4.352 -19.426  1.00 73.12           H
ATOM   2034 2HG  ARG A 144      -5.243  -3.525 -17.967  1.00 73.12           H
ATOM   2035  CD  ARG A 144      -4.320  -5.442 -17.611  1.00 73.12           C
ATOM   2036 1HD  ARG A 144      -4.684  -5.470 -16.584  1.00 73.12           H
ATOM   2037 2HD  ARG A 144      -4.387  -6.458 -18.001  1.00 73.12           H
ATOM   2038  NE  ARG A 144      -2.912  -4.985 -17.635  1.00 73.12           N
ATOM   2039  HE  ARG A 144      -2.706  -4.128 -18.107  1.00 73.12           H
ATOM   2040  CZ  ARG A 144      -1.897  -5.647 -17.063  1.00 73.12           C
ATOM   2041  NH1 ARG A 144      -2.116  -6.801 -16.417  1.00 73.12           N
ATOM   2042 1HH1 ARG A 144      -3.042  -7.173 -16.359  1.00 73.12           H
ATOM   2043 2HH1 ARG A 144      -1.353  -7.289 -15.994  1.00 73.12           H
ATOM   2044  NH2 ARG A 144      -0.660  -5.139 -17.147  1.00 73.12           N
ATOM   2045 1HH2 ARG A 144       0.108  -5.621 -16.726  1.00 73.12           H
ATOM   2046 2HH2 ARG A 144      -0.506  -4.278 -17.631  1.00 73.12           H
ATOM   2047  HN  ARG A 144      -7.767  -3.052 -17.767  1.00 73.12           H
ATOM   2048  N   TYR A 145      -9.615  -5.206 -19.317  1.00 71.33           N
ATOM   2049  CA  TYR A 145     -10.775  -5.951 -19.777  1.00 71.33           C
ATOM   2050  C   TYR A 145     -11.401  -5.286 -21.005  1.00 71.33           C
ATOM   2051  O   TYR A 145     -11.659  -5.947 -22.009  1.00 71.33           O
ATOM   2052  HA  TYR A 145     -10.445  -6.954 -20.045  1.00 71.33           H
ATOM   2053  CB  TYR A 145     -11.781  -5.918 -18.625  1.00 71.33           C
ATOM   2054 1HB  TYR A 145     -11.419  -6.560 -17.822  1.00 71.33           H
ATOM   2055 2HB  TYR A 145     -11.828  -4.905 -18.226  1.00 71.33           H
ATOM   2056  CG  TYR A 145     -13.191  -6.363 -19.018  1.00 71.33           C
ATOM   2057  CD1 TYR A 145     -14.204  -5.432 -19.123  1.00 71.33           C
ATOM   2058  HD1 TYR A 145     -13.999  -4.379 -18.927  1.00 71.33           H
ATOM   2059  CD2 TYR A 145     -13.450  -7.695 -19.266  1.00 71.33           C
ATOM   2060  HD2 TYR A 145     -12.650  -8.431 -19.183  1.00 71.33           H
ATOM   2061  CE1 TYR A 145     -15.531  -5.850 -19.493  1.00 71.33           C
ATOM   2062  HE1 TYR A 145     -16.340  -5.125 -19.580  1.00 71.33           H
ATOM   2063  CE2 TYR A 145     -14.777  -8.114 -19.636  1.00 71.33           C
ATOM   2064  HE2 TYR A 145     -14.996  -9.163 -19.835  1.00 71.33           H
ATOM   2065  CZ  TYR A 145     -15.752  -7.171 -19.731  1.00 71.33           C
ATOM   2066  OH  TYR A 145     -17.006  -7.566 -20.080  1.00 71.33           O
ATOM   2067  HH  TYR A 145     -17.023  -8.554 -20.233  1.00 71.33           H
ATOM   2068  HN  TYR A 145      -9.661  -4.896 -18.368  1.00 71.33           H
ATOM   2069  N   ILE A 146     -11.628  -3.986 -20.883  1.00 72.08           N
ATOM   2070  CA  ILE A 146     -12.289  -3.240 -21.940  1.00 72.08           C
ATOM   2071  C   ILE A 146     -11.440  -3.302 -23.211  1.00 72.08           C
ATOM   2072  O   ILE A 146     -11.970  -3.464 -24.309  1.00 72.08           O
ATOM   2073  HA  ILE A 146     -13.243  -3.729 -22.138  1.00 72.08           H
ATOM   2074  CB  ILE A 146     -12.599  -1.815 -21.476  1.00 72.08           C
ATOM   2075  HB  ILE A 146     -11.682  -1.377 -21.083  1.00 72.08           H
ATOM   2076  CG1 ILE A 146     -13.622  -1.819 -20.338  1.00 72.08           C
ATOM   2077 1HG1 ILE A 146     -14.599  -2.110 -20.724  1.00 72.08           H
ATOM   2078 2HG1 ILE A 146     -13.339  -2.563 -19.593  1.00 72.08           H
ATOM   2079  CG2 ILE A 146     -13.051  -0.943 -22.649  1.00 72.08           C
ATOM   2080 1HG2 ILE A 146     -12.259  -0.902 -23.397  1.00 72.08           H
ATOM   2081 2HG2 ILE A 146     -13.950  -1.369 -23.094  1.00 72.08           H
ATOM   2082 3HG2 ILE A 146     -13.265   0.065 -22.292  1.00 72.08           H
ATOM   2083  CD1 ILE A 146     -13.717  -0.441 -19.681  1.00 72.08           C
ATOM   2084 1HD1 ILE A 146     -12.744  -0.164 -19.276  1.00 72.08           H
ATOM   2085 2HD1 ILE A 146     -14.024   0.295 -20.424  1.00 72.08           H
ATOM   2086 3HD1 ILE A 146     -14.451  -0.472 -18.876  1.00 72.08           H
ATOM   2087  HN  ILE A 146     -11.368  -3.446 -20.083  1.00 72.08           H
ATOM   2088  N   ALA A 147     -10.135  -3.169 -23.020  1.00 73.71           N
ATOM   2089  CA  ALA A 147      -9.218  -3.091 -24.144  1.00 73.71           C
ATOM   2090  C   ALA A 147      -9.251  -4.411 -24.916  1.00 73.71           C
ATOM   2091  O   ALA A 147      -9.004  -4.437 -26.120  1.00 73.71           O
ATOM   2092  HA  ALA A 147      -9.562  -2.289 -24.797  1.00 73.71           H
ATOM   2093  CB  ALA A 147      -7.817  -2.747 -23.637  1.00 73.71           C
ATOM   2094 1HB  ALA A 147      -7.842  -1.786 -23.121  1.00 73.71           H
ATOM   2095 2HB  ALA A 147      -7.480  -3.520 -22.946  1.00 73.71           H
ATOM   2096 3HB  ALA A 147      -7.129  -2.688 -24.480  1.00 73.71           H
ATOM   2097  HN  ALA A 147      -9.705  -3.115 -22.119  1.00 73.71           H
ATOM   2098  N   ILE A 148      -9.559  -5.477 -24.190  1.00 69.09           N
ATOM   2099  CA  ILE A 148      -9.559  -6.806 -24.776  1.00 69.09           C
ATOM   2100  C   ILE A 148     -10.937  -7.094 -25.376  1.00 69.09           C
ATOM   2101  O   ILE A 148     -11.042  -7.517 -26.526  1.00 69.09           O
ATOM   2102  HA  ILE A 148      -8.825  -6.809 -25.582  1.00 69.09           H
ATOM   2103  CB  ILE A 148      -9.107  -7.845 -23.748  1.00 69.09           C
ATOM   2104  HB  ILE A 148      -9.682  -7.695 -22.835  1.00 69.09           H
ATOM   2105  CG1 ILE A 148      -7.632  -7.655 -23.389  1.00 69.09           C
ATOM   2106 1HG1 ILE A 148      -7.007  -7.960 -24.229  1.00 69.09           H
ATOM   2107 2HG1 ILE A 148      -7.431  -6.599 -23.210  1.00 69.09           H
ATOM   2108  CG2 ILE A 148      -9.399  -9.265 -24.238  1.00 69.09           C
ATOM   2109 1HG2 ILE A 148     -10.470  -9.379 -24.402  1.00 69.09           H
ATOM   2110 2HG2 ILE A 148      -8.867  -9.443 -25.173  1.00 69.09           H
ATOM   2111 3HG2 ILE A 148      -9.067  -9.983 -23.488  1.00 69.09           H
ATOM   2112  CD1 ILE A 148      -7.260  -8.468 -22.148  1.00 69.09           C
ATOM   2113 1HD1 ILE A 148      -7.870  -8.143 -21.305  1.00 69.09           H
ATOM   2114 2HD1 ILE A 148      -7.440  -9.526 -22.339  1.00 69.09           H
ATOM   2115 3HD1 ILE A 148      -6.206  -8.315 -21.915  1.00 69.09           H
ATOM   2116  HN  ILE A 148      -9.803  -5.442 -23.221  1.00 69.09           H
ATOM   2117  N   ALA A 149     -11.960  -6.853 -24.569  1.00 69.23           N
ATOM   2118  CA  ALA A 149     -13.303  -7.287 -24.914  1.00 69.23           C
ATOM   2119  C   ALA A 149     -13.848  -6.401 -26.036  1.00 69.23           C
ATOM   2120  O   ALA A 149     -14.550  -6.881 -26.925  1.00 69.23           O
ATOM   2121  HA  ALA A 149     -13.239  -8.314 -25.272  1.00 69.23           H
ATOM   2122  CB  ALA A 149     -14.187  -7.255 -23.665  1.00 69.23           C
ATOM   2123 1HB  ALA A 149     -13.772  -7.922 -22.910  1.00 69.23           H
ATOM   2124 2HB  ALA A 149     -14.223  -6.239 -23.272  1.00 69.23           H
ATOM   2125 3HB  ALA A 149     -15.194  -7.580 -23.924  1.00 69.23           H
ATOM   2126  HN  ALA A 149     -11.883  -6.372 -23.696  1.00 69.23           H
ATOM   2127  N   GLN A 150     -13.505  -5.124 -25.959  1.00 72.75           N
ATOM   2128  CA  GLN A 150     -14.071  -4.140 -26.866  1.00 72.75           C
ATOM   2129  C   GLN A 150     -12.959  -3.427 -27.637  1.00 72.75           C
ATOM   2130  O   GLN A 150     -13.006  -2.212 -27.819  1.00 72.75           O
ATOM   2131  HA  GLN A 150     -14.695  -4.708 -27.556  1.00 72.75           H
ATOM   2132  CB  GLN A 150     -14.945  -3.137 -26.111  1.00 72.75           C
ATOM   2133 1HB  GLN A 150     -14.339  -2.596 -25.383  1.00 72.75           H
ATOM   2134 2HB  GLN A 150     -15.341  -2.398 -26.807  1.00 72.75           H
ATOM   2135  CG  GLN A 150     -16.099  -3.843 -25.397  1.00 72.75           C
ATOM   2136 1HG  GLN A 150     -16.575  -4.549 -26.077  1.00 72.75           H
ATOM   2137 2HG  GLN A 150     -15.713  -4.421 -24.557  1.00 72.75           H
ATOM   2138  CD  GLN A 150     -17.134  -2.833 -24.895  1.00 72.75           C
ATOM   2139  OE1 GLN A 150     -17.056  -1.644 -25.157  1.00 72.75           O
ATOM   2140  NE2 GLN A 150     -18.104  -3.372 -24.162  1.00 72.75           N
ATOM   2141 1HE2 GLN A 150     -18.109  -4.356 -23.984  1.00 72.75           H
ATOM   2142 2HE2 GLN A 150     -18.828  -2.793 -23.788  1.00 72.75           H
ATOM   2143  HN  GLN A 150     -12.854  -4.759 -25.293  1.00 72.75           H
ATOM   2144  N   ALA A 151     -11.984  -4.214 -28.070  1.00 69.38           N
ATOM   2145  CA  ALA A 151     -10.750  -3.656 -28.596  1.00 69.38           C
ATOM   2146  C   ALA A 151     -11.083  -2.568 -29.619  1.00 69.38           C
ATOM   2147  O   ALA A 151     -10.486  -1.492 -29.602  1.00 69.38           O
ATOM   2148  HA  ALA A 151     -10.207  -3.207 -27.764  1.00 69.38           H
ATOM   2149  CB  ALA A 151      -9.897  -4.777 -29.194  1.00 69.38           C
ATOM   2150 1HB  ALA A 151      -9.664  -5.508 -28.420  1.00 69.38           H
ATOM   2151 2HB  ALA A 151     -10.449  -5.263 -29.999  1.00 69.38           H
ATOM   2152 3HB  ALA A 151      -8.972  -4.358 -29.589  1.00 69.38           H
ATOM   2153  HN  ALA A 151     -12.028  -5.213 -28.064  1.00 69.38           H
ATOM   2154  N   MET A 152     -12.035  -2.885 -30.484  1.00 66.73           N
ATOM   2155  CA  MET A 152     -12.419  -1.967 -31.543  1.00 66.73           C
ATOM   2156  C   MET A 152     -12.913  -0.639 -30.966  1.00 66.73           C
ATOM   2157  O   MET A 152     -12.364   0.418 -31.272  1.00 66.73           O
ATOM   2158  HA  MET A 152     -11.516  -1.802 -32.131  1.00 66.73           H
ATOM   2159  CB  MET A 152     -13.526  -2.599 -32.390  1.00 66.73           C
ATOM   2160 1HB  MET A 152     -14.248  -3.094 -31.740  1.00 66.73           H
ATOM   2161 2HB  MET A 152     -14.064  -1.821 -32.931  1.00 66.73           H
ATOM   2162  CG  MET A 152     -12.947  -3.611 -33.382  1.00 66.73           C
ATOM   2163 1HG  MET A 152     -12.044  -4.060 -32.970  1.00 66.73           H
ATOM   2164 2HG  MET A 152     -13.659  -4.419 -33.546  1.00 66.73           H
ATOM   2165  SD  MET A 152     -12.575  -2.804 -34.929  1.00 66.73           S
ATOM   2166  CE  MET A 152     -14.209  -2.733 -35.644  1.00 66.73           C
ATOM   2167 1HE  MET A 152     -14.601  -3.744 -35.754  1.00 66.73           H
ATOM   2168 2HE  MET A 152     -14.866  -2.158 -34.991  1.00 66.73           H
ATOM   2169 3HE  MET A 152     -14.158  -2.254 -36.621  1.00 66.73           H
ATOM   2170  HN  MET A 152     -12.538  -3.749 -30.470  1.00 66.73           H
ATOM   2171  N   ARG A 153     -13.945  -0.737 -30.140  1.00 71.50           N
ATOM   2172  CA  ARG A 153     -14.548   0.447 -29.553  1.00 71.50           C
ATOM   2173  C   ARG A 153     -13.528   1.190 -28.688  1.00 71.50           C
ATOM   2174  O   ARG A 153     -13.524   2.419 -28.645  1.00 71.50           O
ATOM   2175  HA  ARG A 153     -14.857   1.053 -30.404  1.00 71.50           H
ATOM   2176  CB  ARG A 153     -15.761   0.079 -28.695  1.00 71.50           C
ATOM   2177 1HB  ARG A 153     -15.512  -0.762 -28.048  1.00 71.50           H
ATOM   2178 2HB  ARG A 153     -16.019   0.916 -28.046  1.00 71.50           H
ATOM   2179  CG  ARG A 153     -16.963  -0.282 -29.571  1.00 71.50           C
ATOM   2180 1HG  ARG A 153     -17.181   0.540 -30.252  1.00 71.50           H
ATOM   2181 2HG  ARG A 153     -16.721  -1.149 -30.186  1.00 71.50           H
ATOM   2182  CD  ARG A 153     -18.194  -0.584 -28.715  1.00 71.50           C
ATOM   2183 1HD  ARG A 153     -18.028  -1.488 -28.130  1.00 71.50           H
ATOM   2184 2HD  ARG A 153     -18.363   0.227 -28.007  1.00 71.50           H
ATOM   2185  NE  ARG A 153     -19.383  -0.754 -29.581  1.00 71.50           N
ATOM   2186  HE  ARG A 153     -19.261  -0.656 -30.568  1.00 71.50           H
ATOM   2187  CZ  ARG A 153     -20.611  -1.032 -29.123  1.00 71.50           C
ATOM   2188  NH1 ARG A 153     -20.832  -1.174 -27.809  1.00 71.50           N
ATOM   2189 1HH1 ARG A 153     -20.077  -1.073 -27.162  1.00 71.50           H
ATOM   2190 2HH1 ARG A 153     -21.752  -1.381 -27.476  1.00 71.50           H
ATOM   2191  NH2 ARG A 153     -21.616  -1.164 -30.000  1.00 71.50           N
ATOM   2192 1HH2 ARG A 153     -22.539  -1.371 -29.675  1.00 71.50           H
ATOM   2193 2HH2 ARG A 153     -21.443  -1.057 -30.979  1.00 71.50           H
ATOM   2194  HN  ARG A 153     -14.366  -1.604 -29.871  1.00 71.50           H
ATOM   2195  N   ALA A 154     -12.687   0.413 -28.021  1.00 71.56           N
ATOM   2196  CA  ALA A 154     -11.739   0.975 -27.074  1.00 71.56           C
ATOM   2197  C   ALA A 154     -10.757   1.881 -27.819  1.00 71.56           C
ATOM   2198  O   ALA A 154     -10.249   2.848 -27.255  1.00 71.56           O
ATOM   2199  HA  ALA A 154     -12.301   1.574 -26.358  1.00 71.56           H
ATOM   2200  CB  ALA A 154     -11.034  -0.158 -26.325  1.00 71.56           C
ATOM   2201 1HB  ALA A 154     -11.773  -0.754 -25.789  1.00 71.56           H
ATOM   2202 2HB  ALA A 154     -10.504  -0.790 -27.037  1.00 71.56           H
ATOM   2203 3HB  ALA A 154     -10.323   0.264 -25.614  1.00 71.56           H
ATOM   2204  HN  ALA A 154     -12.647  -0.582 -28.120  1.00 71.56           H
ATOM   2205  N   HIS A 155     -10.519   1.535 -29.076  1.00 73.34           N
ATOM   2206  CA  HIS A 155      -9.613   2.310 -29.907  1.00 73.34           C
ATOM   2207  C   HIS A 155     -10.249   3.662 -30.237  1.00 73.34           C
ATOM   2208  O   HIS A 155      -9.620   4.705 -30.069  1.00 73.34           O
ATOM   2209  HA  HIS A 155      -8.712   2.477 -29.316  1.00 73.34           H
ATOM   2210  CB  HIS A 155      -9.213   1.522 -31.156  1.00 73.34           C
ATOM   2211 1HB  HIS A 155      -8.896   0.523 -30.857  1.00 73.34           H
ATOM   2212 2HB  HIS A 155     -10.089   1.401 -31.793  1.00 73.34           H
ATOM   2213  CG  HIS A 155      -8.108   2.165 -31.960  1.00 73.34           C
ATOM   2214  ND1 HIS A 155      -8.351   3.078 -32.972  1.00 73.34           N
ATOM   2215  HD1 HIS A 155      -9.251   3.397 -33.268  1.00 73.34           H
ATOM   2216  CD2 HIS A 155      -6.754   2.019 -31.890  1.00 73.34           C
ATOM   2217  HD2 HIS A 155      -6.218   1.371 -31.197  1.00 73.34           H
ATOM   2218  CE1 HIS A 155      -7.188   3.456 -33.481  1.00 73.34           C
ATOM   2219  HE1 HIS A 155      -7.046   4.168 -34.294  1.00 73.34           H
ATOM   2220  NE2 HIS A 155      -6.200   2.799 -32.810  1.00 73.34           N
ATOM   2221  HN  HIS A 155     -10.931   0.743 -29.526  1.00 73.34           H
ATOM   2222  N   THR A 156     -11.489   3.599 -30.700  1.00 73.90           N
ATOM   2223  CA  THR A 156     -12.174   4.791 -31.169  1.00 73.90           C
ATOM   2224  C   THR A 156     -12.392   5.770 -30.013  1.00 73.90           C
ATOM   2225  O   THR A 156     -12.364   6.984 -30.209  1.00 73.90           O
ATOM   2226  HA  THR A 156     -11.535   5.292 -31.895  1.00 73.90           H
ATOM   2227  CB  THR A 156     -13.474   4.354 -31.848  1.00 73.90           C
ATOM   2228  HB  THR A 156     -14.227   4.081 -31.108  1.00 73.90           H
ATOM   2229  OG1 THR A 156     -13.070   3.309 -32.729  1.00 73.90           O
ATOM   2230  HG1 THR A 156     -13.374   2.425 -32.372  1.00 73.90           H
ATOM   2231  CG2 THR A 156     -14.038   5.429 -32.779  1.00 73.90           C
ATOM   2232 1HG2 THR A 156     -13.311   5.653 -33.559  1.00 73.90           H
ATOM   2233 2HG2 THR A 156     -14.247   6.332 -32.206  1.00 73.90           H
ATOM   2234 3HG2 THR A 156     -14.960   5.067 -33.234  1.00 73.90           H
ATOM   2235  HN  THR A 156     -12.022   2.755 -30.758  1.00 73.90           H
ATOM   2236  N   TRP A 157     -12.605   5.205 -28.833  1.00 80.72           N
ATOM   2237  CA  TRP A 157     -12.994   6.001 -27.682  1.00 80.72           C
ATOM   2238  C   TRP A 157     -11.735   6.300 -26.867  1.00 80.72           C
ATOM   2239  O   TRP A 157     -11.820   6.629 -25.684  1.00 80.72           O
ATOM   2240  HA  TRP A 157     -13.429   6.930 -28.050  1.00 80.72           H
ATOM   2241  CB  TRP A 157     -14.079   5.293 -26.868  1.00 80.72           C
ATOM   2242 1HB  TRP A 157     -13.785   4.255 -26.714  1.00 80.72           H
ATOM   2243 2HB  TRP A 157     -14.140   5.755 -25.883  1.00 80.72           H
ATOM   2244  CG  TRP A 157     -15.464   5.325 -27.516  1.00 80.72           C
ATOM   2245  CD1 TRP A 157     -15.809   4.919 -28.746  1.00 80.72           C
ATOM   2246  HD1 TRP A 157     -15.113   4.496 -29.470  1.00 80.72           H
ATOM   2247  CD2 TRP A 157     -16.684   5.806 -26.915  1.00 80.72           C
ATOM   2248  NE1 TRP A 157     -17.156   5.103 -28.980  1.00 80.72           N
ATOM   2249  HE1 TRP A 157     -17.647   4.878 -29.822  1.00 80.72           H
ATOM   2250  CE2 TRP A 157     -17.706   5.660 -27.831  1.00 80.72           C
ATOM   2251  CE3 TRP A 157     -16.917   6.348 -25.638  1.00 80.72           C
ATOM   2252  HE3 TRP A 157     -16.128   6.474 -24.897  1.00 80.72           H
ATOM   2253  CZ2 TRP A 157     -19.030   6.032 -27.569  1.00 80.72           C
ATOM   2254  HZ2 TRP A 157     -19.819   5.906 -28.311  1.00 80.72           H
ATOM   2255  CZ3 TRP A 157     -18.246   6.715 -25.392  1.00 80.72           C
ATOM   2256  HZ3 TRP A 157     -18.482   7.141 -24.417  1.00 80.72           H
ATOM   2257  CH2 TRP A 157     -19.285   6.574 -26.304  1.00 80.72           C
ATOM   2258  HH2 TRP A 157     -20.295   6.885 -26.036  1.00 80.72           H
ATOM   2259  HN  TRP A 157     -12.515   4.224 -28.659  1.00 80.72           H
ATOM   2260  N   ARG A 158     -10.595   6.175 -27.531  1.00 80.88           N
ATOM   2261  CA  ARG A 158      -9.316   6.254 -26.844  1.00 80.88           C
ATOM   2262  C   ARG A 158      -9.205   7.574 -26.078  1.00 80.88           C
ATOM   2263  O   ARG A 158      -8.795   7.590 -24.919  1.00 80.88           O
ATOM   2264  HA  ARG A 158      -9.313   5.403 -26.163  1.00 80.88           H
ATOM   2265  CB  ARG A 158      -8.153   6.146 -27.833  1.00 80.88           C
ATOM   2266 1HB  ARG A 158      -8.231   5.214 -28.391  1.00 80.88           H
ATOM   2267 2HB  ARG A 158      -8.211   6.958 -28.558  1.00 80.88           H
ATOM   2268  CG  ARG A 158      -6.809   6.200 -27.105  1.00 80.88           C
ATOM   2269 1HG  ARG A 158      -6.780   7.072 -26.451  1.00 80.88           H
ATOM   2270 2HG  ARG A 158      -6.700   5.322 -26.469  1.00 80.88           H
ATOM   2271  CD  ARG A 158      -5.649   6.264 -28.100  1.00 80.88           C
ATOM   2272 1HD  ARG A 158      -5.669   5.390 -28.751  1.00 80.88           H
ATOM   2273 2HD  ARG A 158      -5.755   7.140 -28.740  1.00 80.88           H
ATOM   2274  NE  ARG A 158      -4.361   6.322 -27.374  1.00 80.88           N
ATOM   2275  HE  ARG A 158      -4.362   6.695 -26.446  1.00 80.88           H
ATOM   2276  CZ  ARG A 158      -3.192   5.906 -27.881  1.00 80.88           C
ATOM   2277  NH1 ARG A 158      -3.131   5.397 -29.119  1.00 80.88           N
ATOM   2278 1HH1 ARG A 158      -3.961   5.326 -29.672  1.00 80.88           H
ATOM   2279 2HH1 ARG A 158      -2.255   5.089 -29.490  1.00 80.88           H
ATOM   2280  NH2 ARG A 158      -2.086   6.007 -27.132  1.00 80.88           N
ATOM   2281 1HH2 ARG A 158      -1.206   5.701 -27.495  1.00 80.88           H
ATOM   2282 2HH2 ARG A 158      -2.140   6.387 -26.209  1.00 80.88           H
ATOM   2283  HN  ARG A 158     -10.536   6.024 -28.517  1.00 80.88           H
ATOM   2284  N   GLU A 159      -9.578   8.648 -26.757  1.00 82.11           N
ATOM   2285  CA  GLU A 159      -9.409   9.980 -26.202  1.00 82.11           C
ATOM   2286  C   GLU A 159     -10.337  10.178 -25.002  1.00 82.11           C
ATOM   2287  O   GLU A 159      -9.912  10.671 -23.959  1.00 82.11           O
ATOM   2288  HA  GLU A 159      -8.369  10.029 -25.878  1.00 82.11           H
ATOM   2289  CB  GLU A 159      -9.652  11.053 -27.266  1.00 82.11           C
ATOM   2290 1HB  GLU A 159     -10.592  10.854 -27.780  1.00 82.11           H
ATOM   2291 2HB  GLU A 159      -9.613  12.041 -26.808  1.00 82.11           H
ATOM   2292  CG  GLU A 159      -8.554  11.028 -28.331  1.00 82.11           C
ATOM   2293 1HG  GLU A 159      -7.576  11.049 -27.850  1.00 82.11           H
ATOM   2294 2HG  GLU A 159      -8.611  10.098 -28.896  1.00 82.11           H
ATOM   2295  CD  GLU A 159      -8.686  12.218 -29.283  1.00 82.11           C
ATOM   2296  OE1 GLU A 159      -7.697  12.484 -30.000  1.00 82.11           O
ATOM   2297  OE2 GLU A 159      -9.773  12.835 -29.273  1.00 82.11           O
ATOM   2298  HN  GLU A 159      -9.989   8.619 -27.669  1.00 82.11           H
ATOM   2299  N   LYS A 160     -11.588   9.782 -25.191  1.00 85.64           N
ATOM   2300  CA  LYS A 160     -12.574   9.886 -24.129  1.00 85.64           C
ATOM   2301  C   LYS A 160     -12.084   9.106 -22.907  1.00 85.64           C
ATOM   2302  O   LYS A 160     -12.211   9.574 -21.776  1.00 85.64           O
ATOM   2303  HA  LYS A 160     -12.652  10.939 -23.858  1.00 85.64           H
ATOM   2304  CB  LYS A 160     -13.950   9.443 -24.630  1.00 85.64           C
ATOM   2305 1HB  LYS A 160     -13.864   8.484 -25.141  1.00 85.64           H
ATOM   2306 2HB  LYS A 160     -14.618   9.293 -23.782  1.00 85.64           H
ATOM   2307  CG  LYS A 160     -14.547  10.482 -25.581  1.00 85.64           C
ATOM   2308 1HG  LYS A 160     -14.529  11.465 -25.109  1.00 85.64           H
ATOM   2309 2HG  LYS A 160     -13.937  10.550 -26.481  1.00 85.64           H
ATOM   2310  CD  LYS A 160     -15.985  10.118 -25.958  1.00 85.64           C
ATOM   2311 1HD  LYS A 160     -15.996   9.161 -26.480  1.00 85.64           H
ATOM   2312 2HD  LYS A 160     -16.581   9.994 -25.054  1.00 85.64           H
ATOM   2313  CE  LYS A 160     -16.609  11.196 -26.845  1.00 85.64           C
ATOM   2314 1HE  LYS A 160     -16.576  12.159 -26.335  1.00 85.64           H
ATOM   2315 2HE  LYS A 160     -16.029  11.302 -27.762  1.00 85.64           H
ATOM   2316  NZ  LYS A 160     -18.010  10.850 -27.174  1.00 85.64           N
ATOM   2317 1HZ  LYS A 160     -18.407  11.573 -27.764  1.00 85.64           H
ATOM   2318 2HZ  LYS A 160     -18.032   9.963 -27.665  1.00 85.64           H
ATOM   2319 3HZ  LYS A 160     -18.550  10.777 -26.319  1.00 85.64           H
ATOM   2320  HN  LYS A 160     -11.929   9.397 -26.048  1.00 85.64           H
ATOM   2321  N   ARG A 161     -11.535   7.931 -23.175  1.00 86.02           N
ATOM   2322  CA  ARG A 161     -11.045   7.073 -22.110  1.00 86.02           C
ATOM   2323  C   ARG A 161      -9.924   7.772 -21.338  1.00 86.02           C
ATOM   2324  O   ARG A 161      -9.814   7.620 -20.122  1.00 86.02           O
ATOM   2325  HA  ARG A 161     -11.911   6.899 -21.472  1.00 86.02           H
ATOM   2326  CB  ARG A 161     -10.521   5.747 -22.667  1.00 86.02           C
ATOM   2327 1HB  ARG A 161      -9.850   5.940 -23.503  1.00 86.02           H
ATOM   2328 2HB  ARG A 161      -9.939   5.232 -21.903  1.00 86.02           H
ATOM   2329  CG  ARG A 161     -11.674   4.853 -23.127  1.00 86.02           C
ATOM   2330 1HG  ARG A 161     -12.227   4.491 -22.260  1.00 86.02           H
ATOM   2331 2HG  ARG A 161     -12.371   5.433 -23.731  1.00 86.02           H
ATOM   2332  CD  ARG A 161     -11.155   3.664 -23.939  1.00 86.02           C
ATOM   2333 1HD  ARG A 161     -11.992   3.114 -24.369  1.00 86.02           H
ATOM   2334 2HD  ARG A 161     -10.546   4.019 -24.770  1.00 86.02           H
ATOM   2335  NE  ARG A 161     -10.355   2.770 -23.073  1.00 86.02           N
ATOM   2336  HE  ARG A 161     -10.576   2.741 -22.098  1.00 86.02           H
ATOM   2337  CZ  ARG A 161      -9.353   1.997 -23.513  1.00 86.02           C
ATOM   2338  NH1 ARG A 161      -9.014   1.995 -24.809  1.00 86.02           N
ATOM   2339 1HH1 ARG A 161      -9.510   2.574 -25.456  1.00 86.02           H
ATOM   2340 2HH1 ARG A 161      -8.265   1.415 -25.129  1.00 86.02           H
ATOM   2341  NH2 ARG A 161      -8.695   1.224 -22.637  1.00 86.02           N
ATOM   2342 1HH2 ARG A 161      -7.945   0.641 -22.949  1.00 86.02           H
ATOM   2343 2HH2 ARG A 161      -8.955   1.231 -21.671  1.00 86.02           H
ATOM   2344  HN  ARG A 161     -11.422   7.564 -24.099  1.00 86.02           H
ATOM   2345  N   LEU A 162      -9.120   8.523 -22.076  1.00 87.97           N
ATOM   2346  CA  LEU A 162      -7.996   9.225 -21.481  1.00 87.97           C
ATOM   2347  C   LEU A 162      -8.518  10.363 -20.602  1.00 87.97           C
ATOM   2348  O   LEU A 162      -7.914  10.691 -19.582  1.00 87.97           O
ATOM   2349  HA  LEU A 162      -7.466   8.514 -20.847  1.00 87.97           H
ATOM   2350  CB  LEU A 162      -7.016   9.683 -22.563  1.00 87.97           C
ATOM   2351 1HB  LEU A 162      -6.766   8.825 -23.187  1.00 87.97           H
ATOM   2352 2HB  LEU A 162      -7.524  10.405 -23.203  1.00 87.97           H
ATOM   2353  CG  LEU A 162      -5.713  10.313 -22.066  1.00 87.97           C
ATOM   2354  HG  LEU A 162      -5.964  11.087 -21.340  1.00 87.97           H
ATOM   2355  CD1 LEU A 162      -4.846   9.280 -21.344  1.00 87.97           C
ATOM   2356 1HD1 LEU A 162      -5.391   8.883 -20.488  1.00 87.97           H
ATOM   2357 2HD1 LEU A 162      -4.602   8.468 -22.028  1.00 87.97           H
ATOM   2358 3HD1 LEU A 162      -3.926   9.755 -21.001  1.00 87.97           H
ATOM   2359  CD2 LEU A 162      -4.961  10.993 -23.211  1.00 87.97           C
ATOM   2360 1HD2 LEU A 162      -4.722  10.256 -23.978  1.00 87.97           H
ATOM   2361 2HD2 LEU A 162      -5.586  11.776 -23.642  1.00 87.97           H
ATOM   2362 3HD2 LEU A 162      -4.039  11.433 -22.830  1.00 87.97           H
ATOM   2363  HN  LEU A 162      -9.227   8.656 -23.062  1.00 87.97           H
ATOM   2364  N   LEU A 163      -9.634  10.934 -21.030  1.00 90.26           N
ATOM   2365  CA  LEU A 163     -10.261  12.009 -20.279  1.00 90.26           C
ATOM   2366  C   LEU A 163     -10.787  11.458 -18.953  1.00 90.26           C
ATOM   2367  O   LEU A 163     -10.502  12.009 -17.891  1.00 90.26           O
ATOM   2368  HA  LEU A 163      -9.490  12.750 -20.064  1.00 90.26           H
ATOM   2369  CB  LEU A 163     -11.331  12.701 -21.126  1.00 90.26           C
ATOM   2370 1HB  LEU A 163     -10.885  12.984 -22.080  1.00 90.26           H
ATOM   2371 2HB  LEU A 163     -12.117  11.979 -21.343  1.00 90.26           H
ATOM   2372  CG  LEU A 163     -11.975  13.944 -20.508  1.00 90.26           C
ATOM   2373  HG  LEU A 163     -12.324  13.686 -19.508  1.00 90.26           H
ATOM   2374  CD1 LEU A 163     -10.952  15.072 -20.353  1.00 90.26           C
ATOM   2375 1HD1 LEU A 163     -10.141  14.740 -19.705  1.00 90.26           H
ATOM   2376 2HD1 LEU A 163     -10.551  15.336 -21.331  1.00 90.26           H
ATOM   2377 3HD1 LEU A 163     -11.437  15.943 -19.911  1.00 90.26           H
ATOM   2378  CD2 LEU A 163     -13.198  14.386 -21.314  1.00 90.26           C
ATOM   2379 1HD2 LEU A 163     -12.895  14.620 -22.335  1.00 90.26           H
ATOM   2380 2HD2 LEU A 163     -13.933  13.581 -21.329  1.00 90.26           H
ATOM   2381 3HD2 LEU A 163     -13.636  15.271 -20.853  1.00 90.26           H
ATOM   2382  HN  LEU A 163     -10.108  10.675 -21.872  1.00 90.26           H
ATOM   2383  N   TYR A 164     -11.547  10.378 -19.057  1.00 90.29           N
ATOM   2384  CA  TYR A 164     -12.136   9.761 -17.881  1.00 90.29           C
ATOM   2385  C   TYR A 164     -11.053   9.274 -16.916  1.00 90.29           C
ATOM   2386  O   TYR A 164     -11.238   9.308 -15.701  1.00 90.29           O
ATOM   2387  HA  TYR A 164     -12.749  10.510 -17.379  1.00 90.29           H
ATOM   2388  CB  TYR A 164     -12.929   8.555 -18.389  1.00 90.29           C
ATOM   2389 1HB  TYR A 164     -12.303   7.985 -19.075  1.00 90.29           H
ATOM   2390 2HB  TYR A 164     -13.157   7.902 -17.547  1.00 90.29           H
ATOM   2391  CG  TYR A 164     -14.234   8.923 -19.098  1.00 90.29           C
ATOM   2392  CD1 TYR A 164     -15.082   9.858 -18.542  1.00 90.29           C
ATOM   2393  HD1 TYR A 164     -14.822  10.336 -17.597  1.00 90.29           H
ATOM   2394  CD2 TYR A 164     -14.563   8.318 -20.295  1.00 90.29           C
ATOM   2395  HD2 TYR A 164     -13.893   7.579 -20.734  1.00 90.29           H
ATOM   2396  CE1 TYR A 164     -16.310  10.204 -19.210  1.00 90.29           C
ATOM   2397  HE1 TYR A 164     -16.989  10.942 -18.781  1.00 90.29           H
ATOM   2398  CE2 TYR A 164     -15.791   8.664 -20.962  1.00 90.29           C
ATOM   2399  HE2 TYR A 164     -16.063   8.195 -21.908  1.00 90.29           H
ATOM   2400  CZ  TYR A 164     -16.604   9.590 -20.387  1.00 90.29           C
ATOM   2401  OH  TYR A 164     -17.764   9.917 -21.017  1.00 90.29           O
ATOM   2402  HH  TYR A 164     -17.861   9.379 -21.855  1.00 90.29           H
ATOM   2403  HN  TYR A 164     -11.761   9.926 -19.923  1.00 90.29           H
ATOM   2404  N   SER A 165      -9.946   8.831 -17.495  1.00 91.22           N
ATOM   2405  CA  SER A 165      -8.847   8.304 -16.703  1.00 91.22           C
ATOM   2406  C   SER A 165      -8.281   9.400 -15.798  1.00 91.22           C
ATOM   2407  O   SER A 165      -7.842   9.124 -14.683  1.00 91.22           O
ATOM   2408  HA  SER A 165      -9.281   7.501 -16.107  1.00 91.22           H
ATOM   2409  CB  SER A 165      -7.746   7.734 -17.600  1.00 91.22           C
ATOM   2410 1HB  SER A 165      -7.120   7.057 -17.019  1.00 91.22           H
ATOM   2411 2HB  SER A 165      -8.198   7.145 -18.399  1.00 91.22           H
ATOM   2412  OG  SER A 165      -6.936   8.760 -18.167  1.00 91.22           O
ATOM   2413  HG  SER A 165      -7.511   9.515 -18.482  1.00 91.22           H
ATOM   2414  HN  SER A 165      -9.794   8.829 -18.483  1.00 91.22           H
ATOM   2415  N   LYS A 166      -8.308  10.621 -16.313  1.00 93.13           N
ATOM   2416  CA  LYS A 166      -7.856  11.767 -15.544  1.00 93.13           C
ATOM   2417  C   LYS A 166      -8.784  11.969 -14.344  1.00 93.13           C
ATOM   2418  O   LYS A 166      -8.320  12.144 -13.218  1.00 93.13           O
ATOM   2419  HA  LYS A 166      -6.857  11.538 -15.173  1.00 93.13           H
ATOM   2420  CB  LYS A 166      -7.734  13.000 -16.441  1.00 93.13           C
ATOM   2421 1HB  LYS A 166      -8.652  13.130 -17.014  1.00 93.13           H
ATOM   2422 2HB  LYS A 166      -7.615  13.892 -15.826  1.00 93.13           H
ATOM   2423  CG  LYS A 166      -6.545  12.869 -17.395  1.00 93.13           C
ATOM   2424 1HG  LYS A 166      -5.623  12.774 -16.821  1.00 93.13           H
ATOM   2425 2HG  LYS A 166      -6.648  11.959 -17.986  1.00 93.13           H
ATOM   2426  CD  LYS A 166      -6.452  14.080 -18.325  1.00 93.13           C
ATOM   2427 1HD  LYS A 166      -7.368  14.165 -18.910  1.00 93.13           H
ATOM   2428 2HD  LYS A 166      -6.365  14.991 -17.734  1.00 93.13           H
ATOM   2429  CE  LYS A 166      -5.251  13.959 -19.265  1.00 93.13           C
ATOM   2430 1HE  LYS A 166      -4.344  13.787 -18.685  1.00 93.13           H
ATOM   2431 2HE  LYS A 166      -5.379  13.096 -19.919  1.00 93.13           H
ATOM   2432  NZ  LYS A 166      -5.102  15.187 -20.077  1.00 93.13           N
ATOM   2433 1HZ  LYS A 166      -4.313  15.082 -20.706  1.00 93.13           H
ATOM   2434 2HZ  LYS A 166      -5.947  15.340 -20.616  1.00 93.13           H
ATOM   2435 3HZ  LYS A 166      -4.943  15.980 -19.465  1.00 93.13           H
ATOM   2436  HN  LYS A 166      -8.631  10.831 -17.235  1.00 93.13           H
ATOM   2437  N   MET A 167     -10.078  11.938 -14.625  1.00 94.32           N
ATOM   2438  CA  MET A 167     -11.075  12.163 -13.592  1.00 94.32           C
ATOM   2439  C   MET A 167     -10.994  11.085 -12.509  1.00 94.32           C
ATOM   2440  O   MET A 167     -11.050  11.391 -11.319  1.00 94.32           O
ATOM   2441  HA  MET A 167     -10.838  13.137 -13.163  1.00 94.32           H
ATOM   2442  CB  MET A 167     -12.471  12.154 -14.218  1.00 94.32           C
ATOM   2443 1HB  MET A 167     -12.630  11.214 -14.747  1.00 94.32           H
ATOM   2444 2HB  MET A 167     -13.225  12.211 -13.433  1.00 94.32           H
ATOM   2445  CG  MET A 167     -12.645  13.326 -15.186  1.00 94.32           C
ATOM   2446 1HG  MET A 167     -12.464  14.267 -14.667  1.00 94.32           H
ATOM   2447 2HG  MET A 167     -11.910  13.258 -15.988  1.00 94.32           H
ATOM   2448  SD  MET A 167     -14.294  13.314 -15.869  1.00 94.32           S
ATOM   2449  CE  MET A 167     -15.226  13.830 -14.437  1.00 94.32           C
ATOM   2450 1HE  MET A 167     -15.076  13.115 -13.629  1.00 94.32           H
ATOM   2451 2HE  MET A 167     -14.886  14.816 -14.118  1.00 94.32           H
ATOM   2452 3HE  MET A 167     -16.285  13.876 -14.690  1.00 94.32           H
ATOM   2453  HN  MET A 167     -10.448  11.764 -15.538  1.00 94.32           H
ATOM   2454  N   VAL A 168     -10.863   9.846 -12.960  1.00 94.02           N
ATOM   2455  CA  VAL A 168     -10.812   8.718 -12.046  1.00 94.02           C
ATOM   2456  C   VAL A 168      -9.606   8.874 -11.118  1.00 94.02           C
ATOM   2457  O   VAL A 168      -9.711   8.644  -9.914  1.00 94.02           O
ATOM   2458  HA  VAL A 168     -11.721   8.739 -11.446  1.00 94.02           H
ATOM   2459  CB  VAL A 168     -10.793   7.407 -12.834  1.00 94.02           C
ATOM   2460  HB  VAL A 168     -10.011   7.480 -13.590  1.00 94.02           H
ATOM   2461  CG1 VAL A 168     -10.457   6.224 -11.923  1.00 94.02           C
ATOM   2462 1HG1 VAL A 168      -9.474   6.378 -11.477  1.00 94.02           H
ATOM   2463 2HG1 VAL A 168     -11.206   6.148 -11.135  1.00 94.02           H
ATOM   2464 3HG1 VAL A 168     -10.450   5.305 -12.508  1.00 94.02           H
ATOM   2465  CG2 VAL A 168     -12.124   7.182 -13.555  1.00 94.02           C
ATOM   2466 1HG2 VAL A 168     -12.931   7.139 -12.824  1.00 94.02           H
ATOM   2467 2HG2 VAL A 168     -12.305   8.003 -14.248  1.00 94.02           H
ATOM   2468 3HG2 VAL A 168     -12.084   6.243 -14.107  1.00 94.02           H
ATOM   2469  HN  VAL A 168     -10.793   9.609 -13.929  1.00 94.02           H
ATOM   2470  N   CYS A 169      -8.488   9.265 -11.712  1.00 93.99           N
ATOM   2471  CA  CYS A 169      -7.261   9.444 -10.955  1.00 93.99           C
ATOM   2472  C   CYS A 169      -7.527  10.461  -9.843  1.00 93.99           C
ATOM   2473  O   CYS A 169      -7.174  10.230  -8.688  1.00 93.99           O
ATOM   2474  HA  CYS A 169      -7.006   8.471 -10.536  1.00 93.99           H
ATOM   2475  CB  CYS A 169      -6.099   9.872 -11.854  1.00 93.99           C
ATOM   2476 1HB  CYS A 169      -6.415  10.684 -12.509  1.00 93.99           H
ATOM   2477 2HB  CYS A 169      -5.279  10.254 -11.245  1.00 93.99           H
ATOM   2478  SG  CYS A 169      -5.525   8.451 -12.854  1.00 93.99           S
ATOM   2479  HG  CYS A 169      -6.512   8.500 -13.744  1.00 93.99           H
ATOM   2480  HN  CYS A 169      -8.413   9.456 -12.691  1.00 93.99           H
ATOM   2481  N   PHE A 170      -8.147  11.566 -10.232  1.00 95.71           N
ATOM   2482  CA  PHE A 170      -8.423  12.639  -9.292  1.00 95.71           C
ATOM   2483  C   PHE A 170      -9.302  12.147  -8.140  1.00 95.71           C
ATOM   2484  O   PHE A 170      -9.012  12.414  -6.975  1.00 95.71           O
ATOM   2485  HA  PHE A 170      -7.465  12.977  -8.896  1.00 95.71           H
ATOM   2486  CB  PHE A 170      -9.175  13.726 -10.062  1.00 95.71           C
ATOM   2487 1HB  PHE A 170      -8.580  14.022 -10.927  1.00 95.71           H
ATOM   2488 2HB  PHE A 170     -10.106  13.309 -10.444  1.00 95.71           H
ATOM   2489  CG  PHE A 170      -9.493  14.971  -9.231  1.00 95.71           C
ATOM   2490  CD1 PHE A 170     -10.733  15.132  -8.695  1.00 95.71           C
ATOM   2491  HD1 PHE A 170     -11.499  14.374  -8.857  1.00 95.71           H
ATOM   2492  CD2 PHE A 170      -8.537  15.917  -9.029  1.00 95.71           C
ATOM   2493  HD2 PHE A 170      -7.543  15.788  -9.459  1.00 95.71           H
ATOM   2494  CE1 PHE A 170     -11.028  16.287  -7.924  1.00 95.71           C
ATOM   2495  HE1 PHE A 170     -12.022  16.416  -7.494  1.00 95.71           H
ATOM   2496  CE2 PHE A 170      -8.832  17.072  -8.258  1.00 95.71           C
ATOM   2497  HE2 PHE A 170      -8.066  17.829  -8.095  1.00 95.71           H
ATOM   2498  CZ  PHE A 170     -10.072  17.232  -7.721  1.00 95.71           C
ATOM   2499  HZ  PHE A 170     -10.299  18.119  -7.129  1.00 95.71           H
ATOM   2500  HN  PHE A 170      -8.458  11.733 -11.167  1.00 95.71           H
ATOM   2501  N   THR A 171     -10.359  11.436  -8.507  1.00 95.84           N
ATOM   2502  CA  THR A 171     -11.297  10.927  -7.521  1.00 95.84           C
ATOM   2503  C   THR A 171     -10.580  10.010  -6.527  1.00 95.84           C
ATOM   2504  O   THR A 171     -10.874  10.033  -5.333  1.00 95.84           O
ATOM   2505  HA  THR A 171     -11.689  11.769  -6.952  1.00 95.84           H
ATOM   2506  CB  THR A 171     -12.440  10.237  -8.268  1.00 95.84           C
ATOM   2507  HB  THR A 171     -12.088   9.339  -8.776  1.00 95.84           H
ATOM   2508  OG1 THR A 171     -12.966  11.256  -9.114  1.00 95.84           O
ATOM   2509  HG1 THR A 171     -12.551  11.195 -10.022  1.00 95.84           H
ATOM   2510  CG2 THR A 171     -13.608   9.877  -7.348  1.00 95.84           C
ATOM   2511 1HG2 THR A 171     -14.004  10.784  -6.891  1.00 95.84           H
ATOM   2512 2HG2 THR A 171     -13.260   9.200  -6.567  1.00 95.84           H
ATOM   2513 3HG2 THR A 171     -14.392   9.390  -7.928  1.00 95.84           H
ATOM   2514  HN  THR A 171     -10.578  11.208  -9.456  1.00 95.84           H
ATOM   2515  N   ILE A 172      -9.654   9.225  -7.057  1.00 93.92           N
ATOM   2516  CA  ILE A 172      -8.927   8.267  -6.241  1.00 93.92           C
ATOM   2517  C   ILE A 172      -8.112   9.018  -5.186  1.00 93.92           C
ATOM   2518  O   ILE A 172      -8.113   8.645  -4.014  1.00 93.92           O
ATOM   2519  HA  ILE A 172      -9.665   7.647  -5.731  1.00 93.92           H
ATOM   2520  CB  ILE A 172      -8.088   7.340  -7.121  1.00 93.92           C
ATOM   2521  HB  ILE A 172      -7.593   7.946  -7.881  1.00 93.92           H
ATOM   2522  CG1 ILE A 172      -8.973   6.330  -7.855  1.00 93.92           C
ATOM   2523 1HG1 ILE A 172      -9.415   5.640  -7.136  1.00 93.92           H
ATOM   2524 2HG1 ILE A 172      -9.795   6.851  -8.345  1.00 93.92           H
ATOM   2525  CG2 ILE A 172      -6.990   6.654  -6.305  1.00 93.92           C
ATOM   2526 1HG2 ILE A 172      -6.336   7.409  -5.869  1.00 93.92           H
ATOM   2527 2HG2 ILE A 172      -7.444   6.064  -5.510  1.00 93.92           H
ATOM   2528 3HG2 ILE A 172      -6.408   6.001  -6.956  1.00 93.92           H
ATOM   2529  CD1 ILE A 172      -8.167   5.547  -8.892  1.00 93.92           C
ATOM   2530 1HD1 ILE A 172      -7.746   6.237  -9.623  1.00 93.92           H
ATOM   2531 2HD1 ILE A 172      -7.360   5.008  -8.395  1.00 93.92           H
ATOM   2532 3HD1 ILE A 172      -8.820   4.836  -9.399  1.00 93.92           H
ATOM   2533  HN  ILE A 172      -9.398   9.236  -8.024  1.00 93.92           H
ATOM   2534  N   TRP A 173      -7.436  10.063  -5.640  1.00 95.41           N
ATOM   2535  CA  TRP A 173      -6.561  10.825  -4.765  1.00 95.41           C
ATOM   2536  C   TRP A 173      -7.413  11.415  -3.640  1.00 95.41           C
ATOM   2537  O   TRP A 173      -7.042  11.339  -2.470  1.00 95.41           O
ATOM   2538  HA  TRP A 173      -5.822  10.139  -4.353  1.00 95.41           H
ATOM   2539  CB  TRP A 173      -5.791  11.889  -5.552  1.00 95.41           C
ATOM   2540 1HB  TRP A 173      -6.453  12.320  -6.303  1.00 95.41           H
ATOM   2541 2HB  TRP A 173      -5.510  12.695  -4.874  1.00 95.41           H
ATOM   2542  CG  TRP A 173      -4.533  11.362  -6.243  1.00 95.41           C
ATOM   2543  CD1 TRP A 173      -4.320  11.197  -7.556  1.00 95.41           C
ATOM   2544  HD1 TRP A 173      -5.052  11.430  -8.330  1.00 95.41           H
ATOM   2545  CD2 TRP A 173      -3.313  10.934  -5.601  1.00 95.41           C
ATOM   2546  NE1 TRP A 173      -3.059  10.697  -7.806  1.00 95.41           N
ATOM   2547  HE1 TRP A 173      -2.670  10.491  -8.704  1.00 95.41           H
ATOM   2548  CE2 TRP A 173      -2.427  10.532  -6.579  1.00 95.41           C
ATOM   2549  CE3 TRP A 173      -2.971  10.889  -4.238  1.00 95.41           C
ATOM   2550  HE3 TRP A 173      -3.653  11.201  -3.447  1.00 95.41           H
ATOM   2551  CZ2 TRP A 173      -1.141  10.055  -6.298  1.00 95.41           C
ATOM   2552  HZ2 TRP A 173      -0.459   9.743  -7.089  1.00 95.41           H
ATOM   2553  CZ3 TRP A 173      -1.682  10.410  -3.974  1.00 95.41           C
ATOM   2554  HZ3 TRP A 173      -1.365  10.354  -2.933  1.00 95.41           H
ATOM   2555  CH2 TRP A 173      -0.778  10.001  -4.947  1.00 95.41           C
ATOM   2556  HH2 TRP A 173       0.210   9.640  -4.660  1.00 95.41           H
ATOM   2557  HN  TRP A 173      -7.479  10.390  -6.584  1.00 95.41           H
ATOM   2558  N   VAL A 174      -8.541  11.988  -4.033  1.00 95.79           N
ATOM   2559  CA  VAL A 174      -9.418  12.647  -3.080  1.00 95.79           C
ATOM   2560  C   VAL A 174      -9.904  11.625  -2.050  1.00 95.79           C
ATOM   2561  O   VAL A 174      -9.910  11.900  -0.852  1.00 95.79           O
ATOM   2562  HA  VAL A 174      -8.832  13.410  -2.567  1.00 95.79           H
ATOM   2563  CB  VAL A 174     -10.563  13.345  -3.817  1.00 95.79           C
ATOM   2564  HB  VAL A 174     -11.043  12.609  -4.463  1.00 95.79           H
ATOM   2565  CG1 VAL A 174     -11.614  13.862  -2.833  1.00 95.79           C
ATOM   2566 1HG1 VAL A 174     -12.022  13.027  -2.264  1.00 95.79           H
ATOM   2567 2HG1 VAL A 174     -11.152  14.576  -2.150  1.00 95.79           H
ATOM   2568 3HG1 VAL A 174     -12.416  14.354  -3.383  1.00 95.79           H
ATOM   2569  CG2 VAL A 174     -10.036  14.476  -4.702  1.00 95.79           C
ATOM   2570 1HG2 VAL A 174      -9.520  15.210  -4.084  1.00 95.79           H
ATOM   2571 2HG2 VAL A 174      -9.343  14.068  -5.438  1.00 95.79           H
ATOM   2572 3HG2 VAL A 174     -10.871  14.955  -5.215  1.00 95.79           H
ATOM   2573  HN  VAL A 174      -8.857  12.008  -4.981  1.00 95.79           H
ATOM   2574  N   LEU A 175     -10.302  10.466  -2.556  1.00 93.36           N
ATOM   2575  CA  LEU A 175     -10.887   9.441  -1.709  1.00 93.36           C
ATOM   2576  C   LEU A 175      -9.837   8.950  -0.710  1.00 93.36           C
ATOM   2577  O   LEU A 175     -10.126   8.800   0.476  1.00 93.36           O
ATOM   2578  HA  LEU A 175     -11.703   9.903  -1.153  1.00 93.36           H
ATOM   2579  CB  LEU A 175     -11.495   8.325  -2.561  1.00 93.36           C
ATOM   2580 1HB  LEU A 175     -12.180   8.775  -3.279  1.00 93.36           H
ATOM   2581 2HB  LEU A 175     -10.695   7.856  -3.134  1.00 93.36           H
ATOM   2582  CG  LEU A 175     -12.245   7.232  -1.797  1.00 93.36           C
ATOM   2583  HG  LEU A 175     -11.589   6.848  -1.017  1.00 93.36           H
ATOM   2584  CD1 LEU A 175     -13.486   7.800  -1.106  1.00 93.36           C
ATOM   2585 1HD1 LEU A 175     -13.186   8.575  -0.401  1.00 93.36           H
ATOM   2586 2HD1 LEU A 175     -14.155   8.227  -1.853  1.00 93.36           H
ATOM   2587 3HD1 LEU A 175     -14.001   7.002  -0.571  1.00 93.36           H
ATOM   2588  CD2 LEU A 175     -12.588   6.058  -2.717  1.00 93.36           C
ATOM   2589 1HD2 LEU A 175     -13.218   6.409  -3.534  1.00 93.36           H
ATOM   2590 2HD2 LEU A 175     -11.670   5.634  -3.122  1.00 93.36           H
ATOM   2591 3HD2 LEU A 175     -13.121   5.295  -2.149  1.00 93.36           H
ATOM   2592  HN  LEU A 175     -10.229  10.224  -3.524  1.00 93.36           H
ATOM   2593  N   ALA A 176      -8.640   8.713  -1.227  1.00 93.49           N
ATOM   2594  CA  ALA A 176      -7.564   8.179  -0.410  1.00 93.49           C
ATOM   2595  C   ALA A 176      -7.226   9.178   0.698  1.00 93.49           C
ATOM   2596  O   ALA A 176      -6.941   8.785   1.828  1.00 93.49           O
ATOM   2597  HA  ALA A 176      -7.921   7.254   0.044  1.00 93.49           H
ATOM   2598  CB  ALA A 176      -6.359   7.861  -1.296  1.00 93.49           C
ATOM   2599 1HB  ALA A 176      -6.645   7.124  -2.048  1.00 93.49           H
ATOM   2600 2HB  ALA A 176      -6.021   8.772  -1.790  1.00 93.49           H
ATOM   2601 3HB  ALA A 176      -5.552   7.459  -0.683  1.00 93.49           H
ATOM   2602  HN  ALA A 176      -8.401   8.880  -2.184  1.00 93.49           H
ATOM   2603  N   ALA A 177      -7.269  10.452   0.335  1.00 94.11           N
ATOM   2604  CA  ALA A 177      -6.942  11.510   1.276  1.00 94.11           C
ATOM   2605  C   ALA A 177      -7.942  11.482   2.435  1.00 94.11           C
ATOM   2606  O   ALA A 177      -7.551  11.566   3.598  1.00 94.11           O
ATOM   2607  HA  ALA A 177      -5.943  11.312   1.665  1.00 94.11           H
ATOM   2608  CB  ALA A 177      -6.931  12.855   0.548  1.00 94.11           C
ATOM   2609 1HB  ALA A 177      -6.185  12.833  -0.245  1.00 94.11           H
ATOM   2610 2HB  ALA A 177      -7.914  13.044   0.117  1.00 94.11           H
ATOM   2611 3HB  ALA A 177      -6.686  13.649   1.255  1.00 94.11           H
ATOM   2612  HN  ALA A 177      -7.520  10.764  -0.581  1.00 94.11           H
ATOM   2613  N   ALA A 178      -9.212  11.363   2.076  1.00 94.14           N
ATOM   2614  CA  ALA A 178     -10.276  11.405   3.065  1.00 94.14           C
ATOM   2615  C   ALA A 178     -10.122  10.222   4.023  1.00 94.14           C
ATOM   2616  O   ALA A 178     -10.371  10.353   5.221  1.00 94.14           O
ATOM   2617  HA  ALA A 178     -10.170  12.333   3.626  1.00 94.14           H
ATOM   2618  CB  ALA A 178     -11.632  11.409   2.356  1.00 94.14           C
ATOM   2619 1HB  ALA A 178     -11.702  12.284   1.710  1.00 94.14           H
ATOM   2620 2HB  ALA A 178     -11.730  10.505   1.755  1.00 94.14           H
ATOM   2621 3HB  ALA A 178     -12.429  11.440   3.098  1.00 94.14           H
ATOM   2622  HN  ALA A 178      -9.517  11.241   1.131  1.00 94.14           H
ATOM   2623  N   LEU A 179      -9.713   9.095   3.460  1.00 91.91           N
ATOM   2624  CA  LEU A 179      -9.615   7.866   4.230  1.00 91.91           C
ATOM   2625  C   LEU A 179      -8.431   7.966   5.193  1.00 91.91           C
ATOM   2626  O   LEU A 179      -8.315   7.171   6.125  1.00 91.91           O
ATOM   2627  HA  LEU A 179     -10.530   7.775   4.816  1.00 91.91           H
ATOM   2628  CB  LEU A 179      -9.550   6.654   3.299  1.00 91.91           C
ATOM   2629 1HB  LEU A 179      -8.760   6.824   2.568  1.00 91.91           H
ATOM   2630 2HB  LEU A 179      -9.259   5.784   3.887  1.00 91.91           H
ATOM   2631  CG  LEU A 179     -10.839   6.318   2.545  1.00 91.91           C
ATOM   2632  HG  LEU A 179     -11.142   7.197   1.977  1.00 91.91           H
ATOM   2633  CD1 LEU A 179     -10.607   5.188   1.540  1.00 91.91           C
ATOM   2634 1HD1 LEU A 179      -9.849   5.494   0.818  1.00 91.91           H
ATOM   2635 2HD1 LEU A 179     -10.267   4.296   2.067  1.00 91.91           H
ATOM   2636 3HD1 LEU A 179     -11.538   4.969   1.018  1.00 91.91           H
ATOM   2637  CD2 LEU A 179     -11.975   5.994   3.518  1.00 91.91           C
ATOM   2638 1HD2 LEU A 179     -11.695   5.138   4.132  1.00 91.91           H
ATOM   2639 2HD2 LEU A 179     -12.160   6.856   4.159  1.00 91.91           H
ATOM   2640 3HD2 LEU A 179     -12.878   5.759   2.956  1.00 91.91           H
ATOM   2641  HN  LEU A 179      -9.451   9.013   2.498  1.00 91.91           H
ATOM   2642  N   CYS A 180      -7.581   8.949   4.936  1.00 93.16           N
ATOM   2643  CA  CYS A 180      -6.357   9.101   5.704  1.00 93.16           C
ATOM   2644  C   CYS A 180      -6.606  10.130   6.807  1.00 93.16           C
ATOM   2645  O   CYS A 180      -5.693  10.481   7.553  1.00 93.16           O
ATOM   2646  HA  CYS A 180      -6.132   8.123   6.130  1.00 93.16           H
ATOM   2647  CB  CYS A 180      -5.175   9.493   4.814  1.00 93.16           C
ATOM   2648 1HB  CYS A 180      -5.414  10.400   4.258  1.00 93.16           H
ATOM   2649 2HB  CYS A 180      -4.304   9.716   5.430  1.00 93.16           H
ATOM   2650  SG  CYS A 180      -4.788   8.133   3.652  1.00 93.16           S
ATOM   2651  HG  CYS A 180      -5.890   8.258   2.919  1.00 93.16           H
ATOM   2652  HN  CYS A 180      -7.717   9.633   4.219  1.00 93.16           H
ATOM   2653  N   ILE A 181      -7.849  10.586   6.878  1.00 93.82           N
ATOM   2654  CA  ILE A 181      -8.223  11.591   7.858  1.00 93.82           C
ATOM   2655  C   ILE A 181      -7.892  11.077   9.261  1.00 93.82           C
ATOM   2656  O   ILE A 181      -7.287  11.790  10.060  1.00 93.82           O
ATOM   2657  HA  ILE A 181      -7.619  12.478   7.664  1.00 93.82           H
ATOM   2658  CB  ILE A 181      -9.688  11.994   7.680  1.00 93.82           C
ATOM   2659  HB  ILE A 181     -10.274  11.088   7.523  1.00 93.82           H
ATOM   2660  CG1 ILE A 181      -9.869  12.870   6.439  1.00 93.82           C
ATOM   2661 1HG1 ILE A 181      -9.340  13.814   6.576  1.00 93.82           H
ATOM   2662 2HG1 ILE A 181      -9.424  12.379   5.574  1.00 93.82           H
ATOM   2663  CG2 ILE A 181     -10.229  12.668   8.942  1.00 93.82           C
ATOM   2664 1HG2 ILE A 181     -10.155  11.978   9.783  1.00 93.82           H
ATOM   2665 2HG2 ILE A 181      -9.644  13.563   9.155  1.00 93.82           H
ATOM   2666 3HG2 ILE A 181     -11.272  12.944   8.789  1.00 93.82           H
ATOM   2667  CD1 ILE A 181     -11.351  13.144   6.172  1.00 93.82           C
ATOM   2668 1HD1 ILE A 181     -11.871  12.199   6.012  1.00 93.82           H
ATOM   2669 2HD1 ILE A 181     -11.786  13.657   7.030  1.00 93.82           H
ATOM   2670 3HD1 ILE A 181     -11.451  13.769   5.285  1.00 93.82           H
ATOM   2671  HN  ILE A 181      -8.591  10.281   6.281  1.00 93.82           H
ATOM   2672  N   PRO A 182      -8.281   9.836   9.584  1.00 91.68           N
ATOM   2673  CA  PRO A 182      -8.073   9.308  10.934  1.00 91.68           C
ATOM   2674  C   PRO A 182      -6.628   9.436  11.387  1.00 91.68           C
ATOM   2675  O   PRO A 182      -6.361   9.848  12.515  1.00 91.68           O
ATOM   2676  HA  PRO A 182      -8.650   9.886  11.656  1.00 91.68           H
ATOM   2677  CB  PRO A 182      -8.506   7.845  10.822  1.00 91.68           C
ATOM   2678 1HB  PRO A 182      -7.664   7.195  10.580  1.00 91.68           H
ATOM   2679 2HB  PRO A 182      -8.931   7.479  11.756  1.00 91.68           H
ATOM   2680  CG  PRO A 182      -9.539   7.867   9.702  1.00 91.68           C
ATOM   2681 1HG  PRO A 182      -9.683   6.879   9.264  1.00 91.68           H
ATOM   2682 2HG  PRO A 182     -10.517   8.189  10.060  1.00 91.68           H
ATOM   2683  CD  PRO A 182      -8.943   8.851   8.709  1.00 91.68           C
ATOM   2684 1HD  PRO A 182      -8.231   8.369   8.039  1.00 91.68           H
ATOM   2685 2HD  PRO A 182      -9.709   9.307   8.081  1.00 91.68           H
ATOM   2686  N   GLU A 183      -5.725   9.074  10.487  1.00 92.05           N
ATOM   2687  CA  GLU A 183      -4.306   9.099  10.799  1.00 92.05           C
ATOM   2688  C   GLU A 183      -3.865  10.520  11.153  1.00 92.05           C
ATOM   2689  O   GLU A 183      -3.052  10.715  12.056  1.00 92.05           O
ATOM   2690  HA  GLU A 183      -4.189   8.448  11.666  1.00 92.05           H
ATOM   2691  CB  GLU A 183      -3.480   8.541   9.639  1.00 92.05           C
ATOM   2692 1HB  GLU A 183      -3.878   8.910   8.694  1.00 92.05           H
ATOM   2693 2HB  GLU A 183      -2.427   8.784   9.787  1.00 92.05           H
ATOM   2694  CG  GLU A 183      -3.566   7.015   9.587  1.00 92.05           C
ATOM   2695 1HG  GLU A 183      -2.835   6.629   8.877  1.00 92.05           H
ATOM   2696 2HG  GLU A 183      -3.312   6.600  10.563  1.00 92.05           H
ATOM   2697  CD  GLU A 183      -4.969   6.558   9.182  1.00 92.05           C
ATOM   2698  OE1 GLU A 183      -5.291   5.386   9.474  1.00 92.05           O
ATOM   2699  OE2 GLU A 183      -5.688   7.392   8.590  1.00 92.05           O
ATOM   2700  HN  GLU A 183      -5.949   8.770   9.562  1.00 92.05           H
ATOM   2701  N   ILE A 184      -4.420  11.477  10.424  1.00 93.58           N
ATOM   2702  CA  ILE A 184      -4.005  12.862  10.565  1.00 93.58           C
ATOM   2703  C   ILE A 184      -4.393  13.367  11.957  1.00 93.58           C
ATOM   2704  O   ILE A 184      -3.650  14.130  12.573  1.00 93.58           O
ATOM   2705  HA  ILE A 184      -2.919  12.888  10.479  1.00 93.58           H
ATOM   2706  CB  ILE A 184      -4.570  13.710   9.424  1.00 93.58           C
ATOM   2707  HB  ILE A 184      -5.652  13.581   9.406  1.00 93.58           H
ATOM   2708  CG1 ILE A 184      -4.036  13.235   8.071  1.00 93.58           C
ATOM   2709 1HG1 ILE A 184      -2.960  13.403   8.022  1.00 93.58           H
ATOM   2710 2HG1 ILE A 184      -4.196  12.161   7.970  1.00 93.58           H
ATOM   2711  CG2 ILE A 184      -4.297  15.197   9.658  1.00 93.58           C
ATOM   2712 1HG2 ILE A 184      -4.765  15.510  10.591  1.00 93.58           H
ATOM   2713 2HG2 ILE A 184      -3.221  15.364   9.717  1.00 93.58           H
ATOM   2714 3HG2 ILE A 184      -4.709  15.777   8.832  1.00 93.58           H
ATOM   2715  CD1 ILE A 184      -4.726  13.969   6.920  1.00 93.58           C
ATOM   2716 1HD1 ILE A 184      -5.798  13.779   6.959  1.00 93.58           H
ATOM   2717 2HD1 ILE A 184      -4.543  15.040   7.011  1.00 93.58           H
ATOM   2718 3HD1 ILE A 184      -4.327  13.612   5.971  1.00 93.58           H
ATOM   2719  HN  ILE A 184      -5.140  11.318   9.749  1.00 93.58           H
ATOM   2720  N   LEU A 185      -5.555  12.922  12.410  1.00 93.17           N
ATOM   2721  CA  LEU A 185      -6.150  13.475  13.615  1.00 93.17           C
ATOM   2722  C   LEU A 185      -5.427  12.911  14.840  1.00 93.17           C
ATOM   2723  O   LEU A 185      -4.995  13.665  15.711  1.00 93.17           O
ATOM   2724  HA  LEU A 185      -5.996  14.554  13.590  1.00 93.17           H
ATOM   2725  CB  LEU A 185      -7.660  13.233  13.627  1.00 93.17           C
ATOM   2726 1HB  LEU A 185      -7.839  12.170  13.463  1.00 93.17           H
ATOM   2727 2HB  LEU A 185      -8.038  13.469  14.622  1.00 93.17           H
ATOM   2728  CG  LEU A 185      -8.475  14.023  12.601  1.00 93.17           C
ATOM   2729  HG  LEU A 185      -8.138  13.738  11.604  1.00 93.17           H
ATOM   2730  CD1 LEU A 185      -9.961  13.673  12.693  1.00 93.17           C
ATOM   2731 1HD1 LEU A 185     -10.096  12.608  12.501  1.00 93.17           H
ATOM   2732 2HD1 LEU A 185     -10.330  13.912  13.691  1.00 93.17           H
ATOM   2733 3HD1 LEU A 185     -10.517  14.249  11.953  1.00 93.17           H
ATOM   2734  CD2 LEU A 185      -8.230  15.526  12.747  1.00 93.17           C
ATOM   2735 1HD2 LEU A 185      -8.523  15.846  13.747  1.00 93.17           H
ATOM   2736 2HD2 LEU A 185      -7.172  15.739  12.593  1.00 93.17           H
ATOM   2737 3HD2 LEU A 185      -8.821  16.064  12.006  1.00 93.17           H
ATOM   2738  HN  LEU A 185      -6.087  12.199  11.970  1.00 93.17           H
ATOM   2739  N   TYR A 186      -5.318  11.591  14.868  1.00 92.39           N
ATOM   2740  CA  TYR A 186      -5.038  10.889  16.109  1.00 92.39           C
ATOM   2741  C   TYR A 186      -3.549  10.555  16.226  1.00 92.39           C
ATOM   2742  O   TYR A 186      -3.098  10.072  17.263  1.00 92.39           O
ATOM   2743  HA  TYR A 186      -5.323  11.540  16.935  1.00 92.39           H
ATOM   2744  CB  TYR A 186      -5.837   9.586  16.046  1.00 92.39           C
ATOM   2745 1HB  TYR A 186      -5.501   9.007  15.186  1.00 92.39           H
ATOM   2746 2HB  TYR A 186      -5.619   8.995  16.935  1.00 92.39           H
ATOM   2747  CG  TYR A 186      -7.350   9.789  15.945  1.00 92.39           C
ATOM   2748  CD1 TYR A 186      -7.986  10.674  16.792  1.00 92.39           C
ATOM   2749  HD1 TYR A 186      -7.410  11.228  17.533  1.00 92.39           H
ATOM   2750  CD2 TYR A 186      -8.079   9.086  15.007  1.00 92.39           C
ATOM   2751  HD2 TYR A 186      -7.577   8.388  14.338  1.00 92.39           H
ATOM   2752  CE1 TYR A 186      -9.410  10.864  16.697  1.00 92.39           C
ATOM   2753  HE1 TYR A 186      -9.925  11.560  17.360  1.00 92.39           H
ATOM   2754  CE2 TYR A 186      -9.504   9.277  14.912  1.00 92.39           C
ATOM   2755  HE2 TYR A 186     -10.091   8.729  14.176  1.00 92.39           H
ATOM   2756  CZ  TYR A 186     -10.099  10.157  15.762  1.00 92.39           C
ATOM   2757  OH  TYR A 186     -11.444  10.337  15.672  1.00 92.39           O
ATOM   2758  HH  TYR A 186     -11.802   9.850  14.875  1.00 92.39           H
ATOM   2759  HN  TYR A 186      -5.417  11.005  14.064  1.00 92.39           H
ATOM   2760  N   SER A 187      -2.828  10.826  15.148  1.00 92.72           N
ATOM   2761  CA  SER A 187      -1.383  10.678  15.158  1.00 92.72           C
ATOM   2762  C   SER A 187      -0.755  11.733  16.072  1.00 92.72           C
ATOM   2763  O   SER A 187      -0.926  12.931  15.852  1.00 92.72           O
ATOM   2764  HA  SER A 187      -1.198   9.677  15.547  1.00 92.72           H
ATOM   2765  CB  SER A 187      -0.808  10.791  13.745  1.00 92.72           C
ATOM   2766 1HB  SER A 187      -1.103  11.745  13.308  1.00 92.72           H
ATOM   2767 2HB  SER A 187       0.281  10.787  13.795  1.00 92.72           H
ATOM   2768  OG  SER A 187      -1.247   9.728  12.904  1.00 92.72           O
ATOM   2769  HG  SER A 187      -1.726  10.098  12.108  1.00 92.72           H
ATOM   2770  HN  SER A 187      -3.215  11.141  14.281  1.00 92.72           H
ATOM   2771  N   GLN A 188      -0.041  11.249  17.078  1.00 91.37           N
ATOM   2772  CA  GLN A 188       0.746  12.127  17.928  1.00 91.37           C
ATOM   2773  C   GLN A 188       1.984  11.393  18.447  1.00 91.37           C
ATOM   2774  O   GLN A 188       2.106  10.181  18.280  1.00 91.37           O
ATOM   2775  HA  GLN A 188       1.048  12.955  17.287  1.00 91.37           H
ATOM   2776  CB  GLN A 188      -0.096  12.669  19.084  1.00 91.37           C
ATOM   2777 1HB  GLN A 188       0.479  13.408  19.642  1.00 91.37           H
ATOM   2778 2HB  GLN A 188      -0.975  13.180  18.691  1.00 91.37           H
ATOM   2779  CG  GLN A 188      -0.532  11.541  20.021  1.00 91.37           C
ATOM   2780 1HG  GLN A 188      -1.115  10.807  19.466  1.00 91.37           H
ATOM   2781 2HG  GLN A 188       0.347  11.024  20.407  1.00 91.37           H
ATOM   2782  CD  GLN A 188      -1.362  12.085  21.186  1.00 91.37           C
ATOM   2783  OE1 GLN A 188      -1.757  13.239  21.214  1.00 91.37           O
ATOM   2784  NE2 GLN A 188      -1.605  11.192  22.141  1.00 91.37           N
ATOM   2785 1HE2 GLN A 188      -1.251  10.260  22.056  1.00 91.37           H
ATOM   2786 2HE2 GLN A 188      -2.140  11.452  22.944  1.00 91.37           H
ATOM   2787  HN  GLN A 188       0.005  10.279  17.315  1.00 91.37           H
ATOM   2788  N   ILE A 189       2.870  12.159  19.066  1.00 91.31           N
ATOM   2789  CA  ILE A 189       4.041  11.583  19.705  1.00 91.31           C
ATOM   2790  C   ILE A 189       3.712  11.256  21.163  1.00 91.31           C
ATOM   2791  O   ILE A 189       3.196  12.102  21.891  1.00 91.31           O
ATOM   2792  HA  ILE A 189       4.271  10.652  19.186  1.00 91.31           H
ATOM   2793  CB  ILE A 189       5.250  12.505  19.539  1.00 91.31           C
ATOM   2794  HB  ILE A 189       5.007  13.470  19.981  1.00 91.31           H
ATOM   2795  CG1 ILE A 189       5.554  12.750  18.059  1.00 91.31           C
ATOM   2796 1HG1 ILE A 189       5.911  11.828  17.600  1.00 91.31           H
ATOM   2797 2HG1 ILE A 189       4.639  13.032  17.538  1.00 91.31           H
ATOM   2798  CG2 ILE A 189       6.465  11.956  20.290  1.00 91.31           C
ATOM   2799 1HG2 ILE A 189       6.230  11.876  21.351  1.00 91.31           H
ATOM   2800 2HG2 ILE A 189       6.720  10.971  19.899  1.00 91.31           H
ATOM   2801 3HG2 ILE A 189       7.311  12.631  20.155  1.00 91.31           H
ATOM   2802  CD1 ILE A 189       6.604  13.850  17.890  1.00 91.31           C
ATOM   2803 1HD1 ILE A 189       6.233  14.776  18.328  1.00 91.31           H
ATOM   2804 2HD1 ILE A 189       7.525  13.554  18.391  1.00 91.31           H
ATOM   2805 3HD1 ILE A 189       6.800  14.004  16.829  1.00 91.31           H
ATOM   2806  HN  ILE A 189       2.798  13.154  19.135  1.00 91.31           H
ATOM   2807  N   LYS A 190       4.025  10.027  21.546  1.00 88.01           N
ATOM   2808  CA  LYS A 190       3.902   9.621  22.936  1.00 88.01           C
ATOM   2809  C   LYS A 190       5.289   9.291  23.490  1.00 88.01           C
ATOM   2810  O   LYS A 190       6.052   8.555  22.866  1.00 88.01           O
ATOM   2811  HA  LYS A 190       3.503  10.471  23.489  1.00 88.01           H
ATOM   2812  CB  LYS A 190       2.896   8.477  23.073  1.00 88.01           C
ATOM   2813 1HB  LYS A 190       1.941   8.773  22.639  1.00 88.01           H
ATOM   2814 2HB  LYS A 190       3.246   7.611  22.511  1.00 88.01           H
ATOM   2815  CG  LYS A 190       2.699   8.094  24.541  1.00 88.01           C
ATOM   2816 1HG  LYS A 190       3.603   7.618  24.921  1.00 88.01           H
ATOM   2817 2HG  LYS A 190       2.537   8.993  25.136  1.00 88.01           H
ATOM   2818  CD  LYS A 190       1.509   7.146  24.705  1.00 88.01           C
ATOM   2819 1HD  LYS A 190       0.584   7.720  24.740  1.00 88.01           H
ATOM   2820 2HD  LYS A 190       1.443   6.487  23.839  1.00 88.01           H
ATOM   2821  CE  LYS A 190       1.646   6.310  25.980  1.00 88.01           C
ATOM   2822 1HE  LYS A 190       2.700   6.125  26.189  1.00 88.01           H
ATOM   2823 2HE  LYS A 190       1.245   6.863  26.829  1.00 88.01           H
ATOM   2824  NZ  LYS A 190       0.929   5.023  25.835  1.00 88.01           N
ATOM   2825 1HZ  LYS A 190       1.084   4.456  26.661  1.00 88.01           H
ATOM   2826 2HZ  LYS A 190      -0.064   5.200  25.727  1.00 88.01           H
ATOM   2827 3HZ  LYS A 190       1.276   4.533  25.018  1.00 88.01           H
ATOM   2828  HN  LYS A 190       4.357   9.315  20.926  1.00 88.01           H
ATOM   2829  N   GLU A 191       5.574   9.850  24.657  1.00 85.40           N
ATOM   2830  CA  GLU A 191       6.821   9.559  25.343  1.00 85.40           C
ATOM   2831  C   GLU A 191       6.615   8.440  26.366  1.00 85.40           C
ATOM   2832  O   GLU A 191       5.708   8.510  27.194  1.00 85.40           O
ATOM   2833  HA  GLU A 191       7.508   9.227  24.565  1.00 85.40           H
ATOM   2834  CB  GLU A 191       7.387  10.814  26.010  1.00 85.40           C
ATOM   2835 1HB  GLU A 191       6.596  11.329  26.555  1.00 85.40           H
ATOM   2836 2HB  GLU A 191       8.238  10.546  26.636  1.00 85.40           H
ATOM   2837  CG  GLU A 191       7.914  11.800  24.965  1.00 85.40           C
ATOM   2838 1HG  GLU A 191       8.657  11.307  24.338  1.00 85.40           H
ATOM   2839 2HG  GLU A 191       7.100  12.111  24.310  1.00 85.40           H
ATOM   2840  CD  GLU A 191       8.535  13.028  25.633  1.00 85.40           C
ATOM   2841  OE1 GLU A 191       9.011  13.904  24.880  1.00 85.40           O
ATOM   2842  OE2 GLU A 191       8.521  13.062  26.883  1.00 85.40           O
ATOM   2843  HN  GLU A 191       4.970  10.491  25.132  1.00 85.40           H
ATOM   2844  N   GLU A 192       7.473   7.434  26.277  1.00 76.68           N
ATOM   2845  CA  GLU A 192       7.366   6.279  27.152  1.00 76.68           C
ATOM   2846  C   GLU A 192       8.756   5.821  27.598  1.00 76.68           C
ATOM   2847  O   GLU A 192       9.593   5.466  26.769  1.00 76.68           O
ATOM   2848  HA  GLU A 192       6.795   6.621  28.014  1.00 76.68           H
ATOM   2849  CB  GLU A 192       6.608   5.141  26.467  1.00 76.68           C
ATOM   2850 1HB  GLU A 192       5.599   5.470  26.216  1.00 76.68           H
ATOM   2851 2HB  GLU A 192       7.173   4.789  25.604  1.00 76.68           H
ATOM   2852  CG  GLU A 192       6.459   3.940  27.403  1.00 76.68           C
ATOM   2853 1HG  GLU A 192       7.193   3.177  27.141  1.00 76.68           H
ATOM   2854 2HG  GLU A 192       6.669   4.245  28.428  1.00 76.68           H
ATOM   2855  CD  GLU A 192       5.050   3.350  27.319  1.00 76.68           C
ATOM   2856  OE1 GLU A 192       4.736   2.504  28.185  1.00 76.68           O
ATOM   2857  OE2 GLU A 192       4.319   3.757  26.391  1.00 76.68           O
ATOM   2858  HN  GLU A 192       8.229   7.400  25.622  1.00 76.68           H
ATOM   2859  N   SER A 193       8.960   5.844  28.907  1.00 72.54           N
ATOM   2860  CA  SER A 193      10.186   5.321  29.483  1.00 72.54           C
ATOM   2861  C   SER A 193      11.397   6.004  28.846  1.00 72.54           C
ATOM   2862  O   SER A 193      12.455   5.392  28.701  1.00 72.54           O
ATOM   2863  HA  SER A 193      10.130   5.556  30.546  1.00 72.54           H
ATOM   2864  CB  SER A 193      10.276   3.804  29.302  1.00 72.54           C
ATOM   2865 1HB  SER A 193      10.382   3.571  28.243  1.00 72.54           H
ATOM   2866 2HB  SER A 193      11.170   3.431  29.802  1.00 72.54           H
ATOM   2867  OG  SER A 193       9.130   3.135  29.822  1.00 72.54           O
ATOM   2868  HG  SER A 193       9.162   2.165  29.583  1.00 72.54           H
ATOM   2869  HN  SER A 193       8.305   6.212  29.569  1.00 72.54           H
ATOM   2870  N   GLY A 194      11.203   7.263  28.481  1.00 77.25           N
ATOM   2871  CA  GLY A 194      12.280   8.051  27.907  1.00 77.25           C
ATOM   2872  C   GLY A 194      12.422   7.775  26.408  1.00 77.25           C
ATOM   2873  O   GLY A 194      13.370   8.238  25.776  1.00 77.25           O
ATOM   2874 1HA  GLY A 194      12.086   9.111  28.068  1.00 77.25           H
ATOM   2875 2HA  GLY A 194      13.216   7.817  28.413  1.00 77.25           H
ATOM   2876  HN  GLY A 194      10.330   7.743  28.573  1.00 77.25           H
ATOM   2877  N   ILE A 195      11.466   7.023  25.884  1.00 83.95           N
ATOM   2878  CA  ILE A 195      11.433   6.739  24.460  1.00 83.95           C
ATOM   2879  C   ILE A 195      10.256   7.481  23.823  1.00 83.95           C
ATOM   2880  O   ILE A 195       9.113   7.318  24.246  1.00 83.95           O
ATOM   2881  HA  ILE A 195      12.358   7.123  24.029  1.00 83.95           H
ATOM   2882  CB  ILE A 195      11.413   5.229  24.215  1.00 83.95           C
ATOM   2883  HB  ILE A 195      10.512   4.820  24.671  1.00 83.95           H
ATOM   2884  CG1 ILE A 195      12.608   4.548  24.886  1.00 83.95           C
ATOM   2885 1HG1 ILE A 195      13.535   4.919  24.449  1.00 83.95           H
ATOM   2886 2HG1 ILE A 195      12.630   4.806  25.945  1.00 83.95           H
ATOM   2887  CG2 ILE A 195      11.343   4.917  22.718  1.00 83.95           C
ATOM   2888 1HG2 ILE A 195      10.435   5.351  22.299  1.00 83.95           H
ATOM   2889 2HG2 ILE A 195      12.213   5.341  22.218  1.00 83.95           H
ATOM   2890 3HG2 ILE A 195      11.330   3.837  22.573  1.00 83.95           H
ATOM   2891  CD1 ILE A 195      12.534   3.028  24.727  1.00 83.95           C
ATOM   2892 1HD1 ILE A 195      11.617   2.659  25.187  1.00 83.95           H
ATOM   2893 2HD1 ILE A 195      12.537   2.773  23.668  1.00 83.95           H
ATOM   2894 3HD1 ILE A 195      13.395   2.570  25.214  1.00 83.95           H
ATOM   2895  HN  ILE A 195      10.724   6.611  26.414  1.00 83.95           H
ATOM   2896  N   ALA A 196      10.577   8.279  22.816  1.00 90.01           N
ATOM   2897  CA  ALA A 196       9.551   8.952  22.038  1.00 90.01           C
ATOM   2898  C   ALA A 196       9.031   8.003  20.957  1.00 90.01           C
ATOM   2899  O   ALA A 196       9.813   7.445  20.188  1.00 90.01           O
ATOM   2900  HA  ALA A 196       8.733   9.202  22.714  1.00 90.01           H
ATOM   2901  CB  ALA A 196      10.119  10.247  21.453  1.00 90.01           C
ATOM   2902 1HB  ALA A 196      10.447  10.898  22.263  1.00 90.01           H
ATOM   2903 2HB  ALA A 196      10.967  10.012  20.809  1.00 90.01           H
ATOM   2904 3HB  ALA A 196       9.349  10.751  20.870  1.00 90.01           H
ATOM   2905  HN  ALA A 196      11.516   8.469  22.529  1.00 90.01           H
ATOM   2906  N   ILE A 197       7.715   7.848  20.932  1.00 88.77           N
ATOM   2907  CA  ILE A 197       7.085   6.949  19.981  1.00 88.77           C
ATOM   2908  C   ILE A 197       6.014   7.710  19.198  1.00 88.77           C
ATOM   2909  O   ILE A 197       5.153   8.361  19.788  1.00 88.77           O
ATOM   2910  HA  ILE A 197       7.855   6.620  19.283  1.00 88.77           H
ATOM   2911  CB  ILE A 197       6.556   5.702  20.693  1.00 88.77           C
ATOM   2912  HB  ILE A 197       5.847   6.019  21.457  1.00 88.77           H
ATOM   2913  CG1 ILE A 197       7.687   4.957  21.406  1.00 88.77           C
ATOM   2914 1HG1 ILE A 197       8.403   4.587  20.673  1.00 88.77           H
ATOM   2915 2HG1 ILE A 197       8.225   5.644  22.058  1.00 88.77           H
ATOM   2916  CG2 ILE A 197       5.797   4.796  19.721  1.00 88.77           C
ATOM   2917 1HG2 ILE A 197       4.953   5.342  19.299  1.00 88.77           H
ATOM   2918 2HG2 ILE A 197       6.465   4.484  18.918  1.00 88.77           H
ATOM   2919 3HG2 ILE A 197       5.432   3.917  20.253  1.00 88.77           H
ATOM   2920  CD1 ILE A 197       7.140   3.788  22.228  1.00 88.77           C
ATOM   2921 1HD1 ILE A 197       6.443   4.165  22.977  1.00 88.77           H
ATOM   2922 2HD1 ILE A 197       6.623   3.091  21.569  1.00 88.77           H
ATOM   2923 3HD1 ILE A 197       7.964   3.276  22.725  1.00 88.77           H
ATOM   2924  HN  ILE A 197       7.085   8.324  21.546  1.00 88.77           H
ATOM   2925  N   CYS A 198       6.102   7.603  17.880  1.00 91.27           N
ATOM   2926  CA  CYS A 198       5.043   8.097  17.017  1.00 91.27           C
ATOM   2927  C   CYS A 198       3.942   7.036  16.952  1.00 91.27           C
ATOM   2928  O   CYS A 198       4.138   5.969  16.373  1.00 91.27           O
ATOM   2929  HA  CYS A 198       4.669   9.014  17.473  1.00 91.27           H
ATOM   2930  CB  CYS A 198       5.569   8.460  15.627  1.00 91.27           C
ATOM   2931 1HB  CYS A 198       6.205   9.343  15.689  1.00 91.27           H
ATOM   2932 2HB  CYS A 198       6.185   7.649  15.239  1.00 91.27           H
ATOM   2933  SG  CYS A 198       4.169   8.778  14.492  1.00 91.27           S
ATOM   2934  HN  CYS A 198       6.877   7.190  17.403  1.00 91.27           H
ATOM   2935  N   THR A 199       2.809   7.367  17.554  1.00 90.62           N
ATOM   2936  CA  THR A 199       1.690   6.442  17.602  1.00 90.62           C
ATOM   2937  C   THR A 199       0.370   7.192  17.415  1.00 90.62           C
ATOM   2938  O   THR A 199       0.329   8.418  17.514  1.00 90.62           O
ATOM   2939  HA  THR A 199       1.783   5.746  16.768  1.00 90.62           H
ATOM   2940  CB  THR A 199       1.769   5.671  18.921  1.00 90.62           C
ATOM   2941  HB  THR A 199       2.784   5.322  19.108  1.00 90.62           H
ATOM   2942  OG1 THR A 199       0.782   4.652  18.788  1.00 90.62           O
ATOM   2943  HG1 THR A 199       0.874   3.987  19.530  1.00 90.62           H
ATOM   2944  CG2 THR A 199       1.288   6.501  20.114  1.00 90.62           C
ATOM   2945 1HG2 THR A 199       0.250   6.793  19.958  1.00 90.62           H
ATOM   2946 2HG2 THR A 199       1.907   7.393  20.209  1.00 90.62           H
ATOM   2947 3HG2 THR A 199       1.365   5.907  21.024  1.00 90.62           H
ATOM   2948  HN  THR A 199       2.650   8.246  18.003  1.00 90.62           H
ATOM   2949  N   MET A 200      -0.678   6.426  17.148  1.00 91.22           N
ATOM   2950  CA  MET A 200      -2.030   6.951  17.228  1.00 91.22           C
ATOM   2951  C   MET A 200      -2.606   6.770  18.633  1.00 91.22           C
ATOM   2952  O   MET A 200      -2.483   5.699  19.225  1.00 91.22           O
ATOM   2953  HA  MET A 200      -1.946   8.013  16.996  1.00 91.22           H
ATOM   2954  CB  MET A 200      -2.919   6.229  16.214  1.00 91.22           C
ATOM   2955 1HB  MET A 200      -2.847   5.152  16.364  1.00 91.22           H
ATOM   2956 2HB  MET A 200      -3.961   6.505  16.377  1.00 91.22           H
ATOM   2957  CG  MET A 200      -2.512   6.578  14.781  1.00 91.22           C
ATOM   2958 1HG  MET A 200      -2.490   7.661  14.654  1.00 91.22           H
ATOM   2959 2HG  MET A 200      -1.505   6.213  14.581  1.00 91.22           H
ATOM   2960  SD  MET A 200      -3.663   5.853  13.626  1.00 91.22           S
ATOM   2961  CE  MET A 200      -3.449   4.125  14.017  1.00 91.22           C
ATOM   2962 1HE  MET A 200      -2.411   3.840  13.846  1.00 91.22           H
ATOM   2963 2HE  MET A 200      -3.705   3.955  15.063  1.00 91.22           H
ATOM   2964 3HE  MET A 200      -4.100   3.524  13.382  1.00 91.22           H
ATOM   2965  HN  MET A 200      -0.613   5.464  16.882  1.00 91.22           H
ATOM   2966  N   VAL A 201      -3.223   7.833  19.127  1.00 91.71           N
ATOM   2967  CA  VAL A 201      -3.924   7.769  20.398  1.00 91.71           C
ATOM   2968  C   VAL A 201      -5.383   8.181  20.193  1.00 91.71           C
ATOM   2969  O   VAL A 201      -5.660   9.246  19.643  1.00 91.71           O
ATOM   2970  HA  VAL A 201      -3.897   6.734  20.737  1.00 91.71           H
ATOM   2971  CB  VAL A 201      -3.202   8.628  21.438  1.00 91.71           C
ATOM   2972  HB  VAL A 201      -3.227   9.662  21.096  1.00 91.71           H
ATOM   2973  CG1 VAL A 201      -3.912   8.563  22.792  1.00 91.71           C
ATOM   2974 1HG1 VAL A 201      -4.933   8.930  22.684  1.00 91.71           H
ATOM   2975 2HG1 VAL A 201      -3.932   7.531  23.143  1.00 91.71           H
ATOM   2976 3HG1 VAL A 201      -3.378   9.182  23.512  1.00 91.71           H
ATOM   2977  CG2 VAL A 201      -1.735   8.212  21.569  1.00 91.71           C
ATOM   2978 1HG2 VAL A 201      -1.679   7.168  21.878  1.00 91.71           H
ATOM   2979 2HG2 VAL A 201      -1.236   8.334  20.607  1.00 91.71           H
ATOM   2980 3HG2 VAL A 201      -1.245   8.838  22.314  1.00 91.71           H
ATOM   2981  HN  VAL A 201      -3.249   8.725  18.675  1.00 91.71           H
ATOM   2982  N   TYR A 202      -6.279   7.316  20.645  1.00 90.26           N
ATOM   2983  CA  TYR A 202      -7.701   7.536  20.445  1.00 90.26           C
ATOM   2984  C   TYR A 202      -8.326   8.224  21.661  1.00 90.26           C
ATOM   2985  O   TYR A 202      -8.413   7.632  22.736  1.00 90.26           O
ATOM   2986  HA  TYR A 202      -7.822   8.178  19.572  1.00 90.26           H
ATOM   2987  CB  TYR A 202      -8.324   6.149  20.282  1.00 90.26           C
ATOM   2988 1HB  TYR A 202      -8.081   5.547  21.158  1.00 90.26           H
ATOM   2989 2HB  TYR A 202      -9.409   6.249  20.256  1.00 90.26           H
ATOM   2990  CG  TYR A 202      -7.865   5.404  19.027  1.00 90.26           C
ATOM   2991  CD1 TYR A 202      -8.486   5.642  17.818  1.00 90.26           C
ATOM   2992  HD1 TYR A 202      -9.303   6.360  17.757  1.00 90.26           H
ATOM   2993  CD2 TYR A 202      -6.830   4.494  19.104  1.00 90.26           C
ATOM   2994  HD2 TYR A 202      -6.340   4.306  20.059  1.00 90.26           H
ATOM   2995  CE1 TYR A 202      -8.054   4.941  16.636  1.00 90.26           C
ATOM   2996  HE1 TYR A 202      -8.536   5.119  15.675  1.00 90.26           H
ATOM   2997  CE2 TYR A 202      -6.398   3.793  17.923  1.00 90.26           C
ATOM   2998  HE2 TYR A 202      -5.582   3.072  17.969  1.00 90.26           H
ATOM   2999  CZ  TYR A 202      -7.032   4.051  16.747  1.00 90.26           C
ATOM   3000  OH  TYR A 202      -6.624   3.389  15.631  1.00 90.26           O
ATOM   3001  HH  TYR A 202      -7.332   3.437  14.927  1.00 90.26           H
ATOM   3002  HN  TYR A 202      -6.047   6.478  21.140  1.00 90.26           H
ATOM   3003  N   PRO A 203      -8.770   9.479  21.514  1.00 79.39           N
ATOM   3004  CA  PRO A 203      -9.325  10.220  22.649  1.00 79.39           C
ATOM   3005  C   PRO A 203     -10.658   9.654  23.112  1.00 79.39           C
ATOM   3006  O   PRO A 203     -11.228   8.784  22.455  1.00 79.39           O
ATOM   3007  HA  PRO A 203      -8.666  10.135  23.513  1.00 79.39           H
ATOM   3008  CB  PRO A 203      -9.469  11.647  22.115  1.00 79.39           C
ATOM   3009 1HB  PRO A 203     -10.323  12.158  22.559  1.00 79.39           H
ATOM   3010 2HB  PRO A 203      -8.588  12.249  22.337  1.00 79.39           H
ATOM   3011  CG  PRO A 203      -9.648  11.457  20.636  1.00 79.39           C
ATOM   3012 1HG  PRO A 203     -10.692  11.263  20.387  1.00 79.39           H
ATOM   3013 2HG  PRO A 203      -9.350  12.348  20.085  1.00 79.39           H
ATOM   3014  CD  PRO A 203      -8.781  10.284  20.279  1.00 79.39           C
ATOM   3015 1HD  PRO A 203      -9.190   9.724  19.438  1.00 79.39           H
ATOM   3016 2HD  PRO A 203      -7.777  10.600  19.996  1.00 79.39           H
ATOM   3017  N   SER A 204     -11.123  10.168  24.241  1.00 70.13           N
ATOM   3018  CA  SER A 204     -12.517  10.006  24.619  1.00 70.13           C
ATOM   3019  C   SER A 204     -12.711   8.675  25.347  1.00 70.13           C
ATOM   3020  O   SER A 204     -11.841   7.806  25.302  1.00 70.13           O
ATOM   3021  HA  SER A 204     -12.734  10.842  25.284  1.00 70.13           H
ATOM   3022  CB  SER A 204     -13.431  10.080  23.394  1.00 70.13           C
ATOM   3023 1HB  SER A 204     -14.417  10.430  23.699  1.00 70.13           H
ATOM   3024 2HB  SER A 204     -13.036  10.812  22.690  1.00 70.13           H
ATOM   3025  OG  SER A 204     -13.557   8.817  22.745  1.00 70.13           O
ATOM   3026  HG  SER A 204     -14.140   8.904  21.938  1.00 70.13           H
ATOM   3027  HN  SER A 204     -10.566  10.686  24.891  1.00 70.13           H
ATOM   3028  N   ASP A 205     -13.856   8.556  26.002  1.00 69.09           N
ATOM   3029  CA  ASP A 205     -14.171   7.349  26.747  1.00 69.09           C
ATOM   3030  C   ASP A 205     -14.332   6.181  25.772  1.00 69.09           C
ATOM   3031  O   ASP A 205     -14.159   5.024  26.152  1.00 69.09           O
ATOM   3032  HA  ASP A 205     -13.335   7.209  27.432  1.00 69.09           H
ATOM   3033  CB  ASP A 205     -15.483   7.505  27.518  1.00 69.09           C
ATOM   3034 1HB  ASP A 205     -16.210   8.035  26.903  1.00 69.09           H
ATOM   3035 2HB  ASP A 205     -15.903   6.522  27.732  1.00 69.09           H
ATOM   3036  CG  ASP A 205     -15.263   8.266  28.827  1.00 69.09           C
ATOM   3037  OD1 ASP A 205     -14.321   7.883  29.554  1.00 69.09           O
ATOM   3038  OD2 ASP A 205     -16.041   9.214  29.071  1.00 69.09           O
ATOM   3039  HN  ASP A 205     -14.561   9.265  26.028  1.00 69.09           H
ATOM   3040  N   GLU A 206     -14.659   6.524  24.535  1.00 82.43           N
ATOM   3041  CA  GLU A 206     -15.012   5.518  23.548  1.00 82.43           C
ATOM   3042  C   GLU A 206     -13.832   5.258  22.610  1.00 82.43           C
ATOM   3043  O   GLU A 206     -14.025   4.925  21.442  1.00 82.43           O
ATOM   3044  HA  GLU A 206     -15.236   4.618  24.119  1.00 82.43           H
ATOM   3045  CB  GLU A 206     -16.257   5.935  22.761  1.00 82.43           C
ATOM   3046 1HB  GLU A 206     -16.106   6.926  22.334  1.00 82.43           H
ATOM   3047 2HB  GLU A 206     -16.491   5.175  22.016  1.00 82.43           H
ATOM   3048  CG  GLU A 206     -17.478   6.031  23.677  1.00 82.43           C
ATOM   3049 1HG  GLU A 206     -17.228   6.615  24.563  1.00 82.43           H
ATOM   3050 2HG  GLU A 206     -18.282   6.559  23.164  1.00 82.43           H
ATOM   3051  CD  GLU A 206     -17.960   4.641  24.096  1.00 82.43           C
ATOM   3052  OE1 GLU A 206     -19.039   4.580  24.724  1.00 82.43           O
ATOM   3053  OE2 GLU A 206     -17.238   3.671  23.779  1.00 82.43           O
ATOM   3054  HN  GLU A 206     -14.686   7.468  24.205  1.00 82.43           H
ATOM   3055  N   SER A 207     -12.636   5.420  23.157  1.00 89.15           N
ATOM   3056  CA  SER A 207     -11.426   5.271  22.367  1.00 89.15           C
ATOM   3057  C   SER A 207     -11.337   3.849  21.809  1.00 89.15           C
ATOM   3058  O   SER A 207     -10.827   3.641  20.709  1.00 89.15           O
ATOM   3059  HA  SER A 207     -11.518   5.995  21.557  1.00 89.15           H
ATOM   3060  CB  SER A 207     -10.182   5.593  23.198  1.00 89.15           C
ATOM   3061 1HB  SER A 207      -9.290   5.304  22.643  1.00 89.15           H
ATOM   3062 2HB  SER A 207     -10.122   6.670  23.359  1.00 89.15           H
ATOM   3063  OG  SER A 207     -10.194   4.926  24.457  1.00 89.15           O
ATOM   3064  HG  SER A 207      -9.461   5.279  25.038  1.00 89.15           H
ATOM   3065  HN  SER A 207     -12.487   5.649  24.119  1.00 89.15           H
ATOM   3066  N   THR A 208     -11.842   2.907  22.592  1.00 89.33           N
ATOM   3067  CA  THR A 208     -11.798   1.508  22.204  1.00 89.33           C
ATOM   3068  C   THR A 208     -12.667   1.270  20.968  1.00 89.33           C
ATOM   3069  O   THR A 208     -12.224   0.648  20.003  1.00 89.33           O
ATOM   3070  HA  THR A 208     -10.773   1.260  21.927  1.00 89.33           H
ATOM   3071  CB  THR A 208     -12.218   0.669  23.413  1.00 89.33           C
ATOM   3072  HB  THR A 208     -12.156  -0.396  23.187  1.00 89.33           H
ATOM   3073  OG1 THR A 208     -13.518   1.154  23.737  1.00 89.33           O
ATOM   3074  HG1 THR A 208     -13.992   0.497  24.324  1.00 89.33           H
ATOM   3075  CG2 THR A 208     -11.384   0.976  24.658  1.00 89.33           C
ATOM   3076 1HG2 THR A 208     -11.500   2.027  24.922  1.00 89.33           H
ATOM   3077 2HG2 THR A 208     -10.334   0.767  24.452  1.00 89.33           H
ATOM   3078 3HG2 THR A 208     -11.723   0.353  25.485  1.00 89.33           H
ATOM   3079  HN  THR A 208     -12.273   3.087  23.476  1.00 89.33           H
ATOM   3080  N   LYS A 209     -13.889   1.778  21.036  1.00 90.79           N
ATOM   3081  CA  LYS A 209     -14.821   1.636  19.930  1.00 90.79           C
ATOM   3082  C   LYS A 209     -14.238   2.313  18.688  1.00 90.79           C
ATOM   3083  O   LYS A 209     -14.357   1.793  17.580  1.00 90.79           O
ATOM   3084  HA  LYS A 209     -14.925   0.571  19.725  1.00 90.79           H
ATOM   3085  CB  LYS A 209     -16.203   2.159  20.324  1.00 90.79           C
ATOM   3086 1HB  LYS A 209     -16.116   3.174  20.713  1.00 90.79           H
ATOM   3087 2HB  LYS A 209     -16.842   2.211  19.442  1.00 90.79           H
ATOM   3088  CG  LYS A 209     -16.851   1.258  21.378  1.00 90.79           C
ATOM   3089 1HG  LYS A 209     -16.785   0.217  21.061  1.00 90.79           H
ATOM   3090 2HG  LYS A 209     -16.304   1.341  22.317  1.00 90.79           H
ATOM   3091  CD  LYS A 209     -18.316   1.638  21.599  1.00 90.79           C
ATOM   3092 1HD  LYS A 209     -18.408   2.722  21.672  1.00 90.79           H
ATOM   3093 2HD  LYS A 209     -18.910   1.326  20.739  1.00 90.79           H
ATOM   3094  CE  LYS A 209     -18.866   0.987  22.869  1.00 90.79           C
ATOM   3095 1HE  LYS A 209     -19.358   0.047  22.620  1.00 90.79           H
ATOM   3096 2HE  LYS A 209     -18.046   0.748  23.546  1.00 90.79           H
ATOM   3097  NZ  LYS A 209     -19.825   1.892  23.542  1.00 90.79           N
ATOM   3098 1HZ  LYS A 209     -20.387   1.361  24.199  1.00 90.79           H
ATOM   3099 2HZ  LYS A 209     -19.316   2.614  24.039  1.00 90.79           H
ATOM   3100 3HZ  LYS A 209     -20.428   2.320  22.849  1.00 90.79           H
ATOM   3101  HN  LYS A 209     -14.244   2.277  21.826  1.00 90.79           H
ATOM   3102  N   LEU A 210     -13.620   3.463  18.915  1.00 92.02           N
ATOM   3103  CA  LEU A 210     -13.068   4.245  17.821  1.00 92.02           C
ATOM   3104  C   LEU A 210     -11.959   3.444  17.137  1.00 92.02           C
ATOM   3105  O   LEU A 210     -11.933   3.334  15.912  1.00 92.02           O
ATOM   3106  HA  LEU A 210     -13.869   4.410  17.101  1.00 92.02           H
ATOM   3107  CB  LEU A 210     -12.617   5.619  18.319  1.00 92.02           C
ATOM   3108 1HB  LEU A 210     -13.461   6.100  18.814  1.00 92.02           H
ATOM   3109 2HB  LEU A 210     -11.845   5.474  19.076  1.00 92.02           H
ATOM   3110  CG  LEU A 210     -12.074   6.574  17.254  1.00 92.02           C
ATOM   3111  HG  LEU A 210     -11.253   6.077  16.737  1.00 92.02           H
ATOM   3112  CD1 LEU A 210     -13.143   6.891  16.206  1.00 92.02           C
ATOM   3113 1HD1 LEU A 210     -13.459   5.968  15.720  1.00 92.02           H
ATOM   3114 2HD1 LEU A 210     -13.999   7.359  16.691  1.00 92.02           H
ATOM   3115 3HD1 LEU A 210     -12.730   7.571  15.461  1.00 92.02           H
ATOM   3116  CD2 LEU A 210     -11.504   7.842  17.893  1.00 92.02           C
ATOM   3117 1HD2 LEU A 210     -12.289   8.351  18.452  1.00 92.02           H
ATOM   3118 2HD2 LEU A 210     -10.692   7.574  18.569  1.00 92.02           H
ATOM   3119 3HD2 LEU A 210     -11.125   8.503  17.114  1.00 92.02           H
ATOM   3120  HN  LEU A 210     -13.495   3.861  19.824  1.00 92.02           H
ATOM   3121  N   LYS A 211     -11.070   2.904  17.958  1.00 92.23           N
ATOM   3122  CA  LYS A 211      -9.968   2.105  17.448  1.00 92.23           C
ATOM   3123  C   LYS A 211     -10.524   0.964  16.594  1.00 92.23           C
ATOM   3124  O   LYS A 211     -10.091   0.766  15.460  1.00 92.23           O
ATOM   3125  HA  LYS A 211      -9.364   2.751  16.811  1.00 92.23           H
ATOM   3126  CB  LYS A 211      -9.072   1.635  18.595  1.00 92.23           C
ATOM   3127 1HB  LYS A 211      -8.654   2.498  19.113  1.00 92.23           H
ATOM   3128 2HB  LYS A 211      -9.667   1.084  19.324  1.00 92.23           H
ATOM   3129  CG  LYS A 211      -7.940   0.746  18.077  1.00 92.23           C
ATOM   3130 1HG  LYS A 211      -8.352  -0.187  17.691  1.00 92.23           H
ATOM   3131 2HG  LYS A 211      -7.436   1.240  17.245  1.00 92.23           H
ATOM   3132  CD  LYS A 211      -6.929   0.443  19.185  1.00 92.23           C
ATOM   3133 1HD  LYS A 211      -6.557   1.377  19.608  1.00 92.23           H
ATOM   3134 2HD  LYS A 211      -7.421  -0.099  19.992  1.00 92.23           H
ATOM   3135  CE  LYS A 211      -5.758  -0.382  18.648  1.00 92.23           C
ATOM   3136 1HE  LYS A 211      -6.112  -1.361  18.327  1.00 92.23           H
ATOM   3137 2HE  LYS A 211      -5.332   0.107  17.771  1.00 92.23           H
ATOM   3138  NZ  LYS A 211      -4.716  -0.541  19.688  1.00 92.23           N
ATOM   3139 1HZ  LYS A 211      -3.870  -0.905  19.265  1.00 92.23           H
ATOM   3140 2HZ  LYS A 211      -4.522   0.359  20.112  1.00 92.23           H
ATOM   3141 3HZ  LYS A 211      -5.044  -1.186  20.399  1.00 92.23           H
ATOM   3142  HN  LYS A 211     -11.093   3.005  18.953  1.00 92.23           H
ATOM   3143  N   SER A 212     -11.475   0.244  17.171  1.00 91.52           N
ATOM   3144  CA  SER A 212     -12.036  -0.922  16.511  1.00 91.52           C
ATOM   3145  C   SER A 212     -12.617  -0.525  15.152  1.00 91.52           C
ATOM   3146  O   SER A 212     -12.421  -1.226  14.160  1.00 91.52           O
ATOM   3147  HA  SER A 212     -11.200  -1.611  16.383  1.00 91.52           H
ATOM   3148  CB  SER A 212     -13.111  -1.581  17.376  1.00 91.52           C
ATOM   3149 1HB  SER A 212     -12.677  -1.879  18.330  1.00 91.52           H
ATOM   3150 2HB  SER A 212     -13.895  -0.856  17.596  1.00 91.52           H
ATOM   3151  OG  SER A 212     -13.685  -2.720  16.740  1.00 91.52           O
ATOM   3152  HG  SER A 212     -12.962  -3.342  16.436  1.00 91.52           H
ATOM   3153  HN  SER A 212     -11.861   0.447  18.071  1.00 91.52           H
ATOM   3154  N   ALA A 213     -13.321   0.597  15.150  1.00 92.37           N
ATOM   3155  CA  ALA A 213     -13.974   1.069  13.941  1.00 92.37           C
ATOM   3156  C   ALA A 213     -12.913   1.405  12.891  1.00 92.37           C
ATOM   3157  O   ALA A 213     -13.046   1.031  11.727  1.00 92.37           O
ATOM   3158  HA  ALA A 213     -14.601   0.260  13.566  1.00 92.37           H
ATOM   3159  CB  ALA A 213     -14.864   2.267  14.276  1.00 92.37           C
ATOM   3160 1HB  ALA A 213     -15.618   1.968  15.003  1.00 92.37           H
ATOM   3161 2HB  ALA A 213     -14.253   3.068  14.694  1.00 92.37           H
ATOM   3162 3HB  ALA A 213     -15.354   2.621  13.369  1.00 92.37           H
ATOM   3163  HN  ALA A 213     -13.447   1.179  15.953  1.00 92.37           H
ATOM   3164  N   VAL A 214     -11.884   2.109  13.341  1.00 91.16           N
ATOM   3165  CA  VAL A 214     -10.836   2.559  12.441  1.00 91.16           C
ATOM   3166  C   VAL A 214     -10.143   1.343  11.823  1.00 91.16           C
ATOM   3167  O   VAL A 214      -9.857   1.328  10.627  1.00 91.16           O
ATOM   3168  HA  VAL A 214     -11.310   3.134  11.645  1.00 91.16           H
ATOM   3169  CB  VAL A 214      -9.870   3.484  13.184  1.00 91.16           C
ATOM   3170  HB  VAL A 214      -9.569   2.985  14.105  1.00 91.16           H
ATOM   3171  CG1 VAL A 214      -8.610   3.741  12.356  1.00 91.16           C
ATOM   3172 1HG1 VAL A 214      -8.106   2.795  12.159  1.00 91.16           H
ATOM   3173 2HG1 VAL A 214      -8.885   4.209  11.411  1.00 91.16           H
ATOM   3174 3HG1 VAL A 214      -7.941   4.401  12.908  1.00 91.16           H
ATOM   3175  CG2 VAL A 214     -10.554   4.799  13.564  1.00 91.16           C
ATOM   3176 1HG2 VAL A 214     -10.897   5.305  12.662  1.00 91.16           H
ATOM   3177 2HG2 VAL A 214     -11.407   4.592  14.211  1.00 91.16           H
ATOM   3178 3HG2 VAL A 214      -9.845   5.438  14.091  1.00 91.16           H
ATOM   3179  HN  VAL A 214     -11.761   2.370  14.298  1.00 91.16           H
ATOM   3180  N   LEU A 215      -9.892   0.353  12.667  1.00 91.40           N
ATOM   3181  CA  LEU A 215      -9.220  -0.857  12.223  1.00 91.40           C
ATOM   3182  C   LEU A 215     -10.114  -1.594  11.223  1.00 91.40           C
ATOM   3183  O   LEU A 215      -9.641  -2.056  10.186  1.00 91.40           O
ATOM   3184  HA  LEU A 215      -8.307  -0.554  11.712  1.00 91.40           H
ATOM   3185  CB  LEU A 215      -8.806  -1.711  13.423  1.00 91.40           C
ATOM   3186 1HB  LEU A 215      -9.507  -1.524  14.236  1.00 91.40           H
ATOM   3187 2HB  LEU A 215      -8.908  -2.761  13.149  1.00 91.40           H
ATOM   3188  CG  LEU A 215      -7.387  -1.486  13.949  1.00 91.40           C
ATOM   3189  HG  LEU A 215      -6.750  -1.216  13.106  1.00 91.40           H
ATOM   3190  CD1 LEU A 215      -7.347  -0.318  14.937  1.00 91.40           C
ATOM   3191 1HD1 LEU A 215      -7.684   0.591  14.439  1.00 91.40           H
ATOM   3192 2HD1 LEU A 215      -8.002  -0.534  15.781  1.00 91.40           H
ATOM   3193 3HD1 LEU A 215      -6.327  -0.180  15.295  1.00 91.40           H
ATOM   3194  CD2 LEU A 215      -6.816  -2.769  14.554  1.00 91.40           C
ATOM   3195 1HD2 LEU A 215      -7.448  -3.093  15.382  1.00 91.40           H
ATOM   3196 2HD2 LEU A 215      -6.787  -3.549  13.793  1.00 91.40           H
ATOM   3197 3HD2 LEU A 215      -5.807  -2.581  14.920  1.00 91.40           H
ATOM   3198  HN  LEU A 215     -10.139   0.367  13.636  1.00 91.40           H
ATOM   3199  N   THR A 216     -11.390  -1.680  11.570  1.00 92.20           N
ATOM   3200  CA  THR A 216     -12.351  -2.365  10.723  1.00 92.20           C
ATOM   3201  C   THR A 216     -12.370  -1.742   9.326  1.00 92.20           C
ATOM   3202  O   THR A 216     -12.385  -2.455   8.324  1.00 92.20           O
ATOM   3203  HA  THR A 216     -12.030  -3.401  10.607  1.00 92.20           H
ATOM   3204  CB  THR A 216     -13.710  -2.328  11.424  1.00 92.20           C
ATOM   3205  HB  THR A 216     -14.047  -1.301  11.565  1.00 92.20           H
ATOM   3206  OG1 THR A 216     -13.506  -3.077  12.619  1.00 92.20           O
ATOM   3207  HG1 THR A 216     -13.327  -2.459  13.384  1.00 92.20           H
ATOM   3208  CG2 THR A 216     -14.781  -3.117  10.668  1.00 92.20           C
ATOM   3209 1HG2 THR A 216     -14.474  -4.160  10.586  1.00 92.20           H
ATOM   3210 2HG2 THR A 216     -14.906  -2.696   9.670  1.00 92.20           H
ATOM   3211 3HG2 THR A 216     -15.726  -3.058  11.208  1.00 92.20           H
ATOM   3212  HN  THR A 216     -11.768  -1.293  12.411  1.00 92.20           H
ATOM   3213  N   LEU A 217     -12.369  -0.417   9.304  1.00 89.27           N
ATOM   3214  CA  LEU A 217     -12.417   0.310   8.047  1.00 89.27           C
ATOM   3215  C   LEU A 217     -11.185  -0.041   7.212  1.00 89.27           C
ATOM   3216  O   LEU A 217     -11.279  -0.198   5.995  1.00 89.27           O
ATOM   3217  HA  LEU A 217     -13.305  -0.024   7.510  1.00 89.27           H
ATOM   3218  CB  LEU A 217     -12.580   1.810   8.302  1.00 89.27           C
ATOM   3219 1HB  LEU A 217     -13.434   1.955   8.964  1.00 89.27           H
ATOM   3220 2HB  LEU A 217     -11.699   2.166   8.835  1.00 89.27           H
ATOM   3221  CG  LEU A 217     -12.778   2.684   7.062  1.00 89.27           C
ATOM   3222  HG  LEU A 217     -11.995   2.440   6.343  1.00 89.27           H
ATOM   3223  CD1 LEU A 217     -14.119   2.384   6.388  1.00 89.27           C
ATOM   3224 1HD1 LEU A 217     -14.148   1.337   6.086  1.00 89.27           H
ATOM   3225 2HD1 LEU A 217     -14.930   2.583   7.089  1.00 89.27           H
ATOM   3226 3HD1 LEU A 217     -14.234   3.019   5.509  1.00 89.27           H
ATOM   3227  CD2 LEU A 217     -12.629   4.167   7.406  1.00 89.27           C
ATOM   3228 1HD2 LEU A 217     -13.374   4.444   8.151  1.00 89.27           H
ATOM   3229 2HD2 LEU A 217     -11.631   4.348   7.806  1.00 89.27           H
ATOM   3230 3HD2 LEU A 217     -12.774   4.765   6.507  1.00 89.27           H
ATOM   3231  HN  LEU A 217     -12.337   0.156  10.123  1.00 89.27           H
ATOM   3232  N   LYS A 218     -10.057  -0.154   7.898  1.00 87.54           N
ATOM   3233  CA  LYS A 218      -8.800  -0.446   7.230  1.00 87.54           C
ATOM   3234  C   LYS A 218      -8.873  -1.841   6.603  1.00 87.54           C
ATOM   3235  O   LYS A 218      -8.428  -2.041   5.474  1.00 87.54           O
ATOM   3236  HA  LYS A 218      -8.678   0.285   6.431  1.00 87.54           H
ATOM   3237  CB  LYS A 218      -7.626  -0.265   8.193  1.00 87.54           C
ATOM   3238 1HB  LYS A 218      -7.855  -0.744   9.146  1.00 87.54           H
ATOM   3239 2HB  LYS A 218      -6.742  -0.761   7.792  1.00 87.54           H
ATOM   3240  CG  LYS A 218      -7.327   1.218   8.421  1.00 87.54           C
ATOM   3241 1HG  LYS A 218      -6.869   1.642   7.528  1.00 87.54           H
ATOM   3242 2HG  LYS A 218      -8.259   1.759   8.588  1.00 87.54           H
ATOM   3243  CD  LYS A 218      -6.396   1.412   9.620  1.00 87.54           C
ATOM   3244 1HD  LYS A 218      -6.856   0.990  10.514  1.00 87.54           H
ATOM   3245 2HD  LYS A 218      -5.466   0.870   9.453  1.00 87.54           H
ATOM   3246  CE  LYS A 218      -6.096   2.895   9.846  1.00 87.54           C
ATOM   3247 1HE  LYS A 218      -5.598   3.309   8.970  1.00 87.54           H
ATOM   3248 2HE  LYS A 218      -7.028   3.446   9.973  1.00 87.54           H
ATOM   3249  NZ  LYS A 218      -5.241   3.074  11.041  1.00 87.54           N
ATOM   3250 1HZ  LYS A 218      -4.923   4.036  11.088  1.00 87.54           H
ATOM   3251 2HZ  LYS A 218      -5.774   2.853  11.874  1.00 87.54           H
ATOM   3252 3HZ  LYS A 218      -4.439   2.456  10.978  1.00 87.54           H
ATOM   3253  HN  LYS A 218      -9.994  -0.051   8.891  1.00 87.54           H
ATOM   3254  N   VAL A 219      -9.436  -2.768   7.364  1.00 88.24           N
ATOM   3255  CA  VAL A 219      -9.496  -4.154   6.934  1.00 88.24           C
ATOM   3256  C   VAL A 219     -10.402  -4.263   5.706  1.00 88.24           C
ATOM   3257  O   VAL A 219     -10.056  -4.928   4.731  1.00 88.24           O
ATOM   3258  HA  VAL A 219      -8.487  -4.455   6.652  1.00 88.24           H
ATOM   3259  CB  VAL A 219      -9.951  -5.043   8.093  1.00 88.24           C
ATOM   3260  HB  VAL A 219     -10.848  -4.599   8.523  1.00 88.24           H
ATOM   3261  CG1 VAL A 219     -10.310  -6.446   7.600  1.00 88.24           C
ATOM   3262 1HG1 VAL A 219     -11.119  -6.379   6.872  1.00 88.24           H
ATOM   3263 2HG1 VAL A 219      -9.437  -6.901   7.132  1.00 88.24           H
ATOM   3264 3HG1 VAL A 219     -10.630  -7.057   8.444  1.00 88.24           H
ATOM   3265  CG2 VAL A 219      -8.884  -5.103   9.188  1.00 88.24           C
ATOM   3266 1HG2 VAL A 219      -7.962  -5.512   8.776  1.00 88.24           H
ATOM   3267 2HG2 VAL A 219      -8.698  -4.099   9.570  1.00 88.24           H
ATOM   3268 3HG2 VAL A 219      -9.233  -5.741  10.000  1.00 88.24           H
ATOM   3269  HN  VAL A 219      -9.845  -2.585   8.258  1.00 88.24           H
ATOM   3270  N   ILE A 220     -11.546  -3.599   5.793  1.00 87.54           N
ATOM   3271  CA  ILE A 220     -12.554  -3.706   4.752  1.00 87.54           C
ATOM   3272  C   ILE A 220     -12.018  -3.081   3.463  1.00 87.54           C
ATOM   3273  O   ILE A 220     -11.957  -3.743   2.427  1.00 87.54           O
ATOM   3274  HA  ILE A 220     -12.730  -4.767   4.575  1.00 87.54           H
ATOM   3275  CB  ILE A 220     -13.878  -3.101   5.225  1.00 87.54           C
ATOM   3276  HB  ILE A 220     -13.672  -2.116   5.645  1.00 87.54           H
ATOM   3277  CG1 ILE A 220     -14.501  -3.946   6.338  1.00 87.54           C
ATOM   3278 1HG1 ILE A 220     -14.782  -4.922   5.944  1.00 87.54           H
ATOM   3279 2HG1 ILE A 220     -13.765  -4.119   7.123  1.00 87.54           H
ATOM   3280  CG2 ILE A 220     -14.839  -2.900   4.051  1.00 87.54           C
ATOM   3281 1HG2 ILE A 220     -14.387  -2.227   3.323  1.00 87.54           H
ATOM   3282 2HG2 ILE A 220     -15.043  -3.861   3.580  1.00 87.54           H
ATOM   3283 3HG2 ILE A 220     -15.771  -2.469   4.415  1.00 87.54           H
ATOM   3284  CD1 ILE A 220     -15.731  -3.254   6.928  1.00 87.54           C
ATOM   3285 1HD1 ILE A 220     -15.441  -2.289   7.343  1.00 87.54           H
ATOM   3286 2HD1 ILE A 220     -16.474  -3.105   6.145  1.00 87.54           H
ATOM   3287 3HD1 ILE A 220     -16.154  -3.876   7.717  1.00 87.54           H
ATOM   3288  HN  ILE A 220     -11.787  -2.999   6.555  1.00 87.54           H
ATOM   3289  N   LEU A 221     -11.643  -1.815   3.567  1.00 82.61           N
ATOM   3290  CA  LEU A 221     -11.336  -1.025   2.387  1.00 82.61           C
ATOM   3291  C   LEU A 221      -9.902  -1.319   1.942  1.00 82.61           C
ATOM   3292  O   LEU A 221      -9.552  -1.107   0.782  1.00 82.61           O
ATOM   3293  HA  LEU A 221     -12.015  -1.342   1.596  1.00 82.61           H
ATOM   3294  CB  LEU A 221     -11.606   0.458   2.649  1.00 82.61           C
ATOM   3295 1HB  LEU A 221     -11.019   0.767   3.513  1.00 82.61           H
ATOM   3296 2HB  LEU A 221     -11.242   1.029   1.795  1.00 82.61           H
ATOM   3297  CG  LEU A 221     -13.067   0.839   2.897  1.00 82.61           C
ATOM   3298  HG  LEU A 221     -13.403   0.333   3.802  1.00 82.61           H
ATOM   3299  CD1 LEU A 221     -13.207   2.343   3.142  1.00 82.61           C
ATOM   3300 1HD1 LEU A 221     -12.619   2.625   4.016  1.00 82.61           H
ATOM   3301 2HD1 LEU A 221     -12.847   2.888   2.270  1.00 82.61           H
ATOM   3302 3HD1 LEU A 221     -14.255   2.587   3.316  1.00 82.61           H
ATOM   3303  CD2 LEU A 221     -13.961   0.359   1.752  1.00 82.61           C
ATOM   3304 1HD2 LEU A 221     -13.634   0.818   0.819  1.00 82.61           H
ATOM   3305 2HD2 LEU A 221     -13.893  -0.725   1.668  1.00 82.61           H
ATOM   3306 3HD2 LEU A 221     -14.994   0.644   1.954  1.00 82.61           H
ATOM   3307  HN  LEU A 221     -11.549  -1.330   4.437  1.00 82.61           H
ATOM   3308  N   GLY A 222      -9.110  -1.804   2.887  1.00 76.57           N
ATOM   3309  CA  GLY A 222      -7.691  -2.001   2.646  1.00 76.57           C
ATOM   3310  C   GLY A 222      -7.438  -3.312   1.898  1.00 76.57           C
ATOM   3311  O   GLY A 222      -6.499  -3.410   1.111  1.00 76.57           O
ATOM   3312 1HA  GLY A 222      -7.297  -1.166   2.067  1.00 76.57           H
ATOM   3313 2HA  GLY A 222      -7.155  -2.011   3.596  1.00 76.57           H
ATOM   3314  HN  GLY A 222      -9.423  -2.060   3.802  1.00 76.57           H
ATOM   3315  N   PHE A 223      -8.293  -4.286   2.172  1.00 77.76           N
ATOM   3316  CA  PHE A 223      -8.031  -5.652   1.751  1.00 77.76           C
ATOM   3317  C   PHE A 223      -9.256  -6.260   1.066  1.00 77.76           C
ATOM   3318  O   PHE A 223      -9.206  -6.602  -0.115  1.00 77.76           O
ATOM   3319  HA  PHE A 223      -7.201  -5.619   1.046  1.00 77.76           H
ATOM   3320  CB  PHE A 223      -7.717  -6.456   3.015  1.00 77.76           C
ATOM   3321 1HB  PHE A 223      -6.864  -6.003   3.519  1.00 77.76           H
ATOM   3322 2HB  PHE A 223      -8.564  -6.387   3.697  1.00 77.76           H
ATOM   3323  CG  PHE A 223      -7.410  -7.932   2.753  1.00 77.76           C
ATOM   3324  CD1 PHE A 223      -8.254  -8.894   3.214  1.00 77.76           C
ATOM   3325  HD1 PHE A 223      -9.148  -8.613   3.771  1.00 77.76           H
ATOM   3326  CD2 PHE A 223      -6.295  -8.282   2.058  1.00 77.76           C
ATOM   3327  HD2 PHE A 223      -5.619  -7.511   1.688  1.00 77.76           H
ATOM   3328  CE1 PHE A 223      -7.969 -10.264   2.971  1.00 77.76           C
ATOM   3329  HE1 PHE A 223      -8.645 -11.035   3.342  1.00 77.76           H
ATOM   3330  CE2 PHE A 223      -6.011  -9.652   1.815  1.00 77.76           C
ATOM   3331  HE2 PHE A 223      -5.116  -9.933   1.258  1.00 77.76           H
ATOM   3332  CZ  PHE A 223      -6.854 -10.614   2.277  1.00 77.76           C
ATOM   3333  HZ  PHE A 223      -6.635 -11.665   2.090  1.00 77.76           H
ATOM   3334  HN  PHE A 223      -9.151  -4.154   2.669  1.00 77.76           H
ATOM   3335  N   PHE A 224     -10.328  -6.376   1.836  1.00 83.55           N
ATOM   3336  CA  PHE A 224     -11.466  -7.177   1.418  1.00 83.55           C
ATOM   3337  C   PHE A 224     -12.064  -6.643   0.114  1.00 83.55           C
ATOM   3338  O   PHE A 224     -12.207  -7.385  -0.856  1.00 83.55           O
ATOM   3339  HA  PHE A 224     -11.106  -8.194   1.260  1.00 83.55           H
ATOM   3340  CB  PHE A 224     -12.516  -7.075   2.526  1.00 83.55           C
ATOM   3341 1HB  PHE A 224     -12.426  -6.103   3.009  1.00 83.55           H
ATOM   3342 2HB  PHE A 224     -13.509  -7.117   2.077  1.00 83.55           H
ATOM   3343  CG  PHE A 224     -12.407  -8.170   3.589  1.00 83.55           C
ATOM   3344  CD1 PHE A 224     -12.989  -9.381   3.381  1.00 83.55           C
ATOM   3345  HD1 PHE A 224     -13.533  -9.572   2.456  1.00 83.55           H
ATOM   3346  CD2 PHE A 224     -11.728  -7.931   4.743  1.00 83.55           C
ATOM   3347  HD2 PHE A 224     -11.261  -6.960   4.910  1.00 83.55           H
ATOM   3348  CE1 PHE A 224     -12.888 -10.397   4.368  1.00 83.55           C
ATOM   3349  HE1 PHE A 224     -13.354 -11.367   4.201  1.00 83.55           H
ATOM   3350  CE2 PHE A 224     -11.626  -8.947   5.730  1.00 83.55           C
ATOM   3351  HE2 PHE A 224     -11.082  -8.756   6.655  1.00 83.55           H
ATOM   3352  CZ  PHE A 224     -12.209 -10.158   5.522  1.00 83.55           C
ATOM   3353  HZ  PHE A 224     -12.130 -10.938   6.280  1.00 83.55           H
ATOM   3354  HN  PHE A 224     -10.427  -5.936   2.728  1.00 83.55           H
ATOM   3355  N   LEU A 225     -12.396  -5.361   0.135  1.00 79.62           N
ATOM   3356  CA  LEU A 225     -13.018  -4.730  -1.017  1.00 79.62           C
ATOM   3357  C   LEU A 225     -12.097  -4.876  -2.231  1.00 79.62           C
ATOM   3358  O   LEU A 225     -12.525  -5.340  -3.287  1.00 79.62           O
ATOM   3359  HA  LEU A 225     -13.945  -5.265  -1.222  1.00 79.62           H
ATOM   3360  CB  LEU A 225     -13.391  -3.281  -0.699  1.00 79.62           C
ATOM   3361 1HB  LEU A 225     -14.140  -3.285   0.093  1.00 79.62           H
ATOM   3362 2HB  LEU A 225     -12.509  -2.779  -0.300  1.00 79.62           H
ATOM   3363  CG  LEU A 225     -13.929  -2.454  -1.868  1.00 79.62           C
ATOM   3364  HG  LEU A 225     -13.255  -2.583  -2.716  1.00 79.62           H
ATOM   3365  CD1 LEU A 225     -15.307  -2.955  -2.306  1.00 79.62           C
ATOM   3366 1HD1 LEU A 225     -15.232  -3.997  -2.619  1.00 79.62           H
ATOM   3367 2HD1 LEU A 225     -16.004  -2.876  -1.472  1.00 79.62           H
ATOM   3368 3HD1 LEU A 225     -15.666  -2.350  -3.138  1.00 79.62           H
ATOM   3369  CD2 LEU A 225     -13.943  -0.963  -1.525  1.00 79.62           C
ATOM   3370 1HD2 LEU A 225     -14.581  -0.797  -0.657  1.00 79.62           H
ATOM   3371 2HD2 LEU A 225     -12.929  -0.633  -1.300  1.00 79.62           H
ATOM   3372 3HD2 LEU A 225     -14.330  -0.399  -2.373  1.00 79.62           H
ATOM   3373  HN  LEU A 225     -12.248  -4.757   0.918  1.00 79.62           H
ATOM   3374  N   PRO A 226     -10.822  -4.483  -2.104  1.00 72.82           N
ATOM   3375  CA  PRO A 226      -9.864  -4.667  -3.197  1.00 72.82           C
ATOM   3376  C   PRO A 226      -9.823  -6.103  -3.693  1.00 72.82           C
ATOM   3377  O   PRO A 226      -9.910  -6.351  -4.894  1.00 72.82           O
ATOM   3378  HA  PRO A 226     -10.164  -4.075  -4.062  1.00 72.82           H
ATOM   3379  CB  PRO A 226      -8.529  -4.240  -2.584  1.00 72.82           C
ATOM   3380 1HB  PRO A 226      -7.997  -5.087  -2.151  1.00 72.82           H
ATOM   3381 2HB  PRO A 226      -7.868  -3.797  -3.329  1.00 72.82           H
ATOM   3382  CG  PRO A 226      -8.936  -3.227  -1.520  1.00 72.82           C
ATOM   3383 1HG  PRO A 226      -8.158  -3.094  -0.769  1.00 72.82           H
ATOM   3384 2HG  PRO A 226      -9.121  -2.242  -1.949  1.00 72.82           H
ATOM   3385  CD  PRO A 226     -10.198  -3.840  -0.934  1.00 72.82           C
ATOM   3386 1HD  PRO A 226      -9.970  -4.566  -0.153  1.00 72.82           H
ATOM   3387 2HD  PRO A 226     -10.844  -3.086  -0.485  1.00 72.82           H
ATOM   3388  N   PHE A 227      -9.690  -7.019  -2.745  1.00 79.60           N
ATOM   3389  CA  PHE A 227      -9.512  -8.422  -3.079  1.00 79.60           C
ATOM   3390  C   PHE A 227     -10.687  -8.941  -3.911  1.00 79.60           C
ATOM   3391  O   PHE A 227     -10.487  -9.601  -4.929  1.00 79.60           O
ATOM   3392  HA  PHE A 227      -8.594  -8.502  -3.661  1.00 79.60           H
ATOM   3393  CB  PHE A 227      -9.457  -9.193  -1.759  1.00 79.60           C
ATOM   3394 1HB  PHE A 227      -8.633  -8.808  -1.159  1.00 79.60           H
ATOM   3395 2HB  PHE A 227     -10.374  -9.003  -1.201  1.00 79.60           H
ATOM   3396  CG  PHE A 227      -9.284 -10.704  -1.928  1.00 79.60           C
ATOM   3397  CD1 PHE A 227     -10.351 -11.533  -1.770  1.00 79.60           C
ATOM   3398  HD1 PHE A 227     -11.329 -11.121  -1.524  1.00 79.60           H
ATOM   3399  CD2 PHE A 227      -8.063 -11.219  -2.236  1.00 79.60           C
ATOM   3400  HD2 PHE A 227      -7.208 -10.554  -2.362  1.00 79.60           H
ATOM   3401  CE1 PHE A 227     -10.190 -12.935  -1.927  1.00 79.60           C
ATOM   3402  HE1 PHE A 227     -11.045 -13.599  -1.800  1.00 79.60           H
ATOM   3403  CE2 PHE A 227      -7.903 -12.621  -2.392  1.00 79.60           C
ATOM   3404  HE2 PHE A 227      -6.924 -13.033  -2.639  1.00 79.60           H
ATOM   3405  CZ  PHE A 227      -8.969 -13.449  -2.234  1.00 79.60           C
ATOM   3406  HZ  PHE A 227      -8.846 -14.526  -2.355  1.00 79.60           H
ATOM   3407  HN  PHE A 227      -9.702  -6.817  -1.766  1.00 79.60           H
ATOM   3408  N   VAL A 228     -11.886  -8.622  -3.447  1.00 81.97           N
ATOM   3409  CA  VAL A 228     -13.093  -9.057  -4.129  1.00 81.97           C
ATOM   3410  C   VAL A 228     -13.089  -8.514  -5.559  1.00 81.97           C
ATOM   3411  O   VAL A 228     -13.353  -9.251  -6.508  1.00 81.97           O
ATOM   3412  HA  VAL A 228     -13.075 -10.146  -4.167  1.00 81.97           H
ATOM   3413  CB  VAL A 228     -14.327  -8.631  -3.331  1.00 81.97           C
ATOM   3414  HB  VAL A 228     -14.223  -7.572  -3.093  1.00 81.97           H
ATOM   3415  CG1 VAL A 228     -15.602  -8.803  -4.160  1.00 81.97           C
ATOM   3416 1HG1 VAL A 228     -15.537  -8.190  -5.058  1.00 81.97           H
ATOM   3417 2HG1 VAL A 228     -15.712  -9.850  -4.442  1.00 81.97           H
ATOM   3418 3HG1 VAL A 228     -16.464  -8.493  -3.569  1.00 81.97           H
ATOM   3419  CG2 VAL A 228     -14.421  -9.402  -2.013  1.00 81.97           C
ATOM   3420 1HG2 VAL A 228     -14.491 -10.469  -2.221  1.00 81.97           H
ATOM   3421 2HG2 VAL A 228     -13.532  -9.205  -1.413  1.00 81.97           H
ATOM   3422 3HG2 VAL A 228     -15.307  -9.079  -1.466  1.00 81.97           H
ATOM   3423  HN  VAL A 228     -12.039  -8.078  -2.622  1.00 81.97           H
ATOM   3424  N   VAL A 229     -12.785  -7.229  -5.670  1.00 74.12           N
ATOM   3425  CA  VAL A 229     -12.836  -6.555  -6.956  1.00 74.12           C
ATOM   3426  C   VAL A 229     -11.858  -7.230  -7.920  1.00 74.12           C
ATOM   3427  O   VAL A 229     -12.215  -7.543  -9.054  1.00 74.12           O
ATOM   3428  HA  VAL A 229     -13.848  -6.669  -7.347  1.00 74.12           H
ATOM   3429  CB  VAL A 229     -12.563  -5.061  -6.776  1.00 74.12           C
ATOM   3430  HB  VAL A 229     -11.693  -4.955  -6.128  1.00 74.12           H
ATOM   3431  CG1 VAL A 229     -12.234  -4.398  -8.115  1.00 74.12           C
ATOM   3432 1HG1 VAL A 229     -11.349  -4.866  -8.545  1.00 74.12           H
ATOM   3433 2HG1 VAL A 229     -13.076  -4.520  -8.797  1.00 74.12           H
ATOM   3434 3HG1 VAL A 229     -12.045  -3.336  -7.959  1.00 74.12           H
ATOM   3435  CG2 VAL A 229     -13.744  -4.366  -6.096  1.00 74.12           C
ATOM   3436 1HG2 VAL A 229     -14.638  -4.486  -6.707  1.00 74.12           H
ATOM   3437 2HG2 VAL A 229     -13.912  -4.811  -5.115  1.00 74.12           H
ATOM   3438 3HG2 VAL A 229     -13.523  -3.305  -5.980  1.00 74.12           H
ATOM   3439  HN  VAL A 229     -12.509  -6.651  -4.901  1.00 74.12           H
ATOM   3440  N   MET A 230     -10.643  -7.435  -7.432  1.00 75.46           N
ATOM   3441  CA  MET A 230      -9.592  -8.006  -8.256  1.00 75.46           C
ATOM   3442  C   MET A 230      -9.956  -9.423  -8.704  1.00 75.46           C
ATOM   3443  O   MET A 230      -9.787  -9.772  -9.872  1.00 75.46           O
ATOM   3444  HA  MET A 230      -9.512  -7.353  -9.125  1.00 75.46           H
ATOM   3445  CB  MET A 230      -8.284  -8.041  -7.464  1.00 75.46           C
ATOM   3446 1HB  MET A 230      -8.477  -8.397  -6.452  1.00 75.46           H
ATOM   3447 2HB  MET A 230      -7.594  -8.749  -7.924  1.00 75.46           H
ATOM   3448  CG  MET A 230      -7.639  -6.655  -7.409  1.00 75.46           C
ATOM   3449 1HG  MET A 230      -7.507  -6.265  -8.418  1.00 75.46           H
ATOM   3450 2HG  MET A 230      -8.293  -5.961  -6.882  1.00 75.46           H
ATOM   3451  SD  MET A 230      -6.059  -6.748  -6.582  1.00 75.46           S
ATOM   3452  CE  MET A 230      -6.597  -7.180  -4.936  1.00 75.46           C
ATOM   3453 1HE  MET A 230      -7.252  -6.399  -4.551  1.00 75.46           H
ATOM   3454 2HE  MET A 230      -7.137  -8.126  -4.966  1.00 75.46           H
ATOM   3455 3HE  MET A 230      -5.728  -7.279  -4.284  1.00 75.46           H
ATOM   3456  HN  MET A 230     -10.373  -7.218  -6.494  1.00 75.46           H
ATOM   3457  N   ALA A 231     -10.449 -10.202  -7.752  1.00 79.50           N
ATOM   3458  CA  ALA A 231     -10.821 -11.579  -8.030  1.00 79.50           C
ATOM   3459  C   ALA A 231     -11.836 -11.608  -9.174  1.00 79.50           C
ATOM   3460  O   ALA A 231     -11.710 -12.406 -10.101  1.00 79.50           O
ATOM   3461  HA  ALA A 231      -9.921 -12.110  -8.341  1.00 79.50           H
ATOM   3462  CB  ALA A 231     -11.361 -12.229  -6.755  1.00 79.50           C
ATOM   3463 1HB  ALA A 231     -10.591 -12.210  -5.983  1.00 79.50           H
ATOM   3464 2HB  ALA A 231     -12.236 -11.679  -6.409  1.00 79.50           H
ATOM   3465 3HB  ALA A 231     -11.639 -13.262  -6.963  1.00 79.50           H
ATOM   3466  HN  ALA A 231     -10.595  -9.907  -6.808  1.00 79.50           H
ATOM   3467  N   CYS A 232     -12.820 -10.727  -9.071  1.00 77.21           N
ATOM   3468  CA  CYS A 232     -13.861 -10.646 -10.082  1.00 77.21           C
ATOM   3469  C   CYS A 232     -13.212 -10.248 -11.409  1.00 77.21           C
ATOM   3470  O   CYS A 232     -13.458 -10.876 -12.438  1.00 77.21           O
ATOM   3471  HA  CYS A 232     -14.307 -11.638 -10.152  1.00 77.21           H
ATOM   3472  CB  CYS A 232     -14.971  -9.675  -9.676  1.00 77.21           C
ATOM   3473 1HB  CYS A 232     -14.539  -8.717  -9.385  1.00 77.21           H
ATOM   3474 2HB  CYS A 232     -15.627  -9.484 -10.524  1.00 77.21           H
ATOM   3475  SG  CYS A 232     -15.935 -10.372  -8.285  1.00 77.21           S
ATOM   3476  HG  CYS A 232     -15.078 -10.019  -7.331  1.00 77.21           H
ATOM   3477  HN  CYS A 232     -12.913 -10.078  -8.317  1.00 77.21           H
ATOM   3478  N   CYS A 233     -12.395  -9.207 -11.343  1.00 70.87           N
ATOM   3479  CA  CYS A 233     -11.838  -8.615 -12.547  1.00 70.87           C
ATOM   3480  C   CYS A 233     -11.053  -9.696 -13.295  1.00 70.87           C
ATOM   3481  O   CYS A 233     -11.274  -9.917 -14.484  1.00 70.87           O
ATOM   3482  HA  CYS A 233     -12.681  -8.267 -13.144  1.00 70.87           H
ATOM   3483  CB  CYS A 233     -10.969  -7.396 -12.229  1.00 70.87           C
ATOM   3484 1HB  CYS A 233     -10.248  -7.647 -11.451  1.00 70.87           H
ATOM   3485 2HB  CYS A 233     -10.399  -7.106 -13.111  1.00 70.87           H
ATOM   3486  SG  CYS A 233     -12.022  -6.004 -11.679  1.00 70.87           S
ATOM   3487  HG  CYS A 233     -12.263  -6.484 -10.463  1.00 70.87           H
ATOM   3488  HN  CYS A 233     -12.115  -8.770 -10.489  1.00 70.87           H
ATOM   3489  N   TYR A 234     -10.153 -10.339 -12.566  1.00 74.05           N
ATOM   3490  CA  TYR A 234      -9.242 -11.294 -13.173  1.00 74.05           C
ATOM   3491  C   TYR A 234      -9.986 -12.551 -13.626  1.00 74.05           C
ATOM   3492  O   TYR A 234      -9.606 -13.182 -14.611  1.00 74.05           O
ATOM   3493  HA  TYR A 234      -8.786 -10.818 -14.042  1.00 74.05           H
ATOM   3494  CB  TYR A 234      -8.240 -11.674 -12.082  1.00 74.05           C
ATOM   3495 1HB  TYR A 234      -8.773 -11.793 -11.138  1.00 74.05           H
ATOM   3496 2HB  TYR A 234      -7.803 -12.642 -12.325  1.00 74.05           H
ATOM   3497  CG  TYR A 234      -7.113 -10.656 -11.889  1.00 74.05           C
ATOM   3498  CD1 TYR A 234      -6.268 -10.357 -12.937  1.00 74.05           C
ATOM   3499  HD1 TYR A 234      -6.402 -10.845 -13.903  1.00 74.05           H
ATOM   3500  CD2 TYR A 234      -6.943 -10.038 -10.667  1.00 74.05           C
ATOM   3501  HD2 TYR A 234      -7.611 -10.275  -9.839  1.00 74.05           H
ATOM   3502  CE1 TYR A 234      -5.208  -9.399 -12.756  1.00 74.05           C
ATOM   3503  HE1 TYR A 234      -4.532  -9.153 -13.576  1.00 74.05           H
ATOM   3504  CE2 TYR A 234      -5.883  -9.081 -10.486  1.00 74.05           C
ATOM   3505  HE2 TYR A 234      -5.738  -8.585  -9.526  1.00 74.05           H
ATOM   3506  CZ  TYR A 234      -5.068  -8.808 -11.539  1.00 74.05           C
ATOM   3507  OH  TYR A 234      -4.067  -7.904 -11.368  1.00 74.05           O
ATOM   3508  HH  TYR A 234      -4.131  -7.490 -10.460  1.00 74.05           H
ATOM   3509  HN  TYR A 234     -10.042 -10.217 -11.579  1.00 74.05           H
ATOM   3510  N   THR A 235     -11.034 -12.879 -12.884  1.00 79.83           N
ATOM   3511  CA  THR A 235     -11.892 -13.993 -13.251  1.00 79.83           C
ATOM   3512  C   THR A 235     -12.456 -13.791 -14.658  1.00 79.83           C
ATOM   3513  O   THR A 235     -12.423 -14.705 -15.481  1.00 79.83           O
ATOM   3514  HA  THR A 235     -11.286 -14.899 -13.276  1.00 79.83           H
ATOM   3515  CB  THR A 235     -12.973 -14.131 -12.177  1.00 79.83           C
ATOM   3516  HB  THR A 235     -13.598 -13.239 -12.136  1.00 79.83           H
ATOM   3517  OG1 THR A 235     -12.245 -14.427 -10.988  1.00 79.83           O
ATOM   3518  HG1 THR A 235     -12.289 -13.651 -10.358  1.00 79.83           H
ATOM   3519  CG2 THR A 235     -13.855 -15.363 -12.389  1.00 79.83           C
ATOM   3520 1HG2 THR A 235     -13.239 -16.261 -12.362  1.00 79.83           H
ATOM   3521 2HG2 THR A 235     -14.351 -15.292 -13.357  1.00 79.83           H
ATOM   3522 3HG2 THR A 235     -14.605 -15.413 -11.600  1.00 79.83           H
ATOM   3523  HN  THR A 235     -11.300 -12.399 -12.048  1.00 79.83           H
ATOM   3524  N   ILE A 236     -12.961 -12.589 -14.892  1.00 75.05           N
ATOM   3525  CA  ILE A 236     -13.554 -12.263 -16.178  1.00 75.05           C
ATOM   3526  C   ILE A 236     -12.461 -12.244 -17.248  1.00 75.05           C
ATOM   3527  O   ILE A 236     -12.646 -12.781 -18.339  1.00 75.05           O
ATOM   3528  HA  ILE A 236     -14.262 -13.055 -16.422  1.00 75.05           H
ATOM   3529  CB  ILE A 236     -14.348 -10.958 -16.087  1.00 75.05           C
ATOM   3530  HB  ILE A 236     -13.687 -10.183 -15.700  1.00 75.05           H
ATOM   3531  CG1 ILE A 236     -15.512 -11.093 -15.103  1.00 75.05           C
ATOM   3532 1HG1 ILE A 236     -16.292 -11.716 -15.540  1.00 75.05           H
ATOM   3533 2HG1 ILE A 236     -15.172 -11.595 -14.198  1.00 75.05           H
ATOM   3534  CG2 ILE A 236     -14.816 -10.504 -17.471  1.00 75.05           C
ATOM   3535 1HG2 ILE A 236     -13.950 -10.341 -18.112  1.00 75.05           H
ATOM   3536 2HG2 ILE A 236     -15.454 -11.271 -17.909  1.00 75.05           H
ATOM   3537 3HG2 ILE A 236     -15.378  -9.574 -17.377  1.00 75.05           H
ATOM   3538  CD1 ILE A 236     -16.089  -9.721 -14.745  1.00 75.05           C
ATOM   3539 1HD1 ILE A 236     -15.312  -9.109 -14.287  1.00 75.05           H
ATOM   3540 2HD1 ILE A 236     -16.450  -9.232 -15.650  1.00 75.05           H
ATOM   3541 3HD1 ILE A 236     -16.914  -9.846 -14.045  1.00 75.05           H
ATOM   3542  HN  ILE A 236     -12.969 -11.846 -14.223  1.00 75.05           H
ATOM   3543  N   ILE A 237     -11.346 -11.619 -16.899  1.00 72.67           N
ATOM   3544  CA  ILE A 237     -10.248 -11.465 -17.839  1.00 72.67           C
ATOM   3545  C   ILE A 237      -9.811 -12.844 -18.337  1.00 72.67           C
ATOM   3546  O   ILE A 237      -9.676 -13.059 -19.541  1.00 72.67           O
ATOM   3547  HA  ILE A 237     -10.624 -10.894 -18.688  1.00 72.67           H
ATOM   3548  CB  ILE A 237      -9.116 -10.650 -17.211  1.00 72.67           C
ATOM   3549  HB  ILE A 237      -8.948 -11.021 -16.200  1.00 72.67           H
ATOM   3550  CG1 ILE A 237      -9.502  -9.174 -17.093  1.00 72.67           C
ATOM   3551 1HG1 ILE A 237      -9.514  -8.718 -18.083  1.00 72.67           H
ATOM   3552 2HG1 ILE A 237     -10.512  -9.090 -16.691  1.00 72.67           H
ATOM   3553  CG2 ILE A 237      -7.809 -10.840 -17.984  1.00 72.67           C
ATOM   3554 1HG2 ILE A 237      -7.530 -11.894 -17.972  1.00 72.67           H
ATOM   3555 2HG2 ILE A 237      -7.946 -10.512 -19.015  1.00 72.67           H
ATOM   3556 3HG2 ILE A 237      -7.021 -10.250 -17.517  1.00 72.67           H
ATOM   3557  CD1 ILE A 237      -8.523  -8.421 -16.190  1.00 72.67           C
ATOM   3558 1HD1 ILE A 237      -8.531  -8.866 -15.195  1.00 72.67           H
ATOM   3559 2HD1 ILE A 237      -7.519  -8.487 -16.609  1.00 72.67           H
ATOM   3560 3HD1 ILE A 237      -8.821  -7.375 -16.124  1.00 72.67           H
ATOM   3561  HN  ILE A 237     -11.186 -11.224 -15.994  1.00 72.67           H
ATOM   3562  N   ILE A 238      -9.602 -13.742 -17.386  1.00 74.39           N
ATOM   3563  CA  ILE A 238      -9.121 -15.075 -17.708  1.00 74.39           C
ATOM   3564  C   ILE A 238     -10.108 -15.753 -18.660  1.00 74.39           C
ATOM   3565  O   ILE A 238      -9.704 -16.374 -19.641  1.00 74.39           O
ATOM   3566  HA  ILE A 238      -8.167 -14.962 -18.224  1.00 74.39           H
ATOM   3567  CB  ILE A 238      -8.853 -15.871 -16.430  1.00 74.39           C
ATOM   3568  HB  ILE A 238      -9.682 -15.703 -15.742  1.00 74.39           H
ATOM   3569  CG1 ILE A 238      -7.582 -15.380 -15.734  1.00 74.39           C
ATOM   3570 1HG1 ILE A 238      -6.707 -15.692 -16.305  1.00 74.39           H
ATOM   3571 2HG1 ILE A 238      -7.575 -14.291 -15.708  1.00 74.39           H
ATOM   3572  CG2 ILE A 238      -8.804 -17.373 -16.719  1.00 74.39           C
ATOM   3573 1HG2 ILE A 238      -9.759 -17.693 -17.137  1.00 74.39           H
ATOM   3574 2HG2 ILE A 238      -8.007 -17.580 -17.433  1.00 74.39           H
ATOM   3575 3HG2 ILE A 238      -8.613 -17.915 -15.794  1.00 74.39           H
ATOM   3576  CD1 ILE A 238      -7.490 -15.930 -14.309  1.00 74.39           C
ATOM   3577 1HD1 ILE A 238      -8.354 -15.596 -13.734  1.00 74.39           H
ATOM   3578 2HD1 ILE A 238      -7.473 -17.019 -14.340  1.00 74.39           H
ATOM   3579 3HD1 ILE A 238      -6.577 -15.565 -13.837  1.00 74.39           H
ATOM   3580  HN  ILE A 238      -9.755 -13.572 -16.413  1.00 74.39           H
ATOM   3581  N   HIS A 239     -11.385 -15.611 -18.336  1.00 79.78           N
ATOM   3582  CA  HIS A 239     -12.431 -16.244 -19.120  1.00 79.78           C
ATOM   3583  C   HIS A 239     -12.371 -15.735 -20.562  1.00 79.78           C
ATOM   3584  O   HIS A 239     -12.425 -16.522 -21.505  1.00 79.78           O
ATOM   3585  HA  HIS A 239     -12.224 -17.314 -19.113  1.00 79.78           H
ATOM   3586  CB  HIS A 239     -13.801 -16.030 -18.473  1.00 79.78           C
ATOM   3587 1HB  HIS A 239     -13.764 -16.384 -17.443  1.00 79.78           H
ATOM   3588 2HB  HIS A 239     -14.011 -14.961 -18.435  1.00 79.78           H
ATOM   3589  CG  HIS A 239     -14.934 -16.725 -19.189  1.00 79.78           C
ATOM   3590  ND1 HIS A 239     -15.766 -16.076 -20.085  1.00 79.78           N
ATOM   3591  HD1 HIS A 239     -15.707 -15.111 -20.344  1.00 79.78           H
ATOM   3592  CD2 HIS A 239     -15.364 -18.018 -19.134  1.00 79.78           C
ATOM   3593  HD2 HIS A 239     -14.929 -18.808 -18.522  1.00 79.78           H
ATOM   3594  CE1 HIS A 239     -16.653 -16.948 -20.541  1.00 79.78           C
ATOM   3595  HE1 HIS A 239     -17.443 -16.741 -21.262  1.00 79.78           H
ATOM   3596  NE2 HIS A 239     -16.402 -18.151 -19.950  1.00 79.78           N
ATOM   3597  HN  HIS A 239     -11.708 -15.076 -17.554  1.00 79.78           H
ATOM   3598  N   THR A 240     -12.260 -14.420 -20.687  1.00 72.85           N
ATOM   3599  CA  THR A 240     -12.231 -13.793 -21.998  1.00 72.85           C
ATOM   3600  C   THR A 240     -10.977 -14.219 -22.765  1.00 72.85           C
ATOM   3601  O   THR A 240     -11.035 -14.462 -23.969  1.00 72.85           O
ATOM   3602  HA  THR A 240     -13.090 -14.148 -22.568  1.00 72.85           H
ATOM   3603  CB  THR A 240     -12.338 -12.280 -21.801  1.00 72.85           C
ATOM   3604  HB  THR A 240     -11.434 -11.883 -21.339  1.00 72.85           H
ATOM   3605  OG1 THR A 240     -13.537 -12.112 -21.049  1.00 72.85           O
ATOM   3606  HG1 THR A 240     -13.331 -12.117 -20.071  1.00 72.85           H
ATOM   3607  CG2 THR A 240     -12.612 -11.537 -23.110  1.00 72.85           C
ATOM   3608 1HG2 THR A 240     -13.551 -11.887 -23.537  1.00 72.85           H
ATOM   3609 2HG2 THR A 240     -11.800 -11.727 -23.812  1.00 72.85           H
ATOM   3610 3HG2 THR A 240     -12.679 -10.467 -22.913  1.00 72.85           H
ATOM   3611  HN  THR A 240     -12.190 -13.789 -19.915  1.00 72.85           H
ATOM   3612  N   LEU A 241      -9.873 -14.295 -22.036  1.00 73.55           N
ATOM   3613  CA  LEU A 241      -8.595 -14.621 -22.645  1.00 73.55           C
ATOM   3614  C   LEU A 241      -8.643 -16.051 -23.187  1.00 73.55           C
ATOM   3615  O   LEU A 241      -8.090 -16.335 -24.248  1.00 73.55           O
ATOM   3616  HA  LEU A 241      -8.449 -13.939 -23.483  1.00 73.55           H
ATOM   3617  CB  LEU A 241      -7.453 -14.375 -21.657  1.00 73.55           C
ATOM   3618 1HB  LEU A 241      -7.764 -14.734 -20.676  1.00 73.55           H
ATOM   3619 2HB  LEU A 241      -6.599 -14.980 -21.962  1.00 73.55           H
ATOM   3620  CG  LEU A 241      -6.990 -12.924 -21.515  1.00 73.55           C
ATOM   3621  HG  LEU A 241      -7.847 -12.320 -21.215  1.00 73.55           H
ATOM   3622  CD1 LEU A 241      -5.936 -12.790 -20.414  1.00 73.55           C
ATOM   3623 1HD1 LEU A 241      -6.358 -13.117 -19.464  1.00 73.55           H
ATOM   3624 2HD1 LEU A 241      -5.073 -13.409 -20.660  1.00 73.55           H
ATOM   3625 3HD1 LEU A 241      -5.624 -11.748 -20.334  1.00 73.55           H
ATOM   3626  CD2 LEU A 241      -6.495 -12.372 -22.853  1.00 73.55           C
ATOM   3627 1HD2 LEU A 241      -5.657 -12.974 -23.206  1.00 73.55           H
ATOM   3628 2HD2 LEU A 241      -7.303 -12.411 -23.584  1.00 73.55           H
ATOM   3629 3HD2 LEU A 241      -6.172 -11.339 -22.724  1.00 73.55           H
ATOM   3630  HN  LEU A 241      -9.844 -14.140 -21.048  1.00 73.55           H
ATOM   3631  N   ILE A 242      -9.308 -16.914 -22.432  1.00 75.68           N
ATOM   3632  CA  ILE A 242      -9.427 -18.309 -22.819  1.00 75.68           C
ATOM   3633  C   ILE A 242     -10.212 -18.405 -24.129  1.00 75.68           C
ATOM   3634  O   ILE A 242      -9.853 -19.178 -25.016  1.00 75.68           O
ATOM   3635  HA  ILE A 242      -8.420 -18.688 -22.991  1.00 75.68           H
ATOM   3636  CB  ILE A 242     -10.032 -19.131 -21.679  1.00 75.68           C
ATOM   3637  HB  ILE A 242     -10.875 -18.577 -21.268  1.00 75.68           H
ATOM   3638  CG1 ILE A 242      -9.022 -19.323 -20.546  1.00 75.68           C
ATOM   3639 1HG1 ILE A 242      -8.234 -20.003 -20.867  1.00 75.68           H
ATOM   3640 2HG1 ILE A 242      -8.545 -18.370 -20.314  1.00 75.68           H
ATOM   3641  CG2 ILE A 242     -10.575 -20.466 -22.194  1.00 75.68           C
ATOM   3642 1HG2 ILE A 242     -11.349 -20.280 -22.938  1.00 75.68           H
ATOM   3643 2HG2 ILE A 242      -9.765 -21.038 -22.646  1.00 75.68           H
ATOM   3644 3HG2 ILE A 242     -10.999 -21.030 -21.363  1.00 75.68           H
ATOM   3645  CD1 ILE A 242      -9.702 -19.877 -19.293  1.00 75.68           C
ATOM   3646 1HD1 ILE A 242     -10.473 -19.182 -18.960  1.00 75.68           H
ATOM   3647 2HD1 ILE A 242     -10.157 -20.841 -19.522  1.00 75.68           H
ATOM   3648 3HD1 ILE A 242      -8.962 -20.003 -18.503  1.00 75.68           H
ATOM   3649  HN  ILE A 242      -9.759 -16.673 -21.573  1.00 75.68           H
ATOM   3650  N   GLN A 243     -11.267 -17.609 -24.210  1.00 72.74           N
ATOM   3651  CA  GLN A 243     -12.134 -17.630 -25.376  1.00 72.74           C
ATOM   3652  C   GLN A 243     -11.410 -17.034 -26.585  1.00 72.74           C
ATOM   3653  O   GLN A 243     -11.744 -17.344 -27.728  1.00 72.74           O
ATOM   3654  HA  GLN A 243     -12.351 -18.682 -25.556  1.00 72.74           H
ATOM   3655  CB  GLN A 243     -13.443 -16.888 -25.100  1.00 72.74           C
ATOM   3656 1HB  GLN A 243     -13.227 -15.896 -24.703  1.00 72.74           H
ATOM   3657 2HB  GLN A 243     -13.989 -16.746 -26.033  1.00 72.74           H
ATOM   3658  CG  GLN A 243     -14.313 -17.662 -24.107  1.00 72.74           C
ATOM   3659 1HG  GLN A 243     -14.459 -18.681 -24.463  1.00 72.74           H
ATOM   3660 2HG  GLN A 243     -13.802 -17.730 -23.146  1.00 72.74           H
ATOM   3661  CD  GLN A 243     -15.670 -16.981 -23.921  1.00 72.74           C
ATOM   3662  OE1 GLN A 243     -15.878 -15.839 -24.296  1.00 72.74           O
ATOM   3663  NE2 GLN A 243     -16.581 -17.744 -23.323  1.00 72.74           N
ATOM   3664 1HE2 GLN A 243     -16.345 -18.674 -23.040  1.00 72.74           H
ATOM   3665 2HE2 GLN A 243     -17.500 -17.388 -23.156  1.00 72.74           H
ATOM   3666  HN  GLN A 243     -11.533 -16.959 -23.497  1.00 72.74           H
ATOM   3667  N   ALA A 244     -10.433 -16.189 -26.292  1.00 68.10           N
ATOM   3668  CA  ALA A 244      -9.641 -15.568 -27.341  1.00 68.10           C
ATOM   3669  C   ALA A 244      -8.934 -16.656 -28.152  1.00 68.10           C
ATOM   3670  O   ALA A 244      -8.296 -17.542 -27.585  1.00 68.10           O
ATOM   3671  HA  ALA A 244     -10.324 -15.025 -27.995  1.00 68.10           H
ATOM   3672  CB  ALA A 244      -8.659 -14.573 -26.718  1.00 68.10           C
ATOM   3673 1HB  ALA A 244      -9.213 -13.805 -26.179  1.00 68.10           H
ATOM   3674 2HB  ALA A 244      -7.999 -15.098 -26.028  1.00 68.10           H
ATOM   3675 3HB  ALA A 244      -8.066 -14.108 -27.505  1.00 68.10           H
ATOM   3676  HN  ALA A 244     -10.179 -15.928 -25.361  1.00 68.10           H
ATOM   3677  N   LYS A 245      -9.070 -16.552 -29.466  1.00 59.87           N
ATOM   3678  CA  LYS A 245      -8.419 -17.493 -30.362  1.00 59.87           C
ATOM   3679  C   LYS A 245      -6.993 -17.017 -30.646  1.00 59.87           C
ATOM   3680  O   LYS A 245      -6.250 -17.673 -31.375  1.00 59.87           O
ATOM   3681  HA  LYS A 245      -8.366 -18.452 -29.846  1.00 59.87           H
ATOM   3682  CB  LYS A 245      -9.261 -17.702 -31.622  1.00 59.87           C
ATOM   3683 1HB  LYS A 245      -9.531 -16.736 -32.048  1.00 59.87           H
ATOM   3684 2HB  LYS A 245      -8.672 -18.228 -32.374  1.00 59.87           H
ATOM   3685  CG  LYS A 245     -10.528 -18.500 -31.309  1.00 59.87           C
ATOM   3686 1HG  LYS A 245     -10.270 -19.389 -30.734  1.00 59.87           H
ATOM   3687 2HG  LYS A 245     -11.195 -17.902 -30.688  1.00 59.87           H
ATOM   3688  CD  LYS A 245     -11.250 -18.909 -32.594  1.00 59.87           C
ATOM   3689 1HD  LYS A 245     -11.577 -18.019 -33.131  1.00 59.87           H
ATOM   3690 2HD  LYS A 245     -10.560 -19.441 -33.250  1.00 59.87           H
ATOM   3691  CE  LYS A 245     -12.457 -19.798 -32.286  1.00 59.87           C
ATOM   3692 1HE  LYS A 245     -12.145 -20.648 -31.680  1.00 59.87           H
ATOM   3693 2HE  LYS A 245     -13.187 -19.239 -31.700  1.00 59.87           H
ATOM   3694  NZ  LYS A 245     -13.081 -20.277 -33.540  1.00 59.87           N
ATOM   3695 1HZ  LYS A 245     -13.877 -20.864 -33.318  1.00 59.87           H
ATOM   3696 2HZ  LYS A 245     -13.389 -19.483 -34.089  1.00 59.87           H
ATOM   3697 3HZ  LYS A 245     -12.404 -20.813 -34.071  1.00 59.87           H
ATOM   3698  HN  LYS A 245      -9.611 -15.844 -29.918  1.00 59.87           H
ATOM   3699  N   LYS A 246      -6.654 -15.880 -30.057  1.00 60.53           N
ATOM   3700  CA  LYS A 246      -5.384 -15.237 -30.346  1.00 60.53           C
ATOM   3701  C   LYS A 246      -4.261 -15.990 -29.629  1.00 60.53           C
ATOM   3702  O   LYS A 246      -4.357 -16.266 -28.434  1.00 60.53           O
ATOM   3703  HA  LYS A 246      -5.218 -15.310 -31.420  1.00 60.53           H
ATOM   3704  CB  LYS A 246      -5.445 -13.748 -29.997  1.00 60.53           C
ATOM   3705 1HB  LYS A 246      -5.903 -13.619 -29.017  1.00 60.53           H
ATOM   3706 2HB  LYS A 246      -4.435 -13.344 -29.932  1.00 60.53           H
ATOM   3707  CG  LYS A 246      -6.244 -12.972 -31.046  1.00 60.53           C
ATOM   3708 1HG  LYS A 246      -5.888 -13.229 -32.043  1.00 60.53           H
ATOM   3709 2HG  LYS A 246      -7.294 -13.264 -30.998  1.00 60.53           H
ATOM   3710  CD  LYS A 246      -6.118 -11.464 -30.826  1.00 60.53           C
ATOM   3711 1HD  LYS A 246      -6.569 -11.192 -29.872  1.00 60.53           H
ATOM   3712 2HD  LYS A 246      -5.064 -11.188 -30.771  1.00 60.53           H
ATOM   3713  CE  LYS A 246      -6.795 -10.686 -31.956  1.00 60.53           C
ATOM   3714 1HE  LYS A 246      -6.368 -10.980 -32.915  1.00 60.53           H
ATOM   3715 2HE  LYS A 246      -7.856 -10.933 -31.990  1.00 60.53           H
ATOM   3716  NZ  LYS A 246      -6.626  -9.229 -31.757  1.00 60.53           N
ATOM   3717 1HZ  LYS A 246      -7.098  -8.729 -32.502  1.00 60.53           H
ATOM   3718 2HZ  LYS A 246      -7.026  -8.962 -30.864  1.00 60.53           H
ATOM   3719 3HZ  LYS A 246      -5.639  -8.999 -31.768  1.00 60.53           H
ATOM   3720  HN  LYS A 246      -7.230 -15.401 -29.394  1.00 60.53           H
ATOM   3721  N   SER A 247      -3.222 -16.303 -30.390  1.00 61.06           N
ATOM   3722  CA  SER A 247      -2.119 -17.089 -29.864  1.00 61.06           C
ATOM   3723  C   SER A 247      -1.460 -16.351 -28.697  1.00 61.06           C
ATOM   3724  O   SER A 247      -1.013 -16.975 -27.736  1.00 61.06           O
ATOM   3725  HA  SER A 247      -2.567 -18.022 -29.523  1.00 61.06           H
ATOM   3726  CB  SER A 247      -1.087 -17.388 -30.954  1.00 61.06           C
ATOM   3727 1HB  SER A 247      -0.282 -17.991 -30.535  1.00 61.06           H
ATOM   3728 2HB  SER A 247      -1.553 -17.981 -31.741  1.00 61.06           H
ATOM   3729  OG  SER A 247      -0.544 -16.196 -31.516  1.00 61.06           O
ATOM   3730  HG  SER A 247       0.108 -16.426 -32.238  1.00 61.06           H
ATOM   3731  HN  SER A 247      -3.127 -16.028 -31.347  1.00 61.06           H
ATOM   3732  N   SER A 248      -1.420 -15.032 -28.820  1.00 64.48           N
ATOM   3733  CA  SER A 248      -0.750 -14.208 -27.828  1.00 64.48           C
ATOM   3734  C   SER A 248      -1.486 -14.298 -26.489  1.00 64.48           C
ATOM   3735  O   SER A 248      -1.031 -13.747 -25.488  1.00 64.48           O
ATOM   3736  HA  SER A 248       0.254 -14.622 -27.740  1.00 64.48           H
ATOM   3737  CB  SER A 248      -0.663 -12.752 -28.289  1.00 64.48           C
ATOM   3738 1HB  SER A 248      -0.185 -12.154 -27.513  1.00 64.48           H
ATOM   3739 2HB  SER A 248      -0.031 -12.689 -29.175  1.00 64.48           H
ATOM   3740  OG  SER A 248      -1.947 -12.208 -28.584  1.00 64.48           O
ATOM   3741  HG  SER A 248      -1.856 -11.257 -28.880  1.00 64.48           H
ATOM   3742  HN  SER A 248      -1.835 -14.528 -29.577  1.00 64.48           H
ATOM   3743  N   LYS A 249      -2.612 -14.996 -26.515  1.00 68.95           N
ATOM   3744  CA  LYS A 249      -3.476 -15.066 -25.349  1.00 68.95           C
ATOM   3745  C   LYS A 249      -2.700 -15.676 -24.180  1.00 68.95           C
ATOM   3746  O   LYS A 249      -2.874 -15.266 -23.034  1.00 68.95           O
ATOM   3747  HA  LYS A 249      -3.752 -14.045 -25.085  1.00 68.95           H
ATOM   3748  CB  LYS A 249      -4.769 -15.812 -25.685  1.00 68.95           C
ATOM   3749 1HB  LYS A 249      -5.511 -15.630 -24.907  1.00 68.95           H
ATOM   3750 2HB  LYS A 249      -5.184 -15.427 -26.616  1.00 68.95           H
ATOM   3751  CG  LYS A 249      -4.517 -17.315 -25.815  1.00 68.95           C
ATOM   3752 1HG  LYS A 249      -3.652 -17.489 -26.454  1.00 68.95           H
ATOM   3753 2HG  LYS A 249      -4.280 -17.734 -24.836  1.00 68.95           H
ATOM   3754  CD  LYS A 249      -5.739 -18.028 -26.398  1.00 68.95           C
ATOM   3755 1HD  LYS A 249      -6.644 -17.659 -25.914  1.00 68.95           H
ATOM   3756 2HD  LYS A 249      -5.828 -17.796 -27.459  1.00 68.95           H
ATOM   3757  CE  LYS A 249      -5.634 -19.542 -26.207  1.00 68.95           C
ATOM   3758 1HE  LYS A 249      -4.878 -19.947 -26.880  1.00 68.95           H
ATOM   3759 2HE  LYS A 249      -5.309 -19.765 -25.191  1.00 68.95           H
ATOM   3760  NZ  LYS A 249      -6.938 -20.190 -26.471  1.00 68.95           N
ATOM   3761 1HZ  LYS A 249      -6.829 -21.197 -26.434  1.00 68.95           H
ATOM   3762 2HZ  LYS A 249      -7.609 -19.897 -25.769  1.00 68.95           H
ATOM   3763 3HZ  LYS A 249      -7.270 -19.920 -27.390  1.00 68.95           H
ATOM   3764  HN  LYS A 249      -2.935 -15.508 -27.312  1.00 68.95           H
ATOM   3765  N   HIS A 250      -1.860 -16.646 -24.511  1.00 73.06           N
ATOM   3766  CA  HIS A 250      -1.170 -17.419 -23.492  1.00 73.06           C
ATOM   3767  C   HIS A 250      -0.208 -16.511 -22.723  1.00 73.06           C
ATOM   3768  O   HIS A 250      -0.070 -16.634 -21.507  1.00 73.06           O
ATOM   3769  HA  HIS A 250      -1.935 -17.786 -22.807  1.00 73.06           H
ATOM   3770  CB  HIS A 250      -0.474 -18.633 -24.109  1.00 73.06           C
ATOM   3771 1HB  HIS A 250       0.147 -18.299 -24.941  1.00 73.06           H
ATOM   3772 2HB  HIS A 250       0.195 -19.071 -23.369  1.00 73.06           H
ATOM   3773  CG  HIS A 250      -1.422 -19.699 -24.604  1.00 73.06           C
ATOM   3774  ND1 HIS A 250      -2.054 -20.592 -23.756  1.00 73.06           N
ATOM   3775  HD1 HIS A 250      -1.954 -20.625 -22.761  1.00 73.06           H
ATOM   3776  CD2 HIS A 250      -1.840 -20.006 -25.866  1.00 73.06           C
ATOM   3777  HD2 HIS A 250      -1.534 -19.495 -26.779  1.00 73.06           H
ATOM   3778  CE1 HIS A 250      -2.814 -21.395 -24.485  1.00 73.06           C
ATOM   3779  HE1 HIS A 250      -3.438 -22.205 -24.107  1.00 73.06           H
ATOM   3780  NE2 HIS A 250      -2.679 -21.030 -25.793  1.00 73.06           N
ATOM   3781  HN  HIS A 250      -1.649 -16.906 -25.453  1.00 73.06           H
ATOM   3782  N   LYS A 251       0.433 -15.619 -23.464  1.00 72.01           N
ATOM   3783  CA  LYS A 251       1.392 -14.703 -22.870  1.00 72.01           C
ATOM   3784  C   LYS A 251       0.664 -13.757 -21.915  1.00 72.01           C
ATOM   3785  O   LYS A 251       1.108 -13.544 -20.787  1.00 72.01           O
ATOM   3786  HA  LYS A 251       2.099 -15.300 -22.293  1.00 72.01           H
ATOM   3787  CB  LYS A 251       2.191 -13.983 -23.959  1.00 72.01           C
ATOM   3788 1HB  LYS A 251       2.617 -14.714 -24.647  1.00 72.01           H
ATOM   3789 2HB  LYS A 251       1.525 -13.348 -24.543  1.00 72.01           H
ATOM   3790  CG  LYS A 251       3.309 -13.136 -23.349  1.00 72.01           C
ATOM   3791 1HG  LYS A 251       2.877 -12.317 -22.774  1.00 72.01           H
ATOM   3792 2HG  LYS A 251       3.891 -13.742 -22.654  1.00 72.01           H
ATOM   3793  CD  LYS A 251       4.227 -12.574 -24.437  1.00 72.01           C
ATOM   3794 1HD  LYS A 251       4.643 -13.392 -25.025  1.00 72.01           H
ATOM   3795 2HD  LYS A 251       3.648 -11.953 -25.120  1.00 72.01           H
ATOM   3796  CE  LYS A 251       5.361 -11.750 -23.825  1.00 72.01           C
ATOM   3797 1HE  LYS A 251       4.959 -10.836 -23.388  1.00 72.01           H
ATOM   3798 2HE  LYS A 251       5.831 -12.310 -23.018  1.00 72.01           H
ATOM   3799  NZ  LYS A 251       6.369 -11.412 -24.855  1.00 72.01           N
ATOM   3800 1HZ  LYS A 251       7.081 -10.815 -24.448  1.00 72.01           H
ATOM   3801 2HZ  LYS A 251       6.799 -12.263 -25.200  1.00 72.01           H
ATOM   3802 3HZ  LYS A 251       5.919 -10.926 -25.622  1.00 72.01           H
ATOM   3803  HN  LYS A 251       0.306 -15.516 -24.451  1.00 72.01           H
ATOM   3804  N   ALA A 252      -0.443 -13.214 -22.400  1.00 70.32           N
ATOM   3805  CA  ALA A 252      -1.219 -12.268 -21.616  1.00 70.32           C
ATOM   3806  C   ALA A 252      -1.684 -12.943 -20.324  1.00 70.32           C
ATOM   3807  O   ALA A 252      -1.694 -12.321 -19.263  1.00 70.32           O
ATOM   3808  HA  ALA A 252      -0.567 -11.432 -21.364  1.00 70.32           H
ATOM   3809  CB  ALA A 252      -2.388 -11.746 -22.454  1.00 70.32           C
ATOM   3810 1HB  ALA A 252      -2.002 -11.250 -23.345  1.00 70.32           H
ATOM   3811 2HB  ALA A 252      -3.024 -12.581 -22.750  1.00 70.32           H
ATOM   3812 3HB  ALA A 252      -2.969 -11.037 -21.866  1.00 70.32           H
ATOM   3813  HN  ALA A 252      -0.810 -13.410 -23.309  1.00 70.32           H
ATOM   3814  N   LEU A 253      -2.057 -14.208 -20.456  1.00 74.54           N
ATOM   3815  CA  LEU A 253      -2.554 -14.964 -19.320  1.00 74.54           C
ATOM   3816  C   LEU A 253      -1.451 -15.073 -18.264  1.00 74.54           C
ATOM   3817  O   LEU A 253      -1.685 -14.805 -17.087  1.00 74.54           O
ATOM   3818  HA  LEU A 253      -3.386 -14.404 -18.893  1.00 74.54           H
ATOM   3819  CB  LEU A 253      -3.105 -16.317 -19.776  1.00 74.54           C
ATOM   3820 1HB  LEU A 253      -3.612 -16.177 -20.730  1.00 74.54           H
ATOM   3821 2HB  LEU A 253      -2.264 -16.987 -19.956  1.00 74.54           H
ATOM   3822  CG  LEU A 253      -4.073 -17.006 -18.812  1.00 74.54           C
ATOM   3823  HG  LEU A 253      -3.761 -16.777 -17.793  1.00 74.54           H
ATOM   3824  CD1 LEU A 253      -5.494 -16.466 -18.982  1.00 74.54           C
ATOM   3825 1HD1 LEU A 253      -5.502 -15.395 -18.779  1.00 74.54           H
ATOM   3826 2HD1 LEU A 253      -5.831 -16.645 -20.003  1.00 74.54           H
ATOM   3827 3HD1 LEU A 253      -6.161 -16.973 -18.285  1.00 74.54           H
ATOM   3828  CD2 LEU A 253      -4.015 -18.527 -18.971  1.00 74.54           C
ATOM   3829 1HD2 LEU A 253      -4.287 -18.796 -19.992  1.00 74.54           H
ATOM   3830 2HD2 LEU A 253      -3.004 -18.876 -18.760  1.00 74.54           H
ATOM   3831 3HD2 LEU A 253      -4.712 -18.992 -18.274  1.00 74.54           H
ATOM   3832  HN  LEU A 253      -2.025 -14.713 -21.319  1.00 74.54           H
ATOM   3833  N   LYS A 254      -0.273 -15.468 -18.724  1.00 77.62           N
ATOM   3834  CA  LYS A 254       0.849 -15.678 -17.825  1.00 77.62           C
ATOM   3835  C   LYS A 254       1.094 -14.403 -17.016  1.00 77.62           C
ATOM   3836  O   LYS A 254       1.229 -14.455 -15.794  1.00 77.62           O
ATOM   3837  HA  LYS A 254       0.571 -16.476 -17.137  1.00 77.62           H
ATOM   3838  CB  LYS A 254       2.076 -16.158 -18.603  1.00 77.62           C
ATOM   3839 1HB  LYS A 254       1.822 -17.049 -19.177  1.00 77.62           H
ATOM   3840 2HB  LYS A 254       2.379 -15.394 -19.319  1.00 77.62           H
ATOM   3841  CG  LYS A 254       3.238 -16.468 -17.657  1.00 77.62           C
ATOM   3842 1HG  LYS A 254       3.562 -15.553 -17.162  1.00 77.62           H
ATOM   3843 2HG  LYS A 254       2.904 -17.152 -16.877  1.00 77.62           H
ATOM   3844  CD  LYS A 254       4.413 -17.088 -18.416  1.00 77.62           C
ATOM   3845 1HD  LYS A 254       4.090 -18.006 -18.906  1.00 77.62           H
ATOM   3846 2HD  LYS A 254       4.743 -16.407 -19.201  1.00 77.62           H
ATOM   3847  CE  LYS A 254       5.578 -17.389 -17.472  1.00 77.62           C
ATOM   3848 1HE  LYS A 254       5.979 -16.459 -17.070  1.00 77.62           H
ATOM   3849 2HE  LYS A 254       5.224 -17.976 -16.624  1.00 77.62           H
ATOM   3850  NZ  LYS A 254       6.644 -18.128 -18.184  1.00 77.62           N
ATOM   3851 1HZ  LYS A 254       7.415 -18.305 -17.549  1.00 77.62           H
ATOM   3852 2HZ  LYS A 254       6.276 -19.010 -18.523  1.00 77.62           H
ATOM   3853 3HZ  LYS A 254       6.973 -17.576 -18.968  1.00 77.62           H
ATOM   3854  HN  LYS A 254      -0.080 -15.644 -19.690  1.00 77.62           H
ATOM   3855  N   VAL A 255       1.143 -13.288 -17.729  1.00 74.49           N
ATOM   3856  CA  VAL A 255       1.412 -12.007 -17.098  1.00 74.49           C
ATOM   3857  C   VAL A 255       0.350 -11.736 -16.030  1.00 74.49           C
ATOM   3858  O   VAL A 255       0.674 -11.320 -14.919  1.00 74.49           O
ATOM   3859  HA  VAL A 255       2.386 -12.077 -16.614  1.00 74.49           H
ATOM   3860  CB  VAL A 255       1.487 -10.906 -18.158  1.00 74.49           C
ATOM   3861  HB  VAL A 255       0.584 -10.963 -18.765  1.00 74.49           H
ATOM   3862  CG1 VAL A 255       1.532  -9.522 -17.509  1.00 74.49           C
ATOM   3863 1HG1 VAL A 255       0.632  -9.371 -16.913  1.00 74.49           H
ATOM   3864 2HG1 VAL A 255       2.410  -9.449 -16.867  1.00 74.49           H
ATOM   3865 3HG1 VAL A 255       1.586  -8.758 -18.285  1.00 74.49           H
ATOM   3866  CG2 VAL A 255       2.688 -11.118 -19.083  1.00 74.49           C
ATOM   3867 1HG2 VAL A 255       3.606 -11.101 -18.496  1.00 74.49           H
ATOM   3868 2HG2 VAL A 255       2.595 -12.081 -19.585  1.00 74.49           H
ATOM   3869 3HG2 VAL A 255       2.718 -10.322 -19.827  1.00 74.49           H
ATOM   3870  HN  VAL A 255       1.003 -13.250 -18.719  1.00 74.49           H
ATOM   3871  N   THR A 256      -0.897 -11.984 -16.405  1.00 72.02           N
ATOM   3872  CA  THR A 256      -2.016 -11.682 -15.529  1.00 72.02           C
ATOM   3873  C   THR A 256      -1.897 -12.469 -14.222  1.00 72.02           C
ATOM   3874  O   THR A 256      -2.066 -11.910 -13.139  1.00 72.02           O
ATOM   3875  HA  THR A 256      -1.973 -10.624 -15.270  1.00 72.02           H
ATOM   3876  CB  THR A 256      -3.308 -11.969 -16.296  1.00 72.02           C
ATOM   3877  HB  THR A 256      -3.387 -13.028 -16.542  1.00 72.02           H
ATOM   3878  OG1 THR A 256      -3.256 -11.081 -17.409  1.00 72.02           O
ATOM   3879  HG1 THR A 256      -3.064 -11.592 -18.246  1.00 72.02           H
ATOM   3880  CG2 THR A 256      -4.555 -11.530 -15.527  1.00 72.02           C
ATOM   3881 1HG2 THR A 256      -4.508 -10.457 -15.339  1.00 72.02           H
ATOM   3882 2HG2 THR A 256      -4.603 -12.063 -14.577  1.00 72.02           H
ATOM   3883 3HG2 THR A 256      -5.444 -11.757 -16.116  1.00 72.02           H
ATOM   3884  HN  THR A 256      -1.146 -12.384 -17.287  1.00 72.02           H
ATOM   3885  N   ILE A 257      -1.608 -13.754 -14.366  1.00 76.51           N
ATOM   3886  CA  ILE A 257      -1.506 -14.631 -13.213  1.00 76.51           C
ATOM   3887  C   ILE A 257      -0.373 -14.145 -12.306  1.00 76.51           C
ATOM   3888  O   ILE A 257      -0.536 -14.073 -11.089  1.00 76.51           O
ATOM   3889  HA  ILE A 257      -2.444 -14.559 -12.662  1.00 76.51           H
ATOM   3890  CB  ILE A 257      -1.354 -16.087 -13.659  1.00 76.51           C
ATOM   3891  HB  ILE A 257      -0.560 -16.135 -14.404  1.00 76.51           H
ATOM   3892  CG1 ILE A 257      -2.634 -16.591 -14.329  1.00 76.51           C
ATOM   3893 1HG1 ILE A 257      -3.419 -16.704 -13.582  1.00 76.51           H
ATOM   3894 2HG1 ILE A 257      -2.984 -15.854 -15.052  1.00 76.51           H
ATOM   3895  CG2 ILE A 257      -0.930 -16.978 -12.490  1.00 76.51           C
ATOM   3896 1HG2 ILE A 257       0.026 -16.632 -12.097  1.00 76.51           H
ATOM   3897 2HG2 ILE A 257      -1.685 -16.930 -11.704  1.00 76.51           H
ATOM   3898 3HG2 ILE A 257      -0.830 -18.007 -12.835  1.00 76.51           H
ATOM   3899  CD1 ILE A 257      -2.394 -17.929 -15.032  1.00 76.51           C
ATOM   3900 1HD1 ILE A 257      -1.625 -17.806 -15.795  1.00 76.51           H
ATOM   3901 2HD1 ILE A 257      -2.067 -18.669 -14.302  1.00 76.51           H
ATOM   3902 3HD1 ILE A 257      -3.320 -18.264 -15.500  1.00 76.51           H
ATOM   3903  HN  ILE A 257      -1.445 -14.195 -15.248  1.00 76.51           H
ATOM   3904  N   THR A 258       0.749 -13.825 -12.933  1.00 81.11           N
ATOM   3905  CA  THR A 258       1.933 -13.424 -12.192  1.00 81.11           C
ATOM   3906  C   THR A 258       1.623 -12.217 -11.305  1.00 81.11           C
ATOM   3907  O   THR A 258       1.988 -12.195 -10.131  1.00 81.11           O
ATOM   3908  HA  THR A 258       2.218 -14.242 -11.531  1.00 81.11           H
ATOM   3909  CB  THR A 258       3.056 -13.166 -13.199  1.00 81.11           C
ATOM   3910  HB  THR A 258       2.792 -12.354 -13.877  1.00 81.11           H
ATOM   3911  OG1 THR A 258       3.270 -14.434 -13.813  1.00 81.11           O
ATOM   3912  HG1 THR A 258       2.660 -14.542 -14.598  1.00 81.11           H
ATOM   3913  CG2 THR A 258       4.390 -12.851 -12.520  1.00 81.11           C
ATOM   3914 1HG2 THR A 258       4.687 -13.692 -11.894  1.00 81.11           H
ATOM   3915 2HG2 THR A 258       4.281 -11.959 -11.902  1.00 81.11           H
ATOM   3916 3HG2 THR A 258       5.152 -12.676 -13.279  1.00 81.11           H
ATOM   3917  HN  THR A 258       0.856 -13.836 -13.928  1.00 81.11           H
ATOM   3918  N   VAL A 259       0.953 -11.241 -11.901  1.00 75.17           N
ATOM   3919  CA  VAL A 259       0.642 -10.009 -11.197  1.00 75.17           C
ATOM   3920  C   VAL A 259      -0.228 -10.327  -9.980  1.00 75.17           C
ATOM   3921  O   VAL A 259       0.037  -9.845  -8.880  1.00 75.17           O
ATOM   3922  HA  VAL A 259       1.584  -9.580 -10.852  1.00 75.17           H
ATOM   3923  CB  VAL A 259      -0.010  -9.010 -12.154  1.00 75.17           C
ATOM   3924  HB  VAL A 259      -0.853  -9.507 -12.634  1.00 75.17           H
ATOM   3925  CG1 VAL A 259      -0.551  -7.796 -11.396  1.00 75.17           C
ATOM   3926 1HG1 VAL A 259      -1.296  -8.123 -10.670  1.00 75.17           H
ATOM   3927 2HG1 VAL A 259       0.268  -7.298 -10.876  1.00 75.17           H
ATOM   3928 3HG1 VAL A 259      -1.009  -7.102 -12.100  1.00 75.17           H
ATOM   3929  CG2 VAL A 259       0.968  -8.581 -13.250  1.00 75.17           C
ATOM   3930 1HG2 VAL A 259       1.839  -8.110 -12.795  1.00 75.17           H
ATOM   3931 2HG2 VAL A 259       1.283  -9.455 -13.819  1.00 75.17           H
ATOM   3932 3HG2 VAL A 259       0.478  -7.871 -13.916  1.00 75.17           H
ATOM   3933  HN  VAL A 259       0.625 -11.283 -12.844  1.00 75.17           H
ATOM   3934  N   LEU A 260      -1.250 -11.136 -10.218  1.00 76.76           N
ATOM   3935  CA  LEU A 260      -2.203 -11.466  -9.173  1.00 76.76           C
ATOM   3936  C   LEU A 260      -1.476 -12.183  -8.033  1.00 76.76           C
ATOM   3937  O   LEU A 260      -1.684 -11.866  -6.863  1.00 76.76           O
ATOM   3938  HA  LEU A 260      -2.606 -10.528  -8.790  1.00 76.76           H
ATOM   3939  CB  LEU A 260      -3.377 -12.261  -9.749  1.00 76.76           C
ATOM   3940 1HB  LEU A 260      -3.881 -11.640 -10.490  1.00 76.76           H
ATOM   3941 2HB  LEU A 260      -2.979 -13.128 -10.276  1.00 76.76           H
ATOM   3942  CG  LEU A 260      -4.418 -12.747  -8.739  1.00 76.76           C
ATOM   3943  HG  LEU A 260      -3.915 -13.379  -8.007  1.00 76.76           H
ATOM   3944  CD1 LEU A 260      -5.032 -11.572  -7.976  1.00 76.76           C
ATOM   3945 1HD1 LEU A 260      -4.248 -11.037  -7.440  1.00 76.76           H
ATOM   3946 2HD1 LEU A 260      -5.517 -10.895  -8.679  1.00 76.76           H
ATOM   3947 3HD1 LEU A 260      -5.769 -11.946  -7.264  1.00 76.76           H
ATOM   3948  CD2 LEU A 260      -5.484 -13.607  -9.421  1.00 76.76           C
ATOM   3949 1HD2 LEU A 260      -5.989 -13.020 -10.188  1.00 76.76           H
ATOM   3950 2HD2 LEU A 260      -5.011 -14.475  -9.880  1.00 76.76           H
ATOM   3951 3HD2 LEU A 260      -6.211 -13.940  -8.680  1.00 76.76           H
ATOM   3952  HN  LEU A 260      -1.430 -11.563 -11.105  1.00 76.76           H
ATOM   3953  N   THR A 261      -0.638 -13.135  -8.415  1.00 83.63           N
ATOM   3954  CA  THR A 261       0.044 -13.968  -7.438  1.00 83.63           C
ATOM   3955  C   THR A 261       0.939 -13.112  -6.540  1.00 83.63           C
ATOM   3956  O   THR A 261       0.964 -13.297  -5.325  1.00 83.63           O
ATOM   3957  HA  THR A 261      -0.707 -14.429  -6.796  1.00 83.63           H
ATOM   3958  CB  THR A 261       0.806 -15.057  -8.196  1.00 83.63           C
ATOM   3959  HB  THR A 261       1.570 -14.621  -8.839  1.00 83.63           H
ATOM   3960  OG1 THR A 261      -0.214 -15.794  -8.864  1.00 83.63           O
ATOM   3961  HG1 THR A 261      -0.420 -15.370  -9.746  1.00 83.63           H
ATOM   3962  CG2 THR A 261       1.451 -16.080  -7.258  1.00 83.63           C
ATOM   3963 1HG2 THR A 261       0.678 -16.564  -6.662  1.00 83.63           H
ATOM   3964 2HG2 THR A 261       2.156 -15.573  -6.598  1.00 83.63           H
ATOM   3965 3HG2 THR A 261       1.980 -16.830  -7.847  1.00 83.63           H
ATOM   3966  HN  THR A 261      -0.424 -13.342  -9.369  1.00 83.63           H
ATOM   3967  N   VAL A 262       1.652 -12.192  -7.174  1.00 83.99           N
ATOM   3968  CA  VAL A 262       2.627 -11.381  -6.464  1.00 83.99           C
ATOM   3969  C   VAL A 262       1.903 -10.490  -5.454  1.00 83.99           C
ATOM   3970  O   VAL A 262       2.363 -10.324  -4.325  1.00 83.99           O
ATOM   3971  HA  VAL A 262       3.288 -12.059  -5.924  1.00 83.99           H
ATOM   3972  CB  VAL A 262       3.474 -10.589  -7.462  1.00 83.99           C
ATOM   3973  HB  VAL A 262       2.797 -10.017  -8.097  1.00 83.99           H
ATOM   3974  CG1 VAL A 262       4.389  -9.598  -6.739  1.00 83.99           C
ATOM   3975 1HG1 VAL A 262       3.783  -8.899  -6.162  1.00 83.99           H
ATOM   3976 2HG1 VAL A 262       5.055 -10.141  -6.069  1.00 83.99           H
ATOM   3977 3HG1 VAL A 262       4.979  -9.048  -7.472  1.00 83.99           H
ATOM   3978  CG2 VAL A 262       4.282 -11.526  -8.361  1.00 83.99           C
ATOM   3979 1HG2 VAL A 262       4.945 -12.136  -7.748  1.00 83.99           H
ATOM   3980 2HG2 VAL A 262       3.603 -12.173  -8.916  1.00 83.99           H
ATOM   3981 3HG2 VAL A 262       4.875 -10.937  -9.061  1.00 83.99           H
ATOM   3982  HN  VAL A 262       1.573 -11.999  -8.152  1.00 83.99           H
ATOM   3983  N   PHE A 263       0.782  -9.938  -5.895  1.00 79.14           N
ATOM   3984  CA  PHE A 263      -0.016  -9.077  -5.040  1.00 79.14           C
ATOM   3985  C   PHE A 263      -0.515  -9.836  -3.809  1.00 79.14           C
ATOM   3986  O   PHE A 263      -0.331  -9.384  -2.679  1.00 79.14           O
ATOM   3987  HA  PHE A 263       0.624  -8.254  -4.722  1.00 79.14           H
ATOM   3988  CB  PHE A 263      -1.221  -8.619  -5.864  1.00 79.14           C
ATOM   3989 1HB  PHE A 263      -0.863  -8.105  -6.757  1.00 79.14           H
ATOM   3990 2HB  PHE A 263      -1.772  -9.497  -6.202  1.00 79.14           H
ATOM   3991  CG  PHE A 263      -2.177  -7.694  -5.109  1.00 79.14           C
ATOM   3992  CD1 PHE A 263      -3.177  -8.220  -4.352  1.00 79.14           C
ATOM   3993  HD1 PHE A 263      -3.297  -9.302  -4.284  1.00 79.14           H
ATOM   3994  CD2 PHE A 263      -2.027  -6.345  -5.194  1.00 79.14           C
ATOM   3995  HD2 PHE A 263      -1.225  -5.923  -5.800  1.00 79.14           H
ATOM   3996  CE1 PHE A 263      -4.064  -7.362  -3.651  1.00 79.14           C
ATOM   3997  HE1 PHE A 263      -4.866  -7.784  -3.045  1.00 79.14           H
ATOM   3998  CE2 PHE A 263      -2.914  -5.486  -4.493  1.00 79.14           C
ATOM   3999  HE2 PHE A 263      -2.793  -4.405  -4.561  1.00 79.14           H
ATOM   4000  CZ  PHE A 263      -3.914  -6.013  -3.736  1.00 79.14           C
ATOM   4001  HZ  PHE A 263      -4.595  -5.353  -3.198  1.00 79.14           H
ATOM   4002  HN  PHE A 263       0.418 -10.072  -6.817  1.00 79.14           H
ATOM   4003  N   VAL A 264      -1.135 -10.978  -4.068  1.00 83.81           N
ATOM   4004  CA  VAL A 264      -1.764 -11.746  -3.007  1.00 83.81           C
ATOM   4005  C   VAL A 264      -0.706 -12.145  -1.976  1.00 83.81           C
ATOM   4006  O   VAL A 264      -0.913 -11.982  -0.775  1.00 83.81           O
ATOM   4007  HA  VAL A 264      -2.498 -11.101  -2.525  1.00 83.81           H
ATOM   4008  CB  VAL A 264      -2.505 -12.947  -3.599  1.00 83.81           C
ATOM   4009  HB  VAL A 264      -1.808 -13.488  -4.239  1.00 83.81           H
ATOM   4010  CG1 VAL A 264      -2.969 -13.902  -2.497  1.00 83.81           C
ATOM   4011 1HG1 VAL A 264      -2.104 -14.264  -1.942  1.00 83.81           H
ATOM   4012 2HG1 VAL A 264      -3.641 -13.376  -1.820  1.00 83.81           H
ATOM   4013 3HG1 VAL A 264      -3.492 -14.747  -2.946  1.00 83.81           H
ATOM   4014  CG2 VAL A 264      -3.682 -12.493  -4.464  1.00 83.81           C
ATOM   4015 1HG2 VAL A 264      -4.380 -11.918  -3.855  1.00 83.81           H
ATOM   4016 2HG2 VAL A 264      -3.316 -11.872  -5.280  1.00 83.81           H
ATOM   4017 3HG2 VAL A 264      -4.191 -13.366  -4.872  1.00 83.81           H
ATOM   4018  HN  VAL A 264      -1.212 -11.377  -4.982  1.00 83.81           H
ATOM   4019  N   LEU A 265       0.405 -12.659  -2.484  1.00 88.48           N
ATOM   4020  CA  LEU A 265       1.425 -13.233  -1.623  1.00 88.48           C
ATOM   4021  C   LEU A 265       2.039 -12.128  -0.761  1.00 88.48           C
ATOM   4022  O   LEU A 265       2.519 -12.390   0.340  1.00 88.48           O
ATOM   4023  HA  LEU A 265       0.933 -13.950  -0.967  1.00 88.48           H
ATOM   4024  CB  LEU A 265       2.451 -14.008  -2.452  1.00 88.48           C
ATOM   4025 1HB  LEU A 265       2.796 -13.364  -3.261  1.00 88.48           H
ATOM   4026 2HB  LEU A 265       3.315 -14.218  -1.821  1.00 88.48           H
ATOM   4027  CG  LEU A 265       1.966 -15.326  -3.059  1.00 88.48           C
ATOM   4028  HG  LEU A 265       1.118 -15.111  -3.709  1.00 88.48           H
ATOM   4029  CD1 LEU A 265       3.052 -15.962  -3.928  1.00 88.48           C
ATOM   4030 1HD1 LEU A 265       3.315 -15.281  -4.737  1.00 88.48           H
ATOM   4031 2HD1 LEU A 265       3.934 -16.162  -3.320  1.00 88.48           H
ATOM   4032 3HD1 LEU A 265       2.680 -16.898  -4.347  1.00 88.48           H
ATOM   4033  CD2 LEU A 265       1.470 -16.280  -1.971  1.00 88.48           C
ATOM   4034 1HD2 LEU A 265       2.283 -16.494  -1.276  1.00 88.48           H
ATOM   4035 2HD2 LEU A 265       0.643 -15.818  -1.431  1.00 88.48           H
ATOM   4036 3HD2 LEU A 265       1.131 -17.209  -2.429  1.00 88.48           H
ATOM   4037  HN  LEU A 265       0.612 -12.687  -3.462  1.00 88.48           H
ATOM   4038  N   SER A 266       2.004 -10.916  -1.295  1.00 87.97           N
ATOM   4039  CA  SER A 266       2.652  -9.791  -0.643  1.00 87.97           C
ATOM   4040  C   SER A 266       1.700  -9.155   0.372  1.00 87.97           C
ATOM   4041  O   SER A 266       2.110  -8.801   1.476  1.00 87.97           O
ATOM   4042  HA  SER A 266       3.522 -10.213  -0.138  1.00 87.97           H
ATOM   4043  CB  SER A 266       3.111  -8.751  -1.666  1.00 87.97           C
ATOM   4044 1HB  SER A 266       3.584  -7.917  -1.147  1.00 87.97           H
ATOM   4045 2HB  SER A 266       3.866  -9.191  -2.317  1.00 87.97           H
ATOM   4046  OG  SER A 266       2.029  -8.265  -2.456  1.00 87.97           O
ATOM   4047  HG  SER A 266       1.942  -8.811  -3.289  1.00 87.97           H
ATOM   4048  HN  SER A 266       1.543 -10.697  -2.156  1.00 87.97           H
ATOM   4049  N   GLN A 267       0.447  -9.027  -0.040  1.00 86.49           N
ATOM   4050  CA  GLN A 267      -0.506  -8.220   0.702  1.00 86.49           C
ATOM   4051  C   GLN A 267      -1.246  -9.081   1.728  1.00 86.49           C
ATOM   4052  O   GLN A 267      -1.557  -8.618   2.824  1.00 86.49           O
ATOM   4053  HA  GLN A 267       0.090  -7.465   1.215  1.00 86.49           H
ATOM   4054  CB  GLN A 267      -1.490  -7.526  -0.242  1.00 86.49           C
ATOM   4055 1HB  GLN A 267      -1.995  -8.270  -0.857  1.00 86.49           H
ATOM   4056 2HB  GLN A 267      -2.259  -7.016   0.338  1.00 86.49           H
ATOM   4057  CG  GLN A 267      -0.769  -6.518  -1.140  1.00 86.49           C
ATOM   4058 1HG  GLN A 267      -0.008  -7.030  -1.729  1.00 86.49           H
ATOM   4059 2HG  GLN A 267      -1.477  -6.082  -1.845  1.00 86.49           H
ATOM   4060  CD  GLN A 267      -0.119  -5.410  -0.309  1.00 86.49           C
ATOM   4061  OE1 GLN A 267      -0.675  -4.917   0.658  1.00 86.49           O
ATOM   4062  NE2 GLN A 267       1.086  -5.047  -0.740  1.00 86.49           N
ATOM   4063 1HE2 GLN A 267       1.486  -5.493  -1.541  1.00 86.49           H
ATOM   4064 2HE2 GLN A 267       1.592  -4.329  -0.262  1.00 86.49           H
ATOM   4065  HN  GLN A 267       0.082  -9.463  -0.862  1.00 86.49           H
ATOM   4066  N   PHE A 268      -1.506 -10.320   1.336  1.00 89.32           N
ATOM   4067  CA  PHE A 268      -2.369 -11.187   2.119  1.00 89.32           C
ATOM   4068  C   PHE A 268      -1.841 -11.341   3.547  1.00 89.32           C
ATOM   4069  O   PHE A 268      -2.575 -11.128   4.511  1.00 89.32           O
ATOM   4070  HA  PHE A 268      -3.355 -10.723   2.147  1.00 89.32           H
ATOM   4071  CB  PHE A 268      -2.366 -12.556   1.437  1.00 89.32           C
ATOM   4072 1HB  PHE A 268      -2.653 -12.431   0.393  1.00 89.32           H
ATOM   4073 2HB  PHE A 268      -1.350 -12.952   1.443  1.00 89.32           H
ATOM   4074  CG  PHE A 268      -3.299 -13.579   2.088  1.00 89.32           C
ATOM   4075  CD1 PHE A 268      -2.794 -14.528   2.920  1.00 89.32           C
ATOM   4076  HD1 PHE A 268      -1.723 -14.561   3.123  1.00 89.32           H
ATOM   4077  CD2 PHE A 268      -4.635 -13.538   1.835  1.00 89.32           C
ATOM   4078  HD2 PHE A 268      -5.040 -12.777   1.168  1.00 89.32           H
ATOM   4079  CE1 PHE A 268      -3.660 -15.477   3.524  1.00 89.32           C
ATOM   4080  HE1 PHE A 268      -3.255 -16.238   4.191  1.00 89.32           H
ATOM   4081  CE2 PHE A 268      -5.502 -14.487   2.439  1.00 89.32           C
ATOM   4082  HE2 PHE A 268      -6.572 -14.454   2.236  1.00 89.32           H
ATOM   4083  CZ  PHE A 268      -4.996 -15.436   3.271  1.00 89.32           C
ATOM   4084  HZ  PHE A 268      -5.661 -16.164   3.735  1.00 89.32           H
ATOM   4085  HN  PHE A 268      -1.140 -10.730   0.501  1.00 89.32           H
ATOM   4086  N   PRO A 269      -0.563 -11.712   3.708  1.00 93.19           N
ATOM   4087  CA  PRO A 269      -0.024 -12.004   5.039  1.00 93.19           C
ATOM   4088  C   PRO A 269      -0.269 -10.871   6.022  1.00 93.19           C
ATOM   4089  O   PRO A 269      -0.680 -11.106   7.157  1.00 93.19           O
ATOM   4090  HA  PRO A 269      -0.533 -12.868   5.468  1.00 93.19           H
ATOM   4091  CB  PRO A 269       1.468 -12.224   4.786  1.00 93.19           C
ATOM   4092 1HB  PRO A 269       2.035 -11.301   4.903  1.00 93.19           H
ATOM   4093 2HB  PRO A 269       1.891 -12.947   5.482  1.00 93.19           H
ATOM   4094  CG  PRO A 269       1.512 -12.733   3.350  1.00 93.19           C
ATOM   4095 1HG  PRO A 269       2.498 -12.603   2.904  1.00 93.19           H
ATOM   4096 2HG  PRO A 269       1.286 -13.797   3.291  1.00 93.19           H
ATOM   4097  CD  PRO A 269       0.456 -11.886   2.658  1.00 93.19           C
ATOM   4098 1HD  PRO A 269       0.858 -10.928   2.328  1.00 93.19           H
ATOM   4099 2HD  PRO A 269       0.056 -12.381   1.773  1.00 93.19           H
ATOM   4100  N   TYR A 270      -0.007  -9.659   5.555  1.00 91.89           N
ATOM   4101  CA  TYR A 270      -0.106  -8.489   6.412  1.00 91.89           C
ATOM   4102  C   TYR A 270      -1.547  -8.268   6.874  1.00 91.89           C
ATOM   4103  O   TYR A 270      -1.792  -7.994   8.048  1.00 91.89           O
ATOM   4104  HA  TYR A 270       0.526  -8.657   7.284  1.00 91.89           H
ATOM   4105  CB  TYR A 270       0.330  -7.300   5.554  1.00 91.89           C
ATOM   4106 1HB  TYR A 270       1.400  -7.376   5.362  1.00 91.89           H
ATOM   4107 2HB  TYR A 270      -0.172  -7.358   4.588  1.00 91.89           H
ATOM   4108  CG  TYR A 270       0.035  -5.937   6.184  1.00 91.89           C
ATOM   4109  CD1 TYR A 270      -0.878  -5.087   5.594  1.00 91.89           C
ATOM   4110  HD1 TYR A 270      -1.390  -5.387   4.679  1.00 91.89           H
ATOM   4111  CD2 TYR A 270       0.683  -5.557   7.342  1.00 91.89           C
ATOM   4112  HD2 TYR A 270       1.405  -6.228   7.807  1.00 91.89           H
ATOM   4113  CE1 TYR A 270      -1.156  -3.805   6.187  1.00 91.89           C
ATOM   4114  HE1 TYR A 270      -1.875  -3.124   5.731  1.00 91.89           H
ATOM   4115  CE2 TYR A 270       0.406  -4.275   7.934  1.00 91.89           C
ATOM   4116  HE2 TYR A 270       0.910  -3.963   8.849  1.00 91.89           H
ATOM   4117  CZ  TYR A 270      -0.500  -3.462   7.328  1.00 91.89           C
ATOM   4118  OH  TYR A 270      -0.762  -2.250   7.888  1.00 91.89           O
ATOM   4119  HH  TYR A 270      -0.378  -2.210   8.810  1.00 91.89           H
ATOM   4120  HN  TYR A 270       0.268  -9.470   4.612  1.00 91.89           H
ATOM   4121  N   ASN A 271      -2.465  -8.396   5.926  1.00 89.97           N
ATOM   4122  CA  ASN A 271      -3.862  -8.099   6.193  1.00 89.97           C
ATOM   4123  C   ASN A 271      -4.445  -9.182   7.103  1.00 89.97           C
ATOM   4124  O   ASN A 271      -5.402  -8.933   7.835  1.00 89.97           O
ATOM   4125  HA  ASN A 271      -3.861  -7.115   6.663  1.00 89.97           H
ATOM   4126  CB  ASN A 271      -4.677  -8.080   4.898  1.00 89.97           C
ATOM   4127 1HB  ASN A 271      -4.441  -8.961   4.302  1.00 89.97           H
ATOM   4128 2HB  ASN A 271      -5.741  -8.130   5.133  1.00 89.97           H
ATOM   4129  CG  ASN A 271      -4.389  -6.816   4.087  1.00 89.97           C
ATOM   4130  OD1 ASN A 271      -4.712  -5.707   4.480  1.00 89.97           O
ATOM   4131  ND2 ASN A 271      -3.763  -7.043   2.935  1.00 89.97           N
ATOM   4132 1HD2 ASN A 271      -3.526  -7.978   2.671  1.00 89.97           H
ATOM   4133 2HD2 ASN A 271      -3.530  -6.279   2.333  1.00 89.97           H
ATOM   4134  HN  ASN A 271      -2.267  -8.696   4.993  1.00 89.97           H
ATOM   4135  N   CYS A 272      -3.844 -10.360   7.028  1.00 92.75           N
ATOM   4136  CA  CYS A 272      -4.195 -11.439   7.936  1.00 92.75           C
ATOM   4137  C   CYS A 272      -3.910 -10.975   9.366  1.00 92.75           C
ATOM   4138  O   CYS A 272      -4.750 -11.127  10.251  1.00 92.75           O
ATOM   4139  HA  CYS A 272      -5.258 -11.631   7.796  1.00 92.75           H
ATOM   4140  CB  CYS A 272      -3.449 -12.730   7.595  1.00 92.75           C
ATOM   4141 1HB  CYS A 272      -2.389 -12.520   7.451  1.00 92.75           H
ATOM   4142 2HB  CYS A 272      -3.525 -13.433   8.424  1.00 92.75           H
ATOM   4143  SG  CYS A 272      -4.150 -13.476   6.078  1.00 92.75           S
ATOM   4144  HG  CYS A 272      -3.565 -12.638   5.228  1.00 92.75           H
ATOM   4145  HN  CYS A 272      -3.130 -10.582   6.364  1.00 92.75           H
ATOM   4146  N   ILE A 273      -2.721 -10.418   9.547  1.00 93.35           N
ATOM   4147  CA  ILE A 273      -2.301  -9.964  10.862  1.00 93.35           C
ATOM   4148  C   ILE A 273      -3.167  -8.777  11.288  1.00 93.35           C
ATOM   4149  O   ILE A 273      -3.560  -8.676  12.449  1.00 93.35           O
ATOM   4150  HA  ILE A 273      -2.470 -10.783  11.561  1.00 93.35           H
ATOM   4151  CB  ILE A 273      -0.800  -9.664  10.871  1.00 93.35           C
ATOM   4152  HB  ILE A 273      -0.595  -8.925  10.096  1.00 93.35           H
ATOM   4153  CG1 ILE A 273       0.011 -10.915  10.528  1.00 93.35           C
ATOM   4154 1HG1 ILE A 273      -0.283 -11.286   9.546  1.00 93.35           H
ATOM   4155 2HG1 ILE A 273       1.069 -10.662  10.469  1.00 93.35           H
ATOM   4156  CG2 ILE A 273      -0.372  -9.050  12.205  1.00 93.35           C
ATOM   4157 1HG2 ILE A 273      -0.915  -8.120  12.368  1.00 93.35           H
ATOM   4158 2HG2 ILE A 273      -0.593  -9.747  13.013  1.00 93.35           H
ATOM   4159 3HG2 ILE A 273       0.699  -8.847  12.184  1.00 93.35           H
ATOM   4160  CD1 ILE A 273      -0.199 -12.009  11.577  1.00 93.35           C
ATOM   4161 1HD1 ILE A 273       0.119 -11.643  12.553  1.00 93.35           H
ATOM   4162 2HD1 ILE A 273      -1.255 -12.277  11.615  1.00 93.35           H
ATOM   4163 3HD1 ILE A 273       0.388 -12.887  11.309  1.00 93.35           H
ATOM   4164  HN  ILE A 273      -2.052 -10.277   8.817  1.00 93.35           H
ATOM   4165  N   LEU A 274      -3.440  -7.909  10.325  1.00 91.70           N
ATOM   4166  CA  LEU A 274      -4.235  -6.722  10.590  1.00 91.70           C
ATOM   4167  C   LEU A 274      -5.622  -7.141  11.080  1.00 91.70           C
ATOM   4168  O   LEU A 274      -6.211  -6.477  11.931  1.00 91.70           O
ATOM   4169  HA  LEU A 274      -3.740  -6.169  11.388  1.00 91.70           H
ATOM   4170  CB  LEU A 274      -4.266  -5.812   9.361  1.00 91.70           C
ATOM   4171 1HB  LEU A 274      -3.248  -5.704   8.987  1.00 91.70           H
ATOM   4172 2HB  LEU A 274      -4.841  -6.308   8.580  1.00 91.70           H
ATOM   4173  CG  LEU A 274      -4.850  -4.414   9.575  1.00 91.70           C
ATOM   4174  HG  LEU A 274      -5.806  -4.519  10.089  1.00 91.70           H
ATOM   4175  CD1 LEU A 274      -3.943  -3.573  10.475  1.00 91.70           C
ATOM   4176 1HD1 LEU A 274      -3.839  -4.061  11.444  1.00 91.70           H
ATOM   4177 2HD1 LEU A 274      -2.962  -3.474  10.011  1.00 91.70           H
ATOM   4178 3HD1 LEU A 274      -4.382  -2.584  10.612  1.00 91.70           H
ATOM   4179  CD2 LEU A 274      -5.129  -3.725   8.238  1.00 91.70           C
ATOM   4180 1HD2 LEU A 274      -4.200  -3.633   7.676  1.00 91.70           H
ATOM   4181 2HD2 LEU A 274      -5.843  -4.318   7.666  1.00 91.70           H
ATOM   4182 3HD2 LEU A 274      -5.544  -2.734   8.420  1.00 91.70           H
ATOM   4183  HN  LEU A 274      -3.129  -8.006   9.379  1.00 91.70           H
ATOM   4184  N   LEU A 275      -6.104  -8.242  10.521  1.00 93.45           N
ATOM   4185  CA  LEU A 275      -7.392  -8.783  10.923  1.00 93.45           C
ATOM   4186  C   LEU A 275      -7.328  -9.199  12.394  1.00 93.45           C
ATOM   4187  O   LEU A 275      -8.218  -8.867  13.175  1.00 93.45           O
ATOM   4188  HA  LEU A 275      -8.128  -7.986  10.821  1.00 93.45           H
ATOM   4189  CB  LEU A 275      -7.815  -9.913   9.982  1.00 93.45           C
ATOM   4190 1HB  LEU A 275      -7.894  -9.508   8.973  1.00 93.45           H
ATOM   4191 2HB  LEU A 275      -7.022 -10.661   9.964  1.00 93.45           H
ATOM   4192  CG  LEU A 275      -9.131 -10.613  10.324  1.00 93.45           C
ATOM   4193  HG  LEU A 275      -9.067 -10.978  11.350  1.00 93.45           H
ATOM   4194  CD1 LEU A 275     -10.305  -9.634  10.265  1.00 93.45           C
ATOM   4195 1HD1 LEU A 275     -10.142  -8.827  10.980  1.00 93.45           H
ATOM   4196 2HD1 LEU A 275     -10.382  -9.219   9.260  1.00 93.45           H
ATOM   4197 3HD1 LEU A 275     -11.228 -10.158  10.513  1.00 93.45           H
ATOM   4198  CD2 LEU A 275      -9.354 -11.831   9.425  1.00 93.45           C
ATOM   4199 1HD2 LEU A 275      -9.389 -11.512   8.384  1.00 93.45           H
ATOM   4200 2HD2 LEU A 275      -8.536 -12.538   9.562  1.00 93.45           H
ATOM   4201 3HD2 LEU A 275     -10.297 -12.310   9.690  1.00 93.45           H
ATOM   4202  HN  LEU A 275      -5.632  -8.760   9.808  1.00 93.45           H
ATOM   4203  N   VAL A 276      -6.268  -9.920  12.727  1.00 94.45           N
ATOM   4204  CA  VAL A 276      -6.080 -10.391  14.088  1.00 94.45           C
ATOM   4205  C   VAL A 276      -6.082  -9.195  15.042  1.00 94.45           C
ATOM   4206  O   VAL A 276      -6.742  -9.224  16.079  1.00 94.45           O
ATOM   4207  HA  VAL A 276      -6.925 -11.035  14.333  1.00 94.45           H
ATOM   4208  CB  VAL A 276      -4.803 -11.228  14.182  1.00 94.45           C
ATOM   4209  HB  VAL A 276      -3.985 -10.638  13.769  1.00 94.45           H
ATOM   4210  CG1 VAL A 276      -4.463 -11.548  15.638  1.00 94.45           C
ATOM   4211 1HG1 VAL A 276      -4.313 -10.620  16.189  1.00 94.45           H
ATOM   4212 2HG1 VAL A 276      -5.282 -12.110  16.088  1.00 94.45           H
ATOM   4213 3HG1 VAL A 276      -3.551 -12.144  15.676  1.00 94.45           H
ATOM   4214  CG2 VAL A 276      -4.925 -12.508  13.352  1.00 94.45           C
ATOM   4215 1HG2 VAL A 276      -5.760 -13.103  13.722  1.00 94.45           H
ATOM   4216 2HG2 VAL A 276      -5.098 -12.249  12.308  1.00 94.45           H
ATOM   4217 3HG2 VAL A 276      -4.003 -13.084  13.436  1.00 94.45           H
ATOM   4218  HN  VAL A 276      -5.546 -10.182  12.086  1.00 94.45           H
ATOM   4219  N   GLN A 277      -5.335  -8.170  14.656  1.00 92.93           N
ATOM   4220  CA  GLN A 277      -5.229  -6.973  15.473  1.00 92.93           C
ATOM   4221  C   GLN A 277      -6.601  -6.317  15.635  1.00 92.93           C
ATOM   4222  O   GLN A 277      -6.900  -5.745  16.682  1.00 92.93           O
ATOM   4223  HA  GLN A 277      -4.865  -7.314  16.442  1.00 92.93           H
ATOM   4224  CB  GLN A 277      -4.218  -5.991  14.876  1.00 92.93           C
ATOM   4225 1HB  GLN A 277      -4.407  -5.873  13.809  1.00 92.93           H
ATOM   4226 2HB  GLN A 277      -4.347  -5.009  15.332  1.00 92.93           H
ATOM   4227  CG  GLN A 277      -2.785  -6.478  15.096  1.00 92.93           C
ATOM   4228 1HG  GLN A 277      -2.603  -6.616  16.162  1.00 92.93           H
ATOM   4229 2HG  GLN A 277      -2.650  -7.450  14.621  1.00 92.93           H
ATOM   4230  CD  GLN A 277      -1.774  -5.481  14.525  1.00 92.93           C
ATOM   4231  OE1 GLN A 277      -2.074  -4.685  13.651  1.00 92.93           O
ATOM   4232  NE2 GLN A 277      -0.562  -5.570  15.067  1.00 92.93           N
ATOM   4233 1HE2 GLN A 277      -0.382  -6.246  15.782  1.00 92.93           H
ATOM   4234 2HE2 GLN A 277       0.168  -4.960  14.760  1.00 92.93           H
ATOM   4235  HN  GLN A 277      -4.810  -8.150  13.806  1.00 92.93           H
ATOM   4236  N   THR A 278      -7.400  -6.421  14.582  1.00 92.94           N
ATOM   4237  CA  THR A 278      -8.725  -5.825  14.586  1.00 92.94           C
ATOM   4238  C   THR A 278      -9.630  -6.544  15.588  1.00 92.94           C
ATOM   4239  O   THR A 278     -10.348  -5.901  16.353  1.00 92.94           O
ATOM   4240  HA  THR A 278      -8.635  -4.791  14.919  1.00 92.94           H
ATOM   4241  CB  THR A 278      -9.260  -5.855  13.153  1.00 92.94           C
ATOM   4242  HB  THR A 278      -9.433  -6.880  12.823  1.00 92.94           H
ATOM   4243  OG1 THR A 278      -8.293  -5.123  12.405  1.00 92.94           O
ATOM   4244  HG1 THR A 278      -7.373  -5.441  12.632  1.00 92.94           H
ATOM   4245  CG2 THR A 278     -10.548  -5.044  12.992  1.00 92.94           C
ATOM   4246 1HG2 THR A 278     -10.358  -4.004  13.258  1.00 92.94           H
ATOM   4247 2HG2 THR A 278     -11.318  -5.452  13.647  1.00 92.94           H
ATOM   4248 3HG2 THR A 278     -10.885  -5.099  11.957  1.00 92.94           H
ATOM   4249  HN  THR A 278      -7.155  -6.902  13.740  1.00 92.94           H
ATOM   4250  N   ILE A 279      -9.567  -7.867  15.552  1.00 94.46           N
ATOM   4251  CA  ILE A 279     -10.387  -8.680  16.433  1.00 94.46           C
ATOM   4252  C   ILE A 279      -9.984  -8.417  17.885  1.00 94.46           C
ATOM   4253  O   ILE A 279     -10.841  -8.274  18.756  1.00 94.46           O
ATOM   4254  HA  ILE A 279     -11.422  -8.364  16.300  1.00 94.46           H
ATOM   4255  CB  ILE A 279     -10.308 -10.154  16.030  1.00 94.46           C
ATOM   4256  HB  ILE A 279      -9.258 -10.440  15.988  1.00 94.46           H
ATOM   4257  CG1 ILE A 279     -10.893 -10.372  14.634  1.00 94.46           C
ATOM   4258 1HG1 ILE A 279     -11.979 -10.292  14.673  1.00 94.46           H
ATOM   4259 2HG1 ILE A 279     -10.540  -9.590  13.961  1.00 94.46           H
ATOM   4260  CG2 ILE A 279     -10.978 -11.045  17.078  1.00 94.46           C
ATOM   4261 1HG2 ILE A 279     -10.477 -10.918  18.038  1.00 94.46           H
ATOM   4262 2HG2 ILE A 279     -12.027 -10.765  17.176  1.00 94.46           H
ATOM   4263 3HG2 ILE A 279     -10.908 -12.087  16.767  1.00 94.46           H
ATOM   4264  CD1 ILE A 279     -10.497 -11.744  14.082  1.00 94.46           C
ATOM   4265 1HD1 ILE A 279      -9.411 -11.811  14.021  1.00 94.46           H
ATOM   4266 2HD1 ILE A 279     -10.873 -12.523  14.744  1.00 94.46           H
ATOM   4267 3HD1 ILE A 279     -10.926 -11.873  13.088  1.00 94.46           H
ATOM   4268  HN  ILE A 279      -8.970  -8.381  14.936  1.00 94.46           H
ATOM   4269  N   ASP A 280      -8.678  -8.360  18.102  1.00 94.11           N
ATOM   4270  CA  ASP A 280      -8.149  -8.188  19.444  1.00 94.11           C
ATOM   4271  C   ASP A 280      -8.488  -6.783  19.945  1.00 94.11           C
ATOM   4272  O   ASP A 280      -8.717  -6.583  21.137  1.00 94.11           O
ATOM   4273  HA  ASP A 280      -8.621  -8.968  20.041  1.00 94.11           H
ATOM   4274  CB  ASP A 280      -6.626  -8.341  19.460  1.00 94.11           C
ATOM   4275 1HB  ASP A 280      -6.344  -9.257  18.942  1.00 94.11           H
ATOM   4276 2HB  ASP A 280      -6.168  -7.514  18.917  1.00 94.11           H
ATOM   4277  CG  ASP A 280      -6.094  -8.374  20.894  1.00 94.11           C
ATOM   4278  OD1 ASP A 280      -6.635  -9.179  21.682  1.00 94.11           O
ATOM   4279  OD2 ASP A 280      -5.157  -7.594  21.170  1.00 94.11           O
ATOM   4280  HN  ASP A 280      -7.988  -8.430  17.382  1.00 94.11           H
ATOM   4281  N   ALA A 281      -8.509  -5.845  19.009  1.00 91.95           N
ATOM   4282  CA  ALA A 281      -8.857  -4.472  19.333  1.00 91.95           C
ATOM   4283  C   ALA A 281     -10.277  -4.430  19.901  1.00 91.95           C
ATOM   4284  O   ALA A 281     -10.602  -3.558  20.705  1.00 91.95           O
ATOM   4285  HA  ALA A 281      -8.159  -4.124  20.096  1.00 91.95           H
ATOM   4286  CB  ALA A 281      -8.701  -3.598  18.087  1.00 91.95           C
ATOM   4287 1HB  ALA A 281      -7.668  -3.639  17.741  1.00 91.95           H
ATOM   4288 2HB  ALA A 281      -9.362  -3.964  17.302  1.00 91.95           H
ATOM   4289 3HB  ALA A 281      -8.962  -2.568  18.331  1.00 91.95           H
ATOM   4290  HN  ALA A 281      -8.295  -6.010  18.046  1.00 91.95           H
ATOM   4291  N   TYR A 282     -11.084  -5.384  19.461  1.00 90.80           N
ATOM   4292  CA  TYR A 282     -12.463  -5.465  19.912  1.00 90.80           C
ATOM   4293  C   TYR A 282     -12.584  -6.358  21.148  1.00 90.80           C
ATOM   4294  O   TYR A 282     -13.191  -5.967  22.144  1.00 90.80           O
ATOM   4295  HA  TYR A 282     -12.793  -4.457  20.168  1.00 90.80           H
ATOM   4296  CB  TYR A 282     -13.247  -6.098  18.761  1.00 90.80           C
ATOM   4297 1HB  TYR A 282     -13.072  -5.519  17.854  1.00 90.80           H
ATOM   4298 2HB  TYR A 282     -12.860  -7.100  18.580  1.00 90.80           H
ATOM   4299  CG  TYR A 282     -14.754  -6.186  19.009  1.00 90.80           C
ATOM   4300  CD1 TYR A 282     -15.329  -7.394  19.347  1.00 90.80           C
ATOM   4301  HD1 TYR A 282     -14.708  -8.286  19.437  1.00 90.80           H
ATOM   4302  CD2 TYR A 282     -15.539  -5.056  18.895  1.00 90.80           C
ATOM   4303  HD2 TYR A 282     -15.086  -4.102  18.628  1.00 90.80           H
ATOM   4304  CE1 TYR A 282     -16.747  -7.477  19.580  1.00 90.80           C
ATOM   4305  HE1 TYR A 282     -17.214  -8.425  19.847  1.00 90.80           H
ATOM   4306  CE2 TYR A 282     -16.958  -5.139  19.129  1.00 90.80           C
ATOM   4307  HE2 TYR A 282     -17.589  -4.255  19.042  1.00 90.80           H
ATOM   4308  CZ  TYR A 282     -17.492  -6.345  19.460  1.00 90.80           C
ATOM   4309  OH  TYR A 282     -18.831  -6.423  19.680  1.00 90.80           O
ATOM   4310  HH  TYR A 282     -19.081  -7.355  19.944  1.00 90.80           H
ATOM   4311  HN  TYR A 282     -10.811  -6.091  18.809  1.00 90.80           H
ATOM   4312  N   ALA A 283     -11.997  -7.541  21.044  1.00 92.51           N
ATOM   4313  CA  ALA A 283     -12.286  -8.607  21.988  1.00 92.51           C
ATOM   4314  C   ALA A 283     -11.235  -8.596  23.100  1.00 92.51           C
ATOM   4315  O   ALA A 283     -11.462  -9.141  24.179  1.00 92.51           O
ATOM   4316  HA  ALA A 283     -13.265  -8.407  22.424  1.00 92.51           H
ATOM   4317  CB  ALA A 283     -12.339  -9.945  21.248  1.00 92.51           C
ATOM   4318 1HB  ALA A 283     -13.120  -9.910  20.489  1.00 92.51           H
ATOM   4319 2HB  ALA A 283     -11.377 -10.134  20.771  1.00 92.51           H
ATOM   4320 3HB  ALA A 283     -12.556 -10.744  21.957  1.00 92.51           H
ATOM   4321  HN  ALA A 283     -11.335  -7.776  20.331  1.00 92.51           H
ATOM   4322  N   MET A 284     -10.106  -7.971  22.798  1.00 91.10           N
ATOM   4323  CA  MET A 284      -9.003  -7.920  23.742  1.00 91.10           C
ATOM   4324  C   MET A 284      -8.707  -9.308  24.315  1.00 91.10           C
ATOM   4325  O   MET A 284      -8.601  -9.472  25.529  1.00 91.10           O
ATOM   4326  HA  MET A 284      -8.145  -7.564  23.172  1.00 91.10           H
ATOM   4327  CB  MET A 284      -9.351  -6.961  24.882  1.00 91.10           C
ATOM   4328 1HB  MET A 284     -10.280  -7.277  25.357  1.00 91.10           H
ATOM   4329 2HB  MET A 284      -8.573  -6.999  25.645  1.00 91.10           H
ATOM   4330  CG  MET A 284      -9.498  -5.528  24.367  1.00 91.10           C
ATOM   4331 1HG  MET A 284      -8.528  -5.148  24.044  1.00 91.10           H
ATOM   4332 2HG  MET A 284     -10.153  -5.510  23.496  1.00 91.10           H
ATOM   4333  SD  MET A 284     -10.164  -4.482  25.652  1.00 91.10           S
ATOM   4334  CE  MET A 284     -11.904  -4.831  25.463  1.00 91.10           C
ATOM   4335 1HE  MET A 284     -12.223  -4.555  24.458  1.00 91.10           H
ATOM   4336 2HE  MET A 284     -12.081  -5.895  25.622  1.00 91.10           H
ATOM   4337 3HE  MET A 284     -12.471  -4.255  26.195  1.00 91.10           H
ATOM   4338  HN  MET A 284      -9.940  -7.507  21.928  1.00 91.10           H
ATOM   4339  N   PHE A 285      -8.581 -10.270  23.413  1.00 91.33           N
ATOM   4340  CA  PHE A 285      -8.480 -11.663  23.814  1.00 91.33           C
ATOM   4341  C   PHE A 285      -7.021 -12.067  24.032  1.00 91.33           C
ATOM   4342  O   PHE A 285      -6.743 -13.104  24.631  1.00 91.33           O
ATOM   4343  HA  PHE A 285      -9.029 -11.770  24.750  1.00 91.33           H
ATOM   4344  CB  PHE A 285      -9.064 -12.500  22.675  1.00 91.33           C
ATOM   4345 1HB  PHE A 285      -9.241 -13.514  23.036  1.00 91.33           H
ATOM   4346 2HB  PHE A 285     -10.033 -12.088  22.394  1.00 91.33           H
ATOM   4347  CG  PHE A 285      -8.174 -12.566  21.432  1.00 91.33           C
ATOM   4348  CD1 PHE A 285      -8.322 -11.645  20.441  1.00 91.33           C
ATOM   4349  HD1 PHE A 285      -9.074 -10.861  20.533  1.00 91.33           H
ATOM   4350  CD2 PHE A 285      -7.236 -13.544  21.317  1.00 91.33           C
ATOM   4351  HD2 PHE A 285      -7.118 -14.281  22.111  1.00 91.33           H
ATOM   4352  CE1 PHE A 285      -7.496 -11.706  19.287  1.00 91.33           C
ATOM   4353  HE1 PHE A 285      -7.614 -10.968  18.493  1.00 91.33           H
ATOM   4354  CE2 PHE A 285      -6.411 -13.604  20.163  1.00 91.33           C
ATOM   4355  HE2 PHE A 285      -5.659 -14.388  20.072  1.00 91.33           H
ATOM   4356  CZ  PHE A 285      -6.558 -12.684  19.173  1.00 91.33           C
ATOM   4357  HZ  PHE A 285      -5.924 -12.730  18.287  1.00 91.33           H
ATOM   4358  HN  PHE A 285      -8.548 -10.111  22.426  1.00 91.33           H
ATOM   4359  N   ILE A 286      -6.127 -11.225  23.534  1.00 91.50           N
ATOM   4360  CA  ILE A 286      -4.703 -11.462  23.698  1.00 91.50           C
ATOM   4361  C   ILE A 286      -4.246 -10.889  25.041  1.00 91.50           C
ATOM   4362  O   ILE A 286      -3.925  -9.705  25.138  1.00 91.50           O
ATOM   4363  HA  ILE A 286      -4.551 -12.542  23.714  1.00 91.50           H
ATOM   4364  CB  ILE A 286      -3.926 -10.914  22.499  1.00 91.50           C
ATOM   4365  HB  ILE A 286      -4.089  -9.837  22.450  1.00 91.50           H
ATOM   4366  CG1 ILE A 286      -4.446 -11.510  21.190  1.00 91.50           C
ATOM   4367 1HG1 ILE A 286      -4.195 -12.570  21.144  1.00 91.50           H
ATOM   4368 2HG1 ILE A 286      -5.533 -11.438  21.160  1.00 91.50           H
ATOM   4369  CG2 ILE A 286      -2.422 -11.135  22.673  1.00 91.50           C
ATOM   4370 1HG2 ILE A 286      -2.081 -10.625  23.573  1.00 91.50           H
ATOM   4371 2HG2 ILE A 286      -2.220 -12.203  22.761  1.00 91.50           H
ATOM   4372 3HG2 ILE A 286      -1.894 -10.736  21.807  1.00 91.50           H
ATOM   4373  CD1 ILE A 286      -3.848 -10.785  19.982  1.00 91.50           C
ATOM   4374 1HD1 ILE A 286      -4.122  -9.731  20.019  1.00 91.50           H
ATOM   4375 2HD1 ILE A 286      -2.763 -10.880  20.002  1.00 91.50           H
ATOM   4376 3HD1 ILE A 286      -4.235 -11.229  19.065  1.00 91.50           H
ATOM   4377  HN  ILE A 286      -6.361 -10.396  23.026  1.00 91.50           H
ATOM   4378  N   SER A 287      -4.233 -11.755  26.044  1.00 89.77           N
ATOM   4379  CA  SER A 287      -3.794 -11.356  27.371  1.00 89.77           C
ATOM   4380  C   SER A 287      -2.344 -11.790  27.594  1.00 89.77           C
ATOM   4381  O   SER A 287      -1.685 -11.314  28.518  1.00 89.77           O
ATOM   4382  HA  SER A 287      -3.875 -10.269  27.387  1.00 89.77           H
ATOM   4383  CB  SER A 287      -4.698 -11.950  28.452  1.00 89.77           C
ATOM   4384 1HB  SER A 287      -4.343 -11.638  29.434  1.00 89.77           H
ATOM   4385 2HB  SER A 287      -5.708 -11.555  28.338  1.00 89.77           H
ATOM   4386  OG  SER A 287      -4.737 -13.374  28.393  1.00 89.77           O
ATOM   4387  HG  SER A 287      -5.356 -13.728  29.093  1.00 89.77           H
ATOM   4388  HN  SER A 287      -4.514 -12.711  25.962  1.00 89.77           H
ATOM   4389  N   ASN A 288      -1.889 -12.688  26.733  1.00 92.85           N
ATOM   4390  CA  ASN A 288      -0.580 -13.296  26.907  1.00 92.85           C
ATOM   4391  C   ASN A 288       0.475 -12.431  26.217  1.00 92.85           C
ATOM   4392  O   ASN A 288       0.370 -12.151  25.023  1.00 92.85           O
ATOM   4393  HA  ASN A 288      -0.432 -13.354  27.985  1.00 92.85           H
ATOM   4394  CB  ASN A 288      -0.533 -14.691  26.279  1.00 92.85           C
ATOM   4395 1HB  ASN A 288      -1.385 -15.277  26.623  1.00 92.85           H
ATOM   4396 2HB  ASN A 288      -0.620 -14.608  25.195  1.00 92.85           H
ATOM   4397  CG  ASN A 288       0.768 -15.410  26.639  1.00 92.85           C
ATOM   4398  OD1 ASN A 288       1.858 -14.878  26.511  1.00 92.85           O
ATOM   4399  ND2 ASN A 288       0.593 -16.647  27.096  1.00 92.85           N
ATOM   4400 1HD2 ASN A 288      -0.329 -17.025  27.177  1.00 92.85           H
ATOM   4401 2HD2 ASN A 288       1.384 -17.200  27.358  1.00 92.85           H
ATOM   4402  HN  ASN A 288      -2.396 -13.000  25.930  1.00 92.85           H
ATOM   4403  N   CYS A 289       1.469 -12.030  26.997  1.00 91.31           N
ATOM   4404  CA  CYS A 289       2.475 -11.102  26.510  1.00 91.31           C
ATOM   4405  C   CYS A 289       3.286 -11.801  25.418  1.00 91.31           C
ATOM   4406  O   CYS A 289       3.695 -11.172  24.443  1.00 91.31           O
ATOM   4407  HA  CYS A 289       1.939 -10.244  26.104  1.00 91.31           H
ATOM   4408  CB  CYS A 289       3.366 -10.588  27.643  1.00 91.31           C
ATOM   4409 1HB  CYS A 289       2.754 -10.116  28.412  1.00 91.31           H
ATOM   4410 2HB  CYS A 289       3.884 -11.423  28.116  1.00 91.31           H
ATOM   4411  SG  CYS A 289       4.582  -9.389  26.988  1.00 91.31           S
ATOM   4412  HN  CYS A 289       1.592 -12.329  27.943  1.00 91.31           H
ATOM   4413  N   ALA A 290       3.496 -13.094  25.618  1.00 93.51           N
ATOM   4414  CA  ALA A 290       4.300 -13.874  24.692  1.00 93.51           C
ATOM   4415  C   ALA A 290       3.621 -13.889  23.321  1.00 93.51           C
ATOM   4416  O   ALA A 290       4.275 -13.690  22.298  1.00 93.51           O
ATOM   4417  HA  ALA A 290       5.270 -13.386  24.602  1.00 93.51           H
ATOM   4418  CB  ALA A 290       4.507 -15.281  25.255  1.00 93.51           C
ATOM   4419 1HB  ALA A 290       5.019 -15.217  26.215  1.00 93.51           H
ATOM   4420 2HB  ALA A 290       3.539 -15.764  25.391  1.00 93.51           H
ATOM   4421 3HB  ALA A 290       5.110 -15.866  24.560  1.00 93.51           H
ATOM   4422  HN  ALA A 290       3.129 -13.607  26.394  1.00 93.51           H
ATOM   4423  N   VAL A 291       2.317 -14.125  23.344  1.00 93.62           N
ATOM   4424  CA  VAL A 291       1.541 -14.163  22.117  1.00 93.62           C
ATOM   4425  C   VAL A 291       1.560 -12.779  21.464  1.00 93.62           C
ATOM   4426  O   VAL A 291       1.740 -12.662  20.253  1.00 93.62           O
ATOM   4427  HA  VAL A 291       2.022 -14.874  21.445  1.00 93.62           H
ATOM   4428  CB  VAL A 291       0.126 -14.668  22.407  1.00 93.62           C
ATOM   4429  HB  VAL A 291      -0.322 -14.002  23.145  1.00 93.62           H
ATOM   4430  CG1 VAL A 291      -0.740 -14.624  21.147  1.00 93.62           C
ATOM   4431 1HG1 VAL A 291      -0.803 -13.598  20.784  1.00 93.62           H
ATOM   4432 2HG1 VAL A 291      -0.295 -15.255  20.378  1.00 93.62           H
ATOM   4433 3HG1 VAL A 291      -1.741 -14.988  21.381  1.00 93.62           H
ATOM   4434  CG2 VAL A 291       0.159 -16.077  23.002  1.00 93.62           C
ATOM   4435 1HG2 VAL A 291       0.635 -16.758  22.297  1.00 93.62           H
ATOM   4436 2HG2 VAL A 291       0.723 -16.065  23.934  1.00 93.62           H
ATOM   4437 3HG2 VAL A 291      -0.860 -16.411  23.199  1.00 93.62           H
ATOM   4438  HN  VAL A 291       1.794 -14.289  24.180  1.00 93.62           H
ATOM   4439  N   SER A 292       1.372 -11.765  22.296  1.00 93.26           N
ATOM   4440  CA  SER A 292       1.318 -10.397  21.808  1.00 93.26           C
ATOM   4441  C   SER A 292       2.644 -10.027  21.141  1.00 93.26           C
ATOM   4442  O   SER A 292       2.657  -9.394  20.086  1.00 93.26           O
ATOM   4443  HA  SER A 292       0.507 -10.382  21.081  1.00 93.26           H
ATOM   4444  CB  SER A 292       1.003  -9.420  22.943  1.00 93.26           C
ATOM   4445 1HB  SER A 292       0.151  -9.789  23.513  1.00 93.26           H
ATOM   4446 2HB  SER A 292       1.850  -9.376  23.628  1.00 93.26           H
ATOM   4447  OG  SER A 292       0.718  -8.111  22.456  1.00 93.26           O
ATOM   4448  HG  SER A 292      -0.187  -8.094  22.030  1.00 93.26           H
ATOM   4449  HN  SER A 292       1.258 -11.866  23.284  1.00 93.26           H
ATOM   4450  N   THR A 293       3.728 -10.436  21.784  1.00 92.73           N
ATOM   4451  CA  THR A 293       5.057 -10.127  21.284  1.00 92.73           C
ATOM   4452  C   THR A 293       5.252 -10.719  19.887  1.00 92.73           C
ATOM   4453  O   THR A 293       5.738 -10.041  18.983  1.00 92.73           O
ATOM   4454  HA  THR A 293       5.144  -9.045  21.187  1.00 92.73           H
ATOM   4455  CB  THR A 293       6.076 -10.632  22.306  1.00 92.73           C
ATOM   4456  HB  THR A 293       5.942 -11.697  22.496  1.00 92.73           H
ATOM   4457  OG1 THR A 293       5.892  -9.778  23.432  1.00 92.73           O
ATOM   4458  HG1 THR A 293       5.280 -10.212  24.094  1.00 92.73           H
ATOM   4459  CG2 THR A 293       7.520 -10.371  21.872  1.00 92.73           C
ATOM   4460 1HG2 THR A 293       7.673  -9.299  21.747  1.00 92.73           H
ATOM   4461 2HG2 THR A 293       7.713 -10.878  20.927  1.00 92.73           H
ATOM   4462 3HG2 THR A 293       8.203 -10.749  22.633  1.00 92.73           H
ATOM   4463  HN  THR A 293       3.709 -10.969  22.630  1.00 92.73           H
ATOM   4464  N   ASN A 294       4.863 -11.979  19.753  1.00 94.17           N
ATOM   4465  CA  ASN A 294       5.064 -12.696  18.506  1.00 94.17           C
ATOM   4466  C   ASN A 294       4.210 -12.054  17.410  1.00 94.17           C
ATOM   4467  O   ASN A 294       4.643 -11.948  16.263  1.00 94.17           O
ATOM   4468  HA  ASN A 294       6.132 -12.620  18.300  1.00 94.17           H
ATOM   4469  CB  ASN A 294       4.641 -14.160  18.637  1.00 94.17           C
ATOM   4470 1HB  ASN A 294       3.659 -14.218  19.107  1.00 94.17           H
ATOM   4471 2HB  ASN A 294       4.547 -14.606  17.647  1.00 94.17           H
ATOM   4472  CG  ASN A 294       5.655 -14.952  19.465  1.00 94.17           C
ATOM   4473  OD1 ASN A 294       6.773 -14.523  19.700  1.00 94.17           O
ATOM   4474  ND2 ASN A 294       5.205 -16.128  19.892  1.00 94.17           N
ATOM   4475 1HD2 ASN A 294       4.276 -16.421  19.663  1.00 94.17           H
ATOM   4476 2HD2 ASN A 294       5.795 -16.720  20.441  1.00 94.17           H
ATOM   4477  HN  ASN A 294       4.419 -12.507  20.477  1.00 94.17           H
ATOM   4478  N   ILE A 295       3.014 -11.642  17.802  1.00 93.16           N
ATOM   4479  CA  ILE A 295       2.081 -11.048  16.859  1.00 93.16           C
ATOM   4480  C   ILE A 295       2.668  -9.741  16.322  1.00 93.16           C
ATOM   4481  O   ILE A 295       2.557  -9.450  15.132  1.00 93.16           O
ATOM   4482  HA  ILE A 295       1.969 -11.744  16.028  1.00 93.16           H
ATOM   4483  CB  ILE A 295       0.702 -10.885  17.501  1.00 93.16           C
ATOM   4484  HB  ILE A 295       0.839 -10.514  18.517  1.00 93.16           H
ATOM   4485  CG1 ILE A 295      -0.018 -12.231  17.605  1.00 93.16           C
ATOM   4486 1HG1 ILE A 295      -0.305 -12.571  16.610  1.00 93.16           H
ATOM   4487 2HG1 ILE A 295       0.661 -12.979  18.014  1.00 93.16           H
ATOM   4488  CG2 ILE A 295      -0.133  -9.845  16.750  1.00 93.16           C
ATOM   4489 1HG2 ILE A 295       0.379  -8.883  16.773  1.00 93.16           H
ATOM   4490 2HG2 ILE A 295      -0.264 -10.163  15.716  1.00 93.16           H
ATOM   4491 3HG2 ILE A 295      -1.108  -9.749  17.228  1.00 93.16           H
ATOM   4492  CD1 ILE A 295      -1.260 -12.122  18.491  1.00 93.16           C
ATOM   4493 1HD1 ILE A 295      -0.966 -11.805  19.492  1.00 93.16           H
ATOM   4494 2HD1 ILE A 295      -1.947 -11.390  18.066  1.00 93.16           H
ATOM   4495 3HD1 ILE A 295      -1.752 -13.093  18.548  1.00 93.16           H
ATOM   4496  HN  ILE A 295       2.680 -11.708  18.742  1.00 93.16           H
ATOM   4497  N   ASP A 296       3.279  -8.989  17.225  1.00 93.19           N
ATOM   4498  CA  ASP A 296       3.855  -7.705  16.864  1.00 93.19           C
ATOM   4499  C   ASP A 296       5.013  -7.927  15.889  1.00 93.19           C
ATOM   4500  O   ASP A 296       5.173  -7.176  14.928  1.00 93.19           O
ATOM   4501  HA  ASP A 296       3.037  -7.139  16.418  1.00 93.19           H
ATOM   4502  CB  ASP A 296       4.406  -6.982  18.095  1.00 93.19           C
ATOM   4503 1HB  ASP A 296       5.058  -7.653  18.654  1.00 93.19           H
ATOM   4504 2HB  ASP A 296       5.014  -6.134  17.781  1.00 93.19           H
ATOM   4505  CG  ASP A 296       3.270  -6.495  18.998  1.00 93.19           C
ATOM   4506  OD1 ASP A 296       2.143  -6.368  18.473  1.00 93.19           O
ATOM   4507  OD2 ASP A 296       3.556  -6.262  20.192  1.00 93.19           O
ATOM   4508  HN  ASP A 296       3.384  -9.243  18.187  1.00 93.19           H
ATOM   4509  N   ILE A 297       5.792  -8.961  16.171  1.00 93.81           N
ATOM   4510  CA  ILE A 297       6.904  -9.318  15.307  1.00 93.81           C
ATOM   4511  C   ILE A 297       6.368  -9.718  13.931  1.00 93.81           C
ATOM   4512  O   ILE A 297       6.901  -9.297  12.906  1.00 93.81           O
ATOM   4513  HA  ILE A 297       7.525  -8.429  15.190  1.00 93.81           H
ATOM   4514  CB  ILE A 297       7.772 -10.392  15.965  1.00 93.81           C
ATOM   4515  HB  ILE A 297       7.116 -11.180  16.336  1.00 93.81           H
ATOM   4516  CG1 ILE A 297       8.525  -9.826  17.171  1.00 93.81           C
ATOM   4517 1HG1 ILE A 297       9.268  -9.104  16.834  1.00 93.81           H
ATOM   4518 2HG1 ILE A 297       7.831  -9.291  17.819  1.00 93.81           H
ATOM   4519  CG2 ILE A 297       8.718 -11.033  14.948  1.00 93.81           C
ATOM   4520 1HG2 ILE A 297       8.135 -11.495  14.151  1.00 93.81           H
ATOM   4521 2HG2 ILE A 297       9.369 -10.268  14.526  1.00 93.81           H
ATOM   4522 3HG2 ILE A 297       9.322 -11.793  15.443  1.00 93.81           H
ATOM   4523  CD1 ILE A 297       9.212 -10.942  17.961  1.00 93.81           C
ATOM   4524 1HD1 ILE A 297       8.463 -11.649  18.318  1.00 93.81           H
ATOM   4525 2HD1 ILE A 297       9.922 -11.459  17.317  1.00 93.81           H
ATOM   4526 3HD1 ILE A 297       9.740 -10.512  18.813  1.00 93.81           H
ATOM   4527  HN  ILE A 297       5.673  -9.550  16.970  1.00 93.81           H
ATOM   4528  N   CYS A 298       5.320 -10.528  13.953  1.00 94.06           N
ATOM   4529  CA  CYS A 298       4.707 -10.993  12.720  1.00 94.06           C
ATOM   4530  C   CYS A 298       4.257  -9.770  11.917  1.00 94.06           C
ATOM   4531  O   CYS A 298       4.409  -9.735  10.696  1.00 94.06           O
ATOM   4532  HA  CYS A 298       5.473 -11.550  12.180  1.00 94.06           H
ATOM   4533  CB  CYS A 298       3.549 -11.955  12.991  1.00 94.06           C
ATOM   4534 1HB  CYS A 298       2.900 -11.547  13.766  1.00 94.06           H
ATOM   4535 2HB  CYS A 298       2.941 -12.068  12.093  1.00 94.06           H
ATOM   4536  SG  CYS A 298       4.198 -13.584  13.514  1.00 94.06           S
ATOM   4537  HG  CYS A 298       4.524 -13.213  14.749  1.00 94.06           H
ATOM   4538  HN  CYS A 298       4.891 -10.866  14.791  1.00 94.06           H
ATOM   4539  N   PHE A 299       3.714  -8.798  12.634  1.00 92.91           N
ATOM   4540  CA  PHE A 299       3.237  -7.579  12.003  1.00 92.91           C
ATOM   4541  C   PHE A 299       4.370  -6.868  11.259  1.00 92.91           C
ATOM   4542  O   PHE A 299       4.198  -6.448  10.116  1.00 92.91           O
ATOM   4543  HA  PHE A 299       2.461  -7.864  11.293  1.00 92.91           H
ATOM   4544  CB  PHE A 299       2.726  -6.667  13.120  1.00 92.91           C
ATOM   4545 1HB  PHE A 299       1.959  -7.197  13.685  1.00 92.91           H
ATOM   4546 2HB  PHE A 299       3.545  -6.461  13.810  1.00 92.91           H
ATOM   4547  CG  PHE A 299       2.148  -5.340  12.625  1.00 92.91           C
ATOM   4548  CD1 PHE A 299       2.939  -4.235  12.562  1.00 92.91           C
ATOM   4549  HD1 PHE A 299       3.985  -4.296  12.865  1.00 92.91           H
ATOM   4550  CD2 PHE A 299       0.844  -5.265  12.247  1.00 92.91           C
ATOM   4551  HD2 PHE A 299       0.210  -6.150  12.298  1.00 92.91           H
ATOM   4552  CE1 PHE A 299       2.403  -3.004  12.102  1.00 92.91           C
ATOM   4553  HE1 PHE A 299       3.037  -2.118  12.052  1.00 92.91           H
ATOM   4554  CE2 PHE A 299       0.308  -4.033  11.788  1.00 92.91           C
ATOM   4555  HE2 PHE A 299      -0.737  -3.972  11.485  1.00 92.91           H
ATOM   4556  CZ  PHE A 299       1.099  -2.928  11.725  1.00 92.91           C
ATOM   4557  HZ  PHE A 299       0.688  -1.983  11.372  1.00 92.91           H
ATOM   4558  HN  PHE A 299       3.597  -8.834  13.626  1.00 92.91           H
ATOM   4559  N   GLN A 300       5.502  -6.756  11.938  1.00 92.34           N
ATOM   4560  CA  GLN A 300       6.645  -6.056  11.376  1.00 92.34           C
ATOM   4561  C   GLN A 300       7.092  -6.728  10.076  1.00 92.34           C
ATOM   4562  O   GLN A 300       7.334  -6.053   9.077  1.00 92.34           O
ATOM   4563  HA  GLN A 300       6.293  -5.046  11.169  1.00 92.34           H
ATOM   4564  CB  GLN A 300       7.795  -5.990  12.383  1.00 92.34           C
ATOM   4565 1HB  GLN A 300       7.969  -6.978  12.809  1.00 92.34           H
ATOM   4566 2HB  GLN A 300       8.713  -5.697  11.873  1.00 92.34           H
ATOM   4567  CG  GLN A 300       7.488  -4.993  13.502  1.00 92.34           C
ATOM   4568 1HG  GLN A 300       7.233  -4.024  13.072  1.00 92.34           H
ATOM   4569 2HG  GLN A 300       6.618  -5.330  14.065  1.00 92.34           H
ATOM   4570  CD  GLN A 300       8.684  -4.840  14.444  1.00 92.34           C
ATOM   4571  OE1 GLN A 300       9.823  -5.097  14.090  1.00 92.34           O
ATOM   4572  NE2 GLN A 300       8.363  -4.409  15.660  1.00 92.34           N
ATOM   4573 1HE2 GLN A 300       7.408  -4.216  15.887  1.00 92.34           H
ATOM   4574 2HE2 GLN A 300       9.076  -4.277  16.349  1.00 92.34           H
ATOM   4575  HN  GLN A 300       5.644  -7.132  12.854  1.00 92.34           H
ATOM   4576  N   VAL A 301       7.187  -8.048  10.132  1.00 94.02           N
ATOM   4577  CA  VAL A 301       7.705  -8.809   9.008  1.00 94.02           C
ATOM   4578  C   VAL A 301       6.767  -8.643   7.810  1.00 94.02           C
ATOM   4579  O   VAL A 301       7.208  -8.292   6.716  1.00 94.02           O
ATOM   4580  HA  VAL A 301       8.680  -8.394   8.750  1.00 94.02           H
ATOM   4581  CB  VAL A 301       7.904 -10.271   9.412  1.00 94.02           C
ATOM   4582  HB  VAL A 301       6.957 -10.642   9.806  1.00 94.02           H
ATOM   4583  CG1 VAL A 301       8.278 -11.129   8.202  1.00 94.02           C
ATOM   4584 1HG1 VAL A 301       7.481 -11.077   7.460  1.00 94.02           H
ATOM   4585 2HG1 VAL A 301       9.205 -10.758   7.766  1.00 94.02           H
ATOM   4586 3HG1 VAL A 301       8.413 -12.163   8.518  1.00 94.02           H
ATOM   4587  CG2 VAL A 301       8.954 -10.396  10.518  1.00 94.02           C
ATOM   4588 1HG2 VAL A 301       9.905  -9.999  10.163  1.00 94.02           H
ATOM   4589 2HG2 VAL A 301       8.629  -9.832  11.393  1.00 94.02           H
ATOM   4590 3HG2 VAL A 301       9.075 -11.445  10.787  1.00 94.02           H
ATOM   4591  HN  VAL A 301       6.919  -8.595  10.925  1.00 94.02           H
ATOM   4592  N   THR A 302       5.492  -8.902   8.057  1.00 93.24           N
ATOM   4593  CA  THR A 302       4.510  -8.914   6.986  1.00 93.24           C
ATOM   4594  C   THR A 302       4.339  -7.510   6.404  1.00 93.24           C
ATOM   4595  O   THR A 302       4.119  -7.354   5.203  1.00 93.24           O
ATOM   4596  HA  THR A 302       4.884  -9.550   6.184  1.00 93.24           H
ATOM   4597  CB  THR A 302       3.212  -9.504   7.542  1.00 93.24           C
ATOM   4598  HB  THR A 302       2.440  -9.538   6.773  1.00 93.24           H
ATOM   4599  OG1 THR A 302       2.917  -8.690   8.674  1.00 93.24           O
ATOM   4600  HG1 THR A 302       3.272  -9.118   9.505  1.00 93.24           H
ATOM   4601  CG2 THR A 302       3.409 -10.903   8.130  1.00 93.24           C
ATOM   4602 1HG2 THR A 302       4.132 -10.856   8.944  1.00 93.24           H
ATOM   4603 2HG2 THR A 302       3.777 -11.574   7.354  1.00 93.24           H
ATOM   4604 3HG2 THR A 302       2.457 -11.274   8.510  1.00 93.24           H
ATOM   4605  HN  THR A 302       5.128  -9.101   8.967  1.00 93.24           H
ATOM   4606  N   GLN A 303       4.445  -6.523   7.281  1.00 91.68           N
ATOM   4607  CA  GLN A 303       4.353  -5.135   6.861  1.00 91.68           C
ATOM   4608  C   GLN A 303       5.483  -4.799   5.886  1.00 91.68           C
ATOM   4609  O   GLN A 303       5.264  -4.114   4.888  1.00 91.68           O
ATOM   4610  HA  GLN A 303       3.390  -5.048   6.356  1.00 91.68           H
ATOM   4611  CB  GLN A 303       4.372  -4.194   8.068  1.00 91.68           C
ATOM   4612 1HB  GLN A 303       3.535  -4.426   8.727  1.00 91.68           H
ATOM   4613 2HB  GLN A 303       5.284  -4.353   8.643  1.00 91.68           H
ATOM   4614  CG  GLN A 303       4.290  -2.732   7.625  1.00 91.68           C
ATOM   4615 1HG  GLN A 303       5.249  -2.419   7.213  1.00 91.68           H
ATOM   4616 2HG  GLN A 303       3.553  -2.631   6.828  1.00 91.68           H
ATOM   4617  CD  GLN A 303       3.911  -1.825   8.797  1.00 91.68           C
ATOM   4618  OE1 GLN A 303       4.732  -1.458   9.622  1.00 91.68           O
ATOM   4619  NE2 GLN A 303       2.626  -1.484   8.824  1.00 91.68           N
ATOM   4620 1HE2 GLN A 303       2.005  -1.820   8.116  1.00 91.68           H
ATOM   4621 2HE2 GLN A 303       2.281  -0.892   9.552  1.00 91.68           H
ATOM   4622  HN  GLN A 303       4.591  -6.659   8.261  1.00 91.68           H
ATOM   4623  N   THR A 304       6.667  -5.297   6.209  1.00 91.82           N
ATOM   4624  CA  THR A 304       7.840  -5.025   5.396  1.00 91.82           C
ATOM   4625  C   THR A 304       7.684  -5.652   4.008  1.00 91.82           C
ATOM   4626  O   THR A 304       8.048  -5.042   3.004  1.00 91.82           O
ATOM   4627  HA  THR A 304       7.918  -3.948   5.253  1.00 91.82           H
ATOM   4628  CB  THR A 304       9.069  -5.529   6.155  1.00 91.82           C
ATOM   4629  HB  THR A 304       9.060  -6.617   6.233  1.00 91.82           H
ATOM   4630  OG1 THR A 304       9.026  -4.824   7.392  1.00 91.82           O
ATOM   4631  HG1 THR A 304       8.641  -5.409   8.106  1.00 91.82           H
ATOM   4632  CG2 THR A 304      10.382  -5.075   5.512  1.00 91.82           C
ATOM   4633 1HG2 THR A 304      10.420  -3.986   5.496  1.00 91.82           H
ATOM   4634 2HG2 THR A 304      10.438  -5.456   4.493  1.00 91.82           H
ATOM   4635 3HG2 THR A 304      11.222  -5.460   6.091  1.00 91.82           H
ATOM   4636  HN  THR A 304       6.832  -5.875   7.008  1.00 91.82           H
ATOM   4637  N   ILE A 305       7.143  -6.861   3.998  1.00 92.23           N
ATOM   4638  CA  ILE A 305       6.886  -7.555   2.747  1.00 92.23           C
ATOM   4639  C   ILE A 305       5.917  -6.727   1.900  1.00 92.23           C
ATOM   4640  O   ILE A 305       6.074  -6.636   0.683  1.00 92.23           O
ATOM   4641  HA  ILE A 305       7.834  -7.630   2.214  1.00 92.23           H
ATOM   4642  CB  ILE A 305       6.403  -8.982   3.016  1.00 92.23           C
ATOM   4643  HB  ILE A 305       5.578  -8.935   3.726  1.00 92.23           H
ATOM   4644  CG1 ILE A 305       7.508  -9.822   3.660  1.00 92.23           C
ATOM   4645 1HG1 ILE A 305       8.276 -10.048   2.920  1.00 92.23           H
ATOM   4646 2HG1 ILE A 305       7.988  -9.250   4.454  1.00 92.23           H
ATOM   4647  CG2 ILE A 305       5.863  -9.627   1.738  1.00 92.23           C
ATOM   4648 1HG2 ILE A 305       5.026  -9.041   1.360  1.00 92.23           H
ATOM   4649 2HG2 ILE A 305       6.652  -9.661   0.986  1.00 92.23           H
ATOM   4650 3HG2 ILE A 305       5.527 -10.641   1.957  1.00 92.23           H
ATOM   4651  CD1 ILE A 305       6.944 -11.124   4.231  1.00 92.23           C
ATOM   4652 1HD1 ILE A 305       6.193 -10.894   4.987  1.00 92.23           H
ATOM   4653 2HD1 ILE A 305       6.486 -11.704   3.430  1.00 92.23           H
ATOM   4654 3HD1 ILE A 305       7.750 -11.702   4.683  1.00 92.23           H
ATOM   4655  HN  ILE A 305       6.882  -7.364   4.822  1.00 92.23           H
ATOM   4656  N   ALA A 306       4.938  -6.146   2.576  1.00 89.33           N
ATOM   4657  CA  ALA A 306       3.914  -5.372   1.894  1.00 89.33           C
ATOM   4658  C   ALA A 306       4.561  -4.162   1.219  1.00 89.33           C
ATOM   4659  O   ALA A 306       4.126  -3.736   0.149  1.00 89.33           O
ATOM   4660  HA  ALA A 306       3.470  -6.010   1.129  1.00 89.33           H
ATOM   4661  CB  ALA A 306       2.827  -4.971   2.893  1.00 89.33           C
ATOM   4662 1HB  ALA A 306       2.379  -5.867   3.322  1.00 89.33           H
ATOM   4663 2HB  ALA A 306       3.268  -4.369   3.687  1.00 89.33           H
ATOM   4664 3HB  ALA A 306       2.059  -4.391   2.381  1.00 89.33           H
ATOM   4665  HN  ALA A 306       4.837  -6.197   3.569  1.00 89.33           H
ATOM   4666  N   PHE A 307       5.590  -3.640   1.871  1.00 89.49           N
ATOM   4667  CA  PHE A 307       6.260  -2.448   1.381  1.00 89.49           C
ATOM   4668  C   PHE A 307       7.061  -2.751   0.112  1.00 89.49           C
ATOM   4669  O   PHE A 307       7.135  -1.920  -0.792  1.00 89.49           O
ATOM   4670  HA  PHE A 307       5.488  -1.713   1.154  1.00 89.49           H
ATOM   4671  CB  PHE A 307       7.222  -1.991   2.480  1.00 89.49           C
ATOM   4672 1HB  PHE A 307       7.843  -2.836   2.778  1.00 89.49           H
ATOM   4673 2HB  PHE A 307       7.890  -1.233   2.072  1.00 89.49           H
ATOM   4674  CG  PHE A 307       6.527  -1.424   3.719  1.00 89.49           C
ATOM   4675  CD1 PHE A 307       5.169  -1.403   3.787  1.00 89.49           C
ATOM   4676  HD1 PHE A 307       4.575  -1.791   2.959  1.00 89.49           H
ATOM   4677  CD2 PHE A 307       7.267  -0.941   4.752  1.00 89.49           C
ATOM   4678  HD2 PHE A 307       8.355  -0.957   4.698  1.00 89.49           H
ATOM   4679  CE1 PHE A 307       4.523  -0.877   4.937  1.00 89.49           C
ATOM   4680  HE1 PHE A 307       3.435  -0.860   4.991  1.00 89.49           H
ATOM   4681  CE2 PHE A 307       6.621  -0.414   5.902  1.00 89.49           C
ATOM   4682  HE2 PHE A 307       7.215  -0.027   6.731  1.00 89.49           H
ATOM   4683  CZ  PHE A 307       5.263  -0.394   5.971  1.00 89.49           C
ATOM   4684  HZ  PHE A 307       4.768   0.010   6.853  1.00 89.49           H
ATOM   4685  HN  PHE A 307       5.965  -4.018   2.717  1.00 89.49           H
ATOM   4686  N   PHE A 308       7.639  -3.942   0.086  1.00 90.31           N
ATOM   4687  CA  PHE A 308       8.420  -4.370  -1.062  1.00 90.31           C
ATOM   4688  C   PHE A 308       7.569  -4.374  -2.333  1.00 90.31           C
ATOM   4689  O   PHE A 308       8.099  -4.299  -3.440  1.00 90.31           O
ATOM   4690  HA  PHE A 308       9.240  -3.662  -1.178  1.00 90.31           H
ATOM   4691  CB  PHE A 308       8.892  -5.797  -0.775  1.00 90.31           C
ATOM   4692 1HB  PHE A 308       8.202  -6.263  -0.072  1.00 90.31           H
ATOM   4693 2HB  PHE A 308       8.847  -6.376  -1.697  1.00 90.31           H
ATOM   4694  CG  PHE A 308      10.310  -5.881  -0.206  1.00 90.31           C
ATOM   4695  CD1 PHE A 308      11.383  -5.749  -1.032  1.00 90.31           C
ATOM   4696  HD1 PHE A 308      11.232  -5.584  -2.098  1.00 90.31           H
ATOM   4697  CD2 PHE A 308      10.498  -6.086   1.125  1.00 90.31           C
ATOM   4698  HD2 PHE A 308       9.638  -6.192   1.787  1.00 90.31           H
ATOM   4699  CE1 PHE A 308      12.699  -5.827  -0.504  1.00 90.31           C
ATOM   4700  HE1 PHE A 308      13.558  -5.721  -1.165  1.00 90.31           H
ATOM   4701  CE2 PHE A 308      11.814  -6.164   1.653  1.00 90.31           C
ATOM   4702  HE2 PHE A 308      11.964  -6.329   2.720  1.00 90.31           H
ATOM   4703  CZ  PHE A 308      12.886  -6.032   0.827  1.00 90.31           C
ATOM   4704  HZ  PHE A 308      13.897  -6.092   1.233  1.00 90.31           H
ATOM   4705  HN  PHE A 308       7.581  -4.608   0.830  1.00 90.31           H
ATOM   4706  N   HIS A 309       6.262  -4.461  -2.132  1.00 86.52           N
ATOM   4707  CA  HIS A 309       5.334  -4.504  -3.249  1.00 86.52           C
ATOM   4708  C   HIS A 309       5.480  -3.233  -4.087  1.00 86.52           C
ATOM   4709  O   HIS A 309       5.367  -3.276  -5.311  1.00 86.52           O
ATOM   4710  HA  HIS A 309       5.615  -5.364  -3.856  1.00 86.52           H
ATOM   4711  CB  HIS A 309       3.902  -4.729  -2.758  1.00 86.52           C
ATOM   4712 1HB  HIS A 309       3.887  -5.596  -2.097  1.00 86.52           H
ATOM   4713 2HB  HIS A 309       3.594  -3.869  -2.162  1.00 86.52           H
ATOM   4714  CG  HIS A 309       2.899  -4.941  -3.866  1.00 86.52           C
ATOM   4715  ND1 HIS A 309       2.164  -3.907  -4.420  1.00 86.52           N
ATOM   4716  HD1 HIS A 309       2.217  -2.944  -4.154  1.00 86.52           H
ATOM   4717  CD2 HIS A 309       2.517  -6.077  -4.518  1.00 86.52           C
ATOM   4718  HD2 HIS A 309       2.902  -7.079  -4.329  1.00 86.52           H
ATOM   4719  CE1 HIS A 309       1.378  -4.410  -5.361  1.00 86.52           C
ATOM   4720  HE1 HIS A 309       0.678  -3.847  -5.979  1.00 86.52           H
ATOM   4721  NE2 HIS A 309       1.598  -5.755  -5.420  1.00 86.52           N
ATOM   4722  HN  HIS A 309       5.837  -4.502  -1.227  1.00 86.52           H
ATOM   4723  N   SER A 310       5.730  -2.131  -3.395  1.00 84.72           N
ATOM   4724  CA  SER A 310       5.840  -0.841  -4.055  1.00 84.72           C
ATOM   4725  C   SER A 310       7.078  -0.817  -4.953  1.00 84.72           C
ATOM   4726  O   SER A 310       7.165  -0.008  -5.876  1.00 84.72           O
ATOM   4727  HA  SER A 310       4.933  -0.744  -4.651  1.00 84.72           H
ATOM   4728  CB  SER A 310       5.903   0.296  -3.033  1.00 84.72           C
ATOM   4729 1HB  SER A 310       6.687   0.086  -2.305  1.00 84.72           H
ATOM   4730 2HB  SER A 310       6.178   1.222  -3.539  1.00 84.72           H
ATOM   4731  OG  SER A 310       4.662   0.475  -2.356  1.00 84.72           O
ATOM   4732  HG  SER A 310       4.023   0.976  -2.940  1.00 84.72           H
ATOM   4733  HN  SER A 310       5.857  -2.111  -2.403  1.00 84.72           H
ATOM   4734  N   CYS A 311       8.006  -1.714  -4.653  1.00 87.20           N
ATOM   4735  CA  CYS A 311       9.215  -1.837  -5.450  1.00 87.20           C
ATOM   4736  C   CYS A 311       8.902  -2.713  -6.665  1.00 87.20           C
ATOM   4737  O   CYS A 311       9.504  -2.549  -7.725  1.00 87.20           O
ATOM   4738  HA  CYS A 311       9.488  -0.828  -5.761  1.00 87.20           H
ATOM   4739  CB  CYS A 311      10.380  -2.393  -4.629  1.00 87.20           C
ATOM   4740 1HB  CYS A 311      10.149  -3.404  -4.294  1.00 87.20           H
ATOM   4741 2HB  CYS A 311      11.273  -2.460  -5.250  1.00 87.20           H
ATOM   4742  SG  CYS A 311      10.701  -1.314  -3.187  1.00 87.20           S
ATOM   4743  HG  CYS A 311      11.455  -2.187  -2.525  1.00 87.20           H
ATOM   4744  HN  CYS A 311       7.942  -2.348  -3.882  1.00 87.20           H
ATOM   4745  N   LEU A 312       7.961  -3.625  -6.470  1.00 87.05           N
ATOM   4746  CA  LEU A 312       7.675  -4.632  -7.477  1.00 87.05           C
ATOM   4747  C   LEU A 312       6.716  -4.049  -8.517  1.00 87.05           C
ATOM   4748  O   LEU A 312       6.687  -4.498  -9.662  1.00 87.05           O
ATOM   4749  HA  LEU A 312       8.615  -4.875  -7.973  1.00 87.05           H
ATOM   4750  CB  LEU A 312       7.163  -5.916  -6.821  1.00 87.05           C
ATOM   4751 1HB  LEU A 312       6.289  -5.670  -6.220  1.00 87.05           H
ATOM   4752 2HB  LEU A 312       6.829  -6.594  -7.607  1.00 87.05           H
ATOM   4753  CG  LEU A 312       8.164  -6.661  -5.935  1.00 87.05           C
ATOM   4754  HG  LEU A 312       8.510  -5.977  -5.161  1.00 87.05           H
ATOM   4755  CD1 LEU A 312       7.497  -7.843  -5.229  1.00 87.05           C
ATOM   4756 1HD1 LEU A 312       6.680  -7.480  -4.605  1.00 87.05           H
ATOM   4757 2HD1 LEU A 312       7.105  -8.537  -5.973  1.00 87.05           H
ATOM   4758 3HD1 LEU A 312       8.230  -8.355  -4.606  1.00 87.05           H
ATOM   4759  CD2 LEU A 312       9.393  -7.093  -6.739  1.00 87.05           C
ATOM   4760 1HD2 LEU A 312       9.083  -7.754  -7.548  1.00 87.05           H
ATOM   4761 2HD2 LEU A 312       9.882  -6.212  -7.155  1.00 87.05           H
ATOM   4762 3HD2 LEU A 312      10.087  -7.620  -6.085  1.00 87.05           H
ATOM   4763  HN  LEU A 312       7.401  -3.683  -5.643  1.00 87.05           H
ATOM   4764  N   ASN A 313       5.953  -3.057  -8.081  1.00 79.31           N
ATOM   4765  CA  ASN A 313       4.935  -2.466  -8.932  1.00 79.31           C
ATOM   4766  C   ASN A 313       5.556  -2.095 -10.281  1.00 79.31           C
ATOM   4767  O   ASN A 313       5.022  -2.447 -11.332  1.00 79.31           O
ATOM   4768  HA  ASN A 313       4.161  -3.228  -9.025  1.00 79.31           H
ATOM   4769  CB  ASN A 313       4.367  -1.190  -8.307  1.00 79.31           C
ATOM   4770 1HB  ASN A 313       5.160  -0.649  -7.792  1.00 79.31           H
ATOM   4771 2HB  ASN A 313       3.990  -0.533  -9.092  1.00 79.31           H
ATOM   4772  CG  ASN A 313       3.242  -1.516  -7.323  1.00 79.31           C
ATOM   4773  OD1 ASN A 313       2.704  -2.610  -7.295  1.00 79.31           O
ATOM   4774  ND2 ASN A 313       2.917  -0.507  -6.520  1.00 79.31           N
ATOM   4775 1HD2 ASN A 313       3.398   0.367  -6.595  1.00 79.31           H
ATOM   4776 2HD2 ASN A 313       2.192  -0.622  -5.841  1.00 79.31           H
ATOM   4777  HN  ASN A 313       6.023  -2.658  -7.166  1.00 79.31           H
ATOM   4778  N   PRO A 314       6.690  -1.382 -10.277  1.00 79.68           N
ATOM   4779  CA  PRO A 314       7.375  -1.047 -11.527  1.00 79.68           C
ATOM   4780  C   PRO A 314       7.644  -2.274 -12.384  1.00 79.68           C
ATOM   4781  O   PRO A 314       7.334  -2.284 -13.574  1.00 79.68           O
ATOM   4782  HA  PRO A 314       6.744  -0.404 -12.140  1.00 79.68           H
ATOM   4783  CB  PRO A 314       8.673  -0.384 -11.063  1.00 79.68           C
ATOM   4784 1HB  PRO A 314       9.482  -1.108 -10.967  1.00 79.68           H
ATOM   4785 2HB  PRO A 314       9.010   0.377 -11.768  1.00 79.68           H
ATOM   4786  CG  PRO A 314       8.298   0.223  -9.716  1.00 79.68           C
ATOM   4787 1HG  PRO A 314       9.176   0.420  -9.102  1.00 79.68           H
ATOM   4788 2HG  PRO A 314       7.783   1.177  -9.831  1.00 79.68           H
ATOM   4789  CD  PRO A 314       7.400  -0.840  -9.104  1.00 79.68           C
ATOM   4790 1HD  PRO A 314       7.976  -1.612  -8.593  1.00 79.68           H
ATOM   4791 2HD  PRO A 314       6.716  -0.417  -8.368  1.00 79.68           H
ATOM   4792  N   VAL A 315       8.220  -3.285 -11.750  1.00 77.92           N
ATOM   4793  CA  VAL A 315       8.647  -4.473 -12.468  1.00 77.92           C
ATOM   4794  C   VAL A 315       7.430  -5.142 -13.109  1.00 77.92           C
ATOM   4795  O   VAL A 315       7.469  -5.521 -14.278  1.00 77.92           O
ATOM   4796  HA  VAL A 315       9.327  -4.153 -13.258  1.00 77.92           H
ATOM   4797  CB  VAL A 315       9.416  -5.404 -11.529  1.00 77.92           C
ATOM   4798  HB  VAL A 315       8.723  -5.759 -10.767  1.00 77.92           H
ATOM   4799  CG1 VAL A 315       9.951  -6.623 -12.283  1.00 77.92           C
ATOM   4800 1HG1 VAL A 315       9.118  -7.176 -12.718  1.00 77.92           H
ATOM   4801 2HG1 VAL A 315      10.623  -6.294 -13.076  1.00 77.92           H
ATOM   4802 3HG1 VAL A 315      10.494  -7.268 -11.592  1.00 77.92           H
ATOM   4803  CG2 VAL A 315      10.549  -4.656 -10.822  1.00 77.92           C
ATOM   4804 1HG2 VAL A 315      11.241  -4.259 -11.564  1.00 77.92           H
ATOM   4805 2HG2 VAL A 315      10.133  -3.836 -10.237  1.00 77.92           H
ATOM   4806 3HG2 VAL A 315      11.079  -5.341 -10.160  1.00 77.92           H
ATOM   4807  HN  VAL A 315       8.394  -3.300 -10.765  1.00 77.92           H
ATOM   4808  N   LEU A 316       6.377  -5.267 -12.314  1.00 75.37           N
ATOM   4809  CA  LEU A 316       5.258  -6.118 -12.683  1.00 75.37           C
ATOM   4810  C   LEU A 316       4.552  -5.524 -13.904  1.00 75.37           C
ATOM   4811  O   LEU A 316       4.316  -6.222 -14.889  1.00 75.37           O
ATOM   4812  HA  LEU A 316       5.664  -7.091 -12.958  1.00 75.37           H
ATOM   4813  CB  LEU A 316       4.333  -6.336 -11.484  1.00 75.37           C
ATOM   4814 1HB  LEU A 316       4.061  -5.362 -11.078  1.00 75.37           H
ATOM   4815 2HB  LEU A 316       3.414  -6.802 -11.839  1.00 75.37           H
ATOM   4816  CG  LEU A 316       4.899  -7.191 -10.348  1.00 75.37           C
ATOM   4817  HG  LEU A 316       5.829  -6.735 -10.008  1.00 75.37           H
ATOM   4818  CD1 LEU A 316       3.945  -7.214  -9.152  1.00 75.37           C
ATOM   4819 1HD1 LEU A 316       3.797  -6.198  -8.785  1.00 75.37           H
ATOM   4820 2HD1 LEU A 316       2.987  -7.632  -9.460  1.00 75.37           H
ATOM   4821 3HD1 LEU A 316       4.371  -7.828  -8.359  1.00 75.37           H
ATOM   4822  CD2 LEU A 316       5.238  -8.600 -10.838  1.00 75.37           C
ATOM   4823 1HD2 LEU A 316       4.336  -9.079 -11.219  1.00 75.37           H
ATOM   4824 2HD2 LEU A 316       5.982  -8.539 -11.633  1.00 75.37           H
ATOM   4825 3HD2 LEU A 316       5.638  -9.186 -10.010  1.00 75.37           H
ATOM   4826  HN  LEU A 316       6.281  -4.800 -11.435  1.00 75.37           H
ATOM   4827  N   TYR A 317       4.235  -4.242 -13.799  1.00 68.57           N
ATOM   4828  CA  TYR A 317       3.297  -3.625 -14.721  1.00 68.57           C
ATOM   4829  C   TYR A 317       4.027  -3.016 -15.920  1.00 68.57           C
ATOM   4830  O   TYR A 317       3.425  -2.791 -16.969  1.00 68.57           O
ATOM   4831  HA  TYR A 317       2.615  -4.399 -15.075  1.00 68.57           H
ATOM   4832  CB  TYR A 317       2.608  -2.507 -13.937  1.00 68.57           C
ATOM   4833 1HB  TYR A 317       3.369  -1.879 -13.475  1.00 68.57           H
ATOM   4834 2HB  TYR A 317       2.054  -1.876 -14.633  1.00 68.57           H
ATOM   4835  CG  TYR A 317       1.651  -3.005 -12.852  1.00 68.57           C
ATOM   4836  CD1 TYR A 317       0.434  -3.551 -13.203  1.00 68.57           C
ATOM   4837  HD1 TYR A 317       0.153  -3.627 -14.254  1.00 68.57           H
ATOM   4838  CD2 TYR A 317       2.007  -2.909 -11.521  1.00 68.57           C
ATOM   4839  HD2 TYR A 317       2.969  -2.478 -11.244  1.00 68.57           H
ATOM   4840  CE1 TYR A 317      -0.467  -4.020 -12.182  1.00 68.57           C
ATOM   4841  HE1 TYR A 317      -1.432  -4.453 -12.445  1.00 68.57           H
ATOM   4842  CE2 TYR A 317       1.107  -3.379 -10.500  1.00 68.57           C
ATOM   4843  HE2 TYR A 317       1.375  -3.309  -9.446  1.00 68.57           H
ATOM   4844  CZ  TYR A 317      -0.086  -3.911 -10.881  1.00 68.57           C
ATOM   4845  OH  TYR A 317      -0.936  -4.354  -9.916  1.00 68.57           O
ATOM   4846  HH  TYR A 317      -0.444  -4.469  -9.053  1.00 68.57           H
ATOM   4847  HN  TYR A 317       4.606  -3.629 -13.101  1.00 68.57           H
ATOM   4848  N   VAL A 318       5.313  -2.767 -15.725  1.00 68.56           N
ATOM   4849  CA  VAL A 318       6.041  -1.862 -16.597  1.00 68.56           C
ATOM   4850  C   VAL A 318       7.023  -2.664 -17.453  1.00 68.56           C
ATOM   4851  O   VAL A 318       6.922  -2.671 -18.679  1.00 68.56           O
ATOM   4852  HA  VAL A 318       5.314  -1.382 -17.254  1.00 68.56           H
ATOM   4853  CB  VAL A 318       6.723  -0.771 -15.769  1.00 68.56           C
ATOM   4854  HB  VAL A 318       7.602  -1.209 -15.296  1.00 68.56           H
ATOM   4855  CG1 VAL A 318       7.193   0.381 -16.659  1.00 68.56           C
ATOM   4856 1HG1 VAL A 318       7.904   0.005 -17.394  1.00 68.56           H
ATOM   4857 2HG1 VAL A 318       6.335   0.817 -17.172  1.00 68.56           H
ATOM   4858 3HG1 VAL A 318       7.673   1.142 -16.044  1.00 68.56           H
ATOM   4859  CG2 VAL A 318       5.797  -0.266 -14.660  1.00 68.56           C
ATOM   4860 1HG2 VAL A 318       4.891   0.148 -15.104  1.00 68.56           H
ATOM   4861 2HG2 VAL A 318       5.534  -1.093 -14.001  1.00 68.56           H
ATOM   4862 3HG2 VAL A 318       6.306   0.509 -14.087  1.00 68.56           H
ATOM   4863  HN  VAL A 318       5.856  -3.171 -14.988  1.00 68.56           H
ATOM   4864  N   PHE A 319       7.951  -3.321 -16.773  1.00 65.93           N
ATOM   4865  CA  PHE A 319       9.006  -4.049 -17.458  1.00 65.93           C
ATOM   4866  C   PHE A 319       8.459  -5.318 -18.115  1.00 65.93           C
ATOM   4867  O   PHE A 319       9.095  -5.886 -19.001  1.00 65.93           O
ATOM   4868  HA  PHE A 319       9.409  -3.389 -18.226  1.00 65.93           H
ATOM   4869  CB  PHE A 319      10.038  -4.442 -16.399  1.00 65.93           C
ATOM   4870 1HB  PHE A 319       9.519  -4.863 -15.538  1.00 65.93           H
ATOM   4871 2HB  PHE A 319      10.676  -5.229 -16.802  1.00 65.93           H
ATOM   4872  CG  PHE A 319      10.919  -3.283 -15.929  1.00 65.93           C
ATOM   4873  CD1 PHE A 319      11.973  -2.878 -16.687  1.00 65.93           C
ATOM   4874  HD1 PHE A 319      12.189  -3.379 -17.631  1.00 65.93           H
ATOM   4875  CD2 PHE A 319      10.649  -2.657 -14.752  1.00 65.93           C
ATOM   4876  HD2 PHE A 319       9.804  -2.982 -14.143  1.00 65.93           H
ATOM   4877  CE1 PHE A 319      12.790  -1.802 -16.251  1.00 65.93           C
ATOM   4878  HE1 PHE A 319      13.635  -1.477 -16.859  1.00 65.93           H
ATOM   4879  CE2 PHE A 319      11.466  -1.581 -14.315  1.00 65.93           C
ATOM   4880  HE2 PHE A 319      11.249  -1.080 -13.372  1.00 65.93           H
ATOM   4881  CZ  PHE A 319      12.520  -1.176 -15.074  1.00 65.93           C
ATOM   4882  HZ  PHE A 319      13.147  -0.351 -14.739  1.00 65.93           H
ATOM   4883  HN  PHE A 319       7.990  -3.360 -15.775  1.00 65.93           H
ATOM   4884  N   VAL A 320       7.285  -5.725 -17.655  1.00 66.06           N
ATOM   4885  CA  VAL A 320       6.606  -6.867 -18.244  1.00 66.06           C
ATOM   4886  C   VAL A 320       5.937  -6.439 -19.552  1.00 66.06           C
ATOM   4887  O   VAL A 320       5.660  -7.272 -20.413  1.00 66.06           O
ATOM   4888  HA  VAL A 320       7.361  -7.620 -18.466  1.00 66.06           H
ATOM   4889  CB  VAL A 320       5.621  -7.466 -17.237  1.00 66.06           C
ATOM   4890  HB  VAL A 320       4.901  -6.692 -16.971  1.00 66.06           H
ATOM   4891  CG1 VAL A 320       4.849  -8.633 -17.855  1.00 66.06           C
ATOM   4892 1HG1 VAL A 320       4.291  -8.281 -18.722  1.00 66.06           H
ATOM   4893 2HG1 VAL A 320       5.549  -9.410 -18.163  1.00 66.06           H
ATOM   4894 3HG1 VAL A 320       4.156  -9.040 -17.118  1.00 66.06           H
ATOM   4895  CG2 VAL A 320       6.340  -7.899 -15.958  1.00 66.06           C
ATOM   4896 1HG2 VAL A 320       7.092  -8.650 -16.201  1.00 66.06           H
ATOM   4897 2HG2 VAL A 320       6.824  -7.035 -15.503  1.00 66.06           H
ATOM   4898 3HG2 VAL A 320       5.617  -8.321 -15.260  1.00 66.06           H
ATOM   4899  HN  VAL A 320       6.800  -5.290 -16.897  1.00 66.06           H
ATOM   4900  N   GLY A 321       5.698  -5.140 -19.660  1.00 64.60           N
ATOM   4901  CA  GLY A 321       5.067  -4.592 -20.848  1.00 64.60           C
ATOM   4902  C   GLY A 321       6.035  -4.591 -22.033  1.00 64.60           C
ATOM   4903  O   GLY A 321       7.123  -4.024 -21.950  1.00 64.60           O
ATOM   4904 1HA  GLY A 321       4.182  -5.177 -21.097  1.00 64.60           H
ATOM   4905 2HA  GLY A 321       4.730  -3.574 -20.648  1.00 64.60           H
ATOM   4906  HN  GLY A 321       5.928  -4.469 -18.955  1.00 64.60           H
ATOM   4907  N   GLU A 322       5.603  -5.233 -23.109  1.00 64.85           N
ATOM   4908  CA  GLU A 322       6.384  -5.249 -24.334  1.00 64.85           C
ATOM   4909  C   GLU A 322       6.584  -3.824 -24.854  1.00 64.85           C
ATOM   4910  O   GLU A 322       7.687  -3.456 -25.258  1.00 64.85           O
ATOM   4911  HA  GLU A 322       7.346  -5.681 -24.059  1.00 64.85           H
ATOM   4912  CB  GLU A 322       5.722  -6.132 -25.394  1.00 64.85           C
ATOM   4913 1HB  GLU A 322       4.650  -5.940 -25.414  1.00 64.85           H
ATOM   4914 2HB  GLU A 322       6.207  -5.974 -26.358  1.00 64.85           H
ATOM   4915  CG  GLU A 322       5.899  -7.615 -25.061  1.00 64.85           C
ATOM   4916 1HG  GLU A 322       6.950  -7.823 -24.858  1.00 64.85           H
ATOM   4917 2HG  GLU A 322       5.345  -7.856 -24.154  1.00 64.85           H
ATOM   4918  CD  GLU A 322       5.412  -8.497 -26.212  1.00 64.85           C
ATOM   4919  OE1 GLU A 322       5.784  -9.691 -26.208  1.00 64.85           O
ATOM   4920  OE2 GLU A 322       4.679  -7.958 -27.069  1.00 64.85           O
ATOM   4921  HN  GLU A 322       4.739  -5.734 -23.152  1.00 64.85           H
ATOM   4922  N   ARG A 323       5.502  -3.061 -24.828  1.00 63.05           N
ATOM   4923  CA  ARG A 323       5.538  -1.694 -25.319  1.00 63.05           C
ATOM   4924  C   ARG A 323       6.599  -0.888 -24.567  1.00 63.05           C
ATOM   4925  O   ARG A 323       7.393  -0.176 -25.180  1.00 63.05           O
ATOM   4926  HA  ARG A 323       5.789  -1.783 -26.375  1.00 63.05           H
ATOM   4927  CB  ARG A 323       4.178  -1.013 -25.152  1.00 63.05           C
ATOM   4928 1HB  ARG A 323       3.686  -1.389 -24.255  1.00 63.05           H
ATOM   4929 2HB  ARG A 323       4.319   0.059 -25.013  1.00 63.05           H
ATOM   4930  CG  ARG A 323       3.288  -1.262 -26.371  1.00 63.05           C
ATOM   4931 1HG  ARG A 323       3.844  -1.043 -27.283  1.00 63.05           H
ATOM   4932 2HG  ARG A 323       3.008  -2.314 -26.413  1.00 63.05           H
ATOM   4933  CD  ARG A 323       2.028  -0.395 -26.316  1.00 63.05           C
ATOM   4934 1HD  ARG A 323       1.469  -0.609 -25.405  1.00 63.05           H
ATOM   4935 2HD  ARG A 323       2.302   0.659 -26.282  1.00 63.05           H
ATOM   4936  NE  ARG A 323       1.180  -0.659 -27.501  1.00 63.05           N
ATOM   4937  HE  ARG A 323       1.504  -1.328 -28.169  1.00 63.05           H
ATOM   4938  CZ  ARG A 323       0.006  -0.056 -27.733  1.00 63.05           C
ATOM   4939  NH1 ARG A 323      -0.476   0.849 -26.871  1.00 63.05           N
ATOM   4940 1HH1 ARG A 323       0.041   1.080 -26.047  1.00 63.05           H
ATOM   4941 2HH1 ARG A 323      -1.353   1.295 -27.052  1.00 63.05           H
ATOM   4942  NH2 ARG A 323      -0.678  -0.372 -28.841  1.00 63.05           N
ATOM   4943 1HH2 ARG A 323      -1.556   0.068 -29.029  1.00 63.05           H
ATOM   4944 2HH2 ARG A 323      -0.311  -1.049 -29.479  1.00 63.05           H
ATOM   4945  HN  ARG A 323       4.614  -3.362 -24.481  1.00 63.05           H
ATOM   4946  N   PHE A 324       6.579  -1.028 -23.249  1.00 65.03           N
ATOM   4947  CA  PHE A 324       7.469  -0.253 -22.401  1.00 65.03           C
ATOM   4948  C   PHE A 324       8.931  -0.621 -22.658  1.00 65.03           C
ATOM   4949  O   PHE A 324       9.796   0.252 -22.705  1.00 65.03           O
ATOM   4950  HA  PHE A 324       7.313   0.798 -22.644  1.00 65.03           H
ATOM   4951  CB  PHE A 324       7.116  -0.595 -20.952  1.00 65.03           C
ATOM   4952 1HB  PHE A 324       6.038  -0.498 -20.819  1.00 65.03           H
ATOM   4953 2HB  PHE A 324       7.367  -1.639 -20.764  1.00 65.03           H
ATOM   4954  CG  PHE A 324       7.824   0.280 -19.916  1.00 65.03           C
ATOM   4955  CD1 PHE A 324       9.013  -0.118 -19.390  1.00 65.03           C
ATOM   4956  HD1 PHE A 324       9.462  -1.059 -19.706  1.00 65.03           H
ATOM   4957  CD2 PHE A 324       7.264   1.454 -19.520  1.00 65.03           C
ATOM   4958  HD2 PHE A 324       6.310   1.773 -19.942  1.00 65.03           H
ATOM   4959  CE1 PHE A 324       9.671   0.694 -18.428  1.00 65.03           C
ATOM   4960  HE1 PHE A 324      10.624   0.376 -18.006  1.00 65.03           H
ATOM   4961  CE2 PHE A 324       7.921   2.266 -18.558  1.00 65.03           C
ATOM   4962  HE2 PHE A 324       7.472   3.208 -18.242  1.00 65.03           H
ATOM   4963  CZ  PHE A 324       9.111   1.869 -18.032  1.00 65.03           C
ATOM   4964  HZ  PHE A 324       9.615   2.492 -17.294  1.00 65.03           H
ATOM   4965  HN  PHE A 324       5.972  -1.655 -22.763  1.00 65.03           H
ATOM   4966  N   ARG A 325       9.163  -1.916 -22.816  1.00 67.47           N
ATOM   4967  CA  ARG A 325      10.493  -2.405 -23.138  1.00 67.47           C
ATOM   4968  C   ARG A 325      10.999  -1.755 -24.428  1.00 67.47           C
ATOM   4969  O   ARG A 325      12.163  -1.369 -24.516  1.00 67.47           O
ATOM   4970  HA  ARG A 325      11.109  -2.118 -22.286  1.00 67.47           H
ATOM   4971  CB  ARG A 325      10.495  -3.926 -23.307  1.00 67.47           C
ATOM   4972 1HB  ARG A 325       9.666  -4.225 -23.949  1.00 67.47           H
ATOM   4973 2HB  ARG A 325      11.413  -4.239 -23.804  1.00 67.47           H
ATOM   4974  CG  ARG A 325      10.378  -4.627 -21.952  1.00 67.47           C
ATOM   4975 1HG  ARG A 325      11.119  -4.222 -21.263  1.00 67.47           H
ATOM   4976 2HG  ARG A 325       9.397  -4.429 -21.519  1.00 67.47           H
ATOM   4977  CD  ARG A 325      10.581  -6.137 -22.098  1.00 67.47           C
ATOM   4978 1HD  ARG A 325       9.820  -6.552 -22.759  1.00 67.47           H
ATOM   4979 2HD  ARG A 325      11.548  -6.340 -22.557  1.00 67.47           H
ATOM   4980  NE  ARG A 325      10.506  -6.788 -20.770  1.00 67.47           N
ATOM   4981  HE  ARG A 325      10.257  -6.222 -19.984  1.00 67.47           H
ATOM   4982  CZ  ARG A 325      10.751  -8.088 -20.556  1.00 67.47           C
ATOM   4983  NH1 ARG A 325      11.089  -8.893 -21.573  1.00 67.47           N
ATOM   4984 1HH1 ARG A 325      11.159  -8.524 -22.500  1.00 67.47           H
ATOM   4985 2HH1 ARG A 325      11.270  -9.861 -21.405  1.00 67.47           H
ATOM   4986  NH2 ARG A 325      10.653  -8.570 -19.310  1.00 67.47           N
ATOM   4987 1HH2 ARG A 325      10.833  -9.538 -19.133  1.00 67.47           H
ATOM   4988 2HH2 ARG A 325      10.401  -7.963 -18.557  1.00 67.47           H
ATOM   4989  HN  ARG A 325       8.462  -2.625 -22.729  1.00 67.47           H
ATOM   4990  N   ARG A 326      10.099  -1.654 -25.395  1.00 69.29           N
ATOM   4991  CA  ARG A 326      10.419  -0.993 -26.649  1.00 69.29           C
ATOM   4992  C   ARG A 326      10.725   0.486 -26.405  1.00 69.29           C
ATOM   4993  O   ARG A 326      11.713   1.011 -26.918  1.00 69.29           O
ATOM   4994  HA  ARG A 326      11.296  -1.519 -27.025  1.00 69.29           H
ATOM   4995  CB  ARG A 326       9.262  -1.110 -27.644  1.00 69.29           C
ATOM   4996 1HB  ARG A 326       8.317  -0.929 -27.131  1.00 69.29           H
ATOM   4997 2HB  ARG A 326       9.360  -0.343 -28.412  1.00 69.29           H
ATOM   4998  CG  ARG A 326       9.239  -2.494 -28.296  1.00 69.29           C
ATOM   4999 1HG  ARG A 326      10.178  -2.669 -28.820  1.00 69.29           H
ATOM   5000 2HG  ARG A 326       9.155  -3.261 -27.527  1.00 69.29           H
ATOM   5001  CD  ARG A 326       8.071  -2.617 -29.277  1.00 69.29           C
ATOM   5002 1HD  ARG A 326       7.145  -2.308 -28.793  1.00 69.29           H
ATOM   5003 2HD  ARG A 326       8.226  -1.950 -30.126  1.00 69.29           H
ATOM   5004  NE  ARG A 326       7.952  -4.015 -29.749  1.00 69.29           N
ATOM   5005  HE  ARG A 326       8.096  -4.748 -29.084  1.00 69.29           H
ATOM   5006  CZ  ARG A 326       7.663  -4.360 -31.011  1.00 69.29           C
ATOM   5007  NH1 ARG A 326       7.460  -3.419 -31.944  1.00 69.29           N
ATOM   5008 1HH1 ARG A 326       7.524  -2.452 -31.700  1.00 69.29           H
ATOM   5009 2HH1 ARG A 326       7.245  -3.685 -32.884  1.00 69.29           H
ATOM   5010  NH2 ARG A 326       7.580  -5.659 -31.327  1.00 69.29           N
ATOM   5011 1HH2 ARG A 326       7.366  -5.934 -32.264  1.00 69.29           H
ATOM   5012 2HH2 ARG A 326       7.733  -6.355 -30.625  1.00 69.29           H
ATOM   5013  HN  ARG A 326       9.168  -2.014 -25.332  1.00 69.29           H
ATOM   5014  N   ASP A 327       9.861   1.116 -25.623  1.00 66.96           N
ATOM   5015  CA  ASP A 327       9.957   2.549 -25.403  1.00 66.96           C
ATOM   5016  C   ASP A 327      11.194   2.849 -24.555  1.00 66.96           C
ATOM   5017  O   ASP A 327      11.894   3.831 -24.797  1.00 66.96           O
ATOM   5018  HA  ASP A 327      10.018   2.988 -26.399  1.00 66.96           H
ATOM   5019  CB  ASP A 327       8.731   3.074 -24.654  1.00 66.96           C
ATOM   5020 1HB  ASP A 327       8.551   2.464 -23.770  1.00 66.96           H
ATOM   5021 2HB  ASP A 327       8.920   4.090 -24.307  1.00 66.96           H
ATOM   5022  CG  ASP A 327       7.491   3.059 -25.552  1.00 66.96           C
ATOM   5023  OD1 ASP A 327       7.683   2.938 -26.781  1.00 66.96           O
ATOM   5024  OD2 ASP A 327       6.381   3.168 -24.988  1.00 66.96           O
ATOM   5025  HN  ASP A 327       9.107   0.664 -25.145  1.00 66.96           H
ATOM   5026  N   LEU A 328      11.425   1.985 -23.577  1.00 66.93           N
ATOM   5027  CA  LEU A 328      12.615   2.092 -22.750  1.00 66.93           C
ATOM   5028  C   LEU A 328      13.856   2.061 -23.644  1.00 66.93           C
ATOM   5029  O   LEU A 328      14.742   2.904 -23.511  1.00 66.93           O
ATOM   5030  HA  LEU A 328      12.577   3.057 -22.245  1.00 66.93           H
ATOM   5031  CB  LEU A 328      12.612   1.013 -21.665  1.00 66.93           C
ATOM   5032 1HB  LEU A 328      11.670   1.076 -21.121  1.00 66.93           H
ATOM   5033 2HB  LEU A 328      12.635   0.037 -22.151  1.00 66.93           H
ATOM   5034  CG  LEU A 328      13.759   1.075 -20.654  1.00 66.93           C
ATOM   5035  HG  LEU A 328      14.657   1.406 -21.176  1.00 66.93           H
ATOM   5036  CD1 LEU A 328      13.469   2.104 -19.559  1.00 66.93           C
ATOM   5037 1HD1 LEU A 328      13.345   3.089 -20.009  1.00 66.93           H
ATOM   5038 2HD1 LEU A 328      12.554   1.827 -19.034  1.00 66.93           H
ATOM   5039 3HD1 LEU A 328      14.300   2.127 -18.854  1.00 66.93           H
ATOM   5040  CD2 LEU A 328      14.056  -0.310 -20.076  1.00 66.93           C
ATOM   5041 1HD2 LEU A 328      13.167  -0.692 -19.574  1.00 66.93           H
ATOM   5042 2HD2 LEU A 328      14.337  -0.987 -20.882  1.00 66.93           H
ATOM   5043 3HD2 LEU A 328      14.875  -0.237 -19.360  1.00 66.93           H
ATOM   5044  HN  LEU A 328      10.817   1.225 -23.347  1.00 66.93           H
ATOM   5045  N   VAL A 329      13.880   1.082 -24.536  1.00 71.39           N
ATOM   5046  CA  VAL A 329      15.015   0.909 -25.427  1.00 71.39           C
ATOM   5047  C   VAL A 329      15.134   2.133 -26.337  1.00 71.39           C
ATOM   5048  O   VAL A 329      16.239   2.547 -26.685  1.00 71.39           O
ATOM   5049  HA  VAL A 329      15.911   0.841 -24.810  1.00 71.39           H
ATOM   5050  CB  VAL A 329      14.875  -0.402 -26.204  1.00 71.39           C
ATOM   5051  HB  VAL A 329      13.880  -0.423 -26.650  1.00 71.39           H
ATOM   5052  CG1 VAL A 329      15.900  -0.480 -27.337  1.00 71.39           C
ATOM   5053 1HG1 VAL A 329      15.745   0.352 -28.025  1.00 71.39           H
ATOM   5054 2HG1 VAL A 329      16.906  -0.426 -26.922  1.00 71.39           H
ATOM   5055 3HG1 VAL A 329      15.778  -1.421 -27.873  1.00 71.39           H
ATOM   5056  CG2 VAL A 329      14.997  -1.608 -25.270  1.00 71.39           C
ATOM   5057 1HG2 VAL A 329      15.972  -1.593 -24.783  1.00 71.39           H
ATOM   5058 2HG2 VAL A 329      14.212  -1.564 -24.515  1.00 71.39           H
ATOM   5059 3HG2 VAL A 329      14.894  -2.527 -25.848  1.00 71.39           H
ATOM   5060  HN  VAL A 329      13.145   0.415 -24.654  1.00 71.39           H
ATOM   5061  N   LYS A 330      13.982   2.678 -26.697  1.00 68.53           N
[truncated: 117,320 more chars]
