# Supplementary material for: Noncanonical roles of chemokine regions in CCR9 activation revealed by structural modeling and mutational mapping
Source: Nat Commun. 2025 Aug 18;16:7695. doi: 10.1038/s41467-025-62321-9 (PMC12361432; doi:10.1038/s41467-025-62321-9)
Supplement: Supplementary file 4 — Supplementary Data 2 [file 41467_2025_62321_MOESM4_ESM.zip › CCR9_CCL25_rnk264.pdb]

SSBOND   1 CYS A   38    CYS A  289 
SSBOND   2 CYS A  119    CYS A  198 
SSBOND   3 CYS B    7    CYS B   35 
SSBOND   4 CYS B    8    CYS B   52 
ATOM      1  N   GLU A  20      -3.215  -3.220  60.940  1.00 44.49           N
ATOM      2  CA  GLU A  20      -3.449  -2.990  59.524  1.00 44.49           C
ATOM      3  C   GLU A  20      -2.177  -3.271  58.724  1.00 44.49           C
ATOM      4  O   GLU A  20      -2.233  -3.467  57.510  1.00 44.49           O
ATOM      5  HA  GLU A  20      -4.229  -3.698  59.241  1.00 44.49           H
ATOM      6  CB  GLU A  20      -3.951  -1.566  59.275  1.00 44.49           C
ATOM      7 1HB  GLU A  20      -3.486  -0.884  59.986  1.00 44.49           H
ATOM      8 2HB  GLU A  20      -3.774  -1.292  58.235  1.00 44.49           H
ATOM      9  CG  GLU A  20      -5.462  -1.471  59.496  1.00 44.49           C
ATOM     10 1HG  GLU A  20      -5.946  -2.371  59.118  1.00 44.49           H
ATOM     11 2HG  GLU A  20      -5.674  -1.419  60.564  1.00 44.49           H
ATOM     12  CD  GLU A  20      -6.041  -0.240  58.795  1.00 44.49           C
ATOM     13  OE1 GLU A  20      -7.285  -0.186  58.680  1.00 44.49           O
ATOM     14  OE2 GLU A  20      -5.228   0.618  58.390  1.00 44.49           O
ATOM     15  HN  GLU A  20      -2.281  -3.488  61.176  1.00 44.49           H
ATOM     16  N   SER A  21      -1.059  -3.283  59.435  1.00 50.67           N
ATOM     17  CA  SER A  21       0.239  -3.387  58.788  1.00 50.67           C
ATOM     18  C   SER A  21       0.460  -4.814  58.284  1.00 50.67           C
ATOM     19  O   SER A  21       0.909  -5.016  57.157  1.00 50.67           O
ATOM     20  HA  SER A  21       0.201  -2.687  57.953  1.00 50.67           H
ATOM     21  CB  SER A  21       1.363  -2.980  59.742  1.00 50.67           C
ATOM     22 1HB  SER A  21       2.275  -2.800  59.172  1.00 50.67           H
ATOM     23 2HB  SER A  21       1.103  -2.042  60.232  1.00 50.67           H
ATOM     24  OG  SER A  21       1.612  -3.977  60.730  1.00 50.67           O
ATOM     25  HG  SER A  21       2.343  -3.676  61.343  1.00 50.67           H
ATOM     26  HN  SER A  21      -1.030  -3.224  60.433  1.00 50.67           H
ATOM     27  N   THR A  22       0.135  -5.768  59.144  1.00 52.46           N
ATOM     28  CA  THR A  22       0.399  -7.166  58.847  1.00 52.46           C
ATOM     29  C   THR A  22      -0.496  -7.645  57.702  1.00 52.46           C
ATOM     30  O   THR A  22      -0.007  -8.194  56.715  1.00 52.46           O
ATOM     31  HA  THR A  22       1.430  -7.256  58.506  1.00 52.46           H
ATOM     32  CB  THR A  22       0.215  -7.967  60.137  1.00 52.46           C
ATOM     33  HB  THR A  22      -0.358  -8.876  59.953  1.00 52.46           H
ATOM     34  OG1 THR A  22      -0.378  -7.038  61.041  1.00 52.46           O
ATOM     35  HG1 THR A  22      -0.757  -7.523  61.830  1.00 52.46           H
ATOM     36  CG2 THR A  22       1.548  -8.329  60.796  1.00 52.46           C
ATOM     37 1HG2 THR A  22       2.091  -7.416  61.042  1.00 52.46           H
ATOM     38 2HG2 THR A  22       2.141  -8.931  60.108  1.00 52.46           H
ATOM     39 3HG2 THR A  22       1.360  -8.897  61.707  1.00 52.46           H
ATOM     40  HN  THR A  22      -0.300  -5.599  60.029  1.00 52.46           H
ATOM     41  N   SER A  23      -1.791  -7.420  57.871  1.00 54.32           N
ATOM     42  CA  SER A  23      -2.761  -7.851  56.878  1.00 54.32           C
ATOM     43  C   SER A  23      -2.448  -7.205  55.527  1.00 54.32           C
ATOM     44  O   SER A  23      -2.562  -7.850  54.486  1.00 54.32           O
ATOM     45  HA  SER A  23      -2.652  -8.934  56.819  1.00 54.32           H
ATOM     46  CB  SER A  23      -4.186  -7.505  57.315  1.00 54.32           C
ATOM     47 1HB  SER A  23      -4.889  -7.829  56.548  1.00 54.32           H
ATOM     48 2HB  SER A  23      -4.430  -8.054  58.224  1.00 54.32           H
ATOM     49  OG  SER A  23      -4.349  -6.108  57.547  1.00 54.32           O
ATOM     50  HG  SER A  23      -5.292  -5.914  57.818  1.00 54.32           H
ATOM     51  HN  SER A  23      -2.178  -6.955  58.667  1.00 54.32           H
ATOM     52  N   SER A  24      -2.060  -5.939  55.587  1.00 59.51           N
ATOM     53  CA  SER A  24      -1.724  -5.201  54.382  1.00 59.51           C
ATOM     54  C   SER A  24      -0.475  -5.801  53.732  1.00 59.51           C
ATOM     55  O   SER A  24      -0.274  -5.668  52.526  1.00 59.51           O
ATOM     56  HA  SER A  24      -2.587  -5.312  53.725  1.00 59.51           H
ATOM     57  CB  SER A  24      -1.503  -3.719  54.687  1.00 59.51           C
ATOM     58 1HB  SER A  24      -1.657  -3.135  53.780  1.00 59.51           H
ATOM     59 2HB  SER A  24      -2.245  -3.383  55.412  1.00 59.51           H
ATOM     60  OG  SER A  24      -0.196  -3.467  55.196  1.00 59.51           O
ATOM     61  HG  SER A  24      -0.034  -4.021  56.013  1.00 59.51           H
ATOM     62  HN  SER A  24      -1.975  -5.421  56.438  1.00 59.51           H
ATOM     63  N   MET A  25       0.331  -6.449  54.561  1.00 62.17           N
ATOM     64  CA  MET A  25       1.546  -7.084  54.079  1.00 62.17           C
ATOM     65  C   MET A  25       1.234  -8.418  53.398  1.00 62.17           C
ATOM     66  O   MET A  25       1.809  -8.738  52.358  1.00 62.17           O
ATOM     67  HA  MET A  25       1.972  -6.390  53.355  1.00 62.17           H
ATOM     68  CB  MET A  25       2.498  -7.320  55.253  1.00 62.17           C
ATOM     69 1HB  MET A  25       2.382  -6.522  55.986  1.00 62.17           H
ATOM     70 2HB  MET A  25       2.240  -8.253  55.754  1.00 62.17           H
ATOM     71  CG  MET A  25       3.951  -7.376  54.777  1.00 62.17           C
ATOM     72 1HG  MET A  25       4.554  -7.941  55.488  1.00 62.17           H
ATOM     73 2HG  MET A  25       4.010  -7.899  53.823  1.00 62.17           H
ATOM     74  SD  MET A  25       4.602  -5.722  54.607  1.00 62.17           S
ATOM     75  CE  MET A  25       6.351  -6.068  54.676  1.00 62.17           C
ATOM     76 1HE  MET A  25       6.590  -6.542  55.628  1.00 62.17           H
ATOM     77 2HE  MET A  25       6.622  -6.737  53.860  1.00 62.17           H
ATOM     78 3HE  MET A  25       6.910  -5.137  54.584  1.00 62.17           H
ATOM     79  HN  MET A  25       0.165  -6.544  55.542  1.00 62.17           H
ATOM     80  N   GLU A  26       0.326  -9.162  54.012  1.00 62.88           N
ATOM     81  CA  GLU A  26      -0.075 -10.450  53.473  1.00 62.88           C
ATOM     82  C   GLU A  26      -0.802 -10.265  52.140  1.00 62.88           C
ATOM     83  O   GLU A  26      -0.532 -10.981  51.177  1.00 62.88           O
ATOM     84  HA  GLU A  26       0.853 -11.000  53.316  1.00 62.88           H
ATOM     85  CB  GLU A  26      -0.947 -11.215  54.472  1.00 62.88           C
ATOM     86 1HB  GLU A  26      -1.700 -10.546  54.890  1.00 62.88           H
ATOM     87 2HB  GLU A  26      -1.373 -12.095  53.989  1.00 62.88           H
ATOM     88  CG  GLU A  26      -0.113 -11.729  55.647  1.00 62.88           C
ATOM     89 1HG  GLU A  26       0.686 -12.371  55.277  1.00 62.88           H
ATOM     90 2HG  GLU A  26       0.362 -10.890  56.155  1.00 62.88           H
ATOM     91  CD  GLU A  26      -0.982 -12.507  56.637  1.00 62.88           C
ATOM     92  OE1 GLU A  26      -0.399 -13.316  57.390  1.00 62.88           O
ATOM     93  OE2 GLU A  26      -2.210 -12.274  56.619  1.00 62.88           O
ATOM     94  HN  GLU A  26      -0.133  -8.898  54.861  1.00 62.88           H
ATOM     95  N   ASP A  27      -1.711  -9.301  52.127  1.00 59.56           N
ATOM     96  CA  ASP A  27      -2.488  -9.021  50.931  1.00 59.56           C
ATOM     97  C   ASP A  27      -1.539  -8.747  49.763  1.00 59.56           C
ATOM     98  O   ASP A  27      -1.797  -9.169  48.637  1.00 59.56           O
ATOM     99  HA  ASP A  27      -3.099  -9.910  50.773  1.00 59.56           H
ATOM    100  CB  ASP A  27      -3.370  -7.786  51.124  1.00 59.56           C
ATOM    101 1HB  ASP A  27      -2.802  -7.005  51.629  1.00 59.56           H
ATOM    102 2HB  ASP A  27      -3.664  -7.390  50.152  1.00 59.56           H
ATOM    103  CG  ASP A  27      -4.618  -8.126  51.941  1.00 59.56           C
ATOM    104  OD1 ASP A  27      -4.879  -9.338  52.101  1.00 59.56           O
ATOM    105  OD2 ASP A  27      -5.283  -7.166  52.387  1.00 59.56           O
ATOM    106  HN  ASP A  27      -1.918  -8.717  52.911  1.00 59.56           H
ATOM    107  N   TYR A  28      -0.460  -8.042  50.072  1.00 63.05           N
ATOM    108  CA  TYR A  28       0.523  -7.698  49.059  1.00 63.05           C
ATOM    109  C   TYR A  28       1.331  -8.927  48.638  1.00 63.05           C
ATOM    110  O   TYR A  28       1.757  -9.031  47.490  1.00 63.05           O
ATOM    111  HA  TYR A  28      -0.009  -7.308  48.192  1.00 63.05           H
ATOM    112  CB  TYR A  28       1.464  -6.684  49.713  1.00 63.05           C
ATOM    113 1HB  TYR A  28       0.880  -5.830  50.057  1.00 63.05           H
ATOM    114 2HB  TYR A  28       1.914  -7.138  50.596  1.00 63.05           H
ATOM    115  CG  TYR A  28       2.578  -6.183  48.791  1.00 63.05           C
ATOM    116  CD1 TYR A  28       3.839  -6.737  48.869  1.00 63.05           C
ATOM    117  HD1 TYR A  28       4.043  -7.530  49.588  1.00 63.05           H
ATOM    118  CD2 TYR A  28       2.320  -5.178  47.881  1.00 63.05           C
ATOM    119  HD2 TYR A  28       1.323  -4.741  47.819  1.00 63.05           H
ATOM    120  CE1 TYR A  28       4.887  -6.266  48.001  1.00 63.05           C
ATOM    121  HE1 TYR A  28       5.888  -6.694  48.053  1.00 63.05           H
ATOM    122  CE2 TYR A  28       3.368  -4.707  47.013  1.00 63.05           C
ATOM    123  HE2 TYR A  28       3.178  -3.914  46.289  1.00 63.05           H
ATOM    124  CZ  TYR A  28       4.600  -5.274  47.116  1.00 63.05           C
ATOM    125  OH  TYR A  28       5.590  -4.829  46.296  1.00 63.05           O
ATOM    126  HH  TYR A  28       5.225  -4.153  45.656  1.00 63.05           H
ATOM    127  HN  TYR A  28      -0.255  -7.709  50.992  1.00 63.05           H
ATOM    128  N   VAL A  29       1.516  -9.829  49.592  1.00 61.98           N
ATOM    129  CA  VAL A  29       2.324 -11.013  49.356  1.00 61.98           C
ATOM    130  C   VAL A  29       1.507 -12.033  48.561  1.00 61.98           C
ATOM    131  O   VAL A  29       2.049 -12.747  47.719  1.00 61.98           O
ATOM    132  HA  VAL A  29       3.184 -10.710  48.758  1.00 61.98           H
ATOM    133  CB  VAL A  29       2.842 -11.567  50.685  1.00 61.98           C
ATOM    134  HB  VAL A  29       1.987 -11.702  51.347  1.00 61.98           H
ATOM    135  CG1 VAL A  29       3.505 -12.931  50.488  1.00 61.98           C
ATOM    136 1HG1 VAL A  29       2.779 -13.632  50.077  1.00 61.98           H
ATOM    137 2HG1 VAL A  29       4.345 -12.832  49.800  1.00 61.98           H
ATOM    138 3HG1 VAL A  29       3.864 -13.302  51.449  1.00 61.98           H
ATOM    139  CG2 VAL A  29       3.803 -10.581  51.352  1.00 61.98           C
ATOM    140 1HG2 VAL A  29       4.653 -10.400  50.694  1.00 61.98           H
ATOM    141 2HG2 VAL A  29       3.285  -9.641  51.543  1.00 61.98           H
ATOM    142 3HG2 VAL A  29       4.156 -10.999  52.295  1.00 61.98           H
ATOM    143  HN  VAL A  29       1.126  -9.760  50.510  1.00 61.98           H
ATOM    144  N   ASN A  30       0.216 -12.068  48.856  1.00 64.24           N
ATOM    145  CA  ASN A  30      -0.655 -13.081  48.285  1.00 64.24           C
ATOM    146  C   ASN A  30      -1.170 -12.598  46.927  1.00 64.24           C
ATOM    147  O   ASN A  30      -1.777 -13.365  46.181  1.00 64.24           O
ATOM    148  HA  ASN A  30      -0.039 -13.976  48.203  1.00 64.24           H
ATOM    149  CB  ASN A  30      -1.866 -13.338  49.185  1.00 64.24           C
ATOM    150 1HB  ASN A  30      -2.276 -12.388  49.529  1.00 64.24           H
ATOM    151 2HB  ASN A  30      -2.649 -13.835  48.614  1.00 64.24           H
ATOM    152  CG  ASN A  30      -1.480 -14.199  50.390  1.00 64.24           C
ATOM    153  OD1 ASN A  30      -0.476 -14.892  50.394  1.00 64.24           O
ATOM    154  ND2 ASN A  30      -2.331 -14.116  51.408  1.00 64.24           N
ATOM    155 1HD2 ASN A  30      -3.137 -13.527  51.340  1.00 64.24           H
ATOM    156 2HD2 ASN A  30      -2.165 -14.642  52.242  1.00 64.24           H
ATOM    157  HN  ASN A  30      -0.235 -11.421  49.472  1.00 64.24           H
ATOM    158  N   PHE A  31      -0.909 -11.329  46.648  1.00 68.16           N
ATOM    159  CA  PHE A  31      -1.303 -10.746  45.377  1.00 68.16           C
ATOM    160  C   PHE A  31      -0.582 -11.430  44.213  1.00 68.16           C
ATOM    161  O   PHE A  31       0.647 -11.448  44.164  1.00 68.16           O
ATOM    162  HA  PHE A  31      -2.378 -10.894  45.273  1.00 68.16           H
ATOM    163  CB  PHE A  31      -0.898  -9.272  45.416  1.00 68.16           C
ATOM    164 1HB  PHE A  31      -1.332  -8.810  46.303  1.00 68.16           H
ATOM    165 2HB  PHE A  31       0.185  -9.206  45.520  1.00 68.16           H
ATOM    166  CG  PHE A  31      -1.327  -8.475  44.183  1.00 68.16           C
ATOM    167  CD1 PHE A  31      -0.460  -8.303  43.149  1.00 68.16           C
ATOM    168  HD1 PHE A  31       0.540  -8.733  43.199  1.00 68.16           H
ATOM    169  CD2 PHE A  31      -2.575  -7.939  44.120  1.00 68.16           C
ATOM    170  HD2 PHE A  31      -3.270  -8.076  44.948  1.00 68.16           H
ATOM    171  CE1 PHE A  31      -0.858  -7.564  42.004  1.00 68.16           C
ATOM    172  HE1 PHE A  31      -0.163  -7.426  41.175  1.00 68.16           H
ATOM    173  CE2 PHE A  31      -2.973  -7.200  42.974  1.00 68.16           C
ATOM    174  HE2 PHE A  31      -3.974  -6.770  42.924  1.00 68.16           H
ATOM    175  CZ  PHE A  31      -2.106  -7.028  41.941  1.00 68.16           C
ATOM    176  HZ  PHE A  31      -2.412  -6.460  41.062  1.00 68.16           H
ATOM    177  HN  PHE A  31      -0.439 -10.705  47.272  1.00 68.16           H
ATOM    178  N   ASN A  32      -1.378 -11.977  43.305  1.00 67.00           N
ATOM    179  CA  ASN A  32      -0.832 -12.615  42.120  1.00 67.00           C
ATOM    180  C   ASN A  32      -0.398 -11.540  41.121  1.00 67.00           C
ATOM    181  O   ASN A  32      -1.218 -11.029  40.359  1.00 67.00           O
ATOM    182  HA  ASN A  32       0.006 -13.214  42.477  1.00 67.00           H
ATOM    183  CB  ASN A  32      -1.879 -13.498  41.438  1.00 67.00           C
ATOM    184 1HB  ASN A  32      -2.395 -14.100  42.187  1.00 67.00           H
ATOM    185 2HB  ASN A  32      -2.631 -12.873  40.958  1.00 67.00           H
ATOM    186  CG  ASN A  32      -1.231 -14.414  40.398  1.00 67.00           C
ATOM    187  OD1 ASN A  32      -0.029 -14.407  40.190  1.00 67.00           O
ATOM    188  ND2 ASN A  32      -2.092 -15.201  39.759  1.00 67.00           N
ATOM    189 1HD2 ASN A  32      -3.066 -15.158  39.978  1.00 67.00           H
ATOM    190 2HD2 ASN A  32      -1.764 -15.837  39.060  1.00 67.00           H
ATOM    191  HN  ASN A  32      -2.375 -11.988  43.370  1.00 67.00           H
ATOM    192  N   PHE A  33       0.889 -11.229  41.157  1.00 69.03           N
ATOM    193  CA  PHE A  33       1.462 -10.303  40.195  1.00 69.03           C
ATOM    194  C   PHE A  33       1.714 -10.992  38.852  1.00 69.03           C
ATOM    195  O   PHE A  33       2.829 -10.960  38.334  1.00 69.03           O
ATOM    196  HA  PHE A  33       0.744  -9.494  40.057  1.00 69.03           H
ATOM    197  CB  PHE A  33       2.799  -9.830  40.771  1.00 69.03           C
ATOM    198 1HB  PHE A  33       3.427 -10.700  40.965  1.00 69.03           H
ATOM    199 2HB  PHE A  33       3.313  -9.227  40.022  1.00 69.03           H
ATOM    200  CG  PHE A  33       2.668  -9.015  42.059  1.00 69.03           C
ATOM    201  CD1 PHE A  33       2.442  -7.675  41.995  1.00 69.03           C
ATOM    202  HD1 PHE A  33       2.354  -7.183  41.027  1.00 69.03           H
ATOM    203  CD2 PHE A  33       2.778  -9.630  43.267  1.00 69.03           C
ATOM    204  HD2 PHE A  33       2.960 -10.703  43.317  1.00 69.03           H
ATOM    205  CE1 PHE A  33       2.321  -6.918  43.191  1.00 69.03           C
ATOM    206  HE1 PHE A  33       2.140  -5.845  43.140  1.00 69.03           H
ATOM    207  CE2 PHE A  33       2.657  -8.873  44.462  1.00 69.03           C
ATOM    208  HE2 PHE A  33       2.745  -9.366  45.431  1.00 69.03           H
ATOM    209  CZ  PHE A  33       2.431  -7.533  44.399  1.00 69.03           C
ATOM    210  HZ  PHE A  33       2.338  -6.952  45.317  1.00 69.03           H
ATOM    211  HN  PHE A  33       1.535 -11.597  41.825  1.00 69.03           H
ATOM    212  N   THR A  34       0.659 -11.599  38.328  1.00 72.00           N
ATOM    213  CA  THR A  34       0.638 -11.987  36.928  1.00 72.00           C
ATOM    214  C   THR A  34       1.061 -10.813  36.043  1.00 72.00           C
ATOM    215  O   THR A  34       0.516  -9.716  36.158  1.00 72.00           O
ATOM    216  HA  THR A  34       1.371 -12.780  36.780  1.00 72.00           H
ATOM    217  CB  THR A  34      -0.761 -12.517  36.606  1.00 72.00           C
ATOM    218  HB  THR A  34      -1.479 -11.701  36.533  1.00 72.00           H
ATOM    219  OG1 THR A  34      -1.015 -13.472  37.633  1.00 72.00           O
ATOM    220  HG1 THR A  34      -0.256 -14.119  37.694  1.00 72.00           H
ATOM    221  CG2 THR A  34      -0.792 -13.340  35.316  1.00 72.00           C
ATOM    222 1HG2 THR A  34      -0.123 -14.195  35.414  1.00 72.00           H
ATOM    223 2HG2 THR A  34      -0.467 -12.719  34.481  1.00 72.00           H
ATOM    224 3HG2 THR A  34      -1.807 -13.692  35.134  1.00 72.00           H
ATOM    225  HN  THR A  34      -0.168 -11.826  38.842  1.00 72.00           H
ATOM    226  N   ASP A  35       2.030 -11.082  35.181  1.00 79.71           N
ATOM    227  CA  ASP A  35       2.682 -10.022  34.432  1.00 79.71           C
ATOM    228  C   ASP A  35       1.808  -9.635  33.237  1.00 79.71           C
ATOM    229  O   ASP A  35       2.101 -10.008  32.102  1.00 79.71           O
ATOM    230  HA  ASP A  35       2.804  -9.203  35.141  1.00 79.71           H
ATOM    231  CB  ASP A  35       4.040 -10.481  33.895  1.00 79.71           C
ATOM    232 1HB  ASP A  35       4.439 -11.269  34.533  1.00 79.71           H
ATOM    233 2HB  ASP A  35       3.916 -10.908  32.900  1.00 79.71           H
ATOM    234  CG  ASP A  35       5.028  -9.315  33.836  1.00 79.71           C
ATOM    235  OD1 ASP A  35       4.656  -8.229  34.333  1.00 79.71           O
ATOM    236  OD2 ASP A  35       6.134  -9.535  33.296  1.00 79.71           O
ATOM    237  HN  ASP A  35       2.369 -12.004  34.991  1.00 79.71           H
ATOM    238  N   PHE A  36       0.751  -8.893  33.534  1.00 89.45           N
ATOM    239  CA  PHE A  36      -0.128  -8.393  32.491  1.00 89.45           C
ATOM    240  C   PHE A  36       0.473  -7.162  31.809  1.00 89.45           C
ATOM    241  O   PHE A  36      -0.009  -6.728  30.765  1.00 89.45           O
ATOM    242  HA  PHE A  36      -0.247  -9.190  31.757  1.00 89.45           H
ATOM    243  CB  PHE A  36      -1.442  -7.995  33.166  1.00 89.45           C
ATOM    244 1HB  PHE A  36      -1.222  -7.338  34.008  1.00 89.45           H
ATOM    245 2HB  PHE A  36      -2.042  -7.420  32.461  1.00 89.45           H
ATOM    246  CG  PHE A  36      -2.268  -9.182  33.667  1.00 89.45           C
ATOM    247  CD1 PHE A  36      -2.412 -10.287  32.888  1.00 89.45           C
ATOM    248  HD1 PHE A  36      -1.939 -10.328  31.907  1.00 89.45           H
ATOM    249  CD2 PHE A  36      -2.858  -9.131  34.892  1.00 89.45           C
ATOM    250  HD2 PHE A  36      -2.743  -8.245  35.516  1.00 89.45           H
ATOM    251  CE1 PHE A  36      -3.179 -11.389  33.353  1.00 89.45           C
ATOM    252  HE1 PHE A  36      -3.294 -12.274  32.729  1.00 89.45           H
ATOM    253  CE2 PHE A  36      -3.625 -10.233  35.357  1.00 89.45           C
ATOM    254  HE2 PHE A  36      -4.098 -10.192  36.338  1.00 89.45           H
ATOM    255  CZ  PHE A  36      -3.769 -11.338  34.578  1.00 89.45           C
ATOM    256  HZ  PHE A  36      -4.357 -12.183  34.935  1.00 89.45           H
ATOM    257  HN  PHE A  36       0.493  -8.633  34.464  1.00 89.45           H
ATOM    258  N   TYR A  37       1.519  -6.634  32.429  1.00 90.86           N
ATOM    259  CA  TYR A  37       2.302  -5.579  31.809  1.00 90.86           C
ATOM    260  C   TYR A  37       3.428  -6.163  30.953  1.00 90.86           C
ATOM    261  O   TYR A  37       4.340  -6.804  31.474  1.00 90.86           O
ATOM    262  HA  TYR A  37       1.637  -4.997  31.171  1.00 90.86           H
ATOM    263  CB  TYR A  37       2.915  -4.777  32.958  1.00 90.86           C
ATOM    264 1HB  TYR A  37       2.114  -4.416  33.603  1.00 90.86           H
ATOM    265 2HB  TYR A  37       3.534  -5.441  33.562  1.00 90.86           H
ATOM    266  CG  TYR A  37       3.761  -3.586  32.505  1.00 90.86           C
ATOM    267  CD1 TYR A  37       5.126  -3.727  32.354  1.00 90.86           C
ATOM    268  HD1 TYR A  37       5.600  -4.687  32.558  1.00 90.86           H
ATOM    269  CD2 TYR A  37       3.160  -2.371  32.246  1.00 90.86           C
ATOM    270  HD2 TYR A  37       2.082  -2.260  32.365  1.00 90.86           H
ATOM    271  CE1 TYR A  37       5.923  -2.606  31.927  1.00 90.86           C
ATOM    272  HE1 TYR A  37       7.001  -2.704  31.804  1.00 90.86           H
ATOM    273  CE2 TYR A  37       3.957  -1.250  31.819  1.00 90.86           C
ATOM    274  HE2 TYR A  37       3.495  -0.285  31.611  1.00 90.86           H
ATOM    275  CZ  TYR A  37       5.299  -1.423  31.681  1.00 90.86           C
ATOM    276  OH  TYR A  37       6.051  -0.365  31.277  1.00 90.86           O
ATOM    277  HH  TYR A  37       5.461   0.418  31.077  1.00 90.86           H
ATOM    278  HN  TYR A  37       1.832  -6.915  33.336  1.00 90.86           H
ATOM    279  N   CYS A  38       3.329  -5.920  29.654  1.00 91.32           N
ATOM    280  CA  CYS A  38       4.253  -6.521  28.708  1.00 91.32           C
ATOM    281  C   CYS A  38       5.263  -5.454  28.281  1.00 91.32           C
ATOM    282  O   CYS A  38       4.892  -4.448  27.678  1.00 91.32           O
ATOM    283  HA  CYS A  38       4.750  -7.337  29.231  1.00 91.32           H
ATOM    284  CB  CYS A  38       3.521  -7.126  27.508  1.00 91.32           C
ATOM    285 1HB  CYS A  38       2.722  -7.783  27.853  1.00 91.32           H
ATOM    286 2HB  CYS A  38       3.052  -6.336  26.922  1.00 91.32           H
ATOM    287  SG  CYS A  38       4.696  -8.064  26.465  1.00 91.32           S
ATOM    288  HN  CYS A  38       2.634  -5.327  29.248  1.00 91.32           H
ATOM    289  N   GLU A  39       6.521  -5.711  28.609  1.00 89.82           N
ATOM    290  CA  GLU A  39       7.609  -4.890  28.105  1.00 89.82           C
ATOM    291  C   GLU A  39       8.008  -5.343  26.700  1.00 89.82           C
ATOM    292  O   GLU A  39       8.355  -6.505  26.494  1.00 89.82           O
ATOM    293  HA  GLU A  39       7.212  -3.875  28.068  1.00 89.82           H
ATOM    294  CB  GLU A  39       8.808  -4.925  29.055  1.00 89.82           C
ATOM    295 1HB  GLU A  39       9.046  -5.958  29.307  1.00 89.82           H
ATOM    296 2HB  GLU A  39       9.645  -4.386  28.610  1.00 89.82           H
ATOM    297  CG  GLU A  39       8.487  -4.213  30.370  1.00 89.82           C
ATOM    298 1HG  GLU A  39       8.104  -3.213  30.163  1.00 89.82           H
ATOM    299 2HG  GLU A  39       7.701  -4.752  30.898  1.00 89.82           H
ATOM    300  CD  GLU A  39       9.730  -4.115  31.258  1.00 89.82           C
ATOM    301  OE1 GLU A  39       9.601  -3.520  32.350  1.00 89.82           O
ATOM    302  OE2 GLU A  39      10.779  -4.636  30.824  1.00 89.82           O
ATOM    303  HN  GLU A  39       6.801  -6.462  29.207  1.00 89.82           H
ATOM    304  N   LYS A  40       7.947  -4.402  25.769  1.00 89.23           N
ATOM    305  CA  LYS A  40       8.132  -4.725  24.365  1.00 89.23           C
ATOM    306  C   LYS A  40       9.585  -4.451  23.970  1.00 89.23           C
ATOM    307  O   LYS A  40       9.871  -4.148  22.813  1.00 89.23           O
ATOM    308  HA  LYS A  40       7.938  -5.791  24.246  1.00 89.23           H
ATOM    309  CB  LYS A  40       7.110  -3.980  23.504  1.00 89.23           C
ATOM    310 1HB  LYS A  40       7.233  -2.905  23.634  1.00 89.23           H
ATOM    311 2HB  LYS A  40       7.290  -4.196  22.451  1.00 89.23           H
ATOM    312  CG  LYS A  40       5.682  -4.385  23.876  1.00 89.23           C
ATOM    313 1HG  LYS A  40       5.529  -4.249  24.946  1.00 89.23           H
ATOM    314 2HG  LYS A  40       4.971  -3.733  23.367  1.00 89.23           H
ATOM    315  CD  LYS A  40       5.408  -5.841  23.496  1.00 89.23           C
ATOM    316 1HD  LYS A  40       5.722  -6.018  22.467  1.00 89.23           H
ATOM    317 2HD  LYS A  40       6.000  -6.503  24.128  1.00 89.23           H
ATOM    318  CE  LYS A  40       3.923  -6.178  23.647  1.00 89.23           C
ATOM    319 1HE  LYS A  40       3.695  -6.384  24.693  1.00 89.23           H
ATOM    320 2HE  LYS A  40       3.318  -5.320  23.352  1.00 89.23           H
ATOM    321  NZ  LYS A  40       3.570  -7.350  22.816  1.00 89.23           N
ATOM    322 1HZ  LYS A  40       2.589  -7.574  22.946  1.00 89.23           H
ATOM    323 2HZ  LYS A  40       3.741  -7.137  21.840  1.00 89.23           H
ATOM    324 3HZ  LYS A  40       4.137  -8.144  23.093  1.00 89.23           H
ATOM    325  HN  LYS A  40       7.774  -3.436  25.961  1.00 89.23           H
ATOM    326  N   ASN A  41      10.464  -4.566  24.955  1.00 88.76           N
ATOM    327  CA  ASN A  41      11.868  -4.260  24.743  1.00 88.76           C
ATOM    328  C   ASN A  41      12.428  -5.179  23.656  1.00 88.76           C
ATOM    329  O   ASN A  41      13.159  -4.730  22.775  1.00 88.76           O
ATOM    330  HA  ASN A  41      11.892  -3.209  24.454  1.00 88.76           H
ATOM    331  CB  ASN A  41      12.680  -4.488  26.020  1.00 88.76           C
ATOM    332 1HB  ASN A  41      12.354  -5.409  26.503  1.00 88.76           H
ATOM    333 2HB  ASN A  41      13.733  -4.616  25.768  1.00 88.76           H
ATOM    334  CG  ASN A  41      12.521  -3.314  26.988  1.00 88.76           C
ATOM    335  OD1 ASN A  41      12.205  -2.200  26.607  1.00 88.76           O
ATOM    336  ND2 ASN A  41      12.757  -3.626  28.260  1.00 88.76           N
ATOM    337 1HD2 ASN A  41      13.013  -4.561  28.506  1.00 88.76           H
ATOM    338 2HD2 ASN A  41      12.679  -2.925  28.969  1.00 88.76           H
ATOM    339  HN  ASN A  41      10.230  -4.862  25.881  1.00 88.76           H
ATOM    340  N   ASN A  42      12.064  -6.449  23.755  1.00 90.79           N
ATOM    341  CA  ASN A  42      12.565  -7.446  22.824  1.00 90.79           C
ATOM    342  C   ASN A  42      12.102  -7.094  21.409  1.00 90.79           C
ATOM    343  O   ASN A  42      12.859  -7.239  20.450  1.00 90.79           O
ATOM    344  HA  ASN A  42      13.650  -7.415  22.927  1.00 90.79           H
ATOM    345  CB  ASN A  42      12.028  -8.837  23.165  1.00 90.79           C
ATOM    346 1HB  ASN A  42      10.944  -8.797  23.269  1.00 90.79           H
ATOM    347 2HB  ASN A  42      12.244  -9.525  22.347  1.00 90.79           H
ATOM    348  CG  ASN A  42      12.652  -9.364  24.459  1.00 90.79           C
ATOM    349  OD1 ASN A  42      13.595  -8.807  24.995  1.00 90.79           O
ATOM    350  ND2 ASN A  42      12.073 -10.466  24.929  1.00 90.79           N
ATOM    351 1HD2 ASN A  42      11.302 -10.873  24.440  1.00 90.79           H
ATOM    352 2HD2 ASN A  42      12.410 -10.887  25.771  1.00 90.79           H
ATOM    353  HN  ASN A  42      11.440  -6.800  24.453  1.00 90.79           H
ATOM    354  N   VAL A  43      10.861  -6.638  21.323  1.00 91.16           N
ATOM    355  CA  VAL A  43      10.281  -6.283  20.039  1.00 91.16           C
ATOM    356  C   VAL A  43      11.052  -5.102  19.445  1.00 91.16           C
ATOM    357  O   VAL A  43      11.373  -5.100  18.257  1.00 91.16           O
ATOM    358  HA  VAL A  43      10.393  -7.143  19.378  1.00 91.16           H
ATOM    359  CB  VAL A  43       8.786  -6.000  20.199  1.00 91.16           C
ATOM    360  HB  VAL A  43       8.678  -5.117  20.828  1.00 91.16           H
ATOM    361  CG1 VAL A  43       8.137  -5.698  18.847  1.00 91.16           C
ATOM    362 1HG1 VAL A  43       8.612  -4.823  18.404  1.00 91.16           H
ATOM    363 2HG1 VAL A  43       8.262  -6.554  18.185  1.00 91.16           H
ATOM    364 3HG1 VAL A  43       7.075  -5.501  18.991  1.00 91.16           H
ATOM    365  CG2 VAL A  43       8.081  -7.164  20.899  1.00 91.16           C
ATOM    366 1HG2 VAL A  43       8.203  -8.071  20.307  1.00 91.16           H
ATOM    367 2HG2 VAL A  43       8.517  -7.313  21.887  1.00 91.16           H
ATOM    368 3HG2 VAL A  43       7.019  -6.937  21.000  1.00 91.16           H
ATOM    369  HN  VAL A  43      10.256  -6.511  22.109  1.00 91.16           H
ATOM    370  N   ARG A  44      11.328  -4.127  20.299  1.00 89.88           N
ATOM    371  CA  ARG A  44      11.994  -2.913  19.859  1.00 89.88           C
ATOM    372  C   ARG A  44      13.426  -3.223  19.419  1.00 89.88           C
ATOM    373  O   ARG A  44      13.923  -2.643  18.455  1.00 89.88           O
ATOM    374  HA  ARG A  44      11.396  -2.555  19.022  1.00 89.88           H
ATOM    375  CB  ARG A  44      12.026  -1.867  20.975  1.00 89.88           C
ATOM    376 1HB  ARG A  44      12.343  -2.334  21.907  1.00 89.88           H
ATOM    377 2HB  ARG A  44      12.762  -1.099  20.737  1.00 89.88           H
ATOM    378  CG  ARG A  44      10.651  -1.223  21.162  1.00 89.88           C
ATOM    379 1HG  ARG A  44      10.319  -0.786  20.220  1.00 89.88           H
ATOM    380 2HG  ARG A  44       9.922  -1.986  21.434  1.00 89.88           H
ATOM    381  CD  ARG A  44      10.694  -0.143  22.245  1.00 89.88           C
ATOM    382 1HD  ARG A  44      11.688   0.302  22.287  1.00 89.88           H
ATOM    383 2HD  ARG A  44       9.996   0.658  21.999  1.00 89.88           H
ATOM    384  NE  ARG A  44      10.347  -0.729  23.559  1.00 89.88           N
ATOM    385  HE  ARG A  44       9.850  -1.597  23.568  1.00 89.88           H
ATOM    386  CZ  ARG A  44      10.657  -0.170  24.736  1.00 89.88           C
ATOM    387  NH1 ARG A  44      11.323   0.992  24.783  1.00 89.88           N
ATOM    388 1HH1 ARG A  44      11.592   1.449  23.935  1.00 89.88           H
ATOM    389 2HH1 ARG A  44      11.551   1.402  25.666  1.00 89.88           H
ATOM    390  NH2 ARG A  44      10.292  -0.791  25.866  1.00 89.88           N
ATOM    391 1HH2 ARG A  44      10.516  -0.387  26.753  1.00 89.88           H
ATOM    392 2HH2 ARG A  44       9.796  -1.658  25.823  1.00 89.88           H
ATOM    393  HN  ARG A  44      11.105  -4.157  21.273  1.00 89.88           H
ATOM    394  N   GLN A  45      14.050  -4.137  20.147  1.00 91.81           N
ATOM    395  CA  GLN A  45      15.422  -4.517  19.856  1.00 91.81           C
ATOM    396  C   GLN A  45      15.510  -5.177  18.478  1.00 91.81           C
ATOM    397  O   GLN A  45      16.427  -4.896  17.709  1.00 91.81           O
ATOM    398  HA  GLN A  45      15.987  -3.585  19.857  1.00 91.81           H
ATOM    399  CB  GLN A  45      15.978  -5.440  20.942  1.00 91.81           C
ATOM    400 1HB  GLN A  45      15.841  -4.980  21.921  1.00 91.81           H
ATOM    401 2HB  GLN A  45      15.419  -6.376  20.950  1.00 91.81           H
ATOM    402  CG  GLN A  45      17.463  -5.728  20.711  1.00 91.81           C
ATOM    403 1HG  GLN A  45      17.602  -6.167  19.723  1.00 91.81           H
ATOM    404 2HG  GLN A  45      18.025  -4.795  20.727  1.00 91.81           H
ATOM    405  CD  GLN A  45      18.010  -6.678  21.778  1.00 91.81           C
ATOM    406  OE1 GLN A  45      17.276  -7.291  22.536  1.00 91.81           O
ATOM    407  NE2 GLN A  45      19.337  -6.764  21.796  1.00 91.81           N
ATOM    408 1HE2 GLN A  45      19.882  -6.234  21.146  1.00 91.81           H
ATOM    409 2HE2 GLN A  45      19.790  -7.360  22.459  1.00 91.81           H
ATOM    410  HN  GLN A  45      13.635  -4.614  20.922  1.00 91.81           H
ATOM    411  N   PHE A  46      14.543  -6.042  18.209  1.00 93.46           N
ATOM    412  CA  PHE A  46      14.466  -6.700  16.916  1.00 93.46           C
ATOM    413  C   PHE A  46      14.272  -5.680  15.792  1.00 93.46           C
ATOM    414  O   PHE A  46      14.976  -5.720  14.784  1.00 93.46           O
ATOM    415  HA  PHE A  46      15.408  -7.228  16.766  1.00 93.46           H
ATOM    416  CB  PHE A  46      13.253  -7.631  16.959  1.00 93.46           C
ATOM    417 1HB  PHE A  46      13.433  -8.412  17.699  1.00 93.46           H
ATOM    418 2HB  PHE A  46      12.385  -7.065  17.299  1.00 93.46           H
ATOM    419  CG  PHE A  46      12.923  -8.286  15.617  1.00 93.46           C
ATOM    420  CD1 PHE A  46      11.909  -7.798  14.853  1.00 93.46           C
ATOM    421  HD1 PHE A  46      11.332  -6.940  15.197  1.00 93.46           H
ATOM    422  CD2 PHE A  46      13.643  -9.357  15.187  1.00 93.46           C
ATOM    423  HD2 PHE A  46      14.456  -9.748  15.799  1.00 93.46           H
ATOM    424  CE1 PHE A  46      11.603  -8.406  13.607  1.00 93.46           C
ATOM    425  HE1 PHE A  46      10.790  -8.015  12.995  1.00 93.46           H
ATOM    426  CE2 PHE A  46      13.337  -9.965  13.941  1.00 93.46           C
ATOM    427  HE2 PHE A  46      13.914 -10.823  13.597  1.00 93.46           H
ATOM    428  CZ  PHE A  46      12.323  -9.476  13.177  1.00 93.46           C
ATOM    429  HZ  PHE A  46      12.088  -9.943  12.220  1.00 93.46           H
ATOM    430  HN  PHE A  46      13.822  -6.293  18.855  1.00 93.46           H
ATOM    431  N   ALA A  47      13.313  -4.790  16.003  1.00 92.38           N
ATOM    432  CA  ALA A  47      12.948  -3.826  14.979  1.00 92.38           C
ATOM    433  C   ALA A  47      14.175  -2.988  14.614  1.00 92.38           C
ATOM    434  O   ALA A  47      14.402  -2.691  13.442  1.00 92.38           O
ATOM    435  HA  ALA A  47      12.624  -4.383  14.099  1.00 92.38           H
ATOM    436  CB  ALA A  47      11.783  -2.969  15.476  1.00 92.38           C
ATOM    437 1HB  ALA A  47      10.928  -3.609  15.694  1.00 92.38           H
ATOM    438 2HB  ALA A  47      12.081  -2.441  16.382  1.00 92.38           H
ATOM    439 3HB  ALA A  47      11.510  -2.246  14.708  1.00 92.38           H
ATOM    440  HN  ALA A  47      12.791  -4.722  16.853  1.00 92.38           H
ATOM    441  N   SER A  48      14.934  -2.630  15.639  1.00 92.62           N
ATOM    442  CA  SER A  48      16.005  -1.662  15.475  1.00 92.62           C
ATOM    443  C   SER A  48      17.082  -2.226  14.546  1.00 92.62           C
ATOM    444  O   SER A  48      17.808  -1.471  13.902  1.00 92.62           O
ATOM    445  HA  SER A  48      15.536  -0.785  15.030  1.00 92.62           H
ATOM    446  CB  SER A  48      16.615  -1.282  16.826  1.00 92.62           C
ATOM    447 1HB  SER A  48      17.264  -0.415  16.700  1.00 92.62           H
ATOM    448 2HB  SER A  48      15.822  -0.989  17.513  1.00 92.62           H
ATOM    449  OG  SER A  48      17.363  -2.354  17.394  1.00 92.62           O
ATOM    450  HG  SER A  48      16.817  -3.192  17.390  1.00 92.62           H
ATOM    451  HN  SER A  48      14.826  -2.988  16.567  1.00 92.62           H
ATOM    452  N   HIS A  49      17.151  -3.548  14.506  1.00 94.13           N
ATOM    453  CA  HIS A  49      18.151  -4.222  13.695  1.00 94.13           C
ATOM    454  C   HIS A  49      17.546  -4.595  12.340  1.00 94.13           C
ATOM    455  O   HIS A  49      18.219  -4.518  11.313  1.00 94.13           O
ATOM    456  HA  HIS A  49      18.959  -3.507  13.538  1.00 94.13           H
ATOM    457  CB  HIS A  49      18.731  -5.427  14.437  1.00 94.13           C
ATOM    458 1HB  HIS A  49      17.913  -6.080  14.744  1.00 94.13           H
ATOM    459 2HB  HIS A  49      19.354  -5.999  13.750  1.00 94.13           H
ATOM    460  CG  HIS A  49      19.550  -5.064  15.653  1.00 94.13           C
ATOM    461  ND1 HIS A  49      18.984  -4.815  16.891  1.00 94.13           N
ATOM    462  HD1 HIS A  49      18.008  -4.848  17.105  1.00 94.13           H
ATOM    463  CD2 HIS A  49      20.897  -4.912  15.807  1.00 94.13           C
ATOM    464  HD2 HIS A  49      21.646  -5.036  15.025  1.00 94.13           H
ATOM    465  CE1 HIS A  49      19.956  -4.526  17.744  1.00 94.13           C
ATOM    466  HE1 HIS A  49      19.831  -4.283  18.799  1.00 94.13           H
ATOM    467  NE2 HIS A  49      21.140  -4.586  17.070  1.00 94.13           N
ATOM    468  HN  HIS A  49      16.540  -4.156  15.015  1.00 94.13           H
ATOM    469  N   PHE A  50      16.282  -4.990  12.381  1.00 95.08           N
ATOM    470  CA  PHE A  50      15.662  -5.633  11.235  1.00 95.08           C
ATOM    471  C   PHE A  50      15.165  -4.596  10.226  1.00 95.08           C
ATOM    472  O   PHE A  50      15.409  -4.724   9.027  1.00 95.08           O
ATOM    473  HA  PHE A  50      16.421  -6.259  10.766  1.00 95.08           H
ATOM    474  CB  PHE A  50      14.466  -6.429  11.762  1.00 95.08           C
ATOM    475 1HB  PHE A  50      14.818  -7.147  12.502  1.00 95.08           H
ATOM    476 2HB  PHE A  50      13.787  -5.748  12.275  1.00 95.08           H
ATOM    477  CG  PHE A  50      13.689  -7.177  10.676  1.00 95.08           C
ATOM    478  CD1 PHE A  50      12.465  -6.730  10.286  1.00 95.08           C
ATOM    479  HD1 PHE A  50      12.038  -5.839  10.746  1.00 95.08           H
ATOM    480  CD2 PHE A  50      14.222  -8.288  10.102  1.00 95.08           C
ATOM    481  HD2 PHE A  50      15.203  -8.646  10.415  1.00 95.08           H
ATOM    482  CE1 PHE A  50      11.744  -7.424   9.278  1.00 95.08           C
ATOM    483  HE1 PHE A  50      10.764  -7.066   8.965  1.00 95.08           H
ATOM    484  CE2 PHE A  50      13.501  -8.982   9.095  1.00 95.08           C
ATOM    485  HE2 PHE A  50      13.929  -9.873   8.634  1.00 95.08           H
ATOM    486  CZ  PHE A  50      12.278  -8.536   8.704  1.00 95.08           C
ATOM    487  HZ  PHE A  50      11.725  -9.068   7.930  1.00 95.08           H
ATOM    488  HN  PHE A  50      15.686  -4.877  13.176  1.00 95.08           H
ATOM    489  N   LEU A  51      14.477  -3.591  10.749  1.00 94.65           N
ATOM    490  CA  LEU A  51      13.655  -2.732   9.913  1.00 94.65           C
ATOM    491  C   LEU A  51      14.560  -1.816   9.087  1.00 94.65           C
ATOM    492  O   LEU A  51      14.434  -1.750   7.865  1.00 94.65           O
ATOM    493  HA  LEU A  51      13.099  -3.374   9.231  1.00 94.65           H
ATOM    494  CB  LEU A  51      12.630  -1.979  10.764  1.00 94.65           C
ATOM    495 1HB  LEU A  51      13.166  -1.391  11.508  1.00 94.65           H
ATOM    496 2HB  LEU A  51      12.102  -1.275  10.121  1.00 94.65           H
ATOM    497  CG  LEU A  51      11.594  -2.843  11.486  1.00 94.65           C
ATOM    498  HG  LEU A  51      12.119  -3.489  12.190  1.00 94.65           H
ATOM    499  CD1 LEU A  51      10.630  -1.978  12.299  1.00 94.65           C
ATOM    500 1HD1 LEU A  51      11.190  -1.409  13.042  1.00 94.65           H
ATOM    501 2HD1 LEU A  51      10.108  -1.290  11.633  1.00 94.65           H
ATOM    502 3HD1 LEU A  51       9.904  -2.617  12.802  1.00 94.65           H
ATOM    503  CD2 LEU A  51      10.856  -3.753  10.501  1.00 94.65           C
ATOM    504 1HD2 LEU A  51      10.345  -3.143   9.757  1.00 94.65           H
ATOM    505 2HD2 LEU A  51      11.573  -4.408  10.005  1.00 94.65           H
ATOM    506 3HD2 LEU A  51      10.126  -4.356  11.041  1.00 94.65           H
ATOM    507  HN  LEU A  51      14.474  -3.362  11.722  1.00 94.65           H
ATOM    508  N   PRO A  52      15.485  -1.094   9.735  1.00 95.72           N
ATOM    509  CA  PRO A  52      16.188   0.005   9.068  1.00 95.72           C
ATOM    510  C   PRO A  52      16.823  -0.428   7.757  1.00 95.72           C
ATOM    511  O   PRO A  52      16.604   0.198   6.721  1.00 95.72           O
ATOM    512  HA  PRO A  52      15.483   0.791   8.798  1.00 95.72           H
ATOM    513  CB  PRO A  52      17.239   0.437  10.093  1.00 95.72           C
ATOM    514 1HB  PRO A  52      18.184  -0.084   9.942  1.00 95.72           H
ATOM    515 2HB  PRO A  52      17.450   1.504  10.025  1.00 95.72           H
ATOM    516  CG  PRO A  52      16.601   0.073  11.428  1.00 95.72           C
ATOM    517 1HG  PRO A  52      17.344  -0.012  12.221  1.00 95.72           H
ATOM    518 2HG  PRO A  52      15.887   0.828  11.756  1.00 95.72           H
ATOM    519  CD  PRO A  52      15.929  -1.258  11.131  1.00 95.72           C
ATOM    520 1HD  PRO A  52      16.621  -2.093  11.236  1.00 95.72           H
ATOM    521 2HD  PRO A  52      15.096  -1.451  11.808  1.00 95.72           H
ATOM    522  N   PRO A  53      17.622  -1.503   7.769  1.00 96.96           N
ATOM    523  CA  PRO A  53      18.288  -1.963   6.548  1.00 96.96           C
ATOM    524  C   PRO A  53      17.312  -2.167   5.401  1.00 96.96           C
ATOM    525  O   PRO A  53      17.596  -1.790   4.265  1.00 96.96           O
ATOM    526  HA  PRO A  53      18.988  -1.205   6.195  1.00 96.96           H
ATOM    527  CB  PRO A  53      18.951  -3.276   6.969  1.00 96.96           C
ATOM    528 1HB  PRO A  53      18.303  -4.131   6.780  1.00 96.96           H
ATOM    529 2HB  PRO A  53      19.877  -3.451   6.421  1.00 96.96           H
ATOM    530  CG  PRO A  53      19.207  -3.080   8.459  1.00 96.96           C
ATOM    531 1HG  PRO A  53      19.346  -4.031   8.974  1.00 96.96           H
ATOM    532 2HG  PRO A  53      20.110  -2.498   8.642  1.00 96.96           H
ATOM    533  CD  PRO A  53      17.955  -2.355   8.926  1.00 96.96           C
ATOM    534 1HD  PRO A  53      17.148  -3.049   9.157  1.00 96.96           H
ATOM    535 2HD  PRO A  53      18.138  -1.771   9.828  1.00 96.96           H
ATOM    536  N   LEU A  54      16.176  -2.764   5.731  1.00 96.26           N
ATOM    537  CA  LEU A  54      15.217  -3.162   4.715  1.00 96.26           C
ATOM    538  C   LEU A  54      14.538  -1.916   4.144  1.00 96.26           C
ATOM    539  O   LEU A  54      14.361  -1.801   2.933  1.00 96.26           O
ATOM    540  HA  LEU A  54      15.773  -3.650   3.914  1.00 96.26           H
ATOM    541  CB  LEU A  54      14.237  -4.193   5.278  1.00 96.26           C
ATOM    542 1HB  LEU A  54      13.765  -3.770   6.165  1.00 96.26           H
ATOM    543 2HB  LEU A  54      13.447  -4.353   4.544  1.00 96.26           H
ATOM    544  CG  LEU A  54      14.832  -5.552   5.650  1.00 96.26           C
ATOM    545  HG  LEU A  54      15.633  -5.389   6.371  1.00 96.26           H
ATOM    546  CD1 LEU A  54      13.789  -6.442   6.328  1.00 96.26           C
ATOM    547 1HD1 LEU A  54      13.432  -5.956   7.236  1.00 96.26           H
ATOM    548 2HD1 LEU A  54      12.951  -6.601   5.649  1.00 96.26           H
ATOM    549 3HD1 LEU A  54      14.239  -7.402   6.581  1.00 96.26           H
ATOM    550  CD2 LEU A  54      15.456  -6.230   4.428  1.00 96.26           C
ATOM    551 1HD2 LEU A  54      14.692  -6.380   3.666  1.00 96.26           H
ATOM    552 2HD2 LEU A  54      16.249  -5.599   4.027  1.00 96.26           H
ATOM    553 3HD2 LEU A  54      15.872  -7.194   4.720  1.00 96.26           H
ATOM    554  HN  LEU A  54      15.909  -2.976   6.671  1.00 96.26           H
ATOM    555  N   TYR A  55      14.177  -1.013   5.045  1.00 95.37           N
ATOM    556  CA  TYR A  55      13.473   0.196   4.652  1.00 95.37           C
ATOM    557  C   TYR A  55      14.347   1.071   3.752  1.00 95.37           C
ATOM    558  O   TYR A  55      13.849   1.699   2.818  1.00 95.37           O
ATOM    559  HA  TYR A  55      12.579  -0.099   4.102  1.00 95.37           H
ATOM    560  CB  TYR A  55      13.178   0.952   5.949  1.00 95.37           C
ATOM    561 1HB  TYR A  55      14.075   0.952   6.569  1.00 95.37           H
ATOM    562 2HB  TYR A  55      12.957   1.992   5.709  1.00 95.37           H
ATOM    563  CG  TYR A  55      12.016   0.373   6.757  1.00 95.37           C
ATOM    564  CD1 TYR A  55      11.315  -0.714   6.276  1.00 95.37           C
ATOM    565  HD1 TYR A  55      11.590  -1.160   5.320  1.00 95.37           H
ATOM    566  CD2 TYR A  55      11.668   0.937   7.968  1.00 95.37           C
ATOM    567  HD2 TYR A  55      12.222   1.796   8.348  1.00 95.37           H
ATOM    568  CE1 TYR A  55      10.221  -1.260   7.037  1.00 95.37           C
ATOM    569  HE1 TYR A  55       9.659  -2.118   6.669  1.00 95.37           H
ATOM    570  CE2 TYR A  55      10.574   0.392   8.729  1.00 95.37           C
ATOM    571  HE2 TYR A  55      10.289   0.828   9.686  1.00 95.37           H
ATOM    572  CZ  TYR A  55       9.905  -0.680   8.226  1.00 95.37           C
ATOM    573  OH  TYR A  55       8.871  -1.195   8.945  1.00 95.37           O
ATOM    574  HH  TYR A  55       8.666  -0.600   9.722  1.00 95.37           H
ATOM    575  HN  TYR A  55      14.357  -1.098   6.025  1.00 95.37           H
ATOM    576  N   TRP A  56      15.634   1.085   4.064  1.00 96.92           N
ATOM    577  CA  TRP A  56      16.596   1.801   3.243  1.00 96.92           C
ATOM    578  C   TRP A  56      16.659   1.111   1.879  1.00 96.92           C
ATOM    579  O   TRP A  56      16.698   1.775   0.844  1.00 96.92           O
ATOM    580  HA  TRP A  56      16.238   2.824   3.126  1.00 96.92           H
ATOM    581  CB  TRP A  56      17.957   1.882   3.936  1.00 96.92           C
ATOM    582 1HB  TRP A  56      18.112   0.972   4.517  1.00 96.92           H
ATOM    583 2HB  TRP A  56      18.739   1.912   3.177  1.00 96.92           H
ATOM    584  CG  TRP A  56      18.115   3.091   4.860  1.00 96.92           C
ATOM    585  CD1 TRP A  56      18.245   3.100   6.193  1.00 96.92           C
ATOM    586  HD1 TRP A  56      18.256   2.204   6.814  1.00 96.92           H
ATOM    587  CD2 TRP A  56      18.154   4.478   4.461  1.00 96.92           C
ATOM    588  NE1 TRP A  56      18.365   4.385   6.682  1.00 96.92           N
ATOM    589  HE1 TRP A  56      18.473   4.646   7.641  1.00 96.92           H
ATOM    590  CE2 TRP A  56      18.307   5.250   5.595  1.00 96.92           C
ATOM    591  CE3 TRP A  56      18.062   5.061   3.185  1.00 96.92           C
ATOM    592  HE3 TRP A  56      17.941   4.473   2.275  1.00 96.92           H
ATOM    593  CZ2 TRP A  56      18.383   6.647   5.566  1.00 96.92           C
ATOM    594  HZ2 TRP A  56      18.504   7.235   6.476  1.00 96.92           H
ATOM    595  CZ3 TRP A  56      18.139   6.458   3.173  1.00 96.92           C
ATOM    596  HZ3 TRP A  56      18.073   6.962   2.209  1.00 96.92           H
ATOM    597  CH2 TRP A  56      18.294   7.250   4.306  1.00 96.92           C
ATOM    598  HH2 TRP A  56      18.345   8.335   4.213  1.00 96.92           H
ATOM    599  HN  TRP A  56      16.022   0.620   4.860  1.00 96.92           H
ATOM    600  N   LEU A  57      16.669  -0.213   1.922  1.00 96.93           N
ATOM    601  CA  LEU A  57      16.746  -1.001   0.703  1.00 96.93           C
ATOM    602  C   LEU A  57      15.521  -0.709  -0.166  1.00 96.93           C
ATOM    603  O   LEU A  57      15.654  -0.391  -1.346  1.00 96.93           O
ATOM    604  HA  LEU A  57      17.636  -0.681   0.163  1.00 96.93           H
ATOM    605  CB  LEU A  57      16.926  -2.484   1.034  1.00 96.93           C
ATOM    606 1HB  LEU A  57      17.856  -2.602   1.589  1.00 96.93           H
ATOM    607 2HB  LEU A  57      16.117  -2.788   1.699  1.00 96.93           H
ATOM    608  CG  LEU A  57      16.952  -3.439  -0.161  1.00 96.93           C
ATOM    609  HG  LEU A  57      16.059  -3.263  -0.759  1.00 96.93           H
ATOM    610  CD1 LEU A  57      18.160  -3.161  -1.059  1.00 96.93           C
ATOM    611 1HD1 LEU A  57      18.107  -2.137  -1.430  1.00 96.93           H
ATOM    612 2HD1 LEU A  57      19.077  -3.292  -0.485  1.00 96.93           H
ATOM    613 3HD1 LEU A  57      18.154  -3.854  -1.900  1.00 96.93           H
ATOM    614  CD2 LEU A  57      16.906  -4.897   0.302  1.00 96.93           C
ATOM    615 1HD2 LEU A  57      17.769  -5.105   0.935  1.00 96.93           H
ATOM    616 2HD2 LEU A  57      15.991  -5.070   0.867  1.00 96.93           H
ATOM    617 3HD2 LEU A  57      16.927  -5.555  -0.567  1.00 96.93           H
ATOM    618  HN  LEU A  57      16.625  -0.746   2.767  1.00 96.93           H
ATOM    619  N   VAL A  58      14.355  -0.828   0.452  1.00 96.02           N
ATOM    620  CA  VAL A  58      13.105  -0.662  -0.270  1.00 96.02           C
ATOM    621  C   VAL A  58      13.038   0.753  -0.848  1.00 96.02           C
ATOM    622  O   VAL A  58      12.628   0.941  -1.992  1.00 96.02           O
ATOM    623  HA  VAL A  58      13.102  -1.377  -1.092  1.00 96.02           H
ATOM    624  CB  VAL A  58      11.924  -0.989   0.646  1.00 96.02           C
ATOM    625  HB  VAL A  58      12.014  -0.374   1.542  1.00 96.02           H
ATOM    626  CG1 VAL A  58      10.594  -0.645  -0.028  1.00 96.02           C
ATOM    627 1HG1 VAL A  58      10.571   0.419  -0.262  1.00 96.02           H
ATOM    628 2HG1 VAL A  58      10.494  -1.221  -0.948  1.00 96.02           H
ATOM    629 3HG1 VAL A  58       9.772  -0.887   0.644  1.00 96.02           H
ATOM    630  CG2 VAL A  58      11.955  -2.457   1.079  1.00 96.02           C
ATOM    631 1HG2 VAL A  58      11.902  -3.096   0.198  1.00 96.02           H
ATOM    632 2HG2 VAL A  58      12.882  -2.657   1.617  1.00 96.02           H
ATOM    633 3HG2 VAL A  58      11.105  -2.662   1.729  1.00 96.02           H
ATOM    634  HN  VAL A  58      14.256  -1.033   1.426  1.00 96.02           H
ATOM    635  N   PHE A  59      13.449   1.712  -0.031  1.00 97.15           N
ATOM    636  CA  PHE A  59      13.464   3.101  -0.455  1.00 97.15           C
ATOM    637  C   PHE A  59      14.277   3.273  -1.740  1.00 97.15           C
ATOM    638  O   PHE A  59      13.781   3.819  -2.724  1.00 97.15           O
ATOM    639  HA  PHE A  59      12.430   3.394  -0.640  1.00 97.15           H
ATOM    640  CB  PHE A  59      14.127   3.904   0.666  1.00 97.15           C
ATOM    641 1HB  PHE A  59      13.481   3.886   1.543  1.00 97.15           H
ATOM    642 2HB  PHE A  59      15.060   3.415   0.946  1.00 97.15           H
ATOM    643  CG  PHE A  59      14.423   5.359   0.298  1.00 97.15           C
ATOM    644  CD1 PHE A  59      15.709   5.798   0.237  1.00 97.15           C
ATOM    645  HD1 PHE A  59      16.529   5.112   0.451  1.00 97.15           H
ATOM    646  CD2 PHE A  59      13.400   6.215   0.031  1.00 97.15           C
ATOM    647  HD2 PHE A  59      12.369   5.863   0.080  1.00 97.15           H
ATOM    648  CE1 PHE A  59      15.983   7.149  -0.104  1.00 97.15           C
ATOM    649  HE1 PHE A  59      17.014   7.500  -0.153  1.00 97.15           H
ATOM    650  CE2 PHE A  59      13.674   7.566  -0.310  1.00 97.15           C
ATOM    651  HE2 PHE A  59      12.854   8.251  -0.523  1.00 97.15           H
ATOM    652  CZ  PHE A  59      14.960   8.004  -0.371  1.00 97.15           C
ATOM    653  HZ  PHE A  59      15.170   9.041  -0.633  1.00 97.15           H
ATOM    654  HN  PHE A  59      13.766   1.552   0.904  1.00 97.15           H
ATOM    655  N   ILE A  60      15.513   2.798  -1.688  1.00 97.35           N
ATOM    656  CA  ILE A  60      16.453   3.038  -2.770  1.00 97.35           C
ATOM    657  C   ILE A  60      15.914   2.409  -4.057  1.00 97.35           C
ATOM    658  O   ILE A  60      15.814   3.078  -5.084  1.00 97.35           O
ATOM    659  HA  ILE A  60      16.517   4.116  -2.913  1.00 97.35           H
ATOM    660  CB  ILE A  60      17.850   2.548  -2.384  1.00 97.35           C
ATOM    661  HB  ILE A  60      17.760   1.537  -1.986  1.00 97.35           H
ATOM    662  CG1 ILE A  60      18.449   3.418  -1.277  1.00 97.35           C
ATOM    663 1HG1 ILE A  60      18.729   4.389  -1.684  1.00 97.35           H
ATOM    664 2HG1 ILE A  60      17.700   3.598  -0.506  1.00 97.35           H
ATOM    665  CG2 ILE A  60      18.762   2.472  -3.610  1.00 97.35           C
ATOM    666 1HG2 ILE A  60      18.337   1.779  -4.336  1.00 97.35           H
ATOM    667 2HG2 ILE A  60      18.850   3.461  -4.059  1.00 97.35           H
ATOM    668 3HG2 ILE A  60      19.749   2.121  -3.307  1.00 97.35           H
ATOM    669  CD1 ILE A  60      19.676   2.746  -0.656  1.00 97.35           C
ATOM    670 1HD1 ILE A  60      19.388   1.786  -0.229  1.00 97.35           H
ATOM    671 2HD1 ILE A  60      20.432   2.589  -1.425  1.00 97.35           H
ATOM    672 3HD1 ILE A  60      20.082   3.386   0.128  1.00 97.35           H
ATOM    673  HN  ILE A  60      15.873   2.258  -0.927  1.00 97.35           H
ATOM    674  N   VAL A  61      15.582   1.130  -3.959  1.00 95.80           N
ATOM    675  CA  VAL A  61      15.197   0.365  -5.132  1.00 95.80           C
ATOM    676  C   VAL A  61      13.889   0.927  -5.694  1.00 95.80           C
ATOM    677  O   VAL A  61      13.739   1.063  -6.908  1.00 95.80           O
ATOM    678  HA  VAL A  61      15.981   0.489  -5.878  1.00 95.80           H
ATOM    679  CB  VAL A  61      15.107  -1.122  -4.781  1.00 95.80           C
ATOM    680  HB  VAL A  61      14.387  -1.232  -3.970  1.00 95.80           H
ATOM    681  CG1 VAL A  61      14.600  -1.936  -5.973  1.00 95.80           C
ATOM    682 1HG1 VAL A  61      13.608  -1.584  -6.258  1.00 95.80           H
ATOM    683 2HG1 VAL A  61      15.284  -1.816  -6.813  1.00 95.80           H
ATOM    684 3HG1 VAL A  61      14.545  -2.989  -5.696  1.00 95.80           H
ATOM    685  CG2 VAL A  61      16.455  -1.651  -4.289  1.00 95.80           C
ATOM    686 1HG2 VAL A  61      17.204  -1.521  -5.071  1.00 95.80           H
ATOM    687 2HG2 VAL A  61      16.759  -1.100  -3.399  1.00 95.80           H
ATOM    688 3HG2 VAL A  61      16.363  -2.710  -4.047  1.00 95.80           H
ATOM    689  HN  VAL A  61      15.574   0.619  -3.099  1.00 95.80           H
ATOM    690  N   GLY A  62      12.976   1.237  -4.786  1.00 96.06           N
ATOM    691  CA  GLY A  62      11.663   1.720  -5.178  1.00 96.06           C
ATOM    692  C   GLY A  62      11.760   3.097  -5.837  1.00 96.06           C
ATOM    693  O   GLY A  62      11.092   3.359  -6.836  1.00 96.06           O
ATOM    694 1HA  GLY A  62      11.204   1.013  -5.870  1.00 96.06           H
ATOM    695 2HA  GLY A  62      11.016   1.776  -4.303  1.00 96.06           H
ATOM    696  HN  GLY A  62      13.122   1.163  -3.799  1.00 96.06           H
ATOM    697  N   ALA A  63      12.596   3.941  -5.251  1.00 96.69           N
ATOM    698  CA  ALA A  63      12.739   5.306  -5.728  1.00 96.69           C
ATOM    699  C   ALA A  63      13.275   5.287  -7.161  1.00 96.69           C
ATOM    700  O   ALA A  63      12.768   5.999  -8.026  1.00 96.69           O
ATOM    701  HA  ALA A  63      11.750   5.764  -5.725  1.00 96.69           H
ATOM    702  CB  ALA A  63      13.647   6.087  -4.776  1.00 96.69           C
ATOM    703 1HB  ALA A  63      13.207   6.095  -3.779  1.00 96.69           H
ATOM    704 2HB  ALA A  63      14.627   5.612  -4.737  1.00 96.69           H
ATOM    705 3HB  ALA A  63      13.754   7.111  -5.134  1.00 96.69           H
ATOM    706  HN  ALA A  63      13.169   3.705  -4.465  1.00 96.69           H
ATOM    707  N   LEU A  64      14.294   4.466  -7.367  1.00 95.38           N
ATOM    708  CA  LEU A  64      14.917   4.359  -8.676  1.00 95.38           C
ATOM    709  C   LEU A  64      13.902   3.799  -9.674  1.00 95.38           C
ATOM    710  O   LEU A  64      13.749   4.331 -10.773  1.00 95.38           O
ATOM    711  HA  LEU A  64      15.191   5.366  -8.990  1.00 95.38           H
ATOM    712  CB  LEU A  64      16.209   3.544  -8.590  1.00 95.38           C
ATOM    713 1HB  LEU A  64      15.980   2.586  -8.125  1.00 95.38           H
ATOM    714 2HB  LEU A  64      16.550   3.334  -9.603  1.00 95.38           H
ATOM    715  CG  LEU A  64      17.360   4.192  -7.818  1.00 95.38           C
ATOM    716  HG  LEU A  64      16.998   4.459  -6.825  1.00 95.38           H
ATOM    717  CD1 LEU A  64      18.516   3.208  -7.628  1.00 95.38           C
ATOM    718 1HD1 LEU A  64      18.165   2.339  -7.070  1.00 95.38           H
ATOM    719 2HD1 LEU A  64      18.884   2.888  -8.603  1.00 95.38           H
ATOM    720 3HD1 LEU A  64      19.320   3.694  -7.077  1.00 95.38           H
ATOM    721  CD2 LEU A  64      17.815   5.486  -8.495  1.00 95.38           C
ATOM    722 1HD2 LEU A  64      18.153   5.267  -9.508  1.00 95.38           H
ATOM    723 2HD2 LEU A  64      16.982   6.188  -8.534  1.00 95.38           H
ATOM    724 3HD2 LEU A  64      18.634   5.926  -7.926  1.00 95.38           H
ATOM    725  HN  LEU A  64      14.692   3.881  -6.661  1.00 95.38           H
ATOM    726  N   GLY A  65      13.235   2.733  -9.257  1.00 93.65           N
ATOM    727  CA  GLY A  65      12.344   2.011 -10.149  1.00 93.65           C
ATOM    728  C   GLY A  65      11.200   2.909 -10.626  1.00 93.65           C
ATOM    729  O   GLY A  65      10.957   3.025 -11.826  1.00 93.65           O
ATOM    730 1HA  GLY A  65      12.904   1.643 -11.008  1.00 93.65           H
ATOM    731 2HA  GLY A  65      11.937   1.140  -9.636  1.00 93.65           H
ATOM    732  HN  GLY A  65      13.295   2.363  -8.330  1.00 93.65           H
ATOM    733  N   ASN A  66      10.528   3.520  -9.661  1.00 94.46           N
ATOM    734  CA  ASN A  66       9.319   4.271  -9.952  1.00 94.46           C
ATOM    735  C   ASN A  66       9.690   5.566 -10.678  1.00 94.46           C
ATOM    736  O   ASN A  66       8.936   6.046 -11.523  1.00 94.46           O
ATOM    737  HA  ASN A  66       8.710   3.608 -10.566  1.00 94.46           H
ATOM    738  CB  ASN A  66       8.581   4.647  -8.665  1.00 94.46           C
ATOM    739 1HB  ASN A  66       9.288   5.053  -7.942  1.00 94.46           H
ATOM    740 2HB  ASN A  66       7.853   5.431  -8.874  1.00 94.46           H
ATOM    741  CG  ASN A  66       7.871   3.431  -8.066  1.00 94.46           C
ATOM    742  OD1 ASN A  66       6.967   2.857  -8.650  1.00 94.46           O
ATOM    743  ND2 ASN A  66       8.330   3.072  -6.870  1.00 94.46           N
ATOM    744 1HD2 ASN A  66       9.075   3.586  -6.445  1.00 94.46           H
ATOM    745 2HD2 ASN A  66       7.930   2.288  -6.396  1.00 94.46           H
ATOM    746  HN  ASN A  66      10.797   3.507  -8.698  1.00 94.46           H
ATOM    747  N   SER A  67      10.853   6.093 -10.324  1.00 94.31           N
ATOM    748  CA  SER A  67      11.374   7.274 -10.992  1.00 94.31           C
ATOM    749  C   SER A  67      11.604   6.977 -12.475  1.00 94.31           C
ATOM    750  O   SER A  67      11.370   7.834 -13.326  1.00 94.31           O
ATOM    751  HA  SER A  67      10.606   8.037 -10.868  1.00 94.31           H
ATOM    752  CB  SER A  67      12.673   7.748 -10.338  1.00 94.31           C
ATOM    753 1HB  SER A  67      13.411   6.947 -10.374  1.00 94.31           H
ATOM    754 2HB  SER A  67      13.082   8.584 -10.906  1.00 94.31           H
ATOM    755  OG  SER A  67      12.475   8.148  -8.984  1.00 94.31           O
ATOM    756  HG  SER A  67      12.939   7.512  -8.368  1.00 94.31           H
ATOM    757  HN  SER A  67      11.434   5.728  -9.596  1.00 94.31           H
ATOM    758  N   LEU A  68      12.059   5.761 -12.739  1.00 91.66           N
ATOM    759  CA  LEU A  68      12.300   5.333 -14.106  1.00 91.66           C
ATOM    760  C   LEU A  68      10.971   5.286 -14.863  1.00 91.66           C
ATOM    761  O   LEU A  68      10.902   5.670 -16.029  1.00 91.66           O
ATOM    762  HA  LEU A  68      12.938   6.082 -14.576  1.00 91.66           H
ATOM    763  CB  LEU A  68      13.066   4.009 -14.126  1.00 91.66           C
ATOM    764 1HB  LEU A  68      13.983   4.134 -13.550  1.00 91.66           H
ATOM    765 2HB  LEU A  68      12.466   3.257 -13.612  1.00 91.66           H
ATOM    766  CG  LEU A  68      13.435   3.468 -15.509  1.00 91.66           C
ATOM    767  HG  LEU A  68      12.525   3.406 -16.105  1.00 91.66           H
ATOM    768  CD1 LEU A  68      14.387   4.421 -16.234  1.00 91.66           C
ATOM    769 1HD1 LEU A  68      13.907   5.392 -16.355  1.00 91.66           H
ATOM    770 2HD1 LEU A  68      15.300   4.538 -15.649  1.00 91.66           H
ATOM    771 3HD1 LEU A  68      14.634   4.013 -17.214  1.00 91.66           H
ATOM    772  CD2 LEU A  68      14.008   2.053 -15.409  1.00 91.66           C
ATOM    773 1HD2 LEU A  68      14.903   2.066 -14.788  1.00 91.66           H
ATOM    774 2HD2 LEU A  68      13.265   1.391 -14.962  1.00 91.66           H
ATOM    775 3HD2 LEU A  68      14.262   1.692 -16.406  1.00 91.66           H
ATOM    776  HN  LEU A  68      12.262   5.076 -12.039  1.00 91.66           H
ATOM    777  N   VAL A  69       9.947   4.811 -14.168  1.00 91.08           N
ATOM    778  CA  VAL A  69       8.632   4.675 -14.770  1.00 91.08           C
ATOM    779  C   VAL A  69       8.152   6.045 -15.251  1.00 91.08           C
ATOM    780  O   VAL A  69       7.675   6.180 -16.377  1.00 91.08           O
ATOM    781  HA  VAL A  69       8.732   4.016 -15.633  1.00 91.08           H
ATOM    782  CB  VAL A  69       7.669   4.017 -13.781  1.00 91.08           C
ATOM    783  HB  VAL A  69       7.691   4.594 -12.857  1.00 91.08           H
ATOM    784  CG1 VAL A  69       6.235   4.039 -14.314  1.00 91.08           C
ATOM    785 1HG1 VAL A  69       5.922   5.072 -14.472  1.00 91.08           H
ATOM    786 2HG1 VAL A  69       6.190   3.497 -15.259  1.00 91.08           H
ATOM    787 3HG1 VAL A  69       5.571   3.566 -13.591  1.00 91.08           H
ATOM    788  CG2 VAL A  69       8.109   2.588 -13.454  1.00 91.08           C
ATOM    789 1HG2 VAL A  69       8.129   1.996 -14.368  1.00 91.08           H
ATOM    790 2HG2 VAL A  69       9.105   2.608 -13.011  1.00 91.08           H
ATOM    791 3HG2 VAL A  69       7.407   2.144 -12.748  1.00 91.08           H
ATOM    792  HN  VAL A  69      10.006   4.523 -13.212  1.00 91.08           H
ATOM    793  N   ILE A  70       8.293   7.028 -14.373  1.00 91.94           N
ATOM    794  CA  ILE A  70       7.831   8.372 -14.674  1.00 91.94           C
ATOM    795  C   ILE A  70       8.616   8.922 -15.867  1.00 91.94           C
ATOM    796  O   ILE A  70       8.040   9.536 -16.763  1.00 91.94           O
ATOM    797  HA  ILE A  70       6.781   8.301 -14.955  1.00 91.94           H
ATOM    798  CB  ILE A  70       7.908   9.256 -13.427  1.00 91.94           C
ATOM    799  HB  ILE A  70       8.922   9.203 -13.032  1.00 91.94           H
ATOM    800  CG1 ILE A  70       6.969   8.743 -12.333  1.00 91.94           C
ATOM    801 1HG1 ILE A  70       5.938   8.784 -12.685  1.00 91.94           H
ATOM    802 2HG1 ILE A  70       7.192   7.698 -12.119  1.00 91.94           H
ATOM    803  CG2 ILE A  70       7.635  10.721 -13.776  1.00 91.94           C
ATOM    804 1HG2 ILE A  70       8.377  11.067 -14.496  1.00 91.94           H
ATOM    805 2HG2 ILE A  70       6.639  10.812 -14.209  1.00 91.94           H
ATOM    806 3HG2 ILE A  70       7.695  11.327 -12.872  1.00 91.94           H
ATOM    807  CD1 ILE A  70       7.112   9.573 -11.055  1.00 91.94           C
ATOM    808 1HD1 ILE A  70       8.138   9.509 -10.694  1.00 91.94           H
ATOM    809 2HD1 ILE A  70       6.865  10.613 -11.268  1.00 91.94           H
ATOM    810 3HD1 ILE A  70       6.434   9.187 -10.294  1.00 91.94           H
ATOM    811  HN  ILE A  70       8.714   6.917 -13.473  1.00 91.94           H
ATOM    812  N   LEU A  71       9.919   8.681 -15.838  1.00 90.00           N
ATOM    813  CA  LEU A  71      10.801   9.221 -16.859  1.00 90.00           C
ATOM    814  C   LEU A  71      10.434   8.616 -18.216  1.00 90.00           C
ATOM    815  O   LEU A  71      10.387   9.323 -19.222  1.00 90.00           O
ATOM    816  HA  LEU A  71      10.632  10.296 -16.903  1.00 90.00           H
ATOM    817  CB  LEU A  71      12.265   9.009 -16.468  1.00 90.00           C
ATOM    818 1HB  LEU A  71      12.437   9.492 -15.505  1.00 90.00           H
ATOM    819 2HB  LEU A  71      12.431   7.941 -16.323  1.00 90.00           H
ATOM    820  CG  LEU A  71      13.307   9.529 -17.460  1.00 90.00           C
ATOM    821  HG  LEU A  71      12.843  10.307 -18.066  1.00 90.00           H
ATOM    822  CD1 LEU A  71      14.489  10.169 -16.730  1.00 90.00           C
ATOM    823 1HD1 LEU A  71      14.134  11.005 -16.127  1.00 90.00           H
ATOM    824 2HD1 LEU A  71      14.961   9.429 -16.084  1.00 90.00           H
ATOM    825 3HD1 LEU A  71      15.214  10.530 -17.459  1.00 90.00           H
ATOM    826  CD2 LEU A  71      13.756   8.420 -18.415  1.00 90.00           C
ATOM    827 1HD2 LEU A  71      14.195   7.604 -17.842  1.00 90.00           H
ATOM    828 2HD2 LEU A  71      12.895   8.051 -18.973  1.00 90.00           H
ATOM    829 3HD2 LEU A  71      14.496   8.817 -19.110  1.00 90.00           H
ATOM    830  HN  LEU A  71      10.371   8.131 -15.137  1.00 90.00           H
ATOM    831  N   VAL A  72      10.184   7.315 -18.200  1.00 86.96           N
ATOM    832  CA  VAL A  72       9.829   6.606 -19.418  1.00 86.96           C
ATOM    833  C   VAL A  72       8.531   7.188 -19.982  1.00 86.96           C
ATOM    834  O   VAL A  72       8.419   7.412 -21.186  1.00 86.96           O
ATOM    835  HA  VAL A  72      10.630   6.771 -20.139  1.00 86.96           H
ATOM    836  CB  VAL A  72       9.741   5.104 -19.142  1.00 86.96           C
ATOM    837  HB  VAL A  72       9.081   4.958 -18.287  1.00 86.96           H
ATOM    838  CG1 VAL A  72       9.136   4.362 -20.336  1.00 86.96           C
ATOM    839 1HG1 VAL A  72       8.132   4.742 -20.528  1.00 86.96           H
ATOM    840 2HG1 VAL A  72       9.759   4.520 -21.216  1.00 86.96           H
ATOM    841 3HG1 VAL A  72       9.085   3.296 -20.113  1.00 86.96           H
ATOM    842  CG2 VAL A  72      11.113   4.532 -18.780  1.00 86.96           C
ATOM    843 1HG2 VAL A  72      11.805   4.695 -19.606  1.00 86.96           H
ATOM    844 2HG2 VAL A  72      11.490   5.030 -17.886  1.00 86.96           H
ATOM    845 3HG2 VAL A  72      11.022   3.463 -18.589  1.00 86.96           H
ATOM    846  HN  VAL A  72      10.220   6.749 -17.377  1.00 86.96           H
ATOM    847  N   TYR A  73       7.583   7.415 -19.084  1.00 85.83           N
ATOM    848  CA  TYR A  73       6.290   7.945 -19.480  1.00 85.83           C
ATOM    849  C   TYR A  73       6.441   9.302 -20.172  1.00 85.83           C
ATOM    850  O   TYR A  73       5.752   9.584 -21.151  1.00 85.83           O
ATOM    851  HA  TYR A  73       5.836   7.240 -20.176  1.00 85.83           H
ATOM    852  CB  TYR A  73       5.496   8.132 -18.186  1.00 85.83           C
ATOM    853 1HB  TYR A  73       5.410   7.169 -17.683  1.00 85.83           H
ATOM    854 2HB  TYR A  73       6.055   8.790 -17.521  1.00 85.83           H
ATOM    855  CG  TYR A  73       4.095   8.711 -18.393  1.00 85.83           C
ATOM    856  CD1 TYR A  73       3.912  10.078 -18.429  1.00 85.83           C
ATOM    857  HD1 TYR A  73       4.765  10.746 -18.310  1.00 85.83           H
ATOM    858  CD2 TYR A  73       3.015   7.865 -18.543  1.00 85.83           C
ATOM    859  HD2 TYR A  73       3.159   6.785 -18.514  1.00 85.83           H
ATOM    860  CE1 TYR A  73       2.593  10.623 -18.624  1.00 85.83           C
ATOM    861  HE1 TYR A  73       2.434  11.701 -18.654  1.00 85.83           H
ATOM    862  CE2 TYR A  73       1.696   8.410 -18.737  1.00 85.83           C
ATOM    863  HE2 TYR A  73       0.834   7.754 -18.857  1.00 85.83           H
ATOM    864  CZ  TYR A  73       1.550   9.762 -18.768  1.00 85.83           C
ATOM    865  OH  TYR A  73       0.305  10.276 -18.952  1.00 85.83           O
ATOM    866  HH  TYR A  73      -0.338   9.544 -19.176  1.00 85.83           H
ATOM    867  HN  TYR A  73       7.688   7.244 -18.105  1.00 85.83           H
ATOM    868  N   TRP A  74       7.347  10.106 -19.635  1.00 86.39           N
ATOM    869  CA  TRP A  74       7.484  11.482 -20.080  1.00 86.39           C
ATOM    870  C   TRP A  74       8.061  11.466 -21.497  1.00 86.39           C
ATOM    871  O   TRP A  74       7.501  12.078 -22.405  1.00 86.39           O
ATOM    872  HA  TRP A  74       6.490  11.930 -20.087  1.00 86.39           H
ATOM    873  CB  TRP A  74       8.332  12.294 -19.098  1.00 86.39           C
ATOM    874 1HB  TRP A  74       8.059  12.015 -18.081  1.00 86.39           H
ATOM    875 2HB  TRP A  74       9.380  12.027 -19.232  1.00 86.39           H
ATOM    876  CG  TRP A  74       8.183  13.809 -19.253  1.00 86.39           C
ATOM    877  CD1 TRP A  74       8.878  14.629 -20.054  1.00 86.39           C
ATOM    878  HD1 TRP A  74       9.672  14.302 -20.726  1.00 86.39           H
ATOM    879  CD2 TRP A  74       7.250  14.657 -18.552  1.00 86.39           C
ATOM    880  NE1 TRP A  74       8.462  15.938 -19.921  1.00 86.39           N
ATOM    881  HE1 TRP A  74       8.828  16.728 -20.412  1.00 86.39           H
ATOM    882  CE2 TRP A  74       7.440  15.956 -18.979  1.00 86.39           C
ATOM    883  CE3 TRP A  74       6.276  14.338 -17.589  1.00 86.39           C
ATOM    884  HE3 TRP A  74       6.106  13.321 -17.236  1.00 86.39           H
ATOM    885  CZ2 TRP A  74       6.695  17.038 -18.497  1.00 86.39           C
ATOM    886  HZ2 TRP A  74       6.865  18.055 -18.850  1.00 86.39           H
ATOM    887  CZ3 TRP A  74       5.539  15.431 -17.118  1.00 86.39           C
ATOM    888  HZ3 TRP A  74       4.771  15.239 -16.369  1.00 86.39           H
ATOM    889  CH2 TRP A  74       5.719  16.744 -17.537  1.00 86.39           C
ATOM    890  HH2 TRP A  74       5.103  17.541 -17.120  1.00 86.39           H
ATOM    891  HN  TRP A  74       7.980   9.831 -18.910  1.00 86.39           H
ATOM    892  N   TYR A  75       9.172  10.760 -21.641  1.00 82.11           N
ATOM    893  CA  TYR A  75       9.962  10.847 -22.858  1.00 82.11           C
ATOM    894  C   TYR A  75       9.407   9.917 -23.939  1.00 82.11           C
ATOM    895  O   TYR A  75       9.832   9.976 -25.091  1.00 82.11           O
ATOM    896  HA  TYR A  75       9.917  11.876 -23.215  1.00 82.11           H
ATOM    897  CB  TYR A  75      11.371  10.386 -22.480  1.00 82.11           C
ATOM    898 1HB  TYR A  75      11.295   9.521 -21.820  1.00 82.11           H
ATOM    899 2HB  TYR A  75      11.888  10.055 -23.381  1.00 82.11           H
ATOM    900  CG  TYR A  75      12.214  11.461 -21.792  1.00 82.11           C
ATOM    901  CD1 TYR A  75      12.821  12.448 -22.543  1.00 82.11           C
ATOM    902  HD1 TYR A  75      12.699  12.460 -23.626  1.00 82.11           H
ATOM    903  CD2 TYR A  75      12.368  11.445 -20.420  1.00 82.11           C
ATOM    904  HD2 TYR A  75      11.888  10.666 -19.827  1.00 82.11           H
ATOM    905  CE1 TYR A  75      13.614  13.460 -21.895  1.00 82.11           C
ATOM    906  HE1 TYR A  75      14.099  14.244 -22.476  1.00 82.11           H
ATOM    907  CE2 TYR A  75      13.161  12.458 -19.773  1.00 82.11           C
ATOM    908  HE2 TYR A  75      13.291  12.457 -18.691  1.00 82.11           H
ATOM    909  CZ  TYR A  75      13.745  13.415 -20.542  1.00 82.11           C
ATOM    910  OH  TYR A  75      14.494  14.371 -19.931  1.00 82.11           O
ATOM    911  HH  TYR A  75      14.864  15.003 -20.612  1.00 82.11           H
ATOM    912  HN  TYR A  75       9.534  10.138 -20.946  1.00 82.11           H
ATOM    913  N   CYS A  76       8.465   9.081 -23.528  1.00 76.27           N
ATOM    914  CA  CYS A  76       7.828   8.159 -24.454  1.00 76.27           C
ATOM    915  C   CYS A  76       7.048   8.976 -25.486  1.00 76.27           C
ATOM    916  O   CYS A  76       6.115   9.696 -25.135  1.00 76.27           O
ATOM    917  HA  CYS A  76       8.628   7.593 -24.932  1.00 76.27           H
ATOM    918  CB  CYS A  76       6.932   7.155 -23.725  1.00 76.27           C
ATOM    919 1HB  CYS A  76       7.515   6.605 -22.986  1.00 76.27           H
ATOM    920 2HB  CYS A  76       6.147   7.682 -23.184  1.00 76.27           H
ATOM    921  SG  CYS A  76       6.190   5.992 -24.927  1.00 76.27           S
ATOM    922  HG  CYS A  76       7.339   5.462 -25.336  1.00 76.27           H
ATOM    923  HN  CYS A  76       8.137   9.027 -22.585  1.00 76.27           H
ATOM    924  N   THR A  77       7.461   8.837 -26.737  1.00 70.11           N
ATOM    925  CA  THR A  77       6.908   9.656 -27.802  1.00 70.11           C
ATOM    926  C   THR A  77       5.557   9.101 -28.256  1.00 70.11           C
ATOM    927  O   THR A  77       4.844   9.744 -29.025  1.00 70.11           O
ATOM    928  HA  THR A  77       6.726  10.656 -27.408  1.00 70.11           H
ATOM    929  CB  THR A  77       7.943   9.731 -28.927  1.00 70.11           C
ATOM    930  HB  THR A  77       7.592  10.371 -29.736  1.00 70.11           H
ATOM    931  OG1 THR A  77       8.176   8.369 -29.276  1.00 70.11           O
ATOM    932  HG1 THR A  77       8.623   8.317 -30.169  1.00 70.11           H
ATOM    933  CG2 THR A  77       9.305  10.228 -28.437  1.00 70.11           C
ATOM    934 1HG2 THR A  77       9.686   9.549 -27.674  1.00 70.11           H
ATOM    935 2HG2 THR A  77       9.196  11.226 -28.013  1.00 70.11           H
ATOM    936 3HG2 THR A  77      10.002  10.262 -29.274  1.00 70.11           H
ATOM    937  HN  THR A  77       8.157   8.180 -27.027  1.00 70.11           H
ATOM    938  N   ARG A  78       5.246   7.911 -27.762  1.00 71.33           N
ATOM    939  CA  ARG A  78       4.031   7.226 -28.169  1.00 71.33           C
ATOM    940  C   ARG A  78       2.820   7.818 -27.445  1.00 71.33           C
ATOM    941  O   ARG A  78       2.922   8.228 -26.290  1.00 71.33           O
ATOM    942  HA  ARG A  78       3.964   7.391 -29.244  1.00 71.33           H
ATOM    943  CB  ARG A  78       4.115   5.729 -27.866  1.00 71.33           C
ATOM    944 1HB  ARG A  78       3.447   5.182 -28.531  1.00 71.33           H
ATOM    945 2HB  ARG A  78       5.125   5.370 -28.064  1.00 71.33           H
ATOM    946  CG  ARG A  78       3.742   5.442 -26.411  1.00 71.33           C
ATOM    947 1HG  ARG A  78       4.315   6.092 -25.749  1.00 71.33           H
ATOM    948 2HG  ARG A  78       2.689   5.671 -26.249  1.00 71.33           H
ATOM    949  CD  ARG A  78       4.010   3.978 -26.054  1.00 71.33           C
ATOM    950 1HD  ARG A  78       3.219   3.346 -26.457  1.00 71.33           H
ATOM    951 2HD  ARG A  78       4.944   3.650 -26.510  1.00 71.33           H
ATOM    952  NE  ARG A  78       4.084   3.821 -24.584  1.00 71.33           N
ATOM    953  HE  ARG A  78       4.989   3.802 -24.159  1.00 71.33           H
ATOM    954  CZ  ARG A  78       3.013   3.701 -23.787  1.00 71.33           C
ATOM    955  NH1 ARG A  78       1.777   3.719 -24.302  1.00 71.33           N
ATOM    956 1HH1 ARG A  78       1.647   3.822 -25.288  1.00 71.33           H
ATOM    957 2HH1 ARG A  78       0.983   3.629 -23.700  1.00 71.33           H
ATOM    958  NH2 ARG A  78       3.199   3.563 -22.467  1.00 71.33           N
ATOM    959 1HH2 ARG A  78       2.410   3.473 -21.858  1.00 71.33           H
ATOM    960 2HH2 ARG A  78       4.125   3.551 -22.091  1.00 71.33           H
ATOM    961  HN  ARG A  78       5.806   7.418 -27.096  1.00 71.33           H
ATOM    962  N   VAL A  79       1.701   7.844 -28.155  1.00 76.66           N
ATOM    963  CA  VAL A  79       0.447   8.273 -27.559  1.00 76.66           C
ATOM    964  C   VAL A  79       0.226   7.518 -26.247  1.00 76.66           C
ATOM    965  O   VAL A  79       0.368   6.298 -26.197  1.00 76.66           O
ATOM    966  HA  VAL A  79       0.533   9.338 -27.341  1.00 76.66           H
ATOM    967  CB  VAL A  79      -0.698   8.085 -28.557  1.00 76.66           C
ATOM    968  HB  VAL A  79      -0.866   7.015 -28.676  1.00 76.66           H
ATOM    969  CG1 VAL A  79      -1.992   8.709 -28.031  1.00 76.66           C
ATOM    970 1HG1 VAL A  79      -2.267   8.234 -27.089  1.00 76.66           H
ATOM    971 2HG1 VAL A  79      -1.841   9.776 -27.869  1.00 76.66           H
ATOM    972 3HG1 VAL A  79      -2.789   8.561 -28.759  1.00 76.66           H
ATOM    973  CG2 VAL A  79      -0.330   8.658 -29.927  1.00 76.66           C
ATOM    974 1HG2 VAL A  79      -0.122   9.724 -29.831  1.00 76.66           H
ATOM    975 2HG2 VAL A  79       0.554   8.148 -30.309  1.00 76.66           H
ATOM    976 3HG2 VAL A  79      -1.161   8.511 -30.617  1.00 76.66           H
ATOM    977  HN  VAL A  79       1.643   7.580 -29.117  1.00 76.66           H
ATOM    978  N   LYS A  80      -0.118   8.276 -25.216  1.00 79.81           N
ATOM    979  CA  LYS A  80      -0.423   7.688 -23.923  1.00 79.81           C
ATOM    980  C   LYS A  80      -1.715   6.874 -24.030  1.00 79.81           C
ATOM    981  O   LYS A  80      -2.524   7.104 -24.927  1.00 79.81           O
ATOM    982  HA  LYS A  80       0.392   7.009 -23.672  1.00 79.81           H
ATOM    983  CB  LYS A  80      -0.464   8.767 -22.839  1.00 79.81           C
ATOM    984 1HB  LYS A  80      -1.378   9.353 -22.938  1.00 79.81           H
ATOM    985 2HB  LYS A  80      -0.491   8.298 -21.855  1.00 79.81           H
ATOM    986  CG  LYS A  80       0.753   9.689 -22.937  1.00 79.81           C
ATOM    987 1HG  LYS A  80       0.744  10.208 -23.896  1.00 79.81           H
ATOM    988 2HG  LYS A  80       0.699  10.453 -22.161  1.00 79.81           H
ATOM    989  CD  LYS A  80       2.054   8.898 -22.792  1.00 79.81           C
ATOM    990 1HD  LYS A  80       2.075   8.401 -21.822  1.00 79.81           H
ATOM    991 2HD  LYS A  80       2.095   8.116 -23.551  1.00 79.81           H
ATOM    992  CE  LYS A  80       3.271   9.814 -22.929  1.00 79.81           C
ATOM    993 1HE  LYS A  80       3.127  10.498 -23.765  1.00 79.81           H
ATOM    994 2HE  LYS A  80       3.376  10.425 -22.032  1.00 79.81           H
ATOM    995  NZ  LYS A  80       4.500   9.016 -23.139  1.00 79.81           N
ATOM    996 1HZ  LYS A  80       5.277   9.637 -23.335  1.00 79.81           H
ATOM    997 2HZ  LYS A  80       4.700   8.478 -22.303  1.00 79.81           H
ATOM    998 3HZ  LYS A  80       4.364   8.387 -23.922  1.00 79.81           H
ATOM    999  HN  LYS A  80      -0.188   9.273 -25.254  1.00 79.81           H
ATOM   1000  N   THR A  81      -1.867   5.941 -23.102  1.00 80.86           N
ATOM   1001  CA  THR A  81      -3.136   5.252 -22.935  1.00 80.86           C
ATOM   1002  C   THR A  81      -3.682   5.476 -21.524  1.00 80.86           C
ATOM   1003  O   THR A  81      -2.980   5.995 -20.657  1.00 80.86           O
ATOM   1004  HA  THR A  81      -3.856   5.685 -23.630  1.00 80.86           H
ATOM   1005  CB  THR A  81      -2.920   3.776 -23.276  1.00 80.86           C
ATOM   1006  HB  THR A  81      -3.873   3.254 -23.362  1.00 80.86           H
ATOM   1007  OG1 THR A  81      -2.052   3.306 -22.249  1.00 80.86           O
ATOM   1008  HG1 THR A  81      -1.132   3.676 -22.382  1.00 80.86           H
ATOM   1009  CG2 THR A  81      -2.115   3.584 -24.562  1.00 80.86           C
ATOM   1010 1HG2 THR A  81      -1.135   4.049 -24.451  1.00 80.86           H
ATOM   1011 2HG2 THR A  81      -2.644   4.047 -25.395  1.00 80.86           H
ATOM   1012 3HG2 THR A  81      -1.991   2.519 -24.758  1.00 80.86           H
ATOM   1013  HN  THR A  81      -1.145   5.655 -22.473  1.00 80.86           H
ATOM   1014  N   MET A  82      -4.931   5.074 -21.337  1.00 81.88           N
ATOM   1015  CA  MET A  82      -5.544   5.123 -20.020  1.00 81.88           C
ATOM   1016  C   MET A  82      -4.715   4.340 -19.000  1.00 81.88           C
ATOM   1017  O   MET A  82      -4.472   4.818 -17.894  1.00 81.88           O
ATOM   1018  HA  MET A  82      -5.567   6.178 -19.746  1.00 81.88           H
ATOM   1019  CB  MET A  82      -6.955   4.535 -20.091  1.00 81.88           C
ATOM   1020 1HB  MET A  82      -7.472   4.927 -20.967  1.00 81.88           H
ATOM   1021 2HB  MET A  82      -6.896   3.454 -20.213  1.00 81.88           H
ATOM   1022  CG  MET A  82      -7.752   4.870 -18.829  1.00 81.88           C
ATOM   1023 1HG  MET A  82      -7.281   4.413 -17.959  1.00 81.88           H
ATOM   1024 2HG  MET A  82      -7.750   5.948 -18.663  1.00 81.88           H
ATOM   1025  SD  MET A  82      -9.430   4.282 -18.993  1.00 81.88           S
ATOM   1026  CE  MET A  82     -10.094   4.797 -17.419  1.00 81.88           C
ATOM   1027 1HE  MET A  82      -9.534   4.320 -16.615  1.00 81.88           H
ATOM   1028 2HE  MET A  82     -10.011   5.880 -17.326  1.00 81.88           H
ATOM   1029 3HE  MET A  82     -11.142   4.506 -17.354  1.00 81.88           H
ATOM   1030  HN  MET A  82      -5.520   4.721 -22.064  1.00 81.88           H
ATOM   1031  N   THR A  83      -4.303   3.149 -19.410  1.00 82.18           N
ATOM   1032  CA  THR A  83      -3.425   2.336 -18.586  1.00 82.18           C
ATOM   1033  C   THR A  83      -2.214   3.154 -18.130  1.00 82.18           C
ATOM   1034  O   THR A  83      -1.845   3.122 -16.957  1.00 82.18           O
ATOM   1035  HA  THR A  83      -3.969   2.044 -17.688  1.00 82.18           H
ATOM   1036  CB  THR A  83      -3.048   1.087 -19.385  1.00 82.18           C
ATOM   1037  HB  THR A  83      -2.334   1.329 -20.172  1.00 82.18           H
ATOM   1038  OG1 THR A  83      -4.299   0.568 -19.827  1.00 82.18           O
ATOM   1039  HG1 THR A  83      -5.037   0.915 -19.249  1.00 82.18           H
ATOM   1040  CG2 THR A  83      -2.476  -0.023 -18.501  1.00 82.18           C
ATOM   1041 1HG2 THR A  83      -3.216  -0.312 -17.755  1.00 82.18           H
ATOM   1042 2HG2 THR A  83      -1.578   0.339 -17.999  1.00 82.18           H
ATOM   1043 3HG2 THR A  83      -2.225  -0.886 -19.118  1.00 82.18           H
ATOM   1044  HN  THR A  83      -4.560   2.739 -20.285  1.00 82.18           H
ATOM   1045  N   ASP A  84      -1.630   3.868 -19.082  1.00 83.77           N
ATOM   1046  CA  ASP A  84      -0.393   4.586 -18.826  1.00 83.77           C
ATOM   1047  C   ASP A  84      -0.638   5.648 -17.752  1.00 83.77           C
ATOM   1048  O   ASP A  84       0.224   5.893 -16.909  1.00 83.77           O
ATOM   1049  HA  ASP A  84       0.319   3.825 -18.506  1.00 83.77           H
ATOM   1050  CB  ASP A  84       0.102   5.295 -20.088  1.00 83.77           C
ATOM   1051 1HB  ASP A  84      -0.618   6.056 -20.389  1.00 83.77           H
ATOM   1052 2HB  ASP A  84       1.040   5.809 -19.876  1.00 83.77           H
ATOM   1053  CG  ASP A  84       0.308   4.299 -21.232  1.00 83.77           C
ATOM   1054  OD1 ASP A  84       0.859   3.214 -20.946  1.00 83.77           O
ATOM   1055  OD2 ASP A  84      -0.089   4.646 -22.365  1.00 83.77           O
ATOM   1056  HN  ASP A  84      -1.988   3.959 -20.011  1.00 83.77           H
ATOM   1057  N   MET A  85      -1.816   6.250 -17.818  1.00 88.31           N
ATOM   1058  CA  MET A  85      -2.177   7.293 -16.873  1.00 88.31           C
ATOM   1059  C   MET A  85      -2.213   6.750 -15.444  1.00 88.31           C
ATOM   1060  O   MET A  85      -1.721   7.394 -14.519  1.00 88.31           O
ATOM   1061  HA  MET A  85      -1.399   8.051 -16.962  1.00 88.31           H
ATOM   1062  CB  MET A  85      -3.551   7.860 -17.239  1.00 88.31           C
ATOM   1063 1HB  MET A  85      -3.551   8.180 -18.281  1.00 88.31           H
ATOM   1064 2HB  MET A  85      -4.307   7.080 -17.144  1.00 88.31           H
ATOM   1065  CG  MET A  85      -3.914   9.041 -16.337  1.00 88.31           C
ATOM   1066 1HG  MET A  85      -4.909   9.409 -16.588  1.00 88.31           H
ATOM   1067 2HG  MET A  85      -3.947   8.718 -15.296  1.00 88.31           H
ATOM   1068  SD  MET A  85      -2.715  10.349 -16.531  1.00 88.31           S
ATOM   1069  CE  MET A  85      -3.118  10.896 -18.181  1.00 88.31           C
ATOM   1070 1HE  MET A  85      -2.989  10.070 -18.880  1.00 88.31           H
ATOM   1071 2HE  MET A  85      -4.153  11.237 -18.208  1.00 88.31           H
ATOM   1072 3HE  MET A  85      -2.458  11.717 -18.463  1.00 88.31           H
ATOM   1073  HN  MET A  85      -2.516   6.036 -18.499  1.00 88.31           H
ATOM   1074  N   PHE A  86      -2.799   5.570 -15.307  1.00 88.95           N
ATOM   1075  CA  PHE A  86      -2.910   4.935 -14.005  1.00 88.95           C
ATOM   1076  C   PHE A  86      -1.544   4.458 -13.509  1.00 88.95           C
ATOM   1077  O   PHE A  86      -1.239   4.562 -12.322  1.00 88.95           O
ATOM   1078  HA  PHE A  86      -3.305   5.681 -13.315  1.00 88.95           H
ATOM   1079  CB  PHE A  86      -3.830   3.724 -14.174  1.00 88.95           C
ATOM   1080 1HB  PHE A  86      -3.428   3.083 -14.958  1.00 88.95           H
ATOM   1081 2HB  PHE A  86      -3.823   3.143 -13.252  1.00 88.95           H
ATOM   1082  CG  PHE A  86      -5.276   4.085 -14.521  1.00 88.95           C
ATOM   1083  CD1 PHE A  86      -5.864   5.166 -13.943  1.00 88.95           C
ATOM   1084  HD1 PHE A  86      -5.306   5.777 -13.234  1.00 88.95           H
ATOM   1085  CD2 PHE A  86      -5.973   3.323 -15.407  1.00 88.95           C
ATOM   1086  HD2 PHE A  86      -5.501   2.456 -15.869  1.00 88.95           H
ATOM   1087  CE1 PHE A  86      -7.206   5.501 -14.265  1.00 88.95           C
ATOM   1088  HE1 PHE A  86      -7.678   6.368 -13.802  1.00 88.95           H
ATOM   1089  CE2 PHE A  86      -7.315   3.658 -15.728  1.00 88.95           C
ATOM   1090  HE2 PHE A  86      -7.874   3.048 -16.438  1.00 88.95           H
ATOM   1091  CZ  PHE A  86      -7.903   4.740 -15.151  1.00 88.95           C
ATOM   1092  HZ  PHE A  86      -8.933   4.996 -15.398  1.00 88.95           H
ATOM   1093  HN  PHE A  86      -3.193   5.050 -16.065  1.00 88.95           H
ATOM   1094  N   LEU A  87      -0.758   3.944 -14.443  1.00 87.22           N
ATOM   1095  CA  LEU A  87       0.570   3.453 -14.117  1.00 87.22           C
ATOM   1096  C   LEU A  87       1.424   4.611 -13.595  1.00 87.22           C
ATOM   1097  O   LEU A  87       2.242   4.427 -12.696  1.00 87.22           O
ATOM   1098  HA  LEU A  87       0.460   2.719 -13.319  1.00 87.22           H
ATOM   1099  CB  LEU A  87       1.184   2.729 -15.317  1.00 87.22           C
ATOM   1100 1HB  LEU A  87       1.103   3.378 -16.188  1.00 87.22           H
ATOM   1101 2HB  LEU A  87       2.247   2.584 -15.124  1.00 87.22           H
ATOM   1102  CG  LEU A  87       0.569   1.372 -15.668  1.00 87.22           C
ATOM   1103  HG  LEU A  87      -0.492   1.520 -15.868  1.00 87.22           H
ATOM   1104  CD1 LEU A  87       1.194   0.800 -16.941  1.00 87.22           C
ATOM   1105 1HD1 LEU A  87       1.023   1.486 -17.771  1.00 87.22           H
ATOM   1106 2HD1 LEU A  87       2.266   0.670 -16.793  1.00 87.22           H
ATOM   1107 3HD1 LEU A  87       0.739  -0.164 -17.168  1.00 87.22           H
ATOM   1108  CD2 LEU A  87       0.675   0.401 -14.490  1.00 87.22           C
ATOM   1109 1HD2 LEU A  87       1.724   0.253 -14.235  1.00 87.22           H
ATOM   1110 2HD2 LEU A  87       0.146   0.813 -13.631  1.00 87.22           H
ATOM   1111 3HD2 LEU A  87       0.231  -0.555 -14.767  1.00 87.22           H
ATOM   1112  HN  LEU A  87      -1.014   3.861 -15.406  1.00 87.22           H
ATOM   1113  N   LEU A  88       1.203   5.778 -14.183  1.00 90.60           N
ATOM   1114  CA  LEU A  88       1.910   6.974 -13.759  1.00 90.60           C
ATOM   1115  C   LEU A  88       1.556   7.281 -12.302  1.00 90.60           C
ATOM   1116  O   LEU A  88       2.443   7.442 -11.465  1.00 90.60           O
ATOM   1117  HA  LEU A  88       2.977   6.761 -13.817  1.00 90.60           H
ATOM   1118  CB  LEU A  88       1.626   8.132 -14.718  1.00 90.60           C
ATOM   1119 1HB  LEU A  88       2.070   7.894 -15.685  1.00 90.60           H
ATOM   1120 2HB  LEU A  88       0.549   8.197 -14.869  1.00 90.60           H
ATOM   1121  CG  LEU A  88       2.136   9.507 -14.279  1.00 90.60           C
ATOM   1122  HG  LEU A  88       1.781   9.695 -13.265  1.00 90.60           H
ATOM   1123  CD1 LEU A  88       3.665   9.537 -14.236  1.00 90.60           C
ATOM   1124 1HD1 LEU A  88       4.023   8.789 -13.529  1.00 90.60           H
ATOM   1125 2HD1 LEU A  88       4.061   9.317 -15.228  1.00 90.60           H
ATOM   1126 3HD1 LEU A  88       4.000  10.525 -13.921  1.00 90.60           H
ATOM   1127  CD2 LEU A  88       1.566  10.613 -15.169  1.00 90.60           C
ATOM   1128 1HD2 LEU A  88       1.869  10.441 -16.202  1.00 90.60           H
ATOM   1129 2HD2 LEU A  88       0.478  10.606 -15.105  1.00 90.60           H
ATOM   1130 3HD2 LEU A  88       1.944  11.579 -14.836  1.00 90.60           H
ATOM   1131  HN  LEU A  88       0.557   5.912 -14.934  1.00 90.60           H
ATOM   1132  N   ASN A  89       0.258   7.354 -12.045  1.00 93.20           N
ATOM   1133  CA  ASN A  89      -0.223   7.759 -10.735  1.00 93.20           C
ATOM   1134  C   ASN A  89       0.185   6.709  -9.700  1.00 93.20           C
ATOM   1135  O   ASN A  89       0.396   7.033  -8.532  1.00 93.20           O
ATOM   1136  HA  ASN A  89       0.237   8.729 -10.548  1.00 93.20           H
ATOM   1137  CB  ASN A  89      -1.749   7.870 -10.719  1.00 93.20           C
ATOM   1138 1HB  ASN A  89      -2.183   7.058 -11.303  1.00 93.20           H
ATOM   1139 2HB  ASN A  89      -2.115   7.760  -9.699  1.00 93.20           H
ATOM   1140  CG  ASN A  89      -2.206   9.215 -11.288  1.00 93.20           C
ATOM   1141  OD1 ASN A  89      -2.449  10.171 -10.571  1.00 93.20           O
ATOM   1142  ND2 ASN A  89      -2.310   9.235 -12.614  1.00 93.20           N
ATOM   1143 1HD2 ASN A  89      -2.096   8.414 -13.144  1.00 93.20           H
ATOM   1144 2HD2 ASN A  89      -2.602  10.069 -13.080  1.00 93.20           H
ATOM   1145  HN  ASN A  89      -0.457   7.142 -12.711  1.00 93.20           H
ATOM   1146  N   LEU A  90       0.284   5.472 -10.165  1.00 91.37           N
ATOM   1147  CA  LEU A  90       0.658   4.372  -9.293  1.00 91.37           C
ATOM   1148  C   LEU A  90       2.102   4.566  -8.826  1.00 91.37           C
ATOM   1149  O   LEU A  90       2.413   4.360  -7.653  1.00 91.37           O
ATOM   1150  HA  LEU A  90       0.006   4.410  -8.421  1.00 91.37           H
ATOM   1151  CB  LEU A  90       0.411   3.031  -9.986  1.00 91.37           C
ATOM   1152 1HB  LEU A  90      -0.596   3.040 -10.402  1.00 91.37           H
ATOM   1153 2HB  LEU A  90       1.102   2.945 -10.825  1.00 91.37           H
ATOM   1154  CG  LEU A  90       0.560   1.786  -9.109  1.00 91.37           C
ATOM   1155  HG  LEU A  90       1.536   1.823  -8.626  1.00 91.37           H
ATOM   1156  CD1 LEU A  90      -0.493   1.767  -8.000  1.00 91.37           C
ATOM   1157 1HD1 LEU A  90      -0.377   2.651  -7.373  1.00 91.37           H
ATOM   1158 2HD1 LEU A  90      -1.489   1.765  -8.444  1.00 91.37           H
ATOM   1159 3HD1 LEU A  90      -0.365   0.871  -7.392  1.00 91.37           H
ATOM   1160  CD2 LEU A  90       0.524   0.512  -9.956  1.00 91.37           C
ATOM   1161 1HD2 LEU A  90      -0.427   0.455 -10.486  1.00 91.37           H
ATOM   1162 2HD2 LEU A  90       1.341   0.531 -10.677  1.00 91.37           H
ATOM   1163 3HD2 LEU A  90       0.631  -0.358  -9.308  1.00 91.37           H
ATOM   1164  HN  LEU A  90       0.113   5.218 -11.117  1.00 91.37           H
ATOM   1165  N   ALA A  91       2.947   4.961  -9.767  1.00 93.70           N
ATOM   1166  CA  ALA A  91       4.352   5.180  -9.468  1.00 93.70           C
ATOM   1167  C   ALA A  91       4.487   6.369  -8.515  1.00 93.70           C
ATOM   1168  O   ALA A  91       5.333   6.362  -7.623  1.00 93.70           O
ATOM   1169  HA  ALA A  91       4.730   4.285  -8.974  1.00 93.70           H
ATOM   1170  CB  ALA A  91       5.126   5.387 -10.772  1.00 93.70           C
ATOM   1171 1HB  ALA A  91       5.022   4.502 -11.400  1.00 93.70           H
ATOM   1172 2HB  ALA A  91       4.726   6.255 -11.297  1.00 93.70           H
ATOM   1173 3HB  ALA A  91       6.179   5.551 -10.547  1.00 93.70           H
ATOM   1174  HN  ALA A  91       2.686   5.130 -10.718  1.00 93.70           H
ATOM   1175  N   ILE A  92       3.639   7.363  -8.737  1.00 94.99           N
ATOM   1176  CA  ILE A  92       3.654   8.558  -7.910  1.00 94.99           C
ATOM   1177  C   ILE A  92       3.283   8.183  -6.473  1.00 94.99           C
ATOM   1178  O   ILE A  92       3.941   8.611  -5.527  1.00 94.99           O
ATOM   1179  HA  ILE A  92       4.672   8.945  -7.913  1.00 94.99           H
ATOM   1180  CB  ILE A  92       2.756   9.639  -8.514  1.00 94.99           C
ATOM   1181  HB  ILE A  92       1.793   9.189  -8.754  1.00 94.99           H
ATOM   1182  CG1 ILE A  92       3.344  10.172  -9.823  1.00 94.99           C
ATOM   1183 1HG1 ILE A  92       4.234  10.765  -9.610  1.00 94.99           H
ATOM   1184 2HG1 ILE A  92       3.660   9.338 -10.450  1.00 94.99           H
ATOM   1185  CG2 ILE A  92       2.492  10.760  -7.507  1.00 94.99           C
ATOM   1186 1HG2 ILE A  92       1.999  10.348  -6.626  1.00 94.99           H
ATOM   1187 2HG2 ILE A  92       3.438  11.214  -7.213  1.00 94.99           H
ATOM   1188 3HG2 ILE A  92       1.852  11.515  -7.962  1.00 94.99           H
ATOM   1189  CD1 ILE A  92       2.322  11.025 -10.576  1.00 94.99           C
ATOM   1190 1HD1 ILE A  92       1.445  10.422 -10.808  1.00 94.99           H
ATOM   1191 2HD1 ILE A  92       2.028  11.872  -9.955  1.00 94.99           H
ATOM   1192 3HD1 ILE A  92       2.766  11.391 -11.502  1.00 94.99           H
ATOM   1193  HN  ILE A  92       2.953   7.361  -9.464  1.00 94.99           H
ATOM   1194  N   ALA A  93       2.229   7.388  -6.357  1.00 94.76           N
ATOM   1195  CA  ALA A  93       1.736   6.986  -5.050  1.00 94.76           C
ATOM   1196  C   ALA A  93       2.850   6.261  -4.291  1.00 94.76           C
ATOM   1197  O   ALA A  93       3.084   6.534  -3.115  1.00 94.76           O
ATOM   1198  HA  ALA A  93       1.465   7.890  -4.505  1.00 94.76           H
ATOM   1199  CB  ALA A  93       0.487   6.119  -5.220  1.00 94.76           C
ATOM   1200 1HB  ALA A  93      -0.283   6.690  -5.739  1.00 94.76           H
ATOM   1201 2HB  ALA A  93       0.737   5.232  -5.803  1.00 94.76           H
ATOM   1202 3HB  ALA A  93       0.118   5.817  -4.240  1.00 94.76           H
ATOM   1203  HN  ALA A  93       1.716   7.021  -7.133  1.00 94.76           H
ATOM   1204  N   ASP A  94       3.507   5.351  -4.995  1.00 93.80           N
ATOM   1205  CA  ASP A  94       4.565   4.558  -4.391  1.00 93.80           C
ATOM   1206  C   ASP A  94       5.672   5.489  -3.893  1.00 93.80           C
ATOM   1207  O   ASP A  94       6.170   5.326  -2.780  1.00 93.80           O
ATOM   1208  HA  ASP A  94       4.085   4.010  -3.581  1.00 93.80           H
ATOM   1209  CB  ASP A  94       5.179   3.594  -5.408  1.00 93.80           C
ATOM   1210 1HB  ASP A  94       5.305   4.101  -6.365  1.00 93.80           H
ATOM   1211 2HB  ASP A  94       6.172   3.292  -5.075  1.00 93.80           H
ATOM   1212  CG  ASP A  94       4.299   2.357  -5.592  1.00 93.80           C
ATOM   1213  OD1 ASP A  94       3.602   2.006  -4.615  1.00 93.80           O
ATOM   1214  OD2 ASP A  94       4.342   1.789  -6.705  1.00 93.80           O
ATOM   1215  HN  ASP A  94       3.328   5.153  -5.959  1.00 93.80           H
ATOM   1216  N   LEU A  95       6.026   6.444  -4.741  1.00 96.23           N
ATOM   1217  CA  LEU A  95       7.107   7.362  -4.426  1.00 96.23           C
ATOM   1218  C   LEU A  95       6.779   8.104  -3.129  1.00 96.23           C
ATOM   1219  O   LEU A  95       7.635   8.245  -2.257  1.00 96.23           O
ATOM   1220  HA  LEU A  95       8.005   6.765  -4.265  1.00 96.23           H
ATOM   1221  CB  LEU A  95       7.386   8.288  -5.611  1.00 96.23           C
ATOM   1222 1HB  LEU A  95       6.431   8.618  -6.021  1.00 96.23           H
ATOM   1223 2HB  LEU A  95       7.897   9.176  -5.241  1.00 96.23           H
ATOM   1224  CG  LEU A  95       8.218   7.691  -6.748  1.00 96.23           C
ATOM   1225  HG  LEU A  95       7.697   6.812  -7.127  1.00 96.23           H
ATOM   1226  CD1 LEU A  95       8.345   8.678  -7.911  1.00 96.23           C
ATOM   1227 1HD1 LEU A  95       7.353   8.919  -8.293  1.00 96.23           H
ATOM   1228 2HD1 LEU A  95       8.832   9.589  -7.563  1.00 96.23           H
ATOM   1229 3HD1 LEU A  95       8.941   8.228  -8.705  1.00 96.23           H
ATOM   1230  CD2 LEU A  95       9.583   7.224  -6.241  1.00 96.23           C
ATOM   1231 1HD2 LEU A  95      10.124   8.071  -5.820  1.00 96.23           H
ATOM   1232 2HD2 LEU A  95       9.444   6.463  -5.473  1.00 96.23           H
ATOM   1233 3HD2 LEU A  95      10.154   6.804  -7.069  1.00 96.23           H
ATOM   1234  HN  LEU A  95       5.587   6.595  -5.627  1.00 96.23           H
ATOM   1235  N   LEU A  96       5.538   8.560  -3.043  1.00 95.37           N
ATOM   1236  CA  LEU A  96       5.119   9.384  -1.923  1.00 95.37           C
ATOM   1237  C   LEU A  96       5.345   8.617  -0.618  1.00 95.37           C
ATOM   1238  O   LEU A  96       5.770   9.195   0.381  1.00 95.37           O
ATOM   1239  HA  LEU A  96       5.752  10.271  -1.915  1.00 95.37           H
ATOM   1240  CB  LEU A  96       3.677   9.858  -2.116  1.00 95.37           C
ATOM   1241 1HB  LEU A  96       3.068   9.000  -2.398  1.00 95.37           H
ATOM   1242 2HB  LEU A  96       3.301  10.214  -1.156  1.00 95.37           H
ATOM   1243  CG  LEU A  96       3.468  10.962  -3.155  1.00 95.37           C
ATOM   1244  HG  LEU A  96       3.761  10.573  -4.130  1.00 95.37           H
ATOM   1245  CD1 LEU A  96       1.991  11.352  -3.250  1.00 95.37           C
ATOM   1246 1HD1 LEU A  96       1.403  10.481  -3.540  1.00 95.37           H
ATOM   1247 2HD1 LEU A  96       1.648  11.715  -2.281  1.00 95.37           H
ATOM   1248 3HD1 LEU A  96       1.870  12.138  -3.995  1.00 95.37           H
ATOM   1249  CD2 LEU A  96       4.362  12.168  -2.861  1.00 95.37           C
ATOM   1250 1HD2 LEU A  96       4.122  12.567  -1.875  1.00 95.37           H
ATOM   1251 2HD2 LEU A  96       5.407  11.860  -2.885  1.00 95.37           H
ATOM   1252 3HD2 LEU A  96       4.192  12.938  -3.615  1.00 95.37           H
ATOM   1253  HN  LEU A  96       4.826   8.375  -3.721  1.00 95.37           H
ATOM   1254  N   PHE A  97       5.050   7.326  -0.670  1.00 95.02           N
ATOM   1255  CA  PHE A  97       5.202   6.477   0.499  1.00 95.02           C
ATOM   1256  C   PHE A  97       6.680   6.226   0.806  1.00 95.02           C
ATOM   1257  O   PHE A  97       7.110   6.353   1.951  1.00 95.02           O
ATOM   1258  HA  PHE A  97       4.742   6.997   1.339  1.00 95.02           H
ATOM   1259  CB  PHE A  97       4.527   5.143   0.173  1.00 95.02           C
ATOM   1260 1HB  PHE A  97       3.447   5.288   0.157  1.00 95.02           H
ATOM   1261 2HB  PHE A  97       4.822   4.833  -0.829  1.00 95.02           H
ATOM   1262  CG  PHE A  97       4.861   4.020   1.157  1.00 95.02           C
ATOM   1263  CD1 PHE A  97       5.462   2.883   0.713  1.00 95.02           C
ATOM   1264  HD1 PHE A  97       5.705   2.772  -0.343  1.00 95.02           H
ATOM   1265  CD2 PHE A  97       4.558   4.158   2.476  1.00 95.02           C
ATOM   1266  HD2 PHE A  97       4.077   5.069   2.832  1.00 95.02           H
ATOM   1267  CE1 PHE A  97       5.772   1.841   1.627  1.00 95.02           C
ATOM   1268  HE1 PHE A  97       6.253   0.930   1.271  1.00 95.02           H
ATOM   1269  CE2 PHE A  97       4.868   3.116   3.389  1.00 95.02           C
ATOM   1270  HE2 PHE A  97       4.625   3.227   4.446  1.00 95.02           H
ATOM   1271  CZ  PHE A  97       5.469   1.979   2.945  1.00 95.02           C
ATOM   1272  HZ  PHE A  97       5.707   1.179   3.646  1.00 95.02           H
ATOM   1273  HN  PHE A  97       4.713   6.862  -1.489  1.00 95.02           H
ATOM   1274  N   LEU A  98       7.416   5.873  -0.238  1.00 96.21           N
ATOM   1275  CA  LEU A  98       8.795   5.445  -0.071  1.00 96.21           C
ATOM   1276  C   LEU A  98       9.580   6.541   0.654  1.00 96.21           C
ATOM   1277  O   LEU A  98      10.463   6.247   1.459  1.00 96.21           O
ATOM   1278  HA  LEU A  98       8.787   4.554   0.556  1.00 96.21           H
ATOM   1279  CB  LEU A  98       9.399   5.046  -1.418  1.00 96.21           C
ATOM   1280 1HB  LEU A  98       9.219   5.853  -2.129  1.00 96.21           H
ATOM   1281 2HB  LEU A  98      10.479   4.962  -1.299  1.00 96.21           H
ATOM   1282  CG  LEU A  98       8.878   3.743  -2.027  1.00 96.21           C
ATOM   1283  HG  LEU A  98       7.793   3.726  -1.920  1.00 96.21           H
ATOM   1284  CD1 LEU A  98       9.185   3.675  -3.524  1.00 96.21           C
ATOM   1285 1HD1 LEU A  98       8.708   4.513  -4.032  1.00 96.21           H
ATOM   1286 2HD1 LEU A  98      10.263   3.725  -3.676  1.00 96.21           H
ATOM   1287 3HD1 LEU A  98       8.804   2.739  -3.932  1.00 96.21           H
ATOM   1288  CD2 LEU A  98       9.425   2.528  -1.274  1.00 96.21           C
ATOM   1289 1HD2 LEU A  98      10.514   2.528  -1.328  1.00 96.21           H
ATOM   1290 2HD2 LEU A  98       9.113   2.576  -0.231  1.00 96.21           H
ATOM   1291 3HD2 LEU A  98       9.039   1.615  -1.727  1.00 96.21           H
ATOM   1292  HN  LEU A  98       7.086   5.876  -1.182  1.00 96.21           H
ATOM   1293  N   VAL A  99       9.229   7.780   0.344  1.00 96.54           N
ATOM   1294  CA  VAL A  99       9.931   8.920   0.909  1.00 96.54           C
ATOM   1295  C   VAL A  99       9.766   8.912   2.430  1.00 96.54           C
ATOM   1296  O   VAL A  99      10.521   9.571   3.143  1.00 96.54           O
ATOM   1297  HA  VAL A  99      10.988   8.807   0.670  1.00 96.54           H
ATOM   1298  CB  VAL A  99       9.434  10.214   0.261  1.00 96.54           C
ATOM   1299  HB  VAL A  99       8.344  10.210   0.297  1.00 96.54           H
ATOM   1300  CG1 VAL A  99       9.926  11.439   1.034  1.00 96.54           C
ATOM   1301 1HG1 VAL A  99       9.554  11.396   2.058  1.00 96.54           H
ATOM   1302 2HG1 VAL A  99      11.016  11.449   1.043  1.00 96.54           H
ATOM   1303 3HG1 VAL A  99       9.558  12.345   0.552  1.00 96.54           H
ATOM   1304  CG2 VAL A  99       9.854  10.288  -1.209  1.00 96.54           C
ATOM   1305 1HG2 VAL A  99      10.942  10.258  -1.277  1.00 96.54           H
ATOM   1306 2HG2 VAL A  99       9.433   9.441  -1.750  1.00 96.54           H
ATOM   1307 3HG2 VAL A  99       9.488  11.217  -1.645  1.00 96.54           H
ATOM   1308  HN  VAL A  99       8.482   8.010  -0.280  1.00 96.54           H
ATOM   1309  N   THR A 100       8.774   8.158   2.882  1.00 95.82           N
ATOM   1310  CA  THR A 100       8.461   8.106   4.300  1.00 95.82           C
ATOM   1311  C   THR A 100       9.300   7.030   4.992  1.00 95.82           C
ATOM   1312  O   THR A 100       9.430   7.031   6.215  1.00 95.82           O
ATOM   1313  HA  THR A 100       8.733   9.061   4.748  1.00 95.82           H
ATOM   1314  CB  THR A 100       6.953   7.886   4.443  1.00 95.82           C
ATOM   1315  HB  THR A 100       6.621   8.119   5.454  1.00 95.82           H
ATOM   1316  OG1 THR A 100       6.758   6.538   4.025  1.00 95.82           O
ATOM   1317  HG1 THR A 100       6.682   6.496   3.029  1.00 95.82           H
ATOM   1318  CG2 THR A 100       6.144   8.708   3.438  1.00 95.82           C
ATOM   1319 1HG2 THR A 100       6.429   8.427   2.424  1.00 95.82           H
ATOM   1320 2HG2 THR A 100       6.345   9.769   3.591  1.00 95.82           H
ATOM   1321 3HG2 THR A 100       5.081   8.515   3.583  1.00 95.82           H
ATOM   1322  HN  THR A 100       8.192   7.592   2.299  1.00 95.82           H
ATOM   1323  N   LEU A 101       9.847   6.138   4.179  1.00 95.65           N
ATOM   1324  CA  LEU A 101      10.526   4.965   4.704  1.00 95.65           C
ATOM   1325  C   LEU A 101      11.754   5.407   5.503  1.00 95.65           C
ATOM   1326  O   LEU A 101      12.038   4.857   6.566  1.00 95.65           O
ATOM   1327  HA  LEU A 101       9.836   4.464   5.382  1.00 95.65           H
ATOM   1328  CB  LEU A 101      10.847   3.983   3.576  1.00 95.65           C
ATOM   1329 1HB  LEU A 101      11.358   4.527   2.781  1.00 95.65           H
ATOM   1330 2HB  LEU A 101      11.550   3.241   3.956  1.00 95.65           H
ATOM   1331  CG  LEU A 101       9.652   3.247   2.966  1.00 95.65           C
ATOM   1332  HG  LEU A 101       9.020   3.980   2.465  1.00 95.65           H
ATOM   1333  CD1 LEU A 101      10.109   2.244   1.906  1.00 95.65           C
ATOM   1334 1HD1 LEU A 101      10.638   2.770   1.111  1.00 95.65           H
ATOM   1335 2HD1 LEU A 101      10.775   1.511   2.362  1.00 95.65           H
ATOM   1336 3HD1 LEU A 101       9.240   1.735   1.489  1.00 95.65           H
ATOM   1337  CD2 LEU A 101       8.803   2.586   4.054  1.00 95.65           C
ATOM   1338 1HD2 LEU A 101       9.412   1.868   4.603  1.00 95.65           H
ATOM   1339 2HD2 LEU A 101       8.432   3.348   4.739  1.00 95.65           H
ATOM   1340 3HD2 LEU A 101       7.960   2.070   3.593  1.00 95.65           H
ATOM   1341  HN  LEU A 101       9.832   6.206   3.182  1.00 95.65           H
ATOM   1342  N   PRO A 102      12.501   6.404   5.009  1.00 95.68           N
ATOM   1343  CA  PRO A 102      13.693   6.876   5.717  1.00 95.68           C
ATOM   1344  C   PRO A 102      13.400   7.237   7.164  1.00 95.68           C
ATOM   1345  O   PRO A 102      14.184   6.922   8.057  1.00 95.68           O
ATOM   1346  HA  PRO A 102      14.438   6.082   5.767  1.00 95.68           H
ATOM   1347  CB  PRO A 102      14.137   8.095   4.906  1.00 95.68           C
ATOM   1348 1HB  PRO A 102      13.703   9.016   5.296  1.00 95.68           H
ATOM   1349 2HB  PRO A 102      15.220   8.220   4.930  1.00 95.68           H
ATOM   1350  CG  PRO A 102      13.636   7.786   3.501  1.00 95.68           C
ATOM   1351 1HG  PRO A 102      13.557   8.687   2.892  1.00 95.68           H
ATOM   1352 2HG  PRO A 102      14.310   7.115   2.969  1.00 95.68           H
ATOM   1353  CD  PRO A 102      12.280   7.149   3.756  1.00 95.68           C
ATOM   1354 1HD  PRO A 102      11.496   7.898   3.869  1.00 95.68           H
ATOM   1355 2HD  PRO A 102      11.978   6.497   2.937  1.00 95.68           H
ATOM   1356  N   PHE A 103      12.266   7.895   7.358  1.00 94.94           N
ATOM   1357  CA  PHE A 103      11.887   8.359   8.682  1.00 94.94           C
ATOM   1358  C   PHE A 103      11.558   7.182   9.602  1.00 94.94           C
ATOM   1359  O   PHE A 103      11.901   7.199  10.783  1.00 94.94           O
ATOM   1360  HA  PHE A 103      12.737   8.909   9.087  1.00 94.94           H
ATOM   1361  CB  PHE A 103      10.636   9.224   8.511  1.00 94.94           C
ATOM   1362 1HB  PHE A 103       9.873   8.642   7.994  1.00 94.94           H
ATOM   1363 2HB  PHE A 103      10.238   9.467   9.497  1.00 94.94           H
ATOM   1364  CG  PHE A 103      10.878  10.523   7.740  1.00 94.94           C
ATOM   1365  CD1 PHE A 103      11.252  11.649   8.405  1.00 94.94           C
ATOM   1366  HD1 PHE A 103      11.380  11.625   9.487  1.00 94.94           H
ATOM   1367  CD2 PHE A 103      10.718  10.552   6.390  1.00 94.94           C
ATOM   1368  HD2 PHE A 103      10.417   9.649   5.857  1.00 94.94           H
ATOM   1369  CE1 PHE A 103      11.476  12.854   7.689  1.00 94.94           C
ATOM   1370  HE1 PHE A 103      11.776  13.757   8.222  1.00 94.94           H
ATOM   1371  CE2 PHE A 103      10.941  11.757   5.674  1.00 94.94           C
ATOM   1372  HE2 PHE A 103      10.813  11.781   4.592  1.00 94.94           H
ATOM   1373  CZ  PHE A 103      11.316  12.883   6.339  1.00 94.94           C
ATOM   1374  HZ  PHE A 103      11.488  13.809   5.789  1.00 94.94           H
ATOM   1375  HN  PHE A 103      11.614   8.111   6.631  1.00 94.94           H
ATOM   1376  N   TRP A 104      10.897   6.189   9.026  1.00 92.93           N
ATOM   1377  CA  TRP A 104      10.550   4.990   9.771  1.00 92.93           C
ATOM   1378  C   TRP A 104      11.851   4.305  10.196  1.00 92.93           C
ATOM   1379  O   TRP A 104      11.937   3.756  11.293  1.00 92.93           O
ATOM   1380  HA  TRP A 104       9.986   5.297  10.651  1.00 92.93           H
ATOM   1381  CB  TRP A 104       9.635   4.080   8.949  1.00 92.93           C
ATOM   1382 1HB  TRP A 104       9.999   4.048   7.922  1.00 92.93           H
ATOM   1383 2HB  TRP A 104       9.701   3.066   9.342  1.00 92.93           H
ATOM   1384  CG  TRP A 104       8.168   4.515   8.943  1.00 92.93           C
ATOM   1385  CD1 TRP A 104       7.428   4.904   7.896  1.00 92.93           C
ATOM   1386  HD1 TRP A 104       7.796   4.962   6.871  1.00 92.93           H
ATOM   1387  CD2 TRP A 104       7.288   4.589  10.084  1.00 92.93           C
ATOM   1388  NE1 TRP A 104       6.141   5.223   8.277  1.00 92.93           N
ATOM   1389  HE1 TRP A 104       5.406   5.538   7.676  1.00 92.93           H
ATOM   1390  CE2 TRP A 104       6.053   5.025   9.650  1.00 92.93           C
ATOM   1391  CE3 TRP A 104       7.528   4.297  11.438  1.00 92.93           C
ATOM   1392  HE3 TRP A 104       8.495   3.951  11.806  1.00 92.93           H
ATOM   1393  CZ2 TRP A 104       4.961   5.209  10.507  1.00 92.93           C
ATOM   1394  HZ2 TRP A 104       3.995   5.554  10.139  1.00 92.93           H
ATOM   1395  CZ3 TRP A 104       6.427   4.486  12.281  1.00 92.93           C
ATOM   1396  HZ3 TRP A 104       6.558   4.274  13.342  1.00 92.93           H
ATOM   1397  CH2 TRP A 104       5.177   4.924  11.860  1.00 92.93           C
ATOM   1398  HH2 TRP A 104       4.368   5.046  12.581  1.00 92.93           H
ATOM   1399  HN  TRP A 104      10.601   6.194   8.071  1.00 92.93           H
ATOM   1400  N   ALA A 105      12.829   4.357   9.304  1.00 94.62           N
ATOM   1401  CA  ALA A 105      14.097   3.689   9.543  1.00 94.62           C
ATOM   1402  C   ALA A 105      14.772   4.310  10.768  1.00 94.62           C
ATOM   1403  O   ALA A 105      15.250   3.594  11.647  1.00 94.62           O
ATOM   1404  HA  ALA A 105      13.885   2.640   9.748  1.00 94.62           H
ATOM   1405  CB  ALA A 105      14.967   3.781   8.288  1.00 94.62           C
ATOM   1406 1HB  ALA A 105      14.455   3.300   7.455  1.00 94.62           H
ATOM   1407 2HB  ALA A 105      15.149   4.829   8.047  1.00 94.62           H
ATOM   1408 3HB  ALA A 105      15.918   3.280   8.468  1.00 94.62           H
ATOM   1409  HN  ALA A 105      12.766   4.845   8.433  1.00 94.62           H
ATOM   1410  N   ILE A 106      14.790   5.635  10.786  1.00 94.09           N
ATOM   1411  CA  ILE A 106      15.432   6.359  11.870  1.00 94.09           C
ATOM   1412  C   ILE A 106      14.694   6.070  13.178  1.00 94.09           C
ATOM   1413  O   ILE A 106      15.321   5.843  14.212  1.00 94.09           O
ATOM   1414  HA  ILE A 106      16.450   5.981  11.957  1.00 94.09           H
ATOM   1415  CB  ILE A 106      15.529   7.849  11.534  1.00 94.09           C
ATOM   1416  HB  ILE A 106      14.554   8.184  11.181  1.00 94.09           H
ATOM   1417  CG1 ILE A 106      16.528   8.092  10.401  1.00 94.09           C
ATOM   1418 1HG1 ILE A 106      17.545   7.976  10.777  1.00 94.09           H
ATOM   1419 2HG1 ILE A 106      16.389   7.342   9.622  1.00 94.09           H
ATOM   1420  CG2 ILE A 106      15.864   8.671  12.781  1.00 94.09           C
ATOM   1421 1HG2 ILE A 106      15.084   8.531  13.529  1.00 94.09           H
ATOM   1422 2HG2 ILE A 106      16.821   8.341  13.187  1.00 94.09           H
ATOM   1423 3HG2 ILE A 106      15.928   9.726  12.514  1.00 94.09           H
ATOM   1424  CD1 ILE A 106      16.354   9.491   9.808  1.00 94.09           C
ATOM   1425 1HD1 ILE A 106      15.344   9.594   9.411  1.00 94.09           H
ATOM   1426 2HD1 ILE A 106      16.517  10.238  10.584  1.00 94.09           H
ATOM   1427 3HD1 ILE A 106      17.076   9.637   9.004  1.00 94.09           H
ATOM   1428  HN  ILE A 106      14.377   6.209  10.080  1.00 94.09           H
ATOM   1429  N   ALA A 107      13.372   6.089  13.091  1.00 92.66           N
ATOM   1430  CA  ALA A 107      12.541   5.929  14.273  1.00 92.66           C
ATOM   1431  C   ALA A 107      12.756   4.531  14.857  1.00 92.66           C
ATOM   1432  O   ALA A 107      12.692   4.345  16.071  1.00 92.66           O
ATOM   1433  HA  ALA A 107      12.859   6.672  15.005  1.00 92.66           H
ATOM   1434  CB  ALA A 107      11.079   6.190  13.909  1.00 92.66           C
ATOM   1435 1HB  ALA A 107      10.975   7.206  13.527  1.00 92.66           H
ATOM   1436 2HB  ALA A 107      10.762   5.481  13.144  1.00 92.66           H
ATOM   1437 3HB  ALA A 107      10.456   6.071  14.796  1.00 92.66           H
ATOM   1438  HN  ALA A 107      12.869   6.210  12.235  1.00 92.66           H
ATOM   1439  N   ALA A 108      13.007   3.584  13.965  1.00 92.01           N
ATOM   1440  CA  ALA A 108      13.199   2.203  14.374  1.00 92.01           C
ATOM   1441  C   ALA A 108      14.601   2.041  14.964  1.00 92.01           C
ATOM   1442  O   ALA A 108      14.809   1.230  15.866  1.00 92.01           O
ATOM   1443  HA  ALA A 108      12.461   1.980  15.144  1.00 92.01           H
ATOM   1444  CB  ALA A 108      12.959   1.279  13.178  1.00 92.01           C
ATOM   1445 1HB  ALA A 108      11.940   1.412  12.815  1.00 92.01           H
ATOM   1446 2HB  ALA A 108      13.663   1.523  12.383  1.00 92.01           H
ATOM   1447 3HB  ALA A 108      13.103   0.243  13.485  1.00 92.01           H
ATOM   1448  HN  ALA A 108      13.080   3.748  12.981  1.00 92.01           H
ATOM   1449  N   ALA A 109      15.527   2.824  14.431  1.00 91.61           N
ATOM   1450  CA  ALA A 109      16.925   2.691  14.804  1.00 91.61           C
ATOM   1451  C   ALA A 109      17.112   3.166  16.246  1.00 91.61           C
ATOM   1452  O   ALA A 109      17.947   2.633  16.976  1.00 91.61           O
ATOM   1453  HA  ALA A 109      17.186   1.634  14.742  1.00 91.61           H
ATOM   1454  CB  ALA A 109      17.794   3.471  13.816  1.00 91.61           C
ATOM   1455 1HB  ALA A 109      17.647   3.075  12.811  1.00 91.61           H
ATOM   1456 2HB  ALA A 109      17.512   4.524  13.836  1.00 91.61           H
ATOM   1457 3HB  ALA A 109      18.843   3.370  14.096  1.00 91.61           H
ATOM   1458  HN  ALA A 109      15.336   3.539  13.759  1.00 91.61           H
ATOM   1459  N   ASP A 110      16.321   4.163  16.614  1.00 87.52           N
ATOM   1460  CA  ASP A 110      16.476   4.803  17.909  1.00 87.52           C
ATOM   1461  C   ASP A 110      15.102   5.222  18.434  1.00 87.52           C
ATOM   1462  O   ASP A 110      14.419   4.438  19.091  1.00 87.52           O
ATOM   1463  HA  ASP A 110      16.954   4.056  18.542  1.00 87.52           H
ATOM   1464  CB  ASP A 110      17.345   6.059  17.803  1.00 87.52           C
ATOM   1465 1HB  ASP A 110      18.315   5.799  17.380  1.00 87.52           H
ATOM   1466 2HB  ASP A 110      16.880   6.770  17.120  1.00 87.52           H
ATOM   1467  CG  ASP A 110      17.537   6.710  19.174  1.00 87.52           C
ATOM   1468  OD1 ASP A 110      17.194   6.042  20.173  1.00 87.52           O
ATOM   1469  OD2 ASP A 110      18.022   7.862  19.191  1.00 87.52           O
ATOM   1470  HN  ASP A 110      15.586   4.533  16.045  1.00 87.52           H
ATOM   1471  N   GLN A 111      14.737   6.458  18.125  1.00 88.29           N
ATOM   1472  CA  GLN A 111      13.456   6.991  18.558  1.00 88.29           C
ATOM   1473  C   GLN A 111      12.971   8.064  17.581  1.00 88.29           C
ATOM   1474  O   GLN A 111      13.716   8.488  16.699  1.00 88.29           O
ATOM   1475  HA  GLN A 111      12.771   6.143  18.546  1.00 88.29           H
ATOM   1476  CB  GLN A 111      13.545   7.544  19.981  1.00 88.29           C
ATOM   1477 1HB  GLN A 111      12.567   7.907  20.296  1.00 88.29           H
ATOM   1478 2HB  GLN A 111      13.825   6.746  20.669  1.00 88.29           H
ATOM   1479  CG  GLN A 111      14.567   8.679  20.066  1.00 88.29           C
ATOM   1480 1HG  GLN A 111      15.551   8.310  19.774  1.00 88.29           H
ATOM   1481 2HG  GLN A 111      14.300   9.467  19.362  1.00 88.29           H
ATOM   1482  CD  GLN A 111      14.633   9.254  21.482  1.00 88.29           C
ATOM   1483  OE1 GLN A 111      13.634   9.395  22.169  1.00 88.29           O
ATOM   1484  NE2 GLN A 111      15.860   9.577  21.879  1.00 88.29           N
ATOM   1485 1HE2 GLN A 111      16.637   9.435  21.266  1.00 88.29           H
ATOM   1486 2HE2 GLN A 111      16.006   9.961  22.791  1.00 88.29           H
ATOM   1487  HN  GLN A 111      15.299   7.090  17.591  1.00 88.29           H
ATOM   1488  N   TRP A 112      11.726   8.474  17.773  1.00 90.90           N
ATOM   1489  CA  TRP A 112      11.132   9.489  16.920  1.00 90.90           C
ATOM   1490  C   TRP A 112      11.736  10.842  17.305  1.00 90.90           C
ATOM   1491  O   TRP A 112      11.405  11.398  18.351  1.00 90.90           O
ATOM   1492  HA  TRP A 112      11.386   9.248  15.888  1.00 90.90           H
ATOM   1493  CB  TRP A 112       9.606   9.466  17.020  1.00 90.90           C
ATOM   1494 1HB  TRP A 112       9.258   8.444  16.872  1.00 90.90           H
ATOM   1495 2HB  TRP A 112       9.313   9.759  18.029  1.00 90.90           H
ATOM   1496  CG  TRP A 112       8.902  10.380  16.015  1.00 90.90           C
ATOM   1497  CD1 TRP A 112       8.495  11.644  16.194  1.00 90.90           C
ATOM   1498  HD1 TRP A 112       8.621  12.204  17.120  1.00 90.90           H
ATOM   1499  CD2 TRP A 112       8.536  10.047  14.660  1.00 90.90           C
ATOM   1500  NE1 TRP A 112       7.897  12.148  15.057  1.00 90.90           N
ATOM   1501  HE1 TRP A 112       7.515  13.066  14.946  1.00 90.90           H
ATOM   1502  CE2 TRP A 112       7.922  11.146  14.094  1.00 90.90           C
ATOM   1503  CE3 TRP A 112       8.718   8.856  13.935  1.00 90.90           C
ATOM   1504  HE3 TRP A 112       9.200   7.974  14.358  1.00 90.90           H
ATOM   1505  CZ2 TRP A 112       7.441  11.163  12.780  1.00 90.90           C
ATOM   1506  HZ2 TRP A 112       6.959  12.045  12.356  1.00 90.90           H
ATOM   1507  CZ3 TRP A 112       8.231   8.889  12.622  1.00 90.90           C
ATOM   1508  HZ3 TRP A 112       8.347   7.991  12.016  1.00 90.90           H
ATOM   1509  CH2 TRP A 112       7.611   9.988  12.039  1.00 90.90           C
ATOM   1510  HH2 TRP A 112       7.259   9.934  11.009  1.00 90.90           H
ATOM   1511  HN  TRP A 112      11.127   8.124  18.493  1.00 90.90           H
ATOM   1512  N   LYS A 113      12.610  11.331  16.439  1.00 91.45           N
ATOM   1513  CA  LYS A 113      13.350  12.548  16.729  1.00 91.45           C
ATOM   1514  C   LYS A 113      12.652  13.735  16.063  1.00 91.45           C
ATOM   1515  O   LYS A 113      13.128  14.867  16.148  1.00 91.45           O
ATOM   1516  HA  LYS A 113      13.327  12.695  17.809  1.00 91.45           H
ATOM   1517  CB  LYS A 113      14.818  12.392  16.325  1.00 91.45           C
ATOM   1518 1HB  LYS A 113      14.881  12.098  15.277  1.00 91.45           H
ATOM   1519 2HB  LYS A 113      15.328  13.350  16.418  1.00 91.45           H
ATOM   1520  CG  LYS A 113      15.518  11.347  17.196  1.00 91.45           C
ATOM   1521 1HG  LYS A 113      15.513  11.674  18.236  1.00 91.45           H
ATOM   1522 2HG  LYS A 113      14.969  10.406  17.155  1.00 91.45           H
ATOM   1523  CD  LYS A 113      16.959  11.124  16.733  1.00 91.45           C
ATOM   1524 1HD  LYS A 113      16.965  10.807  15.690  1.00 91.45           H
ATOM   1525 2HD  LYS A 113      17.511  12.062  16.784  1.00 91.45           H
ATOM   1526  CE  LYS A 113      17.655  10.069  17.596  1.00 91.45           C
ATOM   1527 1HE  LYS A 113      17.724  10.421  18.625  1.00 91.45           H
ATOM   1528 2HE  LYS A 113      17.063   9.154  17.611  1.00 91.45           H
ATOM   1529  NZ  LYS A 113      19.009   9.782  17.072  1.00 91.45           N
ATOM   1530 1HZ  LYS A 113      19.419   9.017  17.596  1.00 91.45           H
ATOM   1531 2HZ  LYS A 113      18.945   9.526  16.093  1.00 91.45           H
ATOM   1532 3HZ  LYS A 113      19.591  10.607  17.168  1.00 91.45           H
ATOM   1533  HN  LYS A 113      12.816  10.913  15.554  1.00 91.45           H
ATOM   1534  N   PHE A 114      11.535  13.437  15.415  1.00 93.32           N
ATOM   1535  CA  PHE A 114      10.891  14.409  14.549  1.00 93.32           C
ATOM   1536  C   PHE A 114       9.664  15.021  15.229  1.00 93.32           C
ATOM   1537  O   PHE A 114       9.213  14.530  16.262  1.00 93.32           O
ATOM   1538  HA  PHE A 114      11.619  15.193  14.344  1.00 93.32           H
ATOM   1539  CB  PHE A 114      10.441  13.660  13.293  1.00 93.32           C
ATOM   1540 1HB  PHE A 114       9.623  12.989  13.555  1.00 93.32           H
ATOM   1541 2HB  PHE A 114      10.047  14.379  12.575  1.00 93.32           H
ATOM   1542  CG  PHE A 114      11.552  12.849  12.622  1.00 93.32           C
ATOM   1543  CD1 PHE A 114      12.505  13.480  11.886  1.00 93.32           C
ATOM   1544  HD1 PHE A 114      12.479  14.564  11.775  1.00 93.32           H
ATOM   1545  CD2 PHE A 114      11.585  11.497  12.761  1.00 93.32           C
ATOM   1546  HD2 PHE A 114      10.820  10.990  13.350  1.00 93.32           H
ATOM   1547  CE1 PHE A 114      13.536  12.727  11.263  1.00 93.32           C
ATOM   1548  HE1 PHE A 114      14.300  13.233  10.673  1.00 93.32           H
ATOM   1549  CE2 PHE A 114      12.615  10.744  12.138  1.00 93.32           C
ATOM   1550  HE2 PHE A 114      12.641   9.660  12.249  1.00 93.32           H
ATOM   1551  CZ  PHE A 114      13.569  11.375  11.402  1.00 93.32           C
ATOM   1552  HZ  PHE A 114      14.360  10.797  10.924  1.00 93.32           H
ATOM   1553  HN  PHE A 114      11.074  12.552  15.475  1.00 93.32           H
ATOM   1554  N   GLN A 115       9.160  16.086  14.622  1.00 93.65           N
ATOM   1555  CA  GLN A 115       8.013  16.788  15.172  1.00 93.65           C
ATOM   1556  C   GLN A 115       6.733  15.985  14.929  1.00 93.65           C
ATOM   1557  O   GLN A 115       6.722  15.057  14.122  1.00 93.65           O
ATOM   1558  HA  GLN A 115       8.205  16.863  16.242  1.00 93.65           H
ATOM   1559  CB  GLN A 115       7.897  18.195  14.582  1.00 93.65           C
ATOM   1560 1HB  GLN A 115       7.885  18.137  13.494  1.00 93.65           H
ATOM   1561 2HB  GLN A 115       6.952  18.644  14.888  1.00 93.65           H
ATOM   1562  CG  GLN A 115       9.060  19.078  15.039  1.00 93.65           C
ATOM   1563 1HG  GLN A 115       9.189  18.985  16.118  1.00 93.65           H
ATOM   1564 2HG  GLN A 115       9.985  18.736  14.576  1.00 93.65           H
ATOM   1565  CD  GLN A 115       8.812  20.543  14.674  1.00 93.65           C
ATOM   1566  OE1 GLN A 115       7.886  20.882  13.955  1.00 93.65           O
ATOM   1567  NE2 GLN A 115       9.688  21.389  15.208  1.00 93.65           N
ATOM   1568 1HE2 GLN A 115      10.425  21.045  15.789  1.00 93.65           H
ATOM   1569 2HE2 GLN A 115       9.610  22.370  15.027  1.00 93.65           H
ATOM   1570  HN  GLN A 115       9.522  16.468  13.771  1.00 93.65           H
ATOM   1571  N   THR A 116       5.686  16.371  15.643  1.00 93.89           N
ATOM   1572  CA  THR A 116       4.417  15.668  15.551  1.00 93.89           C
ATOM   1573  C   THR A 116       3.874  15.734  14.122  1.00 93.89           C
ATOM   1574  O   THR A 116       3.270  14.777  13.640  1.00 93.89           O
ATOM   1575  HA  THR A 116       4.589  14.617  15.780  1.00 93.89           H
ATOM   1576  CB  THR A 116       3.468  16.269  16.590  1.00 93.89           C
ATOM   1577  HB  THR A 116       3.136  17.261  16.286  1.00 93.89           H
ATOM   1578  OG1 THR A 116       4.206  16.213  17.807  1.00 93.89           O
ATOM   1579  HG1 THR A 116       3.789  16.815  18.488  1.00 93.89           H
ATOM   1580  CG2 THR A 116       2.250  15.381  16.851  1.00 93.89           C
ATOM   1581 1HG2 THR A 116       2.580  14.410  17.220  1.00 93.89           H
ATOM   1582 2HG2 THR A 116       1.692  15.248  15.924  1.00 93.89           H
ATOM   1583 3HG2 THR A 116       1.609  15.854  17.596  1.00 93.89           H
ATOM   1584  HN  THR A 116       5.695  17.147  16.274  1.00 93.89           H
ATOM   1585  N   PHE A 117       4.109  16.871  13.485  1.00 94.99           N
ATOM   1586  CA  PHE A 117       3.648  17.075  12.122  1.00 94.99           C
ATOM   1587  C   PHE A 117       4.125  15.945  11.207  1.00 94.99           C
ATOM   1588  O   PHE A 117       3.343  15.399  10.431  1.00 94.99           O
ATOM   1589  HA  PHE A 117       2.558  17.084  12.148  1.00 94.99           H
ATOM   1590  CB  PHE A 117       4.251  18.396  11.639  1.00 94.99           C
ATOM   1591 1HB  PHE A 117       3.871  19.206  12.261  1.00 94.99           H
ATOM   1592 2HB  PHE A 117       5.331  18.364  11.781  1.00 94.99           H
ATOM   1593  CG  PHE A 117       3.953  18.716  10.172  1.00 94.99           C
ATOM   1594  CD1 PHE A 117       4.929  18.576   9.235  1.00 94.99           C
ATOM   1595  HD1 PHE A 117       5.922  18.237   9.528  1.00 94.99           H
ATOM   1596  CD2 PHE A 117       2.714  19.139   9.806  1.00 94.99           C
ATOM   1597  HD2 PHE A 117       1.932  19.251  10.558  1.00 94.99           H
ATOM   1598  CE1 PHE A 117       4.653  18.873   7.874  1.00 94.99           C
ATOM   1599  HE1 PHE A 117       5.435  18.761   7.122  1.00 94.99           H
ATOM   1600  CE2 PHE A 117       2.438  19.436   8.445  1.00 94.99           C
ATOM   1601  HE2 PHE A 117       1.445  19.776   8.152  1.00 94.99           H
ATOM   1602  CZ  PHE A 117       3.413  19.297   7.508  1.00 94.99           C
ATOM   1603  HZ  PHE A 117       3.202  19.524   6.463  1.00 94.99           H
ATOM   1604  HN  PHE A 117       4.604  17.644  13.884  1.00 94.99           H
ATOM   1605  N   MET A 118       5.406  15.629  11.329  1.00 94.83           N
ATOM   1606  CA  MET A 118       6.004  14.597  10.499  1.00 94.83           C
ATOM   1607  C   MET A 118       5.371  13.233  10.780  1.00 94.83           C
ATOM   1608  O   MET A 118       5.216  12.418   9.871  1.00 94.83           O
ATOM   1609  HA  MET A 118       5.801  14.895   9.470  1.00 94.83           H
ATOM   1610  CB  MET A 118       7.508  14.529  10.773  1.00 94.83           C
ATOM   1611 1HB  MET A 118       7.926  15.536  10.778  1.00 94.83           H
ATOM   1612 2HB  MET A 118       7.682  14.107  11.762  1.00 94.83           H
ATOM   1613  CG  MET A 118       8.219  13.680   9.718  1.00 94.83           C
ATOM   1614 1HG  MET A 118       9.284  13.620   9.945  1.00 94.83           H
ATOM   1615 2HG  MET A 118       7.831  12.662   9.736  1.00 94.83           H
ATOM   1616  SD  MET A 118       7.982  14.394   8.099  1.00 94.83           S
ATOM   1617  CE  MET A 118       8.989  15.859   8.255  1.00 94.83           C
ATOM   1618 1HE  MET A 118       8.610  16.475   9.071  1.00 94.83           H
ATOM   1619 2HE  MET A 118      10.019  15.572   8.466  1.00 94.83           H
ATOM   1620 3HE  MET A 118       8.954  16.426   7.325  1.00 94.83           H
ATOM   1621  HN  MET A 118       6.030  16.064  11.978  1.00 94.83           H
ATOM   1622  N   CYS A 119       5.023  13.026  12.041  1.00 93.47           N
ATOM   1623  CA  CYS A 119       4.414  11.773  12.453  1.00 93.47           C
ATOM   1624  C   CYS A 119       3.077  11.627  11.724  1.00 93.47           C
ATOM   1625  O   CYS A 119       2.771  10.563  11.188  1.00 93.47           O
ATOM   1626  HA  CYS A 119       5.102  10.980  12.163  1.00 93.47           H
ATOM   1627  CB  CYS A 119       4.247  11.698  13.972  1.00 93.47           C
ATOM   1628 1HB  CYS A 119       5.224  11.692  14.454  1.00 93.47           H
ATOM   1629 2HB  CYS A 119       3.720  12.582  14.333  1.00 93.47           H
ATOM   1630  SG  CYS A 119       3.317  10.189  14.426  1.00 93.47           S
ATOM   1631  HN  CYS A 119       5.151  13.695  12.773  1.00 93.47           H
ATOM   1632  N   LYS A 120       2.315  12.711  11.728  1.00 94.63           N
ATOM   1633  CA  LYS A 120       1.013  12.713  11.084  1.00 94.63           C
ATOM   1634  C   LYS A 120       1.179  12.357   9.605  1.00 94.63           C
ATOM   1635  O   LYS A 120       0.476  11.491   9.088  1.00 94.63           O
ATOM   1636  HA  LYS A 120       0.412  11.937  11.560  1.00 94.63           H
ATOM   1637  CB  LYS A 120       0.300  14.046  11.320  1.00 94.63           C
ATOM   1638 1HB  LYS A 120       0.963  14.869  11.053  1.00 94.63           H
ATOM   1639 2HB  LYS A 120      -0.572  14.116  10.670  1.00 94.63           H
ATOM   1640  CG  LYS A 120      -0.133  14.185  12.781  1.00 94.63           C
ATOM   1641 1HG  LYS A 120      -0.789  13.357  13.050  1.00 94.63           H
ATOM   1642 2HG  LYS A 120       0.740  14.124  13.430  1.00 94.63           H
ATOM   1643  CD  LYS A 120      -0.857  15.513  13.014  1.00 94.63           C
ATOM   1644 1HD  LYS A 120      -0.172  16.341  12.836  1.00 94.63           H
ATOM   1645 2HD  LYS A 120      -1.674  15.616  12.299  1.00 94.63           H
ATOM   1646  CE  LYS A 120      -1.407  15.595  14.439  1.00 94.63           C
ATOM   1647 1HE  LYS A 120      -1.538  14.591  14.843  1.00 94.63           H
ATOM   1648 2HE  LYS A 120      -0.691  16.106  15.082  1.00 94.63           H
ATOM   1649  NZ  LYS A 120      -2.700  16.315  14.456  1.00 94.63           N
ATOM   1650 1HZ  LYS A 120      -3.040  16.377  15.409  1.00 94.63           H
ATOM   1651 2HZ  LYS A 120      -2.571  17.248  14.081  1.00 94.63           H
ATOM   1652 3HZ  LYS A 120      -3.373  15.813  13.888  1.00 94.63           H
ATOM   1653  HN  LYS A 120       2.574  13.575  12.160  1.00 94.63           H
ATOM   1654  N   VAL A 121       2.114  13.045   8.966  1.00 94.74           N
ATOM   1655  CA  VAL A 121       2.310  12.890   7.535  1.00 94.74           C
ATOM   1656  C   VAL A 121       2.715  11.446   7.233  1.00 94.74           C
ATOM   1657  O   VAL A 121       2.144  10.809   6.349  1.00 94.74           O
ATOM   1658  HA  VAL A 121       1.356  13.096   7.048  1.00 94.74           H
ATOM   1659  CB  VAL A 121       3.329  13.915   7.032  1.00 94.74           C
ATOM   1660  HB  VAL A 121       4.218  13.838   7.658  1.00 94.74           H
ATOM   1661  CG1 VAL A 121       3.743  13.615   5.590  1.00 94.74           C
ATOM   1662 1HG1 VAL A 121       4.191  12.622   5.540  1.00 94.74           H
ATOM   1663 2HG1 VAL A 121       2.865  13.650   4.945  1.00 94.74           H
ATOM   1664 3HG1 VAL A 121       4.467  14.358   5.258  1.00 94.74           H
ATOM   1665  CG2 VAL A 121       2.784  15.339   7.161  1.00 94.74           C
ATOM   1666 1HG2 VAL A 121       1.873  15.434   6.571  1.00 94.74           H
ATOM   1667 2HG2 VAL A 121       2.563  15.550   8.208  1.00 94.74           H
ATOM   1668 3HG2 VAL A 121       3.529  16.047   6.797  1.00 94.74           H
ATOM   1669  HN  VAL A 121       2.730  13.697   9.409  1.00 94.74           H
ATOM   1670  N   VAL A 122       3.699  10.972   7.984  1.00 93.38           N
ATOM   1671  CA  VAL A 122       4.336   9.704   7.670  1.00 93.38           C
ATOM   1672  C   VAL A 122       3.306   8.579   7.786  1.00 93.38           C
ATOM   1673  O   VAL A 122       3.257   7.688   6.939  1.00 93.38           O
ATOM   1674  HA  VAL A 122       4.683   9.757   6.638  1.00 93.38           H
ATOM   1675  CB  VAL A 122       5.555   9.495   8.570  1.00 93.38           C
ATOM   1676  HB  VAL A 122       5.261   9.728   9.593  1.00 93.38           H
ATOM   1677  CG1 VAL A 122       6.018   8.037   8.535  1.00 93.38           C
ATOM   1678 1HG1 VAL A 122       5.212   7.391   8.883  1.00 93.38           H
ATOM   1679 2HG1 VAL A 122       6.286   7.765   7.514  1.00 93.38           H
ATOM   1680 3HG1 VAL A 122       6.886   7.916   9.183  1.00 93.38           H
ATOM   1681  CG2 VAL A 122       6.693  10.441   8.181  1.00 93.38           C
ATOM   1682 1HG2 VAL A 122       6.985  10.253   7.148  1.00 93.38           H
ATOM   1683 2HG2 VAL A 122       6.357  11.473   8.282  1.00 93.38           H
ATOM   1684 3HG2 VAL A 122       7.547  10.271   8.837  1.00 93.38           H
ATOM   1685  HN  VAL A 122       4.059  11.437   8.792  1.00 93.38           H
ATOM   1686  N   ASN A 123       2.509   8.655   8.842  1.00 92.09           N
ATOM   1687  CA  ASN A 123       1.487   7.651   9.083  1.00 92.09           C
ATOM   1688  C   ASN A 123       0.457   7.698   7.952  1.00 92.09           C
ATOM   1689  O   ASN A 123      -0.007   6.658   7.487  1.00 92.09           O
ATOM   1690  HA  ASN A 123       2.021   6.702   9.121  1.00 92.09           H
ATOM   1691  CB  ASN A 123       0.755   7.914  10.400  1.00 92.09           C
ATOM   1692 1HB  ASN A 123       0.661   8.989  10.560  1.00 92.09           H
ATOM   1693 2HB  ASN A 123      -0.256   7.510  10.346  1.00 92.09           H
ATOM   1694  CG  ASN A 123       1.501   7.282  11.577  1.00 92.09           C
ATOM   1695  OD1 ASN A 123       2.301   6.374  11.423  1.00 92.09           O
ATOM   1696  ND2 ASN A 123       1.195   7.811  12.759  1.00 92.09           N
ATOM   1697 1HD2 ASN A 123       0.529   8.554  12.816  1.00 92.09           H
ATOM   1698 2HD2 ASN A 123       1.630   7.464  13.589  1.00 92.09           H
ATOM   1699  HN  ASN A 123       2.554   9.385   9.525  1.00 92.09           H
ATOM   1700  N   SER A 124       0.128   8.915   7.544  1.00 93.29           N
ATOM   1701  CA  SER A 124      -0.973   9.122   6.619  1.00 93.29           C
ATOM   1702  C   SER A 124      -0.563   8.685   5.211  1.00 93.29           C
ATOM   1703  O   SER A 124      -1.372   8.130   4.469  1.00 93.29           O
ATOM   1704  HA  SER A 124      -1.785   8.497   6.992  1.00 93.29           H
ATOM   1705  CB  SER A 124      -1.419  10.585   6.612  1.00 93.29           C
ATOM   1706 1HB  SER A 124      -0.617  11.207   6.213  1.00 93.29           H
ATOM   1707 2HB  SER A 124      -2.273  10.701   5.945  1.00 93.29           H
ATOM   1708  OG  SER A 124      -1.769  11.043   7.915  1.00 93.29           O
ATOM   1709  HG  SER A 124      -1.135  11.757   8.210  1.00 93.29           H
ATOM   1710  HN  SER A 124       0.600   9.748   7.833  1.00 93.29           H
ATOM   1711  N   MET A 125       0.693   8.953   4.885  1.00 93.16           N
ATOM   1712  CA  MET A 125       1.174   8.750   3.529  1.00 93.16           C
ATOM   1713  C   MET A 125       1.081   7.276   3.129  1.00 93.16           C
ATOM   1714  O   MET A 125       0.755   6.958   1.986  1.00 93.16           O
ATOM   1715  HA  MET A 125       0.520   9.347   2.893  1.00 93.16           H
ATOM   1716  CB  MET A 125       2.628   9.215   3.428  1.00 93.16           C
ATOM   1717 1HB  MET A 125       3.178   8.898   4.313  1.00 93.16           H
ATOM   1718 2HB  MET A 125       3.106   8.743   2.569  1.00 93.16           H
ATOM   1719  CG  MET A 125       2.707  10.737   3.289  1.00 93.16           C
ATOM   1720 1HG  MET A 125       2.175  11.214   4.112  1.00 93.16           H
ATOM   1721 2HG  MET A 125       3.746  11.062   3.350  1.00 93.16           H
ATOM   1722  SD  MET A 125       2.001  11.246   1.731  1.00 93.16           S
ATOM   1723  CE  MET A 125       1.064  12.668   2.265  1.00 93.16           C
ATOM   1724 1HE  MET A 125       0.326  12.360   3.006  1.00 93.16           H
ATOM   1725 2HE  MET A 125       1.738  13.402   2.707  1.00 93.16           H
ATOM   1726 3HE  MET A 125       0.555  13.111   1.409  1.00 93.16           H
ATOM   1727  HN  MET A 125       1.375   9.301   5.528  1.00 93.16           H
ATOM   1728  N   TYR A 126       1.373   6.414   4.093  1.00 86.28           N
ATOM   1729  CA  TYR A 126       1.299   4.982   3.864  1.00 86.28           C
ATOM   1730  C   TYR A 126      -0.124   4.558   3.494  1.00 86.28           C
ATOM   1731  O   TYR A 126      -0.325   3.810   2.539  1.00 86.28           O
ATOM   1732  HA  TYR A 126       1.968   4.738   3.039  1.00 86.28           H
ATOM   1733  CB  TYR A 126       1.687   4.322   5.189  1.00 86.28           C
ATOM   1734 1HB  TYR A 126       2.752   4.474   5.361  1.00 86.28           H
ATOM   1735 2HB  TYR A 126       1.159   4.823   6.001  1.00 86.28           H
ATOM   1736  CG  TYR A 126       1.383   2.824   5.251  1.00 86.28           C
ATOM   1737  CD1 TYR A 126       0.563   2.326   6.242  1.00 86.28           C
ATOM   1738  HD1 TYR A 126       0.131   3.001   6.982  1.00 86.28           H
ATOM   1739  CD2 TYR A 126       1.930   1.970   4.314  1.00 86.28           C
ATOM   1740  HD2 TYR A 126       2.578   2.363   3.531  1.00 86.28           H
ATOM   1741  CE1 TYR A 126       0.277   0.916   6.301  1.00 86.28           C
ATOM   1742  HE1 TYR A 126      -0.369   0.510   7.079  1.00 86.28           H
ATOM   1743  CE2 TYR A 126       1.645   0.560   4.372  1.00 86.28           C
ATOM   1744  HE2 TYR A 126       2.070  -0.125   3.639  1.00 86.28           H
ATOM   1745  CZ  TYR A 126       0.832   0.102   5.362  1.00 86.28           C
ATOM   1746  OH  TYR A 126       0.563  -1.229   5.417  1.00 86.28           O
ATOM   1747  HH  TYR A 126       1.029  -1.704   4.671  1.00 86.28           H
ATOM   1748  HN  TYR A 126       1.655   6.681   5.014  1.00 86.28           H
ATOM   1749  N   LYS A 127      -1.076   5.055   4.271  1.00 86.88           N
ATOM   1750  CA  LYS A 127      -2.467   4.684   4.080  1.00 86.88           C
ATOM   1751  C   LYS A 127      -2.958   5.230   2.738  1.00 86.88           C
ATOM   1752  O   LYS A 127      -3.747   4.583   2.052  1.00 86.88           O
ATOM   1753  HA  LYS A 127      -2.513   3.595   4.048  1.00 86.88           H
ATOM   1754  CB  LYS A 127      -3.311   5.137   5.274  1.00 86.88           C
ATOM   1755 1HB  LYS A 127      -3.112   6.187   5.487  1.00 86.88           H
ATOM   1756 2HB  LYS A 127      -4.370   5.057   5.026  1.00 86.88           H
ATOM   1757  CG  LYS A 127      -3.007   4.292   6.513  1.00 86.88           C
ATOM   1758 1HG  LYS A 127      -1.942   4.347   6.742  1.00 86.88           H
ATOM   1759 2HG  LYS A 127      -3.539   4.697   7.373  1.00 86.88           H
ATOM   1760  CD  LYS A 127      -3.412   2.833   6.295  1.00 86.88           C
ATOM   1761 1HD  LYS A 127      -4.464   2.783   6.013  1.00 86.88           H
ATOM   1762 2HD  LYS A 127      -2.840   2.412   5.468  1.00 86.88           H
ATOM   1763  CE  LYS A 127      -3.177   2.004   7.559  1.00 86.88           C
ATOM   1764 1HE  LYS A 127      -2.150   2.133   7.900  1.00 86.88           H
ATOM   1765 2HE  LYS A 127      -3.825   2.360   8.361  1.00 86.88           H
ATOM   1766  NZ  LYS A 127      -3.444   0.572   7.297  1.00 86.88           N
ATOM   1767 1HZ  LYS A 127      -3.294   0.040   8.147  1.00 86.88           H
ATOM   1768 2HZ  LYS A 127      -4.403   0.458   6.991  1.00 86.88           H
ATOM   1769 3HZ  LYS A 127      -2.816   0.238   6.575  1.00 86.88           H
ATOM   1770  HN  LYS A 127      -0.909   5.699   5.017  1.00 86.88           H
ATOM   1771  N   MET A 128      -2.468   6.415   2.403  1.00 91.54           N
ATOM   1772  CA  MET A 128      -2.833   7.048   1.147  1.00 91.54           C
ATOM   1773  C   MET A 128      -2.348   6.221  -0.045  1.00 91.54           C
ATOM   1774  O   MET A 128      -3.091   6.010  -1.002  1.00 91.54           O
ATOM   1775  HA  MET A 128      -3.922   7.093   1.147  1.00 91.54           H
ATOM   1776  CB  MET A 128      -2.218   8.447   1.083  1.00 91.54           C
ATOM   1777 1HB  MET A 128      -2.514   9.019   1.962  1.00 91.54           H
ATOM   1778 2HB  MET A 128      -1.131   8.371   1.103  1.00 91.54           H
ATOM   1779  CG  MET A 128      -2.660   9.182  -0.184  1.00 91.54           C
ATOM   1780 1HG  MET A 128      -2.352   8.621  -1.066  1.00 91.54           H
ATOM   1781 2HG  MET A 128      -3.747   9.251  -0.214  1.00 91.54           H
ATOM   1782  SD  MET A 128      -1.944  10.817  -0.222  1.00 91.54           S
ATOM   1783  CE  MET A 128      -2.989  11.640   0.969  1.00 91.54           C
ATOM   1784 1HE  MET A 128      -4.025  11.602   0.632  1.00 91.54           H
ATOM   1785 2HE  MET A 128      -2.902  11.141   1.934  1.00 91.54           H
ATOM   1786 3HE  MET A 128      -2.677  12.680   1.069  1.00 91.54           H
ATOM   1787  HN  MET A 128      -1.835   6.940   2.973  1.00 91.54           H
ATOM   1788  N   ASN A 129      -1.104   5.774   0.053  1.00 89.98           N
ATOM   1789  CA  ASN A 129      -0.530   4.927  -0.979  1.00 89.98           C
ATOM   1790  C   ASN A 129      -1.394   3.674  -1.143  1.00 89.98           C
ATOM   1791  O   ASN A 129      -1.779   3.323  -2.257  1.00 89.98           O
ATOM   1792  HA  ASN A 129      -0.514   5.542  -1.879  1.00 89.98           H
ATOM   1793  CB  ASN A 129       0.884   4.481  -0.602  1.00 89.98           C
ATOM   1794 1HB  ASN A 129       1.566   5.329  -0.666  1.00 89.98           H
ATOM   1795 2HB  ASN A 129       0.897   4.139   0.433  1.00 89.98           H
ATOM   1796  CG  ASN A 129       1.368   3.359  -1.522  1.00 89.98           C
ATOM   1797  OD1 ASN A 129       1.126   2.185  -1.292  1.00 89.98           O
ATOM   1798  ND2 ASN A 129       2.064   3.783  -2.573  1.00 89.98           N
ATOM   1799 1HD2 ASN A 129       2.227   4.761  -2.703  1.00 89.98           H
ATOM   1800 2HD2 ASN A 129       2.424   3.124  -3.233  1.00 89.98           H
ATOM   1801  HN  ASN A 129      -0.494   5.982   0.817  1.00 89.98           H
ATOM   1802  N   PHE A 130      -1.672   3.035  -0.016  1.00 83.98           N
ATOM   1803  CA  PHE A 130      -2.355   1.753  -0.032  1.00 83.98           C
ATOM   1804  C   PHE A 130      -3.665   1.839  -0.817  1.00 83.98           C
ATOM   1805  O   PHE A 130      -3.873   1.089  -1.770  1.00 83.98           O
ATOM   1806  HA  PHE A 130      -1.690   1.038  -0.517  1.00 83.98           H
ATOM   1807  CB  PHE A 130      -2.668   1.395   1.422  1.00 83.98           C
ATOM   1808 1HB  PHE A 130      -1.774   1.550   2.025  1.00 83.98           H
ATOM   1809 2HB  PHE A 130      -3.429   2.079   1.798  1.00 83.98           H
ATOM   1810  CG  PHE A 130      -3.155  -0.043   1.618  1.00 83.98           C
ATOM   1811  CD1 PHE A 130      -4.449  -0.365   1.351  1.00 83.98           C
ATOM   1812  HD1 PHE A 130      -5.139   0.400   0.998  1.00 83.98           H
ATOM   1813  CD2 PHE A 130      -2.293  -0.998   2.058  1.00 83.98           C
ATOM   1814  HD2 PHE A 130      -1.256  -0.740   2.272  1.00 83.98           H
ATOM   1815  CE1 PHE A 130      -4.900  -1.699   1.533  1.00 83.98           C
ATOM   1816  HE1 PHE A 130      -5.937  -1.958   1.319  1.00 83.98           H
ATOM   1817  CE2 PHE A 130      -2.744  -2.332   2.240  1.00 83.98           C
ATOM   1818  HE2 PHE A 130      -2.053  -3.098   2.593  1.00 83.98           H
ATOM   1819  CZ  PHE A 130      -4.038  -2.655   1.973  1.00 83.98           C
ATOM   1820  HZ  PHE A 130      -4.384  -3.679   2.113  1.00 83.98           H
ATOM   1821  HN  PHE A 130      -1.440   3.379   0.894  1.00 83.98           H
ATOM   1822  N   TYR A 131      -4.516   2.761  -0.388  1.00 84.98           N
ATOM   1823  CA  TYR A 131      -5.851   2.867  -0.951  1.00 84.98           C
ATOM   1824  C   TYR A 131      -5.794   3.267  -2.427  1.00 84.98           C
ATOM   1825  O   TYR A 131      -6.549   2.745  -3.245  1.00 84.98           O
ATOM   1826  HA  TYR A 131      -6.331   1.892  -0.865  1.00 84.98           H
ATOM   1827  CB  TYR A 131      -6.554   3.974  -0.162  1.00 84.98           C
ATOM   1828 1HB  TYR A 131      -5.931   4.868  -0.176  1.00 84.98           H
ATOM   1829 2HB  TYR A 131      -7.487   4.228  -0.666  1.00 84.98           H
ATOM   1830  CG  TYR A 131      -6.860   3.604   1.291  1.00 84.98           C
ATOM   1831  CD1 TYR A 131      -7.439   2.387   1.586  1.00 84.98           C
ATOM   1832  HD1 TYR A 131      -7.680   1.689   0.784  1.00 84.98           H
ATOM   1833  CD2 TYR A 131      -6.555   4.488   2.306  1.00 84.98           C
ATOM   1834  HD2 TYR A 131      -6.097   5.449   2.073  1.00 84.98           H
ATOM   1835  CE1 TYR A 131      -7.727   2.039   2.953  1.00 84.98           C
ATOM   1836  HE1 TYR A 131      -8.185   1.081   3.200  1.00 84.98           H
ATOM   1837  CE2 TYR A 131      -6.842   4.140   3.673  1.00 84.98           C
ATOM   1838  HE2 TYR A 131      -6.607   4.829   4.485  1.00 84.98           H
ATOM   1839  CZ  TYR A 131      -7.414   2.933   3.930  1.00 84.98           C
ATOM   1840  OH  TYR A 131      -7.685   2.604   5.221  1.00 84.98           O
ATOM   1841  HH  TYR A 131      -7.517   3.390   5.816  1.00 84.98           H
ATOM   1842  HN  TYR A 131      -4.305   3.425   0.329  1.00 84.98           H
ATOM   1843  N   SER A 132      -4.890   4.190  -2.722  1.00 89.38           N
ATOM   1844  CA  SER A 132      -4.763   4.708  -4.074  1.00 89.38           C
ATOM   1845  C   SER A 132      -4.290   3.600  -5.017  1.00 89.38           C
ATOM   1846  O   SER A 132      -4.806   3.460  -6.125  1.00 89.38           O
ATOM   1847  HA  SER A 132      -5.763   5.043  -4.350  1.00 89.38           H
ATOM   1848  CB  SER A 132      -3.798   5.893  -4.122  1.00 89.38           C
ATOM   1849 1HB  SER A 132      -3.681   6.225  -5.153  1.00 89.38           H
ATOM   1850 2HB  SER A 132      -4.221   6.729  -3.565  1.00 89.38           H
ATOM   1851  OG  SER A 132      -2.520   5.564  -3.583  1.00 89.38           O
ATOM   1852  HG  SER A 132      -2.391   6.024  -2.704  1.00 89.38           H
ATOM   1853  HN  SER A 132      -4.253   4.582  -2.058  1.00 89.38           H
ATOM   1854  N   CYS A 133      -3.313   2.840  -4.542  1.00 83.99           N
ATOM   1855  CA  CYS A 133      -2.749   1.764  -5.338  1.00 83.99           C
ATOM   1856  C   CYS A 133      -3.866   0.770  -5.665  1.00 83.99           C
ATOM   1857  O   CYS A 133      -4.022   0.362  -6.815  1.00 83.99           O
ATOM   1858  HA  CYS A 133      -2.357   2.219  -6.248  1.00 83.99           H
ATOM   1859  CB  CYS A 133      -1.575   1.088  -4.625  1.00 83.99           C
ATOM   1860 1HB  CYS A 133      -1.838   0.887  -3.586  1.00 83.99           H
ATOM   1861 2HB  CYS A 133      -1.360   0.127  -5.092  1.00 83.99           H
ATOM   1862  SG  CYS A 133      -0.096   2.163  -4.698  1.00 83.99           S
ATOM   1863  HG  CYS A 133      -0.497   3.015  -3.758  1.00 83.99           H
ATOM   1864  HN  CYS A 133      -2.910   2.950  -3.634  1.00 83.99           H
ATOM   1865  N   VAL A 134      -4.614   0.410  -4.633  1.00 79.62           N
ATOM   1866  CA  VAL A 134      -5.681  -0.564  -4.786  1.00 79.62           C
ATOM   1867  C   VAL A 134      -6.638  -0.098  -5.884  1.00 79.62           C
ATOM   1868  O   VAL A 134      -6.975  -0.864  -6.786  1.00 79.62           O
ATOM   1869  HA  VAL A 134      -5.226  -1.505  -5.094  1.00 79.62           H
ATOM   1870  CB  VAL A 134      -6.378  -0.792  -3.443  1.00 79.62           C
ATOM   1871  HB  VAL A 134      -6.439   0.167  -2.929  1.00 79.62           H
ATOM   1872  CG1 VAL A 134      -7.805  -1.307  -3.646  1.00 79.62           C
ATOM   1873 1HG1 VAL A 134      -8.377  -0.576  -4.217  1.00 79.62           H
ATOM   1874 2HG1 VAL A 134      -7.776  -2.252  -4.190  1.00 79.62           H
ATOM   1875 3HG1 VAL A 134      -8.277  -1.461  -2.676  1.00 79.62           H
ATOM   1876  CG2 VAL A 134      -5.571  -1.747  -2.561  1.00 79.62           C
ATOM   1877 1HG2 VAL A 134      -5.465  -2.707  -3.067  1.00 79.62           H
ATOM   1878 2HG2 VAL A 134      -4.584  -1.323  -2.375  1.00 79.62           H
ATOM   1879 3HG2 VAL A 134      -6.089  -1.892  -1.613  1.00 79.62           H
ATOM   1880  HN  VAL A 134      -4.502   0.772  -3.707  1.00 79.62           H
ATOM   1881  N   LEU A 135      -7.050   1.157  -5.773  1.00 84.51           N
ATOM   1882  CA  LEU A 135      -8.075   1.689  -6.655  1.00 84.51           C
ATOM   1883  C   LEU A 135      -7.524   1.767  -8.081  1.00 84.51           C
ATOM   1884  O   LEU A 135      -8.252   1.530  -9.044  1.00 84.51           O
ATOM   1885  HA  LEU A 135      -8.910   0.990  -6.645  1.00 84.51           H
ATOM   1886  CB  LEU A 135      -8.597   3.026  -6.124  1.00 84.51           C
ATOM   1887 1HB  LEU A 135      -7.750   3.702  -6.004  1.00 84.51           H
ATOM   1888 2HB  LEU A 135      -9.250   3.464  -6.879  1.00 84.51           H
ATOM   1889  CG  LEU A 135      -9.360   2.969  -4.799  1.00 84.51           C
ATOM   1890  HG  LEU A 135      -8.782   2.368  -4.098  1.00 84.51           H
ATOM   1891  CD1 LEU A 135      -9.502   4.365  -4.188  1.00 84.51           C
ATOM   1892 1HD1 LEU A 135      -8.512   4.783  -4.004  1.00 84.51           H
ATOM   1893 2HD1 LEU A 135     -10.046   5.010  -4.878  1.00 84.51           H
ATOM   1894 3HD1 LEU A 135     -10.048   4.296  -3.248  1.00 84.51           H
ATOM   1895  CD2 LEU A 135     -10.715   2.281  -4.976  1.00 84.51           C
ATOM   1896 1HD2 LEU A 135     -11.312   2.835  -5.701  1.00 84.51           H
ATOM   1897 2HD2 LEU A 135     -10.561   1.263  -5.335  1.00 84.51           H
ATOM   1898 3HD2 LEU A 135     -11.237   2.254  -4.020  1.00 84.51           H
ATOM   1899  HN  LEU A 135      -6.696   1.803  -5.097  1.00 84.51           H
ATOM   1900  N   LEU A 136      -6.245   2.099  -8.170  1.00 86.49           N
ATOM   1901  CA  LEU A 136      -5.597   2.243  -9.463  1.00 86.49           C
ATOM   1902  C   LEU A 136      -5.531   0.877 -10.150  1.00 86.49           C
ATOM   1903  O   LEU A 136      -5.811   0.764 -11.342  1.00 86.49           O
ATOM   1904  HA  LEU A 136      -6.218   2.904 -10.067  1.00 86.49           H
ATOM   1905  CB  LEU A 136      -4.234   2.919  -9.307  1.00 86.49           C
ATOM   1906 1HB  LEU A 136      -3.698   2.430  -8.493  1.00 86.49           H
ATOM   1907 2HB  LEU A 136      -3.659   2.747 -10.216  1.00 86.49           H
ATOM   1908  CG  LEU A 136      -4.260   4.424  -9.031  1.00 86.49           C
ATOM   1909  HG  LEU A 136      -4.978   4.612  -8.233  1.00 86.49           H
ATOM   1910  CD1 LEU A 136      -2.897   4.914  -8.536  1.00 86.49           C
ATOM   1911 1HD1 LEU A 136      -2.637   4.394  -7.614  1.00 86.49           H
ATOM   1912 2HD1 LEU A 136      -2.141   4.710  -9.294  1.00 86.49           H
ATOM   1913 3HD1 LEU A 136      -2.943   5.986  -8.347  1.00 86.49           H
ATOM   1914  CD2 LEU A 136      -4.736   5.199 -10.261  1.00 86.49           C
ATOM   1915 1HD2 LEU A 136      -4.060   5.008 -11.094  1.00 86.49           H
ATOM   1916 2HD2 LEU A 136      -5.742   4.875 -10.527  1.00 86.49           H
ATOM   1917 3HD2 LEU A 136      -4.744   6.266 -10.037  1.00 86.49           H
ATOM   1918  HN  LEU A 136      -5.655   2.268  -7.380  1.00 86.49           H
ATOM   1919  N   ILE A 137      -5.160  -0.126  -9.368  1.00 78.52           N
ATOM   1920  CA  ILE A 137      -5.018  -1.472  -9.895  1.00 78.52           C
ATOM   1921  C   ILE A 137      -6.371  -1.955 -10.421  1.00 78.52           C
ATOM   1922  O   ILE A 137      -6.441  -2.589 -11.473  1.00 78.52           O
ATOM   1923  HA  ILE A 137      -4.319  -1.424 -10.730  1.00 78.52           H
ATOM   1924  CB  ILE A 137      -4.401  -2.397  -8.843  1.00 78.52           C
ATOM   1925  HB  ILE A 137      -4.905  -2.217  -7.893  1.00 78.52           H
ATOM   1926  CG1 ILE A 137      -2.919  -2.080  -8.635  1.00 78.52           C
ATOM   1927 1HG1 ILE A 137      -2.350  -2.398  -9.509  1.00 78.52           H
ATOM   1928 2HG1 ILE A 137      -2.783  -1.003  -8.541  1.00 78.52           H
ATOM   1929  CG2 ILE A 137      -4.629  -3.866  -9.203  1.00 78.52           C
ATOM   1930 1HG2 ILE A 137      -5.699  -4.065  -9.260  1.00 78.52           H
ATOM   1931 2HG2 ILE A 137      -4.168  -4.079 -10.168  1.00 78.52           H
ATOM   1932 3HG2 ILE A 137      -4.181  -4.502  -8.439  1.00 78.52           H
ATOM   1933  CD1 ILE A 137      -2.379  -2.779  -7.386  1.00 78.52           C
ATOM   1934 1HD1 ILE A 137      -2.934  -2.440  -6.511  1.00 78.52           H
ATOM   1935 2HD1 ILE A 137      -2.494  -3.857  -7.494  1.00 78.52           H
ATOM   1936 3HD1 ILE A 137      -1.323  -2.537  -7.262  1.00 78.52           H
ATOM   1937  HN  ILE A 137      -4.958  -0.030  -8.393  1.00 78.52           H
ATOM   1938  N   MET A 138      -7.411  -1.638  -9.664  1.00 76.57           N
ATOM   1939  CA  MET A 138      -8.765  -1.960 -10.081  1.00 76.57           C
ATOM   1940  C   MET A 138      -9.084  -1.334 -11.441  1.00 76.57           C
ATOM   1941  O   MET A 138      -9.599  -2.007 -12.332  1.00 76.57           O
ATOM   1942  HA  MET A 138      -8.798  -3.046 -10.157  1.00 76.57           H
ATOM   1943  CB  MET A 138      -9.758  -1.444  -9.037  1.00 76.57           C
ATOM   1944 1HB  MET A 138      -9.712  -2.071  -8.146  1.00 76.57           H
ATOM   1945 2HB  MET A 138      -9.479  -0.435  -8.732  1.00 76.57           H
ATOM   1946  CG  MET A 138     -11.184  -1.440  -9.591  1.00 76.57           C
ATOM   1947 1HG  MET A 138     -11.227  -0.842 -10.501  1.00 76.57           H
ATOM   1948 2HG  MET A 138     -11.481  -2.453  -9.860  1.00 76.57           H
ATOM   1949  SD  MET A 138     -12.309  -0.778  -8.374  1.00 76.57           S
ATOM   1950  CE  MET A 138     -12.070   0.970  -8.648  1.00 76.57           C
ATOM   1951 1HE  MET A 138     -11.025   1.226  -8.471  1.00 76.57           H
ATOM   1952 2HE  MET A 138     -12.335   1.216  -9.676  1.00 76.57           H
ATOM   1953 3HE  MET A 138     -12.703   1.535  -7.964  1.00 76.57           H
ATOM   1954  HN  MET A 138      -7.340  -1.170  -8.784  1.00 76.57           H
ATOM   1955  N   CYS A 139      -8.764  -0.053 -11.557  1.00 82.43           N
ATOM   1956  CA  CYS A 139      -9.107   0.699 -12.752  1.00 82.43           C
ATOM   1957  C   CYS A 139      -8.319   0.118 -13.928  1.00 82.43           C
ATOM   1958  O   CYS A 139      -8.837   0.021 -15.039  1.00 82.43           O
ATOM   1959  HA  CYS A 139     -10.179   0.572 -12.904  1.00 82.43           H
ATOM   1960  CB  CYS A 139      -8.845   2.195 -12.573  1.00 82.43           C
ATOM   1961 1HB  CYS A 139      -7.824   2.356 -12.228  1.00 82.43           H
ATOM   1962 2HB  CYS A 139      -8.943   2.707 -13.530  1.00 82.43           H
ATOM   1963  SG  CYS A 139     -10.029   2.898 -11.367  1.00 82.43           S
ATOM   1964  HG  CYS A 139      -9.389   2.473 -10.281  1.00 82.43           H
ATOM   1965  HN  CYS A 139      -8.280   0.468 -10.854  1.00 82.43           H
ATOM   1966  N   ILE A 140      -7.080  -0.254 -13.642  1.00 79.95           N
ATOM   1967  CA  ILE A 140      -6.218  -0.831 -14.660  1.00 79.95           C
ATOM   1968  C   ILE A 140      -6.872  -2.098 -15.216  1.00 79.95           C
ATOM   1969  O   ILE A 140      -6.847  -2.335 -16.423  1.00 79.95           O
ATOM   1970  HA  ILE A 140      -6.133  -0.104 -15.467  1.00 79.95           H
ATOM   1971  CB  ILE A 140      -4.811  -1.059 -14.104  1.00 79.95           C
ATOM   1972  HB  ILE A 140      -4.902  -1.510 -13.116  1.00 79.95           H
ATOM   1973  CG1 ILE A 140      -4.070   0.269 -13.928  1.00 79.95           C
ATOM   1974 1HG1 ILE A 140      -3.789   0.664 -14.904  1.00 79.95           H
ATOM   1975 2HG1 ILE A 140      -4.733   1.000 -13.466  1.00 79.95           H
ATOM   1976  CG2 ILE A 140      -4.028  -2.040 -14.979  1.00 79.95           C
ATOM   1977 1HG2 ILE A 140      -4.550  -2.996 -15.009  1.00 79.95           H
ATOM   1978 2HG2 ILE A 140      -3.945  -1.640 -15.989  1.00 79.95           H
ATOM   1979 3HG2 ILE A 140      -3.031  -2.183 -14.562  1.00 79.95           H
ATOM   1980  CD1 ILE A 140      -2.820   0.088 -13.065  1.00 79.95           C
ATOM   1981 1HD1 ILE A 140      -3.108  -0.285 -12.082  1.00 79.95           H
ATOM   1982 2HD1 ILE A 140      -2.149  -0.626 -13.542  1.00 79.95           H
ATOM   1983 3HD1 ILE A 140      -2.312   1.047 -12.956  1.00 79.95           H
ATOM   1984  HN  ILE A 140      -6.664  -0.166 -12.737  1.00 79.95           H
ATOM   1985  N   SER A 141      -7.441  -2.879 -14.309  1.00 74.57           N
ATOM   1986  CA  SER A 141      -7.990  -4.174 -14.675  1.00 74.57           C
ATOM   1987  C   SER A 141      -9.215  -3.987 -15.572  1.00 74.57           C
ATOM   1988  O   SER A 141      -9.393  -4.717 -16.546  1.00 74.57           O
ATOM   1989  HA  SER A 141      -7.193  -4.682 -15.218  1.00 74.57           H
ATOM   1990  CB  SER A 141      -8.360  -4.986 -13.433  1.00 74.57           C
ATOM   1991 1HB  SER A 141      -9.172  -4.489 -12.903  1.00 74.57           H
ATOM   1992 2HB  SER A 141      -8.730  -5.965 -13.737  1.00 74.57           H
ATOM   1993  OG  SER A 141      -7.251  -5.151 -12.553  1.00 74.57           O
ATOM   1994  HG  SER A 141      -7.229  -4.406 -11.886  1.00 74.57           H
ATOM   1995  HN  SER A 141      -7.529  -2.641 -13.342  1.00 74.57           H
ATOM   1996  N   VAL A 142     -10.030  -3.007 -15.211  1.00 75.25           N
ATOM   1997  CA  VAL A 142     -11.210  -2.686 -15.996  1.00 75.25           C
ATOM   1998  C   VAL A 142     -10.779  -2.213 -17.386  1.00 75.25           C
ATOM   1999  O   VAL A 142     -11.373  -2.603 -18.390  1.00 75.25           O
ATOM   2000  HA  VAL A 142     -11.793  -3.601 -16.102  1.00 75.25           H
ATOM   2001  CB  VAL A 142     -12.068  -1.659 -15.255  1.00 75.25           C
ATOM   2002  HB  VAL A 142     -11.439  -0.800 -15.024  1.00 75.25           H
ATOM   2003  CG1 VAL A 142     -13.223  -1.174 -16.133  1.00 75.25           C
ATOM   2004 1HG1 VAL A 142     -12.823  -0.709 -17.035  1.00 75.25           H
ATOM   2005 2HG1 VAL A 142     -13.851  -2.021 -16.409  1.00 75.25           H
ATOM   2006 3HG1 VAL A 142     -13.817  -0.445 -15.582  1.00 75.25           H
ATOM   2007  CG2 VAL A 142     -12.587  -2.230 -13.934  1.00 75.25           C
ATOM   2008 1HG2 VAL A 142     -13.193  -3.114 -14.133  1.00 75.25           H
ATOM   2009 2HG2 VAL A 142     -11.744  -2.504 -13.300  1.00 75.25           H
ATOM   2010 3HG2 VAL A 142     -13.195  -1.480 -13.427  1.00 75.25           H
ATOM   2011  HN  VAL A 142      -9.894  -2.437 -14.400  1.00 75.25           H
ATOM   2012  N   ASP A 143      -9.749  -1.379 -17.399  1.00 77.46           N
ATOM   2013  CA  ASP A 143      -9.292  -0.775 -18.639  1.00 77.46           C
ATOM   2014  C   ASP A 143      -8.782  -1.870 -19.578  1.00 77.46           C
ATOM   2015  O   ASP A 143      -9.032  -1.827 -20.781  1.00 77.46           O
ATOM   2016  HA  ASP A 143     -10.160  -0.252 -19.040  1.00 77.46           H
ATOM   2017  CB  ASP A 143      -8.142   0.203 -18.384  1.00 77.46           C
ATOM   2018 1HB  ASP A 143      -8.427   0.909 -17.604  1.00 77.46           H
ATOM   2019 2HB  ASP A 143      -7.272  -0.342 -18.019  1.00 77.46           H
ATOM   2020  CG  ASP A 143      -7.776   0.963 -19.660  1.00 77.46           C
ATOM   2021  OD1 ASP A 143      -8.715   1.488 -20.297  1.00 77.46           O
ATOM   2022  OD2 ASP A 143      -6.566   1.003 -19.970  1.00 77.46           O
ATOM   2023  HN  ASP A 143      -9.231  -1.117 -16.585  1.00 77.46           H
ATOM   2024  N   ARG A 144      -8.076  -2.826 -18.992  1.00 72.99           N
ATOM   2025  CA  ARG A 144      -7.538  -3.936 -19.759  1.00 72.99           C
ATOM   2026  C   ARG A 144      -8.673  -4.736 -20.402  1.00 72.99           C
ATOM   2027  O   ARG A 144      -8.593  -5.102 -21.573  1.00 72.99           O
ATOM   2028  HA  ARG A 144      -6.907  -3.472 -20.517  1.00 72.99           H
ATOM   2029  CB  ARG A 144      -6.706  -4.866 -18.874  1.00 72.99           C
ATOM   2030 1HB  ARG A 144      -7.180  -4.964 -17.897  1.00 72.99           H
ATOM   2031 2HB  ARG A 144      -6.676  -5.863 -19.314  1.00 72.99           H
ATOM   2032  CG  ARG A 144      -5.282  -4.333 -18.705  1.00 72.99           C
ATOM   2033 1HG  ARG A 144      -4.824  -4.193 -19.684  1.00 72.99           H
ATOM   2034 2HG  ARG A 144      -5.311  -3.356 -18.223  1.00 72.99           H
ATOM   2035  CD  ARG A 144      -4.433  -5.294 -17.871  1.00 72.99           C
ATOM   2036 1HD  ARG A 144      -4.747  -5.260 -16.828  1.00 72.99           H
ATOM   2037 2HD  ARG A 144      -4.582  -6.318 -18.215  1.00 72.99           H
ATOM   2038  NE  ARG A 144      -3.002  -4.929 -17.979  1.00 72.99           N
ATOM   2039  HE  ARG A 144      -2.764  -4.121 -18.517  1.00 72.99           H
ATOM   2040  CZ  ARG A 144      -2.006  -5.615 -17.401  1.00 72.99           C
ATOM   2041  NH1 ARG A 144      -2.267  -6.706 -16.669  1.00 72.99           N
ATOM   2042 1HH1 ARG A 144      -3.211  -7.015 -16.551  1.00 72.99           H
ATOM   2043 2HH1 ARG A 144      -1.518  -7.212 -16.241  1.00 72.99           H
ATOM   2044  NH2 ARG A 144      -0.746  -5.192 -17.566  1.00 72.99           N
ATOM   2045 1HH2 ARG A 144       0.009  -5.693 -17.142  1.00 72.99           H
ATOM   2046 2HH2 ARG A 144      -0.559  -4.377 -18.114  1.00 72.99           H
ATOM   2047  HN  ARG A 144      -7.870  -2.849 -18.014  1.00 72.99           H
ATOM   2048  N   TYR A 145      -9.704  -4.983 -19.607  1.00 70.84           N
ATOM   2049  CA  TYR A 145     -10.860  -5.720 -20.088  1.00 70.84           C
ATOM   2050  C   TYR A 145     -11.478  -5.035 -21.309  1.00 70.84           C
ATOM   2051  O   TYR A 145     -11.727  -5.680 -22.326  1.00 70.84           O
ATOM   2052  HA  TYR A 145     -10.529  -6.719 -20.370  1.00 70.84           H
ATOM   2053  CB  TYR A 145     -11.875  -5.707 -18.943  1.00 70.84           C
ATOM   2054 1HB  TYR A 145     -11.515  -6.357 -18.145  1.00 70.84           H
ATOM   2055 2HB  TYR A 145     -11.931  -4.699 -18.532  1.00 70.84           H
ATOM   2056  CG  TYR A 145     -13.280  -6.155 -19.351  1.00 70.84           C
ATOM   2057  CD1 TYR A 145     -14.306  -5.234 -19.415  1.00 70.84           C
ATOM   2058  HD1 TYR A 145     -14.116  -4.188 -19.174  1.00 70.84           H
ATOM   2059  CD2 TYR A 145     -13.521  -7.479 -19.655  1.00 70.84           C
ATOM   2060  HD2 TYR A 145     -12.710  -8.206 -19.605  1.00 70.84           H
ATOM   2061  CE1 TYR A 145     -15.628  -5.655 -19.799  1.00 70.84           C
ATOM   2062  HE1 TYR A 145     -16.448  -4.939 -19.853  1.00 70.84           H
ATOM   2063  CE2 TYR A 145     -14.843  -7.900 -20.040  1.00 70.84           C
ATOM   2064  HE2 TYR A 145     -15.047  -8.943 -20.283  1.00 70.84           H
ATOM   2065  CZ  TYR A 145     -15.831  -6.968 -20.093  1.00 70.84           C
ATOM   2066  OH  TYR A 145     -17.080  -7.366 -20.456  1.00 70.84           O
ATOM   2067  HH  TYR A 145     -17.081  -8.344 -20.661  1.00 70.84           H
ATOM   2068  HN  TYR A 145      -9.757  -4.689 -18.653  1.00 70.84           H
ATOM   2069  N   ILE A 146     -11.708  -3.738 -21.167  1.00 73.19           N
ATOM   2070  CA  ILE A 146     -12.353  -2.973 -22.220  1.00 73.19           C
ATOM   2071  C   ILE A 146     -11.496  -3.033 -23.486  1.00 73.19           C
ATOM   2072  O   ILE A 146     -12.021  -3.177 -24.589  1.00 73.19           O
ATOM   2073  HA  ILE A 146     -13.312  -3.448 -22.429  1.00 73.19           H
ATOM   2074  CB  ILE A 146     -12.648  -1.549 -21.744  1.00 73.19           C
ATOM   2075  HB  ILE A 146     -11.734  -1.134 -21.320  1.00 73.19           H
ATOM   2076  CG1 ILE A 146     -13.701  -1.550 -20.633  1.00 73.19           C
ATOM   2077 1HG1 ILE A 146     -14.672  -1.820 -21.047  1.00 73.19           H
ATOM   2078 2HG1 ILE A 146     -13.450  -2.306 -19.890  1.00 73.19           H
ATOM   2079  CG2 ILE A 146     -13.052  -0.652 -22.915  1.00 73.19           C
ATOM   2080 1HG2 ILE A 146     -12.241  -0.616 -23.642  1.00 73.19           H
ATOM   2081 2HG2 ILE A 146     -13.947  -1.054 -23.390  1.00 73.19           H
ATOM   2082 3HG2 ILE A 146     -13.256   0.354 -22.549  1.00 73.19           H
ATOM   2083  CD1 ILE A 146     -13.790  -0.178 -19.962  1.00 73.19           C
ATOM   2084 1HD1 ILE A 146     -12.824   0.078 -19.528  1.00 73.19           H
ATOM   2085 2HD1 ILE A 146     -14.065   0.572 -20.704  1.00 73.19           H
ATOM   2086 3HD1 ILE A 146     -14.545  -0.206 -19.176  1.00 73.19           H
ATOM   2087  HN  ILE A 146     -11.462  -3.213 -20.352  1.00 73.19           H
ATOM   2088  N   ALA A 147     -10.192  -2.918 -23.285  1.00 74.28           N
ATOM   2089  CA  ALA A 147      -9.265  -2.851 -24.402  1.00 74.28           C
ATOM   2090  C   ALA A 147      -9.332  -4.160 -25.193  1.00 74.28           C
ATOM   2091  O   ALA A 147      -9.099  -4.172 -26.400  1.00 74.28           O
ATOM   2092  HA  ALA A 147      -9.580  -2.031 -25.047  1.00 74.28           H
ATOM   2093  CB  ALA A 147      -7.857  -2.556 -23.881  1.00 74.28           C
ATOM   2094 1HB  ALA A 147      -7.858  -1.603 -23.353  1.00 74.28           H
ATOM   2095 2HB  ALA A 147      -7.548  -3.349 -23.200  1.00 74.28           H
ATOM   2096 3HB  ALA A 147      -7.162  -2.507 -24.720  1.00 74.28           H
ATOM   2097  HN  ALA A 147      -9.767  -2.870 -22.381  1.00 74.28           H
ATOM   2098  N   ILE A 148      -9.652  -5.229 -24.480  1.00 69.58           N
ATOM   2099  CA  ILE A 148      -9.678  -6.551 -25.083  1.00 69.58           C
ATOM   2100  C   ILE A 148     -11.059  -6.801 -25.693  1.00 69.58           C
ATOM   2101  O   ILE A 148     -11.167  -7.208 -26.849  1.00 69.58           O
ATOM   2102  HA  ILE A 148      -8.940  -6.559 -25.885  1.00 69.58           H
ATOM   2103  CB  ILE A 148      -9.254  -7.613 -24.067  1.00 69.58           C
ATOM   2104  HB  ILE A 148      -9.841  -7.471 -23.159  1.00 69.58           H
ATOM   2105  CG1 ILE A 148      -7.782  -7.447 -23.682  1.00 69.58           C
ATOM   2106 1HG1 ILE A 148      -7.149  -7.724 -24.525  1.00 69.58           H
ATOM   2107 2HG1 ILE A 148      -7.577  -6.399 -23.461  1.00 69.58           H
ATOM   2108  CG2 ILE A 148      -9.556  -9.020 -24.586  1.00 69.58           C
ATOM   2109 1HG2 ILE A 148     -10.626  -9.119 -24.768  1.00 69.58           H
ATOM   2110 2HG2 ILE A 148      -9.012  -9.189 -25.515  1.00 69.58           H
ATOM   2111 3HG2 ILE A 148      -9.244  -9.755 -23.844  1.00 69.58           H
ATOM   2112  CD1 ILE A 148      -7.432  -8.309 -22.468  1.00 69.58           C
ATOM   2113 1HD1 ILE A 148      -8.050  -8.011 -21.621  1.00 69.58           H
ATOM   2114 2HD1 ILE A 148      -7.616  -9.357 -22.702  1.00 69.58           H
ATOM   2115 3HD1 ILE A 148      -6.380  -8.172 -22.216  1.00 69.58           H
ATOM   2116  HN  ILE A 148      -9.890  -5.203 -23.509  1.00 69.58           H
ATOM   2117  N   ALA A 149     -12.081  -6.546 -24.889  1.00 69.45           N
ATOM   2118  CA  ALA A 149     -13.431  -6.952 -25.243  1.00 69.45           C
ATOM   2119  C   ALA A 149     -13.947  -6.058 -26.372  1.00 69.45           C
ATOM   2120  O   ALA A 149     -14.649  -6.526 -27.267  1.00 69.45           O
ATOM   2121  HA  ALA A 149     -13.386  -7.981 -25.598  1.00 69.45           H
ATOM   2122  CB  ALA A 149     -14.323  -6.896 -24.001  1.00 69.45           C
ATOM   2123 1HB  ALA A 149     -13.929  -7.571 -23.241  1.00 69.45           H
ATOM   2124 2HB  ALA A 149     -14.340  -5.879 -23.611  1.00 69.45           H
ATOM   2125 3HB  ALA A 149     -15.335  -7.200 -24.267  1.00 69.45           H
ATOM   2126  HN  ALA A 149     -11.998  -6.074 -24.012  1.00 69.45           H
ATOM   2127  N   GLN A 150     -13.580  -4.787 -26.293  1.00 72.53           N
ATOM   2128  CA  GLN A 150     -14.135  -3.790 -27.193  1.00 72.53           C
ATOM   2129  C   GLN A 150     -13.015  -3.095 -27.970  1.00 72.53           C
ATOM   2130  O   GLN A 150     -13.026  -1.875 -28.122  1.00 72.53           O
ATOM   2131  HA  GLN A 150     -14.774  -4.344 -27.881  1.00 72.53           H
ATOM   2132  CB  GLN A 150     -14.985  -2.774 -26.428  1.00 72.53           C
ATOM   2133 1HB  GLN A 150     -14.362  -2.241 -25.710  1.00 72.53           H
ATOM   2134 2HB  GLN A 150     -15.380  -2.030 -27.121  1.00 72.53           H
ATOM   2135  CG  GLN A 150     -16.139  -3.463 -25.698  1.00 72.53           C
ATOM   2136 1HG  GLN A 150     -16.590  -4.212 -26.349  1.00 72.53           H
ATOM   2137 2HG  GLN A 150     -15.758  -3.989 -24.823  1.00 72.53           H
ATOM   2138  CD  GLN A 150     -17.200  -2.447 -25.268  1.00 72.53           C
ATOM   2139  OE1 GLN A 150     -17.117  -1.265 -25.557  1.00 72.53           O
ATOM   2140  NE2 GLN A 150     -18.198  -2.973 -24.564  1.00 72.53           N
ATOM   2141 1HE2 GLN A 150     -18.205  -3.952 -24.361  1.00 72.53           H
ATOM   2142 2HE2 GLN A 150     -18.941  -2.389 -24.237  1.00 72.53           H
ATOM   2143  HN  GLN A 150     -12.918  -4.437 -25.631  1.00 72.53           H
ATOM   2144  N   ALA A 151     -12.076  -3.902 -28.442  1.00 66.65           N
ATOM   2145  CA  ALA A 151     -10.832  -3.372 -28.973  1.00 66.65           C
ATOM   2146  C   ALA A 151     -11.142  -2.240 -29.953  1.00 66.65           C
ATOM   2147  O   ALA A 151     -10.482  -1.202 -29.937  1.00 66.65           O
ATOM   2148  HA  ALA A 151     -10.258  -2.971 -28.137  1.00 66.65           H
ATOM   2149  CB  ALA A 151     -10.031  -4.503 -29.622  1.00 66.65           C
ATOM   2150 1HB  ALA A 151      -9.812  -5.268 -28.877  1.00 66.65           H
ATOM   2151 2HB  ALA A 151     -10.614  -4.942 -30.432  1.00 66.65           H
ATOM   2152 3HB  ALA A 151      -9.098  -4.105 -30.020  1.00 66.65           H
ATOM   2153  HN  ALA A 151     -12.155  -4.899 -28.464  1.00 66.65           H
ATOM   2154  N   MET A 152     -12.147  -2.478 -30.784  1.00 68.47           N
ATOM   2155  CA  MET A 152     -12.506  -1.521 -31.817  1.00 68.47           C
ATOM   2156  C   MET A 152     -13.020  -0.218 -31.203  1.00 68.47           C
ATOM   2157  O   MET A 152     -12.529   0.862 -31.529  1.00 68.47           O
ATOM   2158  HA  MET A 152     -11.588  -1.332 -32.373  1.00 68.47           H
ATOM   2159  CB  MET A 152     -13.587  -2.123 -32.717  1.00 68.47           C
ATOM   2160 1HB  MET A 152     -14.345  -2.611 -32.104  1.00 68.47           H
ATOM   2161 2HB  MET A 152     -14.087  -1.329 -33.271  1.00 68.47           H
ATOM   2162  CG  MET A 152     -12.986  -3.135 -33.694  1.00 68.47           C
ATOM   2163 1HG  MET A 152     -11.909  -3.206 -33.541  1.00 68.47           H
ATOM   2164 2HG  MET A 152     -13.401  -4.126 -33.506  1.00 68.47           H
ATOM   2165  SD  MET A 152     -13.331  -2.640 -35.374  1.00 68.47           S
ATOM   2166  CE  MET A 152     -15.038  -3.148 -35.502  1.00 68.47           C
ATOM   2167 1HE  MET A 152     -15.111  -4.222 -35.333  1.00 68.47           H
ATOM   2168 2HE  MET A 152     -15.631  -2.621 -34.755  1.00 68.47           H
ATOM   2169 3HE  MET A 152     -15.414  -2.910 -36.498  1.00 68.47           H
ATOM   2170  HN  MET A 152     -12.709  -3.304 -30.759  1.00 68.47           H
ATOM   2171  N   ARG A 153     -14.001  -0.361 -30.325  1.00 68.54           N
ATOM   2172  CA  ARG A 153     -14.604   0.794 -29.681  1.00 68.54           C
ATOM   2173  C   ARG A 153     -13.575   1.509 -28.803  1.00 68.54           C
ATOM   2174  O   ARG A 153     -13.615   2.730 -28.664  1.00 68.54           O
ATOM   2175  HA  ARG A 153     -14.930   1.432 -30.502  1.00 68.54           H
ATOM   2176  CB  ARG A 153     -15.801   0.382 -28.821  1.00 68.54           C
ATOM   2177 1HB  ARG A 153     -15.524  -0.459 -28.185  1.00 68.54           H
ATOM   2178 2HB  ARG A 153     -16.077   1.204 -28.160  1.00 68.54           H
ATOM   2179  CG  ARG A 153     -16.997  -0.002 -29.694  1.00 68.54           C
ATOM   2180 1HG  ARG A 153     -17.235   0.818 -30.372  1.00 68.54           H
ATOM   2181 2HG  ARG A 153     -16.740  -0.862 -30.311  1.00 68.54           H
ATOM   2182  CD  ARG A 153     -18.219  -0.332 -28.834  1.00 68.54           C
ATOM   2183 1HD  ARG A 153     -18.032  -1.233 -28.251  1.00 68.54           H
ATOM   2184 2HD  ARG A 153     -18.403   0.475 -28.124  1.00 68.54           H
ATOM   2185  NE  ARG A 153     -19.407  -0.526 -29.696  1.00 68.54           N
ATOM   2186  HE  ARG A 153     -19.287  -0.438 -30.685  1.00 68.54           H
ATOM   2187  CZ  ARG A 153     -20.631  -0.813 -29.235  1.00 68.54           C
ATOM   2188  NH1 ARG A 153     -20.849  -0.942 -27.919  1.00 68.54           N
ATOM   2189 1HH1 ARG A 153     -20.094  -0.825 -27.273  1.00 68.54           H
ATOM   2190 2HH1 ARG A 153     -21.766  -1.156 -27.582  1.00 68.54           H
ATOM   2191  NH2 ARG A 153     -21.635  -0.967 -30.108  1.00 68.54           N
ATOM   2192 1HH2 ARG A 153     -22.555  -1.182 -29.780  1.00 68.54           H
ATOM   2193 2HH2 ARG A 153     -21.465  -0.869 -31.089  1.00 68.54           H
ATOM   2194  HN  ARG A 153     -14.384  -1.244 -30.053  1.00 68.54           H
ATOM   2195  N   ALA A 154     -12.679   0.717 -28.233  1.00 69.36           N
ATOM   2196  CA  ALA A 154     -11.680   1.251 -27.323  1.00 69.36           C
ATOM   2197  C   ALA A 154     -10.779   2.230 -28.078  1.00 69.36           C
ATOM   2198  O   ALA A 154     -10.237   3.163 -27.487  1.00 69.36           O
ATOM   2199  HA  ALA A 154     -12.204   1.788 -26.533  1.00 69.36           H
ATOM   2200  CB  ALA A 154     -10.892   0.099 -26.696  1.00 69.36           C
ATOM   2201 1HB  ALA A 154     -11.573  -0.551 -26.147  1.00 69.36           H
ATOM   2202 2HB  ALA A 154     -10.398  -0.473 -27.482  1.00 69.36           H
ATOM   2203 3HB  ALA A 154     -10.143   0.500 -26.013  1.00 69.36           H
ATOM   2204  HN  ALA A 154     -12.628  -0.270 -28.384  1.00 69.36           H
ATOM   2205  N   HIS A 155     -10.647   1.985 -29.373  1.00 70.74           N
ATOM   2206  CA  HIS A 155      -9.760   2.785 -30.200  1.00 70.74           C
ATOM   2207  C   HIS A 155     -10.402   4.147 -30.473  1.00 70.74           C
ATOM   2208  O   HIS A 155      -9.752   5.182 -30.338  1.00 70.74           O
ATOM   2209  HA  HIS A 155      -8.846   2.933 -29.626  1.00 70.74           H
ATOM   2210  CB  HIS A 155      -9.390   2.036 -31.482  1.00 70.74           C
ATOM   2211 1HB  HIS A 155      -9.103   1.017 -31.225  1.00 70.74           H
ATOM   2212 2HB  HIS A 155     -10.272   1.969 -32.119  1.00 70.74           H
ATOM   2213  CG  HIS A 155      -8.269   2.677 -32.265  1.00 70.74           C
ATOM   2214  ND1 HIS A 155      -8.487   3.635 -33.240  1.00 70.74           N
ATOM   2215  HD1 HIS A 155      -9.379   3.992 -33.520  1.00 70.74           H
ATOM   2216  CD2 HIS A 155      -6.919   2.488 -32.207  1.00 70.74           C
ATOM   2217  HD2 HIS A 155      -6.400   1.798 -31.542  1.00 70.74           H
ATOM   2218  CE1 HIS A 155      -7.315   3.998 -33.740  1.00 70.74           C
ATOM   2219  HE1 HIS A 155      -7.155   4.737 -34.525  1.00 70.74           H
ATOM   2220  NE2 HIS A 155      -6.345   3.286 -33.099  1.00 70.74           N
ATOM   2221  HN  HIS A 155     -11.133   1.256 -29.857  1.00 70.74           H
ATOM   2222  N   THR A 156     -11.671   4.101 -30.854  1.00 73.26           N
ATOM   2223  CA  THR A 156     -12.376   5.308 -31.251  1.00 73.26           C
ATOM   2224  C   THR A 156     -12.562   6.237 -30.050  1.00 73.26           C
ATOM   2225  O   THR A 156     -12.550   7.458 -30.198  1.00 73.26           O
ATOM   2226  HA  THR A 156     -11.763   5.841 -31.977  1.00 73.26           H
ATOM   2227  CB  THR A 156     -13.695   4.890 -31.906  1.00 73.26           C
ATOM   2228  HB  THR A 156     -14.445   5.675 -31.806  1.00 73.26           H
ATOM   2229  OG1 THR A 156     -14.015   3.650 -31.282  1.00 73.26           O
ATOM   2230  HG1 THR A 156     -14.214   3.796 -30.313  1.00 73.26           H
ATOM   2231  CG2 THR A 156     -13.527   4.531 -33.384  1.00 73.26           C
ATOM   2232 1HG2 THR A 156     -12.827   3.701 -33.479  1.00 73.26           H
ATOM   2233 2HG2 THR A 156     -13.141   5.395 -33.926  1.00 73.26           H
ATOM   2234 3HG2 THR A 156     -14.492   4.243 -33.800  1.00 73.26           H
ATOM   2235  HN  THR A 156     -12.213   3.262 -30.892  1.00 73.26           H
ATOM   2236  N   TRP A 157     -12.730   5.624 -28.888  1.00 77.29           N
ATOM   2237  CA  TRP A 157     -13.063   6.372 -27.688  1.00 77.29           C
ATOM   2238  C   TRP A 157     -11.771   6.608 -26.904  1.00 77.29           C
ATOM   2239  O   TRP A 157     -11.807   6.838 -25.696  1.00 77.29           O
ATOM   2240  HA  TRP A 157     -13.491   7.326 -27.998  1.00 77.29           H
ATOM   2241  CB  TRP A 157     -14.135   5.648 -26.870  1.00 77.29           C
ATOM   2242 1HB  TRP A 157     -13.840   4.606 -26.745  1.00 77.29           H
ATOM   2243 2HB  TRP A 157     -14.177   6.089 -25.874  1.00 77.29           H
ATOM   2244  CG  TRP A 157     -15.531   5.696 -27.493  1.00 77.29           C
ATOM   2245  CD1 TRP A 157     -15.873   6.109 -28.721  1.00 77.29           C
ATOM   2246  HD1 TRP A 157     -15.165   6.479 -29.463  1.00 77.29           H
ATOM   2247  CD2 TRP A 157     -16.768   5.299 -26.864  1.00 77.29           C
ATOM   2248  NE1 TRP A 157     -17.233   6.008 -28.929  1.00 77.29           N
ATOM   2249  HE1 TRP A 157     -17.725   6.254 -29.764  1.00 77.29           H
ATOM   2250  CE2 TRP A 157     -17.795   5.499 -27.763  1.00 77.29           C
ATOM   2251  CE3 TRP A 157     -17.010   4.787 -25.577  1.00 77.29           C
ATOM   2252  HE3 TRP A 157     -16.216   4.620 -24.849  1.00 77.29           H
ATOM   2253  CZ2 TRP A 157     -19.134   5.214 -27.473  1.00 77.29           C
ATOM   2254  HZ2 TRP A 157     -19.928   5.381 -28.201  1.00 77.29           H
ATOM   2255  CZ3 TRP A 157     -18.354   4.507 -25.302  1.00 77.29           C
ATOM   2256  HZ3 TRP A 157     -18.598   4.108 -24.318  1.00 77.29           H
ATOM   2257  CH2 TRP A 157     -19.400   4.703 -26.197  1.00 77.29           C
ATOM   2258  HH2 TRP A 157     -20.422   4.460 -25.906  1.00 77.29           H
ATOM   2259  HN  TRP A 157     -12.642   4.636 -28.759  1.00 77.29           H
ATOM   2260  N   ARG A 158     -10.660   6.543 -27.623  1.00 76.74           N
ATOM   2261  CA  ARG A 158      -9.354   6.589 -26.988  1.00 76.74           C
ATOM   2262  C   ARG A 158      -9.186   7.897 -26.211  1.00 76.74           C
ATOM   2263  O   ARG A 158      -8.715   7.892 -25.075  1.00 76.74           O
ATOM   2264  HA  ARG A 158      -9.340   5.730 -26.317  1.00 76.74           H
ATOM   2265  CB  ARG A 158      -8.233   6.472 -28.023  1.00 76.74           C
ATOM   2266 1HB  ARG A 158      -8.384   5.578 -28.628  1.00 76.74           H
ATOM   2267 2HB  ARG A 158      -8.270   7.325 -28.701  1.00 76.74           H
ATOM   2268  CG  ARG A 158      -6.863   6.411 -27.344  1.00 76.74           C
ATOM   2269 1HG  ARG A 158      -6.702   7.318 -26.761  1.00 76.74           H
ATOM   2270 2HG  ARG A 158      -6.836   5.574 -26.646  1.00 76.74           H
ATOM   2271  CD  ARG A 158      -5.746   6.257 -28.378  1.00 76.74           C
ATOM   2272 1HD  ARG A 158      -5.937   5.386 -29.005  1.00 76.74           H
ATOM   2273 2HD  ARG A 158      -5.725   7.126 -29.036  1.00 76.74           H
ATOM   2274  NE  ARG A 158      -4.441   6.110 -27.694  1.00 76.74           N
ATOM   2275  HE  ARG A 158      -4.404   6.292 -26.712  1.00 76.74           H
ATOM   2276  CZ  ARG A 158      -3.307   5.749 -28.310  1.00 76.74           C
ATOM   2277  NH1 ARG A 158      -3.299   5.494 -29.626  1.00 76.74           N
ATOM   2278 1HH1 ARG A 158      -4.143   5.572 -30.155  1.00 76.74           H
ATOM   2279 2HH1 ARG A 158      -2.448   5.225 -30.077  1.00 76.74           H
ATOM   2280  NH2 ARG A 158      -2.181   5.648 -27.590  1.00 76.74           N
ATOM   2281 1HH2 ARG A 158      -1.326   5.379 -28.035  1.00 76.74           H
ATOM   2282 2HH2 ARG A 158      -2.196   5.840 -26.609  1.00 76.74           H
ATOM   2283  HN  ARG A 158     -10.642   6.461 -28.619  1.00 76.74           H
ATOM   2284  N   GLU A 159      -9.582   8.985 -26.855  1.00 79.40           N
ATOM   2285  CA  GLU A 159      -9.405  10.304 -26.273  1.00 79.40           C
ATOM   2286  C   GLU A 159     -10.305  10.469 -25.047  1.00 79.40           C
ATOM   2287  O   GLU A 159      -9.849  10.908 -23.992  1.00 79.40           O
ATOM   2288  HA  GLU A 159      -8.358  10.351 -25.973  1.00 79.40           H
ATOM   2289  CB  GLU A 159      -9.679  11.400 -27.305  1.00 79.40           C
ATOM   2290 1HB  GLU A 159     -10.596  11.171 -27.849  1.00 79.40           H
ATOM   2291 2HB  GLU A 159      -9.702  12.372 -26.812  1.00 79.40           H
ATOM   2292  CG  GLU A 159      -8.557  11.469 -28.343  1.00 79.40           C
ATOM   2293 1HG  GLU A 159      -7.590  11.465 -27.839  1.00 79.40           H
ATOM   2294 2HG  GLU A 159      -8.589  10.584 -28.978  1.00 79.40           H
ATOM   2295  CD  GLU A 159      -8.684  12.727 -29.205  1.00 79.40           C
ATOM   2296  OE1 GLU A 159      -7.665  13.092 -29.830  1.00 79.40           O
ATOM   2297  OE2 GLU A 159      -9.798  13.294 -29.220  1.00 79.40           O
ATOM   2298  HN  GLU A 159     -10.015   8.975 -27.756  1.00 79.40           H
ATOM   2299  N   LYS A 160     -11.567  10.108 -25.226  1.00 82.79           N
ATOM   2300  CA  LYS A 160     -12.535  10.212 -24.147  1.00 82.79           C
ATOM   2301  C   LYS A 160     -12.042   9.405 -22.945  1.00 82.79           C
ATOM   2302  O   LYS A 160     -12.167   9.846 -21.803  1.00 82.79           O
ATOM   2303  HA  LYS A 160     -12.592  11.261 -23.859  1.00 82.79           H
ATOM   2304  CB  LYS A 160     -13.926   9.801 -24.635  1.00 82.79           C
ATOM   2305 1HB  LYS A 160     -13.863   8.853 -25.170  1.00 82.79           H
ATOM   2306 2HB  LYS A 160     -14.582   9.640 -23.779  1.00 82.79           H
ATOM   2307  CG  LYS A 160     -14.525  10.871 -25.549  1.00 82.79           C
ATOM   2308 1HG  LYS A 160     -14.477  11.843 -25.058  1.00 82.79           H
ATOM   2309 2HG  LYS A 160     -13.934  10.946 -26.462  1.00 82.79           H
ATOM   2310  CD  LYS A 160     -15.977  10.542 -25.901  1.00 82.79           C
ATOM   2311 1HD  LYS A 160     -16.017   9.607 -26.460  1.00 82.79           H
ATOM   2312 2HD  LYS A 160     -16.551  10.391 -24.986  1.00 82.79           H
ATOM   2313  CE  LYS A 160     -16.609  11.664 -26.727  1.00 82.79           C
ATOM   2314 1HE  LYS A 160     -16.530  12.608 -26.189  1.00 82.79           H
ATOM   2315 2HE  LYS A 160     -16.065  11.784 -27.664  1.00 82.79           H
ATOM   2316  NZ  LYS A 160     -18.031  11.363 -27.007  1.00 82.79           N
ATOM   2317 1HZ  LYS A 160     -18.433  12.115 -27.556  1.00 82.79           H
ATOM   2318 2HZ  LYS A 160     -18.097  10.494 -27.525  1.00 82.79           H
ATOM   2319 3HZ  LYS A 160     -18.537  11.275 -26.133  1.00 82.79           H
ATOM   2320  HN  LYS A 160     -11.929   9.750 -26.086  1.00 82.79           H
ATOM   2321  N   ARG A 161     -11.491   8.237 -23.242  1.00 82.59           N
ATOM   2322  CA  ARG A 161     -10.997   7.355 -22.198  1.00 82.59           C
ATOM   2323  C   ARG A 161      -9.843   8.020 -21.444  1.00 82.59           C
ATOM   2324  O   ARG A 161      -9.673   7.801 -20.246  1.00 82.59           O
ATOM   2325  HA  ARG A 161     -11.852   7.193 -21.542  1.00 82.59           H
ATOM   2326  CB  ARG A 161     -10.516   6.025 -22.782  1.00 82.59           C
ATOM   2327 1HB  ARG A 161      -9.833   6.213 -23.611  1.00 82.59           H
ATOM   2328 2HB  ARG A 161      -9.957   5.473 -22.027  1.00 82.59           H
ATOM   2329  CG  ARG A 161     -11.696   5.181 -23.268  1.00 82.59           C
ATOM   2330 1HG  ARG A 161     -12.272   4.828 -22.413  1.00 82.59           H
ATOM   2331 2HG  ARG A 161     -12.365   5.797 -23.870  1.00 82.59           H
ATOM   2332  CD  ARG A 161     -11.213   3.987 -24.094  1.00 82.59           C
ATOM   2333 1HD  ARG A 161     -12.057   3.520 -24.601  1.00 82.59           H
ATOM   2334 2HD  ARG A 161     -10.524   4.324 -24.867  1.00 82.59           H
ATOM   2335  NE  ARG A 161     -10.544   3.002 -23.215  1.00 82.59           N
ATOM   2336  HE  ARG A 161     -10.700   3.071 -22.229  1.00 82.59           H
ATOM   2337  CZ  ARG A 161      -9.742   2.024 -23.657  1.00 82.59           C
ATOM   2338  NH1 ARG A 161      -9.497   1.885 -24.967  1.00 82.59           N
ATOM   2339 1HH1 ARG A 161      -9.915   2.513 -25.623  1.00 82.59           H
ATOM   2340 2HH1 ARG A 161      -8.897   1.152 -25.288  1.00 82.59           H
ATOM   2341  NH2 ARG A 161      -9.187   1.187 -22.769  1.00 82.59           N
ATOM   2342 1HH2 ARG A 161      -8.586   0.452 -23.082  1.00 82.59           H
ATOM   2343 2HH2 ARG A 161      -9.375   1.298 -21.793  1.00 82.59           H
ATOM   2344  HN  ARG A 161     -11.380   7.892 -24.174  1.00 82.59           H
ATOM   2345  N   LEU A 162      -9.081   8.818 -22.177  1.00 84.19           N
ATOM   2346  CA  LEU A 162      -7.952   9.520 -21.591  1.00 84.19           C
ATOM   2347  C   LEU A 162      -8.468  10.601 -20.639  1.00 84.19           C
ATOM   2348  O   LEU A 162      -7.881  10.835 -19.584  1.00 84.19           O
ATOM   2349  HA  LEU A 162      -7.381   8.794 -21.012  1.00 84.19           H
ATOM   2350  CB  LEU A 162      -7.027  10.055 -22.686  1.00 84.19           C
ATOM   2351 1HB  LEU A 162      -6.971   9.312 -23.482  1.00 84.19           H
ATOM   2352 2HB  LEU A 162      -7.483  10.947 -23.115  1.00 84.19           H
ATOM   2353  CG  LEU A 162      -5.602  10.403 -22.250  1.00 84.19           C
ATOM   2354  HG  LEU A 162      -5.642  10.791 -21.232  1.00 84.19           H
ATOM   2355  CD1 LEU A 162      -4.717   9.155 -22.223  1.00 84.19           C
ATOM   2356 1HD1 LEU A 162      -5.130   8.431 -21.521  1.00 84.19           H
ATOM   2357 2HD1 LEU A 162      -4.679   8.715 -23.220  1.00 84.19           H
ATOM   2358 3HD1 LEU A 162      -3.710   9.431 -21.910  1.00 84.19           H
ATOM   2359  CD2 LEU A 162      -5.013  11.505 -23.132  1.00 84.19           C
ATOM   2360 1HD2 LEU A 162      -4.988  11.168 -24.168  1.00 84.19           H
ATOM   2361 2HD2 LEU A 162      -5.630  12.400 -23.056  1.00 84.19           H
ATOM   2362 3HD2 LEU A 162      -4.000  11.733 -22.800  1.00 84.19           H
ATOM   2363  HN  LEU A 162      -9.224   8.987 -23.152  1.00 84.19           H
ATOM   2364  N   LEU A 163      -9.559  11.232 -21.047  1.00 87.13           N
ATOM   2365  CA  LEU A 163     -10.164  12.278 -20.241  1.00 87.13           C
ATOM   2366  C   LEU A 163     -10.681  11.675 -18.934  1.00 87.13           C
ATOM   2367  O   LEU A 163     -10.396  12.188 -17.853  1.00 87.13           O
ATOM   2368  HA  LEU A 163      -9.382  13.000 -20.002  1.00 87.13           H
ATOM   2369  CB  LEU A 163     -11.235  13.021 -21.042  1.00 87.13           C
ATOM   2370 1HB  LEU A 163     -10.895  13.105 -22.075  1.00 87.13           H
ATOM   2371 2HB  LEU A 163     -12.139  12.412 -21.053  1.00 87.13           H
ATOM   2372  CG  LEU A 163     -11.601  14.418 -20.539  1.00 87.13           C
ATOM   2373  HG  LEU A 163     -11.325  14.486 -19.487  1.00 87.13           H
ATOM   2374  CD1 LEU A 163     -10.808  15.494 -21.284  1.00 87.13           C
ATOM   2375 1HD1 LEU A 163      -9.741  15.334 -21.127  1.00 87.13           H
ATOM   2376 2HD1 LEU A 163     -11.030  15.437 -22.350  1.00 87.13           H
ATOM   2377 3HD1 LEU A 163     -11.087  16.478 -20.907  1.00 87.13           H
ATOM   2378  CD2 LEU A 163     -13.110  14.655 -20.627  1.00 87.13           C
ATOM   2379 1HD2 LEU A 163     -13.433  14.561 -21.663  1.00 87.13           H
ATOM   2380 2HD2 LEU A 163     -13.630  13.917 -20.016  1.00 87.13           H
ATOM   2381 3HD2 LEU A 163     -13.343  15.656 -20.263  1.00 87.13           H
ATOM   2382  HN  LEU A 163     -10.028  11.039 -21.909  1.00 87.13           H
ATOM   2383  N   TYR A 164     -11.433  10.593 -19.076  1.00 88.08           N
ATOM   2384  CA  TYR A 164     -12.046   9.951 -17.925  1.00 88.08           C
ATOM   2385  C   TYR A 164     -10.981   9.413 -16.967  1.00 88.08           C
ATOM   2386  O   TYR A 164     -11.182   9.404 -15.753  1.00 88.08           O
ATOM   2387  HA  TYR A 164     -12.649  10.695 -17.406  1.00 88.08           H
ATOM   2388  CB  TYR A 164     -12.856   8.777 -18.479  1.00 88.08           C
ATOM   2389 1HB  TYR A 164     -12.235   8.218 -19.179  1.00 88.08           H
ATOM   2390 2HB  TYR A 164     -13.102   8.100 -17.661  1.00 88.08           H
ATOM   2391  CG  TYR A 164     -14.148   9.191 -19.186  1.00 88.08           C
ATOM   2392  CD1 TYR A 164     -15.010  10.083 -18.580  1.00 88.08           C
ATOM   2393  HD1 TYR A 164     -14.770  10.492 -17.599  1.00 88.08           H
ATOM   2394  CD2 TYR A 164     -14.452   8.673 -20.428  1.00 88.08           C
ATOM   2395  HD2 TYR A 164     -13.771   7.968 -20.906  1.00 88.08           H
ATOM   2396  CE1 TYR A 164     -16.226  10.473 -19.245  1.00 88.08           C
ATOM   2397  HE1 TYR A 164     -16.916  11.176 -18.778  1.00 88.08           H
ATOM   2398  CE2 TYR A 164     -15.669   9.063 -21.093  1.00 88.08           C
ATOM   2399  HE2 TYR A 164     -15.921   8.661 -22.074  1.00 88.08           H
ATOM   2400  CZ  TYR A 164     -16.496   9.944 -20.469  1.00 88.08           C
ATOM   2401  OH  TYR A 164     -17.644  10.312 -21.096  1.00 88.08           O
ATOM   2402  HH  TYR A 164     -18.171  10.929 -20.512  1.00 88.08           H
ATOM   2403  HN  TYR A 164     -11.625  10.157 -19.955  1.00 88.08           H
ATOM   2404  N   SER A 165      -9.873   8.978 -17.547  1.00 87.89           N
ATOM   2405  CA  SER A 165      -8.759   8.482 -16.757  1.00 87.89           C
ATOM   2406  C   SER A 165      -8.250   9.581 -15.822  1.00 87.89           C
ATOM   2407  O   SER A 165      -7.907   9.313 -14.672  1.00 87.89           O
ATOM   2408  HA  SER A 165      -9.161   7.648 -16.183  1.00 87.89           H
ATOM   2409  CB  SER A 165      -7.625   7.983 -17.655  1.00 87.89           C
ATOM   2410 1HB  SER A 165      -6.674   8.097 -17.136  1.00 87.89           H
ATOM   2411 2HB  SER A 165      -7.758   6.918 -17.848  1.00 87.89           H
ATOM   2412  OG  SER A 165      -7.576   8.686 -18.894  1.00 87.89           O
ATOM   2413  HG  SER A 165      -7.426   9.661 -18.728  1.00 87.89           H
ATOM   2414  HN  SER A 165      -9.729   8.961 -18.537  1.00 87.89           H
ATOM   2415  N   LYS A 166      -8.218  10.796 -16.351  1.00 90.28           N
ATOM   2416  CA  LYS A 166      -7.746  11.935 -15.582  1.00 90.28           C
ATOM   2417  C   LYS A 166      -8.673  12.156 -14.385  1.00 90.28           C
ATOM   2418  O   LYS A 166      -8.208  12.332 -13.260  1.00 90.28           O
ATOM   2419  HA  LYS A 166      -6.752  11.687 -15.208  1.00 90.28           H
ATOM   2420  CB  LYS A 166      -7.597  13.164 -16.481  1.00 90.28           C
ATOM   2421 1HB  LYS A 166      -8.512  13.312 -17.055  1.00 90.28           H
ATOM   2422 2HB  LYS A 166      -7.459  14.054 -15.867  1.00 90.28           H
ATOM   2423  CG  LYS A 166      -6.411  13.006 -17.434  1.00 90.28           C
ATOM   2424 1HG  LYS A 166      -5.495  12.867 -16.860  1.00 90.28           H
ATOM   2425 2HG  LYS A 166      -6.546  12.112 -18.043  1.00 90.28           H
ATOM   2426  CD  LYS A 166      -6.270  14.230 -18.341  1.00 90.28           C
ATOM   2427 1HD  LYS A 166      -7.180  14.360 -18.927  1.00 90.28           H
ATOM   2428 2HD  LYS A 166      -6.152  15.127 -17.732  1.00 90.28           H
ATOM   2429  CE  LYS A 166      -5.071  14.082 -19.279  1.00 90.28           C
ATOM   2430 1HE  LYS A 166      -4.175  13.855 -18.701  1.00 90.28           H
ATOM   2431 2HE  LYS A 166      -5.233  13.244 -19.957  1.00 90.28           H
ATOM   2432  NZ  LYS A 166      -4.865  15.324 -20.057  1.00 90.28           N
ATOM   2433 1HZ  LYS A 166      -4.079  15.202 -20.687  1.00 90.28           H
ATOM   2434 2HZ  LYS A 166      -5.700  15.529 -20.594  1.00 90.28           H
ATOM   2435 3HZ  LYS A 166      -4.673  16.092 -19.423  1.00 90.28           H
ATOM   2436  HN  LYS A 166      -8.507  11.007 -17.285  1.00 90.28           H
ATOM   2437  N   MET A 167      -9.967  12.141 -14.669  1.00 92.94           N
ATOM   2438  CA  MET A 167     -10.962  12.359 -13.633  1.00 92.94           C
ATOM   2439  C   MET A 167     -10.895  11.263 -12.568  1.00 92.94           C
ATOM   2440  O   MET A 167     -10.935  11.551 -11.373  1.00 92.94           O
ATOM   2441  HA  MET A 167     -10.716  13.323 -13.188  1.00 92.94           H
ATOM   2442  CB  MET A 167     -12.357  12.376 -14.261  1.00 92.94           C
ATOM   2443 1HB  MET A 167     -12.515  11.459 -14.831  1.00 92.94           H
ATOM   2444 2HB  MET A 167     -13.113  12.397 -13.476  1.00 92.94           H
ATOM   2445  CG  MET A 167     -12.532  13.588 -15.178  1.00 92.94           C
ATOM   2446 1HG  MET A 167     -12.319  14.504 -14.627  1.00 92.94           H
ATOM   2447 2HG  MET A 167     -11.819  13.538 -16.001  1.00 92.94           H
ATOM   2448  SD  MET A 167     -14.197  13.635 -15.818  1.00 92.94           S
ATOM   2449  CE  MET A 167     -15.084  14.099 -14.340  1.00 92.94           C
ATOM   2450 1HE  MET A 167     -14.927  13.344 -13.570  1.00 92.94           H
ATOM   2451 2HE  MET A 167     -14.719  15.062 -13.984  1.00 92.94           H
ATOM   2452 3HE  MET A 167     -16.148  14.174 -14.563  1.00 92.94           H
ATOM   2453  HN  MET A 167     -10.337  11.983 -15.584  1.00 92.94           H
ATOM   2454  N   VAL A 168     -10.794  10.029 -13.040  1.00 92.14           N
ATOM   2455  CA  VAL A 168     -10.775   8.885 -12.144  1.00 92.14           C
ATOM   2456  C   VAL A 168      -9.575   9.000 -11.202  1.00 92.14           C
ATOM   2457  O   VAL A 168      -9.697   8.755 -10.003  1.00 92.14           O
ATOM   2458  HA  VAL A 168     -11.690   8.915 -11.553  1.00 92.14           H
ATOM   2459  CB  VAL A 168     -10.777   7.587 -12.954  1.00 92.14           C
ATOM   2460  HB  VAL A 168     -10.001   7.666 -13.716  1.00 92.14           H
ATOM   2461  CG1 VAL A 168     -10.443   6.386 -12.066  1.00 92.14           C
ATOM   2462 1HG1 VAL A 168      -9.455   6.523 -11.627  1.00 92.14           H
ATOM   2463 2HG1 VAL A 168     -11.185   6.304 -11.273  1.00 92.14           H
ATOM   2464 3HG1 VAL A 168     -10.451   5.477 -12.667  1.00 92.14           H
ATOM   2465  CG2 VAL A 168     -12.116   7.387 -13.666  1.00 92.14           C
ATOM   2466 1HG2 VAL A 168     -12.916   7.339 -12.928  1.00 92.14           H
ATOM   2467 2HG2 VAL A 168     -12.296   8.221 -14.344  1.00 92.14           H
ATOM   2468 3HG2 VAL A 168     -12.090   6.457 -14.235  1.00 92.14           H
ATOM   2469  HN  VAL A 168     -10.725   9.806 -14.012  1.00 92.14           H
ATOM   2470  N   CYS A 169      -8.443   9.372 -11.780  1.00 91.41           N
ATOM   2471  CA  CYS A 169      -7.220   9.514 -11.008  1.00 91.41           C
ATOM   2472  C   CYS A 169      -7.471  10.531  -9.893  1.00 91.41           C
ATOM   2473  O   CYS A 169      -7.138  10.282  -8.735  1.00 91.41           O
ATOM   2474  HA  CYS A 169      -6.996   8.532 -10.593  1.00 91.41           H
ATOM   2475  CB  CYS A 169      -6.037   9.916 -11.892  1.00 91.41           C
ATOM   2476 1HB  CYS A 169      -6.318  10.752 -12.533  1.00 91.41           H
ATOM   2477 2HB  CYS A 169      -5.208  10.257 -11.271  1.00 91.41           H
ATOM   2478  SG  CYS A 169      -5.508   8.494 -12.915  1.00 91.41           S
ATOM   2479  HG  CYS A 169      -6.463   8.620 -13.832  1.00 91.41           H
ATOM   2480  HN  CYS A 169      -8.353   9.575 -12.755  1.00 91.41           H
ATOM   2481  N   PHE A 170      -8.055  11.655 -10.281  1.00 94.13           N
ATOM   2482  CA  PHE A 170      -8.314  12.728  -9.337  1.00 94.13           C
ATOM   2483  C   PHE A 170      -9.216  12.250  -8.197  1.00 94.13           C
ATOM   2484  O   PHE A 170      -8.929  12.500  -7.027  1.00 94.13           O
ATOM   2485  HA  PHE A 170      -7.352  13.040  -8.930  1.00 94.13           H
ATOM   2486  CB  PHE A 170      -9.031  13.839 -10.107  1.00 94.13           C
ATOM   2487 1HB  PHE A 170      -8.416  14.132 -10.958  1.00 94.13           H
ATOM   2488 2HB  PHE A 170      -9.964  13.444 -10.509  1.00 94.13           H
ATOM   2489  CG  PHE A 170      -9.340  15.080  -9.267  1.00 94.13           C
ATOM   2490  CD1 PHE A 170     -10.585  15.258  -8.749  1.00 94.13           C
ATOM   2491  HD1 PHE A 170     -11.362  14.516  -8.932  1.00 94.13           H
ATOM   2492  CD2 PHE A 170      -8.370  16.005  -9.038  1.00 94.13           C
ATOM   2493  HD2 PHE A 170      -7.372  15.862  -9.454  1.00 94.13           H
ATOM   2494  CE1 PHE A 170     -10.872  16.409  -7.969  1.00 94.13           C
ATOM   2495  HE1 PHE A 170     -11.869  16.552  -7.554  1.00 94.13           H
ATOM   2496  CE2 PHE A 170      -8.656  17.157  -8.259  1.00 94.13           C
ATOM   2497  HE2 PHE A 170      -7.879  17.898  -8.076  1.00 94.13           H
ATOM   2498  CZ  PHE A 170      -9.901  17.334  -7.741  1.00 94.13           C
ATOM   2499  HZ  PHE A 170     -10.121  18.218  -7.142  1.00 94.13           H
ATOM   2500  HN  PHE A 170      -8.349  11.837 -11.219  1.00 94.13           H
ATOM   2501  N   THR A 171     -10.288  11.572  -8.578  1.00 95.04           N
ATOM   2502  CA  THR A 171     -11.245  11.076  -7.604  1.00 95.04           C
ATOM   2503  C   THR A 171     -10.559  10.135  -6.612  1.00 95.04           C
ATOM   2504  O   THR A 171     -10.863  10.155  -5.420  1.00 95.04           O
ATOM   2505  HA  THR A 171     -11.623  11.924  -7.032  1.00 95.04           H
ATOM   2506  CB  THR A 171     -12.398  10.420  -8.366  1.00 95.04           C
ATOM   2507  HB  THR A 171     -12.062   9.520  -8.881  1.00 95.04           H
ATOM   2508  OG1 THR A 171     -12.897  11.459  -9.204  1.00 95.04           O
ATOM   2509  HG1 THR A 171     -12.474  11.400 -10.109  1.00 95.04           H
ATOM   2510  CG2 THR A 171     -13.580  10.076  -7.457  1.00 95.04           C
ATOM   2511 1HG2 THR A 171     -13.960  10.986  -6.994  1.00 95.04           H
ATOM   2512 2HG2 THR A 171     -13.253   9.383  -6.682  1.00 95.04           H
ATOM   2513 3HG2 THR A 171     -14.370   9.612  -8.048  1.00 95.04           H
ATOM   2514  HN  THR A 171     -10.506  11.359  -9.531  1.00 95.04           H
ATOM   2515  N   ILE A 172      -9.646   9.334  -7.140  1.00 93.17           N
ATOM   2516  CA  ILE A 172      -8.947   8.355  -6.325  1.00 93.17           C
ATOM   2517  C   ILE A 172      -8.115   9.081  -5.266  1.00 93.17           C
ATOM   2518  O   ILE A 172      -8.126   8.703  -4.096  1.00 93.17           O
ATOM   2519  HA  ILE A 172      -9.701   7.753  -5.818  1.00 93.17           H
ATOM   2520  CB  ILE A 172      -8.130   7.409  -7.206  1.00 93.17           C
ATOM   2521  HB  ILE A 172      -7.617   8.003  -7.962  1.00 93.17           H
ATOM   2522  CG1 ILE A 172      -9.040   6.425  -7.945  1.00 93.17           C
ATOM   2523 1HG1 ILE A 172      -9.498   5.742  -7.231  1.00 93.17           H
ATOM   2524 2HG1 ILE A 172      -9.850   6.969  -8.432  1.00 93.17           H
ATOM   2525  CG2 ILE A 172      -7.053   6.691  -6.389  1.00 93.17           C
ATOM   2526 1HG2 ILE A 172      -6.380   7.427  -5.949  1.00 93.17           H
ATOM   2527 2HG2 ILE A 172      -7.526   6.110  -5.597  1.00 93.17           H
ATOM   2528 3HG2 ILE A 172      -6.487   6.025  -7.040  1.00 93.17           H
ATOM   2529  CD1 ILE A 172      -8.253   5.629  -8.988  1.00 93.17           C
ATOM   2530 1HD1 ILE A 172      -7.816   6.314  -9.715  1.00 93.17           H
ATOM   2531 2HD1 ILE A 172      -7.460   5.068  -8.495  1.00 93.17           H
ATOM   2532 3HD1 ILE A 172      -8.924   4.937  -9.499  1.00 93.17           H
ATOM   2533  HN  ILE A 172      -9.383   9.345  -8.105  1.00 93.17           H
ATOM   2534  N   TRP A 173      -7.413  10.112  -5.715  1.00 93.97           N
ATOM   2535  CA  TRP A 173      -6.521  10.849  -4.836  1.00 93.97           C
ATOM   2536  C   TRP A 173      -7.360  11.452  -3.708  1.00 93.97           C
ATOM   2537  O   TRP A 173      -6.985  11.371  -2.539  1.00 93.97           O
ATOM   2538  HA  TRP A 173      -5.798  10.144  -4.427  1.00 93.97           H
ATOM   2539  CB  TRP A 173      -5.727  11.899  -5.617  1.00 93.97           C
ATOM   2540 1HB  TRP A 173      -6.378  12.349  -6.366  1.00 93.97           H
ATOM   2541 2HB  TRP A 173      -5.428  12.695  -4.934  1.00 93.97           H
ATOM   2542  CG  TRP A 173      -4.480  11.347  -6.311  1.00 93.97           C
ATOM   2543  CD1 TRP A 173      -4.268  11.193  -7.625  1.00 93.97           C
ATOM   2544  HD1 TRP A 173      -4.990  11.455  -8.398  1.00 93.97           H
ATOM   2545  CD2 TRP A 173      -3.276  10.879  -5.669  1.00 93.97           C
ATOM   2546  NE1 TRP A 173      -3.019  10.662  -7.876  1.00 93.97           N
ATOM   2547  HE1 TRP A 173      -2.633  10.457  -8.776  1.00 93.97           H
ATOM   2548  CE2 TRP A 173      -2.396  10.465  -6.649  1.00 93.97           C
ATOM   2549  CE3 TRP A 173      -2.939  10.807  -4.306  1.00 93.97           C
ATOM   2550  HE3 TRP A 173      -3.616  11.128  -3.513  1.00 93.97           H
ATOM   2551  CZ2 TRP A 173      -1.124   9.951  -6.371  1.00 93.97           C
ATOM   2552  HZ2 TRP A 173      -0.448   9.630  -7.163  1.00 93.97           H
ATOM   2553  CZ3 TRP A 173      -1.665  10.291  -4.044  1.00 93.97           C
ATOM   2554  HZ3 TRP A 173      -1.353  10.213  -3.002  1.00 93.97           H
ATOM   2555  CH2 TRP A 173      -0.768   9.870  -5.019  1.00 93.97           C
ATOM   2556  HH2 TRP A 173       0.208   9.479  -4.733  1.00 93.97           H
ATOM   2557  HN  TRP A 173      -7.447  10.443  -6.657  1.00 93.97           H
ATOM   2558  N   VAL A 174      -8.480  12.043  -4.097  1.00 95.33           N
ATOM   2559  CA  VAL A 174      -9.342  12.717  -3.141  1.00 95.33           C
ATOM   2560  C   VAL A 174      -9.848  11.702  -2.114  1.00 95.33           C
ATOM   2561  O   VAL A 174      -9.831  11.968  -0.913  1.00 95.33           O
ATOM   2562  HA  VAL A 174      -8.741  13.466  -2.627  1.00 95.33           H
ATOM   2563  CB  VAL A 174     -10.474  13.439  -3.875  1.00 95.33           C
ATOM   2564  HB  VAL A 174     -10.967  12.717  -4.525  1.00 95.33           H
ATOM   2565  CG1 VAL A 174     -11.515  13.971  -2.889  1.00 95.33           C
ATOM   2566 1HG1 VAL A 174     -11.939  13.141  -2.325  1.00 95.33           H
ATOM   2567 2HG1 VAL A 174     -11.041  14.672  -2.202  1.00 95.33           H
ATOM   2568 3HG1 VAL A 174     -12.308  14.480  -3.437  1.00 95.33           H
ATOM   2569  CG2 VAL A 174      -9.926  14.565  -4.754  1.00 95.33           C
ATOM   2570 1HG2 VAL A 174      -9.396  15.287  -4.132  1.00 95.33           H
ATOM   2571 2HG2 VAL A 174      -9.240  14.149  -5.492  1.00 95.33           H
ATOM   2572 3HG2 VAL A 174     -10.751  15.062  -5.264  1.00 95.33           H
ATOM   2573  HN  VAL A 174      -8.800  12.066  -5.044  1.00 95.33           H
ATOM   2574  N   LEU A 175     -10.287  10.561  -2.623  1.00 92.71           N
ATOM   2575  CA  LEU A 175     -10.903   9.552  -1.778  1.00 92.71           C
ATOM   2576  C   LEU A 175      -9.859   9.002  -0.804  1.00 92.71           C
ATOM   2577  O   LEU A 175     -10.147   8.810   0.377  1.00 92.71           O
ATOM   2578  HA  LEU A 175     -11.688  10.042  -1.203  1.00 92.71           H
ATOM   2579  CB  LEU A 175     -11.574   8.474  -2.632  1.00 92.71           C
ATOM   2580 1HB  LEU A 175     -12.227   8.965  -3.354  1.00 92.71           H
ATOM   2581 2HB  LEU A 175     -10.802   7.957  -3.201  1.00 92.71           H
ATOM   2582  CG  LEU A 175     -12.394   7.430  -1.872  1.00 92.71           C
ATOM   2583  HG  LEU A 175     -12.453   7.736  -0.828  1.00 92.71           H
ATOM   2584  CD1 LEU A 175     -13.827   7.364  -2.406  1.00 92.71           C
ATOM   2585 1HD1 LEU A 175     -14.304   8.337  -2.288  1.00 92.71           H
ATOM   2586 2HD1 LEU A 175     -13.809   7.093  -3.462  1.00 92.71           H
ATOM   2587 3HD1 LEU A 175     -14.388   6.614  -1.848  1.00 92.71           H
ATOM   2588  CD2 LEU A 175     -11.707   6.064  -1.904  1.00 92.71           C
ATOM   2589 1HD2 LEU A 175     -11.596   5.736  -2.938  1.00 92.71           H
ATOM   2590 2HD2 LEU A 175     -10.723   6.141  -1.440  1.00 92.71           H
ATOM   2591 3HD2 LEU A 175     -12.311   5.340  -1.357  1.00 92.71           H
ATOM   2592  HN  LEU A 175     -10.227  10.321  -3.592  1.00 92.71           H
ATOM   2593  N   ALA A 176      -8.668   8.765  -1.334  1.00 92.51           N
ATOM   2594  CA  ALA A 176      -7.589   8.212  -0.533  1.00 92.51           C
ATOM   2595  C   ALA A 176      -7.236   9.193   0.587  1.00 92.51           C
ATOM   2596  O   ALA A 176      -6.944   8.782   1.708  1.00 92.51           O
ATOM   2597  HA  ALA A 176      -7.947   7.283  -0.090  1.00 92.51           H
ATOM   2598  CB  ALA A 176      -6.393   7.900  -1.434  1.00 92.51           C
ATOM   2599 1HB  ALA A 176      -6.689   7.177  -2.193  1.00 92.51           H
ATOM   2600 2HB  ALA A 176      -6.053   8.817  -1.917  1.00 92.51           H
ATOM   2601 3HB  ALA A 176      -5.584   7.486  -0.832  1.00 92.51           H
ATOM   2602  HN  ALA A 176      -8.436   8.944  -2.290  1.00 92.51           H
ATOM   2603  N   ALA A 177      -7.276  10.473   0.243  1.00 93.33           N
ATOM   2604  CA  ALA A 177      -6.928  11.514   1.195  1.00 93.33           C
ATOM   2605  C   ALA A 177      -7.920  11.488   2.359  1.00 93.33           C
ATOM   2606  O   ALA A 177      -7.522  11.558   3.521  1.00 93.33           O
ATOM   2607  HA  ALA A 177      -5.930  11.296   1.575  1.00 93.33           H
ATOM   2608  CB  ALA A 177      -6.900  12.868   0.483  1.00 93.33           C
ATOM   2609 1HB  ALA A 177      -6.159  12.843  -0.316  1.00 93.33           H
ATOM   2610 2HB  ALA A 177      -7.883  13.076   0.060  1.00 93.33           H
ATOM   2611 3HB  ALA A 177      -6.639  13.649   1.197  1.00 93.33           H
ATOM   2612  HN  ALA A 177      -7.539  10.800  -0.664  1.00 93.33           H
ATOM   2613  N   ALA A 178      -9.194  11.387   2.007  1.00 93.52           N
ATOM   2614  CA  ALA A 178     -10.251  11.431   3.002  1.00 93.52           C
ATOM   2615  C   ALA A 178     -10.107  10.236   3.947  1.00 93.52           C
ATOM   2616  O   ALA A 178     -10.360  10.353   5.145  1.00 93.52           O
ATOM   2617  HA  ALA A 178     -10.131  12.351   3.574  1.00 93.52           H
ATOM   2618  CB  ALA A 178     -11.611  11.460   2.302  1.00 93.52           C
ATOM   2619 1HB  ALA A 178     -11.674  12.344   1.666  1.00 93.52           H
ATOM   2620 2HB  ALA A 178     -11.725  10.564   1.691  1.00 93.52           H
ATOM   2621 3HB  ALA A 178     -12.404  11.494   3.049  1.00 93.52           H
ATOM   2622  HN  ALA A 178      -9.506  11.276   1.063  1.00 93.52           H
ATOM   2623  N   LEU A 179      -9.702   9.113   3.371  1.00 91.19           N
ATOM   2624  CA  LEU A 179      -9.615   7.874   4.126  1.00 91.19           C
ATOM   2625  C   LEU A 179      -8.422   7.946   5.080  1.00 91.19           C
ATOM   2626  O   LEU A 179      -8.268   7.093   5.952  1.00 91.19           O
ATOM   2627  HA  LEU A 179     -10.526   7.788   4.718  1.00 91.19           H
ATOM   2628  CB  LEU A 179      -9.575   6.673   3.180  1.00 91.19           C
ATOM   2629 1HB  LEU A 179      -8.796   6.846   2.437  1.00 91.19           H
ATOM   2630 2HB  LEU A 179      -9.278   5.794   3.753  1.00 91.19           H
ATOM   2631  CG  LEU A 179     -10.878   6.352   2.445  1.00 91.19           C
ATOM   2632  HG  LEU A 179     -11.186   7.241   1.894  1.00 91.19           H
ATOM   2633  CD1 LEU A 179     -10.671   5.234   1.422  1.00 91.19           C
ATOM   2634 1HD1 LEU A 179      -9.925   5.545   0.691  1.00 91.19           H
ATOM   2635 2HD1 LEU A 179     -10.326   4.334   1.932  1.00 91.19           H
ATOM   2636 3HD1 LEU A 179     -11.613   5.027   0.915  1.00 91.19           H
ATOM   2637  CD2 LEU A 179     -11.998   6.024   3.435  1.00 91.19           C
ATOM   2638 1HD2 LEU A 179     -11.712   5.158   4.033  1.00 91.19           H
ATOM   2639 2HD2 LEU A 179     -12.167   6.878   4.090  1.00 91.19           H
ATOM   2640 3HD2 LEU A 179     -12.913   5.800   2.886  1.00 91.19           H
ATOM   2641  HN  LEU A 179      -9.436   9.042   2.410  1.00 91.19           H
ATOM   2642  N   CYS A 180      -7.608   8.973   4.883  1.00 92.01           N
ATOM   2643  CA  CYS A 180      -6.387   9.120   5.657  1.00 92.01           C
ATOM   2644  C   CYS A 180      -6.648  10.127   6.780  1.00 92.01           C
ATOM   2645  O   CYS A 180      -5.741  10.466   7.538  1.00 92.01           O
ATOM   2646  HA  CYS A 180      -6.156   8.137   6.066  1.00 92.01           H
ATOM   2647  CB  CYS A 180      -5.207   9.539   4.778  1.00 92.01           C
ATOM   2648 1HB  CYS A 180      -5.436  10.475   4.270  1.00 92.01           H
ATOM   2649 2HB  CYS A 180      -4.328   9.719   5.397  1.00 92.01           H
ATOM   2650  SG  CYS A 180      -4.848   8.231   3.549  1.00 92.01           S
ATOM   2651  HG  CYS A 180      -5.991   8.352   2.880  1.00 92.01           H
ATOM   2652  HN  CYS A 180      -7.771   9.695   4.210  1.00 92.01           H
ATOM   2653  N   ILE A 181      -7.893  10.577   6.850  1.00 92.99           N
ATOM   2654  CA  ILE A 181      -8.276  11.564   7.845  1.00 92.99           C
ATOM   2655  C   ILE A 181      -7.957  11.026   9.241  1.00 92.99           C
ATOM   2656  O   ILE A 181      -7.355  11.723  10.056  1.00 92.99           O
ATOM   2657  HA  ILE A 181      -7.672  12.454   7.671  1.00 92.99           H
ATOM   2658  CB  ILE A 181      -9.740  11.968   7.661  1.00 92.99           C
ATOM   2659  HB  ILE A 181     -10.326  11.064   7.496  1.00 92.99           H
ATOM   2660  CG1 ILE A 181      -9.914  12.852   6.425  1.00 92.99           C
ATOM   2661 1HG1 ILE A 181      -9.404  13.803   6.578  1.00 92.99           H
ATOM   2662 2HG1 ILE A 181      -9.447  12.375   5.563  1.00 92.99           H
ATOM   2663  CG2 ILE A 181     -10.287  12.636   8.925  1.00 92.99           C
ATOM   2664 1HG2 ILE A 181     -10.219  11.941   9.762  1.00 92.99           H
ATOM   2665 2HG2 ILE A 181      -9.703  13.529   9.145  1.00 92.99           H
ATOM   2666 3HG2 ILE A 181     -11.330  12.913   8.767  1.00 92.99           H
ATOM   2667  CD1 ILE A 181     -11.395  13.104   6.134  1.00 92.99           C
ATOM   2668 1HD1 ILE A 181     -11.898  12.153   5.958  1.00 92.99           H
ATOM   2669 2HD1 ILE A 181     -11.853  13.604   6.988  1.00 92.99           H
ATOM   2670 3HD1 ILE A 181     -11.490  13.735   5.251  1.00 92.99           H
ATOM   2671  HN  ILE A 181      -8.630  10.278   6.244  1.00 92.99           H
ATOM   2672  N   PRO A 182      -8.353   9.781   9.541  1.00 90.96           N
ATOM   2673  CA  PRO A 182      -8.164   9.233  10.886  1.00 90.96           C
ATOM   2674  C   PRO A 182      -6.725   9.351  11.360  1.00 90.96           C
ATOM   2675  O   PRO A 182      -6.473   9.744  12.498  1.00 90.96           O
ATOM   2676  HA  PRO A 182      -8.750   9.803  11.608  1.00 90.96           H
ATOM   2677  CB  PRO A 182      -8.598   7.773  10.747  1.00 90.96           C
ATOM   2678 1HB  PRO A 182      -7.755   7.125  10.507  1.00 90.96           H
ATOM   2679 2HB  PRO A 182      -9.037   7.395  11.670  1.00 90.96           H
ATOM   2680  CG  PRO A 182      -9.617   7.814   9.614  1.00 90.96           C
ATOM   2681 1HG  PRO A 182      -9.757   6.833   9.160  1.00 90.96           H
ATOM   2682 2HG  PRO A 182     -10.599   8.132   9.964  1.00 90.96           H
ATOM   2683  CD  PRO A 182      -9.005   8.810   8.643  1.00 90.96           C
ATOM   2684 1HD  PRO A 182      -8.285   8.336   7.976  1.00 90.96           H
ATOM   2685 2HD  PRO A 182      -9.761   9.277   8.012  1.00 90.96           H
ATOM   2686  N   GLU A 183      -5.811   9.004  10.466  1.00 91.77           N
ATOM   2687  CA  GLU A 183      -4.397   9.010  10.801  1.00 91.77           C
ATOM   2688  C   GLU A 183      -3.944  10.425  11.166  1.00 91.77           C
ATOM   2689  O   GLU A 183      -3.147  10.608  12.086  1.00 91.77           O
ATOM   2690  HA  GLU A 183      -4.301   8.356  11.668  1.00 91.77           H
ATOM   2691  CB  GLU A 183      -3.559   8.446   9.652  1.00 91.77           C
ATOM   2692 1HB  GLU A 183      -3.950   8.806   8.701  1.00 91.77           H
ATOM   2693 2HB  GLU A 183      -2.509   8.693   9.807  1.00 91.77           H
ATOM   2694  CG  GLU A 183      -3.641   6.918   9.613  1.00 91.77           C
ATOM   2695 1HG  GLU A 183      -2.897   6.528   8.918  1.00 91.77           H
ATOM   2696 2HG  GLU A 183      -3.402   6.512  10.596  1.00 91.77           H
ATOM   2697  CD  GLU A 183      -5.035   6.455   9.188  1.00 91.77           C
ATOM   2698  OE1 GLU A 183      -5.343   5.271   9.447  1.00 91.77           O
ATOM   2699  OE2 GLU A 183      -5.762   7.294   8.615  1.00 91.77           O
ATOM   2700  HN  GLU A 183      -6.022   8.723   9.530  1.00 91.77           H
ATOM   2701  N   ILE A 184      -4.471  11.390  10.427  1.00 93.94           N
ATOM   2702  CA  ILE A 184      -4.044  12.770  10.583  1.00 93.94           C
ATOM   2703  C   ILE A 184      -4.443  13.269  11.973  1.00 93.94           C
ATOM   2704  O   ILE A 184      -3.715  14.043  12.592  1.00 93.94           O
ATOM   2705  HA  ILE A 184      -2.957  12.787  10.509  1.00 93.94           H
ATOM   2706  CB  ILE A 184      -4.587  13.631   9.441  1.00 93.94           C
ATOM   2707  HB  ILE A 184      -5.669  13.503   9.401  1.00 93.94           H
ATOM   2708  CG1 ILE A 184      -4.028  13.172   8.093  1.00 93.94           C
ATOM   2709 1HG1 ILE A 184      -2.956  13.368   8.054  1.00 93.94           H
ATOM   2710 2HG1 ILE A 184      -4.158  12.095   7.989  1.00 93.94           H
ATOM   2711  CG2 ILE A 184      -4.318  15.116   9.697  1.00 93.94           C
ATOM   2712 1HG2 ILE A 184      -4.804  15.418  10.624  1.00 93.94           H
ATOM   2713 2HG2 ILE A 184      -3.244  15.281   9.779  1.00 93.94           H
ATOM   2714 3HG2 ILE A 184      -4.715  15.705   8.870  1.00 93.94           H
ATOM   2715  CD1 ILE A 184      -4.726  13.889   6.936  1.00 93.94           C
ATOM   2716 1HD1 ILE A 184      -5.793  13.670   6.964  1.00 93.94           H
ATOM   2717 2HD1 ILE A 184      -4.573  14.964   7.029  1.00 93.94           H
ATOM   2718 3HD1 ILE A 184      -4.309  13.544   5.990  1.00 93.94           H
ATOM   2719  HN  ILE A 184      -5.175  11.241   9.733  1.00 93.94           H
ATOM   2720  N   LEU A 185      -5.600  12.805  12.423  1.00 93.13           N
ATOM   2721  CA  LEU A 185      -6.202  13.343  13.631  1.00 93.13           C
ATOM   2722  C   LEU A 185      -5.468  12.786  14.853  1.00 93.13           C
ATOM   2723  O   LEU A 185      -5.027  13.544  15.715  1.00 93.13           O
ATOM   2724  HA  LEU A 185      -6.067  14.424  13.611  1.00 93.13           H
ATOM   2725  CB  LEU A 185      -7.708  13.074  13.644  1.00 93.13           C
ATOM   2726 1HB  LEU A 185      -7.870  12.012  13.457  1.00 93.13           H
ATOM   2727 2HB  LEU A 185      -8.086  13.282  14.646  1.00 93.13           H
ATOM   2728  CG  LEU A 185      -8.541  13.873  12.640  1.00 93.13           C
ATOM   2729  HG  LEU A 185      -8.188  13.633  11.637  1.00 93.13           H
ATOM   2730  CD1 LEU A 185     -10.016  13.472  12.708  1.00 93.13           C
ATOM   2731 1HD1 LEU A 185     -10.115  12.411  12.479  1.00 93.13           H
ATOM   2732 2HD1 LEU A 185     -10.399  13.665  13.710  1.00 93.13           H
ATOM   2733 3HD1 LEU A 185     -10.585  14.055  11.984  1.00 93.13           H
ATOM   2734  CD2 LEU A 185      -8.346  15.377  12.839  1.00 93.13           C
ATOM   2735 1HD2 LEU A 185      -8.655  15.653  13.847  1.00 93.13           H
ATOM   2736 2HD2 LEU A 185      -7.294  15.629  12.700  1.00 93.13           H
ATOM   2737 3HD2 LEU A 185      -8.949  15.921  12.112  1.00 93.13           H
ATOM   2738  HN  LEU A 185      -6.122  12.078  11.978  1.00 93.13           H
ATOM   2739  N   TYR A 186      -5.359  11.466  14.887  1.00 92.00           N
ATOM   2740  CA  TYR A 186      -5.052  10.773  16.127  1.00 92.00           C
ATOM   2741  C   TYR A 186      -3.553  10.486  16.238  1.00 92.00           C
ATOM   2742  O   TYR A 186      -3.080  10.031  17.278  1.00 92.00           O
ATOM   2743  HA  TYR A 186      -5.354  11.414  16.955  1.00 92.00           H
ATOM   2744  CB  TYR A 186      -5.810   9.445  16.066  1.00 92.00           C
ATOM   2745 1HB  TYR A 186      -5.468   8.882  15.197  1.00 92.00           H
ATOM   2746 2HB  TYR A 186      -5.559   8.854  16.947  1.00 92.00           H
ATOM   2747  CG  TYR A 186      -7.330   9.599  15.989  1.00 92.00           C
ATOM   2748  CD1 TYR A 186      -7.987  10.417  16.886  1.00 92.00           C
ATOM   2749  HD1 TYR A 186      -7.422  10.953  17.649  1.00 92.00           H
ATOM   2750  CD2 TYR A 186      -8.044   8.920  15.023  1.00 92.00           C
ATOM   2751  HD2 TYR A 186      -7.526   8.275  14.315  1.00 92.00           H
ATOM   2752  CE1 TYR A 186      -9.418  10.562  16.814  1.00 92.00           C
ATOM   2753  HE1 TYR A 186      -9.949  11.204  17.516  1.00 92.00           H
ATOM   2754  CE2 TYR A 186      -9.475   9.066  14.951  1.00 92.00           C
ATOM   2755  HE2 TYR A 186     -10.052   8.535  14.193  1.00 92.00           H
ATOM   2756  CZ  TYR A 186     -10.091   9.879  15.850  1.00 92.00           C
ATOM   2757  OH  TYR A 186     -11.443  10.017  15.782  1.00 92.00           O
ATOM   2758  HH  TYR A 186     -11.789   9.582  14.950  1.00 92.00           H
ATOM   2759  HN  TYR A 186      -5.476  10.874  14.090  1.00 92.00           H
ATOM   2760  N   SER A 187      -2.848  10.764  15.151  1.00 92.79           N
ATOM   2761  CA  SER A 187      -1.400  10.636  15.145  1.00 92.79           C
ATOM   2762  C   SER A 187      -0.777  11.695  16.056  1.00 92.79           C
ATOM   2763  O   SER A 187      -0.955  12.892  15.834  1.00 92.79           O
ATOM   2764  HA  SER A 187      -1.198   9.635  15.528  1.00 92.79           H
ATOM   2765  CB  SER A 187      -0.842  10.761  13.726  1.00 92.79           C
ATOM   2766 1HB  SER A 187      -1.160  11.709  13.294  1.00 92.79           H
ATOM   2767 2HB  SER A 187       0.247  10.778  13.765  1.00 92.79           H
ATOM   2768  OG  SER A 187      -1.270   9.691  12.888  1.00 92.79           O
ATOM   2769  HG  SER A 187      -1.756  10.052  12.093  1.00 92.79           H
ATOM   2770  HN  SER A 187      -3.248  11.071  14.288  1.00 92.79           H
ATOM   2771  N   GLN A 188      -0.060  11.217  17.063  1.00 91.97           N
ATOM   2772  CA  GLN A 188       0.704  12.103  17.924  1.00 91.97           C
ATOM   2773  C   GLN A 188       1.961  11.395  18.432  1.00 91.97           C
ATOM   2774  O   GLN A 188       2.124  10.192  18.233  1.00 91.97           O
ATOM   2775  HA  GLN A 188       0.984  12.948  17.295  1.00 91.97           H
ATOM   2776  CB  GLN A 188      -0.150  12.607  19.089  1.00 91.97           C
ATOM   2777 1HB  GLN A 188       0.405  13.355  19.655  1.00 91.97           H
ATOM   2778 2HB  GLN A 188      -1.044  13.097  18.704  1.00 91.97           H
ATOM   2779  CG  GLN A 188      -0.552  11.455  20.013  1.00 91.97           C
ATOM   2780 1HG  GLN A 188      -1.102  10.704  19.445  1.00 91.97           H
ATOM   2781 2HG  GLN A 188       0.342  10.968  20.403  1.00 91.97           H
ATOM   2782  CD  GLN A 188      -1.414  11.957  21.173  1.00 91.97           C
ATOM   2783  OE1 GLN A 188      -1.985  13.034  21.135  1.00 91.97           O
ATOM   2784  NE2 GLN A 188      -1.476  11.118  22.203  1.00 91.97           N
ATOM   2785 1HE2 GLN A 188      -0.983  10.249  22.170  1.00 91.97           H
ATOM   2786 2HE2 GLN A 188      -2.015  11.357  23.010  1.00 91.97           H
ATOM   2787  HN  GLN A 188       0.003  10.246  17.292  1.00 91.97           H
ATOM   2788  N   ILE A 189       2.819  12.171  19.079  1.00 91.65           N
ATOM   2789  CA  ILE A 189       4.018  11.619  19.685  1.00 91.65           C
ATOM   2790  C   ILE A 189       3.724  11.245  21.139  1.00 91.65           C
ATOM   2791  O   ILE A 189       3.222  12.065  21.905  1.00 91.65           O
ATOM   2792  HA  ILE A 189       4.271  10.710  19.139  1.00 91.65           H
ATOM   2793  CB  ILE A 189       5.193  12.585  19.524  1.00 91.65           C
ATOM   2794  HB  ILE A 189       4.922  13.533  19.988  1.00 91.65           H
ATOM   2795  CG1 ILE A 189       5.472  12.869  18.046  1.00 91.65           C
ATOM   2796 1HG1 ILE A 189       5.835  11.964  17.561  1.00 91.65           H
ATOM   2797 2HG1 ILE A 189       4.545  13.150  17.546  1.00 91.65           H
ATOM   2798  CG2 ILE A 189       6.435  12.065  20.251  1.00 91.65           C
ATOM   2799 1HG2 ILE A 189       6.215  11.956  21.313  1.00 91.65           H
ATOM   2800 2HG2 ILE A 189       6.719  11.097  19.838  1.00 91.65           H
ATOM   2801 3HG2 ILE A 189       7.255  12.771  20.121  1.00 91.65           H
ATOM   2802  CD1 ILE A 189       6.503  13.988  17.888  1.00 91.65           C
ATOM   2803 1HD1 ILE A 189       6.125  14.899  18.354  1.00 91.65           H
ATOM   2804 2HD1 ILE A 189       7.435  13.694  18.369  1.00 91.65           H
ATOM   2805 3HD1 ILE A 189       6.682  14.170  16.828  1.00 91.65           H
ATOM   2806  HN  ILE A 189       2.704  13.158  19.192  1.00 91.65           H
ATOM   2807  N   LYS A 190       4.051  10.005  21.475  1.00 87.25           N
ATOM   2808  CA  LYS A 190       3.919   9.542  22.846  1.00 87.25           C
ATOM   2809  C   LYS A 190       5.310   9.267  23.422  1.00 87.25           C
ATOM   2810  O   LYS A 190       6.095   8.528  22.831  1.00 87.25           O
ATOM   2811  HA  LYS A 190       3.461  10.348  23.420  1.00 87.25           H
ATOM   2812  CB  LYS A 190       2.975   8.341  22.918  1.00 87.25           C
ATOM   2813 1HB  LYS A 190       2.055   8.564  22.377  1.00 87.25           H
ATOM   2814 2HB  LYS A 190       3.433   7.483  22.427  1.00 87.25           H
ATOM   2815  CG  LYS A 190       2.646   7.988  24.370  1.00 87.25           C
ATOM   2816 1HG  LYS A 190       3.564   7.747  24.906  1.00 87.25           H
ATOM   2817 2HG  LYS A 190       2.204   8.852  24.867  1.00 87.25           H
ATOM   2818  CD  LYS A 190       1.681   6.803  24.442  1.00 87.25           C
ATOM   2819 1HD  LYS A 190       0.710   7.096  24.041  1.00 87.25           H
ATOM   2820 2HD  LYS A 190       2.051   5.990  23.817  1.00 87.25           H
ATOM   2821  CE  LYS A 190       1.518   6.314  25.882  1.00 87.25           C
ATOM   2822 1HE  LYS A 190       2.497   6.208  26.349  1.00 87.25           H
ATOM   2823 2HE  LYS A 190       0.967   7.054  26.463  1.00 87.25           H
ATOM   2824  NZ  LYS A 190       0.805   5.018  25.912  1.00 87.25           N
ATOM   2825 1HZ  LYS A 190       0.873   4.616  26.841  1.00 87.25           H
ATOM   2826 2HZ  LYS A 190      -0.171   5.164  25.679  1.00 87.25           H
ATOM   2827 3HZ  LYS A 190       1.223   4.386  25.238  1.00 87.25           H
ATOM   2828  HN  LYS A 190       4.398   9.324  20.831  1.00 87.25           H
ATOM   2829  N   GLU A 191       5.571   9.876  24.570  1.00 84.29           N
ATOM   2830  CA  GLU A 191       6.810   9.624  25.285  1.00 84.29           C
ATOM   2831  C   GLU A 191       6.605   8.528  26.333  1.00 84.29           C
ATOM   2832  O   GLU A 191       5.817   8.694  27.264  1.00 84.29           O
ATOM   2833  HA  GLU A 191       7.518   9.284  24.529  1.00 84.29           H
ATOM   2834  CB  GLU A 191       7.342  10.906  25.929  1.00 84.29           C
ATOM   2835 1HB  GLU A 191       6.533  11.418  26.449  1.00 84.29           H
ATOM   2836 2HB  GLU A 191       8.188  10.669  26.574  1.00 84.29           H
ATOM   2837  CG  GLU A 191       7.868  11.875  24.868  1.00 84.29           C
ATOM   2838 1HG  GLU A 191       8.618  11.376  24.254  1.00 84.29           H
ATOM   2839 2HG  GLU A 191       7.055  12.167  24.203  1.00 84.29           H
ATOM   2840  CD  GLU A 191       8.477  13.120  25.516  1.00 84.29           C
ATOM   2841  OE1 GLU A 191       8.975  13.972  24.749  1.00 84.29           O
ATOM   2842  OE2 GLU A 191       8.430  13.190  26.763  1.00 84.29           O
ATOM   2843  HN  GLU A 191       4.955  10.529  25.009  1.00 84.29           H
ATOM   2844  N   GLU A 192       7.327   7.433  26.148  1.00 76.23           N
ATOM   2845  CA  GLU A 192       7.285   6.338  27.103  1.00 76.23           C
ATOM   2846  C   GLU A 192       8.704   5.923  27.496  1.00 76.23           C
ATOM   2847  O   GLU A 192       9.530   5.627  26.634  1.00 76.23           O
ATOM   2848  HA  GLU A 192       6.761   6.733  27.973  1.00 76.23           H
ATOM   2849  CB  GLU A 192       6.502   5.150  26.541  1.00 76.23           C
ATOM   2850 1HB  GLU A 192       5.726   5.508  25.864  1.00 76.23           H
ATOM   2851 2HB  GLU A 192       7.190   4.445  26.073  1.00 76.23           H
ATOM   2852  CG  GLU A 192       5.793   4.383  27.659  1.00 76.23           C
ATOM   2853 1HG  GLU A 192       6.494   4.184  28.469  1.00 76.23           H
ATOM   2854 2HG  GLU A 192       4.992   4.996  28.073  1.00 76.23           H
ATOM   2855  CD  GLU A 192       5.217   3.064  27.139  1.00 76.23           C
ATOM   2856  OE1 GLU A 192       4.625   2.339  27.966  1.00 76.23           O
ATOM   2857  OE2 GLU A 192       5.382   2.812  25.926  1.00 76.23           O
ATOM   2858  HN  GLU A 192       7.931   7.287  25.364  1.00 76.23           H
ATOM   2859  N   SER A 193       8.944   5.915  28.799  1.00 72.41           N
ATOM   2860  CA  SER A 193      10.164   5.331  29.332  1.00 72.41           C
ATOM   2861  C   SER A 193      11.383   6.069  28.775  1.00 72.41           C
ATOM   2862  O   SER A 193      12.459   5.488  28.645  1.00 72.41           O
ATOM   2863  HA  SER A 193      10.098   5.461  30.412  1.00 72.41           H
ATOM   2864  CB  SER A 193      10.251   3.840  29.002  1.00 72.41           C
ATOM   2865 1HB  SER A 193      10.560   3.715  27.965  1.00 72.41           H
ATOM   2866 2HB  SER A 193      11.018   3.376  29.622  1.00 72.41           H
ATOM   2867  OG  SER A 193       9.008   3.174  29.209  1.00 72.41           O
ATOM   2868  HG  SER A 193       9.067   2.230  28.884  1.00 72.41           H
ATOM   2869  HN  SER A 193       8.324   6.296  29.484  1.00 72.41           H
ATOM   2870  N   GLY A 194      11.174   7.340  28.463  1.00 75.90           N
ATOM   2871  CA  GLY A 194      12.243   8.164  27.925  1.00 75.90           C
ATOM   2872  C   GLY A 194      12.398   7.948  26.419  1.00 75.90           C
ATOM   2873  O   GLY A 194      13.348   8.438  25.812  1.00 75.90           O
ATOM   2874 1HA  GLY A 194      12.034   9.215  28.126  1.00 75.90           H
ATOM   2875 2HA  GLY A 194      13.180   7.924  28.428  1.00 75.90           H
ATOM   2876  HN  GLY A 194      10.296   7.805  28.571  1.00 75.90           H
ATOM   2877  N   ILE A 195      11.449   7.212  25.858  1.00 83.82           N
ATOM   2878  CA  ILE A 195      11.473   6.916  24.436  1.00 83.82           C
ATOM   2879  C   ILE A 195      10.273   7.581  23.760  1.00 83.82           C
ATOM   2880  O   ILE A 195       9.129   7.345  24.146  1.00 83.82           O
ATOM   2881  HA  ILE A 195      12.385   7.351  24.027  1.00 83.82           H
ATOM   2882  CB  ILE A 195      11.550   5.405  24.205  1.00 83.82           C
ATOM   2883  HB  ILE A 195      10.760   4.930  24.787  1.00 83.82           H
ATOM   2884  CG1 ILE A 195      12.881   4.841  24.705  1.00 83.82           C
ATOM   2885 1HG1 ILE A 195      13.676   5.101  24.006  1.00 83.82           H
ATOM   2886 2HG1 ILE A 195      13.137   5.296  25.662  1.00 83.82           H
ATOM   2887  CG2 ILE A 195      11.297   5.062  22.735  1.00 83.82           C
ATOM   2888 1HG2 ILE A 195      10.306   5.410  22.446  1.00 83.82           H
ATOM   2889 2HG2 ILE A 195      12.049   5.549  22.114  1.00 83.82           H
ATOM   2890 3HG2 ILE A 195      11.358   3.982  22.599  1.00 83.82           H
ATOM   2891  CD1 ILE A 195      12.808   3.320  24.860  1.00 83.82           C
ATOM   2892 1HD1 ILE A 195      12.029   3.065  25.578  1.00 83.82           H
ATOM   2893 2HD1 ILE A 195      12.577   2.867  23.896  1.00 83.82           H
ATOM   2894 3HD1 ILE A 195      13.768   2.945  25.217  1.00 83.82           H
ATOM   2895  HN  ILE A 195      10.675   6.823  26.358  1.00 83.82           H
ATOM   2896  N   ALA A 196      10.574   8.400  22.763  1.00 90.17           N
ATOM   2897  CA  ALA A 196       9.532   9.051  21.988  1.00 90.17           C
ATOM   2898  C   ALA A 196       9.040   8.095  20.899  1.00 90.17           C
ATOM   2899  O   ALA A 196       9.840   7.539  20.148  1.00 90.17           O
ATOM   2900  HA  ALA A 196       8.706   9.274  22.663  1.00 90.17           H
ATOM   2901  CB  ALA A 196      10.067  10.363  21.413  1.00 90.17           C
ATOM   2902 1HB  ALA A 196      10.376  11.018  22.228  1.00 90.17           H
ATOM   2903 2HB  ALA A 196      10.923  10.156  20.769  1.00 90.17           H
ATOM   2904 3HB  ALA A 196       9.285  10.851  20.831  1.00 90.17           H
ATOM   2905  HN  ALA A 196      11.509   8.620  22.483  1.00 90.17           H
ATOM   2906  N   ILE A 197       7.726   7.933  20.848  1.00 89.12           N
ATOM   2907  CA  ILE A 197       7.121   7.026  19.888  1.00 89.12           C
ATOM   2908  C   ILE A 197       6.051   7.774  19.089  1.00 89.12           C
ATOM   2909  O   ILE A 197       5.185   8.428  19.667  1.00 89.12           O
ATOM   2910  HA  ILE A 197       7.904   6.707  19.200  1.00 89.12           H
ATOM   2911  CB  ILE A 197       6.598   5.772  20.591  1.00 89.12           C
ATOM   2912  HB  ILE A 197       5.895   6.082  21.364  1.00 89.12           H
ATOM   2913  CG1 ILE A 197       7.734   5.020  21.288  1.00 89.12           C
ATOM   2914 1HG1 ILE A 197       8.431   4.636  20.543  1.00 89.12           H
ATOM   2915 2HG1 ILE A 197       8.293   5.706  21.924  1.00 89.12           H
ATOM   2916  CG2 ILE A 197       5.831   4.876  19.616  1.00 89.12           C
ATOM   2917 1HG2 ILE A 197       4.983   5.426  19.207  1.00 89.12           H
ATOM   2918 2HG2 ILE A 197       6.492   4.571  18.805  1.00 89.12           H
ATOM   2919 3HG2 ILE A 197       5.470   3.992  20.142  1.00 89.12           H
ATOM   2920  CD1 ILE A 197       7.191   3.863  22.129  1.00 89.12           C
ATOM   2921 1HD1 ILE A 197       6.513   4.253  22.888  1.00 89.12           H
ATOM   2922 2HD1 ILE A 197       6.653   3.167  21.486  1.00 89.12           H
ATOM   2923 3HD1 ILE A 197       8.019   3.346  22.613  1.00 89.12           H
ATOM   2924  HN  ILE A 197       7.081   8.407  21.446  1.00 89.12           H
ATOM   2925  N   CYS A 198       6.147   7.653  17.773  1.00 91.66           N
ATOM   2926  CA  CYS A 198       5.088   8.127  16.899  1.00 91.66           C
ATOM   2927  C   CYS A 198       3.992   7.060  16.850  1.00 91.66           C
ATOM   2928  O   CYS A 198       4.192   5.985  16.287  1.00 91.66           O
ATOM   2929  HA  CYS A 198       4.710   9.051  17.337  1.00 91.66           H
ATOM   2930  CB  CYS A 198       5.616   8.466  15.504  1.00 91.66           C
ATOM   2931 1HB  CYS A 198       6.260   9.344  15.553  1.00 91.66           H
ATOM   2932 2HB  CYS A 198       6.226   7.645  15.127  1.00 91.66           H
ATOM   2933  SG  CYS A 198       4.219   8.781  14.365  1.00 91.66           S
ATOM   2934  HN  CYS A 198       6.929   7.240  17.305  1.00 91.66           H
ATOM   2935  N   THR A 199       2.858   7.395  17.449  1.00 90.88           N
ATOM   2936  CA  THR A 199       1.742   6.467  17.510  1.00 90.88           C
ATOM   2937  C   THR A 199       0.421   7.207  17.291  1.00 90.88           C
ATOM   2938  O   THR A 199       0.378   8.436  17.335  1.00 90.88           O
ATOM   2939  HA  THR A 199       1.846   5.751  16.695  1.00 90.88           H
ATOM   2940  CB  THR A 199       1.812   5.731  18.849  1.00 90.88           C
ATOM   2941  HB  THR A 199       2.830   5.402  19.060  1.00 90.88           H
ATOM   2942  OG1 THR A 199       0.844   4.693  18.726  1.00 90.88           O
ATOM   2943  HG1 THR A 199       0.963   4.025  19.460  1.00 90.88           H
ATOM   2944  CG2 THR A 199       1.300   6.582  20.013  1.00 90.88           C
ATOM   2945 1HG2 THR A 199       0.260   6.854  19.833  1.00 90.88           H
ATOM   2946 2HG2 THR A 199       1.903   7.486  20.095  1.00 90.88           H
ATOM   2947 3HG2 THR A 199       1.372   6.012  20.939  1.00 90.88           H
ATOM   2948  HN  THR A 199       2.696   8.280  17.885  1.00 90.88           H
ATOM   2949  N   MET A 200      -0.626   6.428  17.061  1.00 90.98           N
ATOM   2950  CA  MET A 200      -1.980   6.944  17.164  1.00 90.98           C
ATOM   2951  C   MET A 200      -2.502   6.834  18.598  1.00 90.98           C
ATOM   2952  O   MET A 200      -2.349   5.797  19.240  1.00 90.98           O
ATOM   2953  HA  MET A 200      -1.917   7.993  16.872  1.00 90.98           H
ATOM   2954  CB  MET A 200      -2.898   6.159  16.224  1.00 90.98           C
ATOM   2955 1HB  MET A 200      -2.821   5.094  16.441  1.00 90.98           H
ATOM   2956 2HB  MET A 200      -3.935   6.446  16.400  1.00 90.98           H
ATOM   2957  CG  MET A 200      -2.533   6.415  14.761  1.00 90.98           C
ATOM   2958 1HG  MET A 200      -2.520   7.487  14.562  1.00 90.98           H
ATOM   2959 2HG  MET A 200      -1.530   6.041  14.557  1.00 90.98           H
ATOM   2960  SD  MET A 200      -3.712   5.611  13.688  1.00 90.98           S
ATOM   2961  CE  MET A 200      -3.585   3.935  14.289  1.00 90.98           C
ATOM   2962 1HE  MET A 200      -2.562   3.582  14.166  1.00 90.98           H
ATOM   2963 2HE  MET A 200      -3.855   3.906  15.344  1.00 90.98           H
ATOM   2964 3HE  MET A 200      -4.262   3.294  13.723  1.00 90.98           H
ATOM   2965  HN  MET A 200      -0.560   5.462  16.810  1.00 90.98           H
ATOM   2966  N   VAL A 201      -3.108   7.919  19.058  1.00 91.29           N
ATOM   2967  CA  VAL A 201      -3.743   7.925  20.365  1.00 91.29           C
ATOM   2968  C   VAL A 201      -5.233   8.231  20.202  1.00 91.29           C
ATOM   2969  O   VAL A 201      -5.601   9.233  19.590  1.00 91.29           O
ATOM   2970  HA  VAL A 201      -3.634   6.926  20.787  1.00 91.29           H
ATOM   2971  CB  VAL A 201      -3.027   8.911  21.290  1.00 91.29           C
ATOM   2972  HB  VAL A 201      -3.103   9.903  20.845  1.00 91.29           H
ATOM   2973  CG1 VAL A 201      -3.699   8.960  22.664  1.00 91.29           C
ATOM   2974 1HG1 VAL A 201      -4.736   9.276  22.550  1.00 91.29           H
ATOM   2975 2HG1 VAL A 201      -3.669   7.970  23.118  1.00 91.29           H
ATOM   2976 3HG1 VAL A 201      -3.170   9.668  23.301  1.00 91.29           H
ATOM   2977  CG2 VAL A 201      -1.542   8.565  21.417  1.00 91.29           C
ATOM   2978 1HG2 VAL A 201      -1.437   7.561  21.829  1.00 91.29           H
ATOM   2979 2HG2 VAL A 201      -1.074   8.606  20.434  1.00 91.29           H
ATOM   2980 3HG2 VAL A 201      -1.058   9.282  22.080  1.00 91.29           H
ATOM   2981  HN  VAL A 201      -3.169   8.782  18.555  1.00 91.29           H
ATOM   2982  N   TYR A 202      -6.050   7.350  20.760  1.00 89.74           N
ATOM   2983  CA  TYR A 202      -7.492   7.505  20.671  1.00 89.74           C
ATOM   2984  C   TYR A 202      -8.044   8.218  21.907  1.00 89.74           C
ATOM   2985  O   TYR A 202      -7.637   7.925  23.030  1.00 89.74           O
ATOM   2986  HA  TYR A 202      -7.712   8.103  19.787  1.00 89.74           H
ATOM   2987  CB  TYR A 202      -8.066   6.088  20.615  1.00 89.74           C
ATOM   2988 1HB  TYR A 202      -7.717   5.531  21.485  1.00 89.74           H
ATOM   2989 2HB  TYR A 202      -9.152   6.144  20.688  1.00 89.74           H
ATOM   2990  CG  TYR A 202      -7.693   5.314  19.349  1.00 89.74           C
ATOM   2991  CD1 TYR A 202      -8.441   5.470  18.200  1.00 89.74           C
ATOM   2992  HD1 TYR A 202      -9.298   6.144  18.194  1.00 89.74           H
ATOM   2993  CD2 TYR A 202      -6.608   4.461  19.356  1.00 89.74           C
ATOM   2994  HD2 TYR A 202      -6.017   4.338  20.264  1.00 89.74           H
ATOM   2995  CE1 TYR A 202      -8.090   4.742  17.008  1.00 89.74           C
ATOM   2996  HE1 TYR A 202      -8.672   4.856  16.094  1.00 89.74           H
ATOM   2997  CE2 TYR A 202      -6.257   3.733  18.164  1.00 89.74           C
ATOM   2998  HE2 TYR A 202      -5.403   3.056  18.156  1.00 89.74           H
ATOM   2999  CZ  TYR A 202      -7.015   3.910  17.049  1.00 89.74           C
ATOM   3000  OH  TYR A 202      -6.683   3.223  15.923  1.00 89.74           O
ATOM   3001  HH  TYR A 202      -6.024   2.504  16.143  1.00 89.74           H
ATOM   3002  HN  TYR A 202      -5.742   6.543  21.265  1.00 89.74           H
ATOM   3003  N   PRO A 203      -8.976   9.163  21.724  1.00 78.60           N
ATOM   3004  CA  PRO A 203      -9.457   9.975  22.844  1.00 78.60           C
ATOM   3005  C   PRO A 203     -10.274   9.164  23.836  1.00 78.60           C
ATOM   3006  O   PRO A 203     -10.898   8.170  23.466  1.00 78.60           O
ATOM   3007  HA  PRO A 203      -8.615  10.360  23.419  1.00 78.60           H
ATOM   3008  CB  PRO A 203     -10.298  11.061  22.170  1.00 78.60           C
ATOM   3009 1HB  PRO A 203     -11.133  11.370  22.799  1.00 78.60           H
ATOM   3010 2HB  PRO A 203      -9.709  11.954  21.963  1.00 78.60           H
ATOM   3011  CG  PRO A 203     -10.774  10.408  20.904  1.00 78.60           C
ATOM   3012 1HG  PRO A 203     -11.677   9.823  21.077  1.00 78.60           H
ATOM   3013 2HG  PRO A 203     -11.017  11.151  20.144  1.00 78.60           H
ATOM   3014  CD  PRO A 203      -9.639   9.531  20.460  1.00 78.60           C
ATOM   3015 1HD  PRO A 203      -9.996   8.653  19.923  1.00 78.60           H
ATOM   3016 2HD  PRO A 203      -8.961  10.061  19.791  1.00 78.60           H
ATOM   3017  N   SER A 204     -10.249   9.612  25.083  1.00 67.50           N
ATOM   3018  CA  SER A 204     -10.565   8.738  26.200  1.00 67.50           C
ATOM   3019  C   SER A 204     -11.913   8.054  25.963  1.00 67.50           C
ATOM   3020  O   SER A 204     -12.038   6.843  26.139  1.00 67.50           O
ATOM   3021  HA  SER A 204      -9.762   8.002  26.226  1.00 67.50           H
ATOM   3022  CB  SER A 204     -10.588   9.515  27.517  1.00 67.50           C
ATOM   3023 1HB  SER A 204     -10.997   8.882  28.305  1.00 67.50           H
ATOM   3024 2HB  SER A 204      -9.568   9.766  27.808  1.00 67.50           H
ATOM   3025  OG  SER A 204     -11.361  10.709  27.421  1.00 67.50           O
ATOM   3026  HG  SER A 204     -12.316  10.516  27.645  1.00 67.50           H
ATOM   3027  HN  SER A 204     -10.018  10.552  25.334  1.00 67.50           H
ATOM   3028  N   ASP A 205     -12.888   8.860  25.568  1.00 68.54           N
ATOM   3029  CA  ASP A 205     -14.267   8.402  25.527  1.00 68.54           C
ATOM   3030  C   ASP A 205     -14.445   7.439  24.352  1.00 68.54           C
ATOM   3031  O   ASP A 205     -14.211   7.807  23.201  1.00 68.54           O
ATOM   3032  HA  ASP A 205     -14.438   7.921  26.490  1.00 68.54           H
ATOM   3033  CB  ASP A 205     -15.230   9.574  25.328  1.00 68.54           C
ATOM   3034 1HB  ASP A 205     -14.900  10.183  24.487  1.00 68.54           H
ATOM   3035 2HB  ASP A 205     -16.221   9.195  25.077  1.00 68.54           H
ATOM   3036  CG  ASP A 205     -15.312  10.437  26.589  1.00 68.54           C
ATOM   3037  OD1 ASP A 205     -14.963   9.904  27.664  1.00 68.54           O
ATOM   3038  OD2 ASP A 205     -15.721  11.609  26.448  1.00 68.54           O
ATOM   3039  HN  ASP A 205     -12.749   9.807  25.280  1.00 68.54           H
ATOM   3040  N   GLU A 206     -14.857   6.223  24.681  1.00 81.60           N
ATOM   3041  CA  GLU A 206     -15.083   5.209  23.666  1.00 81.60           C
ATOM   3042  C   GLU A 206     -13.825   5.018  22.817  1.00 81.60           C
ATOM   3043  O   GLU A 206     -13.908   4.605  21.661  1.00 81.60           O
ATOM   3044  HA  GLU A 206     -15.301   4.293  24.215  1.00 81.60           H
ATOM   3045  CB  GLU A 206     -16.286   5.568  22.791  1.00 81.60           C
ATOM   3046 1HB  GLU A 206     -16.089   6.499  22.260  1.00 81.60           H
ATOM   3047 2HB  GLU A 206     -16.519   4.735  22.128  1.00 81.60           H
ATOM   3048  CG  GLU A 206     -17.534   5.802  23.644  1.00 81.60           C
ATOM   3049 1HG  GLU A 206     -17.337   5.504  24.674  1.00 81.60           H
ATOM   3050 2HG  GLU A 206     -17.774   6.865  23.660  1.00 81.60           H
ATOM   3051  CD  GLU A 206     -18.727   5.013  23.099  1.00 81.60           C
ATOM   3052  OE1 GLU A 206     -19.460   4.443  23.935  1.00 81.60           O
ATOM   3053  OE2 GLU A 206     -18.878   4.999  21.858  1.00 81.60           O
ATOM   3054  HN  GLU A 206     -15.035   5.929  25.620  1.00 81.60           H
ATOM   3055  N   SER A 207     -12.688   5.328  23.423  1.00 87.40           N
ATOM   3056  CA  SER A 207     -11.410   5.146  22.755  1.00 87.40           C
ATOM   3057  C   SER A 207     -11.359   3.769  22.090  1.00 87.40           C
ATOM   3058  O   SER A 207     -10.948   3.647  20.937  1.00 87.40           O
ATOM   3059  HA  SER A 207     -11.362   5.935  22.004  1.00 87.40           H
ATOM   3060  CB  SER A 207     -10.248   5.305  23.737  1.00 87.40           C
ATOM   3061 1HB  SER A 207      -9.347   4.868  23.306  1.00 87.40           H
ATOM   3062 2HB  SER A 207     -10.046   6.365  23.891  1.00 87.40           H
ATOM   3063  OG  SER A 207     -10.521   4.687  24.992  1.00 87.40           O
ATOM   3064  HG  SER A 207     -10.828   5.373  25.651  1.00 87.40           H
ATOM   3065  HN  SER A 207     -12.631   5.696  24.350  1.00 87.40           H
ATOM   3066  N   THR A 208     -11.782   2.766  22.846  1.00 88.38           N
ATOM   3067  CA  THR A 208     -11.690   1.391  22.385  1.00 88.38           C
ATOM   3068  C   THR A 208     -12.556   1.186  21.141  1.00 88.38           C
ATOM   3069  O   THR A 208     -12.112   0.587  20.163  1.00 88.38           O
ATOM   3070  HA  THR A 208     -10.658   1.195  22.092  1.00 88.38           H
ATOM   3071  CB  THR A 208     -12.073   0.475  23.550  1.00 88.38           C
ATOM   3072  HB  THR A 208     -12.072  -0.570  23.240  1.00 88.38           H
ATOM   3073  OG1 THR A 208     -13.328   0.984  23.993  1.00 88.38           O
ATOM   3074  HG1 THR A 208     -13.792   0.304  24.560  1.00 88.38           H
ATOM   3075  CG2 THR A 208     -11.152   0.649  24.759  1.00 88.38           C
ATOM   3076 1HG2 THR A 208     -11.205   1.680  25.111  1.00 88.38           H
ATOM   3077 2HG2 THR A 208     -10.127   0.415  24.472  1.00 88.38           H
ATOM   3078 3HG2 THR A 208     -11.468  -0.024  25.556  1.00 88.38           H
ATOM   3079  HN  THR A 208     -12.180   2.881  23.756  1.00 88.38           H
ATOM   3080  N   LYS A 209     -13.777   1.696  21.219  1.00 90.55           N
ATOM   3081  CA  LYS A 209     -14.719   1.553  20.121  1.00 90.55           C
ATOM   3082  C   LYS A 209     -14.127   2.188  18.861  1.00 90.55           C
ATOM   3083  O   LYS A 209     -14.231   1.626  17.772  1.00 90.55           O
ATOM   3084  HA  LYS A 209     -14.851   0.487  19.941  1.00 90.55           H
ATOM   3085  CB  LYS A 209     -16.085   2.120  20.511  1.00 90.55           C
ATOM   3086 1HB  LYS A 209     -15.962   3.114  20.941  1.00 90.55           H
ATOM   3087 2HB  LYS A 209     -16.704   2.233  19.621  1.00 90.55           H
ATOM   3088  CG  LYS A 209     -16.791   1.207  21.517  1.00 90.55           C
ATOM   3089 1HG  LYS A 209     -17.037   0.258  21.041  1.00 90.55           H
ATOM   3090 2HG  LYS A 209     -16.118   0.983  22.344  1.00 90.55           H
ATOM   3091  CD  LYS A 209     -18.066   1.862  22.051  1.00 90.55           C
ATOM   3092 1HD  LYS A 209     -17.805   2.720  22.671  1.00 90.55           H
ATOM   3093 2HD  LYS A 209     -18.662   2.239  21.220  1.00 90.55           H
ATOM   3094  CE  LYS A 209     -18.892   0.867  22.869  1.00 90.55           C
ATOM   3095 1HE  LYS A 209     -19.124  -0.007  22.261  1.00 90.55           H
ATOM   3096 2HE  LYS A 209     -18.311   0.517  23.722  1.00 90.55           H
ATOM   3097  NZ  LYS A 209     -20.145   1.498  23.340  1.00 90.55           N
ATOM   3098 1HZ  LYS A 209     -20.707   0.809  23.828  1.00 90.55           H
ATOM   3099 2HZ  LYS A 209     -19.923   2.261  23.971  1.00 90.55           H
ATOM   3100 3HZ  LYS A 209     -20.663   1.856  22.546  1.00 90.55           H
ATOM   3101  HN  LYS A 209     -14.124   2.198  22.011  1.00 90.55           H
ATOM   3102  N   LEU A 210     -13.518   3.349  19.052  1.00 91.45           N
ATOM   3103  CA  LEU A 210     -12.973   4.101  17.934  1.00 91.45           C
ATOM   3104  C   LEU A 210     -11.861   3.285  17.271  1.00 91.45           C
ATOM   3105  O   LEU A 210     -11.812   3.177  16.047  1.00 91.45           O
ATOM   3106  HA  LEU A 210     -13.777   4.241  17.211  1.00 91.45           H
ATOM   3107  CB  LEU A 210     -12.527   5.491  18.390  1.00 91.45           C
ATOM   3108 1HB  LEU A 210     -13.374   5.985  18.866  1.00 91.45           H
ATOM   3109 2HB  LEU A 210     -11.758   5.372  19.154  1.00 91.45           H
ATOM   3110  CG  LEU A 210     -11.982   6.413  17.297  1.00 91.45           C
ATOM   3111  HG  LEU A 210     -11.157   5.903  16.800  1.00 91.45           H
ATOM   3112  CD1 LEU A 210     -13.047   6.692  16.235  1.00 91.45           C
ATOM   3113 1HD1 LEU A 210     -13.359   5.753  15.777  1.00 91.45           H
ATOM   3114 2HD1 LEU A 210     -13.908   7.172  16.700  1.00 91.45           H
ATOM   3115 3HD1 LEU A 210     -12.634   7.350  15.470  1.00 91.45           H
ATOM   3116  CD2 LEU A 210     -11.420   7.703  17.898  1.00 91.45           C
ATOM   3117 1HD2 LEU A 210     -12.209   8.228  18.436  1.00 91.45           H
ATOM   3118 2HD2 LEU A 210     -10.610   7.460  18.586  1.00 91.45           H
ATOM   3119 3HD2 LEU A 210     -11.039   8.340  17.099  1.00 91.45           H
ATOM   3120  HN  LEU A 210     -13.396   3.776  19.948  1.00 91.45           H
ATOM   3121  N   LYS A 211     -10.997   2.732  18.109  1.00 91.75           N
ATOM   3122  CA  LYS A 211      -9.905   1.907  17.620  1.00 91.75           C
ATOM   3123  C   LYS A 211     -10.473   0.757  16.786  1.00 91.75           C
ATOM   3124  O   LYS A 211     -10.068   0.556  15.642  1.00 91.75           O
ATOM   3125  HA  LYS A 211      -9.288   2.531  16.973  1.00 91.75           H
ATOM   3126  CB  LYS A 211      -9.021   1.446  18.781  1.00 91.75           C
ATOM   3127 1HB  LYS A 211      -8.623   2.313  19.307  1.00 91.75           H
ATOM   3128 2HB  LYS A 211      -9.620   0.886  19.499  1.00 91.75           H
ATOM   3129  CG  LYS A 211      -7.869   0.573  18.280  1.00 91.75           C
ATOM   3130 1HG  LYS A 211      -8.261  -0.371  17.902  1.00 91.75           H
ATOM   3131 2HG  LYS A 211      -7.369   1.067  17.446  1.00 91.75           H
ATOM   3132  CD  LYS A 211      -6.860   0.302  19.398  1.00 91.75           C
ATOM   3133 1HD  LYS A 211      -6.525   1.246  19.827  1.00 91.75           H
ATOM   3134 2HD  LYS A 211      -7.341  -0.260  20.198  1.00 91.75           H
ATOM   3135  CE  LYS A 211      -5.656  -0.481  18.871  1.00 91.75           C
ATOM   3136 1HE  LYS A 211      -5.970  -1.477  18.559  1.00 91.75           H
ATOM   3137 2HE  LYS A 211      -5.248   0.015  17.991  1.00 91.75           H
ATOM   3138  NZ  LYS A 211      -4.611  -0.590  19.914  1.00 91.75           N
ATOM   3139 1HZ  LYS A 211      -3.752  -0.930  19.498  1.00 91.75           H
ATOM   3140 2HZ  LYS A 211      -4.450   0.323  20.327  1.00 91.75           H
ATOM   3141 3HZ  LYS A 211      -4.918  -1.236  20.633  1.00 91.75           H
ATOM   3142  HN  LYS A 211     -11.033   2.840  19.102  1.00 91.75           H
ATOM   3143  N   SER A 212     -11.404   0.033  17.391  1.00 91.30           N
ATOM   3144  CA  SER A 212     -11.979  -1.135  16.746  1.00 91.30           C
ATOM   3145  C   SER A 212     -12.572  -0.746  15.391  1.00 91.30           C
ATOM   3146  O   SER A 212     -12.440  -1.485  14.416  1.00 91.30           O
ATOM   3147  HA  SER A 212     -11.150  -1.830  16.616  1.00 91.30           H
ATOM   3148  CB  SER A 212     -13.050  -1.780  17.629  1.00 91.30           C
ATOM   3149 1HB  SER A 212     -13.901  -1.105  17.718  1.00 91.30           H
ATOM   3150 2HB  SER A 212     -13.413  -2.690  17.152  1.00 91.30           H
ATOM   3151  OG  SER A 212     -12.554  -2.091  18.928  1.00 91.30           O
ATOM   3152  HG  SER A 212     -12.699  -1.316  19.544  1.00 91.30           H
ATOM   3153  HN  SER A 212     -11.763   0.233  18.302  1.00 91.30           H
ATOM   3154  N   ALA A 213     -13.214   0.413  15.372  1.00 91.79           N
ATOM   3155  CA  ALA A 213     -13.872   0.885  14.165  1.00 91.79           C
ATOM   3156  C   ALA A 213     -12.816   1.202  13.104  1.00 91.79           C
ATOM   3157  O   ALA A 213     -12.954   0.805  11.948  1.00 91.79           O
ATOM   3158  HA  ALA A 213     -14.511   0.081  13.801  1.00 91.79           H
ATOM   3159  CB  ALA A 213     -14.745   2.096  14.500  1.00 91.79           C
ATOM   3160 1HB  ALA A 213     -15.496   1.810  15.236  1.00 91.79           H
ATOM   3161 2HB  ALA A 213     -14.121   2.892  14.908  1.00 91.79           H
ATOM   3162 3HB  ALA A 213     -15.238   2.450  13.595  1.00 91.79           H
ATOM   3163  HN  ALA A 213     -13.287   1.024  16.160  1.00 91.79           H
ATOM   3164  N   VAL A 214     -11.786   1.915  13.535  1.00 89.77           N
ATOM   3165  CA  VAL A 214     -10.740   2.345  12.623  1.00 89.77           C
ATOM   3166  C   VAL A 214     -10.038   1.115  12.043  1.00 89.77           C
ATOM   3167  O   VAL A 214      -9.736   1.074  10.851  1.00 89.77           O
ATOM   3168  HA  VAL A 214     -11.216   2.893  11.811  1.00 89.77           H
ATOM   3169  CB  VAL A 214      -9.781   3.298  13.339  1.00 89.77           C
ATOM   3170  HB  VAL A 214      -9.478   2.829  14.275  1.00 89.77           H
ATOM   3171  CG1 VAL A 214      -8.520   3.537  12.505  1.00 89.77           C
ATOM   3172 1HG1 VAL A 214      -8.010   2.588  12.338  1.00 89.77           H
ATOM   3173 2HG1 VAL A 214      -8.797   3.974  11.546  1.00 89.77           H
ATOM   3174 3HG1 VAL A 214      -7.856   4.218  13.037  1.00 89.77           H
ATOM   3175  CG2 VAL A 214     -10.473   4.620  13.678  1.00 89.77           C
ATOM   3176 1HG2 VAL A 214     -10.817   5.095  12.759  1.00 89.77           H
ATOM   3177 2HG2 VAL A 214     -11.325   4.428  14.329  1.00 89.77           H
ATOM   3178 3HG2 VAL A 214      -9.768   5.279  14.186  1.00 89.77           H
ATOM   3179  HN  VAL A 214     -11.660   2.197  14.486  1.00 89.77           H
ATOM   3180  N   LEU A 215      -9.799   0.145  12.912  1.00 90.76           N
ATOM   3181  CA  LEU A 215      -9.122  -1.075  12.504  1.00 90.76           C
ATOM   3182  C   LEU A 215     -10.001  -1.832  11.507  1.00 90.76           C
ATOM   3183  O   LEU A 215      -9.514  -2.313  10.485  1.00 90.76           O
ATOM   3184  HA  LEU A 215      -8.200  -0.784  12.001  1.00 90.76           H
ATOM   3185  CB  LEU A 215      -8.726  -1.903  13.729  1.00 90.76           C
ATOM   3186 1HB  LEU A 215      -9.443  -1.702  14.525  1.00 90.76           H
ATOM   3187 2HB  LEU A 215      -8.820  -2.959  13.474  1.00 90.76           H
ATOM   3188  CG  LEU A 215      -7.318  -1.662  14.275  1.00 90.76           C
ATOM   3189  HG  LEU A 215      -6.832  -0.913  13.649  1.00 90.76           H
ATOM   3190  CD1 LEU A 215      -7.370  -1.098  15.696  1.00 90.76           C
ATOM   3191 1HD1 LEU A 215      -7.910  -0.151  15.692  1.00 90.76           H
ATOM   3192 2HD1 LEU A 215      -7.882  -1.804  16.349  1.00 90.76           H
ATOM   3193 3HD1 LEU A 215      -6.355  -0.936  16.061  1.00 90.76           H
ATOM   3194  CD2 LEU A 215      -6.473  -2.935  14.195  1.00 90.76           C
ATOM   3195 1HD2 LEU A 215      -6.946  -3.722  14.782  1.00 90.76           H
ATOM   3196 2HD2 LEU A 215      -6.395  -3.254  13.155  1.00 90.76           H
ATOM   3197 3HD2 LEU A 215      -5.477  -2.736  14.589  1.00 90.76           H
ATOM   3198  HN  LEU A 215     -10.059   0.181  13.877  1.00 90.76           H
ATOM   3199  N   THR A 216     -11.280  -1.916  11.840  1.00 91.65           N
ATOM   3200  CA  THR A 216     -12.233  -2.603  10.984  1.00 91.65           C
ATOM   3201  C   THR A 216     -12.234  -1.986   9.584  1.00 91.65           C
ATOM   3202  O   THR A 216     -12.216  -2.703   8.585  1.00 91.65           O
ATOM   3203  HA  THR A 216     -11.913  -3.639  10.876  1.00 91.65           H
ATOM   3204  CB  THR A 216     -13.600  -2.559  11.668  1.00 91.65           C
ATOM   3205  HB  THR A 216     -13.943  -1.532  11.789  1.00 91.65           H
ATOM   3206  OG1 THR A 216     -13.408  -3.289  12.877  1.00 91.65           O
ATOM   3207  HG1 THR A 216     -13.339  -2.659  13.650  1.00 91.65           H
ATOM   3208  CG2 THR A 216     -14.659  -3.364  10.912  1.00 91.65           C
ATOM   3209 1HG2 THR A 216     -14.348  -4.407  10.850  1.00 91.65           H
ATOM   3210 2HG2 THR A 216     -14.774  -2.959   9.906  1.00 91.65           H
ATOM   3211 3HG2 THR A 216     -15.611  -3.300  11.440  1.00 91.65           H
ATOM   3212  HN  THR A 216     -11.668  -1.525  12.675  1.00 91.65           H
ATOM   3213  N   LEU A 217     -12.254  -0.661   9.556  1.00 88.08           N
ATOM   3214  CA  LEU A 217     -12.285   0.061   8.295  1.00 88.08           C
ATOM   3215  C   LEU A 217     -11.033  -0.283   7.486  1.00 88.08           C
ATOM   3216  O   LEU A 217     -11.106  -0.469   6.272  1.00 88.08           O
ATOM   3217  HA  LEU A 217     -13.159  -0.284   7.743  1.00 88.08           H
ATOM   3218  CB  LEU A 217     -12.467   1.560   8.540  1.00 88.08           C
ATOM   3219 1HB  LEU A 217     -13.341   1.701   9.176  1.00 88.08           H
ATOM   3220 2HB  LEU A 217     -11.604   1.924   9.099  1.00 88.08           H
ATOM   3221  CG  LEU A 217     -12.633   2.428   7.292  1.00 88.08           C
ATOM   3222  HG  LEU A 217     -11.826   2.189   6.599  1.00 88.08           H
ATOM   3223  CD1 LEU A 217     -13.950   2.114   6.578  1.00 88.08           C
ATOM   3224 1HD1 LEU A 217     -13.960   1.066   6.278  1.00 88.08           H
ATOM   3225 2HD1 LEU A 217     -14.784   2.308   7.252  1.00 88.08           H
ATOM   3226 3HD1 LEU A 217     -14.043   2.746   5.694  1.00 88.08           H
ATOM   3227  CD2 LEU A 217     -12.508   3.914   7.636  1.00 88.08           C
ATOM   3228 1HD2 LEU A 217     -13.279   4.186   8.357  1.00 88.08           H
ATOM   3229 2HD2 LEU A 217     -11.525   4.105   8.066  1.00 88.08           H
ATOM   3230 3HD2 LEU A 217     -12.631   4.508   6.731  1.00 88.08           H
ATOM   3231  HN  LEU A 217     -12.251  -0.084  10.373  1.00 88.08           H
ATOM   3232  N   LYS A 218      -9.913  -0.357   8.190  1.00 85.86           N
ATOM   3233  CA  LYS A 218      -8.643  -0.646   7.548  1.00 85.86           C
ATOM   3234  C   LYS A 218      -8.694  -2.046   6.932  1.00 85.86           C
ATOM   3235  O   LYS A 218      -8.160  -2.272   5.848  1.00 85.86           O
ATOM   3236  HA  LYS A 218      -8.509   0.079   6.745  1.00 85.86           H
ATOM   3237  CB  LYS A 218      -7.487  -0.450   8.532  1.00 85.86           C
ATOM   3238 1HB  LYS A 218      -7.732  -0.919   9.484  1.00 85.86           H
ATOM   3239 2HB  LYS A 218      -6.594  -0.945   8.153  1.00 85.86           H
ATOM   3240  CG  LYS A 218      -7.199   1.037   8.749  1.00 85.86           C
ATOM   3241 1HG  LYS A 218      -6.786   1.468   7.837  1.00 85.86           H
ATOM   3242 2HG  LYS A 218      -8.130   1.565   8.957  1.00 85.86           H
ATOM   3243  CD  LYS A 218      -6.221   1.243   9.907  1.00 85.86           C
ATOM   3244 1HD  LYS A 218      -6.611   0.767  10.806  1.00 85.86           H
ATOM   3245 2HD  LYS A 218      -5.272   0.758   9.676  1.00 85.86           H
ATOM   3246  CE  LYS A 218      -5.988   2.732  10.170  1.00 85.86           C
ATOM   3247 1HE  LYS A 218      -5.730   3.236   9.239  1.00 85.86           H
ATOM   3248 2HE  LYS A 218      -6.906   3.190  10.536  1.00 85.86           H
ATOM   3249  NZ  LYS A 218      -4.904   2.920  11.160  1.00 85.86           N
ATOM   3250 1HZ  LYS A 218      -4.996   3.832  11.593  1.00 85.86           H
ATOM   3251 2HZ  LYS A 218      -4.967   2.200  11.871  1.00 85.86           H
ATOM   3252 3HZ  LYS A 218      -4.006   2.856  10.694  1.00 85.86           H
ATOM   3253  HN  LYS A 218      -9.865  -0.223   9.180  1.00 85.86           H
ATOM   3254  N   VAL A 219      -9.343  -2.950   7.652  1.00 87.44           N
ATOM   3255  CA  VAL A 219      -9.423  -4.335   7.218  1.00 87.44           C
ATOM   3256  C   VAL A 219     -10.310  -4.424   5.974  1.00 87.44           C
ATOM   3257  O   VAL A 219      -9.972  -5.115   5.014  1.00 87.44           O
ATOM   3258  HA  VAL A 219      -8.416  -4.656   6.954  1.00 87.44           H
ATOM   3259  CB  VAL A 219      -9.916  -5.216   8.368  1.00 87.44           C
ATOM   3260  HB  VAL A 219     -10.803  -4.747   8.793  1.00 87.44           H
ATOM   3261  CG1 VAL A 219     -10.313  -6.604   7.863  1.00 87.44           C
ATOM   3262 1HG1 VAL A 219     -11.113  -6.509   7.129  1.00 87.44           H
ATOM   3263 2HG1 VAL A 219      -9.450  -7.083   7.400  1.00 87.44           H
ATOM   3264 3HG1 VAL A 219     -10.659  -7.210   8.700  1.00 87.44           H
ATOM   3265  CG2 VAL A 219      -8.862  -5.315   9.472  1.00 87.44           C
ATOM   3266 1HG2 VAL A 219      -7.948  -5.749   9.065  1.00 87.44           H
ATOM   3267 2HG2 VAL A 219      -8.648  -4.319   9.861  1.00 87.44           H
ATOM   3268 3HG2 VAL A 219      -9.237  -5.947  10.277  1.00 87.44           H
ATOM   3269  HN  VAL A 219      -9.807  -2.750   8.515  1.00 87.44           H
ATOM   3270  N   ILE A 220     -11.429  -3.716   6.032  1.00 87.49           N
ATOM   3271  CA  ILE A 220     -12.414  -3.785   4.967  1.00 87.49           C
ATOM   3272  C   ILE A 220     -11.836  -3.150   3.701  1.00 87.49           C
ATOM   3273  O   ILE A 220     -11.794  -3.784   2.647  1.00 87.49           O
ATOM   3274  HA  ILE A 220     -12.606  -4.840   4.767  1.00 87.49           H
ATOM   3275  CB  ILE A 220     -13.737  -3.163   5.419  1.00 87.49           C
ATOM   3276  HB  ILE A 220     -13.521  -2.197   5.876  1.00 87.49           H
ATOM   3277  CG1 ILE A 220     -14.413  -4.026   6.485  1.00 87.49           C
ATOM   3278 1HG1 ILE A 220     -14.732  -4.971   6.045  1.00 87.49           H
ATOM   3279 2HG1 ILE A 220     -13.698  -4.266   7.272  1.00 87.49           H
ATOM   3280  CG2 ILE A 220     -14.656  -2.901   4.224  1.00 87.49           C
ATOM   3281 1HG2 ILE A 220     -14.167  -2.217   3.531  1.00 87.49           H
ATOM   3282 2HG2 ILE A 220     -14.869  -3.842   3.717  1.00 87.49           H
ATOM   3283 3HG2 ILE A 220     -15.589  -2.459   4.574  1.00 87.49           H
ATOM   3284  CD1 ILE A 220     -15.621  -3.306   7.089  1.00 87.49           C
ATOM   3285 1HD1 ILE A 220     -15.294  -2.374   7.550  1.00 87.49           H
ATOM   3286 2HD1 ILE A 220     -16.345  -3.090   6.304  1.00 87.49           H
ATOM   3287 3HD1 ILE A 220     -16.083  -3.942   7.844  1.00 87.49           H
ATOM   3288  HN  ILE A 220     -11.665  -3.104   6.787  1.00 87.49           H
ATOM   3289  N   LEU A 221     -11.406  -1.905   3.845  1.00 82.02           N
ATOM   3290  CA  LEU A 221     -10.961  -1.129   2.700  1.00 82.02           C
ATOM   3291  C   LEU A 221      -9.549  -1.570   2.308  1.00 82.02           C
ATOM   3292  O   LEU A 221      -9.134  -1.389   1.164  1.00 82.02           O
ATOM   3293  HA  LEU A 221     -11.635  -1.352   1.873  1.00 82.02           H
ATOM   3294  CB  LEU A 221     -11.080   0.369   2.989  1.00 82.02           C
ATOM   3295 1HB  LEU A 221     -10.469   0.600   3.862  1.00 82.02           H
ATOM   3296 2HB  LEU A 221     -10.654   0.915   2.148  1.00 82.02           H
ATOM   3297  CG  LEU A 221     -12.495   0.894   3.238  1.00 82.02           C
ATOM   3298  HG  LEU A 221     -12.885   0.413   4.136  1.00 82.02           H
ATOM   3299  CD1 LEU A 221     -12.482   2.401   3.502  1.00 82.02           C
ATOM   3300 1HD1 LEU A 221     -11.872   2.611   4.380  1.00 82.02           H
ATOM   3301 2HD1 LEU A 221     -12.065   2.917   2.638  1.00 82.02           H
ATOM   3302 3HD1 LEU A 221     -13.501   2.748   3.676  1.00 82.02           H
ATOM   3303  CD2 LEU A 221     -13.429   0.521   2.085  1.00 82.02           C
ATOM   3304 1HD2 LEU A 221     -13.053   0.956   1.158  1.00 82.02           H
ATOM   3305 2HD2 LEU A 221     -13.471  -0.563   1.987  1.00 82.02           H
ATOM   3306 3HD2 LEU A 221     -14.428   0.907   2.287  1.00 82.02           H
ATOM   3307  HN  LEU A 221     -11.358  -1.428   4.723  1.00 82.02           H
ATOM   3308  N   GLY A 222      -8.851  -2.140   3.279  1.00 75.06           N
ATOM   3309  CA  GLY A 222      -7.450  -2.479   3.093  1.00 75.06           C
ATOM   3310  C   GLY A 222      -7.301  -3.788   2.316  1.00 75.06           C
ATOM   3311  O   GLY A 222      -6.431  -3.907   1.455  1.00 75.06           O
ATOM   3312 1HA  GLY A 222      -6.945  -1.675   2.558  1.00 75.06           H
ATOM   3313 2HA  GLY A 222      -6.963  -2.571   4.064  1.00 75.06           H
ATOM   3314  HN  GLY A 222      -9.226  -2.369   4.177  1.00 75.06           H
ATOM   3315  N   PHE A 223      -8.164  -4.737   2.647  1.00 75.75           N
ATOM   3316  CA  PHE A 223      -8.009  -6.095   2.154  1.00 75.75           C
ATOM   3317  C   PHE A 223      -9.230  -6.527   1.340  1.00 75.75           C
ATOM   3318  O   PHE A 223      -9.130  -6.752   0.135  1.00 75.75           O
ATOM   3319  HA  PHE A 223      -7.126  -6.108   1.515  1.00 75.75           H
ATOM   3320  CB  PHE A 223      -7.880  -7.004   3.378  1.00 75.75           C
ATOM   3321 1HB  PHE A 223      -7.066  -6.638   4.005  1.00 75.75           H
ATOM   3322 2HB  PHE A 223      -8.793  -6.933   3.969  1.00 75.75           H
ATOM   3323  CG  PHE A 223      -7.622  -8.473   3.039  1.00 75.75           C
ATOM   3324  CD1 PHE A 223      -8.523  -9.424   3.406  1.00 75.75           C
ATOM   3325  HD1 PHE A 223      -9.428  -9.139   3.941  1.00 75.75           H
ATOM   3326  CD2 PHE A 223      -6.492  -8.829   2.370  1.00 75.75           C
ATOM   3327  HD2 PHE A 223      -5.770  -8.067   2.076  1.00 75.75           H
ATOM   3328  CE1 PHE A 223      -8.284 -10.787   3.090  1.00 75.75           C
ATOM   3329  HE1 PHE A 223      -9.006 -11.549   3.385  1.00 75.75           H
ATOM   3330  CE2 PHE A 223      -6.253 -10.192   2.055  1.00 75.75           C
ATOM   3331  HE2 PHE A 223      -5.348 -10.477   1.519  1.00 75.75           H
ATOM   3332  CZ  PHE A 223      -7.154 -11.143   2.422  1.00 75.75           C
ATOM   3333  HZ  PHE A 223      -6.971 -12.190   2.180  1.00 75.75           H
ATOM   3334  HN  PHE A 223      -8.956  -4.591   3.239  1.00 75.75           H
ATOM   3335  N   PHE A 224     -10.356  -6.628   2.032  1.00 82.66           N
ATOM   3336  CA  PHE A 224     -11.495  -7.360   1.504  1.00 82.66           C
ATOM   3337  C   PHE A 224     -12.003  -6.723   0.208  1.00 82.66           C
ATOM   3338  O   PHE A 224     -12.223  -7.417  -0.783  1.00 82.66           O
ATOM   3339  HA  PHE A 224     -11.160  -8.377   1.300  1.00 82.66           H
ATOM   3340  CB  PHE A 224     -12.600  -7.289   2.559  1.00 82.66           C
ATOM   3341 1HB  PHE A 224     -12.582  -6.304   3.026  1.00 82.66           H
ATOM   3342 2HB  PHE A 224     -13.567  -7.390   2.066  1.00 82.66           H
ATOM   3343  CG  PHE A 224     -12.487  -8.356   3.651  1.00 82.66           C
ATOM   3344  CD1 PHE A 224     -12.921  -9.623   3.411  1.00 82.66           C
ATOM   3345  HD1 PHE A 224     -13.348  -9.878   2.441  1.00 82.66           H
ATOM   3346  CD2 PHE A 224     -11.954  -8.037   4.860  1.00 82.66           C
ATOM   3347  HD2 PHE A 224     -11.607  -7.022   5.053  1.00 82.66           H
ATOM   3348  CE1 PHE A 224     -12.816 -10.613   4.423  1.00 82.66           C
ATOM   3349  HE1 PHE A 224     -13.163 -11.628   4.231  1.00 82.66           H
ATOM   3350  CE2 PHE A 224     -11.849  -9.027   5.873  1.00 82.66           C
ATOM   3351  HE2 PHE A 224     -11.421  -8.772   6.842  1.00 82.66           H
ATOM   3352  CZ  PHE A 224     -12.282 -10.294   5.633  1.00 82.66           C
ATOM   3353  HZ  PHE A 224     -12.201 -11.054   6.410  1.00 82.66           H
ATOM   3354  HN  PHE A 224     -10.496  -6.222   2.935  1.00 82.66           H
ATOM   3355  N   LEU A 225     -12.174  -5.410   0.259  1.00 80.37           N
ATOM   3356  CA  LEU A 225     -12.709  -4.681  -0.879  1.00 80.37           C
ATOM   3357  C   LEU A 225     -11.765  -4.843  -2.072  1.00 80.37           C
ATOM   3358  O   LEU A 225     -12.191  -5.245  -3.154  1.00 80.37           O
ATOM   3359  HA  LEU A 225     -13.668  -5.131  -1.133  1.00 80.37           H
ATOM   3360  CB  LEU A 225     -12.978  -3.223  -0.501  1.00 80.37           C
ATOM   3361 1HB  LEU A 225     -13.674  -3.208   0.337  1.00 80.37           H
ATOM   3362 2HB  LEU A 225     -12.046  -2.781  -0.150  1.00 80.37           H
ATOM   3363  CG  LEU A 225     -13.543  -2.336  -1.613  1.00 80.37           C
ATOM   3364  HG  LEU A 225     -12.911  -2.448  -2.493  1.00 80.37           H
ATOM   3365  CD1 LEU A 225     -14.952  -2.783  -2.008  1.00 80.37           C
ATOM   3366 1HD1 LEU A 225     -14.920  -3.813  -2.365  1.00 80.37           H
ATOM   3367 2HD1 LEU A 225     -15.610  -2.720  -1.141  1.00 80.37           H
ATOM   3368 3HD1 LEU A 225     -15.330  -2.136  -2.799  1.00 80.37           H
ATOM   3369  CD2 LEU A 225     -13.502  -0.860  -1.211  1.00 80.37           C
ATOM   3370 1HD2 LEU A 225     -14.097  -0.713  -0.309  1.00 80.37           H
ATOM   3371 2HD2 LEU A 225     -12.471  -0.565  -1.018  1.00 80.37           H
ATOM   3372 3HD2 LEU A 225     -13.910  -0.252  -2.018  1.00 80.37           H
ATOM   3373  HN  LEU A 225     -11.954  -4.848   1.056  1.00 80.37           H
ATOM   3374  N   PRO A 226     -10.473  -4.534  -1.899  1.00 73.37           N
ATOM   3375  CA  PRO A 226      -9.497  -4.745  -2.971  1.00 73.37           C
ATOM   3376  C   PRO A 226      -9.530  -6.166  -3.510  1.00 73.37           C
ATOM   3377  O   PRO A 226      -9.559  -6.374  -4.722  1.00 73.37           O
ATOM   3378  HA  PRO A 226      -9.735  -4.111  -3.825  1.00 73.37           H
ATOM   3379  CB  PRO A 226      -8.156  -4.420  -2.310  1.00 73.37           C
ATOM   3380 1HB  PRO A 226      -7.690  -5.310  -1.889  1.00 73.37           H
ATOM   3381 2HB  PRO A 226      -7.449  -3.997  -3.023  1.00 73.37           H
ATOM   3382  CG  PRO A 226      -8.531  -3.415  -1.227  1.00 73.37           C
ATOM   3383 1HG  PRO A 226      -7.768  -3.352  -0.451  1.00 73.37           H
ATOM   3384 2HG  PRO A 226      -8.643  -2.409  -1.629  1.00 73.37           H
ATOM   3385  CD  PRO A 226      -9.844  -3.966  -0.693  1.00 73.37           C
ATOM   3386 1HD  PRO A 226      -9.683  -4.726   0.071  1.00 73.37           H
ATOM   3387 2HD  PRO A 226     -10.455  -3.186  -0.239  1.00 73.37           H
ATOM   3388  N   PHE A 227      -9.524  -7.116  -2.586  1.00 77.84           N
ATOM   3389  CA  PHE A 227      -9.386  -8.515  -2.952  1.00 77.84           C
ATOM   3390  C   PHE A 227     -10.576  -8.981  -3.793  1.00 77.84           C
ATOM   3391  O   PHE A 227     -10.398  -9.643  -4.814  1.00 77.84           O
ATOM   3392  HA  PHE A 227      -8.471  -8.608  -3.537  1.00 77.84           H
ATOM   3393  CB  PHE A 227      -9.352  -9.317  -1.649  1.00 77.84           C
ATOM   3394 1HB  PHE A 227      -8.495  -8.995  -1.058  1.00 77.84           H
ATOM   3395 2HB  PHE A 227     -10.245  -9.085  -1.068  1.00 77.84           H
ATOM   3396  CG  PHE A 227      -9.274 -10.831  -1.852  1.00 77.84           C
ATOM   3397  CD1 PHE A 227     -10.389 -11.596  -1.707  1.00 77.84           C
ATOM   3398  HD1 PHE A 227     -11.339 -11.130  -1.446  1.00 77.84           H
ATOM   3399  CD2 PHE A 227      -8.088 -11.413  -2.178  1.00 77.84           C
ATOM   3400  HD2 PHE A 227      -7.194 -10.800  -2.295  1.00 77.84           H
ATOM   3401  CE1 PHE A 227     -10.316 -13.001  -1.895  1.00 77.84           C
ATOM   3402  HE1 PHE A 227     -11.209 -13.614  -1.779  1.00 77.84           H
ATOM   3403  CE2 PHE A 227      -8.015 -12.818  -2.367  1.00 77.84           C
ATOM   3404  HE2 PHE A 227      -7.065 -13.284  -2.628  1.00 77.84           H
ATOM   3405  CZ  PHE A 227      -9.130 -13.583  -2.221  1.00 77.84           C
ATOM   3406  HZ  PHE A 227      -9.074 -14.662  -2.366  1.00 77.84           H
ATOM   3407  HN  PHE A 227      -9.611  -6.942  -1.605  1.00 77.84           H
ATOM   3408  N   VAL A 228     -11.764  -8.618  -3.332  1.00 81.78           N
ATOM   3409  CA  VAL A 228     -12.984  -9.011  -4.017  1.00 81.78           C
ATOM   3410  C   VAL A 228     -12.974  -8.439  -5.436  1.00 81.78           C
ATOM   3411  O   VAL A 228     -13.291  -9.142  -6.394  1.00 81.78           O
ATOM   3412  HA  VAL A 228     -12.992 -10.099  -4.077  1.00 81.78           H
ATOM   3413  CB  VAL A 228     -14.204  -8.572  -3.205  1.00 81.78           C
ATOM   3414  HB  VAL A 228     -14.064  -7.527  -2.927  1.00 81.78           H
ATOM   3415  CG1 VAL A 228     -15.483  -8.669  -4.040  1.00 81.78           C
ATOM   3416 1HG1 VAL A 228     -15.395  -8.025  -4.914  1.00 81.78           H
ATOM   3417 2HG1 VAL A 228     -15.629  -9.700  -4.361  1.00 81.78           H
ATOM   3418 3HG1 VAL A 228     -16.335  -8.351  -3.438  1.00 81.78           H
ATOM   3419  CG2 VAL A 228     -14.328  -9.387  -1.916  1.00 81.78           C
ATOM   3420 1HG2 VAL A 228     -14.434 -10.444  -2.163  1.00 81.78           H
ATOM   3421 2HG2 VAL A 228     -13.434  -9.245  -1.309  1.00 81.78           H
ATOM   3422 3HG2 VAL A 228     -15.203  -9.055  -1.358  1.00 81.78           H
ATOM   3423  HN  VAL A 228     -11.900  -8.067  -2.509  1.00 81.78           H
ATOM   3424  N   VAL A 229     -12.607  -7.169  -5.526  1.00 73.72           N
ATOM   3425  CA  VAL A 229     -12.670  -6.459  -6.792  1.00 73.72           C
ATOM   3426  C   VAL A 229     -11.672  -7.081  -7.771  1.00 73.72           C
ATOM   3427  O   VAL A 229     -12.008  -7.342  -8.925  1.00 73.72           O
ATOM   3428  HA  VAL A 229     -13.677  -6.587  -7.190  1.00 73.72           H
ATOM   3429  CB  VAL A 229     -12.435  -4.965  -6.566  1.00 73.72           C
ATOM   3430  HB  VAL A 229     -11.479  -4.849  -6.056  1.00 73.72           H
ATOM   3431  CG1 VAL A 229     -12.350  -4.216  -7.898  1.00 73.72           C
ATOM   3432 1HG1 VAL A 229     -11.524  -4.615  -8.487  1.00 73.72           H
ATOM   3433 2HG1 VAL A 229     -13.283  -4.344  -8.447  1.00 73.72           H
ATOM   3434 3HG1 VAL A 229     -12.183  -3.156  -7.709  1.00 73.72           H
ATOM   3435  CG2 VAL A 229     -13.522  -4.368  -5.670  1.00 73.72           C
ATOM   3436 1HG2 VAL A 229     -14.495  -4.501  -6.141  1.00 73.72           H
ATOM   3437 2HG2 VAL A 229     -13.514  -4.873  -4.704  1.00 73.72           H
ATOM   3438 3HG2 VAL A 229     -13.330  -3.304  -5.526  1.00 73.72           H
ATOM   3439  HN  VAL A 229     -12.271  -6.628  -4.754  1.00 73.72           H
ATOM   3440  N   MET A 230     -10.463  -7.300  -7.274  1.00 74.39           N
ATOM   3441  CA  MET A 230      -9.412  -7.882  -8.091  1.00 74.39           C
ATOM   3442  C   MET A 230      -9.809  -9.275  -8.584  1.00 74.39           C
ATOM   3443  O   MET A 230      -9.618  -9.601  -9.754  1.00 74.39           O
ATOM   3444  HA  MET A 230      -9.294  -7.209  -8.940  1.00 74.39           H
ATOM   3445  CB  MET A 230      -8.123  -7.978  -7.273  1.00 74.39           C
ATOM   3446 1HB  MET A 230      -8.361  -8.244  -6.243  1.00 74.39           H
ATOM   3447 2HB  MET A 230      -7.494  -8.774  -7.671  1.00 74.39           H
ATOM   3448  CG  MET A 230      -7.357  -6.654  -7.299  1.00 74.39           C
ATOM   3449 1HG  MET A 230      -7.140  -6.370  -8.329  1.00 74.39           H
ATOM   3450 2HG  MET A 230      -7.971  -5.860  -6.873  1.00 74.39           H
ATOM   3451  SD  MET A 230      -5.836  -6.809  -6.378  1.00 74.39           S
ATOM   3452  CE  MET A 230      -6.323  -6.038  -4.843  1.00 74.39           C
ATOM   3453 1HE  MET A 230      -6.622  -5.008  -5.033  1.00 74.39           H
ATOM   3454 2HE  MET A 230      -7.161  -6.586  -4.411  1.00 74.39           H
ATOM   3455 3HE  MET A 230      -5.484  -6.051  -4.148  1.00 74.39           H
ATOM   3456  HN  MET A 230     -10.198  -7.087  -6.333  1.00 74.39           H
ATOM   3457  N   ALA A 231     -10.355 -10.059  -7.666  1.00 78.26           N
ATOM   3458  CA  ALA A 231     -10.768 -11.414  -7.989  1.00 78.26           C
ATOM   3459  C   ALA A 231     -11.782 -11.374  -9.134  1.00 78.26           C
ATOM   3460  O   ALA A 231     -11.663 -12.127 -10.100  1.00 78.26           O
ATOM   3461  HA  ALA A 231      -9.884 -11.962  -8.317  1.00 78.26           H
ATOM   3462  CB  ALA A 231     -11.329 -12.090  -6.736  1.00 78.26           C
ATOM   3463 1HB  ALA A 231     -10.561 -12.119  -5.964  1.00 78.26           H
ATOM   3464 2HB  ALA A 231     -12.188 -11.525  -6.373  1.00 78.26           H
ATOM   3465 3HB  ALA A 231     -11.639 -13.106  -6.979  1.00 78.26           H
ATOM   3466  HN  ALA A 231     -10.515  -9.783  -6.718  1.00 78.26           H
ATOM   3467  N   CYS A 232     -12.757 -10.489  -8.988  1.00 77.34           N
ATOM   3468  CA  CYS A 232     -13.805 -10.359  -9.985  1.00 77.34           C
ATOM   3469  C   CYS A 232     -13.162  -9.929 -11.305  1.00 77.34           C
ATOM   3470  O   CYS A 232     -13.451 -10.500 -12.356  1.00 77.34           O
ATOM   3471  HA  CYS A 232     -14.268 -11.341 -10.082  1.00 77.34           H
ATOM   3472  CB  CYS A 232     -14.894  -9.382  -9.537  1.00 77.34           C
ATOM   3473 1HB  CYS A 232     -14.442  -8.451  -9.197  1.00 77.34           H
ATOM   3474 2HB  CYS A 232     -15.541  -9.135 -10.379  1.00 77.34           H
ATOM   3475  SG  CYS A 232     -15.883 -10.125  -8.187  1.00 77.34           S
ATOM   3476  HG  CYS A 232     -15.038  -9.813  -7.209  1.00 77.34           H
ATOM   3477  HN  CYS A 232     -12.836  -9.869  -8.207  1.00 77.34           H
ATOM   3478  N   CYS A 233     -12.301  -8.926 -11.208  1.00 71.57           N
ATOM   3479  CA  CYS A 233     -11.710  -8.330 -12.394  1.00 71.57           C
ATOM   3480  C   CYS A 233     -10.969  -9.425 -13.164  1.00 71.57           C
ATOM   3481  O   CYS A 233     -11.160  -9.579 -14.369  1.00 71.57           O
ATOM   3482  HA  CYS A 233     -12.533  -7.929 -12.987  1.00 71.57           H
ATOM   3483  CB  CYS A 233     -10.791  -7.159 -12.041  1.00 71.57           C
ATOM   3484 1HB  CYS A 233     -10.143  -7.433 -11.208  1.00 71.57           H
ATOM   3485 2HB  CYS A 233     -10.142  -6.927 -12.886  1.00 71.57           H
ATOM   3486  SG  CYS A 233     -11.789  -5.690 -11.598  1.00 71.57           S
ATOM   3487  HG  CYS A 233     -12.219  -6.161 -10.431  1.00 71.57           H
ATOM   3488  HN  CYS A 233     -12.008  -8.522 -10.342  1.00 71.57           H
ATOM   3489  N   TYR A 234     -10.140 -10.158 -12.436  1.00 73.42           N
ATOM   3490  CA  TYR A 234      -9.274 -11.147 -13.056  1.00 73.42           C
ATOM   3491  C   TYR A 234     -10.082 -12.347 -13.553  1.00 73.42           C
ATOM   3492  O   TYR A 234      -9.746 -12.947 -14.572  1.00 73.42           O
ATOM   3493  HA  TYR A 234      -8.779 -10.676 -13.904  1.00 73.42           H
ATOM   3494  CB  TYR A 234      -8.314 -11.612 -11.960  1.00 73.42           C
ATOM   3495 1HB  TYR A 234      -8.861 -11.692 -11.021  1.00 73.42           H
ATOM   3496 2HB  TYR A 234      -7.955 -12.612 -12.206  1.00 73.42           H
ATOM   3497  CG  TYR A 234      -7.110 -10.690 -11.755  1.00 73.42           C
ATOM   3498  CD1 TYR A 234      -6.207 -10.496 -12.780  1.00 73.42           C
ATOM   3499  HD1 TYR A 234      -6.351 -11.000 -13.736  1.00 73.42           H
ATOM   3500  CD2 TYR A 234      -6.928 -10.052 -10.544  1.00 73.42           C
ATOM   3501  HD2 TYR A 234      -7.641 -10.206  -9.735  1.00 73.42           H
ATOM   3502  CE1 TYR A 234      -5.074  -9.628 -12.587  1.00 73.42           C
ATOM   3503  HE1 TYR A 234      -4.353  -9.466 -13.388  1.00 73.42           H
ATOM   3504  CE2 TYR A 234      -5.795  -9.184 -10.351  1.00 73.42           C
ATOM   3505  HE2 TYR A 234      -5.639  -8.675  -9.401  1.00 73.42           H
ATOM   3506  CZ  TYR A 234      -4.924  -9.015 -11.382  1.00 73.42           C
ATOM   3507  OH  TYR A 234      -3.855  -8.195 -11.200  1.00 73.42           O
ATOM   3508  HH  TYR A 234      -3.861  -7.827 -10.270  1.00 73.42           H
ATOM   3509  HN  TYR A 234     -10.053 -10.084 -11.442  1.00 73.42           H
ATOM   3510  N   THR A 235     -11.133 -12.662 -12.808  1.00 80.91           N
ATOM   3511  CA  THR A 235     -12.057 -13.705 -13.221  1.00 80.91           C
ATOM   3512  C   THR A 235     -12.626 -13.395 -14.607  1.00 80.91           C
ATOM   3513  O   THR A 235     -12.677 -14.269 -15.471  1.00 80.91           O
ATOM   3514  HA  THR A 235     -11.504 -14.641 -13.305  1.00 80.91           H
ATOM   3515  CB  THR A 235     -13.130 -13.841 -12.140  1.00 80.91           C
ATOM   3516  HB  THR A 235     -13.654 -12.896 -11.990  1.00 80.91           H
ATOM   3517  OG1 THR A 235     -12.421 -14.337 -11.007  1.00 80.91           O
ATOM   3518  HG1 THR A 235     -12.095 -13.575 -10.447  1.00 80.91           H
ATOM   3519  CG2 THR A 235     -14.144 -14.942 -12.456  1.00 80.91           C
ATOM   3520 1HG2 THR A 235     -13.628 -15.898 -12.538  1.00 80.91           H
ATOM   3521 2HG2 THR A 235     -14.644 -14.716 -13.398  1.00 80.91           H
ATOM   3522 3HG2 THR A 235     -14.883 -14.995 -11.657  1.00 80.91           H
ATOM   3523  HN  THR A 235     -11.356 -12.220 -11.940  1.00 80.91           H
ATOM   3524  N   ILE A 236     -13.040 -12.148 -14.776  1.00 75.81           N
ATOM   3525  CA  ILE A 236     -13.614 -11.715 -16.039  1.00 75.81           C
ATOM   3526  C   ILE A 236     -12.535 -11.750 -17.123  1.00 75.81           C
ATOM   3527  O   ILE A 236     -12.771 -12.251 -18.222  1.00 75.81           O
ATOM   3528  HA  ILE A 236     -14.395 -12.427 -16.305  1.00 75.81           H
ATOM   3529  CB  ILE A 236     -14.284 -10.348 -15.882  1.00 75.81           C
ATOM   3530  HB  ILE A 236     -13.575  -9.674 -15.400  1.00 75.81           H
ATOM   3531  CG1 ILE A 236     -15.511 -10.439 -14.972  1.00 75.81           C
ATOM   3532 1HG1 ILE A 236     -16.326 -10.930 -15.504  1.00 75.81           H
ATOM   3533 2HG1 ILE A 236     -15.279 -11.057 -14.104  1.00 75.81           H
ATOM   3534  CG2 ILE A 236     -14.625  -9.745 -17.246  1.00 75.81           C
ATOM   3535 1HG2 ILE A 236     -13.711  -9.622 -17.828  1.00 75.81           H
ATOM   3536 2HG2 ILE A 236     -15.307 -10.409 -17.777  1.00 75.81           H
ATOM   3537 3HG2 ILE A 236     -15.100  -8.774 -17.105  1.00 75.81           H
ATOM   3538  CD1 ILE A 236     -15.957  -9.050 -14.512  1.00 75.81           C
ATOM   3539 1HD1 ILE A 236     -15.148  -8.573 -13.960  1.00 75.81           H
ATOM   3540 2HD1 ILE A 236     -16.211  -8.444 -15.382  1.00 75.81           H
ATOM   3541 3HD1 ILE A 236     -16.831  -9.144 -13.868  1.00 75.81           H
ATOM   3542  HN  ILE A 236     -12.989 -11.441 -14.071  1.00 75.81           H
ATOM   3543  N   ILE A 237     -11.375 -11.212 -16.777  1.00 73.78           N
ATOM   3544  CA  ILE A 237     -10.281 -11.116 -17.728  1.00 73.78           C
ATOM   3545  C   ILE A 237      -9.937 -12.514 -18.245  1.00 73.78           C
ATOM   3546  O   ILE A 237      -9.815 -12.721 -19.452  1.00 73.78           O
ATOM   3547  HA  ILE A 237     -10.629 -10.514 -18.567  1.00 73.78           H
ATOM   3548  CB  ILE A 237      -9.092 -10.381 -17.105  1.00 73.78           C
ATOM   3549  HB  ILE A 237      -8.939 -10.771 -16.098  1.00 73.78           H
ATOM   3550  CG1 ILE A 237      -9.382  -8.885 -16.971  1.00 73.78           C
ATOM   3551 1HG1 ILE A 237      -9.371  -8.420 -17.957  1.00 73.78           H
ATOM   3552 2HG1 ILE A 237     -10.381  -8.739 -16.561  1.00 73.78           H
ATOM   3553  CG2 ILE A 237      -7.808 -10.649 -17.893  1.00 73.78           C
ATOM   3554 1HG2 ILE A 237      -7.597 -11.718 -17.892  1.00 73.78           H
ATOM   3555 2HG2 ILE A 237      -7.934 -10.304 -18.919  1.00 73.78           H
ATOM   3556 3HG2 ILE A 237      -6.979 -10.114 -17.429  1.00 73.78           H
ATOM   3557  CD1 ILE A 237      -8.350  -8.205 -16.069  1.00 73.78           C
ATOM   3558 1HD1 ILE A 237      -8.381  -8.657 -15.078  1.00 73.78           H
ATOM   3559 2HD1 ILE A 237      -7.355  -8.332 -16.495  1.00 73.78           H
ATOM   3560 3HD1 ILE A 237      -8.580  -7.142 -15.991  1.00 73.78           H
ATOM   3561  HN  ILE A 237     -11.177 -10.847 -15.867  1.00 73.78           H
ATOM   3562  N   ILE A 238      -9.789 -13.438 -17.307  1.00 74.71           N
ATOM   3563  CA  ILE A 238      -9.430 -14.804 -17.651  1.00 74.71           C
ATOM   3564  C   ILE A 238     -10.492 -15.385 -18.587  1.00 74.71           C
ATOM   3565  O   ILE A 238     -10.162 -16.028 -19.582  1.00 74.71           O
ATOM   3566  HA  ILE A 238      -8.481 -14.767 -18.186  1.00 74.71           H
ATOM   3567  CB  ILE A 238      -9.206 -15.634 -16.386  1.00 74.71           C
ATOM   3568  HB  ILE A 238     -10.034 -15.447 -15.703  1.00 74.71           H
ATOM   3569  CG1 ILE A 238      -7.924 -15.204 -15.669  1.00 74.71           C
ATOM   3570 1HG1 ILE A 238      -7.056 -15.562 -16.223  1.00 74.71           H
ATOM   3571 2HG1 ILE A 238      -7.862 -14.116 -15.647  1.00 74.71           H
ATOM   3572  CG2 ILE A 238      -9.211 -17.130 -16.703  1.00 74.71           C
ATOM   3573 1HG2 ILE A 238     -10.172 -17.406 -17.136  1.00 74.71           H
ATOM   3574 2HG2 ILE A 238      -8.415 -17.354 -17.414  1.00 74.71           H
ATOM   3575 3HG2 ILE A 238      -9.049 -17.697 -15.786  1.00 74.71           H
ATOM   3576  CD1 ILE A 238      -7.885 -15.751 -14.241  1.00 74.71           C
ATOM   3577 1HD1 ILE A 238      -8.741 -15.372 -13.683  1.00 74.71           H
ATOM   3578 2HD1 ILE A 238      -7.922 -16.840 -14.268  1.00 74.71           H
ATOM   3579 3HD1 ILE A 238      -6.963 -15.431 -13.754  1.00 74.71           H
ATOM   3580  HN  ILE A 238      -9.910 -13.267 -16.330  1.00 74.71           H
ATOM   3581  N   HIS A 239     -11.745 -15.137 -18.235  1.00 78.68           N
ATOM   3582  CA  HIS A 239     -12.857 -15.682 -18.995  1.00 78.68           C
ATOM   3583  C   HIS A 239     -12.817 -15.139 -20.425  1.00 78.68           C
ATOM   3584  O   HIS A 239     -12.963 -15.895 -21.384  1.00 78.68           O
ATOM   3585  HA  HIS A 239     -12.718 -16.763 -19.022  1.00 78.68           H
ATOM   3586  CB  HIS A 239     -14.186 -15.401 -18.291  1.00 78.68           C
ATOM   3587 1HB  HIS A 239     -14.127 -15.766 -17.266  1.00 78.68           H
ATOM   3588 2HB  HIS A 239     -14.335 -14.322 -18.236  1.00 78.68           H
ATOM   3589  CG  HIS A 239     -15.383 -16.026 -18.965  1.00 78.68           C
ATOM   3590  ND1 HIS A 239     -16.177 -15.342 -19.870  1.00 78.68           N
ATOM   3591  HD1 HIS A 239     -16.047 -14.395 -20.162  1.00 78.68           H
ATOM   3592  CD2 HIS A 239     -15.913 -17.279 -18.859  1.00 78.68           C
ATOM   3593  HD2 HIS A 239     -15.531 -18.081 -18.227  1.00 78.68           H
ATOM   3594  CE1 HIS A 239     -17.138 -16.156 -20.282  1.00 78.68           C
ATOM   3595  HE1 HIS A 239     -17.923 -15.910 -20.997  1.00 78.68           H
ATOM   3596  NE2 HIS A 239     -16.973 -17.356 -19.653  1.00 78.68           N
ATOM   3597  HN  HIS A 239     -12.005 -14.577 -17.449  1.00 78.68           H
ATOM   3598  N   THR A 240     -12.619 -13.833 -20.522  1.00 73.08           N
ATOM   3599  CA  THR A 240     -12.585 -13.175 -21.818  1.00 73.08           C
ATOM   3600  C   THR A 240     -11.401 -13.683 -22.643  1.00 73.08           C
ATOM   3601  O   THR A 240     -11.526 -13.896 -23.848  1.00 73.08           O
ATOM   3602  HA  THR A 240     -13.492 -13.442 -22.361  1.00 73.08           H
ATOM   3603  CB  THR A 240     -12.557 -11.664 -21.580  1.00 73.08           C
ATOM   3604  HB  THR A 240     -11.609 -11.357 -21.140  1.00 73.08           H
ATOM   3605  OG1 THR A 240     -13.714 -11.416 -20.785  1.00 73.08           O
ATOM   3606  HG1 THR A 240     -13.478 -11.464 -19.814  1.00 73.08           H
ATOM   3607  CG2 THR A 240     -12.808 -10.866 -22.861  1.00 73.08           C
ATOM   3608 1HG2 THR A 240     -13.787 -11.124 -23.265  1.00 73.08           H
ATOM   3609 2HG2 THR A 240     -12.038 -11.104 -23.595  1.00 73.08           H
ATOM   3610 3HG2 THR A 240     -12.777  -9.799 -22.636  1.00 73.08           H
ATOM   3611  HN  THR A 240     -12.482 -13.228 -19.738  1.00 73.08           H
ATOM   3612  N   LEU A 241     -10.279 -13.861 -21.961  1.00 72.32           N
ATOM   3613  CA  LEU A 241      -9.072 -14.334 -22.618  1.00 72.32           C
ATOM   3614  C   LEU A 241      -9.314 -15.741 -23.169  1.00 72.32           C
ATOM   3615  O   LEU A 241      -8.884 -16.060 -24.276  1.00 72.32           O
ATOM   3616  HA  LEU A 241      -8.872 -13.665 -23.454  1.00 72.32           H
ATOM   3617  CB  LEU A 241      -7.875 -14.243 -21.669  1.00 72.32           C
ATOM   3618 1HB  LEU A 241      -8.191 -14.586 -20.683  1.00 72.32           H
ATOM   3619 2HB  LEU A 241      -7.108 -14.935 -22.016  1.00 72.32           H
ATOM   3620  CG  LEU A 241      -7.243 -12.858 -21.517  1.00 72.32           C
ATOM   3621  HG  LEU A 241      -8.027 -12.153 -21.242  1.00 72.32           H
ATOM   3622  CD1 LEU A 241      -6.209 -12.848 -20.389  1.00 72.32           C
ATOM   3623 1HD1 LEU A 241      -6.694 -13.115 -19.450  1.00 72.32           H
ATOM   3624 2HD1 LEU A 241      -5.423 -13.569 -20.611  1.00 72.32           H
ATOM   3625 3HD1 LEU A 241      -5.776 -11.851 -20.303  1.00 72.32           H
ATOM   3626  CD2 LEU A 241      -6.649 -12.379 -22.843  1.00 72.32           C
ATOM   3627 1HD2 LEU A 241      -5.882 -13.079 -23.172  1.00 72.32           H
ATOM   3628 2HD2 LEU A 241      -7.437 -12.323 -23.595  1.00 72.32           H
ATOM   3629 3HD2 LEU A 241      -6.206 -11.392 -22.707  1.00 72.32           H
ATOM   3630  HN  LEU A 241     -10.187 -13.689 -20.981  1.00 72.32           H
ATOM   3631  N   ILE A 242     -10.002 -16.544 -22.371  1.00 73.82           N
ATOM   3632  CA  ILE A 242     -10.324 -17.903 -22.774  1.00 73.82           C
ATOM   3633  C   ILE A 242     -11.260 -17.864 -23.983  1.00 73.82           C
ATOM   3634  O   ILE A 242     -11.129 -18.672 -24.901  1.00 73.82           O
ATOM   3635  HA  ILE A 242      -9.393 -18.384 -23.074  1.00 73.82           H
ATOM   3636  CB  ILE A 242     -10.881 -18.695 -21.589  1.00 73.82           C
ATOM   3637  HB  ILE A 242     -11.641 -18.086 -21.099  1.00 73.82           H
ATOM   3638  CG1 ILE A 242      -9.790 -18.975 -20.554  1.00 73.82           C
ATOM   3639 1HG1 ILE A 242      -9.095 -19.718 -20.946  1.00 73.82           H
ATOM   3640 2HG1 ILE A 242      -9.216 -18.067 -20.371  1.00 73.82           H
ATOM   3641  CG2 ILE A 242     -11.566 -19.979 -22.062  1.00 73.82           C
ATOM   3642 1HG2 ILE A 242     -12.388 -19.726 -22.732  1.00 73.82           H
ATOM   3643 2HG2 ILE A 242     -10.845 -20.602 -22.591  1.00 73.82           H
ATOM   3644 3HG2 ILE A 242     -11.954 -20.522 -21.201  1.00 73.82           H
ATOM   3645  CD1 ILE A 242     -10.395 -19.476 -19.242  1.00 73.82           C
ATOM   3646 1HD1 ILE A 242     -11.071 -18.720 -18.841  1.00 73.82           H
ATOM   3647 2HD1 ILE A 242     -10.948 -20.397 -19.425  1.00 73.82           H
ATOM   3648 3HD1 ILE A 242      -9.598 -19.668 -18.524  1.00 73.82           H
ATOM   3649  HN  ILE A 242     -10.337 -16.281 -21.466  1.00 73.82           H
ATOM   3650  N   GLN A 243     -12.184 -16.915 -23.945  1.00 71.42           N
ATOM   3651  CA  GLN A 243     -13.228 -16.846 -24.954  1.00 71.42           C
ATOM   3652  C   GLN A 243     -12.652 -16.349 -26.281  1.00 71.42           C
ATOM   3653  O   GLN A 243     -13.194 -16.642 -27.346  1.00 71.42           O
ATOM   3654  HA  GLN A 243     -13.589 -17.868 -25.067  1.00 71.42           H
ATOM   3655  CB  GLN A 243     -14.381 -15.955 -24.489  1.00 71.42           C
ATOM   3656 1HB  GLN A 243     -13.984 -15.057 -24.016  1.00 71.42           H
ATOM   3657 2HB  GLN A 243     -14.965 -15.630 -25.351  1.00 71.42           H
ATOM   3658  CG  GLN A 243     -15.286 -16.699 -23.505  1.00 71.42           C
ATOM   3659 1HG  GLN A 243     -15.496 -17.699 -23.882  1.00 71.42           H
ATOM   3660 2HG  GLN A 243     -14.771 -16.819 -22.551  1.00 71.42           H
ATOM   3661  CD  GLN A 243     -16.600 -15.943 -23.289  1.00 71.42           C
ATOM   3662  OE1 GLN A 243     -16.695 -14.744 -23.488  1.00 71.42           O
ATOM   3663  NE2 GLN A 243     -17.603 -16.711 -22.873  1.00 71.42           N
ATOM   3664 1HE2 GLN A 243     -17.457 -17.690 -22.729  1.00 71.42           H
ATOM   3665 2HE2 GLN A 243     -18.503 -16.309 -22.703  1.00 71.42           H
ATOM   3666  HN  GLN A 243     -12.227 -16.203 -23.244  1.00 71.42           H
ATOM   3667  N   ALA A 244     -11.560 -15.606 -26.174  1.00 64.87           N
ATOM   3668  CA  ALA A 244     -10.811 -15.202 -27.352  1.00 64.87           C
ATOM   3669  C   ALA A 244     -10.439 -16.444 -28.165  1.00 64.87           C
ATOM   3670  O   ALA A 244     -10.584 -17.568 -27.689  1.00 64.87           O
ATOM   3671  HA  ALA A 244     -11.459 -14.565 -27.955  1.00 64.87           H
ATOM   3672  CB  ALA A 244      -9.584 -14.395 -26.925  1.00 64.87           C
ATOM   3673 1HB  ALA A 244      -9.904 -13.509 -26.377  1.00 64.87           H
ATOM   3674 2HB  ALA A 244      -8.950 -15.008 -26.285  1.00 64.87           H
ATOM   3675 3HB  ALA A 244      -9.023 -14.092 -27.810  1.00 64.87           H
ATOM   3676  HN  ALA A 244     -11.187 -15.281 -25.305  1.00 64.87           H
ATOM   3677  N   LYS A 245      -9.966 -16.198 -29.378  1.00 56.74           N
ATOM   3678  CA  LYS A 245      -9.524 -17.279 -30.242  1.00 56.74           C
ATOM   3679  C   LYS A 245      -8.024 -17.132 -30.509  1.00 56.74           C
ATOM   3680  O   LYS A 245      -7.392 -18.044 -31.040  1.00 56.74           O
ATOM   3681  HA  LYS A 245      -9.689 -18.214 -29.707  1.00 56.74           H
ATOM   3682  CB  LYS A 245     -10.372 -17.330 -31.514  1.00 56.74           C
ATOM   3683 1HB  LYS A 245     -10.588 -16.316 -31.853  1.00 56.74           H
ATOM   3684 2HB  LYS A 245      -9.812 -17.819 -32.311  1.00 56.74           H
ATOM   3685  CG  LYS A 245     -11.683 -18.081 -31.269  1.00 56.74           C
ATOM   3686 1HG  LYS A 245     -11.473 -19.042 -30.800  1.00 56.74           H
ATOM   3687 2HG  LYS A 245     -12.305 -17.516 -30.576  1.00 56.74           H
ATOM   3688  CD  LYS A 245     -12.441 -18.302 -32.580  1.00 56.74           C
ATOM   3689 1HD  LYS A 245     -12.746 -17.341 -32.994  1.00 56.74           H
ATOM   3690 2HD  LYS A 245     -11.781 -18.769 -33.311  1.00 56.74           H
ATOM   3691  CE  LYS A 245     -13.672 -19.183 -32.359  1.00 56.74           C
ATOM   3692 1HE  LYS A 245     -13.378 -20.115 -31.877  1.00 56.74           H
ATOM   3693 2HE  LYS A 245     -14.369 -18.682 -31.686  1.00 56.74           H
ATOM   3694  NZ  LYS A 245     -14.340 -19.473 -33.648  1.00 56.74           N
ATOM   3695 1HZ  LYS A 245     -15.162 -20.042 -33.481  1.00 56.74           H
ATOM   3696 2HZ  LYS A 245     -14.615 -18.603 -34.089  1.00 56.74           H
ATOM   3697 3HZ  LYS A 245     -13.700 -19.973 -34.255  1.00 56.74           H
ATOM   3698  HN  LYS A 245      -9.883 -15.282 -29.771  1.00 56.74           H
ATOM   3699  N   LYS A 246      -7.498 -15.977 -30.128  1.00 55.55           N
ATOM   3700  CA  LYS A 246      -6.135 -15.623 -30.483  1.00 55.55           C
ATOM   3701  C   LYS A 246      -5.171 -16.239 -29.467  1.00 55.55           C
ATOM   3702  O   LYS A 246      -5.404 -16.166 -28.262  1.00 55.55           O
ATOM   3703  HA  LYS A 246      -5.929 -16.057 -31.462  1.00 55.55           H
ATOM   3704  CB  LYS A 246      -5.995 -14.105 -30.622  1.00 55.55           C
ATOM   3705 1HB  LYS A 246      -6.543 -13.611 -29.820  1.00 55.55           H
ATOM   3706 2HB  LYS A 246      -4.948 -13.822 -30.513  1.00 55.55           H
ATOM   3707  CG  LYS A 246      -6.520 -13.628 -31.977  1.00 55.55           C
ATOM   3708 1HG  LYS A 246      -6.065 -14.215 -32.775  1.00 55.55           H
ATOM   3709 2HG  LYS A 246      -7.596 -13.794 -32.033  1.00 55.55           H
ATOM   3710  CD  LYS A 246      -6.216 -12.144 -32.191  1.00 55.55           C
ATOM   3711 1HD  LYS A 246      -6.811 -11.544 -31.502  1.00 55.55           H
ATOM   3712 2HD  LYS A 246      -5.169 -11.947 -31.963  1.00 55.55           H
ATOM   3713  CE  LYS A 246      -6.518 -11.725 -33.632  1.00 55.55           C
ATOM   3714 1HE  LYS A 246      -5.945 -12.342 -34.324  1.00 55.55           H
ATOM   3715 2HE  LYS A 246      -7.572 -11.893 -33.852  1.00 55.55           H
ATOM   3716  NZ  LYS A 246      -6.183 -10.298 -33.837  1.00 55.55           N
ATOM   3717 1HZ  LYS A 246      -6.403 -10.033 -34.791  1.00 55.55           H
ATOM   3718 2HZ  LYS A 246      -6.723  -9.728 -33.195  1.00 55.55           H
ATOM   3719 3HZ  LYS A 246      -5.194 -10.155 -33.666  1.00 55.55           H
ATOM   3720  HN  LYS A 246      -7.986 -15.292 -29.587  1.00 55.55           H
ATOM   3721  N   SER A 247      -4.108 -16.831 -29.992  1.00 54.54           N
ATOM   3722  CA  SER A 247      -3.191 -17.594 -29.162  1.00 54.54           C
ATOM   3723  C   SER A 247      -2.584 -16.692 -28.086  1.00 54.54           C
ATOM   3724  O   SER A 247      -2.256 -17.155 -26.995  1.00 54.54           O
ATOM   3725  HA  SER A 247      -3.797 -18.378 -28.707  1.00 54.54           H
ATOM   3726  CB  SER A 247      -2.085 -18.232 -30.006  1.00 54.54           C
ATOM   3727 1HB  SER A 247      -1.741 -19.146 -29.521  1.00 54.54           H
ATOM   3728 2HB  SER A 247      -2.490 -18.519 -30.976  1.00 54.54           H
ATOM   3729  OG  SER A 247      -0.982 -17.350 -30.194  1.00 54.54           O
ATOM   3730  HG  SER A 247      -0.286 -17.790 -30.762  1.00 54.54           H
ATOM   3731  HN  SER A 247      -3.870 -16.796 -30.962  1.00 54.54           H
ATOM   3732  N   SER A 248      -2.453 -15.419 -28.431  1.00 57.12           N
ATOM   3733  CA  SER A 248      -1.682 -14.498 -27.614  1.00 57.12           C
ATOM   3734  C   SER A 248      -2.240 -14.470 -26.190  1.00 57.12           C
ATOM   3735  O   SER A 248      -1.659 -13.845 -25.304  1.00 57.12           O
ATOM   3736  HA  SER A 248      -0.665 -14.889 -27.618  1.00 57.12           H
ATOM   3737  CB  SER A 248      -1.689 -13.091 -28.215  1.00 57.12           C
ATOM   3738 1HB  SER A 248      -1.032 -12.445 -27.633  1.00 57.12           H
ATOM   3739 2HB  SER A 248      -1.286 -13.126 -29.227  1.00 57.12           H
ATOM   3740  OG  SER A 248      -2.999 -12.530 -28.245  1.00 57.12           O
ATOM   3741  HG  SER A 248      -2.968 -11.611 -28.639  1.00 57.12           H
ATOM   3742  HN  SER A 248      -2.861 -15.017 -29.251  1.00 57.12           H
ATOM   3743  N   LYS A 249      -3.361 -15.155 -26.014  1.00 59.58           N
ATOM   3744  CA  LYS A 249      -3.991 -15.236 -24.707  1.00 59.58           C
ATOM   3745  C   LYS A 249      -2.960 -15.698 -23.676  1.00 59.58           C
ATOM   3746  O   LYS A 249      -2.874 -15.138 -22.584  1.00 59.58           O
ATOM   3747  HA  LYS A 249      -4.320 -14.231 -24.440  1.00 59.58           H
ATOM   3748  CB  LYS A 249      -5.239 -16.119 -24.768  1.00 59.58           C
ATOM   3749 1HB  LYS A 249      -4.953 -17.143 -25.008  1.00 59.58           H
ATOM   3750 2HB  LYS A 249      -5.719 -16.143 -23.790  1.00 59.58           H
ATOM   3751  CG  LYS A 249      -6.227 -15.601 -25.815  1.00 59.58           C
ATOM   3752 1HG  LYS A 249      -6.915 -14.893 -25.352  1.00 59.58           H
ATOM   3753 2HG  LYS A 249      -5.688 -15.059 -26.592  1.00 59.58           H
ATOM   3754  CD  LYS A 249      -7.016 -16.752 -26.441  1.00 59.58           C
ATOM   3755 1HD  LYS A 249      -6.375 -17.308 -27.124  1.00 59.58           H
ATOM   3756 2HD  LYS A 249      -7.331 -17.448 -25.663  1.00 59.58           H
ATOM   3757  CE  LYS A 249      -8.242 -16.231 -27.193  1.00 59.58           C
ATOM   3758 1HE  LYS A 249      -8.538 -15.261 -26.792  1.00 59.58           H
ATOM   3759 2HE  LYS A 249      -7.995 -16.079 -28.243  1.00 59.58           H
ATOM   3760  NZ  LYS A 249      -9.367 -17.186 -27.076  1.00 59.58           N
ATOM   3761 1HZ  LYS A 249      -9.974 -17.094 -27.883  1.00 59.58           H
ATOM   3762 2HZ  LYS A 249      -9.004 -18.132 -27.032  1.00 59.58           H
ATOM   3763 3HZ  LYS A 249      -9.893 -16.986 -26.232  1.00 59.58           H
ATOM   3764  HN  LYS A 249      -3.836 -15.647 -26.743  1.00 59.58           H
ATOM   3765  N   HIS A 250      -2.203 -16.716 -24.059  1.00 66.63           N
ATOM   3766  CA  HIS A 250      -1.405 -17.459 -23.098  1.00 66.63           C
ATOM   3767  C   HIS A 250      -0.398 -16.519 -22.431  1.00 66.63           C
ATOM   3768  O   HIS A 250      -0.165 -16.607 -21.227  1.00 66.63           O
ATOM   3769  HA  HIS A 250      -2.095 -17.834 -22.342  1.00 66.63           H
ATOM   3770  CB  HIS A 250      -0.739 -18.666 -23.762  1.00 66.63           C
ATOM   3771 1HB  HIS A 250      -0.244 -18.338 -24.676  1.00 66.63           H
ATOM   3772 2HB  HIS A 250       0.036 -19.050 -23.100  1.00 66.63           H
ATOM   3773  CG  HIS A 250      -1.695 -19.786 -24.099  1.00 66.63           C
ATOM   3774  ND1 HIS A 250      -2.214 -20.641 -23.143  1.00 66.63           N
ATOM   3775  HD1 HIS A 250      -2.019 -20.610 -22.162  1.00 66.63           H
ATOM   3776  CD2 HIS A 250      -2.220 -20.181 -25.294  1.00 66.63           C
ATOM   3777  HD2 HIS A 250      -2.019 -19.720 -26.261  1.00 66.63           H
ATOM   3778  CE1 HIS A 250      -3.013 -21.508 -23.747  1.00 66.63           C
ATOM   3779  HE1 HIS A 250      -3.571 -22.310 -23.263  1.00 66.63           H
ATOM   3780  NE2 HIS A 250      -3.015 -21.221 -25.080  1.00 66.63           N
ATOM   3781  HN  HIS A 250      -2.129 -17.033 -25.004  1.00 66.63           H
ATOM   3782  N   LYS A 251       0.171 -15.641 -23.243  1.00 68.72           N
ATOM   3783  CA  LYS A 251       1.141 -14.681 -22.746  1.00 68.72           C
ATOM   3784  C   LYS A 251       0.440 -13.688 -21.817  1.00 68.72           C
ATOM   3785  O   LYS A 251       0.899 -13.444 -20.702  1.00 68.72           O
ATOM   3786  HA  LYS A 251       1.880 -15.233 -22.165  1.00 68.72           H
ATOM   3787  CB  LYS A 251       1.883 -14.017 -23.908  1.00 68.72           C
ATOM   3788 1HB  LYS A 251       2.137 -14.766 -24.658  1.00 68.72           H
ATOM   3789 2HB  LYS A 251       1.231 -13.290 -24.392  1.00 68.72           H
ATOM   3790  CG  LYS A 251       3.157 -13.323 -23.421  1.00 68.72           C
ATOM   3791 1HG  LYS A 251       2.893 -12.452 -22.821  1.00 68.72           H
ATOM   3792 2HG  LYS A 251       3.718 -13.997 -22.774  1.00 68.72           H
ATOM   3793  CD  LYS A 251       4.031 -12.892 -24.599  1.00 68.72           C
ATOM   3794 1HD  LYS A 251       4.123 -13.714 -25.309  1.00 68.72           H
ATOM   3795 2HD  LYS A 251       3.555 -12.067 -25.128  1.00 68.72           H
ATOM   3796  CE  LYS A 251       5.421 -12.465 -24.123  1.00 68.72           C
ATOM   3797 1HE  LYS A 251       5.358 -11.506 -23.609  1.00 68.72           H
ATOM   3798 2HE  LYS A 251       5.804 -13.188 -23.403  1.00 68.72           H
ATOM   3799  NZ  LYS A 251       6.352 -12.359 -25.269  1.00 68.72           N
ATOM   3800 1HZ  LYS A 251       7.292 -12.196 -24.927  1.00 68.72           H
ATOM   3801 2HZ  LYS A 251       6.331 -13.221 -25.803  1.00 68.72           H
ATOM   3802 3HZ  LYS A 251       6.070 -11.587 -25.863  1.00 68.72           H
ATOM   3803  HN  LYS A 251      -0.021 -15.579 -24.223  1.00 68.72           H
ATOM   3804  N   ALA A 252      -0.662 -13.141 -22.310  1.00 67.83           N
ATOM   3805  CA  ALA A 252      -1.396 -12.133 -21.565  1.00 67.83           C
ATOM   3806  C   ALA A 252      -1.914 -12.745 -20.262  1.00 67.83           C
ATOM   3807  O   ALA A 252      -1.938 -12.081 -19.227  1.00 67.83           O
ATOM   3808  HA  ALA A 252      -0.702 -11.326 -21.327  1.00 67.83           H
ATOM   3809  CB  ALA A 252      -2.523 -11.574 -22.436  1.00 67.83           C
ATOM   3810 1HB  ALA A 252      -2.099 -11.125 -23.334  1.00 67.83           H
ATOM   3811 2HB  ALA A 252      -3.199 -12.381 -22.717  1.00 67.83           H
ATOM   3812 3HB  ALA A 252      -3.073 -10.817 -21.876  1.00 67.83           H
ATOM   3813  HN  ALA A 252      -1.052 -13.377 -23.200  1.00 67.83           H
ATOM   3814  N   LEU A 253      -2.317 -14.003 -20.356  1.00 72.71           N
ATOM   3815  CA  LEU A 253      -2.853 -14.706 -19.202  1.00 72.71           C
ATOM   3816  C   LEU A 253      -1.748 -14.878 -18.157  1.00 72.71           C
ATOM   3817  O   LEU A 253      -1.954 -14.591 -16.979  1.00 72.71           O
ATOM   3818  HA  LEU A 253      -3.638 -14.082 -18.775  1.00 72.71           H
ATOM   3819  CB  LEU A 253      -3.503 -16.022 -19.631  1.00 72.71           C
ATOM   3820 1HB  LEU A 253      -4.081 -15.841 -20.538  1.00 72.71           H
ATOM   3821 2HB  LEU A 253      -2.714 -16.727 -19.892  1.00 72.71           H
ATOM   3822  CG  LEU A 253      -4.420 -16.684 -18.601  1.00 72.71           C
ATOM   3823  HG  LEU A 253      -3.978 -16.550 -17.614  1.00 72.71           H
ATOM   3824  CD1 LEU A 253      -5.794 -16.011 -18.576  1.00 72.71           C
ATOM   3825 1HD1 LEU A 253      -5.678 -14.959 -18.316  1.00 72.71           H
ATOM   3826 2HD1 LEU A 253      -6.257 -16.093 -19.559  1.00 72.71           H
ATOM   3827 3HD1 LEU A 253      -6.425 -16.501 -17.835  1.00 72.71           H
ATOM   3828  CD2 LEU A 253      -4.525 -18.191 -18.847  1.00 72.71           C
ATOM   3829 1HD2 LEU A 253      -4.932 -18.368 -19.843  1.00 72.71           H
ATOM   3830 2HD2 LEU A 253      -3.535 -18.641 -18.774  1.00 72.71           H
ATOM   3831 3HD2 LEU A 253      -5.182 -18.636 -18.101  1.00 72.71           H
ATOM   3832  HN  LEU A 253      -2.282 -14.540 -21.199  1.00 72.71           H
ATOM   3833  N   LYS A 254      -0.601 -15.345 -18.627  1.00 75.79           N
ATOM   3834  CA  LYS A 254       0.528 -15.583 -17.743  1.00 75.79           C
ATOM   3835  C   LYS A 254       0.871 -14.290 -17.001  1.00 75.79           C
ATOM   3836  O   LYS A 254       1.017 -14.291 -15.780  1.00 75.79           O
ATOM   3837  HA  LYS A 254       0.218 -16.329 -17.012  1.00 75.79           H
ATOM   3838  CB  LYS A 254       1.704 -16.175 -18.524  1.00 75.79           C
ATOM   3839 1HB  LYS A 254       1.368 -17.041 -19.094  1.00 75.79           H
ATOM   3840 2HB  LYS A 254       2.072 -15.443 -19.243  1.00 75.79           H
ATOM   3841  CG  LYS A 254       2.836 -16.586 -17.580  1.00 75.79           C
ATOM   3842 1HG  LYS A 254       3.224 -15.706 -17.068  1.00 75.79           H
ATOM   3843 2HG  LYS A 254       2.450 -17.257 -16.813  1.00 75.79           H
ATOM   3844  CD  LYS A 254       3.965 -17.276 -18.348  1.00 75.79           C
ATOM   3845 1HD  LYS A 254       3.573 -18.144 -18.878  1.00 75.79           H
ATOM   3846 2HD  LYS A 254       4.366 -16.597 -19.101  1.00 75.79           H
ATOM   3847  CE  LYS A 254       5.085 -17.712 -17.401  1.00 75.79           C
ATOM   3848 1HE  LYS A 254       5.540 -16.837 -16.938  1.00 75.79           H
ATOM   3849 2HE  LYS A 254       4.672 -18.320 -16.596  1.00 75.79           H
ATOM   3850  NZ  LYS A 254       6.113 -18.484 -18.135  1.00 75.79           N
ATOM   3851 1HZ  LYS A 254       6.857 -18.746 -17.498  1.00 75.79           H
ATOM   3852 2HZ  LYS A 254       5.693 -19.319 -18.526  1.00 75.79           H
ATOM   3853 3HZ  LYS A 254       6.493 -17.914 -18.883  1.00 75.79           H
ATOM   3854  HN  LYS A 254      -0.436 -15.559 -19.590  1.00 75.79           H
ATOM   3855  N   VAL A 255       0.990 -13.217 -17.770  1.00 73.77           N
ATOM   3856  CA  VAL A 255       1.296 -11.917 -17.199  1.00 73.77           C
ATOM   3857  C   VAL A 255       0.318 -11.621 -16.061  1.00 73.77           C
ATOM   3858  O   VAL A 255       0.729 -11.225 -14.971  1.00 73.77           O
ATOM   3859  HA  VAL A 255       2.305 -11.967 -16.790  1.00 73.77           H
ATOM   3860  CB  VAL A 255       1.281 -10.848 -18.293  1.00 73.77           C
ATOM   3861  HB  VAL A 255       0.364 -10.972 -18.870  1.00 73.77           H
ATOM   3862  CG1 VAL A 255       1.269  -9.443 -17.687  1.00 73.77           C
ATOM   3863 1HG1 VAL A 255       0.380  -9.322 -17.068  1.00 73.77           H
ATOM   3864 2HG1 VAL A 255       2.160  -9.304 -17.075  1.00 73.77           H
ATOM   3865 3HG1 VAL A 255       1.258  -8.703 -18.487  1.00 73.77           H
ATOM   3866  CG2 VAL A 255       2.464 -11.023 -19.248  1.00 73.77           C
ATOM   3867 1HG2 VAL A 255       3.396 -10.939 -18.690  1.00 73.77           H
ATOM   3868 2HG2 VAL A 255       2.409 -12.005 -19.718  1.00 73.77           H
ATOM   3869 3HG2 VAL A 255       2.429 -10.251 -20.016  1.00 73.77           H
ATOM   3870  HN  VAL A 255       0.881 -13.227 -18.764  1.00 73.77           H
ATOM   3871  N   THR A 256      -0.959 -11.826 -16.352  1.00 73.14           N
ATOM   3872  CA  THR A 256      -2.010 -11.412 -15.439  1.00 73.14           C
ATOM   3873  C   THR A 256      -1.929 -12.208 -14.136  1.00 73.14           C
ATOM   3874  O   THR A 256      -2.028 -11.640 -13.049  1.00 73.14           O
ATOM   3875  HA  THR A 256      -1.851 -10.364 -15.184  1.00 73.14           H
ATOM   3876  CB  THR A 256      -3.351 -11.564 -16.162  1.00 73.14           C
ATOM   3877  HB  THR A 256      -3.515 -12.599 -16.462  1.00 73.14           H
ATOM   3878  OG1 THR A 256      -3.281 -10.618 -17.225  1.00 73.14           O
ATOM   3879  HG1 THR A 256      -3.264 -11.093 -18.105  1.00 73.14           H
ATOM   3880  CG2 THR A 256      -4.531 -11.085 -15.314  1.00 73.14           C
ATOM   3881 1HG2 THR A 256      -4.398 -10.031 -15.070  1.00 73.14           H
ATOM   3882 2HG2 THR A 256      -4.577 -11.668 -14.394  1.00 73.14           H
ATOM   3883 3HG2 THR A 256      -5.457 -11.215 -15.873  1.00 73.14           H
ATOM   3884  HN  THR A 256      -1.277 -12.264 -17.193  1.00 73.14           H
ATOM   3885  N   ILE A 257      -1.750 -13.513 -14.286  1.00 77.15           N
ATOM   3886  CA  ILE A 257      -1.714 -14.401 -13.137  1.00 77.15           C
ATOM   3887  C   ILE A 257      -0.524 -14.031 -12.249  1.00 77.15           C
ATOM   3888  O   ILE A 257      -0.638 -14.021 -11.025  1.00 77.15           O
ATOM   3889  HA  ILE A 257      -2.631 -14.239 -12.570  1.00 77.15           H
ATOM   3890  CB  ILE A 257      -1.713 -15.863 -13.590  1.00 77.15           C
ATOM   3891  HB  ILE A 257      -0.954 -15.980 -14.363  1.00 77.15           H
ATOM   3892  CG1 ILE A 257      -3.057 -16.244 -14.213  1.00 77.15           C
ATOM   3893 1HG1 ILE A 257      -3.822 -16.287 -13.438  1.00 77.15           H
ATOM   3894 2HG1 ILE A 257      -3.364 -15.476 -14.922  1.00 77.15           H
ATOM   3895  CG2 ILE A 257      -1.331 -16.793 -12.437  1.00 77.15           C
ATOM   3896 1HG2 ILE A 257      -0.333 -16.538 -12.079  1.00 77.15           H
ATOM   3897 2HG2 ILE A 257      -2.049 -16.679 -11.625  1.00 77.15           H
ATOM   3898 3HG2 ILE A 257      -1.338 -17.826 -12.786  1.00 77.15           H
ATOM   3899  CD1 ILE A 257      -2.967 -17.596 -14.924  1.00 77.15           C
ATOM   3900 1HD1 ILE A 257      -2.218 -17.542 -15.714  1.00 77.15           H
ATOM   3901 2HD1 ILE A 257      -2.684 -18.366 -14.207  1.00 77.15           H
ATOM   3902 3HD1 ILE A 257      -3.936 -17.843 -15.358  1.00 77.15           H
ATOM   3903  HN  ILE A 257      -1.631 -13.962 -15.172  1.00 77.15           H
ATOM   3904  N   THR A 258       0.591 -13.737 -12.902  1.00 79.41           N
ATOM   3905  CA  THR A 258       1.817 -13.425 -12.186  1.00 79.41           C
ATOM   3906  C   THR A 258       1.609 -12.215 -11.273  1.00 79.41           C
ATOM   3907  O   THR A 258       1.979 -12.247 -10.101  1.00 79.41           O
ATOM   3908  HA  THR A 258       2.065 -14.271 -11.544  1.00 79.41           H
ATOM   3909  CB  THR A 258       2.929 -13.224 -13.218  1.00 79.41           C
ATOM   3910  HB  THR A 258       2.691 -12.400 -13.891  1.00 79.41           H
ATOM   3911  OG1 THR A 258       3.066 -14.501 -13.834  1.00 79.41           O
ATOM   3912  HG1 THR A 258       2.414 -14.590 -14.587  1.00 79.41           H
ATOM   3913  CG2 THR A 258       4.292 -12.975 -12.569  1.00 79.41           C
ATOM   3914 1HG2 THR A 258       4.560 -13.829 -11.948  1.00 79.41           H
ATOM   3915 2HG2 THR A 258       4.241 -12.078 -11.950  1.00 79.41           H
ATOM   3916 3HG2 THR A 258       5.044 -12.838 -13.345  1.00 79.41           H
ATOM   3917  HN  THR A 258       0.665 -13.709 -13.899  1.00 79.41           H
ATOM   3918  N   VAL A 259       1.016 -11.177 -11.845  1.00 74.92           N
ATOM   3919  CA  VAL A 259       0.828  -9.931 -11.123  1.00 74.92           C
ATOM   3920  C   VAL A 259      -0.071 -10.181  -9.910  1.00 74.92           C
ATOM   3921  O   VAL A 259       0.220  -9.712  -8.810  1.00 74.92           O
ATOM   3922  HA  VAL A 259       1.806  -9.603 -10.772  1.00 74.92           H
ATOM   3923  CB  VAL A 259       0.276  -8.858 -12.064  1.00 74.92           C
ATOM   3924  HB  VAL A 259      -0.615  -9.261 -12.545  1.00 74.92           H
ATOM   3925  CG1 VAL A 259      -0.133  -7.605 -11.288  1.00 74.92           C
ATOM   3926 1HG1 VAL A 259      -0.904  -7.863 -10.562  1.00 74.92           H
ATOM   3927 2HG1 VAL A 259       0.735  -7.201 -10.767  1.00 74.92           H
ATOM   3928 3HG1 VAL A 259      -0.521  -6.859 -11.981  1.00 74.92           H
ATOM   3929  CG2 VAL A 259       1.289  -8.518 -13.160  1.00 74.92           C
ATOM   3930 1HG2 VAL A 259       2.206  -8.145 -12.704  1.00 74.92           H
ATOM   3931 2HG2 VAL A 259       1.509  -9.414 -13.741  1.00 74.92           H
ATOM   3932 3HG2 VAL A 259       0.871  -7.754 -13.815  1.00 74.92           H
ATOM   3933  HN  VAL A 259       0.669 -11.179 -12.783  1.00 74.92           H
ATOM   3934  N   LEU A 260      -1.145 -10.919 -10.151  1.00 76.22           N
ATOM   3935  CA  LEU A 260      -2.103 -11.212  -9.099  1.00 76.22           C
ATOM   3936  C   LEU A 260      -1.394 -11.950  -7.961  1.00 76.22           C
ATOM   3937  O   LEU A 260      -1.587 -11.625  -6.791  1.00 76.22           O
ATOM   3938  HA  LEU A 260      -2.470 -10.260  -8.716  1.00 76.22           H
ATOM   3939  CB  LEU A 260      -3.307 -11.967  -9.666  1.00 76.22           C
ATOM   3940 1HB  LEU A 260      -3.808 -11.322 -10.387  1.00 76.22           H
ATOM   3941 2HB  LEU A 260      -2.941 -12.835 -10.214  1.00 76.22           H
ATOM   3942  CG  LEU A 260      -4.342 -12.443  -8.644  1.00 76.22           C
ATOM   3943  HG  LEU A 260      -3.846 -13.113  -7.942  1.00 76.22           H
ATOM   3944  CD1 LEU A 260      -4.893 -11.268  -7.834  1.00 76.22           C
ATOM   3945 1HD1 LEU A 260      -4.077 -10.778  -7.303  1.00 76.22           H
ATOM   3946 2HD1 LEU A 260      -5.369 -10.554  -8.507  1.00 76.22           H
ATOM   3947 3HD1 LEU A 260      -5.627 -11.634  -7.116  1.00 76.22           H
ATOM   3948  CD2 LEU A 260      -5.455 -13.243  -9.324  1.00 76.22           C
ATOM   3949 1HD2 LEU A 260      -5.955 -12.616 -10.062  1.00 76.22           H
ATOM   3950 2HD2 LEU A 260      -5.026 -14.115  -9.818  1.00 76.22           H
ATOM   3951 3HD2 LEU A 260      -6.177 -13.569  -8.575  1.00 76.22           H
ATOM   3952  HN  LEU A 260      -1.364 -11.312 -11.044  1.00 76.22           H
ATOM   3953  N   THR A 261      -0.590 -12.930  -8.345  1.00 83.81           N
ATOM   3954  CA  THR A 261       0.043 -13.804  -7.372  1.00 83.81           C
ATOM   3955  C   THR A 261       0.992 -13.005  -6.476  1.00 83.81           C
ATOM   3956  O   THR A 261       1.011 -13.195  -5.261  1.00 83.81           O
ATOM   3957  HA  THR A 261      -0.731 -14.219  -6.727  1.00 83.81           H
ATOM   3958  CB  THR A 261       0.736 -14.936  -8.132  1.00 83.81           C
ATOM   3959  HB  THR A 261       1.575 -14.557  -8.717  1.00 83.81           H
ATOM   3960  OG1 THR A 261      -0.312 -15.542  -8.883  1.00 83.81           O
ATOM   3961  HG1 THR A 261      -0.288 -15.217  -9.829  1.00 83.81           H
ATOM   3962  CG2 THR A 261       1.224 -16.052  -7.206  1.00 83.81           C
ATOM   3963 1HG2 THR A 261       0.375 -16.477  -6.671  1.00 83.81           H
ATOM   3964 2HG2 THR A 261       1.937 -15.643  -6.489  1.00 83.81           H
ATOM   3965 3HG2 THR A 261       1.708 -16.829  -7.797  1.00 83.81           H
ATOM   3966  HN  THR A 261      -0.369 -13.131  -9.300  1.00 83.81           H
ATOM   3967  N   VAL A 262       1.755 -12.127  -7.110  1.00 82.83           N
ATOM   3968  CA  VAL A 262       2.747 -11.343  -6.394  1.00 82.83           C
ATOM   3969  C   VAL A 262       2.044 -10.459  -5.362  1.00 82.83           C
ATOM   3970  O   VAL A 262       2.504 -10.338  -4.227  1.00 82.83           O
ATOM   3971  HA  VAL A 262       3.403 -12.039  -5.872  1.00 82.83           H
ATOM   3972  CB  VAL A 262       3.597 -10.544  -7.385  1.00 82.83           C
ATOM   3973  HB  VAL A 262       2.921  -9.996  -8.041  1.00 82.83           H
ATOM   3974  CG1 VAL A 262       4.474  -9.524  -6.656  1.00 82.83           C
ATOM   3975 1HG1 VAL A 262       3.842  -8.832  -6.101  1.00 82.83           H
ATOM   3976 2HG1 VAL A 262       5.138 -10.044  -5.966  1.00 82.83           H
ATOM   3977 3HG1 VAL A 262       5.068  -8.970  -7.384  1.00 82.83           H
ATOM   3978  CG2 VAL A 262       4.444 -11.474  -8.255  1.00 82.83           C
ATOM   3979 1HG2 VAL A 262       5.107 -12.062  -7.620  1.00 82.83           H
ATOM   3980 2HG2 VAL A 262       3.791 -12.143  -8.815  1.00 82.83           H
ATOM   3981 3HG2 VAL A 262       5.038 -10.881  -8.950  1.00 82.83           H
ATOM   3982  HN  VAL A 262       1.704 -11.948  -8.093  1.00 82.83           H
ATOM   3983  N   PHE A 263       0.941  -9.864  -5.791  1.00 78.05           N
ATOM   3984  CA  PHE A 263       0.185  -8.974  -4.927  1.00 78.05           C
ATOM   3985  C   PHE A 263      -0.350  -9.721  -3.704  1.00 78.05           C
ATOM   3986  O   PHE A 263      -0.157  -9.283  -2.571  1.00 78.05           O
ATOM   3987  HA  PHE A 263       0.865  -8.186  -4.601  1.00 78.05           H
ATOM   3988  CB  PHE A 263      -0.995  -8.450  -5.747  1.00 78.05           C
ATOM   3989 1HB  PHE A 263      -0.613  -7.935  -6.628  1.00 78.05           H
ATOM   3990 2HB  PHE A 263      -1.582  -9.297  -6.103  1.00 78.05           H
ATOM   3991  CG  PHE A 263      -1.915  -7.500  -4.977  1.00 78.05           C
ATOM   3992  CD1 PHE A 263      -3.011  -7.986  -4.335  1.00 78.05           C
ATOM   3993  HD1 PHE A 263      -3.235  -9.052  -4.369  1.00 78.05           H
ATOM   3994  CD2 PHE A 263      -1.636  -6.169  -4.934  1.00 78.05           C
ATOM   3995  HD2 PHE A 263      -0.757  -5.780  -5.449  1.00 78.05           H
ATOM   3996  CE1 PHE A 263      -3.864  -7.104  -3.620  1.00 78.05           C
ATOM   3997  HE1 PHE A 263      -4.743  -7.493  -3.106  1.00 78.05           H
ATOM   3998  CE2 PHE A 263      -2.489  -5.287  -4.220  1.00 78.05           C
ATOM   3999  HE2 PHE A 263      -2.265  -4.221  -4.186  1.00 78.05           H
ATOM   4000  CZ  PHE A 263      -3.585  -5.773  -3.578  1.00 78.05           C
ATOM   4001  HZ  PHE A 263      -4.240  -5.096  -3.029  1.00 78.05           H
ATOM   4002  HN  PHE A 263       0.564  -9.982  -6.710  1.00 78.05           H
ATOM   4003  N   VAL A 264      -1.012 -10.837  -3.974  1.00 83.24           N
ATOM   4004  CA  VAL A 264      -1.667 -11.593  -2.920  1.00 83.24           C
ATOM   4005  C   VAL A 264      -0.623 -12.039  -1.895  1.00 83.24           C
ATOM   4006  O   VAL A 264      -0.825 -11.887  -0.691  1.00 83.24           O
ATOM   4007  HA  VAL A 264      -2.377 -10.927  -2.431  1.00 83.24           H
ATOM   4008  CB  VAL A 264      -2.450 -12.761  -3.524  1.00 83.24           C
ATOM   4009  HB  VAL A 264      -1.774 -13.317  -4.174  1.00 83.24           H
ATOM   4010  CG1 VAL A 264      -2.942 -13.713  -2.432  1.00 83.24           C
ATOM   4011 1HG1 VAL A 264      -2.087 -14.111  -1.884  1.00 83.24           H
ATOM   4012 2HG1 VAL A 264      -3.593 -13.173  -1.745  1.00 83.24           H
ATOM   4013 3HG1 VAL A 264      -3.495 -14.534  -2.888  1.00 83.24           H
ATOM   4014  CG2 VAL A 264      -3.615 -12.257  -4.377  1.00 83.24           C
ATOM   4015 1HG2 VAL A 264      -4.290 -11.666  -3.758  1.00 83.24           H
ATOM   4016 2HG2 VAL A 264      -3.230 -11.638  -5.188  1.00 83.24           H
ATOM   4017 3HG2 VAL A 264      -4.155 -13.107  -4.794  1.00 83.24           H
ATOM   4018  HN  VAL A 264      -1.104 -11.224  -4.892  1.00 83.24           H
ATOM   4019  N   LEU A 265       0.471 -12.582  -2.409  1.00 88.68           N
ATOM   4020  CA  LEU A 265       1.476 -13.192  -1.555  1.00 88.68           C
ATOM   4021  C   LEU A 265       2.121 -12.114  -0.682  1.00 88.68           C
ATOM   4022  O   LEU A 265       2.569 -12.395   0.428  1.00 88.68           O
ATOM   4023  HA  LEU A 265       0.965 -13.902  -0.905  1.00 88.68           H
ATOM   4024  CB  LEU A 265       2.480 -13.987  -2.393  1.00 88.68           C
ATOM   4025 1HB  LEU A 265       2.845 -13.343  -3.193  1.00 88.68           H
ATOM   4026 2HB  LEU A 265       3.336 -14.230  -1.764  1.00 88.68           H
ATOM   4027  CG  LEU A 265       1.956 -15.282  -3.016  1.00 88.68           C
ATOM   4028  HG  LEU A 265       1.110 -15.035  -3.657  1.00 88.68           H
ATOM   4029  CD1 LEU A 265       3.020 -15.932  -3.904  1.00 88.68           C
ATOM   4030 1HD1 LEU A 265       3.295 -15.245  -4.704  1.00 88.68           H
ATOM   4031 2HD1 LEU A 265       3.901 -16.164  -3.305  1.00 88.68           H
ATOM   4032 3HD1 LEU A 265       2.621 -16.851  -4.334  1.00 88.68           H
ATOM   4033  CD2 LEU A 265       1.444 -16.241  -1.940  1.00 88.68           C
ATOM   4034 1HD2 LEU A 265       2.256 -16.486  -1.255  1.00 88.68           H
ATOM   4035 2HD2 LEU A 265       0.633 -15.767  -1.387  1.00 88.68           H
ATOM   4036 3HD2 LEU A 265       1.078 -17.154  -2.410  1.00 88.68           H
ATOM   4037  HN  LEU A 265       0.676 -12.608  -3.387  1.00 88.68           H
ATOM   4038  N   SER A 266       2.147 -10.902  -1.217  1.00 87.53           N
ATOM   4039  CA  SER A 266       2.820  -9.802  -0.547  1.00 87.53           C
ATOM   4040  C   SER A 266       1.888  -9.175   0.492  1.00 87.53           C
ATOM   4041  O   SER A 266       2.322  -8.823   1.588  1.00 87.53           O
ATOM   4042  HA  SER A 266       3.688 -10.248  -0.062  1.00 87.53           H
ATOM   4043  CB  SER A 266       3.284  -8.746  -1.551  1.00 87.53           C
ATOM   4044 1HB  SER A 266       3.742  -7.914  -1.017  1.00 87.53           H
ATOM   4045 2HB  SER A 266       4.052  -9.171  -2.197  1.00 87.53           H
ATOM   4046  OG  SER A 266       2.208  -8.260  -2.350  1.00 87.53           O
ATOM   4047  HG  SER A 266       2.155  -8.778  -3.204  1.00 87.53           H
ATOM   4048  HN  SER A 266       1.721 -10.667  -2.091  1.00 87.53           H
ATOM   4049  N   GLN A 267       0.625  -9.053   0.110  1.00 86.28           N
ATOM   4050  CA  GLN A 267      -0.313  -8.247   0.873  1.00 86.28           C
ATOM   4051  C   GLN A 267      -1.065  -9.119   1.881  1.00 86.28           C
ATOM   4052  O   GLN A 267      -1.390  -8.667   2.977  1.00 86.28           O
ATOM   4053  HA  GLN A 267       0.297  -7.514   1.401  1.00 86.28           H
ATOM   4054  CB  GLN A 267      -1.287  -7.515  -0.053  1.00 86.28           C
ATOM   4055 1HB  GLN A 267      -1.831  -8.239  -0.659  1.00 86.28           H
ATOM   4056 2HB  GLN A 267      -2.025  -6.978   0.542  1.00 86.28           H
ATOM   4057  CG  GLN A 267      -0.545  -6.535  -0.963  1.00 86.28           C
ATOM   4058 1HG  GLN A 267       0.158  -7.079  -1.594  1.00 86.28           H
ATOM   4059 2HG  GLN A 267      -1.255  -6.043  -1.629  1.00 86.28           H
ATOM   4060  CD  GLN A 267       0.205  -5.484  -0.143  1.00 86.28           C
ATOM   4061  OE1 GLN A 267      -0.285  -4.967   0.848  1.00 86.28           O
ATOM   4062  NE2 GLN A 267       1.418  -5.198  -0.608  1.00 86.28           N
ATOM   4063 1HE2 GLN A 267       1.760  -5.659  -1.427  1.00 86.28           H
ATOM   4064 2HE2 GLN A 267       1.987  -4.523  -0.140  1.00 86.28           H
ATOM   4065  HN  GLN A 267       0.242  -9.492  -0.702  1.00 86.28           H
ATOM   4066  N   PHE A 268      -1.318 -10.354   1.473  1.00 88.45           N
ATOM   4067  CA  PHE A 268      -2.197 -11.227   2.233  1.00 88.45           C
ATOM   4068  C   PHE A 268      -1.692 -11.401   3.666  1.00 88.45           C
ATOM   4069  O   PHE A 268      -2.437 -11.186   4.621  1.00 88.45           O
ATOM   4070  HA  PHE A 268      -3.182 -10.759   2.250  1.00 88.45           H
ATOM   4071  CB  PHE A 268      -2.190 -12.588   1.533  1.00 88.45           C
ATOM   4072 1HB  PHE A 268      -2.496 -12.453   0.496  1.00 88.45           H
ATOM   4073 2HB  PHE A 268      -1.169 -12.971   1.517  1.00 88.45           H
ATOM   4074  CG  PHE A 268      -3.100 -13.629   2.187  1.00 88.45           C
ATOM   4075  CD1 PHE A 268      -2.566 -14.597   2.979  1.00 88.45           C
ATOM   4076  HD1 PHE A 268      -1.490 -14.631   3.148  1.00 88.45           H
ATOM   4077  CD2 PHE A 268      -4.443 -13.586   1.977  1.00 88.45           C
ATOM   4078  HD2 PHE A 268      -4.871 -12.810   1.342  1.00 88.45           H
ATOM   4079  CE1 PHE A 268      -3.411 -15.563   3.587  1.00 88.45           C
ATOM   4080  HE1 PHE A 268      -2.983 -16.340   4.221  1.00 88.45           H
ATOM   4081  CE2 PHE A 268      -5.288 -14.553   2.584  1.00 88.45           C
ATOM   4082  HE2 PHE A 268      -6.364 -14.518   2.416  1.00 88.45           H
ATOM   4083  CZ  PHE A 268      -4.754 -15.521   3.376  1.00 88.45           C
ATOM   4084  HZ  PHE A 268      -5.402 -16.262   3.843  1.00 88.45           H
ATOM   4085  HN  PHE A 268      -0.936 -10.758   0.642  1.00 88.45           H
ATOM   4086  N   PRO A 269      -0.423 -11.791   3.843  1.00 93.15           N
ATOM   4087  CA  PRO A 269       0.093 -12.099   5.179  1.00 93.15           C
ATOM   4088  C   PRO A 269      -0.149 -10.969   6.166  1.00 93.15           C
ATOM   4089  O   PRO A 269      -0.565 -11.206   7.298  1.00 93.15           O
ATOM   4090  HA  PRO A 269      -0.434 -12.958   5.595  1.00 93.15           H
ATOM   4091  CB  PRO A 269       1.586 -12.339   4.945  1.00 93.15           C
ATOM   4092 1HB  PRO A 269       2.165 -11.425   5.076  1.00 93.15           H
ATOM   4093 2HB  PRO A 269       1.989 -13.073   5.643  1.00 93.15           H
ATOM   4094  CG  PRO A 269       1.642 -12.840   3.507  1.00 93.15           C
ATOM   4095 1HG  PRO A 269       2.636 -12.722   3.075  1.00 93.15           H
ATOM   4096 2HG  PRO A 269       1.401 -13.901   3.438  1.00 93.15           H
ATOM   4097  CD  PRO A 269       0.609 -11.973   2.805  1.00 93.15           C
ATOM   4098 1HD  PRO A 269       1.029 -11.019   2.487  1.00 93.15           H
ATOM   4099 2HD  PRO A 269       0.213 -12.457   1.912  1.00 93.15           H
ATOM   4100  N   TYR A 270       0.122  -9.756   5.705  1.00 91.63           N
ATOM   4101  CA  TYR A 270       0.017  -8.589   6.563  1.00 91.63           C
ATOM   4102  C   TYR A 270      -1.427  -8.371   7.019  1.00 91.63           C
ATOM   4103  O   TYR A 270      -1.676  -8.083   8.189  1.00 91.63           O
ATOM   4104  HA  TYR A 270       0.645  -8.757   7.438  1.00 91.63           H
ATOM   4105  CB  TYR A 270       0.455  -7.397   5.710  1.00 91.63           C
ATOM   4106 1HB  TYR A 270       1.525  -7.475   5.515  1.00 91.63           H
ATOM   4107 2HB  TYR A 270      -0.049  -7.449   4.744  1.00 91.63           H
ATOM   4108  CG  TYR A 270       0.166  -6.036   6.346  1.00 91.63           C
ATOM   4109  CD1 TYR A 270      -0.753  -5.184   5.766  1.00 91.63           C
ATOM   4110  HD1 TYR A 270      -1.272  -5.481   4.855  1.00 91.63           H
ATOM   4111  CD2 TYR A 270       0.823  -5.660   7.500  1.00 91.63           C
ATOM   4112  HD2 TYR A 270       1.549  -6.332   7.957  1.00 91.63           H
ATOM   4113  CE1 TYR A 270      -1.025  -3.903   6.365  1.00 91.63           C
ATOM   4114  HE1 TYR A 270      -1.748  -3.221   5.917  1.00 91.63           H
ATOM   4115  CE2 TYR A 270       0.551  -4.379   8.098  1.00 91.63           C
ATOM   4116  HE2 TYR A 270       1.063  -4.069   9.009  1.00 91.63           H
ATOM   4117  CZ  TYR A 270      -0.360  -3.564   7.502  1.00 91.63           C
ATOM   4118  OH  TYR A 270      -0.617  -2.354   8.067  1.00 91.63           O
ATOM   4119  HH  TYR A 270      -0.255  -2.329   8.999  1.00 91.63           H
ATOM   4120  HN  TYR A 270       0.407  -9.566   4.765  1.00 91.63           H
ATOM   4121  N   ASN A 271      -2.341  -8.516   6.071  1.00 89.81           N
ATOM   4122  CA  ASN A 271      -3.744  -8.248   6.337  1.00 89.81           C
ATOM   4123  C   ASN A 271      -4.301  -9.332   7.261  1.00 89.81           C
ATOM   4124  O   ASN A 271      -5.255  -9.094   8.000  1.00 89.81           O
ATOM   4125  HA  ASN A 271      -3.765  -7.259   6.795  1.00 89.81           H
ATOM   4126  CB  ASN A 271      -4.563  -8.263   5.044  1.00 89.81           C
ATOM   4127 1HB  ASN A 271      -4.291  -9.133   4.448  1.00 89.81           H
ATOM   4128 2HB  ASN A 271      -5.622  -8.357   5.282  1.00 89.81           H
ATOM   4129  CG  ASN A 271      -4.329  -6.987   4.232  1.00 89.81           C
ATOM   4130  OD1 ASN A 271      -4.692  -5.892   4.629  1.00 89.81           O
ATOM   4131  ND2 ASN A 271      -3.702  -7.189   3.076  1.00 89.81           N
ATOM   4132 1HD2 ASN A 271      -3.430  -8.114   2.810  1.00 89.81           H
ATOM   4133 2HD2 ASN A 271      -3.503  -6.417   2.474  1.00 89.81           H
ATOM   4134  HN  ASN A 271      -2.137  -8.811   5.138  1.00 89.81           H
ATOM   4135  N   CYS A 272      -3.680 -10.501   7.190  1.00 92.99           N
ATOM   4136  CA  CYS A 272      -4.020 -11.585   8.096  1.00 92.99           C
ATOM   4137  C   CYS A 272      -3.750 -11.118   9.527  1.00 92.99           C
ATOM   4138  O   CYS A 272      -4.601 -11.267  10.403  1.00 92.99           O
ATOM   4139  HA  CYS A 272      -5.080 -11.794   7.950  1.00 92.99           H
ATOM   4140  CB  CYS A 272      -3.253 -12.865   7.759  1.00 92.99           C
ATOM   4141 1HB  CYS A 272      -2.189 -12.648   7.667  1.00 92.99           H
ATOM   4142 2HB  CYS A 272      -3.362 -13.588   8.567  1.00 92.99           H
ATOM   4143  SG  CYS A 272      -3.881 -13.578   6.195  1.00 92.99           S
ATOM   4144  HG  CYS A 272      -3.281 -12.703   5.392  1.00 92.99           H
ATOM   4145  HN  CYS A 272      -2.959 -10.712   6.531  1.00 92.99           H
ATOM   4146  N   ILE A 273      -2.563 -10.563   9.721  1.00 93.53           N
ATOM   4147  CA  ILE A 273      -2.151 -10.118  11.041  1.00 93.53           C
ATOM   4148  C   ILE A 273      -3.020  -8.934  11.470  1.00 93.53           C
ATOM   4149  O   ILE A 273      -3.401  -8.828  12.635  1.00 93.53           O
ATOM   4150  HA  ILE A 273      -2.325 -10.942  11.733  1.00 93.53           H
ATOM   4151  CB  ILE A 273      -0.651  -9.819  11.062  1.00 93.53           C
ATOM   4152  HB  ILE A 273      -0.441  -9.072  10.296  1.00 93.53           H
ATOM   4153  CG1 ILE A 273       0.162 -11.066  10.711  1.00 93.53           C
ATOM   4154 1HG1 ILE A 273      -0.120 -11.421   9.719  1.00 93.53           H
ATOM   4155 2HG1 ILE A 273       1.222 -10.815  10.670  1.00 93.53           H
ATOM   4156  CG2 ILE A 273      -0.230  -9.219  12.405  1.00 93.53           C
ATOM   4157 1HG2 ILE A 273      -0.774  -8.290  12.575  1.00 93.53           H
ATOM   4158 2HG2 ILE A 273      -0.457  -9.924  13.205  1.00 93.53           H
ATOM   4159 3HG2 ILE A 273       0.841  -9.016  12.392  1.00 93.53           H
ATOM   4160  CD1 ILE A 273      -0.066 -12.176  11.739  1.00 93.53           C
ATOM   4161 1HD1 ILE A 273       0.240 -11.826  12.725  1.00 93.53           H
ATOM   4162 2HD1 ILE A 273      -1.123 -12.442  11.759  1.00 93.53           H
ATOM   4163 3HD1 ILE A 273       0.524 -13.051  11.466  1.00 93.53           H
ATOM   4164  HN  ILE A 273      -1.890 -10.415   8.996  1.00 93.53           H
ATOM   4165  N   LEU A 274      -3.309  -8.073  10.505  1.00 91.87           N
ATOM   4166  CA  LEU A 274      -4.116  -6.894  10.771  1.00 91.87           C
ATOM   4167  C   LEU A 274      -5.495  -7.328  11.273  1.00 91.87           C
ATOM   4168  O   LEU A 274      -6.084  -6.668  12.128  1.00 91.87           O
ATOM   4169  HA  LEU A 274      -3.622  -6.331  11.563  1.00 91.87           H
ATOM   4170  CB  LEU A 274      -4.167  -5.990   9.538  1.00 91.87           C
ATOM   4171 1HB  LEU A 274      -3.179  -5.978   9.079  1.00 91.87           H
ATOM   4172 2HB  LEU A 274      -4.849  -6.436   8.813  1.00 91.87           H
ATOM   4173  CG  LEU A 274      -4.603  -4.544   9.783  1.00 91.87           C
ATOM   4174  HG  LEU A 274      -5.417  -4.551  10.508  1.00 91.87           H
ATOM   4175  CD1 LEU A 274      -3.463  -3.724  10.391  1.00 91.87           C
ATOM   4176 1HD1 LEU A 274      -3.165  -4.166  11.342  1.00 91.87           H
ATOM   4177 2HD1 LEU A 274      -2.612  -3.723   9.709  1.00 91.87           H
ATOM   4178 3HD1 LEU A 274      -3.799  -2.701  10.556  1.00 91.87           H
ATOM   4179  CD2 LEU A 274      -5.144  -3.909   8.501  1.00 91.87           C
ATOM   4180 1HD2 LEU A 274      -4.368  -3.916   7.736  1.00 91.87           H
ATOM   4181 2HD2 LEU A 274      -6.005  -4.479   8.149  1.00 91.87           H
ATOM   4182 3HD2 LEU A 274      -5.446  -2.882   8.704  1.00 91.87           H
ATOM   4183  HN  LEU A 274      -3.002  -8.170   9.559  1.00 91.87           H
ATOM   4184  N   LEU A 275      -5.969  -8.435  10.720  1.00 93.73           N
ATOM   4185  CA  LEU A 275      -7.252  -8.984  11.126  1.00 93.73           C
ATOM   4186  C   LEU A 275      -7.182  -9.398  12.597  1.00 93.73           C
ATOM   4187  O   LEU A 275      -8.085  -9.092  13.375  1.00 93.73           O
ATOM   4188  HA  LEU A 275      -7.993  -8.191  11.025  1.00 93.73           H
ATOM   4189  CB  LEU A 275      -7.671 -10.117  10.187  1.00 93.73           C
ATOM   4190 1HB  LEU A 275      -7.764  -9.712   9.180  1.00 93.73           H
ATOM   4191 2HB  LEU A 275      -6.869 -10.855  10.161  1.00 93.73           H
ATOM   4192  CG  LEU A 275      -8.975 -10.834  10.542  1.00 93.73           C
ATOM   4193  HG  LEU A 275      -8.906 -11.179  11.573  1.00 93.73           H
ATOM   4194  CD1 LEU A 275     -10.166  -9.876  10.464  1.00 93.73           C
ATOM   4195 1HD1 LEU A 275     -10.017  -9.054  11.164  1.00 93.73           H
ATOM   4196 2HD1 LEU A 275     -10.248  -9.480   9.451  1.00 93.73           H
ATOM   4197 3HD1 LEU A 275     -11.080 -10.411  10.720  1.00 93.73           H
ATOM   4198  CD2 LEU A 275      -9.177 -12.071   9.665  1.00 93.73           C
ATOM   4199 1HD2 LEU A 275      -9.216 -11.772   8.617  1.00 93.73           H
ATOM   4200 2HD2 LEU A 275      -8.347 -12.762   9.814  1.00 93.73           H
ATOM   4201 3HD2 LEU A 275     -10.111 -12.562   9.937  1.00 93.73           H
ATOM   4202  HN  LEU A 275      -5.494  -8.953  10.009  1.00 93.73           H
ATOM   4203  N   VAL A 276      -6.102 -10.087  12.935  1.00 94.45           N
ATOM   4204  CA  VAL A 276      -5.910 -10.559  14.295  1.00 94.45           C
ATOM   4205  C   VAL A 276      -5.926  -9.364  15.252  1.00 94.45           C
ATOM   4206  O   VAL A 276      -6.597  -9.399  16.282  1.00 94.45           O
ATOM   4207  HA  VAL A 276      -6.747 -11.214  14.538  1.00 94.45           H
ATOM   4208  CB  VAL A 276      -4.623 -11.380  14.388  1.00 94.45           C
ATOM   4209  HB  VAL A 276      -3.808 -10.774  13.991  1.00 94.45           H
ATOM   4210  CG1 VAL A 276      -4.291 -11.718  15.843  1.00 94.45           C
ATOM   4211 1HG1 VAL A 276      -4.158 -10.796  16.409  1.00 94.45           H
ATOM   4212 2HG1 VAL A 276      -5.107 -12.297  16.276  1.00 94.45           H
ATOM   4213 3HG1 VAL A 276      -3.372 -12.303  15.879  1.00 94.45           H
ATOM   4214  CG2 VAL A 276      -4.720 -12.649  13.538  1.00 94.45           C
ATOM   4215 1HG2 VAL A 276      -5.551 -13.260  13.892  1.00 94.45           H
ATOM   4216 2HG2 VAL A 276      -4.887 -12.377  12.496  1.00 94.45           H
ATOM   4217 3HG2 VAL A 276      -3.792 -13.215  13.622  1.00 94.45           H
ATOM   4218  HN  VAL A 276      -5.368 -10.323  12.298  1.00 94.45           H
ATOM   4219  N   GLN A 277      -5.181  -8.336  14.876  1.00 92.86           N
ATOM   4220  CA  GLN A 277      -5.089  -7.139  15.695  1.00 92.86           C
ATOM   4221  C   GLN A 277      -6.471  -6.503  15.862  1.00 92.86           C
ATOM   4222  O   GLN A 277      -6.774  -5.934  16.909  1.00 92.86           O
ATOM   4223  HA  GLN A 277      -4.718  -7.477  16.662  1.00 92.86           H
ATOM   4224  CB  GLN A 277      -4.095  -6.141  15.098  1.00 92.86           C
ATOM   4225 1HB  GLN A 277      -4.286  -6.025  14.031  1.00 92.86           H
ATOM   4226 2HB  GLN A 277      -4.237  -5.162  15.556  1.00 92.86           H
ATOM   4227  CG  GLN A 277      -2.653  -6.607  15.315  1.00 92.86           C
ATOM   4228 1HG  GLN A 277      -2.469  -6.745  16.381  1.00 92.86           H
ATOM   4229 2HG  GLN A 277      -2.505  -7.575  14.838  1.00 92.86           H
ATOM   4230  CD  GLN A 277      -1.658  -5.593  14.747  1.00 92.86           C
ATOM   4231  OE1 GLN A 277      -1.970  -4.802  13.873  1.00 92.86           O
ATOM   4232  NE2 GLN A 277      -0.446  -5.662  15.291  1.00 92.86           N
ATOM   4233 1HE2 GLN A 277      -0.256  -6.335  16.005  1.00 92.86           H
ATOM   4234 2HE2 GLN A 277       0.275  -5.040  14.985  1.00 92.86           H
ATOM   4235  HN  GLN A 277      -4.646  -8.311  14.031  1.00 92.86           H
ATOM   4236  N   THR A 278      -7.272  -6.621  14.813  1.00 93.26           N
ATOM   4237  CA  THR A 278      -8.606  -6.046  14.822  1.00 93.26           C
ATOM   4238  C   THR A 278      -9.495  -6.777  15.830  1.00 93.26           C
ATOM   4239  O   THR A 278     -10.215  -6.145  16.602  1.00 93.26           O
ATOM   4240  HA  THR A 278      -8.532  -5.010  15.153  1.00 93.26           H
ATOM   4241  CB  THR A 278      -9.148  -6.087  13.392  1.00 93.26           C
ATOM   4242  HB  THR A 278      -9.306  -7.115  13.065  1.00 93.26           H
ATOM   4243  OG1 THR A 278      -8.197  -5.341  12.638  1.00 93.26           O
ATOM   4244  HG1 THR A 278      -7.274  -5.683  12.818  1.00 93.26           H
ATOM   4245  CG2 THR A 278     -10.449  -5.297  13.236  1.00 93.26           C
ATOM   4246 1HG2 THR A 278     -10.274  -4.254  13.499  1.00 93.26           H
ATOM   4247 2HG2 THR A 278     -11.210  -5.715  13.895  1.00 93.26           H
ATOM   4248 3HG2 THR A 278     -10.790  -5.359  12.203  1.00 93.26           H
ATOM   4249  HN  THR A 278      -7.023  -7.098  13.970  1.00 93.26           H
ATOM   4250  N   ILE A 279      -9.415  -8.099  15.791  1.00 94.72           N
ATOM   4251  CA  ILE A 279     -10.222  -8.924  16.675  1.00 94.72           C
ATOM   4252  C   ILE A 279      -9.815  -8.657  18.126  1.00 94.72           C
ATOM   4253  O   ILE A 279     -10.670  -8.529  19.000  1.00 94.72           O
ATOM   4254  HA  ILE A 279     -11.261  -8.621  16.547  1.00 94.72           H
ATOM   4255  CB  ILE A 279     -10.125 -10.396  16.270  1.00 94.72           C
ATOM   4256  HB  ILE A 279      -9.071 -10.665  16.209  1.00 94.72           H
ATOM   4257  CG1 ILE A 279     -10.731 -10.624  14.884  1.00 94.72           C
ATOM   4258 1HG1 ILE A 279     -11.819 -10.577  14.946  1.00 94.72           H
ATOM   4259 2HG1 ILE A 279     -10.416  -9.828  14.210  1.00 94.72           H
ATOM   4260  CG2 ILE A 279     -10.761 -11.299  17.329  1.00 94.72           C
ATOM   4261 1HG2 ILE A 279     -10.245 -11.163  18.280  1.00 94.72           H
ATOM   4262 2HG2 ILE A 279     -11.813 -11.037  17.447  1.00 94.72           H
ATOM   4263 3HG2 ILE A 279     -10.679 -12.340  17.016  1.00 94.72           H
ATOM   4264  CD1 ILE A 279     -10.306 -11.980  14.316  1.00 94.72           C
ATOM   4265 1HD1 ILE A 279      -9.220 -12.014  14.232  1.00 94.72           H
ATOM   4266 2HD1 ILE A 279     -10.644 -12.775  14.980  1.00 94.72           H
ATOM   4267 3HD1 ILE A 279     -10.751 -12.116  13.330  1.00 94.72           H
ATOM   4268  HN  ILE A 279      -8.816  -8.606  15.171  1.00 94.72           H
ATOM   4269  N   ASP A 280      -8.509  -8.582  18.336  1.00 93.68           N
ATOM   4270  CA  ASP A 280      -7.976  -8.409  19.677  1.00 93.68           C
ATOM   4271  C   ASP A 280      -8.347  -7.017  20.193  1.00 93.68           C
ATOM   4272  O   ASP A 280      -8.591  -6.838  21.385  1.00 93.68           O
ATOM   4273  HA  ASP A 280      -8.424  -9.206  20.269  1.00 93.68           H
ATOM   4274  CB  ASP A 280      -6.450  -8.523  19.682  1.00 93.68           C
ATOM   4275 1HB  ASP A 280      -6.148  -9.434  19.166  1.00 93.68           H
ATOM   4276 2HB  ASP A 280      -6.017  -7.687  19.132  1.00 93.68           H
ATOM   4277  CG  ASP A 280      -5.906  -8.536  21.112  1.00 93.68           C
ATOM   4278  OD1 ASP A 280      -6.415  -9.358  21.905  1.00 93.68           O
ATOM   4279  OD2 ASP A 280      -4.993  -7.725  21.379  1.00 93.68           O
ATOM   4280  HN  ASP A 280      -7.821  -8.638  17.612  1.00 93.68           H
ATOM   4281  N   ALA A 281      -8.379  -6.068  19.269  1.00 91.55           N
ATOM   4282  CA  ALA A 281      -8.753  -4.705  19.609  1.00 91.55           C
ATOM   4283  C   ALA A 281     -10.164  -4.700  20.199  1.00 91.55           C
ATOM   4284  O   ALA A 281     -10.499  -3.837  21.009  1.00 91.55           O
ATOM   4285  HA  ALA A 281      -8.051  -4.347  20.362  1.00 91.55           H
ATOM   4286  CB  ALA A 281      -8.637  -3.819  18.367  1.00 91.55           C
ATOM   4287 1HB  ALA A 281      -7.609  -3.834  18.004  1.00 91.55           H
ATOM   4288 2HB  ALA A 281      -9.302  -4.195  17.589  1.00 91.55           H
ATOM   4289 3HB  ALA A 281      -8.917  -2.797  18.622  1.00 91.55           H
ATOM   4290  HN  ALA A 281      -8.155  -6.217  18.306  1.00 91.55           H
ATOM   4291  N   TYR A 282     -10.954  -5.674  19.770  1.00 90.41           N
ATOM   4292  CA  TYR A 282     -12.327  -5.782  20.232  1.00 90.41           C
ATOM   4293  C   TYR A 282     -12.425  -6.696  21.454  1.00 90.41           C
ATOM   4294  O   TYR A 282     -13.053  -6.342  22.451  1.00 90.41           O
ATOM   4295  HA  TYR A 282     -12.669  -4.784  20.506  1.00 90.41           H
ATOM   4296  CB  TYR A 282     -13.112  -6.408  19.077  1.00 90.41           C
ATOM   4297 1HB  TYR A 282     -12.958  -5.810  18.179  1.00 90.41           H
ATOM   4298 2HB  TYR A 282     -12.709  -7.400  18.873  1.00 90.41           H
ATOM   4299  CG  TYR A 282     -14.615  -6.529  19.340  1.00 90.41           C
ATOM   4300  CD1 TYR A 282     -15.160  -7.751  19.675  1.00 90.41           C
ATOM   4301  HD1 TYR A 282     -14.521  -8.631  19.753  1.00 90.41           H
ATOM   4302  CD2 TYR A 282     -15.424  -5.416  19.241  1.00 90.41           C
ATOM   4303  HD2 TYR A 282     -14.993  -4.450  18.976  1.00 90.41           H
ATOM   4304  CE1 TYR A 282     -16.574  -7.865  19.922  1.00 90.41           C
ATOM   4305  HE1 TYR A 282     -17.018  -8.825  20.188  1.00 90.41           H
ATOM   4306  CE2 TYR A 282     -16.838  -5.529  19.488  1.00 90.41           C
ATOM   4307  HE2 TYR A 282     -17.489  -4.658  19.414  1.00 90.41           H
ATOM   4308  CZ  TYR A 282     -17.344  -6.749  19.817  1.00 90.41           C
ATOM   4309  OH  TYR A 282     -18.679  -6.856  20.050  1.00 90.41           O
ATOM   4310  HH  TYR A 282     -19.115  -5.961  19.961  1.00 90.41           H
ATOM   4311  HN  TYR A 282     -10.670  -6.379  19.121  1.00 90.41           H
ATOM   4312  N   ALA A 283     -11.794  -7.855  21.338  1.00 92.05           N
ATOM   4313  CA  ALA A 283     -12.040  -8.939  22.275  1.00 92.05           C
ATOM   4314  C   ALA A 283     -10.981  -8.904  23.378  1.00 92.05           C
ATOM   4315  O   ALA A 283     -11.181  -9.469  24.453  1.00 92.05           O
ATOM   4316  HA  ALA A 283     -13.022  -8.776  22.720  1.00 92.05           H
ATOM   4317  CB  ALA A 283     -12.055 -10.271  21.522  1.00 92.05           C
ATOM   4318 1HB  ALA A 283     -12.844 -10.255  20.770  1.00 92.05           H
ATOM   4319 2HB  ALA A 283     -11.092 -10.424  21.035  1.00 92.05           H
ATOM   4320 3HB  ALA A 283     -12.240 -11.083  22.225  1.00 92.05           H
ATOM   4321  HN  ALA A 283     -11.126  -8.059  20.622  1.00 92.05           H
ATOM   4322  N   MET A 284      -9.878  -8.236  23.075  1.00 89.59           N
ATOM   4323  CA  MET A 284      -8.778  -8.140  24.019  1.00 89.59           C
ATOM   4324  C   MET A 284      -8.428  -9.513  24.595  1.00 89.59           C
ATOM   4325  O   MET A 284      -8.285  -9.664  25.807  1.00 89.59           O
ATOM   4326  HA  MET A 284      -7.934  -7.752  23.448  1.00 89.59           H
ATOM   4327  CB  MET A 284      -9.163  -7.192  25.157  1.00 89.59           C
ATOM   4328 1HB  MET A 284      -9.984  -7.621  25.731  1.00 89.59           H
ATOM   4329 2HB  MET A 284      -8.321  -7.079  25.841  1.00 89.59           H
ATOM   4330  CG  MET A 284      -9.574  -5.822  24.614  1.00 89.59           C
ATOM   4331 1HG  MET A 284      -8.732  -5.357  24.101  1.00 89.59           H
ATOM   4332 2HG  MET A 284     -10.371  -5.937  23.879  1.00 89.59           H
ATOM   4333  SD  MET A 284     -10.125  -4.776  25.951  1.00 89.59           S
ATOM   4334  CE  MET A 284     -11.220  -3.684  25.059  1.00 89.59           C
ATOM   4335 1HE  MET A 284     -10.659  -3.158  24.287  1.00 89.59           H
ATOM   4336 2HE  MET A 284     -12.016  -4.267  24.596  1.00 89.59           H
ATOM   4337 3HE  MET A 284     -11.654  -2.961  25.750  1.00 89.59           H
ATOM   4338  HN  MET A 284      -9.730  -7.767  22.204  1.00 89.59           H
ATOM   4339  N   PHE A 285      -8.300 -10.480  23.698  1.00 91.13           N
ATOM   4340  CA  PHE A 285      -8.135 -11.865  24.109  1.00 91.13           C
ATOM   4341  C   PHE A 285      -6.657 -12.203  24.313  1.00 91.13           C
ATOM   4342  O   PHE A 285      -6.327 -13.203  24.949  1.00 91.13           O
ATOM   4343  HA  PHE A 285      -8.668 -11.988  25.051  1.00 91.13           H
ATOM   4344  CB  PHE A 285      -8.694 -12.735  22.981  1.00 91.13           C
ATOM   4345 1HB  PHE A 285      -8.817 -13.753  23.350  1.00 91.13           H
ATOM   4346 2HB  PHE A 285      -9.685 -12.371  22.713  1.00 91.13           H
ATOM   4347  CG  PHE A 285      -7.820 -12.765  21.726  1.00 91.13           C
ATOM   4348  CD1 PHE A 285      -8.021 -11.854  20.736  1.00 91.13           C
ATOM   4349  HD1 PHE A 285      -8.804 -11.103  20.837  1.00 91.13           H
ATOM   4350  CD2 PHE A 285      -6.842 -13.702  21.600  1.00 91.13           C
ATOM   4351  HD2 PHE A 285      -6.681 -14.432  22.393  1.00 91.13           H
ATOM   4352  CE1 PHE A 285      -7.210 -11.882  19.571  1.00 91.13           C
ATOM   4353  HE1 PHE A 285      -7.371 -11.152  18.777  1.00 91.13           H
ATOM   4354  CE2 PHE A 285      -6.031 -13.729  20.435  1.00 91.13           C
ATOM   4355  HE2 PHE A 285      -5.248 -14.480  20.334  1.00 91.13           H
ATOM   4356  CZ  PHE A 285      -6.232 -12.819  19.445  1.00 91.13           C
ATOM   4357  HZ  PHE A 285      -5.609 -12.840  18.550  1.00 91.13           H
ATOM   4358  HN  PHE A 285      -8.308 -10.331  22.709  1.00 91.13           H
ATOM   4359  N   ILE A 286      -5.805 -11.350  23.761  1.00 91.66           N
ATOM   4360  CA  ILE A 286      -4.370 -11.531  23.899  1.00 91.66           C
ATOM   4361  C   ILE A 286      -3.906 -10.903  25.214  1.00 91.66           C
ATOM   4362  O   ILE A 286      -3.543  -9.728  25.251  1.00 91.66           O
ATOM   4363  HA  ILE A 286      -4.178 -12.603  23.942  1.00 91.66           H
ATOM   4364  CB  ILE A 286      -3.642 -10.989  22.667  1.00 91.66           C
ATOM   4365  HB  ILE A 286      -3.833  -9.918  22.601  1.00 91.66           H
ATOM   4366  CG1 ILE A 286      -4.183 -11.626  21.386  1.00 91.66           C
ATOM   4367 1HG1 ILE A 286      -3.902 -12.678  21.351  1.00 91.66           H
ATOM   4368 2HG1 ILE A 286      -5.273 -11.587  21.388  1.00 91.66           H
ATOM   4369  CG2 ILE A 286      -2.128 -11.171  22.802  1.00 91.66           C
ATOM   4370 1HG2 ILE A 286      -1.775 -10.633  23.682  1.00 91.66           H
ATOM   4371 2HG2 ILE A 286      -1.897 -12.231  22.907  1.00 91.66           H
ATOM   4372 3HG2 ILE A 286      -1.635 -10.777  21.913  1.00 91.66           H
ATOM   4373  CD1 ILE A 286      -3.645 -10.907  20.147  1.00 91.66           C
ATOM   4374 1HD1 ILE A 286      -3.949  -9.861  20.173  1.00 91.66           H
ATOM   4375 2HD1 ILE A 286      -2.557 -10.969  20.135  1.00 91.66           H
ATOM   4376 3HD1 ILE A 286      -4.046 -11.380  19.250  1.00 91.66           H
ATOM   4377  HN  ILE A 286      -6.082 -10.550  23.229  1.00 91.66           H
ATOM   4378  N   SER A 287      -3.931 -11.713  26.262  1.00 89.24           N
ATOM   4379  CA  SER A 287      -3.488 -11.261  27.569  1.00 89.24           C
ATOM   4380  C   SER A 287      -2.035 -11.678  27.803  1.00 89.24           C
ATOM   4381  O   SER A 287      -1.364 -11.139  28.682  1.00 89.24           O
ATOM   4382  HA  SER A 287      -3.575 -10.174  27.543  1.00 89.24           H
ATOM   4383  CB  SER A 287      -4.385 -11.817  28.678  1.00 89.24           C
ATOM   4384 1HB  SER A 287      -4.006 -11.492  29.647  1.00 89.24           H
ATOM   4385 2HB  SER A 287      -5.388 -11.405  28.573  1.00 89.24           H
ATOM   4386  OG  SER A 287      -4.451 -13.240  28.647  1.00 89.24           O
ATOM   4387  HG  SER A 287      -5.079 -13.568  29.353  1.00 89.24           H
ATOM   4388  HN  SER A 287      -4.246 -12.662  26.227  1.00 89.24           H
ATOM   4389  N   ASN A 288      -1.591 -12.634  27.000  1.00 92.30           N
ATOM   4390  CA  ASN A 288      -0.276 -13.221  27.192  1.00 92.30           C
ATOM   4391  C   ASN A 288       0.770 -12.362  26.478  1.00 92.30           C
ATOM   4392  O   ASN A 288       0.677 -12.138  25.273  1.00 92.30           O
ATOM   4393  HA  ASN A 288      -0.128 -13.247  28.272  1.00 92.30           H
ATOM   4394  CB  ASN A 288      -0.211 -14.632  26.603  1.00 92.30           C
ATOM   4395 1HB  ASN A 288      -1.056 -15.219  26.961  1.00 92.30           H
ATOM   4396 2HB  ASN A 288      -0.296 -14.580  25.517  1.00 92.30           H
ATOM   4397  CG  ASN A 288       1.098 -15.326  26.985  1.00 92.30           C
ATOM   4398  OD1 ASN A 288       2.161 -14.728  27.019  1.00 92.30           O
ATOM   4399  ND2 ASN A 288       0.962 -16.618  27.268  1.00 92.30           N
ATOM   4400 1HD2 ASN A 288       0.061 -17.048  27.220  1.00 92.30           H
ATOM   4401 2HD2 ASN A 288       1.761 -17.160  27.529  1.00 92.30           H
ATOM   4402  HN  ASN A 288      -2.112 -13.007  26.233  1.00 92.30           H
ATOM   4403  N   CYS A 289       1.742 -11.904  27.254  1.00 91.56           N
ATOM   4404  CA  CYS A 289       2.741 -10.984  26.737  1.00 91.56           C
ATOM   4405  C   CYS A 289       3.555 -11.711  25.665  1.00 91.56           C
ATOM   4406  O   CYS A 289       3.972 -11.105  24.679  1.00 91.56           O
ATOM   4407  HA  CYS A 289       2.199 -10.143  26.307  1.00 91.56           H
ATOM   4408  CB  CYS A 289       3.631 -10.431  27.852  1.00 91.56           C
ATOM   4409 1HB  CYS A 289       3.018  -9.941  28.609  1.00 91.56           H
ATOM   4410 2HB  CYS A 289       4.157 -11.247  28.347  1.00 91.56           H
ATOM   4411  SG  CYS A 289       4.836  -9.241  27.159  1.00 91.56           S
ATOM   4412  HN  CYS A 289       1.853 -12.151  28.216  1.00 91.56           H
ATOM   4413  N   ALA A 290       3.758 -13.000  25.894  1.00 93.42           N
ATOM   4414  CA  ALA A 290       4.568 -13.802  24.993  1.00 93.42           C
ATOM   4415  C   ALA A 290       3.901 -13.844  23.616  1.00 93.42           C
ATOM   4416  O   ALA A 290       4.565 -13.667  22.596  1.00 93.42           O
ATOM   4417  HA  ALA A 290       5.541 -13.319  24.902  1.00 93.42           H
ATOM   4418  CB  ALA A 290       4.764 -15.198  25.588  1.00 93.42           C
ATOM   4419 1HB  ALA A 290       5.267 -15.115  26.551  1.00 93.42           H
ATOM   4420 2HB  ALA A 290       3.793 -15.674  25.725  1.00 93.42           H
ATOM   4421 3HB  ALA A 290       5.371 -15.799  24.911  1.00 93.42           H
ATOM   4422  HN  ALA A 290       3.381 -13.495  26.677  1.00 93.42           H
ATOM   4423  N   VAL A 291       2.597 -14.078  23.632  1.00 93.65           N
ATOM   4424  CA  VAL A 291       1.836 -14.155  22.397  1.00 93.65           C
ATOM   4425  C   VAL A 291       1.836 -12.785  21.716  1.00 93.65           C
ATOM   4426  O   VAL A 291       2.023 -12.690  20.504  1.00 93.65           O
ATOM   4427  HA  VAL A 291       2.338 -14.871  21.745  1.00 93.65           H
ATOM   4428  CB  VAL A 291       0.428 -14.681  22.682  1.00 93.65           C
ATOM   4429  HB  VAL A 291      -0.048 -14.000  23.388  1.00 93.65           H
ATOM   4430  CG1 VAL A 291      -0.418 -14.702  21.408  1.00 93.65           C
ATOM   4431 1HG1 VAL A 291      -0.497 -13.692  21.007  1.00 93.65           H
ATOM   4432 2HG1 VAL A 291       0.053 -15.350  20.669  1.00 93.65           H
ATOM   4433 3HG1 VAL A 291      -1.414 -15.080  21.639  1.00 93.65           H
ATOM   4434  CG2 VAL A 291       0.480 -16.066  23.329  1.00 93.65           C
ATOM   4435 1HG2 VAL A 291       0.983 -16.762  22.657  1.00 93.65           H
ATOM   4436 2HG2 VAL A 291       1.029 -16.008  24.269  1.00 93.65           H
ATOM   4437 3HG2 VAL A 291      -0.534 -16.416  23.521  1.00 93.65           H
ATOM   4438  HN  VAL A 291       2.064 -14.214  24.467  1.00 93.65           H
ATOM   4439  N   SER A 292       1.624 -11.758  22.526  1.00 92.66           N
ATOM   4440  CA  SER A 292       1.556 -10.401  22.011  1.00 92.66           C
ATOM   4441  C   SER A 292       2.878 -10.030  21.335  1.00 92.66           C
ATOM   4442  O   SER A 292       2.883  -9.426  20.264  1.00 92.66           O
ATOM   4443  HA  SER A 292       0.744 -10.409  21.283  1.00 92.66           H
ATOM   4444  CB  SER A 292       1.231  -9.404  23.125  1.00 92.66           C
ATOM   4445 1HB  SER A 292       0.360  -9.752  23.680  1.00 92.66           H
ATOM   4446 2HB  SER A 292       2.063  -9.364  23.829  1.00 92.66           H
ATOM   4447  OG  SER A 292       0.978  -8.098  22.616  1.00 92.66           O
ATOM   4448  HG  SER A 292       0.091  -8.077  22.154  1.00 92.66           H
ATOM   4449  HN  SER A 292       1.501 -11.841  23.515  1.00 92.66           H
ATOM   4450  N   THR A 293       3.966 -10.407  21.990  1.00 92.78           N
ATOM   4451  CA  THR A 293       5.291 -10.092  21.483  1.00 92.78           C
ATOM   4452  C   THR A 293       5.494 -10.711  20.099  1.00 92.78           C
ATOM   4453  O   THR A 293       5.984 -10.049  19.185  1.00 92.78           O
ATOM   4454  HA  THR A 293       5.365  -9.011  21.364  1.00 92.78           H
ATOM   4455  CB  THR A 293       6.317 -10.564  22.516  1.00 92.78           C
ATOM   4456  HB  THR A 293       6.191 -11.625  22.732  1.00 92.78           H
ATOM   4457  OG1 THR A 293       6.127  -9.685  23.621  1.00 92.78           O
ATOM   4458  HG1 THR A 293       5.524 -10.109  24.296  1.00 92.78           H
ATOM   4459  CG2 THR A 293       7.757 -10.301  22.073  1.00 92.78           C
ATOM   4460 1HG2 THR A 293       7.901  -9.231  21.922  1.00 92.78           H
ATOM   4461 2HG2 THR A 293       7.953 -10.829  21.140  1.00 92.78           H
ATOM   4462 3HG2 THR A 293       8.444 -10.655  22.842  1.00 92.78           H
ATOM   4463  HN  THR A 293       3.953 -10.919  22.849  1.00 92.78           H
ATOM   4464  N   ASN A 294       5.107 -11.973  19.987  1.00 94.39           N
ATOM   4465  CA  ASN A 294       5.301 -12.709  18.749  1.00 94.39           C
ATOM   4466  C   ASN A 294       4.433 -12.089  17.652  1.00 94.39           C
ATOM   4467  O   ASN A 294       4.858 -11.989  16.502  1.00 94.39           O
ATOM   4468  HA  ASN A 294       6.366 -12.629  18.533  1.00 94.39           H
ATOM   4469  CB  ASN A 294       4.888 -14.173  18.908  1.00 94.39           C
ATOM   4470 1HB  ASN A 294       3.920 -14.230  19.405  1.00 94.39           H
ATOM   4471 2HB  ASN A 294       4.769 -14.630  17.926  1.00 94.39           H
ATOM   4472  CG  ASN A 294       5.928 -14.952  19.716  1.00 94.39           C
ATOM   4473  OD1 ASN A 294       7.058 -14.527  19.894  1.00 94.39           O
ATOM   4474  ND2 ASN A 294       5.486 -16.111  20.193  1.00 94.39           N
ATOM   4475 1HD2 ASN A 294       4.546 -16.401  20.011  1.00 94.39           H
ATOM   4476 2HD2 ASN A 294       6.092 -16.693  20.735  1.00 94.39           H
ATOM   4477  HN  ASN A 294       4.670 -12.491  20.722  1.00 94.39           H
ATOM   4478  N   ILE A 295       3.233 -11.689  18.046  1.00 93.26           N
ATOM   4479  CA  ILE A 295       2.282 -11.130  17.100  1.00 93.26           C
ATOM   4480  C   ILE A 295       2.836  -9.818  16.542  1.00 93.26           C
ATOM   4481  O   ILE A 295       2.704  -9.540  15.351  1.00 93.26           O
ATOM   4482  HA  ILE A 295       2.183 -11.840  16.278  1.00 93.26           H
ATOM   4483  CB  ILE A 295       0.903 -10.990  17.746  1.00 93.26           C
ATOM   4484  HB  ILE A 295       1.036 -10.603  18.756  1.00 93.26           H
ATOM   4485  CG1 ILE A 295       0.215 -12.351  17.871  1.00 93.26           C
ATOM   4486 1HG1 ILE A 295      -0.054 -12.719  16.881  1.00 93.26           H
ATOM   4487 2HG1 ILE A 295       0.907 -13.074  18.303  1.00 93.26           H
ATOM   4488  CG2 ILE A 295       0.041  -9.980  16.985  1.00 93.26           C
ATOM   4489 1HG2 ILE A 295       0.531  -9.007  16.992  1.00 93.26           H
ATOM   4490 2HG2 ILE A 295      -0.088 -10.315  15.956  1.00 93.26           H
ATOM   4491 3HG2 ILE A 295      -0.934  -9.900  17.466  1.00 93.26           H
ATOM   4492  CD1 ILE A 295      -1.039 -12.254  18.743  1.00 93.26           C
ATOM   4493 1HD1 ILE A 295      -0.763 -11.908  19.739  1.00 93.26           H
ATOM   4494 2HD1 ILE A 295      -1.739 -11.548  18.295  1.00 93.26           H
ATOM   4495 3HD1 ILE A 295      -1.508 -13.235  18.815  1.00 93.26           H
ATOM   4496  HN  ILE A 295       2.908 -11.742  18.990  1.00 93.26           H
ATOM   4497  N   ASP A 296       3.446  -9.045  17.429  1.00 93.17           N
ATOM   4498  CA  ASP A 296       3.988  -7.752  17.048  1.00 93.17           C
ATOM   4499  C   ASP A 296       5.148  -7.957  16.073  1.00 93.17           C
ATOM   4500  O   ASP A 296       5.283  -7.219  15.098  1.00 93.17           O
ATOM   4501  HA  ASP A 296       3.154  -7.214  16.597  1.00 93.17           H
ATOM   4502  CB  ASP A 296       4.522  -6.998  18.267  1.00 93.17           C
ATOM   4503 1HB  ASP A 296       5.198  -7.642  18.830  1.00 93.17           H
ATOM   4504 2HB  ASP A 296       5.103  -6.135  17.940  1.00 93.17           H
ATOM   4505  CG  ASP A 296       3.378  -6.536  19.172  1.00 93.17           C
ATOM   4506  OD1 ASP A 296       2.233  -6.513  18.671  1.00 93.17           O
ATOM   4507  OD2 ASP A 296       3.674  -6.218  20.344  1.00 93.17           O
ATOM   4508  HN  ASP A 296       3.571  -9.289  18.391  1.00 93.17           H
ATOM   4509  N   ILE A 297       5.957  -8.964  16.369  1.00 94.19           N
ATOM   4510  CA  ILE A 297       7.072  -9.308  15.503  1.00 94.19           C
ATOM   4511  C   ILE A 297       6.538  -9.724  14.131  1.00 94.19           C
ATOM   4512  O   ILE A 297       7.057  -9.294  13.102  1.00 94.19           O
ATOM   4513  HA  ILE A 297       7.679  -8.411  15.380  1.00 94.19           H
ATOM   4514  CB  ILE A 297       7.958 -10.366  16.165  1.00 94.19           C
ATOM   4515  HB  ILE A 297       7.315 -11.156  16.553  1.00 94.19           H
ATOM   4516  CG1 ILE A 297       8.719  -9.777  17.355  1.00 94.19           C
ATOM   4517 1HG1 ILE A 297       9.474  -9.077  16.998  1.00 94.19           H
ATOM   4518 2HG1 ILE A 297       8.033  -9.213  17.986  1.00 94.19           H
ATOM   4519  CG2 ILE A 297       8.899 -11.009  15.144  1.00 94.19           C
ATOM   4520 1HG2 ILE A 297       8.312 -11.486  14.359  1.00 94.19           H
ATOM   4521 2HG2 ILE A 297       9.538 -10.243  14.706  1.00 94.19           H
ATOM   4522 3HG2 ILE A 297       9.517 -11.757  15.641  1.00 94.19           H
ATOM   4523  CD1 ILE A 297       9.387 -10.881  18.178  1.00 94.19           C
ATOM   4524 1HD1 ILE A 297       8.626 -11.565  18.553  1.00 94.19           H
ATOM   4525 2HD1 ILE A 297      10.090 -11.427  17.549  1.00 94.19           H
ATOM   4526 3HD1 ILE A 297       9.921 -10.435  19.017  1.00 94.19           H
ATOM   4527  HN  ILE A 297       5.860  -9.539  17.182  1.00 94.19           H
ATOM   4528  N   CYS A 298       5.507 -10.556  14.161  1.00 94.39           N
ATOM   4529  CA  CYS A 298       4.897 -11.037  12.932  1.00 94.39           C
ATOM   4530  C   CYS A 298       4.418  -9.826  12.128  1.00 94.39           C
ATOM   4531  O   CYS A 298       4.556  -9.794  10.907  1.00 94.39           O
ATOM   4532  HA  CYS A 298       5.672 -11.579  12.390  1.00 94.39           H
ATOM   4533  CB  CYS A 298       3.761 -12.022  13.212  1.00 94.39           C
ATOM   4534 1HB  CYS A 298       3.114 -11.630  13.998  1.00 94.39           H
ATOM   4535 2HB  CYS A 298       3.144 -12.141  12.322  1.00 94.39           H
ATOM   4536  SG  CYS A 298       4.447 -13.641  13.718  1.00 94.39           S
ATOM   4537  HG  CYS A 298       4.782 -13.272  14.951  1.00 94.39           H
ATOM   4538  HN  CYS A 298       5.089 -10.900  15.002  1.00 94.39           H
ATOM   4539  N   PHE A 299       3.865  -8.860  12.847  1.00 92.97           N
ATOM   4540  CA  PHE A 299       3.352  -7.657  12.214  1.00 92.97           C
ATOM   4541  C   PHE A 299       4.456  -6.929  11.445  1.00 92.97           C
ATOM   4542  O   PHE A 299       4.259  -6.530  10.298  1.00 92.97           O
ATOM   4543  HA  PHE A 299       2.570  -7.965  11.519  1.00 92.97           H
ATOM   4544  CB  PHE A 299       2.839  -6.747  13.332  1.00 92.97           C
ATOM   4545 1HB  PHE A 299       2.075  -7.279  13.898  1.00 92.97           H
ATOM   4546 2HB  PHE A 299       3.658  -6.539  14.021  1.00 92.97           H
ATOM   4547  CG  PHE A 299       2.258  -5.421  12.838  1.00 92.97           C
ATOM   4548  CD1 PHE A 299       3.035  -4.305  12.812  1.00 92.97           C
ATOM   4549  HD1 PHE A 299       4.072  -4.356  13.143  1.00 92.97           H
ATOM   4550  CD2 PHE A 299       0.964  -5.358  12.425  1.00 92.97           C
ATOM   4551  HD2 PHE A 299       0.341  -6.252  12.446  1.00 92.97           H
ATOM   4552  CE1 PHE A 299       2.495  -3.075  12.354  1.00 92.97           C
ATOM   4553  HE1 PHE A 299       3.118  -2.180  12.333  1.00 92.97           H
ATOM   4554  CE2 PHE A 299       0.424  -4.127  11.967  1.00 92.97           C
ATOM   4555  HE2 PHE A 299      -0.613  -4.076  11.636  1.00 92.97           H
ATOM   4556  CZ  PHE A 299       1.201  -3.011  11.940  1.00 92.97           C
ATOM   4557  HZ  PHE A 299       0.787  -2.067  11.588  1.00 92.97           H
ATOM   4558  HN  PHE A 299       3.764  -8.890  13.841  1.00 92.97           H
ATOM   4559  N   GLN A 300       5.593  -6.777  12.108  1.00 93.03           N
ATOM   4560  CA  GLN A 300       6.704  -6.042  11.528  1.00 93.03           C
ATOM   4561  C   GLN A 300       7.204  -6.744  10.264  1.00 93.03           C
ATOM   4562  O   GLN A 300       7.489  -6.094   9.260  1.00 93.03           O
ATOM   4563  HA  GLN A 300       6.301  -5.062  11.272  1.00 93.03           H
ATOM   4564  CB  GLN A 300       7.836  -5.869  12.543  1.00 93.03           C
ATOM   4565 1HB  GLN A 300       8.081  -6.833  12.988  1.00 93.03           H
ATOM   4566 2HB  GLN A 300       8.734  -5.515  12.036  1.00 93.03           H
ATOM   4567  CG  GLN A 300       7.441  -4.880  13.642  1.00 93.03           C
ATOM   4568 1HG  GLN A 300       6.852  -4.070  13.212  1.00 93.03           H
ATOM   4569 2HG  GLN A 300       6.808  -5.380  14.375  1.00 93.03           H
ATOM   4570  CD  GLN A 300       8.679  -4.307  14.335  1.00 93.03           C
ATOM   4571  OE1 GLN A 300       9.804  -4.701  14.077  1.00 93.03           O
ATOM   4572  NE2 GLN A 300       8.409  -3.358  15.226  1.00 93.03           N
ATOM   4573 1HE2 GLN A 300       7.462  -3.081  15.390  1.00 93.03           H
ATOM   4574 2HE2 GLN A 300       9.153  -2.921  15.732  1.00 93.03           H
ATOM   4575  HN  GLN A 300       5.761  -7.145  13.022  1.00 93.03           H
ATOM   4576  N   VAL A 301       7.295  -8.063  10.356  1.00 94.92           N
ATOM   4577  CA  VAL A 301       7.818  -8.855   9.255  1.00 94.92           C
ATOM   4578  C   VAL A 301       6.898  -8.704   8.042  1.00 94.92           C
ATOM   4579  O   VAL A 301       7.354  -8.363   6.951  1.00 94.92           O
ATOM   4580  HA  VAL A 301       8.801  -8.458   9.002  1.00 94.92           H
ATOM   4581  CB  VAL A 301       7.994 -10.310   9.695  1.00 94.92           C
ATOM   4582  HB  VAL A 301       7.041 -10.657  10.094  1.00 94.92           H
ATOM   4583  CG1 VAL A 301       8.358 -11.201   8.506  1.00 94.92           C
ATOM   4584 1HG1 VAL A 301       7.564 -11.155   7.761  1.00 94.92           H
ATOM   4585 2HG1 VAL A 301       9.292 -10.855   8.064  1.00 94.92           H
ATOM   4586 3HG1 VAL A 301       8.477 -12.230   8.847  1.00 94.92           H
ATOM   4587  CG2 VAL A 301       9.039 -10.424  10.806  1.00 94.92           C
ATOM   4588 1HG2 VAL A 301       9.997 -10.050  10.444  1.00 94.92           H
ATOM   4589 2HG2 VAL A 301       8.721  -9.835  11.666  1.00 94.92           H
ATOM   4590 3HG2 VAL A 301       9.144 -11.469  11.100  1.00 94.92           H
ATOM   4591  HN  VAL A 301       7.020  -8.588  11.161  1.00 94.92           H
ATOM   4592  N   THR A 302       5.620  -8.965   8.272  1.00 94.16           N
ATOM   4593  CA  THR A 302       4.654  -8.992   7.187  1.00 94.16           C
ATOM   4594  C   THR A 302       4.474  -7.591   6.599  1.00 94.16           C
ATOM   4595  O   THR A 302       4.255  -7.441   5.398  1.00 94.16           O
ATOM   4596  HA  THR A 302       5.048  -9.624   6.392  1.00 94.16           H
ATOM   4597  CB  THR A 302       3.356  -9.597   7.724  1.00 94.16           C
ATOM   4598  HB  THR A 302       2.592  -9.633   6.947  1.00 94.16           H
ATOM   4599  OG1 THR A 302       3.041  -8.793   8.858  1.00 94.16           O
ATOM   4600  HG1 THR A 302       3.388  -9.225   9.691  1.00 94.16           H
ATOM   4601  CG2 THR A 302       3.559 -10.997   8.306  1.00 94.16           C
ATOM   4602 1HG2 THR A 302       4.272 -10.949   9.128  1.00 94.16           H
ATOM   4603 2HG2 THR A 302       3.942 -11.660   7.530  1.00 94.16           H
ATOM   4604 3HG2 THR A 302       2.606 -11.380   8.673  1.00 94.16           H
ATOM   4605  HN  THR A 302       5.243  -9.156   9.179  1.00 94.16           H
ATOM   4606  N   GLN A 303       4.574  -6.600   7.473  1.00 92.57           N
ATOM   4607  CA  GLN A 303       4.467  -5.214   7.048  1.00 92.57           C
ATOM   4608  C   GLN A 303       5.570  -4.881   6.042  1.00 92.57           C
ATOM   4609  O   GLN A 303       5.321  -4.211   5.041  1.00 92.57           O
ATOM   4610  HA  GLN A 303       3.492  -5.133   6.568  1.00 92.57           H
ATOM   4611  CB  GLN A 303       4.515  -4.267   8.249  1.00 92.57           C
ATOM   4612 1HB  GLN A 303       3.684  -4.482   8.920  1.00 92.57           H
ATOM   4613 2HB  GLN A 303       5.432  -4.437   8.813  1.00 92.57           H
ATOM   4614  CG  GLN A 303       4.449  -2.807   7.798  1.00 92.57           C
ATOM   4615 1HG  GLN A 303       5.397  -2.520   7.343  1.00 92.57           H
ATOM   4616 2HG  GLN A 303       3.681  -2.693   7.033  1.00 92.57           H
ATOM   4617  CD  GLN A 303       4.143  -1.882   8.978  1.00 92.57           C
ATOM   4618  OE1 GLN A 303       5.028  -1.385   9.656  1.00 92.57           O
ATOM   4619  NE2 GLN A 303       2.845  -1.681   9.185  1.00 92.57           N
ATOM   4620 1HE2 GLN A 303       2.170  -2.119   8.592  1.00 92.57           H
ATOM   4621 2HE2 GLN A 303       2.544  -1.091   9.934  1.00 92.57           H
ATOM   4622  HN  GLN A 303       4.724  -6.731   8.452  1.00 92.57           H
ATOM   4623  N   THR A 304       6.767  -5.364   6.343  1.00 93.90           N
ATOM   4624  CA  THR A 304       7.923  -5.068   5.514  1.00 93.90           C
ATOM   4625  C   THR A 304       7.765  -5.704   4.131  1.00 93.90           C
ATOM   4626  O   THR A 304       8.099  -5.089   3.120  1.00 93.90           O
ATOM   4627  HA  THR A 304       7.973  -3.989   5.366  1.00 93.90           H
ATOM   4628  CB  THR A 304       9.173  -5.540   6.260  1.00 93.90           C
ATOM   4629  HB  THR A 304       9.174  -6.624   6.370  1.00 93.90           H
ATOM   4630  OG1 THR A 304       9.151  -4.798   7.477  1.00 93.90           O
ATOM   4631  HG1 THR A 304       8.702  -5.331   8.195  1.00 93.90           H
ATOM   4632  CG2 THR A 304      10.467  -5.095   5.576  1.00 93.90           C
ATOM   4633 1HG2 THR A 304      10.496  -4.006   5.527  1.00 93.90           H
ATOM   4634 2HG2 THR A 304      10.504  -5.505   4.567  1.00 93.90           H
ATOM   4635 3HG2 THR A 304      11.322  -5.456   6.147  1.00 93.90           H
ATOM   4636  HN  THR A 304       6.952  -5.947   7.134  1.00 93.90           H
ATOM   4637  N   ILE A 305       7.256  -6.927   4.132  1.00 93.42           N
ATOM   4638  CA  ILE A 305       7.016  -7.639   2.888  1.00 93.42           C
ATOM   4639  C   ILE A 305       6.052  -6.827   2.020  1.00 93.42           C
ATOM   4640  O   ILE A 305       6.220  -6.752   0.804  1.00 93.42           O
ATOM   4641  HA  ILE A 305       7.970  -7.715   2.366  1.00 93.42           H
ATOM   4642  CB  ILE A 305       6.538  -9.064   3.170  1.00 93.42           C
ATOM   4643  HB  ILE A 305       5.700  -9.013   3.866  1.00 93.42           H
ATOM   4644  CG1 ILE A 305       7.637  -9.887   3.847  1.00 93.42           C
ATOM   4645 1HG1 ILE A 305       8.419 -10.119   3.124  1.00 93.42           H
ATOM   4646 2HG1 ILE A 305       8.099  -9.300   4.640  1.00 93.42           H
ATOM   4647  CG2 ILE A 305       6.025  -9.733   1.894  1.00 93.42           C
ATOM   4648 1HG2 ILE A 305       5.190  -9.158   1.492  1.00 93.42           H
ATOM   4649 2HG2 ILE A 305       6.827  -9.773   1.156  1.00 93.42           H
ATOM   4650 3HG2 ILE A 305       5.691 -10.746   2.123  1.00 93.42           H
ATOM   4651  CD1 ILE A 305       7.071 -11.184   4.428  1.00 93.42           C
ATOM   4652 1HD1 ILE A 305       6.306 -10.948   5.168  1.00 93.42           H
ATOM   4653 2HD1 ILE A 305       6.631 -11.779   3.628  1.00 93.42           H
ATOM   4654 3HD1 ILE A 305       7.873 -11.750   4.903  1.00 93.42           H
ATOM   4655  HN  ILE A 305       7.010  -7.430   4.961  1.00 93.42           H
ATOM   4656  N   ALA A 306       5.063  -6.242   2.679  1.00 90.31           N
ATOM   4657  CA  ALA A 306       4.037  -5.491   1.975  1.00 90.31           C
ATOM   4658  C   ALA A 306       4.675  -4.279   1.293  1.00 90.31           C
ATOM   4659  O   ALA A 306       4.241  -3.869   0.217  1.00 90.31           O
ATOM   4660  HA  ALA A 306       3.611  -6.144   1.213  1.00 90.31           H
ATOM   4661  CB  ALA A 306       2.932  -5.093   2.956  1.00 90.31           C
ATOM   4662 1HB  ALA A 306       2.492  -5.990   3.391  1.00 90.31           H
ATOM   4663 2HB  ALA A 306       3.355  -4.475   3.749  1.00 90.31           H
ATOM   4664 3HB  ALA A 306       2.162  -4.530   2.428  1.00 90.31           H
ATOM   4665  HN  ALA A 306       4.956  -6.274   3.672  1.00 90.31           H
ATOM   4666  N   PHE A 307       5.694  -3.741   1.946  1.00 91.80           N
ATOM   4667  CA  PHE A 307       6.326  -2.521   1.473  1.00 91.80           C
ATOM   4668  C   PHE A 307       7.163  -2.788   0.220  1.00 91.80           C
ATOM   4669  O   PHE A 307       7.272  -1.928  -0.652  1.00 91.80           O
ATOM   4670  HA  PHE A 307       5.530  -1.817   1.232  1.00 91.80           H
ATOM   4671  CB  PHE A 307       7.246  -2.031   2.592  1.00 91.80           C
ATOM   4672 1HB  PHE A 307       7.879  -2.857   2.917  1.00 91.80           H
ATOM   4673 2HB  PHE A 307       7.907  -1.261   2.194  1.00 91.80           H
ATOM   4674  CG  PHE A 307       6.505  -1.468   3.806  1.00 91.80           C
ATOM   4675  CD1 PHE A 307       5.145  -1.482   3.839  1.00 91.80           C
ATOM   4676  HD1 PHE A 307       4.584  -1.895   3.001  1.00 91.80           H
ATOM   4677  CD2 PHE A 307       7.205  -0.953   4.853  1.00 91.80           C
ATOM   4678  HD2 PHE A 307       8.294  -0.942   4.826  1.00 91.80           H
ATOM   4679  CE1 PHE A 307       4.456  -0.960   4.966  1.00 91.80           C
ATOM   4680  HE1 PHE A 307       3.367  -0.971   4.992  1.00 91.80           H
ATOM   4681  CE2 PHE A 307       6.516  -0.431   5.979  1.00 91.80           C
ATOM   4682  HE2 PHE A 307       7.077  -0.018   6.818  1.00 91.80           H
ATOM   4683  CZ  PHE A 307       5.156  -0.445   6.012  1.00 91.80           C
ATOM   4684  HZ  PHE A 307       4.628  -0.044   6.877  1.00 91.80           H
ATOM   4685  HN  PHE A 307       6.087  -4.123   2.783  1.00 91.80           H
ATOM   4686  N   PHE A 308       7.733  -3.983   0.172  1.00 91.66           N
ATOM   4687  CA  PHE A 308       8.536  -4.383  -0.971  1.00 91.66           C
ATOM   4688  C   PHE A 308       7.720  -4.321  -2.264  1.00 91.66           C
ATOM   4689  O   PHE A 308       8.281  -4.188  -3.350  1.00 91.66           O
ATOM   4690  HA  PHE A 308       9.373  -3.688  -1.038  1.00 91.66           H
ATOM   4691  CB  PHE A 308       8.973  -5.829  -0.727  1.00 91.66           C
ATOM   4692 1HB  PHE A 308       8.247  -6.311  -0.071  1.00 91.66           H
ATOM   4693 2HB  PHE A 308       8.954  -6.368  -1.674  1.00 91.66           H
ATOM   4694  CG  PHE A 308      10.366  -5.963  -0.108  1.00 91.66           C
ATOM   4695  CD1 PHE A 308      11.471  -5.853  -0.892  1.00 91.66           C
ATOM   4696  HD1 PHE A 308      11.365  -5.669  -1.961  1.00 91.66           H
ATOM   4697  CD2 PHE A 308      10.498  -6.191   1.226  1.00 91.66           C
ATOM   4698  HD2 PHE A 308       9.611  -6.280   1.854  1.00 91.66           H
ATOM   4699  CE1 PHE A 308      12.764  -5.976  -0.317  1.00 91.66           C
ATOM   4700  HE1 PHE A 308      13.650  -5.888  -0.946  1.00 91.66           H
ATOM   4701  CE2 PHE A 308      11.791  -6.315   1.801  1.00 91.66           C
ATOM   4702  HE2 PHE A 308      11.896  -6.499   2.870  1.00 91.66           H
ATOM   4703  CZ  PHE A 308      12.896  -6.205   1.017  1.00 91.66           C
ATOM   4704  HZ  PHE A 308      13.889  -6.300   1.458  1.00 91.66           H
ATOM   4705  HN  PHE A 308       7.653  -4.671   0.893  1.00 91.66           H
ATOM   4706  N   HIS A 309       6.409  -4.419  -2.103  1.00 87.38           N
ATOM   4707  CA  HIS A 309       5.514  -4.440  -3.248  1.00 87.38           C
ATOM   4708  C   HIS A 309       5.680  -3.150  -4.053  1.00 87.38           C
ATOM   4709  O   HIS A 309       5.606  -3.165  -5.281  1.00 87.38           O
ATOM   4710  HA  HIS A 309       5.817  -5.285  -3.867  1.00 87.38           H
ATOM   4711  CB  HIS A 309       4.070  -4.681  -2.805  1.00 87.38           C
ATOM   4712 1HB  HIS A 309       4.037  -5.570  -2.176  1.00 87.38           H
ATOM   4713 2HB  HIS A 309       3.745  -3.842  -2.189  1.00 87.38           H
ATOM   4714  CG  HIS A 309       3.097  -4.853  -3.947  1.00 87.38           C
ATOM   4715  ND1 HIS A 309       2.438  -3.789  -4.538  1.00 87.38           N
ATOM   4716  HD1 HIS A 309       2.532  -2.828  -4.280  1.00 87.38           H
ATOM   4717  CD2 HIS A 309       2.681  -5.975  -4.601  1.00 87.38           C
ATOM   4718  HD2 HIS A 309       3.005  -6.994  -4.389  1.00 87.38           H
ATOM   4719  CE1 HIS A 309       1.662  -4.262  -5.502  1.00 87.38           C
ATOM   4720  HE1 HIS A 309       1.015  -3.671  -6.151  1.00 87.38           H
ATOM   4721  NE2 HIS A 309       1.813  -5.617  -5.539  1.00 87.38           N
ATOM   4722  HN  HIS A 309       5.957  -4.484  -1.213  1.00 87.38           H
ATOM   4723  N   SER A 310       5.903  -2.063  -3.328  1.00 87.82           N
ATOM   4724  CA  SER A 310       5.939  -0.747  -3.944  1.00 87.82           C
ATOM   4725  C   SER A 310       7.195  -0.608  -4.807  1.00 87.82           C
ATOM   4726  O   SER A 310       7.293   0.306  -5.624  1.00 87.82           O
ATOM   4727  HA  SER A 310       5.043  -0.693  -4.562  1.00 87.82           H
ATOM   4728  CB  SER A 310       5.896   0.358  -2.887  1.00 87.82           C
ATOM   4729 1HB  SER A 310       6.661   0.168  -2.133  1.00 87.82           H
ATOM   4730 2HB  SER A 310       6.137   1.314  -3.351  1.00 87.82           H
ATOM   4731  OG  SER A 310       4.621   0.445  -2.257  1.00 87.82           O
ATOM   4732  HG  SER A 310       3.962   0.872  -2.876  1.00 87.82           H
ATOM   4733  HN  SER A 310       6.056  -2.071  -2.340  1.00 87.82           H
ATOM   4734  N   CYS A 311       8.125  -1.528  -4.595  1.00 90.66           N
ATOM   4735  CA  CYS A 311       9.361  -1.532  -5.358  1.00 90.66           C
ATOM   4736  C   CYS A 311       9.278  -2.647  -6.402  1.00 90.66           C
ATOM   4737  O   CYS A 311      10.133  -2.745  -7.281  1.00 90.66           O
ATOM   4738  HA  CYS A 311       9.435  -0.556  -5.839  1.00 90.66           H
ATOM   4739  CB  CYS A 311      10.585  -1.688  -4.453  1.00 90.66           C
ATOM   4740 1HB  CYS A 311      11.492  -1.460  -5.012  1.00 90.66           H
ATOM   4741 2HB  CYS A 311      10.531  -0.977  -3.629  1.00 90.66           H
ATOM   4742  SG  CYS A 311      10.666  -3.395  -3.800  1.00 90.66           S
ATOM   4743  HG  CYS A 311      11.788  -3.226  -3.106  1.00 90.66           H
ATOM   4744  HN  CYS A 311       8.044  -2.259  -3.918  1.00 90.66           H
ATOM   4745  N   LEU A 312       8.239  -3.460  -6.272  1.00 87.10           N
ATOM   4746  CA  LEU A 312       8.083  -4.619  -7.134  1.00 87.10           C
ATOM   4747  C   LEU A 312       7.362  -4.201  -8.417  1.00 87.10           C
ATOM   4748  O   LEU A 312       7.579  -4.790  -9.475  1.00 87.10           O
ATOM   4749  HA  LEU A 312       9.082  -4.967  -7.397  1.00 87.10           H
ATOM   4750  CB  LEU A 312       7.389  -5.756  -6.382  1.00 87.10           C
ATOM   4751 1HB  LEU A 312       6.516  -5.349  -5.873  1.00 87.10           H
ATOM   4752 2HB  LEU A 312       7.025  -6.479  -7.112  1.00 87.10           H
ATOM   4753  CG  LEU A 312       8.244  -6.499  -5.353  1.00 87.10           C
ATOM   4754  HG  LEU A 312       8.597  -5.777  -4.617  1.00 87.10           H
ATOM   4755  CD1 LEU A 312       7.415  -7.542  -4.602  1.00 87.10           C
ATOM   4756 1HD1 LEU A 312       6.594  -7.048  -4.082  1.00 87.10           H
ATOM   4757 2HD1 LEU A 312       7.013  -8.266  -5.311  1.00 87.10           H
ATOM   4758 3HD1 LEU A 312       8.047  -8.056  -3.877  1.00 87.10           H
ATOM   4759  CD2 LEU A 312       9.481  -7.116  -6.011  1.00 87.10           C
ATOM   4760 1HD2 LEU A 312       9.169  -7.821  -6.781  1.00 87.10           H
ATOM   4761 2HD2 LEU A 312      10.083  -6.328  -6.462  1.00 87.10           H
ATOM   4762 3HD2 LEU A 312      10.071  -7.638  -5.257  1.00 87.10           H
ATOM   4763  HN  LEU A 312       7.515  -3.337  -5.593  1.00 87.10           H
ATOM   4764  N   ASN A 313       6.520  -3.187  -8.282  1.00 79.44           N
ATOM   4765  CA  ASN A 313       5.669  -2.768  -9.383  1.00 79.44           C
ATOM   4766  C   ASN A 313       6.536  -2.474 -10.608  1.00 79.44           C
ATOM   4767  O   ASN A 313       6.328  -3.052 -11.674  1.00 79.44           O
ATOM   4768  HA  ASN A 313       4.984  -3.600  -9.547  1.00 79.44           H
ATOM   4769  CB  ASN A 313       4.900  -1.494  -9.031  1.00 79.44           C
ATOM   4770 1HB  ASN A 313       5.552  -0.809  -8.488  1.00 79.44           H
ATOM   4771 2HB  ASN A 313       4.594  -0.985  -9.945  1.00 79.44           H
ATOM   4772  CG  ASN A 313       3.667  -1.813  -8.182  1.00 79.44           C
ATOM   4773  OD1 ASN A 313       3.150  -2.919  -8.184  1.00 79.44           O
ATOM   4774  ND2 ASN A 313       3.227  -0.788  -7.459  1.00 79.44           N
ATOM   4775 1HD2 ASN A 313       3.698   0.094  -7.503  1.00 79.44           H
ATOM   4776 2HD2 ASN A 313       2.426  -0.898  -6.871  1.00 79.44           H
ATOM   4777  HN  ASN A 313       6.415  -2.656  -7.441  1.00 79.44           H
ATOM   4778  N   PRO A 314       7.520  -1.573 -10.481  1.00 79.47           N
ATOM   4779  CA  PRO A 314       8.371  -1.219 -11.620  1.00 79.47           C
ATOM   4780  C   PRO A 314       8.990  -2.440 -12.280  1.00 79.47           C
ATOM   4781  O   PRO A 314       9.071  -2.514 -13.505  1.00 79.47           O
ATOM   4782  HA  PRO A 314       7.774  -0.746 -12.400  1.00 79.47           H
ATOM   4783  CB  PRO A 314       9.433  -0.303 -11.008  1.00 79.47           C
ATOM   4784 1HB  PRO A 314      10.313  -0.864 -10.695  1.00 79.47           H
ATOM   4785 2HB  PRO A 314       9.773   0.449 -11.720  1.00 79.47           H
ATOM   4786  CG  PRO A 314       8.715   0.328  -9.822  1.00 79.47           C
ATOM   4787 1HG  PRO A 314       9.416   0.723  -9.087  1.00 79.47           H
ATOM   4788 2HG  PRO A 314       8.086   1.165 -10.127  1.00 79.47           H
ATOM   4789  CD  PRO A 314       7.897  -0.827  -9.267  1.00 79.47           C
ATOM   4790 1HD  PRO A 314       8.480  -1.444  -8.583  1.00 79.47           H
ATOM   4791 2HD  PRO A 314       7.027  -0.477  -8.712  1.00 79.47           H
ATOM   4792  N   VAL A 315       9.415  -3.374 -11.441  1.00 81.65           N
ATOM   4793  CA  VAL A 315      10.141  -4.537 -11.923  1.00 81.65           C
ATOM   4794  C   VAL A 315       9.227  -5.363 -12.830  1.00 81.65           C
ATOM   4795  O   VAL A 315       9.662  -5.861 -13.867  1.00 81.65           O
ATOM   4796  HA  VAL A 315      10.986  -4.178 -12.510  1.00 81.65           H
ATOM   4797  CB  VAL A 315      10.691  -5.337 -10.740  1.00 81.65           C
ATOM   4798  HB  VAL A 315       9.847  -5.644 -10.121  1.00 81.65           H
ATOM   4799  CG1 VAL A 315      11.406  -6.602 -11.219  1.00 81.65           C
ATOM   4800 1HG1 VAL A 315      10.706  -7.229 -11.769  1.00 81.65           H
ATOM   4801 2HG1 VAL A 315      12.236  -6.325 -11.869  1.00 81.65           H
ATOM   4802 3HG1 VAL A 315      11.787  -7.151 -10.358  1.00 81.65           H
ATOM   4803  CG2 VAL A 315      11.616  -4.476  -9.878  1.00 81.65           C
ATOM   4804 1HG2 VAL A 315      12.453  -4.125 -10.483  1.00 81.65           H
ATOM   4805 2HG2 VAL A 315      11.062  -3.619  -9.494  1.00 81.65           H
ATOM   4806 3HG2 VAL A 315      11.993  -5.069  -9.045  1.00 81.65           H
ATOM   4807  HN  VAL A 315       9.271  -3.345 -10.452  1.00 81.65           H
ATOM   4808  N   LEU A 316       7.978  -5.484 -12.406  1.00 77.53           N
ATOM   4809  CA  LEU A 316       7.002  -6.253 -13.160  1.00 77.53           C
ATOM   4810  C   LEU A 316       6.883  -5.673 -14.571  1.00 77.53           C
ATOM   4811  O   LEU A 316       6.800  -6.417 -15.547  1.00 77.53           O
ATOM   4812  HA  LEU A 316       7.379  -7.273 -13.237  1.00 77.53           H
ATOM   4813  CB  LEU A 316       5.672  -6.318 -12.407  1.00 77.53           C
ATOM   4814 1HB  LEU A 316       5.354  -5.300 -12.184  1.00 77.53           H
ATOM   4815 2HB  LEU A 316       4.922  -6.749 -13.070  1.00 77.53           H
ATOM   4816  CG  LEU A 316       5.678  -7.117 -11.102  1.00 77.53           C
ATOM   4817  HG  LEU A 316       6.483  -6.738 -10.473  1.00 77.53           H
ATOM   4818  CD1 LEU A 316       4.371  -6.920 -10.332  1.00 77.53           C
ATOM   4819 1HD1 LEU A 316       4.246  -5.864 -10.094  1.00 77.53           H
ATOM   4820 2HD1 LEU A 316       3.534  -7.256 -10.944  1.00 77.53           H
ATOM   4821 3HD1 LEU A 316       4.402  -7.499  -9.409  1.00 77.53           H
ATOM   4822  CD2 LEU A 316       5.970  -8.596 -11.367  1.00 77.53           C
ATOM   4823 1HD2 LEU A 316       5.203  -9.006 -12.024  1.00 77.53           H
ATOM   4824 2HD2 LEU A 316       6.946  -8.694 -11.841  1.00 77.53           H
ATOM   4825 3HD2 LEU A 316       5.969  -9.141 -10.423  1.00 77.53           H
ATOM   4826  HN  LEU A 316       7.630  -5.069 -11.565  1.00 77.53           H
ATOM   4827  N   TYR A 317       6.877  -4.350 -14.633  1.00 73.92           N
ATOM   4828  CA  TYR A 317       6.711  -3.661 -15.902  1.00 73.92           C
ATOM   4829  C   TYR A 317       7.903  -3.921 -16.826  1.00 73.92           C
ATOM   4830  O   TYR A 317       7.736  -4.064 -18.036  1.00 73.92           O
ATOM   4831  HA  TYR A 317       5.806  -4.041 -16.375  1.00 73.92           H
ATOM   4832  CB  TYR A 317       6.655  -2.169 -15.568  1.00 73.92           C
ATOM   4833 1HB  TYR A 317       7.617  -1.863 -15.158  1.00 73.92           H
ATOM   4834 2HB  TYR A 317       6.508  -1.606 -16.490  1.00 73.92           H
ATOM   4835  CG  TYR A 317       5.551  -1.795 -14.577  1.00 73.92           C
ATOM   4836  CD1 TYR A 317       4.394  -2.545 -14.517  1.00 73.92           C
ATOM   4837  HD1 TYR A 317       4.267  -3.404 -15.176  1.00 73.92           H
ATOM   4838  CD2 TYR A 317       5.712  -0.707 -13.744  1.00 73.92           C
ATOM   4839  HD2 TYR A 317       6.626  -0.114 -13.791  1.00 73.92           H
ATOM   4840  CE1 TYR A 317       3.355  -2.192 -13.585  1.00 73.92           C
ATOM   4841  HE1 TYR A 317       2.437  -2.776 -13.527  1.00 73.92           H
ATOM   4842  CE2 TYR A 317       4.673  -0.354 -12.811  1.00 73.92           C
ATOM   4843  HE2 TYR A 317       4.788   0.503 -12.147  1.00 73.92           H
ATOM   4844  CZ  TYR A 317       3.546  -1.114 -12.778  1.00 73.92           C
ATOM   4845  OH  TYR A 317       2.565  -0.782 -11.897  1.00 73.92           O
ATOM   4846  HH  TYR A 317       1.936  -1.550 -11.779  1.00 73.92           H
ATOM   4847  HN  TYR A 317       6.982  -3.752 -13.839  1.00 73.92           H
ATOM   4848  N   VAL A 318       9.081  -3.972 -16.220  1.00 72.90           N
ATOM   4849  CA  VAL A 318      10.303  -4.183 -16.976  1.00 72.90           C
ATOM   4850  C   VAL A 318      10.254  -5.558 -17.645  1.00 72.90           C
ATOM   4851  O   VAL A 318      10.380  -5.664 -18.864  1.00 72.90           O
ATOM   4852  HA  VAL A 318      10.346  -3.417 -17.751  1.00 72.90           H
ATOM   4853  CB  VAL A 318      11.519  -4.004 -16.066  1.00 72.90           C
ATOM   4854  HB  VAL A 318      11.394  -4.661 -15.205  1.00 72.90           H
ATOM   4855  CG1 VAL A 318      12.807  -4.412 -16.784  1.00 72.90           C
ATOM   4856 1HG1 VAL A 318      12.742  -5.459 -17.079  1.00 72.90           H
ATOM   4857 2HG1 VAL A 318      12.940  -3.792 -17.671  1.00 72.90           H
ATOM   4858 3HG1 VAL A 318      13.656  -4.275 -16.114  1.00 72.90           H
ATOM   4859  CG2 VAL A 318      11.611  -2.567 -15.549  1.00 72.90           C
ATOM   4860 1HG2 VAL A 318      11.703  -1.882 -16.393  1.00 72.90           H
ATOM   4861 2HG2 VAL A 318      10.712  -2.326 -14.982  1.00 72.90           H
ATOM   4862 3HG2 VAL A 318      12.484  -2.467 -14.904  1.00 72.90           H
ATOM   4863  HN  VAL A 318       9.206  -3.873 -15.233  1.00 72.90           H
ATOM   4864  N   PHE A 319      10.070  -6.576 -16.818  1.00 72.41           N
ATOM   4865  CA  PHE A 319      10.229  -7.947 -17.272  1.00 72.41           C
ATOM   4866  C   PHE A 319       9.028  -8.391 -18.108  1.00 72.41           C
ATOM   4867  O   PHE A 319       9.179  -9.147 -19.066  1.00 72.41           O
ATOM   4868  HA  PHE A 319      11.130  -7.982 -17.885  1.00 72.41           H
ATOM   4869  CB  PHE A 319      10.318  -8.825 -16.021  1.00 72.41           C
ATOM   4870 1HB  PHE A 319       9.560  -8.501 -15.308  1.00 72.41           H
ATOM   4871 2HB  PHE A 319      10.080  -9.853 -16.294  1.00 72.41           H
ATOM   4872  CG  PHE A 319      11.686  -8.798 -15.337  1.00 72.41           C
ATOM   4873  CD1 PHE A 319      12.774  -9.312 -15.972  1.00 72.41           C
ATOM   4874  HD1 PHE A 319      12.671  -9.743 -16.968  1.00 72.41           H
ATOM   4875  CD2 PHE A 319      11.814  -8.260 -14.095  1.00 72.41           C
ATOM   4876  HD2 PHE A 319      10.943  -7.849 -13.586  1.00 72.41           H
ATOM   4877  CE1 PHE A 319      14.044  -9.286 -15.337  1.00 72.41           C
ATOM   4878  HE1 PHE A 319      14.915  -9.698 -15.845  1.00 72.41           H
ATOM   4879  CE2 PHE A 319      13.084  -8.235 -13.460  1.00 72.41           C
ATOM   4880  HE2 PHE A 319      13.187  -7.804 -12.464  1.00 72.41           H
ATOM   4881  CZ  PHE A 319      14.172  -8.749 -14.094  1.00 72.41           C
ATOM   4882  HZ  PHE A 319      15.147  -8.729 -13.607  1.00 72.41           H
ATOM   4883  HN  PHE A 319       9.817  -6.476 -15.855  1.00 72.41           H
ATOM   4884  N   VAL A 320       7.861  -7.902 -17.715  1.00 68.75           N
ATOM   4885  CA  VAL A 320       6.612  -8.455 -18.212  1.00 68.75           C
ATOM   4886  C   VAL A 320       6.046  -7.532 -19.293  1.00 68.75           C
ATOM   4887  O   VAL A 320       5.363  -7.989 -20.209  1.00 68.75           O
ATOM   4888  HA  VAL A 320       6.836  -9.423 -18.659  1.00 68.75           H
ATOM   4889  CB  VAL A 320       5.641  -8.682 -17.051  1.00 68.75           C
ATOM   4890  HB  VAL A 320       5.280  -7.708 -16.721  1.00 68.75           H
ATOM   4891  CG1 VAL A 320       4.432  -9.504 -17.501  1.00 68.75           C
ATOM   4892 1HG1 VAL A 320       3.908  -8.974 -18.296  1.00 68.75           H
ATOM   4893 2HG1 VAL A 320       4.768 -10.473 -17.870  1.00 68.75           H
ATOM   4894 3HG1 VAL A 320       3.758  -9.650 -16.657  1.00 68.75           H
ATOM   4895  CG2 VAL A 320       6.347  -9.347 -15.868  1.00 68.75           C
ATOM   4896 1HG2 VAL A 320       6.750 -10.310 -16.180  1.00 68.75           H
ATOM   4897 2HG2 VAL A 320       7.160  -8.707 -15.524  1.00 68.75           H
ATOM   4898 3HG2 VAL A 320       5.635  -9.496 -15.057  1.00 68.75           H
ATOM   4899  HN  VAL A 320       7.760  -7.144 -17.071  1.00 68.75           H
ATOM   4900  N   GLY A 321       6.350  -6.250 -19.151  1.00 70.86           N
ATOM   4901  CA  GLY A 321       5.859  -5.257 -20.091  1.00 70.86           C
ATOM   4902  C   GLY A 321       6.757  -5.180 -21.327  1.00 70.86           C
ATOM   4903  O   GLY A 321       7.818  -4.559 -21.291  1.00 70.86           O
ATOM   4904 1HA  GLY A 321       4.841  -5.506 -20.391  1.00 70.86           H
ATOM   4905 2HA  GLY A 321       5.819  -4.281 -19.606  1.00 70.86           H
ATOM   4906  HN  GLY A 321       6.919  -5.889 -18.413  1.00 70.86           H
ATOM   4907  N   GLU A 322       6.299  -5.821 -22.393  1.00 75.32           N
ATOM   4908  CA  GLU A 322       6.938  -5.672 -23.689  1.00 75.32           C
ATOM   4909  C   GLU A 322       6.936  -4.203 -24.116  1.00 75.32           C
ATOM   4910  O   GLU A 322       7.950  -3.686 -24.581  1.00 75.32           O
ATOM   4911  HA  GLU A 322       7.964  -6.014 -23.547  1.00 75.32           H
ATOM   4912  CB  GLU A 322       6.258  -6.550 -24.741  1.00 75.32           C
ATOM   4913 1HB  GLU A 322       5.178  -6.406 -24.696  1.00 75.32           H
ATOM   4914 2HB  GLU A 322       6.680  -6.340 -25.723  1.00 75.32           H
ATOM   4915  CG  GLU A 322       6.517  -8.033 -24.468  1.00 75.32           C
ATOM   4916 1HG  GLU A 322       7.588  -8.205 -24.363  1.00 75.32           H
ATOM   4917 2HG  GLU A 322       6.053  -8.319 -23.524  1.00 75.32           H
ATOM   4918  CD  GLU A 322       5.964  -8.903 -25.599  1.00 75.32           C
ATOM   4919  OE1 GLU A 322       6.361 -10.087 -25.650  1.00 75.32           O
ATOM   4920  OE2 GLU A 322       5.156  -8.364 -26.386  1.00 75.32           O
ATOM   4921  HN  GLU A 322       5.507  -6.432 -22.380  1.00 75.32           H
ATOM   4922  N   ARG A 323       5.784  -3.571 -23.941  1.00 76.04           N
ATOM   4923  CA  ARG A 323       5.618  -2.190 -24.361  1.00 76.04           C
ATOM   4924  C   ARG A 323       6.596  -1.285 -23.609  1.00 76.04           C
ATOM   4925  O   ARG A 323       7.207  -0.397 -24.202  1.00 76.04           O
ATOM   4926  HA  ARG A 323       5.831  -2.195 -25.430  1.00 76.04           H
ATOM   4927  CB  ARG A 323       4.188  -1.706 -24.107  1.00 76.04           C
ATOM   4928 1HB  ARG A 323       3.486  -2.514 -24.311  1.00 76.04           H
ATOM   4929 2HB  ARG A 323       4.072  -1.439 -23.057  1.00 76.04           H
ATOM   4930  CG  ARG A 323       3.855  -0.498 -24.986  1.00 76.04           C
ATOM   4931 1HG  ARG A 323       4.520   0.330 -24.740  1.00 76.04           H
ATOM   4932 2HG  ARG A 323       4.028  -0.747 -26.033  1.00 76.04           H
ATOM   4933  CD  ARG A 323       2.400  -0.065 -24.793  1.00 76.04           C
ATOM   4934 1HD  ARG A 323       1.757  -0.943 -24.726  1.00 76.04           H
ATOM   4935 2HD  ARG A 323       2.295   0.479 -23.854  1.00 76.04           H
ATOM   4936  NE  ARG A 323       1.972   0.789 -25.923  1.00 76.04           N
ATOM   4937  HE  ARG A 323       2.609   0.913 -26.684  1.00 76.04           H
ATOM   4938  CZ  ARG A 323       0.785   1.407 -25.990  1.00 76.04           C
ATOM   4939  NH1 ARG A 323      -0.107   1.276 -24.998  1.00 76.04           N
ATOM   4940 1HH1 ARG A 323       0.111   0.714 -24.201  1.00 76.04           H
ATOM   4941 2HH1 ARG A 323      -0.991   1.741 -25.056  1.00 76.04           H
ATOM   4942  NH2 ARG A 323       0.503   2.158 -27.063  1.00 76.04           N
ATOM   4943 1HH2 ARG A 323      -0.378   2.626 -27.129  1.00 76.04           H
ATOM   4944 2HH2 ARG A 323       1.174   2.251 -27.799  1.00 76.04           H
ATOM   4945  HN  ARG A 323       4.976  -3.986 -23.523  1.00 76.04           H
ATOM   4946  N   PHE A 324       6.714  -1.541 -22.314  1.00 77.92           N
ATOM   4947  CA  PHE A 324       7.562  -0.724 -21.464  1.00 77.92           C
ATOM   4948  C   PHE A 324       9.033  -0.860 -21.862  1.00 77.92           C
ATOM   4949  O   PHE A 324       9.757   0.132 -21.925  1.00 77.92           O
ATOM   4950  HA  PHE A 324       7.247   0.312 -21.592  1.00 77.92           H
ATOM   4951  CB  PHE A 324       7.385  -1.234 -20.032  1.00 77.92           C
ATOM   4952 1HB  PHE A 324       6.319  -1.300 -19.810  1.00 77.92           H
ATOM   4953 2HB  PHE A 324       7.787  -2.245 -19.965  1.00 77.92           H
ATOM   4954  CG  PHE A 324       8.059  -0.361 -18.972  1.00 77.92           C
ATOM   4955  CD1 PHE A 324       9.313  -0.663 -18.540  1.00 77.92           C
ATOM   4956  HD1 PHE A 324       9.837  -1.527 -18.948  1.00 77.92           H
ATOM   4957  CD2 PHE A 324       7.405   0.717 -18.462  1.00 77.92           C
ATOM   4958  HD2 PHE A 324       6.400   0.959 -18.809  1.00 77.92           H
ATOM   4959  CE1 PHE A 324       9.939   0.147 -17.556  1.00 77.92           C
ATOM   4960  HE1 PHE A 324      10.943  -0.095 -17.209  1.00 77.92           H
ATOM   4961  CE2 PHE A 324       8.031   1.527 -17.479  1.00 77.92           C
ATOM   4962  HE2 PHE A 324       7.507   2.391 -17.070  1.00 77.92           H
ATOM   4963  CZ  PHE A 324       9.285   1.225 -17.046  1.00 77.92           C
ATOM   4964  HZ  PHE A 324       9.765   1.847 -16.291  1.00 77.92           H
ATOM   4965  HN  PHE A 324       6.244  -2.290 -21.847  1.00 77.92           H
ATOM   4966  N   ARG A 325       9.430  -2.097 -22.122  1.00 81.05           N
ATOM   4967  CA  ARG A 325      10.793  -2.372 -22.544  1.00 81.05           C
ATOM   4968  C   ARG A 325      11.128  -1.577 -23.808  1.00 81.05           C
ATOM   4969  O   ARG A 325      12.206  -0.995 -23.912  1.00 81.05           O
ATOM   4970  HA  ARG A 325      11.414  -2.056 -21.706  1.00 81.05           H
ATOM   4971  CB  ARG A 325      10.994  -3.864 -22.821  1.00 81.05           C
ATOM   4972 1HB  ARG A 325      10.085  -4.283 -23.252  1.00 81.05           H
ATOM   4973 2HB  ARG A 325      11.787  -3.998 -23.556  1.00 81.05           H
ATOM   4974  CG  ARG A 325      11.349  -4.616 -21.537  1.00 81.05           C
ATOM   4975 1HG  ARG A 325      12.242  -4.180 -21.091  1.00 81.05           H
ATOM   4976 2HG  ARG A 325      10.543  -4.506 -20.811  1.00 81.05           H
ATOM   4977  CD  ARG A 325      11.587  -6.101 -21.820  1.00 81.05           C
ATOM   4978 1HD  ARG A 325      12.127  -6.219 -22.760  1.00 81.05           H
ATOM   4979 2HD  ARG A 325      12.211  -6.533 -21.038  1.00 81.05           H
ATOM   4980  NE  ARG A 325      10.294  -6.817 -21.887  1.00 81.05           N
ATOM   4981  HE  ARG A 325       9.458  -6.291 -21.733  1.00 81.05           H
ATOM   4982  CZ  ARG A 325      10.173  -8.127 -22.142  1.00 81.05           C
ATOM   4983  NH1 ARG A 325      11.260  -8.882 -22.356  1.00 81.05           N
ATOM   4984 1HH1 ARG A 325      12.170  -8.468 -22.326  1.00 81.05           H
ATOM   4985 2HH1 ARG A 325      11.161  -9.859 -22.545  1.00 81.05           H
ATOM   4986  NH2 ARG A 325       8.949  -8.672 -22.179  1.00 81.05           N
ATOM   4987 1HH2 ARG A 325       8.842  -9.648 -22.368  1.00 81.05           H
ATOM   4988 2HH2 ARG A 325       8.143  -8.102 -22.018  1.00 81.05           H
ATOM   4989  HN  ARG A 325       8.841  -2.901 -22.047  1.00 81.05           H
ATOM   4990  N   ARG A 326      10.183  -1.578 -24.737  1.00 81.61           N
ATOM   4991  CA  ARG A 326      10.352  -0.840 -25.977  1.00 81.61           C
ATOM   4992  C   ARG A 326      10.509   0.654 -25.689  1.00 81.61           C
ATOM   4993  O   ARG A 326      11.390   1.308 -26.245  1.00 81.61           O
ATOM   4994  HA  ARG A 326      11.257  -1.251 -26.424  1.00 81.61           H
ATOM   4995  CB  ARG A 326       9.157  -1.050 -26.910  1.00 81.61           C
ATOM   4996 1HB  ARG A 326       8.230  -0.906 -26.356  1.00 81.61           H
ATOM   4997 2HB  ARG A 326       9.175  -0.302 -27.703  1.00 81.61           H
ATOM   4998  CG  ARG A 326       9.180  -2.452 -27.523  1.00 81.61           C
ATOM   4999 1HG  ARG A 326      10.126  -2.611 -28.041  1.00 81.61           H
ATOM   5000 2HG  ARG A 326       9.120  -3.200 -26.732  1.00 81.61           H
ATOM   5001  CD  ARG A 326       8.019  -2.641 -28.501  1.00 81.61           C
ATOM   5002 1HD  ARG A 326       7.093  -2.278 -28.054  1.00 81.61           H
ATOM   5003 2HD  ARG A 326       8.191  -2.051 -29.401  1.00 81.61           H
ATOM   5004  NE  ARG A 326       7.882  -4.072 -28.854  1.00 81.61           N
ATOM   5005  HE  ARG A 326       7.970  -4.746 -28.121  1.00 81.61           H
ATOM   5006  CZ  ARG A 326       7.648  -4.521 -30.095  1.00 81.61           C
ATOM   5007  NH1 ARG A 326       7.521  -3.662 -31.116  1.00 81.61           N
ATOM   5008 1HH1 ARG A 326       7.601  -2.679 -30.955  1.00 81.61           H
ATOM   5009 2HH1 ARG A 326       7.347  -4.006 -32.039  1.00 81.61           H
ATOM   5010  NH2 ARG A 326       7.543  -5.841 -30.299  1.00 81.61           N
ATOM   5011 1HH2 ARG A 326       7.368  -6.192 -31.219  1.00 81.61           H
ATOM   5012 2HH2 ARG A 326       7.639  -6.475 -29.531  1.00 81.61           H
ATOM   5013  HN  ARG A 326       9.316  -2.070 -24.652  1.00 81.61           H
ATOM   5014  N   ASP A 327       9.641   1.151 -24.820  1.00 82.90           N
ATOM   5015  CA  ASP A 327       9.628   2.568 -24.502  1.00 82.90           C
ATOM   5016  C   ASP A 327      10.923   2.934 -23.773  1.00 82.90           C
ATOM   5017  O   ASP A 327      11.495   3.997 -24.012  1.00 82.90           O
ATOM   5018  HA  ASP A 327       9.532   3.077 -25.461  1.00 82.90           H
ATOM   5019  CB  ASP A 327       8.455   2.917 -23.584  1.00 82.90           C
ATOM   5020 1HB  ASP A 327       8.514   2.324 -22.671  1.00 82.90           H
ATOM   5021 2HB  ASP A 327       8.518   3.964 -23.288  1.00 82.90           H
ATOM   5022  CG  ASP A 327       7.118   2.657 -24.281  1.00 82.90           C
ATOM   5023  OD1 ASP A 327       7.093   2.779 -25.525  1.00 82.90           O
ATOM   5024  OD2 ASP A 327       6.150   2.343 -23.555  1.00 82.90           O
ATOM   5025  HN  ASP A 327       8.956   0.604 -24.338  1.00 82.90           H
ATOM   5026  N   LEU A 328      11.348   2.034 -22.899  1.00 83.87           N
ATOM   5027  CA  LEU A 328      12.547   2.262 -22.112  1.00 83.87           C
ATOM   5028  C   LEU A 328      13.739   2.455 -23.051  1.00 83.87           C
ATOM   5029  O   LEU A 328      14.483   3.427 -22.925  1.00 83.87           O
ATOM   5030  HA  LEU A 328      12.398   3.184 -21.549  1.00 83.87           H
ATOM   5031  CB  LEU A 328      12.743   1.136 -21.094  1.00 83.87           C
ATOM   5032 1HB  LEU A 328      11.894   1.140 -20.410  1.00 83.87           H
ATOM   5033 2HB  LEU A 328      12.720   0.185 -21.625  1.00 83.87           H
ATOM   5034  CG  LEU A 328      14.029   1.196 -20.267  1.00 83.87           C
ATOM   5035  HG  LEU A 328      14.874   1.248 -20.953  1.00 83.87           H
ATOM   5036  CD1 LEU A 328      14.068   2.459 -19.405  1.00 83.87           C
ATOM   5037 1HD1 LEU A 328      14.024   3.339 -20.047  1.00 83.87           H
ATOM   5038 2HD1 LEU A 328      13.215   2.462 -18.726  1.00 83.87           H
ATOM   5039 3HD1 LEU A 328      14.992   2.476 -18.827  1.00 83.87           H
ATOM   5040  CD2 LEU A 328      14.202  -0.074 -19.432  1.00 83.87           C
ATOM   5041 1HD2 LEU A 328      13.356  -0.182 -18.754  1.00 83.87           H
ATOM   5042 2HD2 LEU A 328      14.252  -0.940 -20.092  1.00 83.87           H
ATOM   5043 3HD2 LEU A 328      15.124  -0.005 -18.853  1.00 83.87           H
ATOM   5044  HN  LEU A 328      10.888   1.163 -22.725  1.00 83.87           H
ATOM   5045  N   VAL A 329      13.884   1.515 -23.974  1.00 83.59           N
ATOM   5046  CA  VAL A 329      15.020   1.523 -24.879  1.00 83.59           C
ATOM   5047  C   VAL A 329      14.967   2.781 -25.747  1.00 83.59           C
ATOM   5048  O   VAL A 329      16.003   3.346 -26.092  1.00 83.59           O
ATOM   5049  HA  VAL A 329      15.925   1.554 -24.271  1.00 83.59           H
ATOM   5050  CB  VAL A 329      15.045   0.231 -25.699  1.00 83.59           C
ATOM   5051  HB  VAL A 329      14.154   0.216 -26.327  1.00 83.59           H
ATOM   5052  CG1 VAL A 329      16.268   0.188 -26.617  1.00 83.59           C
ATOM   5053 1HG1 VAL A 329      16.239   1.036 -27.301  1.00 83.59           H
ATOM   5054 2HG1 VAL A 329      17.176   0.238 -26.016  1.00 83.59           H
ATOM   5055 3HG1 VAL A 329      16.261  -0.740 -27.188  1.00 83.59           H
ATOM   5056  CG2 VAL A 329      15.000  -0.997 -24.788  1.00 83.59           C
ATOM   5057 1HG2 VAL A 329      15.864  -0.989 -24.123  1.00 83.59           H
ATOM   5058 2HG2 VAL A 329      14.085  -0.977 -24.196  1.00 83.59           H
ATOM   5059 3HG2 VAL A 329      15.018  -1.902 -25.397  1.00 83.59           H
ATOM   5060  HN  VAL A 329      13.243   0.759 -24.107  1.00 83.59           H
ATOM   5061  N   LYS A 330      13.748   3.184 -26.075  1.00 82.58           N
[truncated: 117,320 more chars]
