# Supplementary material for: Noncanonical roles of chemokine regions in CCR9 activation revealed by structural modeling and mutational mapping
Source: Nat Commun. 2025 Aug 18;16:7695. doi: 10.1038/s41467-025-62321-9 (PMC12361432; doi:10.1038/s41467-025-62321-9)
Supplement: Supplementary file 4 — Supplementary Data 2 [file 41467_2025_62321_MOESM4_ESM.zip › CCR9_CCL25_rnk265.pdb]

SSBOND   1 CYS A   38    CYS A  289 
SSBOND   2 CYS A  119    CYS A  198 
SSBOND   3 CYS B    7    CYS B   35 
SSBOND   4 CYS B    8    CYS B   52 
ATOM      1  N   GLU A  20       0.261  -4.247  61.128  1.00 39.16           N
ATOM      2  CA  GLU A  20      -0.512  -4.463  59.917  1.00 39.16           C
ATOM      3  C   GLU A  20       0.420  -4.619  58.713  1.00 39.16           C
ATOM      4  O   GLU A  20      -0.032  -4.916  57.608  1.00 39.16           O
ATOM      5  HA  GLU A  20      -1.060  -5.390  60.084  1.00 39.16           H
ATOM      6  CB  GLU A  20      -1.509  -3.324  59.693  1.00 39.16           C
ATOM      7 1HB  GLU A  20      -1.066  -2.380  60.009  1.00 39.16           H
ATOM      8 2HB  GLU A  20      -1.835  -3.321  58.653  1.00 39.16           H
ATOM      9  CG  GLU A  20      -2.768  -3.524  60.539  1.00 39.16           C
ATOM     10 1HG  GLU A  20      -3.082  -4.567  60.489  1.00 39.16           H
ATOM     11 2HG  GLU A  20      -2.547  -3.308  61.584  1.00 39.16           H
ATOM     12  CD  GLU A  20      -3.904  -2.621  60.054  1.00 39.16           C
ATOM     13  OE1 GLU A  20      -5.054  -2.885  60.465  1.00 39.16           O
ATOM     14  OE2 GLU A  20      -3.596  -1.686  59.283  1.00 39.16           O
ATOM     15  HN  GLU A  20       1.252  -4.230  60.999  1.00 39.16           H
ATOM     16  N   SER A  21       1.704  -4.414  58.969  1.00 44.17           N
ATOM     17  CA  SER A  21       2.679  -4.346  57.894  1.00 44.17           C
ATOM     18  C   SER A  21       2.976  -5.752  57.368  1.00 44.17           C
ATOM     19  O   SER A  21       3.187  -5.939  56.171  1.00 44.17           O
ATOM     20  HA  SER A  21       2.213  -3.738  57.119  1.00 44.17           H
ATOM     21  CB  SER A  21       3.970  -3.671  58.363  1.00 44.17           C
ATOM     22 1HB  SER A  21       4.593  -3.440  57.499  1.00 44.17           H
ATOM     23 2HB  SER A  21       3.729  -2.724  58.845  1.00 44.17           H
ATOM     24  OG  SER A  21       4.702  -4.492  59.269  1.00 44.17           O
ATOM     25  HG  SER A  21       5.550  -4.034  59.536  1.00 44.17           H
ATOM     26  HN  SER A  21       2.079  -4.294  59.888  1.00 44.17           H
ATOM     27  N   THR A  22       2.983  -6.705  58.289  1.00 45.55           N
ATOM     28  CA  THR A  22       3.461  -8.041  57.979  1.00 45.55           C
ATOM     29  C   THR A  22       2.449  -8.778  57.098  1.00 45.55           C
ATOM     30  O   THR A  22       2.782  -9.217  55.999  1.00 45.55           O
ATOM     31  HA  THR A  22       4.382  -7.952  57.402  1.00 45.55           H
ATOM     32  CB  THR A  22       3.752  -8.757  59.299  1.00 45.55           C
ATOM     33  HB  THR A  22       3.528  -9.821  59.223  1.00 45.55           H
ATOM     34  OG1 THR A  22       2.989  -8.035  60.262  1.00 45.55           O
ATOM     35  HG1 THR A  22       2.917  -8.564  61.108  1.00 45.55           H
ATOM     36  CG2 THR A  22       5.200  -8.573  59.758  1.00 45.55           C
ATOM     37 1HG2 THR A  22       5.404  -7.512  59.900  1.00 45.55           H
ATOM     38 2HG2 THR A  22       5.875  -8.976  59.002  1.00 45.55           H
ATOM     39 3HG2 THR A  22       5.353  -9.101  60.699  1.00 45.55           H
ATOM     40  HN  THR A  22       2.671  -6.575  59.230  1.00 45.55           H
ATOM     41  N   SER A  23       1.235  -8.891  57.616  1.00 46.46           N
ATOM     42  CA  SER A  23       0.190  -9.621  56.918  1.00 46.46           C
ATOM     43  C   SER A  23      -0.090  -8.967  55.563  1.00 46.46           C
ATOM     44  O   SER A  23      -0.287  -9.659  54.565  1.00 46.46           O
ATOM     45  HA  SER A  23       0.582 -10.629  56.783  1.00 46.46           H
ATOM     46  CB  SER A  23      -1.091  -9.681  57.752  1.00 46.46           C
ATOM     47 1HB  SER A  23      -1.861 -10.217  57.197  1.00 46.46           H
ATOM     48 2HB  SER A  23      -0.904 -10.247  58.665  1.00 46.46           H
ATOM     49  OG  SER A  23      -1.569  -8.381  58.091  1.00 46.46           O
ATOM     50  HG  SER A  23      -2.409  -8.455  58.629  1.00 46.46           H
ATOM     51  HN  SER A  23       0.961  -8.496  58.493  1.00 46.46           H
ATOM     52  N   SER A  24      -0.097  -7.642  55.571  1.00 45.95           N
ATOM     53  CA  SER A  24      -0.394  -6.888  54.365  1.00 45.95           C
ATOM     54  C   SER A  24       0.795  -6.947  53.405  1.00 45.95           C
ATOM     55  O   SER A  24       0.686  -6.538  52.250  1.00 45.95           O
ATOM     56  HA  SER A  24      -1.265  -7.376  53.927  1.00 45.95           H
ATOM     57  CB  SER A  24      -0.738  -5.434  54.696  1.00 45.95           C
ATOM     58 1HB  SER A  24      -1.079  -4.928  53.793  1.00 45.95           H
ATOM     59 2HB  SER A  24      -1.564  -5.409  55.406  1.00 45.95           H
ATOM     60  OG  SER A  24       0.377  -4.733  55.240  1.00 45.95           O
ATOM     61  HG  SER A  24       0.083  -4.169  56.012  1.00 45.95           H
ATOM     62  HN  SER A  24       0.095  -7.087  56.381  1.00 45.95           H
ATOM     63  N   MET A  25       1.904  -7.460  53.918  1.00 46.67           N
ATOM     64  CA  MET A  25       3.041  -7.781  53.072  1.00 46.67           C
ATOM     65  C   MET A  25       2.851  -9.138  52.390  1.00 46.67           C
ATOM     66  O   MET A  25       3.149  -9.288  51.206  1.00 46.67           O
ATOM     67  HA  MET A  25       3.080  -6.992  52.321  1.00 46.67           H
ATOM     68  CB  MET A  25       4.315  -7.809  53.918  1.00 46.67           C
ATOM     69 1HB  MET A  25       4.058  -7.974  54.964  1.00 46.67           H
ATOM     70 2HB  MET A  25       4.944  -8.644  53.608  1.00 46.67           H
ATOM     71  CG  MET A  25       5.094  -6.499  53.779  1.00 46.67           C
ATOM     72 1HG  MET A  25       5.118  -6.189  52.735  1.00 46.67           H
ATOM     73 2HG  MET A  25       4.591  -5.707  54.335  1.00 46.67           H
ATOM     74  SD  MET A  25       6.758  -6.710  54.390  1.00 46.67           S
ATOM     75  CE  MET A  25       7.381  -5.052  54.170  1.00 46.67           C
ATOM     76 1HE  MET A  25       7.327  -4.780  53.116  1.00 46.67           H
ATOM     77 2HE  MET A  25       6.779  -4.357  54.756  1.00 46.67           H
ATOM     78 3HE  MET A  25       8.418  -5.006  54.505  1.00 46.67           H
ATOM     79  HN  MET A  25       2.032  -7.656  54.890  1.00 46.67           H
ATOM     80  N   GLU A  26       2.357 -10.091  53.166  1.00 47.37           N
ATOM     81  CA  GLU A  26       2.198 -11.449  52.675  1.00 47.37           C
ATOM     82  C   GLU A  26       1.183 -11.484  51.531  1.00 47.37           C
ATOM     83  O   GLU A  26       1.413 -12.132  50.511  1.00 47.37           O
ATOM     84  HA  GLU A  26       3.181 -11.740  52.306  1.00 47.37           H
ATOM     85  CB  GLU A  26       1.784 -12.395  53.804  1.00 47.37           C
ATOM     86 1HB  GLU A  26       1.034 -11.913  54.431  1.00 47.37           H
ATOM     87 2HB  GLU A  26       1.450 -13.344  53.384  1.00 47.37           H
ATOM     88  CG  GLU A  26       2.973 -12.720  54.710  1.00 47.37           C
ATOM     89 1HG  GLU A  26       3.812 -13.066  54.106  1.00 47.37           H
ATOM     90 2HG  GLU A  26       3.302 -11.816  55.223  1.00 47.37           H
ATOM     91  CD  GLU A  26       2.603 -13.791  55.738  1.00 47.37           C
ATOM     92  OE1 GLU A  26       3.514 -14.564  56.106  1.00 47.37           O
ATOM     93  OE2 GLU A  26       1.417 -13.812  56.133  1.00 47.37           O
ATOM     94  HN  GLU A  26       2.069  -9.947  54.113  1.00 47.37           H
ATOM     95  N   ASP A  27       0.080 -10.778  51.738  1.00 46.38           N
ATOM     96  CA  ASP A  27      -0.960 -10.700  50.727  1.00 46.38           C
ATOM     97  C   ASP A  27      -0.348 -10.221  49.408  1.00 46.38           C
ATOM     98  O   ASP A  27      -0.710 -10.709  48.339  1.00 46.38           O
ATOM     99  HA  ASP A  27      -1.366 -11.709  50.655  1.00 46.38           H
ATOM    100  CB  ASP A  27      -2.048  -9.704  51.132  1.00 46.38           C
ATOM    101 1HB  ASP A  27      -1.591  -8.824  51.583  1.00 46.38           H
ATOM    102 2HB  ASP A  27      -2.584  -9.365  50.245  1.00 46.38           H
ATOM    103  CG  ASP A  27      -3.032 -10.338  52.118  1.00 46.38           C
ATOM    104  OD1 ASP A  27      -3.044 -11.586  52.184  1.00 46.38           O
ATOM    105  OD2 ASP A  27      -3.749  -9.560  52.783  1.00 46.38           O
ATOM    106  HN  ASP A  27      -0.107 -10.267  52.577  1.00 46.38           H
ATOM    107  N   TYR A  28       0.569  -9.273  49.528  1.00 49.10           N
ATOM    108  CA  TYR A  28       1.204  -8.693  48.357  1.00 49.10           C
ATOM    109  C   TYR A  28       1.994  -9.750  47.582  1.00 49.10           C
ATOM    110  O   TYR A  28       2.013  -9.737  46.352  1.00 49.10           O
ATOM    111  HA  TYR A  28       0.421  -8.291  47.714  1.00 49.10           H
ATOM    112  CB  TYR A  28       2.174  -7.634  48.884  1.00 49.10           C
ATOM    113 1HB  TYR A  28       2.267  -7.746  49.964  1.00 49.10           H
ATOM    114 2HB  TYR A  28       3.161  -7.816  48.459  1.00 49.10           H
ATOM    115  CG  TYR A  28       1.757  -6.196  48.570  1.00 49.10           C
ATOM    116  CD1 TYR A  28       2.273  -5.554  47.462  1.00 49.10           C
ATOM    117  HD1 TYR A  28       2.978  -6.071  46.812  1.00 49.10           H
ATOM    118  CD2 TYR A  28       0.864  -5.541  49.393  1.00 49.10           C
ATOM    119  HD2 TYR A  28       0.456  -6.048  50.268  1.00 49.10           H
ATOM    120  CE1 TYR A  28       1.879  -4.201  47.166  1.00 49.10           C
ATOM    121  HE1 TYR A  28       2.279  -3.682  46.295  1.00 49.10           H
ATOM    122  CE2 TYR A  28       0.470  -4.188  49.097  1.00 49.10           C
ATOM    123  HE2 TYR A  28      -0.234  -3.659  49.740  1.00 49.10           H
ATOM    124  CZ  TYR A  28       0.998  -3.584  47.999  1.00 49.10           C
ATOM    125  OH  TYR A  28       0.626  -2.306  47.719  1.00 49.10           O
ATOM    126  HH  TYR A  28       0.690  -2.139  46.735  1.00 49.10           H
ATOM    127  HN  TYR A  28       0.879  -8.902  50.404  1.00 49.10           H
ATOM    128  N   VAL A  29       2.626 -10.639  48.333  1.00 48.99           N
ATOM    129  CA  VAL A  29       3.536 -11.606  47.742  1.00 48.99           C
ATOM    130  C   VAL A  29       2.727 -12.701  47.044  1.00 48.99           C
ATOM    131  O   VAL A  29       3.050 -13.100  45.926  1.00 48.99           O
ATOM    132  HA  VAL A  29       4.134 -11.082  46.996  1.00 48.99           H
ATOM    133  CB  VAL A  29       4.484 -12.153  48.811  1.00 48.99           C
ATOM    134  HB  VAL A  29       3.879 -12.621  49.588  1.00 48.99           H
ATOM    135  CG1 VAL A  29       5.409 -13.223  48.227  1.00 48.99           C
ATOM    136 1HG1 VAL A  29       4.812 -14.046  47.836  1.00 48.99           H
ATOM    137 2HG1 VAL A  29       6.003 -12.789  47.422  1.00 48.99           H
ATOM    138 3HG1 VAL A  29       6.073 -13.595  49.008  1.00 48.99           H
ATOM    139  CG2 VAL A  29       5.290 -11.025  49.459  1.00 48.99           C
ATOM    140 1HG2 VAL A  29       5.879 -10.516  48.696  1.00 48.99           H
ATOM    141 2HG2 VAL A  29       4.609 -10.314  49.926  1.00 48.99           H
ATOM    142 3HG2 VAL A  29       5.956 -11.442  50.214  1.00 48.99           H
ATOM    143  HN  VAL A  29       2.525 -10.706  49.326  1.00 48.99           H
ATOM    144  N   ASN A  30       1.690 -13.156  47.732  1.00 48.59           N
ATOM    145  CA  ASN A  30       1.031 -14.396  47.360  1.00 48.59           C
ATOM    146  C   ASN A  30      -0.053 -14.101  46.321  1.00 48.59           C
ATOM    147  O   ASN A  30      -0.730 -15.013  45.849  1.00 48.59           O
ATOM    148  HA  ASN A  30       1.822 -15.034  46.967  1.00 48.59           H
ATOM    149  CB  ASN A  30       0.360 -15.048  48.570  1.00 48.59           C
ATOM    150 1HB  ASN A  30       0.321 -14.338  49.396  1.00 48.59           H
ATOM    151 2HB  ASN A  30      -0.670 -15.307  48.324  1.00 48.59           H
ATOM    152  CG  ASN A  30       1.117 -16.304  49.006  1.00 48.59           C
ATOM    153  OD1 ASN A  30       2.158 -16.650  48.472  1.00 48.59           O
ATOM    154  ND2 ASN A  30       0.538 -16.966  50.004  1.00 48.59           N
ATOM    155 1HD2 ASN A  30      -0.317 -16.629  50.398  1.00 48.59           H
ATOM    156 2HD2 ASN A  30       0.957 -17.802  50.359  1.00 48.59           H
ATOM    157  HN  ASN A  30       1.301 -12.693  48.529  1.00 48.59           H
ATOM    158  N   PHE A  31      -0.184 -12.823  45.995  1.00 48.38           N
ATOM    159  CA  PHE A  31      -0.739 -12.431  44.711  1.00 48.38           C
ATOM    160  C   PHE A  31       0.139 -12.925  43.560  1.00 48.38           C
ATOM    161  O   PHE A  31       1.119 -12.276  43.199  1.00 48.38           O
ATOM    162  HA  PHE A  31      -1.726 -12.886  44.633  1.00 48.38           H
ATOM    163  CB  PHE A  31      -0.776 -10.902  44.688  1.00 48.38           C
ATOM    164 1HB  PHE A  31      -0.018 -10.520  45.371  1.00 48.38           H
ATOM    165 2HB  PHE A  31      -0.508 -10.557  43.689  1.00 48.38           H
ATOM    166  CG  PHE A  31      -2.133 -10.306  45.070  1.00 48.38           C
ATOM    167  CD1 PHE A  31      -3.123 -10.222  44.142  1.00 48.38           C
ATOM    168  HD1 PHE A  31      -2.951 -10.578  43.127  1.00 48.38           H
ATOM    169  CD2 PHE A  31      -2.348  -9.862  46.337  1.00 48.38           C
ATOM    170  HD2 PHE A  31      -1.554  -9.929  47.080  1.00 48.38           H
ATOM    171  CE1 PHE A  31      -4.383  -9.669  44.496  1.00 48.38           C
ATOM    172  HE1 PHE A  31      -5.177  -9.601  43.753  1.00 48.38           H
ATOM    173  CE2 PHE A  31      -3.607  -9.309  46.691  1.00 48.38           C
ATOM    174  HE2 PHE A  31      -3.779  -8.953  47.707  1.00 48.38           H
ATOM    175  CZ  PHE A  31      -4.598  -9.224  45.764  1.00 48.38           C
ATOM    176  HZ  PHE A  31      -5.564  -8.800  46.036  1.00 48.38           H
ATOM    177  HN  PHE A  31       0.082 -12.065  46.590  1.00 48.38           H
ATOM    178  N   ASN A  32      -0.244 -14.071  43.016  1.00 51.32           N
ATOM    179  CA  ASN A  32       0.181 -14.443  41.677  1.00 51.32           C
ATOM    180  C   ASN A  32      -0.374 -13.432  40.671  1.00 51.32           C
ATOM    181  O   ASN A  32      -1.324 -13.728  39.948  1.00 51.32           O
ATOM    182  HA  ASN A  32       1.271 -14.441  41.711  1.00 51.32           H
ATOM    183  CB  ASN A  32      -0.347 -15.827  41.295  1.00 51.32           C
ATOM    184 1HB  ASN A  32      -1.116 -16.135  42.004  1.00 51.32           H
ATOM    185 2HB  ASN A  32      -0.817 -15.783  40.313  1.00 51.32           H
ATOM    186  CG  ASN A  32       0.782 -16.859  41.281  1.00 51.32           C
ATOM    187  OD1 ASN A  32       1.957 -16.533  41.321  1.00 51.32           O
ATOM    188  ND2 ASN A  32       0.362 -18.120  41.220  1.00 51.32           N
ATOM    189 1HD2 ASN A  32      -0.617 -18.319  41.188  1.00 51.32           H
ATOM    190 2HD2 ASN A  32       1.026 -18.868  41.205  1.00 51.32           H
ATOM    191  HN  ASN A  32      -0.832 -14.738  43.473  1.00 51.32           H
ATOM    192  N   PHE A  33       0.242 -12.259  40.658  1.00 56.01           N
ATOM    193  CA  PHE A  33      -0.020 -11.287  39.610  1.00 56.01           C
ATOM    194  C   PHE A  33       0.361 -11.846  38.237  1.00 56.01           C
ATOM    195  O   PHE A  33       1.527 -11.804  37.849  1.00 56.01           O
ATOM    196  HA  PHE A  33      -1.089 -11.072  39.628  1.00 56.01           H
ATOM    197  CB  PHE A  33       0.846 -10.062  39.908  1.00 56.01           C
ATOM    198 1HB  PHE A  33       1.827 -10.397  40.246  1.00 56.01           H
ATOM    199 2HB  PHE A  33       1.001  -9.506  38.984  1.00 56.01           H
ATOM    200  CG  PHE A  33       0.254  -9.122  40.960  1.00 56.01           C
ATOM    201  CD1 PHE A  33      -0.763  -8.283  40.626  1.00 56.01           C
ATOM    202  HD1 PHE A  33      -1.156  -8.281  39.610  1.00 56.01           H
ATOM    203  CD2 PHE A  33       0.745  -9.125  42.228  1.00 56.01           C
ATOM    204  HD2 PHE A  33       1.561  -9.797  42.495  1.00 56.01           H
ATOM    205  CE1 PHE A  33      -1.312  -7.411  41.602  1.00 56.01           C
ATOM    206  HE1 PHE A  33      -2.127  -6.738  41.335  1.00 56.01           H
ATOM    207  CE2 PHE A  33       0.196  -8.253  43.204  1.00 56.01           C
ATOM    208  HE2 PHE A  33       0.589  -8.255  44.221  1.00 56.01           H
ATOM    209  CZ  PHE A  33      -0.821  -7.414  42.871  1.00 56.01           C
ATOM    210  HZ  PHE A  33      -1.243  -6.744  43.620  1.00 56.01           H
ATOM    211  HN  PHE A  33       0.908 -11.969  41.346  1.00 56.01           H
ATOM    212  N   THR A  34      -0.644 -12.355  37.541  1.00 64.84           N
ATOM    213  CA  THR A  34      -0.541 -12.540  36.103  1.00 64.84           C
ATOM    214  C   THR A  34      -0.127 -11.232  35.426  1.00 64.84           C
ATOM    215  O   THR A  34      -0.869 -10.251  35.456  1.00 64.84           O
ATOM    216  HA  THR A  34       0.247 -13.266  35.906  1.00 64.84           H
ATOM    217  CB  THR A  34      -1.878 -13.088  35.600  1.00 64.84           C
ATOM    218  HB  THR A  34      -2.353 -12.386  34.914  1.00 64.84           H
ATOM    219  OG1 THR A  34      -2.607 -13.373  36.791  1.00 64.84           O
ATOM    220  HG1 THR A  34      -3.584 -13.438  36.586  1.00 64.84           H
ATOM    221  CG2 THR A  34      -1.733 -14.450  34.917  1.00 64.84           C
ATOM    222 1HG2 THR A  34      -1.320 -15.169  35.625  1.00 64.84           H
ATOM    223 2HG2 THR A  34      -1.064 -14.358  34.062  1.00 64.84           H
ATOM    224 3HG2 THR A  34      -2.711 -14.793  34.579  1.00 64.84           H
ATOM    225  HN  THR A  34      -1.515 -12.639  37.942  1.00 64.84           H
ATOM    226  N   ASP A  35       1.056 -11.260  34.831  1.00 78.73           N
ATOM    227  CA  ASP A  35       1.676 -10.040  34.340  1.00 78.73           C
ATOM    228  C   ASP A  35       0.958  -9.585  33.068  1.00 78.73           C
ATOM    229  O   ASP A  35       1.365  -9.936  31.962  1.00 78.73           O
ATOM    230  HA  ASP A  35       1.579  -9.322  35.154  1.00 78.73           H
ATOM    231  CB  ASP A  35       3.149 -10.271  33.995  1.00 78.73           C
ATOM    232 1HB  ASP A  35       3.555 -11.059  34.629  1.00 78.73           H
ATOM    233 2HB  ASP A  35       3.235 -10.616  32.964  1.00 78.73           H
ATOM    234  CG  ASP A  35       3.963  -8.989  34.180  1.00 78.73           C
ATOM    235  OD1 ASP A  35       3.330  -7.953  34.477  1.00 78.73           O
ATOM    236  OD2 ASP A  35       5.200  -9.075  34.021  1.00 78.73           O
ATOM    237  HN  ASP A  35       1.588 -12.093  34.682  1.00 78.73           H
ATOM    238  N   PHE A  36      -0.097  -8.809  33.268  1.00 89.00           N
ATOM    239  CA  PHE A  36      -0.884  -8.314  32.152  1.00 89.00           C
ATOM    240  C   PHE A  36      -0.215  -7.101  31.503  1.00 89.00           C
ATOM    241  O   PHE A  36      -0.650  -6.637  30.450  1.00 89.00           O
ATOM    242  HA  PHE A  36      -0.955  -9.122  31.423  1.00 89.00           H
ATOM    243  CB  PHE A  36      -2.243  -7.891  32.715  1.00 89.00           C
ATOM    244 1HB  PHE A  36      -2.082  -7.200  33.542  1.00 89.00           H
ATOM    245 2HB  PHE A  36      -2.790  -7.347  31.946  1.00 89.00           H
ATOM    246  CG  PHE A  36      -3.104  -9.058  33.205  1.00 89.00           C
ATOM    247  CD1 PHE A  36      -3.251 -10.166  32.430  1.00 89.00           C
ATOM    248  HD1 PHE A  36      -2.756 -10.223  31.461  1.00 89.00           H
ATOM    249  CD2 PHE A  36      -3.721  -8.986  34.414  1.00 89.00           C
ATOM    250  HD2 PHE A  36      -3.603  -8.098  35.035  1.00 89.00           H
ATOM    251  CE1 PHE A  36      -4.051 -11.248  32.884  1.00 89.00           C
ATOM    252  HE1 PHE A  36      -4.169 -12.136  32.263  1.00 89.00           H
ATOM    253  CE2 PHE A  36      -4.521 -10.068  34.868  1.00 89.00           C
ATOM    254  HE2 PHE A  36      -5.016 -10.011  35.838  1.00 89.00           H
ATOM    255  CZ  PHE A  36      -4.668 -11.177  34.094  1.00 89.00           C
ATOM    256  HZ  PHE A  36      -5.282 -12.007  34.443  1.00 89.00           H
ATOM    257  HN  PHE A  36      -0.414  -8.518  34.171  1.00 89.00           H
ATOM    258  N   TYR A  37       0.833  -6.623  32.158  1.00 91.28           N
ATOM    259  CA  TYR A  37       1.691  -5.614  31.561  1.00 91.28           C
ATOM    260  C   TYR A  37       2.784  -6.259  30.707  1.00 91.28           C
ATOM    261  O   TYR A  37       3.600  -7.027  31.213  1.00 91.28           O
ATOM    262  HA  TYR A  37       1.073  -4.978  30.927  1.00 91.28           H
ATOM    263  CB  TYR A  37       2.345  -4.872  32.729  1.00 91.28           C
ATOM    264 1HB  TYR A  37       1.563  -4.488  33.385  1.00 91.28           H
ATOM    265 2HB  TYR A  37       2.932  -5.580  33.313  1.00 91.28           H
ATOM    266  CG  TYR A  37       3.247  -3.713  32.303  1.00 91.28           C
ATOM    267  CD1 TYR A  37       4.592  -3.931  32.080  1.00 91.28           C
ATOM    268  HD1 TYR A  37       5.010  -4.929  32.207  1.00 91.28           H
ATOM    269  CD2 TYR A  37       2.718  -2.449  32.142  1.00 91.28           C
ATOM    270  HD2 TYR A  37       1.656  -2.276  32.318  1.00 91.28           H
ATOM    271  CE1 TYR A  37       5.442  -2.840  31.679  1.00 91.28           C
ATOM    272  HE1 TYR A  37       6.505  -2.999  31.499  1.00 91.28           H
ATOM    273  CE2 TYR A  37       3.567  -1.358  31.741  1.00 91.28           C
ATOM    274  HE2 TYR A  37       3.162  -0.354  31.610  1.00 91.28           H
ATOM    275  CZ  TYR A  37       4.887  -1.607  31.529  1.00 91.28           C
ATOM    276  OH  TYR A  37       5.690  -0.577  31.150  1.00 91.28           O
ATOM    277  HH  TYR A  37       6.337  -0.886  30.453  1.00 91.28           H
ATOM    278  HN  TYR A  37       1.098  -6.913  33.077  1.00 91.28           H
ATOM    279  N   CYS A  38       2.765  -5.922  29.426  1.00 91.64           N
ATOM    280  CA  CYS A  38       3.670  -6.545  28.475  1.00 91.64           C
ATOM    281  C   CYS A  38       4.732  -5.517  28.078  1.00 91.64           C
ATOM    282  O   CYS A  38       4.413  -4.486  27.488  1.00 91.64           O
ATOM    283  HA  CYS A  38       4.125  -7.394  28.985  1.00 91.64           H
ATOM    284  CB  CYS A  38       2.923  -7.092  27.257  1.00 91.64           C
ATOM    285 1HB  CYS A  38       2.088  -7.713  27.582  1.00 91.64           H
ATOM    286 2HB  CYS A  38       2.502  -6.270  26.678  1.00 91.64           H
ATOM    287  SG  CYS A  38       4.061  -8.073  26.213  1.00 91.64           S
ATOM    288  HN  CYS A  38       2.148  -5.239  29.036  1.00 91.64           H
ATOM    289  N   GLU A  39       5.973  -5.834  28.418  1.00 90.34           N
ATOM    290  CA  GLU A  39       7.102  -5.056  27.938  1.00 90.34           C
ATOM    291  C   GLU A  39       7.492  -5.501  26.527  1.00 90.34           C
ATOM    292  O   GLU A  39       7.795  -6.672  26.302  1.00 90.34           O
ATOM    293  HA  GLU A  39       6.755  -4.023  27.917  1.00 90.34           H
ATOM    294  CB  GLU A  39       8.291  -5.167  28.895  1.00 90.34           C
ATOM    295 1HB  GLU A  39       8.473  -6.214  29.135  1.00 90.34           H
ATOM    296 2HB  GLU A  39       9.158  -4.667  28.463  1.00 90.34           H
ATOM    297  CG  GLU A  39       7.998  -4.456  30.218  1.00 90.34           C
ATOM    298 1HG  GLU A  39       7.641  -3.445  30.020  1.00 90.34           H
ATOM    299 2HG  GLU A  39       7.200  -4.977  30.746  1.00 90.34           H
ATOM    300  CD  GLU A  39       9.247  -4.398  31.098  1.00 90.34           C
ATOM    301  OE1 GLU A  39       9.142  -3.809  32.195  1.00 90.34           O
ATOM    302  OE2 GLU A  39      10.280  -4.945  30.654  1.00 90.34           O
ATOM    303  HN  GLU A  39       6.211  -6.605  29.009  1.00 90.34           H
ATOM    304  N   LYS A  40       7.471  -4.543  25.612  1.00 90.02           N
ATOM    305  CA  LYS A  40       7.667  -4.847  24.205  1.00 90.02           C
ATOM    306  C   LYS A  40       9.128  -4.589  23.830  1.00 90.02           C
ATOM    307  O   LYS A  40       9.433  -4.287  22.677  1.00 90.02           O
ATOM    308  HA  LYS A  40       7.459  -5.908  24.068  1.00 90.02           H
ATOM    309  CB  LYS A  40       6.666  -4.074  23.344  1.00 90.02           C
ATOM    310 1HB  LYS A  40       6.800  -3.003  23.497  1.00 90.02           H
ATOM    311 2HB  LYS A  40       6.858  -4.272  22.290  1.00 90.02           H
ATOM    312  CG  LYS A  40       5.228  -4.468  23.689  1.00 90.02           C
ATOM    313 1HG  LYS A  40       5.064  -4.355  24.761  1.00 90.02           H
ATOM    314 2HG  LYS A  40       4.533  -3.795  23.187  1.00 90.02           H
ATOM    315  CD  LYS A  40       4.940  -5.911  23.273  1.00 90.02           C
ATOM    316 1HD  LYS A  40       5.284  -6.075  22.252  1.00 90.02           H
ATOM    317 2HD  LYS A  40       5.499  -6.596  23.911  1.00 90.02           H
ATOM    318  CE  LYS A  40       3.445  -6.222  23.370  1.00 90.02           C
ATOM    319 1HE  LYS A  40       3.188  -6.489  24.395  1.00 90.02           H
ATOM    320 2HE  LYS A  40       2.866  -5.334  23.117  1.00 90.02           H
ATOM    321  NZ  LYS A  40       3.086  -7.331  22.458  1.00 90.02           N
ATOM    322 1HZ  LYS A  40       2.093  -7.523  22.533  1.00 90.02           H
ATOM    323 2HZ  LYS A  40       3.308  -7.069  21.503  1.00 90.02           H
ATOM    324 3HZ  LYS A  40       3.611  -8.160  22.711  1.00 90.02           H
ATOM    325  HN  LYS A  40       7.324  -3.576  25.818  1.00 90.02           H
ATOM    326  N   ASN A  41       9.992  -4.716  24.826  1.00 88.63           N
ATOM    327  CA  ASN A  41      11.403  -4.427  24.634  1.00 88.63           C
ATOM    328  C   ASN A  41      11.960  -5.335  23.536  1.00 88.63           C
ATOM    329  O   ASN A  41      12.715  -4.884  22.675  1.00 88.63           O
ATOM    330  HA  ASN A  41      11.446  -3.372  24.364  1.00 88.63           H
ATOM    331  CB  ASN A  41      12.199  -4.691  25.914  1.00 88.63           C
ATOM    332 1HB  ASN A  41      11.926  -5.664  26.322  1.00 88.63           H
ATOM    333 2HB  ASN A  41      13.264  -4.730  25.683  1.00 88.63           H
ATOM    334  CG  ASN A  41      11.937  -3.603  26.957  1.00 88.63           C
ATOM    335  OD1 ASN A  41      11.623  -2.467  26.641  1.00 88.63           O
ATOM    336  ND2 ASN A  41      12.084  -4.011  28.214  1.00 88.63           N
ATOM    337 1HD2 ASN A  41      12.344  -4.958  28.405  1.00 88.63           H
ATOM    338 2HD2 ASN A  41      11.935  -3.372  28.968  1.00 88.63           H
ATOM    339  HN  ASN A  41       9.743  -5.009  25.749  1.00 88.63           H
ATOM    340  N   ASN A  42      11.566  -6.599  23.601  1.00 90.74           N
ATOM    341  CA  ASN A  42      12.062  -7.586  22.657  1.00 90.74           C
ATOM    342  C   ASN A  42      11.626  -7.198  21.243  1.00 90.74           C
ATOM    343  O   ASN A  42      12.397  -7.329  20.294  1.00 90.74           O
ATOM    344  HA  ASN A  42      13.146  -7.578  22.776  1.00 90.74           H
ATOM    345  CB  ASN A  42      11.495  -8.974  22.963  1.00 90.74           C
ATOM    346 1HB  ASN A  42      10.411  -8.914  23.062  1.00 90.74           H
ATOM    347 2HB  ASN A  42      11.702  -9.647  22.131  1.00 90.74           H
ATOM    348  CG  ASN A  42      12.099  -9.542  24.249  1.00 90.74           C
ATOM    349  OD1 ASN A  42      13.039  -9.007  24.813  1.00 90.74           O
ATOM    350  ND2 ASN A  42      11.509 -10.654  24.679  1.00 90.74           N
ATOM    351 1HD2 ASN A  42      10.742 -11.042  24.168  1.00 90.74           H
ATOM    352 2HD2 ASN A  42      11.833 -11.102  25.512  1.00 90.74           H
ATOM    353  HN  ASN A  42      10.922  -6.949  24.280  1.00 90.74           H
ATOM    354  N   VAL A  43      10.390  -6.729  21.147  1.00 91.33           N
ATOM    355  CA  VAL A  43       9.834  -6.342  19.862  1.00 91.33           C
ATOM    356  C   VAL A  43      10.632  -5.162  19.301  1.00 91.33           C
ATOM    357  O   VAL A  43      10.967  -5.142  18.118  1.00 91.33           O
ATOM    358  HA  VAL A  43       9.943  -7.191  19.187  1.00 91.33           H
ATOM    359  CB  VAL A  43       8.342  -6.039  20.007  1.00 91.33           C
ATOM    360  HB  VAL A  43       8.238  -5.168  20.654  1.00 91.33           H
ATOM    361  CG1 VAL A  43       7.718  -5.694  18.653  1.00 91.33           C
ATOM    362 1HG1 VAL A  43       8.214  -4.817  18.237  1.00 91.33           H
ATOM    363 2HG1 VAL A  43       7.839  -6.537  17.972  1.00 91.33           H
ATOM    364 3HG1 VAL A  43       6.657  -5.484  18.785  1.00 91.33           H
ATOM    365  CG2 VAL A  43       7.607  -7.207  20.668  1.00 91.33           C
ATOM    366 1HG2 VAL A  43       7.724  -8.102  20.057  1.00 91.33           H
ATOM    367 2HG2 VAL A  43       8.025  -7.385  21.659  1.00 91.33           H
ATOM    368 3HG2 VAL A  43       6.548  -6.965  20.759  1.00 91.33           H
ATOM    369  HN  VAL A  43       9.774  -6.613  21.926  1.00 91.33           H
ATOM    370  N   ARG A  44      10.912  -4.209  20.177  1.00 90.33           N
ATOM    371  CA  ARG A  44      11.598  -2.995  19.768  1.00 90.33           C
ATOM    372  C   ARG A  44      13.040  -3.309  19.366  1.00 90.33           C
ATOM    373  O   ARG A  44      13.570  -2.716  18.428  1.00 90.33           O
ATOM    374  HA  ARG A  44      11.025  -2.625  18.918  1.00 90.33           H
ATOM    375  CB  ARG A  44      11.603  -1.959  20.895  1.00 90.33           C
ATOM    376 1HB  ARG A  44      11.910  -2.433  21.827  1.00 90.33           H
ATOM    377 2HB  ARG A  44      12.335  -1.182  20.676  1.00 90.33           H
ATOM    378  CG  ARG A  44      10.219  -1.330  21.068  1.00 90.33           C
ATOM    379 1HG  ARG A  44       9.866  -0.952  20.108  1.00 90.33           H
ATOM    380 2HG  ARG A  44       9.508  -2.089  21.393  1.00 90.33           H
ATOM    381  CD  ARG A  44      10.259  -0.190  22.088  1.00 90.33           C
ATOM    382 1HD  ARG A  44      11.276   0.193  22.178  1.00 90.33           H
ATOM    383 2HD  ARG A  44       9.636   0.636  21.747  1.00 90.33           H
ATOM    384  NE  ARG A  44       9.783  -0.672  23.404  1.00 90.33           N
ATOM    385  HE  ARG A  44       8.906  -1.152  23.438  1.00 90.33           H
ATOM    386  CZ  ARG A  44      10.453  -0.507  24.552  1.00 90.33           C
ATOM    387  NH1 ARG A  44      11.633   0.128  24.565  1.00 90.33           N
ATOM    388 1HH1 ARG A  44      12.020   0.482  23.714  1.00 90.33           H
ATOM    389 2HH1 ARG A  44      12.127   0.247  25.427  1.00 90.33           H
ATOM    390  NH2 ARG A  44       9.925  -0.986  25.687  1.00 90.33           N
ATOM    391 1HH2 ARG A  44      10.413  -0.870  26.553  1.00 90.33           H
ATOM    392 2HH2 ARG A  44       9.044  -1.458  25.668  1.00 90.33           H
ATOM    393  HN  ARG A  44      10.680  -4.256  21.149  1.00 90.33           H
ATOM    394  N   GLN A  45      13.634  -4.241  20.097  1.00 91.80           N
ATOM    395  CA  GLN A  45      15.009  -4.632  19.837  1.00 91.80           C
ATOM    396  C   GLN A  45      15.126  -5.278  18.455  1.00 91.80           C
ATOM    397  O   GLN A  45      16.063  -4.996  17.710  1.00 91.80           O
ATOM    398  HA  GLN A  45      15.583  -3.705  19.861  1.00 91.80           H
ATOM    399  CB  GLN A  45      15.528  -5.572  20.927  1.00 91.80           C
ATOM    400 1HB  GLN A  45      15.371  -5.120  21.906  1.00 91.80           H
ATOM    401 2HB  GLN A  45      14.960  -6.502  20.911  1.00 91.80           H
ATOM    402  CG  GLN A  45      17.015  -5.872  20.730  1.00 91.80           C
ATOM    403 1HG  GLN A  45      17.177  -6.291  19.737  1.00 91.80           H
ATOM    404 2HG  GLN A  45      17.587  -4.946  20.783  1.00 91.80           H
ATOM    405  CD  GLN A  45      17.522  -6.852  21.791  1.00 91.80           C
ATOM    406  OE1 GLN A  45      16.761  -7.453  22.531  1.00 91.80           O
ATOM    407  NE2 GLN A  45      18.845  -6.978  21.822  1.00 91.80           N
ATOM    408 1HE2 GLN A  45      19.413  -6.456  21.186  1.00 91.80           H
ATOM    409 2HE2 GLN A  45      19.273  -7.596  22.482  1.00 91.80           H
ATOM    410  HN  GLN A  45      13.193  -4.725  20.852  1.00 91.80           H
ATOM    411  N   PHE A  46      14.159  -6.134  18.154  1.00 93.51           N
ATOM    412  CA  PHE A  46      14.118  -6.790  16.858  1.00 93.51           C
ATOM    413  C   PHE A  46      13.964  -5.768  15.730  1.00 93.51           C
ATOM    414  O   PHE A  46      14.683  -5.825  14.734  1.00 93.51           O
ATOM    415  HA  PHE A  46      15.060  -7.324  16.736  1.00 93.51           H
ATOM    416  CB  PHE A  46      12.898  -7.714  16.864  1.00 93.51           C
ATOM    417 1HB  PHE A  46      13.050  -8.494  17.609  1.00 93.51           H
ATOM    418 2HB  PHE A  46      12.024  -7.142  17.174  1.00 93.51           H
ATOM    419  CG  PHE A  46      12.608  -8.369  15.512  1.00 93.51           C
ATOM    420  CD1 PHE A  46      11.612  -7.885  14.722  1.00 93.51           C
ATOM    421  HD1 PHE A  46      11.021  -7.031  15.052  1.00 93.51           H
ATOM    422  CD2 PHE A  46      13.345  -9.434  15.100  1.00 93.51           C
ATOM    423  HD2 PHE A  46      14.143  -9.822  15.733  1.00 93.51           H
ATOM    424  CE1 PHE A  46      11.342  -8.493  13.467  1.00 93.51           C
ATOM    425  HE1 PHE A  46      10.544  -8.105  12.834  1.00 93.51           H
ATOM    426  CE2 PHE A  46      13.076 -10.042  13.845  1.00 93.51           C
ATOM    427  HE2 PHE A  46      13.667 -10.896  13.515  1.00 93.51           H
ATOM    428  CZ  PHE A  46      12.080  -9.558  13.055  1.00 93.51           C
ATOM    429  HZ  PHE A  46      11.873 -10.025  12.092  1.00 93.51           H
ATOM    430  HN  PHE A  46      13.416  -6.379  18.776  1.00 93.51           H
ATOM    431  N   ALA A  47      13.022  -4.857  15.925  1.00 92.37           N
ATOM    432  CA  ALA A  47      12.700  -3.882  14.897  1.00 92.37           C
ATOM    433  C   ALA A  47      13.952  -3.069  14.561  1.00 92.37           C
ATOM    434  O   ALA A  47      14.214  -2.780  13.394  1.00 92.37           O
ATOM    435  HA  ALA A  47      12.383  -4.429  14.009  1.00 92.37           H
ATOM    436  CB  ALA A  47      11.544  -3.001  15.373  1.00 92.37           C
ATOM    437 1HB  ALA A  47      10.670  -3.623  15.569  1.00 92.37           H
ATOM    438 2HB  ALA A  47      11.834  -2.482  16.286  1.00 92.37           H
ATOM    439 3HB  ALA A  47      11.303  -2.270  14.601  1.00 92.37           H
ATOM    440  HN  ALA A  47      12.485  -4.779  16.765  1.00 92.37           H
ATOM    441  N   SER A  48      14.693  -2.724  15.604  1.00 92.44           N
ATOM    442  CA  SER A  48      15.779  -1.769  15.468  1.00 92.44           C
ATOM    443  C   SER A  48      16.871  -2.344  14.563  1.00 92.44           C
ATOM    444  O   SER A  48      17.626  -1.597  13.943  1.00 92.44           O
ATOM    445  HA  SER A  48      15.331  -0.885  15.013  1.00 92.44           H
ATOM    446  CB  SER A  48      16.362  -1.399  16.833  1.00 92.44           C
ATOM    447 1HB  SER A  48      17.046  -0.558  16.719  1.00 92.44           H
ATOM    448 2HB  SER A  48      15.559  -1.070  17.493  1.00 92.44           H
ATOM    449  OG  SER A  48      17.051  -2.492  17.434  1.00 92.44           O
ATOM    450  HG  SER A  48      17.408  -2.221  18.327  1.00 92.44           H
ATOM    451  HN  SER A  48      14.560  -3.084  16.527  1.00 92.44           H
ATOM    452  N   HIS A  49      16.920  -3.667  14.516  1.00 93.74           N
ATOM    453  CA  HIS A  49      17.929  -4.352  13.726  1.00 93.74           C
ATOM    454  C   HIS A  49      17.360  -4.689  12.347  1.00 93.74           C
ATOM    455  O   HIS A  49      18.062  -4.595  11.342  1.00 93.74           O
ATOM    456  HA  HIS A  49      18.759  -3.654  13.607  1.00 93.74           H
ATOM    457  CB  HIS A  49      18.457  -5.582  14.467  1.00 93.74           C
ATOM    458 1HB  HIS A  49      17.616  -6.225  14.728  1.00 93.74           H
ATOM    459 2HB  HIS A  49      19.097  -6.152  13.794  1.00 93.74           H
ATOM    460  CG  HIS A  49      19.232  -5.258  15.722  1.00 93.74           C
ATOM    461  ND1 HIS A  49      18.620  -5.007  16.938  1.00 93.74           N
ATOM    462  HD1 HIS A  49      17.635  -5.014  17.109  1.00 93.74           H
ATOM    463  CD2 HIS A  49      20.575  -5.146  15.936  1.00 93.74           C
ATOM    464  HD2 HIS A  49      21.353  -5.282  15.186  1.00 93.74           H
ATOM    465  CE1 HIS A  49      19.562  -4.757  17.836  1.00 93.74           C
ATOM    466  HE1 HIS A  49      19.398  -4.523  18.888  1.00 93.74           H
ATOM    467  NE2 HIS A  49      20.772  -4.843  17.213  1.00 93.74           N
ATOM    468  HN  HIS A  49      16.287  -4.268  15.005  1.00 93.74           H
ATOM    469  N   PHE A  50      16.092  -5.075  12.343  1.00 95.29           N
ATOM    470  CA  PHE A  50      15.502  -5.694  11.169  1.00 95.29           C
ATOM    471  C   PHE A  50      15.029  -4.636  10.170  1.00 95.29           C
ATOM    472  O   PHE A  50      15.285  -4.750   8.973  1.00 95.29           O
ATOM    473  HA  PHE A  50      16.273  -6.310  10.706  1.00 95.29           H
ATOM    474  CB  PHE A  50      14.294  -6.502  11.649  1.00 95.29           C
ATOM    475 1HB  PHE A  50      14.627  -7.231  12.387  1.00 95.29           H
ATOM    476 2HB  PHE A  50      13.599  -5.831  12.154  1.00 95.29           H
ATOM    477  CG  PHE A  50      13.551  -7.234  10.530  1.00 95.29           C
ATOM    478  CD1 PHE A  50      12.333  -6.791  10.119  1.00 95.29           C
ATOM    479  HD1 PHE A  50      11.886  -5.913  10.586  1.00 95.29           H
ATOM    480  CD2 PHE A  50      14.109  -8.329   9.946  1.00 95.29           C
ATOM    481  HD2 PHE A  50      15.085  -8.684  10.276  1.00 95.29           H
ATOM    482  CE1 PHE A  50      11.643  -7.470   9.080  1.00 95.29           C
ATOM    483  HE1 PHE A  50      10.667  -7.115   8.751  1.00 95.29           H
ATOM    484  CE2 PHE A  50      13.419  -9.009   8.907  1.00 95.29           C
ATOM    485  HE2 PHE A  50      13.866  -9.886   8.440  1.00 95.29           H
ATOM    486  CZ  PHE A  50      12.201  -8.565   8.496  1.00 95.29           C
ATOM    487  HZ  PHE A  50      11.672  -9.087   7.699  1.00 95.29           H
ATOM    488  HN  PHE A  50      15.474  -4.971  13.122  1.00 95.29           H
ATOM    489  N   LEU A  51      14.348  -3.631  10.700  1.00 94.86           N
ATOM    490  CA  LEU A  51      13.540  -2.754   9.870  1.00 94.86           C
ATOM    491  C   LEU A  51      14.459  -1.831   9.067  1.00 94.86           C
ATOM    492  O   LEU A  51      14.336  -1.735   7.847  1.00 94.86           O
ATOM    493  HA  LEU A  51      12.987  -3.383   9.172  1.00 94.86           H
ATOM    494  CB  LEU A  51      12.510  -2.009  10.721  1.00 94.86           C
ATOM    495 1HB  LEU A  51      13.043  -1.425  11.472  1.00 94.86           H
ATOM    496 2HB  LEU A  51      11.984  -1.300  10.081  1.00 94.86           H
ATOM    497  CG  LEU A  51      11.472  -2.879  11.433  1.00 94.86           C
ATOM    498  HG  LEU A  51      11.996  -3.537  12.125  1.00 94.86           H
ATOM    499  CD1 LEU A  51      10.514  -2.021  12.262  1.00 94.86           C
ATOM    500 1HD1 LEU A  51      11.079  -1.466  13.011  1.00 94.86           H
ATOM    501 2HD1 LEU A  51       9.994  -1.321  11.608  1.00 94.86           H
ATOM    502 3HD1 LEU A  51       9.787  -2.664  12.757  1.00 94.86           H
ATOM    503  CD2 LEU A  51      10.728  -3.770  10.437  1.00 94.86           C
ATOM    504 1HD2 LEU A  51      10.217  -3.147   9.703  1.00 94.86           H
ATOM    505 2HD2 LEU A  51      11.440  -4.421   9.929  1.00 94.86           H
ATOM    506 3HD2 LEU A  51       9.996  -4.378  10.969  1.00 94.86           H
ATOM    507  HN  LEU A  51      14.341  -3.413  11.676  1.00 94.86           H
ATOM    508  N   PRO A  52      15.392  -1.138   9.733  1.00 95.84           N
ATOM    509  CA  PRO A  52      16.122  -0.043   9.089  1.00 95.84           C
ATOM    510  C   PRO A  52      16.759  -0.468   7.776  1.00 95.84           C
ATOM    511  O   PRO A  52      16.555   0.173   6.747  1.00 95.84           O
ATOM    512  HA  PRO A  52      15.434   0.761   8.825  1.00 95.84           H
ATOM    513  CB  PRO A  52      17.172   0.354  10.128  1.00 95.84           C
ATOM    514 1HB  PRO A  52      18.108  -0.184   9.978  1.00 95.84           H
ATOM    515 2HB  PRO A  52      17.404   1.417  10.079  1.00 95.84           H
ATOM    516  CG  PRO A  52      16.516  -0.018  11.453  1.00 95.84           C
ATOM    517 1HG  PRO A  52      17.250  -0.129  12.251  1.00 95.84           H
ATOM    518 2HG  PRO A  52      15.814   0.746  11.786  1.00 95.84           H
ATOM    519  CD  PRO A  52      15.820  -1.331  11.130  1.00 95.84           C
ATOM    520 1HD  PRO A  52      16.495  -2.181  11.228  1.00 95.84           H
ATOM    521 2HD  PRO A  52      14.979  -1.517  11.797  1.00 95.84           H
ATOM    522  N   PRO A  53      17.543  -1.555   7.781  1.00 96.61           N
ATOM    523  CA  PRO A  53      18.215  -2.005   6.559  1.00 96.61           C
ATOM    524  C   PRO A  53      17.248  -2.179   5.400  1.00 96.61           C
ATOM    525  O   PRO A  53      17.546  -1.785   4.274  1.00 96.61           O
ATOM    526  HA  PRO A  53      18.929  -1.252   6.225  1.00 96.61           H
ATOM    527  CB  PRO A  53      18.857  -3.333   6.968  1.00 96.61           C
ATOM    528 1HB  PRO A  53      18.200  -4.177   6.760  1.00 96.61           H
ATOM    529 2HB  PRO A  53      19.786  -3.513   6.426  1.00 96.61           H
ATOM    530  CG  PRO A  53      19.101  -3.162   8.463  1.00 96.61           C
ATOM    531 1HG  PRO A  53      19.221  -4.122   8.965  1.00 96.61           H
ATOM    532 2HG  PRO A  53      20.009  -2.595   8.663  1.00 96.61           H
ATOM    533  CD  PRO A  53      17.854  -2.427   8.928  1.00 96.61           C
ATOM    534 1HD  PRO A  53      17.035  -3.114   9.142  1.00 96.61           H
ATOM    535 2HD  PRO A  53      18.036  -1.859   9.840  1.00 96.61           H
ATOM    536  N   LEU A  54      16.104  -2.772   5.709  1.00 95.85           N
ATOM    537  CA  LEU A  54      15.146  -3.134   4.678  1.00 95.85           C
ATOM    538  C   LEU A  54      14.495  -1.865   4.125  1.00 95.85           C
ATOM    539  O   LEU A  54      14.326  -1.727   2.914  1.00 95.85           O
ATOM    540  HA  LEU A  54      15.699  -3.617   3.873  1.00 95.85           H
ATOM    541  CB  LEU A  54      14.142  -4.156   5.215  1.00 95.85           C
ATOM    542 1HB  LEU A  54      13.677  -3.743   6.111  1.00 95.85           H
ATOM    543 2HB  LEU A  54      13.351  -4.282   4.475  1.00 95.85           H
ATOM    544  CG  LEU A  54      14.707  -5.536   5.557  1.00 95.85           C
ATOM    545  HG  LEU A  54      15.506  -5.406   6.287  1.00 95.85           H
ATOM    546  CD1 LEU A  54      13.640  -6.420   6.206  1.00 95.85           C
ATOM    547 1HD1 LEU A  54      13.288  -5.950   7.123  1.00 95.85           H
ATOM    548 2HD1 LEU A  54      12.804  -6.545   5.517  1.00 95.85           H
ATOM    549 3HD1 LEU A  54      14.069  -7.395   6.438  1.00 95.85           H
ATOM    550  CD2 LEU A  54      15.326  -6.196   4.323  1.00 95.85           C
ATOM    551 1HD2 LEU A  54      14.564  -6.311   3.552  1.00 95.85           H
ATOM    552 2HD2 LEU A  54      16.134  -5.571   3.943  1.00 95.85           H
ATOM    553 3HD2 LEU A  54      15.720  -7.175   4.594  1.00 95.85           H
ATOM    554  HN  LEU A  54      15.828  -3.003   6.642  1.00 95.85           H
ATOM    555  N   TYR A  55      14.148  -0.969   5.037  1.00 95.21           N
ATOM    556  CA  TYR A  55      13.470   0.260   4.661  1.00 95.21           C
ATOM    557  C   TYR A  55      14.355   1.119   3.756  1.00 95.21           C
ATOM    558  O   TYR A  55      13.867   1.743   2.815  1.00 95.21           O
ATOM    559  HA  TYR A  55      12.563  -0.009   4.119  1.00 95.21           H
ATOM    560  CB  TYR A  55      13.209   1.014   5.966  1.00 95.21           C
ATOM    561 1HB  TYR A  55      14.111   0.985   6.577  1.00 95.21           H
ATOM    562 2HB  TYR A  55      13.014   2.062   5.735  1.00 95.21           H
ATOM    563  CG  TYR A  55      12.040   0.461   6.782  1.00 95.21           C
ATOM    564  CD1 TYR A  55      11.317  -0.616   6.309  1.00 95.21           C
ATOM    565  HD1 TYR A  55      11.579  -1.071   5.354  1.00 95.21           H
ATOM    566  CD2 TYR A  55      11.707   1.037   7.991  1.00 95.21           C
ATOM    567  HD2 TYR A  55      12.278   1.888   8.364  1.00 95.21           H
ATOM    568  CE1 TYR A  55      10.216  -1.137   7.077  1.00 95.21           C
ATOM    569  HE1 TYR A  55       9.637  -1.987   6.715  1.00 95.21           H
ATOM    570  CE2 TYR A  55      10.607   0.516   8.759  1.00 95.21           C
ATOM    571  HE2 TYR A  55      10.334   0.962   9.715  1.00 95.21           H
ATOM    572  CZ  TYR A  55       9.915  -0.545   8.264  1.00 95.21           C
ATOM    573  OH  TYR A  55       8.876  -1.038   8.990  1.00 95.21           O
ATOM    574  HH  TYR A  55       8.385  -1.729   8.459  1.00 95.21           H
ATOM    575  HN  TYR A  55      14.323  -1.072   6.017  1.00 95.21           H
ATOM    576  N   TRP A  56      15.642   1.125   4.074  1.00 96.48           N
ATOM    577  CA  TRP A  56      16.609   1.845   3.263  1.00 96.48           C
ATOM    578  C   TRP A  56      16.674   1.168   1.892  1.00 96.48           C
ATOM    579  O   TRP A  56      16.697   1.843   0.864  1.00 96.48           O
ATOM    580  HA  TRP A  56      16.257   2.871   3.156  1.00 96.48           H
ATOM    581  CB  TRP A  56      17.969   1.911   3.962  1.00 96.48           C
ATOM    582 1HB  TRP A  56      18.129   0.984   4.512  1.00 96.48           H
ATOM    583 2HB  TRP A  56      18.752   1.973   3.206  1.00 96.48           H
ATOM    584  CG  TRP A  56      18.116   3.090   4.926  1.00 96.48           C
ATOM    585  CD1 TRP A  56      18.240   3.055   6.260  1.00 96.48           C
ATOM    586  HD1 TRP A  56      18.252   2.139   6.851  1.00 96.48           H
ATOM    587  CD2 TRP A  56      18.150   4.489   4.574  1.00 96.48           C
ATOM    588  NE1 TRP A  56      18.351   4.324   6.791  1.00 96.48           N
ATOM    589  HE1 TRP A  56      18.454   4.553   7.759  1.00 96.48           H
ATOM    590  CE2 TRP A  56      18.295   5.224   5.733  1.00 96.48           C
ATOM    591  CE3 TRP A  56      18.062   5.114   3.317  1.00 96.48           C
ATOM    592  HE3 TRP A  56      17.948   4.556   2.388  1.00 96.48           H
ATOM    593  CZ2 TRP A  56      18.363   6.622   5.752  1.00 96.48           C
ATOM    594  HZ2 TRP A  56      18.478   7.179   6.681  1.00 96.48           H
ATOM    595  CZ3 TRP A  56      18.132   6.512   3.353  1.00 96.48           C
ATOM    596  HZ3 TRP A  56      18.068   7.046   2.405  1.00 96.48           H
ATOM    597  CH2 TRP A  56      18.277   7.266   4.511  1.00 96.48           C
ATOM    598  HH2 TRP A  56      18.324   8.353   4.455  1.00 96.48           H
ATOM    599  HN  TRP A  56      16.024   0.651   4.866  1.00 96.48           H
ATOM    600  N   LEU A  57      16.703  -0.156   1.922  1.00 96.52           N
ATOM    601  CA  LEU A  57      16.788  -0.930   0.696  1.00 96.52           C
ATOM    602  C   LEU A  57      15.561  -0.640  -0.172  1.00 96.52           C
ATOM    603  O   LEU A  57      15.693  -0.316  -1.351  1.00 96.52           O
ATOM    604  HA  LEU A  57      17.676  -0.597   0.160  1.00 96.52           H
ATOM    605  CB  LEU A  57      16.979  -2.415   1.012  1.00 96.52           C
ATOM    606 1HB  LEU A  57      17.889  -2.526   1.602  1.00 96.52           H
ATOM    607 2HB  LEU A  57      16.150  -2.743   1.639  1.00 96.52           H
ATOM    608  CG  LEU A  57      17.070  -3.351  -0.195  1.00 96.52           C
ATOM    609  HG  LEU A  57      16.220  -3.152  -0.846  1.00 96.52           H
ATOM    610  CD1 LEU A  57      18.337  -3.077  -1.008  1.00 96.52           C
ATOM    611 1HD1 LEU A  57      18.323  -2.047  -1.365  1.00 96.52           H
ATOM    612 2HD1 LEU A  57      19.213  -3.231  -0.379  1.00 96.52           H
ATOM    613 3HD1 LEU A  57      18.376  -3.756  -1.859  1.00 96.52           H
ATOM    614  CD2 LEU A  57      16.974  -4.816   0.239  1.00 96.52           C
ATOM    615 1HD2 LEU A  57      17.791  -5.046   0.923  1.00 96.52           H
ATOM    616 2HD2 LEU A  57      16.021  -4.984   0.741  1.00 96.52           H
ATOM    617 3HD2 LEU A  57      17.041  -5.459  -0.638  1.00 96.52           H
ATOM    618  HN  LEU A  57      16.669  -0.697   2.762  1.00 96.52           H
ATOM    619  N   VAL A  58      14.396  -0.765   0.446  1.00 95.43           N
ATOM    620  CA  VAL A  58      13.145  -0.599  -0.274  1.00 95.43           C
ATOM    621  C   VAL A  58      13.079   0.815  -0.853  1.00 95.43           C
ATOM    622  O   VAL A  58      12.661   1.004  -1.995  1.00 95.43           O
ATOM    623  HA  VAL A  58      13.142  -1.315  -1.096  1.00 95.43           H
ATOM    624  CB  VAL A  58      11.965  -0.926   0.643  1.00 95.43           C
ATOM    625  HB  VAL A  58      12.065  -0.322   1.545  1.00 95.43           H
ATOM    626  CG1 VAL A  58      10.636  -0.561  -0.022  1.00 95.43           C
ATOM    627 1HG1 VAL A  58      10.622   0.506  -0.244  1.00 95.43           H
ATOM    628 2HG1 VAL A  58      10.526  -1.127  -0.947  1.00 95.43           H
ATOM    629 3HG1 VAL A  58       9.814  -0.804   0.652  1.00 95.43           H
ATOM    630  CG2 VAL A  58      11.985  -2.398   1.059  1.00 95.43           C
ATOM    631 1HG2 VAL A  58      11.921  -3.027   0.171  1.00 95.43           H
ATOM    632 2HG2 VAL A  58      12.911  -2.613   1.591  1.00 95.43           H
ATOM    633 3HG2 VAL A  58      11.136  -2.603   1.711  1.00 95.43           H
ATOM    634  HN  VAL A  58      14.298  -0.976   1.419  1.00 95.43           H
ATOM    635  N   PHE A  59      13.497   1.774  -0.039  1.00 96.58           N
ATOM    636  CA  PHE A  59      13.514   3.163  -0.465  1.00 96.58           C
ATOM    637  C   PHE A  59      14.328   3.333  -1.749  1.00 96.58           C
ATOM    638  O   PHE A  59      13.833   3.877  -2.735  1.00 96.58           O
ATOM    639  HA  PHE A  59      12.481   3.457  -0.650  1.00 96.58           H
ATOM    640  CB  PHE A  59      14.177   3.966   0.656  1.00 96.58           C
ATOM    641 1HB  PHE A  59      13.532   3.946   1.534  1.00 96.58           H
ATOM    642 2HB  PHE A  59      15.111   3.478   0.935  1.00 96.58           H
ATOM    643  CG  PHE A  59      14.469   5.422   0.288  1.00 96.58           C
ATOM    644  CD1 PHE A  59      15.753   5.869   0.249  1.00 96.58           C
ATOM    645  HD1 PHE A  59      16.574   5.190   0.479  1.00 96.58           H
ATOM    646  CD2 PHE A  59      13.446   6.270   0.001  1.00 96.58           C
ATOM    647  HD2 PHE A  59      12.416   5.912   0.033  1.00 96.58           H
ATOM    648  CE1 PHE A  59      16.025   7.220  -0.092  1.00 96.58           C
ATOM    649  HE1 PHE A  59      17.054   7.579  -0.123  1.00 96.58           H
ATOM    650  CE2 PHE A  59      13.717   7.621  -0.340  1.00 96.58           C
ATOM    651  HE2 PHE A  59      12.896   8.301  -0.570  1.00 96.58           H
ATOM    652  CZ  PHE A  59      15.001   8.068  -0.379  1.00 96.58           C
ATOM    653  HZ  PHE A  59      15.209   9.106  -0.641  1.00 96.58           H
ATOM    654  HN  PHE A  59      13.820   1.614   0.894  1.00 96.58           H
ATOM    655  N   ILE A  60      15.564   2.858  -1.696  1.00 96.86           N
ATOM    656  CA  ILE A  60      16.503   3.093  -2.779  1.00 96.86           C
ATOM    657  C   ILE A  60      15.963   2.463  -4.064  1.00 96.86           C
ATOM    658  O   ILE A  60      15.864   3.130  -5.092  1.00 96.86           O
ATOM    659  HA  ILE A  60      16.570   4.172  -2.924  1.00 96.86           H
ATOM    660  CB  ILE A  60      17.900   2.601  -2.393  1.00 96.86           C
ATOM    661  HB  ILE A  60      17.809   1.588  -2.003  1.00 96.86           H
ATOM    662  CG1 ILE A  60      18.496   3.463  -1.277  1.00 96.86           C
ATOM    663 1HG1 ILE A  60      18.774   4.438  -1.676  1.00 96.86           H
ATOM    664 2HG1 ILE A  60      17.745   3.636  -0.506  1.00 96.86           H
ATOM    665  CG2 ILE A  60      18.815   2.535  -3.617  1.00 96.86           C
ATOM    666 1HG2 ILE A  60      18.393   1.847  -4.349  1.00 96.86           H
ATOM    667 2HG2 ILE A  60      18.904   3.527  -4.059  1.00 96.86           H
ATOM    668 3HG2 ILE A  60      19.801   2.182  -3.314  1.00 96.86           H
ATOM    669  CD1 ILE A  60      19.723   2.789  -0.660  1.00 96.86           C
ATOM    670 1HD1 ILE A  60      19.435   1.824  -0.241  1.00 96.86           H
ATOM    671 2HD1 ILE A  60      20.481   2.639  -1.429  1.00 96.86           H
ATOM    672 3HD1 ILE A  60      20.127   3.422   0.130  1.00 96.86           H
ATOM    673  HN  ILE A  60      15.924   2.321  -0.933  1.00 96.86           H
ATOM    674  N   VAL A  61      15.628   1.185  -3.963  1.00 95.22           N
ATOM    675  CA  VAL A  61      15.236   0.420  -5.134  1.00 95.22           C
ATOM    676  C   VAL A  61      13.921   0.976  -5.685  1.00 95.22           C
ATOM    677  O   VAL A  61      13.764   1.120  -6.897  1.00 95.22           O
ATOM    678  HA  VAL A  61      16.014   0.548  -5.886  1.00 95.22           H
ATOM    679  CB  VAL A  61      15.156  -1.068  -4.784  1.00 95.22           C
ATOM    680  HB  VAL A  61      14.443  -1.182  -3.967  1.00 95.22           H
ATOM    681  CG1 VAL A  61      14.643  -1.884  -5.973  1.00 95.22           C
ATOM    682 1HG1 VAL A  61      13.649  -1.536  -6.250  1.00 95.22           H
ATOM    683 2HG1 VAL A  61      15.321  -1.759  -6.817  1.00 95.22           H
ATOM    684 3HG1 VAL A  61      14.596  -2.937  -5.697  1.00 95.22           H
ATOM    685  CG2 VAL A  61      16.510  -1.591  -4.302  1.00 95.22           C
ATOM    686 1HG2 VAL A  61      17.252  -1.457  -5.089  1.00 95.22           H
ATOM    687 2HG2 VAL A  61      16.818  -1.039  -3.414  1.00 95.22           H
ATOM    688 3HG2 VAL A  61      16.425  -2.651  -4.060  1.00 95.22           H
ATOM    689  HN  VAL A  61      15.621   0.675  -3.103  1.00 95.22           H
ATOM    690  N   GLY A  62      13.011   1.273  -4.769  1.00 95.44           N
ATOM    691  CA  GLY A  62      11.691   1.745  -5.152  1.00 95.44           C
ATOM    692  C   GLY A  62      11.771   3.126  -5.805  1.00 95.44           C
ATOM    693  O   GLY A  62      11.089   3.388  -6.795  1.00 95.44           O
ATOM    694 1HA  GLY A  62      11.234   1.037  -5.843  1.00 95.44           H
ATOM    695 2HA  GLY A  62      11.049   1.791  -4.272  1.00 95.44           H
ATOM    696  HN  GLY A  62      13.164   1.197  -3.784  1.00 95.44           H
ATOM    697  N   ALA A  63      12.608   3.973  -5.225  1.00 96.02           N
ATOM    698  CA  ALA A  63      12.742   5.339  -5.703  1.00 96.02           C
ATOM    699  C   ALA A  63      13.261   5.323  -7.142  1.00 96.02           C
ATOM    700  O   ALA A  63      12.735   6.027  -8.003  1.00 96.02           O
ATOM    701  HA  ALA A  63      11.752   5.794  -5.687  1.00 96.02           H
ATOM    702  CB  ALA A  63      13.659   6.121  -4.761  1.00 96.02           C
ATOM    703 1HB  ALA A  63      13.231   6.127  -3.759  1.00 96.02           H
ATOM    704 2HB  ALA A  63      14.641   5.649  -4.734  1.00 96.02           H
ATOM    705 3HB  ALA A  63      13.759   7.146  -5.120  1.00 96.02           H
ATOM    706  HN  ALA A  63      13.188   3.740  -4.445  1.00 96.02           H
ATOM    707  N   LEU A  64      14.286   4.512  -7.359  1.00 94.42           N
ATOM    708  CA  LEU A  64      14.892   4.408  -8.675  1.00 94.42           C
ATOM    709  C   LEU A  64      13.866   3.850  -9.663  1.00 94.42           C
ATOM    710  O   LEU A  64      13.699   4.383 -10.759  1.00 94.42           O
ATOM    711  HA  LEU A  64      15.162   5.416  -8.991  1.00 94.42           H
ATOM    712  CB  LEU A  64      16.186   3.593  -8.607  1.00 94.42           C
ATOM    713 1HB  LEU A  64      15.964   2.636  -8.135  1.00 94.42           H
ATOM    714 2HB  LEU A  64      16.511   3.379  -9.624  1.00 94.42           H
ATOM    715  CG  LEU A  64      17.349   4.244  -7.855  1.00 94.42           C
ATOM    716  HG  LEU A  64      17.004   4.509  -6.856  1.00 94.42           H
ATOM    717  CD1 LEU A  64      18.510   3.261  -7.686  1.00 94.42           C
ATOM    718 1HD1 LEU A  64      18.171   2.392  -7.122  1.00 94.42           H
ATOM    719 2HD1 LEU A  64      18.862   2.943  -8.667  1.00 94.42           H
ATOM    720 3HD1 LEU A  64      19.323   3.749  -7.148  1.00 94.42           H
ATOM    721  CD2 LEU A  64      17.789   5.539  -8.540  1.00 94.42           C
ATOM    722 1HD2 LEU A  64      18.110   5.320  -9.558  1.00 94.42           H
ATOM    723 2HD2 LEU A  64      16.954   6.239  -8.564  1.00 94.42           H
ATOM    724 3HD2 LEU A  64      18.617   5.980  -7.985  1.00 94.42           H
ATOM    725  HN  LEU A  64      14.700   3.934  -6.656  1.00 94.42           H
ATOM    726  N   GLY A  65      13.204   2.783  -9.239  1.00 92.73           N
ATOM    727  CA  GLY A  65      12.300   2.064 -10.121  1.00 92.73           C
ATOM    728  C   GLY A  65      11.149   2.962 -10.577  1.00 92.73           C
ATOM    729  O   GLY A  65      10.888   3.082 -11.773  1.00 92.73           O
ATOM    730 1HA  GLY A  65      12.848   1.699 -10.990  1.00 92.73           H
ATOM    731 2HA  GLY A  65      11.902   1.190  -9.605  1.00 92.73           H
ATOM    732  HN  GLY A  65      13.277   2.411  -8.314  1.00 92.73           H
ATOM    733  N   ASN A  66      10.491   3.569  -9.600  1.00 93.82           N
ATOM    734  CA  ASN A  66       9.278   4.322  -9.870  1.00 93.82           C
ATOM    735  C   ASN A  66       9.638   5.614 -10.606  1.00 93.82           C
ATOM    736  O   ASN A  66       8.876   6.086 -11.448  1.00 93.82           O
ATOM    737  HA  ASN A  66       8.657   3.659 -10.472  1.00 93.82           H
ATOM    738  CB  ASN A  66       8.564   4.701  -8.571  1.00 93.82           C
ATOM    739 1HB  ASN A  66       9.286   5.104  -7.860  1.00 93.82           H
ATOM    740 2HB  ASN A  66       7.837   5.488  -8.768  1.00 93.82           H
ATOM    741  CG  ASN A  66       7.860   3.489  -7.959  1.00 93.82           C
ATOM    742  OD1 ASN A  66       6.930   2.931  -8.518  1.00 93.82           O
ATOM    743  ND2 ASN A  66       8.353   3.113  -6.782  1.00 93.82           N
ATOM    744 1HD2 ASN A  66       9.118   3.615  -6.378  1.00 93.82           H
ATOM    745 2HD2 ASN A  66       7.959   2.330  -6.302  1.00 93.82           H
ATOM    746  HN  ASN A  66      10.774   3.552  -8.641  1.00 93.82           H
ATOM    747  N   SER A  67      10.800   6.150 -10.261  1.00 93.55           N
ATOM    748  CA  SER A  67      11.303   7.339 -10.927  1.00 93.55           C
ATOM    749  C   SER A  67      11.517   7.055 -12.415  1.00 93.55           C
ATOM    750  O   SER A  67      11.260   7.913 -13.258  1.00 93.55           O
ATOM    751  HA  SER A  67      10.531   8.096 -10.789  1.00 93.55           H
ATOM    752  CB  SER A  67      12.607   7.820 -10.286  1.00 93.55           C
ATOM    753 1HB  SER A  67      13.354   7.028 -10.346  1.00 93.55           H
ATOM    754 2HB  SER A  67      12.996   8.669 -10.848  1.00 93.55           H
ATOM    755  OG  SER A  67      12.424   8.197  -8.924  1.00 93.55           O
ATOM    756  HG  SER A  67      12.892   7.547  -8.324  1.00 93.55           H
ATOM    757  HN  SER A  67      11.393   5.785  -9.542  1.00 93.55           H
ATOM    758  N   LEU A  68      11.984   5.847 -12.693  1.00 90.45           N
ATOM    759  CA  LEU A  68      12.219   5.432 -14.066  1.00 90.45           C
ATOM    760  C   LEU A  68      10.883   5.364 -14.808  1.00 90.45           C
ATOM    761  O   LEU A  68      10.796   5.747 -15.974  1.00 90.45           O
ATOM    762  HA  LEU A  68      12.837   6.196 -14.537  1.00 90.45           H
ATOM    763  CB  LEU A  68      13.010   4.123 -14.103  1.00 90.45           C
ATOM    764 1HB  LEU A  68      13.928   4.260 -13.531  1.00 90.45           H
ATOM    765 2HB  LEU A  68      12.428   3.356 -13.593  1.00 90.45           H
ATOM    766  CG  LEU A  68      13.381   3.603 -15.493  1.00 90.45           C
ATOM    767  HG  LEU A  68      12.467   3.515 -16.080  1.00 90.45           H
ATOM    768  CD1 LEU A  68      14.294   4.591 -16.222  1.00 90.45           C
ATOM    769 1HD1 LEU A  68      13.781   5.547 -16.332  1.00 90.45           H
ATOM    770 2HD1 LEU A  68      15.208   4.734 -15.647  1.00 90.45           H
ATOM    771 3HD1 LEU A  68      14.543   4.197 -17.207  1.00 90.45           H
ATOM    772  CD2 LEU A  68      14.000   2.206 -15.408  1.00 90.45           C
ATOM    773 1HD2 LEU A  68      14.902   2.245 -14.797  1.00 90.45           H
ATOM    774 2HD2 LEU A  68      13.285   1.519 -14.957  1.00 90.45           H
ATOM    775 3HD2 LEU A  68      14.255   1.861 -16.410  1.00 90.45           H
ATOM    776  HN  LEU A  68      12.202   5.158 -12.001  1.00 90.45           H
ATOM    777  N   VAL A  69       9.874   4.874 -14.103  1.00 89.27           N
ATOM    778  CA  VAL A  69       8.551   4.734 -14.686  1.00 89.27           C
ATOM    779  C   VAL A  69       8.061   6.102 -15.163  1.00 89.27           C
ATOM    780  O   VAL A  69       7.575   6.235 -16.285  1.00 89.27           O
ATOM    781  HA  VAL A  69       8.640   4.073 -15.549  1.00 89.27           H
ATOM    782  CB  VAL A  69       7.603   4.076 -13.682  1.00 89.27           C
ATOM    783  HB  VAL A  69       7.659   4.639 -12.750  1.00 89.27           H
ATOM    784  CG1 VAL A  69       6.156   4.130 -14.176  1.00 89.27           C
ATOM    785 1HG1 VAL A  69       5.857   5.170 -14.311  1.00 89.27           H
ATOM    786 2HG1 VAL A  69       6.077   3.604 -15.127  1.00 89.27           H
ATOM    787 3HG1 VAL A  69       5.503   3.656 -13.443  1.00 89.27           H
ATOM    788  CG2 VAL A  69       8.028   2.636 -13.388  1.00 89.27           C
ATOM    789 1HG2 VAL A  69       8.014   2.057 -14.311  1.00 89.27           H
ATOM    790 2HG2 VAL A  69       9.035   2.632 -12.972  1.00 89.27           H
ATOM    791 3HG2 VAL A  69       7.337   2.192 -12.671  1.00 89.27           H
ATOM    792  HN  VAL A  69       9.950   4.575 -13.151  1.00 89.27           H
ATOM    793  N   ILE A  70       8.205   7.085 -14.286  1.00 91.14           N
ATOM    794  CA  ILE A  70       7.728   8.426 -14.580  1.00 91.14           C
ATOM    795  C   ILE A  70       8.486   8.979 -15.789  1.00 91.14           C
ATOM    796  O   ILE A  70       7.887   9.579 -16.680  1.00 91.14           O
ATOM    797  HA  ILE A  70       6.672   8.347 -14.841  1.00 91.14           H
ATOM    798  CB  ILE A  70       7.822   9.313 -13.337  1.00 91.14           C
ATOM    799  HB  ILE A  70       8.839   9.250 -12.949  1.00 91.14           H
ATOM    800  CG1 ILE A  70       6.887   8.812 -12.234  1.00 91.14           C
ATOM    801 1HG1 ILE A  70       5.853   8.873 -12.573  1.00 91.14           H
ATOM    802 2HG1 ILE A  70       7.093   7.761 -12.027  1.00 91.14           H
ATOM    803  CG2 ILE A  70       7.561  10.779 -13.688  1.00 91.14           C
ATOM    804 1HG2 ILE A  70       8.301  11.116 -14.414  1.00 91.14           H
ATOM    805 2HG2 ILE A  70       6.562  10.878 -14.113  1.00 91.14           H
ATOM    806 3HG2 ILE A  70       7.634  11.387 -12.786  1.00 91.14           H
ATOM    807  CD1 ILE A  70       7.060   9.633 -10.954  1.00 91.14           C
ATOM    808 1HD1 ILE A  70       8.089   9.549 -10.605  1.00 91.14           H
ATOM    809 2HD1 ILE A  70       6.830  10.678 -11.160  1.00 91.14           H
ATOM    810 3HD1 ILE A  70       6.383   9.256 -10.187  1.00 91.14           H
ATOM    811  HN  ILE A  70       8.637   6.977 -13.391  1.00 91.14           H
ATOM    812  N   LEU A  71       9.792   8.757 -15.780  1.00 88.66           N
ATOM    813  CA  LEU A  71      10.652   9.310 -16.813  1.00 88.66           C
ATOM    814  C   LEU A  71      10.272   8.703 -18.165  1.00 88.66           C
ATOM    815  O   LEU A  71      10.199   9.411 -19.168  1.00 88.66           O
ATOM    816  HA  LEU A  71      10.467  10.383 -16.852  1.00 88.66           H
ATOM    817  CB  LEU A  71      12.124   9.118 -16.444  1.00 88.66           C
ATOM    818 1HB  LEU A  71      12.311   9.627 -15.498  1.00 88.66           H
ATOM    819 2HB  LEU A  71      12.300   8.055 -16.273  1.00 88.66           H
ATOM    820  CG  LEU A  71      13.144   9.616 -17.470  1.00 88.66           C
ATOM    821  HG  LEU A  71      12.640  10.312 -18.141  1.00 88.66           H
ATOM    822  CD1 LEU A  71      14.276  10.386 -16.788  1.00 88.66           C
ATOM    823 1HD1 LEU A  71      13.865  11.245 -16.259  1.00 88.66           H
ATOM    824 2HD1 LEU A  71      14.785   9.732 -16.079  1.00 88.66           H
ATOM    825 3HD1 LEU A  71      14.987  10.729 -17.540  1.00 88.66           H
ATOM    826  CD2 LEU A  71      13.669   8.462 -18.326  1.00 88.66           C
ATOM    827 1HD2 LEU A  71      14.151   7.724 -17.685  1.00 88.66           H
ATOM    828 2HD2 LEU A  71      12.838   7.996 -18.856  1.00 88.66           H
ATOM    829 3HD2 LEU A  71      14.392   8.844 -19.047  1.00 88.66           H
ATOM    830  HN  LEU A  71      10.262   8.212 -15.085  1.00 88.66           H
ATOM    831  N   VAL A  72      10.041   7.399 -18.148  1.00 84.34           N
ATOM    832  CA  VAL A  72       9.692   6.685 -19.365  1.00 84.34           C
ATOM    833  C   VAL A  72       8.371   7.231 -19.910  1.00 84.34           C
ATOM    834  O   VAL A  72       8.226   7.423 -21.116  1.00 84.34           O
ATOM    835  HA  VAL A  72      10.479   6.875 -20.095  1.00 84.34           H
ATOM    836  CB  VAL A  72       9.650   5.179 -19.094  1.00 84.34           C
ATOM    837  HB  VAL A  72       8.993   5.010 -18.241  1.00 84.34           H
ATOM    838  CG1 VAL A  72       9.071   4.423 -20.292  1.00 84.34           C
ATOM    839 1HG1 VAL A  72       8.056   4.772 -20.485  1.00 84.34           H
ATOM    840 2HG1 VAL A  72       9.691   4.604 -21.170  1.00 84.34           H
ATOM    841 3HG1 VAL A  72       9.053   3.356 -20.073  1.00 84.34           H
ATOM    842  CG2 VAL A  72      11.039   4.649 -18.730  1.00 84.34           C
ATOM    843 1HG2 VAL A  72      11.727   4.837 -19.554  1.00 84.34           H
ATOM    844 2HG2 VAL A  72      11.398   5.155 -17.834  1.00 84.34           H
ATOM    845 3HG2 VAL A  72      10.980   3.577 -18.543  1.00 84.34           H
ATOM    846  HN  VAL A  72      10.089   6.833 -17.325  1.00 84.34           H
ATOM    847  N   TYR A  73       7.442   7.466 -18.995  1.00 84.65           N
ATOM    848  CA  TYR A  73       6.126   7.952 -19.373  1.00 84.65           C
ATOM    849  C   TYR A  73       6.225   9.295 -20.099  1.00 84.65           C
ATOM    850  O   TYR A  73       5.541   9.517 -21.097  1.00 84.65           O
ATOM    851  HA  TYR A  73       5.675   7.218 -20.042  1.00 84.65           H
ATOM    852  CB  TYR A  73       5.357   8.148 -18.065  1.00 84.65           C
ATOM    853 1HB  TYR A  73       5.335   7.203 -17.523  1.00 84.65           H
ATOM    854 2HB  TYR A  73       5.897   8.860 -17.441  1.00 84.65           H
ATOM    855  CG  TYR A  73       3.922   8.644 -18.255  1.00 84.65           C
ATOM    856  CD1 TYR A  73       3.666   9.997 -18.344  1.00 84.65           C
ATOM    857  HD1 TYR A  73       4.486  10.712 -18.280  1.00 84.65           H
ATOM    858  CD2 TYR A  73       2.884   7.738 -18.337  1.00 84.65           C
ATOM    859  HD2 TYR A  73       3.086   6.670 -18.266  1.00 84.65           H
ATOM    860  CE1 TYR A  73       2.316  10.464 -18.523  1.00 84.65           C
ATOM    861  HE1 TYR A  73       2.099  11.530 -18.595  1.00 84.65           H
ATOM    862  CE2 TYR A  73       1.534   8.205 -18.515  1.00 84.65           C
ATOM    863  HE2 TYR A  73       0.705   7.501 -18.582  1.00 84.65           H
ATOM    864  CZ  TYR A  73       1.316   9.545 -18.600  1.00 84.65           C
ATOM    865  OH  TYR A  73       0.041   9.986 -18.769  1.00 84.65           O
ATOM    866  HH  TYR A  73      -0.554   9.223 -19.021  1.00 84.65           H
ATOM    867  HN  TYR A  73       7.576   7.330 -18.014  1.00 84.65           H
ATOM    868  N   TRP A  74       7.082  10.156 -19.570  1.00 85.73           N
ATOM    869  CA  TRP A  74       7.173  11.520 -20.062  1.00 85.73           C
ATOM    870  C   TRP A  74       7.789  11.477 -21.462  1.00 85.73           C
ATOM    871  O   TRP A  74       7.250  12.063 -22.400  1.00 85.73           O
ATOM    872  HA  TRP A  74       6.162  11.924 -20.112  1.00 85.73           H
ATOM    873  CB  TRP A  74       7.958  12.402 -19.090  1.00 85.73           C
ATOM    874 1HB  TRP A  74       8.728  11.799 -18.609  1.00 85.73           H
ATOM    875 2HB  TRP A  74       8.470  13.181 -19.655  1.00 85.73           H
ATOM    876  CG  TRP A  74       7.096  13.059 -18.011  1.00 85.73           C
ATOM    877  CD1 TRP A  74       6.927  12.670 -16.740  1.00 85.73           C
ATOM    878  HD1 TRP A  74       7.406  11.797 -16.297  1.00 85.73           H
ATOM    879  CD2 TRP A  74       6.287  14.245 -18.160  1.00 85.73           C
ATOM    880  NE1 TRP A  74       6.071  13.515 -16.062  1.00 85.73           N
ATOM    881  HE1 TRP A  74       5.792  13.431 -15.105  1.00 85.73           H
ATOM    882  CE2 TRP A  74       5.669  14.502 -16.953  1.00 85.73           C
ATOM    883  CE3 TRP A  74       6.082  15.072 -19.279  1.00 85.73           C
ATOM    884  HE3 TRP A  74       6.558  14.890 -20.242  1.00 85.73           H
ATOM    885  CZ2 TRP A  74       4.808  15.587 -16.749  1.00 85.73           C
ATOM    886  HZ2 TRP A  74       4.332  15.769 -15.785  1.00 85.73           H
ATOM    887  CZ3 TRP A  74       5.218  16.151 -19.058  1.00 85.73           C
ATOM    888  HZ3 TRP A  74       5.025  16.825 -19.893  1.00 85.73           H
ATOM    889  CH2 TRP A  74       4.589  16.424 -17.849  1.00 85.73           C
ATOM    890  HH2 TRP A  74       3.929  17.287 -17.758  1.00 85.73           H
ATOM    891  HN  TRP A  74       7.705   9.935 -18.820  1.00 85.73           H
ATOM    892  N   TYR A  75       8.910  10.777 -21.559  1.00 81.82           N
ATOM    893  CA  TYR A  75       9.730  10.841 -22.757  1.00 81.82           C
ATOM    894  C   TYR A  75       9.225   9.864 -23.820  1.00 81.82           C
ATOM    895  O   TYR A  75       9.690   9.885 -24.959  1.00 81.82           O
ATOM    896  HA  TYR A  75       9.673  11.856 -23.150  1.00 81.82           H
ATOM    897  CB  TYR A  75      11.138  10.424 -22.326  1.00 81.82           C
ATOM    898 1HB  TYR A  75      11.063   9.577 -21.645  1.00 81.82           H
ATOM    899 2HB  TYR A  75      11.688  10.081 -23.202  1.00 81.82           H
ATOM    900  CG  TYR A  75      11.936  11.538 -21.645  1.00 81.82           C
ATOM    901  CD1 TYR A  75      12.564  12.502 -22.408  1.00 81.82           C
ATOM    902  HD1 TYR A  75      12.492  12.469 -23.495  1.00 81.82           H
ATOM    903  CD2 TYR A  75      12.027  11.579 -20.269  1.00 81.82           C
ATOM    904  HD2 TYR A  75      11.531  10.818 -19.667  1.00 81.82           H
ATOM    905  CE1 TYR A  75      13.315  13.550 -21.767  1.00 81.82           C
ATOM    906  HE1 TYR A  75      13.816  14.318 -22.357  1.00 81.82           H
ATOM    907  CE2 TYR A  75      12.778  12.627 -19.628  1.00 81.82           C
ATOM    908  HE2 TYR A  75      12.858  12.672 -18.542  1.00 81.82           H
ATOM    909  CZ  TYR A  75      13.385  13.561 -20.409  1.00 81.82           C
ATOM    910  OH  TYR A  75      14.094  14.552 -19.804  1.00 81.82           O
ATOM    911  HH  TYR A  75      14.482  15.164 -20.492  1.00 81.82           H
ATOM    912  HN  TYR A  75       9.259  10.177 -20.840  1.00 81.82           H
ATOM    913  N   CYS A  76       8.280   9.030 -23.411  1.00 74.08           N
ATOM    914  CA  CYS A  76       7.663   8.089 -24.330  1.00 74.08           C
ATOM    915  C   CYS A  76       6.827   8.880 -25.338  1.00 74.08           C
ATOM    916  O   CYS A  76       5.869   9.554 -24.962  1.00 74.08           O
ATOM    917  HA  CYS A  76       8.475   7.562 -24.830  1.00 74.08           H
ATOM    918  CB  CYS A  76       6.826   7.043 -23.591  1.00 74.08           C
ATOM    919 1HB  CYS A  76       7.455   6.487 -22.896  1.00 74.08           H
ATOM    920 2HB  CYS A  76       6.054   7.534 -22.999  1.00 74.08           H
ATOM    921  SG  CYS A  76       6.056   5.896 -24.791  1.00 74.08           S
ATOM    922  HG  CYS A  76       7.195   5.363 -25.225  1.00 74.08           H
ATOM    923  HN  CYS A  76       7.937   8.991 -22.472  1.00 74.08           H
ATOM    924  N   THR A  77       7.220   8.772 -26.599  1.00 68.29           N
ATOM    925  CA  THR A  77       6.587   9.551 -27.649  1.00 68.29           C
ATOM    926  C   THR A  77       5.270   8.899 -28.077  1.00 68.29           C
ATOM    927  O   THR A  77       4.513   9.475 -28.857  1.00 68.29           O
ATOM    928  HA  THR A  77       6.341  10.534 -27.248  1.00 68.29           H
ATOM    929  CB  THR A  77       7.590   9.703 -28.795  1.00 68.29           C
ATOM    930  HB  THR A  77       7.177  10.318 -29.594  1.00 68.29           H
ATOM    931  OG1 THR A  77       7.911   8.362 -29.155  1.00 68.29           O
ATOM    932  HG1 THR A  77       8.343   8.344 -30.057  1.00 68.29           H
ATOM    933  CG2 THR A  77       8.923  10.294 -28.332  1.00 68.29           C
ATOM    934 1HG2 THR A  77       9.368   9.642 -27.580  1.00 68.29           H
ATOM    935 2HG2 THR A  77       8.752  11.281 -27.902  1.00 68.29           H
ATOM    936 3HG2 THR A  77       9.597  10.380 -29.183  1.00 68.29           H
ATOM    937  HN  THR A  77       7.955   8.167 -26.905  1.00 68.29           H
ATOM    938  N   ARG A  78       5.037   7.708 -27.546  1.00 69.84           N
ATOM    939  CA  ARG A  78       3.867   6.935 -27.927  1.00 69.84           C
ATOM    940  C   ARG A  78       2.620   7.480 -27.227  1.00 69.84           C
ATOM    941  O   ARG A  78       2.696   7.949 -26.092  1.00 69.84           O
ATOM    942  HA  ARG A  78       3.794   7.054 -29.008  1.00 69.84           H
ATOM    943  CB  ARG A  78       4.041   5.458 -27.567  1.00 69.84           C
ATOM    944 1HB  ARG A  78       3.475   4.841 -28.265  1.00 69.84           H
ATOM    945 2HB  ARG A  78       5.089   5.176 -27.669  1.00 69.84           H
ATOM    946  CG  ARG A  78       3.570   5.184 -26.137  1.00 69.84           C
ATOM    947 1HG  ARG A  78       4.138   5.798 -25.439  1.00 69.84           H
ATOM    948 2HG  ARG A  78       2.523   5.469 -26.034  1.00 69.84           H
ATOM    949  CD  ARG A  78       3.738   3.706 -25.779  1.00 69.84           C
ATOM    950 1HD  ARG A  78       2.840   3.152 -26.051  1.00 69.84           H
ATOM    951 2HD  ARG A  78       4.562   3.277 -26.349  1.00 69.84           H
ATOM    952  NE  ARG A  78       3.999   3.563 -24.329  1.00 69.84           N
ATOM    953  HE  ARG A  78       4.923   3.754 -23.998  1.00 69.84           H
ATOM    954  CZ  ARG A  78       3.074   3.194 -23.432  1.00 69.84           C
ATOM    955  NH1 ARG A  78       1.820   2.925 -23.820  1.00 69.84           N
ATOM    956 1HH1 ARG A  78       1.568   3.000 -24.785  1.00 69.84           H
ATOM    957 2HH1 ARG A  78       1.136   2.650 -23.144  1.00 69.84           H
ATOM    958  NH2 ARG A  78       3.422   3.097 -22.142  1.00 69.84           N
ATOM    959 1HH2 ARG A  78       2.744   2.822 -21.460  1.00 69.84           H
ATOM    960 2HH2 ARG A  78       4.361   3.299 -21.861  1.00 69.84           H
ATOM    961  HN  ARG A  78       5.630   7.271 -26.870  1.00 69.84           H
ATOM    962  N   VAL A  79       1.502   7.401 -27.933  1.00 76.13           N
ATOM    963  CA  VAL A  79       0.222   7.768 -27.352  1.00 76.13           C
ATOM    964  C   VAL A  79       0.047   7.042 -26.016  1.00 76.13           C
ATOM    965  O   VAL A  79       0.262   5.835 -25.929  1.00 76.13           O
ATOM    966  HA  VAL A  79       0.240   8.842 -27.167  1.00 76.13           H
ATOM    967  CB  VAL A  79      -0.906   7.476 -28.343  1.00 76.13           C
ATOM    968  HB  VAL A  79      -0.990   6.394 -28.446  1.00 76.13           H
ATOM    969  CG1 VAL A  79      -2.244   8.004 -27.822  1.00 76.13           C
ATOM    970 1HG1 VAL A  79      -2.480   7.523 -26.873  1.00 76.13           H
ATOM    971 2HG1 VAL A  79      -2.178   9.082 -27.676  1.00 76.13           H
ATOM    972 3HG1 VAL A  79      -3.029   7.783 -28.546  1.00 76.13           H
ATOM    973  CG2 VAL A  79      -0.588   8.057 -29.723  1.00 76.13           C
ATOM    974 1HG2 VAL A  79      -0.464   9.137 -29.643  1.00 76.13           H
ATOM    975 2HG2 VAL A  79       0.333   7.612 -30.100  1.00 76.13           H
ATOM    976 3HG2 VAL A  79      -1.406   7.835 -30.408  1.00 76.13           H
ATOM    977  HN  VAL A  79       1.461   7.094 -28.884  1.00 76.13           H
ATOM    978  N   LYS A  80      -0.342   7.810 -25.009  1.00 81.59           N
ATOM    979  CA  LYS A  80      -0.610   7.245 -23.697  1.00 81.59           C
ATOM    980  C   LYS A  80      -1.875   6.388 -23.764  1.00 81.59           C
ATOM    981  O   LYS A  80      -2.683   6.537 -24.680  1.00 81.59           O
ATOM    982  HA  LYS A  80       0.231   6.599 -23.442  1.00 81.59           H
ATOM    983  CB  LYS A  80      -0.670   8.349 -22.640  1.00 81.59           C
ATOM    984 1HB  LYS A  80      -1.575   8.940 -22.776  1.00 81.59           H
ATOM    985 2HB  LYS A  80      -0.727   7.904 -21.647  1.00 81.59           H
ATOM    986  CG  LYS A  80       0.557   9.259 -22.727  1.00 81.59           C
ATOM    987 1HG  LYS A  80       0.536   9.815 -23.664  1.00 81.59           H
ATOM    988 2HG  LYS A  80       0.529   9.992 -21.921  1.00 81.59           H
ATOM    989  CD  LYS A  80       1.850   8.446 -22.639  1.00 81.59           C
ATOM    990 1HD  LYS A  80       1.800   7.766 -21.789  1.00 81.59           H
ATOM    991 2HD  LYS A  80       1.959   7.831 -23.533  1.00 81.59           H
ATOM    992  CE  LYS A  80       3.066   9.363 -22.494  1.00 81.59           C
ATOM    993 1HE  LYS A  80       2.918  10.269 -23.083  1.00 81.59           H
ATOM    994 2HE  LYS A  80       3.173   9.673 -21.454  1.00 81.59           H
ATOM    995  NZ  LYS A  80       4.295   8.670 -22.940  1.00 81.59           N
ATOM    996 1HZ  LYS A  80       5.106   9.225 -22.691  1.00 81.59           H
ATOM    997 2HZ  LYS A  80       4.354   7.763 -22.489  1.00 81.59           H
ATOM    998 3HZ  LYS A  80       4.266   8.545 -23.946  1.00 81.59           H
ATOM    999  HN  LYS A  80      -0.475   8.799 -25.078  1.00 81.59           H
ATOM   1000  N   THR A  81      -2.009   5.509 -22.782  1.00 81.71           N
ATOM   1001  CA  THR A  81      -3.247   4.770 -22.603  1.00 81.71           C
ATOM   1002  C   THR A  81      -3.810   5.003 -21.199  1.00 81.71           C
ATOM   1003  O   THR A  81      -3.124   5.545 -20.334  1.00 81.71           O
ATOM   1004  HA  THR A  81      -3.983   5.154 -23.309  1.00 81.71           H
ATOM   1005  CB  THR A  81      -2.967   3.297 -22.908  1.00 81.71           C
ATOM   1006  HB  THR A  81      -3.893   2.723 -22.938  1.00 81.71           H
ATOM   1007  OG1 THR A  81      -2.032   2.906 -21.906  1.00 81.71           O
ATOM   1008  HG1 THR A  81      -1.105   3.149 -22.190  1.00 81.71           H
ATOM   1009  CG2 THR A  81      -2.206   3.106 -24.222  1.00 81.71           C
ATOM   1010 1HG2 THR A  81      -1.249   3.625 -24.166  1.00 81.71           H
ATOM   1011 2HG2 THR A  81      -2.793   3.514 -25.044  1.00 81.71           H
ATOM   1012 3HG2 THR A  81      -2.033   2.043 -24.390  1.00 81.71           H
ATOM   1013  HN  THR A  81      -1.292   5.300 -22.117  1.00 81.71           H
ATOM   1014  N   MET A  82      -5.052   4.581 -21.016  1.00 83.58           N
ATOM   1015  CA  MET A  82      -5.678   4.642 -19.707  1.00 83.58           C
ATOM   1016  C   MET A  82      -4.839   3.902 -18.663  1.00 83.58           C
ATOM   1017  O   MET A  82      -4.643   4.397 -17.554  1.00 83.58           O
ATOM   1018  HA  MET A  82      -5.731   5.701 -19.455  1.00 83.58           H
ATOM   1019  CB  MET A  82      -7.073   4.017 -19.778  1.00 83.58           C
ATOM   1020 1HB  MET A  82      -7.694   4.583 -20.472  1.00 83.58           H
ATOM   1021 2HB  MET A  82      -7.001   3.002 -20.168  1.00 83.58           H
ATOM   1022  CG  MET A  82      -7.734   3.992 -18.398  1.00 83.58           C
ATOM   1023 1HG  MET A  82      -7.370   3.138 -17.826  1.00 83.58           H
ATOM   1024 2HG  MET A  82      -7.462   4.888 -17.839  1.00 83.58           H
ATOM   1025  SD  MET A  82      -9.508   3.897 -18.572  1.00 83.58           S
ATOM   1026  CE  MET A  82     -10.003   4.258 -16.895  1.00 83.58           C
ATOM   1027 1HE  MET A  82      -9.584   3.509 -16.224  1.00 83.58           H
ATOM   1028 2HE  MET A  82      -9.638   5.245 -16.613  1.00 83.58           H
ATOM   1029 3HE  MET A  82     -11.091   4.239 -16.826  1.00 83.58           H
ATOM   1030  HN  MET A  82      -5.628   4.205 -21.743  1.00 83.58           H
ATOM   1031  N   THR A  83      -4.366   2.728 -19.055  1.00 83.10           N
ATOM   1032  CA  THR A  83      -3.480   1.955 -18.202  1.00 83.10           C
ATOM   1033  C   THR A  83      -2.267   2.795 -17.793  1.00 83.10           C
ATOM   1034  O   THR A  83      -1.905   2.838 -16.619  1.00 83.10           O
ATOM   1035  HA  THR A  83      -4.017   1.703 -17.287  1.00 83.10           H
ATOM   1036  CB  THR A  83      -3.107   0.672 -18.946  1.00 83.10           C
ATOM   1037  HB  THR A  83      -2.480   0.891 -19.810  1.00 83.10           H
ATOM   1038  OG1 THR A  83      -4.362   0.062 -19.236  1.00 83.10           O
ATOM   1039  HG1 THR A  83      -5.097   0.555 -18.772  1.00 83.10           H
ATOM   1040  CG2 THR A  83      -2.399  -0.343 -18.045  1.00 83.10           C
ATOM   1041 1HG2 THR A  83      -3.054  -0.613 -17.217  1.00 83.10           H
ATOM   1042 2HG2 THR A  83      -1.481   0.097 -17.654  1.00 83.10           H
ATOM   1043 3HG2 THR A  83      -2.157  -1.235 -18.623  1.00 83.10           H
ATOM   1044  HN  THR A  83      -4.579   2.305 -19.936  1.00 83.10           H
ATOM   1045  N   ASP A  84      -1.674   3.441 -18.786  1.00 83.83           N
ATOM   1046  CA  ASP A  84      -0.444   4.183 -18.567  1.00 83.83           C
ATOM   1047  C   ASP A  84      -0.696   5.287 -17.537  1.00 83.83           C
ATOM   1048  O   ASP A  84       0.178   5.598 -16.729  1.00 83.83           O
ATOM   1049  HA  ASP A  84       0.278   3.445 -18.218  1.00 83.83           H
ATOM   1050  CB  ASP A  84       0.039   4.844 -19.859  1.00 83.83           C
ATOM   1051 1HB  ASP A  84      -0.697   5.576 -20.195  1.00 83.83           H
ATOM   1052 2HB  ASP A  84       0.965   5.387 -19.670  1.00 83.83           H
ATOM   1053  CG  ASP A  84       0.266   3.802 -20.956  1.00 83.83           C
ATOM   1054  OD1 ASP A  84       1.024   2.846 -20.682  1.00 83.83           O
ATOM   1055  OD2 ASP A  84      -0.322   3.985 -22.043  1.00 83.83           O
ATOM   1056  HN  ASP A  84      -2.019   3.463 -19.724  1.00 83.83           H
ATOM   1057  N   MET A  85      -1.895   5.847 -17.599  1.00 89.30           N
ATOM   1058  CA  MET A  85      -2.270   6.916 -16.689  1.00 89.30           C
ATOM   1059  C   MET A  85      -2.288   6.422 -15.241  1.00 89.30           C
ATOM   1060  O   MET A  85      -1.781   7.095 -14.345  1.00 89.30           O
ATOM   1061  HA  MET A  85      -1.505   7.684 -16.808  1.00 89.30           H
ATOM   1062  CB  MET A  85      -3.655   7.446 -17.066  1.00 89.30           C
ATOM   1063 1HB  MET A  85      -3.667   7.726 -18.119  1.00 89.30           H
ATOM   1064 2HB  MET A  85      -4.397   6.658 -16.937  1.00 89.30           H
ATOM   1065  CG  MET A  85      -4.032   8.654 -16.206  1.00 89.30           C
ATOM   1066 1HG  MET A  85      -5.037   8.992 -16.459  1.00 89.30           H
ATOM   1067 2HG  MET A  85      -4.047   8.371 -15.153  1.00 89.30           H
ATOM   1068  SD  MET A  85      -2.862   9.977 -16.465  1.00 89.30           S
ATOM   1069  CE  MET A  85      -3.269  10.426 -18.144  1.00 89.30           C
ATOM   1070 1HE  MET A  85      -3.117   9.567 -18.797  1.00 89.30           H
ATOM   1071 2HE  MET A  85      -4.311  10.741 -18.193  1.00 89.30           H
ATOM   1072 3HE  MET A  85      -2.626  11.245 -18.467  1.00 89.30           H
ATOM   1073  HN  MET A  85      -2.603   5.583 -18.255  1.00 89.30           H
ATOM   1074  N   PHE A  86      -2.877   5.250 -15.057  1.00 89.68           N
ATOM   1075  CA  PHE A  86      -2.958   4.652 -13.735  1.00 89.68           C
ATOM   1076  C   PHE A  86      -1.573   4.233 -13.237  1.00 89.68           C
ATOM   1077  O   PHE A  86      -1.276   4.348 -12.049  1.00 89.68           O
ATOM   1078  HA  PHE A  86      -3.371   5.406 -13.064  1.00 89.68           H
ATOM   1079  CB  PHE A  86      -3.840   3.408 -13.860  1.00 89.68           C
ATOM   1080 1HB  PHE A  86      -3.435   2.764 -14.640  1.00 89.68           H
ATOM   1081 2HB  PHE A  86      -3.792   2.846 -12.927  1.00 89.68           H
ATOM   1082  CG  PHE A  86      -5.305   3.713 -14.180  1.00 89.68           C
ATOM   1083  CD1 PHE A  86      -5.913   4.792 -13.618  1.00 89.68           C
ATOM   1084  HD1 PHE A  86      -5.357   5.440 -12.941  1.00 89.68           H
ATOM   1085  CD2 PHE A  86      -5.998   2.905 -15.025  1.00 89.68           C
ATOM   1086  HD2 PHE A  86      -5.511   2.040 -15.475  1.00 89.68           H
ATOM   1087  CE1 PHE A  86      -7.272   5.075 -13.915  1.00 89.68           C
ATOM   1088  HE1 PHE A  86      -7.760   5.940 -13.465  1.00 89.68           H
ATOM   1089  CE2 PHE A  86      -7.358   3.188 -15.322  1.00 89.68           C
ATOM   1090  HE2 PHE A  86      -7.914   2.540 -16.000  1.00 89.68           H
ATOM   1091  CZ  PHE A  86      -7.966   4.267 -14.761  1.00 89.68           C
ATOM   1092  HZ  PHE A  86      -9.010   4.485 -14.989  1.00 89.68           H
ATOM   1093  HN  PHE A  86      -3.294   4.712 -15.790  1.00 89.68           H
ATOM   1094  N   LEU A  87      -0.763   3.757 -14.171  1.00 87.56           N
ATOM   1095  CA  LEU A  87       0.586   3.327 -13.843  1.00 87.56           C
ATOM   1096  C   LEU A  87       1.393   4.528 -13.346  1.00 87.56           C
ATOM   1097  O   LEU A  87       2.189   4.404 -12.416  1.00 87.56           O
ATOM   1098  HA  LEU A  87       0.509   2.603 -13.032  1.00 87.56           H
ATOM   1099  CB  LEU A  87       1.223   2.607 -15.033  1.00 87.56           C
ATOM   1100 1HB  LEU A  87       1.151   3.257 -15.906  1.00 87.56           H
ATOM   1101 2HB  LEU A  87       2.284   2.471 -14.824  1.00 87.56           H
ATOM   1102  CG  LEU A  87       0.623   1.247 -15.394  1.00 87.56           C
ATOM   1103  HG  LEU A  87      -0.403   1.404 -15.727  1.00 87.56           H
ATOM   1104  CD1 LEU A  87       1.383   0.604 -16.557  1.00 87.56           C
ATOM   1105 1HD1 LEU A  87       1.327   1.253 -17.430  1.00 87.56           H
ATOM   1106 2HD1 LEU A  87       2.426   0.462 -16.275  1.00 87.56           H
ATOM   1107 3HD1 LEU A  87       0.936  -0.362 -16.793  1.00 87.56           H
ATOM   1108  CD2 LEU A  87       0.566   0.331 -14.170  1.00 87.56           C
ATOM   1109 1HD2 LEU A  87       1.574   0.177 -13.784  1.00 87.56           H
ATOM   1110 2HD2 LEU A  87      -0.052   0.792 -13.400  1.00 87.56           H
ATOM   1111 3HD2 LEU A  87       0.136  -0.629 -14.455  1.00 87.56           H
ATOM   1112  HN  LEU A  87      -1.014   3.663 -15.134  1.00 87.56           H
ATOM   1113  N   LEU A  88       1.160   5.663 -13.988  1.00 90.94           N
ATOM   1114  CA  LEU A  88       1.835   6.891 -13.605  1.00 90.94           C
ATOM   1115  C   LEU A  88       1.493   7.225 -12.152  1.00 90.94           C
ATOM   1116  O   LEU A  88       2.385   7.442 -11.334  1.00 90.94           O
ATOM   1117  HA  LEU A  88       2.908   6.710 -13.674  1.00 90.94           H
ATOM   1118  CB  LEU A  88       1.502   8.015 -14.589  1.00 90.94           C
ATOM   1119 1HB  LEU A  88       1.914   7.752 -15.563  1.00 90.94           H
ATOM   1120 2HB  LEU A  88       0.419   8.062 -14.703  1.00 90.94           H
ATOM   1121  CG  LEU A  88       2.009   9.409 -14.212  1.00 90.94           C
ATOM   1122  HG  LEU A  88       1.695   9.621 -13.190  1.00 90.94           H
ATOM   1123  CD1 LEU A  88       3.538   9.462 -14.236  1.00 90.94           C
ATOM   1124 1HD1 LEU A  88       3.937   8.740 -13.524  1.00 90.94           H
ATOM   1125 2HD1 LEU A  88       3.894   9.219 -15.237  1.00 90.94           H
ATOM   1126 3HD1 LEU A  88       3.871  10.463 -13.964  1.00 90.94           H
ATOM   1127  CD2 LEU A  88       1.384  10.480 -15.108  1.00 90.94           C
ATOM   1128 1HD2 LEU A  88       1.646  10.282 -16.147  1.00 90.94           H
ATOM   1129 2HD2 LEU A  88       0.300  10.460 -14.996  1.00 90.94           H
ATOM   1130 3HD2 LEU A  88       1.761  11.461 -14.818  1.00 90.94           H
ATOM   1131  HN  LEU A  88       0.525   5.752 -14.755  1.00 90.94           H
ATOM   1132  N   ASN A  89       0.197   7.256 -11.875  1.00 93.85           N
ATOM   1133  CA  ASN A  89      -0.279   7.674 -10.567  1.00 93.85           C
ATOM   1134  C   ASN A  89       0.154   6.647  -9.519  1.00 93.85           C
ATOM   1135  O   ASN A  89       0.381   6.994  -8.361  1.00 93.85           O
ATOM   1136  HA  ASN A  89       0.168   8.654 -10.400  1.00 93.85           H
ATOM   1137  CB  ASN A  89      -1.806   7.763 -10.539  1.00 93.85           C
ATOM   1138 1HB  ASN A  89      -2.233   6.913 -11.072  1.00 93.85           H
ATOM   1139 2HB  ASN A  89      -2.158   7.703  -9.510  1.00 93.85           H
ATOM   1140  CG  ASN A  89      -2.291   9.067 -11.175  1.00 93.85           C
ATOM   1141  OD1 ASN A  89      -2.518  10.065 -10.511  1.00 93.85           O
ATOM   1142  ND2 ASN A  89      -2.437   9.003 -12.496  1.00 93.85           N
ATOM   1143 1HD2 ASN A  89      -2.234   8.153 -12.981  1.00 93.85           H
ATOM   1144 2HD2 ASN A  89      -2.751   9.806 -13.003  1.00 93.85           H
ATOM   1145  HN  ASN A  89      -0.520   7.003 -12.524  1.00 93.85           H
ATOM   1146  N   LEU A  90       0.256   5.403  -9.964  1.00 91.88           N
ATOM   1147  CA  LEU A  90       0.677   4.326  -9.083  1.00 91.88           C
ATOM   1148  C   LEU A  90       2.114   4.580  -8.624  1.00 91.88           C
ATOM   1149  O   LEU A  90       2.426   4.437  -7.443  1.00 91.88           O
ATOM   1150  HA  LEU A  90       0.026   4.345  -8.209  1.00 91.88           H
ATOM   1151  CB  LEU A  90       0.480   2.970  -9.764  1.00 91.88           C
ATOM   1152 1HB  LEU A  90      -0.537   2.925 -10.153  1.00 91.88           H
ATOM   1153 2HB  LEU A  90       1.152   2.915 -10.621  1.00 91.88           H
ATOM   1154  CG  LEU A  90       0.716   1.738  -8.887  1.00 91.88           C
ATOM   1155  HG  LEU A  90       1.673   1.859  -8.380  1.00 91.88           H
ATOM   1156  CD1 LEU A  90      -0.358   1.624  -7.803  1.00 91.88           C
ATOM   1157 1HD1 LEU A  90      -0.334   2.512  -7.172  1.00 91.88           H
ATOM   1158 2HD1 LEU A  90      -1.339   1.537  -8.271  1.00 91.88           H
ATOM   1159 3HD1 LEU A  90      -0.167   0.740  -7.194  1.00 91.88           H
ATOM   1160  CD2 LEU A  90       0.811   0.470  -9.737  1.00 91.88           C
ATOM   1161 1HD2 LEU A  90      -0.119   0.332 -10.289  1.00 91.88           H
ATOM   1162 2HD2 LEU A  90       1.640   0.563 -10.438  1.00 91.88           H
ATOM   1163 3HD2 LEU A  90       0.978  -0.390  -9.088  1.00 91.88           H
ATOM   1164  HN  LEU A  90       0.057   5.126 -10.904  1.00 91.88           H
ATOM   1165  N   ALA A  91       2.950   4.954  -9.582  1.00 93.34           N
ATOM   1166  CA  ALA A  91       4.355   5.193  -9.297  1.00 93.34           C
ATOM   1167  C   ALA A  91       4.485   6.410  -8.379  1.00 93.34           C
ATOM   1168  O   ALA A  91       5.345   6.440  -7.501  1.00 93.34           O
ATOM   1169  HA  ALA A  91       4.743   4.315  -8.780  1.00 93.34           H
ATOM   1170  CB  ALA A  91       5.119   5.370 -10.611  1.00 93.34           C
ATOM   1171 1HB  ALA A  91       5.019   4.467 -11.214  1.00 93.34           H
ATOM   1172 2HB  ALA A  91       4.709   6.219 -11.158  1.00 93.34           H
ATOM   1173 3HB  ALA A  91       6.173   5.549 -10.397  1.00 93.34           H
ATOM   1174  HN  ALA A  91       2.683   5.092 -10.535  1.00 93.34           H
ATOM   1175  N   ILE A  92       3.617   7.383  -8.613  1.00 95.38           N
ATOM   1176  CA  ILE A  92       3.624   8.599  -7.818  1.00 95.38           C
ATOM   1177  C   ILE A  92       3.278   8.257  -6.367  1.00 95.38           C
ATOM   1178  O   ILE A  92       3.953   8.707  -5.442  1.00 95.38           O
ATOM   1179  HA  ILE A  92       4.637   9.002  -7.846  1.00 95.38           H
ATOM   1180  CB  ILE A  92       2.702   9.651  -8.438  1.00 95.38           C
ATOM   1181  HB  ILE A  92       1.744   9.178  -8.657  1.00 95.38           H
ATOM   1182  CG1 ILE A  92       3.267  10.161  -9.765  1.00 95.38           C
ATOM   1183 1HG1 ILE A  92       4.143  10.782  -9.576  1.00 95.38           H
ATOM   1184 2HG1 ILE A  92       3.598   9.319 -10.372  1.00 95.38           H
ATOM   1185  CG2 ILE A  92       2.429  10.790  -7.455  1.00 95.38           C
ATOM   1186 1HG2 ILE A  92       1.952  10.391  -6.560  1.00 95.38           H
ATOM   1187 2HG2 ILE A  92       3.370  11.268  -7.183  1.00 95.38           H
ATOM   1188 3HG2 ILE A  92       1.771  11.523  -7.921  1.00 95.38           H
ATOM   1189  CD1 ILE A  92       2.219  10.969 -10.533  1.00 95.38           C
ATOM   1190 1HD1 ILE A  92       1.355  10.338 -10.741  1.00 95.38           H
ATOM   1191 2HD1 ILE A  92       1.908  11.824  -9.933  1.00 95.38           H
ATOM   1192 3HD1 ILE A  92       2.647  11.320 -11.472  1.00 95.38           H
ATOM   1193  HN  ILE A  92       2.920   7.350  -9.329  1.00 95.38           H
ATOM   1194  N   ALA A  93       2.228   7.465  -6.214  1.00 95.08           N
ATOM   1195  CA  ALA A  93       1.759   7.092  -4.890  1.00 95.08           C
ATOM   1196  C   ALA A  93       2.881   6.373  -4.140  1.00 95.08           C
ATOM   1197  O   ALA A  93       3.134   6.659  -2.970  1.00 95.08           O
ATOM   1198  HA  ALA A  93       1.506   8.008  -4.357  1.00 95.08           H
ATOM   1199  CB  ALA A  93       0.499   6.232  -5.018  1.00 95.08           C
ATOM   1200 1HB  ALA A  93      -0.277   6.799  -5.532  1.00 95.08           H
ATOM   1201 2HB  ALA A  93       0.730   5.332  -5.589  1.00 95.08           H
ATOM   1202 3HB  ALA A  93       0.147   5.953  -4.025  1.00 95.08           H
ATOM   1203  HN  ALA A  93       1.702   7.080  -6.973  1.00 95.08           H
ATOM   1204  N   ASP A  94       3.525   5.452  -4.843  1.00 94.15           N
ATOM   1205  CA  ASP A  94       4.581   4.655  -4.242  1.00 94.15           C
ATOM   1206  C   ASP A  94       5.706   5.579  -3.770  1.00 94.15           C
ATOM   1207  O   ASP A  94       6.215   5.425  -2.661  1.00 94.15           O
ATOM   1208  HA  ASP A  94       4.105   4.123  -3.419  1.00 94.15           H
ATOM   1209  CB  ASP A  94       5.172   3.671  -5.255  1.00 94.15           C
ATOM   1210 1HB  ASP A  94       5.295   4.166  -6.218  1.00 94.15           H
ATOM   1211 2HB  ASP A  94       6.163   3.359  -4.927  1.00 94.15           H
ATOM   1212  CG  ASP A  94       4.271   2.445  -5.416  1.00 94.15           C
ATOM   1213  OD1 ASP A  94       3.553   2.136  -4.441  1.00 94.15           O
ATOM   1214  OD2 ASP A  94       4.322   1.844  -6.511  1.00 94.15           O
ATOM   1215  HN  ASP A  94       3.336   5.249  -5.803  1.00 94.15           H
ATOM   1216  N   LEU A  95       6.059   6.518  -4.634  1.00 95.82           N
ATOM   1217  CA  LEU A  95       7.147   7.435  -4.339  1.00 95.82           C
ATOM   1218  C   LEU A  95       6.828   8.202  -3.054  1.00 95.82           C
ATOM   1219  O   LEU A  95       7.688   8.355  -2.189  1.00 95.82           O
ATOM   1220  HA  LEU A  95       8.042   6.837  -4.171  1.00 95.82           H
ATOM   1221  CB  LEU A  95       7.427   8.339  -5.541  1.00 95.82           C
ATOM   1222 1HB  LEU A  95       6.473   8.674  -5.949  1.00 95.82           H
ATOM   1223 2HB  LEU A  95       7.951   9.227  -5.189  1.00 95.82           H
ATOM   1224  CG  LEU A  95       8.243   7.715  -6.675  1.00 95.82           C
ATOM   1225  HG  LEU A  95       7.704   6.841  -7.042  1.00 95.82           H
ATOM   1226  CD1 LEU A  95       8.383   8.686  -7.849  1.00 95.82           C
ATOM   1227 1HD1 LEU A  95       7.394   8.941  -8.230  1.00 95.82           H
ATOM   1228 2HD1 LEU A  95       8.887   9.592  -7.513  1.00 95.82           H
ATOM   1229 3HD1 LEU A  95       8.967   8.217  -8.641  1.00 95.82           H
ATOM   1230  CD2 LEU A  95       9.602   7.228  -6.168  1.00 95.82           C
ATOM   1231 1HD2 LEU A  95      10.160   8.071  -5.759  1.00 95.82           H
ATOM   1232 2HD2 LEU A  95       9.453   6.479  -5.391  1.00 95.82           H
ATOM   1233 3HD2 LEU A  95      10.161   6.789  -6.994  1.00 95.82           H
ATOM   1234  HN  LEU A  95       5.618   6.657  -5.521  1.00 95.82           H
ATOM   1235  N   LEU A  96       5.589   8.663  -2.971  1.00 95.21           N
ATOM   1236  CA  LEU A  96       5.179   9.513  -1.865  1.00 95.21           C
ATOM   1237  C   LEU A  96       5.391   8.765  -0.548  1.00 95.21           C
ATOM   1238  O   LEU A  96       5.764   9.366   0.459  1.00 95.21           O
ATOM   1239  HA  LEU A  96       5.825  10.391  -1.872  1.00 95.21           H
ATOM   1240  CB  LEU A  96       3.745  10.005  -2.070  1.00 95.21           C
ATOM   1241 1HB  LEU A  96       3.122   9.148  -2.328  1.00 95.21           H
ATOM   1242 2HB  LEU A  96       3.376  10.393  -1.121  1.00 95.21           H
ATOM   1243  CG  LEU A  96       3.551  11.082  -3.140  1.00 95.21           C
ATOM   1244  HG  LEU A  96       3.893  10.681  -4.094  1.00 95.21           H
ATOM   1245  CD1 LEU A  96       2.071  11.434  -3.301  1.00 95.21           C
ATOM   1246 1HD1 LEU A  96       1.516  10.544  -3.597  1.00 95.21           H
ATOM   1247 2HD1 LEU A  96       1.681  11.808  -2.354  1.00 95.21           H
ATOM   1248 3HD1 LEU A  96       1.962  12.202  -4.067  1.00 95.21           H
ATOM   1249  CD2 LEU A  96       4.405  12.315  -2.836  1.00 95.21           C
ATOM   1250 1HD2 LEU A  96       4.117  12.727  -1.869  1.00 95.21           H
ATOM   1251 2HD2 LEU A  96       5.457  12.032  -2.812  1.00 95.21           H
ATOM   1252 3HD2 LEU A  96       4.248  13.065  -3.612  1.00 95.21           H
ATOM   1253  HN  LEU A  96       4.872   8.466  -3.640  1.00 95.21           H
ATOM   1254  N   PHE A  97       5.143   7.464  -0.596  1.00 95.19           N
ATOM   1255  CA  PHE A  97       5.309   6.627   0.580  1.00 95.19           C
ATOM   1256  C   PHE A  97       6.789   6.363   0.861  1.00 95.19           C
ATOM   1257  O   PHE A  97       7.241   6.491   1.998  1.00 95.19           O
ATOM   1258  HA  PHE A  97       4.870   7.162   1.422  1.00 95.19           H
ATOM   1259  CB  PHE A  97       4.613   5.297   0.283  1.00 95.19           C
ATOM   1260 1HB  PHE A  97       3.534   5.457   0.275  1.00 95.19           H
ATOM   1261 2HB  PHE A  97       4.894   4.967  -0.717  1.00 95.19           H
ATOM   1262  CG  PHE A  97       4.942   4.186   1.283  1.00 95.19           C
ATOM   1263  CD1 PHE A  97       5.506   3.027   0.850  1.00 95.19           C
ATOM   1264  HD1 PHE A  97       5.725   2.890  -0.209  1.00 95.19           H
ATOM   1265  CD2 PHE A  97       4.669   4.358   2.604  1.00 95.19           C
ATOM   1266  HD2 PHE A  97       4.216   5.286   2.951  1.00 95.19           H
ATOM   1267  CE1 PHE A  97       5.812   1.996   1.777  1.00 95.19           C
ATOM   1268  HE1 PHE A  97       6.264   1.067   1.430  1.00 95.19           H
ATOM   1269  CE2 PHE A  97       4.974   3.327   3.532  1.00 95.19           C
ATOM   1270  HE2 PHE A  97       4.755   3.464   4.591  1.00 95.19           H
ATOM   1271  CZ  PHE A  97       5.539   2.168   3.099  1.00 95.19           C
ATOM   1272  HZ  PHE A  97       5.773   1.376   3.811  1.00 95.19           H
ATOM   1273  HN  PHE A  97       4.836   6.984  -1.417  1.00 95.19           H
ATOM   1274  N   LEU A  98       7.503   5.998  -0.194  1.00 96.10           N
ATOM   1275  CA  LEU A  98       8.879   5.554  -0.049  1.00 96.10           C
ATOM   1276  C   LEU A  98       9.690   6.642   0.659  1.00 96.10           C
ATOM   1277  O   LEU A  98      10.573   6.340   1.459  1.00 96.10           O
ATOM   1278  HA  LEU A  98       8.871   4.665   0.582  1.00 96.10           H
ATOM   1279  CB  LEU A  98       9.455   5.142  -1.405  1.00 96.10           C
ATOM   1280 1HB  LEU A  98       9.278   5.951  -2.114  1.00 96.10           H
ATOM   1281 2HB  LEU A  98      10.535   5.038  -1.303  1.00 96.10           H
ATOM   1282  CG  LEU A  98       8.901   3.847  -2.004  1.00 96.10           C
ATOM   1283  HG  LEU A  98       7.818   3.848  -1.875  1.00 96.10           H
ATOM   1284  CD1 LEU A  98       9.177   3.776  -3.507  1.00 96.10           C
ATOM   1285 1HD1 LEU A  98       8.703   4.622  -4.004  1.00 96.10           H
ATOM   1286 2HD1 LEU A  98      10.252   3.809  -3.681  1.00 96.10           H
ATOM   1287 3HD1 LEU A  98       8.773   2.846  -3.907  1.00 96.10           H
ATOM   1288  CD2 LEU A  98       9.444   2.624  -1.263  1.00 96.10           C
ATOM   1289 1HD2 LEU A  98      10.531   2.607  -1.338  1.00 96.10           H
ATOM   1290 2HD2 LEU A  98       9.153   2.677  -0.213  1.00 96.10           H
ATOM   1291 3HD2 LEU A  98       9.034   1.718  -1.708  1.00 96.10           H
ATOM   1292  HN  LEU A  98       7.157   6.003  -1.132  1.00 96.10           H
ATOM   1293  N   VAL A  99       9.360   7.884   0.337  1.00 96.33           N
ATOM   1294  CA  VAL A  99      10.087   9.017   0.885  1.00 96.33           C
ATOM   1295  C   VAL A  99       9.930   9.030   2.407  1.00 96.33           C
ATOM   1296  O   VAL A  99      10.704   9.679   3.108  1.00 96.33           O
ATOM   1297  HA  VAL A  99      11.141   8.880   0.642  1.00 96.33           H
ATOM   1298  CB  VAL A  99       9.612  10.312   0.224  1.00 96.33           C
ATOM   1299  HB  VAL A  99       8.524  10.341   0.285  1.00 96.33           H
ATOM   1300  CG1 VAL A  99      10.156  11.536   0.963  1.00 96.33           C
ATOM   1301 1HG1 VAL A  99       9.807  11.522   1.995  1.00 96.33           H
ATOM   1302 2HG1 VAL A  99      11.246  11.515   0.947  1.00 96.33           H
ATOM   1303 3HG1 VAL A  99       9.803  12.444   0.472  1.00 96.33           H
ATOM   1304  CG2 VAL A  99      10.000  10.347  -1.256  1.00 96.33           C
ATOM   1305 1HG2 VAL A  99      11.084  10.285  -1.348  1.00 96.33           H
ATOM   1306 2HG2 VAL A  99       9.542   9.503  -1.772  1.00 96.33           H
ATOM   1307 3HG2 VAL A  99       9.650  11.279  -1.701  1.00 96.33           H
ATOM   1308  HN  VAL A  99       8.613   8.121  -0.284  1.00 96.33           H
ATOM   1309  N   THR A 100       8.924   8.305   2.872  1.00 95.75           N
ATOM   1310  CA  THR A 100       8.624   8.267   4.294  1.00 95.75           C
ATOM   1311  C   THR A 100       9.441   7.172   4.982  1.00 95.75           C
ATOM   1312  O   THR A 100       9.576   7.170   6.205  1.00 95.75           O
ATOM   1313  HA  THR A 100       8.927   9.217   4.734  1.00 95.75           H
ATOM   1314  CB  THR A 100       7.113   8.089   4.453  1.00 95.75           C
ATOM   1315  HB  THR A 100       6.794   8.351   5.462  1.00 95.75           H
ATOM   1316  OG1 THR A 100       6.879   6.737   4.066  1.00 95.75           O
ATOM   1317  HG1 THR A 100       6.807   6.674   3.070  1.00 95.75           H
ATOM   1318  CG2 THR A 100       6.316   8.910   3.438  1.00 95.75           C
ATOM   1319 1HG2 THR A 100       6.585   8.600   2.428  1.00 95.75           H
ATOM   1320 2HG2 THR A 100       6.544   9.968   3.566  1.00 95.75           H
ATOM   1321 3HG2 THR A 100       5.249   8.747   3.595  1.00 95.75           H
ATOM   1322  HN  THR A 100       8.320   7.752   2.298  1.00 95.75           H
ATOM   1323  N   LEU A 101       9.964   6.267   4.167  1.00 95.55           N
ATOM   1324  CA  LEU A 101      10.618   5.080   4.689  1.00 95.55           C
ATOM   1325  C   LEU A 101      11.858   5.493   5.484  1.00 95.55           C
ATOM   1326  O   LEU A 101      12.140   4.928   6.539  1.00 95.55           O
ATOM   1327  HA  LEU A 101       9.919   4.593   5.369  1.00 95.55           H
ATOM   1328  CB  LEU A 101      10.913   4.091   3.559  1.00 95.55           C
ATOM   1329 1HB  LEU A 101      11.412   4.629   2.753  1.00 95.55           H
ATOM   1330 2HB  LEU A 101      11.618   3.347   3.930  1.00 95.55           H
ATOM   1331  CG  LEU A 101       9.703   3.359   2.975  1.00 95.55           C
ATOM   1332  HG  LEU A 101       9.067   4.093   2.480  1.00 95.55           H
ATOM   1333  CD1 LEU A 101      10.135   2.346   1.913  1.00 95.55           C
ATOM   1334 1HD1 LEU A 101      10.653   2.864   1.106  1.00 95.55           H
ATOM   1335 2HD1 LEU A 101      10.804   1.612   2.362  1.00 95.55           H
ATOM   1336 3HD1 LEU A 101       9.255   1.841   1.514  1.00 95.55           H
ATOM   1337  CD2 LEU A 101       8.868   2.710   4.081  1.00 95.55           C
ATOM   1338 1HD2 LEU A 101       9.482   1.992   4.625  1.00 95.55           H
ATOM   1339 2HD2 LEU A 101       8.514   3.479   4.767  1.00 95.55           H
ATOM   1340 3HD2 LEU A 101       8.015   2.197   3.638  1.00 95.55           H
ATOM   1341  HN  LEU A 101       9.945   6.336   3.170  1.00 95.55           H
ATOM   1342  N   PRO A 102      12.618   6.482   4.994  1.00 95.76           N
ATOM   1343  CA  PRO A 102      13.819   6.933   5.703  1.00 95.76           C
ATOM   1344  C   PRO A 102      13.533   7.290   7.152  1.00 95.76           C
ATOM   1345  O   PRO A 102      14.303   6.941   8.045  1.00 95.76           O
ATOM   1346  HA  PRO A 102      14.552   6.128   5.747  1.00 95.76           H
ATOM   1347  CB  PRO A 102      14.278   8.151   4.898  1.00 95.76           C
ATOM   1348 1HB  PRO A 102      13.858   9.075   5.294  1.00 95.76           H
ATOM   1349 2HB  PRO A 102      15.363   8.260   4.921  1.00 95.76           H
ATOM   1350  CG  PRO A 102      13.771   7.857   3.492  1.00 95.76           C
ATOM   1351 1HG  PRO A 102      13.703   8.763   2.888  1.00 95.76           H
ATOM   1352 2HG  PRO A 102      14.434   7.179   2.955  1.00 95.76           H
ATOM   1353  CD  PRO A 102      12.406   7.238   3.746  1.00 95.76           C
ATOM   1354 1HD  PRO A 102      11.633   7.997   3.865  1.00 95.76           H
ATOM   1355 2HD  PRO A 102      12.094   6.595   2.923  1.00 95.76           H
ATOM   1356  N   PHE A 103      12.421   7.983   7.349  1.00 95.18           N
ATOM   1357  CA  PHE A 103      12.051   8.443   8.677  1.00 95.18           C
ATOM   1358  C   PHE A 103      11.704   7.263   9.589  1.00 95.18           C
ATOM   1359  O   PHE A 103      12.050   7.263  10.769  1.00 95.18           O
ATOM   1360  HA  PHE A 103      12.909   8.975   9.086  1.00 95.18           H
ATOM   1361  CB  PHE A 103      10.813   9.328   8.516  1.00 95.18           C
ATOM   1362 1HB  PHE A 103      10.041   8.764   7.994  1.00 95.18           H
ATOM   1363 2HB  PHE A 103      10.420   9.569   9.503  1.00 95.18           H
ATOM   1364  CG  PHE A 103      11.075  10.630   7.755  1.00 95.18           C
ATOM   1365  CD1 PHE A 103      11.487  11.738   8.427  1.00 95.18           C
ATOM   1366  HD1 PHE A 103      11.631  11.700   9.506  1.00 95.18           H
ATOM   1367  CD2 PHE A 103      10.895  10.678   6.408  1.00 95.18           C
ATOM   1368  HD2 PHE A 103      10.565   9.789   5.870  1.00 95.18           H
ATOM   1369  CE1 PHE A 103      11.730  12.946   7.721  1.00 95.18           C
ATOM   1370  HE1 PHE A 103      12.060  13.835   8.259  1.00 95.18           H
ATOM   1371  CE2 PHE A 103      11.138  11.886   5.702  1.00 95.18           C
ATOM   1372  HE2 PHE A 103      10.994  11.925   4.622  1.00 95.18           H
ATOM   1373  CZ  PHE A 103      11.550  12.995   6.374  1.00 95.18           C
ATOM   1374  HZ  PHE A 103      11.736  13.922   5.832  1.00 95.18           H
ATOM   1375  HN  PHE A 103      11.779   8.230   6.623  1.00 95.18           H
ATOM   1376  N   TRP A 104      11.023   6.287   9.006  1.00 93.60           N
ATOM   1377  CA  TRP A 104      10.651   5.092   9.743  1.00 93.60           C
ATOM   1378  C   TRP A 104      11.936   4.372  10.157  1.00 93.60           C
ATOM   1379  O   TRP A 104      12.010   3.805  11.246  1.00 93.60           O
ATOM   1380  HA  TRP A 104      10.097   5.405  10.629  1.00 93.60           H
ATOM   1381  CB  TRP A 104       9.711   4.210   8.919  1.00 93.60           C
ATOM   1382 1HB  TRP A 104      10.093   4.141   7.901  1.00 93.60           H
ATOM   1383 2HB  TRP A 104       9.720   3.201   9.332  1.00 93.60           H
ATOM   1384  CG  TRP A 104       8.266   4.713   8.872  1.00 93.60           C
ATOM   1385  CD1 TRP A 104       7.563   5.102   7.801  1.00 93.60           C
ATOM   1386  HD1 TRP A 104       7.950   5.109   6.782  1.00 93.60           H
ATOM   1387  CD2 TRP A 104       7.373   4.866   9.995  1.00 93.60           C
ATOM   1388  NE1 TRP A 104       6.286   5.494   8.149  1.00 93.60           N
ATOM   1389  HE1 TRP A 104       5.577   5.824   7.526  1.00 93.60           H
ATOM   1390  CE2 TRP A 104       6.167   5.346   9.526  1.00 93.60           C
ATOM   1391  CE3 TRP A 104       7.577   4.608  11.362  1.00 93.60           C
ATOM   1392  HE3 TRP A 104       8.519   4.229  11.757  1.00 93.60           H
ATOM   1393  CZ2 TRP A 104       5.071   5.609  10.357  1.00 93.60           C
ATOM   1394  HZ2 TRP A 104       4.128   5.987   9.961  1.00 93.60           H
ATOM   1395  CZ3 TRP A 104       6.472   4.876  12.179  1.00 93.60           C
ATOM   1396  HZ3 TRP A 104       6.576   4.693  13.249  1.00 93.60           H
ATOM   1397  CH2 TRP A 104       5.251   5.359  11.722  1.00 93.60           C
ATOM   1398  HH2 TRP A 104       4.438   5.542  12.424  1.00 93.60           H
ATOM   1399  HN  TRP A 104      10.728   6.303   8.051  1.00 93.60           H
ATOM   1400  N   ALA A 105      12.915   4.418   9.266  1.00 94.78           N
ATOM   1401  CA  ALA A 105      14.168   3.718   9.495  1.00 94.78           C
ATOM   1402  C   ALA A 105      14.863   4.312  10.722  1.00 94.78           C
ATOM   1403  O   ALA A 105      15.335   3.578  11.588  1.00 94.78           O
ATOM   1404  HA  ALA A 105      13.933   2.672   9.692  1.00 94.78           H
ATOM   1405  CB  ALA A 105      15.036   3.800   8.237  1.00 94.78           C
ATOM   1406 1HB  ALA A 105      14.509   3.339   7.402  1.00 94.78           H
ATOM   1407 2HB  ALA A 105      15.240   4.845   8.005  1.00 94.78           H
ATOM   1408 3HB  ALA A 105      15.975   3.275   8.409  1.00 94.78           H
ATOM   1409  HN  ALA A 105      12.863   4.920   8.403  1.00 94.78           H
ATOM   1410  N   ILE A 106      14.902   5.636  10.757  1.00 94.22           N
ATOM   1411  CA  ILE A 106      15.559   6.337  11.847  1.00 94.22           C
ATOM   1412  C   ILE A 106      14.818   6.047  13.154  1.00 94.22           C
ATOM   1413  O   ILE A 106      15.442   5.778  14.179  1.00 94.22           O
ATOM   1414  HA  ILE A 106      16.571   5.940  11.928  1.00 94.22           H
ATOM   1415  CB  ILE A 106      15.683   7.828  11.528  1.00 94.22           C
ATOM   1416  HB  ILE A 106      14.712   8.186  11.186  1.00 94.22           H
ATOM   1417  CG1 ILE A 106      16.678   8.065  10.389  1.00 94.22           C
ATOM   1418 1HG1 ILE A 106      17.694   7.918  10.754  1.00 94.22           H
ATOM   1419 2HG1 ILE A 106      16.513   7.331   9.600  1.00 94.22           H
ATOM   1420  CG2 ILE A 106      16.045   8.629  12.780  1.00 94.22           C
ATOM   1421 1HG2 ILE A 106      15.268   8.496  13.533  1.00 94.22           H
ATOM   1422 2HG2 ILE A 106      16.998   8.276  13.175  1.00 94.22           H
ATOM   1423 3HG2 ILE A 106      16.127   9.686  12.525  1.00 94.22           H
ATOM   1424  CD1 ILE A 106      16.533   9.477   9.819  1.00 94.22           C
ATOM   1425 1HD1 ILE A 106      15.522   9.611   9.434  1.00 94.22           H
ATOM   1426 2HD1 ILE A 106      16.722  10.208  10.605  1.00 94.22           H
ATOM   1427 3HD1 ILE A 106      17.251   9.618   9.011  1.00 94.22           H
ATOM   1428  HN  ILE A 106      14.497   6.226  10.059  1.00 94.22           H
ATOM   1429  N   ALA A 107      13.497   6.113  13.075  1.00 93.11           N
ATOM   1430  CA  ALA A 107      12.668   5.958  14.258  1.00 93.11           C
ATOM   1431  C   ALA A 107      12.845   4.545  14.818  1.00 93.11           C
ATOM   1432  O   ALA A 107      12.789   4.342  16.029  1.00 93.11           O
ATOM   1433  HA  ALA A 107      13.010   6.679  15.000  1.00 93.11           H
ATOM   1434  CB  ALA A 107      11.212   6.266  13.905  1.00 93.11           C
ATOM   1435 1HB  ALA A 107      11.136   7.291  13.540  1.00 93.11           H
ATOM   1436 2HB  ALA A 107      10.872   5.579  13.130  1.00 93.11           H
ATOM   1437 3HB  ALA A 107      10.590   6.150  14.793  1.00 93.11           H
ATOM   1438  HN  ALA A 107      12.995   6.268  12.224  1.00 93.11           H
ATOM   1439  N   ALA A 108      13.057   3.604  13.908  1.00 92.35           N
ATOM   1440  CA  ALA A 108      13.206   2.211  14.293  1.00 92.35           C
ATOM   1441  C   ALA A 108      14.597   1.998  14.893  1.00 92.35           C
ATOM   1442  O   ALA A 108      14.768   1.182  15.798  1.00 92.35           O
ATOM   1443  HA  ALA A 108      12.454   1.995  15.053  1.00 92.35           H
ATOM   1444  CB  ALA A 108      12.951   1.316  13.079  1.00 92.35           C
ATOM   1445 1HB  ALA A 108      11.940   1.485  12.708  1.00 92.35           H
ATOM   1446 2HB  ALA A 108      13.670   1.555  12.294  1.00 92.35           H
ATOM   1447 3HB  ALA A 108      13.063   0.271  13.368  1.00 92.35           H
ATOM   1448  HN  ALA A 108      13.126   3.782  12.927  1.00 92.35           H
ATOM   1449  N   ALA A 109      15.555   2.746  14.366  1.00 91.74           N
ATOM   1450  CA  ALA A 109      16.944   2.565  14.752  1.00 91.74           C
ATOM   1451  C   ALA A 109      17.128   3.019  16.202  1.00 91.74           C
ATOM   1452  O   ALA A 109      17.954   2.467  16.928  1.00 91.74           O
ATOM   1453  HA  ALA A 109      17.172   1.502  14.681  1.00 91.74           H
ATOM   1454  CB  ALA A 109      17.847   3.329  13.782  1.00 91.74           C
ATOM   1455 1HB  ALA A 109      17.699   2.949  12.772  1.00 91.74           H
ATOM   1456 2HB  ALA A 109      17.597   4.390  13.812  1.00 91.74           H
ATOM   1457 3HB  ALA A 109      18.889   3.193  14.073  1.00 91.74           H
ATOM   1458  HN  ALA A 109      15.395   3.463  13.688  1.00 91.74           H
ATOM   1459  N   ASP A 110      16.347   4.019  16.579  1.00 87.66           N
ATOM   1460  CA  ASP A 110      16.500   4.637  17.886  1.00 87.66           C
ATOM   1461  C   ASP A 110      15.127   5.071  18.404  1.00 87.66           C
ATOM   1462  O   ASP A 110      14.389   4.263  18.967  1.00 87.66           O
ATOM   1463  HA  ASP A 110      16.960   3.873  18.512  1.00 87.66           H
ATOM   1464  CB  ASP A 110      17.389   5.879  17.806  1.00 87.66           C
ATOM   1465 1HB  ASP A 110      18.349   5.616  17.362  1.00 87.66           H
ATOM   1466 2HB  ASP A 110      16.928   6.620  17.153  1.00 87.66           H
ATOM   1467  CG  ASP A 110      17.613   6.483  19.194  1.00 87.66           C
ATOM   1468  OD1 ASP A 110      17.295   5.779  20.177  1.00 87.66           O
ATOM   1469  OD2 ASP A 110      18.096   7.635  19.241  1.00 87.66           O
ATOM   1470  HN  ASP A 110      15.621   4.407  16.011  1.00 87.66           H
ATOM   1471  N   GLN A 111      14.827   6.344  18.196  1.00 88.35           N
ATOM   1472  CA  GLN A 111      13.546   6.888  18.613  1.00 88.35           C
ATOM   1473  C   GLN A 111      13.085   7.971  17.635  1.00 88.35           C
ATOM   1474  O   GLN A 111      13.853   8.405  16.778  1.00 88.35           O
ATOM   1475  HA  GLN A 111      12.852   6.048  18.588  1.00 88.35           H
ATOM   1476  CB  GLN A 111      13.620   7.435  20.040  1.00 88.35           C
ATOM   1477 1HB  GLN A 111      12.647   7.826  20.335  1.00 88.35           H
ATOM   1478 2HB  GLN A 111      13.861   6.627  20.731  1.00 88.35           H
ATOM   1479  CG  GLN A 111      14.674   8.539  20.150  1.00 88.35           C
ATOM   1480 1HG  GLN A 111      15.654   8.139  19.887  1.00 88.35           H
ATOM   1481 2HG  GLN A 111      14.451   9.332  19.437  1.00 88.35           H
ATOM   1482  CD  GLN A 111      14.717   9.117  21.566  1.00 88.35           C
ATOM   1483  OE1 GLN A 111      13.709   9.255  22.239  1.00 88.35           O
ATOM   1484  NE2 GLN A 111      15.938   9.445  21.980  1.00 88.35           N
ATOM   1485 1HE2 GLN A 111      16.724   9.306  21.378  1.00 88.35           H
ATOM   1486 2HE2 GLN A 111      16.069   9.832  22.893  1.00 88.35           H
ATOM   1487  HN  GLN A 111      15.440   6.998  17.753  1.00 88.35           H
ATOM   1488  N   TRP A 112      11.834   8.376  17.796  1.00 91.59           N
ATOM   1489  CA  TRP A 112      11.267   9.409  16.947  1.00 91.59           C
ATOM   1490  C   TRP A 112      11.886  10.748  17.354  1.00 91.59           C
ATOM   1491  O   TRP A 112      11.572  11.284  18.415  1.00 91.59           O
ATOM   1492  HA  TRP A 112      11.530   9.175  15.915  1.00 91.59           H
ATOM   1493  CB  TRP A 112       9.739   9.408  17.028  1.00 91.59           C
ATOM   1494 1HB  TRP A 112       9.378   8.393  16.866  1.00 91.59           H
ATOM   1495 2HB  TRP A 112       9.439   9.697  18.035  1.00 91.59           H
ATOM   1496  CG  TRP A 112       9.062  10.341  16.022  1.00 91.59           C
ATOM   1497  CD1 TRP A 112       8.661  11.606  16.209  1.00 91.59           C
ATOM   1498  HD1 TRP A 112       8.774  12.153  17.146  1.00 91.59           H
ATOM   1499  CD2 TRP A 112       8.720  10.029  14.655  1.00 91.59           C
ATOM   1500  NE1 TRP A 112       8.089  12.130  15.068  1.00 91.59           N
ATOM   1501  HE1 TRP A 112       7.716  13.052  14.963  1.00 91.59           H
ATOM   1502  CE2 TRP A 112       8.125  11.140  14.093  1.00 91.59           C
ATOM   1503  CE3 TRP A 112       8.907   8.846  13.918  1.00 91.59           C
ATOM   1504  HE3 TRP A 112       9.373   7.956  14.338  1.00 91.59           H
ATOM   1505  CZ2 TRP A 112       7.669  11.179  12.770  1.00 91.59           C
ATOM   1506  HZ2 TRP A 112       7.203  12.070  12.349  1.00 91.59           H
ATOM   1507  CZ3 TRP A 112       8.446   8.902  12.597  1.00 91.59           C
ATOM   1508  HZ3 TRP A 112       8.566   8.011  11.981  1.00 91.59           H
ATOM   1509  CH2 TRP A 112       7.845  10.013  12.016  1.00 91.59           C
ATOM   1510  HH2 TRP A 112       7.512   9.976  10.979  1.00 91.59           H
ATOM   1511  HN  TRP A 112      11.213   8.011  18.489  1.00 91.59           H
ATOM   1512  N   LYS A 113      12.755  11.249  16.488  1.00 92.15           N
ATOM   1513  CA  LYS A 113      13.519  12.445  16.802  1.00 92.15           C
ATOM   1514  C   LYS A 113      12.852  13.657  16.148  1.00 92.15           C
ATOM   1515  O   LYS A 113      13.353  14.775  16.249  1.00 92.15           O
ATOM   1516  HA  LYS A 113      13.491  12.576  17.883  1.00 92.15           H
ATOM   1517  CB  LYS A 113      14.986  12.262  16.406  1.00 92.15           C
ATOM   1518 1HB  LYS A 113      15.052  11.991  15.353  1.00 92.15           H
ATOM   1519 2HB  LYS A 113      15.518  13.206  16.525  1.00 92.15           H
ATOM   1520  CG  LYS A 113      15.654  11.182  17.260  1.00 92.15           C
ATOM   1521 1HG  LYS A 113      15.635  11.480  18.308  1.00 92.15           H
ATOM   1522 2HG  LYS A 113      15.090  10.253  17.182  1.00 92.15           H
ATOM   1523  CD  LYS A 113      17.099  10.948  16.815  1.00 92.15           C
ATOM   1524 1HD  LYS A 113      17.120  10.686  15.757  1.00 92.15           H
ATOM   1525 2HD  LYS A 113      17.671  11.869  16.927  1.00 92.15           H
ATOM   1526  CE  LYS A 113      17.751   9.833  17.635  1.00 92.15           C
ATOM   1527 1HE  LYS A 113      17.775  10.115  18.688  1.00 92.15           H
ATOM   1528 2HE  LYS A 113      17.155   8.924  17.563  1.00 92.15           H
ATOM   1529  NZ  LYS A 113      19.126   9.572  17.154  1.00 92.15           N
ATOM   1530 1HZ  LYS A 113      19.519   8.789  17.664  1.00 92.15           H
ATOM   1531 2HZ  LYS A 113      19.101   9.353  16.164  1.00 92.15           H
ATOM   1532 3HZ  LYS A 113      19.699  10.395  17.304  1.00 92.15           H
ATOM   1533  HN  LYS A 113      12.940  10.853  15.589  1.00 92.15           H
ATOM   1534  N   PHE A 114      11.731  13.393  15.492  1.00 94.01           N
ATOM   1535  CA  PHE A 114      11.117  14.388  14.630  1.00 94.01           C
ATOM   1536  C   PHE A 114       9.894  15.016  15.301  1.00 94.01           C
ATOM   1537  O   PHE A 114       9.382  14.486  16.285  1.00 94.01           O
ATOM   1538  HA  PHE A 114      11.864  15.161  14.445  1.00 94.01           H
ATOM   1539  CB  PHE A 114      10.672  13.664  13.358  1.00 94.01           C
ATOM   1540 1HB  PHE A 114       9.851  12.990  13.604  1.00 94.01           H
ATOM   1541 2HB  PHE A 114      10.281  14.397  12.652  1.00 94.01           H
ATOM   1542  CG  PHE A 114      11.783  12.864  12.675  1.00 94.01           C
ATOM   1543  CD1 PHE A 114      12.734  13.507  11.947  1.00 94.01           C
ATOM   1544  HD1 PHE A 114      12.705  14.592  11.849  1.00 94.01           H
ATOM   1545  CD2 PHE A 114      11.819  11.510  12.798  1.00 94.01           C
ATOM   1546  HD2 PHE A 114      11.057  10.995  13.382  1.00 94.01           H
ATOM   1547  CE1 PHE A 114      13.766  12.764  11.313  1.00 94.01           C
ATOM   1548  HE1 PHE A 114      14.528  13.279  10.729  1.00 94.01           H
ATOM   1549  CE2 PHE A 114      12.851  10.767  12.164  1.00 94.01           C
ATOM   1550  HE2 PHE A 114      12.880   9.682  12.262  1.00 94.01           H
ATOM   1551  CZ  PHE A 114      13.802  11.410  11.435  1.00 94.01           C
ATOM   1552  HZ  PHE A 114      14.594  10.840  10.949  1.00 94.01           H
ATOM   1553  HN  PHE A 114      11.246  12.520  15.543  1.00 94.01           H
ATOM   1554  N   GLN A 115       9.460  16.135  14.740  1.00 94.48           N
ATOM   1555  CA  GLN A 115       8.321  16.853  15.286  1.00 94.48           C
ATOM   1556  C   GLN A 115       7.028  16.079  15.017  1.00 94.48           C
ATOM   1557  O   GLN A 115       6.999  15.188  14.170  1.00 94.48           O
ATOM   1558  HA  GLN A 115       8.501  16.910  16.359  1.00 94.48           H
ATOM   1559  CB  GLN A 115       8.240  18.270  14.715  1.00 94.48           C
ATOM   1560 1HB  GLN A 115       8.272  18.229  13.626  1.00 94.48           H
ATOM   1561 2HB  GLN A 115       7.288  18.723  14.990  1.00 94.48           H
ATOM   1562  CG  GLN A 115       9.391  19.135  15.232  1.00 94.48           C
ATOM   1563 1HG  GLN A 115      10.342  18.644  15.026  1.00 94.48           H
ATOM   1564 2HG  GLN A 115       9.402  20.087  14.700  1.00 94.48           H
ATOM   1565  CD  GLN A 115       9.255  19.387  16.735  1.00 94.48           C
ATOM   1566  OE1 GLN A 115       8.188  19.277  17.315  1.00 94.48           O
ATOM   1567  NE2 GLN A 115      10.394  19.730  17.331  1.00 94.48           N
ATOM   1568 1HE2 GLN A 115      11.236  19.802  16.796  1.00 94.48           H
ATOM   1569 2HE2 GLN A 115      10.408  19.915  18.314  1.00 94.48           H
ATOM   1570  HN  GLN A 115       9.873  16.552  13.930  1.00 94.48           H
ATOM   1571  N   THR A 116       5.991  16.448  15.754  1.00 94.80           N
ATOM   1572  CA  THR A 116       4.713  15.765  15.643  1.00 94.80           C
ATOM   1573  C   THR A 116       4.165  15.887  14.220  1.00 94.80           C
ATOM   1574  O   THR A 116       3.537  14.960  13.711  1.00 94.80           O
ATOM   1575  HA  THR A 116       4.873  14.703  15.834  1.00 94.80           H
ATOM   1576  CB  THR A 116       3.776  16.340  16.707  1.00 94.80           C
ATOM   1577  HB  THR A 116       3.491  17.363  16.462  1.00 94.80           H
ATOM   1578  OG1 THR A 116       4.493  16.176  17.927  1.00 94.80           O
ATOM   1579  HG1 THR A 116       4.099  16.760  18.637  1.00 94.80           H
ATOM   1580  CG2 THR A 116       2.517  15.491  16.898  1.00 94.80           C
ATOM   1581 1HG2 THR A 116       2.800  14.486  17.209  1.00 94.80           H
ATOM   1582 2HG2 THR A 116       1.967  15.440  15.958  1.00 94.80           H
ATOM   1583 3HG2 THR A 116       1.887  15.944  17.664  1.00 94.80           H
ATOM   1584  HN  THR A 116       6.014  17.196  16.417  1.00 94.80           H
ATOM   1585  N   PHE A 117       4.423  17.038  13.618  1.00 95.79           N
ATOM   1586  CA  PHE A 117       3.979  17.287  12.257  1.00 95.79           C
ATOM   1587  C   PHE A 117       4.436  16.168  11.318  1.00 95.79           C
ATOM   1588  O   PHE A 117       3.650  15.663  10.519  1.00 95.79           O
ATOM   1589  HA  PHE A 117       2.890  17.323  12.273  1.00 95.79           H
ATOM   1590  CB  PHE A 117       4.619  18.603  11.811  1.00 95.79           C
ATOM   1591 1HB  PHE A 117       4.254  19.408  12.450  1.00 95.79           H
ATOM   1592 2HB  PHE A 117       5.697  18.541  11.962  1.00 95.79           H
ATOM   1593  CG  PHE A 117       4.343  18.966  10.350  1.00 95.79           C
ATOM   1594  CD1 PHE A 117       5.323  18.825   9.418  1.00 95.79           C
ATOM   1595  HD1 PHE A 117       6.305  18.453   9.711  1.00 95.79           H
ATOM   1596  CD2 PHE A 117       3.118  19.430   9.985  1.00 95.79           C
ATOM   1597  HD2 PHE A 117       2.333  19.543  10.732  1.00 95.79           H
ATOM   1598  CE1 PHE A 117       5.067  19.161   8.062  1.00 95.79           C
ATOM   1599  HE1 PHE A 117       5.852  19.048   7.315  1.00 95.79           H
ATOM   1600  CE2 PHE A 117       2.862  19.767   8.629  1.00 95.79           C
ATOM   1601  HE2 PHE A 117       1.880  20.138   8.336  1.00 95.79           H
ATOM   1602  CZ  PHE A 117       3.842  19.625   7.697  1.00 95.79           C
ATOM   1603  HZ  PHE A 117       3.645  19.884   6.656  1.00 95.79           H
ATOM   1604  HN  PHE A 117       4.924  17.792  14.043  1.00 95.79           H
ATOM   1605  N   MET A 118       5.707  15.814  11.446  1.00 95.73           N
ATOM   1606  CA  MET A 118       6.286  14.787  10.598  1.00 95.73           C
ATOM   1607  C   MET A 118       5.623  13.431  10.847  1.00 95.73           C
ATOM   1608  O   MET A 118       5.448  12.642   9.920  1.00 95.73           O
ATOM   1609  HA  MET A 118       6.095  15.110   9.574  1.00 95.73           H
ATOM   1610  CB  MET A 118       7.787  14.681  10.877  1.00 95.73           C
ATOM   1611 1HB  MET A 118       8.230  15.676  10.885  1.00 95.73           H
ATOM   1612 2HB  MET A 118       7.947  14.252  11.866  1.00 95.73           H
ATOM   1613  CG  MET A 118       8.481  13.816   9.822  1.00 95.73           C
ATOM   1614 1HG  MET A 118       9.548  13.756  10.034  1.00 95.73           H
ATOM   1615 2HG  MET A 118       8.091  12.799   9.859  1.00 95.73           H
ATOM   1616  SD  MET A 118       8.221  14.509   8.197  1.00 95.73           S
ATOM   1617  CE  MET A 118       9.201  15.994   8.333  1.00 95.73           C
ATOM   1618 1HE  MET A 118       8.816  16.611   9.145  1.00 95.73           H
ATOM   1619 2HE  MET A 118      10.238  15.728   8.541  1.00 95.73           H
ATOM   1620 3HE  MET A 118       9.150  16.551   7.398  1.00 95.73           H
ATOM   1621  HN  MET A 118       6.334  16.214  12.114  1.00 95.73           H
ATOM   1622  N   CYS A 119       5.273  13.201  12.104  1.00 94.33           N
ATOM   1623  CA  CYS A 119       4.623  11.959  12.485  1.00 94.33           C
ATOM   1624  C   CYS A 119       3.288  11.868  11.743  1.00 94.33           C
ATOM   1625  O   CYS A 119       2.953  10.824  11.185  1.00 94.33           O
ATOM   1626  HA  CYS A 119       5.289  11.151  12.182  1.00 94.33           H
ATOM   1627  CB  CYS A 119       4.441  11.857  14.000  1.00 94.33           C
ATOM   1628 1HB  CYS A 119       5.415  11.810  14.489  1.00 94.33           H
ATOM   1629 2HB  CYS A 119       3.939  12.748  14.376  1.00 94.33           H
ATOM   1630  SG  CYS A 119       3.463  10.367  14.415  1.00 94.33           S
ATOM   1631  HN  CYS A 119       5.427  13.845  12.854  1.00 94.33           H
ATOM   1632  N   LYS A 120       2.562  12.977  11.760  1.00 95.78           N
ATOM   1633  CA  LYS A 120       1.273  13.037  11.091  1.00 95.78           C
ATOM   1634  C   LYS A 120       1.456  12.705   9.609  1.00 95.78           C
ATOM   1635  O   LYS A 120       0.750  11.856   9.068  1.00 95.78           O
ATOM   1636  HA  LYS A 120       0.636  12.275  11.540  1.00 95.78           H
ATOM   1637  CB  LYS A 120       0.603  14.390  11.340  1.00 95.78           C
ATOM   1638 1HB  LYS A 120       1.305  15.194  11.120  1.00 95.78           H
ATOM   1639 2HB  LYS A 120      -0.242  14.512  10.663  1.00 95.78           H
ATOM   1640  CG  LYS A 120       0.124  14.506  12.789  1.00 95.78           C
ATOM   1641 1HG  LYS A 120      -0.601  13.720  13.000  1.00 95.78           H
ATOM   1642 2HG  LYS A 120       0.964  14.356  13.467  1.00 95.78           H
ATOM   1643  CD  LYS A 120      -0.509  15.875  13.049  1.00 95.78           C
ATOM   1644 1HD  LYS A 120       0.247  16.654  12.949  1.00 95.78           H
ATOM   1645 2HD  LYS A 120      -1.273  16.074  12.298  1.00 95.78           H
ATOM   1646  CE  LYS A 120      -1.130  15.935  14.445  1.00 95.78           C
ATOM   1647 1HE  LYS A 120      -1.060  14.958  14.924  1.00 95.78           H
ATOM   1648 2HE  LYS A 120      -0.574  16.635  15.068  1.00 95.78           H
ATOM   1649  NZ  LYS A 120      -2.548  16.352  14.364  1.00 95.78           N
ATOM   1650 1HZ  LYS A 120      -2.949  16.370  15.296  1.00 95.78           H
ATOM   1651 2HZ  LYS A 120      -2.605  17.278  13.955  1.00 95.78           H
ATOM   1652 3HZ  LYS A 120      -3.061  15.696  13.787  1.00 95.78           H
ATOM   1653  HN  LYS A 120       2.840  13.821  12.218  1.00 95.78           H
ATOM   1654  N   VAL A 121       2.407  13.393   8.994  1.00 95.59           N
ATOM   1655  CA  VAL A 121       2.618  13.263   7.563  1.00 95.59           C
ATOM   1656  C   VAL A 121       2.977  11.813   7.233  1.00 95.59           C
ATOM   1657  O   VAL A 121       2.393  11.215   6.331  1.00 95.59           O
ATOM   1658  HA  VAL A 121       1.680  13.514   7.068  1.00 95.59           H
ATOM   1659  CB  VAL A 121       3.680  14.262   7.098  1.00 95.59           C
ATOM   1660  HB  VAL A 121       4.556  14.142   7.736  1.00 95.59           H
ATOM   1661  CG1 VAL A 121       4.107  13.978   5.656  1.00 95.59           C
ATOM   1662 1HG1 VAL A 121       4.521  12.972   5.592  1.00 95.59           H
ATOM   1663 2HG1 VAL A 121       3.241  14.057   4.999  1.00 95.59           H
ATOM   1664 3HG1 VAL A 121       4.862  14.702   5.351  1.00 95.59           H
ATOM   1665  CG2 VAL A 121       3.183  15.701   7.249  1.00 95.59           C
ATOM   1666 1HG2 VAL A 121       2.285  15.840   6.646  1.00 95.59           H
ATOM   1667 2HG2 VAL A 121       2.952  15.898   8.296  1.00 95.59           H
ATOM   1668 3HG2 VAL A 121       3.957  16.390   6.911  1.00 95.59           H
ATOM   1669  HN  VAL A 121       3.026  14.028   9.457  1.00 95.59           H
ATOM   1670  N   VAL A 122       3.936  11.289   7.983  1.00 94.59           N
ATOM   1671  CA  VAL A 122       4.532  10.008   7.647  1.00 94.59           C
ATOM   1672  C   VAL A 122       3.466   8.914   7.736  1.00 94.59           C
ATOM   1673  O   VAL A 122       3.382   8.051   6.863  1.00 94.59           O
ATOM   1674  HA  VAL A 122       4.887  10.069   6.618  1.00 94.59           H
ATOM   1675  CB  VAL A 122       5.739   9.740   8.548  1.00 94.59           C
ATOM   1676  HB  VAL A 122       5.449   9.967   9.574  1.00 94.59           H
ATOM   1677  CG1 VAL A 122       6.149   8.267   8.492  1.00 94.59           C
ATOM   1678 1HG1 VAL A 122       5.319   7.645   8.826  1.00 94.59           H
ATOM   1679 2HG1 VAL A 122       6.412   8.002   7.468  1.00 94.59           H
ATOM   1680 3HG1 VAL A 122       7.009   8.104   9.142  1.00 94.59           H
ATOM   1681  CG2 VAL A 122       6.912  10.650   8.179  1.00 94.59           C
ATOM   1682 1HG2 VAL A 122       7.202  10.468   7.144  1.00 94.59           H
ATOM   1683 2HG2 VAL A 122       6.614  11.692   8.295  1.00 94.59           H
ATOM   1684 3HG2 VAL A 122       7.757  10.439   8.835  1.00 94.59           H
ATOM   1685  HN  VAL A 122       4.304  11.724   8.804  1.00 94.59           H
ATOM   1686  N   ASN A 123       2.676   8.987   8.797  1.00 93.25           N
ATOM   1687  CA  ASN A 123       1.610   8.022   9.005  1.00 93.25           C
ATOM   1688  C   ASN A 123       0.588   8.147   7.873  1.00 93.25           C
ATOM   1689  O   ASN A 123       0.131   7.142   7.331  1.00 93.25           O
ATOM   1690  HA  ASN A 123       2.102   7.050   9.017  1.00 93.25           H
ATOM   1691  CB  ASN A 123       0.884   8.279  10.327  1.00 93.25           C
ATOM   1692 1HB  ASN A 123       0.857   9.350  10.529  1.00 93.25           H
ATOM   1693 2HB  ASN A 123      -0.150   7.944  10.249  1.00 93.25           H
ATOM   1694  CG  ASN A 123       1.576   7.553  11.482  1.00 93.25           C
ATOM   1695  OD1 ASN A 123       2.337   6.618  11.295  1.00 93.25           O
ATOM   1696  ND2 ASN A 123       1.271   8.035  12.684  1.00 93.25           N
ATOM   1697 1HD2 ASN A 123       0.639   8.805  12.768  1.00 93.25           H
ATOM   1698 2HD2 ASN A 123       1.674   7.626  13.503  1.00 93.25           H
ATOM   1699  HN  ASN A 123       2.756   9.687   9.507  1.00 93.25           H
ATOM   1700  N   SER A 124       0.260   9.389   7.549  1.00 94.45           N
ATOM   1701  CA  SER A 124      -0.832   9.659   6.628  1.00 94.45           C
ATOM   1702  C   SER A 124      -0.435   9.245   5.210  1.00 94.45           C
ATOM   1703  O   SER A 124      -1.254   8.713   4.462  1.00 94.45           O
ATOM   1704  HA  SER A 124      -1.666   9.053   6.984  1.00 94.45           H
ATOM   1705  CB  SER A 124      -1.226  11.137   6.659  1.00 94.45           C
ATOM   1706 1HB  SER A 124      -0.406  11.739   6.266  1.00 94.45           H
ATOM   1707 2HB  SER A 124      -2.082  11.298   6.004  1.00 94.45           H
ATOM   1708  OG  SER A 124      -1.547  11.576   7.976  1.00 94.45           O
ATOM   1709  HG  SER A 124      -0.880  12.255   8.283  1.00 94.45           H
ATOM   1710  HN  SER A 124       0.724  10.201   7.903  1.00 94.45           H
ATOM   1711  N   MET A 125       0.823   9.505   4.882  1.00 94.01           N
ATOM   1712  CA  MET A 125       1.319   9.232   3.544  1.00 94.01           C
ATOM   1713  C   MET A 125       1.232   7.739   3.221  1.00 94.01           C
ATOM   1714  O   MET A 125       0.882   7.361   2.104  1.00 94.01           O
ATOM   1715  HA  MET A 125       0.672   9.794   2.871  1.00 94.01           H
ATOM   1716  CB  MET A 125       2.773   9.694   3.435  1.00 94.01           C
ATOM   1717 1HB  MET A 125       3.331   9.360   4.309  1.00 94.01           H
ATOM   1718 2HB  MET A 125       3.240   9.234   2.564  1.00 94.01           H
ATOM   1719  CG  MET A 125       2.857  11.217   3.320  1.00 94.01           C
ATOM   1720 1HG  MET A 125       2.288  11.683   4.124  1.00 94.01           H
ATOM   1721 2HG  MET A 125       3.892  11.542   3.431  1.00 94.01           H
ATOM   1722  SD  MET A 125       2.220  11.746   1.738  1.00 94.01           S
ATOM   1723  CE  MET A 125       1.230  13.139   2.253  1.00 94.01           C
ATOM   1724 1HE  MET A 125       0.462  12.801   2.949  1.00 94.01           H
ATOM   1725 2HE  MET A 125       1.866  13.876   2.743  1.00 94.01           H
ATOM   1726 3HE  MET A 125       0.756  13.590   1.381  1.00 94.01           H
ATOM   1727  HN  MET A 125       1.495   9.894   5.511  1.00 94.01           H
ATOM   1728  N   TYR A 126       1.555   6.930   4.220  1.00 89.88           N
ATOM   1729  CA  TYR A 126       1.496   5.487   4.063  1.00 89.88           C
ATOM   1730  C   TYR A 126       0.077   5.031   3.717  1.00 89.88           C
ATOM   1731  O   TYR A 126      -0.118   4.239   2.797  1.00 89.88           O
ATOM   1732  HA  TYR A 126       2.167   5.209   3.251  1.00 89.88           H
ATOM   1733  CB  TYR A 126       1.891   4.899   5.419  1.00 89.88           C
ATOM   1734 1HB  TYR A 126       2.955   5.071   5.582  1.00 89.88           H
ATOM   1735 2HB  TYR A 126       1.358   5.434   6.205  1.00 89.88           H
ATOM   1736  CG  TYR A 126       1.604   3.402   5.556  1.00 89.88           C
ATOM   1737  CD1 TYR A 126       0.847   2.939   6.612  1.00 89.88           C
ATOM   1738  HD1 TYR A 126       0.453   3.639   7.349  1.00 89.88           H
ATOM   1739  CD2 TYR A 126       2.103   2.516   4.623  1.00 89.88           C
ATOM   1740  HD2 TYR A 126       2.702   2.882   3.789  1.00 89.88           H
ATOM   1741  CE1 TYR A 126       0.577   1.530   6.741  1.00 89.88           C
ATOM   1742  HE1 TYR A 126      -0.020   1.151   7.571  1.00 89.88           H
ATOM   1743  CE2 TYR A 126       1.833   1.107   4.752  1.00 89.88           C
ATOM   1744  HE2 TYR A 126       2.221   0.396   4.023  1.00 89.88           H
ATOM   1745  CZ  TYR A 126       1.083   0.684   5.805  1.00 89.88           C
ATOM   1746  OH  TYR A 126       0.828  -0.646   5.926  1.00 89.88           O
ATOM   1747  HH  TYR A 126       0.305  -0.819   6.761  1.00 89.88           H
ATOM   1748  HN  TYR A 126       1.853   7.245   5.121  1.00 89.88           H
ATOM   1749  N   LYS A 127      -0.878   5.551   4.475  1.00 90.57           N
ATOM   1750  CA  LYS A 127      -2.262   5.130   4.328  1.00 90.57           C
ATOM   1751  C   LYS A 127      -2.799   5.622   2.982  1.00 90.57           C
ATOM   1752  O   LYS A 127      -3.592   4.936   2.338  1.00 90.57           O
ATOM   1753  HA  LYS A 127      -2.274   4.040   4.327  1.00 90.57           H
ATOM   1754  CB  LYS A 127      -3.092   5.591   5.527  1.00 90.57           C
ATOM   1755 1HB  LYS A 127      -2.935   6.657   5.695  1.00 90.57           H
ATOM   1756 2HB  LYS A 127      -4.152   5.456   5.314  1.00 90.57           H
ATOM   1757  CG  LYS A 127      -2.716   4.810   6.787  1.00 90.57           C
ATOM   1758 1HG  LYS A 127      -1.664   4.976   7.022  1.00 90.57           H
ATOM   1759 2HG  LYS A 127      -3.293   5.180   7.635  1.00 90.57           H
ATOM   1760  CD  LYS A 127      -2.973   3.313   6.602  1.00 90.57           C
ATOM   1761 1HD  LYS A 127      -4.002   3.155   6.279  1.00 90.57           H
ATOM   1762 2HD  LYS A 127      -2.329   2.925   5.813  1.00 90.57           H
ATOM   1763  CE  LYS A 127      -2.716   2.548   7.902  1.00 90.57           C
ATOM   1764 1HE  LYS A 127      -1.734   2.808   8.296  1.00 90.57           H
ATOM   1765 2HE  LYS A 127      -3.449   2.840   8.654  1.00 90.57           H
ATOM   1766  NZ  LYS A 127      -2.793   1.088   7.667  1.00 90.57           N
ATOM   1767 1HZ  LYS A 127      -2.601   0.596   8.533  1.00 90.57           H
ATOM   1768 2HZ  LYS A 127      -3.721   0.847   7.339  1.00 90.57           H
ATOM   1769 3HZ  LYS A 127      -2.108   0.822   6.968  1.00 90.57           H
ATOM   1770  HN  LYS A 127      -0.720   6.245   5.177  1.00 90.57           H
ATOM   1771  N   MET A 128      -2.346   6.806   2.597  1.00 93.18           N
ATOM   1772  CA  MET A 128      -2.724   7.370   1.312  1.00 93.18           C
ATOM   1773  C   MET A 128      -2.261   6.473   0.162  1.00 93.18           C
ATOM   1774  O   MET A 128      -3.022   6.207  -0.767  1.00 93.18           O
ATOM   1775  HA  MET A 128      -3.813   7.424   1.324  1.00 93.18           H
ATOM   1776  CB  MET A 128      -2.100   8.758   1.161  1.00 93.18           C
ATOM   1777 1HB  MET A 128      -2.335   9.365   2.035  1.00 93.18           H
ATOM   1778 2HB  MET A 128      -1.014   8.670   1.117  1.00 93.18           H
ATOM   1779  CG  MET A 128      -2.612   9.455  -0.102  1.00 93.18           C
ATOM   1780 1HG  MET A 128      -2.370   8.857  -0.981  1.00 93.18           H
ATOM   1781 2HG  MET A 128      -3.698   9.542  -0.064  1.00 93.18           H
ATOM   1782  SD  MET A 128      -1.876  11.075  -0.247  1.00 93.18           S
ATOM   1783  CE  MET A 128      -0.171  10.617  -0.515  1.00 93.18           C
ATOM   1784 1HE  MET A 128       0.189  10.042   0.338  1.00 93.18           H
ATOM   1785 2HE  MET A 128      -0.094  10.014  -1.419  1.00 93.18           H
ATOM   1786 3HE  MET A 128       0.433  11.518  -0.627  1.00 93.18           H
ATOM   1787  HN  MET A 128      -1.733   7.375   3.145  1.00 93.18           H
ATOM   1788  N   ASN A 129      -1.016   6.032   0.262  1.00 91.45           N
ATOM   1789  CA  ASN A 129      -0.465   5.118  -0.723  1.00 91.45           C
ATOM   1790  C   ASN A 129      -1.282   3.824  -0.726  1.00 91.45           C
ATOM   1791  O   ASN A 129      -1.665   3.331  -1.785  1.00 91.45           O
ATOM   1792  HA  ASN A 129      -0.523   5.650  -1.672  1.00 91.45           H
ATOM   1793  CB  ASN A 129       0.985   4.759  -0.391  1.00 91.45           C
ATOM   1794 1HB  ASN A 129       1.627   5.622  -0.568  1.00 91.45           H
ATOM   1795 2HB  ASN A 129       1.069   4.511   0.668  1.00 91.45           H
ATOM   1796  CG  ASN A 129       1.466   3.578  -1.236  1.00 91.45           C
ATOM   1797  OD1 ASN A 129       1.286   2.421  -0.892  1.00 91.45           O
ATOM   1798  ND2 ASN A 129       2.085   3.933  -2.359  1.00 91.45           N
ATOM   1799 1HD2 ASN A 129       2.199   4.901  -2.582  1.00 91.45           H
ATOM   1800 2HD2 ASN A 129       2.436   3.231  -2.979  1.00 91.45           H
ATOM   1801  HN  ASN A 129      -0.389   6.289   0.998  1.00 91.45           H
ATOM   1802  N   PHE A 130      -1.526   3.313   0.472  1.00 88.11           N
ATOM   1803  CA  PHE A 130      -2.172   2.020   0.616  1.00 88.11           C
ATOM   1804  C   PHE A 130      -3.485   1.972  -0.167  1.00 88.11           C
ATOM   1805  O   PHE A 130      -3.690   1.080  -0.989  1.00 88.11           O
ATOM   1806  HA  PHE A 130      -1.487   1.270   0.220  1.00 88.11           H
ATOM   1807  CB  PHE A 130      -2.473   1.833   2.105  1.00 88.11           C
ATOM   1808 1HB  PHE A 130      -1.542   1.913   2.666  1.00 88.11           H
ATOM   1809 2HB  PHE A 130      -3.117   2.647   2.439  1.00 88.11           H
ATOM   1810  CG  PHE A 130      -3.143   0.500   2.442  1.00 88.11           C
ATOM   1811  CD1 PHE A 130      -4.418   0.481   2.916  1.00 88.11           C
ATOM   1812  HD1 PHE A 130      -4.962   1.415   3.056  1.00 88.11           H
ATOM   1813  CD2 PHE A 130      -2.464  -0.666   2.268  1.00 88.11           C
ATOM   1814  HD2 PHE A 130      -1.443  -0.650   1.888  1.00 88.11           H
ATOM   1815  CE1 PHE A 130      -5.040  -0.757   3.230  1.00 88.11           C
ATOM   1816  HE1 PHE A 130      -6.061  -0.773   3.610  1.00 88.11           H
ATOM   1817  CE2 PHE A 130      -3.087  -1.903   2.581  1.00 88.11           C
ATOM   1818  HE2 PHE A 130      -2.543  -2.837   2.442  1.00 88.11           H
ATOM   1819  CZ  PHE A 130      -4.361  -1.923   3.055  1.00 88.11           C
ATOM   1820  HZ  PHE A 130      -4.839  -2.873   3.296  1.00 88.11           H
ATOM   1821  HN  PHE A 130      -1.290   3.766   1.332  1.00 88.11           H
ATOM   1822  N   TYR A 131      -4.341   2.944   0.115  1.00 89.72           N
ATOM   1823  CA  TYR A 131      -5.657   2.984  -0.500  1.00 89.72           C
ATOM   1824  C   TYR A 131      -5.555   3.292  -1.995  1.00 89.72           C
ATOM   1825  O   TYR A 131      -6.232   2.667  -2.809  1.00 89.72           O
ATOM   1826  HA  TYR A 131      -6.119   2.005  -0.369  1.00 89.72           H
ATOM   1827  CB  TYR A 131      -6.411   4.120   0.193  1.00 89.72           C
ATOM   1828 1HB  TYR A 131      -5.792   5.017   0.178  1.00 89.72           H
ATOM   1829 2HB  TYR A 131      -7.312   4.346  -0.378  1.00 89.72           H
ATOM   1830  CG  TYR A 131      -6.805   3.815   1.640  1.00 89.72           C
ATOM   1831  CD1 TYR A 131      -7.490   2.655   1.938  1.00 89.72           C
ATOM   1832  HD1 TYR A 131      -7.752   1.956   1.143  1.00 89.72           H
ATOM   1833  CD2 TYR A 131      -6.474   4.699   2.646  1.00 89.72           C
ATOM   1834  HD2 TYR A 131      -5.933   5.615   2.411  1.00 89.72           H
ATOM   1835  CE1 TYR A 131      -7.861   2.367   3.300  1.00 89.72           C
ATOM   1836  HE1 TYR A 131      -8.402   1.455   3.549  1.00 89.72           H
ATOM   1837  CE2 TYR A 131      -6.844   4.411   4.008  1.00 89.72           C
ATOM   1838  HE2 TYR A 131      -6.589   5.101   4.812  1.00 89.72           H
ATOM   1839  CZ  TYR A 131      -7.519   3.260   4.267  1.00 89.72           C
ATOM   1840  OH  TYR A 131      -7.869   2.988   5.553  1.00 89.72           O
ATOM   1841  HH  TYR A 131      -7.704   3.789   6.129  1.00 89.72           H
ATOM   1842  HN  TYR A 131      -4.147   3.693   0.749  1.00 89.72           H
ATOM   1843  N   SER A 132      -4.703   4.257  -2.311  1.00 91.84           N
ATOM   1844  CA  SER A 132      -4.613   4.760  -3.671  1.00 91.84           C
ATOM   1845  C   SER A 132      -4.132   3.651  -4.608  1.00 91.84           C
ATOM   1846  O   SER A 132      -4.713   3.437  -5.672  1.00 91.84           O
ATOM   1847  HA  SER A 132      -5.625   5.070  -3.931  1.00 91.84           H
ATOM   1848  CB  SER A 132      -3.675   5.966  -3.751  1.00 91.84           C
ATOM   1849 1HB  SER A 132      -3.594   6.295  -4.787  1.00 91.84           H
ATOM   1850 2HB  SER A 132      -4.101   6.795  -3.186  1.00 91.84           H
ATOM   1851  OG  SER A 132      -2.376   5.667  -3.246  1.00 91.84           O
ATOM   1852  HG  SER A 132      -2.217   6.167  -2.395  1.00 91.84           H
ATOM   1853  HN  SER A 132      -4.083   4.691  -1.657  1.00 91.84           H
ATOM   1854  N   CYS A 133      -3.076   2.974  -4.181  1.00 86.48           N
ATOM   1855  CA  CYS A 133      -2.470   1.937  -4.998  1.00 86.48           C
ATOM   1856  C   CYS A 133      -3.520   0.854  -5.256  1.00 86.48           C
ATOM   1857  O   CYS A 133      -3.652   0.368  -6.378  1.00 86.48           O
ATOM   1858  HA  CYS A 133      -2.167   2.412  -5.931  1.00 86.48           H
ATOM   1859  CB  CYS A 133      -1.210   1.367  -4.346  1.00 86.48           C
ATOM   1860 1HB  CYS A 133      -1.398   1.158  -3.292  1.00 86.48           H
ATOM   1861 2HB  CYS A 133      -0.944   0.420  -4.815  1.00 86.48           H
ATOM   1862  SG  CYS A 133       0.173   2.554  -4.509  1.00 86.48           S
ATOM   1863  HG  CYS A 133      -0.250   3.390  -3.565  1.00 86.48           H
ATOM   1864  HN  CYS A 133      -2.637   3.125  -3.295  1.00 86.48           H
ATOM   1865  N   VAL A 134      -4.239   0.508  -4.199  1.00 85.59           N
ATOM   1866  CA  VAL A 134      -5.202  -0.578  -4.271  1.00 85.59           C
ATOM   1867  C   VAL A 134      -6.301  -0.213  -5.271  1.00 85.59           C
ATOM   1868  O   VAL A 134      -6.692  -1.036  -6.097  1.00 85.59           O
ATOM   1869  HA  VAL A 134      -4.675  -1.460  -4.636  1.00 85.59           H
ATOM   1870  CB  VAL A 134      -5.743  -0.892  -2.875  1.00 85.59           C
ATOM   1871  HB  VAL A 134      -5.947   0.055  -2.374  1.00 85.59           H
ATOM   1872  CG1 VAL A 134      -7.056  -1.673  -2.959  1.00 85.59           C
ATOM   1873 1HG1 VAL A 134      -7.797  -1.081  -3.496  1.00 85.59           H
ATOM   1874 2HG1 VAL A 134      -6.887  -2.611  -3.487  1.00 85.59           H
ATOM   1875 3HG1 VAL A 134      -7.418  -1.882  -1.952  1.00 85.59           H
ATOM   1876  CG2 VAL A 134      -4.706  -1.649  -2.043  1.00 85.59           C
ATOM   1877 1HG2 VAL A 134      -4.456  -2.587  -2.539  1.00 85.59           H
ATOM   1878 2HG2 VAL A 134      -3.807  -1.041  -1.941  1.00 85.59           H
ATOM   1879 3HG2 VAL A 134      -5.117  -1.859  -1.055  1.00 85.59           H
ATOM   1880  HN  VAL A 134      -4.172   0.955  -3.307  1.00 85.59           H
ATOM   1881  N   LEU A 135      -6.770   1.021  -5.162  1.00 88.21           N
ATOM   1882  CA  LEU A 135      -7.837   1.496  -6.026  1.00 88.21           C
ATOM   1883  C   LEU A 135      -7.339   1.531  -7.472  1.00 88.21           C
ATOM   1884  O   LEU A 135      -8.088   1.226  -8.398  1.00 88.21           O
ATOM   1885  HA  LEU A 135      -8.654   0.777  -5.960  1.00 88.21           H
ATOM   1886  CB  LEU A 135      -8.374   2.839  -5.527  1.00 88.21           C
ATOM   1887 1HB  LEU A 135      -7.531   3.517  -5.392  1.00 88.21           H
ATOM   1888 2HB  LEU A 135      -9.006   3.267  -6.305  1.00 88.21           H
ATOM   1889  CG  LEU A 135      -9.174   2.799  -4.223  1.00 88.21           C
ATOM   1890  HG  LEU A 135      -8.588   2.259  -3.479  1.00 88.21           H
ATOM   1891  CD1 LEU A 135      -9.406   4.210  -3.679  1.00 88.21           C
ATOM   1892 1HD1 LEU A 135      -8.446   4.687  -3.485  1.00 88.21           H
ATOM   1893 2HD1 LEU A 135      -9.961   4.795  -4.412  1.00 88.21           H
ATOM   1894 3HD1 LEU A 135      -9.977   4.152  -2.753  1.00 88.21           H
ATOM   1895  CD2 LEU A 135     -10.485   2.033  -4.408  1.00 88.21           C
ATOM   1896 1HD2 LEU A 135     -11.088   2.522  -5.173  1.00 88.21           H
ATOM   1897 2HD2 LEU A 135     -10.268   1.010  -4.716  1.00 88.21           H
ATOM   1898 3HD2 LEU A 135     -11.034   2.019  -3.466  1.00 88.21           H
ATOM   1899  HN  LEU A 135      -6.433   1.691  -4.499  1.00 88.21           H
ATOM   1900  N   LEU A 136      -6.077   1.908  -7.620  1.00 89.07           N
ATOM   1901  CA  LEU A 136      -5.483   2.031  -8.941  1.00 89.07           C
ATOM   1902  C   LEU A 136      -5.404   0.648  -9.591  1.00 89.07           C
ATOM   1903  O   LEU A 136      -5.739   0.489 -10.763  1.00 89.07           O
ATOM   1904  HA  LEU A 136      -6.145   2.656  -9.540  1.00 89.07           H
ATOM   1905  CB  LEU A 136      -4.135   2.749  -8.857  1.00 89.07           C
ATOM   1906 1HB  LEU A 136      -3.568   2.320  -8.031  1.00 89.07           H
ATOM   1907 2HB  LEU A 136      -3.577   2.540  -9.770  1.00 89.07           H
ATOM   1908  CG  LEU A 136      -4.194   4.266  -8.664  1.00 89.07           C
ATOM   1909  HG  LEU A 136      -4.896   4.480  -7.858  1.00 89.07           H
ATOM   1910  CD1 LEU A 136      -2.832   4.817  -8.236  1.00 89.07           C
ATOM   1911 1HD1 LEU A 136      -2.533   4.357  -7.295  1.00 89.07           H
ATOM   1912 2HD1 LEU A 136      -2.091   4.591  -9.003  1.00 89.07           H
ATOM   1913 3HD1 LEU A 136      -2.902   5.897  -8.106  1.00 89.07           H
ATOM   1914  CD2 LEU A 136      -4.724   4.958  -9.921  1.00 89.07           C
ATOM   1915 1HD2 LEU A 136      -4.066   4.738 -10.762  1.00 89.07           H
ATOM   1916 2HD2 LEU A 136      -5.728   4.595 -10.140  1.00 89.07           H
ATOM   1917 3HD2 LEU A 136      -4.755   6.035  -9.756  1.00 89.07           H
ATOM   1918  HN  LEU A 136      -5.466   2.126  -6.860  1.00 89.07           H
ATOM   1919  N   ILE A 137      -4.958  -0.318  -8.800  1.00 83.03           N
ATOM   1920  CA  ILE A 137      -4.808  -1.677  -9.291  1.00 83.03           C
ATOM   1921  C   ILE A 137      -6.171  -2.206  -9.742  1.00 83.03           C
ATOM   1922  O   ILE A 137      -6.269  -2.898 -10.753  1.00 83.03           O
ATOM   1923  HA  ILE A 137      -4.148  -1.640 -10.157  1.00 83.03           H
ATOM   1924  CB  ILE A 137      -4.126  -2.554  -8.239  1.00 83.03           C
ATOM   1925  HB  ILE A 137      -4.588  -2.351  -7.273  1.00 83.03           H
ATOM   1926  CG1 ILE A 137      -2.642  -2.203  -8.111  1.00 83.03           C
ATOM   1927 1HG1 ILE A 137      -2.105  -2.549  -8.995  1.00 83.03           H
ATOM   1928 2HG1 ILE A 137      -2.523  -1.120  -8.070  1.00 83.03           H
ATOM   1929  CG2 ILE A 137      -4.339  -4.038  -8.540  1.00 83.03           C
ATOM   1930 1HG2 ILE A 137      -5.407  -4.259  -8.540  1.00 83.03           H
ATOM   1931 2HG2 ILE A 137      -3.920  -4.275  -9.518  1.00 83.03           H
ATOM   1932 3HG2 ILE A 137      -3.844  -4.639  -7.777  1.00 83.03           H
ATOM   1933  CD1 ILE A 137      -2.034  -2.836  -6.858  1.00 83.03           C
ATOM   1934 1HD1 ILE A 137      -2.558  -2.469  -5.975  1.00 83.03           H
ATOM   1935 2HD1 ILE A 137      -2.134  -3.920  -6.914  1.00 83.03           H
ATOM   1936 3HD1 ILE A 137      -0.979  -2.570  -6.792  1.00 83.03           H
ATOM   1937  HN  ILE A 137      -4.703  -0.183  -7.842  1.00 83.03           H
ATOM   1938  N   MET A 138      -7.190  -1.859  -8.969  1.00 83.10           N
ATOM   1939  CA  MET A 138      -8.549  -2.247  -9.303  1.00 83.10           C
ATOM   1940  C   MET A 138      -8.961  -1.686 -10.666  1.00 83.10           C
ATOM   1941  O   MET A 138      -9.506  -2.407 -11.499  1.00 83.10           O
ATOM   1942  HA  MET A 138      -8.543  -3.337  -9.339  1.00 83.10           H
ATOM   1943  CB  MET A 138      -9.507  -1.731  -8.228  1.00 83.10           C
ATOM   1944 1HB  MET A 138      -9.151  -2.033  -7.243  1.00 83.10           H
ATOM   1945 2HB  MET A 138      -9.522  -0.641  -8.242  1.00 83.10           H
ATOM   1946  CG  MET A 138     -10.922  -2.269  -8.450  1.00 83.10           C
ATOM   1947 1HG  MET A 138     -11.254  -2.036  -9.462  1.00 83.10           H
ATOM   1948 2HG  MET A 138     -10.927  -3.355  -8.356  1.00 83.10           H
ATOM   1949  SD  MET A 138     -12.043  -1.550  -7.261  1.00 83.10           S
ATOM   1950  CE  MET A 138     -12.051   0.143  -7.827  1.00 83.10           C
ATOM   1951 1HE  MET A 138     -11.039   0.546  -7.783  1.00 83.10           H
ATOM   1952 2HE  MET A 138     -12.412   0.181  -8.855  1.00 83.10           H
ATOM   1953 3HE  MET A 138     -12.707   0.736  -7.190  1.00 83.10           H
ATOM   1954  HN  MET A 138      -7.098  -1.323  -8.129  1.00 83.10           H
ATOM   1955  N   CYS A 139      -8.683  -0.403 -10.849  1.00 86.47           N
ATOM   1956  CA  CYS A 139      -9.082   0.282 -12.067  1.00 86.47           C
ATOM   1957  C   CYS A 139      -8.323  -0.342 -13.240  1.00 86.47           C
ATOM   1958  O   CYS A 139      -8.875  -0.498 -14.328  1.00 86.47           O
ATOM   1959  HA  CYS A 139     -10.156   0.128 -12.175  1.00 86.47           H
ATOM   1960  CB  CYS A 139      -8.845   1.790 -11.971  1.00 86.47           C
ATOM   1961 1HB  CYS A 139      -7.823   1.986 -11.649  1.00 86.47           H
ATOM   1962 2HB  CYS A 139      -8.964   2.248 -12.953  1.00 86.47           H
ATOM   1963  SG  CYS A 139     -10.026   2.536 -10.788  1.00 86.47           S
ATOM   1964  HG  CYS A 139      -9.378   2.159  -9.690  1.00 86.47           H
ATOM   1965  HN  CYS A 139      -8.196   0.165 -10.186  1.00 86.47           H
ATOM   1966  N   ILE A 140      -7.070  -0.682 -12.978  1.00 83.71           N
ATOM   1967  CA  ILE A 140      -6.229  -1.284 -13.999  1.00 83.71           C
ATOM   1968  C   ILE A 140      -6.859  -2.599 -14.462  1.00 83.71           C
ATOM   1969  O   ILE A 140      -6.870  -2.900 -15.654  1.00 83.71           O
ATOM   1970  HA  ILE A 140      -6.201  -0.598 -14.846  1.00 83.71           H
ATOM   1971  CB  ILE A 140      -4.794  -1.435 -13.490  1.00 83.71           C
ATOM   1972  HB  ILE A 140      -4.830  -1.852 -12.484  1.00 83.71           H
ATOM   1973  CG1 ILE A 140      -4.101  -0.074 -13.391  1.00 83.71           C
ATOM   1974 1HG1 ILE A 140      -3.857   0.287 -14.390  1.00 83.71           H
ATOM   1975 2HG1 ILE A 140      -4.781   0.652 -12.946  1.00 83.71           H
ATOM   1976  CG2 ILE A 140      -4.005  -2.417 -14.358  1.00 83.71           C
ATOM   1977 1HG2 ILE A 140      -4.489  -3.394 -14.333  1.00 83.71           H
ATOM   1978 2HG2 ILE A 140      -3.975  -2.053 -15.385  1.00 83.71           H
ATOM   1979 3HG2 ILE A 140      -2.989  -2.506 -13.975  1.00 83.71           H
ATOM   1980  CD1 ILE A 140      -2.826  -0.168 -12.551  1.00 83.71           C
ATOM   1981 1HD1 ILE A 140      -3.077  -0.507 -11.546  1.00 83.71           H
ATOM   1982 2HD1 ILE A 140      -2.139  -0.877 -13.012  1.00 83.71           H
ATOM   1983 3HD1 ILE A 140      -2.354   0.813 -12.497  1.00 83.71           H
ATOM   1984  HN  ILE A 140      -6.629  -0.552 -12.090  1.00 83.71           H
ATOM   1985  N   SER A 141      -7.368  -3.347 -13.494  1.00 80.57           N
ATOM   1986  CA  SER A 141      -7.945  -4.650 -13.780  1.00 80.57           C
ATOM   1987  C   SER A 141      -9.170  -4.493 -14.683  1.00 80.57           C
ATOM   1988  O   SER A 141      -9.348  -5.256 -15.631  1.00 80.57           O
ATOM   1989  HA  SER A 141      -7.160  -5.206 -14.293  1.00 80.57           H
ATOM   1990  CB  SER A 141      -8.325  -5.379 -12.490  1.00 80.57           C
ATOM   1991 1HB  SER A 141      -9.087  -4.805 -11.961  1.00 80.57           H
ATOM   1992 2HB  SER A 141      -8.767  -6.344 -12.736  1.00 80.57           H
ATOM   1993  OG  SER A 141      -7.202  -5.576 -11.636  1.00 80.57           O
ATOM   1994  HG  SER A 141      -7.103  -4.798 -11.016  1.00 80.57           H
ATOM   1995  HN  SER A 141      -7.391  -3.077 -12.532  1.00 80.57           H
ATOM   1996  N   VAL A 142      -9.983  -3.500 -14.356  1.00 82.07           N
ATOM   1997  CA  VAL A 142     -11.185  -3.232 -15.127  1.00 82.07           C
ATOM   1998  C   VAL A 142     -10.794  -2.797 -16.540  1.00 82.07           C
ATOM   1999  O   VAL A 142     -11.390  -3.244 -17.519  1.00 82.07           O
ATOM   2000  HA  VAL A 142     -11.749  -4.163 -15.190  1.00 82.07           H
ATOM   2001  CB  VAL A 142     -12.053  -2.201 -14.402  1.00 82.07           C
ATOM   2002  HB  VAL A 142     -11.443  -1.314 -14.227  1.00 82.07           H
ATOM   2003  CG1 VAL A 142     -13.247  -1.787 -15.264  1.00 82.07           C
ATOM   2004 1HG1 VAL A 142     -12.889  -1.349 -16.196  1.00 82.07           H
ATOM   2005 2HG1 VAL A 142     -13.857  -2.663 -15.485  1.00 82.07           H
ATOM   2006 3HG1 VAL A 142     -13.847  -1.053 -14.725  1.00 82.07           H
ATOM   2007  CG2 VAL A 142     -12.514  -2.730 -13.043  1.00 82.07           C
ATOM   2008 1HG2 VAL A 142     -13.099  -3.639 -13.187  1.00 82.07           H
ATOM   2009 2HG2 VAL A 142     -11.644  -2.951 -12.425  1.00 82.07           H
ATOM   2010 3HG2 VAL A 142     -13.129  -1.977 -12.550  1.00 82.07           H
ATOM   2011  HN  VAL A 142      -9.831  -2.884 -13.582  1.00 82.07           H
ATOM   2012  N   ASP A 143      -9.794  -1.929 -16.602  1.00 81.96           N
ATOM   2013  CA  ASP A 143      -9.380  -1.354 -17.871  1.00 81.96           C
ATOM   2014  C   ASP A 143      -8.890  -2.469 -18.796  1.00 81.96           C
ATOM   2015  O   ASP A 143      -9.167  -2.453 -19.994  1.00 81.96           O
ATOM   2016  HA  ASP A 143     -10.265  -0.849 -18.259  1.00 81.96           H
ATOM   2017  CB  ASP A 143      -8.232  -0.362 -17.677  1.00 81.96           C
ATOM   2018 1HB  ASP A 143      -8.492   0.354 -16.896  1.00 81.96           H
ATOM   2019 2HB  ASP A 143      -7.342  -0.892 -17.339  1.00 81.96           H
ATOM   2020  CG  ASP A 143      -7.926   0.384 -18.977  1.00 81.96           C
ATOM   2021  OD1 ASP A 143      -8.892   0.910 -19.571  1.00 81.96           O
ATOM   2022  OD2 ASP A 143      -6.733   0.410 -19.349  1.00 81.96           O
ATOM   2023  HN  ASP A 143      -9.272  -1.620 -15.807  1.00 81.96           H
ATOM   2024  N   ARG A 144      -8.170  -3.411 -18.205  1.00 76.83           N
ATOM   2025  CA  ARG A 144      -7.646  -4.537 -18.960  1.00 76.83           C
ATOM   2026  C   ARG A 144      -8.793  -5.379 -19.521  1.00 76.83           C
ATOM   2027  O   ARG A 144      -8.754  -5.795 -20.678  1.00 76.83           O
ATOM   2028  HA  ARG A 144      -7.061  -4.087 -19.762  1.00 76.83           H
ATOM   2029  CB  ARG A 144      -6.755  -5.420 -18.084  1.00 76.83           C
ATOM   2030 1HB  ARG A 144      -7.205  -5.532 -17.098  1.00 76.83           H
ATOM   2031 2HB  ARG A 144      -6.686  -6.418 -18.518  1.00 76.83           H
ATOM   2032  CG  ARG A 144      -5.354  -4.821 -17.947  1.00 76.83           C
ATOM   2033 1HG  ARG A 144      -4.932  -4.643 -18.936  1.00 76.83           H
ATOM   2034 2HG  ARG A 144      -5.416  -3.853 -17.448  1.00 76.83           H
ATOM   2035  CD  ARG A 144      -4.434  -5.751 -17.153  1.00 76.83           C
ATOM   2036 1HD  ARG A 144      -4.756  -5.793 -16.113  1.00 76.83           H
ATOM   2037 2HD  ARG A 144      -4.501  -6.765 -17.548  1.00 76.83           H
ATOM   2038  NE  ARG A 144      -3.037  -5.270 -17.232  1.00 76.83           N
ATOM   2039  HE  ARG A 144      -2.875  -4.363 -17.621  1.00 76.83           H
ATOM   2040  CZ  ARG A 144      -1.976  -5.973 -16.813  1.00 76.83           C
ATOM   2041  NH1 ARG A 144      -2.134  -7.193 -16.283  1.00 76.83           N
ATOM   2042 1HH1 ARG A 144      -3.050  -7.586 -16.197  1.00 76.83           H
ATOM   2043 2HH1 ARG A 144      -1.337  -7.711 -15.973  1.00 76.83           H
ATOM   2044  NH2 ARG A 144      -0.753  -5.437 -16.933  1.00 76.83           N
ATOM   2045 1HH2 ARG A 144       0.049  -5.948 -16.626  1.00 76.83           H
ATOM   2046 2HH2 ARG A 144      -0.644  -4.525 -17.330  1.00 76.83           H
ATOM   2047  HN  ARG A 144      -7.943  -3.413 -17.231  1.00 76.83           H
ATOM   2048  N   TYR A 145      -9.787  -5.607 -18.675  1.00 77.03           N
ATOM   2049  CA  TYR A 145     -10.956  -6.368 -19.081  1.00 77.03           C
ATOM   2050  C   TYR A 145     -11.620  -5.741 -20.309  1.00 77.03           C
ATOM   2051  O   TYR A 145     -11.891  -6.429 -21.292  1.00 77.03           O
ATOM   2052  HA  TYR A 145     -10.630  -7.378 -19.329  1.00 77.03           H
ATOM   2053  CB  TYR A 145     -11.930  -6.307 -17.902  1.00 77.03           C
ATOM   2054 1HB  TYR A 145     -11.564  -6.956 -17.107  1.00 77.03           H
ATOM   2055 2HB  TYR A 145     -11.940  -5.292 -17.505  1.00 77.03           H
ATOM   2056  CG  TYR A 145     -13.361  -6.715 -18.256  1.00 77.03           C
ATOM   2057  CD1 TYR A 145     -14.362  -5.765 -18.287  1.00 77.03           C
ATOM   2058  HD1 TYR A 145     -14.132  -4.724 -18.059  1.00 77.03           H
ATOM   2059  CD2 TYR A 145     -13.652  -8.033 -18.544  1.00 77.03           C
ATOM   2060  HD2 TYR A 145     -12.861  -8.783 -18.520  1.00 77.03           H
ATOM   2061  CE1 TYR A 145     -15.709  -6.149 -18.619  1.00 77.03           C
ATOM   2062  HE1 TYR A 145     -16.509  -5.409 -18.647  1.00 77.03           H
ATOM   2063  CE2 TYR A 145     -14.999  -8.417 -18.877  1.00 77.03           C
ATOM   2064  HE2 TYR A 145     -15.242  -9.454 -19.107  1.00 77.03           H
ATOM   2065  CZ  TYR A 145     -15.961  -7.456 -18.898  1.00 77.03           C
ATOM   2066  OH  TYR A 145     -17.234  -7.818 -19.213  1.00 77.03           O
ATOM   2067  HH  TYR A 145     -17.278  -8.804 -19.375  1.00 77.03           H
ATOM   2068  HN  TYR A 145      -9.802  -5.281 -17.730  1.00 77.03           H
ATOM   2069  N   ILE A 146     -11.862  -4.442 -20.212  1.00 77.97           N
ATOM   2070  CA  ILE A 146     -12.555  -3.730 -21.272  1.00 77.97           C
ATOM   2071  C   ILE A 146     -11.743  -3.832 -22.565  1.00 77.97           C
ATOM   2072  O   ILE A 146     -12.305  -4.027 -23.641  1.00 77.97           O
ATOM   2073  HA  ILE A 146     -13.514  -4.225 -21.426  1.00 77.97           H
ATOM   2074  CB  ILE A 146     -12.852  -2.291 -20.845  1.00 77.97           C
ATOM   2075  HB  ILE A 146     -11.926  -1.844 -20.482  1.00 77.97           H
ATOM   2076  CG1 ILE A 146     -13.853  -2.258 -19.688  1.00 77.97           C
ATOM   2077 1HG1 ILE A 146     -14.837  -2.560 -20.046  1.00 77.97           H
ATOM   2078 2HG1 ILE A 146     -13.557  -2.978 -18.926  1.00 77.97           H
ATOM   2079  CG2 ILE A 146     -13.322  -1.451 -22.035  1.00 77.97           C
ATOM   2080 1HG2 ILE A 146     -12.545  -1.436 -22.798  1.00 77.97           H
ATOM   2081 2HG2 ILE A 146     -14.231  -1.887 -22.450  1.00 77.97           H
ATOM   2082 3HG2 ILE A 146     -13.526  -0.433 -21.703  1.00 77.97           H
ATOM   2083  CD1 ILE A 146     -13.935  -0.859 -19.074  1.00 77.97           C
ATOM   2084 1HD1 ILE A 146     -12.954  -0.571 -18.695  1.00 77.97           H
ATOM   2085 2HD1 ILE A 146     -14.255  -0.146 -19.834  1.00 77.97           H
ATOM   2086 3HD1 ILE A 146     -14.653  -0.864 -18.254  1.00 77.97           H
ATOM   2087  HN  ILE A 146     -11.595  -3.880 -19.430  1.00 77.97           H
ATOM   2088  N   ALA A 147     -10.434  -3.696 -22.416  1.00 76.45           N
ATOM   2089  CA  ALA A 147      -9.548  -3.673 -23.568  1.00 76.45           C
ATOM   2090  C   ALA A 147      -9.617  -5.022 -24.286  1.00 76.45           C
ATOM   2091  O   ALA A 147      -9.412  -5.096 -25.496  1.00 76.45           O
ATOM   2092  HA  ALA A 147      -9.901  -2.893 -24.243  1.00 76.45           H
ATOM   2093  CB  ALA A 147      -8.128  -3.327 -23.114  1.00 76.45           C
ATOM   2094 1HB  ALA A 147      -8.129  -2.347 -22.636  1.00 76.45           H
ATOM   2095 2HB  ALA A 147      -7.781  -4.077 -22.403  1.00 76.45           H
ATOM   2096 3HB  ALA A 147      -7.464  -3.310 -23.978  1.00 76.45           H
ATOM   2097  HN  ALA A 147      -9.978  -3.602 -21.531  1.00 76.45           H
ATOM   2098  N   ILE A 148      -9.908  -6.056 -23.509  1.00 73.54           N
ATOM   2099  CA  ILE A 148      -9.944  -7.406 -24.044  1.00 73.54           C
ATOM   2100  C   ILE A 148     -11.341  -7.693 -24.598  1.00 73.54           C
ATOM   2101  O   ILE A 148     -11.479  -8.179 -25.720  1.00 73.54           O
ATOM   2102  HA  ILE A 148      -9.230  -7.452 -24.866  1.00 73.54           H
ATOM   2103  CB  ILE A 148      -9.483  -8.413 -22.988  1.00 73.54           C
ATOM   2104  HB  ILE A 148     -10.034  -8.219 -22.067  1.00 73.54           H
ATOM   2105  CG1 ILE A 148      -7.997  -8.234 -22.671  1.00 73.54           C
ATOM   2106 1HG1 ILE A 148      -7.400  -8.522 -23.536  1.00 73.54           H
ATOM   2107 2HG1 ILE A 148      -7.787  -7.182 -22.476  1.00 73.54           H
ATOM   2108  CG2 ILE A 148      -9.810  -9.845 -23.416  1.00 73.54           C
ATOM   2109 1HG2 ILE A 148     -10.886  -9.948 -23.550  1.00 73.54           H
ATOM   2110 2HG2 ILE A 148      -9.304 -10.068 -24.355  1.00 73.54           H
ATOM   2111 3HG2 ILE A 148      -9.471 -10.540 -22.647  1.00 73.54           H
ATOM   2112  CD1 ILE A 148      -7.589  -9.074 -21.460  1.00 73.54           C
ATOM   2113 1HD1 ILE A 148      -8.171  -8.766 -20.591  1.00 73.54           H
ATOM   2114 2HD1 ILE A 148      -7.778 -10.128 -21.668  1.00 73.54           H
ATOM   2115 3HD1 ILE A 148      -6.528  -8.928 -21.257  1.00 73.54           H
ATOM   2116  HN  ILE A 148     -10.116  -5.981 -22.534  1.00 73.54           H
ATOM   2117  N   ALA A 149     -12.341  -7.381 -23.787  1.00 73.23           N
ATOM   2118  CA  ALA A 149     -13.702  -7.794 -24.083  1.00 73.23           C
ATOM   2119  C   ALA A 149     -14.252  -6.941 -25.228  1.00 73.23           C
ATOM   2120  O   ALA A 149     -15.010  -7.431 -26.063  1.00 73.23           O
ATOM   2121  HA  ALA A 149     -13.671  -8.836 -24.401  1.00 73.23           H
ATOM   2122  CB  ALA A 149     -14.554  -7.689 -22.817  1.00 73.23           C
ATOM   2123 1HB  ALA A 149     -14.138  -8.336 -22.045  1.00 73.23           H
ATOM   2124 2HB  ALA A 149     -14.557  -6.658 -22.465  1.00 73.23           H
ATOM   2125 3HB  ALA A 149     -15.575  -8.000 -23.040  1.00 73.23           H
ATOM   2126  HN  ALA A 149     -12.233  -6.856 -22.943  1.00 73.23           H
ATOM   2127  N   GLN A 150     -13.848  -5.679 -25.231  1.00 75.57           N
ATOM   2128  CA  GLN A 150     -14.411  -4.714 -26.159  1.00 75.57           C
ATOM   2129  C   GLN A 150     -13.300  -4.052 -26.976  1.00 75.57           C
ATOM   2130  O   GLN A 150     -13.316  -2.840 -27.184  1.00 75.57           O
ATOM   2131  HA  GLN A 150     -15.061  -5.291 -26.818  1.00 75.57           H
ATOM   2132  CB  GLN A 150     -15.248  -3.667 -25.422  1.00 75.57           C
ATOM   2133 1HB  GLN A 150     -14.615  -3.113 -24.729  1.00 75.57           H
ATOM   2134 2HB  GLN A 150     -15.647  -2.946 -26.135  1.00 75.57           H
ATOM   2135  CG  GLN A 150     -16.398  -4.324 -24.656  1.00 75.57           C
ATOM   2136 1HG  GLN A 150     -16.906  -5.041 -25.301  1.00 75.57           H
ATOM   2137 2HG  GLN A 150     -16.002  -4.883 -23.808  1.00 75.57           H
ATOM   2138  CD  GLN A 150     -17.397  -3.277 -24.162  1.00 75.57           C
ATOM   2139  OE1 GLN A 150     -17.301  -2.099 -24.464  1.00 75.57           O
ATOM   2140  NE2 GLN A 150     -18.360  -3.770 -23.388  1.00 75.57           N
ATOM   2141 1HE2 GLN A 150     -18.381  -4.747 -23.178  1.00 75.57           H
ATOM   2142 2HE2 GLN A 150     -19.062  -3.163 -23.015  1.00 75.57           H
ATOM   2143  HN  GLN A 150     -13.150  -5.314 -24.614  1.00 75.57           H
ATOM   2144  N   ALA A 151     -12.362  -4.877 -27.417  1.00 70.50           N
ATOM   2145  CA  ALA A 151     -11.130  -4.368 -27.996  1.00 70.50           C
ATOM   2146  C   ALA A 151     -11.464  -3.293 -29.032  1.00 70.50           C
ATOM   2147  O   ALA A 151     -10.843  -2.231 -29.052  1.00 70.50           O
ATOM   2148  HA  ALA A 151     -10.547  -3.918 -27.193  1.00 70.50           H
ATOM   2149  CB  ALA A 151     -10.330  -5.527 -28.596  1.00 70.50           C
ATOM   2150 1HB  ALA A 151     -10.093  -6.248 -27.813  1.00 70.50           H
ATOM   2151 2HB  ALA A 151     -10.922  -6.014 -29.371  1.00 70.50           H
ATOM   2152 3HB  ALA A 151      -9.406  -5.145 -29.030  1.00 70.50           H
ATOM   2153  HN  ALA A 151     -12.433  -5.874 -27.384  1.00 70.50           H
ATOM   2154  N   MET A 152     -12.444  -3.605 -29.867  1.00 71.08           N
ATOM   2155  CA  MET A 152     -12.832  -2.702 -30.937  1.00 71.08           C
ATOM   2156  C   MET A 152     -13.295  -1.356 -30.378  1.00 71.08           C
ATOM   2157  O   MET A 152     -12.761  -0.310 -30.745  1.00 71.08           O
ATOM   2158  HA  MET A 152     -11.936  -2.563 -31.542  1.00 71.08           H
ATOM   2159  CB  MET A 152     -13.962  -3.333 -31.753  1.00 71.08           C
ATOM   2160 1HB  MET A 152     -14.669  -3.823 -31.084  1.00 71.08           H
ATOM   2161 2HB  MET A 152     -14.511  -2.554 -32.283  1.00 71.08           H
ATOM   2162  CG  MET A 152     -13.412  -4.349 -32.757  1.00 71.08           C
ATOM   2163 1HG  MET A 152     -12.612  -4.930 -32.298  1.00 71.08           H
ATOM   2164 2HG  MET A 152     -14.195  -5.053 -33.039  1.00 71.08           H
ATOM   2165  SD  MET A 152     -12.799  -3.506 -34.206  1.00 71.08           S
ATOM   2166  CE  MET A 152     -14.328  -3.264 -35.094  1.00 71.08           C
ATOM   2167 1HE  MET A 152     -14.784  -4.232 -35.304  1.00 71.08           H
ATOM   2168 2HE  MET A 152     -15.010  -2.666 -34.488  1.00 71.08           H
ATOM   2169 3HE  MET A 152     -14.126  -2.746 -36.032  1.00 71.08           H
ATOM   2170  HN  MET A 152     -12.969  -4.455 -29.820  1.00 71.08           H
ATOM   2171  N   ARG A 153     -14.285  -1.425 -29.499  1.00 71.59           N
ATOM   2172  CA  ARG A 153     -14.853  -0.222 -28.916  1.00 71.59           C
ATOM   2173  C   ARG A 153     -13.791   0.532 -28.113  1.00 71.59           C
ATOM   2174  O   ARG A 153     -13.763   1.762 -28.116  1.00 71.59           O
ATOM   2175  HA  ARG A 153     -15.192   0.367 -29.768  1.00 71.59           H
ATOM   2176  CB  ARG A 153     -16.032  -0.557 -28.000  1.00 71.59           C
ATOM   2177 1HB  ARG A 153     -15.749  -1.358 -27.316  1.00 71.59           H
ATOM   2178 2HB  ARG A 153     -16.281   0.310 -27.390  1.00 71.59           H
ATOM   2179  CG  ARG A 153     -17.255  -0.984 -28.814  1.00 71.59           C
ATOM   2180 1HG  ARG A 153     -17.506  -0.205 -29.535  1.00 71.59           H
ATOM   2181 2HG  ARG A 153     -17.021  -1.883 -29.384  1.00 71.59           H
ATOM   2182  CD  ARG A 153     -18.455  -1.248 -27.903  1.00 71.59           C
ATOM   2183 1HD  ARG A 153     -18.257  -2.113 -27.269  1.00 71.59           H
ATOM   2184 2HD  ARG A 153     -18.614  -0.397 -27.241  1.00 71.59           H
ATOM   2185  NE  ARG A 153     -19.667  -1.488 -28.719  1.00 71.59           N
ATOM   2186  HE  ARG A 153     -19.572  -1.472 -29.714  1.00 71.59           H
ATOM   2187  CZ  ARG A 153     -20.882  -1.724 -28.207  1.00 71.59           C
ATOM   2188  NH1 ARG A 153     -21.067  -1.756 -26.880  1.00 71.59           N
ATOM   2189 1HH1 ARG A 153     -20.294  -1.604 -26.264  1.00 71.59           H
ATOM   2190 2HH1 ARG A 153     -21.977  -1.933 -26.506  1.00 71.59           H
ATOM   2191  NH2 ARG A 153     -21.911  -1.927 -29.042  1.00 71.59           N
ATOM   2192 1HH2 ARG A 153     -22.824  -2.105 -28.676  1.00 71.59           H
ATOM   2193 2HH2 ARG A 153     -21.764  -1.901 -30.030  1.00 71.59           H
ATOM   2194  HN  ARG A 153     -14.695  -2.281 -29.186  1.00 71.59           H
ATOM   2195  N   ALA A 154     -12.943  -0.237 -27.446  1.00 71.81           N
ATOM   2196  CA  ALA A 154     -11.943   0.342 -26.565  1.00 71.81           C
ATOM   2197  C   ALA A 154     -10.982   1.202 -27.388  1.00 71.81           C
ATOM   2198  O   ALA A 154     -10.420   2.171 -26.879  1.00 71.81           O
ATOM   2199  HA  ALA A 154     -12.460   0.976 -25.846  1.00 71.81           H
ATOM   2200  CB  ALA A 154     -11.222  -0.775 -25.808  1.00 71.81           C
ATOM   2201 1HB  ALA A 154     -11.944  -1.338 -25.217  1.00 71.81           H
ATOM   2202 2HB  ALA A 154     -10.737  -1.443 -26.520  1.00 71.81           H
ATOM   2203 3HB  ALA A 154     -10.471  -0.341 -25.147  1.00 71.81           H
ATOM   2204  HN  ALA A 154     -12.933  -1.235 -27.499  1.00 71.81           H
ATOM   2205  N   HIS A 155     -10.822   0.818 -28.645  1.00 71.65           N
ATOM   2206  CA  HIS A 155      -9.949   1.550 -29.547  1.00 71.65           C
ATOM   2207  C   HIS A 155     -10.591   2.891 -29.907  1.00 71.65           C
ATOM   2208  O   HIS A 155      -9.950   3.937 -29.806  1.00 71.65           O
ATOM   2209  HA  HIS A 155      -9.022   1.734 -29.003  1.00 71.65           H
ATOM   2210  CB  HIS A 155      -9.608   0.706 -30.777  1.00 71.65           C
ATOM   2211 1HB  HIS A 155      -9.272  -0.277 -30.449  1.00 71.65           H
ATOM   2212 2HB  HIS A 155     -10.515   0.555 -31.363  1.00 71.65           H
ATOM   2213  CG  HIS A 155      -8.548   1.314 -31.664  1.00 71.65           C
ATOM   2214  ND1 HIS A 155      -8.848   2.141 -32.733  1.00 71.65           N
ATOM   2215  HD1 HIS A 155      -9.766   2.414 -33.021  1.00 71.65           H
ATOM   2216  CD2 HIS A 155      -7.188   1.209 -31.630  1.00 71.65           C
ATOM   2217  HD2 HIS A 155      -6.613   0.629 -30.908  1.00 71.65           H
ATOM   2218  CE1 HIS A 155      -7.713   2.509 -33.309  1.00 71.65           C
ATOM   2219  HE1 HIS A 155      -7.617   3.161 -34.177  1.00 71.65           H
ATOM   2220  NE2 HIS A 155      -6.686   1.930 -32.624  1.00 71.65           N
ATOM   2221  HN  HIS A 155     -11.276   0.023 -29.049  1.00 71.65           H
ATOM   2222  N   THR A 156     -11.848   2.818 -30.319  1.00 73.43           N
ATOM   2223  CA  THR A 156     -12.543   3.994 -30.812  1.00 73.43           C
ATOM   2224  C   THR A 156     -12.680   5.038 -29.702  1.00 73.43           C
ATOM   2225  O   THR A 156     -12.620   6.238 -29.963  1.00 73.43           O
ATOM   2226  HA  THR A 156     -11.941   4.444 -31.602  1.00 73.43           H
ATOM   2227  CB  THR A 156     -13.886   3.542 -31.390  1.00 73.43           C
ATOM   2228  HB  THR A 156     -14.593   3.310 -30.594  1.00 73.43           H
ATOM   2229  OG1 THR A 156     -13.547   2.456 -32.247  1.00 73.43           O
ATOM   2230  HG1 THR A 156     -13.832   1.591 -31.833  1.00 73.43           H
ATOM   2231  CG2 THR A 156     -14.499   4.582 -32.330  1.00 73.43           C
ATOM   2232 1HG2 THR A 156     -13.820   4.764 -33.163  1.00 73.43           H
ATOM   2233 2HG2 THR A 156     -14.664   5.512 -31.786  1.00 73.43           H
ATOM   2234 3HG2 THR A 156     -15.450   4.211 -32.711  1.00 73.43           H
ATOM   2235  HN  THR A 156     -12.388   1.976 -30.320  1.00 73.43           H
ATOM   2236  N   TRP A 157     -12.860   4.542 -28.487  1.00 77.99           N
ATOM   2237  CA  TRP A 157     -13.195   5.407 -27.368  1.00 77.99           C
ATOM   2238  C   TRP A 157     -11.905   5.715 -26.605  1.00 77.99           C
ATOM   2239  O   TRP A 157     -11.946   6.090 -25.435  1.00 77.99           O
ATOM   2240  HA  TRP A 157     -13.617   6.327 -27.772  1.00 77.99           H
ATOM   2241  CB  TRP A 157     -14.273   4.771 -26.487  1.00 77.99           C
ATOM   2242 1HB  TRP A 157     -14.008   3.730 -26.302  1.00 77.99           H
ATOM   2243 2HB  TRP A 157     -14.281   5.275 -25.521  1.00 77.99           H
ATOM   2244  CG  TRP A 157     -15.679   4.826 -27.088  1.00 77.99           C
ATOM   2245  CD1 TRP A 157     -16.025   4.810 -28.382  1.00 77.99           C
ATOM   2246  HD1 TRP A 157     -15.313   4.753 -29.206  1.00 77.99           H
ATOM   2247  CD2 TRP A 157     -16.922   4.907 -26.359  1.00 77.99           C
ATOM   2248  NE1 TRP A 157     -17.394   4.874 -28.541  1.00 77.99           N
ATOM   2249  HE1 TRP A 157     -17.890   4.877 -29.409  1.00 77.99           H
ATOM   2250  CE2 TRP A 157     -17.957   4.935 -27.271  1.00 77.99           C
ATOM   2251  CE3 TRP A 157     -17.164   4.955 -24.975  1.00 77.99           C
ATOM   2252  HE3 TRP A 157     -16.364   4.934 -24.234  1.00 77.99           H
ATOM   2253  CZ2 TRP A 157     -19.305   5.013 -26.900  1.00 77.99           C
ATOM   2254  HZ2 TRP A 157     -20.104   5.033 -27.640  1.00 77.99           H
ATOM   2255  CZ3 TRP A 157     -18.516   5.032 -24.620  1.00 77.99           C
ATOM   2256  HZ3 TRP A 157     -18.760   5.072 -23.558  1.00 77.99           H
ATOM   2257  CH2 TRP A 157     -19.570   5.061 -25.526  1.00 77.99           C
ATOM   2258  HH2 TRP A 157     -20.597   5.122 -25.169  1.00 77.99           H
ATOM   2259  HN  TRP A 157     -12.781   3.571 -28.261  1.00 77.99           H
ATOM   2260  N   ARG A 158     -10.789   5.544 -27.300  1.00 77.38           N
ATOM   2261  CA  ARG A 158      -9.488   5.620 -26.657  1.00 77.38           C
ATOM   2262  C   ARG A 158      -9.314   6.975 -25.969  1.00 77.38           C
ATOM   2263  O   ARG A 158      -8.817   7.045 -24.846  1.00 77.38           O
ATOM   2264  HA  ARG A 158      -9.489   4.807 -25.930  1.00 77.38           H
ATOM   2265  CB  ARG A 158      -8.360   5.422 -27.672  1.00 77.38           C
ATOM   2266 1HB  ARG A 158      -8.500   4.477 -28.197  1.00 77.38           H
ATOM   2267 2HB  ARG A 158      -8.399   6.212 -28.422  1.00 77.38           H
ATOM   2268  CG  ARG A 158      -6.995   5.433 -26.983  1.00 77.38           C
ATOM   2269 1HG  ARG A 158      -6.850   6.382 -26.468  1.00 77.38           H
ATOM   2270 2HG  ARG A 158      -6.960   4.650 -26.224  1.00 77.38           H
ATOM   2271  CD  ARG A 158      -5.868   5.219 -27.995  1.00 77.38           C
ATOM   2272 1HD  ARG A 158      -6.035   4.294 -28.548  1.00 77.38           H
ATOM   2273 2HD  ARG A 158      -5.863   6.030 -28.724  1.00 77.38           H
ATOM   2274  NE  ARG A 158      -4.564   5.161 -27.297  1.00 77.38           N
ATOM   2275  HE  ARG A 158      -4.546   5.370 -26.319  1.00 77.38           H
ATOM   2276  CZ  ARG A 158      -3.406   4.845 -27.893  1.00 77.38           C
ATOM   2277  NH1 ARG A 158      -3.371   4.555 -29.200  1.00 77.38           N
ATOM   2278 1HH1 ARG A 158      -4.213   4.574 -29.740  1.00 77.38           H
ATOM   2279 2HH1 ARG A 158      -2.502   4.321 -29.638  1.00 77.38           H
ATOM   2280  NH2 ARG A 158      -2.284   4.823 -27.161  1.00 77.38           N
ATOM   2281 1HH2 ARG A 158      -1.411   4.590 -27.590  1.00 77.38           H
ATOM   2282 2HH2 ARG A 158      -2.319   5.041 -26.185  1.00 77.38           H
ATOM   2283  HN  ARG A 158     -10.765   5.357 -28.282  1.00 77.38           H
ATOM   2284  N   GLU A 159      -9.734   8.017 -26.671  1.00 79.66           N
ATOM   2285  CA  GLU A 159      -9.550   9.373 -26.180  1.00 79.66           C
ATOM   2286  C   GLU A 159     -10.450   9.625 -24.969  1.00 79.66           C
ATOM   2287  O   GLU A 159      -9.992  10.130 -23.945  1.00 79.66           O
ATOM   2288  HA  GLU A 159      -8.503   9.434 -25.883  1.00 79.66           H
ATOM   2289  CB  GLU A 159      -9.819  10.397 -27.285  1.00 79.66           C
ATOM   2290 1HB  GLU A 159     -10.767  10.171 -27.772  1.00 79.66           H
ATOM   2291 2HB  GLU A 159      -9.776  11.404 -26.870  1.00 79.66           H
ATOM   2292  CG  GLU A 159      -8.740  10.331 -28.367  1.00 79.66           C
ATOM   2293 1HG  GLU A 159      -7.754  10.401 -27.908  1.00 79.66           H
ATOM   2294 2HG  GLU A 159      -8.787   9.367 -28.875  1.00 79.66           H
ATOM   2295  CD  GLU A 159      -8.915  11.459 -29.386  1.00 79.66           C
ATOM   2296  OE1 GLU A 159      -7.947  11.699 -30.139  1.00 79.66           O
ATOM   2297  OE2 GLU A 159     -10.013  12.056 -29.388  1.00 79.66           O
ATOM   2298  HN  GLU A 159     -10.190   7.947 -27.558  1.00 79.66           H
ATOM   2299  N   LYS A 160     -11.714   9.260 -25.124  1.00 83.67           N
ATOM   2300  CA  LYS A 160     -12.678   9.424 -24.049  1.00 83.67           C
ATOM   2301  C   LYS A 160     -12.182   8.680 -22.808  1.00 83.67           C
ATOM   2302  O   LYS A 160     -12.309   9.178 -21.690  1.00 83.67           O
ATOM   2303  HA  LYS A 160     -12.731  10.487 -23.817  1.00 83.67           H
ATOM   2304  CB  LYS A 160     -14.072   8.991 -24.509  1.00 83.67           C
ATOM   2305 1HB  LYS A 160     -14.018   8.002 -24.964  1.00 83.67           H
ATOM   2306 2HB  LYS A 160     -14.734   8.909 -23.647  1.00 83.67           H
ATOM   2307  CG  LYS A 160     -14.653   9.989 -25.513  1.00 83.67           C
ATOM   2308 1HG  LYS A 160     -14.603  10.996 -25.100  1.00 83.67           H
ATOM   2309 2HG  LYS A 160     -14.052   9.987 -26.422  1.00 83.67           H
ATOM   2310  CD  LYS A 160     -16.104   9.643 -25.853  1.00 83.67           C
ATOM   2311 1HD  LYS A 160     -16.146   8.659 -26.321  1.00 83.67           H
ATOM   2312 2HD  LYS A 160     -16.692   9.586 -24.937  1.00 83.67           H
ATOM   2313  CE  LYS A 160     -16.710  10.687 -26.793  1.00 83.67           C
ATOM   2314 1HE  LYS A 160     -16.634  11.677 -26.343  1.00 83.67           H
ATOM   2315 2HE  LYS A 160     -16.147  10.716 -27.725  1.00 83.67           H
ATOM   2316  NZ  LYS A 160     -18.129  10.370 -27.072  1.00 83.67           N
ATOM   2317 1HZ  LYS A 160     -18.514  11.069 -27.698  1.00 83.67           H
ATOM   2318 2HZ  LYS A 160     -18.192   9.456 -27.507  1.00 83.67           H
ATOM   2319 3HZ  LYS A 160     -18.652  10.368 -26.204  1.00 83.67           H
ATOM   2320  HN  LYS A 160     -12.082   8.861 -25.964  1.00 83.67           H
ATOM   2321  N   ARG A 161     -11.626   7.501 -23.046  1.00 85.23           N
ATOM   2322  CA  ARG A 161     -11.131   6.674 -21.959  1.00 85.23           C
ATOM   2323  C   ARG A 161      -9.998   7.389 -21.221  1.00 85.23           C
ATOM   2324  O   ARG A 161      -9.861   7.255 -20.006  1.00 85.23           O
ATOM   2325  HA  ARG A 161     -11.992   6.526 -21.307  1.00 85.23           H
ATOM   2326  CB  ARG A 161     -10.623   5.328 -22.479  1.00 85.23           C
ATOM   2327 1HB  ARG A 161      -9.958   5.489 -23.327  1.00 85.23           H
ATOM   2328 2HB  ARG A 161     -10.037   4.832 -21.704  1.00 85.23           H
ATOM   2329  CG  ARG A 161     -11.786   4.428 -22.900  1.00 85.23           C
ATOM   2330 1HG  ARG A 161     -12.350   4.120 -22.019  1.00 85.23           H
ATOM   2331 2HG  ARG A 161     -12.471   4.987 -23.538  1.00 85.23           H
ATOM   2332  CD  ARG A 161     -11.280   3.191 -23.645  1.00 85.23           C
ATOM   2333 1HD  ARG A 161     -12.121   2.648 -24.077  1.00 85.23           H
ATOM   2334 2HD  ARG A 161     -10.637   3.492 -24.472  1.00 85.23           H
ATOM   2335  NE  ARG A 161     -10.533   2.311 -22.719  1.00 85.23           N
ATOM   2336  HE  ARG A 161     -10.758   2.358 -21.745  1.00 85.23           H
ATOM   2337  CZ  ARG A 161      -9.575   1.457 -23.103  1.00 85.23           C
ATOM   2338  NH1 ARG A 161      -9.233   1.354 -24.394  1.00 85.23           N
ATOM   2339 1HH1 ARG A 161      -9.694   1.917 -25.080  1.00 85.23           H
ATOM   2340 2HH1 ARG A 161      -8.517   0.714 -24.672  1.00 85.23           H
ATOM   2341  NH2 ARG A 161      -8.963   0.708 -22.175  1.00 85.23           N
ATOM   2342 1HH2 ARG A 161      -8.246   0.066 -22.445  1.00 85.23           H
ATOM   2343 2HH2 ARG A 161      -9.224   0.791 -21.213  1.00 85.23           H
ATOM   2344  HN  ARG A 161     -11.513   7.111 -23.960  1.00 85.23           H
ATOM   2345  N   LEU A 162      -9.213   8.133 -21.987  1.00 86.74           N
ATOM   2346  CA  LEU A 162      -8.085   8.856 -21.425  1.00 86.74           C
ATOM   2347  C   LEU A 162      -8.602  10.010 -20.564  1.00 86.74           C
ATOM   2348  O   LEU A 162      -7.994  10.355 -19.552  1.00 86.74           O
ATOM   2349  HA  LEU A 162      -7.541   8.163 -20.783  1.00 86.74           H
ATOM   2350  CB  LEU A 162      -7.125   9.296 -22.532  1.00 86.74           C
ATOM   2351 1HB  LEU A 162      -6.901   8.431 -23.156  1.00 86.74           H
ATOM   2352 2HB  LEU A 162      -7.638  10.021 -23.163  1.00 86.74           H
ATOM   2353  CG  LEU A 162      -5.803   9.911 -22.068  1.00 86.74           C
ATOM   2354  HG  LEU A 162      -6.025  10.681 -21.329  1.00 86.74           H
ATOM   2355  CD1 LEU A 162      -4.923   8.865 -21.380  1.00 86.74           C
ATOM   2356 1HD1 LEU A 162      -5.446   8.465 -20.511  1.00 86.74           H
ATOM   2357 2HD1 LEU A 162      -4.706   8.057 -22.078  1.00 86.74           H
ATOM   2358 3HD1 LEU A 162      -3.990   9.329 -21.060  1.00 86.74           H
ATOM   2359  CD2 LEU A 162      -5.079  10.595 -23.229  1.00 86.74           C
ATOM   2360 1HD2 LEU A 162      -4.869   9.862 -24.008  1.00 86.74           H
ATOM   2361 2HD2 LEU A 162      -5.709  11.386 -23.635  1.00 86.74           H
ATOM   2362 3HD2 LEU A 162      -4.142  11.023 -22.872  1.00 86.74           H
ATOM   2363  HN  LEU A 162      -9.338   8.246 -22.973  1.00 86.74           H
ATOM   2364  N   LEU A 163      -9.719  10.575 -20.998  1.00 89.20           N
ATOM   2365  CA  LEU A 163     -10.349  11.654 -20.255  1.00 89.20           C
ATOM   2366  C   LEU A 163     -10.847  11.119 -18.911  1.00 89.20           C
ATOM   2367  O   LEU A 163     -10.543  11.686 -17.863  1.00 89.20           O
ATOM   2368  HA  LEU A 163      -9.586  12.409 -20.065  1.00 89.20           H
ATOM   2369  CB  LEU A 163     -11.442  12.316 -21.097  1.00 89.20           C
ATOM   2370 1HB  LEU A 163     -11.044  12.497 -22.095  1.00 89.20           H
ATOM   2371 2HB  LEU A 163     -12.266  11.612 -21.205  1.00 89.20           H
ATOM   2372  CG  LEU A 163     -12.001  13.633 -20.554  1.00 89.20           C
ATOM   2373  HG  LEU A 163     -12.002  13.580 -19.465  1.00 89.20           H
ATOM   2374  CD1 LEU A 163     -11.109  14.811 -20.949  1.00 89.20           C
ATOM   2375 1HD1 LEU A 163     -10.108  14.662 -20.542  1.00 89.20           H
ATOM   2376 2HD1 LEU A 163     -11.053  14.877 -22.035  1.00 89.20           H
ATOM   2377 3HD1 LEU A 163     -11.529  15.735 -20.550  1.00 89.20           H
ATOM   2378  CD2 LEU A 163     -13.451  13.838 -20.998  1.00 89.20           C
ATOM   2379 1HD2 LEU A 163     -13.497  13.860 -22.086  1.00 89.20           H
ATOM   2380 2HD2 LEU A 163     -14.064  13.017 -20.625  1.00 89.20           H
ATOM   2381 3HD2 LEU A 163     -13.823  14.781 -20.598  1.00 89.20           H
ATOM   2382  HN  LEU A 163     -10.191  10.308 -21.838  1.00 89.20           H
ATOM   2383  N   TYR A 164     -11.604  10.034 -18.986  1.00 90.34           N
ATOM   2384  CA  TYR A 164     -12.171   9.434 -17.790  1.00 90.34           C
ATOM   2385  C   TYR A 164     -11.070   8.971 -16.834  1.00 90.34           C
ATOM   2386  O   TYR A 164     -11.236   9.029 -15.617  1.00 90.34           O
ATOM   2387  HA  TYR A 164     -12.781  10.187 -17.292  1.00 90.34           H
ATOM   2388  CB  TYR A 164     -12.962   8.214 -18.266  1.00 90.34           C
ATOM   2389 1HB  TYR A 164     -12.355   7.653 -18.976  1.00 90.34           H
ATOM   2390 2HB  TYR A 164     -13.145   7.557 -17.415  1.00 90.34           H
ATOM   2391  CG  TYR A 164     -14.301   8.558 -18.922  1.00 90.34           C
ATOM   2392  CD1 TYR A 164     -15.189   9.396 -18.280  1.00 90.34           C
ATOM   2393  HD1 TYR A 164     -14.937   9.813 -17.305  1.00 90.34           H
ATOM   2394  CD2 TYR A 164     -14.620   8.029 -20.157  1.00 90.34           C
ATOM   2395  HD2 TYR A 164     -13.918   7.367 -20.664  1.00 90.34           H
ATOM   2396  CE1 TYR A 164     -16.449   9.720 -18.898  1.00 90.34           C
ATOM   2397  HE1 TYR A 164     -17.160  10.381 -18.402  1.00 90.34           H
ATOM   2398  CE2 TYR A 164     -15.880   8.353 -20.775  1.00 90.34           C
ATOM   2399  HE2 TYR A 164     -16.144   7.943 -21.749  1.00 90.34           H
ATOM   2400  CZ  TYR A 164     -16.732   9.182 -20.115  1.00 90.34           C
ATOM   2401  OH  TYR A 164     -17.922   9.488 -20.699  1.00 90.34           O
ATOM   2402  HH  TYR A 164     -18.005   9.014 -21.575  1.00 90.34           H
ATOM   2403  HN  TYR A 164     -11.831   9.568 -19.841  1.00 90.34           H
ATOM   2404  N   SER A 165      -9.970   8.523 -17.421  1.00 90.76           N
ATOM   2405  CA  SER A 165      -8.859   8.009 -16.638  1.00 90.76           C
ATOM   2406  C   SER A 165      -8.287   9.118 -15.752  1.00 90.76           C
ATOM   2407  O   SER A 165      -7.824   8.855 -14.643  1.00 90.76           O
ATOM   2408  HA  SER A 165      -9.281   7.211 -16.027  1.00 90.76           H
ATOM   2409  CB  SER A 165      -7.767   7.435 -17.542  1.00 90.76           C
ATOM   2410 1HB  SER A 165      -7.134   6.762 -16.963  1.00 90.76           H
ATOM   2411 2HB  SER A 165      -8.225   6.841 -18.332  1.00 90.76           H
ATOM   2412  OG  SER A 165      -6.963   8.458 -18.123  1.00 90.76           O
ATOM   2413  HG  SER A 165      -7.537   9.228 -18.402  1.00 90.76           H
ATOM   2414  HN  SER A 165      -9.832   8.507 -18.412  1.00 90.76           H
ATOM   2415  N   LYS A 166      -8.338  10.335 -16.275  1.00 93.17           N
ATOM   2416  CA  LYS A 166      -7.892  11.493 -15.519  1.00 93.17           C
ATOM   2417  C   LYS A 166      -8.823  11.705 -14.324  1.00 93.17           C
ATOM   2418  O   LYS A 166      -8.362  11.881 -13.197  1.00 93.17           O
ATOM   2419  HA  LYS A 166      -6.893  11.274 -15.144  1.00 93.17           H
ATOM   2420  CB  LYS A 166      -7.775  12.715 -16.432  1.00 93.17           C
ATOM   2421 1HB  LYS A 166      -8.697  12.841 -16.999  1.00 93.17           H
ATOM   2422 2HB  LYS A 166      -7.648  13.614 -15.828  1.00 93.17           H
ATOM   2423  CG  LYS A 166      -6.594  12.569 -17.395  1.00 93.17           C
ATOM   2424 1HG  LYS A 166      -5.668  12.475 -16.828  1.00 93.17           H
ATOM   2425 2HG  LYS A 166      -6.706  11.655 -17.977  1.00 93.17           H
ATOM   2426  CD  LYS A 166      -6.502  13.773 -18.335  1.00 93.17           C
ATOM   2427 1HD  LYS A 166      -7.422  13.859 -18.912  1.00 93.17           H
ATOM   2428 2HD  LYS A 166      -6.405  14.688 -17.752  1.00 93.17           H
ATOM   2429  CE  LYS A 166      -5.309  13.637 -19.284  1.00 93.17           C
ATOM   2430 1HE  LYS A 166      -4.398  13.470 -18.710  1.00 93.17           H
ATOM   2431 2HE  LYS A 166      -5.445  12.766 -19.926  1.00 93.17           H
ATOM   2432  NZ  LYS A 166      -5.165  14.854 -20.113  1.00 93.17           N
ATOM   2433 1HZ  LYS A 166      -4.380  14.741 -20.745  1.00 93.17           H
ATOM   2434 2HZ  LYS A 166      -6.013  15.000 -20.650  1.00 93.17           H
ATOM   2435 3HZ  LYS A 166      -5.003  15.655 -19.513  1.00 93.17           H
ATOM   2436  HN  LYS A 166      -8.675  10.534 -17.195  1.00 93.17           H
ATOM   2437  N   MET A 167     -10.116  11.682 -14.610  1.00 94.38           N
ATOM   2438  CA  MET A 167     -11.115  11.925 -13.583  1.00 94.38           C
ATOM   2439  C   MET A 167     -11.045  10.859 -12.487  1.00 94.38           C
ATOM   2440  O   MET A 167     -11.155  11.173 -11.303  1.00 94.38           O
ATOM   2441  HA  MET A 167     -10.873  12.902 -13.164  1.00 94.38           H
ATOM   2442  CB  MET A 167     -12.509  11.919 -14.213  1.00 94.38           C
ATOM   2443 1HB  MET A 167     -12.654  10.995 -14.774  1.00 94.38           H
ATOM   2444 2HB  MET A 167     -13.266  11.939 -13.430  1.00 94.38           H
ATOM   2445  CG  MET A 167     -12.695  13.120 -15.142  1.00 94.38           C
ATOM   2446 1HG  MET A 167     -12.518  14.045 -14.594  1.00 94.38           H
ATOM   2447 2HG  MET A 167     -11.964  13.083 -15.950  1.00 94.38           H
ATOM   2448  SD  MET A 167     -14.348  13.119 -15.817  1.00 94.38           S
ATOM   2449  CE  MET A 167     -15.287  13.462 -14.337  1.00 94.38           C
ATOM   2450 1HE  MET A 167     -15.107  12.676 -13.603  1.00 94.38           H
ATOM   2451 2HE  MET A 167     -14.977  14.422 -13.925  1.00 94.38           H
ATOM   2452 3HE  MET A 167     -16.349  13.496 -14.581  1.00 94.38           H
ATOM   2453  HN  MET A 167     -10.484  11.502 -15.522  1.00 94.38           H
ATOM   2454  N   VAL A 168     -10.863   9.621 -12.922  1.00 94.49           N
ATOM   2455  CA  VAL A 168     -10.796   8.504 -11.994  1.00 94.49           C
ATOM   2456  C   VAL A 168      -9.596   8.691 -11.063  1.00 94.49           C
ATOM   2457  O   VAL A 168      -9.706   8.488  -9.855  1.00 94.49           O
ATOM   2458  HA  VAL A 168     -11.708   8.518 -11.397  1.00 94.49           H
ATOM   2459  CB  VAL A 168     -10.755   7.184 -12.766  1.00 94.49           C
ATOM   2460  HB  VAL A 168      -9.966   7.259 -13.515  1.00 94.49           H
ATOM   2461  CG1 VAL A 168     -10.413   6.017 -11.838  1.00 94.49           C
ATOM   2462 1HG1 VAL A 168      -9.437   6.187 -11.384  1.00 94.49           H
ATOM   2463 2HG1 VAL A 168     -11.169   5.941 -11.056  1.00 94.49           H
ATOM   2464 3HG1 VAL A 168     -10.390   5.091 -12.413  1.00 94.49           H
ATOM   2465  CG2 VAL A 168     -12.075   6.935 -13.498  1.00 94.49           C
ATOM   2466 1HG2 VAL A 168     -12.889   6.891 -12.774  1.00 94.49           H
ATOM   2467 2HG2 VAL A 168     -12.260   7.746 -14.202  1.00 94.49           H
ATOM   2468 3HG2 VAL A 168     -12.019   5.990 -14.038  1.00 94.49           H
ATOM   2469  HN  VAL A 168     -10.762   9.376 -13.886  1.00 94.49           H
ATOM   2470  N   CYS A 169      -8.478   9.075 -11.662  1.00 94.56           N
ATOM   2471  CA  CYS A 169      -7.252   9.262 -10.906  1.00 94.56           C
ATOM   2472  C   CYS A 169      -7.511  10.309  -9.820  1.00 94.56           C
ATOM   2473  O   CYS A 169      -7.180  10.095  -8.655  1.00 94.56           O
ATOM   2474  HA  CYS A 169      -7.007   8.297 -10.463  1.00 94.56           H
ATOM   2475  CB  CYS A 169      -6.084   9.657 -11.812  1.00 94.56           C
ATOM   2476 1HB  CYS A 169      -6.368  10.504 -12.437  1.00 94.56           H
ATOM   2477 2HB  CYS A 169      -5.236   9.978 -11.207  1.00 94.56           H
ATOM   2478  SG  CYS A 169      -5.600   8.239 -12.863  1.00 94.56           S
ATOM   2479  HG  CYS A 169      -6.447   8.505 -13.853  1.00 94.56           H
ATOM   2480  HN  CYS A 169      -8.403   9.258 -12.642  1.00 94.56           H
ATOM   2481  N   PHE A 170      -8.100  11.418 -10.241  1.00 95.94           N
ATOM   2482  CA  PHE A 170      -8.380  12.511  -9.325  1.00 95.94           C
ATOM   2483  C   PHE A 170      -9.274  12.045  -8.174  1.00 95.94           C
ATOM   2484  O   PHE A 170      -9.010  12.357  -7.014  1.00 95.94           O
ATOM   2485  HA  PHE A 170      -7.425  12.852  -8.926  1.00 95.94           H
ATOM   2486  CB  PHE A 170      -9.118  13.587 -10.125  1.00 95.94           C
ATOM   2487 1HB  PHE A 170      -8.514  13.860 -10.990  1.00 95.94           H
ATOM   2488 2HB  PHE A 170     -10.049  13.167 -10.505  1.00 95.94           H
ATOM   2489  CG  PHE A 170      -9.435  14.850  -9.322  1.00 95.94           C
ATOM   2490  CD1 PHE A 170     -10.677  15.029  -8.798  1.00 95.94           C
ATOM   2491  HD1 PHE A 170     -11.447  14.272  -8.949  1.00 95.94           H
ATOM   2492  CD2 PHE A 170      -8.475  15.795  -9.134  1.00 95.94           C
ATOM   2493  HD2 PHE A 170      -7.480  15.652  -9.554  1.00 95.94           H
ATOM   2494  CE1 PHE A 170     -10.971  16.202  -8.053  1.00 95.94           C
ATOM   2495  HE1 PHE A 170     -11.967  16.345  -7.633  1.00 95.94           H
ATOM   2496  CE2 PHE A 170      -8.769  16.968  -8.389  1.00 95.94           C
ATOM   2497  HE2 PHE A 170      -8.000  17.725  -8.238  1.00 95.94           H
ATOM   2498  CZ  PHE A 170     -10.011  17.146  -7.864  1.00 95.94           C
ATOM   2499  HZ  PHE A 170     -10.237  18.046  -7.293  1.00 95.94           H
ATOM   2500  HN  PHE A 170      -8.384  11.577 -11.187  1.00 95.94           H
ATOM   2501  N   THR A 171     -10.313  11.306  -8.535  1.00 96.25           N
ATOM   2502  CA  THR A 171     -11.273  10.834  -7.552  1.00 96.25           C
ATOM   2503  C   THR A 171     -10.583   9.945  -6.515  1.00 96.25           C
ATOM   2504  O   THR A 171     -10.894  10.014  -5.327  1.00 96.25           O
ATOM   2505  HA  THR A 171     -11.671  11.697  -7.018  1.00 96.25           H
ATOM   2506  CB  THR A 171     -12.406  10.128  -8.299  1.00 96.25           C
ATOM   2507  HB  THR A 171     -12.061   9.190  -8.733  1.00 96.25           H
ATOM   2508  OG1 THR A 171     -12.868  11.103  -9.230  1.00 96.25           O
ATOM   2509  HG1 THR A 171     -12.440  10.954 -10.122  1.00 96.25           H
ATOM   2510  CG2 THR A 171     -13.620   9.862  -7.406  1.00 96.25           C
ATOM   2511 1HG2 THR A 171     -14.006  10.808  -7.026  1.00 96.25           H
ATOM   2512 2HG2 THR A 171     -13.323   9.228  -6.570  1.00 96.25           H
ATOM   2513 3HG2 THR A 171     -14.394   9.359  -7.986  1.00 96.25           H
ATOM   2514  HN  THR A 171     -10.502  11.030  -9.477  1.00 96.25           H
ATOM   2515  N   ILE A 172      -9.658   9.131  -7.003  1.00 94.88           N
ATOM   2516  CA  ILE A 172      -8.948   8.203  -6.139  1.00 94.88           C
ATOM   2517  C   ILE A 172      -8.122   8.991  -5.121  1.00 94.88           C
ATOM   2518  O   ILE A 172      -8.116   8.664  -3.935  1.00 94.88           O
ATOM   2519  HA  ILE A 172      -9.695   7.621  -5.601  1.00 94.88           H
ATOM   2520  CB  ILE A 172      -8.122   7.221  -6.973  1.00 94.88           C
ATOM   2521  HB  ILE A 172      -7.598   7.784  -7.745  1.00 94.88           H
ATOM   2522  CG1 ILE A 172      -9.026   6.212  -7.685  1.00 94.88           C
ATOM   2523 1HG1 ILE A 172      -9.479   5.544  -6.952  1.00 94.88           H
ATOM   2524 2HG1 ILE A 172      -9.840   6.737  -8.185  1.00 94.88           H
ATOM   2525  CG2 ILE A 172      -7.059   6.533  -6.115  1.00 94.88           C
ATOM   2526 1HG2 ILE A 172      -6.389   7.283  -5.695  1.00 94.88           H
ATOM   2527 2HG2 ILE A 172      -7.543   5.984  -5.307  1.00 94.88           H
ATOM   2528 3HG2 ILE A 172      -6.487   5.840  -6.732  1.00 94.88           H
ATOM   2529  CD1 ILE A 172      -8.234   5.394  -8.708  1.00 94.88           C
ATOM   2530 1HD1 ILE A 172      -7.803   6.063  -9.452  1.00 94.88           H
ATOM   2531 2HD1 ILE A 172      -7.436   4.852  -8.201  1.00 94.88           H
ATOM   2532 3HD1 ILE A 172      -8.900   4.685  -9.199  1.00 94.88           H
ATOM   2533  HN  ILE A 172      -9.393   9.100  -7.966  1.00 94.88           H
ATOM   2534  N   TRP A 173      -7.444  10.014  -5.620  1.00 95.90           N
ATOM   2535  CA  TRP A 173      -6.563  10.809  -4.782  1.00 95.90           C
ATOM   2536  C   TRP A 173      -7.407  11.436  -3.670  1.00 95.90           C
ATOM   2537  O   TRP A 173      -7.023  11.405  -2.502  1.00 95.90           O
ATOM   2538  HA  TRP A 173      -5.818  10.139  -4.352  1.00 95.90           H
ATOM   2539  CB  TRP A 173      -5.803  11.845  -5.613  1.00 95.90           C
ATOM   2540 1HB  TRP A 173      -6.477  12.259  -6.363  1.00 95.90           H
ATOM   2541 2HB  TRP A 173      -5.505  12.669  -4.964  1.00 95.90           H
ATOM   2542  CG  TRP A 173      -4.561  11.292  -6.314  1.00 95.90           C
ATOM   2543  CD1 TRP A 173      -4.369  11.106  -7.627  1.00 95.90           C
ATOM   2544  HD1 TRP A 173      -5.108  11.337  -8.394  1.00 95.90           H
ATOM   2545  CD2 TRP A 173      -3.339  10.857  -5.681  1.00 95.90           C
ATOM   2546  NE1 TRP A 173      -3.117  10.586  -7.886  1.00 95.90           N
ATOM   2547  HE1 TRP A 173      -2.744  10.362  -8.786  1.00 95.90           H
ATOM   2548  CE2 TRP A 173      -2.471  10.429  -6.665  1.00 95.90           C
ATOM   2549  CE3 TRP A 173      -2.979  10.827  -4.323  1.00 95.90           C
ATOM   2550  HE3 TRP A 173      -3.646  11.159  -3.527  1.00 95.90           H
ATOM   2551  CZ2 TRP A 173      -1.188   9.940  -6.396  1.00 95.90           C
ATOM   2552  HZ2 TRP A 173      -0.521   9.608  -7.191  1.00 95.90           H
ATOM   2553  CZ3 TRP A 173      -1.693  10.335  -4.070  1.00 95.90           C
ATOM   2554  HZ3 TRP A 173      -1.363  10.289  -3.032  1.00 95.90           H
ATOM   2555  CH2 TRP A 173      -0.807   9.900  -5.049  1.00 95.90           C
ATOM   2556  HH2 TRP A 173       0.179   9.530  -4.770  1.00 95.90           H
ATOM   2557  HN  TRP A 173      -7.490  10.301  -6.577  1.00 95.90           H
ATOM   2558  N   VAL A 174      -8.540  11.991  -4.073  1.00 96.69           N
ATOM   2559  CA  VAL A 174      -9.415  12.673  -3.134  1.00 96.69           C
ATOM   2560  C   VAL A 174      -9.896  11.677  -2.077  1.00 96.69           C
ATOM   2561  O   VAL A 174      -9.892  11.982  -0.885  1.00 96.69           O
ATOM   2562  HA  VAL A 174      -8.829  13.450  -2.643  1.00 96.69           H
ATOM   2563  CB  VAL A 174     -10.564  13.349  -3.885  1.00 96.69           C
ATOM   2564  HB  VAL A 174     -11.041  12.598  -4.515  1.00 96.69           H
ATOM   2565  CG1 VAL A 174     -11.616  13.883  -2.911  1.00 96.69           C
ATOM   2566 1HG1 VAL A 174     -12.020  13.058  -2.324  1.00 96.69           H
ATOM   2567 2HG1 VAL A 174     -11.157  14.613  -2.244  1.00 96.69           H
ATOM   2568 3HG1 VAL A 174     -12.421  14.358  -3.471  1.00 96.69           H
ATOM   2569  CG2 VAL A 174     -10.043  14.463  -4.795  1.00 96.69           C
ATOM   2570 1HG2 VAL A 174      -9.530  15.213  -4.194  1.00 96.69           H
ATOM   2571 2HG2 VAL A 174      -9.349  14.044  -5.523  1.00 96.69           H
ATOM   2572 3HG2 VAL A 174     -10.880  14.927  -5.317  1.00 96.69           H
ATOM   2573  HN  VAL A 174      -8.863  11.981  -5.020  1.00 96.69           H
ATOM   2574  N   LEU A 175     -10.298  10.507  -2.551  1.00 94.92           N
ATOM   2575  CA  LEU A 175     -10.871   9.501  -1.673  1.00 94.92           C
ATOM   2576  C   LEU A 175      -9.811   9.044  -0.669  1.00 94.92           C
ATOM   2577  O   LEU A 175     -10.092   8.922   0.523  1.00 94.92           O
ATOM   2578  HA  LEU A 175     -11.686   9.972  -1.125  1.00 94.92           H
ATOM   2579  CB  LEU A 175     -11.476   8.358  -2.491  1.00 94.92           C
ATOM   2580 1HB  LEU A 175     -12.198   8.781  -3.190  1.00 94.92           H
ATOM   2581 2HB  LEU A 175     -10.684   7.906  -3.088  1.00 94.92           H
ATOM   2582  CG  LEU A 175     -12.168   7.253  -1.691  1.00 94.92           C
ATOM   2583  HG  LEU A 175     -11.461   6.871  -0.955  1.00 94.92           H
ATOM   2584  CD1 LEU A 175     -13.369   7.805  -0.920  1.00 94.92           C
ATOM   2585 1HD1 LEU A 175     -13.033   8.579  -0.229  1.00 94.92           H
ATOM   2586 2HD1 LEU A 175     -14.087   8.231  -1.621  1.00 94.92           H
ATOM   2587 3HD1 LEU A 175     -13.842   6.999  -0.359  1.00 94.92           H
ATOM   2588  CD2 LEU A 175     -12.557   6.082  -2.595  1.00 94.92           C
ATOM   2589 1HD2 LEU A 175     -13.239   6.432  -3.370  1.00 94.92           H
ATOM   2590 2HD2 LEU A 175     -11.661   5.669  -3.059  1.00 94.92           H
ATOM   2591 3HD2 LEU A 175     -13.047   5.311  -2.001  1.00 94.92           H
ATOM   2592  HN  LEU A 175     -10.238  10.244  -3.514  1.00 94.92           H
ATOM   2593  N   ALA A 176      -8.615   8.804  -1.187  1.00 94.77           N
ATOM   2594  CA  ALA A 176      -7.533   8.290  -0.364  1.00 94.77           C
ATOM   2595  C   ALA A 176      -7.162   9.334   0.692  1.00 94.77           C
ATOM   2596  O   ALA A 176      -6.809   8.985   1.817  1.00 94.77           O
ATOM   2597  HA  ALA A 176      -7.894   7.392   0.136  1.00 94.77           H
ATOM   2598  CB  ALA A 176      -6.347   7.916  -1.256  1.00 94.77           C
ATOM   2599 1HB  ALA A 176      -6.656   7.151  -1.968  1.00 94.77           H
ATOM   2600 2HB  ALA A 176      -6.006   8.799  -1.796  1.00 94.77           H
ATOM   2601 3HB  ALA A 176      -5.536   7.531  -0.638  1.00 94.77           H
ATOM   2602  HN  ALA A 176      -8.381   8.953  -2.147  1.00 94.77           H
ATOM   2603  N   ALA A 177      -7.254  10.593   0.291  1.00 95.38           N
ATOM   2604  CA  ALA A 177      -6.918  11.689   1.184  1.00 95.38           C
ATOM   2605  C   ALA A 177      -7.914  11.721   2.344  1.00 95.38           C
ATOM   2606  O   ALA A 177      -7.528  11.929   3.493  1.00 95.38           O
ATOM   2607  HA  ALA A 177      -5.919  11.501   1.579  1.00 95.38           H
ATOM   2608  CB  ALA A 177      -6.897  13.001   0.397  1.00 95.38           C
ATOM   2609 1HB  ALA A 177      -6.152  12.937  -0.397  1.00 95.38           H
ATOM   2610 2HB  ALA A 177      -7.880  13.178  -0.041  1.00 95.38           H
ATOM   2611 3HB  ALA A 177      -6.644  13.823   1.067  1.00 95.38           H
ATOM   2612  HN  ALA A 177      -7.552  10.869  -0.623  1.00 95.38           H
ATOM   2613  N   ALA A 178      -9.178  11.512   2.003  1.00 95.63           N
ATOM   2614  CA  ALA A 178     -10.238  11.560   2.995  1.00 95.63           C
ATOM   2615  C   ALA A 178     -10.074  10.391   3.968  1.00 95.63           C
ATOM   2616  O   ALA A 178     -10.333  10.532   5.162  1.00 95.63           O
ATOM   2617  HA  ALA A 178     -10.137  12.496   3.544  1.00 95.63           H
ATOM   2618  CB  ALA A 178     -11.597  11.545   2.291  1.00 95.63           C
ATOM   2619 1HB  ALA A 178     -11.675  12.411   1.633  1.00 95.63           H
ATOM   2620 2HB  ALA A 178     -11.691  10.632   1.702  1.00 95.63           H
ATOM   2621 3HB  ALA A 178     -12.392  11.581   3.035  1.00 95.63           H
ATOM   2622  HN  ALA A 178      -9.479  11.313   1.070  1.00 95.63           H
ATOM   2623  N   LEU A 179      -9.643   9.263   3.422  1.00 93.71           N
ATOM   2624  CA  LEU A 179      -9.582   8.034   4.193  1.00 93.71           C
ATOM   2625  C   LEU A 179      -8.389   8.095   5.149  1.00 93.71           C
ATOM   2626  O   LEU A 179      -8.287   7.290   6.073  1.00 93.71           O
ATOM   2627  HA  LEU A 179     -10.495   7.973   4.785  1.00 93.71           H
ATOM   2628  CB  LEU A 179      -9.564   6.818   3.264  1.00 93.71           C
ATOM   2629 1HB  LEU A 179      -8.777   6.964   2.523  1.00 93.71           H
ATOM   2630 2HB  LEU A 179      -9.291   5.941   3.851  1.00 93.71           H
ATOM   2631  CG  LEU A 179     -10.871   6.518   2.527  1.00 93.71           C
ATOM   2632  HG  LEU A 179     -11.187   7.424   2.010  1.00 93.71           H
ATOM   2633  CD1 LEU A 179     -10.664   5.440   1.461  1.00 93.71           C
ATOM   2634 1HD1 LEU A 179      -9.924   5.781   0.737  1.00 93.71           H
ATOM   2635 2HD1 LEU A 179     -10.311   4.523   1.935  1.00 93.71           H
ATOM   2636 3HD1 LEU A 179     -11.608   5.245   0.953  1.00 93.71           H
ATOM   2637  CD2 LEU A 179     -11.982   6.146   3.510  1.00 93.71           C
ATOM   2638 1HD2 LEU A 179     -11.687   5.261   4.074  1.00 93.71           H
ATOM   2639 2HD2 LEU A 179     -12.151   6.975   4.198  1.00 93.71           H
ATOM   2640 3HD2 LEU A 179     -12.899   5.938   2.960  1.00 93.71           H
ATOM   2641  HN  LEU A 179      -9.341   9.182   2.472  1.00 93.71           H
ATOM   2642  N   CYS A 180      -7.515   9.058   4.893  1.00 93.78           N
ATOM   2643  CA  CYS A 180      -6.303   9.198   5.682  1.00 93.78           C
ATOM   2644  C   CYS A 180      -6.520  10.320   6.700  1.00 93.78           C
ATOM   2645  O   CYS A 180      -5.588  10.721   7.395  1.00 93.78           O
ATOM   2646  HA  CYS A 180      -6.145   8.244   6.185  1.00 93.78           H
ATOM   2647  CB  CYS A 180      -5.080   9.456   4.800  1.00 93.78           C
ATOM   2648 1HB  CYS A 180      -4.168   9.239   5.355  1.00 93.78           H
ATOM   2649 2HB  CYS A 180      -5.096   8.789   3.938  1.00 93.78           H
ATOM   2650  SG  CYS A 180      -5.069  11.198   4.239  1.00 93.78           S
ATOM   2651  HG  CYS A 180      -3.884  11.144   3.638  1.00 93.78           H
ATOM   2652  HN  CYS A 180      -7.625   9.733   4.163  1.00 93.78           H
ATOM   2653  N   ILE A 181      -7.756  10.795   6.754  1.00 95.01           N
ATOM   2654  CA  ILE A 181      -8.116  11.835   7.703  1.00 95.01           C
ATOM   2655  C   ILE A 181      -7.792  11.361   9.121  1.00 95.01           C
ATOM   2656  O   ILE A 181      -7.177  12.089   9.898  1.00 95.01           O
ATOM   2657  HA  ILE A 181      -7.501  12.707   7.482  1.00 95.01           H
ATOM   2658  CB  ILE A 181      -9.576  12.252   7.513  1.00 95.01           C
ATOM   2659  HB  ILE A 181     -10.177  11.349   7.399  1.00 95.01           H
ATOM   2660  CG1 ILE A 181      -9.749  13.074   6.234  1.00 95.01           C
ATOM   2661 1HG1 ILE A 181      -9.204  14.013   6.325  1.00 95.01           H
ATOM   2662 2HG1 ILE A 181      -9.318  12.535   5.390  1.00 95.01           H
ATOM   2663  CG2 ILE A 181     -10.100  12.991   8.745  1.00 95.01           C
ATOM   2664 1HG2 ILE A 181     -10.034  12.339   9.616  1.00 95.01           H
ATOM   2665 2HG2 ILE A 181      -9.501  13.886   8.915  1.00 95.01           H
ATOM   2666 3HG2 ILE A 181     -11.140  13.276   8.583  1.00 95.01           H
ATOM   2667  CD1 ILE A 181     -11.228  13.360   5.962  1.00 95.01           C
ATOM   2668 1HD1 ILE A 181     -11.765  12.419   5.848  1.00 95.01           H
ATOM   2669 2HD1 ILE A 181     -11.649  13.920   6.798  1.00 95.01           H
ATOM   2670 3HD1 ILE A 181     -11.322  13.946   5.048  1.00 95.01           H
ATOM   2671  HN  ILE A 181      -8.502  10.483   6.166  1.00 95.01           H
ATOM   2672  N   PRO A 182      -8.197  10.135   9.482  1.00 92.97           N
ATOM   2673  CA  PRO A 182      -8.000   9.648  10.850  1.00 92.97           C
ATOM   2674  C   PRO A 182      -6.555   9.773  11.304  1.00 92.97           C
ATOM   2675  O   PRO A 182      -6.288  10.208  12.423  1.00 92.97           O
ATOM   2676  HA  PRO A 182      -8.572  10.257  11.550  1.00 92.97           H
ATOM   2677  CB  PRO A 182      -8.450   8.188  10.783  1.00 92.97           C
ATOM   2678 1HB  PRO A 182      -7.616   7.520  10.565  1.00 92.97           H
ATOM   2679 2HB  PRO A 182      -8.884   7.858  11.727  1.00 92.97           H
ATOM   2680  CG  PRO A 182      -9.480   8.187   9.659  1.00 92.97           C
ATOM   2681 1HG  PRO A 182      -9.635   7.187   9.252  1.00 92.97           H
ATOM   2682 2HG  PRO A 182     -10.455   8.532  10.003  1.00 92.97           H
ATOM   2683  CD  PRO A 182      -8.868   9.131   8.637  1.00 92.97           C
ATOM   2684 1HD  PRO A 182      -8.160   8.619   7.986  1.00 92.97           H
ATOM   2685 2HD  PRO A 182      -9.626   9.576   7.992  1.00 92.97           H
ATOM   2686  N   GLU A 183      -5.653   9.384  10.415  1.00 93.40           N
ATOM   2687  CA  GLU A 183      -4.236   9.389  10.735  1.00 93.40           C
ATOM   2688  C   GLU A 183      -3.766  10.812  11.042  1.00 93.40           C
ATOM   2689  O   GLU A 183      -2.926  11.018  11.917  1.00 93.40           O
ATOM   2690  HA  GLU A 183      -4.138   8.767  11.625  1.00 93.40           H
ATOM   2691  CB  GLU A 183      -3.415   8.773   9.600  1.00 93.40           C
ATOM   2692 1HB  GLU A 183      -3.802   9.115   8.640  1.00 93.40           H
ATOM   2693 2HB  GLU A 183      -2.359   9.000   9.745  1.00 93.40           H
ATOM   2694  CG  GLU A 183      -3.532   7.248   9.604  1.00 93.40           C
ATOM   2695 1HG  GLU A 183      -2.790   6.820   8.930  1.00 93.40           H
ATOM   2696 2HG  GLU A 183      -3.314   6.865  10.601  1.00 93.40           H
ATOM   2697  CD  GLU A 183      -4.933   6.804   9.176  1.00 93.40           C
ATOM   2698  OE1 GLU A 183      -5.263   5.629   9.448  1.00 93.40           O
ATOM   2699  OE2 GLU A 183      -5.641   7.649   8.588  1.00 93.40           O
ATOM   2700  HN  GLU A 183      -5.877   9.071   9.492  1.00 93.40           H
ATOM   2701  N   ILE A 184      -4.328  11.759  10.304  1.00 95.09           N
ATOM   2702  CA  ILE A 184      -3.919  13.147  10.430  1.00 95.09           C
ATOM   2703  C   ILE A 184      -4.284  13.657  11.826  1.00 95.09           C
ATOM   2704  O   ILE A 184      -3.537  14.430  12.423  1.00 95.09           O
ATOM   2705  HA  ILE A 184      -2.835  13.180  10.323  1.00 95.09           H
ATOM   2706  CB  ILE A 184      -4.511  13.985   9.295  1.00 95.09           C
ATOM   2707  HB  ILE A 184      -5.591  13.836   9.288  1.00 95.09           H
ATOM   2708  CG1 ILE A 184      -3.982  13.521   7.937  1.00 95.09           C
ATOM   2709 1HG1 ILE A 184      -2.914  13.728   7.869  1.00 95.09           H
ATOM   2710 2HG1 ILE A 184      -4.104  12.442   7.844  1.00 95.09           H
ATOM   2711  CG2 ILE A 184      -4.264  15.477   9.528  1.00 95.09           C
ATOM   2712 1HG2 ILE A 184      -4.729  15.781  10.466  1.00 95.09           H
ATOM   2713 2HG2 ILE A 184      -3.191  15.664   9.577  1.00 95.09           H
ATOM   2714 3HG2 ILE A 184      -4.695  16.049   8.706  1.00 95.09           H
ATOM   2715  CD1 ILE A 184      -4.716  14.223   6.793  1.00 95.09           C
ATOM   2716 1HD1 ILE A 184      -5.780  13.994   6.850  1.00 95.09           H
ATOM   2717 2HD1 ILE A 184      -4.571  15.300   6.875  1.00 95.09           H
ATOM   2718 3HD1 ILE A 184      -4.320  13.875   5.839  1.00 95.09           H
ATOM   2719  HN  ILE A 184      -5.048  11.590   9.631  1.00 95.09           H
ATOM   2720  N   LEU A 185      -5.433  13.203  12.305  1.00 94.23           N
ATOM   2721  CA  LEU A 185      -6.009  13.758  13.518  1.00 94.23           C
ATOM   2722  C   LEU A 185      -5.283  13.178  14.734  1.00 94.23           C
ATOM   2723  O   LEU A 185      -4.833  13.921  15.605  1.00 94.23           O
ATOM   2724  HA  LEU A 185      -5.841  14.835  13.497  1.00 94.23           H
ATOM   2725  CB  LEU A 185      -7.523  13.537  13.542  1.00 94.23           C
ATOM   2726 1HB  LEU A 185      -7.717  12.474  13.399  1.00 94.23           H
ATOM   2727 2HB  LEU A 185      -7.892  13.798  14.534  1.00 94.23           H
ATOM   2728  CG  LEU A 185      -8.331  14.318  12.505  1.00 94.23           C
ATOM   2729  HG  LEU A 185      -8.003  14.010  11.512  1.00 94.23           H
ATOM   2730  CD1 LEU A 185      -9.822  13.989  12.610  1.00 94.23           C
ATOM   2731 1HD1 LEU A 185      -9.971  12.923  12.439  1.00 94.23           H
ATOM   2732 2HD1 LEU A 185     -10.182  14.252  13.605  1.00 94.23           H
ATOM   2733 3HD1 LEU A 185     -10.373  14.558  11.862  1.00 94.23           H
ATOM   2734  CD2 LEU A 185      -8.066  15.821  12.622  1.00 94.23           C
ATOM   2735 1HD2 LEU A 185      -8.350  16.164  13.617  1.00 94.23           H
ATOM   2736 2HD2 LEU A 185      -7.007  16.017  12.458  1.00 94.23           H
ATOM   2737 3HD2 LEU A 185      -8.654  16.353  11.873  1.00 94.23           H
ATOM   2738  HN  LEU A 185      -5.966  12.472  11.880  1.00 94.23           H
ATOM   2739  N   TYR A 186      -5.193  11.857  14.754  1.00 93.40           N
ATOM   2740  CA  TYR A 186      -4.908  11.145  15.988  1.00 93.40           C
ATOM   2741  C   TYR A 186      -3.424  10.785  16.084  1.00 93.40           C
ATOM   2742  O   TYR A 186      -2.970  10.278  17.108  1.00 93.40           O
ATOM   2743  HA  TYR A 186      -5.171  11.797  16.821  1.00 93.40           H
ATOM   2744  CB  TYR A 186      -5.730   9.855  15.931  1.00 93.40           C
ATOM   2745 1HB  TYR A 186      -5.404   9.267  15.073  1.00 93.40           H
ATOM   2746 2HB  TYR A 186      -5.521   9.263  16.821  1.00 93.40           H
ATOM   2747  CG  TYR A 186      -7.240  10.084  15.830  1.00 93.40           C
ATOM   2748  CD1 TYR A 186      -7.860  10.978  16.679  1.00 93.40           C
ATOM   2749  HD1 TYR A 186      -7.275  11.521  17.421  1.00 93.40           H
ATOM   2750  CD2 TYR A 186      -7.981   9.396  14.891  1.00 93.40           C
ATOM   2751  HD2 TYR A 186      -7.491   8.690  14.221  1.00 93.40           H
ATOM   2752  CE1 TYR A 186      -9.281  11.193  16.585  1.00 93.40           C
ATOM   2753  HE1 TYR A 186      -9.783  11.896  17.249  1.00 93.40           H
ATOM   2754  CE2 TYR A 186      -9.401   9.611  14.797  1.00 93.40           C
ATOM   2755  HE2 TYR A 186      -9.998   9.074  14.060  1.00 93.40           H
ATOM   2756  CZ  TYR A 186      -9.981  10.499  15.648  1.00 93.40           C
ATOM   2757  OH  TYR A 186     -11.323  10.702  15.559  1.00 93.40           O
ATOM   2758  HH  TYR A 186     -11.622  11.330  16.277  1.00 93.40           H
ATOM   2759  HN  TYR A 186      -5.310  11.276  13.948  1.00 93.40           H
ATOM   2760  N   SER A 187      -2.709  11.063  15.004  1.00 93.77           N
ATOM   2761  CA  SER A 187      -1.270  10.864  14.986  1.00 93.77           C
ATOM   2762  C   SER A 187      -0.598  11.821  15.972  1.00 93.77           C
ATOM   2763  O   SER A 187      -0.748  13.037  15.863  1.00 93.77           O
ATOM   2764  HA  SER A 187      -1.118   9.829  15.294  1.00 93.77           H
ATOM   2765  CB  SER A 187      -0.703  11.065  13.580  1.00 93.77           C
ATOM   2766 1HB  SER A 187      -0.971  12.058  13.220  1.00 93.77           H
ATOM   2767 2HB  SER A 187       0.385  11.023  13.618  1.00 93.77           H
ATOM   2768  OG  SER A 187      -1.183  10.084  12.665  1.00 93.77           O
ATOM   2769  HG  SER A 187      -1.650  10.528  11.900  1.00 93.77           H
ATOM   2770  HN  SER A 187      -3.097  11.417  14.153  1.00 93.77           H
ATOM   2771  N   GLN A 188       0.130  11.237  16.913  1.00 92.79           N
ATOM   2772  CA  GLN A 188       0.800  12.021  17.936  1.00 92.79           C
ATOM   2773  C   GLN A 188       2.132  11.371  18.315  1.00 92.79           C
ATOM   2774  O   GLN A 188       2.389  10.221  17.961  1.00 92.79           O
ATOM   2775  HA  GLN A 188       0.980  12.996  17.482  1.00 92.79           H
ATOM   2776  CB  GLN A 188      -0.094  12.197  19.165  1.00 92.79           C
ATOM   2777 1HB  GLN A 188      -0.362  11.220  19.567  1.00 92.79           H
ATOM   2778 2HB  GLN A 188       0.455  12.723  19.946  1.00 92.79           H
ATOM   2779  CG  GLN A 188      -1.363  12.976  18.813  1.00 92.79           C
ATOM   2780 1HG  GLN A 188      -1.097  13.892  18.284  1.00 92.79           H
ATOM   2781 2HG  GLN A 188      -1.980  12.386  18.137  1.00 92.79           H
ATOM   2782  CD  GLN A 188      -2.161  13.321  20.071  1.00 92.79           C
ATOM   2783  OE1 GLN A 188      -1.701  13.170  21.191  1.00 92.79           O
ATOM   2784  NE2 GLN A 188      -3.380  13.793  19.826  1.00 92.79           N
ATOM   2785 1HE2 GLN A 188      -3.697  13.893  18.883  1.00 92.79           H
ATOM   2786 2HE2 GLN A 188      -3.980  14.047  20.585  1.00 92.79           H
ATOM   2787  HN  GLN A 188       0.264  10.248  16.982  1.00 92.79           H
ATOM   2788  N   ILE A 189       2.944  12.135  19.031  1.00 92.65           N
ATOM   2789  CA  ILE A 189       4.135  11.583  19.655  1.00 92.65           C
ATOM   2790  C   ILE A 189       3.822  11.224  21.109  1.00 92.65           C
ATOM   2791  O   ILE A 189       3.366  12.069  21.877  1.00 92.65           O
ATOM   2792  HA  ILE A 189       4.389  10.668  19.121  1.00 92.65           H
ATOM   2793  CB  ILE A 189       5.316  12.542  19.499  1.00 92.65           C
ATOM   2794  HB  ILE A 189       5.040  13.499  19.944  1.00 92.65           H
ATOM   2795  CG1 ILE A 189       5.620  12.802  18.022  1.00 92.65           C
ATOM   2796 1HG1 ILE A 189       5.993  11.889  17.558  1.00 92.65           H
ATOM   2797 2HG1 ILE A 189       4.702  13.072  17.500  1.00 92.65           H
ATOM   2798  CG2 ILE A 189       6.543  12.029  20.255  1.00 92.65           C
ATOM   2799 1HG2 ILE A 189       6.305  11.938  21.315  1.00 92.65           H
ATOM   2800 2HG2 ILE A 189       6.830  11.054  19.862  1.00 92.65           H
ATOM   2801 3HG2 ILE A 189       7.368  12.730  20.127  1.00 92.65           H
ATOM   2802  CD1 ILE A 189       6.651  13.920  17.863  1.00 92.65           C
ATOM   2803 1HD1 ILE A 189       6.264  14.838  18.306  1.00 92.65           H
ATOM   2804 2HD1 ILE A 189       7.576  13.636  18.365  1.00 92.65           H
ATOM   2805 3HD1 ILE A 189       6.849  14.084  16.803  1.00 92.65           H
ATOM   2806  HN  ILE A 189       2.800  13.112  19.186  1.00 92.65           H
ATOM   2807  N   LYS A 190       4.081   9.968  21.444  1.00 89.05           N
ATOM   2808  CA  LYS A 190       3.957   9.519  22.820  1.00 89.05           C
ATOM   2809  C   LYS A 190       5.350   9.255  23.394  1.00 89.05           C
ATOM   2810  O   LYS A 190       6.154   8.553  22.783  1.00 89.05           O
ATOM   2811  HA  LYS A 190       3.498  10.329  23.388  1.00 89.05           H
ATOM   2812  CB  LYS A 190       3.017   8.315  22.908  1.00 89.05           C
ATOM   2813 1HB  LYS A 190       2.082   8.540  22.396  1.00 89.05           H
ATOM   2814 2HB  LYS A 190       3.464   7.463  22.396  1.00 89.05           H
ATOM   2815  CG  LYS A 190       2.731   7.948  24.366  1.00 89.05           C
ATOM   2816 1HG  LYS A 190       3.644   7.588  24.840  1.00 89.05           H
ATOM   2817 2HG  LYS A 190       2.417   8.837  24.913  1.00 89.05           H
ATOM   2818  CD  LYS A 190       1.645   6.875  24.458  1.00 89.05           C
ATOM   2819 1HD  LYS A 190       0.665   7.331  24.312  1.00 89.05           H
ATOM   2820 2HD  LYS A 190       1.780   6.146  23.659  1.00 89.05           H
ATOM   2821  CE  LYS A 190       1.686   6.168  25.814  1.00 89.05           C
ATOM   2822 1HE  LYS A 190       2.721   6.002  26.113  1.00 89.05           H
ATOM   2823 2HE  LYS A 190       1.233   6.802  26.576  1.00 89.05           H
ATOM   2824  NZ  LYS A 190       0.970   4.874  25.747  1.00 89.05           N
ATOM   2825 1HZ  LYS A 190       1.139   4.349  26.597  1.00 89.05           H
ATOM   2826 2HZ  LYS A 190      -0.024   5.044  25.646  1.00 89.05           H
ATOM   2827 3HZ  LYS A 190       1.305   4.344  24.950  1.00 89.05           H
ATOM   2828  HN  LYS A 190       4.371   9.265  20.795  1.00 89.05           H
ATOM   2829  N   GLU A 191       5.594   9.833  24.562  1.00 85.05           N
ATOM   2830  CA  GLU A 191       6.819   9.556  25.292  1.00 85.05           C
ATOM   2831  C   GLU A 191       6.568   8.498  26.368  1.00 85.05           C
ATOM   2832  O   GLU A 191       5.789   8.721  27.294  1.00 85.05           O
ATOM   2833  HA  GLU A 191       7.518   9.171  24.550  1.00 85.05           H
ATOM   2834  CB  GLU A 191       7.393  10.835  25.905  1.00 85.05           C
ATOM   2835 1HB  GLU A 191       6.601  11.386  26.413  1.00 85.05           H
ATOM   2836 2HB  GLU A 191       8.231  10.587  26.555  1.00 85.05           H
ATOM   2837  CG  GLU A 191       7.948  11.761  24.821  1.00 85.05           C
ATOM   2838 1HG  GLU A 191       8.677  11.223  24.215  1.00 85.05           H
ATOM   2839 2HG  GLU A 191       7.143  12.068  24.152  1.00 85.05           H
ATOM   2840  CD  GLU A 191       8.604  12.998  25.439  1.00 85.05           C
ATOM   2841  OE1 GLU A 191       9.090  13.836  24.649  1.00 85.05           O
ATOM   2842  OE2 GLU A 191       8.603  13.077  26.686  1.00 85.05           O
ATOM   2843  HN  GLU A 191       4.972  10.477  25.007  1.00 85.05           H
ATOM   2844  N   GLU A 192       7.243   7.368  26.211  1.00 76.11           N
ATOM   2845  CA  GLU A 192       7.152   6.300  27.191  1.00 76.11           C
ATOM   2846  C   GLU A 192       8.551   5.833  27.599  1.00 76.11           C
ATOM   2847  O   GLU A 192       9.361   5.472  26.747  1.00 76.11           O
ATOM   2848  HA  GLU A 192       6.642   6.737  28.050  1.00 76.11           H
ATOM   2849  CB  GLU A 192       6.319   5.133  26.655  1.00 76.11           C
ATOM   2850 1HB  GLU A 192       5.345   5.497  26.329  1.00 76.11           H
ATOM   2851 2HB  GLU A 192       6.872   4.618  25.869  1.00 76.11           H
ATOM   2852  CG  GLU A 192       6.060   4.096  27.749  1.00 76.11           C
ATOM   2853 1HG  GLU A 192       6.981   3.559  27.973  1.00 76.11           H
ATOM   2854 2HG  GLU A 192       5.753   4.599  28.667  1.00 76.11           H
ATOM   2855  CD  GLU A 192       4.977   3.104  27.319  1.00 76.11           C
ATOM   2856  OE1 GLU A 192       4.124   2.789  28.177  1.00 76.11           O
ATOM   2857  OE2 GLU A 192       5.027   2.685  26.143  1.00 76.11           O
ATOM   2858  HN  GLU A 192       7.841   7.178  25.433  1.00 76.11           H
ATOM   2859  N   SER A 193       8.791   5.856  28.902  1.00 72.25           N
ATOM   2860  CA  SER A 193      10.004   5.274  29.449  1.00 72.25           C
ATOM   2861  C   SER A 193      11.232   5.963  28.849  1.00 72.25           C
ATOM   2862  O   SER A 193      12.300   5.361  28.752  1.00 72.25           O
ATOM   2863  HA  SER A 193       9.952   5.454  30.523  1.00 72.25           H
ATOM   2864  CB  SER A 193      10.060   3.768  29.187  1.00 72.25           C
ATOM   2865 1HB  SER A 193      10.244   3.591  28.128  1.00 72.25           H
ATOM   2866 2HB  SER A 193      10.899   3.335  29.733  1.00 72.25           H
ATOM   2867  OG  SER A 193       8.855   3.113  29.575  1.00 72.25           O
ATOM   2868  HG  SER A 193       8.857   2.169  29.245  1.00 72.25           H
ATOM   2869  HN  SER A 193       8.174   6.261  29.577  1.00 72.25           H
ATOM   2870  N   GLY A 194      11.038   7.215  28.462  1.00 75.89           N
ATOM   2871  CA  GLY A 194      12.126   8.006  27.913  1.00 75.89           C
ATOM   2872  C   GLY A 194      12.316   7.717  26.423  1.00 75.89           C
ATOM   2873  O   GLY A 194      13.285   8.173  25.817  1.00 75.89           O
ATOM   2874 1HA  GLY A 194      11.920   9.066  28.058  1.00 75.89           H
ATOM   2875 2HA  GLY A 194      13.048   7.784  28.451  1.00 75.89           H
ATOM   2876  HN  GLY A 194      10.159   7.688  28.519  1.00 75.89           H
ATOM   2877  N   ILE A 195      11.376   6.961  25.875  1.00 83.98           N
ATOM   2878  CA  ILE A 195      11.390   6.662  24.453  1.00 83.98           C
ATOM   2879  C   ILE A 195      10.218   7.374  23.775  1.00 83.98           C
ATOM   2880  O   ILE A 195       9.065   7.178  24.155  1.00 83.98           O
ATOM   2881  HA  ILE A 195      12.319   7.061  24.045  1.00 83.98           H
ATOM   2882  CB  ILE A 195      11.408   5.150  24.223  1.00 83.98           C
ATOM   2883  HB  ILE A 195      10.550   4.716  24.738  1.00 83.98           H
ATOM   2884  CG1 ILE A 195      12.664   4.518  24.827  1.00 83.98           C
ATOM   2885 1HG1 ILE A 195      13.538   4.813  24.247  1.00 83.98           H
ATOM   2886 2HG1 ILE A 195      12.812   4.892  25.840  1.00 83.98           H
ATOM   2887  CG2 ILE A 195      11.258   4.819  22.737  1.00 83.98           C
ATOM   2888 1HG2 ILE A 195      10.312   5.217  22.370  1.00 83.98           H
ATOM   2889 2HG2 ILE A 195      12.081   5.267  22.180  1.00 83.98           H
ATOM   2890 3HG2 ILE A 195      11.273   3.738  22.602  1.00 83.98           H
ATOM   2891  CD1 ILE A 195      12.552   2.992  24.852  1.00 83.98           C
ATOM   2892 1HD1 ILE A 195      11.691   2.701  25.453  1.00 83.98           H
ATOM   2893 2HD1 ILE A 195      12.428   2.621  23.835  1.00 83.98           H
ATOM   2894 3HD1 ILE A 195      13.458   2.569  25.286  1.00 83.98           H
ATOM   2895  HN  ILE A 195      10.616   6.557  26.384  1.00 83.98           H
ATOM   2896  N   ALA A 196      10.553   8.185  22.782  1.00 90.94           N
ATOM   2897  CA  ALA A 196       9.539   8.867  21.997  1.00 90.94           C
ATOM   2898  C   ALA A 196       9.047   7.936  20.887  1.00 90.94           C
ATOM   2899  O   ALA A 196       9.850   7.377  20.141  1.00 90.94           O
ATOM   2900  HA  ALA A 196       8.705   9.098  22.661  1.00 90.94           H
ATOM   2901  CB  ALA A 196      10.110  10.176  21.450  1.00 90.94           C
ATOM   2902 1HB  ALA A 196      10.417  10.814  22.279  1.00 90.94           H
ATOM   2903 2HB  ALA A 196      10.973   9.961  20.819  1.00 90.94           H
ATOM   2904 3HB  ALA A 196       9.349  10.688  20.861  1.00 90.94           H
ATOM   2905  HN  ALA A 196      11.497   8.378  22.513  1.00 90.94           H
ATOM   2906  N   ILE A 197       7.732   7.798  20.813  1.00 90.00           N
ATOM   2907  CA  ILE A 197       7.125   6.933  19.816  1.00 90.00           C
ATOM   2908  C   ILE A 197       6.051   7.713  19.055  1.00 90.00           C
ATOM   2909  O   ILE A 197       5.192   8.349  19.664  1.00 90.00           O
ATOM   2910  HA  ILE A 197       7.907   6.646  19.113  1.00 90.00           H
ATOM   2911  CB  ILE A 197       6.607   5.648  20.465  1.00 90.00           C
ATOM   2912  HB  ILE A 197       5.888   5.921  21.237  1.00 90.00           H
ATOM   2913  CG1 ILE A 197       7.741   4.886  21.154  1.00 90.00           C
ATOM   2914 1HG1 ILE A 197       8.450   4.529  20.407  1.00 90.00           H
ATOM   2915 2HG1 ILE A 197       8.287   5.559  21.816  1.00 90.00           H
ATOM   2916  CG2 ILE A 197       5.868   4.778  19.447  1.00 90.00           C
ATOM   2917 1HG2 ILE A 197       5.020   5.332  19.043  1.00 90.00           H
ATOM   2918 2HG2 ILE A 197       6.546   4.511  18.637  1.00 90.00           H
ATOM   2919 3HG2 ILE A 197       5.510   3.871  19.935  1.00 90.00           H
ATOM   2920  CD1 ILE A 197       7.198   3.702  21.957  1.00 90.00           C
ATOM   2921 1HD1 ILE A 197       6.508   4.065  22.718  1.00 90.00           H
ATOM   2922 2HD1 ILE A 197       6.674   3.019  21.288  1.00 90.00           H
ATOM   2923 3HD1 ILE A 197       8.025   3.178  22.436  1.00 90.00           H
ATOM   2924  HN  ILE A 197       7.086   8.264  21.418  1.00 90.00           H
ATOM   2925  N   CYS A 198       6.135   7.639  17.735  1.00 92.65           N
ATOM   2926  CA  CYS A 198       5.071   8.150  16.888  1.00 92.65           C
ATOM   2927  C   CYS A 198       3.956   7.104  16.834  1.00 92.65           C
ATOM   2928  O   CYS A 198       4.141   6.022  16.280  1.00 92.65           O
ATOM   2929  HA  CYS A 198       4.716   9.071  17.351  1.00 92.65           H
ATOM   2930  CB  CYS A 198       5.583   8.511  15.492  1.00 92.65           C
ATOM   2931 1HB  CYS A 198       6.247   9.374  15.550  1.00 92.65           H
ATOM   2932 2HB  CYS A 198       6.168   7.686  15.086  1.00 92.65           H
ATOM   2933  SG  CYS A 198       4.174   8.881  14.384  1.00 92.65           S
ATOM   2934  HN  CYS A 198       6.910   7.240  17.245  1.00 92.65           H
ATOM   2935  N   THR A 199       2.822   7.465  17.417  1.00 92.09           N
ATOM   2936  CA  THR A 199       1.686   6.559  17.469  1.00 92.09           C
ATOM   2937  C   THR A 199       0.380   7.329  17.267  1.00 92.09           C
ATOM   2938  O   THR A 199       0.371   8.559  17.284  1.00 92.09           O
ATOM   2939  HA  THR A 199       1.772   5.853  16.643  1.00 92.09           H
ATOM   2940  CB  THR A 199       1.746   5.802  18.797  1.00 92.09           C
ATOM   2941  HB  THR A 199       2.764   5.479  19.016  1.00 92.09           H
ATOM   2942  OG1 THR A 199       0.789   4.758  18.645  1.00 92.09           O
ATOM   2943  HG1 THR A 199       0.906   4.078  19.369  1.00 92.09           H
ATOM   2944  CG2 THR A 199       1.212   6.630  19.968  1.00 92.09           C
ATOM   2945 1HG2 THR A 199       0.172   6.896  19.779  1.00 92.09           H
ATOM   2946 2HG2 THR A 199       1.806   7.538  20.072  1.00 92.09           H
ATOM   2947 3HG2 THR A 199       1.277   6.046  20.886  1.00 92.09           H
ATOM   2948  HN  THR A 199       2.672   8.355  17.847  1.00 92.09           H
ATOM   2949  N   MET A 200      -0.692   6.574  17.081  1.00 92.44           N
ATOM   2950  CA  MET A 200      -2.027   7.148  17.111  1.00 92.44           C
ATOM   2951  C   MET A 200      -2.636   7.046  18.511  1.00 92.44           C
ATOM   2952  O   MET A 200      -2.508   6.018  19.174  1.00 92.44           O
ATOM   2953  HA  MET A 200      -1.902   8.196  16.837  1.00 92.44           H
ATOM   2954  CB  MET A 200      -2.921   6.414  16.110  1.00 92.44           C
ATOM   2955 1HB  MET A 200      -2.889   5.342  16.306  1.00 92.44           H
ATOM   2956 2HB  MET A 200      -3.956   6.731  16.241  1.00 92.44           H
ATOM   2957  CG  MET A 200      -2.476   6.689  14.672  1.00 92.44           C
ATOM   2958 1HG  MET A 200      -2.229   7.744  14.554  1.00 92.44           H
ATOM   2959 2HG  MET A 200      -1.572   6.123  14.449  1.00 92.44           H
ATOM   2960  SD  MET A 200      -3.774   6.236  13.534  1.00 92.44           S
ATOM   2961  CE  MET A 200      -3.853   4.478  13.836  1.00 92.44           C
ATOM   2962 1HE  MET A 200      -2.887   4.027  13.609  1.00 92.44           H
ATOM   2963 2HE  MET A 200      -4.100   4.300  14.883  1.00 92.44           H
ATOM   2964 3HE  MET A 200      -4.620   4.034  13.202  1.00 92.44           H
ATOM   2965  HN  MET A 200      -0.660   5.589  16.912  1.00 92.44           H
ATOM   2966  N   VAL A 201      -3.285   8.127  18.919  1.00 92.61           N
ATOM   2967  CA  VAL A 201      -3.955   8.155  20.208  1.00 92.61           C
ATOM   2968  C   VAL A 201      -5.439   8.464  20.001  1.00 92.61           C
ATOM   2969  O   VAL A 201      -5.788   9.489  19.417  1.00 92.61           O
ATOM   2970  HA  VAL A 201      -3.861   7.163  20.649  1.00 92.61           H
ATOM   2971  CB  VAL A 201      -3.261   9.154  21.136  1.00 92.61           C
ATOM   2972  HB  VAL A 201      -3.393  10.151  20.715  1.00 92.61           H
ATOM   2973  CG1 VAL A 201      -3.897   9.143  22.527  1.00 92.61           C
ATOM   2974 1HG1 VAL A 201      -4.950   9.414  22.448  1.00 92.61           H
ATOM   2975 2HG1 VAL A 201      -3.809   8.146  22.959  1.00 92.61           H
ATOM   2976 3HG1 VAL A 201      -3.384   9.862  23.167  1.00 92.61           H
ATOM   2977  CG2 VAL A 201      -1.759   8.874  21.218  1.00 92.61           C
ATOM   2978 1HG2 VAL A 201      -1.597   7.868  21.604  1.00 92.61           H
ATOM   2979 2HG2 VAL A 201      -1.319   8.957  20.224  1.00 92.61           H
ATOM   2980 3HG2 VAL A 201      -1.290   9.599  21.884  1.00 92.61           H
ATOM   2981  HN  VAL A 201      -3.358   8.970  18.386  1.00 92.61           H
ATOM   2982  N   TYR A 202      -6.273   7.557  20.489  1.00 91.72           N
ATOM   2983  CA  TYR A 202      -7.710   7.700  20.331  1.00 91.72           C
ATOM   2984  C   TYR A 202      -8.332   8.378  21.554  1.00 91.72           C
ATOM   2985  O   TYR A 202      -8.078   7.975  22.688  1.00 91.72           O
ATOM   2986  HA  TYR A 202      -7.892   8.317  19.451  1.00 91.72           H
ATOM   2987  CB  TYR A 202      -8.265   6.279  20.213  1.00 91.72           C
ATOM   2988 1HB  TYR A 202      -7.944   5.702  21.080  1.00 91.72           H
ATOM   2989 2HB  TYR A 202      -9.353   6.321  20.244  1.00 91.72           H
ATOM   2990  CG  TYR A 202      -7.832   5.546  18.942  1.00 91.72           C
ATOM   2991  CD1 TYR A 202      -8.539   5.721  17.770  1.00 91.72           C
ATOM   2992  HD1 TYR A 202      -9.406   6.381  17.750  1.00 91.72           H
ATOM   2993  CD2 TYR A 202      -6.735   4.709  18.968  1.00 91.72           C
ATOM   2994  HD2 TYR A 202      -6.176   4.571  19.893  1.00 91.72           H
ATOM   2995  CE1 TYR A 202      -8.132   5.030  16.574  1.00 91.72           C
ATOM   2996  HE1 TYR A 202      -8.682   5.160  15.641  1.00 91.72           H
ATOM   2997  CE2 TYR A 202      -6.328   4.019  17.771  1.00 91.72           C
ATOM   2998  HE2 TYR A 202      -5.463   3.355  17.778  1.00 91.72           H
ATOM   2999  CZ  TYR A 202      -7.047   4.214  16.633  1.00 91.72           C
ATOM   3000  OH  TYR A 202      -6.662   3.562  15.503  1.00 91.72           O
ATOM   3001  HH  TYR A 202      -7.384   3.618  14.814  1.00 91.72           H
ATOM   3002  HN  TYR A 202      -5.982   6.739  20.985  1.00 91.72           H
ATOM   3003  N   PRO A 203      -9.155   9.415  21.347  1.00 81.85           N
ATOM   3004  CA  PRO A 203      -9.547  10.297  22.449  1.00 81.85           C
ATOM   3005  C   PRO A 203     -10.452   9.600  23.452  1.00 81.85           C
ATOM   3006  O   PRO A 203     -11.390   8.903  23.067  1.00 81.85           O
ATOM   3007  HA  PRO A 203      -8.670  10.599  23.021  1.00 81.85           H
ATOM   3008  CB  PRO A 203     -10.262  11.455  21.749  1.00 81.85           C
ATOM   3009 1HB  PRO A 203     -11.060  11.866  22.367  1.00 81.85           H
ATOM   3010 2HB  PRO A 203      -9.577  12.274  21.528  1.00 81.85           H
ATOM   3011  CG  PRO A 203     -10.802  10.833  20.493  1.00 81.85           C
ATOM   3012 1HG  PRO A 203     -11.764  10.354  20.673  1.00 81.85           H
ATOM   3013 2HG  PRO A 203     -10.959  11.583  19.718  1.00 81.85           H
ATOM   3014  CD  PRO A 203      -9.768   9.829  20.073  1.00 81.85           C
ATOM   3015 1HD  PRO A 203     -10.218   8.985  19.550  1.00 81.85           H
ATOM   3016 2HD  PRO A 203      -9.033  10.269  19.397  1.00 81.85           H
ATOM   3017  N   SER A 204     -10.144   9.808  24.724  1.00 69.71           N
ATOM   3018  CA  SER A 204     -11.147   9.679  25.767  1.00 69.71           C
ATOM   3019  C   SER A 204     -12.096   8.524  25.441  1.00 69.71           C
ATOM   3020  O   SER A 204     -11.655   7.444  25.051  1.00 69.71           O
ATOM   3021  HA  SER A 204     -10.588   9.469  26.679  1.00 69.71           H
ATOM   3022  CB  SER A 204     -11.933  10.980  25.940  1.00 69.71           C
ATOM   3023 1HB  SER A 204     -12.563  10.908  26.827  1.00 69.71           H
ATOM   3024 2HB  SER A 204     -11.239  11.804  26.108  1.00 69.71           H
ATOM   3025  OG  SER A 204     -12.745  11.268  24.805  1.00 69.71           O
ATOM   3026  HG  SER A 204     -13.271  12.103  24.963  1.00 69.71           H
ATOM   3027  HN  SER A 204      -9.231  10.060  25.044  1.00 69.71           H
ATOM   3028  N   ASP A 205     -13.383   8.792  25.611  1.00 67.04           N
ATOM   3029  CA  ASP A 205     -14.296   7.782  26.118  1.00 67.04           C
ATOM   3030  C   ASP A 205     -14.468   6.683  25.067  1.00 67.04           C
ATOM   3031  O   ASP A 205     -14.586   5.507  25.407  1.00 67.04           O
ATOM   3032  HA  ASP A 205     -13.836   7.413  27.035  1.00 67.04           H
ATOM   3033  CB  ASP A 205     -15.675   8.380  26.406  1.00 67.04           C
ATOM   3034 1HB  ASP A 205     -15.980   9.015  25.574  1.00 67.04           H
ATOM   3035 2HB  ASP A 205     -16.412   7.582  26.485  1.00 67.04           H
ATOM   3036  CG  ASP A 205     -15.658   9.198  27.699  1.00 67.04           C
ATOM   3037  OD1 ASP A 205     -14.992   8.739  28.652  1.00 67.04           O
ATOM   3038  OD2 ASP A 205     -16.312  10.264  27.704  1.00 67.04           O
ATOM   3039  HN  ASP A 205     -13.801   9.678  25.411  1.00 67.04           H
ATOM   3040  N   GLU A 206     -14.476   7.105  23.811  1.00 81.68           N
ATOM   3041  CA  GLU A 206     -14.839   6.213  22.724  1.00 81.68           C
ATOM   3042  C   GLU A 206     -13.603   5.853  21.897  1.00 81.68           C
ATOM   3043  O   GLU A 206     -13.713   5.541  20.713  1.00 81.68           O
ATOM   3044  HA  GLU A 206     -15.236   5.318  23.204  1.00 81.68           H
ATOM   3045  CB  GLU A 206     -15.926   6.834  21.844  1.00 81.68           C
ATOM   3046 1HB  GLU A 206     -15.615   7.828  21.523  1.00 81.68           H
ATOM   3047 2HB  GLU A 206     -16.153   6.165  21.013  1.00 81.68           H
ATOM   3048  CG  GLU A 206     -17.230   7.010  22.624  1.00 81.68           C
ATOM   3049 1HG  GLU A 206     -17.034   7.557  23.547  1.00 81.68           H
ATOM   3050 2HG  GLU A 206     -17.929   7.608  22.041  1.00 81.68           H
ATOM   3051  CD  GLU A 206     -17.860   5.655  22.952  1.00 81.68           C
ATOM   3052  OE1 GLU A 206     -18.946   5.669  23.570  1.00 81.68           O
ATOM   3053  OE2 GLU A 206     -17.240   4.635  22.577  1.00 81.68           O
ATOM   3054  HN  GLU A 206     -14.242   8.037  23.533  1.00 81.68           H
ATOM   3055  N   SER A 207     -12.454   5.909  22.555  1.00 88.20           N
ATOM   3056  CA  SER A 207     -11.199   5.588  21.897  1.00 88.20           C
ATOM   3057  C   SER A 207     -11.252   4.168  21.332  1.00 88.20           C
ATOM   3058  O   SER A 207     -10.800   3.923  20.215  1.00 88.20           O
ATOM   3059  HA  SER A 207     -11.100   6.317  21.092  1.00 88.20           H
ATOM   3060  CB  SER A 207     -10.019   5.732  22.861  1.00 88.20           C
ATOM   3061 1HB  SER A 207      -9.128   5.293  22.412  1.00 88.20           H
ATOM   3062 2HB  SER A 207      -9.807   6.789  23.020  1.00 88.20           H
ATOM   3063  OG  SER A 207     -10.276   5.106  24.115  1.00 88.20           O
ATOM   3064  HG  SER A 207     -10.516   5.795  24.799  1.00 88.20           H
ATOM   3065  HN  SER A 207     -12.373   6.168  23.518  1.00 88.20           H
ATOM   3066  N   THR A 208     -11.810   3.268  22.130  1.00 89.20           N
ATOM   3067  CA  THR A 208     -11.850   1.863  21.761  1.00 89.20           C
ATOM   3068  C   THR A 208     -12.701   1.666  20.505  1.00 89.20           C
ATOM   3069  O   THR A 208     -12.249   1.061  19.533  1.00 89.20           O
ATOM   3070  HA  THR A 208     -10.837   1.544  21.515  1.00 89.20           H
ATOM   3071  CB  THR A 208     -12.356   1.072  22.968  1.00 89.20           C
ATOM   3072  HB  THR A 208     -12.383   0.004  22.750  1.00 89.20           H
ATOM   3073  OG1 THR A 208     -13.614   1.669  23.272  1.00 89.20           O
ATOM   3074  HG1 THR A 208     -14.154   1.055  23.848  1.00 89.20           H
ATOM   3075  CG2 THR A 208     -11.515   1.315  24.223  1.00 89.20           C
ATOM   3076 1HG2 THR A 208     -11.544   2.374  24.480  1.00 89.20           H
ATOM   3077 2HG2 THR A 208     -10.485   1.015  24.033  1.00 89.20           H
ATOM   3078 3HG2 THR A 208     -11.918   0.730  25.049  1.00 89.20           H
ATOM   3079  HN  THR A 208     -12.228   3.486  23.012  1.00 89.20           H
ATOM   3080  N   LYS A 209     -13.917   2.188  20.564  1.00 90.78           N
ATOM   3081  CA  LYS A 209     -14.844   2.054  19.454  1.00 90.78           C
ATOM   3082  C   LYS A 209     -14.238   2.703  18.208  1.00 90.78           C
ATOM   3083  O   LYS A 209     -14.366   2.175  17.104  1.00 90.78           O
ATOM   3084  HA  LYS A 209     -14.971   0.989  19.261  1.00 90.78           H
ATOM   3085  CB  LYS A 209     -16.218   2.612  19.832  1.00 90.78           C
ATOM   3086 1HB  LYS A 209     -16.115   3.643  20.171  1.00 90.78           H
ATOM   3087 2HB  LYS A 209     -16.862   2.630  18.953  1.00 90.78           H
ATOM   3088  CG  LYS A 209     -16.868   1.770  20.931  1.00 90.78           C
ATOM   3089 1HG  LYS A 209     -16.734   0.711  20.710  1.00 90.78           H
ATOM   3090 2HG  LYS A 209     -16.373   1.963  21.883  1.00 90.78           H
ATOM   3091  CD  LYS A 209     -18.360   2.087  21.054  1.00 90.78           C
ATOM   3092 1HD  LYS A 209     -18.518   3.159  20.943  1.00 90.78           H
ATOM   3093 2HD  LYS A 209     -18.906   1.599  20.246  1.00 90.78           H
ATOM   3094  CE  LYS A 209     -18.910   1.621  22.403  1.00 90.78           C
ATOM   3095 1HE  LYS A 209     -19.413   0.661  22.286  1.00 90.78           H
ATOM   3096 2HE  LYS A 209     -18.089   1.468  23.104  1.00 90.78           H
ATOM   3097  NZ  LYS A 209     -19.857   2.620  22.949  1.00 90.78           N
ATOM   3098 1HZ  LYS A 209     -20.366   2.213  23.726  1.00 90.78           H
ATOM   3099 2HZ  LYS A 209     -19.342   3.432  23.271  1.00 90.78           H
ATOM   3100 3HZ  LYS A 209     -20.510   2.898  22.225  1.00 90.78           H
ATOM   3101  HN  LYS A 209     -14.270   2.694  21.351  1.00 90.78           H
ATOM   3102  N   LEU A 210     -13.591   3.838  18.426  1.00 92.32           N
ATOM   3103  CA  LEU A 210     -13.010   4.591  17.328  1.00 92.32           C
ATOM   3104  C   LEU A 210     -11.895   3.766  16.682  1.00 92.32           C
ATOM   3105  O   LEU A 210     -11.827   3.658  15.459  1.00 92.32           O
ATOM   3106  HA  LEU A 210     -13.795   4.750  16.589  1.00 92.32           H
ATOM   3107  CB  LEU A 210     -12.554   5.971  17.807  1.00 92.32           C
ATOM   3108 1HB  LEU A 210     -13.404   6.472  18.271  1.00 92.32           H
ATOM   3109 2HB  LEU A 210     -11.802   5.834  18.584  1.00 92.32           H
ATOM   3110  CG  LEU A 210     -11.975   6.896  16.734  1.00 92.32           C
ATOM   3111  HG  LEU A 210     -11.165   6.370  16.230  1.00 92.32           H
ATOM   3112  CD1 LEU A 210     -13.026   7.230  15.674  1.00 92.32           C
ATOM   3113 1HD1 LEU A 210     -13.366   6.311  15.196  1.00 92.32           H
ATOM   3114 2HD1 LEU A 210     -13.873   7.729  16.145  1.00 92.32           H
ATOM   3115 3HD1 LEU A 210     -12.589   7.889  14.923  1.00 92.32           H
ATOM   3116  CD2 LEU A 210     -11.374   8.155  17.362  1.00 92.32           C
ATOM   3117 1HD2 LEU A 210     -12.149   8.694  17.908  1.00 92.32           H
ATOM   3118 2HD2 LEU A 210     -10.576   7.873  18.048  1.00 92.32           H
ATOM   3119 3HD2 LEU A 210     -10.970   8.795  16.578  1.00 92.32           H
ATOM   3120  HN  LEU A 210     -13.461   4.243  19.332  1.00 92.32           H
ATOM   3121  N   LYS A 211     -11.050   3.203  17.534  1.00 92.80           N
ATOM   3122  CA  LYS A 211      -9.952   2.377  17.062  1.00 92.80           C
ATOM   3123  C   LYS A 211     -10.506   1.243  16.197  1.00 92.80           C
ATOM   3124  O   LYS A 211     -10.056   1.040  15.071  1.00 92.80           O
ATOM   3125  HA  LYS A 211      -9.314   3.006  16.440  1.00 92.80           H
ATOM   3126  CB  LYS A 211      -9.101   1.894  18.238  1.00 92.80           C
ATOM   3127 1HB  LYS A 211      -8.648   2.749  18.740  1.00 92.80           H
ATOM   3128 2HB  LYS A 211      -9.736   1.395  18.970  1.00 92.80           H
ATOM   3129  CG  LYS A 211      -8.007   0.934  17.766  1.00 92.80           C
ATOM   3130 1HG  LYS A 211      -8.456  -0.007  17.449  1.00 92.80           H
ATOM   3131 2HG  LYS A 211      -7.500   1.354  16.897  1.00 92.80           H
ATOM   3132  CD  LYS A 211      -6.990   0.672  18.879  1.00 92.80           C
ATOM   3133 1HD  LYS A 211      -6.608   1.620  19.258  1.00 92.80           H
ATOM   3134 2HD  LYS A 211      -7.480   0.169  19.713  1.00 92.80           H
ATOM   3135  CE  LYS A 211      -5.830  -0.185  18.370  1.00 92.80           C
ATOM   3136 1HE  LYS A 211      -6.198  -1.166  18.070  1.00 92.80           H
ATOM   3137 2HE  LYS A 211      -5.391   0.275  17.485  1.00 92.80           H
ATOM   3138  NZ  LYS A 211      -4.798  -0.337  19.420  1.00 92.80           N
ATOM   3139 1HZ  LYS A 211      -3.945  -0.697  19.007  1.00 92.80           H
ATOM   3140 2HZ  LYS A 211      -4.613   0.565  19.845  1.00 92.80           H
ATOM   3141 3HZ  LYS A 211      -5.129  -0.982  20.129  1.00 92.80           H
ATOM   3142  HN  LYS A 211     -11.107   3.304  18.527  1.00 92.80           H
ATOM   3143  N   SER A 212     -11.475   0.534  16.758  1.00 91.91           N
ATOM   3144  CA  SER A 212     -12.058  -0.608  16.074  1.00 91.91           C
ATOM   3145  C   SER A 212     -12.577  -0.185  14.699  1.00 91.91           C
ATOM   3146  O   SER A 212     -12.303  -0.846  13.698  1.00 91.91           O
ATOM   3147  HA  SER A 212     -11.246  -1.328  15.972  1.00 91.91           H
ATOM   3148  CB  SER A 212     -13.187  -1.227  16.901  1.00 91.91           C
ATOM   3149 1HB  SER A 212     -14.026  -0.532  16.946  1.00 91.91           H
ATOM   3150 2HB  SER A 212     -13.546  -2.129  16.405  1.00 91.91           H
ATOM   3151  OG  SER A 212     -12.766  -1.549  18.224  1.00 91.91           O
ATOM   3152  HG  SER A 212     -12.902  -0.763  18.827  1.00 91.91           H
ATOM   3153  HN  SER A 212     -11.860   0.729  17.660  1.00 91.91           H
ATOM   3154  N   ALA A 213     -13.318   0.913  14.693  1.00 92.42           N
ATOM   3155  CA  ALA A 213     -13.960   1.376  13.474  1.00 92.42           C
ATOM   3156  C   ALA A 213     -12.891   1.679  12.423  1.00 92.42           C
ATOM   3157  O   ALA A 213     -13.025   1.286  11.265  1.00 92.42           O
ATOM   3158  HA  ALA A 213     -14.599   0.572  13.110  1.00 92.42           H
ATOM   3159  CB  ALA A 213     -14.831   2.595  13.788  1.00 92.42           C
ATOM   3160 1HB  ALA A 213     -15.592   2.320  14.517  1.00 92.42           H
ATOM   3161 2HB  ALA A 213     -14.208   3.391  14.195  1.00 92.42           H
ATOM   3162 3HB  ALA A 213     -15.312   2.942  12.873  1.00 92.42           H
ATOM   3163  HN  ALA A 213     -13.481   1.482  15.499  1.00 92.42           H
ATOM   3164  N   VAL A 214     -11.852   2.374  12.863  1.00 91.64           N
ATOM   3165  CA  VAL A 214     -10.784   2.776  11.964  1.00 91.64           C
ATOM   3166  C   VAL A 214     -10.103   1.528  11.399  1.00 91.64           C
ATOM   3167  O   VAL A 214      -9.752   1.487  10.221  1.00 91.64           O
ATOM   3168  HA  VAL A 214     -11.238   3.330  11.142  1.00 91.64           H
ATOM   3169  CB  VAL A 214      -9.814   3.711  12.688  1.00 91.64           C
ATOM   3170  HB  VAL A 214      -9.539   3.242  13.633  1.00 91.64           H
ATOM   3171  CG1 VAL A 214      -8.535   3.912  11.873  1.00 91.64           C
ATOM   3172 1HG1 VAL A 214      -8.046   2.950  11.721  1.00 91.64           H
ATOM   3173 2HG1 VAL A 214      -8.786   4.349  10.906  1.00 91.64           H
ATOM   3174 3HG1 VAL A 214      -7.863   4.581  12.410  1.00 91.64           H
ATOM   3175  CG2 VAL A 214     -10.479   5.052  13.005  1.00 91.64           C
ATOM   3176 1HG2 VAL A 214     -10.797   5.528  12.078  1.00 91.64           H
ATOM   3177 2HG2 VAL A 214     -11.346   4.885  13.644  1.00 91.64           H
ATOM   3178 3HG2 VAL A 214      -9.767   5.698  13.520  1.00 91.64           H
ATOM   3179  HN  VAL A 214     -11.735   2.661  13.814  1.00 91.64           H
ATOM   3180  N   LEU A 215      -9.935   0.540  12.267  1.00 92.50           N
ATOM   3181  CA  LEU A 215      -9.279  -0.696  11.876  1.00 92.50           C
ATOM   3182  C   LEU A 215     -10.155  -1.434  10.861  1.00 92.50           C
ATOM   3183  O   LEU A 215      -9.659  -1.922   9.847  1.00 92.50           O
ATOM   3184  HA  LEU A 215      -8.340  -0.429  11.391  1.00 92.50           H
ATOM   3185  CB  LEU A 215      -8.931  -1.531  13.110  1.00 92.50           C
ATOM   3186 1HB  LEU A 215      -9.694  -1.358  13.868  1.00 92.50           H
ATOM   3187 2HB  LEU A 215      -8.985  -2.585  12.838  1.00 92.50           H
ATOM   3188  CG  LEU A 215      -7.560  -1.264  13.735  1.00 92.50           C
ATOM   3189  HG  LEU A 215      -7.290  -0.227  13.535  1.00 92.50           H
ATOM   3190  CD1 LEU A 215      -7.608  -1.435  15.254  1.00 92.50           C
ATOM   3191 1HD1 LEU A 215      -8.327  -0.733  15.676  1.00 92.50           H
ATOM   3192 2HD1 LEU A 215      -7.909  -2.454  15.496  1.00 92.50           H
ATOM   3193 3HD1 LEU A 215      -6.620  -1.239  15.673  1.00 92.50           H
ATOM   3194  CD2 LEU A 215      -6.484  -2.142  13.093  1.00 92.50           C
ATOM   3195 1HD2 LEU A 215      -6.737  -3.192  13.240  1.00 92.50           H
ATOM   3196 2HD2 LEU A 215      -6.429  -1.928  12.025  1.00 92.50           H
ATOM   3197 3HD2 LEU A 215      -5.520  -1.932  13.555  1.00 92.50           H
ATOM   3198  HN  LEU A 215     -10.238   0.575  13.219  1.00 92.50           H
ATOM   3199  N   THR A 216     -11.442  -1.494  11.171  1.00 92.60           N
ATOM   3200  CA  THR A 216     -12.389  -2.173  10.304  1.00 92.60           C
ATOM   3201  C   THR A 216     -12.360  -1.564   8.900  1.00 92.60           C
ATOM   3202  O   THR A 216     -12.354  -2.288   7.906  1.00 92.60           O
ATOM   3203  HA  THR A 216     -12.081  -3.214  10.207  1.00 92.60           H
ATOM   3204  CB  THR A 216     -13.767  -2.108  10.966  1.00 92.60           C
ATOM   3205  HB  THR A 216     -14.100  -1.075  11.072  1.00 92.60           H
ATOM   3206  OG1 THR A 216     -13.602  -2.828  12.184  1.00 92.60           O
ATOM   3207  HG1 THR A 216     -13.292  -2.211  12.907  1.00 92.60           H
ATOM   3208  CG2 THR A 216     -14.823  -2.908  10.201  1.00 92.60           C
ATOM   3209 1HG2 THR A 216     -14.523  -3.955  10.154  1.00 92.60           H
ATOM   3210 2HG2 THR A 216     -14.917  -2.511   9.190  1.00 92.60           H
ATOM   3211 3HG2 THR A 216     -15.782  -2.828  10.713  1.00 92.60           H
ATOM   3212  HN  THR A 216     -11.838  -1.088  11.994  1.00 92.60           H
ATOM   3213  N   LEU A 217     -12.343  -0.240   8.865  1.00 91.10           N
ATOM   3214  CA  LEU A 217     -12.344   0.475   7.600  1.00 91.10           C
ATOM   3215  C   LEU A 217     -11.120   0.058   6.782  1.00 91.10           C
ATOM   3216  O   LEU A 217     -11.219  -0.158   5.576  1.00 91.10           O
ATOM   3217  HA  LEU A 217     -13.240   0.175   7.056  1.00 91.10           H
ATOM   3218  CB  LEU A 217     -12.441   1.983   7.837  1.00 91.10           C
ATOM   3219 1HB  LEU A 217     -13.299   2.176   8.481  1.00 91.10           H
ATOM   3220 2HB  LEU A 217     -11.554   2.302   8.384  1.00 91.10           H
ATOM   3221  CG  LEU A 217     -12.574   2.852   6.584  1.00 91.10           C
ATOM   3222  HG  LEU A 217     -11.779   2.575   5.891  1.00 91.10           H
ATOM   3223  CD1 LEU A 217     -13.904   2.591   5.875  1.00 91.10           C
ATOM   3224 1HD1 LEU A 217     -13.960   1.543   5.581  1.00 91.10           H
ATOM   3225 2HD1 LEU A 217     -14.727   2.823   6.550  1.00 91.10           H
ATOM   3226 3HD1 LEU A 217     -13.973   3.221   4.988  1.00 91.10           H
ATOM   3227  CD2 LEU A 217     -12.384   4.332   6.921  1.00 91.10           C
ATOM   3228 1HD2 LEU A 217     -13.141   4.640   7.642  1.00 91.10           H
ATOM   3229 2HD2 LEU A 217     -11.393   4.483   7.348  1.00 91.10           H
ATOM   3230 3HD2 LEU A 217     -12.484   4.927   6.013  1.00 91.10           H
ATOM   3231  HN  LEU A 217     -12.329   0.341   9.679  1.00 91.10           H
ATOM   3232  N   LYS A 218      -9.994  -0.044   7.473  1.00 89.03           N
ATOM   3233  CA  LYS A 218      -8.743  -0.387   6.818  1.00 89.03           C
ATOM   3234  C   LYS A 218      -8.860  -1.785   6.207  1.00 89.03           C
ATOM   3235  O   LYS A 218      -8.416  -2.013   5.082  1.00 89.03           O
ATOM   3236  HA  LYS A 218      -8.588   0.330   6.013  1.00 89.03           H
ATOM   3237  CB  LYS A 218      -7.571  -0.237   7.790  1.00 89.03           C
ATOM   3238 1HB  LYS A 218      -7.821  -0.703   8.744  1.00 89.03           H
ATOM   3239 2HB  LYS A 218      -6.700  -0.763   7.399  1.00 89.03           H
ATOM   3240  CG  LYS A 218      -7.227   1.237   8.011  1.00 89.03           C
ATOM   3241 1HG  LYS A 218      -6.719   1.631   7.131  1.00 89.03           H
ATOM   3242 2HG  LYS A 218      -8.143   1.813   8.135  1.00 89.03           H
ATOM   3243  CD  LYS A 218      -6.336   1.414   9.242  1.00 89.03           C
ATOM   3244 1HD  LYS A 218      -6.835   1.000  10.119  1.00 89.03           H
ATOM   3245 2HD  LYS A 218      -5.410   0.854   9.109  1.00 89.03           H
ATOM   3246  CE  LYS A 218      -6.015   2.891   9.480  1.00 89.03           C
ATOM   3247 1HE  LYS A 218      -5.408   3.274   8.660  1.00 89.03           H
ATOM   3248 2HE  LYS A 218      -6.938   3.472   9.491  1.00 89.03           H
ATOM   3249  NZ  LYS A 218      -5.296   3.066  10.761  1.00 89.03           N
ATOM   3250 1HZ  LYS A 218      -5.106   4.050  10.911  1.00 89.03           H
ATOM   3251 2HZ  LYS A 218      -5.868   2.713  11.521  1.00 89.03           H
ATOM   3252 3HZ  LYS A 218      -4.422   2.553  10.731  1.00 89.03           H
ATOM   3253  HN  LYS A 218      -9.927   0.104   8.460  1.00 89.03           H
ATOM   3254  N   VAL A 219      -9.458  -2.684   6.974  1.00 90.41           N
ATOM   3255  CA  VAL A 219      -9.547  -4.076   6.567  1.00 90.41           C
ATOM   3256  C   VAL A 219     -10.456  -4.187   5.341  1.00 90.41           C
ATOM   3257  O   VAL A 219     -10.132  -4.891   4.386  1.00 90.41           O
ATOM   3258  HA  VAL A 219      -8.544  -4.402   6.291  1.00 90.41           H
ATOM   3259  CB  VAL A 219     -10.018  -4.936   7.741  1.00 90.41           C
ATOM   3260  HB  VAL A 219     -10.896  -4.457   8.176  1.00 90.41           H
ATOM   3261  CG1 VAL A 219     -10.431  -6.331   7.268  1.00 90.41           C
ATOM   3262 1HG1 VAL A 219     -11.245  -6.245   6.549  1.00 90.41           H
ATOM   3263 2HG1 VAL A 219      -9.579  -6.821   6.796  1.00 90.41           H
ATOM   3264 3HG1 VAL A 219     -10.762  -6.921   8.122  1.00 90.41           H
ATOM   3265  CG2 VAL A 219      -8.943  -5.020   8.826  1.00 90.41           C
ATOM   3266 1HG2 VAL A 219      -8.039  -5.465   8.408  1.00 90.41           H
ATOM   3267 2HG2 VAL A 219      -8.718  -4.019   9.194  1.00 90.41           H
ATOM   3268 3HG2 VAL A 219      -9.304  -5.637   9.649  1.00 90.41           H
ATOM   3269  HN  VAL A 219      -9.878  -2.475   7.858  1.00 90.41           H
ATOM   3270  N   ILE A 220     -11.575  -3.482   5.408  1.00 90.42           N
ATOM   3271  CA  ILE A 220     -12.584  -3.579   4.367  1.00 90.42           C
ATOM   3272  C   ILE A 220     -12.013  -3.030   3.058  1.00 90.42           C
ATOM   3273  O   ILE A 220     -12.007  -3.722   2.041  1.00 90.42           O
ATOM   3274  HA  ILE A 220     -12.811  -4.636   4.228  1.00 90.42           H
ATOM   3275  CB  ILE A 220     -13.878  -2.892   4.809  1.00 90.42           C
ATOM   3276  HB  ILE A 220     -13.624  -1.912   5.213  1.00 90.42           H
ATOM   3277  CG1 ILE A 220     -14.562  -3.680   5.928  1.00 90.42           C
ATOM   3278 1HG1 ILE A 220     -14.893  -4.646   5.548  1.00 90.42           H
ATOM   3279 2HG1 ILE A 220     -13.846  -3.879   6.727  1.00 90.42           H
ATOM   3280  CG2 ILE A 220     -14.811  -2.662   3.618  1.00 90.42           C
ATOM   3281 1HG2 ILE A 220     -14.313  -2.028   2.884  1.00 90.42           H
ATOM   3282 2HG2 ILE A 220     -15.061  -3.619   3.162  1.00 90.42           H
ATOM   3283 3HG2 ILE A 220     -15.723  -2.172   3.961  1.00 90.42           H
ATOM   3284  CD1 ILE A 220     -15.758  -2.909   6.489  1.00 90.42           C
ATOM   3285 1HD1 ILE A 220     -15.420  -1.954   6.891  1.00 90.42           H
ATOM   3286 2HD1 ILE A 220     -16.482  -2.733   5.694  1.00 90.42           H
ATOM   3287 3HD1 ILE A 220     -16.226  -3.492   7.283  1.00 90.42           H
ATOM   3288  HN  ILE A 220     -11.798  -2.855   6.155  1.00 90.42           H
ATOM   3289  N   LEU A 221     -11.547  -1.791   3.126  1.00 86.08           N
ATOM   3290  CA  LEU A 221     -11.198  -1.056   1.922  1.00 86.08           C
ATOM   3291  C   LEU A 221      -9.773  -1.421   1.502  1.00 86.08           C
ATOM   3292  O   LEU A 221      -9.411  -1.283   0.335  1.00 86.08           O
ATOM   3293  HA  LEU A 221     -11.882  -1.374   1.135  1.00 86.08           H
ATOM   3294  CB  LEU A 221     -11.412   0.445   2.129  1.00 86.08           C
ATOM   3295 1HB  LEU A 221     -10.823   0.760   2.990  1.00 86.08           H
ATOM   3296 2HB  LEU A 221     -11.017   0.971   1.261  1.00 86.08           H
ATOM   3297  CG  LEU A 221     -12.860   0.891   2.347  1.00 86.08           C
ATOM   3298  HG  LEU A 221     -13.234   0.410   3.250  1.00 86.08           H
ATOM   3299  CD1 LEU A 221     -12.939   2.402   2.574  1.00 86.08           C
ATOM   3300 1HD1 LEU A 221     -12.355   2.668   3.456  1.00 86.08           H
ATOM   3301 2HD1 LEU A 221     -12.539   2.922   1.704  1.00 86.08           H
ATOM   3302 3HD1 LEU A 221     -13.978   2.693   2.726  1.00 86.08           H
ATOM   3303  CD2 LEU A 221     -13.753   0.438   1.190  1.00 86.08           C
ATOM   3304 1HD2 LEU A 221     -13.389   0.873   0.258  1.00 86.08           H
ATOM   3305 2HD2 LEU A 221     -13.730  -0.649   1.117  1.00 86.08           H
ATOM   3306 3HD2 LEU A 221     -14.776   0.769   1.369  1.00 86.08           H
ATOM   3307  HN  LEU A 221     -11.408  -1.292   3.981  1.00 86.08           H
ATOM   3308  N   GLY A 222      -9.002  -1.881   2.477  1.00 80.72           N
ATOM   3309  CA  GLY A 222      -7.588  -2.134   2.257  1.00 80.72           C
ATOM   3310  C   GLY A 222      -7.370  -3.511   1.627  1.00 80.72           C
ATOM   3311  O   GLY A 222      -6.394  -3.721   0.908  1.00 80.72           O
ATOM   3312 1HA  GLY A 222      -7.173  -1.363   1.608  1.00 80.72           H
ATOM   3313 2HA  GLY A 222      -7.053  -2.075   3.205  1.00 80.72           H
ATOM   3314  HN  GLY A 222      -9.328  -2.078   3.402  1.00 80.72           H
ATOM   3315  N   PHE A 223      -8.295  -4.414   1.920  1.00 81.13           N
ATOM   3316  CA  PHE A 223      -8.109  -5.814   1.576  1.00 81.13           C
ATOM   3317  C   PHE A 223      -9.334  -6.365   0.843  1.00 81.13           C
ATOM   3318  O   PHE A 223      -9.251  -6.721  -0.331  1.00 81.13           O
ATOM   3319  HA  PHE A 223      -7.240  -5.874   0.922  1.00 81.13           H
ATOM   3320  CB  PHE A 223      -7.930  -6.577   2.889  1.00 81.13           C
ATOM   3321 1HB  PHE A 223      -7.106  -6.132   3.447  1.00 81.13           H
ATOM   3322 2HB  PHE A 223      -8.827  -6.454   3.495  1.00 81.13           H
ATOM   3323  CG  PHE A 223      -7.655  -8.071   2.708  1.00 81.13           C
ATOM   3324  CD1 PHE A 223      -8.532  -8.988   3.199  1.00 81.13           C
ATOM   3325  HD1 PHE A 223      -9.430  -8.658   3.722  1.00 81.13           H
ATOM   3326  CD2 PHE A 223      -6.535  -8.483   2.056  1.00 81.13           C
ATOM   3327  HD2 PHE A 223      -5.832  -7.748   1.663  1.00 81.13           H
ATOM   3328  CE1 PHE A 223      -8.277 -10.375   3.031  1.00 81.13           C
ATOM   3329  HE1 PHE A 223      -8.980 -11.110   3.425  1.00 81.13           H
ATOM   3330  CE2 PHE A 223      -6.280  -9.870   1.888  1.00 81.13           C
ATOM   3331  HE2 PHE A 223      -5.382 -10.200   1.366  1.00 81.13           H
ATOM   3332  CZ  PHE A 223      -7.157 -10.786   2.379  1.00 81.13           C
ATOM   3333  HZ  PHE A 223      -6.962 -11.851   2.250  1.00 81.13           H
ATOM   3334  HN  PHE A 223      -9.156  -4.203   2.382  1.00 81.13           H
ATOM   3335  N   PHE A 224     -10.443  -6.417   1.566  1.00 86.52           N
ATOM   3336  CA  PHE A 224     -11.580  -7.214   1.137  1.00 86.52           C
ATOM   3337  C   PHE A 224     -12.114  -6.726  -0.211  1.00 86.52           C
ATOM   3338  O   PHE A 224     -12.205  -7.499  -1.163  1.00 86.52           O
ATOM   3339  HA  PHE A 224     -11.234  -8.243   1.038  1.00 86.52           H
ATOM   3340  CB  PHE A 224     -12.671  -7.044   2.196  1.00 86.52           C
ATOM   3341 1HB  PHE A 224     -12.614  -6.035   2.603  1.00 86.52           H
ATOM   3342 2HB  PHE A 224     -13.645  -7.141   1.718  1.00 86.52           H
ATOM   3343  CG  PHE A 224     -12.582  -8.048   3.347  1.00 86.52           C
ATOM   3344  CD1 PHE A 224     -13.065  -9.310   3.188  1.00 86.52           C
ATOM   3345  HD1 PHE A 224     -13.515  -9.606   2.241  1.00 86.52           H
ATOM   3346  CD2 PHE A 224     -12.021  -7.679   4.530  1.00 86.52           C
ATOM   3347  HD2 PHE A 224     -11.634  -6.668   4.657  1.00 86.52           H
ATOM   3348  CE1 PHE A 224     -12.983 -10.241   4.257  1.00 86.52           C
ATOM   3349  HE1 PHE A 224     -13.370 -11.252   4.129  1.00 86.52           H
ATOM   3350  CE2 PHE A 224     -11.938  -8.611   5.598  1.00 86.52           C
ATOM   3351  HE2 PHE A 224     -11.488  -8.315   6.546  1.00 86.52           H
ATOM   3352  CZ  PHE A 224     -12.421  -9.872   5.439  1.00 86.52           C
ATOM   3353  HZ  PHE A 224     -12.358 -10.587   6.259  1.00 86.52           H
ATOM   3354  HN  PHE A 224     -10.571  -5.929   2.430  1.00 86.52           H
ATOM   3355  N   LEU A 225     -12.452  -5.446  -0.249  1.00 84.97           N
ATOM   3356  CA  LEU A 225     -13.049  -4.864  -1.439  1.00 84.97           C
ATOM   3357  C   LEU A 225     -12.114  -5.079  -2.631  1.00 84.97           C
ATOM   3358  O   LEU A 225     -12.522  -5.628  -3.653  1.00 84.97           O
ATOM   3359  HA  LEU A 225     -13.981  -5.397  -1.630  1.00 84.97           H
ATOM   3360  CB  LEU A 225     -13.408  -3.397  -1.196  1.00 84.97           C
ATOM   3361 1HB  LEU A 225     -14.228  -3.358  -0.478  1.00 84.97           H
ATOM   3362 2HB  LEU A 225     -12.553  -2.906  -0.731  1.00 84.97           H
ATOM   3363  CG  LEU A 225     -13.813  -2.592  -2.432  1.00 84.97           C
ATOM   3364  HG  LEU A 225     -13.076  -2.775  -3.215  1.00 84.97           H
ATOM   3365  CD1 LEU A 225     -15.168  -3.055  -2.970  1.00 84.97           C
ATOM   3366 1HD1 LEU A 225     -15.109  -4.109  -3.243  1.00 84.97           H
ATOM   3367 2HD1 LEU A 225     -15.929  -2.921  -2.201  1.00 84.97           H
ATOM   3368 3HD1 LEU A 225     -15.431  -2.467  -3.849  1.00 84.97           H
ATOM   3369  CD2 LEU A 225     -13.796  -1.090  -2.139  1.00 84.97           C
ATOM   3370 1HD2 LEU A 225     -14.497  -0.870  -1.334  1.00 84.97           H
ATOM   3371 2HD2 LEU A 225     -12.792  -0.790  -1.839  1.00 84.97           H
ATOM   3372 3HD2 LEU A 225     -14.087  -0.541  -3.034  1.00 84.97           H
ATOM   3373  HN  LEU A 225     -12.325  -4.811   0.513  1.00 84.97           H
ATOM   3374  N   PRO A 226     -10.849  -4.653  -2.522  1.00 78.46           N
ATOM   3375  CA  PRO A 226      -9.887  -4.861  -3.607  1.00 78.46           C
ATOM   3376  C   PRO A 226      -9.813  -6.316  -4.041  1.00 78.46           C
ATOM   3377  O   PRO A 226      -9.802  -6.612  -5.235  1.00 78.46           O
ATOM   3378  HA  PRO A 226     -10.200  -4.314  -4.496  1.00 78.46           H
ATOM   3379  CB  PRO A 226      -8.562  -4.378  -3.014  1.00 78.46           C
ATOM   3380 1HB  PRO A 226      -8.010  -5.193  -2.546  1.00 78.46           H
ATOM   3381 2HB  PRO A 226      -7.911  -3.953  -3.779  1.00 78.46           H
ATOM   3382  CG  PRO A 226      -8.992  -3.330  -1.995  1.00 78.46           C
ATOM   3383 1HG  PRO A 226      -8.217  -3.147  -1.251  1.00 78.46           H
ATOM   3384 2HG  PRO A 226      -9.199  -2.369  -2.465  1.00 78.46           H
ATOM   3385  CD  PRO A 226     -10.239  -3.946  -1.381  1.00 78.46           C
ATOM   3386 1HD  PRO A 226      -9.994  -4.632  -0.570  1.00 78.46           H
ATOM   3387 2HD  PRO A 226     -10.902  -3.188  -0.964  1.00 78.46           H
ATOM   3388  N   PHE A 227      -9.764  -7.194  -3.050  1.00 82.74           N
ATOM   3389  CA  PHE A 227      -9.614  -8.615  -3.316  1.00 82.74           C
ATOM   3390  C   PHE A 227     -10.792  -9.147  -4.134  1.00 82.74           C
ATOM   3391  O   PHE A 227     -10.600  -9.891  -5.094  1.00 82.74           O
ATOM   3392  HA  PHE A 227      -8.692  -8.742  -3.884  1.00 82.74           H
ATOM   3393  CB  PHE A 227      -9.588  -9.323  -1.960  1.00 82.74           C
ATOM   3394 1HB  PHE A 227      -8.752  -8.939  -1.376  1.00 82.74           H
ATOM   3395 2HB  PHE A 227     -10.498  -9.075  -1.415  1.00 82.74           H
ATOM   3396  CG  PHE A 227      -9.467 -10.846  -2.056  1.00 82.74           C
ATOM   3397  CD1 PHE A 227     -10.565 -11.628  -1.874  1.00 82.74           C
ATOM   3398  HD1 PHE A 227     -11.531 -11.170  -1.661  1.00 82.74           H
ATOM   3399  CD2 PHE A 227      -8.262 -11.417  -2.322  1.00 82.74           C
ATOM   3400  HD2 PHE A 227      -7.382 -10.790  -2.467  1.00 82.74           H
ATOM   3401  CE1 PHE A 227     -10.452 -13.041  -1.963  1.00 82.74           C
ATOM   3402  HE1 PHE A 227     -11.332 -13.667  -1.817  1.00 82.74           H
ATOM   3403  CE2 PHE A 227      -8.149 -12.829  -2.410  1.00 82.74           C
ATOM   3404  HE2 PHE A 227      -7.183 -13.287  -2.623  1.00 82.74           H
ATOM   3405  CZ  PHE A 227      -9.247 -13.612  -2.229  1.00 82.74           C
ATOM   3406  HZ  PHE A 227      -9.161 -14.696  -2.297  1.00 82.74           H
ATOM   3407  HN  PHE A 227      -9.825  -6.950  -2.083  1.00 82.74           H
ATOM   3408  N   VAL A 228     -11.986  -8.746  -3.723  1.00 85.61           N
ATOM   3409  CA  VAL A 228     -13.197  -9.200  -4.384  1.00 85.61           C
ATOM   3410  C   VAL A 228     -13.166  -8.765  -5.851  1.00 85.61           C
ATOM   3411  O   VAL A 228     -13.411  -9.572  -6.747  1.00 85.61           O
ATOM   3412  HA  VAL A 228     -13.207 -10.289  -4.341  1.00 85.61           H
ATOM   3413  CB  VAL A 228     -14.428  -8.685  -3.634  1.00 85.61           C
ATOM   3414  HB  VAL A 228     -14.304  -7.613  -3.484  1.00 85.61           H
ATOM   3415  CG1 VAL A 228     -15.700  -8.900  -4.456  1.00 85.61           C
ATOM   3416 1HG1 VAL A 228     -15.617  -8.364  -5.401  1.00 85.61           H
ATOM   3417 2HG1 VAL A 228     -15.830  -9.965  -4.652  1.00 85.61           H
ATOM   3418 3HG1 VAL A 228     -16.559  -8.526  -3.900  1.00 85.61           H
ATOM   3419  CG2 VAL A 228     -14.546  -9.343  -2.258  1.00 85.61           C
ATOM   3420 1HG2 VAL A 228     -14.636 -10.422  -2.378  1.00 85.61           H
ATOM   3421 2HG2 VAL A 228     -13.657  -9.115  -1.669  1.00 85.61           H
ATOM   3422 3HG2 VAL A 228     -15.428  -8.959  -1.747  1.00 85.61           H
ATOM   3423  HN  VAL A 228     -12.132  -8.123  -2.954  1.00 85.61           H
ATOM   3424  N   VAL A 229     -12.863  -7.491  -6.051  1.00 80.52           N
ATOM   3425  CA  VAL A 229     -12.950  -6.900  -7.375  1.00 80.52           C
ATOM   3426  C   VAL A 229     -11.900  -7.541  -8.285  1.00 80.52           C
ATOM   3427  O   VAL A 229     -12.181  -7.848  -9.443  1.00 80.52           O
ATOM   3428  HA  VAL A 229     -13.940  -7.124  -7.771  1.00 80.52           H
ATOM   3429  CB  VAL A 229     -12.810  -5.379  -7.280  1.00 80.52           C
ATOM   3430  HB  VAL A 229     -11.835  -5.159  -6.845  1.00 80.52           H
ATOM   3431  CG1 VAL A 229     -12.861  -4.736  -8.667  1.00 80.52           C
ATOM   3432 1HG1 VAL A 229     -12.046  -5.124  -9.278  1.00 80.52           H
ATOM   3433 2HG1 VAL A 229     -13.814  -4.970  -9.141  1.00 80.52           H
ATOM   3434 3HG1 VAL A 229     -12.760  -3.655  -8.570  1.00 80.52           H
ATOM   3435  CG2 VAL A 229     -13.880  -4.787  -6.361  1.00 80.52           C
ATOM   3436 1HG2 VAL A 229     -14.869  -5.023  -6.755  1.00 80.52           H
ATOM   3437 2HG2 VAL A 229     -13.776  -5.211  -5.362  1.00 80.52           H
ATOM   3438 3HG2 VAL A 229     -13.758  -3.705  -6.311  1.00 80.52           H
ATOM   3439  HN  VAL A 229     -12.562  -6.868  -5.329  1.00 80.52           H
ATOM   3440  N   MET A 230     -10.712  -7.723  -7.728  1.00 79.45           N
ATOM   3441  CA  MET A 230      -9.625  -8.341  -8.468  1.00 79.45           C
ATOM   3442  C   MET A 230      -9.985  -9.769  -8.882  1.00 79.45           C
ATOM   3443  O   MET A 230      -9.818 -10.143 -10.042  1.00 79.45           O
ATOM   3444  HA  MET A 230      -9.485  -7.722  -9.355  1.00 79.45           H
ATOM   3445  CB  MET A 230      -8.364  -8.363  -7.601  1.00 79.45           C
ATOM   3446 1HB  MET A 230      -8.616  -8.702  -6.596  1.00 79.45           H
ATOM   3447 2HB  MET A 230      -7.650  -9.078  -8.009  1.00 79.45           H
ATOM   3448  CG  MET A 230      -7.723  -6.976  -7.531  1.00 79.45           C
ATOM   3449 1HG  MET A 230      -7.496  -6.620  -8.535  1.00 79.45           H
ATOM   3450 2HG  MET A 230      -8.422  -6.264  -7.091  1.00 79.45           H
ATOM   3451  SD  MET A 230      -6.229  -7.043  -6.556  1.00 79.45           S
ATOM   3452  CE  MET A 230      -5.134  -7.838  -7.721  1.00 79.45           C
ATOM   3453 1HE  MET A 230      -5.535  -8.816  -7.986  1.00 79.45           H
ATOM   3454 2HE  MET A 230      -5.051  -7.224  -8.618  1.00 79.45           H
ATOM   3455 3HE  MET A 230      -4.149  -7.958  -7.270  1.00 79.45           H
ATOM   3456  HN  MET A 230     -10.488  -7.458  -6.790  1.00 79.45           H
ATOM   3457  N   ALA A 231     -10.472 -10.527  -7.911  1.00 81.48           N
ATOM   3458  CA  ALA A 231     -10.821 -11.917  -8.151  1.00 81.48           C
ATOM   3459  C   ALA A 231     -11.815 -11.996  -9.312  1.00 81.48           C
ATOM   3460  O   ALA A 231     -11.663 -12.825 -10.208  1.00 81.48           O
ATOM   3461  HA  ALA A 231      -9.909 -12.445  -8.428  1.00 81.48           H
ATOM   3462  CB  ALA A 231     -11.376 -12.534  -6.865  1.00 81.48           C
ATOM   3463 1HB  ALA A 231     -10.621 -12.479  -6.081  1.00 81.48           H
ATOM   3464 2HB  ALA A 231     -12.265 -11.985  -6.553  1.00 81.48           H
ATOM   3465 3HB  ALA A 231     -11.638 -13.576  -7.046  1.00 81.48           H
ATOM   3466  HN  ALA A 231     -10.629 -10.207  -6.977  1.00 81.48           H
ATOM   3467  N   CYS A 232     -12.809 -11.123  -9.258  1.00 81.80           N
ATOM   3468  CA  CYS A 232     -13.843 -11.102 -10.279  1.00 81.80           C
ATOM   3469  C   CYS A 232     -13.189 -10.754 -11.617  1.00 81.80           C
ATOM   3470  O   CYS A 232     -13.424 -11.425 -12.621  1.00 81.80           O
ATOM   3471  HA  CYS A 232     -14.275 -12.102 -10.307  1.00 81.80           H
ATOM   3472  CB  CYS A 232     -14.969 -10.129  -9.924  1.00 81.80           C
ATOM   3473 1HB  CYS A 232     -14.554  -9.149  -9.689  1.00 81.80           H
ATOM   3474 2HB  CYS A 232     -15.631  -9.998 -10.780  1.00 81.80           H
ATOM   3475  SG  CYS A 232     -15.917 -10.764  -8.493  1.00 81.80           S
ATOM   3476  HG  CYS A 232     -15.079 -10.316  -7.562  1.00 81.80           H
ATOM   3477  HN  CYS A 232     -12.915 -10.439  -8.535  1.00 81.80           H
ATOM   3478  N   CYS A 233     -12.381  -9.704 -11.590  1.00 76.46           N
ATOM   3479  CA  CYS A 233     -11.814  -9.163 -12.814  1.00 76.46           C
ATOM   3480  C   CYS A 233     -11.004 -10.267 -13.497  1.00 76.46           C
ATOM   3481  O   CYS A 233     -11.183 -10.528 -14.685  1.00 76.46           O
ATOM   3482  HA  CYS A 233     -12.653  -8.857 -13.438  1.00 76.46           H
ATOM   3483  CB  CYS A 233     -10.968  -7.918 -12.543  1.00 76.46           C
ATOM   3484 1HB  CYS A 233     -10.269  -8.112 -11.730  1.00 76.46           H
ATOM   3485 2HB  CYS A 233     -10.373  -7.674 -13.423  1.00 76.46           H
ATOM   3486  SG  CYS A 233     -12.051  -6.507 -12.111  1.00 76.46           S
ATOM   3487  HG  CYS A 233     -12.339  -6.924 -10.882  1.00 76.46           H
ATOM   3488  HN  CYS A 233     -12.112  -9.227 -10.753  1.00 76.46           H
ATOM   3489  N   TYR A 234     -10.129 -10.884 -12.716  1.00 76.95           N
ATOM   3490  CA  TYR A 234      -9.189 -11.848 -13.261  1.00 76.95           C
ATOM   3491  C   TYR A 234      -9.903 -13.136 -13.676  1.00 76.95           C
ATOM   3492  O   TYR A 234      -9.511 -13.783 -14.646  1.00 76.95           O
ATOM   3493  HA  TYR A 234      -8.721 -11.402 -14.139  1.00 76.95           H
ATOM   3494  CB  TYR A 234      -8.206 -12.165 -12.132  1.00 76.95           C
ATOM   3495 1HB  TYR A 234      -8.754 -12.213 -11.191  1.00 76.95           H
ATOM   3496 2HB  TYR A 234      -7.778 -13.152 -12.302  1.00 76.95           H
ATOM   3497  CG  TYR A 234      -7.070 -11.149 -11.993  1.00 76.95           C
ATOM   3498  CD1 TYR A 234      -6.039 -11.138 -12.909  1.00 76.95           C
ATOM   3499  HD1 TYR A 234      -6.034 -11.853 -13.732  1.00 76.95           H
ATOM   3500  CD2 TYR A 234      -7.077 -10.244 -10.951  1.00 76.95           C
ATOM   3501  HD2 TYR A 234      -7.892 -10.253 -10.227  1.00 76.95           H
ATOM   3502  CE1 TYR A 234      -4.970 -10.183 -12.779  1.00 76.95           C
ATOM   3503  HE1 TYR A 234      -4.149 -10.163 -13.495  1.00 76.95           H
ATOM   3504  CE2 TYR A 234      -6.008  -9.289 -10.820  1.00 76.95           C
ATOM   3505  HE2 TYR A 234      -6.001  -8.569 -10.002  1.00 76.95           H
ATOM   3506  CZ  TYR A 234      -5.007  -9.305 -11.740  1.00 76.95           C
ATOM   3507  OH  TYR A 234      -3.997  -8.402 -11.617  1.00 76.95           O
ATOM   3508  HH  TYR A 234      -4.160  -7.813 -10.826  1.00 76.95           H
ATOM   3509  HN  TYR A 234     -10.057 -10.735 -11.729  1.00 76.95           H
ATOM   3510  N   THR A 235     -10.939 -13.471 -12.920  1.00 82.26           N
ATOM   3511  CA  THR A 235     -11.774 -14.610 -13.257  1.00 82.26           C
ATOM   3512  C   THR A 235     -12.318 -14.470 -14.681  1.00 82.26           C
ATOM   3513  O   THR A 235     -12.272 -15.418 -15.463  1.00 82.26           O
ATOM   3514  HA  THR A 235     -11.156 -15.508 -13.238  1.00 82.26           H
ATOM   3515  CB  THR A 235     -12.871 -14.723 -12.196  1.00 82.26           C
ATOM   3516  HB  THR A 235     -13.432 -13.792 -12.116  1.00 82.26           H
ATOM   3517  OG1 THR A 235     -12.175 -15.125 -11.020  1.00 82.26           O
ATOM   3518  HG1 THR A 235     -11.862 -14.321 -10.515  1.00 82.26           H
ATOM   3519  CG2 THR A 235     -13.836 -15.878 -12.472  1.00 82.26           C
ATOM   3520 1HG2 THR A 235     -13.284 -16.818 -12.485  1.00 82.26           H
ATOM   3521 2HG2 THR A 235     -14.318 -15.726 -13.438  1.00 82.26           H
ATOM   3522 3HG2 THR A 235     -14.594 -15.913 -11.689  1.00 82.26           H
ATOM   3523  HN  THR A 235     -11.209 -12.979 -12.092  1.00 82.26           H
ATOM   3524  N   ILE A 236     -12.820 -13.280 -14.973  1.00 80.30           N
ATOM   3525  CA  ILE A 236     -13.415 -13.017 -16.273  1.00 80.30           C
ATOM   3526  C   ILE A 236     -12.315 -12.997 -17.337  1.00 80.30           C
ATOM   3527  O   ILE A 236     -12.476 -13.573 -18.412  1.00 80.30           O
ATOM   3528  HA  ILE A 236     -14.094 -13.841 -16.494  1.00 80.30           H
ATOM   3529  CB  ILE A 236     -14.253 -11.738 -16.231  1.00 80.30           C
ATOM   3530  HB  ILE A 236     -13.616 -10.924 -15.885  1.00 80.30           H
ATOM   3531  CG1 ILE A 236     -15.403 -11.869 -15.229  1.00 80.30           C
ATOM   3532 1HG1 ILE A 236     -16.167 -12.533 -15.633  1.00 80.30           H
ATOM   3533 2HG1 ILE A 236     -15.038 -12.325 -14.309  1.00 80.30           H
ATOM   3534  CG2 ILE A 236     -14.750 -11.361 -17.628  1.00 80.30           C
ATOM   3535 1HG2 ILE A 236     -13.896 -11.197 -18.285  1.00 80.30           H
ATOM   3536 2HG2 ILE A 236     -15.364 -12.169 -18.025  1.00 80.30           H
ATOM   3537 3HG2 ILE A 236     -15.343 -10.448 -17.569  1.00 80.30           H
ATOM   3538  CD1 ILE A 236     -16.018 -10.503 -14.919  1.00 80.30           C
ATOM   3539 1HD1 ILE A 236     -15.256  -9.850 -14.493  1.00 80.30           H
ATOM   3540 2HD1 ILE A 236     -16.403 -10.061 -15.838  1.00 80.30           H
ATOM   3541 3HD1 ILE A 236     -16.832 -10.625 -14.205  1.00 80.30           H
ATOM   3542  HN  ILE A 236     -12.826 -12.504 -14.342  1.00 80.30           H
ATOM   3543  N   ILE A 237     -11.223 -12.327 -17.001  1.00 77.09           N
ATOM   3544  CA  ILE A 237     -10.118 -12.181 -17.932  1.00 77.09           C
ATOM   3545  C   ILE A 237      -9.625 -13.567 -18.354  1.00 77.09           C
ATOM   3546  O   ILE A 237      -9.451 -13.833 -19.542  1.00 77.09           O
ATOM   3547  HA  ILE A 237     -10.500 -11.667 -18.815  1.00 77.09           H
ATOM   3548  CB  ILE A 237      -9.023 -11.296 -17.332  1.00 77.09           C
ATOM   3549  HB  ILE A 237      -8.863 -11.605 -16.299  1.00 77.09           H
ATOM   3550  CG1 ILE A 237      -9.459  -9.830 -17.302  1.00 77.09           C
ATOM   3551 1HG1 ILE A 237      -9.471  -9.430 -18.316  1.00 77.09           H
ATOM   3552 2HG1 ILE A 237     -10.476  -9.756 -16.919  1.00 77.09           H
ATOM   3553  CG2 ILE A 237      -7.697 -11.486 -18.071  1.00 77.09           C
ATOM   3554 1HG2 ILE A 237      -7.385 -12.527 -17.996  1.00 77.09           H
ATOM   3555 2HG2 ILE A 237      -7.825 -11.220 -19.120  1.00 77.09           H
ATOM   3556 3HG2 ILE A 237      -6.937 -10.845 -17.624  1.00 77.09           H
ATOM   3557  CD1 ILE A 237      -8.517  -8.996 -16.431  1.00 77.09           C
ATOM   3558 1HD1 ILE A 237      -8.527  -9.383 -15.412  1.00 77.09           H
ATOM   3559 2HD1 ILE A 237      -7.506  -9.052 -16.832  1.00 77.09           H
ATOM   3560 3HD1 ILE A 237      -8.850  -7.957 -16.427  1.00 77.09           H
ATOM   3561  HN  ILE A 237     -11.087 -11.889 -16.112  1.00 77.09           H
ATOM   3562  N   ILE A 238      -9.415 -14.414 -17.357  1.00 77.26           N
ATOM   3563  CA  ILE A 238      -8.910 -15.753 -17.606  1.00 77.26           C
ATOM   3564  C   ILE A 238      -9.872 -16.490 -18.541  1.00 77.26           C
ATOM   3565  O   ILE A 238      -9.442 -17.144 -19.490  1.00 77.26           O
ATOM   3566  HA  ILE A 238      -7.949 -15.652 -18.110  1.00 77.26           H
ATOM   3567  CB  ILE A 238      -8.655 -16.484 -16.287  1.00 77.26           C
ATOM   3568  HB  ILE A 238      -9.526 -16.347 -15.646  1.00 77.26           H
ATOM   3569  CG1 ILE A 238      -7.455 -15.883 -15.551  1.00 77.26           C
ATOM   3570 1HG1 ILE A 238      -6.533 -16.176 -16.053  1.00 77.26           H
ATOM   3571 2HG1 ILE A 238      -7.507 -14.795 -15.590  1.00 77.26           H
ATOM   3572  CG2 ILE A 238      -8.493 -17.988 -16.515  1.00 77.26           C
ATOM   3573 1HG2 ILE A 238      -9.402 -18.387 -16.965  1.00 77.26           H
ATOM   3574 2HG2 ILE A 238      -7.649 -18.165 -17.182  1.00 77.26           H
ATOM   3575 3HG2 ILE A 238      -8.312 -18.483 -15.561  1.00 77.26           H
ATOM   3576  CD1 ILE A 238      -7.418 -16.346 -14.093  1.00 77.26           C
ATOM   3577 1HD1 ILE A 238      -8.331 -16.030 -13.589  1.00 77.26           H
ATOM   3578 2HD1 ILE A 238      -7.342 -17.433 -14.058  1.00 77.26           H
ATOM   3579 3HD1 ILE A 238      -6.556 -15.905 -13.593  1.00 77.26           H
ATOM   3580  HN  ILE A 238      -9.583 -14.198 -16.395  1.00 77.26           H
ATOM   3581  N   HIS A 239     -11.156 -16.359 -18.240  1.00 81.23           N
ATOM   3582  CA  HIS A 239     -12.178 -17.054 -19.004  1.00 81.23           C
ATOM   3583  C   HIS A 239     -12.114 -16.613 -20.467  1.00 81.23           C
ATOM   3584  O   HIS A 239     -12.157 -17.445 -21.372  1.00 81.23           O
ATOM   3585  HA  HIS A 239     -11.946 -18.117 -18.942  1.00 81.23           H
ATOM   3586  CB  HIS A 239     -13.560 -16.841 -18.381  1.00 81.23           C
ATOM   3587 1HB  HIS A 239     -13.516 -17.109 -17.325  1.00 81.23           H
ATOM   3588 2HB  HIS A 239     -13.811 -15.782 -18.431  1.00 81.23           H
ATOM   3589  CG  HIS A 239     -14.660 -17.637 -19.042  1.00 81.23           C
ATOM   3590  ND1 HIS A 239     -15.445 -17.127 -20.062  1.00 81.23           N
ATOM   3591  HD1 HIS A 239     -15.370 -16.211 -20.455  1.00 81.23           H
ATOM   3592  CD2 HIS A 239     -15.097 -18.910 -18.819  1.00 81.23           C
ATOM   3593  HD2 HIS A 239     -14.695 -19.601 -18.078  1.00 81.23           H
ATOM   3594  CE1 HIS A 239     -16.312 -18.059 -20.428  1.00 81.23           C
ATOM   3595  HE1 HIS A 239     -17.067 -17.962 -21.208  1.00 81.23           H
ATOM   3596  NE2 HIS A 239     -16.096 -19.163 -19.656  1.00 81.23           N
ATOM   3597  HN  HIS A 239     -11.500 -15.792 -17.491  1.00 81.23           H
ATOM   3598  N   THR A 240     -12.010 -15.305 -20.655  1.00 75.87           N
ATOM   3599  CA  THR A 240     -11.989 -14.741 -21.993  1.00 75.87           C
ATOM   3600  C   THR A 240     -10.723 -15.175 -22.735  1.00 75.87           C
ATOM   3601  O   THR A 240     -10.765 -15.450 -23.933  1.00 75.87           O
ATOM   3602  HA  THR A 240     -12.838 -15.140 -22.548  1.00 75.87           H
ATOM   3603  CB  THR A 240     -12.129 -13.222 -21.868  1.00 75.87           C
ATOM   3604  HB  THR A 240     -11.228 -12.782 -21.442  1.00 75.87           H
ATOM   3605  OG1 THR A 240     -13.320 -13.045 -21.105  1.00 75.87           O
ATOM   3606  HG1 THR A 240     -13.101 -13.031 -20.129  1.00 75.87           H
ATOM   3607  CG2 THR A 240     -12.442 -12.551 -23.207  1.00 75.87           C
ATOM   3608 1HG2 THR A 240     -13.380 -12.943 -23.600  1.00 75.87           H
ATOM   3609 2HG2 THR A 240     -11.638 -12.756 -23.913  1.00 75.87           H
ATOM   3610 3HG2 THR A 240     -12.531 -11.474 -23.061  1.00 75.87           H
ATOM   3611  HN  THR A 240     -11.942 -14.638 -19.913  1.00 75.87           H
ATOM   3612  N   LEU A 241      -9.627 -15.223 -21.992  1.00 73.98           N
ATOM   3613  CA  LEU A 241      -8.340 -15.554 -22.578  1.00 73.98           C
ATOM   3614  C   LEU A 241      -8.368 -17.000 -23.077  1.00 73.98           C
ATOM   3615  O   LEU A 241      -7.816 -17.307 -24.132  1.00 73.98           O
ATOM   3616  HA  LEU A 241      -8.192 -14.896 -23.435  1.00 73.98           H
ATOM   3617  CB  LEU A 241      -7.210 -15.266 -21.587  1.00 73.98           C
ATOM   3618 1HB  LEU A 241      -7.499 -15.660 -20.613  1.00 73.98           H
ATOM   3619 2HB  LEU A 241      -6.326 -15.819 -21.904  1.00 73.98           H
ATOM   3620  CG  LEU A 241      -6.824 -13.796 -21.417  1.00 73.98           C
ATOM   3621  HG  LEU A 241      -7.717 -13.239 -21.132  1.00 73.98           H
ATOM   3622  CD1 LEU A 241      -5.805 -13.623 -20.289  1.00 73.98           C
ATOM   3623 1HD1 LEU A 241      -6.234 -13.982 -19.354  1.00 73.98           H
ATOM   3624 2HD1 LEU A 241      -4.907 -14.195 -20.521  1.00 73.98           H
ATOM   3625 3HD1 LEU A 241      -5.548 -12.568 -20.190  1.00 73.98           H
ATOM   3626  CD2 LEU A 241      -6.325 -13.204 -22.737  1.00 73.98           C
ATOM   3627 1HD2 LEU A 241      -5.450 -13.758 -23.075  1.00 73.98           H
ATOM   3628 2HD2 LEU A 241      -7.112 -13.274 -23.487  1.00 73.98           H
ATOM   3629 3HD2 LEU A 241      -6.058 -12.158 -22.588  1.00 73.98           H
ATOM   3630  HN  LEU A 241      -9.610 -15.040 -21.009  1.00 73.98           H
ATOM   3631  N   ILE A 242      -9.016 -17.849 -22.293  1.00 76.23           N
ATOM   3632  CA  ILE A 242      -9.113 -19.258 -22.636  1.00 76.23           C
ATOM   3633  C   ILE A 242      -9.892 -19.408 -23.944  1.00 76.23           C
ATOM   3634  O   ILE A 242      -9.527 -20.212 -24.800  1.00 76.23           O
ATOM   3635  HA  ILE A 242      -8.100 -19.627 -22.794  1.00 76.23           H
ATOM   3636  CB  ILE A 242      -9.708 -20.053 -21.472  1.00 76.23           C
ATOM   3637  HB  ILE A 242     -10.578 -19.514 -21.099  1.00 76.23           H
ATOM   3638  CG1 ILE A 242      -8.712 -20.158 -20.315  1.00 76.23           C
ATOM   3639 1HG1 ILE A 242      -7.895 -20.824 -20.593  1.00 76.23           H
ATOM   3640 2HG1 ILE A 242      -8.274 -19.180 -20.118  1.00 76.23           H
ATOM   3641  CG2 ILE A 242     -10.193 -21.427 -21.937  1.00 76.23           C
ATOM   3642 1HG2 ILE A 242     -10.959 -21.302 -22.702  1.00 76.23           H
ATOM   3643 2HG2 ILE A 242      -9.354 -21.988 -22.351  1.00 76.23           H
ATOM   3644 3HG2 ILE A 242     -10.610 -21.971 -21.090  1.00 76.23           H
ATOM   3645  CD1 ILE A 242      -9.395 -20.681 -19.049  1.00 76.23           C
ATOM   3646 1HD1 ILE A 242     -10.196 -20.000 -18.761  1.00 76.23           H
ATOM   3647 2HD1 ILE A 242      -9.811 -21.670 -19.244  1.00 76.23           H
ATOM   3648 3HD1 ILE A 242      -8.665 -20.746 -18.243  1.00 76.23           H
ATOM   3649  HN  ILE A 242      -9.469 -17.590 -21.441  1.00 76.23           H
ATOM   3650  N   GLN A 243     -10.952 -18.621 -24.058  1.00 72.86           N
ATOM   3651  CA  GLN A 243     -11.840 -18.722 -25.204  1.00 72.86           C
ATOM   3652  C   GLN A 243     -11.099 -18.333 -26.485  1.00 72.86           C
ATOM   3653  O   GLN A 243     -11.501 -18.722 -27.581  1.00 72.86           O
ATOM   3654  HA  GLN A 243     -12.134 -19.770 -25.250  1.00 72.86           H
ATOM   3655  CB  GLN A 243     -13.088 -17.859 -25.008  1.00 72.86           C
ATOM   3656 1HB  GLN A 243     -12.796 -16.855 -24.700  1.00 72.86           H
ATOM   3657 2HB  GLN A 243     -13.618 -17.759 -25.956  1.00 72.86           H
ATOM   3658  CG  GLN A 243     -14.019 -18.470 -23.959  1.00 72.86           C
ATOM   3659 1HG  GLN A 243     -14.200 -19.519 -24.196  1.00 72.86           H
ATOM   3660 2HG  GLN A 243     -13.538 -18.443 -22.981  1.00 72.86           H
ATOM   3661  CD  GLN A 243     -15.349 -17.717 -23.901  1.00 72.86           C
ATOM   3662  OE1 GLN A 243     -15.455 -16.561 -24.278  1.00 72.86           O
ATOM   3663  NE2 GLN A 243     -16.355 -18.434 -23.408  1.00 72.86           N
ATOM   3664 1HE2 GLN A 243     -16.201 -19.377 -23.116  1.00 72.86           H
ATOM   3665 2HE2 GLN A 243     -17.266 -18.028 -23.330  1.00 72.86           H
ATOM   3666  HN  GLN A 243     -11.207 -17.925 -23.386  1.00 72.86           H
ATOM   3667  N   ALA A 244     -10.031 -17.571 -26.305  1.00 67.02           N
ATOM   3668  CA  ALA A 244      -9.441 -16.835 -27.410  1.00 67.02           C
ATOM   3669  C   ALA A 244      -8.432 -17.730 -28.133  1.00 67.02           C
ATOM   3670  O   ALA A 244      -7.378 -18.050 -27.586  1.00 67.02           O
ATOM   3671  HA  ALA A 244     -10.243 -16.575 -28.101  1.00 67.02           H
ATOM   3672  CB  ALA A 244      -8.806 -15.546 -26.885  1.00 67.02           C
ATOM   3673 1HB  ALA A 244      -9.570 -14.933 -26.407  1.00 67.02           H
ATOM   3674 2HB  ALA A 244      -8.031 -15.793 -26.159  1.00 67.02           H
ATOM   3675 3HB  ALA A 244      -8.364 -14.995 -27.715  1.00 67.02           H
ATOM   3676  HN  ALA A 244      -9.570 -17.453 -25.425  1.00 67.02           H
ATOM   3677  N   LYS A 245      -8.792 -18.109 -29.351  1.00 57.40           N
ATOM   3678  CA  LYS A 245      -8.096 -19.186 -30.035  1.00 57.40           C
ATOM   3679  C   LYS A 245      -6.640 -18.778 -30.270  1.00 57.40           C
ATOM   3680  O   LYS A 245      -5.854 -19.554 -30.811  1.00 57.40           O
ATOM   3681  HA  LYS A 245      -8.109 -20.054 -29.376  1.00 57.40           H
ATOM   3682  CB  LYS A 245      -8.839 -19.577 -31.314  1.00 57.40           C
ATOM   3683 1HB  LYS A 245      -8.976 -18.697 -31.943  1.00 57.40           H
ATOM   3684 2HB  LYS A 245      -8.240 -20.286 -31.885  1.00 57.40           H
ATOM   3685  CG  LYS A 245     -10.200 -20.195 -30.989  1.00 57.40           C
ATOM   3686 1HG  LYS A 245     -10.074 -21.004 -30.270  1.00 57.40           H
ATOM   3687 2HG  LYS A 245     -10.841 -19.449 -30.520  1.00 57.40           H
ATOM   3688  CD  LYS A 245     -10.875 -20.731 -32.254  1.00 57.40           C
ATOM   3689 1HD  LYS A 245     -11.106 -19.904 -32.925  1.00 57.40           H
ATOM   3690 2HD  LYS A 245     -10.188 -21.390 -32.785  1.00 57.40           H
ATOM   3691  CE  LYS A 245     -12.157 -21.492 -31.911  1.00 57.40           C
ATOM   3692 1HE  LYS A 245     -11.943 -22.262 -31.170  1.00 57.40           H
ATOM   3693 2HE  LYS A 245     -12.882 -20.812 -31.464  1.00 57.40           H
ATOM   3694  NZ  LYS A 245     -12.733 -22.110 -33.126  1.00 57.40           N
ATOM   3695 1HZ  LYS A 245     -13.573 -22.622 -32.879  1.00 57.40           H
ATOM   3696 2HZ  LYS A 245     -12.963 -21.386 -33.798  1.00 57.40           H
ATOM   3697 3HZ  LYS A 245     -12.057 -22.747 -33.534  1.00 57.40           H
ATOM   3698  HN  LYS A 245      -9.541 -17.695 -29.867  1.00 57.40           H
ATOM   3699  N   LYS A 246      -6.325 -17.561 -29.851  1.00 56.71           N
ATOM   3700  CA  LYS A 246      -5.076 -16.933 -30.249  1.00 56.71           C
ATOM   3701  C   LYS A 246      -3.986 -17.289 -29.237  1.00 56.71           C
ATOM   3702  O   LYS A 246      -4.140 -17.045 -28.041  1.00 56.71           O
ATOM   3703  HA  LYS A 246      -4.796 -17.347 -31.218  1.00 56.71           H
ATOM   3704  CB  LYS A 246      -5.271 -15.428 -30.439  1.00 56.71           C
ATOM   3705 1HB  LYS A 246      -5.976 -15.051 -29.697  1.00 56.71           H
ATOM   3706 2HB  LYS A 246      -4.326 -14.911 -30.271  1.00 56.71           H
ATOM   3707  CG  LYS A 246      -5.786 -15.114 -31.845  1.00 56.71           C
ATOM   3708 1HG  LYS A 246      -5.223 -15.690 -32.579  1.00 56.71           H
ATOM   3709 2HG  LYS A 246      -6.828 -15.421 -31.931  1.00 56.71           H
ATOM   3710  CD  LYS A 246      -5.661 -13.621 -32.155  1.00 56.71           C
ATOM   3711 1HD  LYS A 246      -6.395 -13.063 -31.573  1.00 56.71           H
ATOM   3712 2HD  LYS A 246      -4.677 -13.265 -31.853  1.00 56.71           H
ATOM   3713  CE  LYS A 246      -5.872 -13.351 -33.646  1.00 56.71           C
ATOM   3714 1HE  LYS A 246      -5.228 -14.004 -34.235  1.00 56.71           H
ATOM   3715 2HE  LYS A 246      -6.900 -13.585 -33.922  1.00 56.71           H
ATOM   3716  NZ  LYS A 246      -5.577 -11.936 -33.964  1.00 56.71           N
ATOM   3717 1HZ  LYS A 246      -5.749 -11.768 -34.949  1.00 56.71           H
ATOM   3718 2HZ  LYS A 246      -6.174 -11.334 -33.408  1.00 56.71           H
ATOM   3719 3HZ  LYS A 246      -4.605 -11.738 -33.752  1.00 56.71           H
ATOM   3720  HN  LYS A 246      -6.904 -17.009 -29.252  1.00 56.71           H
ATOM   3721  N   SER A 247      -2.908 -17.861 -29.753  1.00 55.02           N
ATOM   3722  CA  SER A 247      -1.832 -18.337 -28.900  1.00 55.02           C
ATOM   3723  C   SER A 247      -1.334 -17.201 -28.004  1.00 55.02           C
ATOM   3724  O   SER A 247      -1.085 -17.406 -26.817  1.00 55.02           O
ATOM   3725  HA  SER A 247      -2.270 -19.134 -28.299  1.00 55.02           H
ATOM   3726  CB  SER A 247      -0.678 -18.901 -29.732  1.00 55.02           C
ATOM   3727 1HB  SER A 247      -1.002 -19.818 -30.225  1.00 55.02           H
ATOM   3728 2HB  SER A 247      -0.416 -18.192 -30.517  1.00 55.02           H
ATOM   3729  OG  SER A 247       0.472 -19.173 -28.935  1.00 55.02           O
ATOM   3730  HG  SER A 247       1.214 -19.515 -29.511  1.00 55.02           H
ATOM   3731  HN  SER A 247      -2.764 -18.002 -30.733  1.00 55.02           H
ATOM   3732  N   SER A 248      -1.204 -16.028 -28.607  1.00 57.85           N
ATOM   3733  CA  SER A 248      -0.594 -14.899 -27.924  1.00 57.85           C
ATOM   3734  C   SER A 248      -1.277 -14.674 -26.573  1.00 57.85           C
ATOM   3735  O   SER A 248      -0.766 -13.938 -25.731  1.00 57.85           O
ATOM   3736  HA  SER A 248       0.450 -15.177 -27.783  1.00 57.85           H
ATOM   3737  CB  SER A 248      -0.674 -13.632 -28.777  1.00 57.85           C
ATOM   3738 1HB  SER A 248      -0.133 -12.826 -28.280  1.00 57.85           H
ATOM   3739 2HB  SER A 248      -0.179 -13.805 -29.732  1.00 57.85           H
ATOM   3740  OG  SER A 248      -2.021 -13.227 -29.007  1.00 57.85           O
ATOM   3741  HG  SER A 248      -2.038 -12.384 -29.545  1.00 57.85           H
ATOM   3742  HN  SER A 248      -1.505 -15.844 -29.542  1.00 57.85           H
ATOM   3743  N   LYS A 249      -2.421 -15.322 -26.409  1.00 60.07           N
ATOM   3744  CA  LYS A 249      -3.214 -15.146 -25.205  1.00 60.07           C
ATOM   3745  C   LYS A 249      -2.558 -15.906 -24.050  1.00 60.07           C
ATOM   3746  O   LYS A 249      -2.755 -15.563 -22.886  1.00 60.07           O
ATOM   3747  HA  LYS A 249      -3.212 -14.083 -24.964  1.00 60.07           H
ATOM   3748  CB  LYS A 249      -4.669 -15.549 -25.458  1.00 60.07           C
ATOM   3749 1HB  LYS A 249      -4.702 -16.539 -25.912  1.00 60.07           H
ATOM   3750 2HB  LYS A 249      -5.201 -15.616 -24.509  1.00 60.07           H
ATOM   3751  CG  LYS A 249      -5.367 -14.539 -26.371  1.00 60.07           C
ATOM   3752 1HG  LYS A 249      -5.622 -13.646 -25.802  1.00 60.07           H
ATOM   3753 2HG  LYS A 249      -4.686 -14.229 -27.163  1.00 60.07           H
ATOM   3754  CD  LYS A 249      -6.633 -15.139 -26.985  1.00 60.07           C
ATOM   3755 1HD  LYS A 249      -6.370 -15.998 -27.603  1.00 60.07           H
ATOM   3756 2HD  LYS A 249      -7.287 -15.505 -26.194  1.00 60.07           H
ATOM   3757  CE  LYS A 249      -7.376 -14.104 -27.832  1.00 60.07           C
ATOM   3758 1HE  LYS A 249      -8.080 -13.553 -27.208  1.00 60.07           H
ATOM   3759 2HE  LYS A 249      -6.668 -13.377 -28.231  1.00 60.07           H
ATOM   3760  NZ  LYS A 249      -8.099 -14.764 -28.942  1.00 60.07           N
ATOM   3761 1HZ  LYS A 249      -8.910 -14.210 -29.193  1.00 60.07           H
ATOM   3762 2HZ  LYS A 249      -7.484 -14.846 -29.744  1.00 60.07           H
ATOM   3763 3HZ  LYS A 249      -8.397 -15.687 -28.649  1.00 60.07           H
ATOM   3764  HN  LYS A 249      -2.805 -15.957 -27.079  1.00 60.07           H
ATOM   3765  N   HIS A 250      -1.790 -16.923 -24.414  1.00 65.50           N
ATOM   3766  CA  HIS A 250      -1.089 -17.722 -23.424  1.00 65.50           C
ATOM   3767  C   HIS A 250      -0.069 -16.850 -22.689  1.00 65.50           C
ATOM   3768  O   HIS A 250       0.070 -16.944 -21.471  1.00 65.50           O
ATOM   3769  HA  HIS A 250      -1.839 -18.067 -22.712  1.00 65.50           H
ATOM   3770  CB  HIS A 250      -0.457 -18.957 -24.071  1.00 65.50           C
ATOM   3771 1HB  HIS A 250      -0.032 -18.672 -25.033  1.00 65.50           H
ATOM   3772 2HB  HIS A 250       0.368 -19.299 -23.447  1.00 65.50           H
ATOM   3773  CG  HIS A 250      -1.420 -20.101 -24.281  1.00 65.50           C
ATOM   3774  ND1 HIS A 250      -1.838 -20.927 -23.252  1.00 65.50           N
ATOM   3775  HD1 HIS A 250      -1.556 -20.858 -22.295  1.00 65.50           H
ATOM   3776  CD2 HIS A 250      -2.043 -20.546 -25.410  1.00 65.50           C
ATOM   3777  HD2 HIS A 250      -1.937 -20.119 -26.407  1.00 65.50           H
ATOM   3778  CE1 HIS A 250      -2.673 -21.826 -23.751  1.00 65.50           C
ATOM   3779  HE1 HIS A 250      -3.172 -22.617 -23.191  1.00 65.50           H
ATOM   3780  NE2 HIS A 250      -2.799 -21.589 -25.088  1.00 65.50           N
ATOM   3781  HN  HIS A 250      -1.645 -17.202 -25.363  1.00 65.50           H
ATOM   3782  N   LYS A 251       0.619 -16.022 -23.461  1.00 68.34           N
ATOM   3783  CA  LYS A 251       1.617 -15.128 -22.898  1.00 68.34           C
ATOM   3784  C   LYS A 251       0.927 -14.110 -21.987  1.00 68.34           C
ATOM   3785  O   LYS A 251       1.371 -13.875 -20.865  1.00 68.34           O
ATOM   3786  HA  LYS A 251       2.291 -15.732 -22.292  1.00 68.34           H
ATOM   3787  CB  LYS A 251       2.454 -14.491 -24.009  1.00 68.34           C
ATOM   3788 1HB  LYS A 251       2.759 -15.256 -24.724  1.00 68.34           H
ATOM   3789 2HB  LYS A 251       1.849 -13.768 -24.556  1.00 68.34           H
ATOM   3790  CG  LYS A 251       3.691 -13.799 -23.435  1.00 68.34           C
ATOM   3791 1HG  LYS A 251       3.385 -12.976 -22.789  1.00 68.34           H
ATOM   3792 2HG  LYS A 251       4.250 -14.500 -22.815  1.00 68.34           H
ATOM   3793  CD  LYS A 251       4.592 -13.269 -24.553  1.00 68.34           C
ATOM   3794 1HD  LYS A 251       4.832 -14.076 -25.245  1.00 68.34           H
ATOM   3795 2HD  LYS A 251       4.059 -12.508 -25.123  1.00 68.34           H
ATOM   3796  CE  LYS A 251       5.883 -12.677 -23.983  1.00 68.34           C
ATOM   3797 1HE  LYS A 251       5.646 -11.851 -23.313  1.00 68.34           H
ATOM   3798 2HE  LYS A 251       6.404 -13.429 -23.390  1.00 68.34           H
ATOM   3799  NZ  LYS A 251       6.761 -12.202 -25.075  1.00 68.34           N
ATOM   3800 1HZ  LYS A 251       7.636 -11.870 -24.685  1.00 68.34           H
ATOM   3801 2HZ  LYS A 251       6.945 -12.965 -25.717  1.00 68.34           H
ATOM   3802 3HZ  LYS A 251       6.304 -11.446 -25.572  1.00 68.34           H
ATOM   3803  HN  LYS A 251       0.504 -15.956 -24.453  1.00 68.34           H
ATOM   3804  N   ALA A 252      -0.148 -13.533 -22.505  1.00 67.47           N
ATOM   3805  CA  ALA A 252      -0.878 -12.515 -21.770  1.00 67.47           C
ATOM   3806  C   ALA A 252      -1.430 -13.122 -20.478  1.00 67.47           C
ATOM   3807  O   ALA A 252      -1.484 -12.454 -19.447  1.00 67.47           O
ATOM   3808  HA  ALA A 252      -0.176 -11.721 -21.517  1.00 67.47           H
ATOM   3809  CB  ALA A 252      -1.980 -11.935 -22.659  1.00 67.47           C
ATOM   3810 1HB  ALA A 252      -1.533 -11.490 -23.548  1.00 67.47           H
ATOM   3811 2HB  ALA A 252      -2.664 -12.730 -22.955  1.00 67.47           H
ATOM   3812 3HB  ALA A 252      -2.528 -11.171 -22.107  1.00 67.47           H
ATOM   3813  HN  ALA A 252      -0.519 -13.751 -23.408  1.00 67.47           H
ATOM   3814  N   LEU A 253      -1.826 -14.383 -20.577  1.00 72.32           N
ATOM   3815  CA  LEU A 253      -2.381 -15.085 -19.432  1.00 72.32           C
ATOM   3816  C   LEU A 253      -1.307 -15.215 -18.350  1.00 72.32           C
ATOM   3817  O   LEU A 253      -1.544 -14.873 -17.192  1.00 72.32           O
ATOM   3818  HA  LEU A 253      -3.195 -14.476 -19.039  1.00 72.32           H
ATOM   3819  CB  LEU A 253      -2.984 -16.423 -19.864  1.00 72.32           C
ATOM   3820 1HB  LEU A 253      -3.675 -16.239 -20.687  1.00 72.32           H
ATOM   3821 2HB  LEU A 253      -2.183 -17.050 -20.255  1.00 72.32           H
ATOM   3822  CG  LEU A 253      -3.724 -17.207 -18.779  1.00 72.32           C
ATOM   3823  HG  LEU A 253      -3.073 -17.282 -17.908  1.00 72.32           H
ATOM   3824  CD1 LEU A 253      -4.989 -16.469 -18.335  1.00 72.32           C
ATOM   3825 1HD1 LEU A 253      -4.718 -15.491 -17.937  1.00 72.32           H
ATOM   3826 2HD1 LEU A 253      -5.654 -16.342 -19.189  1.00 72.32           H
ATOM   3827 3HD1 LEU A 253      -5.495 -17.048 -17.563  1.00 72.32           H
ATOM   3828  CD2 LEU A 253      -4.025 -18.634 -19.242  1.00 72.32           C
ATOM   3829 1HD2 LEU A 253      -4.648 -18.602 -20.136  1.00 72.32           H
ATOM   3830 2HD2 LEU A 253      -3.091 -19.147 -19.469  1.00 72.32           H
ATOM   3831 3HD2 LEU A 253      -4.551 -19.169 -18.452  1.00 72.32           H
ATOM   3832  HN  LEU A 253      -1.773 -14.922 -21.418  1.00 72.32           H
ATOM   3833  N   LYS A 254      -0.151 -15.710 -18.765  1.00 73.94           N
ATOM   3834  CA  LYS A 254       0.949 -15.920 -17.839  1.00 73.94           C
ATOM   3835  C   LYS A 254       1.277 -14.602 -17.135  1.00 73.94           C
ATOM   3836  O   LYS A 254       1.390 -14.558 -15.911  1.00 73.94           O
ATOM   3837  HA  LYS A 254       0.613 -16.637 -17.089  1.00 73.94           H
ATOM   3838  CB  LYS A 254       2.144 -16.547 -18.560  1.00 73.94           C
ATOM   3839 1HB  LYS A 254       1.825 -17.443 -19.091  1.00 73.94           H
ATOM   3840 2HB  LYS A 254       2.526 -15.853 -19.308  1.00 73.94           H
ATOM   3841  CG  LYS A 254       3.256 -16.902 -17.571  1.00 73.94           C
ATOM   3842 1HG  LYS A 254       3.616 -15.996 -17.082  1.00 73.94           H
ATOM   3843 2HG  LYS A 254       2.860 -17.550 -16.789  1.00 73.94           H
ATOM   3844  CD  LYS A 254       4.418 -17.601 -18.280  1.00 73.94           C
ATOM   3845 1HD  LYS A 254       4.054 -18.495 -18.787  1.00 73.94           H
ATOM   3846 2HD  LYS A 254       4.829 -16.945 -19.047  1.00 73.94           H
ATOM   3847  CE  LYS A 254       5.516 -17.984 -17.286  1.00 73.94           C
ATOM   3848 1HE  LYS A 254       5.942 -17.085 -16.842  1.00 73.94           H
ATOM   3849 2HE  LYS A 254       5.090 -18.571 -16.472  1.00 73.94           H
ATOM   3850  NZ  LYS A 254       6.579 -18.761 -17.962  1.00 73.94           N
ATOM   3851 1HZ  LYS A 254       7.306 -18.992 -17.294  1.00 73.94           H
ATOM   3852 2HZ  LYS A 254       6.184 -19.615 -18.341  1.00 73.94           H
ATOM   3853 3HZ  LYS A 254       6.975 -18.209 -18.715  1.00 73.94           H
ATOM   3854  HN  LYS A 254       0.040 -15.965 -19.713  1.00 73.94           H
ATOM   3855  N   VAL A 255       1.421 -13.559 -17.939  1.00 72.26           N
ATOM   3856  CA  VAL A 255       1.691 -12.234 -17.406  1.00 72.26           C
ATOM   3857  C   VAL A 255       0.662 -11.906 -16.323  1.00 72.26           C
ATOM   3858  O   VAL A 255       1.022 -11.471 -15.230  1.00 72.26           O
ATOM   3859  HA  VAL A 255       2.682 -12.257 -16.953  1.00 72.26           H
ATOM   3860  CB  VAL A 255       1.712 -11.208 -18.541  1.00 72.26           C
ATOM   3861  HB  VAL A 255       0.947 -11.491 -19.263  1.00 72.26           H
ATOM   3862  CG1 VAL A 255       1.372  -9.809 -18.021  1.00 72.26           C
ATOM   3863 1HG1 VAL A 255       0.377  -9.819 -17.577  1.00 72.26           H
ATOM   3864 2HG1 VAL A 255       2.104  -9.514 -17.269  1.00 72.26           H
ATOM   3865 3HG1 VAL A 255       1.394  -9.099 -18.848  1.00 72.26           H
ATOM   3866  CG2 VAL A 255       3.062 -11.213 -19.260  1.00 72.26           C
ATOM   3867 1HG2 VAL A 255       3.852 -10.966 -18.550  1.00 72.26           H
ATOM   3868 2HG2 VAL A 255       3.247 -12.202 -19.679  1.00 72.26           H
ATOM   3869 3HG2 VAL A 255       3.050 -10.474 -20.061  1.00 72.26           H
ATOM   3870  HN  VAL A 255       1.357 -13.608 -18.936  1.00 72.26           H
ATOM   3871  N   THR A 256      -0.600 -12.129 -16.662  1.00 72.60           N
ATOM   3872  CA  THR A 256      -1.693 -11.689 -15.812  1.00 72.60           C
ATOM   3873  C   THR A 256      -1.658 -12.431 -14.474  1.00 72.60           C
ATOM   3874  O   THR A 256      -1.825 -11.822 -13.418  1.00 72.60           O
ATOM   3875  HA  THR A 256      -1.554 -10.630 -15.594  1.00 72.60           H
ATOM   3876  CB  THR A 256      -3.000 -11.885 -16.582  1.00 72.60           C
ATOM   3877  HB  THR A 256      -3.126 -12.928 -16.875  1.00 72.60           H
ATOM   3878  OG1 THR A 256      -2.915 -10.951 -17.654  1.00 72.60           O
ATOM   3879  HG1 THR A 256      -2.816 -11.436 -18.523  1.00 72.60           H
ATOM   3880  CG2 THR A 256      -4.223 -11.428 -15.785  1.00 72.60           C
ATOM   3881 1HG2 THR A 256      -4.128 -10.368 -15.550  1.00 72.60           H
ATOM   3882 2HG2 THR A 256      -4.289 -12.001 -14.860  1.00 72.60           H
ATOM   3883 3HG2 THR A 256      -5.124 -11.589 -16.378  1.00 72.60           H
ATOM   3884  HN  THR A 256      -0.879 -12.598 -17.500  1.00 72.60           H
ATOM   3885  N   ILE A 257      -1.441 -13.735 -14.562  1.00 74.98           N
ATOM   3886  CA  ILE A 257      -1.418 -14.571 -13.374  1.00 74.98           C
ATOM   3887  C   ILE A 257      -0.275 -14.122 -12.461  1.00 74.98           C
ATOM   3888  O   ILE A 257      -0.460 -13.978 -11.254  1.00 74.98           O
ATOM   3889  HA  ILE A 257      -2.360 -14.418 -12.848  1.00 74.98           H
ATOM   3890  CB  ILE A 257      -1.351 -16.050 -13.761  1.00 74.98           C
ATOM   3891  HB  ILE A 257      -0.551 -16.176 -14.491  1.00 74.98           H
ATOM   3892  CG1 ILE A 257      -2.650 -16.500 -14.433  1.00 74.98           C
ATOM   3893 1HG1 ILE A 257      -3.458 -16.505 -13.702  1.00 74.98           H
ATOM   3894 2HG1 ILE A 257      -2.927 -15.789 -15.211  1.00 74.98           H
ATOM   3895  CG2 ILE A 257      -1.000 -16.918 -12.552  1.00 74.98           C
ATOM   3896 1HG2 ILE A 257      -0.030 -16.616 -12.157  1.00 74.98           H
ATOM   3897 2HG2 ILE A 257      -1.761 -16.793 -11.781  1.00 74.98           H
ATOM   3898 3HG2 ILE A 257      -0.959 -17.965 -12.855  1.00 74.98           H
ATOM   3899  CD1 ILE A 257      -2.497 -17.896 -15.041  1.00 74.98           C
ATOM   3900 1HD1 ILE A 257      -1.704 -17.882 -15.789  1.00 74.98           H
ATOM   3901 2HD1 ILE A 257      -2.244 -18.609 -14.256  1.00 74.98           H
ATOM   3902 3HD1 ILE A 257      -3.435 -18.191 -15.512  1.00 74.98           H
ATOM   3903  HN  ILE A 257      -1.282 -14.218 -15.422  1.00 74.98           H
ATOM   3904  N   THR A 258       0.882 -13.914 -13.073  1.00 77.40           N
ATOM   3905  CA  THR A 258       2.078 -13.579 -12.319  1.00 77.40           C
ATOM   3906  C   THR A 258       1.837 -12.336 -11.461  1.00 77.40           C
ATOM   3907  O   THR A 258       2.186 -12.314 -10.282  1.00 77.40           O
ATOM   3908  HA  THR A 258       2.295 -14.401 -11.637  1.00 77.40           H
ATOM   3909  CB  THR A 258       3.232 -13.419 -13.310  1.00 77.40           C
ATOM   3910  HB  THR A 258       3.036 -12.605 -14.008  1.00 77.40           H
ATOM   3911  OG1 THR A 258       3.369 -14.711 -13.896  1.00 77.40           O
ATOM   3912  HG1 THR A 258       2.761 -14.795 -14.686  1.00 77.40           H
ATOM   3913  CG2 THR A 258       4.574 -13.183 -12.614  1.00 77.40           C
ATOM   3914 1HG2 THR A 258       4.802 -14.030 -11.967  1.00 77.40           H
ATOM   3915 2HG2 THR A 258       4.517 -12.273 -12.015  1.00 77.40           H
ATOM   3916 3HG2 THR A 258       5.359 -13.076 -13.363  1.00 77.40           H
ATOM   3917  HN  THR A 258       1.008 -13.970 -14.064  1.00 77.40           H
ATOM   3918  N   VAL A 259       1.242 -11.331 -12.086  1.00 72.76           N
ATOM   3919  CA  VAL A 259       1.013 -10.063 -11.415  1.00 72.76           C
ATOM   3920  C   VAL A 259       0.082 -10.284 -10.221  1.00 72.76           C
ATOM   3921  O   VAL A 259       0.331  -9.770  -9.131  1.00 72.76           O
ATOM   3922  HA  VAL A 259       1.975  -9.706 -11.048  1.00 72.76           H
ATOM   3923  CB  VAL A 259       0.473  -9.034 -12.410  1.00 72.76           C
ATOM   3924  HB  VAL A 259      -0.389  -9.472 -12.912  1.00 72.76           H
ATOM   3925  CG1 VAL A 259       0.004  -7.768 -11.690  1.00 72.76           C
ATOM   3926 1HG1 VAL A 259      -0.789  -8.023 -10.987  1.00 72.76           H
ATOM   3927 2HG1 VAL A 259       0.841  -7.326 -11.150  1.00 72.76           H
ATOM   3928 3HG1 VAL A 259      -0.374  -7.053 -12.421  1.00 72.76           H
ATOM   3929  CG2 VAL A 259       1.519  -8.702 -13.477  1.00 72.76           C
ATOM   3930 1HG2 VAL A 259       2.409  -8.292 -12.998  1.00 72.76           H
ATOM   3931 2HG2 VAL A 259       1.784  -9.609 -14.020  1.00 72.76           H
ATOM   3932 3HG2 VAL A 259       1.110  -7.968 -14.171  1.00 72.76           H
ATOM   3933  HN  VAL A 259       0.920 -11.373 -13.032  1.00 72.76           H
ATOM   3934  N   LEU A 260      -0.972 -11.049 -10.466  1.00 75.44           N
ATOM   3935  CA  LEU A 260      -1.959 -11.317  -9.434  1.00 75.44           C
ATOM   3936  C   LEU A 260      -1.282 -12.026  -8.259  1.00 75.44           C
ATOM   3937  O   LEU A 260      -1.473 -11.644  -7.106  1.00 75.44           O
ATOM   3938  HA  LEU A 260      -2.336 -10.355  -9.086  1.00 75.44           H
ATOM   3939  CB  LEU A 260      -3.147 -12.086 -10.015  1.00 75.44           C
ATOM   3940 1HB  LEU A 260      -3.638 -11.452 -10.754  1.00 75.44           H
ATOM   3941 2HB  LEU A 260      -2.765 -12.957 -10.547  1.00 75.44           H
ATOM   3942  CG  LEU A 260      -4.198 -12.557  -9.009  1.00 75.44           C
ATOM   3943  HG  LEU A 260      -3.700 -13.165  -8.254  1.00 75.44           H
ATOM   3944  CD1 LEU A 260      -4.834 -11.369  -8.284  1.00 75.44           C
ATOM   3945 1HD1 LEU A 260      -4.063 -10.814  -7.750  1.00 75.44           H
ATOM   3946 2HD1 LEU A 260      -5.315 -10.715  -9.011  1.00 75.44           H
ATOM   3947 3HD1 LEU A 260      -5.578 -11.733  -7.574  1.00 75.44           H
ATOM   3948  CD2 LEU A 260      -5.246 -13.444  -9.685  1.00 75.44           C
ATOM   3949 1HD2 LEU A 260      -5.745 -12.880 -10.473  1.00 75.44           H
ATOM   3950 2HD2 LEU A 260      -4.758 -14.318 -10.116  1.00 75.44           H
ATOM   3951 3HD2 LEU A 260      -5.981 -13.765  -8.946  1.00 75.44           H
ATOM   3952  HN  LEU A 260      -1.155 -11.482 -11.349  1.00 75.44           H
ATOM   3953  N   THR A 261      -0.506 -13.047  -8.593  1.00 82.02           N
ATOM   3954  CA  THR A 261       0.114 -13.880  -7.577  1.00 82.02           C
ATOM   3955  C   THR A 261       1.026 -13.038  -6.682  1.00 82.02           C
ATOM   3956  O   THR A 261       1.017 -13.191  -5.461  1.00 82.02           O
ATOM   3957  HA  THR A 261      -0.672 -14.287  -6.940  1.00 82.02           H
ATOM   3958  CB  THR A 261       0.843 -15.024  -8.283  1.00 82.02           C
ATOM   3959  HB  THR A 261       1.648 -14.643  -8.912  1.00 82.02           H
ATOM   3960  OG1 THR A 261      -0.192 -15.726  -8.966  1.00 82.02           O
ATOM   3961  HG1 THR A 261      -0.332 -15.330  -9.874  1.00 82.02           H
ATOM   3962  CG2 THR A 261       1.406 -16.054  -7.302  1.00 82.02           C
ATOM   3963 1HG2 THR A 261       0.592 -16.484  -6.719  1.00 82.02           H
ATOM   3964 2HG2 THR A 261       2.115 -15.567  -6.631  1.00 82.02           H
ATOM   3965 3HG2 THR A 261       1.914 -16.844  -7.855  1.00 82.02           H
ATOM   3966  HN  THR A 261      -0.300 -13.307  -9.536  1.00 82.02           H
ATOM   3967  N   VAL A 262       1.792 -12.168  -7.323  1.00 81.68           N
ATOM   3968  CA  VAL A 262       2.766 -11.360  -6.610  1.00 81.68           C
ATOM   3969  C   VAL A 262       2.039 -10.448  -5.620  1.00 81.68           C
ATOM   3970  O   VAL A 262       2.469 -10.298  -4.477  1.00 81.68           O
ATOM   3971  HA  VAL A 262       3.411 -12.039  -6.052  1.00 81.68           H
ATOM   3972  CB  VAL A 262       3.637 -10.590  -7.605  1.00 81.68           C
ATOM   3973  HB  VAL A 262       2.974 -10.053  -8.283  1.00 81.68           H
ATOM   3974  CG1 VAL A 262       4.510  -9.559  -6.886  1.00 81.68           C
ATOM   3975 1HG1 VAL A 262       3.873  -8.850  -6.356  1.00 81.68           H
ATOM   3976 2HG1 VAL A 262       5.160 -10.067  -6.174  1.00 81.68           H
ATOM   3977 3HG1 VAL A 262       5.118  -9.026  -7.617  1.00 81.68           H
ATOM   3978  CG2 VAL A 262       4.491 -11.545  -8.440  1.00 81.68           C
ATOM   3979 1HG2 VAL A 262       5.140 -12.122  -7.782  1.00 81.68           H
ATOM   3980 2HG2 VAL A 262       3.842 -12.223  -8.995  1.00 81.68           H
ATOM   3981 3HG2 VAL A 262       5.100 -10.972  -9.139  1.00 81.68           H
ATOM   3982  HN  VAL A 262       1.754 -12.011  -8.310  1.00 81.68           H
ATOM   3983  N   PHE A 263       0.950  -9.862  -6.095  1.00 76.81           N
ATOM   3984  CA  PHE A 263       0.168  -8.955  -5.271  1.00 76.81           C
ATOM   3985  C   PHE A 263      -0.399  -9.677  -4.047  1.00 76.81           C
ATOM   3986  O   PHE A 263      -0.233  -9.216  -2.918  1.00 76.81           O
ATOM   3987  HA  PHE A 263       0.837  -8.159  -4.944  1.00 76.81           H
ATOM   3988  CB  PHE A 263      -0.991  -8.453  -6.134  1.00 76.81           C
ATOM   3989 1HB  PHE A 263      -0.585  -7.940  -7.007  1.00 76.81           H
ATOM   3990 2HB  PHE A 263      -1.554  -9.310  -6.502  1.00 76.81           H
ATOM   3991  CG  PHE A 263      -1.947  -7.508  -5.404  1.00 76.81           C
ATOM   3992  CD1 PHE A 263      -3.088  -7.993  -4.846  1.00 76.81           C
ATOM   3993  HD1 PHE A 263      -3.322  -9.055  -4.919  1.00 76.81           H
ATOM   3994  CD2 PHE A 263      -1.655  -6.183  -5.313  1.00 76.81           C
ATOM   3995  HD2 PHE A 263      -0.741  -5.794  -5.760  1.00 76.81           H
ATOM   3996  CE1 PHE A 263      -3.976  -7.116  -4.168  1.00 76.81           C
ATOM   3997  HE1 PHE A 263      -4.890  -7.505  -3.721  1.00 76.81           H
ATOM   3998  CE2 PHE A 263      -2.543  -5.306  -4.635  1.00 76.81           C
ATOM   3999  HE2 PHE A 263      -2.309  -4.243  -4.562  1.00 76.81           H
ATOM   4000  CZ  PHE A 263      -3.684  -5.791  -4.077  1.00 76.81           C
ATOM   4001  HZ  PHE A 263      -4.365  -5.118  -3.556  1.00 76.81           H
ATOM   4002  HN  PHE A 263       0.601  -9.998  -7.022  1.00 76.81           H
ATOM   4003  N   VAL A 264      -1.056 -10.797  -4.312  1.00 82.44           N
ATOM   4004  CA  VAL A 264      -1.741 -11.529  -3.260  1.00 82.44           C
ATOM   4005  C   VAL A 264      -0.725 -11.963  -2.202  1.00 82.44           C
ATOM   4006  O   VAL A 264      -0.951 -11.781  -1.007  1.00 82.44           O
ATOM   4007  HA  VAL A 264      -2.458 -10.849  -2.799  1.00 82.44           H
ATOM   4008  CB  VAL A 264      -2.518 -12.702  -3.860  1.00 82.44           C
ATOM   4009  HB  VAL A 264      -1.828 -13.284  -4.470  1.00 82.44           H
ATOM   4010  CG1 VAL A 264      -3.063 -13.618  -2.762  1.00 82.44           C
ATOM   4011 1HG1 VAL A 264      -2.234 -14.012  -2.174  1.00 82.44           H
ATOM   4012 2HG1 VAL A 264      -3.731 -13.051  -2.114  1.00 82.44           H
ATOM   4013 3HG1 VAL A 264      -3.611 -14.443  -3.216  1.00 82.44           H
ATOM   4014  CG2 VAL A 264      -3.645 -12.206  -4.769  1.00 82.44           C
ATOM   4015 1HG2 VAL A 264      -4.333 -11.590  -4.191  1.00 82.44           H
ATOM   4016 2HG2 VAL A 264      -3.222 -11.614  -5.581  1.00 82.44           H
ATOM   4017 3HG2 VAL A 264      -4.181 -13.060  -5.182  1.00 82.44           H
ATOM   4018  HN  VAL A 264      -1.124 -11.203  -5.223  1.00 82.44           H
ATOM   4019  N   LEU A 265       0.374 -12.530  -2.680  1.00 86.35           N
ATOM   4020  CA  LEU A 265       1.345 -13.145  -1.792  1.00 86.35           C
ATOM   4021  C   LEU A 265       1.995 -12.064  -0.926  1.00 86.35           C
ATOM   4022  O   LEU A 265       2.414 -12.334   0.199  1.00 86.35           O
ATOM   4023  HA  LEU A 265       0.804 -13.831  -1.140  1.00 86.35           H
ATOM   4024  CB  LEU A 265       2.350 -13.978  -2.591  1.00 86.35           C
ATOM   4025 1HB  LEU A 265       2.746 -13.359  -3.396  1.00 86.35           H
ATOM   4026 2HB  LEU A 265       3.186 -14.227  -1.938  1.00 86.35           H
ATOM   4027  CG  LEU A 265       1.811 -15.274  -3.201  1.00 86.35           C
ATOM   4028  HG  LEU A 265       0.999 -15.019  -3.882  1.00 86.35           H
ATOM   4029  CD1 LEU A 265       2.889 -15.980  -4.027  1.00 86.35           C
ATOM   4030 1HD1 LEU A 265       3.217 -15.324  -4.833  1.00 86.35           H
ATOM   4031 2HD1 LEU A 265       3.737 -16.221  -3.387  1.00 86.35           H
ATOM   4032 3HD1 LEU A 265       2.479 -16.898  -4.449  1.00 86.35           H
ATOM   4033  CD2 LEU A 265       1.227 -16.187  -2.121  1.00 86.35           C
ATOM   4034 1HD2 LEU A 265       2.003 -16.437  -1.398  1.00 86.35           H
ATOM   4035 2HD2 LEU A 265       0.409 -15.673  -1.615  1.00 86.35           H
ATOM   4036 3HD2 LEU A 265       0.851 -17.100  -2.582  1.00 86.35           H
ATOM   4037  HN  LEU A 265       0.603 -12.572  -3.652  1.00 86.35           H
ATOM   4038  N   SER A 266       2.057 -10.863  -1.482  1.00 86.41           N
ATOM   4039  CA  SER A 266       2.738  -9.765  -0.818  1.00 86.41           C
ATOM   4040  C   SER A 266       1.802  -9.105   0.196  1.00 86.41           C
ATOM   4041  O   SER A 266       2.224  -8.742   1.293  1.00 86.41           O
ATOM   4042  HA  SER A 266       3.591 -10.218  -0.312  1.00 86.41           H
ATOM   4043  CB  SER A 266       3.237  -8.733  -1.831  1.00 86.41           C
ATOM   4044 1HB  SER A 266       3.706  -7.903  -1.302  1.00 86.41           H
ATOM   4045 2HB  SER A 266       4.004  -9.183  -2.460  1.00 86.41           H
ATOM   4046  OG  SER A 266       2.182  -8.237  -2.651  1.00 86.41           O
ATOM   4047  HG  SER A 266       2.154  -8.741  -3.514  1.00 86.41           H
ATOM   4048  HN  SER A 266       1.654 -10.636  -2.368  1.00 86.41           H
ATOM   4049  N   GLN A 267       0.547  -8.969  -0.207  1.00 85.47           N
ATOM   4050  CA  GLN A 267      -0.394  -8.151   0.539  1.00 85.47           C
ATOM   4051  C   GLN A 267      -1.159  -9.009   1.548  1.00 85.47           C
ATOM   4052  O   GLN A 267      -1.488  -8.546   2.639  1.00 85.47           O
ATOM   4053  HA  GLN A 267       0.215  -7.416   1.065  1.00 85.47           H
ATOM   4054  CB  GLN A 267      -1.356  -7.424  -0.403  1.00 85.47           C
ATOM   4055 1HB  GLN A 267      -1.873  -8.149  -1.031  1.00 85.47           H
ATOM   4056 2HB  GLN A 267      -2.118  -6.905   0.179  1.00 85.47           H
ATOM   4057  CG  GLN A 267      -0.608  -6.420  -1.283  1.00 85.47           C
ATOM   4058 1HG  GLN A 267       0.149  -6.940  -1.871  1.00 85.47           H
ATOM   4059 2HG  GLN A 267      -1.301  -5.963  -1.989  1.00 85.47           H
ATOM   4060  CD  GLN A 267       0.055  -5.334  -0.434  1.00 85.47           C
ATOM   4061  OE1 GLN A 267      -0.476  -4.881   0.566  1.00 85.47           O
ATOM   4062  NE2 GLN A 267       1.243  -4.944  -0.886  1.00 85.47           N
ATOM   4063 1HE2 GLN A 267       1.624  -5.357  -1.714  1.00 85.47           H
ATOM   4064 2HE2 GLN A 267       1.756  -4.237  -0.399  1.00 85.47           H
ATOM   4065  HN  GLN A 267       0.172  -9.404  -1.025  1.00 85.47           H
ATOM   4066  N   PHE A 268      -1.421 -10.245   1.148  1.00 88.43           N
ATOM   4067  CA  PHE A 268      -2.315 -11.104   1.906  1.00 88.43           C
ATOM   4068  C   PHE A 268      -1.825 -11.271   3.346  1.00 88.43           C
ATOM   4069  O   PHE A 268      -2.579 -11.048   4.292  1.00 88.43           O
ATOM   4070  HA  PHE A 268      -3.295 -10.626   1.911  1.00 88.43           H
ATOM   4071  CB  PHE A 268      -2.314 -12.470   1.217  1.00 88.43           C
ATOM   4072 1HB  PHE A 268      -2.610 -12.341   0.176  1.00 88.43           H
ATOM   4073 2HB  PHE A 268      -1.297 -12.862   1.213  1.00 88.43           H
ATOM   4074  CG  PHE A 268      -3.239 -13.498   1.872  1.00 88.43           C
ATOM   4075  CD1 PHE A 268      -2.724 -14.445   2.702  1.00 88.43           C
ATOM   4076  HD1 PHE A 268      -1.652 -14.471   2.900  1.00 88.43           H
ATOM   4077  CD2 PHE A 268      -4.575 -13.465   1.625  1.00 88.43           C
ATOM   4078  HD2 PHE A 268      -4.988 -12.706   0.960  1.00 88.43           H
ATOM   4079  CE1 PHE A 268      -3.582 -15.399   3.309  1.00 88.43           C
ATOM   4080  HE1 PHE A 268      -3.169 -16.158   3.974  1.00 88.43           H
ATOM   4081  CE2 PHE A 268      -5.434 -14.419   2.233  1.00 88.43           C
ATOM   4082  HE2 PHE A 268      -6.505 -14.392   2.035  1.00 88.43           H
ATOM   4083  CZ  PHE A 268      -4.919 -15.366   3.062  1.00 88.43           C
ATOM   4084  HZ  PHE A 268      -5.578 -16.098   3.529  1.00 88.43           H
ATOM   4085  HN  PHE A 268      -1.035 -10.659   0.324  1.00 88.43           H
ATOM   4086  N   PRO A 269      -0.559 -11.665   3.537  1.00 92.76           N
ATOM   4087  CA  PRO A 269      -0.057 -11.965   4.880  1.00 92.76           C
ATOM   4088  C   PRO A 269      -0.304 -10.827   5.857  1.00 92.76           C
ATOM   4089  O   PRO A 269      -0.735 -11.055   6.986  1.00 92.76           O
ATOM   4090  HA  PRO A 269      -0.591 -12.819   5.297  1.00 92.76           H
ATOM   4091  CB  PRO A 269       1.437 -12.212   4.663  1.00 92.76           C
ATOM   4092 1HB  PRO A 269       2.018 -11.299   4.793  1.00 92.76           H
ATOM   4093 2HB  PRO A 269       1.830 -12.943   5.369  1.00 92.76           H
ATOM   4094  CG  PRO A 269       1.505 -12.723   3.228  1.00 92.76           C
ATOM   4095 1HG  PRO A 269       2.504 -12.611   2.806  1.00 92.76           H
ATOM   4096 2HG  PRO A 269       1.262 -13.783   3.164  1.00 92.76           H
ATOM   4097  CD  PRO A 269       0.482 -11.857   2.511  1.00 92.76           C
ATOM   4098 1HD  PRO A 269       0.909 -10.907   2.191  1.00 92.76           H
ATOM   4099 2HD  PRO A 269       0.093 -12.346   1.617  1.00 92.76           H
ATOM   4100  N   TYR A 270      -0.022  -9.619   5.391  1.00 92.05           N
ATOM   4101  CA  TYR A 270      -0.136  -8.445   6.239  1.00 92.05           C
ATOM   4102  C   TYR A 270      -1.587  -8.218   6.669  1.00 92.05           C
ATOM   4103  O   TYR A 270      -1.857  -7.950   7.839  1.00 92.05           O
ATOM   4104  HA  TYR A 270       0.476  -8.609   7.126  1.00 92.05           H
ATOM   4105  CB  TYR A 270       0.322  -7.261   5.385  1.00 92.05           C
ATOM   4106 1HB  TYR A 270       1.389  -7.359   5.188  1.00 92.05           H
ATOM   4107 2HB  TYR A 270      -0.185  -7.305   4.421  1.00 92.05           H
ATOM   4108  CG  TYR A 270       0.058  -5.895   6.021  1.00 92.05           C
ATOM   4109  CD1 TYR A 270      -0.811  -5.009   5.418  1.00 92.05           C
ATOM   4110  HD1 TYR A 270      -1.310  -5.282   4.489  1.00 92.05           H
ATOM   4111  CD2 TYR A 270       0.690  -5.549   7.199  1.00 92.05           C
ATOM   4112  HD2 TYR A 270       1.377  -6.249   7.675  1.00 92.05           H
ATOM   4113  CE1 TYR A 270      -1.059  -3.723   6.018  1.00 92.05           C
ATOM   4114  HE1 TYR A 270      -1.743  -3.014   5.552  1.00 92.05           H
ATOM   4115  CE2 TYR A 270       0.442  -4.263   7.798  1.00 92.05           C
ATOM   4116  HE2 TYR A 270       0.934  -3.978   8.728  1.00 92.05           H
ATOM   4117  CZ  TYR A 270      -0.420  -3.414   7.178  1.00 92.05           C
ATOM   4118  OH  TYR A 270      -0.654  -2.200   7.744  1.00 92.05           O
ATOM   4119  HH  TYR A 270      -0.297  -2.183   8.678  1.00 92.05           H
ATOM   4120  HN  TYR A 270       0.280  -9.437   4.456  1.00 92.05           H
ATOM   4121  N   ASN A 271      -2.482  -8.333   5.700  1.00 90.11           N
ATOM   4122  CA  ASN A 271      -3.885  -8.041   5.939  1.00 90.11           C
ATOM   4123  C   ASN A 271      -4.475  -9.112   6.859  1.00 90.11           C
ATOM   4124  O   ASN A 271      -5.437  -8.854   7.581  1.00 90.11           O
ATOM   4125  HA  ASN A 271      -3.899  -7.049   6.391  1.00 90.11           H
ATOM   4126  CB  ASN A 271      -4.681  -8.052   4.631  1.00 90.11           C
ATOM   4127 1HB  ASN A 271      -4.417  -8.934   4.048  1.00 90.11           H
ATOM   4128 2HB  ASN A 271      -5.746  -8.122   4.850  1.00 90.11           H
ATOM   4129  CG  ASN A 271      -4.405  -6.790   3.812  1.00 90.11           C
ATOM   4130  OD1 ASN A 271      -4.736  -5.681   4.199  1.00 90.11           O
ATOM   4131  ND2 ASN A 271      -3.781  -7.019   2.659  1.00 90.11           N
ATOM   4132 1HD2 ASN A 271      -3.537  -7.953   2.400  1.00 90.11           H
ATOM   4133 2HD2 ASN A 271      -3.556  -6.256   2.052  1.00 90.11           H
ATOM   4134  HN  ASN A 271      -2.263  -8.619   4.767  1.00 90.11           H
ATOM   4135  N   CYS A 272      -3.873 -10.291   6.804  1.00 92.50           N
ATOM   4136  CA  CYS A 272      -4.247 -11.365   7.708  1.00 92.50           C
ATOM   4137  C   CYS A 272      -3.997 -10.894   9.142  1.00 92.50           C
ATOM   4138  O   CYS A 272      -4.866 -11.025  10.003  1.00 92.50           O
ATOM   4139  HA  CYS A 272      -5.307 -11.558   7.544  1.00 92.50           H
ATOM   4140  CB  CYS A 272      -3.493 -12.658   7.393  1.00 92.50           C
ATOM   4141 1HB  CYS A 272      -2.426 -12.454   7.301  1.00 92.50           H
ATOM   4142 2HB  CYS A 272      -3.612 -13.368   8.212  1.00 92.50           H
ATOM   4143  SG  CYS A 272      -4.125 -13.387   5.838  1.00 92.50           S
ATOM   4144  HG  CYS A 272      -3.520 -12.526   5.024  1.00 92.50           H
ATOM   4145  HN  CYS A 272      -3.144 -10.517   6.158  1.00 92.50           H
ATOM   4146  N   ILE A 273      -2.805 -10.356   9.355  1.00 93.29           N
ATOM   4147  CA  ILE A 273      -2.411  -9.911  10.681  1.00 93.29           C
ATOM   4148  C   ILE A 273      -3.258  -8.702  11.082  1.00 93.29           C
ATOM   4149  O   ILE A 273      -3.659  -8.576  12.238  1.00 93.29           O
ATOM   4150  HA  ILE A 273      -2.621 -10.725  11.375  1.00 93.29           H
ATOM   4151  CB  ILE A 273      -0.904  -9.650  10.733  1.00 93.29           C
ATOM   4152  HB  ILE A 273      -0.659  -8.912   9.969  1.00 93.29           H
ATOM   4153  CG1 ILE A 273      -0.116 -10.919  10.404  1.00 93.29           C
ATOM   4154 1HG1 ILE A 273      -0.388 -11.274   9.410  1.00 93.29           H
ATOM   4155 2HG1 ILE A 273       0.951 -10.694  10.382  1.00 93.29           H
ATOM   4156  CG2 ILE A 273      -0.496  -9.055  12.082  1.00 93.29           C
ATOM   4157 1HG2 ILE A 273      -1.020  -8.112  12.237  1.00 93.29           H
ATOM   4158 2HG2 ILE A 273      -0.758  -9.751  12.880  1.00 93.29           H
ATOM   4159 3HG2 ILE A 273       0.579  -8.879  12.092  1.00 93.29           H
ATOM   4160  CD1 ILE A 273      -0.389 -12.017  11.435  1.00 93.29           C
ATOM   4161 1HD1 ILE A 273      -0.093 -11.668  12.424  1.00 93.29           H
ATOM   4162 2HD1 ILE A 273      -1.452 -12.256  11.437  1.00 93.29           H
ATOM   4163 3HD1 ILE A 273       0.184 -12.908  11.178  1.00 93.29           H
ATOM   4164  HN  ILE A 273      -2.116 -10.222   8.643  1.00 93.29           H
ATOM   4165  N   LEU A 274      -3.506  -7.843  10.104  1.00 92.17           N
ATOM   4166  CA  LEU A 274      -4.287  -6.642  10.344  1.00 92.17           C
ATOM   4167  C   LEU A 274      -5.691  -7.035  10.808  1.00 92.17           C
ATOM   4168  O   LEU A 274      -6.290  -6.350  11.636  1.00 92.17           O
ATOM   4169  HA  LEU A 274      -3.800  -6.090  11.148  1.00 92.17           H
ATOM   4170  CB  LEU A 274      -4.278  -5.741   9.107  1.00 92.17           C
ATOM   4171 1HB  LEU A 274      -3.250  -5.651   8.755  1.00 92.17           H
ATOM   4172 2HB  LEU A 274      -4.843  -6.236   8.317  1.00 92.17           H
ATOM   4173  CG  LEU A 274      -4.847  -4.334   9.297  1.00 92.17           C
ATOM   4174  HG  LEU A 274      -5.822  -4.422   9.777  1.00 92.17           H
ATOM   4175  CD1 LEU A 274      -3.960  -3.505  10.228  1.00 92.17           C
ATOM   4176 1HD1 LEU A 274      -3.899  -3.992  11.201  1.00 92.17           H
ATOM   4177 2HD1 LEU A 274      -2.961  -3.422   9.799  1.00 92.17           H
ATOM   4178 3HD1 LEU A 274      -4.388  -2.509  10.346  1.00 92.17           H
ATOM   4179  CD2 LEU A 274      -5.067  -3.644   7.949  1.00 92.17           C
ATOM   4180 1HD2 LEU A 274      -4.117  -3.568   7.421  1.00 92.17           H
ATOM   4181 2HD2 LEU A 274      -5.769  -4.227   7.353  1.00 92.17           H
ATOM   4182 3HD2 LEU A 274      -5.473  -2.646   8.114  1.00 92.17           H
ATOM   4183  HN  LEU A 274      -3.185  -7.958   9.164  1.00 92.17           H
ATOM   4184  N   LEU A 275      -6.176  -8.136  10.253  1.00 93.60           N
ATOM   4185  CA  LEU A 275      -7.478  -8.656  10.636  1.00 93.60           C
ATOM   4186  C   LEU A 275      -7.446  -9.065  12.110  1.00 93.60           C
ATOM   4187  O   LEU A 275      -8.347  -8.722  12.873  1.00 93.60           O
ATOM   4188  HA  LEU A 275      -8.200  -7.848  10.517  1.00 93.60           H
ATOM   4189  CB  LEU A 275      -7.902  -9.785   9.694  1.00 93.60           C
ATOM   4190 1HB  LEU A 275      -7.960  -9.384   8.682  1.00 93.60           H
ATOM   4191 2HB  LEU A 275      -7.120 -10.543   9.693  1.00 93.60           H
ATOM   4192  CG  LEU A 275      -9.233 -10.465  10.020  1.00 93.60           C
ATOM   4193  HG  LEU A 275      -9.196 -10.812  11.052  1.00 93.60           H
ATOM   4194  CD1 LEU A 275     -10.395  -9.475   9.918  1.00 93.60           C
ATOM   4195 1HD1 LEU A 275     -10.239  -8.658  10.622  1.00 93.60           H
ATOM   4196 2HD1 LEU A 275     -10.445  -9.077   8.904  1.00 93.60           H
ATOM   4197 3HD1 LEU A 275     -11.329  -9.985  10.154  1.00 93.60           H
ATOM   4198  CD2 LEU A 275      -9.450 -11.696   9.137  1.00 93.60           C
ATOM   4199 1HD2 LEU A 275      -9.458 -11.395   8.090  1.00 93.60           H
ATOM   4200 2HD2 LEU A 275      -8.643 -12.409   9.304  1.00 93.60           H
ATOM   4201 3HD2 LEU A 275     -10.403 -12.161   9.390  1.00 93.60           H
ATOM   4202  HN  LEU A 275      -5.697  -8.669   9.556  1.00 93.60           H
ATOM   4203  N   VAL A 276      -6.397  -9.792  12.467  1.00 94.20           N
ATOM   4204  CA  VAL A 276      -6.241 -10.260  13.833  1.00 94.20           C
ATOM   4205  C   VAL A 276      -6.237  -9.060  14.782  1.00 94.20           C
ATOM   4206  O   VAL A 276      -6.913  -9.074  15.809  1.00 94.20           O
ATOM   4207  HA  VAL A 276      -7.101 -10.888  14.066  1.00 94.20           H
ATOM   4208  CB  VAL A 276      -4.981 -11.120  13.951  1.00 94.20           C
ATOM   4209  HB  VAL A 276      -4.144 -10.545  13.554  1.00 94.20           H
ATOM   4210  CG1 VAL A 276      -4.675 -11.446  15.414  1.00 94.20           C
ATOM   4211 1HG1 VAL A 276      -4.519 -10.520  15.968  1.00 94.20           H
ATOM   4212 2HG1 VAL A 276      -5.512 -11.993  15.848  1.00 94.20           H
ATOM   4213 3HG1 VAL A 276      -3.774 -12.058  15.469  1.00 94.20           H
ATOM   4214  CG2 VAL A 276      -5.110 -12.398  13.120  1.00 94.20           C
ATOM   4215 1HG2 VAL A 276      -5.962 -12.978  13.474  1.00 94.20           H
ATOM   4216 2HG2 VAL A 276      -5.258 -12.137  12.072  1.00 94.20           H
ATOM   4217 3HG2 VAL A 276      -4.201 -12.991  13.222  1.00 94.20           H
ATOM   4218  HN  VAL A 276      -5.663 -10.060  11.842  1.00 94.20           H
ATOM   4219  N   GLN A 277      -5.466  -8.050  14.404  1.00 92.85           N
ATOM   4220  CA  GLN A 277      -5.355  -6.850  15.215  1.00 92.85           C
ATOM   4221  C   GLN A 277      -6.720  -6.173  15.352  1.00 92.85           C
ATOM   4222  O   GLN A 277      -7.027  -5.591  16.392  1.00 92.85           O
ATOM   4223  HA  GLN A 277      -5.011  -7.191  16.192  1.00 92.85           H
ATOM   4224  CB  GLN A 277      -4.321  -5.886  14.629  1.00 92.85           C
ATOM   4225 1HB  GLN A 277      -4.486  -5.778  13.557  1.00 92.85           H
ATOM   4226 2HB  GLN A 277      -4.448  -4.898  15.072  1.00 92.85           H
ATOM   4227  CG  GLN A 277      -2.898  -6.387  14.884  1.00 92.85           C
ATOM   4228 1HG  GLN A 277      -2.741  -6.518  15.954  1.00 92.85           H
ATOM   4229 2HG  GLN A 277      -2.764  -7.364  14.419  1.00 92.85           H
ATOM   4230  CD  GLN A 277      -1.864  -5.406  14.327  1.00 92.85           C
ATOM   4231  OE1 GLN A 277      -2.138  -4.609  13.445  1.00 92.85           O
ATOM   4232  NE2 GLN A 277      -0.664  -5.508  14.891  1.00 92.85           N
ATOM   4233 1HE2 GLN A 277      -0.505  -6.184  15.610  1.00 92.85           H
ATOM   4234 2HE2 GLN A 277       0.080  -4.909  14.594  1.00 92.85           H
ATOM   4235  HN  GLN A 277      -4.926  -8.044  13.563  1.00 92.85           H
ATOM   4236  N   THR A 278      -7.503  -6.272  14.288  1.00 93.13           N
ATOM   4237  CA  THR A 278      -8.822  -5.662  14.270  1.00 93.13           C
ATOM   4238  C   THR A 278      -9.751  -6.370  15.258  1.00 93.13           C
ATOM   4239  O   THR A 278     -10.474  -5.720  16.011  1.00 93.13           O
ATOM   4240  HA  THR A 278      -8.727  -4.629  14.605  1.00 93.13           H
ATOM   4241  CB  THR A 278      -9.334  -5.686  12.829  1.00 93.13           C
ATOM   4242  HB  THR A 278      -9.494  -6.710  12.490  1.00 93.13           H
ATOM   4243  OG1 THR A 278      -8.361  -4.943  12.101  1.00 93.13           O
ATOM   4244  HG1 THR A 278      -7.691  -5.563  11.693  1.00 93.13           H
ATOM   4245  CG2 THR A 278     -10.625  -4.883  12.652  1.00 93.13           C
ATOM   4246 1HG2 THR A 278     -10.446  -3.844  12.927  1.00 93.13           H
ATOM   4247 2HG2 THR A 278     -11.402  -5.300  13.292  1.00 93.13           H
ATOM   4248 3HG2 THR A 278     -10.945  -4.934  11.612  1.00 93.13           H
ATOM   4249  HN  THR A 278      -7.251  -6.757  13.451  1.00 93.13           H
ATOM   4250  N   ILE A 279      -9.701  -7.694  15.222  1.00 94.33           N
ATOM   4251  CA  ILE A 279     -10.551  -8.498  16.085  1.00 94.33           C
ATOM   4252  C   ILE A 279     -10.172  -8.245  17.545  1.00 94.33           C
ATOM   4253  O   ILE A 279     -11.044  -8.094  18.399  1.00 94.33           O
ATOM   4254  HA  ILE A 279     -11.578  -8.167  15.932  1.00 94.33           H
ATOM   4255  CB  ILE A 279     -10.485  -9.971  15.679  1.00 94.33           C
ATOM   4256  HB  ILE A 279      -9.437 -10.272  15.652  1.00 94.33           H
ATOM   4257  CG1 ILE A 279     -11.050 -10.178  14.272  1.00 94.33           C
ATOM   4258 1HG1 ILE A 279     -12.136 -10.082  14.295  1.00 94.33           H
ATOM   4259 2HG1 ILE A 279     -10.675  -9.400  13.607  1.00 94.33           H
ATOM   4260  CG2 ILE A 279     -11.182 -10.857  16.713  1.00 94.33           C
ATOM   4261 1HG2 ILE A 279     -10.694 -10.739  17.680  1.00 94.33           H
ATOM   4262 2HG2 ILE A 279     -12.228 -10.564  16.796  1.00 94.33           H
ATOM   4263 3HG2 ILE A 279     -11.120 -11.899  16.400  1.00 94.33           H
ATOM   4264  CD1 ILE A 279     -10.667 -11.554  13.724  1.00 94.33           C
ATOM   4265 1HD1 ILE A 279      -9.581 -11.638  13.680  1.00 94.33           H
ATOM   4266 2HD1 ILE A 279     -11.065 -12.330  14.379  1.00 94.33           H
ATOM   4267 3HD1 ILE A 279     -11.082 -11.675  12.723  1.00 94.33           H
ATOM   4268  HN  ILE A 279      -9.097  -8.215  14.620  1.00 94.33           H
ATOM   4269  N   ASP A 280      -8.870  -8.206  17.788  1.00 93.94           N
ATOM   4270  CA  ASP A 280      -8.365  -8.045  19.141  1.00 93.94           C
ATOM   4271  C   ASP A 280      -8.685  -6.633  19.635  1.00 93.94           C
ATOM   4272  O   ASP A 280      -8.922  -6.426  20.824  1.00 93.94           O
ATOM   4273  HA  ASP A 280      -8.866  -8.815  19.727  1.00 93.94           H
ATOM   4274  CB  ASP A 280      -6.847  -8.229  19.188  1.00 93.94           C
ATOM   4275 1HB  ASP A 280      -6.574  -9.155  18.682  1.00 93.94           H
ATOM   4276 2HB  ASP A 280      -6.361  -7.416  18.648  1.00 93.94           H
ATOM   4277  CG  ASP A 280      -6.343  -8.263  20.632  1.00 93.94           C
ATOM   4278  OD1 ASP A 280      -6.889  -9.080  21.404  1.00 93.94           O
ATOM   4279  OD2 ASP A 280      -5.424  -7.470  20.931  1.00 93.94           O
ATOM   4280  HN  ASP A 280      -8.167  -8.282  17.081  1.00 93.94           H
ATOM   4281  N   ALA A 281      -8.682  -5.697  18.697  1.00 91.93           N
ATOM   4282  CA  ALA A 281      -9.015  -4.318  19.014  1.00 91.93           C
ATOM   4283  C   ALA A 281     -10.444  -4.255  19.557  1.00 91.93           C
ATOM   4284  O   ALA A 281     -10.777  -3.363  20.335  1.00 91.93           O
ATOM   4285  HA  ALA A 281      -8.326  -3.980  19.788  1.00 91.93           H
ATOM   4286  CB  ALA A 281      -8.825  -3.448  17.770  1.00 91.93           C
ATOM   4287 1HB  ALA A 281      -7.787  -3.505  17.442  1.00 91.93           H
ATOM   4288 2HB  ALA A 281      -9.478  -3.805  16.974  1.00 91.93           H
ATOM   4289 3HB  ALA A 281      -9.074  -2.414  18.009  1.00 91.93           H
ATOM   4290  HN  ALA A 281      -8.458  -5.867  17.738  1.00 91.93           H
ATOM   4291  N   TYR A 282     -11.250  -5.214  19.126  1.00 90.69           N
ATOM   4292  CA  TYR A 282     -12.638  -5.272  19.550  1.00 90.69           C
ATOM   4293  C   TYR A 282     -12.801  -6.176  20.773  1.00 90.69           C
ATOM   4294  O   TYR A 282     -13.444  -5.795  21.750  1.00 90.69           O
ATOM   4295  HA  TYR A 282     -12.953  -4.261  19.810  1.00 90.69           H
ATOM   4296  CB  TYR A 282     -13.413  -5.877  18.377  1.00 90.69           C
ATOM   4297 1HB  TYR A 282     -13.219  -5.284  17.483  1.00 90.69           H
ATOM   4298 2HB  TYR A 282     -13.033  -6.880  18.183  1.00 90.69           H
ATOM   4299  CG  TYR A 282     -14.924  -5.953  18.602  1.00 90.69           C
ATOM   4300  CD1 TYR A 282     -15.514  -7.159  18.924  1.00 90.69           C
ATOM   4301  HD1 TYR A 282     -14.902  -8.056  19.017  1.00 90.69           H
ATOM   4302  CD2 TYR A 282     -15.698  -4.816  18.484  1.00 90.69           C
ATOM   4303  HD2 TYR A 282     -15.232  -3.864  18.230  1.00 90.69           H
ATOM   4304  CE1 TYR A 282     -16.936  -7.231  19.136  1.00 90.69           C
ATOM   4305  HE1 TYR A 282     -17.414  -8.176  19.390  1.00 90.69           H
ATOM   4306  CE2 TYR A 282     -17.120  -4.888  18.696  1.00 90.69           C
ATOM   4307  HE2 TYR A 282     -17.743  -3.998  18.606  1.00 90.69           H
ATOM   4308  CZ  TYR A 282     -17.669  -6.092  19.012  1.00 90.69           C
ATOM   4309  OH  TYR A 282     -19.012  -6.160  19.212  1.00 90.69           O
ATOM   4310  HH  TYR A 282     -19.419  -5.252  19.112  1.00 90.69           H
ATOM   4311  HN  TYR A 282     -10.969  -5.941  18.499  1.00 90.69           H
ATOM   4312  N   ALA A 283     -12.208  -7.357  20.679  1.00 92.46           N
ATOM   4313  CA  ALA A 283     -12.512  -8.424  21.617  1.00 92.46           C
ATOM   4314  C   ALA A 283     -11.466  -8.429  22.734  1.00 92.46           C
ATOM   4315  O   ALA A 283     -11.703  -8.978  23.809  1.00 92.46           O
ATOM   4316  HA  ALA A 283     -13.491  -8.218  22.049  1.00 92.46           H
ATOM   4317  CB  ALA A 283     -12.574  -9.758  20.871  1.00 92.46           C
ATOM   4318 1HB  ALA A 283     -13.352  -9.712  20.108  1.00 92.46           H
ATOM   4319 2HB  ALA A 283     -11.612  -9.955  20.397  1.00 92.46           H
ATOM   4320 3HB  ALA A 283     -12.802 -10.559  21.575  1.00 92.46           H
ATOM   4321  HN  ALA A 283     -11.531  -7.589  19.980  1.00 92.46           H
ATOM   4322  N   MET A 284     -10.331  -7.812  22.441  1.00 90.79           N
ATOM   4323  CA  MET A 284      -9.234  -7.770  23.393  1.00 90.79           C
ATOM   4324  C   MET A 284      -8.976  -9.153  23.994  1.00 90.79           C
ATOM   4325  O   MET A 284      -8.875  -9.296  25.211  1.00 90.79           O
ATOM   4326  HA  MET A 284      -8.363  -7.446  22.824  1.00 90.79           H
ATOM   4327  CB  MET A 284      -9.567  -6.781  24.513  1.00 90.79           C
ATOM   4328 1HB  MET A 284     -10.498  -7.076  24.998  1.00 90.79           H
ATOM   4329 2HB  MET A 284      -8.788  -6.812  25.274  1.00 90.79           H
ATOM   4330  CG  MET A 284      -9.699  -5.358  23.966  1.00 90.79           C
ATOM   4331 1HG  MET A 284      -8.734  -5.013  23.593  1.00 90.79           H
ATOM   4332 2HG  MET A 284     -10.389  -5.346  23.123  1.00 90.79           H
ATOM   4333  SD  MET A 284     -10.283  -4.263  25.249  1.00 90.79           S
ATOM   4334  CE  MET A 284     -12.011  -4.710  25.274  1.00 90.79           C
ATOM   4335 1HE  MET A 284     -12.450  -4.519  24.295  1.00 90.79           H
ATOM   4336 2HE  MET A 284     -12.109  -5.768  25.517  1.00 90.79           H
ATOM   4337 3HE  MET A 284     -12.529  -4.116  26.027  1.00 90.79           H
ATOM   4338  HN  MET A 284     -10.155  -7.347  21.573  1.00 90.79           H
ATOM   4339  N   PHE A 285      -8.878 -10.137  23.112  1.00 91.28           N
ATOM   4340  CA  PHE A 285      -8.785 -11.522  23.542  1.00 91.28           C
ATOM   4341  C   PHE A 285      -7.330 -11.921  23.795  1.00 91.28           C
ATOM   4342  O   PHE A 285      -7.063 -12.950  24.414  1.00 91.28           O
ATOM   4343  HA  PHE A 285      -9.351 -11.611  24.470  1.00 91.28           H
ATOM   4344  CB  PHE A 285      -9.348 -12.382  22.409  1.00 91.28           C
ATOM   4345 1HB  PHE A 285      -9.487 -13.399  22.773  1.00 91.28           H
ATOM   4346 2HB  PHE A 285     -10.332 -12.003  22.134  1.00 91.28           H
ATOM   4347  CG  PHE A 285      -8.465 -12.419  21.160  1.00 91.28           C
ATOM   4348  CD1 PHE A 285      -8.647 -11.503  20.171  1.00 91.28           C
ATOM   4349  HD1 PHE A 285      -9.421 -10.743  20.268  1.00 91.28           H
ATOM   4350  CD2 PHE A 285      -7.499 -13.369  21.038  1.00 91.28           C
ATOM   4351  HD2 PHE A 285      -7.353 -14.103  21.831  1.00 91.28           H
ATOM   4352  CE1 PHE A 285      -7.828 -11.539  19.011  1.00 91.28           C
ATOM   4353  HE1 PHE A 285      -7.973 -10.805  18.219  1.00 91.28           H
ATOM   4354  CE2 PHE A 285      -6.680 -13.404  19.879  1.00 91.28           C
ATOM   4355  HE2 PHE A 285      -5.905 -14.165  19.781  1.00 91.28           H
ATOM   4356  CZ  PHE A 285      -6.861 -12.488  18.890  1.00 91.28           C
ATOM   4357  HZ  PHE A 285      -6.232 -12.515  18.000  1.00 91.28           H
ATOM   4358  HN  PHE A 285      -8.861 -10.001  22.121  1.00 91.28           H
ATOM   4359  N   ILE A 286      -6.427 -11.085  23.303  1.00 91.87           N
ATOM   4360  CA  ILE A 286      -5.006 -11.321  23.496  1.00 91.87           C
ATOM   4361  C   ILE A 286      -4.570 -10.721  24.834  1.00 91.87           C
ATOM   4362  O   ILE A 286      -4.243  -9.538  24.910  1.00 91.87           O
ATOM   4363  HA  ILE A 286      -4.856 -12.400  23.536  1.00 91.87           H
ATOM   4364  CB  ILE A 286      -4.209 -10.799  22.299  1.00 91.87           C
ATOM   4365  HB  ILE A 286      -4.364  -9.722  22.229  1.00 91.87           H
ATOM   4366  CG1 ILE A 286      -4.716 -11.413  20.992  1.00 91.87           C
ATOM   4367 1HG1 ILE A 286      -4.468 -12.475  20.966  1.00 91.87           H
ATOM   4368 2HG1 ILE A 286      -5.802 -11.338  20.948  1.00 91.87           H
ATOM   4369  CG2 ILE A 286      -2.709 -11.028  22.496  1.00 91.87           C
ATOM   4370 1HG2 ILE A 286      -2.377 -10.504  23.392  1.00 91.87           H
ATOM   4371 2HG2 ILE A 286      -2.516 -12.095  22.606  1.00 91.87           H
ATOM   4372 3HG2 ILE A 286      -2.167 -10.647  21.631  1.00 91.87           H
ATOM   4373  CD1 ILE A 286      -4.100 -10.710  19.781  1.00 91.87           C
ATOM   4374 1HD1 ILE A 286      -4.370  -9.654  19.798  1.00 91.87           H
ATOM   4375 2HD1 ILE A 286      -3.015 -10.809  19.816  1.00 91.87           H
ATOM   4376 3HD1 ILE A 286      -4.477 -11.167  18.865  1.00 91.87           H
ATOM   4377  HN  ILE A 286      -6.652 -10.262  22.783  1.00 91.87           H
ATOM   4378  N   SER A 287      -4.579 -11.564  25.855  1.00 89.84           N
ATOM   4379  CA  SER A 287      -4.150 -11.143  27.178  1.00 89.84           C
ATOM   4380  C   SER A 287      -2.711 -11.598  27.431  1.00 89.84           C
ATOM   4381  O   SER A 287      -2.054 -11.108  28.348  1.00 89.84           O
ATOM   4382  HA  SER A 287      -4.211 -10.054  27.168  1.00 89.84           H
ATOM   4383  CB  SER A 287      -5.079 -11.695  28.261  1.00 89.84           C
ATOM   4384 1HB  SER A 287      -4.717 -11.385  29.241  1.00 89.84           H
ATOM   4385 2HB  SER A 287      -6.074 -11.265  28.139  1.00 89.84           H
ATOM   4386  OG  SER A 287      -5.168 -13.116  28.215  1.00 89.84           O
ATOM   4387  HG  SER A 287      -5.803 -13.442  28.915  1.00 89.84           H
ATOM   4388  HN  SER A 287      -4.872 -12.518  25.790  1.00 89.84           H
ATOM   4389  N   ASN A 288      -2.264 -12.529  26.602  1.00 92.53           N
ATOM   4390  CA  ASN A 288      -0.963 -13.145  26.798  1.00 92.53           C
ATOM   4391  C   ASN A 288       0.108 -12.291  26.117  1.00 92.53           C
ATOM   4392  O   ASN A 288       0.028 -12.028  24.918  1.00 92.53           O
ATOM   4393  HA  ASN A 288      -0.831 -13.195  27.879  1.00 92.53           H
ATOM   4394  CB  ASN A 288      -0.916 -14.543  26.181  1.00 92.53           C
ATOM   4395 1HB  ASN A 288      -1.780 -15.120  26.511  1.00 92.53           H
ATOM   4396 2HB  ASN A 288      -0.979 -14.468  25.095  1.00 92.53           H
ATOM   4397  CG  ASN A 288       0.370 -15.273  26.572  1.00 92.53           C
ATOM   4398  OD1 ASN A 288       1.469 -14.758  26.448  1.00 92.53           O
ATOM   4399  ND2 ASN A 288       0.173 -16.498  27.052  1.00 92.53           N
ATOM   4400 1HD2 ASN A 288      -0.755 -16.861  27.128  1.00 92.53           H
ATOM   4401 2HD2 ASN A 288       0.953 -17.056  27.336  1.00 92.53           H
ATOM   4402  HN  ASN A 288      -2.774 -12.863  25.809  1.00 92.53           H
ATOM   4403  N   CYS A 289       1.087 -11.881  26.911  1.00 92.11           N
ATOM   4404  CA  CYS A 289       2.104 -10.961  26.433  1.00 92.11           C
ATOM   4405  C   CYS A 289       2.935 -11.676  25.365  1.00 92.11           C
ATOM   4406  O   CYS A 289       3.360 -11.061  24.389  1.00 92.11           O
ATOM   4407  HA  CYS A 289       1.578 -10.107  26.006  1.00 92.11           H
ATOM   4408  CB  CYS A 289       2.975 -10.435  27.576  1.00 92.11           C
ATOM   4409 1HB  CYS A 289       2.351  -9.944  28.322  1.00 92.11           H
ATOM   4410 2HB  CYS A 289       3.474 -11.266  28.075  1.00 92.11           H
ATOM   4411  SG  CYS A 289       4.217  -9.258  26.926  1.00 92.11           S
ATOM   4412  HN  CYS A 289       1.191 -12.167  27.864  1.00 92.11           H
ATOM   4413  N   ALA A 290       3.141 -12.966  25.587  1.00 93.75           N
ATOM   4414  CA  ALA A 290       3.968 -13.757  24.691  1.00 93.75           C
ATOM   4415  C   ALA A 290       3.321 -13.792  23.305  1.00 93.75           C
ATOM   4416  O   ALA A 290       3.999 -13.613  22.295  1.00 93.75           O
ATOM   4417  HA  ALA A 290       4.939 -13.268  24.617  1.00 93.75           H
ATOM   4418  CB  ALA A 290       4.164 -15.156  25.278  1.00 93.75           C
ATOM   4419 1HB  ALA A 290       4.653 -15.077  26.249  1.00 93.75           H
ATOM   4420 2HB  ALA A 290       3.194 -15.639  25.399  1.00 93.75           H
ATOM   4421 3HB  ALA A 290       4.784 -15.749  24.606  1.00 93.75           H
ATOM   4422  HN  ALA A 290       2.756 -13.469  26.361  1.00 93.75           H
ATOM   4423  N   VAL A 291       2.016 -14.023  23.302  1.00 93.83           N
ATOM   4424  CA  VAL A 291       1.268 -14.076  22.057  1.00 93.83           C
ATOM   4425  C   VAL A 291       1.299 -12.699  21.390  1.00 93.83           C
ATOM   4426  O   VAL A 291       1.517 -12.594  20.184  1.00 93.83           O
ATOM   4427  HA  VAL A 291       1.766 -14.793  21.404  1.00 93.83           H
ATOM   4428  CB  VAL A 291      -0.151 -14.581  22.320  1.00 93.83           C
ATOM   4429  HB  VAL A 291      -0.618 -13.911  23.042  1.00 93.83           H
ATOM   4430  CG1 VAL A 291      -0.990 -14.552  21.041  1.00 93.83           C
ATOM   4431 1HG1 VAL A 291      -1.047 -13.529  20.667  1.00 93.83           H
ATOM   4432 2HG1 VAL A 291      -0.526 -15.189  20.288  1.00 93.83           H
ATOM   4433 3HG1 VAL A 291      -1.994 -14.916  21.256  1.00 93.83           H
ATOM   4434  CG2 VAL A 291      -0.130 -15.985  22.929  1.00 93.83           C
ATOM   4435 1HG2 VAL A 291       0.364 -16.672  22.241  1.00 93.83           H
ATOM   4436 2HG2 VAL A 291       0.414 -15.963  23.873  1.00 93.83           H
ATOM   4437 3HG2 VAL A 291      -1.152 -16.320  23.106  1.00 93.83           H
ATOM   4438  HN  VAL A 291       1.473 -14.173  24.128  1.00 93.83           H
ATOM   4439  N   SER A 292       1.077 -11.678  22.204  1.00 93.23           N
ATOM   4440  CA  SER A 292       1.032 -10.316  21.701  1.00 93.23           C
ATOM   4441  C   SER A 292       2.372  -9.951  21.058  1.00 93.23           C
ATOM   4442  O   SER A 292       2.407  -9.332  19.996  1.00 93.23           O
ATOM   4443  HA  SER A 292       0.236 -10.309  20.956  1.00 93.23           H
ATOM   4444  CB  SER A 292       0.692  -9.326  22.817  1.00 93.23           C
ATOM   4445 1HB  SER A 292      -0.196  -9.670  23.348  1.00 93.23           H
ATOM   4446 2HB  SER A 292       1.507  -9.303  23.541  1.00 93.23           H
ATOM   4447  OG  SER A 292       0.465  -8.012  22.316  1.00 93.23           O
ATOM   4448  HG  SER A 292      -0.415  -7.974  21.842  1.00 93.23           H
ATOM   4449  HN  SER A 292       0.929 -11.769  23.189  1.00 93.23           H
ATOM   4450  N   THR A 293       3.442 -10.350  21.730  1.00 93.13           N
ATOM   4451  CA  THR A 293       4.781 -10.036  21.259  1.00 93.13           C
ATOM   4452  C   THR A 293       5.015 -10.643  19.875  1.00 93.13           C
ATOM   4453  O   THR A 293       5.525  -9.974  18.978  1.00 93.13           O
ATOM   4454  HA  THR A 293       4.863  -8.954  21.153  1.00 93.13           H
ATOM   4455  CB  THR A 293       5.778 -10.522  22.313  1.00 93.13           C
ATOM   4456  HB  THR A 293       5.650 -11.587  22.508  1.00 93.13           H
ATOM   4457  OG1 THR A 293       5.554  -9.662  23.427  1.00 93.13           O
ATOM   4458  HG1 THR A 293       4.945 -10.106  24.084  1.00 93.13           H
ATOM   4459  CG2 THR A 293       7.230 -10.248  21.916  1.00 93.13           C
ATOM   4460 1HG2 THR A 293       7.374  -9.175  21.787  1.00 93.13           H
ATOM   4461 2HG2 THR A 293       7.454 -10.759  20.980  1.00 93.13           H
ATOM   4462 3HG2 THR A 293       7.895 -10.612  22.698  1.00 93.13           H
ATOM   4463  HN  THR A 293       3.405 -10.877  22.579  1.00 93.13           H
ATOM   4464  N   ASN A 294       4.631 -11.904  19.744  1.00 94.30           N
ATOM   4465  CA  ASN A 294       4.853 -12.629  18.504  1.00 94.30           C
ATOM   4466  C   ASN A 294       4.015 -11.997  17.391  1.00 94.30           C
ATOM   4467  O   ASN A 294       4.466 -11.895  16.251  1.00 94.30           O
ATOM   4468  HA  ASN A 294       5.924 -12.553  18.315  1.00 94.30           H
ATOM   4469  CB  ASN A 294       4.430 -14.094  18.640  1.00 94.30           C
ATOM   4470 1HB  ASN A 294       3.442 -14.150  19.096  1.00 94.30           H
ATOM   4471 2HB  ASN A 294       4.351 -14.546  17.651  1.00 94.30           H
ATOM   4472  CG  ASN A 294       5.435 -14.878  19.486  1.00 94.30           C
ATOM   4473  OD1 ASN A 294       6.561 -14.463  19.703  1.00 94.30           O
ATOM   4474  ND2 ASN A 294       4.965 -16.033  19.951  1.00 94.30           N
ATOM   4475 1HD2 ASN A 294       4.031 -16.315  19.735  1.00 94.30           H
ATOM   4476 2HD2 ASN A 294       5.547 -16.618  20.515  1.00 94.30           H
ATOM   4477  HN  ASN A 294       4.177 -12.428  20.464  1.00 94.30           H
ATOM   4478  N   ILE A 295       2.811 -11.587  17.761  1.00 93.21           N
ATOM   4479  CA  ILE A 295       1.889 -11.008  16.798  1.00 93.21           C
ATOM   4480  C   ILE A 295       2.475  -9.702  16.258  1.00 93.21           C
ATOM   4481  O   ILE A 295       2.376  -9.420  15.065  1.00 93.21           O
ATOM   4482  HA  ILE A 295       1.795 -11.713  15.972  1.00 93.21           H
ATOM   4483  CB  ILE A 295       0.499 -10.849  17.417  1.00 93.21           C
ATOM   4484  HB  ILE A 295       0.618 -10.467  18.431  1.00 93.21           H
ATOM   4485  CG1 ILE A 295      -0.213 -12.199  17.523  1.00 93.21           C
ATOM   4486 1HG1 ILE A 295      -0.474 -12.555  16.526  1.00 93.21           H
ATOM   4487 2HG1 ILE A 295       0.461 -12.936  17.958  1.00 93.21           H
ATOM   4488  CG2 ILE A 295      -0.331  -9.822  16.643  1.00 93.21           C
ATOM   4489 1HG2 ILE A 295       0.174  -8.857  16.664  1.00 93.21           H
ATOM   4490 2HG2 ILE A 295      -0.444 -10.151  15.610  1.00 93.21           H
ATOM   4491 3HG2 ILE A 295      -1.315  -9.728  17.104  1.00 93.21           H
ATOM   4492  CD1 ILE A 295      -1.477 -12.087  18.378  1.00 93.21           C
ATOM   4493 1HD1 ILE A 295      -1.209 -11.754  19.380  1.00 93.21           H
ATOM   4494 2HD1 ILE A 295      -2.159 -11.367  17.926  1.00 93.21           H
ATOM   4495 3HD1 ILE A 295      -1.963 -13.061  18.436  1.00 93.21           H
ATOM   4496  HN  ILE A 295       2.463 -11.645  18.697  1.00 93.21           H
ATOM   4497  N   ASP A 296       3.074  -8.941  17.163  1.00 93.52           N
ATOM   4498  CA  ASP A 296       3.639  -7.653  16.800  1.00 93.52           C
ATOM   4499  C   ASP A 296       4.817  -7.867  15.848  1.00 93.52           C
ATOM   4500  O   ASP A 296       4.985  -7.121  14.884  1.00 93.52           O
ATOM   4501  HA  ASP A 296       2.822  -7.102  16.335  1.00 93.52           H
ATOM   4502  CB  ASP A 296       4.158  -6.912  18.034  1.00 93.52           C
ATOM   4503 1HB  ASP A 296       4.810  -7.569  18.610  1.00 93.52           H
ATOM   4504 2HB  ASP A 296       4.759  -6.058  17.724  1.00 93.52           H
ATOM   4505  CG  ASP A 296       3.000  -6.435  18.914  1.00 93.52           C
ATOM   4506  OD1 ASP A 296       1.862  -6.423  18.398  1.00 93.52           O
ATOM   4507  OD2 ASP A 296       3.280  -6.093  20.084  1.00 93.52           O
ATOM   4508  HN  ASP A 296       3.175  -9.191  18.126  1.00 93.52           H
ATOM   4509  N   ILE A 297       5.603  -8.890  16.151  1.00 94.26           N
ATOM   4510  CA  ILE A 297       6.729  -9.245  15.303  1.00 94.26           C
ATOM   4511  C   ILE A 297       6.212  -9.666  13.926  1.00 94.26           C
ATOM   4512  O   ILE A 297       6.752  -9.249  12.903  1.00 94.26           O
ATOM   4513  HA  ILE A 297       7.342  -8.352  15.184  1.00 94.26           H
ATOM   4514  CB  ILE A 297       7.598 -10.305  15.984  1.00 94.26           C
ATOM   4515  HB  ILE A 297       6.945 -11.095  16.355  1.00 94.26           H
ATOM   4516  CG1 ILE A 297       8.331  -9.719  17.192  1.00 94.26           C
ATOM   4517 1HG1 ILE A 297       9.078  -9.000  16.855  1.00 94.26           H
ATOM   4518 2HG1 ILE A 297       7.627  -9.175  17.821  1.00 94.26           H
ATOM   4519  CG2 ILE A 297       8.562 -10.947  14.984  1.00 94.26           C
ATOM   4520 1HG2 ILE A 297       7.993 -11.423  14.185  1.00 94.26           H
ATOM   4521 2HG2 ILE A 297       9.211 -10.181  14.562  1.00 94.26           H
ATOM   4522 3HG2 ILE A 297       9.168 -11.696  15.494  1.00 94.26           H
ATOM   4523  CD1 ILE A 297       9.008 -10.820  18.010  1.00 94.26           C
ATOM   4524 1HD1 ILE A 297       8.255 -11.524  18.365  1.00 94.26           H
ATOM   4525 2HD1 ILE A 297       9.730 -11.346  17.384  1.00 94.26           H
ATOM   4526 3HD1 ILE A 297       9.522 -10.376  18.862  1.00 94.26           H
ATOM   4527  HN  ILE A 297       5.481  -9.470  16.956  1.00 94.26           H
ATOM   4528  N   CYS A 298       5.172 -10.487  13.945  1.00 94.39           N
ATOM   4529  CA  CYS A 298       4.576 -10.967  12.710  1.00 94.39           C
ATOM   4530  C   CYS A 298       4.130  -9.756  11.889  1.00 94.39           C
ATOM   4531  O   CYS A 298       4.289  -9.736  10.669  1.00 94.39           O
ATOM   4532  HA  CYS A 298       5.350 -11.527  12.185  1.00 94.39           H
ATOM   4533  CB  CYS A 298       3.419 -11.932  12.979  1.00 94.39           C
ATOM   4534 1HB  CYS A 298       2.773 -11.530  13.760  1.00 94.39           H
ATOM   4535 2HB  CYS A 298       2.807 -12.038  12.083  1.00 94.39           H
ATOM   4536  SG  CYS A 298       4.070 -13.565  13.486  1.00 94.39           S
ATOM   4537  HG  CYS A 298       4.414 -13.201  14.719  1.00 94.39           H
ATOM   4538  HN  CYS A 298       4.740 -10.822  14.782  1.00 94.39           H
ATOM   4539  N   PHE A 299       3.580  -8.776  12.590  1.00 93.46           N
ATOM   4540  CA  PHE A 299       3.108  -7.565  11.941  1.00 93.46           C
ATOM   4541  C   PHE A 299       4.248  -6.854  11.210  1.00 93.46           C
ATOM   4542  O   PHE A 299       4.097  -6.455  10.056  1.00 93.46           O
ATOM   4543  HA  PHE A 299       2.345  -7.860  11.221  1.00 93.46           H
ATOM   4544  CB  PHE A 299       2.573  -6.646  13.042  1.00 93.46           C
ATOM   4545 1HB  PHE A 299       1.782  -7.167  13.583  1.00 93.46           H
ATOM   4546 2HB  PHE A 299       3.372  -6.449  13.756  1.00 93.46           H
ATOM   4547  CG  PHE A 299       2.027  -5.312  12.529  1.00 93.46           C
ATOM   4548  CD1 PHE A 299       2.811  -4.202  12.553  1.00 93.46           C
ATOM   4549  HD1 PHE A 299       3.829  -4.262  12.938  1.00 93.46           H
ATOM   4550  CD2 PHE A 299       0.757  -5.237  12.048  1.00 93.46           C
ATOM   4551  HD2 PHE A 299       0.128  -6.127  12.029  1.00 93.46           H
ATOM   4552  CE1 PHE A 299       2.305  -2.964  12.077  1.00 93.46           C
ATOM   4553  HE1 PHE A 299       2.933  -2.074  12.096  1.00 93.46           H
ATOM   4554  CE2 PHE A 299       0.250  -3.999  11.572  1.00 93.46           C
ATOM   4555  HE2 PHE A 299      -0.768  -3.939  11.187  1.00 93.46           H
ATOM   4556  CZ  PHE A 299       1.035  -2.889  11.596  1.00 93.46           C
ATOM   4557  HZ  PHE A 299       0.645  -1.938  11.231  1.00 93.46           H
ATOM   4558  HN  PHE A 299       3.456  -8.799  13.582  1.00 93.46           H
ATOM   4559  N   GLN A 300       5.364  -6.717  11.911  1.00 93.10           N
ATOM   4560  CA  GLN A 300       6.511  -6.013  11.364  1.00 93.10           C
ATOM   4561  C   GLN A 300       7.006  -6.710  10.095  1.00 93.10           C
ATOM   4562  O   GLN A 300       7.310  -6.054   9.100  1.00 93.10           O
ATOM   4563  HA  GLN A 300       6.148  -5.014  11.119  1.00 93.10           H
ATOM   4564  CB  GLN A 300       7.630  -5.899  12.400  1.00 93.10           C
ATOM   4565 1HB  GLN A 300       7.813  -6.874  12.852  1.00 93.10           H
ATOM   4566 2HB  GLN A 300       8.556  -5.597  11.909  1.00 93.10           H
ATOM   4567  CG  GLN A 300       7.269  -4.886  13.489  1.00 93.10           C
ATOM   4568 1HG  GLN A 300       7.073  -3.914  13.035  1.00 93.10           H
ATOM   4569 2HG  GLN A 300       6.352  -5.196  13.988  1.00 93.10           H
ATOM   4570  CD  GLN A 300       8.397  -4.758  14.514  1.00 93.10           C
ATOM   4571  OE1 GLN A 300       9.424  -5.412  14.431  1.00 93.10           O
ATOM   4572  NE2 GLN A 300       8.150  -3.882  15.484  1.00 93.10           N
ATOM   4573 1HE2 GLN A 300       7.286  -3.378  15.494  1.00 93.10           H
ATOM   4574 2HE2 GLN A 300       8.827  -3.728  16.203  1.00 93.10           H
ATOM   4575  HN  GLN A 300       5.491  -7.077  12.836  1.00 93.10           H
ATOM   4576  N   VAL A 301       7.072  -8.031  10.172  1.00 94.57           N
ATOM   4577  CA  VAL A 301       7.609  -8.819   9.076  1.00 94.57           C
ATOM   4578  C   VAL A 301       6.708  -8.658   7.849  1.00 94.57           C
ATOM   4579  O   VAL A 301       7.179  -8.298   6.772  1.00 94.57           O
ATOM   4580  HA  VAL A 301       8.597  -8.424   8.839  1.00 94.57           H
ATOM   4581  CB  VAL A 301       7.773 -10.277   9.510  1.00 94.57           C
ATOM   4582  HB  VAL A 301       6.813 -10.623   9.894  1.00 94.57           H
ATOM   4583  CG1 VAL A 301       8.150 -11.164   8.321  1.00 94.57           C
ATOM   4584 1HG1 VAL A 301       7.367 -11.110   7.565  1.00 94.57           H
ATOM   4585 2HG1 VAL A 301       9.091 -10.818   7.894  1.00 94.57           H
ATOM   4586 3HG1 VAL A 301       8.260 -12.195   8.658  1.00 94.57           H
ATOM   4587  CG2 VAL A 301       8.802 -10.401  10.635  1.00 94.57           C
ATOM   4588 1HG2 VAL A 301       9.766 -10.029  10.289  1.00 94.57           H
ATOM   4589 2HG2 VAL A 301       8.474  -9.816  11.494  1.00 94.57           H
ATOM   4590 3HG2 VAL A 301       8.899 -11.448  10.925  1.00 94.57           H
ATOM   4591  HN  VAL A 301       6.767  -8.561  10.964  1.00 94.57           H
ATOM   4592  N   THR A 302       5.428  -8.933   8.055  1.00 93.31           N
ATOM   4593  CA  THR A 302       4.482  -8.958   6.953  1.00 93.31           C
ATOM   4594  C   THR A 302       4.328  -7.559   6.351  1.00 93.31           C
ATOM   4595  O   THR A 302       4.139  -7.417   5.144  1.00 93.31           O
ATOM   4596  HA  THR A 302       4.883  -9.601   6.169  1.00 93.31           H
ATOM   4597  CB  THR A 302       3.167  -9.543   7.471  1.00 93.31           C
ATOM   4598  HB  THR A 302       2.419  -9.582   6.679  1.00 93.31           H
ATOM   4599  OG1 THR A 302       2.838  -8.723   8.589  1.00 93.31           O
ATOM   4600  HG1 THR A 302       3.172  -9.144   9.432  1.00 93.31           H
ATOM   4601  CG2 THR A 302       3.344 -10.939   8.073  1.00 93.31           C
ATOM   4602 1HG2 THR A 302       4.042 -10.888   8.909  1.00 93.31           H
ATOM   4603 2HG2 THR A 302       3.737 -11.615   7.313  1.00 93.31           H
ATOM   4604 3HG2 THR A 302       2.381 -11.308   8.426  1.00 93.31           H
ATOM   4605  HN  THR A 302       5.037  -9.137   8.952  1.00 93.31           H
ATOM   4606  N   GLN A 303       4.416  -6.563   7.220  1.00 93.01           N
ATOM   4607  CA  GLN A 303       4.326  -5.180   6.784  1.00 93.01           C
ATOM   4608  C   GLN A 303       5.458  -4.857   5.806  1.00 93.01           C
ATOM   4609  O   GLN A 303       5.238  -4.197   4.792  1.00 93.01           O
ATOM   4610  HA  GLN A 303       3.365  -5.097   6.277  1.00 93.01           H
ATOM   4611  CB  GLN A 303       4.346  -4.226   7.980  1.00 93.01           C
ATOM   4612 1HB  GLN A 303       3.543  -4.484   8.669  1.00 93.01           H
ATOM   4613 2HB  GLN A 303       5.283  -4.339   8.525  1.00 93.01           H
ATOM   4614  CG  GLN A 303       4.187  -2.773   7.525  1.00 93.01           C
ATOM   4615 1HG  GLN A 303       4.942  -2.538   6.775  1.00 93.01           H
ATOM   4616 2HG  GLN A 303       3.215  -2.642   7.050  1.00 93.01           H
ATOM   4617  CD  GLN A 303       4.318  -1.811   8.707  1.00 93.01           C
ATOM   4618  OE1 GLN A 303       5.403  -1.420   9.105  1.00 93.01           O
ATOM   4619  NE2 GLN A 303       3.155  -1.453   9.245  1.00 93.01           N
ATOM   4620 1HE2 GLN A 303       2.300  -1.811   8.870  1.00 93.01           H
ATOM   4621 2HE2 GLN A 303       3.136  -0.826  10.023  1.00 93.01           H
ATOM   4622  HN  GLN A 303       4.545  -6.688   8.203  1.00 93.01           H
ATOM   4623  N   THR A 304       6.645  -5.338   6.145  1.00 93.06           N
ATOM   4624  CA  THR A 304       7.824  -5.057   5.343  1.00 93.06           C
ATOM   4625  C   THR A 304       7.691  -5.694   3.959  1.00 93.06           C
ATOM   4626  O   THR A 304       8.071  -5.092   2.955  1.00 93.06           O
ATOM   4627  HA  THR A 304       7.889  -3.979   5.195  1.00 93.06           H
ATOM   4628  CB  THR A 304       9.050  -5.541   6.119  1.00 93.06           C
ATOM   4629  HB  THR A 304       9.045  -6.626   6.218  1.00 93.06           H
ATOM   4630  OG1 THR A 304       8.997  -4.812   7.343  1.00 93.06           O
ATOM   4631  HG1 THR A 304       8.582  -5.374   8.058  1.00 93.06           H
ATOM   4632  CG2 THR A 304      10.364  -5.093   5.476  1.00 93.06           C
ATOM   4633 1HG2 THR A 304      10.399  -4.005   5.439  1.00 93.06           H
ATOM   4634 2HG2 THR A 304      10.428  -5.494   4.464  1.00 93.06           H
ATOM   4635 3HG2 THR A 304      11.202  -5.463   6.066  1.00 93.06           H
ATOM   4636  HN  THR A 304       6.808  -5.909   6.950  1.00 93.06           H
ATOM   4637  N   ILE A 305       7.150  -6.903   3.948  1.00 92.50           N
ATOM   4638  CA  ILE A 305       6.915  -7.607   2.699  1.00 92.50           C
ATOM   4639  C   ILE A 305       5.973  -6.780   1.822  1.00 92.50           C
ATOM   4640  O   ILE A 305       6.162  -6.696   0.609  1.00 92.50           O
ATOM   4641  HA  ILE A 305       7.874  -7.696   2.188  1.00 92.50           H
ATOM   4642  CB  ILE A 305       6.414  -9.027   2.970  1.00 92.50           C
ATOM   4643  HB  ILE A 305       5.564  -8.966   3.650  1.00 92.50           H
ATOM   4644  CG1 ILE A 305       7.490  -9.864   3.666  1.00 92.50           C
ATOM   4645 1HG1 ILE A 305       8.290 -10.093   2.962  1.00 92.50           H
ATOM   4646 2HG1 ILE A 305       7.934  -9.289   4.478  1.00 92.50           H
ATOM   4647  CG2 ILE A 305       5.917  -9.689   1.683  1.00 92.50           C
ATOM   4648 1HG2 ILE A 305       5.097  -9.103   1.267  1.00 92.50           H
ATOM   4649 2HG2 ILE A 305       6.732  -9.737   0.961  1.00 92.50           H
ATOM   4650 3HG2 ILE A 305       5.567 -10.697   1.905  1.00 92.50           H
ATOM   4651  CD1 ILE A 305       6.901 -11.165   4.217  1.00 92.50           C
ATOM   4652 1HD1 ILE A 305       6.118 -10.932   4.939  1.00 92.50           H
ATOM   4653 2HD1 ILE A 305       6.479 -11.748   3.399  1.00 92.50           H
ATOM   4654 3HD1 ILE A 305       7.686 -11.740   4.707  1.00 92.50           H
ATOM   4655  HN  ILE A 305       6.875  -7.400   4.771  1.00 92.50           H
ATOM   4656  N   ALA A 306       4.979  -6.190   2.469  1.00 89.82           N
ATOM   4657  CA  ALA A 306       3.974  -5.421   1.755  1.00 89.82           C
ATOM   4658  C   ALA A 306       4.635  -4.202   1.108  1.00 89.82           C
ATOM   4659  O   ALA A 306       4.211  -3.752   0.045  1.00 89.82           O
ATOM   4660  HA  ALA A 306       3.562  -6.058   0.973  1.00 89.82           H
ATOM   4661  CB  ALA A 306       2.850  -5.032   2.718  1.00 89.82           C
ATOM   4662 1HB  ALA A 306       2.394  -5.933   3.127  1.00 89.82           H
ATOM   4663 2HB  ALA A 306       3.259  -4.430   3.530  1.00 89.82           H
ATOM   4664 3HB  ALA A 306       2.096  -4.455   2.182  1.00 89.82           H
ATOM   4665  HN  ALA A 306       4.855  -6.231   3.460  1.00 89.82           H
ATOM   4666  N   PHE A 307       5.664  -3.702   1.778  1.00 90.95           N
ATOM   4667  CA  PHE A 307       6.333  -2.493   1.327  1.00 90.95           C
ATOM   4668  C   PHE A 307       7.179  -2.767   0.081  1.00 90.95           C
ATOM   4669  O   PHE A 307       7.320  -1.900  -0.779  1.00 90.95           O
ATOM   4670  HA  PHE A 307       5.559  -1.765   1.086  1.00 90.95           H
ATOM   4671  CB  PHE A 307       7.252  -2.041   2.463  1.00 90.95           C
ATOM   4672 1HB  PHE A 307       7.864  -2.886   2.781  1.00 90.95           H
ATOM   4673 2HB  PHE A 307       7.934  -1.279   2.085  1.00 90.95           H
ATOM   4674  CG  PHE A 307       6.510  -1.481   3.679  1.00 90.95           C
ATOM   4675  CD1 PHE A 307       5.151  -1.449   3.690  1.00 90.95           C
ATOM   4676  HD1 PHE A 307       4.590  -1.821   2.833  1.00 90.95           H
ATOM   4677  CD2 PHE A 307       7.210  -1.017   4.748  1.00 90.95           C
ATOM   4678  HD2 PHE A 307       8.300  -1.043   4.740  1.00 90.95           H
ATOM   4679  CE1 PHE A 307       4.462  -0.929   4.818  1.00 90.95           C
ATOM   4680  HE1 PHE A 307       3.372  -0.903   4.826  1.00 90.95           H
ATOM   4681  CE2 PHE A 307       6.521  -0.497   5.876  1.00 90.95           C
ATOM   4682  HE2 PHE A 307       7.082  -0.125   6.733  1.00 90.95           H
ATOM   4683  CZ  PHE A 307       5.162  -0.465   5.887  1.00 90.95           C
ATOM   4684  HZ  PHE A 307       4.633  -0.066   6.753  1.00 90.95           H
ATOM   4685  HN  PHE A 307       6.039  -4.107   2.611  1.00 90.95           H
ATOM   4686  N   PHE A 308       7.718  -3.976   0.025  1.00 90.83           N
ATOM   4687  CA  PHE A 308       8.513  -4.388  -1.119  1.00 90.83           C
ATOM   4688  C   PHE A 308       7.689  -4.337  -2.407  1.00 90.83           C
ATOM   4689  O   PHE A 308       8.244  -4.241  -3.500  1.00 90.83           O
ATOM   4690  HA  PHE A 308       9.350  -3.694  -1.198  1.00 90.83           H
ATOM   4691  CB  PHE A 308       8.950  -5.832  -0.863  1.00 90.83           C
ATOM   4692 1HB  PHE A 308       8.200  -6.323  -0.243  1.00 90.83           H
ATOM   4693 2HB  PHE A 308       8.977  -6.366  -1.813  1.00 90.83           H
ATOM   4694  CG  PHE A 308      10.315  -5.959  -0.185  1.00 90.83           C
ATOM   4695  CD1 PHE A 308      11.453  -5.795  -0.911  1.00 90.83           C
ATOM   4696  HD1 PHE A 308      11.393  -5.574  -1.977  1.00 90.83           H
ATOM   4697  CD2 PHE A 308      10.391  -6.235   1.145  1.00 90.83           C
ATOM   4698  HD2 PHE A 308       9.478  -6.366   1.727  1.00 90.83           H
ATOM   4699  CE1 PHE A 308      12.720  -5.913  -0.281  1.00 90.83           C
ATOM   4700  HE1 PHE A 308      13.633  -5.782  -0.863  1.00 90.83           H
ATOM   4701  CE2 PHE A 308      11.658  -6.352   1.775  1.00 90.83           C
ATOM   4702  HE2 PHE A 308      11.718  -6.574   2.840  1.00 90.83           H
ATOM   4703  CZ  PHE A 308      12.796  -6.189   1.048  1.00 90.83           C
ATOM   4704  HZ  PHE A 308      13.769  -6.279   1.532  1.00 90.83           H
ATOM   4705  HN  PHE A 308       7.619  -4.666   0.742  1.00 90.83           H
ATOM   4706  N   HIS A 309       6.377  -4.403  -2.235  1.00 86.79           N
ATOM   4707  CA  HIS A 309       5.472  -4.400  -3.371  1.00 86.79           C
ATOM   4708  C   HIS A 309       5.637  -3.097  -4.156  1.00 86.79           C
ATOM   4709  O   HIS A 309       5.560  -3.093  -5.383  1.00 86.79           O
ATOM   4710  HA  HIS A 309       5.765  -5.236  -4.006  1.00 86.79           H
ATOM   4711  CB  HIS A 309       4.030  -4.641  -2.919  1.00 86.79           C
ATOM   4712 1HB  HIS A 309       4.001  -5.531  -2.290  1.00 86.79           H
ATOM   4713 2HB  HIS A 309       3.710  -3.803  -2.300  1.00 86.79           H
ATOM   4714  CG  HIS A 309       3.050  -4.812  -4.055  1.00 86.79           C
ATOM   4715  ND1 HIS A 309       2.348  -3.754  -4.605  1.00 86.79           N
ATOM   4716  HD1 HIS A 309       2.411  -2.798  -4.319  1.00 86.79           H
ATOM   4717  CD2 HIS A 309       2.665  -5.927  -4.739  1.00 86.79           C
ATOM   4718  HD2 HIS A 309       3.026  -6.940  -4.562  1.00 86.79           H
ATOM   4719  CE1 HIS A 309       1.576  -4.223  -5.574  1.00 86.79           C
ATOM   4720  HE1 HIS A 309       0.902  -3.636  -6.197  1.00 86.79           H
ATOM   4721  NE2 HIS A 309       1.774  -5.570  -5.656  1.00 86.79           N
ATOM   4722  HN  HIS A 309       5.932  -4.458  -1.341  1.00 86.79           H
ATOM   4723  N   SER A 310       5.862  -2.022  -3.415  1.00 86.76           N
ATOM   4724  CA  SER A 310       5.911  -0.698  -4.012  1.00 86.76           C
ATOM   4725  C   SER A 310       7.154  -0.568  -4.894  1.00 86.76           C
ATOM   4726  O   SER A 310       7.220   0.308  -5.755  1.00 86.76           O
ATOM   4727  HA  SER A 310       5.005  -0.619  -4.613  1.00 86.76           H
ATOM   4728  CB  SER A 310       5.907   0.391  -2.938  1.00 86.76           C
ATOM   4729 1HB  SER A 310       6.688   0.183  -2.207  1.00 86.76           H
ATOM   4730 2HB  SER A 310       6.145   1.352  -3.394  1.00 86.76           H
ATOM   4731  OG  SER A 310       4.649   0.481  -2.274  1.00 86.76           O
ATOM   4732  HG  SER A 310       3.984   0.941  -2.862  1.00 86.76           H
ATOM   4733  HN  SER A 310       6.008  -2.045  -2.426  1.00 86.76           H
ATOM   4734  N   CYS A 311       8.109  -1.454  -4.650  1.00 88.09           N
ATOM   4735  CA  CYS A 311       9.341  -1.458  -5.421  1.00 88.09           C
ATOM   4736  C   CYS A 311       9.237  -2.548  -6.489  1.00 88.09           C
ATOM   4737  O   CYS A 311       9.988  -2.543  -7.462  1.00 88.09           O
ATOM   4738  HA  CYS A 311       9.426  -0.473  -5.880  1.00 88.09           H
ATOM   4739  CB  CYS A 311      10.567  -1.650  -4.526  1.00 88.09           C
ATOM   4740 1HB  CYS A 311      11.478  -1.487  -5.103  1.00 88.09           H
ATOM   4741 2HB  CYS A 311      10.562  -0.913  -3.724  1.00 88.09           H
ATOM   4742  SG  CYS A 311      10.569  -3.339  -3.822  1.00 88.09           S
ATOM   4743  HG  CYS A 311      11.688  -3.195  -3.118  1.00 88.09           H
ATOM   4744  HN  CYS A 311       8.051  -2.158  -3.943  1.00 88.09           H
ATOM   4745  N   LEU A 312       8.298  -3.458  -6.270  1.00 85.35           N
ATOM   4746  CA  LEU A 312       8.117  -4.579  -7.176  1.00 85.35           C
ATOM   4747  C   LEU A 312       7.282  -4.129  -8.377  1.00 85.35           C
ATOM   4748  O   LEU A 312       7.418  -4.675  -9.471  1.00 85.35           O
ATOM   4749  HA  LEU A 312       9.104  -4.873  -7.533  1.00 85.35           H
ATOM   4750  CB  LEU A 312       7.528  -5.779  -6.432  1.00 85.35           C
ATOM   4751 1HB  LEU A 312       6.675  -5.436  -5.847  1.00 85.35           H
ATOM   4752 2HB  LEU A 312       7.146  -6.486  -7.169  1.00 85.35           H
ATOM   4753  CG  LEU A 312       8.484  -6.525  -5.499  1.00 85.35           C
ATOM   4754  HG  LEU A 312       8.875  -5.814  -4.772  1.00 85.35           H
ATOM   4755  CD1 LEU A 312       7.748  -7.614  -4.717  1.00 85.35           C
ATOM   4756 1HD1 LEU A 312       6.958  -7.161  -4.118  1.00 85.35           H
ATOM   4757 2HD1 LEU A 312       7.311  -8.330  -5.413  1.00 85.35           H
ATOM   4758 3HD1 LEU A 312       8.451  -8.129  -4.061  1.00 85.35           H
ATOM   4759  CD2 LEU A 312       9.680  -7.084  -6.272  1.00 85.35           C
ATOM   4760 1HD2 LEU A 312       9.328  -7.776  -7.037  1.00 85.35           H
ATOM   4761 2HD2 LEU A 312      10.222  -6.265  -6.746  1.00 85.35           H
ATOM   4762 3HD2 LEU A 312      10.344  -7.609  -5.585  1.00 85.35           H
ATOM   4763  HN  LEU A 312       7.669  -3.437  -5.493  1.00 85.35           H
ATOM   4764  N   ASN A 313       6.436  -3.139  -8.131  1.00 77.66           N
ATOM   4765  CA  ASN A 313       5.517  -2.669  -9.154  1.00 77.66           C
ATOM   4766  C   ASN A 313       6.301  -2.347 -10.428  1.00 77.66           C
ATOM   4767  O   ASN A 313       6.027  -2.909 -11.488  1.00 77.66           O
ATOM   4768  HA  ASN A 313       4.806  -3.483  -9.296  1.00 77.66           H
ATOM   4769  CB  ASN A 313       4.799  -1.395  -8.706  1.00 77.66           C
ATOM   4770 1HB  ASN A 313       5.481  -0.775  -8.122  1.00 77.66           H
ATOM   4771 2HB  ASN A 313       4.507  -0.811  -9.579  1.00 77.66           H
ATOM   4772  CG  ASN A 313       3.562  -1.728  -7.870  1.00 77.66           C
ATOM   4773  OD1 ASN A 313       3.023  -2.821  -7.920  1.00 77.66           O
ATOM   4774  ND2 ASN A 313       3.142  -0.726  -7.102  1.00 77.66           N
ATOM   4775 1HD2 ASN A 313       3.630   0.147  -7.108  1.00 77.66           H
ATOM   4776 2HD2 ASN A 313       2.339  -0.846  -6.518  1.00 77.66           H
ATOM   4777  HN  ASN A 313       6.373  -2.662  -7.255  1.00 77.66           H
ATOM   4778  N   PRO A 314       7.284  -1.441 -10.350  1.00 78.48           N
ATOM   4779  CA  PRO A 314       8.063  -1.068 -11.534  1.00 78.48           C
ATOM   4780  C   PRO A 314       8.650  -2.277 -12.242  1.00 78.48           C
ATOM   4781  O   PRO A 314       8.608  -2.364 -13.469  1.00 78.48           O
ATOM   4782  HA  PRO A 314       7.417  -0.591 -12.271  1.00 78.48           H
ATOM   4783  CB  PRO A 314       9.154  -0.151 -10.976  1.00 78.48           C
ATOM   4784 1HB  PRO A 314      10.055  -0.709 -10.721  1.00 78.48           H
ATOM   4785 2HB  PRO A 314       9.445   0.611 -11.698  1.00 78.48           H
ATOM   4786  CG  PRO A 314       8.503   0.462  -9.742  1.00 78.48           C
ATOM   4787 1HG  PRO A 314       9.245   0.854  -9.046  1.00 78.48           H
ATOM   4788 2HG  PRO A 314       7.852   1.297 -10.000  1.00 78.48           H
ATOM   4789  CD  PRO A 314       7.728  -0.705  -9.152  1.00 78.48           C
ATOM   4790 1HD  PRO A 314       8.355  -1.325  -8.511  1.00 78.48           H
ATOM   4791 2HD  PRO A 314       6.890  -0.367  -8.542  1.00 78.48           H
ATOM   4792  N   VAL A 315       9.188  -3.188 -11.444  1.00 79.57           N
ATOM   4793  CA  VAL A 315       9.890  -4.338 -11.987  1.00 79.57           C
ATOM   4794  C   VAL A 315       8.928  -5.157 -12.850  1.00 79.57           C
ATOM   4795  O   VAL A 315       9.281  -5.576 -13.951  1.00 79.57           O
ATOM   4796  HA  VAL A 315      10.696  -3.964 -12.618  1.00 79.57           H
ATOM   4797  CB  VAL A 315      10.516  -5.152 -10.852  1.00 79.57           C
ATOM   4798  HB  VAL A 315       9.720  -5.430 -10.161  1.00 79.57           H
ATOM   4799  CG1 VAL A 315      11.146  -6.441 -11.385  1.00 79.57           C
ATOM   4800 1HG1 VAL A 315      10.380  -7.047 -11.870  1.00 79.57           H
ATOM   4801 2HG1 VAL A 315      11.924  -6.193 -12.108  1.00 79.57           H
ATOM   4802 3HG1 VAL A 315      11.583  -7.000 -10.558  1.00 79.57           H
ATOM   4803  CG2 VAL A 315      11.540  -4.319 -10.080  1.00 79.57           C
ATOM   4804 1HG2 VAL A 315      12.332  -3.998 -10.757  1.00 79.57           H
ATOM   4805 2HG2 VAL A 315      11.049  -3.445  -9.653  1.00 79.57           H
ATOM   4806 3HG2 VAL A 315      11.969  -4.922  -9.279  1.00 79.57           H
ATOM   4807  HN  VAL A 315       9.149  -3.149 -10.445  1.00 79.57           H
ATOM   4808  N   LEU A 316       7.732  -5.359 -12.318  1.00 74.81           N
ATOM   4809  CA  LEU A 316       6.735  -6.165 -13.003  1.00 74.81           C
ATOM   4810  C   LEU A 316       6.470  -5.572 -14.388  1.00 74.81           C
ATOM   4811  O   LEU A 316       6.444  -6.296 -15.382  1.00 74.81           O
ATOM   4812  HA  LEU A 316       7.152  -7.164 -13.129  1.00 74.81           H
ATOM   4813  CB  LEU A 316       5.477  -6.305 -12.143  1.00 74.81           C
ATOM   4814 1HB  LEU A 316       5.144  -5.307 -11.856  1.00 74.81           H
ATOM   4815 2HB  LEU A 316       4.688  -6.740 -12.757  1.00 74.81           H
ATOM   4816  CG  LEU A 316       5.622  -7.148 -10.875  1.00 74.81           C
ATOM   4817  HG  LEU A 316       6.438  -6.736 -10.282  1.00 74.81           H
ATOM   4818  CD1 LEU A 316       4.357  -7.070 -10.017  1.00 74.81           C
ATOM   4819 1HD1 LEU A 316       4.176  -6.035  -9.730  1.00 74.81           H
ATOM   4820 2HD1 LEU A 316       3.507  -7.442 -10.589  1.00 74.81           H
ATOM   4821 3HD1 LEU A 316       4.487  -7.679  -9.122  1.00 74.81           H
ATOM   4822  CD2 LEU A 316       5.995  -8.592 -11.216  1.00 74.81           C
ATOM   4823 1HD2 LEU A 316       5.216  -9.031 -11.841  1.00 74.81           H
ATOM   4824 2HD2 LEU A 316       6.942  -8.605 -11.755  1.00 74.81           H
ATOM   4825 3HD2 LEU A 316       6.091  -9.170 -10.297  1.00 74.81           H
ATOM   4826  HN  LEU A 316       7.441  -4.985 -11.438  1.00 74.81           H
ATOM   4827  N   TYR A 317       6.281  -4.261 -14.409  1.00 69.23           N
ATOM   4828  CA  TYR A 317       5.907  -3.578 -15.636  1.00 69.23           C
ATOM   4829  C   TYR A 317       7.073  -3.551 -16.626  1.00 69.23           C
ATOM   4830  O   TYR A 317       6.865  -3.591 -17.837  1.00 69.23           O
ATOM   4831  HA  TYR A 317       5.074  -4.121 -16.082  1.00 69.23           H
ATOM   4832  CB  TYR A 317       5.562  -2.143 -15.232  1.00 69.23           C
ATOM   4833 1HB  TYR A 317       6.421  -1.703 -14.726  1.00 69.23           H
ATOM   4834 2HB  TYR A 317       5.387  -1.555 -16.133  1.00 69.23           H
ATOM   4835  CG  TYR A 317       4.338  -2.030 -14.320  1.00 69.23           C
ATOM   4836  CD1 TYR A 317       3.142  -2.605 -14.697  1.00 69.23           C
ATOM   4837  HD1 TYR A 317       3.068  -3.139 -15.644  1.00 69.23           H
ATOM   4838  CD2 TYR A 317       4.432  -1.353 -13.121  1.00 69.23           C
ATOM   4839  HD2 TYR A 317       5.377  -0.899 -12.824  1.00 69.23           H
ATOM   4840  CE1 TYR A 317       1.990  -2.499 -13.839  1.00 69.23           C
ATOM   4841  HE1 TYR A 317       1.039  -2.948 -14.125  1.00 69.23           H
ATOM   4842  CE2 TYR A 317       3.280  -1.247 -12.263  1.00 69.23           C
ATOM   4843  HE2 TYR A 317       3.340  -0.715 -11.314  1.00 69.23           H
ATOM   4844  CZ  TYR A 317       2.116  -1.825 -12.665  1.00 69.23           C
ATOM   4845  OH  TYR A 317       1.029  -1.725 -11.854  1.00 69.23           O
ATOM   4846  HH  TYR A 317       0.235  -2.147 -12.293  1.00 69.23           H
ATOM   4847  HN  TYR A 317       6.379  -3.669 -13.609  1.00 69.23           H
ATOM   4848  N   VAL A 318       8.275  -3.481 -16.073  1.00 68.18           N
ATOM   4849  CA  VAL A 318       9.476  -3.471 -16.891  1.00 68.18           C
ATOM   4850  C   VAL A 318       9.604  -4.812 -17.618  1.00 68.18           C
ATOM   4851  O   VAL A 318       9.703  -4.851 -18.843  1.00 68.18           O
ATOM   4852  HA  VAL A 318       9.362  -2.680 -17.632  1.00 68.18           H
ATOM   4853  CB  VAL A 318      10.695  -3.141 -16.028  1.00 68.18           C
ATOM   4854  HB  VAL A 318      10.724  -3.852 -15.202  1.00 68.18           H
ATOM   4855  CG1 VAL A 318      11.990  -3.295 -16.826  1.00 68.18           C
ATOM   4856 1HG1 VAL A 318      12.080  -4.323 -17.178  1.00 68.18           H
ATOM   4857 2HG1 VAL A 318      11.974  -2.619 -17.681  1.00 68.18           H
ATOM   4858 3HG1 VAL A 318      12.841  -3.054 -16.189  1.00 68.18           H
ATOM   4859  CG2 VAL A 318      10.581  -1.735 -15.434  1.00 68.18           C
ATOM   4860 1HG2 VAL A 318      10.515  -1.005 -16.240  1.00 68.18           H
ATOM   4861 2HG2 VAL A 318       9.687  -1.674 -14.814  1.00 68.18           H
ATOM   4862 3HG2 VAL A 318      11.460  -1.526 -14.825  1.00 68.18           H
ATOM   4863  HN  VAL A 318       8.435  -3.433 -15.087  1.00 68.18           H
ATOM   4864  N   PHE A 319       9.597  -5.878 -16.831  1.00 67.20           N
ATOM   4865  CA  PHE A 319       9.908  -7.197 -17.356  1.00 67.20           C
ATOM   4866  C   PHE A 319       8.707  -7.790 -18.095  1.00 67.20           C
ATOM   4867  O   PHE A 319       8.874  -8.537 -19.058  1.00 67.20           O
ATOM   4868  HA  PHE A 319      10.739  -7.080 -18.051  1.00 67.20           H
ATOM   4869  CB  PHE A 319      10.245  -8.087 -16.158  1.00 67.20           C
ATOM   4870 1HB  PHE A 319       9.534  -7.885 -15.357  1.00 67.20           H
ATOM   4871 2HB  PHE A 319      10.114  -9.130 -16.445  1.00 67.20           H
ATOM   4872  CG  PHE A 319      11.665  -7.895 -15.620  1.00 67.20           C
ATOM   4873  CD1 PHE A 319      12.726  -8.397 -16.306  1.00 67.20           C
ATOM   4874  HD1 PHE A 319      12.565  -8.936 -17.240  1.00 67.20           H
ATOM   4875  CD2 PHE A 319      11.865  -7.222 -14.455  1.00 67.20           C
ATOM   4876  HD2 PHE A 319      11.015  -6.820 -13.905  1.00 67.20           H
ATOM   4877  CE1 PHE A 319      14.043  -8.219 -15.807  1.00 67.20           C
ATOM   4878  HE1 PHE A 319      14.893  -8.622 -16.357  1.00 67.20           H
ATOM   4879  CE2 PHE A 319      13.183  -7.044 -13.956  1.00 67.20           C
ATOM   4880  HE2 PHE A 319      13.343  -6.505 -13.022  1.00 67.20           H
ATOM   4881  CZ  PHE A 319      14.244  -7.547 -14.642  1.00 67.20           C
ATOM   4882  HZ  PHE A 319      15.255  -7.410 -14.259  1.00 67.20           H
ATOM   4883  HN  PHE A 319       9.385  -5.851 -15.854  1.00 67.20           H
ATOM   4884  N   VAL A 320       7.524  -7.435 -17.616  1.00 65.80           N
ATOM   4885  CA  VAL A 320       6.308  -8.091 -18.066  1.00 65.80           C
ATOM   4886  C   VAL A 320       5.652  -7.246 -19.159  1.00 65.80           C
ATOM   4887  O   VAL A 320       4.925  -7.770 -20.002  1.00 65.80           O
ATOM   4888  HA  VAL A 320       6.591  -9.055 -18.490  1.00 65.80           H
ATOM   4889  CB  VAL A 320       5.383  -8.351 -16.875  1.00 65.80           C
ATOM   4890  HB  VAL A 320       4.939  -7.399 -16.581  1.00 65.80           H
ATOM   4891  CG1 VAL A 320       4.246  -9.300 -17.260  1.00 65.80           C
ATOM   4892 1HG1 VAL A 320       3.661  -8.858 -18.067  1.00 65.80           H
ATOM   4893 2HG1 VAL A 320       4.663 -10.250 -17.593  1.00 65.80           H
ATOM   4894 3HG1 VAL A 320       3.604  -9.467 -16.396  1.00 65.80           H
ATOM   4895  CG2 VAL A 320       6.168  -8.893 -15.679  1.00 65.80           C
ATOM   4896 1HG2 VAL A 320       6.652  -9.829 -15.956  1.00 65.80           H
ATOM   4897 2HG2 VAL A 320       6.925  -8.167 -15.382  1.00 65.80           H
ATOM   4898 3HG2 VAL A 320       5.486  -9.069 -14.846  1.00 65.80           H
ATOM   4899  HN  VAL A 320       7.389  -6.716 -16.935  1.00 65.80           H
ATOM   4900  N   GLY A 321       5.931  -5.952 -19.110  1.00 65.45           N
ATOM   4901  CA  GLY A 321       5.385  -5.030 -20.092  1.00 65.45           C
ATOM   4902  C   GLY A 321       6.291  -4.940 -21.322  1.00 65.45           C
ATOM   4903  O   GLY A 321       7.322  -4.271 -21.290  1.00 65.45           O
ATOM   4904 1HA  GLY A 321       4.391  -5.360 -20.392  1.00 65.45           H
ATOM   4905 2HA  GLY A 321       5.273  -4.042 -19.646  1.00 65.45           H
ATOM   4906  HN  GLY A 321       6.518  -5.532 -18.417  1.00 65.45           H
ATOM   4907  N   GLU A 322       5.871  -5.623 -22.377  1.00 70.01           N
ATOM   4908  CA  GLU A 322       6.568  -5.538 -23.649  1.00 70.01           C
ATOM   4909  C   GLU A 322       6.635  -4.084 -24.121  1.00 70.01           C
ATOM   4910  O   GLU A 322       7.668  -3.635 -24.615  1.00 70.01           O
ATOM   4911  HA  GLU A 322       7.574  -5.910 -23.454  1.00 70.01           H
ATOM   4912  CB  GLU A 322       5.900  -6.425 -24.701  1.00 70.01           C
ATOM   4913 1HB  GLU A 322       4.819  -6.288 -24.665  1.00 70.01           H
ATOM   4914 2HB  GLU A 322       6.328  -6.218 -25.682  1.00 70.01           H
ATOM   4915  CG  GLU A 322       6.166  -7.905 -24.419  1.00 70.01           C
ATOM   4916 1HG  GLU A 322       7.235  -8.067 -24.284  1.00 70.01           H
ATOM   4917 2HG  GLU A 322       5.680  -8.194 -23.487  1.00 70.01           H
ATOM   4918  CD  GLU A 322       5.652  -8.783 -25.562  1.00 70.01           C
ATOM   4919  OE1 GLU A 322       6.063  -9.963 -25.601  1.00 70.01           O
ATOM   4920  OE2 GLU A 322       4.860  -8.253 -26.372  1.00 70.01           O
ATOM   4921  HN  GLU A 322       5.073  -6.226 -22.372  1.00 70.01           H
ATOM   4922  N   ARG A 323       5.520  -3.389 -23.953  1.00 70.65           N
ATOM   4923  CA  ARG A 323       5.433  -2.000 -24.371  1.00 70.65           C
ATOM   4924  C   ARG A 323       6.474  -1.157 -23.632  1.00 70.65           C
ATOM   4925  O   ARG A 323       7.171  -0.348 -24.243  1.00 70.65           O
ATOM   4926  HA  ARG A 323       5.633  -2.019 -25.443  1.00 70.65           H
ATOM   4927  CB  ARG A 323       4.040  -1.429 -24.101  1.00 70.65           C
ATOM   4928 1HB  ARG A 323       3.744  -1.652 -23.076  1.00 70.65           H
ATOM   4929 2HB  ARG A 323       4.062  -0.344 -24.198  1.00 70.65           H
ATOM   4930  CG  ARG A 323       3.011  -2.012 -25.072  1.00 70.65           C
ATOM   4931 1HG  ARG A 323       3.359  -1.882 -26.097  1.00 70.65           H
ATOM   4932 2HG  ARG A 323       2.912  -3.084 -24.902  1.00 70.65           H
ATOM   4933  CD  ARG A 323       1.650  -1.334 -24.901  1.00 70.65           C
ATOM   4934 1HD  ARG A 323       1.291  -1.474 -23.881  1.00 70.65           H
ATOM   4935 2HD  ARG A 323       1.746  -0.260 -25.060  1.00 70.65           H
ATOM   4936  NE  ARG A 323       0.677  -1.902 -25.861  1.00 70.65           N
ATOM   4937  HE  ARG A 323       0.989  -2.636 -26.465  1.00 70.65           H
ATOM   4938  CZ  ARG A 323      -0.594  -1.494 -25.973  1.00 70.65           C
ATOM   4939  NH1 ARG A 323      -1.065  -0.514 -25.189  1.00 70.65           N
ATOM   4940 1HH1 ARG A 323      -0.466  -0.081 -24.515  1.00 70.65           H
ATOM   4941 2HH1 ARG A 323      -2.015  -0.215 -25.279  1.00 70.65           H
ATOM   4942  NH2 ARG A 323      -1.388  -2.080 -26.879  1.00 70.65           N
ATOM   4943 1HH2 ARG A 323      -2.339  -1.788 -26.975  1.00 70.65           H
ATOM   4944 2HH2 ARG A 323      -1.028  -2.811 -27.460  1.00 70.65           H
ATOM   4945  HN  ARG A 323       4.688  -3.758 -23.539  1.00 70.65           H
ATOM   4946  N   PHE A 324       6.547  -1.375 -22.327  1.00 72.59           N
ATOM   4947  CA  PHE A 324       7.411  -0.569 -21.481  1.00 72.59           C
ATOM   4948  C   PHE A 324       8.882  -0.765 -21.853  1.00 72.59           C
ATOM   4949  O   PHE A 324       9.656   0.191 -21.864  1.00 72.59           O
ATOM   4950  HA  PHE A 324       7.134   0.474 -21.636  1.00 72.59           H
ATOM   4951  CB  PHE A 324       7.194  -1.042 -20.042  1.00 72.59           C
ATOM   4952 1HB  PHE A 324       6.125  -1.168 -19.868  1.00 72.59           H
ATOM   4953 2HB  PHE A 324       7.655  -2.022 -19.919  1.00 72.59           H
ATOM   4954  CG  PHE A 324       7.759  -0.092 -18.983  1.00 72.59           C
ATOM   4955  CD1 PHE A 324       9.070  -0.172 -18.628  1.00 72.59           C
ATOM   4956  HD1 PHE A 324       9.717  -0.912 -19.098  1.00 72.59           H
ATOM   4957  CD2 PHE A 324       6.951   0.832 -18.397  1.00 72.59           C
ATOM   4958  HD2 PHE A 324       5.901   0.895 -18.682  1.00 72.59           H
ATOM   4959  CE1 PHE A 324       9.594   0.709 -17.646  1.00 72.59           C
ATOM   4960  HE1 PHE A 324      10.644   0.645 -17.361  1.00 72.59           H
ATOM   4961  CE2 PHE A 324       7.475   1.713 -17.415  1.00 72.59           C
ATOM   4962  HE2 PHE A 324       6.827   2.453 -16.945  1.00 72.59           H
ATOM   4963  CZ  PHE A 324       8.786   1.633 -17.060  1.00 72.59           C
ATOM   4964  HZ  PHE A 324       9.188   2.309 -16.306  1.00 72.59           H
ATOM   4965  HN  PHE A 324       6.030  -2.085 -21.849  1.00 72.59           H
ATOM   4966  N   ARG A 325       9.223  -2.011 -22.150  1.00 75.33           N
ATOM   4967  CA  ARG A 325      10.566  -2.331 -22.601  1.00 75.33           C
ATOM   4968  C   ARG A 325      10.926  -1.497 -23.833  1.00 75.33           C
ATOM   4969  O   ARG A 325      12.012  -0.925 -23.903  1.00 75.33           O
ATOM   4970  HA  ARG A 325      11.210  -2.083 -21.758  1.00 75.33           H
ATOM   4971  CB  ARG A 325      10.692  -3.817 -22.946  1.00 75.33           C
ATOM   4972 1HB  ARG A 325       9.898  -4.102 -23.637  1.00 75.33           H
ATOM   4973 2HB  ARG A 325      11.638  -3.997 -23.455  1.00 75.33           H
ATOM   4974  CG  ARG A 325      10.612  -4.680 -21.686  1.00 75.33           C
ATOM   4975 1HG  ARG A 325      11.278  -4.278 -20.922  1.00 75.33           H
ATOM   4976 2HG  ARG A 325       9.602  -4.644 -21.278  1.00 75.33           H
ATOM   4977  CD  ARG A 325      10.993  -6.131 -21.990  1.00 75.33           C
ATOM   4978 1HD  ARG A 325      10.327  -6.538 -22.751  1.00 75.33           H
ATOM   4979 2HD  ARG A 325      12.003  -6.173 -22.396  1.00 75.33           H
ATOM   4980  NE  ARG A 325      10.909  -6.945 -20.757  1.00 75.33           N
ATOM   4981  HE  ARG A 325      10.476  -6.537 -19.954  1.00 75.33           H
ATOM   4982  CZ  ARG A 325      11.378  -8.196 -20.650  1.00 75.33           C
ATOM   4983  NH1 ARG A 325      11.968  -8.793 -21.694  1.00 75.33           N
ATOM   4984 1HH1 ARG A 325      12.061  -8.305 -22.562  1.00 75.33           H
ATOM   4985 2HH1 ARG A 325      12.315  -9.727 -21.606  1.00 75.33           H
ATOM   4986  NH2 ARG A 325      11.248  -8.841 -19.482  1.00 75.33           N
ATOM   4987 1HH2 ARG A 325      11.593  -9.774 -19.386  1.00 75.33           H
ATOM   4988 2HH2 ARG A 325      10.806  -8.388 -18.708  1.00 75.33           H
ATOM   4989  HN  ARG A 325       8.601  -2.791 -22.087  1.00 75.33           H
ATOM   4990  N   ARG A 326       9.993  -1.454 -24.772  1.00 76.33           N
ATOM   4991  CA  ARG A 326      10.208  -0.721 -26.008  1.00 76.33           C
ATOM   4992  C   ARG A 326      10.358   0.774 -25.719  1.00 76.33           C
ATOM   4993  O   ARG A 326      11.211   1.440 -26.303  1.00 76.33           O
ATOM   4994  HA  ARG A 326      11.128  -1.135 -26.421  1.00 76.33           H
ATOM   4995  CB  ARG A 326       9.048  -0.932 -26.983  1.00 76.33           C
ATOM   4996 1HB  ARG A 326       8.101  -0.762 -26.469  1.00 76.33           H
ATOM   4997 2HB  ARG A 326       9.108  -0.201 -27.789  1.00 76.33           H
ATOM   4998  CG  ARG A 326       9.071  -2.346 -27.566  1.00 76.33           C
ATOM   4999 1HG  ARG A 326       9.983  -2.489 -28.147  1.00 76.33           H
ATOM   5000 2HG  ARG A 326       9.091  -3.077 -26.757  1.00 76.33           H
ATOM   5001  CD  ARG A 326       7.850  -2.593 -28.454  1.00 76.33           C
ATOM   5002 1HD  ARG A 326       6.937  -2.376 -27.900  1.00 76.33           H
ATOM   5003 2HD  ARG A 326       7.871  -1.919 -29.311  1.00 76.33           H
ATOM   5004  NE  ARG A 326       7.838  -3.999 -28.918  1.00 76.33           N
ATOM   5005  HE  ARG A 326       8.067  -4.712 -28.256  1.00 76.33           H
ATOM   5006  CZ  ARG A 326       7.538  -4.375 -30.169  1.00 76.33           C
ATOM   5007  NH1 ARG A 326       7.222  -3.461 -31.096  1.00 76.33           N
ATOM   5008 1HH1 ARG A 326       7.209  -2.490 -30.858  1.00 76.33           H
ATOM   5009 2HH1 ARG A 326       6.999  -3.750 -32.027  1.00 76.33           H
ATOM   5010  NH2 ARG A 326       7.558  -5.678 -30.477  1.00 76.33           N
ATOM   5011 1HH2 ARG A 326       7.336  -5.976 -31.406  1.00 76.33           H
ATOM   5012 2HH2 ARG A 326       7.794  -6.354 -29.779  1.00 76.33           H
ATOM   5013  HN  ARG A 326       9.105  -1.908 -24.699  1.00 76.33           H
ATOM   5014  N   ASP A 327       9.514   1.257 -24.819  1.00 77.64           N
ATOM   5015  CA  ASP A 327       9.504   2.672 -24.486  1.00 77.64           C
ATOM   5016  C   ASP A 327      10.815   3.036 -23.786  1.00 77.64           C
ATOM   5017  O   ASP A 327      11.404   4.079 -24.067  1.00 77.64           O
ATOM   5018  HA  ASP A 327       9.382   3.189 -25.438  1.00 77.64           H
ATOM   5019  CB  ASP A 327       8.353   3.006 -23.536  1.00 77.64           C
ATOM   5020 1HB  ASP A 327       8.469   2.448 -22.607  1.00 77.64           H
ATOM   5021 2HB  ASP A 327       8.384   4.065 -23.279  1.00 77.64           H
ATOM   5022  CG  ASP A 327       7.002   2.670 -24.172  1.00 77.64           C
ATOM   5023  OD1 ASP A 327       6.899   2.839 -25.406  1.00 77.64           O
ATOM   5024  OD2 ASP A 327       6.104   2.253 -23.410  1.00 77.64           O
ATOM   5025  HN  ASP A 327       8.848   0.701 -24.321  1.00 77.64           H
ATOM   5026  N   LEU A 328      11.234   2.156 -22.889  1.00 78.23           N
ATOM   5027  CA  LEU A 328      12.451   2.385 -22.128  1.00 78.23           C
ATOM   5028  C   LEU A 328      13.629   2.536 -23.092  1.00 78.23           C
ATOM   5029  O   LEU A 328      14.429   3.462 -22.961  1.00 78.23           O
ATOM   5030  HA  LEU A 328      12.326   3.322 -21.586  1.00 78.23           H
ATOM   5031  CB  LEU A 328      12.647   1.281 -21.086  1.00 78.23           C
ATOM   5032 1HB  LEU A 328      11.801   1.303 -20.399  1.00 78.23           H
ATOM   5033 2HB  LEU A 328      12.618   0.318 -21.596  1.00 78.23           H
ATOM   5034  CG  LEU A 328      13.936   1.355 -20.266  1.00 78.23           C
ATOM   5035  HG  LEU A 328      14.778   1.398 -20.956  1.00 78.23           H
ATOM   5036  CD1 LEU A 328      13.977   2.630 -19.422  1.00 78.23           C
ATOM   5037 1HD1 LEU A 328      13.929   3.501 -20.077  1.00 78.23           H
ATOM   5038 2HD1 LEU A 328      13.127   2.642 -18.740  1.00 78.23           H
ATOM   5039 3HD1 LEU A 328      14.904   2.657 -18.849  1.00 78.23           H
ATOM   5040  CD2 LEU A 328      14.115   0.097 -19.413  1.00 78.23           C
ATOM   5041 1HD2 LEU A 328      13.272  -0.002 -18.730  1.00 78.23           H
ATOM   5042 2HD2 LEU A 328      14.163  -0.778 -20.061  1.00 78.23           H
ATOM   5043 3HD2 LEU A 328      15.039   0.176 -18.840  1.00 78.23           H
ATOM   5044  HN  LEU A 328      10.759   1.302 -22.679  1.00 78.23           H
ATOM   5045  N   VAL A 329      13.700   1.612 -24.040  1.00 78.38           N
ATOM   5046  CA  VAL A 329      14.792   1.606 -24.999  1.00 78.38           C
ATOM   5047  C   VAL A 329      14.724   2.875 -25.851  1.00 78.38           C
ATOM   5048  O   VAL A 329      15.755   3.451 -26.195  1.00 78.38           O
ATOM   5049  HA  VAL A 329      15.724   1.611 -24.435  1.00 78.38           H
ATOM   5050  CB  VAL A 329      14.748   0.323 -25.832  1.00 78.38           C
ATOM   5051  HB  VAL A 329      13.745   0.226 -26.245  1.00 78.38           H
ATOM   5052  CG1 VAL A 329      15.733   0.395 -27.000  1.00 78.38           C
ATOM   5053 1HG1 VAL A 329      15.475   1.237 -27.642  1.00 78.38           H
ATOM   5054 2HG1 VAL A 329      16.744   0.528 -26.615  1.00 78.38           H
ATOM   5055 3HG1 VAL A 329      15.682  -0.529 -27.576  1.00 78.38           H
ATOM   5056  CG2 VAL A 329      15.019  -0.906 -24.961  1.00 78.38           C
ATOM   5057 1HG2 VAL A 329      16.005  -0.818 -24.506  1.00 78.38           H
ATOM   5058 2HG2 VAL A 329      14.262  -0.971 -24.179  1.00 78.38           H
ATOM   5059 3HG2 VAL A 329      14.982  -1.803 -25.578  1.00 78.38           H
ATOM   5060  HN  VAL A 329      13.029   0.880 -24.158  1.00 78.38           H
ATOM   5061  N   LYS A 330      13.501   3.273 -26.167  1.00 78.09           N
[truncated: 117,320 more chars]
