# Supplementary material for: Noncanonical roles of chemokine regions in CCR9 activation revealed by structural modeling and mutational mapping
Source: Nat Commun. 2025 Aug 18;16:7695. doi: 10.1038/s41467-025-62321-9 (PMC12361432; doi:10.1038/s41467-025-62321-9)
Supplement: Supplementary file 4 — Supplementary Data 2 [file 41467_2025_62321_MOESM4_ESM.zip › CCR9_CCL25_rnk266.pdb]

SSBOND   1 CYS A   38    CYS A  289 
SSBOND   2 CYS A  119    CYS A  198 
SSBOND   3 CYS B    7    CYS B   35 
SSBOND   4 CYS B    8    CYS B   52 
ATOM      1  N   GLU A  20      -3.726  -3.500  60.513  1.00 47.12           N
ATOM      2  CA  GLU A  20      -3.967  -3.202  59.111  1.00 47.12           C
ATOM      3  C   GLU A  20      -2.682  -3.389  58.301  1.00 47.12           C
ATOM      4  O   GLU A  20      -2.734  -3.642  57.099  1.00 47.12           O
ATOM      5  HA  GLU A  20      -4.717  -3.922  58.787  1.00 47.12           H
ATOM      6  CB  GLU A  20      -4.522  -1.787  58.939  1.00 47.12           C
ATOM      7 1HB  GLU A  20      -4.089  -1.128  59.692  1.00 47.12           H
ATOM      8 2HB  GLU A  20      -4.350  -1.446  57.918  1.00 47.12           H
ATOM      9  CG  GLU A  20      -6.037  -1.762  59.152  1.00 47.12           C
ATOM     10 1HG  GLU A  20      -6.483  -2.658  58.719  1.00 47.12           H
ATOM     11 2HG  GLU A  20      -6.258  -1.780  60.219  1.00 47.12           H
ATOM     12  CD  GLU A  20      -6.660  -0.518  58.517  1.00 47.12           C
ATOM     13  OE1 GLU A  20      -7.902  -0.513  58.377  1.00 47.12           O
ATOM     14  OE2 GLU A  20      -5.880   0.402  58.186  1.00 47.12           O
ATOM     15  HN  GLU A  20      -2.783  -3.746  60.737  1.00 47.12           H
ATOM     16  N   SER A  21      -1.560  -3.257  58.992  1.00 51.51           N
ATOM     17  CA  SER A  21      -0.265  -3.321  58.336  1.00 51.51           C
ATOM     18  C   SER A  21       0.014  -4.749  57.865  1.00 51.51           C
ATOM     19  O   SER A  21       0.519  -4.956  56.763  1.00 51.51           O
ATOM     20  HA  SER A  21      -0.340  -2.644  57.484  1.00 51.51           H
ATOM     21  CB  SER A  21       0.849  -2.843  59.269  1.00 51.51           C
ATOM     22 1HB  SER A  21       1.727  -2.578  58.680  1.00 51.51           H
ATOM     23 2HB  SER A  21       0.527  -1.938  59.786  1.00 51.51           H
ATOM     24  OG  SER A  21       1.205  -3.835  60.228  1.00 51.51           O
ATOM     25  HG  SER A  21       1.940  -3.496  60.815  1.00 51.51           H
ATOM     26  HN  SER A  21      -1.526  -3.110  59.981  1.00 51.51           H
ATOM     27  N   THR A  22      -0.329  -5.699  58.723  1.00 52.24           N
ATOM     28  CA  THR A  22      -0.013  -7.093  58.462  1.00 52.24           C
ATOM     29  C   THR A  22      -0.876  -7.630  57.319  1.00 52.24           C
ATOM     30  O   THR A  22      -0.356  -8.176  56.347  1.00 52.24           O
ATOM     31  HA  THR A  22       1.025  -7.154  58.135  1.00 52.24           H
ATOM     32  CB  THR A  22      -0.183  -7.869  59.769  1.00 52.24           C
ATOM     33  HB  THR A  22      -1.238  -7.984  60.019  1.00 52.24           H
ATOM     34  OG1 THR A  22       0.595  -7.137  60.712  1.00 52.24           O
ATOM     35  HG1 THR A  22       0.371  -7.430  61.642  1.00 52.24           H
ATOM     36  CG2 THR A  22       0.483  -9.245  59.725  1.00 52.24           C
ATOM     37 1HG2 THR A  22       1.551  -9.126  59.542  1.00 52.24           H
ATOM     38 2HG2 THR A  22       0.042  -9.837  58.923  1.00 52.24           H
ATOM     39 3HG2 THR A  22       0.332  -9.754  60.677  1.00 52.24           H
ATOM     40  HN  THR A  22      -0.812  -5.529  59.582  1.00 52.24           H
ATOM     41  N   SER A  23      -2.180  -7.457  57.473  1.00 53.19           N
ATOM     42  CA  SER A  23      -3.123  -7.945  56.481  1.00 53.19           C
ATOM     43  C   SER A  23      -2.867  -7.261  55.136  1.00 53.19           C
ATOM     44  O   SER A  23      -2.937  -7.900  54.087  1.00 53.19           O
ATOM     45  HA  SER A  23      -2.935  -9.016  56.406  1.00 53.19           H
ATOM     46  CB  SER A  23      -4.566  -7.710  56.929  1.00 53.19           C
ATOM     47 1HB  SER A  23      -5.248  -8.061  56.155  1.00 53.19           H
ATOM     48 2HB  SER A  23      -4.769  -8.300  57.823  1.00 53.19           H
ATOM     49  OG  SER A  23      -4.824  -6.335  57.200  1.00 53.19           O
ATOM     50  HG  SER A  23      -5.781  -6.213  57.465  1.00 53.19           H
ATOM     51  HN  SER A  23      -2.594  -6.995  58.257  1.00 53.19           H
ATOM     52  N   SER A  24      -2.576  -5.970  55.211  1.00 58.15           N
ATOM     53  CA  SER A  24      -2.308  -5.193  54.013  1.00 58.15           C
ATOM     54  C   SER A  24      -1.042  -5.710  53.326  1.00 58.15           C
ATOM     55  O   SER A  24      -0.898  -5.589  52.110  1.00 58.15           O
ATOM     56  HA  SER A  24      -3.178  -5.339  53.373  1.00 58.15           H
ATOM     57  CB  SER A  24      -2.163  -3.706  54.342  1.00 58.15           C
ATOM     58 1HB  SER A  24      -2.149  -3.129  53.417  1.00 58.15           H
ATOM     59 2HB  SER A  24      -3.031  -3.374  54.912  1.00 58.15           H
ATOM     60  OG  SER A  24      -0.977  -3.437  55.086  1.00 58.15           O
ATOM     61  HG  SER A  24      -1.000  -3.929  55.956  1.00 58.15           H
ATOM     62  HN  SER A  24      -2.522  -5.458  56.068  1.00 58.15           H
ATOM     63  N   MET A  25      -0.158  -6.276  54.134  1.00 59.17           N
ATOM     64  CA  MET A  25       1.059  -6.873  53.611  1.00 59.17           C
ATOM     65  C   MET A  25       0.770  -8.230  52.966  1.00 59.17           C
ATOM     66  O   MET A  25       1.248  -8.515  51.869  1.00 59.17           O
ATOM     67  HA  MET A  25       1.428  -6.177  52.858  1.00 59.17           H
ATOM     68  CB  MET A  25       2.069  -7.052  54.746  1.00 59.17           C
ATOM     69 1HB  MET A  25       2.104  -6.147  55.352  1.00 59.17           H
ATOM     70 2HB  MET A  25       1.747  -7.862  55.400  1.00 59.17           H
ATOM     71  CG  MET A  25       3.464  -7.359  54.195  1.00 59.17           C
ATOM     72 1HG  MET A  25       4.130  -7.646  55.009  1.00 59.17           H
ATOM     73 2HG  MET A  25       3.415  -8.204  53.509  1.00 59.17           H
ATOM     74  SD  MET A  25       4.115  -5.927  53.352  1.00 59.17           S
ATOM     75  CE  MET A  25       5.509  -5.556  54.402  1.00 59.17           C
ATOM     76 1HE  MET A  25       5.158  -5.352  55.414  1.00 59.17           H
ATOM     77 2HE  MET A  25       6.189  -6.408  54.418  1.00 59.17           H
ATOM     78 3HE  MET A  25       6.033  -4.681  54.017  1.00 59.17           H
ATOM     79  HN  MET A  25      -0.262  -6.329  55.127  1.00 59.17           H
ATOM     80  N   GLU A  26      -0.012  -9.032  53.674  1.00 58.58           N
ATOM     81  CA  GLU A  26      -0.373 -10.351  53.183  1.00 58.58           C
ATOM     82  C   GLU A  26      -1.116 -10.236  51.850  1.00 58.58           C
ATOM     83  O   GLU A  26      -0.795 -10.940  50.894  1.00 58.58           O
ATOM     84  HA  GLU A  26       0.572 -10.874  53.036  1.00 58.58           H
ATOM     85  CB  GLU A  26      -1.211 -11.109  54.214  1.00 58.58           C
ATOM     86 1HB  GLU A  26      -1.949 -10.438  54.653  1.00 58.58           H
ATOM     87 2HB  GLU A  26      -1.653 -11.992  53.751  1.00 58.58           H
ATOM     88  CG  GLU A  26      -0.338 -11.617  55.364  1.00 58.58           C
ATOM     89 1HG  GLU A  26       0.464 -12.241  54.968  1.00 58.58           H
ATOM     90 2HG  GLU A  26       0.133 -10.773  55.867  1.00 58.58           H
ATOM     91  CD  GLU A  26      -1.167 -12.419  56.369  1.00 58.58           C
ATOM     92  OE1 GLU A  26      -0.550 -13.222  57.102  1.00 58.58           O
ATOM     93  OE2 GLU A  26      -2.400 -12.212  56.381  1.00 58.58           O
ATOM     94  HN  GLU A  26      -0.396  -8.794  54.566  1.00 58.58           H
ATOM     95  N   ASP A  27      -2.095  -9.344  51.830  1.00 58.42           N
ATOM     96  CA  ASP A  27      -2.881  -9.122  50.628  1.00 58.42           C
ATOM     97  C   ASP A  27      -1.944  -8.789  49.465  1.00 58.42           C
ATOM     98  O   ASP A  27      -2.175  -9.216  48.335  1.00 58.42           O
ATOM     99  HA  ASP A  27      -3.429 -10.051  50.469  1.00 58.42           H
ATOM    100  CB  ASP A  27      -3.846  -7.949  50.809  1.00 58.42           C
ATOM    101 1HB  ASP A  27      -3.348  -7.144  51.350  1.00 58.42           H
ATOM    102 2HB  ASP A  27      -4.128  -7.551  49.834  1.00 58.42           H
ATOM    103  CG  ASP A  27      -5.100  -8.383  51.571  1.00 58.42           C
ATOM    104  OD1 ASP A  27      -5.282  -9.611  51.711  1.00 58.42           O
ATOM    105  OD2 ASP A  27      -5.847  -7.476  51.997  1.00 58.42           O
ATOM    106  HN  ASP A  27      -2.353  -8.779  52.614  1.00 58.42           H
ATOM    107  N   TYR A  28      -0.906  -8.029  49.783  1.00 61.24           N
ATOM    108  CA  TYR A  28       0.048  -7.605  48.772  1.00 61.24           C
ATOM    109  C   TYR A  28       0.893  -8.785  48.287  1.00 61.24           C
ATOM    110  O   TYR A  28       1.249  -8.856  47.112  1.00 61.24           O
ATOM    111  HA  TYR A  28      -0.512  -7.198  47.931  1.00 61.24           H
ATOM    112  CB  TYR A  28       0.962  -6.586  49.456  1.00 61.24           C
ATOM    113 1HB  TYR A  28       0.347  -5.871  50.003  1.00 61.24           H
ATOM    114 2HB  TYR A  28       1.579  -7.103  50.191  1.00 61.24           H
ATOM    115  CG  TYR A  28       1.872  -5.822  48.493  1.00 61.24           C
ATOM    116  CD1 TYR A  28       3.042  -6.400  48.044  1.00 61.24           C
ATOM    117  HD1 TYR A  28       3.317  -7.401  48.375  1.00 61.24           H
ATOM    118  CD2 TYR A  28       1.524  -4.554  48.074  1.00 61.24           C
ATOM    119  HD2 TYR A  28       0.600  -4.097  48.429  1.00 61.24           H
ATOM    120  CE1 TYR A  28       3.899  -5.681  47.137  1.00 61.24           C
ATOM    121  HE1 TYR A  28       4.826  -6.126  46.775  1.00 61.24           H
ATOM    122  CE2 TYR A  28       2.381  -3.835  47.167  1.00 61.24           C
ATOM    123  HE2 TYR A  28       2.118  -2.833  46.828  1.00 61.24           H
ATOM    124  CZ  TYR A  28       3.526  -4.434  46.744  1.00 61.24           C
ATOM    125  OH  TYR A  28       4.335  -3.754  45.888  1.00 61.24           O
ATOM    126  HH  TYR A  28       4.787  -4.393  45.264  1.00 61.24           H
ATOM    127  HN  TYR A  28      -0.713  -7.705  50.709  1.00 61.24           H
ATOM    128  N   VAL A  29       1.190  -9.681  49.216  1.00 58.79           N
ATOM    129  CA  VAL A  29       2.010 -10.839  48.904  1.00 58.79           C
ATOM    130  C   VAL A  29       1.175 -11.854  48.121  1.00 58.79           C
ATOM    131  O   VAL A  29       1.678 -12.501  47.204  1.00 58.79           O
ATOM    132  HA  VAL A  29       2.832 -10.500  48.274  1.00 58.79           H
ATOM    133  CB  VAL A  29       2.606 -11.419  50.189  1.00 58.79           C
ATOM    134  HB  VAL A  29       1.867 -12.088  50.629  1.00 58.79           H
ATOM    135  CG1 VAL A  29       3.862 -12.240  49.888  1.00 58.79           C
ATOM    136 1HG1 VAL A  29       3.608 -13.062  49.219  1.00 58.79           H
ATOM    137 2HG1 VAL A  29       4.608 -11.602  49.413  1.00 58.79           H
ATOM    138 3HG1 VAL A  29       4.266 -12.640  50.818  1.00 58.79           H
ATOM    139  CG2 VAL A  29       2.904 -10.313  51.203  1.00 58.79           C
ATOM    140 1HG2 VAL A  29       3.616  -9.609  50.774  1.00 58.79           H
ATOM    141 2HG2 VAL A  29       1.980  -9.790  51.452  1.00 58.79           H
ATOM    142 3HG2 VAL A  29       3.327 -10.753  52.106  1.00 58.79           H
ATOM    143  HN  VAL A  29       0.881  -9.626  50.166  1.00 58.79           H
ATOM    144  N   ASN A  30      -0.086 -11.962  48.512  1.00 60.03           N
ATOM    145  CA  ASN A  30      -0.951 -12.998  47.973  1.00 60.03           C
ATOM    146  C   ASN A  30      -1.539 -12.524  46.642  1.00 60.03           C
ATOM    147  O   ASN A  30      -2.100 -13.318  45.889  1.00 60.03           O
ATOM    148  HA  ASN A  30      -0.312 -13.873  47.858  1.00 60.03           H
ATOM    149  CB  ASN A  30      -2.112 -13.297  48.923  1.00 60.03           C
ATOM    150 1HB  ASN A  30      -2.504 -12.364  49.329  1.00 60.03           H
ATOM    151 2HB  ASN A  30      -2.925 -13.771  48.373  1.00 60.03           H
ATOM    152  CG  ASN A  30      -1.664 -14.208  50.067  1.00 60.03           C
ATOM    153  OD1 ASN A  30      -0.650 -14.883  49.997  1.00 60.03           O
ATOM    154  ND2 ASN A  30      -2.473 -14.190  51.123  1.00 60.03           N
ATOM    155 1HD2 ASN A  30      -3.290 -13.613  51.116  1.00 60.03           H
ATOM    156 2HD2 ASN A  30      -2.265 -14.753  51.922  1.00 60.03           H
ATOM    157  HN  ASN A  30      -0.517 -11.359  49.184  1.00 60.03           H
ATOM    158  N   PHE A  31      -1.390 -11.231  46.394  1.00 61.56           N
ATOM    159  CA  PHE A  31      -1.827 -10.656  45.133  1.00 61.56           C
ATOM    160  C   PHE A  31      -1.093 -11.298  43.954  1.00 61.56           C
ATOM    161  O   PHE A  31       0.126 -11.178  43.837  1.00 61.56           O
ATOM    162  HA  PHE A  31      -2.896 -10.850  45.042  1.00 61.56           H
ATOM    163  CB  PHE A  31      -1.487  -9.165  45.179  1.00 61.56           C
ATOM    164 1HB  PHE A  31      -1.866  -8.745  46.111  1.00 61.56           H
ATOM    165 2HB  PHE A  31      -0.403  -9.050  45.195  1.00 61.56           H
ATOM    166  CG  PHE A  31      -2.054  -8.361  44.007  1.00 61.56           C
ATOM    167  CD1 PHE A  31      -1.256  -8.039  42.955  1.00 61.56           C
ATOM    168  HD1 PHE A  31      -0.212  -8.353  42.945  1.00 61.56           H
ATOM    169  CD2 PHE A  31      -3.356  -7.968  44.019  1.00 61.56           C
ATOM    170  HD2 PHE A  31      -3.996  -8.226  44.863  1.00 61.56           H
ATOM    171  CE1 PHE A  31      -1.782  -7.292  41.867  1.00 61.56           C
ATOM    172  HE1 PHE A  31      -1.142  -7.034  41.023  1.00 61.56           H
ATOM    173  CE2 PHE A  31      -3.882  -7.222  42.931  1.00 61.56           C
ATOM    174  HE2 PHE A  31      -4.926  -6.907  42.940  1.00 61.56           H
ATOM    175  CZ  PHE A  31      -3.084  -6.900  41.878  1.00 61.56           C
ATOM    176  HZ  PHE A  31      -3.488  -6.327  41.044  1.00 61.56           H
ATOM    177  HN  PHE A  31      -0.980 -10.582  47.035  1.00 61.56           H
ATOM    178  N   ASN A  32      -1.865 -11.966  43.110  1.00 63.04           N
ATOM    179  CA  ASN A  32      -1.303 -12.630  41.946  1.00 63.04           C
ATOM    180  C   ASN A  32      -0.989 -11.588  40.871  1.00 63.04           C
ATOM    181  O   ASN A  32      -1.860 -11.220  40.085  1.00 63.04           O
ATOM    182  HA  ASN A  32      -0.409 -13.136  42.310  1.00 63.04           H
ATOM    183  CB  ASN A  32      -2.292 -13.636  41.355  1.00 63.04           C
ATOM    184 1HB  ASN A  32      -2.828 -14.141  42.159  1.00 63.04           H
ATOM    185 2HB  ASN A  32      -3.037 -13.111  40.756  1.00 63.04           H
ATOM    186  CG  ASN A  32      -1.571 -14.670  40.488  1.00 63.04           C
ATOM    187  OD1 ASN A  32      -0.366 -14.631  40.303  1.00 63.04           O
ATOM    188  ND2 ASN A  32      -2.373 -15.595  39.969  1.00 63.04           N
ATOM    189 1HD2 ASN A  32      -3.354 -15.571  40.160  1.00 63.04           H
ATOM    190 2HD2 ASN A  32      -1.995 -16.316  39.387  1.00 63.04           H
ATOM    191  HN  ASN A  32      -2.856 -12.056  43.210  1.00 63.04           H
ATOM    192  N   PHE A  33       0.258 -11.141  40.872  1.00 67.23           N
ATOM    193  CA  PHE A  33       0.725 -10.222  39.847  1.00 67.23           C
ATOM    194  C   PHE A  33       0.968 -10.953  38.525  1.00 67.23           C
ATOM    195  O   PHE A  33       2.107 -11.072  38.078  1.00 67.23           O
ATOM    196  HA  PHE A  33      -0.053  -9.471  39.708  1.00 67.23           H
ATOM    197  CB  PHE A  33       2.048  -9.634  40.342  1.00 67.23           C
ATOM    198 1HB  PHE A  33       2.741 -10.450  40.550  1.00 67.23           H
ATOM    199 2HB  PHE A  33       2.489  -9.037  39.544  1.00 67.23           H
ATOM    200  CG  PHE A  33       1.913  -8.766  41.595  1.00 67.23           C
ATOM    201  CD1 PHE A  33       1.716  -7.426  41.475  1.00 67.23           C
ATOM    202  HD1 PHE A  33       1.653  -6.970  40.487  1.00 67.23           H
ATOM    203  CD2 PHE A  33       1.991  -9.335  42.828  1.00 67.23           C
ATOM    204  HD2 PHE A  33       2.149 -10.409  42.923  1.00 67.23           H
ATOM    205  CE1 PHE A  33       1.591  -6.620  42.638  1.00 67.23           C
ATOM    206  HE1 PHE A  33       1.433  -5.546  42.542  1.00 67.23           H
ATOM    207  CE2 PHE A  33       1.866  -8.529  43.990  1.00 67.23           C
ATOM    208  HE2 PHE A  33       1.928  -8.985  44.978  1.00 67.23           H
ATOM    209  CZ  PHE A  33       1.668  -7.189  43.871  1.00 67.23           C
ATOM    210  HZ  PHE A  33       1.572  -6.571  44.763  1.00 67.23           H
ATOM    211  HN  PHE A  33       0.943 -11.395  41.554  1.00 67.23           H
ATOM    212  N   THR A  34      -0.122 -11.424  37.937  1.00 70.79           N
ATOM    213  CA  THR A  34      -0.121 -11.770  36.526  1.00 70.79           C
ATOM    214  C   THR A  34       0.371 -10.588  35.688  1.00 70.79           C
ATOM    215  O   THR A  34      -0.187  -9.494  35.764  1.00 70.79           O
ATOM    216  HA  THR A  34       0.585 -12.586  36.372  1.00 70.79           H
ATOM    217  CB  THR A  34      -1.530 -12.235  36.152  1.00 70.79           C
ATOM    218  HB  THR A  34      -2.196 -11.384  36.009  1.00 70.79           H
ATOM    219  OG1 THR A  34      -1.890 -13.129  37.202  1.00 70.79           O
ATOM    220  HG1 THR A  34      -1.192 -13.838  37.302  1.00 70.79           H
ATOM    221  CG2 THR A  34      -1.543 -13.110  34.897  1.00 70.79           C
ATOM    222 1HG2 THR A  34      -0.931 -13.996  35.064  1.00 70.79           H
ATOM    223 2HG2 THR A  34      -1.143 -12.544  34.055  1.00 70.79           H
ATOM    224 3HG2 THR A  34      -2.567 -13.413  34.676  1.00 70.79           H
ATOM    225  HN  THR A  34      -0.993 -11.570  38.407  1.00 70.79           H
ATOM    226  N   ASP A  35       1.409 -10.848  34.907  1.00 81.30           N
ATOM    227  CA  ASP A  35       2.020  -9.805  34.101  1.00 81.30           C
ATOM    228  C   ASP A  35       1.106  -9.481  32.918  1.00 81.30           C
ATOM    229  O   ASP A  35       1.322  -9.970  31.810  1.00 81.30           O
ATOM    230  HA  ASP A  35       2.145  -8.958  34.776  1.00 81.30           H
ATOM    231  CB  ASP A  35       3.371 -10.258  33.545  1.00 81.30           C
ATOM    232 1HB  ASP A  35       3.363 -11.338  33.396  1.00 81.30           H
ATOM    233 2HB  ASP A  35       3.538  -9.803  32.569  1.00 81.30           H
ATOM    234  CG  ASP A  35       4.510  -9.877  34.494  1.00 81.30           C
ATOM    235  OD1 ASP A  35       4.343  -8.861  35.201  1.00 81.30           O
ATOM    236  OD2 ASP A  35       5.522 -10.612  34.490  1.00 81.30           O
ATOM    237  HN  ASP A  35       1.832 -11.750  34.821  1.00 81.30           H
ATOM    238  N   PHE A  36       0.105  -8.657  33.192  1.00 89.39           N
ATOM    239  CA  PHE A  36      -0.732  -8.118  32.134  1.00 89.39           C
ATOM    240  C   PHE A  36      -0.082  -6.891  31.491  1.00 89.39           C
ATOM    241  O   PHE A  36      -0.496  -6.455  30.419  1.00 89.39           O
ATOM    242  HA  PHE A  36      -0.848  -8.900  31.383  1.00 89.39           H
ATOM    243  CB  PHE A  36      -2.055  -7.701  32.779  1.00 89.39           C
ATOM    244 1HB  PHE A  36      -1.845  -7.036  33.616  1.00 89.39           H
ATOM    245 2HB  PHE A  36      -2.636  -7.129  32.055  1.00 89.39           H
ATOM    246  CG  PHE A  36      -2.901  -8.874  33.277  1.00 89.39           C
ATOM    247  CD1 PHE A  36      -3.026  -9.994  32.517  1.00 89.39           C
ATOM    248  HD1 PHE A  36      -2.523 -10.057  31.552  1.00 89.39           H
ATOM    249  CD2 PHE A  36      -3.529  -8.796  34.481  1.00 89.39           C
ATOM    250  HD2 PHE A  36      -3.430  -7.898  35.091  1.00 89.39           H
ATOM    251  CE1 PHE A  36      -3.812 -11.083  32.980  1.00 89.39           C
ATOM    252  HE1 PHE A  36      -3.912 -11.981  32.370  1.00 89.39           H
ATOM    253  CE2 PHE A  36      -4.315  -9.885  34.944  1.00 89.39           C
ATOM    254  HE2 PHE A  36      -4.818  -9.822  35.909  1.00 89.39           H
ATOM    255  CZ  PHE A  36      -4.440 -11.005  34.183  1.00 89.39           C
ATOM    256  HZ  PHE A  36      -5.042 -11.841  34.539  1.00 89.39           H
ATOM    257  HN  PHE A  36      -0.136  -8.359  34.115  1.00 89.39           H
ATOM    258  N   TYR A  37       0.926  -6.369  32.175  1.00 91.22           N
ATOM    259  CA  TYR A  37       1.786  -5.357  31.585  1.00 91.22           C
ATOM    260  C   TYR A  37       2.902  -5.999  30.760  1.00 91.22           C
ATOM    261  O   TYR A  37       3.729  -6.736  31.294  1.00 91.22           O
ATOM    262  HA  TYR A  37       1.173  -4.735  30.932  1.00 91.22           H
ATOM    263  CB  TYR A  37       2.407  -4.596  32.758  1.00 91.22           C
ATOM    264 1HB  TYR A  37       1.609  -4.229  33.403  1.00 91.22           H
ATOM    265 2HB  TYR A  37       3.004  -5.289  33.352  1.00 91.22           H
ATOM    266  CG  TYR A  37       3.288  -3.417  32.338  1.00 91.22           C
ATOM    267  CD1 TYR A  37       4.633  -3.612  32.099  1.00 91.22           C
ATOM    268  HD1 TYR A  37       5.068  -4.605  32.209  1.00 91.22           H
ATOM    269  CD2 TYR A  37       2.736  -2.160  32.200  1.00 91.22           C
ATOM    270  HD2 TYR A  37       1.674  -2.006  32.389  1.00 91.22           H
ATOM    271  CE1 TYR A  37       5.461  -2.502  31.704  1.00 91.22           C
ATOM    272  HE1 TYR A  37       6.525  -2.642  31.512  1.00 91.22           H
ATOM    273  CE2 TYR A  37       3.565  -1.050  31.805  1.00 91.22           C
ATOM    274  HE2 TYR A  37       3.143  -0.052  31.691  1.00 91.22           H
ATOM    275  CZ  TYR A  37       4.887  -1.276  31.577  1.00 91.22           C
ATOM    276  OH  TYR A  37       5.669  -0.228  31.204  1.00 91.22           O
ATOM    277  HH  TYR A  37       6.363  -0.535  30.552  1.00 91.22           H
ATOM    278  HN  TYR A  37       1.159  -6.627  33.113  1.00 91.22           H
ATOM    279  N   CYS A  38       2.891  -5.694  29.470  1.00 91.28           N
ATOM    280  CA  CYS A  38       3.818  -6.323  28.545  1.00 91.28           C
ATOM    281  C   CYS A  38       4.867  -5.286  28.136  1.00 91.28           C
ATOM    282  O   CYS A  38       4.535  -4.266  27.534  1.00 91.28           O
ATOM    283  HA  CYS A  38       4.282  -7.152  29.080  1.00 91.28           H
ATOM    284  CB  CYS A  38       3.095  -6.911  27.332  1.00 91.28           C
ATOM    285 1HB  CYS A  38       2.267  -7.539  27.661  1.00 91.28           H
ATOM    286 2HB  CYS A  38       2.668  -6.110  26.729  1.00 91.28           H
ATOM    287  SG  CYS A  38       4.263  -7.897  26.324  1.00 91.28           S
ATOM    288  HN  CYS A  38       2.265  -5.033  29.057  1.00 91.28           H
ATOM    289  N   GLU A  39       6.112  -5.583  28.480  1.00 89.66           N
ATOM    290  CA  GLU A  39       7.230  -4.787  28.003  1.00 89.66           C
ATOM    291  C   GLU A  39       7.638  -5.235  26.598  1.00 89.66           C
ATOM    292  O   GLU A  39       8.022  -6.387  26.397  1.00 89.66           O
ATOM    293  HA  GLU A  39       6.863  -3.761  27.972  1.00 89.66           H
ATOM    294  CB  GLU A  39       8.413  -4.868  28.970  1.00 89.66           C
ATOM    295 1HB  GLU A  39       8.600  -5.909  29.235  1.00 89.66           H
ATOM    296 2HB  GLU A  39       9.279  -4.373  28.533  1.00 89.66           H
ATOM    297  CG  GLU A  39       8.106  -4.130  30.274  1.00 89.66           C
ATOM    298 1HG  GLU A  39       7.776  -3.115  30.053  1.00 89.66           H
ATOM    299 2HG  GLU A  39       7.286  -4.626  30.794  1.00 89.66           H
ATOM    300  CD  GLU A  39       9.338  -4.084  31.181  1.00 89.66           C
ATOM    301  OE1 GLU A  39       9.208  -3.514  32.286  1.00 89.66           O
ATOM    302  OE2 GLU A  39      10.381  -4.620  30.749  1.00 89.66           O
ATOM    303  HN  GLU A  39       6.360  -6.349  29.073  1.00 89.66           H
ATOM    304  N   LYS A  40       7.543  -4.302  25.663  1.00 89.91           N
ATOM    305  CA  LYS A  40       7.734  -4.626  24.260  1.00 89.91           C
ATOM    306  C   LYS A  40       9.194  -4.376  23.877  1.00 89.91           C
ATOM    307  O   LYS A  40       9.493  -4.059  22.727  1.00 89.91           O
ATOM    308  HA  LYS A  40       7.522  -5.688  24.138  1.00 89.91           H
ATOM    309  CB  LYS A  40       6.732  -3.862  23.392  1.00 89.91           C
ATOM    310 1HB  LYS A  40       6.851  -2.790  23.549  1.00 89.91           H
ATOM    311 2HB  LYS A  40       6.937  -4.054  22.338  1.00 89.91           H
ATOM    312  CG  LYS A  40       5.296  -4.275  23.721  1.00 89.91           C
ATOM    313 1HG  LYS A  40       5.127  -4.194  24.794  1.00 89.91           H
ATOM    314 2HG  LYS A  40       4.597  -3.592  23.236  1.00 89.91           H
ATOM    315  CD  LYS A  40       5.018  -5.708  23.262  1.00 89.91           C
ATOM    316 1HD  LYS A  40       5.325  -5.827  22.223  1.00 89.91           H
ATOM    317 2HD  LYS A  40       5.613  -6.404  23.852  1.00 89.91           H
ATOM    318  CE  LYS A  40       3.533  -6.050  23.403  1.00 89.91           C
ATOM    319 1HE  LYS A  40       3.304  -6.278  24.444  1.00 89.91           H
ATOM    320 2HE  LYS A  40       2.927  -5.189  23.124  1.00 89.91           H
ATOM    321  NZ  LYS A  40       3.185  -7.207  22.547  1.00 89.91           N
ATOM    322 1HZ  LYS A  40       2.198  -7.415  22.646  1.00 89.91           H
ATOM    323 2HZ  LYS A  40       3.389  -6.985  21.579  1.00 89.91           H
ATOM    324 3HZ  LYS A  40       3.730  -8.013  22.831  1.00 89.91           H
ATOM    325  HN  LYS A  40       7.339  -3.341  25.851  1.00 89.91           H
ATOM    326  N   ASN A  41      10.065  -4.528  24.864  1.00 88.40           N
ATOM    327  CA  ASN A  41      11.476  -4.241  24.668  1.00 88.40           C
ATOM    328  C   ASN A  41      12.030  -5.154  23.571  1.00 88.40           C
ATOM    329  O   ASN A  41      12.779  -4.705  22.705  1.00 88.40           O
ATOM    330  HA  ASN A  41      11.519  -3.187  24.394  1.00 88.40           H
ATOM    331  CB  ASN A  41      12.274  -4.502  25.947  1.00 88.40           C
ATOM    332 1HB  ASN A  41      11.972  -5.455  26.381  1.00 88.40           H
ATOM    333 2HB  ASN A  41      13.335  -4.583  25.708  1.00 88.40           H
ATOM    334  CG  ASN A  41      12.060  -3.380  26.965  1.00 88.40           C
ATOM    335  OD1 ASN A  41      11.743  -2.251  26.626  1.00 88.40           O
ATOM    336  ND2 ASN A  41      12.250  -3.752  28.228  1.00 88.40           N
ATOM    337 1HD2 ASN A  41      12.510  -4.694  28.438  1.00 88.40           H
ATOM    338 2HD2 ASN A  41      12.134  -3.088  28.967  1.00 88.40           H
ATOM    339  HN  ASN A  41       9.821  -4.841  25.782  1.00 88.40           H
ATOM    340  N   ASN A  42      11.639  -6.417  23.644  1.00 90.36           N
ATOM    341  CA  ASN A  42      12.132  -7.408  22.702  1.00 90.36           C
ATOM    342  C   ASN A  42      11.688  -7.028  21.289  1.00 90.36           C
ATOM    343  O   ASN A  42      12.448  -7.179  20.334  1.00 90.36           O
ATOM    344  HA  ASN A  42      13.216  -7.397  22.816  1.00 90.36           H
ATOM    345  CB  ASN A  42      11.568  -8.796  23.018  1.00 90.36           C
ATOM    346 1HB  ASN A  42      10.484  -8.740  23.108  1.00 90.36           H
ATOM    347 2HB  ASN A  42      11.784  -9.476  22.194  1.00 90.36           H
ATOM    348  CG  ASN A  42      12.166  -9.349  24.313  1.00 90.36           C
ATOM    349  OD1 ASN A  42      13.071  -8.781  24.902  1.00 90.36           O
ATOM    350  ND2 ASN A  42      11.612 -10.487  24.721  1.00 90.36           N
ATOM    351 1HD2 ASN A  42      10.873 -10.902  24.191  1.00 90.36           H
ATOM    352 2HD2 ASN A  42      11.935 -10.928  25.559  1.00 90.36           H
ATOM    353  HN  ASN A  42      10.999  -6.766  24.328  1.00 90.36           H
ATOM    354  N   VAL A  43      10.459  -6.541  21.200  1.00 91.12           N
ATOM    355  CA  VAL A  43       9.895  -6.160  19.916  1.00 91.12           C
ATOM    356  C   VAL A  43      10.688  -4.983  19.345  1.00 91.12           C
ATOM    357  O   VAL A  43      10.993  -4.954  18.154  1.00 91.12           O
ATOM    358  HA  VAL A  43      10.001  -7.013  19.244  1.00 91.12           H
ATOM    359  CB  VAL A  43       8.403  -5.859  20.067  1.00 91.12           C
ATOM    360  HB  VAL A  43       8.300  -4.996  20.725  1.00 91.12           H
ATOM    361  CG1 VAL A  43       7.776  -5.500  18.719  1.00 91.12           C
ATOM    362 1HG1 VAL A  43       8.271  -4.618  18.312  1.00 91.12           H
ATOM    363 2HG1 VAL A  43       7.896  -6.335  18.028  1.00 91.12           H
ATOM    364 3HG1 VAL A  43       6.716  -5.290  18.855  1.00 91.12           H
ATOM    365  CG2 VAL A  43       7.670  -7.035  20.717  1.00 91.12           C
ATOM    366 1HG2 VAL A  43       7.786  -7.923  20.096  1.00 91.12           H
ATOM    367 2HG2 VAL A  43       8.090  -7.224  21.704  1.00 91.12           H
ATOM    368 3HG2 VAL A  43       6.611  -6.794  20.813  1.00 91.12           H
ATOM    369  HN  VAL A  43       9.853  -6.406  21.984  1.00 91.12           H
ATOM    370  N   ARG A  44      10.998  -4.039  20.222  1.00 89.96           N
ATOM    371  CA  ARG A  44      11.694  -2.832  19.808  1.00 89.96           C
ATOM    372  C   ARG A  44      13.125  -3.164  19.381  1.00 89.96           C
ATOM    373  O   ARG A  44      13.640  -2.590  18.424  1.00 89.96           O
ATOM    374  HA  ARG A  44      11.113  -2.450  18.969  1.00 89.96           H
ATOM    375  CB  ARG A  44      11.732  -1.803  20.939  1.00 89.96           C
ATOM    376 1HB  ARG A  44      12.110  -2.271  21.849  1.00 89.96           H
ATOM    377 2HB  ARG A  44      12.423  -1.000  20.683  1.00 89.96           H
ATOM    378  CG  ARG A  44      10.340  -1.222  21.199  1.00 89.96           C
ATOM    379 1HG  ARG A  44       9.881  -0.934  20.254  1.00 89.96           H
ATOM    380 2HG  ARG A  44       9.702  -1.984  21.645  1.00 89.96           H
ATOM    381  CD  ARG A  44      10.418  -0.007  22.126  1.00 89.96           C
ATOM    382 1HD  ARG A  44      11.242   0.639  21.823  1.00 89.96           H
ATOM    383 2HD  ARG A  44       9.504   0.581  22.045  1.00 89.96           H
ATOM    384  NE  ARG A  44      10.611  -0.449  23.525  1.00 89.96           N
ATOM    385  HE  ARG A  44      11.525  -0.746  23.801  1.00 89.96           H
ATOM    386  CZ  ARG A  44       9.637  -0.477  24.445  1.00 89.96           C
ATOM    387  NH1 ARG A  44       8.393  -0.090  24.131  1.00 89.96           N
ATOM    388 1HH1 ARG A  44       8.186   0.222  23.204  1.00 89.96           H
ATOM    389 2HH1 ARG A  44       7.672  -0.114  24.823  1.00 89.96           H
ATOM    390  NH2 ARG A  44       9.926  -0.897  25.684  1.00 89.96           N
ATOM    391 1HH2 ARG A  44       9.211  -0.924  26.383  1.00 89.96           H
ATOM    392 2HH2 ARG A  44      10.857  -1.184  25.911  1.00 89.96           H
ATOM    393  HN  ARG A  44      10.783  -4.090  21.197  1.00 89.96           H
ATOM    394  N   GLN A  45      13.727  -4.090  20.113  1.00 90.95           N
ATOM    395  CA  GLN A  45      15.103  -4.474  19.850  1.00 90.95           C
ATOM    396  C   GLN A  45      15.217  -5.132  18.474  1.00 90.95           C
ATOM    397  O   GLN A  45      16.150  -4.852  17.723  1.00 90.95           O
ATOM    398  HA  GLN A  45      15.671  -3.544  19.864  1.00 90.95           H
ATOM    399  CB  GLN A  45      15.633  -5.401  20.946  1.00 90.95           C
ATOM    400 1HB  GLN A  45      15.479  -4.941  21.922  1.00 90.95           H
ATOM    401 2HB  GLN A  45      15.071  -6.334  20.942  1.00 90.95           H
ATOM    402  CG  GLN A  45      17.121  -5.695  20.744  1.00 90.95           C
ATOM    403 1HG  GLN A  45      17.277  -6.142  19.762  1.00 90.95           H
ATOM    404 2HG  GLN A  45      17.686  -4.763  20.763  1.00 90.95           H
ATOM    405  CD  GLN A  45      17.646  -6.638  21.828  1.00 90.95           C
ATOM    406  OE1 GLN A  45      16.905  -7.163  22.643  1.00 90.95           O
ATOM    407  NE2 GLN A  45      18.963  -6.824  21.793  1.00 90.95           N
ATOM    408 1HE2 GLN A  45      19.514  -6.363  21.097  1.00 90.95           H
ATOM    409 2HE2 GLN A  45      19.401  -7.424  22.462  1.00 90.95           H
ATOM    410  HN  GLN A  45      13.291  -4.574  20.872  1.00 90.95           H
ATOM    411  N   PHE A  46      14.254  -5.995  18.184  1.00 92.84           N
ATOM    412  CA  PHE A  46      14.202  -6.652  16.889  1.00 92.84           C
ATOM    413  C   PHE A  46      14.028  -5.632  15.763  1.00 92.84           C
ATOM    414  O   PHE A  46      14.734  -5.686  14.757  1.00 92.84           O
ATOM    415  HA  PHE A  46      15.147  -7.180  16.757  1.00 92.84           H
ATOM    416  CB  PHE A  46      12.989  -7.584  16.909  1.00 92.84           C
ATOM    417 1HB  PHE A  46      13.149  -8.357  17.661  1.00 92.84           H
ATOM    418 2HB  PHE A  46      12.112  -7.016  17.218  1.00 92.84           H
ATOM    419  CG  PHE A  46      12.697  -8.253  15.564  1.00 92.84           C
ATOM    420  CD1 PHE A  46      11.684  -7.793  14.782  1.00 92.84           C
ATOM    421  HD1 PHE A  46      11.081  -6.948  15.113  1.00 92.84           H
ATOM    422  CD2 PHE A  46      13.449  -9.308  15.152  1.00 92.84           C
ATOM    423  HD2 PHE A  46      14.261  -9.677  15.779  1.00 92.84           H
ATOM    424  CE1 PHE A  46      11.413  -8.414  13.534  1.00 92.84           C
ATOM    425  HE1 PHE A  46      10.601  -8.046  12.907  1.00 92.84           H
ATOM    426  CE2 PHE A  46      13.178  -9.929  13.904  1.00 92.84           C
ATOM    427  HE2 PHE A  46      13.781 -10.775  13.573  1.00 92.84           H
ATOM    428  CZ  PHE A  46      12.165  -9.469  13.121  1.00 92.84           C
ATOM    429  HZ  PHE A  46      11.957  -9.946  12.164  1.00 92.84           H
ATOM    430  HN  PHE A  46      13.520  -6.246  18.815  1.00 92.84           H
ATOM    431  N   ALA A  47      13.085  -4.725  15.970  1.00 91.78           N
ATOM    432  CA  ALA A  47      12.754  -3.743  14.951  1.00 91.78           C
ATOM    433  C   ALA A  47      14.004  -2.930  14.607  1.00 91.78           C
ATOM    434  O   ALA A  47      14.252  -2.630  13.441  1.00 91.78           O
ATOM    435  HA  ALA A  47      12.428  -4.284  14.063  1.00 91.78           H
ATOM    436  CB  ALA A  47      11.604  -2.863  15.444  1.00 91.78           C
ATOM    437 1HB  ALA A  47      10.732  -3.485  15.646  1.00 91.78           H
ATOM    438 2HB  ALA A  47      11.904  -2.351  16.358  1.00 91.78           H
ATOM    439 3HB  ALA A  47      11.356  -2.127  14.679  1.00 91.78           H
ATOM    440  HN  ALA A  47      12.553  -4.654  16.813  1.00 91.78           H
ATOM    441  N   SER A  48      14.758  -2.596  15.645  1.00 92.23           N
ATOM    442  CA  SER A  48      15.849  -1.648  15.503  1.00 92.23           C
ATOM    443  C   SER A  48      16.934  -2.229  14.594  1.00 92.23           C
ATOM    444  O   SER A  48      17.672  -1.487  13.949  1.00 92.23           O
ATOM    445  HA  SER A  48      15.404  -0.762  15.049  1.00 92.23           H
ATOM    446  CB  SER A  48      16.440  -1.279  16.865  1.00 92.23           C
ATOM    447 1HB  SER A  48      17.079  -0.403  16.758  1.00 92.23           H
ATOM    448 2HB  SER A  48      15.635  -1.005  17.547  1.00 92.23           H
ATOM    449  OG  SER A  48      17.193  -2.350  17.428  1.00 92.23           O
ATOM    450  HG  SER A  48      16.633  -3.178  17.468  1.00 92.23           H
ATOM    451  HN  SER A  48      14.633  -2.962  16.567  1.00 92.23           H
ATOM    452  N   HIS A  49      16.995  -3.553  14.572  1.00 92.87           N
ATOM    453  CA  HIS A  49      18.006  -4.242  13.788  1.00 92.87           C
ATOM    454  C   HIS A  49      17.439  -4.589  12.410  1.00 92.87           C
ATOM    455  O   HIS A  49      18.148  -4.521  11.408  1.00 92.87           O
ATOM    456  HA  HIS A  49      18.835  -3.545  13.665  1.00 92.87           H
ATOM    457  CB  HIS A  49      18.533  -5.467  14.538  1.00 92.87           C
ATOM    458 1HB  HIS A  49      17.690  -6.097  14.822  1.00 92.87           H
ATOM    459 2HB  HIS A  49      19.156  -6.054  13.862  1.00 92.87           H
ATOM    460  CG  HIS A  49      19.333  -5.133  15.774  1.00 92.87           C
ATOM    461  ND1 HIS A  49      18.744  -4.851  16.995  1.00 92.87           N
ATOM    462  HD1 HIS A  49      17.761  -4.838  17.181  1.00 92.87           H
ATOM    463  CD2 HIS A  49      20.680  -5.041  15.967  1.00 92.87           C
ATOM    464  HD2 HIS A  49      21.444  -5.203  15.207  1.00 92.87           H
ATOM    465  CE1 HIS A  49      19.703  -4.600  17.874  1.00 92.87           C
ATOM    466  HE1 HIS A  49      19.558  -4.345  18.924  1.00 92.87           H
ATOM    467  NE2 HIS A  49      20.902  -4.718  17.235  1.00 92.87           N
ATOM    468  HN  HIS A  49      16.371  -4.150  15.076  1.00 92.87           H
ATOM    469  N   PHE A  50      16.165  -4.954  12.405  1.00 93.95           N
ATOM    470  CA  PHE A  50      15.574  -5.592  11.240  1.00 93.95           C
ATOM    471  C   PHE A  50      15.090  -4.549  10.231  1.00 93.95           C
ATOM    472  O   PHE A  50      15.361  -4.664   9.036  1.00 93.95           O
ATOM    473  HA  PHE A  50      16.348  -6.207  10.782  1.00 93.95           H
ATOM    474  CB  PHE A  50      14.374  -6.402  11.735  1.00 93.95           C
ATOM    475 1HB  PHE A  50      14.714  -7.112  12.489  1.00 93.95           H
ATOM    476 2HB  PHE A  50      13.672  -5.728  12.225  1.00 93.95           H
ATOM    477  CG  PHE A  50      13.640  -7.165  10.630  1.00 93.95           C
ATOM    478  CD1 PHE A  50      12.422  -6.737  10.202  1.00 93.95           C
ATOM    479  HD1 PHE A  50      11.969  -5.851  10.646  1.00 93.95           H
ATOM    480  CD2 PHE A  50      14.206  -8.270  10.076  1.00 93.95           C
ATOM    481  HD2 PHE A  50      15.182  -8.613  10.419  1.00 93.95           H
ATOM    482  CE1 PHE A  50      11.741  -7.445   9.177  1.00 93.95           C
ATOM    483  HE1 PHE A  50      10.765  -7.102   8.834  1.00 93.95           H
ATOM    484  CE2 PHE A  50      13.525  -8.978   9.051  1.00 93.95           C
ATOM    485  HE2 PHE A  50      13.978  -9.865   8.607  1.00 93.95           H
ATOM    486  CZ  PHE A  50      12.307  -8.551   8.623  1.00 93.95           C
ATOM    487  HZ  PHE A  50      11.785  -9.094   7.835  1.00 93.95           H
ATOM    488  HN  PHE A  50      15.542  -4.820  13.175  1.00 93.95           H
ATOM    489  N   LEU A  51      14.381  -3.556  10.747  1.00 93.94           N
ATOM    490  CA  LEU A  51      13.573  -2.695   9.902  1.00 93.94           C
ATOM    491  C   LEU A  51      14.490  -1.779   9.088  1.00 93.94           C
ATOM    492  O   LEU A  51      14.365  -1.696   7.868  1.00 93.94           O
ATOM    493  HA  LEU A  51      13.025  -3.336   9.212  1.00 93.94           H
ATOM    494  CB  LEU A  51      12.537  -1.941  10.739  1.00 93.94           C
ATOM    495 1HB  LEU A  51      13.065  -1.343  11.482  1.00 93.94           H
ATOM    496 2HB  LEU A  51      12.009  -1.245  10.087  1.00 93.94           H
ATOM    497  CG  LEU A  51      11.502  -2.805  11.462  1.00 93.94           C
ATOM    498  HG  LEU A  51      12.029  -3.463  12.153  1.00 93.94           H
ATOM    499  CD1 LEU A  51      10.553  -1.941  12.295  1.00 93.94           C
ATOM    500 1HD1 LEU A  51      11.125  -1.386  13.038  1.00 93.94           H
ATOM    501 2HD1 LEU A  51      10.030  -1.243  11.642  1.00 93.94           H
ATOM    502 3HD1 LEU A  51       9.828  -2.581  12.799  1.00 93.94           H
ATOM    503  CD2 LEU A  51      10.748  -3.698  10.475  1.00 93.94           C
ATOM    504 1HD2 LEU A  51      10.233  -3.076   9.743  1.00 93.94           H
ATOM    505 2HD2 LEU A  51      11.454  -4.353   9.965  1.00 93.94           H
ATOM    506 3HD2 LEU A  51      10.018  -4.301  11.016  1.00 93.94           H
ATOM    507  HN  LEU A  51      14.355  -3.337  11.723  1.00 93.94           H
ATOM    508  N   PRO A  52      15.424  -1.079   9.746  1.00 94.95           N
ATOM    509  CA  PRO A  52      16.150   0.012   9.092  1.00 94.95           C
ATOM    510  C   PRO A  52      16.784  -0.422   7.780  1.00 94.95           C
ATOM    511  O   PRO A  52      16.569   0.206   6.745  1.00 94.95           O
ATOM    512  HA  PRO A  52      15.460   0.813   8.823  1.00 94.95           H
ATOM    513  CB  PRO A  52      17.203   0.419  10.125  1.00 94.95           C
ATOM    514 1HB  PRO A  52      18.139  -0.118   9.975  1.00 94.95           H
ATOM    515 2HB  PRO A  52      17.433   1.482  10.066  1.00 94.95           H
ATOM    516  CG  PRO A  52      16.552   0.055  11.454  1.00 94.95           C
ATOM    517 1HG  PRO A  52      17.288  -0.048  12.251  1.00 94.95           H
ATOM    518 2HG  PRO A  52      15.849   0.821  11.783  1.00 94.95           H
ATOM    519  CD  PRO A  52      15.857  -1.261  11.144  1.00 94.95           C
ATOM    520 1HD  PRO A  52      16.534  -2.109  11.246  1.00 94.95           H
ATOM    521 2HD  PRO A  52      15.018  -1.444  11.815  1.00 94.95           H
ATOM    522  N   PRO A  53      17.577  -1.501   7.792  1.00 95.37           N
ATOM    523  CA  PRO A  53      18.241  -1.964   6.571  1.00 95.37           C
ATOM    524  C   PRO A  53      17.264  -2.163   5.424  1.00 95.37           C
ATOM    525  O   PRO A  53      17.553  -1.795   4.286  1.00 95.37           O
ATOM    526  HA  PRO A  53      18.944  -1.209   6.218  1.00 95.37           H
ATOM    527  CB  PRO A  53      18.898  -3.280   6.991  1.00 95.37           C
ATOM    528 1HB  PRO A  53      18.246  -4.132   6.803  1.00 95.37           H
ATOM    529 2HB  PRO A  53      19.823  -3.459   6.443  1.00 95.37           H
ATOM    530  CG  PRO A  53      19.155  -3.086   8.481  1.00 95.37           C
ATOM    531 1HG  PRO A  53      19.290  -4.037   8.996  1.00 95.37           H
ATOM    532 2HG  PRO A  53      20.061  -2.508   8.664  1.00 95.37           H
ATOM    533  CD  PRO A  53      17.907  -2.355   8.948  1.00 95.37           C
ATOM    534 1HD  PRO A  53      17.097  -3.045   9.180  1.00 95.37           H
ATOM    535 2HD  PRO A  53      18.093  -1.772   9.850  1.00 95.37           H
ATOM    536  N   LEU A  54      16.121  -2.746   5.756  1.00 94.27           N
ATOM    537  CA  LEU A  54      15.155  -3.132   4.742  1.00 94.27           C
ATOM    538  C   LEU A  54      14.498  -1.876   4.166  1.00 94.27           C
ATOM    539  O   LEU A  54      14.319  -1.765   2.954  1.00 94.27           O
ATOM    540  HA  LEU A  54      15.703  -3.632   3.943  1.00 94.27           H
ATOM    541  CB  LEU A  54      14.157  -4.143   5.309  1.00 94.27           C
ATOM    542 1HB  LEU A  54      13.713  -3.719   6.210  1.00 94.27           H
ATOM    543 2HB  LEU A  54      13.352  -4.273   4.587  1.00 94.27           H
ATOM    544  CG  LEU A  54      14.723  -5.522   5.655  1.00 94.27           C
ATOM    545  HG  LEU A  54      15.564  -5.386   6.334  1.00 94.27           H
ATOM    546  CD1 LEU A  54      13.684  -6.374   6.387  1.00 94.27           C
ATOM    547 1HD1 LEU A  54      13.391  -5.875   7.311  1.00 94.27           H
ATOM    548 2HD1 LEU A  54      12.808  -6.504   5.751  1.00 94.27           H
ATOM    549 3HD1 LEU A  54      14.112  -7.348   6.620  1.00 94.27           H
ATOM    550  CD2 LEU A  54      15.260  -6.223   4.405  1.00 94.27           C
ATOM    551 1HD2 LEU A  54      14.454  -6.347   3.683  1.00 94.27           H
ATOM    552 2HD2 LEU A  54      16.054  -5.620   3.963  1.00 94.27           H
ATOM    553 3HD2 LEU A  54      15.656  -7.201   4.679  1.00 94.27           H
ATOM    554  HN  LEU A  54      15.853  -2.954   6.696  1.00 94.27           H
ATOM    555  N   TYR A  55      14.155  -0.962   5.062  1.00 93.95           N
ATOM    556  CA  TYR A  55      13.473   0.257   4.664  1.00 93.95           C
ATOM    557  C   TYR A  55      14.359   1.110   3.754  1.00 93.95           C
ATOM    558  O   TYR A  55      13.868   1.753   2.828  1.00 93.95           O
ATOM    559  HA  TYR A  55      12.571  -0.024   4.120  1.00 93.95           H
ATOM    560  CB  TYR A  55      13.198   1.028   5.956  1.00 93.95           C
ATOM    561 1HB  TYR A  55      14.093   1.004   6.579  1.00 93.95           H
ATOM    562 2HB  TYR A  55      13.009   2.073   5.711  1.00 93.95           H
ATOM    563  CG  TYR A  55      12.018   0.487   6.765  1.00 93.95           C
ATOM    564  CD1 TYR A  55      11.326  -0.621   6.319  1.00 93.95           C
ATOM    565  HD1 TYR A  55      11.621  -1.110   5.391  1.00 93.95           H
ATOM    566  CD2 TYR A  55      11.644   1.107   7.940  1.00 93.95           C
ATOM    567  HD2 TYR A  55      12.191   1.982   8.292  1.00 93.95           H
ATOM    568  CE1 TYR A  55      10.215  -1.130   7.080  1.00 93.95           C
ATOM    569  HE1 TYR A  55       9.660  -2.004   6.740  1.00 93.95           H
ATOM    570  CE2 TYR A  55      10.533   0.598   8.701  1.00 93.95           C
ATOM    571  HE2 TYR A  55      10.228   1.078   9.631  1.00 93.95           H
ATOM    572  CZ  TYR A  55       9.873  -0.496   8.234  1.00 93.95           C
ATOM    573  OH  TYR A  55       8.824  -0.977   8.953  1.00 93.95           O
ATOM    574  HH  TYR A  55       8.387  -1.729   8.459  1.00 93.95           H
ATOM    575  HN  TYR A  55      14.336  -1.045   6.042  1.00 93.95           H
ATOM    576  N   TRP A  56      15.651   1.087   4.049  1.00 95.02           N
ATOM    577  CA  TRP A  56      16.621   1.781   3.219  1.00 95.02           C
ATOM    578  C   TRP A  56      16.668   1.079   1.860  1.00 95.02           C
ATOM    579  O   TRP A  56      16.692   1.734   0.820  1.00 95.02           O
ATOM    580  HA  TRP A  56      16.279   2.809   3.096  1.00 95.02           H
ATOM    581  CB  TRP A  56      17.986   1.844   3.907  1.00 95.02           C
ATOM    582 1HB  TRP A  56      18.127   0.937   4.494  1.00 95.02           H
ATOM    583 2HB  TRP A  56      18.765   1.855   3.145  1.00 95.02           H
ATOM    584  CG  TRP A  56      18.168   3.059   4.819  1.00 95.02           C
ATOM    585  CD1 TRP A  56      18.300   3.077   6.152  1.00 95.02           C
ATOM    586  HD1 TRP A  56      18.295   2.187   6.781  1.00 95.02           H
ATOM    587  CD2 TRP A  56      18.232   4.440   4.407  1.00 95.02           C
ATOM    588  NE1 TRP A  56      18.445   4.364   6.628  1.00 95.02           N
ATOM    589  HE1 TRP A  56      18.559   4.632   7.585  1.00 95.02           H
ATOM    590  CE2 TRP A  56      18.402   5.220   5.534  1.00 95.02           C
ATOM    591  CE3 TRP A  56      18.149   5.013   3.126  1.00 95.02           C
ATOM    592  HE3 TRP A  56      18.015   4.420   2.222  1.00 95.02           H
ATOM    593  CZ2 TRP A  56      18.503   6.615   5.492  1.00 95.02           C
ATOM    594  HZ2 TRP A  56      18.637   7.209   6.397  1.00 95.02           H
ATOM    595  CZ3 TRP A  56      18.252   6.409   3.102  1.00 95.02           C
ATOM    596  HZ3 TRP A  56      18.194   6.905   2.132  1.00 95.02           H
ATOM    597  CH2 TRP A  56      18.423   7.208   4.226  1.00 95.02           C
ATOM    598  HH2 TRP A  56      18.495   8.291   4.123  1.00 95.02           H
ATOM    599  HN  TRP A  56      16.035   0.608   4.838  1.00 95.02           H
ATOM    600  N   LEU A  57      16.679  -0.245   1.914  1.00 94.45           N
ATOM    601  CA  LEU A  57      16.737  -1.043   0.701  1.00 94.45           C
ATOM    602  C   LEU A  57      15.507  -0.745  -0.159  1.00 94.45           C
ATOM    603  O   LEU A  57      15.633  -0.449  -1.346  1.00 94.45           O
ATOM    604  HA  LEU A  57      17.626  -0.736   0.151  1.00 94.45           H
ATOM    605  CB  LEU A  57      16.904  -2.525   1.042  1.00 94.45           C
ATOM    606 1HB  LEU A  57      17.813  -2.641   1.633  1.00 94.45           H
ATOM    607 2HB  LEU A  57      16.071  -2.828   1.677  1.00 94.45           H
ATOM    608  CG  LEU A  57      16.977  -3.483  -0.148  1.00 94.45           C
ATOM    609  HG  LEU A  57      16.141  -3.266  -0.813  1.00 94.45           H
ATOM    610  CD1 LEU A  57      18.261  -3.265  -0.950  1.00 94.45           C
ATOM    611 1HD1 LEU A  57      18.286  -2.241  -1.324  1.00 94.45           H
ATOM    612 2HD1 LEU A  57      19.125  -3.439  -0.308  1.00 94.45           H
ATOM    613 3HD1 LEU A  57      18.287  -3.958  -1.791  1.00 94.45           H
ATOM    614  CD2 LEU A  57      16.826  -4.936   0.307  1.00 94.45           C
ATOM    615 1HD2 LEU A  57      17.627  -5.183   1.004  1.00 94.45           H
ATOM    616 2HD2 LEU A  57      15.862  -5.064   0.801  1.00 94.45           H
ATOM    617 3HD2 LEU A  57      16.881  -5.596  -0.559  1.00 94.45           H
ATOM    618  HN  LEU A  57      16.649  -0.771   2.765  1.00 94.45           H
ATOM    619  N   VAL A  58      14.346  -0.834   0.473  1.00 93.51           N
ATOM    620  CA  VAL A  58      13.092  -0.652  -0.237  1.00 93.51           C
ATOM    621  C   VAL A  58      13.041   0.762  -0.819  1.00 93.51           C
ATOM    622  O   VAL A  58      12.607   0.955  -1.954  1.00 93.51           O
ATOM    623  HA  VAL A  58      13.070  -1.370  -1.057  1.00 93.51           H
ATOM    624  CB  VAL A  58      11.915  -0.958   0.692  1.00 93.51           C
ATOM    625  HB  VAL A  58      12.026  -0.345   1.587  1.00 93.51           H
ATOM    626  CG1 VAL A  58      10.585  -0.589   0.032  1.00 93.51           C
ATOM    627 1HG1 VAL A  58      10.578   0.475  -0.201  1.00 93.51           H
ATOM    628 2HG1 VAL A  58      10.464  -1.164  -0.886  1.00 93.51           H
ATOM    629 3HG1 VAL A  58       9.766  -0.817   0.714  1.00 93.51           H
ATOM    630  CG2 VAL A  58      11.925  -2.426   1.124  1.00 93.51           C
ATOM    631 1HG2 VAL A  58      11.850  -3.064   0.243  1.00 93.51           H
ATOM    632 2HG2 VAL A  58      12.854  -2.643   1.652  1.00 93.51           H
ATOM    633 3HG2 VAL A  58      11.079  -2.616   1.783  1.00 93.51           H
ATOM    634  HN  VAL A  58      14.255  -1.026   1.450  1.00 93.51           H
ATOM    635  N   PHE A  59      13.491   1.715  -0.016  1.00 95.19           N
ATOM    636  CA  PHE A  59      13.521   3.103  -0.445  1.00 95.19           C
ATOM    637  C   PHE A  59      14.318   3.258  -1.742  1.00 95.19           C
ATOM    638  O   PHE A  59      13.822   3.823  -2.716  1.00 95.19           O
ATOM    639  HA  PHE A  59      12.490   3.412  -0.616  1.00 95.19           H
ATOM    640  CB  PHE A  59      14.213   3.899   0.663  1.00 95.19           C
ATOM    641 1HB  PHE A  59      13.591   3.873   1.557  1.00 95.19           H
ATOM    642 2HB  PHE A  59      15.154   3.409   0.915  1.00 95.19           H
ATOM    643  CG  PHE A  59      14.497   5.357   0.298  1.00 95.19           C
ATOM    644  CD1 PHE A  59      15.780   5.790   0.172  1.00 95.19           C
ATOM    645  HD1 PHE A  59      16.607   5.097   0.332  1.00 95.19           H
ATOM    646  CD2 PHE A  59      13.466   6.221   0.098  1.00 95.19           C
ATOM    647  HD2 PHE A  59      12.437   5.875   0.199  1.00 95.19           H
ATOM    648  CE1 PHE A  59      16.044   7.143  -0.167  1.00 95.19           C
ATOM    649  HE1 PHE A  59      17.072   7.490  -0.267  1.00 95.19           H
ATOM    650  CE2 PHE A  59      13.729   7.575  -0.241  1.00 95.19           C
ATOM    651  HE2 PHE A  59      12.903   8.267  -0.401  1.00 95.19           H
ATOM    652  CZ  PHE A  59      15.012   8.007  -0.366  1.00 95.19           C
ATOM    653  HZ  PHE A  59      15.214   9.046  -0.627  1.00 95.19           H
ATOM    654  HN  PHE A  59      13.829   1.552   0.911  1.00 95.19           H
ATOM    655  N   ILE A  60      15.540   2.747  -1.713  1.00 95.25           N
ATOM    656  CA  ILE A  60      16.467   2.962  -2.811  1.00 95.25           C
ATOM    657  C   ILE A  60      15.903   2.323  -4.082  1.00 95.25           C
ATOM    658  O   ILE A  60      15.808   2.976  -5.120  1.00 95.25           O
ATOM    659  HA  ILE A  60      16.543   4.038  -2.970  1.00 95.25           H
ATOM    660  CB  ILE A  60      17.864   2.461  -2.439  1.00 95.25           C
ATOM    661  HB  ILE A  60      17.770   1.449  -2.043  1.00 95.25           H
ATOM    662  CG1 ILE A  60      18.479   3.322  -1.334  1.00 95.25           C
ATOM    663 1HG1 ILE A  60      18.761   4.294  -1.740  1.00 95.25           H
ATOM    664 2HG1 ILE A  60      17.739   3.504  -0.555  1.00 95.25           H
ATOM    665  CG2 ILE A  60      18.765   2.381  -3.673  1.00 95.25           C
ATOM    666 1HG2 ILE A  60      18.329   1.694  -4.397  1.00 95.25           H
ATOM    667 2HG2 ILE A  60      18.857   3.371  -4.120  1.00 95.25           H
ATOM    668 3HG2 ILE A  60      19.752   2.022  -3.380  1.00 95.25           H
ATOM    669  CD1 ILE A  60      19.708   2.641  -0.728  1.00 95.25           C
ATOM    670 1HD1 ILE A  60      19.419   1.681  -0.302  1.00 95.25           H
ATOM    671 2HD1 ILE A  60      20.456   2.483  -1.506  1.00 95.25           H
ATOM    672 3HD1 ILE A  60      20.126   3.275   0.054  1.00 95.25           H
ATOM    673  HN  ILE A  60      15.898   2.197  -0.959  1.00 95.25           H
ATOM    674  N   VAL A  61      15.544   1.053  -3.958  1.00 93.15           N
ATOM    675  CA  VAL A  61      15.124   0.278  -5.113  1.00 93.15           C
ATOM    676  C   VAL A  61      13.814   0.850  -5.657  1.00 93.15           C
ATOM    677  O   VAL A  61      13.647   0.985  -6.868  1.00 93.15           O
ATOM    678  HA  VAL A  61      15.896   0.382  -5.876  1.00 93.15           H
ATOM    679  CB  VAL A  61      15.022  -1.202  -4.741  1.00 93.15           C
ATOM    680  HB  VAL A  61      14.323  -1.291  -3.909  1.00 93.15           H
ATOM    681  CG1 VAL A  61      14.470  -2.024  -5.907  1.00 93.15           C
ATOM    682 1HG1 VAL A  61      13.477  -1.660  -6.171  1.00 93.15           H
ATOM    683 2HG1 VAL A  61      15.133  -1.925  -6.767  1.00 93.15           H
ATOM    684 3HG1 VAL A  61      14.407  -3.072  -5.616  1.00 93.15           H
ATOM    685  CG2 VAL A  61      16.375  -1.746  -4.278  1.00 93.15           C
ATOM    686 1HG2 VAL A  61      17.104  -1.638  -5.081  1.00 93.15           H
ATOM    687 2HG2 VAL A  61      16.711  -1.189  -3.404  1.00 93.15           H
ATOM    688 3HG2 VAL A  61      16.273  -2.800  -4.019  1.00 93.15           H
ATOM    689  HN  VAL A  61      15.536   0.556  -3.090  1.00 93.15           H
ATOM    690  N   GLY A  62      12.917   1.171  -4.736  1.00 93.44           N
ATOM    691  CA  GLY A  62      11.604   1.666  -5.110  1.00 93.44           C
ATOM    692  C   GLY A  62      11.706   3.032  -5.791  1.00 93.44           C
ATOM    693  O   GLY A  62      11.022   3.289  -6.780  1.00 93.44           O
ATOM    694 1HA  GLY A  62      11.121   0.956  -5.782  1.00 93.44           H
ATOM    695 2HA  GLY A  62      10.974   1.743  -4.223  1.00 93.44           H
ATOM    696  HN  GLY A  62      13.077   1.097  -3.751  1.00 93.44           H
ATOM    697  N   ALA A  63      12.566   3.872  -5.234  1.00 94.26           N
ATOM    698  CA  ALA A  63      12.716   5.229  -5.732  1.00 94.26           C
ATOM    699  C   ALA A  63      13.234   5.184  -7.171  1.00 94.26           C
ATOM    700  O   ALA A  63      12.727   5.893  -8.039  1.00 94.26           O
ATOM    701  HA  ALA A  63      11.732   5.697  -5.724  1.00 94.26           H
ATOM    702  CB  ALA A  63      13.644   6.014  -4.803  1.00 94.26           C
ATOM    703 1HB  ALA A  63      13.217   6.041  -3.801  1.00 94.26           H
ATOM    704 2HB  ALA A  63      14.620   5.530  -4.769  1.00 94.26           H
ATOM    705 3HB  ALA A  63      13.757   7.032  -5.178  1.00 94.26           H
ATOM    706  HN  ALA A  63      13.152   3.640  -4.457  1.00 94.26           H
ATOM    707  N   LEU A  64      14.237   4.344  -7.380  1.00 92.22           N
ATOM    708  CA  LEU A  64      14.840   4.211  -8.695  1.00 92.22           C
ATOM    709  C   LEU A  64      13.796   3.681  -9.680  1.00 92.22           C
ATOM    710  O   LEU A  64      13.657   4.204 -10.784  1.00 92.22           O
ATOM    711  HA  LEU A  64      15.144   5.207  -9.017  1.00 92.22           H
ATOM    712  CB  LEU A  64      16.105   3.353  -8.620  1.00 92.22           C
ATOM    713 1HB  LEU A  64      15.856   2.416  -8.122  1.00 92.22           H
ATOM    714 2HB  LEU A  64      16.411   3.103  -9.635  1.00 92.22           H
ATOM    715  CG  LEU A  64      17.299   3.980  -7.897  1.00 92.22           C
ATOM    716  HG  LEU A  64      16.970   4.297  -6.907  1.00 92.22           H
ATOM    717  CD1 LEU A  64      18.417   2.956  -7.695  1.00 92.22           C
ATOM    718 1HD1 LEU A  64      18.045   2.124  -7.098  1.00 92.22           H
ATOM    719 2HD1 LEU A  64      18.751   2.587  -8.665  1.00 92.22           H
ATOM    720 3HD1 LEU A  64      19.253   3.428  -7.179  1.00 92.22           H
ATOM    721  CD2 LEU A  64      17.790   5.229  -8.631  1.00 92.22           C
ATOM    722 1HD2 LEU A  64      18.096   4.959  -9.642  1.00 92.22           H
ATOM    723 2HD2 LEU A  64      16.986   5.963  -8.679  1.00 92.22           H
ATOM    724 3HD2 LEU A  64      18.639   5.655  -8.096  1.00 92.22           H
ATOM    725  HN  LEU A  64      14.635   3.762  -6.671  1.00 92.22           H
ATOM    726  N   GLY A  65      13.088   2.649  -9.244  1.00 89.74           N
ATOM    727  CA  GLY A  65      12.163   1.952 -10.121  1.00 89.74           C
ATOM    728  C   GLY A  65      11.037   2.880 -10.580  1.00 89.74           C
ATOM    729  O   GLY A  65      10.778   3.004 -11.776  1.00 89.74           O
ATOM    730 1HA  GLY A  65      12.699   1.568 -10.989  1.00 89.74           H
ATOM    731 2HA  GLY A  65      11.741   1.092  -9.601  1.00 89.74           H
ATOM    732  HN  GLY A  65      13.139   2.290  -8.312  1.00 89.74           H
ATOM    733  N   ASN A  66      10.398   3.509  -9.605  1.00 92.17           N
ATOM    734  CA  ASN A  66       9.214   4.306  -9.878  1.00 92.17           C
ATOM    735  C   ASN A  66       9.621   5.576 -10.628  1.00 92.17           C
ATOM    736  O   ASN A  66       8.877   6.067 -11.476  1.00 92.17           O
ATOM    737  HA  ASN A  66       8.565   3.662 -10.472  1.00 92.17           H
ATOM    738  CB  ASN A  66       8.520   4.725  -8.581  1.00 92.17           C
ATOM    739 1HB  ASN A  66       9.260   5.094  -7.871  1.00 92.17           H
ATOM    740 2HB  ASN A  66       7.833   5.547  -8.780  1.00 92.17           H
ATOM    741  CG  ASN A  66       7.755   3.552  -7.964  1.00 92.17           C
ATOM    742  OD1 ASN A  66       6.781   3.057  -8.508  1.00 92.17           O
ATOM    743  ND2 ASN A  66       8.249   3.135  -6.802  1.00 92.17           N
ATOM    744 1HD2 ASN A  66       9.051   3.585  -6.409  1.00 92.17           H
ATOM    745 2HD2 ASN A  66       7.817   2.373  -6.320  1.00 92.17           H
ATOM    746  HN  ASN A  66      10.675   3.481  -8.645  1.00 92.17           H
ATOM    747  N   SER A  67      10.802   6.073 -10.288  1.00 91.60           N
ATOM    748  CA  SER A  67      11.344   7.241 -10.960  1.00 91.60           C
ATOM    749  C   SER A  67      11.537   6.946 -12.449  1.00 91.60           C
ATOM    750  O   SER A  67      11.293   7.807 -13.293  1.00 91.60           O
ATOM    751  HA  SER A  67      10.600   8.026 -10.819  1.00 91.60           H
ATOM    752  CB  SER A  67      12.668   7.675 -10.328  1.00 91.60           C
ATOM    753 1HB  SER A  67      13.387   6.859 -10.397  1.00 91.60           H
ATOM    754 2HB  SER A  67      13.081   8.512 -10.891  1.00 91.60           H
ATOM    755  OG  SER A  67      12.510   8.054  -8.964  1.00 91.60           O
ATOM    756  HG  SER A  67      12.941   7.376  -8.368  1.00 91.60           H
ATOM    757  HN  SER A  67      11.383   5.691  -9.569  1.00 91.60           H
ATOM    758  N   LEU A  68      11.974   5.726 -12.725  1.00 87.62           N
ATOM    759  CA  LEU A  68      12.200   5.305 -14.098  1.00 87.62           C
ATOM    760  C   LEU A  68      10.865   5.277 -14.844  1.00 87.62           C
ATOM    761  O   LEU A  68      10.792   5.665 -16.009  1.00 87.62           O
ATOM    762  HA  LEU A  68      12.842   6.051 -14.567  1.00 87.62           H
ATOM    763  CB  LEU A  68      12.952   3.974 -14.133  1.00 87.62           C
ATOM    764 1HB  LEU A  68      13.865   4.079 -13.546  1.00 87.62           H
ATOM    765 2HB  LEU A  68      12.340   3.220 -13.639  1.00 87.62           H
ATOM    766  CG  LEU A  68      13.330   3.454 -15.521  1.00 87.62           C
ATOM    767  HG  LEU A  68      12.425   3.410 -16.128  1.00 87.62           H
ATOM    768  CD1 LEU A  68      14.298   4.410 -16.221  1.00 87.62           C
ATOM    769 1HD1 LEU A  68      13.828   5.387 -16.330  1.00 87.62           H
ATOM    770 2HD1 LEU A  68      15.206   4.508 -15.625  1.00 87.62           H
ATOM    771 3HD1 LEU A  68      14.550   4.016 -17.205  1.00 87.62           H
ATOM    772  CD2 LEU A  68      13.888   2.031 -15.441  1.00 87.62           C
ATOM    773 1HD2 LEU A  68      14.778   2.025 -14.811  1.00 87.62           H
ATOM    774 2HD2 LEU A  68      13.136   1.369 -15.012  1.00 87.62           H
ATOM    775 3HD2 LEU A  68      14.149   1.686 -16.441  1.00 87.62           H
ATOM    776  HN  LEU A  68      12.173   5.033 -12.033  1.00 87.62           H
ATOM    777  N   VAL A  69       9.841   4.814 -14.143  1.00 87.31           N
ATOM    778  CA  VAL A  69       8.519   4.697 -14.735  1.00 87.31           C
ATOM    779  C   VAL A  69       8.046   6.078 -15.194  1.00 87.31           C
ATOM    780  O   VAL A  69       7.565   6.232 -16.315  1.00 87.31           O
ATOM    781  HA  VAL A  69       8.606   4.048 -15.607  1.00 87.31           H
ATOM    782  CB  VAL A  69       7.559   4.034 -13.746  1.00 87.31           C
ATOM    783  HB  VAL A  69       7.625   4.574 -12.801  1.00 87.31           H
ATOM    784  CG1 VAL A  69       6.113   4.128 -14.239  1.00 87.31           C
ATOM    785 1HG1 VAL A  69       5.834   5.175 -14.349  1.00 87.31           H
ATOM    786 2HG1 VAL A  69       6.025   3.624 -15.202  1.00 87.31           H
ATOM    787 3HG1 VAL A  69       5.452   3.649 -13.517  1.00 87.31           H
ATOM    788  CG2 VAL A  69       7.956   2.580 -13.485  1.00 87.31           C
ATOM    789 1HG2 VAL A  69       7.932   2.023 -14.422  1.00 87.31           H
ATOM    790 2HG2 VAL A  69       8.964   2.548 -13.069  1.00 87.31           H
ATOM    791 3HG2 VAL A  69       7.257   2.133 -12.778  1.00 87.31           H
ATOM    792  HN  VAL A  69       9.903   4.522 -13.188  1.00 87.31           H
ATOM    793  N   ILE A  70       8.201   7.047 -14.304  1.00 89.16           N
ATOM    794  CA  ILE A  70       7.752   8.400 -14.584  1.00 89.16           C
ATOM    795  C   ILE A  70       8.516   8.946 -15.792  1.00 89.16           C
ATOM    796  O   ILE A  70       7.928   9.576 -16.670  1.00 89.16           O
ATOM    797  HA  ILE A  70       6.694   8.346 -14.841  1.00 89.16           H
ATOM    798  CB  ILE A  70       7.870   9.274 -13.334  1.00 89.16           C
ATOM    799  HB  ILE A  70       8.883   9.177 -12.945  1.00 89.16           H
ATOM    800  CG1 ILE A  70       6.917   8.795 -12.238  1.00 89.16           C
ATOM    801 1HG1 ILE A  70       5.886   8.903 -12.574  1.00 89.16           H
ATOM    802 2HG1 ILE A  70       7.080   7.734 -12.047  1.00 89.16           H
ATOM    803  CG2 ILE A  70       7.656  10.750 -13.675  1.00 89.16           C
ATOM    804 1HG2 ILE A  70       8.408  11.069 -14.397  1.00 89.16           H
ATOM    805 2HG2 ILE A  70       6.662  10.884 -14.102  1.00 89.16           H
ATOM    806 3HG2 ILE A  70       7.746  11.349 -12.769  1.00 89.16           H
ATOM    807  CD1 ILE A  70       7.124   9.589 -10.946  1.00 89.16           C
ATOM    808 1HD1 ILE A  70       8.149   9.458 -10.599  1.00 89.16           H
ATOM    809 2HD1 ILE A  70       6.936  10.645 -11.135  1.00 89.16           H
ATOM    810 3HD1 ILE A  70       6.433   9.228 -10.183  1.00 89.16           H
ATOM    811  HN  ILE A  70       8.624   6.920 -13.406  1.00 89.16           H
ATOM    812  N   LEU A  71       9.815   8.686 -15.796  1.00 86.60           N
ATOM    813  CA  LEU A  71      10.683   9.226 -16.830  1.00 86.60           C
ATOM    814  C   LEU A  71      10.283   8.637 -18.184  1.00 86.60           C
ATOM    815  O   LEU A  71      10.217   9.353 -19.182  1.00 86.60           O
ATOM    816  HA  LEU A  71      10.522  10.303 -16.861  1.00 86.60           H
ATOM    817  CB  LEU A  71      12.152   8.997 -16.469  1.00 86.60           C
ATOM    818 1HB  LEU A  71      12.333   9.418 -15.480  1.00 86.60           H
ATOM    819 2HB  LEU A  71      12.324   7.923 -16.395  1.00 86.60           H
ATOM    820  CG  LEU A  71      13.180   9.584 -17.439  1.00 86.60           C
ATOM    821  HG  LEU A  71      12.725  10.436 -17.944  1.00 86.60           H
ATOM    822  CD1 LEU A  71      14.406  10.106 -16.688  1.00 86.60           C
ATOM    823 1HD1 LEU A  71      14.100  10.884 -15.989  1.00 86.60           H
ATOM    824 2HD1 LEU A  71      14.871   9.287 -16.139  1.00 86.60           H
ATOM    825 3HD1 LEU A  71      15.121  10.517 -17.401  1.00 86.60           H
ATOM    826  CD2 LEU A  71      13.558   8.568 -18.518  1.00 86.60           C
ATOM    827 1HD2 LEU A  71      13.986   7.682 -18.049  1.00 86.60           H
ATOM    828 2HD2 LEU A  71      12.667   8.287 -19.081  1.00 86.60           H
ATOM    829 3HD2 LEU A  71      14.289   9.011 -19.194  1.00 86.60           H
ATOM    830  HN  LEU A  71      10.275   8.119 -15.113  1.00 86.60           H
ATOM    831  N   VAL A  72      10.026   7.337 -18.175  1.00 83.44           N
ATOM    832  CA  VAL A  72       9.657   6.639 -19.395  1.00 83.44           C
ATOM    833  C   VAL A  72       8.348   7.219 -19.934  1.00 83.44           C
ATOM    834  O   VAL A  72       8.200   7.413 -21.140  1.00 83.44           O
ATOM    835  HA  VAL A  72      10.446   6.815 -20.127  1.00 83.44           H
ATOM    836  CB  VAL A  72       9.581   5.133 -19.134  1.00 83.44           C
ATOM    837  HB  VAL A  72       8.924   4.974 -18.278  1.00 83.44           H
ATOM    838  CG1 VAL A  72       8.976   4.399 -20.332  1.00 83.44           C
ATOM    839 1HG1 VAL A  72       7.970   4.773 -20.518  1.00 83.44           H
ATOM    840 2HG1 VAL A  72       9.596   4.570 -21.213  1.00 83.44           H
ATOM    841 3HG1 VAL A  72       8.934   3.330 -20.120  1.00 83.44           H
ATOM    842  CG2 VAL A  72      10.958   4.567 -18.781  1.00 83.44           C
ATOM    843 1HG2 VAL A  72      11.646   4.744 -19.608  1.00 83.44           H
ATOM    844 2HG2 VAL A  72      11.334   5.059 -17.884  1.00 83.44           H
ATOM    845 3HG2 VAL A  72      10.875   3.496 -18.601  1.00 83.44           H
ATOM    846  HN  VAL A  72      10.066   6.764 -17.357  1.00 83.44           H
ATOM    847  N   TYR A  73       7.430   7.480 -19.014  1.00 82.84           N
ATOM    848  CA  TYR A  73       6.141   8.040 -19.381  1.00 82.84           C
ATOM    849  C   TYR A  73       6.310   9.389 -20.084  1.00 82.84           C
ATOM    850  O   TYR A  73       5.615   9.676 -21.058  1.00 82.84           O
ATOM    851  HA  TYR A  73       5.652   7.343 -20.061  1.00 82.84           H
ATOM    852  CB  TYR A  73       5.385   8.254 -18.068  1.00 82.84           C
ATOM    853 1HB  TYR A  73       5.348   7.310 -17.524  1.00 82.84           H
ATOM    854 2HB  TYR A  73       5.944   8.956 -17.449  1.00 82.84           H
ATOM    855  CG  TYR A  73       3.960   8.779 -18.249  1.00 82.84           C
ATOM    856  CD1 TYR A  73       3.736  10.133 -18.392  1.00 82.84           C
ATOM    857  HD1 TYR A  73       4.575  10.829 -18.376  1.00 82.84           H
ATOM    858  CD2 TYR A  73       2.897   7.898 -18.269  1.00 82.84           C
ATOM    859  HD2 TYR A  73       3.074   6.829 -18.156  1.00 82.84           H
ATOM    860  CE1 TYR A  73       2.394  10.627 -18.562  1.00 82.84           C
ATOM    861  HE1 TYR A  73       2.204  11.695 -18.677  1.00 82.84           H
ATOM    862  CE2 TYR A  73       1.556   8.392 -18.439  1.00 82.84           C
ATOM    863  HE2 TYR A  73       0.708   7.708 -18.457  1.00 82.84           H
ATOM    864  CZ  TYR A  73       1.370   9.733 -18.578  1.00 82.84           C
ATOM    865  OH  TYR A  73       0.103  10.199 -18.739  1.00 82.84           O
ATOM    866  HH  TYR A  73      -0.526   9.436 -18.890  1.00 82.84           H
ATOM    867  HN  TYR A  73       7.557   7.315 -18.036  1.00 82.84           H
ATOM    868  N   TRP A  74       7.236  10.180 -19.563  1.00 84.18           N
ATOM    869  CA  TRP A  74       7.393  11.550 -20.020  1.00 84.18           C
ATOM    870  C   TRP A  74       7.943  11.513 -21.447  1.00 84.18           C
ATOM    871  O   TRP A  74       7.410  12.170 -22.339  1.00 84.18           O
ATOM    872  HA  TRP A  74       6.409  12.019 -20.012  1.00 84.18           H
ATOM    873  CB  TRP A  74       8.275  12.351 -19.060  1.00 84.18           C
ATOM    874 1HB  TRP A  74       8.509  11.731 -18.195  1.00 84.18           H
ATOM    875 2HB  TRP A  74       9.220  12.577 -19.554  1.00 84.18           H
ATOM    876  CG  TRP A  74       7.644  13.658 -18.578  1.00 84.18           C
ATOM    877  CD1 TRP A  74       6.927  14.540 -19.288  1.00 84.18           C
ATOM    878  HD1 TRP A  74       6.695  14.430 -20.347  1.00 84.18           H
ATOM    879  CD2 TRP A  74       7.701  14.198 -17.241  1.00 84.18           C
ATOM    880  NE1 TRP A  74       6.521  15.605 -18.510  1.00 84.18           N
ATOM    881  HE1 TRP A  74       5.977  16.387 -18.815  1.00 84.18           H
ATOM    882  CE2 TRP A  74       7.006  15.391 -17.226  1.00 84.18           C
ATOM    883  CE3 TRP A  74       8.320  13.697 -16.082  1.00 84.18           C
ATOM    884  HE3 TRP A  74       8.874  12.758 -16.068  1.00 84.18           H
ATOM    885  CZ2 TRP A  74       6.864  16.181 -16.079  1.00 84.18           C
ATOM    886  HZ2 TRP A  74       6.310  17.119 -16.093  1.00 84.18           H
ATOM    887  CZ3 TRP A  74       8.169  14.498 -14.944  1.00 84.18           C
ATOM    888  HZ3 TRP A  74       8.630  14.155 -14.018  1.00 84.18           H
ATOM    889  CH2 TRP A  74       7.472  15.701 -14.913  1.00 84.18           C
ATOM    890  HH2 TRP A  74       7.400  16.267 -13.984  1.00 84.18           H
ATOM    891  HN  TRP A  74       7.870   9.900 -18.843  1.00 84.18           H
ATOM    892  N   TYR A  75       9.003  10.736 -21.618  1.00 79.38           N
ATOM    893  CA  TYR A  75       9.767  10.774 -22.854  1.00 79.38           C
ATOM    894  C   TYR A  75       9.156   9.845 -23.905  1.00 79.38           C
ATOM    895  O   TYR A  75       9.561   9.864 -25.066  1.00 79.38           O
ATOM    896  HA  TYR A  75       9.748  11.797 -23.229  1.00 79.38           H
ATOM    897  CB  TYR A  75      11.168  10.272 -22.499  1.00 79.38           C
ATOM    898 1HB  TYR A  75      11.077   9.399 -21.853  1.00 79.38           H
ATOM    899 2HB  TYR A  75      11.666   9.943 -23.411  1.00 79.38           H
ATOM    900  CG  TYR A  75      12.045  11.314 -21.803  1.00 79.38           C
ATOM    901  CD1 TYR A  75      12.592  12.352 -22.530  1.00 79.38           C
ATOM    902  HD1 TYR A  75      12.400  12.428 -23.600  1.00 79.38           H
ATOM    903  CD2 TYR A  75      12.288  11.217 -20.448  1.00 79.38           C
ATOM    904  HD2 TYR A  75      11.856  10.398 -19.874  1.00 79.38           H
ATOM    905  CE1 TYR A  75      13.418  13.333 -21.875  1.00 79.38           C
ATOM    906  HE1 TYR A  75      13.856  14.157 -22.437  1.00 79.38           H
ATOM    907  CE2 TYR A  75      13.114  12.199 -19.793  1.00 79.38           C
ATOM    908  HE2 TYR A  75      13.314  12.134 -18.723  1.00 79.38           H
ATOM    909  CZ  TYR A  75      13.638  13.208 -20.539  1.00 79.38           C
ATOM    910  OH  TYR A  75      14.417  14.135 -19.920  1.00 79.38           O
ATOM    911  HH  TYR A  75      14.739  14.810 -20.584  1.00 79.38           H
ATOM    912  HN  TYR A  75       9.340  10.091 -20.933  1.00 79.38           H
ATOM    913  N   CYS A  76       8.190   9.054 -23.460  1.00 72.65           N
ATOM    914  CA  CYS A  76       7.480   8.161 -24.360  1.00 72.65           C
ATOM    915  C   CYS A  76       6.677   9.012 -25.346  1.00 72.65           C
ATOM    916  O   CYS A  76       5.741   9.707 -24.953  1.00 72.65           O
ATOM    917  HA  CYS A  76       8.237   7.575 -24.881  1.00 72.65           H
ATOM    918  CB  CYS A  76       6.589   7.180 -23.596  1.00 72.65           C
ATOM    919 1HB  CYS A  76       7.199   6.548 -22.951  1.00 72.65           H
ATOM    920 2HB  CYS A  76       5.903   7.727 -22.949  1.00 72.65           H
ATOM    921  SG  CYS A  76       5.645   6.144 -24.773  1.00 72.65           S
ATOM    922  HG  CYS A  76       6.702   5.525 -25.292  1.00 72.65           H
ATOM    923  HN  CYS A  76       7.893   9.017 -22.506  1.00 72.65           H
ATOM    924  N   THR A  77       7.073   8.931 -26.607  1.00 64.82           N
ATOM    925  CA  THR A  77       6.499   9.790 -27.629  1.00 64.82           C
ATOM    926  C   THR A  77       5.153   9.235 -28.098  1.00 64.82           C
ATOM    927  O   THR A  77       4.447   9.879 -28.873  1.00 64.82           O
ATOM    928  HA  THR A  77       6.306  10.768 -27.187  1.00 64.82           H
ATOM    929  CB  THR A  77       7.523   9.933 -28.757  1.00 64.82           C
ATOM    930  HB  THR A  77       7.142  10.577 -29.549  1.00 64.82           H
ATOM    931  OG1 THR A  77       7.808   8.590 -29.139  1.00 64.82           O
ATOM    932  HG1 THR A  77       8.252   8.576 -30.035  1.00 64.82           H
ATOM    933  CG2 THR A  77       8.867  10.473 -28.263  1.00 64.82           C
ATOM    934 1HG2 THR A  77       9.280   9.793 -27.518  1.00 64.82           H
ATOM    935 2HG2 THR A  77       8.721  11.456 -27.816  1.00 64.82           H
ATOM    936 3HG2 THR A  77       9.556  10.555 -29.103  1.00 64.82           H
ATOM    937  HN  THR A  77       7.771   8.294 -26.934  1.00 64.82           H
ATOM    938  N   ARG A  78       4.836   8.046 -27.607  1.00 68.49           N
ATOM    939  CA  ARG A  78       3.636   7.352 -28.043  1.00 68.49           C
ATOM    940  C   ARG A  78       2.409   7.906 -27.316  1.00 68.49           C
ATOM    941  O   ARG A  78       2.506   8.337 -26.168  1.00 68.49           O
ATOM    942  HA  ARG A  78       3.576   7.544 -29.114  1.00 68.49           H
ATOM    943  CB  ARG A  78       3.742   5.849 -27.778  1.00 68.49           C
ATOM    944 1HB  ARG A  78       3.151   5.304 -28.515  1.00 68.49           H
ATOM    945 2HB  ARG A  78       4.776   5.527 -27.898  1.00 68.49           H
ATOM    946  CG  ARG A  78       3.255   5.504 -26.369  1.00 68.49           C
ATOM    947 1HG  ARG A  78       3.800   6.099 -25.637  1.00 68.49           H
ATOM    948 2HG  ARG A  78       2.201   5.765 -26.271  1.00 68.49           H
ATOM    949  CD  ARG A  78       3.447   4.016 -26.071  1.00 68.49           C
ATOM    950 1HD  ARG A  78       2.560   3.459 -26.371  1.00 68.49           H
ATOM    951 2HD  ARG A  78       4.281   3.625 -26.654  1.00 68.49           H
ATOM    952  NE  ARG A  78       3.703   3.818 -24.627  1.00 68.49           N
ATOM    953  HE  ARG A  78       4.626   3.995 -24.286  1.00 68.49           H
ATOM    954  CZ  ARG A  78       2.775   3.417 -23.748  1.00 68.49           C
ATOM    955  NH1 ARG A  78       1.522   3.166 -24.149  1.00 68.49           N
ATOM    956 1HH1 ARG A  78       1.273   3.277 -25.111  1.00 68.49           H
ATOM    957 2HH1 ARG A  78       0.835   2.866 -23.486  1.00 68.49           H
ATOM    958  NH2 ARG A  78       3.119   3.271 -22.461  1.00 68.49           N
ATOM    959 1HH2 ARG A  78       2.439   2.972 -21.792  1.00 68.49           H
ATOM    960 2HH2 ARG A  78       4.057   3.460 -22.170  1.00 68.49           H
ATOM    961  HN  ARG A  78       5.382   7.558 -26.926  1.00 68.49           H
ATOM    962  N   VAL A  79       1.283   7.875 -28.014  1.00 74.20           N
ATOM    963  CA  VAL A  79       0.019   8.263 -27.412  1.00 74.20           C
ATOM    964  C   VAL A  79      -0.159   7.522 -26.085  1.00 74.20           C
ATOM    965  O   VAL A  79      -0.141   6.292 -26.050  1.00 74.20           O
ATOM    966  HA  VAL A  79       0.065   9.334 -27.211  1.00 74.20           H
ATOM    967  CB  VAL A  79      -1.127   8.014 -28.394  1.00 74.20           C
ATOM    968  HB  VAL A  79      -1.198   6.939 -28.560  1.00 74.20           H
ATOM    969  CG1 VAL A  79      -2.460   8.489 -27.814  1.00 74.20           C
ATOM    970 1HG1 VAL A  79      -2.668   7.948 -26.890  1.00 74.20           H
ATOM    971 2HG1 VAL A  79      -2.406   9.557 -27.605  1.00 74.20           H
ATOM    972 3HG1 VAL A  79      -3.257   8.300 -28.533  1.00 74.20           H
ATOM    973  CG2 VAL A  79      -0.847   8.680 -29.743  1.00 74.20           C
ATOM    974 1HG2 VAL A  79      -0.737   9.755 -29.601  1.00 74.20           H
ATOM    975 2HG2 VAL A  79       0.071   8.273 -30.166  1.00 74.20           H
ATOM    976 3HG2 VAL A  79      -1.678   8.487 -30.423  1.00 74.20           H
ATOM    977  HN  VAL A  79       1.226   7.593 -28.971  1.00 74.20           H
ATOM    978  N   LYS A  80      -0.325   8.300 -25.026  1.00 78.28           N
ATOM    979  CA  LYS A  80      -0.611   7.734 -23.719  1.00 78.28           C
ATOM    980  C   LYS A  80      -1.914   6.935 -23.788  1.00 78.28           C
ATOM    981  O   LYS A  80      -2.775   7.215 -24.619  1.00 78.28           O
ATOM    982  HA  LYS A  80       0.201   7.050 -23.474  1.00 78.28           H
ATOM    983  CB  LYS A  80      -0.617   8.830 -22.651  1.00 78.28           C
ATOM    984 1HB  LYS A  80      -1.482   9.477 -22.793  1.00 78.28           H
ATOM    985 2HB  LYS A  80      -0.717   8.379 -21.663  1.00 78.28           H
ATOM    986  CG  LYS A  80       0.665   9.661 -22.711  1.00 78.28           C
ATOM    987 1HG  LYS A  80       0.724  10.177 -23.669  1.00 78.28           H
ATOM    988 2HG  LYS A  80       0.642  10.428 -21.936  1.00 78.28           H
ATOM    989  CD  LYS A  80       1.901   8.778 -22.524  1.00 78.28           C
ATOM    990 1HD  LYS A  80       1.788   8.174 -21.624  1.00 78.28           H
ATOM    991 2HD  LYS A  80       1.988   8.088 -23.363  1.00 78.28           H
ATOM    992  CE  LYS A  80       3.170   9.626 -22.420  1.00 78.28           C
ATOM    993 1HE  LYS A  80       3.083  10.502 -23.063  1.00 78.28           H
ATOM    994 2HE  LYS A  80       3.288   9.990 -21.399  1.00 78.28           H
ATOM    995  NZ  LYS A  80       4.357   8.833 -22.810  1.00 78.28           N
ATOM    996 1HZ  LYS A  80       5.198   9.360 -22.604  1.00 78.28           H
ATOM    997 2HZ  LYS A  80       4.367   7.962 -22.291  1.00 78.28           H
ATOM    998 3HZ  LYS A  80       4.318   8.633 -23.804  1.00 78.28           H
ATOM    999  HN  LYS A  80      -0.268   9.298 -25.051  1.00 78.28           H
ATOM   1000  N   THR A  81      -2.016   5.954 -22.902  1.00 79.28           N
ATOM   1001  CA  THR A  81      -3.262   5.226 -22.734  1.00 79.28           C
ATOM   1002  C   THR A  81      -3.833   5.462 -21.334  1.00 79.28           C
ATOM   1003  O   THR A  81      -3.150   6.001 -20.464  1.00 79.28           O
ATOM   1004  HA  THR A  81      -3.988   5.617 -23.446  1.00 79.28           H
ATOM   1005  CB  THR A  81      -2.992   3.751 -23.039  1.00 79.28           C
ATOM   1006  HB  THR A  81      -3.920   3.179 -23.046  1.00 79.28           H
ATOM   1007  OG1 THR A  81      -2.038   3.362 -22.054  1.00 79.28           O
ATOM   1008  HG1 THR A  81      -1.115   3.594 -22.362  1.00 79.28           H
ATOM   1009  CG2 THR A  81      -2.259   3.552 -24.367  1.00 79.28           C
ATOM   1010 1HG2 THR A  81      -1.300   4.069 -24.334  1.00 79.28           H
ATOM   1011 2HG2 THR A  81      -2.863   3.958 -25.179  1.00 79.28           H
ATOM   1012 3HG2 THR A  81      -2.093   2.488 -24.534  1.00 79.28           H
ATOM   1013  HN  THR A  81      -1.269   5.657 -22.308  1.00 79.28           H
ATOM   1014  N   MET A  82      -5.079   5.047 -21.160  1.00 82.49           N
ATOM   1015  CA  MET A  82      -5.705   5.085 -19.849  1.00 82.49           C
ATOM   1016  C   MET A  82      -4.866   4.326 -18.819  1.00 82.49           C
ATOM   1017  O   MET A  82      -4.681   4.795 -17.697  1.00 82.49           O
ATOM   1018  HA  MET A  82      -5.756   6.140 -19.579  1.00 82.49           H
ATOM   1019  CB  MET A  82      -7.100   4.463 -19.931  1.00 82.49           C
ATOM   1020 1HB  MET A  82      -7.716   5.033 -20.626  1.00 82.49           H
ATOM   1021 2HB  MET A  82      -7.028   3.450 -20.326  1.00 82.49           H
ATOM   1022  CG  MET A  82      -7.768   4.432 -18.554  1.00 82.49           C
ATOM   1023 1HG  MET A  82      -7.427   3.561 -17.995  1.00 82.49           H
ATOM   1024 2HG  MET A  82      -7.478   5.313 -17.981  1.00 82.49           H
ATOM   1025  SD  MET A  82      -9.543   4.382 -18.738  1.00 82.49           S
ATOM   1026  CE  MET A  82     -10.038   4.708 -17.055  1.00 82.49           C
ATOM   1027 1HE  MET A  82      -9.638   3.933 -16.402  1.00 82.49           H
ATOM   1028 2HE  MET A  82      -9.652   5.679 -16.744  1.00 82.49           H
ATOM   1029 3HE  MET A  82     -11.126   4.712 -16.990  1.00 82.49           H
ATOM   1030  HN  MET A  82      -5.657   4.690 -21.894  1.00 82.49           H
ATOM   1031  N   THR A  83      -4.381   3.166 -19.237  1.00 80.20           N
ATOM   1032  CA  THR A  83      -3.518   2.365 -18.386  1.00 80.20           C
ATOM   1033  C   THR A  83      -2.285   3.169 -17.968  1.00 80.20           C
ATOM   1034  O   THR A  83      -1.914   3.179 -16.796  1.00 80.20           O
ATOM   1035  HA  THR A  83      -4.065   2.121 -17.475  1.00 80.20           H
ATOM   1036  CB  THR A  83      -3.178   1.076 -19.137  1.00 80.20           C
ATOM   1037  HB  THR A  83      -2.358   1.238 -19.836  1.00 80.20           H
ATOM   1038  OG1 THR A  83      -4.415   0.677 -19.721  1.00 80.20           O
ATOM   1039  HG1 THR A  83      -5.165   0.847 -19.082  1.00 80.20           H
ATOM   1040  CG2 THR A  83      -2.823  -0.075 -18.193  1.00 80.20           C
ATOM   1041 1HG2 THR A  83      -3.670  -0.282 -17.538  1.00 80.20           H
ATOM   1042 2HG2 THR A  83      -1.958   0.201 -17.592  1.00 80.20           H
ATOM   1043 3HG2 THR A  83      -2.590  -0.965 -18.777  1.00 80.20           H
ATOM   1044  HN  THR A  83      -4.569   2.773 -20.138  1.00 80.20           H
ATOM   1045  N   ASP A  84      -1.685   3.823 -18.951  1.00 82.37           N
ATOM   1046  CA  ASP A  84      -0.452   4.556 -18.719  1.00 82.37           C
ATOM   1047  C   ASP A  84      -0.699   5.641 -17.669  1.00 82.37           C
ATOM   1048  O   ASP A  84       0.182   5.948 -16.868  1.00 82.37           O
ATOM   1049  HA  ASP A  84       0.267   3.809 -18.384  1.00 82.37           H
ATOM   1050  CB  ASP A  84       0.033   5.239 -19.999  1.00 82.37           C
ATOM   1051 1HB  ASP A  84      -0.693   5.989 -20.313  1.00 82.37           H
ATOM   1052 2HB  ASP A  84       0.969   5.763 -19.804  1.00 82.37           H
ATOM   1053  CG  ASP A  84       0.238   4.219 -21.121  1.00 82.37           C
ATOM   1054  OD1 ASP A  84       0.905   3.198 -20.844  1.00 82.37           O
ATOM   1055  OD2 ASP A  84      -0.277   4.482 -22.229  1.00 82.37           O
ATOM   1056  HN  ASP A  84      -2.026   3.857 -19.891  1.00 82.37           H
ATOM   1057  N   MET A  85      -1.904   6.193 -17.707  1.00 87.55           N
ATOM   1058  CA  MET A  85      -2.270   7.255 -16.785  1.00 87.55           C
ATOM   1059  C   MET A  85      -2.290   6.746 -15.342  1.00 87.55           C
ATOM   1060  O   MET A  85      -1.775   7.404 -14.440  1.00 87.55           O
ATOM   1061  HA  MET A  85      -1.500   8.019 -16.897  1.00 87.55           H
ATOM   1062  CB  MET A  85      -3.652   7.798 -17.154  1.00 87.55           C
ATOM   1063 1HB  MET A  85      -3.669   8.070 -18.210  1.00 87.55           H
ATOM   1064 2HB  MET A  85      -4.402   7.020 -17.014  1.00 87.55           H
ATOM   1065  CG  MET A  85      -4.007   9.017 -16.302  1.00 87.55           C
ATOM   1066 1HG  MET A  85      -5.006   9.371 -16.557  1.00 87.55           H
ATOM   1067 2HG  MET A  85      -4.026   8.741 -15.247  1.00 87.55           H
ATOM   1068  SD  MET A  85      -2.814  10.318 -16.569  1.00 87.55           S
ATOM   1069  CE  MET A  85      -3.272  10.824 -18.218  1.00 87.55           C
ATOM   1070 1HE  MET A  85      -3.167   9.980 -18.900  1.00 87.55           H
ATOM   1071 2HE  MET A  85      -4.307  11.166 -18.220  1.00 87.55           H
ATOM   1072 3HE  MET A  85      -2.621  11.636 -18.543  1.00 87.55           H
ATOM   1073  HN  MET A  85      -2.621   5.926 -18.350  1.00 87.55           H
ATOM   1074  N   PHE A  86      -2.891   5.578 -15.169  1.00 87.72           N
ATOM   1075  CA  PHE A  86      -2.993   4.976 -13.850  1.00 87.72           C
ATOM   1076  C   PHE A  86      -1.620   4.525 -13.346  1.00 87.72           C
ATOM   1077  O   PHE A  86      -1.321   4.644 -12.159  1.00 87.72           O
ATOM   1078  HA  PHE A  86      -3.393   5.736 -13.178  1.00 87.72           H
ATOM   1079  CB  PHE A  86      -3.901   3.753 -13.985  1.00 87.72           C
ATOM   1080 1HB  PHE A  86      -3.499   3.098 -14.758  1.00 87.72           H
ATOM   1081 2HB  PHE A  86      -3.879   3.192 -13.050  1.00 87.72           H
ATOM   1082  CG  PHE A  86      -5.353   4.090 -14.327  1.00 87.72           C
ATOM   1083  CD1 PHE A  86      -5.955   5.165 -13.751  1.00 87.72           C
ATOM   1084  HD1 PHE A  86      -5.403   5.786 -13.046  1.00 87.72           H
ATOM   1085  CD2 PHE A  86      -6.043   3.315 -15.207  1.00 87.72           C
ATOM   1086  HD2 PHE A  86      -5.560   2.454 -15.668  1.00 87.72           H
ATOM   1087  CE1 PHE A  86      -7.304   5.478 -14.068  1.00 87.72           C
ATOM   1088  HE1 PHE A  86      -7.786   6.340 -13.607  1.00 87.72           H
ATOM   1089  CE2 PHE A  86      -7.391   3.629 -15.524  1.00 87.72           C
ATOM   1090  HE2 PHE A  86      -7.943   3.008 -16.230  1.00 87.72           H
ATOM   1091  CZ  PHE A  86      -7.993   4.704 -14.948  1.00 87.72           C
ATOM   1092  HZ  PHE A  86      -9.028   4.944 -15.192  1.00 87.72           H
ATOM   1093  HN  PHE A  86      -3.304   5.046 -15.909  1.00 87.72           H
ATOM   1094  N   LEU A  87      -0.822   4.018 -14.274  1.00 84.88           N
ATOM   1095  CA  LEU A  87       0.513   3.551 -13.940  1.00 84.88           C
ATOM   1096  C   LEU A  87       1.345   4.727 -13.424  1.00 84.88           C
ATOM   1097  O   LEU A  87       2.143   4.570 -12.502  1.00 84.88           O
ATOM   1098  HA  LEU A  87       0.412   2.821 -13.137  1.00 84.88           H
ATOM   1099  CB  LEU A  87       1.142   2.829 -15.132  1.00 84.88           C
ATOM   1100 1HB  LEU A  87       1.089   3.486 -16.000  1.00 84.88           H
ATOM   1101 2HB  LEU A  87       2.199   2.669 -14.918  1.00 84.88           H
ATOM   1102  CG  LEU A  87       0.517   1.484 -15.508  1.00 84.88           C
ATOM   1103  HG  LEU A  87      -0.516   1.659 -15.809  1.00 84.88           H
ATOM   1104  CD1 LEU A  87       1.237   0.859 -16.705  1.00 84.88           C
ATOM   1105 1HD1 LEU A  87       1.166   1.529 -17.562  1.00 84.88           H
ATOM   1106 2HD1 LEU A  87       2.286   0.700 -16.455  1.00 84.88           H
ATOM   1107 3HD1 LEU A  87       0.773  -0.096 -16.951  1.00 84.88           H
ATOM   1108  CD2 LEU A  87       0.482   0.540 -14.304  1.00 84.88           C
ATOM   1109 1HD2 LEU A  87       1.498   0.366 -13.949  1.00 84.88           H
ATOM   1110 2HD2 LEU A  87      -0.109   0.990 -13.507  1.00 84.88           H
ATOM   1111 3HD2 LEU A  87       0.033  -0.409 -14.599  1.00 84.88           H
ATOM   1112  HN  LEU A  87      -1.074   3.923 -15.237  1.00 84.88           H
ATOM   1113  N   LEU A  88       1.129   5.879 -14.042  1.00 88.92           N
ATOM   1114  CA  LEU A  88       1.838   7.084 -13.646  1.00 88.92           C
ATOM   1115  C   LEU A  88       1.486   7.425 -12.196  1.00 88.92           C
ATOM   1116  O   LEU A  88       2.374   7.625 -11.369  1.00 88.92           O
ATOM   1117  HA  LEU A  88       2.905   6.869 -13.701  1.00 88.92           H
ATOM   1118  CB  LEU A  88       1.554   8.221 -14.630  1.00 88.92           C
ATOM   1119 1HB  LEU A  88       1.950   7.937 -15.605  1.00 88.92           H
ATOM   1120 2HB  LEU A  88       0.474   8.318 -14.741  1.00 88.92           H
ATOM   1121  CG  LEU A  88       2.125   9.590 -14.257  1.00 88.92           C
ATOM   1122  HG  LEU A  88       1.822   9.820 -13.236  1.00 88.92           H
ATOM   1123  CD1 LEU A  88       3.655   9.571 -14.282  1.00 88.92           C
ATOM   1124 1HD1 LEU A  88       4.021   8.833 -13.567  1.00 88.92           H
ATOM   1125 2HD1 LEU A  88       3.999   9.309 -15.282  1.00 88.92           H
ATOM   1126 3HD1 LEU A  88       4.035  10.556 -14.013  1.00 88.92           H
ATOM   1127  CD2 LEU A  88       1.551  10.687 -15.156  1.00 88.92           C
ATOM   1128 1HD2 LEU A  88       1.803  10.474 -16.195  1.00 88.92           H
ATOM   1129 2HD2 LEU A  88       0.468  10.718 -15.044  1.00 88.92           H
ATOM   1130 3HD2 LEU A  88       1.974  11.650 -14.869  1.00 88.92           H
ATOM   1131  HN  LEU A  88       0.486   5.996 -14.798  1.00 88.92           H
ATOM   1132  N   ASN A  89       0.189   7.480 -11.933  1.00 92.35           N
ATOM   1133  CA  ASN A  89      -0.293   7.915 -10.633  1.00 92.35           C
ATOM   1134  C   ASN A  89       0.136   6.902  -9.570  1.00 92.35           C
ATOM   1135  O   ASN A  89       0.362   7.266  -8.417  1.00 92.35           O
ATOM   1136  HA  ASN A  89       0.152   8.898 -10.476  1.00 92.35           H
ATOM   1137  CB  ASN A  89      -1.821   8.004 -10.613  1.00 92.35           C
ATOM   1138 1HB  ASN A  89      -2.245   7.156 -11.152  1.00 92.35           H
ATOM   1139 2HB  ASN A  89      -2.179   7.939  -9.586  1.00 92.35           H
ATOM   1140  CG  ASN A  89      -2.303   9.310 -11.246  1.00 92.35           C
ATOM   1141  OD1 ASN A  89      -2.553  10.299 -10.577  1.00 92.35           O
ATOM   1142  ND2 ASN A  89      -2.418   9.260 -12.570  1.00 92.35           N
ATOM   1143 1HD2 ASN A  89      -2.196   8.416 -13.060  1.00 92.35           H
ATOM   1144 2HD2 ASN A  89      -2.726  10.065 -13.077  1.00 92.35           H
ATOM   1145  HN  ASN A  89      -0.526   7.235 -12.588  1.00 92.35           H
ATOM   1146  N   LEU A  90       0.234   5.651  -9.995  1.00 89.51           N
ATOM   1147  CA  LEU A  90       0.643   4.585  -9.097  1.00 89.51           C
ATOM   1148  C   LEU A  90       2.090   4.819  -8.660  1.00 89.51           C
ATOM   1149  O   LEU A  90       2.409   4.718  -7.476  1.00 89.51           O
ATOM   1150  HA  LEU A  90       0.003   4.637  -8.216  1.00 89.51           H
ATOM   1151  CB  LEU A  90       0.410   3.219  -9.745  1.00 89.51           C
ATOM   1152 1HB  LEU A  90      -0.596   3.206 -10.166  1.00 89.51           H
ATOM   1153 2HB  LEU A  90       1.105   3.111 -10.578  1.00 89.51           H
ATOM   1154  CG  LEU A  90       0.564   2.005  -8.827  1.00 89.51           C
ATOM   1155  HG  LEU A  90       1.463   2.144  -8.226  1.00 89.51           H
ATOM   1156  CD1 LEU A  90      -0.615   1.897  -7.859  1.00 89.51           C
ATOM   1157 1HD1 LEU A  90      -0.665   2.796  -7.244  1.00 89.51           H
ATOM   1158 2HD1 LEU A  90      -1.541   1.791  -8.424  1.00 89.51           H
ATOM   1159 3HD1 LEU A  90      -0.480   1.026  -7.217  1.00 89.51           H
ATOM   1160  CD2 LEU A  90       0.758   0.724  -9.640  1.00 89.51           C
ATOM   1161 1HD2 LEU A  90      -0.107   0.567 -10.283  1.00 89.51           H
ATOM   1162 2HD2 LEU A  90       1.655   0.815 -10.253  1.00 89.51           H
ATOM   1163 3HD2 LEU A  90       0.866  -0.123  -8.963  1.00 89.51           H
ATOM   1164  HN  LEU A  90       0.041   5.363 -10.933  1.00 89.51           H
ATOM   1165  N   ALA A  91       2.928   5.129  -9.638  1.00 91.53           N
ATOM   1166  CA  ALA A  91       4.344   5.325  -9.378  1.00 91.53           C
ATOM   1167  C   ALA A  91       4.526   6.540  -8.466  1.00 91.53           C
ATOM   1168  O   ALA A  91       5.409   6.550  -7.609  1.00 91.53           O
ATOM   1169  HA  ALA A  91       4.713   4.437  -8.864  1.00 91.53           H
ATOM   1170  CB  ALA A  91       5.091   5.474 -10.704  1.00 91.53           C
ATOM   1171 1HB  ALA A  91       4.954   4.573 -11.302  1.00 91.53           H
ATOM   1172 2HB  ALA A  91       4.700   6.334 -11.247  1.00 91.53           H
ATOM   1173 3HB  ALA A  91       6.153   5.621 -10.508  1.00 91.53           H
ATOM   1174  HN  ALA A  91       2.654   5.245 -10.593  1.00 91.53           H
ATOM   1175  N   ILE A  92       3.678   7.534  -8.682  1.00 93.78           N
ATOM   1176  CA  ILE A  92       3.728   8.747  -7.882  1.00 93.78           C
ATOM   1177  C   ILE A  92       3.371   8.412  -6.433  1.00 93.78           C
ATOM   1178  O   ILE A  92       4.053   8.847  -5.506  1.00 93.78           O
ATOM   1179  HA  ILE A  92       4.754   9.114  -7.910  1.00 93.78           H
ATOM   1180  CB  ILE A  92       2.842   9.832  -8.499  1.00 93.78           C
ATOM   1181  HB  ILE A  92       1.868   9.393  -8.718  1.00 93.78           H
ATOM   1182  CG1 ILE A  92       3.424  10.327  -9.824  1.00 93.78           C
ATOM   1183 1HG1 ILE A  92       4.321  10.916  -9.634  1.00 93.78           H
ATOM   1184 2HG1 ILE A  92       3.725   9.476 -10.434  1.00 93.78           H
ATOM   1185  CG2 ILE A  92       2.610  10.976  -7.511  1.00 93.78           C
ATOM   1186 1HG2 ILE A  92       2.119  10.591  -6.617  1.00 93.78           H
ATOM   1187 2HG2 ILE A  92       3.567  11.421  -7.238  1.00 93.78           H
ATOM   1188 3HG2 ILE A  92       1.977  11.733  -7.974  1.00 93.78           H
ATOM   1189  CD1 ILE A  92       2.404  11.174 -10.588  1.00 93.78           C
ATOM   1190 1HD1 ILE A  92       1.518  10.574 -10.798  1.00 93.78           H
ATOM   1191 2HD1 ILE A  92       2.123  12.037  -9.985  1.00 93.78           H
ATOM   1192 3HD1 ILE A  92       2.843  11.513 -11.526  1.00 93.78           H
ATOM   1193  HN  ILE A  92       2.968   7.521  -9.386  1.00 93.78           H
ATOM   1194  N   ALA A  93       2.304   7.642  -6.282  1.00 93.54           N
ATOM   1195  CA  ALA A  93       1.819   7.285  -4.960  1.00 93.54           C
ATOM   1196  C   ALA A  93       2.921   6.546  -4.199  1.00 93.54           C
ATOM   1197  O   ALA A  93       3.171   6.831  -3.029  1.00 93.54           O
ATOM   1198  HA  ALA A  93       1.583   8.210  -4.432  1.00 93.54           H
ATOM   1199  CB  ALA A  93       0.542   6.453  -5.091  1.00 93.54           C
ATOM   1200 1HB  ALA A  93      -0.219   7.034  -5.612  1.00 93.54           H
ATOM   1201 2HB  ALA A  93       0.756   5.546  -5.656  1.00 93.54           H
ATOM   1202 3HB  ALA A  93       0.178   6.186  -4.099  1.00 93.54           H
ATOM   1203  HN  ALA A  93       1.775   7.265  -7.042  1.00 93.54           H
ATOM   1204  N   ASP A  94       3.551   5.610  -4.895  1.00 92.86           N
ATOM   1205  CA  ASP A  94       4.582   4.789  -4.283  1.00 92.86           C
ATOM   1206  C   ASP A  94       5.735   5.684  -3.824  1.00 92.86           C
ATOM   1207  O   ASP A  94       6.253   5.519  -2.721  1.00 92.86           O
ATOM   1208  HA  ASP A  94       4.090   4.284  -3.452  1.00 92.86           H
ATOM   1209  CB  ASP A  94       5.140   3.773  -5.281  1.00 92.86           C
ATOM   1210 1HB  ASP A  94       5.271   4.246  -6.254  1.00 92.86           H
ATOM   1211 2HB  ASP A  94       6.126   3.440  -4.954  1.00 92.86           H
ATOM   1212  CG  ASP A  94       4.208   2.567  -5.415  1.00 92.86           C
ATOM   1213  OD1 ASP A  94       3.495   2.288  -4.427  1.00 92.86           O
ATOM   1214  OD2 ASP A  94       4.229   1.952  -6.503  1.00 92.86           O
ATOM   1215  HN  ASP A  94       3.367   5.410  -5.857  1.00 92.86           H
ATOM   1216  N   LEU A  95       6.103   6.613  -4.694  1.00 94.24           N
ATOM   1217  CA  LEU A  95       7.210   7.510  -4.408  1.00 94.24           C
ATOM   1218  C   LEU A  95       6.915   8.281  -3.120  1.00 94.24           C
ATOM   1219  O   LEU A  95       7.788   8.426  -2.265  1.00 94.24           O
ATOM   1220  HA  LEU A  95       8.096   6.895  -4.247  1.00 94.24           H
ATOM   1221  CB  LEU A  95       7.496   8.409  -5.612  1.00 94.24           C
ATOM   1222 1HB  LEU A  95       6.545   8.751  -6.020  1.00 94.24           H
ATOM   1223 2HB  LEU A  95       8.028   9.294  -5.261  1.00 94.24           H
ATOM   1224  CG  LEU A  95       8.307   7.776  -6.745  1.00 94.24           C
ATOM   1225  HG  LEU A  95       7.751   6.919  -7.125  1.00 94.24           H
ATOM   1226  CD1 LEU A  95       8.480   8.755  -7.908  1.00 94.24           C
ATOM   1227 1HD1 LEU A  95       7.501   9.037  -8.295  1.00 94.24           H
ATOM   1228 2HD1 LEU A  95       9.003   9.645  -7.559  1.00 94.24           H
ATOM   1229 3HD1 LEU A  95       9.060   8.280  -8.699  1.00 94.24           H
ATOM   1230  CD2 LEU A  95       9.650   7.253  -6.231  1.00 94.24           C
ATOM   1231 1HD2 LEU A  95      10.224   8.077  -5.809  1.00 94.24           H
ATOM   1232 2HD2 LEU A  95       9.476   6.500  -5.463  1.00 94.24           H
ATOM   1233 3HD2 LEU A  95      10.206   6.808  -7.057  1.00 94.24           H
ATOM   1234  HN  LEU A  95       5.661   6.757  -5.579  1.00 94.24           H
ATOM   1235  N   LEU A  96       5.683   8.757  -3.022  1.00 93.50           N
ATOM   1236  CA  LEU A  96       5.296   9.610  -1.911  1.00 93.50           C
ATOM   1237  C   LEU A  96       5.496   8.852  -0.597  1.00 93.50           C
ATOM   1238  O   LEU A  96       5.948   9.426   0.392  1.00 93.50           O
ATOM   1239  HA  LEU A  96       5.961  10.474  -1.916  1.00 93.50           H
ATOM   1240  CB  LEU A  96       3.872  10.134  -2.108  1.00 93.50           C
ATOM   1241 1HB  LEU A  96       3.225   9.289  -2.347  1.00 93.50           H
ATOM   1242 2HB  LEU A  96       3.523  10.544  -1.160  1.00 93.50           H
ATOM   1243  CG  LEU A  96       3.693  11.200  -3.190  1.00 93.50           C
ATOM   1244  HG  LEU A  96       4.025  10.781  -4.141  1.00 93.50           H
ATOM   1245  CD1 LEU A  96       2.219  11.575  -3.352  1.00 93.50           C
ATOM   1246 1HD1 LEU A  96       1.647  10.691  -3.634  1.00 93.50           H
ATOM   1247 2HD1 LEU A  96       1.838  11.967  -2.409  1.00 93.50           H
ATOM   1248 3HD1 LEU A  96       2.120  12.334  -4.128  1.00 93.50           H
ATOM   1249  CD2 LEU A  96       4.568  12.422  -2.906  1.00 93.50           C
ATOM   1250 1HD2 LEU A  96       4.290  12.852  -1.943  1.00 93.50           H
ATOM   1251 2HD2 LEU A  96       5.615  12.122  -2.881  1.00 93.50           H
ATOM   1252 3HD2 LEU A  96       4.421  13.164  -3.691  1.00 93.50           H
ATOM   1253  HN  LEU A  96       4.956   8.569  -3.683  1.00 93.50           H
ATOM   1254  N   PHE A  97       5.150   7.573  -0.631  1.00 94.08           N
ATOM   1255  CA  PHE A  97       5.282   6.731   0.546  1.00 94.08           C
ATOM   1256  C   PHE A  97       6.753   6.436   0.848  1.00 94.08           C
ATOM   1257  O   PHE A  97       7.186   6.533   1.995  1.00 94.08           O
ATOM   1258  HA  PHE A  97       4.843   7.275   1.383  1.00 94.08           H
ATOM   1259  CB  PHE A  97       4.563   5.416   0.239  1.00 94.08           C
ATOM   1260 1HB  PHE A  97       3.487   5.592   0.243  1.00 94.08           H
ATOM   1261 2HB  PHE A  97       4.829   5.096  -0.769  1.00 94.08           H
ATOM   1262  CG  PHE A  97       4.885   4.287   1.219  1.00 94.08           C
ATOM   1263  CD1 PHE A  97       5.453   3.136   0.769  1.00 94.08           C
ATOM   1264  HD1 PHE A  97       5.680   3.019  -0.291  1.00 94.08           H
ATOM   1265  CD2 PHE A  97       4.602   4.433   2.541  1.00 94.08           C
ATOM   1266  HD2 PHE A  97       4.147   5.355   2.903  1.00 94.08           H
ATOM   1267  CE1 PHE A  97       5.752   2.088   1.679  1.00 94.08           C
ATOM   1268  HE1 PHE A  97       6.207   1.166   1.318  1.00 94.08           H
ATOM   1269  CE2 PHE A  97       4.901   3.385   3.452  1.00 94.08           C
ATOM   1270  HE2 PHE A  97       4.675   3.502   4.511  1.00 94.08           H
ATOM   1271  CZ  PHE A  97       5.470   2.234   3.001  1.00 94.08           C
ATOM   1272  HZ  PHE A  97       5.699   1.430   3.700  1.00 94.08           H
ATOM   1273  HN  PHE A  97       4.787   7.113  -1.441  1.00 94.08           H
ATOM   1274  N   LEU A  98       7.480   6.083  -0.202  1.00 94.39           N
ATOM   1275  CA  LEU A  98       8.845   5.612  -0.042  1.00 94.39           C
ATOM   1276  C   LEU A  98       9.664   6.677   0.691  1.00 94.39           C
ATOM   1277  O   LEU A  98      10.526   6.350   1.506  1.00 94.39           O
ATOM   1278  HA  LEU A  98       8.811   4.716   0.577  1.00 94.39           H
ATOM   1279  CB  LEU A  98       9.434   5.207  -1.395  1.00 94.39           C
ATOM   1280 1HB  LEU A  98       9.255   6.015  -2.104  1.00 94.39           H
ATOM   1281 2HB  LEU A  98      10.514   5.113  -1.285  1.00 94.39           H
ATOM   1282  CG  LEU A  98       8.895   3.908  -1.998  1.00 94.39           C
ATOM   1283  HG  LEU A  98       7.811   3.901  -1.882  1.00 94.39           H
ATOM   1284  CD1 LEU A  98       9.190   3.837  -3.498  1.00 94.39           C
ATOM   1285 1HD1 LEU A  98       8.716   4.679  -4.002  1.00 94.39           H
ATOM   1286 2HD1 LEU A  98      10.267   3.877  -3.659  1.00 94.39           H
ATOM   1287 3HD1 LEU A  98       8.796   2.904  -3.902  1.00 94.39           H
ATOM   1288  CD2 LEU A  98       9.437   2.689  -1.249  1.00 94.39           C
ATOM   1289 1HD2 LEU A  98      10.526   2.679  -1.312  1.00 94.39           H
ATOM   1290 2HD2 LEU A  98       9.134   2.741  -0.203  1.00 94.39           H
ATOM   1291 3HD2 LEU A  98       9.039   1.780  -1.699  1.00 94.39           H
ATOM   1292  HN  LEU A  98       7.151   6.114  -1.145  1.00 94.39           H
ATOM   1293  N   VAL A  99       9.367   7.928   0.374  1.00 94.53           N
ATOM   1294  CA  VAL A  99      10.099   9.041   0.955  1.00 94.53           C
ATOM   1295  C   VAL A  99       9.905   9.038   2.473  1.00 94.53           C
ATOM   1296  O   VAL A  99      10.665   9.674   3.201  1.00 94.53           O
ATOM   1297  HA  VAL A  99      11.156   8.889   0.737  1.00 94.53           H
ATOM   1298  CB  VAL A  99       9.664  10.353   0.300  1.00 94.53           C
ATOM   1299  HB  VAL A  99       8.575  10.400   0.335  1.00 94.53           H
ATOM   1300  CG1 VAL A  99      10.212  11.558   1.067  1.00 94.53           C
ATOM   1301 1HG1 VAL A  99       9.837  11.537   2.091  1.00 94.53           H
ATOM   1302 2HG1 VAL A  99      11.301  11.517   1.078  1.00 94.53           H
ATOM   1303 3HG1 VAL A  99       9.887  12.477   0.580  1.00 94.53           H
ATOM   1304  CG2 VAL A  99      10.089  10.399  -1.170  1.00 94.53           C
ATOM   1305 1HG2 VAL A  99      11.174  10.319  -1.237  1.00 94.53           H
ATOM   1306 2HG2 VAL A  99       9.629   9.570  -1.707  1.00 94.53           H
ATOM   1307 3HG2 VAL A  99       9.767  11.343  -1.611  1.00 94.53           H
ATOM   1308  HN  VAL A  99       8.643   8.187  -0.265  1.00 94.53           H
ATOM   1309  N   THR A 100       8.882   8.314   2.904  1.00 93.96           N
ATOM   1310  CA  THR A 100       8.550   8.256   4.318  1.00 93.96           C
ATOM   1311  C   THR A 100       9.380   7.177   5.017  1.00 93.96           C
ATOM   1312  O   THR A 100       9.526   7.196   6.238  1.00 93.96           O
ATOM   1313  HA  THR A 100       8.818   9.210   4.773  1.00 93.96           H
ATOM   1314  CB  THR A 100       7.041   8.037   4.440  1.00 93.96           C
ATOM   1315  HB  THR A 100       6.681   8.346   5.422  1.00 93.96           H
ATOM   1316  OG1 THR A 100       6.864   6.659   4.127  1.00 93.96           O
ATOM   1317  HG1 THR A 100       5.968   6.348   4.446  1.00 93.96           H
ATOM   1318  CG2 THR A 100       6.253   8.771   3.354  1.00 93.96           C
ATOM   1319 1HG2 THR A 100       6.565   8.412   2.373  1.00 93.96           H
ATOM   1320 2HG2 THR A 100       6.443   9.842   3.427  1.00 93.96           H
ATOM   1321 3HG2 THR A 100       5.187   8.582   3.487  1.00 93.96           H
ATOM   1322  HN  THR A 100       8.287   7.775   2.308  1.00 93.96           H
ATOM   1323  N   LEU A 101       9.900   6.262   4.212  1.00 93.86           N
ATOM   1324  CA  LEU A 101      10.545   5.075   4.747  1.00 93.86           C
ATOM   1325  C   LEU A 101      11.788   5.487   5.538  1.00 93.86           C
ATOM   1326  O   LEU A 101      12.052   4.948   6.612  1.00 93.86           O
ATOM   1327  HA  LEU A 101       9.841   4.602   5.432  1.00 93.86           H
ATOM   1328  CB  LEU A 101      10.832   4.071   3.629  1.00 93.86           C
ATOM   1329 1HB  LEU A 101      11.353   4.592   2.825  1.00 93.86           H
ATOM   1330 2HB  LEU A 101      11.516   3.314   4.014  1.00 93.86           H
ATOM   1331  CG  LEU A 101       9.614   3.363   3.033  1.00 93.86           C
ATOM   1332  HG  LEU A 101       9.000   4.108   2.527  1.00 93.86           H
ATOM   1333  CD1 LEU A 101      10.037   2.336   1.981  1.00 93.86           C
ATOM   1334 1HD1 LEU A 101      10.576   2.838   1.178  1.00 93.86           H
ATOM   1335 2HD1 LEU A 101      10.684   1.589   2.442  1.00 93.86           H
ATOM   1336 3HD1 LEU A 101       9.151   1.847   1.574  1.00 93.86           H
ATOM   1337  CD2 LEU A 101       8.752   2.738   4.132  1.00 93.86           C
ATOM   1338 1HD2 LEU A 101       9.343   2.009   4.687  1.00 93.86           H
ATOM   1339 2HD2 LEU A 101       8.406   3.517   4.810  1.00 93.86           H
ATOM   1340 3HD2 LEU A 101       7.893   2.241   3.681  1.00 93.86           H
ATOM   1341  HN  LEU A 101       9.887   6.322   3.214  1.00 93.86           H
ATOM   1342  N   PRO A 102      12.570   6.446   5.025  1.00 94.02           N
ATOM   1343  CA  PRO A 102      13.782   6.885   5.723  1.00 94.02           C
ATOM   1344  C   PRO A 102      13.506   7.282   7.164  1.00 94.02           C
ATOM   1345  O   PRO A 102      14.287   6.965   8.060  1.00 94.02           O
ATOM   1346  HA  PRO A 102      14.496   6.064   5.786  1.00 94.02           H
ATOM   1347  CB  PRO A 102      14.270   8.072   4.890  1.00 94.02           C
ATOM   1348 1HB  PRO A 102      13.871   9.015   5.264  1.00 94.02           H
ATOM   1349 2HB  PRO A 102      15.356   8.156   4.909  1.00 94.02           H
ATOM   1350  CG  PRO A 102      13.754   7.758   3.491  1.00 94.02           C
ATOM   1351 1HG  PRO A 102      13.707   8.650   2.867  1.00 94.02           H
ATOM   1352 2HG  PRO A 102      14.401   7.052   2.970  1.00 94.02           H
ATOM   1353  CD  PRO A 102      12.375   7.177   3.760  1.00 94.02           C
ATOM   1354 1HD  PRO A 102      11.620   7.957   3.861  1.00 94.02           H
ATOM   1355 2HD  PRO A 102      12.047   6.523   2.953  1.00 94.02           H
ATOM   1356  N   PHE A 103      12.390   7.973   7.350  1.00 93.79           N
ATOM   1357  CA  PHE A 103      12.033   8.476   8.666  1.00 93.79           C
ATOM   1358  C   PHE A 103      11.697   7.328   9.619  1.00 93.79           C
ATOM   1359  O   PHE A 103      12.053   7.369  10.796  1.00 93.79           O
ATOM   1360  HA  PHE A 103      12.895   9.023   9.048  1.00 93.79           H
ATOM   1361  CB  PHE A 103      10.793   9.354   8.487  1.00 93.79           C
ATOM   1362 1HB  PHE A 103      10.019   8.774   7.983  1.00 93.79           H
ATOM   1363 2HB  PHE A 103      10.403   9.619   9.470  1.00 93.79           H
ATOM   1364  CG  PHE A 103      11.047  10.636   7.693  1.00 93.79           C
ATOM   1365  CD1 PHE A 103      11.464  11.762   8.333  1.00 93.79           C
ATOM   1366  HD1 PHE A 103      11.617  11.749   9.412  1.00 93.79           H
ATOM   1367  CD2 PHE A 103      10.857  10.652   6.346  1.00 93.79           C
ATOM   1368  HD2 PHE A 103      10.523   9.750   5.833  1.00 93.79           H
ATOM   1369  CE1 PHE A 103      11.701  12.952   7.596  1.00 93.79           C
ATOM   1370  HE1 PHE A 103      12.035  13.854   8.109  1.00 93.79           H
ATOM   1371  CE2 PHE A 103      11.093  11.842   5.609  1.00 93.79           C
ATOM   1372  HE2 PHE A 103      10.941  11.854   4.530  1.00 93.79           H
ATOM   1373  CZ  PHE A 103      11.510  12.967   6.249  1.00 93.79           C
ATOM   1374  HZ  PHE A 103      11.692  13.881   5.683  1.00 93.79           H
ATOM   1375  HN  PHE A 103      11.738   8.189   6.624  1.00 93.79           H
ATOM   1376  N   TRP A 104      11.016   6.330   9.076  1.00 92.68           N
ATOM   1377  CA  TRP A 104      10.655   5.158   9.856  1.00 92.68           C
ATOM   1378  C   TRP A 104      11.946   4.437  10.251  1.00 92.68           C
ATOM   1379  O   TRP A 104      12.046   3.895  11.350  1.00 92.68           O
ATOM   1380  HA  TRP A 104      10.131   5.500  10.748  1.00 92.68           H
ATOM   1381  CB  TRP A 104       9.683   4.263   9.083  1.00 92.68           C
ATOM   1382 1HB  TRP A 104      10.047   4.146   8.062  1.00 92.68           H
ATOM   1383 2HB  TRP A 104       9.681   3.271   9.536  1.00 92.68           H
ATOM   1384  CG  TRP A 104       8.249   4.793   9.041  1.00 92.68           C
ATOM   1385  CD1 TRP A 104       7.538   5.165   7.968  1.00 92.68           C
ATOM   1386  HD1 TRP A 104       7.911   5.135   6.944  1.00 92.68           H
ATOM   1387  CD2 TRP A 104       7.374   4.995  10.171  1.00 92.68           C
ATOM   1388  NE1 TRP A 104       6.274   5.591   8.321  1.00 92.68           N
ATOM   1389  HE1 TRP A 104       5.563   5.917   7.698  1.00 92.68           H
ATOM   1390  CE2 TRP A 104       6.171   5.485   9.704  1.00 92.68           C
ATOM   1391  CE3 TRP A 104       7.591   4.772  11.542  1.00 92.68           C
ATOM   1392  HE3 TRP A 104       8.531   4.386  11.935  1.00 92.68           H
ATOM   1393  CZ2 TRP A 104       5.092   5.792  10.540  1.00 92.68           C
ATOM   1394  HZ2 TRP A 104       4.151   6.178  10.147  1.00 92.68           H
ATOM   1395  CZ3 TRP A 104       6.503   5.085  12.365  1.00 92.68           C
ATOM   1396  HZ3 TRP A 104       6.618   4.931  13.438  1.00 92.68           H
ATOM   1397  CH2 TRP A 104       5.285   5.578  11.910  1.00 92.68           C
ATOM   1398  HH2 TRP A 104       4.485   5.798  12.617  1.00 92.68           H
ATOM   1399  HN  TRP A 104      10.712   6.313   8.123  1.00 92.68           H
ATOM   1400  N   ALA A 105      12.901   4.456   9.333  1.00 93.82           N
ATOM   1401  CA  ALA A 105      14.157   3.757   9.546  1.00 93.82           C
ATOM   1402  C   ALA A 105      14.877   4.368  10.750  1.00 93.82           C
ATOM   1403  O   ALA A 105      15.359   3.646  11.622  1.00 93.82           O
ATOM   1404  HA  ALA A 105      13.925   2.715   9.763  1.00 93.82           H
ATOM   1405  CB  ALA A 105      14.999   3.820   8.270  1.00 93.82           C
ATOM   1406 1HB  ALA A 105      14.455   3.347   7.452  1.00 93.82           H
ATOM   1407 2HB  ALA A 105      15.201   4.861   8.019  1.00 93.82           H
ATOM   1408 3HB  ALA A 105      15.941   3.296   8.431  1.00 93.82           H
ATOM   1409  HN  ALA A 105      12.827   4.935   8.459  1.00 93.82           H
ATOM   1410  N   ILE A 106      14.927   5.692  10.761  1.00 93.43           N
ATOM   1411  CA  ILE A 106      15.607   6.407  11.827  1.00 93.43           C
ATOM   1412  C   ILE A 106      14.889   6.141  13.152  1.00 93.43           C
ATOM   1413  O   ILE A 106      15.530   5.887  14.170  1.00 93.43           O
ATOM   1414  HA  ILE A 106      16.618   6.006  11.897  1.00 93.43           H
ATOM   1415  CB  ILE A 106      15.731   7.892  11.483  1.00 93.43           C
ATOM   1416  HB  ILE A 106      14.754   8.251  11.161  1.00 93.43           H
ATOM   1417  CG1 ILE A 106      16.698   8.105  10.316  1.00 93.43           C
ATOM   1418 1HG1 ILE A 106      17.723   7.968  10.659  1.00 93.43           H
ATOM   1419 2HG1 ILE A 106      16.516   7.354   9.547  1.00 93.43           H
ATOM   1420  CG2 ILE A 106      16.130   8.709  12.713  1.00 93.43           C
ATOM   1421 1HG2 ILE A 106      15.372   8.593  13.488  1.00 93.43           H
ATOM   1422 2HG2 ILE A 106      17.090   8.356  13.088  1.00 93.43           H
ATOM   1423 3HG2 ILE A 106      16.211   9.761  12.440  1.00 93.43           H
ATOM   1424  CD1 ILE A 106      16.536   9.504   9.718  1.00 93.43           C
ATOM   1425 1HD1 ILE A 106      15.516   9.628   9.354  1.00 93.43           H
ATOM   1426 2HD1 ILE A 106      16.742  10.252  10.483  1.00 93.43           H
ATOM   1427 3HD1 ILE A 106      17.234   9.629   8.891  1.00 93.43           H
ATOM   1428  HN  ILE A 106      14.515   6.272  10.059  1.00 93.43           H
ATOM   1429  N   ALA A 107      13.566   6.209  13.095  1.00 91.66           N
ATOM   1430  CA  ALA A 107      12.759   6.083  14.296  1.00 91.66           C
ATOM   1431  C   ALA A 107      12.926   4.676  14.874  1.00 91.66           C
ATOM   1432  O   ALA A 107      12.861   4.488  16.087  1.00 91.66           O
ATOM   1433  HA  ALA A 107      13.126   6.810  15.021  1.00 91.66           H
ATOM   1434  CB  ALA A 107      11.300   6.409  13.967  1.00 91.66           C
ATOM   1435 1HB  ALA A 107      11.232   7.429  13.589  1.00 91.66           H
ATOM   1436 2HB  ALA A 107      10.935   5.715  13.210  1.00 91.66           H
ATOM   1437 3HB  ALA A 107      10.695   6.315  14.869  1.00 91.66           H
ATOM   1438  HN  ALA A 107      13.049   6.347  12.251  1.00 91.66           H
ATOM   1439  N   ALA A 108      13.137   3.724  13.976  1.00 91.40           N
ATOM   1440  CA  ALA A 108      13.295   2.337  14.380  1.00 91.40           C
ATOM   1441  C   ALA A 108      14.698   2.134  14.954  1.00 91.40           C
ATOM   1442  O   ALA A 108      14.888   1.331  15.866  1.00 91.40           O
ATOM   1443  HA  ALA A 108      12.559   2.133  15.158  1.00 91.40           H
ATOM   1444  CB  ALA A 108      13.016   1.423  13.185  1.00 91.40           C
ATOM   1445 1HB  ALA A 108      11.997   1.586  12.833  1.00 91.40           H
ATOM   1446 2HB  ALA A 108      13.718   1.650  12.382  1.00 91.40           H
ATOM   1447 3HB  ALA A 108      13.134   0.383  13.488  1.00 91.40           H
ATOM   1448  HN  ALA A 108      13.202   3.888  12.992  1.00 91.40           H
ATOM   1449  N   ALA A 109      15.644   2.875  14.397  1.00 90.67           N
ATOM   1450  CA  ALA A 109      17.040   2.708  14.766  1.00 90.67           C
ATOM   1451  C   ALA A 109      17.243   3.185  16.205  1.00 90.67           C
ATOM   1452  O   ALA A 109      18.076   2.644  16.931  1.00 90.67           O
ATOM   1453  HA  ALA A 109      17.274   1.645  14.708  1.00 90.67           H
ATOM   1454  CB  ALA A 109      17.924   3.463  13.772  1.00 90.67           C
ATOM   1455 1HB  ALA A 109      17.764   3.067  12.769  1.00 90.67           H
ATOM   1456 2HB  ALA A 109      17.668   4.522  13.789  1.00 90.67           H
ATOM   1457 3HB  ALA A 109      18.971   3.338  14.049  1.00 90.67           H
ATOM   1458  HN  ALA A 109      15.470   3.577  13.707  1.00 90.67           H
ATOM   1459  N   ASP A 110      16.467   4.193  16.576  1.00 87.00           N
ATOM   1460  CA  ASP A 110      16.617   4.812  17.882  1.00 87.00           C
ATOM   1461  C   ASP A 110      15.240   5.214  18.413  1.00 87.00           C
ATOM   1462  O   ASP A 110      14.496   4.375  18.919  1.00 87.00           O
ATOM   1463  HA  ASP A 110      17.099   4.057  18.503  1.00 87.00           H
ATOM   1464  CB  ASP A 110      17.478   6.074  17.797  1.00 87.00           C
ATOM   1465 1HB  ASP A 110      18.414   5.847  17.287  1.00 87.00           H
ATOM   1466 2HB  ASP A 110      16.965   6.829  17.201  1.00 87.00           H
ATOM   1467  CG  ASP A 110      17.772   6.632  19.191  1.00 87.00           C
ATOM   1468  OD1 ASP A 110      17.548   5.878  20.163  1.00 87.00           O
ATOM   1469  OD2 ASP A 110      18.215   7.799  19.254  1.00 87.00           O
ATOM   1470  HN  ASP A 110      15.747   4.585  16.003  1.00 87.00           H
ATOM   1471  N   GLN A 111      14.941   6.498  18.279  1.00 85.75           N
ATOM   1472  CA  GLN A 111      13.634   7.006  18.662  1.00 85.75           C
ATOM   1473  C   GLN A 111      13.181   8.094  17.686  1.00 85.75           C
ATOM   1474  O   GLN A 111      13.970   8.569  16.870  1.00 85.75           O
ATOM   1475  HA  GLN A 111      12.962   6.151  18.601  1.00 85.75           H
ATOM   1476  CB  GLN A 111      13.649   7.531  20.099  1.00 85.75           C
ATOM   1477 1HB  GLN A 111      12.665   7.922  20.358  1.00 85.75           H
ATOM   1478 2HB  GLN A 111      13.858   6.711  20.787  1.00 85.75           H
ATOM   1479  CG  GLN A 111      14.701   8.628  20.271  1.00 85.75           C
ATOM   1480 1HG  GLN A 111      15.690   8.227  20.051  1.00 85.75           H
ATOM   1481 2HG  GLN A 111      14.516   9.430  19.556  1.00 85.75           H
ATOM   1482  CD  GLN A 111      14.679   9.191  21.694  1.00 85.75           C
ATOM   1483  OE1 GLN A 111      13.635   9.407  22.287  1.00 85.75           O
ATOM   1484  NE2 GLN A 111      15.885   9.415  22.206  1.00 85.75           N
ATOM   1485 1HE2 GLN A 111      16.703   9.216  21.666  1.00 85.75           H
ATOM   1486 2HE2 GLN A 111      15.975   9.783  23.132  1.00 85.75           H
ATOM   1487  HN  GLN A 111      15.572   7.185  17.918  1.00 85.75           H
ATOM   1488  N   TRP A 112      11.912   8.457  17.802  1.00 90.33           N
ATOM   1489  CA  TRP A 112      11.346   9.484  16.943  1.00 90.33           C
ATOM   1490  C   TRP A 112      11.930  10.832  17.371  1.00 90.33           C
ATOM   1491  O   TRP A 112      11.586  11.354  18.430  1.00 90.33           O
ATOM   1492  HA  TRP A 112      11.639   9.259  15.918  1.00 90.33           H
ATOM   1493  CB  TRP A 112       9.817   9.454  16.987  1.00 90.33           C
ATOM   1494 1HB  TRP A 112       9.478   8.442  16.765  1.00 90.33           H
ATOM   1495 2HB  TRP A 112       9.488   9.685  18.000  1.00 90.33           H
ATOM   1496  CG  TRP A 112       9.147  10.426  16.014  1.00 90.33           C
ATOM   1497  CD1 TRP A 112       8.758  11.687  16.246  1.00 90.33           C
ATOM   1498  HD1 TRP A 112       8.876  12.200  17.200  1.00 90.33           H
ATOM   1499  CD2 TRP A 112       8.802  10.164  14.638  1.00 90.33           C
ATOM   1500  NE1 TRP A 112       8.189  12.255  15.124  1.00 90.33           N
ATOM   1501  HE1 TRP A 112       7.824  13.183  15.050  1.00 90.33           H
ATOM   1502  CE2 TRP A 112       8.217  11.299  14.115  1.00 90.33           C
ATOM   1503  CE3 TRP A 112       8.979   9.006  13.860  1.00 90.33           C
ATOM   1504  HE3 TRP A 112       9.438   8.097  14.250  1.00 90.33           H
ATOM   1505  CZ2 TRP A 112       7.761  11.387  12.794  1.00 90.33           C
ATOM   1506  HZ2 TRP A 112       7.301  12.296  12.405  1.00 90.33           H
ATOM   1507  CZ3 TRP A 112       8.517   9.110  12.543  1.00 90.33           C
ATOM   1508  HZ3 TRP A 112       8.630   8.240  11.896  1.00 90.33           H
ATOM   1509  CH2 TRP A 112       7.926  10.246  12.001  1.00 90.33           C
ATOM   1510  HH2 TRP A 112       7.592  10.247  10.963  1.00 90.33           H
ATOM   1511  HN  TRP A 112      11.276   8.064  18.465  1.00 90.33           H
ATOM   1512  N   LYS A 113      12.804  11.357  16.524  1.00 90.76           N
ATOM   1513  CA  LYS A 113      13.527  12.574  16.854  1.00 90.76           C
ATOM   1514  C   LYS A 113      12.840  13.767  16.187  1.00 90.76           C
ATOM   1515  O   LYS A 113      13.263  14.909  16.362  1.00 90.76           O
ATOM   1516  HA  LYS A 113      13.472  12.704  17.935  1.00 90.76           H
ATOM   1517  CB  LYS A 113      15.006  12.434  16.490  1.00 90.76           C
ATOM   1518 1HB  LYS A 113      15.101  12.155  15.440  1.00 90.76           H
ATOM   1519 2HB  LYS A 113      15.507  13.394  16.610  1.00 90.76           H
ATOM   1520  CG  LYS A 113      15.690  11.382  17.366  1.00 90.76           C
ATOM   1521 1HG  LYS A 113      15.621  11.676  18.413  1.00 90.76           H
ATOM   1522 2HG  LYS A 113      15.170  10.429  17.268  1.00 90.76           H
ATOM   1523  CD  LYS A 113      17.158  11.212  16.973  1.00 90.76           C
ATOM   1524 1HD  LYS A 113      17.229  10.953  15.917  1.00 90.76           H
ATOM   1525 2HD  LYS A 113      17.686  12.156  17.106  1.00 90.76           H
ATOM   1526  CE  LYS A 113      17.829  10.124  17.816  1.00 90.76           C
ATOM   1527 1HE  LYS A 113      17.803  10.404  18.869  1.00 90.76           H
ATOM   1528 2HE  LYS A 113      17.276   9.190  17.721  1.00 90.76           H
ATOM   1529  NZ  LYS A 113      19.230   9.924  17.384  1.00 90.76           N
ATOM   1530 1HZ  LYS A 113      19.625   9.129  17.875  1.00 90.76           H
ATOM   1531 2HZ  LYS A 113      19.254   9.751  16.385  1.00 90.76           H
ATOM   1532 3HZ  LYS A 113      19.771  10.755  17.596  1.00 90.76           H
ATOM   1533  HN  LYS A 113      13.020  10.967  15.629  1.00 90.76           H
ATOM   1534  N   PHE A 114      11.791  13.462  15.438  1.00 92.22           N
ATOM   1535  CA  PHE A 114      11.167  14.458  14.583  1.00 92.22           C
ATOM   1536  C   PHE A 114       9.952  15.086  15.270  1.00 92.22           C
ATOM   1537  O   PHE A 114       9.467  14.570  16.276  1.00 92.22           O
ATOM   1538  HA  PHE A 114      11.911  15.230  14.389  1.00 92.22           H
ATOM   1539  CB  PHE A 114      10.704  13.734  13.317  1.00 92.22           C
ATOM   1540 1HB  PHE A 114       9.884  13.064  13.573  1.00 92.22           H
ATOM   1541 2HB  PHE A 114      10.309  14.469  12.615  1.00 92.22           H
ATOM   1542  CG  PHE A 114      11.805  12.929  12.624  1.00 92.22           C
ATOM   1543  CD1 PHE A 114      12.754  13.567  11.887  1.00 92.22           C
ATOM   1544  HD1 PHE A 114      12.730  14.652  11.791  1.00 92.22           H
ATOM   1545  CD2 PHE A 114      11.835  11.574  12.744  1.00 92.22           C
ATOM   1546  HD2 PHE A 114      11.074  11.063  13.334  1.00 92.22           H
ATOM   1547  CE1 PHE A 114      13.775  12.819  11.244  1.00 92.22           C
ATOM   1548  HE1 PHE A 114      14.536  13.331  10.654  1.00 92.22           H
ATOM   1549  CE2 PHE A 114      12.856  10.827  12.101  1.00 92.22           C
ATOM   1550  HE2 PHE A 114      12.880   9.741  12.197  1.00 92.22           H
ATOM   1551  CZ  PHE A 114      13.805  11.465  11.364  1.00 92.22           C
ATOM   1552  HZ  PHE A 114      14.589  10.891  10.871  1.00 92.22           H
ATOM   1553  HN  PHE A 114      11.369  12.556  15.408  1.00 92.22           H
ATOM   1554  N   GLN A 115       9.494  16.190  14.698  1.00 92.41           N
ATOM   1555  CA  GLN A 115       8.362  16.909  15.258  1.00 92.41           C
ATOM   1556  C   GLN A 115       7.062  16.152  14.978  1.00 92.41           C
ATOM   1557  O   GLN A 115       7.028  15.263  14.129  1.00 92.41           O
ATOM   1558  HA  GLN A 115       8.545  16.945  16.332  1.00 92.41           H
ATOM   1559  CB  GLN A 115       8.295  18.336  14.712  1.00 92.41           C
ATOM   1560 1HB  GLN A 115       8.308  18.314  13.623  1.00 92.41           H
ATOM   1561 2HB  GLN A 115       7.354  18.799  15.010  1.00 92.41           H
ATOM   1562  CG  GLN A 115       9.467  19.175  15.224  1.00 92.41           C
ATOM   1563 1HG  GLN A 115      10.408  18.701  14.945  1.00 92.41           H
ATOM   1564 2HG  GLN A 115       9.452  20.156  14.749  1.00 92.41           H
ATOM   1565  CD  GLN A 115       9.403  19.338  16.744  1.00 92.41           C
ATOM   1566  OE1 GLN A 115       8.356  19.231  17.362  1.00 92.41           O
ATOM   1567  NE2 GLN A 115      10.577  19.601  17.311  1.00 92.41           N
ATOM   1568 1HE2 GLN A 115      11.399  19.676  16.746  1.00 92.41           H
ATOM   1569 2HE2 GLN A 115      10.638  19.724  18.301  1.00 92.41           H
ATOM   1570  HN  GLN A 115       9.883  16.593  13.870  1.00 92.41           H
ATOM   1571  N   THR A 116       6.024  16.533  15.708  1.00 92.85           N
ATOM   1572  CA  THR A 116       4.738  15.868  15.584  1.00 92.85           C
ATOM   1573  C   THR A 116       4.211  15.988  14.153  1.00 92.85           C
ATOM   1574  O   THR A 116       3.585  15.062  13.639  1.00 92.85           O
ATOM   1575  HA  THR A 116       4.880  14.806  15.785  1.00 92.85           H
ATOM   1576  CB  THR A 116       3.795  16.464  16.632  1.00 92.85           C
ATOM   1577  HB  THR A 116       3.559  17.502  16.396  1.00 92.85           H
ATOM   1578  OG1 THR A 116       4.471  16.253  17.868  1.00 92.85           O
ATOM   1579  HG1 THR A 116       4.080  16.840  18.577  1.00 92.85           H
ATOM   1580  CG2 THR A 116       2.498  15.666  16.774  1.00 92.85           C
ATOM   1581 1HG2 THR A 116       2.732  14.644  17.075  1.00 92.85           H
ATOM   1582 2HG2 THR A 116       1.973  15.652  15.819  1.00 92.85           H
ATOM   1583 3HG2 THR A 116       1.866  16.132  17.529  1.00 92.85           H
ATOM   1584  HN  THR A 116       6.052  17.280  16.372  1.00 92.85           H
ATOM   1585  N   PHE A 117       4.483  17.136  13.550  1.00 94.22           N
ATOM   1586  CA  PHE A 117       4.054  17.384  12.184  1.00 94.22           C
ATOM   1587  C   PHE A 117       4.505  16.256  11.255  1.00 94.22           C
ATOM   1588  O   PHE A 117       3.718  15.754  10.454  1.00 94.22           O
ATOM   1589  HA  PHE A 117       2.965  17.433  12.191  1.00 94.22           H
ATOM   1590  CB  PHE A 117       4.713  18.691  11.739  1.00 94.22           C
ATOM   1591 1HB  PHE A 117       4.367  19.499  12.384  1.00 94.22           H
ATOM   1592 2HB  PHE A 117       5.791  18.609  11.880  1.00 94.22           H
ATOM   1593  CG  PHE A 117       4.432  19.065  10.282  1.00 94.22           C
ATOM   1594  CD1 PHE A 117       5.391  18.881   9.336  1.00 94.22           C
ATOM   1595  HD1 PHE A 117       6.360  18.468   9.615  1.00 94.22           H
ATOM   1596  CD2 PHE A 117       3.222  19.580   9.934  1.00 94.22           C
ATOM   1597  HD2 PHE A 117       2.454  19.727  10.693  1.00 94.22           H
ATOM   1598  CE1 PHE A 117       5.129  19.228   7.984  1.00 94.22           C
ATOM   1599  HE1 PHE A 117       5.898  19.082   7.225  1.00 94.22           H
ATOM   1600  CE2 PHE A 117       2.961  19.927   8.582  1.00 94.22           C
ATOM   1601  HE2 PHE A 117       1.992  20.341   8.303  1.00 94.22           H
ATOM   1602  CZ  PHE A 117       3.920  19.744   7.635  1.00 94.22           C
ATOM   1603  HZ  PHE A 117       3.719  20.010   6.598  1.00 94.22           H
ATOM   1604  HN  PHE A 117       4.986  17.887  13.978  1.00 94.22           H
ATOM   1605  N   MET A 118       5.771  15.890  11.391  1.00 93.81           N
ATOM   1606  CA  MET A 118       6.349  14.862  10.543  1.00 93.81           C
ATOM   1607  C   MET A 118       5.680  13.508  10.790  1.00 93.81           C
ATOM   1608  O   MET A 118       5.516  12.715   9.864  1.00 93.81           O
ATOM   1609  HA  MET A 118       6.162  15.186   9.519  1.00 93.81           H
ATOM   1610  CB  MET A 118       7.848  14.749  10.826  1.00 93.81           C
ATOM   1611 1HB  MET A 118       8.294  15.744  10.847  1.00 93.81           H
ATOM   1612 2HB  MET A 118       8.004  14.309  11.811  1.00 93.81           H
ATOM   1613  CG  MET A 118       8.544  13.895   9.764  1.00 93.81           C
ATOM   1614 1HG  MET A 118       9.602  13.792  10.004  1.00 93.81           H
ATOM   1615 2HG  MET A 118       8.120  12.891   9.758  1.00 93.81           H
ATOM   1616  SD  MET A 118       8.354  14.646   8.156  1.00 93.81           S
ATOM   1617  CE  MET A 118       9.436  16.054   8.342  1.00 93.81           C
ATOM   1618 1HE  MET A 118       9.085  16.675   9.165  1.00 93.81           H
ATOM   1619 2HE  MET A 118      10.448  15.709   8.553  1.00 93.81           H
ATOM   1620 3HE  MET A 118       9.435  16.636   7.421  1.00 93.81           H
ATOM   1621  HN  MET A 118       6.397  16.283  12.065  1.00 93.81           H
ATOM   1622  N   CYS A 119       5.311  13.286  12.043  1.00 93.28           N
ATOM   1623  CA  CYS A 119       4.654  12.046  12.421  1.00 93.28           C
ATOM   1624  C   CYS A 119       3.315  11.968  11.685  1.00 93.28           C
ATOM   1625  O   CYS A 119       2.974  10.932  11.117  1.00 93.28           O
ATOM   1626  HA  CYS A 119       5.314  11.235  12.111  1.00 93.28           H
ATOM   1627  CB  CYS A 119       4.480  11.937  13.937  1.00 93.28           C
ATOM   1628 1HB  CYS A 119       5.456  11.899  14.421  1.00 93.28           H
ATOM   1629 2HB  CYS A 119       3.970  12.823  14.317  1.00 93.28           H
ATOM   1630  SG  CYS A 119       3.518  10.437  14.350  1.00 93.28           S
ATOM   1631  HN  CYS A 119       5.454  13.933  12.791  1.00 93.28           H
ATOM   1632  N   LYS A 120       2.592  13.078  11.720  1.00 94.14           N
ATOM   1633  CA  LYS A 120       1.302  13.151  11.054  1.00 94.14           C
ATOM   1634  C   LYS A 120       1.483  12.848   9.566  1.00 94.14           C
ATOM   1635  O   LYS A 120       0.777  12.008   9.010  1.00 94.14           O
ATOM   1636  HA  LYS A 120       0.666  12.381  11.489  1.00 94.14           H
ATOM   1637  CB  LYS A 120       0.634  14.500  11.330  1.00 94.14           C
ATOM   1638 1HB  LYS A 120       1.336  15.307  11.124  1.00 94.14           H
ATOM   1639 2HB  LYS A 120      -0.212  14.635  10.656  1.00 94.14           H
ATOM   1640  CG  LYS A 120       0.157  14.589  12.781  1.00 94.14           C
ATOM   1641 1HG  LYS A 120      -0.516  13.759  12.998  1.00 94.14           H
ATOM   1642 2HG  LYS A 120       1.008  14.494  13.454  1.00 94.14           H
ATOM   1643  CD  LYS A 120      -0.561  15.915  13.042  1.00 94.14           C
ATOM   1644 1HD  LYS A 120       0.141  16.741  12.929  1.00 94.14           H
ATOM   1645 2HD  LYS A 120      -1.345  16.060  12.299  1.00 94.14           H
ATOM   1646  CE  LYS A 120      -1.169  15.942  14.445  1.00 94.14           C
ATOM   1647 1HE  LYS A 120      -1.641  14.984  14.663  1.00 94.14           H
ATOM   1648 2HE  LYS A 120      -0.382  16.086  15.186  1.00 94.14           H
ATOM   1649  NZ  LYS A 120      -2.167  17.029  14.557  1.00 94.14           N
ATOM   1650 1HZ  LYS A 120      -2.550  17.042  15.496  1.00 94.14           H
ATOM   1651 2HZ  LYS A 120      -1.721  17.919  14.361  1.00 94.14           H
ATOM   1652 3HZ  LYS A 120      -2.914  16.872  13.889  1.00 94.14           H
ATOM   1653  HN  LYS A 120       2.873  13.914  12.190  1.00 94.14           H
ATOM   1654  N   VAL A 121       2.434  13.547   8.963  1.00 93.72           N
ATOM   1655  CA  VAL A 121       2.645  13.442   7.529  1.00 93.72           C
ATOM   1656  C   VAL A 121       2.981  11.992   7.173  1.00 93.72           C
ATOM   1657  O   VAL A 121       2.402  11.427   6.246  1.00 93.72           O
ATOM   1658  HA  VAL A 121       1.711  13.716   7.038  1.00 93.72           H
ATOM   1659  CB  VAL A 121       3.723  14.432   7.085  1.00 93.72           C
ATOM   1660  HB  VAL A 121       4.591  14.295   7.730  1.00 93.72           H
ATOM   1661  CG1 VAL A 121       4.160  14.157   5.645  1.00 93.72           C
ATOM   1662 1HG1 VAL A 121       4.563  13.147   5.574  1.00 93.72           H
ATOM   1663 2HG1 VAL A 121       3.302  14.254   4.980  1.00 93.72           H
ATOM   1664 3HG1 VAL A 121       4.927  14.876   5.355  1.00 93.72           H
ATOM   1665  CG2 VAL A 121       3.242  15.875   7.247  1.00 93.72           C
ATOM   1666 1HG2 VAL A 121       2.351  16.032   6.637  1.00 93.72           H
ATOM   1667 2HG2 VAL A 121       3.003  16.064   8.293  1.00 93.72           H
ATOM   1668 3HG2 VAL A 121       4.027  16.559   6.924  1.00 93.72           H
ATOM   1669  HN  VAL A 121       3.052  14.174   9.436  1.00 93.72           H
ATOM   1670  N   VAL A 122       3.916  11.432   7.926  1.00 93.22           N
ATOM   1671  CA  VAL A 122       4.488  10.144   7.576  1.00 93.22           C
ATOM   1672  C   VAL A 122       3.402   9.069   7.657  1.00 93.22           C
ATOM   1673  O   VAL A 122       3.290   8.226   6.768  1.00 93.22           O
ATOM   1674  HA  VAL A 122       4.840  10.209   6.546  1.00 93.22           H
ATOM   1675  CB  VAL A 122       5.692   9.844   8.470  1.00 93.22           C
ATOM   1676  HB  VAL A 122       5.420  10.097   9.495  1.00 93.22           H
ATOM   1677  CG1 VAL A 122       6.048   8.357   8.432  1.00 93.22           C
ATOM   1678 1HG1 VAL A 122       5.198   7.771   8.783  1.00 93.22           H
ATOM   1679 2HG1 VAL A 122       6.292   8.068   7.410  1.00 93.22           H
ATOM   1680 3HG1 VAL A 122       6.907   8.172   9.077  1.00 93.22           H
ATOM   1681  CG2 VAL A 122       6.895  10.706   8.078  1.00 93.22           C
ATOM   1682 1HG2 VAL A 122       7.168  10.498   7.043  1.00 93.22           H
ATOM   1683 2HG2 VAL A 122       6.636  11.760   8.181  1.00 93.22           H
ATOM   1684 3HG2 VAL A 122       7.737  10.473   8.730  1.00 93.22           H
ATOM   1685  HN  VAL A 122       4.281  11.844   8.762  1.00 93.22           H
ATOM   1686  N   ASN A 123       2.629   9.135   8.731  1.00 92.07           N
ATOM   1687  CA  ASN A 123       1.558   8.175   8.942  1.00 92.07           C
ATOM   1688  C   ASN A 123       0.524   8.317   7.823  1.00 92.07           C
ATOM   1689  O   ASN A 123       0.041   7.320   7.289  1.00 92.07           O
ATOM   1690  HA  ASN A 123       2.044   7.199   8.939  1.00 92.07           H
ATOM   1691  CB  ASN A 123       0.850   8.424  10.275  1.00 92.07           C
ATOM   1692 1HB  ASN A 123       0.822   9.494  10.482  1.00 92.07           H
ATOM   1693 2HB  ASN A 123      -0.184   8.085  10.211  1.00 92.07           H
ATOM   1694  CG  ASN A 123       1.561   7.696  11.418  1.00 92.07           C
ATOM   1695  OD1 ASN A 123       2.290   6.738  11.220  1.00 92.07           O
ATOM   1696  ND2 ASN A 123       1.309   8.202  12.621  1.00 92.07           N
ATOM   1697 1HD2 ASN A 123       0.701   8.990  12.715  1.00 92.07           H
ATOM   1698 2HD2 ASN A 123       1.728   7.795  13.433  1.00 92.07           H
ATOM   1699  HN  ASN A 123       2.724   9.825   9.447  1.00 92.07           H
ATOM   1700  N   SER A 124       0.214   9.565   7.502  1.00 93.04           N
ATOM   1701  CA  SER A 124      -0.877   9.853   6.588  1.00 93.04           C
ATOM   1702  C   SER A 124      -0.485   9.454   5.163  1.00 93.04           C
ATOM   1703  O   SER A 124      -1.309   8.936   4.411  1.00 93.04           O
ATOM   1704  HA  SER A 124      -1.714   9.249   6.937  1.00 93.04           H
ATOM   1705  CB  SER A 124      -1.261  11.333   6.638  1.00 93.04           C
ATOM   1706 1HB  SER A 124      -0.447  11.933   6.231  1.00 93.04           H
ATOM   1707 2HB  SER A 124      -2.131  11.504   6.003  1.00 93.04           H
ATOM   1708  OG  SER A 124      -1.551  11.765   7.965  1.00 93.04           O
ATOM   1709  HG  SER A 124      -0.878  12.444   8.258  1.00 93.04           H
ATOM   1710  HN  SER A 124       0.693  10.368   7.855  1.00 93.04           H
ATOM   1711  N   MET A 125       0.772   9.712   4.836  1.00 92.10           N
ATOM   1712  CA  MET A 125       1.272   9.424   3.502  1.00 92.10           C
ATOM   1713  C   MET A 125       1.212   7.925   3.205  1.00 92.10           C
ATOM   1714  O   MET A 125       0.896   7.522   2.087  1.00 92.10           O
ATOM   1715  HA  MET A 125       0.615   9.963   2.820  1.00 92.10           H
ATOM   1716  CB  MET A 125       2.718   9.911   3.383  1.00 92.10           C
ATOM   1717 1HB  MET A 125       3.276   9.625   4.275  1.00 92.10           H
ATOM   1718 2HB  MET A 125       3.201   9.424   2.535  1.00 92.10           H
ATOM   1719  CG  MET A 125       2.773  11.429   3.204  1.00 92.10           C
ATOM   1720 1HG  MET A 125       2.155  11.915   3.960  1.00 92.10           H
ATOM   1721 2HG  MET A 125       3.793  11.784   3.350  1.00 92.10           H
ATOM   1722  SD  MET A 125       2.201  11.873   1.573  1.00 92.10           S
ATOM   1723  CE  MET A 125       1.794  13.590   1.843  1.00 92.10           C
ATOM   1724 1HE  MET A 125       1.029  13.665   2.616  1.00 92.10           H
ATOM   1725 2HE  MET A 125       2.686  14.129   2.161  1.00 92.10           H
ATOM   1726 3HE  MET A 125       1.418  14.024   0.917  1.00 92.10           H
ATOM   1727  HN  MET A 125       1.444  10.108   5.462  1.00 92.10           H
ATOM   1728  N   TYR A 126       1.520   7.139   4.227  1.00 88.99           N
ATOM   1729  CA  TYR A 126       1.466   5.692   4.101  1.00 88.99           C
ATOM   1730  C   TYR A 126       0.054   5.226   3.737  1.00 88.99           C
ATOM   1731  O   TYR A 126      -0.120   4.410   2.834  1.00 88.99           O
ATOM   1732  HA  TYR A 126       2.153   5.397   3.308  1.00 88.99           H
ATOM   1733  CB  TYR A 126       1.835   5.135   5.477  1.00 88.99           C
ATOM   1734 1HB  TYR A 126       2.896   5.310   5.656  1.00 88.99           H
ATOM   1735 2HB  TYR A 126       1.288   5.688   6.240  1.00 88.99           H
ATOM   1736  CG  TYR A 126       1.545   3.642   5.642  1.00 88.99           C
ATOM   1737  CD1 TYR A 126       0.786   3.200   6.707  1.00 88.99           C
ATOM   1738  HD1 TYR A 126       0.394   3.915   7.430  1.00 88.99           H
ATOM   1739  CD2 TYR A 126       2.042   2.737   4.726  1.00 88.99           C
ATOM   1740  HD2 TYR A 126       2.641   3.086   3.885  1.00 88.99           H
ATOM   1741  CE1 TYR A 126       0.513   1.795   6.862  1.00 88.99           C
ATOM   1742  HE1 TYR A 126      -0.085   1.433   7.699  1.00 88.99           H
ATOM   1743  CE2 TYR A 126       1.769   1.332   4.882  1.00 88.99           C
ATOM   1744  HE2 TYR A 126       2.155   0.606   4.166  1.00 88.99           H
ATOM   1745  CZ  TYR A 126       1.017   0.930   5.942  1.00 88.99           C
ATOM   1746  OH  TYR A 126       0.759  -0.397   6.089  1.00 88.99           O
ATOM   1747  HH  TYR A 126       0.401  -0.576   7.005  1.00 88.99           H
ATOM   1748  HN  TYR A 126       1.802   7.474   5.125  1.00 88.99           H
ATOM   1749  N   LYS A 127      -0.917   5.765   4.459  1.00 88.73           N
ATOM   1750  CA  LYS A 127      -2.295   5.333   4.302  1.00 88.73           C
ATOM   1751  C   LYS A 127      -2.826   5.818   2.951  1.00 88.73           C
ATOM   1752  O   LYS A 127      -3.592   5.116   2.293  1.00 88.73           O
ATOM   1753  HA  LYS A 127      -2.298   4.243   4.302  1.00 88.73           H
ATOM   1754  CB  LYS A 127      -3.139   5.789   5.493  1.00 88.73           C
ATOM   1755 1HB  LYS A 127      -2.967   6.848   5.683  1.00 88.73           H
ATOM   1756 2HB  LYS A 127      -4.198   5.676   5.258  1.00 88.73           H
ATOM   1757  CG  LYS A 127      -2.801   4.979   6.747  1.00 88.73           C
ATOM   1758 1HG  LYS A 127      -1.734   5.055   6.956  1.00 88.73           H
ATOM   1759 2HG  LYS A 127      -3.325   5.397   7.606  1.00 88.73           H
ATOM   1760  CD  LYS A 127      -3.188   3.509   6.571  1.00 88.73           C
ATOM   1761 1HD  LYS A 127      -4.257   3.432   6.374  1.00 88.73           H
ATOM   1762 2HD  LYS A 127      -2.674   3.095   5.704  1.00 88.73           H
ATOM   1763  CE  LYS A 127      -2.833   2.696   7.818  1.00 88.73           C
ATOM   1764 1HE  LYS A 127      -1.799   2.890   8.103  1.00 88.73           H
ATOM   1765 2HE  LYS A 127      -3.459   3.009   8.653  1.00 88.73           H
ATOM   1766  NZ  LYS A 127      -3.022   1.250   7.564  1.00 88.73           N
ATOM   1767 1HZ  LYS A 127      -2.853   0.732   8.419  1.00 88.73           H
ATOM   1768 2HZ  LYS A 127      -3.971   1.083   7.250  1.00 88.73           H
ATOM   1769 3HZ  LYS A 127      -2.370   0.944   6.850  1.00 88.73           H
ATOM   1770  HN  LYS A 127      -0.775   6.483   5.141  1.00 88.73           H
ATOM   1771  N   MET A 128      -2.397   7.015   2.578  1.00 91.06           N
ATOM   1772  CA  MET A 128      -2.779   7.580   1.295  1.00 91.06           C
ATOM   1773  C   MET A 128      -2.313   6.689   0.142  1.00 91.06           C
ATOM   1774  O   MET A 128      -3.075   6.417  -0.784  1.00 91.06           O
ATOM   1775  HA  MET A 128      -3.868   7.628   1.309  1.00 91.06           H
ATOM   1776  CB  MET A 128      -2.162   8.972   1.147  1.00 91.06           C
ATOM   1777 1HB  MET A 128      -2.418   9.582   2.013  1.00 91.06           H
ATOM   1778 2HB  MET A 128      -1.075   8.892   1.124  1.00 91.06           H
ATOM   1779  CG  MET A 128      -2.655   9.657  -0.129  1.00 91.06           C
ATOM   1780 1HG  MET A 128      -2.465   9.019  -0.992  1.00 91.06           H
ATOM   1781 2HG  MET A 128      -3.734   9.809  -0.077  1.00 91.06           H
ATOM   1782  SD  MET A 128      -1.829  11.226  -0.339  1.00 91.06           S
ATOM   1783  CE  MET A 128      -0.156  10.662  -0.599  1.00 91.06           C
ATOM   1784 1HE  MET A 128       0.178  10.099   0.273  1.00 91.06           H
ATOM   1785 2HE  MET A 128      -0.121  10.022  -1.480  1.00 91.06           H
ATOM   1786 3HE  MET A 128       0.498  11.521  -0.748  1.00 91.06           H
ATOM   1787  HN  MET A 128      -1.800   7.593   3.134  1.00 91.06           H
ATOM   1788  N   ASN A 129      -1.063   6.259   0.237  1.00 89.62           N
ATOM   1789  CA  ASN A 129      -0.506   5.355  -0.754  1.00 89.62           C
ATOM   1790  C   ASN A 129      -1.329   4.065  -0.781  1.00 89.62           C
ATOM   1791  O   ASN A 129      -1.703   3.585  -1.849  1.00 89.62           O
ATOM   1792  HA  ASN A 129      -0.553   5.898  -1.697  1.00 89.62           H
ATOM   1793  CB  ASN A 129       0.940   4.986  -0.413  1.00 89.62           C
ATOM   1794 1HB  ASN A 129       1.589   5.844  -0.591  1.00 89.62           H
ATOM   1795 2HB  ASN A 129       1.016   4.743   0.647  1.00 89.62           H
ATOM   1796  CG  ASN A 129       1.415   3.797  -1.250  1.00 89.62           C
ATOM   1797  OD1 ASN A 129       1.227   2.644  -0.901  1.00 89.62           O
ATOM   1798  ND2 ASN A 129       2.040   4.142  -2.373  1.00 89.62           N
ATOM   1799 1HD2 ASN A 129       2.162   5.108  -2.601  1.00 89.62           H
ATOM   1800 2HD2 ASN A 129       2.388   3.435  -2.988  1.00 89.62           H
ATOM   1801  HN  ASN A 129      -0.437   6.519   0.972  1.00 89.62           H
ATOM   1802  N   PHE A 130      -1.586   3.541   0.409  1.00 86.69           N
ATOM   1803  CA  PHE A 130      -2.229   2.243   0.531  1.00 86.69           C
ATOM   1804  C   PHE A 130      -3.558   2.216  -0.225  1.00 86.69           C
ATOM   1805  O   PHE A 130      -3.787   1.335  -1.053  1.00 86.69           O
ATOM   1806  HA  PHE A 130      -1.552   1.505   0.100  1.00 86.69           H
ATOM   1807  CB  PHE A 130      -2.498   2.016   2.020  1.00 86.69           C
ATOM   1808 1HB  PHE A 130      -1.564   2.132   2.570  1.00 86.69           H
ATOM   1809 2HB  PHE A 130      -3.177   2.791   2.378  1.00 86.69           H
ATOM   1810  CG  PHE A 130      -3.096   0.645   2.343  1.00 86.69           C
ATOM   1811  CD1 PHE A 130      -4.378   0.550   2.787  1.00 86.69           C
ATOM   1812  HD1 PHE A 130      -4.979   1.451   2.913  1.00 86.69           H
ATOM   1813  CD2 PHE A 130      -2.346  -0.478   2.185  1.00 86.69           C
ATOM   1814  HD2 PHE A 130      -1.319  -0.402   1.829  1.00 86.69           H
ATOM   1815  CE1 PHE A 130      -4.933  -0.722   3.086  1.00 86.69           C
ATOM   1816  HE1 PHE A 130      -5.961  -0.798   3.442  1.00 86.69           H
ATOM   1817  CE2 PHE A 130      -2.901  -1.750   2.484  1.00 86.69           C
ATOM   1818  HE2 PHE A 130      -2.300  -2.651   2.358  1.00 86.69           H
ATOM   1819  CZ  PHE A 130      -4.183  -1.845   2.928  1.00 86.69           C
ATOM   1820  HZ  PHE A 130      -4.609  -2.822   3.158  1.00 86.69           H
ATOM   1821  HN  PHE A 130      -1.364   3.986   1.276  1.00 86.69           H
ATOM   1822  N   TYR A 131      -4.399   3.191   0.085  1.00 87.38           N
ATOM   1823  CA  TYR A 131      -5.730   3.245  -0.496  1.00 87.38           C
ATOM   1824  C   TYR A 131      -5.663   3.584  -1.987  1.00 87.38           C
ATOM   1825  O   TYR A 131      -6.364   2.979  -2.796  1.00 87.38           O
ATOM   1826  HA  TYR A 131      -6.191   2.265  -0.374  1.00 87.38           H
ATOM   1827  CB  TYR A 131      -6.465   4.369   0.238  1.00 87.38           C
ATOM   1828 1HB  TYR A 131      -5.852   5.269   0.210  1.00 87.38           H
ATOM   1829 2HB  TYR A 131      -7.388   4.595  -0.297  1.00 87.38           H
ATOM   1830  CG  TYR A 131      -6.804   4.043   1.694  1.00 87.38           C
ATOM   1831  CD1 TYR A 131      -7.421   2.850   2.009  1.00 87.38           C
ATOM   1832  HD1 TYR A 131      -7.668   2.140   1.220  1.00 87.38           H
ATOM   1833  CD2 TYR A 131      -6.491   4.943   2.693  1.00 87.38           C
ATOM   1834  HD2 TYR A 131      -6.003   5.886   2.444  1.00 87.38           H
ATOM   1835  CE1 TYR A 131      -7.740   2.544   3.380  1.00 87.38           C
ATOM   1836  HE1 TYR A 131      -8.228   1.605   3.642  1.00 87.38           H
ATOM   1837  CE2 TYR A 131      -6.809   4.637   4.063  1.00 87.38           C
ATOM   1838  HE2 TYR A 131      -6.568   5.339   4.861  1.00 87.38           H
ATOM   1839  CZ  TYR A 131      -7.418   3.453   4.339  1.00 87.38           C
ATOM   1840  OH  TYR A 131      -7.718   3.163   5.633  1.00 87.38           O
ATOM   1841  HH  TYR A 131      -7.535   3.958   6.213  1.00 87.38           H
ATOM   1842  HN  TYR A 131      -4.185   3.933   0.721  1.00 87.38           H
ATOM   1843  N   SER A 132      -4.814   4.551  -2.304  1.00 89.98           N
ATOM   1844  CA  SER A 132      -4.729   5.056  -3.663  1.00 89.98           C
ATOM   1845  C   SER A 132      -4.269   3.944  -4.607  1.00 89.98           C
ATOM   1846  O   SER A 132      -4.787   3.810  -5.715  1.00 89.98           O
ATOM   1847  HA  SER A 132      -5.740   5.377  -3.915  1.00 89.98           H
ATOM   1848  CB  SER A 132      -3.779   6.252  -3.748  1.00 89.98           C
ATOM   1849 1HB  SER A 132      -3.724   6.599  -4.780  1.00 89.98           H
ATOM   1850 2HB  SER A 132      -4.178   7.075  -3.156  1.00 89.98           H
ATOM   1851  OG  SER A 132      -2.470   5.928  -3.287  1.00 89.98           O
ATOM   1852  HG  SER A 132      -2.294   6.380  -2.413  1.00 89.98           H
ATOM   1853  HN  SER A 132      -4.193   4.985  -1.652  1.00 89.98           H
ATOM   1854  N   CYS A 133      -3.300   3.173  -4.134  1.00 83.87           N
ATOM   1855  CA  CYS A 133      -2.744   2.094  -4.933  1.00 83.87           C
ATOM   1856  C   CYS A 133      -3.853   1.075  -5.200  1.00 83.87           C
ATOM   1857  O   CYS A 133      -4.044   0.643  -6.336  1.00 83.87           O
ATOM   1858  HA  CYS A 133      -2.397   2.541  -5.865  1.00 83.87           H
ATOM   1859  CB  CYS A 133      -1.532   1.454  -4.254  1.00 83.87           C
ATOM   1860 1HB  CYS A 133      -1.746   1.278  -3.200  1.00 83.87           H
ATOM   1861 2HB  CYS A 133      -1.324   0.483  -4.704  1.00 83.87           H
ATOM   1862  SG  CYS A 133      -0.072   2.545  -4.421  1.00 83.87           S
ATOM   1863  HG  CYS A 133      -0.457   3.432  -3.508  1.00 83.87           H
ATOM   1864  HN  CYS A 133      -2.896   3.277  -3.225  1.00 83.87           H
ATOM   1865  N   VAL A 134      -4.556   0.719  -4.135  1.00 82.55           N
ATOM   1866  CA  VAL A 134      -5.614  -0.272  -4.233  1.00 82.55           C
ATOM   1867  C   VAL A 134      -6.621   0.167  -5.298  1.00 82.55           C
ATOM   1868  O   VAL A 134      -7.002  -0.624  -6.160  1.00 82.55           O
ATOM   1869  HA  VAL A 134      -5.158  -1.211  -4.547  1.00 82.55           H
ATOM   1870  CB  VAL A 134      -6.254  -0.492  -2.860  1.00 82.55           C
ATOM   1871  HB  VAL A 134      -6.337   0.478  -2.370  1.00 82.55           H
ATOM   1872  CG1 VAL A 134      -7.663  -1.071  -2.999  1.00 82.55           C
ATOM   1873 1HG1 VAL A 134      -8.285  -0.380  -3.568  1.00 82.55           H
ATOM   1874 2HG1 VAL A 134      -7.613  -2.028  -3.518  1.00 82.55           H
ATOM   1875 3HG1 VAL A 134      -8.094  -1.217  -2.008  1.00 82.55           H
ATOM   1876  CG2 VAL A 134      -5.376  -1.387  -1.983  1.00 82.55           C
ATOM   1877 1HG2 VAL A 134      -5.247  -2.355  -2.468  1.00 82.55           H
ATOM   1878 2HG2 VAL A 134      -4.402  -0.918  -1.844  1.00 82.55           H
ATOM   1879 3HG2 VAL A 134      -5.854  -1.527  -1.014  1.00 82.55           H
ATOM   1880  HN  VAL A 134      -4.412   1.095  -3.219  1.00 82.55           H
ATOM   1881  N   LEU A 135      -7.023   1.426  -5.204  1.00 85.34           N
ATOM   1882  CA  LEU A 135      -8.064   1.946  -6.074  1.00 85.34           C
ATOM   1883  C   LEU A 135      -7.553   1.969  -7.516  1.00 85.34           C
ATOM   1884  O   LEU A 135      -8.309   1.710  -8.450  1.00 85.34           O
ATOM   1885  HA  LEU A 135      -8.909   1.260  -6.018  1.00 85.34           H
ATOM   1886  CB  LEU A 135      -8.551   3.307  -5.572  1.00 85.34           C
ATOM   1887 1HB  LEU A 135      -7.687   3.962  -5.461  1.00 85.34           H
ATOM   1888 2HB  LEU A 135      -9.189   3.747  -6.338  1.00 85.34           H
ATOM   1889  CG  LEU A 135      -9.322   3.297  -4.250  1.00 85.34           C
ATOM   1890  HG  LEU A 135      -8.741   2.734  -3.520  1.00 85.34           H
ATOM   1891  CD1 LEU A 135      -9.485   4.716  -3.700  1.00 85.34           C
ATOM   1892 1HD1 LEU A 135      -8.502   5.154  -3.529  1.00 85.34           H
ATOM   1893 2HD1 LEU A 135     -10.033   5.323  -4.420  1.00 85.34           H
ATOM   1894 3HD1 LEU A 135     -10.036   4.680  -2.761  1.00 85.34           H
ATOM   1895  CD2 LEU A 135     -10.667   2.584  -4.405  1.00 85.34           C
ATOM   1896 1HD2 LEU A 135     -11.267   3.099  -5.155  1.00 85.34           H
ATOM   1897 2HD2 LEU A 135     -10.498   1.554  -4.718  1.00 85.34           H
ATOM   1898 3HD2 LEU A 135     -11.194   2.592  -3.451  1.00 85.34           H
ATOM   1899  HN  LEU A 135      -6.651   2.084  -4.549  1.00 85.34           H
ATOM   1900  N   LEU A 136      -6.273   2.283  -7.651  1.00 86.78           N
ATOM   1901  CA  LEU A 136      -5.660   2.379  -8.965  1.00 86.78           C
ATOM   1902  C   LEU A 136      -5.655   0.997  -9.623  1.00 86.78           C
ATOM   1903  O   LEU A 136      -6.012   0.861 -10.792  1.00 86.78           O
ATOM   1904  HA  LEU A 136      -6.280   3.045  -9.566  1.00 86.78           H
ATOM   1905  CB  LEU A 136      -4.274   3.018  -8.865  1.00 86.78           C
ATOM   1906 1HB  LEU A 136      -3.753   2.577  -8.015  1.00 86.78           H
ATOM   1907 2HB  LEU A 136      -3.708   2.753  -9.758  1.00 86.78           H
ATOM   1908  CG  LEU A 136      -4.246   4.540  -8.711  1.00 86.78           C
ATOM   1909  HG  LEU A 136      -4.942   4.816  -7.919  1.00 86.78           H
ATOM   1910  CD1 LEU A 136      -2.859   5.023  -8.282  1.00 86.78           C
ATOM   1911 1HD1 LEU A 136      -2.596   4.570  -7.326  1.00 86.78           H
ATOM   1912 2HD1 LEU A 136      -2.125   4.734  -9.035  1.00 86.78           H
ATOM   1913 3HD1 LEU A 136      -2.868   6.108  -8.181  1.00 86.78           H
ATOM   1914  CD2 LEU A 136      -4.723   5.229  -9.992  1.00 86.78           C
ATOM   1915 1HD2 LEU A 136      -4.070   4.950 -10.819  1.00 86.78           H
ATOM   1916 2HD2 LEU A 136      -5.744   4.919 -10.213  1.00 86.78           H
ATOM   1917 3HD2 LEU A 136      -4.693   6.310  -9.855  1.00 86.78           H
ATOM   1918  HN  LEU A 136      -5.658   2.469  -6.884  1.00 86.78           H
ATOM   1919  N   ILE A 137      -5.246   0.008  -8.842  1.00 78.31           N
ATOM   1920  CA  ILE A 137      -5.131  -1.348  -9.352  1.00 78.31           C
ATOM   1921  C   ILE A 137      -6.514  -1.846  -9.779  1.00 78.31           C
ATOM   1922  O   ILE A 137      -6.643  -2.540 -10.786  1.00 78.31           O
ATOM   1923  HA  ILE A 137      -4.490  -1.314 -10.232  1.00 78.31           H
ATOM   1924  CB  ILE A 137      -4.443  -2.250  -8.325  1.00 78.31           C
ATOM   1925  HB  ILE A 137      -4.954  -2.131  -7.369  1.00 78.31           H
ATOM   1926  CG1 ILE A 137      -2.987  -1.829  -8.114  1.00 78.31           C
ATOM   1927 1HG1 ILE A 137      -2.389  -2.134  -8.973  1.00 78.31           H
ATOM   1928 2HG1 ILE A 137      -2.924  -0.743  -8.051  1.00 78.31           H
ATOM   1929  CG2 ILE A 137      -4.563  -3.723  -8.721  1.00 78.31           C
ATOM   1930 1HG2 ILE A 137      -5.615  -3.999  -8.779  1.00 78.31           H
ATOM   1931 2HG2 ILE A 137      -4.093  -3.877  -9.692  1.00 78.31           H
ATOM   1932 3HG2 ILE A 137      -4.065  -4.342  -7.974  1.00 78.31           H
ATOM   1933  CD1 ILE A 137      -2.415  -2.454  -6.840  1.00 78.31           C
ATOM   1934 1HD1 ILE A 137      -3.000  -2.128  -5.981  1.00 78.31           H
ATOM   1935 2HD1 ILE A 137      -2.457  -3.540  -6.918  1.00 78.31           H
ATOM   1936 3HD1 ILE A 137      -1.379  -2.139  -6.715  1.00 78.31           H
ATOM   1937  HN  ILE A 137      -4.995   0.121  -7.881  1.00 78.31           H
ATOM   1938  N   MET A 138      -7.511  -1.472  -8.991  1.00 79.88           N
ATOM   1939  CA  MET A 138      -8.888  -1.797  -9.323  1.00 79.88           C
ATOM   1940  C   MET A 138      -9.271  -1.231 -10.692  1.00 79.88           C
ATOM   1941  O   MET A 138      -9.827  -1.941 -11.528  1.00 79.88           O
ATOM   1942  HA  MET A 138      -8.936  -2.886  -9.346  1.00 79.88           H
ATOM   1943  CB  MET A 138      -9.820  -1.222  -8.254  1.00 79.88           C
ATOM   1944 1HB  MET A 138      -9.414  -1.428  -7.264  1.00 79.88           H
ATOM   1945 2HB  MET A 138      -9.873  -0.138  -8.358  1.00 79.88           H
ATOM   1946  CG  MET A 138     -11.223  -1.820  -8.371  1.00 79.88           C
ATOM   1947 1HG  MET A 138     -11.589  -1.714  -9.392  1.00 79.88           H
ATOM   1948 2HG  MET A 138     -11.192  -2.888  -8.153  1.00 79.88           H
ATOM   1949  SD  MET A 138     -12.333  -1.001  -7.238  1.00 79.88           S
ATOM   1950  CE  MET A 138     -12.323   0.645  -7.931  1.00 79.88           C
ATOM   1951 1HE  MET A 138     -11.307   1.038  -7.918  1.00 79.88           H
ATOM   1952 2HE  MET A 138     -12.686   0.608  -8.958  1.00 79.88           H
ATOM   1953 3HE  MET A 138     -12.971   1.292  -7.339  1.00 79.88           H
ATOM   1954  HN  MET A 138      -7.391  -0.958  -8.142  1.00 79.88           H
ATOM   1955  N   CYS A 139      -8.957   0.043 -10.879  1.00 83.46           N
ATOM   1956  CA  CYS A 139      -9.335   0.735 -12.099  1.00 83.46           C
ATOM   1957  C   CYS A 139      -8.586   0.092 -13.268  1.00 83.46           C
ATOM   1958  O   CYS A 139      -9.138  -0.055 -14.358  1.00 83.46           O
ATOM   1959  HA  CYS A 139     -10.411   0.607 -12.211  1.00 83.46           H
ATOM   1960  CB  CYS A 139      -9.062   2.238 -12.005  1.00 83.46           C
ATOM   1961 1HB  CYS A 139      -8.039   2.409 -11.670  1.00 83.46           H
ATOM   1962 2HB  CYS A 139      -9.156   2.695 -12.989  1.00 83.46           H
ATOM   1963  SG  CYS A 139     -10.239   3.015 -10.839  1.00 83.46           S
ATOM   1964  HG  CYS A 139      -9.614   2.627  -9.731  1.00 83.46           H
ATOM   1965  HN  CYS A 139      -8.455   0.598 -10.216  1.00 83.46           H
ATOM   1966  N   ILE A 140      -7.341  -0.275 -13.002  1.00 80.04           N
ATOM   1967  CA  ILE A 140      -6.509  -0.892 -14.021  1.00 80.04           C
ATOM   1968  C   ILE A 140      -7.168  -2.190 -14.494  1.00 80.04           C
ATOM   1969  O   ILE A 140      -7.181  -2.483 -15.688  1.00 80.04           O
ATOM   1970  HA  ILE A 140      -6.459  -0.203 -14.863  1.00 80.04           H
ATOM   1971  CB  ILE A 140      -5.081  -1.081 -13.504  1.00 80.04           C
ATOM   1972  HB  ILE A 140      -5.134  -1.491 -12.496  1.00 80.04           H
ATOM   1973  CG1 ILE A 140      -4.351   0.261 -13.409  1.00 80.04           C
ATOM   1974 1HG1 ILE A 140      -4.112   0.620 -14.409  1.00 80.04           H
ATOM   1975 2HG1 ILE A 140      -5.005   1.003 -12.951  1.00 80.04           H
ATOM   1976  CG2 ILE A 140      -4.316  -2.090 -14.363  1.00 80.04           C
ATOM   1977 1HG2 ILE A 140      -4.827  -3.052 -14.335  1.00 80.04           H
ATOM   1978 2HG2 ILE A 140      -4.271  -1.732 -15.391  1.00 80.04           H
ATOM   1979 3HG2 ILE A 140      -3.304  -2.205 -13.974  1.00 80.04           H
ATOM   1980  CD1 ILE A 140      -3.067   0.129 -12.588  1.00 80.04           C
ATOM   1981 1HD1 ILE A 140      -3.313  -0.208 -11.580  1.00 80.04           H
ATOM   1982 2HD1 ILE A 140      -2.405  -0.596 -13.062  1.00 80.04           H
ATOM   1983 3HD1 ILE A 140      -2.568   1.097 -12.536  1.00 80.04           H
ATOM   1984  HN  ILE A 140      -6.902  -0.157 -12.112  1.00 80.04           H
ATOM   1985  N   SER A 141      -7.698  -2.932 -13.533  1.00 76.65           N
ATOM   1986  CA  SER A 141      -8.267  -4.237 -13.823  1.00 76.65           C
ATOM   1987  C   SER A 141      -9.518  -4.081 -14.690  1.00 76.65           C
ATOM   1988  O   SER A 141      -9.729  -4.851 -15.625  1.00 76.65           O
ATOM   1989  HA  SER A 141      -7.491  -4.776 -14.365  1.00 76.65           H
ATOM   1990  CB  SER A 141      -8.604  -4.989 -12.534  1.00 76.65           C
ATOM   1991 1HB  SER A 141      -9.377  -4.446 -11.989  1.00 76.65           H
ATOM   1992 2HB  SER A 141      -9.017  -5.967 -12.782  1.00 76.65           H
ATOM   1993  OG  SER A 141      -7.462  -5.155 -11.698  1.00 76.65           O
ATOM   1994  HG  SER A 141      -7.420  -4.416 -11.026  1.00 76.65           H
ATOM   1995  HN  SER A 141      -7.743  -2.655 -12.573  1.00 76.65           H
ATOM   1996  N   VAL A 142     -10.316  -3.080 -14.347  1.00 77.38           N
ATOM   1997  CA  VAL A 142     -11.525  -2.794 -15.101  1.00 77.38           C
ATOM   1998  C   VAL A 142     -11.145  -2.338 -16.511  1.00 77.38           C
ATOM   1999  O   VAL A 142     -11.767  -2.749 -17.489  1.00 77.38           O
ATOM   2000  HA  VAL A 142     -12.094  -3.721 -15.174  1.00 77.38           H
ATOM   2001  CB  VAL A 142     -12.380  -1.771 -14.352  1.00 77.38           C
ATOM   2002  HB  VAL A 142     -11.761  -0.894 -14.158  1.00 77.38           H
ATOM   2003  CG1 VAL A 142     -13.572  -1.326 -15.200  1.00 77.38           C
ATOM   2004 1HG1 VAL A 142     -13.212  -0.872 -16.123  1.00 77.38           H
ATOM   2005 2HG1 VAL A 142     -14.191  -2.191 -15.439  1.00 77.38           H
ATOM   2006 3HG1 VAL A 142     -14.163  -0.599 -14.644  1.00 77.38           H
ATOM   2007  CG2 VAL A 142     -12.843  -2.326 -13.003  1.00 77.38           C
ATOM   2008 1HG2 VAL A 142     -13.436  -3.225 -13.165  1.00 77.38           H
ATOM   2009 2HG2 VAL A 142     -11.973  -2.569 -12.392  1.00 77.38           H
ATOM   2010 3HG2 VAL A 142     -13.448  -1.578 -12.491  1.00 77.38           H
ATOM   2011  HN  VAL A 142     -10.147  -2.471 -13.572  1.00 77.38           H
ATOM   2012  N   ASP A 143     -10.125  -1.494 -16.571  1.00 77.60           N
ATOM   2013  CA  ASP A 143      -9.707  -0.914 -17.836  1.00 77.60           C
ATOM   2014  C   ASP A 143      -9.279  -2.033 -18.788  1.00 77.60           C
ATOM   2015  O   ASP A 143      -9.612  -2.006 -19.972  1.00 77.60           O
ATOM   2016  HA  ASP A 143     -10.576  -0.366 -18.201  1.00 77.60           H
ATOM   2017  CB  ASP A 143      -8.515   0.025 -17.644  1.00 77.60           C
ATOM   2018 1HB  ASP A 143      -8.758   0.778 -16.894  1.00 77.60           H
ATOM   2019 2HB  ASP A 143      -7.661  -0.537 -17.267  1.00 77.60           H
ATOM   2020  CG  ASP A 143      -8.139   0.711 -18.960  1.00 77.60           C
ATOM   2021  OD1 ASP A 143      -9.056   1.297 -19.576  1.00 77.60           O
ATOM   2022  OD2 ASP A 143      -6.945   0.633 -19.319  1.00 77.60           O
ATOM   2023  HN  ASP A 143      -9.590  -1.206 -15.777  1.00 77.60           H
ATOM   2024  N   ARG A 144      -8.548  -2.989 -18.236  1.00 72.66           N
ATOM   2025  CA  ARG A 144      -8.079  -4.120 -19.019  1.00 72.66           C
ATOM   2026  C   ARG A 144      -9.266  -4.925 -19.552  1.00 72.66           C
ATOM   2027  O   ARG A 144      -9.287  -5.306 -20.721  1.00 72.66           O
ATOM   2028  HA  ARG A 144      -7.508  -3.676 -19.834  1.00 72.66           H
ATOM   2029  CB  ARG A 144      -7.185  -5.037 -18.182  1.00 72.66           C
ATOM   2030 1HB  ARG A 144      -7.606  -5.147 -17.182  1.00 72.66           H
ATOM   2031 2HB  ARG A 144      -7.158  -6.031 -18.628  1.00 72.66           H
ATOM   2032  CG  ARG A 144      -5.764  -4.477 -18.084  1.00 72.66           C
ATOM   2033 1HG  ARG A 144      -5.384  -4.265 -19.083  1.00 72.66           H
ATOM   2034 2HG  ARG A 144      -5.779  -3.532 -17.541  1.00 72.66           H
ATOM   2035  CD  ARG A 144      -4.834  -5.464 -17.376  1.00 72.66           C
ATOM   2036 1HD  ARG A 144      -5.142  -5.586 -16.337  1.00 72.66           H
ATOM   2037 2HD  ARG A 144      -4.904  -6.444 -17.847  1.00 72.66           H
ATOM   2038  NE  ARG A 144      -3.438  -4.974 -17.434  1.00 72.66           N
ATOM   2039  HE  ARG A 144      -3.285  -4.028 -17.718  1.00 72.66           H
ATOM   2040  CZ  ARG A 144      -2.367  -5.721 -17.131  1.00 72.66           C
ATOM   2041  NH1 ARG A 144      -2.514  -6.995 -16.745  1.00 72.66           N
ATOM   2042 1HH1 ARG A 144      -3.427  -7.397 -16.682  1.00 72.66           H
ATOM   2043 2HH1 ARG A 144      -1.709  -7.545 -16.520  1.00 72.66           H
ATOM   2044  NH2 ARG A 144      -1.148  -5.173 -17.219  1.00 72.66           N
ATOM   2045 1HH2 ARG A 144      -0.338  -5.716 -16.997  1.00 72.66           H
ATOM   2046 2HH2 ARG A 144      -1.047  -4.220 -17.508  1.00 72.66           H
ATOM   2047  HN  ARG A 144      -8.276  -3.000 -17.273  1.00 72.66           H
ATOM   2048  N   TYR A 145     -10.226  -5.159 -18.669  1.00 73.10           N
ATOM   2049  CA  TYR A 145     -11.415  -5.908 -19.037  1.00 73.10           C
ATOM   2050  C   TYR A 145     -12.124  -5.260 -20.228  1.00 73.10           C
ATOM   2051  O   TYR A 145     -12.446  -5.934 -21.206  1.00 73.10           O
ATOM   2052  HA  TYR A 145     -11.106  -6.916 -19.313  1.00 73.10           H
ATOM   2053  CB  TYR A 145     -12.339  -5.858 -17.819  1.00 73.10           C
ATOM   2054 1HB  TYR A 145     -11.927  -6.495 -17.036  1.00 73.10           H
ATOM   2055 2HB  TYR A 145     -12.353  -4.841 -17.428  1.00 73.10           H
ATOM   2056  CG  TYR A 145     -13.776  -6.296 -18.109  1.00 73.10           C
ATOM   2057  CD1 TYR A 145     -14.800  -5.372 -18.074  1.00 73.10           C
ATOM   2058  HD1 TYR A 145     -14.585  -4.330 -17.839  1.00 73.10           H
ATOM   2059  CD2 TYR A 145     -14.048  -7.616 -18.407  1.00 73.10           C
ATOM   2060  HD2 TYR A 145     -13.239  -8.346 -18.435  1.00 73.10           H
ATOM   2061  CE1 TYR A 145     -16.152  -5.785 -18.347  1.00 73.10           C
ATOM   2062  HE1 TYR A 145     -16.970  -5.065 -18.322  1.00 73.10           H
ATOM   2063  CE2 TYR A 145     -15.400  -8.029 -18.680  1.00 73.10           C
ATOM   2064  HE2 TYR A 145     -15.628  -9.068 -18.917  1.00 73.10           H
ATOM   2065  CZ  TYR A 145     -16.385  -7.093 -18.637  1.00 73.10           C
ATOM   2066  OH  TYR A 145     -17.662  -7.483 -18.895  1.00 73.10           O
ATOM   2067  HH  TYR A 145     -17.695  -8.471 -19.043  1.00 73.10           H
ATOM   2068  HN  TYR A 145     -10.200  -4.848 -17.719  1.00 73.10           H
ATOM   2069  N   ILE A 146     -12.348  -3.960 -20.106  1.00 73.86           N
ATOM   2070  CA  ILE A 146     -13.084  -3.229 -21.123  1.00 73.86           C
ATOM   2071  C   ILE A 146     -12.318  -3.292 -22.446  1.00 73.86           C
ATOM   2072  O   ILE A 146     -12.915  -3.481 -23.505  1.00 73.86           O
ATOM   2073  HA  ILE A 146     -14.043  -3.729 -21.256  1.00 73.86           H
ATOM   2074  CB  ILE A 146     -13.379  -1.804 -20.651  1.00 73.86           C
ATOM   2075  HB  ILE A 146     -12.446  -1.357 -20.308  1.00 73.86           H
ATOM   2076  CG1 ILE A 146     -14.342  -1.808 -19.462  1.00 73.86           C
ATOM   2077 1HG1 ILE A 146     -15.331  -2.125 -19.792  1.00 73.86           H
ATOM   2078 2HG1 ILE A 146     -14.006  -2.533 -18.720  1.00 73.86           H
ATOM   2079  CG2 ILE A 146     -13.896  -0.940 -21.803  1.00 73.86           C
ATOM   2080 1HG2 ILE A 146     -13.144  -0.898 -22.592  1.00 73.86           H
ATOM   2081 2HG2 ILE A 146     -14.814  -1.374 -22.199  1.00 73.86           H
ATOM   2082 3HG2 ILE A 146     -14.097   0.068 -21.440  1.00 73.86           H
ATOM   2083  CD1 ILE A 146     -14.431  -0.421 -18.823  1.00 73.86           C
ATOM   2084 1HD1 ILE A 146     -13.445  -0.118 -18.473  1.00 73.86           H
ATOM   2085 2HD1 ILE A 146     -14.791   0.296 -19.561  1.00 73.86           H
ATOM   2086 3HD1 ILE A 146     -15.122  -0.452 -17.981  1.00 73.86           H
ATOM   2087  HN  ILE A 146     -12.036  -3.409 -19.332  1.00 73.86           H
ATOM   2088  N   ALA A 147     -11.007  -3.130 -22.342  1.00 73.74           N
ATOM   2089  CA  ALA A 147     -10.167  -3.048 -23.525  1.00 73.74           C
ATOM   2090  C   ALA A 147     -10.249  -4.367 -24.295  1.00 73.74           C
ATOM   2091  O   ALA A 147     -10.097  -4.387 -25.516  1.00 73.74           O
ATOM   2092  HA  ALA A 147     -10.555  -2.245 -24.153  1.00 73.74           H
ATOM   2093  CB  ALA A 147      -8.735  -2.702 -23.111  1.00 73.74           C
ATOM   2094 1HB  ALA A 147      -8.728  -1.743 -22.594  1.00 73.74           H
ATOM   2095 2HB  ALA A 147      -8.352  -3.476 -22.447  1.00 73.74           H
ATOM   2096 3HB  ALA A 147      -8.105  -2.640 -23.999  1.00 73.74           H
ATOM   2097  HN  ALA A 147     -10.520  -3.055 -21.472  1.00 73.74           H
ATOM   2098  N   ILE A 148     -10.488  -5.437 -23.551  1.00 70.69           N
ATOM   2099  CA  ILE A 148     -10.533  -6.764 -24.140  1.00 70.69           C
ATOM   2100  C   ILE A 148     -11.941  -7.033 -24.674  1.00 70.69           C
ATOM   2101  O   ILE A 148     -12.103  -7.499 -25.801  1.00 70.69           O
ATOM   2102  HA  ILE A 148      -9.838  -6.772 -24.980  1.00 70.69           H
ATOM   2103  CB  ILE A 148     -10.044  -7.812 -23.138  1.00 70.69           C
ATOM   2104  HB  ILE A 148     -10.586  -7.669 -22.203  1.00 70.69           H
ATOM   2105  CG1 ILE A 148      -8.557  -7.625 -22.831  1.00 70.69           C
ATOM   2106 1HG1 ILE A 148      -7.965  -7.877 -23.712  1.00 70.69           H
ATOM   2107 2HG1 ILE A 148      -8.357  -6.578 -22.603  1.00 70.69           H
ATOM   2108  CG2 ILE A 148     -10.354  -9.227 -23.629  1.00 70.69           C
ATOM   2109 1HG2 ILE A 148     -11.431  -9.340 -23.755  1.00 70.69           H
ATOM   2110 2HG2 ILE A 148      -9.857  -9.398 -24.584  1.00 70.69           H
ATOM   2111 3HG2 ILE A 148      -9.996  -9.952 -22.898  1.00 70.69           H
ATOM   2112  CD1 ILE A 148      -8.126  -8.500 -21.653  1.00 70.69           C
ATOM   2113 1HD1 ILE A 148      -8.702  -8.229 -20.768  1.00 70.69           H
ATOM   2114 2HD1 ILE A 148      -8.304  -9.548 -21.895  1.00 70.69           H
ATOM   2115 3HD1 ILE A 148      -7.065  -8.348 -21.456  1.00 70.69           H
ATOM   2116  HN  ILE A 148     -10.650  -5.406 -22.565  1.00 70.69           H
ATOM   2117  N   ALA A 149     -12.924  -6.729 -23.839  1.00 69.99           N
ATOM   2118  CA  ALA A 149     -14.293  -7.128 -24.118  1.00 69.99           C
ATOM   2119  C   ALA A 149     -14.849  -6.267 -25.254  1.00 69.99           C
ATOM   2120  O   ALA A 149     -15.576  -6.762 -26.114  1.00 69.99           O
ATOM   2121  HA  ALA A 149     -14.276  -8.170 -24.438  1.00 69.99           H
ATOM   2122  CB  ALA A 149     -15.127  -7.018 -22.840  1.00 69.99           C
ATOM   2123 1HB  ALA A 149     -14.708  -7.670 -22.075  1.00 69.99           H
ATOM   2124 2HB  ALA A 149     -15.115  -5.987 -22.486  1.00 69.99           H
ATOM   2125 3HB  ALA A 149     -16.154  -7.317 -23.050  1.00 69.99           H
ATOM   2126  HN  ALA A 149     -12.797  -6.220 -22.988  1.00 69.99           H
ATOM   2127  N   GLN A 150     -14.487  -4.993 -25.221  1.00 69.44           N
ATOM   2128  CA  GLN A 150     -15.017  -4.039 -26.179  1.00 69.44           C
ATOM   2129  C   GLN A 150     -13.899  -3.526 -27.090  1.00 69.44           C
ATOM   2130  O   GLN A 150     -13.872  -2.347 -27.440  1.00 69.44           O
ATOM   2131  HA  GLN A 150     -15.747  -4.594 -26.767  1.00 69.44           H
ATOM   2132  CB  GLN A 150     -15.720  -2.881 -25.469  1.00 69.44           C
ATOM   2133 1HB  GLN A 150     -15.009  -2.353 -24.834  1.00 69.44           H
ATOM   2134 2HB  GLN A 150     -16.084  -2.165 -26.205  1.00 69.44           H
ATOM   2135  CG  GLN A 150     -16.889  -3.387 -24.622  1.00 69.44           C
ATOM   2136 1HG  GLN A 150     -17.457  -4.129 -25.184  1.00 69.44           H
ATOM   2137 2HG  GLN A 150     -16.508  -3.886 -23.730  1.00 69.44           H
ATOM   2138  CD  GLN A 150     -17.810  -2.235 -24.213  1.00 69.44           C
ATOM   2139  OE1 GLN A 150     -17.612  -1.089 -24.580  1.00 69.44           O
ATOM   2140  NE2 GLN A 150     -18.825  -2.603 -23.436  1.00 69.44           N
ATOM   2141 1HE2 GLN A 150     -18.930  -3.562 -23.171  1.00 69.44           H
ATOM   2142 2HE2 GLN A 150     -19.482  -1.921 -23.116  1.00 69.44           H
ATOM   2143  HN  GLN A 150     -13.844  -4.612 -24.556  1.00 69.44           H
ATOM   2144  N   ALA A 151     -13.006  -4.436 -27.448  1.00 65.75           N
ATOM   2145  CA  ALA A 151     -11.824  -4.066 -28.208  1.00 65.75           C
ATOM   2146  C   ALA A 151     -12.244  -3.255 -29.435  1.00 65.75           C
ATOM   2147  O   ALA A 151     -11.532  -2.346 -29.857  1.00 65.75           O
ATOM   2148  HA  ALA A 151     -11.199  -3.443 -27.567  1.00 65.75           H
ATOM   2149  CB  ALA A 151     -11.042  -5.327 -28.582  1.00 65.75           C
ATOM   2150 1HB  ALA A 151     -10.741  -5.851 -27.674  1.00 65.75           H
ATOM   2151 2HB  ALA A 151     -11.672  -5.980 -29.186  1.00 65.75           H
ATOM   2152 3HB  ALA A 151     -10.155  -5.049 -29.151  1.00 65.75           H
ATOM   2153  HN  ALA A 151     -13.080  -5.409 -27.228  1.00 65.75           H
ATOM   2154  N   MET A 152     -13.400  -3.614 -29.974  1.00 61.30           N
ATOM   2155  CA  MET A 152     -13.879  -2.996 -31.198  1.00 61.30           C
ATOM   2156  C   MET A 152     -14.211  -1.519 -30.973  1.00 61.30           C
ATOM   2157  O   MET A 152     -13.901  -0.675 -31.812  1.00 61.30           O
ATOM   2158  HA  MET A 152     -13.061  -3.086 -31.912  1.00 61.30           H
ATOM   2159  CB  MET A 152     -15.129  -3.731 -31.687  1.00 61.30           C
ATOM   2160 1HB  MET A 152     -15.835  -3.842 -30.864  1.00 61.30           H
ATOM   2161 2HB  MET A 152     -15.626  -3.139 -32.455  1.00 61.30           H
ATOM   2162  CG  MET A 152     -14.770  -5.108 -32.249  1.00 61.30           C
ATOM   2163 1HG  MET A 152     -13.714  -5.317 -32.076  1.00 61.30           H
ATOM   2164 2HG  MET A 152     -15.337  -5.881 -31.730  1.00 61.30           H
ATOM   2165  SD  MET A 152     -15.124  -5.165 -33.997  1.00 61.30           S
ATOM   2166  CE  MET A 152     -16.905  -5.274 -33.950  1.00 61.30           C
ATOM   2167 1HE  MET A 152     -17.199  -6.174 -33.409  1.00 61.30           H
ATOM   2168 2HE  MET A 152     -17.310  -4.397 -33.445  1.00 61.30           H
ATOM   2169 3HE  MET A 152     -17.293  -5.319 -34.968  1.00 61.30           H
ATOM   2170  HN  MET A 152     -14.004  -4.312 -29.589  1.00 61.30           H
ATOM   2171  N   ARG A 153     -14.836  -1.253 -29.836  1.00 63.61           N
ATOM   2172  CA  ARG A 153     -15.311   0.088 -29.539  1.00 63.61           C
ATOM   2173  C   ARG A 153     -14.218   0.894 -28.833  1.00 63.61           C
ATOM   2174  O   ARG A 153     -14.277   2.122 -28.790  1.00 63.61           O
ATOM   2175  HA  ARG A 153     -15.551   0.520 -30.510  1.00 63.61           H
ATOM   2176  CB  ARG A 153     -16.557   0.048 -28.653  1.00 63.61           C
ATOM   2177 1HB  ARG A 153     -16.383  -0.612 -27.803  1.00 63.61           H
ATOM   2178 2HB  ARG A 153     -16.754   1.041 -28.249  1.00 63.61           H
ATOM   2179  CG  ARG A 153     -17.775  -0.439 -29.441  1.00 63.61           C
ATOM   2180 1HG  ARG A 153     -17.896   0.166 -30.340  1.00 63.61           H
ATOM   2181 2HG  ARG A 153     -17.614  -1.466 -29.768  1.00 63.61           H
ATOM   2182  CD  ARG A 153     -19.045  -0.360 -28.592  1.00 63.61           C
ATOM   2183 1HD  ARG A 153     -18.968  -1.039 -27.743  1.00 63.61           H
ATOM   2184 2HD  ARG A 153     -19.160   0.646 -28.187  1.00 63.61           H
ATOM   2185  NE  ARG A 153     -20.225  -0.711 -29.413  1.00 63.61           N
ATOM   2186  HE  ARG A 153     -20.074  -0.954 -30.372  1.00 63.61           H
ATOM   2187  CZ  ARG A 153     -21.484  -0.724 -28.953  1.00 63.61           C
ATOM   2188  NH1 ARG A 153     -21.745  -0.407 -27.678  1.00 63.61           N
ATOM   2189 1HH1 ARG A 153     -20.998  -0.158 -27.061  1.00 63.61           H
ATOM   2190 2HH1 ARG A 153     -22.687  -0.419 -27.342  1.00 63.61           H
ATOM   2191  NH2 ARG A 153     -22.477  -1.058 -29.788  1.00 63.61           N
ATOM   2192 1HH2 ARG A 153     -23.422  -1.073 -29.460  1.00 63.61           H
ATOM   2193 2HH2 ARG A 153     -22.274  -1.294 -30.738  1.00 63.61           H
ATOM   2194  HN  ARG A 153     -15.019  -1.932 -29.126  1.00 63.61           H
ATOM   2195  N   ALA A 154     -13.246   0.170 -28.298  1.00 62.07           N
ATOM   2196  CA  ALA A 154     -12.303   0.758 -27.362  1.00 62.07           C
ATOM   2197  C   ALA A 154     -11.474   1.824 -28.081  1.00 62.07           C
ATOM   2198  O   ALA A 154     -10.959   2.746 -27.450  1.00 62.07           O
ATOM   2199  HA  ALA A 154     -12.878   1.233 -26.567  1.00 62.07           H
ATOM   2200  CB  ALA A 154     -11.434  -0.343 -26.752  1.00 62.07           C
ATOM   2201 1HB  ALA A 154     -12.068  -1.058 -26.228  1.00 62.07           H
ATOM   2202 2HB  ALA A 154     -10.887  -0.855 -27.544  1.00 62.07           H
ATOM   2203 3HB  ALA A 154     -10.727   0.098 -26.050  1.00 62.07           H
ATOM   2204  HN  ALA A 154     -13.097  -0.799 -28.494  1.00 62.07           H
ATOM   2205  N   HIS A 155     -11.370   1.662 -29.392  1.00 63.83           N
ATOM   2206  CA  HIS A 155     -10.472   2.489 -30.180  1.00 63.83           C
ATOM   2207  C   HIS A 155     -11.069   3.889 -30.339  1.00 63.83           C
ATOM   2208  O   HIS A 155     -10.387   4.888 -30.118  1.00 63.83           O
ATOM   2209  HA  HIS A 155      -9.541   2.563 -29.618  1.00 63.83           H
ATOM   2210  CB  HIS A 155     -10.156   1.823 -31.521  1.00 63.83           C
ATOM   2211 1HB  HIS A 155      -9.919   0.774 -31.347  1.00 63.83           H
ATOM   2212 2HB  HIS A 155     -11.048   1.850 -32.147  1.00 63.83           H
ATOM   2213  CG  HIS A 155      -9.013   2.465 -32.270  1.00 63.83           C
ATOM   2214  ND1 HIS A 155      -9.183   3.548 -33.115  1.00 63.83           N
ATOM   2215  HD1 HIS A 155     -10.051   4.005 -33.312  1.00 63.83           H
ATOM   2216  CD2 HIS A 155      -7.682   2.165 -32.293  1.00 63.83           C
ATOM   2217  HD2 HIS A 155      -7.200   1.361 -31.737  1.00 63.83           H
ATOM   2218  CE1 HIS A 155      -8.003   3.876 -33.618  1.00 63.83           C
ATOM   2219  HE1 HIS A 155      -7.808   4.690 -34.317  1.00 63.83           H
ATOM   2220  NE2 HIS A 155      -7.073   3.018 -33.108  1.00 63.83           N
ATOM   2221  HN  HIS A 155     -11.886   0.983 -29.914  1.00 63.83           H
ATOM   2222  N   THR A 156     -12.338   3.916 -30.721  1.00 65.65           N
ATOM   2223  CA  THR A 156     -12.995   5.171 -31.044  1.00 65.65           C
ATOM   2224  C   THR A 156     -13.199   6.006 -29.778  1.00 65.65           C
ATOM   2225  O   THR A 156     -13.406   7.216 -29.856  1.00 65.65           O
ATOM   2226  HA  THR A 156     -12.342   5.742 -31.702  1.00 65.65           H
ATOM   2227  CB  THR A 156     -14.300   4.847 -31.774  1.00 65.65           C
ATOM   2228  HB  THR A 156     -14.966   5.709 -31.782  1.00 65.65           H
ATOM   2229  OG1 THR A 156     -14.797   3.692 -31.103  1.00 65.65           O
ATOM   2230  HG1 THR A 156     -15.765   3.562 -31.317  1.00 65.65           H
ATOM   2231  CG2 THR A 156     -14.065   4.371 -33.209  1.00 65.65           C
ATOM   2232 1HG2 THR A 156     -13.454   3.468 -33.197  1.00 65.65           H
ATOM   2233 2HG2 THR A 156     -13.550   5.150 -33.771  1.00 65.65           H
ATOM   2234 3HG2 THR A 156     -15.023   4.155 -33.682  1.00 65.65           H
ATOM   2235  HN  THR A 156     -12.912   3.102 -30.812  1.00 65.65           H
ATOM   2236  N   TRP A 157     -13.134   5.327 -28.642  1.00 72.66           N
ATOM   2237  CA  TRP A 157     -13.478   5.952 -27.376  1.00 72.66           C
ATOM   2238  C   TRP A 157     -12.176   6.298 -26.651  1.00 72.66           C
ATOM   2239  O   TRP A 157     -12.187   6.600 -25.458  1.00 72.66           O
ATOM   2240  HA  TRP A 157     -14.037   6.862 -27.595  1.00 72.66           H
ATOM   2241  CB  TRP A 157     -14.399   5.050 -26.553  1.00 72.66           C
ATOM   2242 1HB  TRP A 157     -13.996   4.037 -26.554  1.00 72.66           H
ATOM   2243 2HB  TRP A 157     -14.396   5.392 -25.518  1.00 72.66           H
ATOM   2244  CG  TRP A 157     -15.843   5.009 -27.056  1.00 72.66           C
ATOM   2245  CD1 TRP A 157     -16.279   4.725 -28.292  1.00 72.66           C
ATOM   2246  HD1 TRP A 157     -15.627   4.476 -29.129  1.00 72.66           H
ATOM   2247  CD2 TRP A 157     -17.032   5.274 -26.282  1.00 72.66           C
ATOM   2248  NE1 TRP A 157     -17.655   4.787 -28.370  1.00 72.66           N
ATOM   2249  HE1 TRP A 157     -18.210   4.616 -29.184  1.00 72.66           H
ATOM   2250  CE2 TRP A 157     -18.128   5.132 -27.109  1.00 72.66           C
ATOM   2251  CE3 TRP A 157     -17.176   5.622 -24.927  1.00 72.66           C
ATOM   2252  HE3 TRP A 157     -16.327   5.741 -24.254  1.00 72.66           H
ATOM   2253  CZ2 TRP A 157     -19.445   5.319 -26.674  1.00 72.66           C
ATOM   2254  HZ2 TRP A 157     -20.294   5.201 -27.347  1.00 72.66           H
ATOM   2255  CZ3 TRP A 157     -18.500   5.806 -24.509  1.00 72.66           C
ATOM   2256  HZ3 TRP A 157     -18.668   6.078 -23.467  1.00 72.66           H
ATOM   2257  CH2 TRP A 157     -19.614   5.667 -25.329  1.00 72.66           C
ATOM   2258  HH2 TRP A 157     -20.613   5.828 -24.926  1.00 72.66           H
ATOM   2259  HN  TRP A 157     -12.852   4.370 -28.578  1.00 72.66           H
ATOM   2260  N   ARG A 158     -11.086   6.244 -27.401  1.00 71.33           N
ATOM   2261  CA  ARG A 158      -9.763   6.325 -26.805  1.00 71.33           C
ATOM   2262  C   ARG A 158      -9.579   7.671 -26.101  1.00 71.33           C
ATOM   2263  O   ARG A 158      -9.050   7.729 -24.992  1.00 71.33           O
ATOM   2264  HA  ARG A 158      -9.727   5.502 -26.092  1.00 71.33           H
ATOM   2265  CB  ARG A 158      -8.671   6.158 -27.864  1.00 71.33           C
ATOM   2266 1HB  ARG A 158      -8.887   5.285 -28.480  1.00 71.33           H
ATOM   2267 2HB  ARG A 158      -8.666   7.023 -28.527  1.00 71.33           H
ATOM   2268  CG  ARG A 158      -7.295   6.001 -27.212  1.00 71.33           C
ATOM   2269 1HG  ARG A 158      -7.048   6.904 -26.654  1.00 71.33           H
ATOM   2270 2HG  ARG A 158      -7.320   5.180 -26.496  1.00 71.33           H
ATOM   2271  CD  ARG A 158      -6.218   5.734 -28.265  1.00 71.33           C
ATOM   2272 1HD  ARG A 158      -6.482   4.855 -28.854  1.00 71.33           H
ATOM   2273 2HD  ARG A 158      -6.157   6.574 -28.957  1.00 71.33           H
ATOM   2274  NE  ARG A 158      -4.908   5.525 -27.607  1.00 71.33           N
ATOM   2275  HE  ARG A 158      -4.845   5.696 -26.624  1.00 71.33           H
ATOM   2276  CZ  ARG A 158      -3.802   5.122 -28.247  1.00 71.33           C
ATOM   2277  NH1 ARG A 158      -3.829   4.878 -29.564  1.00 71.33           N
ATOM   2278 1HH1 ARG A 158      -4.679   4.997 -30.078  1.00 71.33           H
ATOM   2279 2HH1 ARG A 158      -2.999   4.577 -30.034  1.00 71.33           H
ATOM   2280  NH2 ARG A 158      -2.669   4.966 -27.549  1.00 71.33           N
ATOM   2281 1HH2 ARG A 158      -1.834   4.665 -28.011  1.00 71.33           H
ATOM   2282 2HH2 ARG A 158      -2.657   5.150 -26.566  1.00 71.33           H
ATOM   2283  HN  ARG A 158     -11.096   6.148 -28.396  1.00 71.33           H
ATOM   2284  N   GLU A 159     -10.026   8.721 -26.775  1.00 76.40           N
ATOM   2285  CA  GLU A 159      -9.867  10.068 -26.253  1.00 76.40           C
ATOM   2286  C   GLU A 159     -10.725  10.257 -25.001  1.00 76.40           C
ATOM   2287  O   GLU A 159     -10.239  10.734 -23.977  1.00 76.40           O
ATOM   2288  HA  GLU A 159      -8.812  10.156 -25.995  1.00 76.40           H
ATOM   2289  CB  GLU A 159     -10.213  11.112 -27.317  1.00 76.40           C
ATOM   2290 1HB  GLU A 159     -11.167  10.862 -27.781  1.00 76.40           H
ATOM   2291 2HB  GLU A 159     -10.197  12.107 -26.873  1.00 76.40           H
ATOM   2292  CG  GLU A 159      -9.168  11.122 -28.435  1.00 76.40           C
ATOM   2293 1HG  GLU A 159      -8.170  11.204 -28.004  1.00 76.40           H
ATOM   2294 2HG  GLU A 159      -9.204  10.178 -28.980  1.00 76.40           H
ATOM   2295  CD  GLU A 159      -9.410  12.284 -29.400  1.00 76.40           C
ATOM   2296  OE1 GLU A 159      -8.470  12.592 -30.164  1.00 76.40           O
ATOM   2297  OE2 GLU A 159     -10.529  12.838 -29.353  1.00 76.40           O
ATOM   2298  HN  GLU A 159     -10.489   8.662 -27.659  1.00 76.40           H
ATOM   2299  N   LYS A 160     -11.988   9.873 -25.123  1.00 81.15           N
ATOM   2300  CA  LYS A 160     -12.914   9.980 -24.009  1.00 81.15           C
ATOM   2301  C   LYS A 160     -12.346   9.227 -22.805  1.00 81.15           C
ATOM   2302  O   LYS A 160     -12.415   9.711 -21.676  1.00 81.15           O
ATOM   2303  HA  LYS A 160     -12.993  11.036 -23.750  1.00 81.15           H
ATOM   2304  CB  LYS A 160     -14.309   9.511 -24.426  1.00 81.15           C
ATOM   2305 1HB  LYS A 160     -14.247   8.513 -24.860  1.00 81.15           H
ATOM   2306 2HB  LYS A 160     -14.949   9.435 -23.546  1.00 81.15           H
ATOM   2307  CG  LYS A 160     -14.934  10.476 -25.436  1.00 81.15           C
ATOM   2308 1HG  LYS A 160     -14.918  11.489 -25.034  1.00 81.15           H
ATOM   2309 2HG  LYS A 160     -14.339  10.486 -26.349  1.00 81.15           H
ATOM   2310  CD  LYS A 160     -16.373  10.072 -25.762  1.00 81.15           C
ATOM   2311 1HD  LYS A 160     -16.383   9.080 -26.214  1.00 81.15           H
ATOM   2312 2HD  LYS A 160     -16.954  10.009 -24.842  1.00 81.15           H
ATOM   2313  CE  LYS A 160     -17.022  11.079 -26.714  1.00 81.15           C
ATOM   2314 1HE  LYS A 160     -17.000  12.074 -26.271  1.00 81.15           H
ATOM   2315 2HE  LYS A 160     -16.452  11.130 -27.642  1.00 81.15           H
ATOM   2316  NZ  LYS A 160     -18.420  10.690 -27.005  1.00 81.15           N
ATOM   2317 1HZ  LYS A 160     -18.837  11.371 -27.629  1.00 81.15           H
ATOM   2318 2HZ  LYS A 160     -18.432   9.776 -27.446  1.00 81.15           H
ATOM   2319 3HZ  LYS A 160     -18.948  10.655 -26.141  1.00 81.15           H
ATOM   2320  HN  LYS A 160     -12.378   9.495 -25.963  1.00 81.15           H
ATOM   2321  N   ARG A 161     -11.797   8.054 -23.086  1.00 82.17           N
ATOM   2322  CA  ARG A 161     -11.247   7.214 -22.035  1.00 82.17           C
ATOM   2323  C   ARG A 161     -10.114   7.943 -21.311  1.00 82.17           C
ATOM   2324  O   ARG A 161      -9.923   7.763 -20.110  1.00 82.17           O
ATOM   2325  HA  ARG A 161     -12.084   7.025 -21.363  1.00 82.17           H
ATOM   2326  CB  ARG A 161     -10.716   5.897 -22.605  1.00 82.17           C
ATOM   2327 1HB  ARG A 161     -10.111   6.097 -23.489  1.00 82.17           H
ATOM   2328 2HB  ARG A 161     -10.064   5.418 -21.875  1.00 82.17           H
ATOM   2329  CG  ARG A 161     -11.864   4.954 -22.968  1.00 82.17           C
ATOM   2330 1HG  ARG A 161     -12.390   4.650 -22.063  1.00 82.17           H
ATOM   2331 2HG  ARG A 161     -12.585   5.477 -23.596  1.00 82.17           H
ATOM   2332  CD  ARG A 161     -11.345   3.715 -23.702  1.00 82.17           C
ATOM   2333 1HD  ARG A 161     -12.180   3.156 -24.124  1.00 82.17           H
ATOM   2334 2HD  ARG A 161     -10.709   4.016 -24.534  1.00 82.17           H
ATOM   2335  NE  ARG A 161     -10.583   2.856 -22.768  1.00 82.17           N
ATOM   2336  HE  ARG A 161     -10.648   3.053 -21.790  1.00 82.17           H
ATOM   2337  CZ  ARG A 161      -9.810   1.831 -23.152  1.00 82.17           C
ATOM   2338  NH1 ARG A 161      -9.685   1.522 -24.450  1.00 82.17           N
ATOM   2339 1HH1 ARG A 161     -10.171   2.058 -25.141  1.00 82.17           H
ATOM   2340 2HH1 ARG A 161      -9.106   0.756 -24.728  1.00 82.17           H
ATOM   2341  NH2 ARG A 161      -9.164   1.120 -22.219  1.00 82.17           N
ATOM   2342 1HH2 ARG A 161      -8.583   0.352 -22.488  1.00 82.17           H
ATOM   2343 2HH2 ARG A 161      -9.262   1.357 -21.252  1.00 82.17           H
ATOM   2344  HN  ARG A 161     -11.725   7.677 -24.009  1.00 82.17           H
ATOM   2345  N   LEU A 162      -9.391   8.751 -22.073  1.00 84.27           N
ATOM   2346  CA  LEU A 162      -8.240   9.455 -21.536  1.00 84.27           C
ATOM   2347  C   LEU A 162      -8.719  10.594 -20.633  1.00 84.27           C
ATOM   2348  O   LEU A 162      -8.061  10.930 -19.650  1.00 84.27           O
ATOM   2349  HA  LEU A 162      -7.677   8.746 -20.928  1.00 84.27           H
ATOM   2350  CB  LEU A 162      -7.317   9.915 -22.666  1.00 84.27           C
ATOM   2351 1HB  LEU A 162      -7.353   9.172 -23.463  1.00 84.27           H
ATOM   2352 2HB  LEU A 162      -7.713  10.843 -23.077  1.00 84.27           H
ATOM   2353  CG  LEU A 162      -5.852  10.142 -22.286  1.00 84.27           C
ATOM   2354  HG  LEU A 162      -5.736   9.918 -21.226  1.00 84.27           H
ATOM   2355  CD1 LEU A 162      -4.933   9.189 -23.053  1.00 84.27           C
ATOM   2356 1HD1 LEU A 162      -5.199   8.159 -22.817  1.00 84.27           H
ATOM   2357 2HD1 LEU A 162      -5.046   9.358 -24.124  1.00 84.27           H
ATOM   2358 3HD1 LEU A 162      -3.898   9.372 -22.764  1.00 84.27           H
ATOM   2359  CD2 LEU A 162      -5.455  11.606 -22.485  1.00 84.27           C
ATOM   2360 1HD2 LEU A 162      -5.591  11.881 -23.531  1.00 84.27           H
ATOM   2361 2HD2 LEU A 162      -6.081  12.241 -21.858  1.00 84.27           H
ATOM   2362 3HD2 LEU A 162      -4.409  11.739 -22.207  1.00 84.27           H
ATOM   2363  HN  LEU A 162      -9.581   8.927 -23.039  1.00 84.27           H
ATOM   2364  N   LEU A 163      -9.863  11.155 -20.998  1.00 86.60           N
ATOM   2365  CA  LEU A 163     -10.468  12.208 -20.201  1.00 86.60           C
ATOM   2366  C   LEU A 163     -10.972  11.618 -18.883  1.00 86.60           C
ATOM   2367  O   LEU A 163     -10.689  12.152 -17.811  1.00 86.60           O
ATOM   2368  HA  LEU A 163      -9.689  12.937 -19.978  1.00 86.60           H
ATOM   2369  CB  LEU A 163     -11.550  12.933 -21.004  1.00 86.60           C
ATOM   2370 1HB  LEU A 163     -11.116  13.260 -21.949  1.00 86.60           H
ATOM   2371 2HB  LEU A 163     -12.336  12.217 -21.246  1.00 86.60           H
ATOM   2372  CG  LEU A 163     -12.193  14.143 -20.324  1.00 86.60           C
ATOM   2373  HG  LEU A 163     -12.540  13.835 -19.337  1.00 86.60           H
ATOM   2374  CD1 LEU A 163     -11.171  15.262 -20.114  1.00 86.60           C
ATOM   2375 1HD1 LEU A 163     -10.358  14.898 -19.486  1.00 86.60           H
ATOM   2376 2HD1 LEU A 163     -10.772  15.575 -21.079  1.00 86.60           H
ATOM   2377 3HD1 LEU A 163     -11.655  16.109 -19.629  1.00 86.60           H
ATOM   2378  CD2 LEU A 163     -13.418  14.624 -21.104  1.00 86.60           C
ATOM   2379 1HD2 LEU A 163     -13.118  14.909 -22.112  1.00 86.60           H
ATOM   2380 2HD2 LEU A 163     -14.153  13.821 -21.157  1.00 86.60           H
ATOM   2381 3HD2 LEU A 163     -13.856  15.484 -20.598  1.00 86.60           H
ATOM   2382  HN  LEU A 163     -10.372  10.901 -21.821  1.00 86.60           H
ATOM   2383  N   TYR A 164     -11.710  10.525 -19.004  1.00 87.91           N
ATOM   2384  CA  TYR A 164     -12.264   9.862 -17.836  1.00 87.91           C
ATOM   2385  C   TYR A 164     -11.154   9.391 -16.894  1.00 87.91           C
ATOM   2386  O   TYR A 164     -11.302   9.451 -15.675  1.00 87.91           O
ATOM   2387  HA  TYR A 164     -12.896  10.579 -17.310  1.00 87.91           H
ATOM   2388  CB  TYR A 164     -13.022   8.642 -18.362  1.00 87.91           C
ATOM   2389 1HB  TYR A 164     -12.430   8.170 -19.147  1.00 87.91           H
ATOM   2390 2HB  TYR A 164     -13.122   7.914 -17.557  1.00 87.91           H
ATOM   2391  CG  TYR A 164     -14.412   8.964 -18.916  1.00 87.91           C
ATOM   2392  CD1 TYR A 164     -15.369   9.522 -18.094  1.00 87.91           C
ATOM   2393  HD1 TYR A 164     -15.135   9.734 -17.051  1.00 87.91           H
ATOM   2394  CD2 TYR A 164     -14.707   8.695 -20.237  1.00 87.91           C
ATOM   2395  HD2 TYR A 164     -13.951   8.253 -20.886  1.00 87.91           H
ATOM   2396  CE1 TYR A 164     -16.677   9.825 -18.615  1.00 87.91           C
ATOM   2397  HE1 TYR A 164     -17.443  10.266 -17.976  1.00 87.91           H
ATOM   2398  CE2 TYR A 164     -16.015   8.997 -20.757  1.00 87.91           C
ATOM   2399  HE2 TYR A 164     -16.262   8.790 -21.799  1.00 87.91           H
ATOM   2400  CZ  TYR A 164     -16.936   9.548 -19.921  1.00 87.91           C
ATOM   2401  OH  TYR A 164     -18.171   9.834 -20.413  1.00 87.91           O
ATOM   2402  HH  TYR A 164     -18.214   9.601 -21.384  1.00 87.91           H
ATOM   2403  HN  TYR A 164     -11.930  10.093 -19.879  1.00 87.91           H
ATOM   2404  N   SER A 165     -10.066   8.933 -17.496  1.00 89.08           N
ATOM   2405  CA  SER A 165      -8.950   8.409 -16.728  1.00 89.08           C
ATOM   2406  C   SER A 165      -8.368   9.508 -15.836  1.00 89.08           C
ATOM   2407  O   SER A 165      -7.951   9.242 -14.710  1.00 89.08           O
ATOM   2408  HA  SER A 165      -9.368   7.606 -16.122  1.00 89.08           H
ATOM   2409  CB  SER A 165      -7.866   7.843 -17.647  1.00 89.08           C
ATOM   2410 1HB  SER A 165      -7.205   7.195 -17.072  1.00 89.08           H
ATOM   2411 2HB  SER A 165      -8.329   7.224 -18.416  1.00 89.08           H
ATOM   2412  OG  SER A 165      -7.099   8.872 -18.266  1.00 89.08           O
ATOM   2413  HG  SER A 165      -7.704   9.594 -18.602  1.00 89.08           H
ATOM   2414  HN  SER A 165      -9.942   8.915 -18.488  1.00 89.08           H
ATOM   2415  N   LYS A 166      -8.359  10.719 -16.373  1.00 91.25           N
ATOM   2416  CA  LYS A 166      -7.871  11.865 -15.625  1.00 91.25           C
ATOM   2417  C   LYS A 166      -8.782  12.108 -14.420  1.00 91.25           C
ATOM   2418  O   LYS A 166      -8.304  12.273 -13.299  1.00 91.25           O
ATOM   2419  HA  LYS A 166      -6.874  11.617 -15.260  1.00 91.25           H
ATOM   2420  CB  LYS A 166      -7.727  13.082 -16.542  1.00 91.25           C
ATOM   2421 1HB  LYS A 166      -8.635  13.207 -17.131  1.00 91.25           H
ATOM   2422 2HB  LYS A 166      -7.611  13.983 -15.941  1.00 91.25           H
ATOM   2423  CG  LYS A 166      -6.525  12.925 -17.475  1.00 91.25           C
ATOM   2424 1HG  LYS A 166      -5.612  12.838 -16.886  1.00 91.25           H
ATOM   2425 2HG  LYS A 166      -6.623  12.004 -18.050  1.00 91.25           H
ATOM   2426  CD  LYS A 166      -6.411  14.118 -18.427  1.00 91.25           C
ATOM   2427 1HD  LYS A 166      -7.302  14.174 -19.052  1.00 91.25           H
ATOM   2428 2HD  LYS A 166      -6.365  15.043 -17.853  1.00 91.25           H
ATOM   2429  CE  LYS A 166      -5.168  13.997 -19.311  1.00 91.25           C
ATOM   2430 1HE  LYS A 166      -4.285  13.851 -18.689  1.00 91.25           H
ATOM   2431 2HE  LYS A 166      -5.255  13.120 -19.953  1.00 91.25           H
ATOM   2432  NZ  LYS A 166      -5.002  15.211 -20.141  1.00 91.25           N
ATOM   2433 1HZ  LYS A 166      -4.180  15.111 -20.725  1.00 91.25           H
ATOM   2434 2HZ  LYS A 166      -5.821  15.335 -20.727  1.00 91.25           H
ATOM   2435 3HZ  LYS A 166      -4.893  16.020 -19.539  1.00 91.25           H
ATOM   2436  HN  LYS A 166      -8.676  10.923 -17.299  1.00 91.25           H
ATOM   2437  N   MET A 167     -10.079  12.122 -14.692  1.00 92.87           N
ATOM   2438  CA  MET A 167     -11.058  12.410 -13.658  1.00 92.87           C
ATOM   2439  C   MET A 167     -11.031  11.340 -12.564  1.00 92.87           C
ATOM   2440  O   MET A 167     -11.160  11.653 -11.382  1.00 92.87           O
ATOM   2441  HA  MET A 167     -10.768  13.374 -13.240  1.00 92.87           H
ATOM   2442  CB  MET A 167     -12.455  12.470 -14.279  1.00 92.87           C
ATOM   2443 1HB  MET A 167     -12.649  11.552 -14.834  1.00 92.87           H
ATOM   2444 2HB  MET A 167     -13.205  12.530 -13.490  1.00 92.87           H
ATOM   2445  CG  MET A 167     -12.588  13.675 -15.212  1.00 92.87           C
ATOM   2446 1HG  MET A 167     -12.148  14.557 -14.746  1.00 92.87           H
ATOM   2447 2HG  MET A 167     -12.038  13.494 -16.135  1.00 92.87           H
ATOM   2448  SD  MET A 167     -14.310  13.975 -15.578  1.00 92.87           S
ATOM   2449  CE  MET A 167     -14.696  12.490 -16.490  1.00 92.87           C
ATOM   2450 1HE  MET A 167     -14.059  12.430 -17.372  1.00 92.87           H
ATOM   2451 2HE  MET A 167     -14.523  11.620 -15.857  1.00 92.87           H
ATOM   2452 3HE  MET A 167     -15.742  12.514 -16.797  1.00 92.87           H
ATOM   2453  HN  MET A 167     -10.462  11.941 -15.598  1.00 92.87           H
ATOM   2454  N   VAL A 168     -10.862  10.099 -12.998  1.00 93.17           N
ATOM   2455  CA  VAL A 168     -10.817   8.982 -12.071  1.00 93.17           C
ATOM   2456  C   VAL A 168      -9.610   9.141 -11.145  1.00 93.17           C
ATOM   2457  O   VAL A 168      -9.725   8.963  -9.933  1.00 93.17           O
ATOM   2458  HA  VAL A 168     -11.726   9.015 -11.471  1.00 93.17           H
ATOM   2459  CB  VAL A 168     -10.807   7.661 -12.844  1.00 93.17           C
ATOM   2460  HB  VAL A 168     -10.028   7.723 -13.604  1.00 93.17           H
ATOM   2461  CG1 VAL A 168     -10.471   6.488 -11.921  1.00 93.17           C
ATOM   2462 1HG1 VAL A 168      -9.486   6.643 -11.481  1.00 93.17           H
ATOM   2463 2HG1 VAL A 168     -11.217   6.424 -11.128  1.00 93.17           H
ATOM   2464 3HG1 VAL A 168     -10.471   5.562 -12.495  1.00 93.17           H
ATOM   2465  CG2 VAL A 168     -12.142   7.433 -13.556  1.00 93.17           C
ATOM   2466 1HG2 VAL A 168     -12.946   7.401 -12.821  1.00 93.17           H
ATOM   2467 2HG2 VAL A 168     -12.323   8.247 -14.258  1.00 93.17           H
ATOM   2468 3HG2 VAL A 168     -12.108   6.487 -14.098  1.00 93.17           H
ATOM   2469  HN  VAL A 168     -10.757   9.854 -13.962  1.00 93.17           H
ATOM   2470  N   CYS A 169      -8.480   9.475 -11.751  1.00 93.40           N
ATOM   2471  CA  CYS A 169      -7.247   9.638 -10.998  1.00 93.40           C
ATOM   2472  C   CYS A 169      -7.483  10.691  -9.913  1.00 93.40           C
ATOM   2473  O   CYS A 169      -7.150  10.472  -8.749  1.00 93.40           O
ATOM   2474  HA  CYS A 169      -7.021   8.669 -10.555  1.00 93.40           H
ATOM   2475  CB  CYS A 169      -6.074  10.009 -11.908  1.00 93.40           C
ATOM   2476 1HB  CYS A 169      -6.358  10.832 -12.564  1.00 93.40           H
ATOM   2477 2HB  CYS A 169      -5.233  10.356 -11.307  1.00 93.40           H
ATOM   2478  SG  CYS A 169      -5.573   8.559 -12.905  1.00 93.40           S
ATOM   2479  HG  CYS A 169      -6.553   8.659 -13.798  1.00 93.40           H
ATOM   2480  HN  CYS A 169      -8.398   9.633 -12.735  1.00 93.40           H
ATOM   2481  N   PHE A 170      -8.055  11.810 -10.333  1.00 95.29           N
ATOM   2482  CA  PHE A 170      -8.304  12.911  -9.418  1.00 95.29           C
ATOM   2483  C   PHE A 170      -9.193  12.468  -8.255  1.00 95.29           C
ATOM   2484  O   PHE A 170      -8.910  12.779  -7.099  1.00 95.29           O
ATOM   2485  HA  PHE A 170      -7.338  13.236  -9.032  1.00 95.29           H
ATOM   2486  CB  PHE A 170      -9.030  13.998 -10.214  1.00 95.29           C
ATOM   2487 1HB  PHE A 170      -8.427  14.262 -11.083  1.00 95.29           H
ATOM   2488 2HB  PHE A 170      -9.970  13.592 -10.590  1.00 95.29           H
ATOM   2489  CG  PHE A 170      -9.325  15.266  -9.411  1.00 95.29           C
ATOM   2490  CD1 PHE A 170     -10.562  15.465  -8.883  1.00 95.29           C
ATOM   2491  HD1 PHE A 170     -11.344  14.720  -9.032  1.00 95.29           H
ATOM   2492  CD2 PHE A 170      -8.349  16.195  -9.225  1.00 95.29           C
ATOM   2493  HD2 PHE A 170      -7.357  16.036  -9.648  1.00 95.29           H
ATOM   2494  CE1 PHE A 170     -10.835  16.642  -8.137  1.00 95.29           C
ATOM   2495  HE1 PHE A 170     -11.827  16.801  -7.714  1.00 95.29           H
ATOM   2496  CE2 PHE A 170      -8.622  17.372  -8.479  1.00 95.29           C
ATOM   2497  HE2 PHE A 170      -7.840  18.117  -8.330  1.00 95.29           H
ATOM   2498  CZ  PHE A 170      -9.860  17.571  -7.951  1.00 95.29           C
ATOM   2499  HZ  PHE A 170     -10.069  18.474  -7.379  1.00 95.29           H
ATOM   2500  HN  PHE A 170      -8.345  11.970 -11.276  1.00 95.29           H
ATOM   2501  N   THR A 171     -10.251  11.749  -8.601  1.00 95.39           N
ATOM   2502  CA  THR A 171     -11.212  11.304  -7.606  1.00 95.39           C
ATOM   2503  C   THR A 171     -10.532  10.401  -6.574  1.00 95.39           C
ATOM   2504  O   THR A 171     -10.838  10.471  -5.385  1.00 95.39           O
ATOM   2505  HA  THR A 171     -11.582  12.178  -7.071  1.00 95.39           H
ATOM   2506  CB  THR A 171     -12.370  10.624  -8.338  1.00 95.39           C
ATOM   2507  HB  THR A 171     -12.058   9.668  -8.758  1.00 95.39           H
ATOM   2508  OG1 THR A 171     -12.803  11.598  -9.283  1.00 95.39           O
ATOM   2509  HG1 THR A 171     -12.396  11.412 -10.178  1.00 95.39           H
ATOM   2510  CG2 THR A 171     -13.589  10.412  -7.437  1.00 95.39           C
ATOM   2511 1HG2 THR A 171     -13.942  11.376  -7.071  1.00 95.39           H
ATOM   2512 2HG2 THR A 171     -13.310   9.783  -6.592  1.00 95.39           H
ATOM   2513 3HG2 THR A 171     -14.382   9.927  -8.006  1.00 95.39           H
ATOM   2514  HN  THR A 171     -10.455  11.471  -9.540  1.00 95.39           H
ATOM   2515  N   ILE A 172      -9.622   9.574  -7.068  1.00 94.49           N
ATOM   2516  CA  ILE A 172      -8.931   8.625  -6.211  1.00 94.49           C
ATOM   2517  C   ILE A 172      -8.103   9.387  -5.176  1.00 94.49           C
ATOM   2518  O   ILE A 172      -8.110   9.045  -3.995  1.00 94.49           O
ATOM   2519  HA  ILE A 172      -9.690   8.045  -5.687  1.00 94.49           H
ATOM   2520  CB  ILE A 172      -8.112   7.642  -7.052  1.00 94.49           C
ATOM   2521  HB  ILE A 172      -7.573   8.209  -7.811  1.00 94.49           H
ATOM   2522  CG1 ILE A 172      -9.023   6.656  -7.785  1.00 94.49           C
ATOM   2523 1HG1 ILE A 172      -9.497   5.989  -7.066  1.00 94.49           H
ATOM   2524 2HG1 ILE A 172      -9.822   7.200  -8.289  1.00 94.49           H
ATOM   2525  CG2 ILE A 172      -7.066   6.927  -6.194  1.00 94.49           C
ATOM   2526 1HG2 ILE A 172      -6.389   7.662  -5.758  1.00 94.49           H
ATOM   2527 2HG2 ILE A 172      -7.564   6.375  -5.398  1.00 94.49           H
ATOM   2528 3HG2 ILE A 172      -6.498   6.235  -6.816  1.00 94.49           H
ATOM   2529  CD1 ILE A 172      -8.233   5.836  -8.807  1.00 94.49           C
ATOM   2530 1HD1 ILE A 172      -7.781   6.506  -9.539  1.00 94.49           H
ATOM   2531 2HD1 ILE A 172      -7.450   5.275  -8.296  1.00 94.49           H
ATOM   2532 3HD1 ILE A 172      -8.904   5.143  -9.314  1.00 94.49           H
ATOM   2533  HN  ILE A 172      -9.355   9.545  -8.031  1.00 94.49           H
ATOM   2534  N   TRP A 173      -7.407  10.408  -5.656  1.00 95.22           N
ATOM   2535  CA  TRP A 173      -6.516  11.175  -4.802  1.00 95.22           C
ATOM   2536  C   TRP A 173      -7.358  11.819  -3.699  1.00 95.22           C
ATOM   2537  O   TRP A 173      -6.986  11.779  -2.527  1.00 95.22           O
ATOM   2538  HA  TRP A 173      -5.796  10.483  -4.366  1.00 95.22           H
ATOM   2539  CB  TRP A 173      -5.718  12.194  -5.618  1.00 95.22           C
ATOM   2540 1HB  TRP A 173      -6.375  12.643  -6.362  1.00 95.22           H
ATOM   2541 2HB  TRP A 173      -5.390  12.996  -4.956  1.00 95.22           H
ATOM   2542  CG  TRP A 173      -4.496  11.605  -6.326  1.00 95.22           C
ATOM   2543  CD1 TRP A 173      -4.312  11.426  -7.641  1.00 95.22           C
ATOM   2544  HD1 TRP A 173      -5.043  11.691  -8.405  1.00 95.22           H
ATOM   2545  CD2 TRP A 173      -3.290  11.121  -5.700  1.00 95.22           C
ATOM   2546  NE1 TRP A 173      -3.079  10.865  -7.907  1.00 95.22           N
ATOM   2547  HE1 TRP A 173      -2.715  10.638  -8.810  1.00 95.22           H
ATOM   2548  CE2 TRP A 173      -2.438  10.673  -6.689  1.00 95.22           C
ATOM   2549  CE3 TRP A 173      -2.930  11.063  -4.342  1.00 95.22           C
ATOM   2550  HE3 TRP A 173      -3.584  11.410  -3.542  1.00 95.22           H
ATOM   2551  CZ2 TRP A 173      -1.172  10.137  -6.426  1.00 95.22           C
ATOM   2552  HZ2 TRP A 173      -0.518   9.790  -7.226  1.00 95.22           H
ATOM   2553  CZ3 TRP A 173      -1.661  10.524  -4.095  1.00 95.22           C
ATOM   2554  HZ3 TRP A 173      -1.332  10.456  -3.058  1.00 95.22           H
ATOM   2555  CH2 TRP A 173      -0.792  10.069  -5.080  1.00 95.22           C
ATOM   2556  HH2 TRP A 173       0.181   9.662  -4.806  1.00 95.22           H
ATOM   2557  HN  TRP A 173      -7.446  10.712  -6.608  1.00 95.22           H
ATOM   2558  N   VAL A 174      -8.475  12.399  -4.113  1.00 95.76           N
ATOM   2559  CA  VAL A 174      -9.344  13.099  -3.182  1.00 95.76           C
ATOM   2560  C   VAL A 174      -9.858  12.113  -2.131  1.00 95.76           C
ATOM   2561  O   VAL A 174      -9.869  12.420  -0.940  1.00 95.76           O
ATOM   2562  HA  VAL A 174      -8.746  13.862  -2.684  1.00 95.76           H
ATOM   2563  CB  VAL A 174     -10.469  13.801  -3.944  1.00 95.76           C
ATOM   2564  HB  VAL A 174     -10.963  13.059  -4.572  1.00 95.76           H
ATOM   2565  CG1 VAL A 174     -11.512  14.370  -2.980  1.00 95.76           C
ATOM   2566 1HG1 VAL A 174     -11.942  13.560  -2.390  1.00 95.76           H
ATOM   2567 2HG1 VAL A 174     -11.037  15.091  -2.315  1.00 95.76           H
ATOM   2568 3HG1 VAL A 174     -12.301  14.864  -3.548  1.00 95.76           H
ATOM   2569  CG2 VAL A 174      -9.913  14.895  -4.858  1.00 95.76           C
ATOM   2570 1HG2 VAL A 174      -9.383  15.635  -4.259  1.00 95.76           H
ATOM   2571 2HG2 VAL A 174      -9.226  14.451  -5.579  1.00 95.76           H
ATOM   2572 3HG2 VAL A 174     -10.734  15.378  -5.388  1.00 95.76           H
ATOM   2573  HN  VAL A 174      -8.788  12.395  -5.062  1.00 95.76           H
ATOM   2574  N   LEU A 175     -10.272  10.949  -2.609  1.00 93.75           N
ATOM   2575  CA  LEU A 175     -10.877   9.955  -1.740  1.00 93.75           C
ATOM   2576  C   LEU A 175      -9.838   9.467  -0.729  1.00 93.75           C
ATOM   2577  O   LEU A 175     -10.135   9.336   0.458  1.00 93.75           O
ATOM   2578  HA  LEU A 175     -11.685  10.445  -1.196  1.00 93.75           H
ATOM   2579  CB  LEU A 175     -11.505   8.831  -2.567  1.00 93.75           C
ATOM   2580 1HB  LEU A 175     -12.164   9.279  -3.311  1.00 93.75           H
ATOM   2581 2HB  LEU A 175     -10.711   8.320  -3.111  1.00 93.75           H
ATOM   2582  CG  LEU A 175     -12.303   7.787  -1.783  1.00 93.75           C
ATOM   2583  HG  LEU A 175     -11.684   7.434  -0.958  1.00 93.75           H
ATOM   2584  CD1 LEU A 175     -13.562   8.404  -1.172  1.00 93.75           C
ATOM   2585 1HD1 LEU A 175     -13.280   9.210  -0.494  1.00 93.75           H
ATOM   2586 2HD1 LEU A 175     -14.194   8.802  -1.966  1.00 93.75           H
ATOM   2587 3HD1 LEU A 175     -14.110   7.640  -0.620  1.00 93.75           H
ATOM   2588  CD2 LEU A 175     -12.625   6.574  -2.658  1.00 93.75           C
ATOM   2589 1HD2 LEU A 175     -13.216   6.892  -3.517  1.00 93.75           H
ATOM   2590 2HD2 LEU A 175     -11.697   6.118  -3.003  1.00 93.75           H
ATOM   2591 3HD2 LEU A 175     -13.192   5.847  -2.076  1.00 93.75           H
ATOM   2592  HN  LEU A 175     -10.199  10.682  -3.570  1.00 93.75           H
ATOM   2593  N   ALA A 176      -8.641   9.212  -1.235  1.00 93.89           N
ATOM   2594  CA  ALA A 176      -7.575   8.678  -0.404  1.00 93.89           C
ATOM   2595  C   ALA A 176      -7.193   9.714   0.655  1.00 93.89           C
ATOM   2596  O   ALA A 176      -6.854   9.358   1.783  1.00 93.89           O
ATOM   2597  HA  ALA A 176      -7.956   7.786   0.092  1.00 93.89           H
ATOM   2598  CB  ALA A 176      -6.389   8.283  -1.287  1.00 93.89           C
ATOM   2599 1HB  ALA A 176      -6.705   7.524  -2.002  1.00 93.89           H
ATOM   2600 2HB  ALA A 176      -6.027   9.160  -1.823  1.00 93.89           H
ATOM   2601 3HB  ALA A 176      -5.589   7.883  -0.663  1.00 93.89           H
ATOM   2602  HN  ALA A 176      -8.395   9.363  -2.193  1.00 93.89           H
ATOM   2603  N   ALA A 177      -7.261  10.975   0.256  1.00 94.12           N
ATOM   2604  CA  ALA A 177      -6.906  12.064   1.150  1.00 94.12           C
ATOM   2605  C   ALA A 177      -7.904  12.113   2.308  1.00 94.12           C
ATOM   2606  O   ALA A 177      -7.518  12.322   3.457  1.00 94.12           O
ATOM   2607  HA  ALA A 177      -5.912  11.856   1.547  1.00 94.12           H
ATOM   2608  CB  ALA A 177      -6.859  13.376   0.364  1.00 94.12           C
ATOM   2609 1HB  ALA A 177      -6.114  13.299  -0.428  1.00 94.12           H
ATOM   2610 2HB  ALA A 177      -7.837  13.571  -0.075  1.00 94.12           H
ATOM   2611 3HB  ALA A 177      -6.592  14.192   1.036  1.00 94.12           H
ATOM   2612  HN  ALA A 177      -7.552  11.257  -0.659  1.00 94.12           H
ATOM   2613  N   ALA A 178      -9.169  11.918   1.966  1.00 94.26           N
ATOM   2614  CA  ALA A 178     -10.230  11.976   2.956  1.00 94.26           C
ATOM   2615  C   ALA A 178     -10.094  10.791   3.914  1.00 94.26           C
ATOM   2616  O   ALA A 178     -10.346  10.922   5.111  1.00 94.26           O
ATOM   2617  HA  ALA A 178     -10.109  12.902   3.518  1.00 94.26           H
ATOM   2618  CB  ALA A 178     -11.588  12.001   2.250  1.00 94.26           C
ATOM   2619 1HB  ALA A 178     -11.645  12.878   1.605  1.00 94.26           H
ATOM   2620 2HB  ALA A 178     -11.701  11.099   1.649  1.00 94.26           H
ATOM   2621 3HB  ALA A 178     -12.383  12.045   2.994  1.00 94.26           H
ATOM   2622  HN  ALA A 178      -9.472  11.723   1.033  1.00 94.26           H
ATOM   2623  N   LEU A 179      -9.694   9.660   3.352  1.00 92.45           N
ATOM   2624  CA  LEU A 179      -9.663   8.418   4.106  1.00 92.45           C
ATOM   2625  C   LEU A 179      -8.493   8.454   5.091  1.00 92.45           C
ATOM   2626  O   LEU A 179      -8.467   7.693   6.057  1.00 92.45           O
ATOM   2627  HA  LEU A 179     -10.591   8.359   4.675  1.00 92.45           H
ATOM   2628  CB  LEU A 179      -9.635   7.216   3.160  1.00 92.45           C
ATOM   2629 1HB  LEU A 179      -8.860   7.386   2.412  1.00 92.45           H
ATOM   2630 2HB  LEU A 179      -9.340   6.336   3.731  1.00 92.45           H
ATOM   2631  CG  LEU A 179     -10.945   6.903   2.435  1.00 92.45           C
ATOM   2632  HG  LEU A 179     -11.302   7.819   1.963  1.00 92.45           H
ATOM   2633  CD1 LEU A 179     -10.723   5.878   1.320  1.00 92.45           C
ATOM   2634 1HD1 LEU A 179     -10.010   6.275   0.598  1.00 92.45           H
ATOM   2635 2HD1 LEU A 179     -10.331   4.955   1.748  1.00 92.45           H
ATOM   2636 3HD1 LEU A 179     -11.670   5.673   0.821  1.00 92.45           H
ATOM   2637  CD2 LEU A 179     -12.024   6.452   3.421  1.00 92.45           C
ATOM   2638 1HD2 LEU A 179     -11.689   5.555   3.941  1.00 92.45           H
ATOM   2639 2HD2 LEU A 179     -12.207   7.245   4.146  1.00 92.45           H
ATOM   2640 3HD2 LEU A 179     -12.945   6.236   2.879  1.00 92.45           H
ATOM   2641  HN  LEU A 179      -9.395   9.583   2.400  1.00 92.45           H
ATOM   2642  N   CYS A 180      -7.553   9.344   4.811  1.00 93.27           N
ATOM   2643  CA  CYS A 180      -6.342   9.431   5.610  1.00 93.27           C
ATOM   2644  C   CYS A 180      -6.524  10.548   6.639  1.00 93.27           C
ATOM   2645  O   CYS A 180      -5.584  10.902   7.350  1.00 93.27           O
ATOM   2646  HA  CYS A 180      -6.223   8.466   6.104  1.00 93.27           H
ATOM   2647  CB  CYS A 180      -5.104   9.653   4.739  1.00 93.27           C
ATOM   2648 1HB  CYS A 180      -4.202   9.467   5.322  1.00 93.27           H
ATOM   2649 2HB  CYS A 180      -5.100   8.944   3.911  1.00 93.27           H
ATOM   2650  SG  CYS A 180      -5.091  11.366   4.095  1.00 93.27           S
ATOM   2651  HG  CYS A 180      -3.860  11.316   3.594  1.00 93.27           H
ATOM   2652  HN  CYS A 180      -7.608   9.998   4.057  1.00 93.27           H
ATOM   2653  N   ILE A 181      -7.740  11.074   6.686  1.00 93.69           N
ATOM   2654  CA  ILE A 181      -8.069  12.112   7.648  1.00 93.69           C
ATOM   2655  C   ILE A 181      -7.774  11.605   9.061  1.00 93.69           C
ATOM   2656  O   ILE A 181      -7.128  12.294   9.849  1.00 93.69           O
ATOM   2657  HA  ILE A 181      -7.421  12.964   7.444  1.00 93.69           H
ATOM   2658  CB  ILE A 181      -9.511  12.584   7.453  1.00 93.69           C
ATOM   2659  HB  ILE A 181     -10.143  11.706   7.319  1.00 93.69           H
ATOM   2660  CG1 ILE A 181      -9.644  13.433   6.187  1.00 93.69           C
ATOM   2661 1HG1 ILE A 181      -9.060  14.347   6.295  1.00 93.69           H
ATOM   2662 2HG1 ILE A 181      -9.232  12.890   5.336  1.00 93.69           H
ATOM   2663  CG2 ILE A 181     -10.019  13.322   8.694  1.00 93.69           C
ATOM   2664 1HG2 ILE A 181      -9.984  12.653   9.554  1.00 93.69           H
ATOM   2665 2HG2 ILE A 181      -9.389  14.191   8.883  1.00 93.69           H
ATOM   2666 3HG2 ILE A 181     -11.047  13.647   8.528  1.00 93.69           H
ATOM   2667  CD1 ILE A 181     -11.108  13.786   5.914  1.00 93.69           C
ATOM   2668 1HD1 ILE A 181     -11.684  12.870   5.783  1.00 93.69           H
ATOM   2669 2HD1 ILE A 181     -11.508  14.350   6.757  1.00 93.69           H
ATOM   2670 3HD1 ILE A 181     -11.173  14.390   5.009  1.00 93.69           H
ATOM   2671  HN  ILE A 181      -8.490  10.802   6.084  1.00 93.69           H
ATOM   2672  N   PRO A 182      -8.238  10.396   9.405  1.00 91.99           N
ATOM   2673  CA  PRO A 182      -8.070   9.883  10.767  1.00 91.99           C
ATOM   2674  C   PRO A 182      -6.622   9.933  11.228  1.00 91.99           C
ATOM   2675  O   PRO A 182      -6.340  10.326  12.358  1.00 91.99           O
ATOM   2676  HA  PRO A 182      -8.615  10.509  11.473  1.00 91.99           H
ATOM   2677  CB  PRO A 182      -8.589   8.447  10.680  1.00 91.99           C
ATOM   2678 1HB  PRO A 182      -7.787   7.743  10.457  1.00 91.99           H
ATOM   2679 2HB  PRO A 182      -9.041   8.126  11.618  1.00 91.99           H
ATOM   2680  CG  PRO A 182      -9.613   8.509   9.553  1.00 91.99           C
ATOM   2681 1HG  PRO A 182      -9.814   7.523   9.133  1.00 91.99           H
ATOM   2682 2HG  PRO A 182     -10.572   8.896   9.899  1.00 91.99           H
ATOM   2683  CD  PRO A 182      -8.953   9.436   8.545  1.00 91.99           C
ATOM   2684 1HD  PRO A 182      -8.268   8.898   7.890  1.00 91.99           H
ATOM   2685 2HD  PRO A 182      -9.687   9.924   7.904  1.00 91.99           H
ATOM   2686  N   GLU A 183      -5.735   9.529  10.330  1.00 92.24           N
ATOM   2687  CA  GLU A 183      -4.318   9.482  10.647  1.00 92.24           C
ATOM   2688  C   GLU A 183      -3.800  10.884  10.973  1.00 92.24           C
ATOM   2689  O   GLU A 183      -2.957  11.049  11.854  1.00 92.24           O
ATOM   2690  HA  GLU A 183      -4.240   8.845  11.528  1.00 92.24           H
ATOM   2691  CB  GLU A 183      -3.521   8.854   9.502  1.00 92.24           C
ATOM   2692 1HB  GLU A 183      -3.932   9.179   8.547  1.00 92.24           H
ATOM   2693 2HB  GLU A 183      -2.463   9.090   9.619  1.00 92.24           H
ATOM   2694  CG  GLU A 183      -3.627   7.328   9.532  1.00 92.24           C
ATOM   2695 1HG  GLU A 183      -2.888   6.895   8.857  1.00 92.24           H
ATOM   2696 2HG  GLU A 183      -3.397   6.963  10.533  1.00 92.24           H
ATOM   2697  CD  GLU A 183      -5.028   6.868   9.126  1.00 92.24           C
ATOM   2698  OE1 GLU A 183      -5.346   5.694   9.415  1.00 92.24           O
ATOM   2699  OE2 GLU A 183      -5.750   7.701   8.535  1.00 92.24           O
ATOM   2700  HN  GLU A 183      -5.971   9.239   9.402  1.00 92.24           H
ATOM   2701  N   ILE A 184      -4.324  11.858  10.244  1.00 93.70           N
ATOM   2702  CA  ILE A 184      -3.872  13.231  10.392  1.00 93.70           C
ATOM   2703  C   ILE A 184      -4.222  13.729  11.796  1.00 93.70           C
ATOM   2704  O   ILE A 184      -3.445  14.457  12.412  1.00 93.70           O
ATOM   2705  HA  ILE A 184      -2.787  13.231  10.287  1.00 93.70           H
ATOM   2706  CB  ILE A 184      -4.436  14.105   9.271  1.00 93.70           C
ATOM   2707  HB  ILE A 184      -5.520  13.988   9.259  1.00 93.70           H
ATOM   2708  CG1 ILE A 184      -3.917  13.648   7.906  1.00 93.70           C
ATOM   2709 1HG1 ILE A 184      -2.847  13.843   7.836  1.00 93.70           H
ATOM   2710 2HG1 ILE A 184      -4.053  12.572   7.803  1.00 93.70           H
ATOM   2711  CG2 ILE A 184      -4.144  15.585   9.529  1.00 93.70           C
ATOM   2712 1HG2 ILE A 184      -4.602  15.886  10.471  1.00 93.70           H
ATOM   2713 2HG2 ILE A 184      -3.066  15.738   9.584  1.00 93.70           H
ATOM   2714 3HG2 ILE A 184      -4.556  16.184   8.717  1.00 93.70           H
ATOM   2715  CD1 ILE A 184      -4.648  14.370   6.772  1.00 93.70           C
ATOM   2716 1HD1 ILE A 184      -5.715  14.153   6.831  1.00 93.70           H
ATOM   2717 2HD1 ILE A 184      -4.490  15.445   6.864  1.00 93.70           H
ATOM   2718 3HD1 ILE A 184      -4.260  14.027   5.813  1.00 93.70           H
ATOM   2719  HN  ILE A 184      -5.044  11.722   9.563  1.00 93.70           H
ATOM   2720  N   LEU A 185      -5.393  13.318  12.261  1.00 93.36           N
ATOM   2721  CA  LEU A 185      -5.962  13.891  13.468  1.00 93.36           C
ATOM   2722  C   LEU A 185      -5.264  13.291  14.690  1.00 93.36           C
ATOM   2723  O   LEU A 185      -4.822  14.019  15.578  1.00 93.36           O
ATOM   2724  HA  LEU A 185      -5.761  14.962  13.448  1.00 93.36           H
ATOM   2725  CB  LEU A 185      -7.481  13.716  13.480  1.00 93.36           C
ATOM   2726 1HB  LEU A 185      -7.707  12.661  13.326  1.00 93.36           H
ATOM   2727 2HB  LEU A 185      -7.850  13.979  14.472  1.00 93.36           H
ATOM   2728  CG  LEU A 185      -8.259  14.531  12.445  1.00 93.36           C
ATOM   2729  HG  LEU A 185      -7.924  14.230  11.452  1.00 93.36           H
ATOM   2730  CD1 LEU A 185      -9.757  14.235  12.526  1.00 93.36           C
ATOM   2731 1HD1 LEU A 185      -9.929  13.175  12.337  1.00 93.36           H
ATOM   2732 2HD1 LEU A 185     -10.125  14.490  13.520  1.00 93.36           H
ATOM   2733 3HD1 LEU A 185     -10.286  14.827  11.779  1.00 93.36           H
ATOM   2734  CD2 LEU A 185      -7.961  16.025  12.588  1.00 93.36           C
ATOM   2735 1HD2 LEU A 185      -8.250  16.359  13.584  1.00 93.36           H
ATOM   2736 2HD2 LEU A 185      -6.895  16.199  12.441  1.00 93.36           H
ATOM   2737 3HD2 LEU A 185      -8.527  16.582  11.840  1.00 93.36           H
ATOM   2738  HN  LEU A 185      -5.948  12.608  11.827  1.00 93.36           H
ATOM   2739  N   TYR A 186      -5.187  11.968  14.698  1.00 93.23           N
ATOM   2740  CA  TYR A 186      -4.906  11.241  15.924  1.00 93.23           C
ATOM   2741  C   TYR A 186      -3.421  10.889  16.025  1.00 93.23           C
ATOM   2742  O   TYR A 186      -2.969  10.378  17.049  1.00 93.23           O
ATOM   2743  HA  TYR A 186      -5.179  11.881  16.764  1.00 93.23           H
ATOM   2744  CB  TYR A 186      -5.720   9.948  15.844  1.00 93.23           C
ATOM   2745 1HB  TYR A 186      -5.400   9.384  14.968  1.00 93.23           H
ATOM   2746 2HB  TYR A 186      -5.497   9.335  16.717  1.00 93.23           H
ATOM   2747  CG  TYR A 186      -7.232  10.168  15.766  1.00 93.23           C
ATOM   2748  CD1 TYR A 186      -7.851  11.026  16.653  1.00 93.23           C
ATOM   2749  HD1 TYR A 186      -7.262  11.547  17.408  1.00 93.23           H
ATOM   2750  CD2 TYR A 186      -7.977   9.509  14.810  1.00 93.23           C
ATOM   2751  HD2 TYR A 186      -7.489   8.832  14.109  1.00 93.23           H
ATOM   2752  CE1 TYR A 186      -9.274  11.233  16.580  1.00 93.23           C
ATOM   2753  HE1 TYR A 186      -9.775  11.908  17.274  1.00 93.23           H
ATOM   2754  CE2 TYR A 186      -9.400   9.716  14.737  1.00 93.23           C
ATOM   2755  HE2 TYR A 186     -10.001   9.202  13.987  1.00 93.23           H
ATOM   2756  CZ  TYR A 186      -9.978  10.568  15.626  1.00 93.23           C
ATOM   2757  OH  TYR A 186     -11.322  10.764  15.557  1.00 93.23           O
ATOM   2758  HH  TYR A 186     -11.696  10.293  14.758  1.00 93.23           H
ATOM   2759  HN  TYR A 186      -5.312  11.396  13.887  1.00 93.23           H
ATOM   2760  N   SER A 187      -2.702  11.177  14.950  1.00 93.30           N
ATOM   2761  CA  SER A 187      -1.259  11.014  14.948  1.00 93.30           C
ATOM   2762  C   SER A 187      -0.614  12.048  15.874  1.00 93.30           C
ATOM   2763  O   SER A 187      -0.743  13.251  15.652  1.00 93.30           O
ATOM   2764  HA  SER A 187      -1.082  10.005  15.320  1.00 93.30           H
ATOM   2765  CB  SER A 187      -0.691  11.141  13.533  1.00 93.30           C
ATOM   2766 1HB  SER A 187      -0.998  12.095  13.104  1.00 93.30           H
ATOM   2767 2HB  SER A 187       0.398  11.148  13.578  1.00 93.30           H
ATOM   2768  OG  SER A 187      -1.124  10.080  12.687  1.00 93.30           O
ATOM   2769  HG  SER A 187      -1.584  10.452  11.880  1.00 93.30           H
ATOM   2770  HN  SER A 187      -3.090  11.516  14.093  1.00 93.30           H
ATOM   2771  N   GLN A 188       0.067  11.541  16.891  1.00 92.14           N
ATOM   2772  CA  GLN A 188       0.862  12.394  17.758  1.00 92.14           C
ATOM   2773  C   GLN A 188       2.064  11.621  18.306  1.00 92.14           C
ATOM   2774  O   GLN A 188       2.126  10.398  18.187  1.00 92.14           O
ATOM   2775  HA  GLN A 188       1.206  13.211  17.124  1.00 92.14           H
ATOM   2776  CB  GLN A 188       0.013  12.965  18.895  1.00 92.14           C
ATOM   2777 1HB  GLN A 188       0.606  13.668  19.480  1.00 92.14           H
ATOM   2778 2HB  GLN A 188      -0.827  13.524  18.482  1.00 92.14           H
ATOM   2779  CG  GLN A 188      -0.508  11.849  19.804  1.00 92.14           C
ATOM   2780 1HG  GLN A 188      -1.084  11.135  19.215  1.00 92.14           H
ATOM   2781 2HG  GLN A 188       0.332  11.304  20.234  1.00 92.14           H
ATOM   2782  CD  GLN A 188      -1.382  12.418  20.924  1.00 92.14           C
ATOM   2783  OE1 GLN A 188      -1.807  13.561  20.896  1.00 92.14           O
ATOM   2784  NE2 GLN A 188      -1.625  11.558  21.909  1.00 92.14           N
ATOM   2785 1HE2 GLN A 188      -1.245  10.633  21.871  1.00 92.14           H
ATOM   2786 2HE2 GLN A 188      -2.187  11.836  22.688  1.00 92.14           H
ATOM   2787  HN  GLN A 188       0.081  10.569  17.127  1.00 92.14           H
ATOM   2788  N   ILE A 189       2.988  12.366  18.895  1.00 92.21           N
ATOM   2789  CA  ILE A 189       4.138  11.759  19.542  1.00 92.21           C
ATOM   2790  C   ILE A 189       3.781  11.419  20.991  1.00 92.21           C
ATOM   2791  O   ILE A 189       3.295  12.273  21.731  1.00 92.21           O
ATOM   2792  HA  ILE A 189       4.358  10.831  19.015  1.00 92.21           H
ATOM   2793  CB  ILE A 189       5.367  12.660  19.407  1.00 92.21           C
ATOM   2794  HB  ILE A 189       5.131  13.629  19.846  1.00 92.21           H
ATOM   2795  CG1 ILE A 189       5.709  12.902  17.935  1.00 92.21           C
ATOM   2796 1HG1 ILE A 189       6.063  11.975  17.483  1.00 92.21           H
ATOM   2797 2HG1 ILE A 189       4.811  13.199  17.393  1.00 92.21           H
ATOM   2798  CG2 ILE A 189       6.554  12.088  20.185  1.00 92.21           C
ATOM   2799 1HG2 ILE A 189       6.293  12.010  21.240  1.00 92.21           H
ATOM   2800 2HG2 ILE A 189       6.801  11.100  19.797  1.00 92.21           H
ATOM   2801 3HG2 ILE A 189       7.414  12.748  20.071  1.00 92.21           H
ATOM   2802  CD1 ILE A 189       6.779  13.986  17.793  1.00 92.21           C
ATOM   2803 1HD1 ILE A 189       6.412  14.918  18.224  1.00 92.21           H
ATOM   2804 2HD1 ILE A 189       7.684  13.675  18.315  1.00 92.21           H
ATOM   2805 3HD1 ILE A 189       7.004  14.139  16.737  1.00 92.21           H
ATOM   2806  HN  ILE A 189       2.960  13.365  18.933  1.00 92.21           H
ATOM   2807  N   LYS A 190       4.037  10.170  21.353  1.00 88.75           N
ATOM   2808  CA  LYS A 190       3.895   9.748  22.736  1.00 88.75           C
ATOM   2809  C   LYS A 190       5.279   9.456  23.320  1.00 88.75           C
ATOM   2810  O   LYS A 190       6.057   8.704  22.737  1.00 88.75           O
ATOM   2811  HA  LYS A 190       3.455  10.578  23.288  1.00 88.75           H
ATOM   2812  CB  LYS A 190       2.924   8.570  22.839  1.00 88.75           C
ATOM   2813 1HB  LYS A 190       1.997   8.811  22.318  1.00 88.75           H
ATOM   2814 2HB  LYS A 190       3.350   7.698  22.342  1.00 88.75           H
ATOM   2815  CG  LYS A 190       2.621   8.235  24.301  1.00 88.75           C
ATOM   2816 1HG  LYS A 190       3.525   7.869  24.788  1.00 88.75           H
ATOM   2817 2HG  LYS A 190       2.318   9.138  24.829  1.00 88.75           H
ATOM   2818  CD  LYS A 190       1.517   7.181  24.405  1.00 88.75           C
ATOM   2819 1HD  LYS A 190       0.545   7.653  24.269  1.00 88.75           H
ATOM   2820 2HD  LYS A 190       1.631   6.450  23.604  1.00 88.75           H
ATOM   2821  CE  LYS A 190       1.562   6.472  25.760  1.00 88.75           C
ATOM   2822 1HE  LYS A 190       2.597   6.349  26.079  1.00 88.75           H
ATOM   2823 2HE  LYS A 190       1.067   7.084  26.513  1.00 88.75           H
ATOM   2824  NZ  LYS A 190       0.903   5.149  25.675  1.00 88.75           N
ATOM   2825 1HZ  LYS A 190       1.058   4.638  26.537  1.00 88.75           H
ATOM   2826 2HZ  LYS A 190      -0.093   5.277  25.532  1.00 88.75           H
ATOM   2827 3HZ  LYS A 190       1.292   4.627  24.897  1.00 88.75           H
ATOM   2828  HN  LYS A 190       4.336   9.455  20.721  1.00 88.75           H
ATOM   2829  N   GLU A 191       5.542  10.067  24.466  1.00 86.75           N
ATOM   2830  CA  GLU A 191       6.775   9.804  25.188  1.00 86.75           C
ATOM   2831  C   GLU A 191       6.548   8.729  26.252  1.00 86.75           C
ATOM   2832  O   GLU A 191       5.630   8.838  27.064  1.00 86.75           O
ATOM   2833  HA  GLU A 191       7.478   9.440  24.438  1.00 86.75           H
ATOM   2834  CB  GLU A 191       7.329  11.086  25.813  1.00 86.75           C
ATOM   2835 1HB  GLU A 191       6.530  11.616  26.333  1.00 86.75           H
ATOM   2836 2HB  GLU A 191       8.175  10.845  26.457  1.00 86.75           H
ATOM   2837  CG  GLU A 191       7.861  12.035  24.738  1.00 86.75           C
ATOM   2838 1HG  GLU A 191       8.582  11.512  24.111  1.00 86.75           H
ATOM   2839 2HG  GLU A 191       7.044  12.350  24.089  1.00 86.75           H
ATOM   2840  CD  GLU A 191       8.521  13.263  25.368  1.00 86.75           C
ATOM   2841  OE1 GLU A 191       9.008  14.109  24.588  1.00 86.75           O
ATOM   2842  OE2 GLU A 191       8.524  13.328  26.617  1.00 86.75           O
ATOM   2843  HN  GLU A 191       4.932  10.730  24.900  1.00 86.75           H
ATOM   2844  N   GLU A 192       7.400   7.715  26.215  1.00 77.56           N
ATOM   2845  CA  GLU A 192       7.263   6.588  27.122  1.00 77.56           C
ATOM   2846  C   GLU A 192       8.638   6.137  27.619  1.00 77.56           C
ATOM   2847  O   GLU A 192       9.475   5.702  26.830  1.00 77.56           O
ATOM   2848  HA  GLU A 192       6.671   6.960  27.958  1.00 77.56           H
ATOM   2849  CB  GLU A 192       6.516   5.433  26.453  1.00 77.56           C
ATOM   2850 1HB  GLU A 192       5.513   5.757  26.173  1.00 77.56           H
ATOM   2851 2HB  GLU A 192       7.098   5.058  25.611  1.00 77.56           H
ATOM   2852  CG  GLU A 192       6.347   4.257  27.417  1.00 77.56           C
ATOM   2853 1HG  GLU A 192       7.061   3.472  27.169  1.00 77.56           H
ATOM   2854 2HG  GLU A 192       6.570   4.581  28.434  1.00 77.56           H
ATOM   2855  CD  GLU A 192       4.924   3.698  27.355  1.00 77.56           C
ATOM   2856  OE1 GLU A 192       4.587   2.904  28.260  1.00 77.56           O
ATOM   2857  OE2 GLU A 192       4.206   4.076  26.405  1.00 77.56           O
ATOM   2858  HN  GLU A 192       8.171   7.655  25.580  1.00 77.56           H
ATOM   2859  N   SER A 193       8.828   6.257  28.925  1.00 73.15           N
ATOM   2860  CA  SER A 193      10.027   5.734  29.558  1.00 73.15           C
ATOM   2861  C   SER A 193      11.271   6.319  28.886  1.00 73.15           C
ATOM   2862  O   SER A 193      12.294   5.647  28.774  1.00 73.15           O
ATOM   2863  HA  SER A 193       9.967   6.055  30.598  1.00 73.15           H
ATOM   2864  CB  SER A 193      10.060   4.206  29.497  1.00 73.15           C
ATOM   2865 1HB  SER A 193      10.189   3.887  28.463  1.00 73.15           H
ATOM   2866 2HB  SER A 193      10.923   3.839  30.054  1.00 73.15           H
ATOM   2867  OG  SER A 193       8.872   3.624  30.028  1.00 73.15           O
ATOM   2868  HG  SER A 193       8.874   2.637  29.869  1.00 73.15           H
ATOM   2869  HN  SER A 193       8.181   6.700  29.546  1.00 73.15           H
ATOM   2870  N   GLY A 194      11.141   7.566  28.456  1.00 75.21           N
ATOM   2871  CA  GLY A 194      12.262   8.272  27.859  1.00 75.21           C
ATOM   2872  C   GLY A 194      12.394   7.934  26.373  1.00 75.21           C
ATOM   2873  O   GLY A 194      13.355   8.343  25.723  1.00 75.21           O
ATOM   2874 1HA  GLY A 194      12.125   9.347  27.981  1.00 75.21           H
ATOM   2875 2HA  GLY A 194      13.182   8.007  28.379  1.00 75.21           H
ATOM   2876  HN  GLY A 194      10.291   8.091  28.511  1.00 75.21           H
ATOM   2877  N   ILE A 195      11.415   7.191  25.878  1.00 83.11           N
ATOM   2878  CA  ILE A 195      11.367   6.861  24.464  1.00 83.11           C
ATOM   2879  C   ILE A 195      10.209   7.615  23.808  1.00 83.11           C
ATOM   2880  O   ILE A 195       9.061   7.488  24.231  1.00 83.11           O
ATOM   2881  HA  ILE A 195      12.299   7.204  24.017  1.00 83.11           H
ATOM   2882  CB  ILE A 195      11.301   5.345  24.270  1.00 83.11           C
ATOM   2883  HB  ILE A 195      10.389   4.979  24.741  1.00 83.11           H
ATOM   2884  CG1 ILE A 195      12.477   4.652  24.961  1.00 83.11           C
ATOM   2885 1HG1 ILE A 195      13.413   4.976  24.507  1.00 83.11           H
ATOM   2886 2HG1 ILE A 195      12.513   4.948  26.010  1.00 83.11           H
ATOM   2887  CG2 ILE A 195      11.218   4.985  22.785  1.00 83.11           C
ATOM   2888 1HG2 ILE A 195      10.322   5.432  22.353  1.00 83.11           H
ATOM   2889 2HG2 ILE A 195      12.099   5.367  22.269  1.00 83.11           H
ATOM   2890 3HG2 ILE A 195      11.173   3.902  22.675  1.00 83.11           H
ATOM   2891  CD1 ILE A 195      12.355   3.130  24.859  1.00 83.11           C
ATOM   2892 1HD1 ILE A 195      11.429   2.808  25.336  1.00 83.11           H
ATOM   2893 2HD1 ILE A 195      12.344   2.836  23.810  1.00 83.11           H
ATOM   2894 3HD1 ILE A 195      13.203   2.663  25.359  1.00 83.11           H
ATOM   2895  HN  ILE A 195      10.665   6.817  26.425  1.00 83.11           H
ATOM   2896  N   ALA A 196      10.550   8.385  22.785  1.00 89.83           N
ATOM   2897  CA  ALA A 196       9.540   9.050  21.979  1.00 89.83           C
ATOM   2898  C   ALA A 196       9.064   8.098  20.879  1.00 89.83           C
ATOM   2899  O   ALA A 196       9.875   7.535  20.146  1.00 89.83           O
ATOM   2900  HA  ALA A 196       8.699   9.288  22.630  1.00 89.83           H
ATOM   2901  CB  ALA A 196      10.112  10.352  21.416  1.00 89.83           C
ATOM   2902 1HB  ALA A 196      10.408  11.004  22.237  1.00 89.83           H
ATOM   2903 2HB  ALA A 196      10.982  10.129  20.797  1.00 89.83           H
ATOM   2904 3HB  ALA A 196       9.354  10.850  20.811  1.00 89.83           H
ATOM   2905  HN  ALA A 196      11.494   8.556  22.505  1.00 89.83           H
ATOM   2906  N   ILE A 197       7.750   7.949  20.799  1.00 89.25           N
ATOM   2907  CA  ILE A 197       7.156   7.065  19.810  1.00 89.25           C
ATOM   2908  C   ILE A 197       6.110   7.838  19.004  1.00 89.25           C
ATOM   2909  O   ILE A 197       5.225   8.472  19.576  1.00 89.25           O
ATOM   2910  HA  ILE A 197       7.951   6.751  19.133  1.00 89.25           H
ATOM   2911  CB  ILE A 197       6.608   5.803  20.480  1.00 89.25           C
ATOM   2912  HB  ILE A 197       5.876   6.105  21.229  1.00 89.25           H
ATOM   2913  CG1 ILE A 197       7.717   5.045  21.211  1.00 89.25           C
ATOM   2914 1HG1 ILE A 197       8.451   4.683  20.492  1.00 89.25           H
ATOM   2915 2HG1 ILE A 197       8.240   5.721  21.887  1.00 89.25           H
ATOM   2916  CG2 ILE A 197       5.880   4.917  19.467  1.00 89.25           C
ATOM   2917 1HG2 ILE A 197       5.048   5.471  19.031  1.00 89.25           H
ATOM   2918 2HG2 ILE A 197       6.572   4.622  18.678  1.00 89.25           H
ATOM   2919 3HG2 ILE A 197       5.500   4.028  19.969  1.00 89.25           H
ATOM   2920  CD1 ILE A 197       7.145   3.866  22.002  1.00 89.25           C
ATOM   2921 1HD1 ILE A 197       6.430   4.235  22.737  1.00 89.25           H
ATOM   2922 2HD1 ILE A 197       6.644   3.180  21.320  1.00 89.25           H
ATOM   2923 3HD1 ILE A 197       7.955   3.344  22.513  1.00 89.25           H
ATOM   2924  HN  ILE A 197       7.096   8.417  21.393  1.00 89.25           H
ATOM   2925  N   CYS A 198       6.247   7.759  17.688  1.00 91.44           N
ATOM   2926  CA  CYS A 198       5.218   8.267  16.797  1.00 91.44           C
ATOM   2927  C   CYS A 198       4.093   7.233  16.722  1.00 91.44           C
ATOM   2928  O   CYS A 198       4.278   6.150  16.168  1.00 91.44           O
ATOM   2929  HA  CYS A 198       4.858   9.199  17.234  1.00 91.44           H
ATOM   2930  CB  CYS A 198       5.781   8.600  15.414  1.00 91.44           C
ATOM   2931 1HB  CYS A 198       6.448   9.460  15.481  1.00 91.44           H
ATOM   2932 2HB  CYS A 198       6.375   7.765  15.044  1.00 91.44           H
ATOM   2933  SG  CYS A 198       4.414   8.959  14.252  1.00 91.44           S
ATOM   2934  HN  CYS A 198       7.041   7.358  17.232  1.00 91.44           H
ATOM   2935  N   THR A 199       2.953   7.602  17.287  1.00 91.19           N
ATOM   2936  CA  THR A 199       1.811   6.706  17.322  1.00 91.19           C
ATOM   2937  C   THR A 199       0.517   7.479  17.058  1.00 91.19           C
ATOM   2938  O   THR A 199       0.515   8.709  17.055  1.00 91.19           O
ATOM   2939  HA  THR A 199       1.919   5.979  16.517  1.00 91.19           H
ATOM   2940  CB  THR A 199       1.820   5.980  18.670  1.00 91.19           C
ATOM   2941  HB  THR A 199       2.826   5.646  18.924  1.00 91.19           H
ATOM   2942  OG1 THR A 199       0.850   4.948  18.515  1.00 91.19           O
ATOM   2943  HG1 THR A 199       0.940   4.281  19.255  1.00 91.19           H
ATOM   2944  CG2 THR A 199       1.267   6.845  19.804  1.00 91.19           C
ATOM   2945 1HG2 THR A 199       0.237   7.123  19.580  1.00 91.19           H
ATOM   2946 2HG2 THR A 199       1.873   7.745  19.903  1.00 91.19           H
ATOM   2947 3HG2 THR A 199       1.297   6.282  20.737  1.00 91.19           H
ATOM   2948  HN  THR A 199       2.804   8.494  17.714  1.00 91.19           H
ATOM   2949  N   MET A 200      -0.552   6.726  16.843  1.00 92.15           N
ATOM   2950  CA  MET A 200      -1.890   7.287  16.919  1.00 92.15           C
ATOM   2951  C   MET A 200      -2.449   7.181  18.339  1.00 92.15           C
ATOM   2952  O   MET A 200      -2.308   6.147  18.990  1.00 92.15           O
ATOM   2953  HA  MET A 200      -1.785   8.336  16.640  1.00 92.15           H
ATOM   2954  CB  MET A 200      -2.811   6.543  15.951  1.00 92.15           C
ATOM   2955 1HB  MET A 200      -2.769   5.473  16.152  1.00 92.15           H
ATOM   2956 2HB  MET A 200      -3.843   6.857  16.111  1.00 92.15           H
ATOM   2957  CG  MET A 200      -2.411   6.811  14.498  1.00 92.15           C
ATOM   2958 1HG  MET A 200      -2.350   7.884  14.321  1.00 92.15           H
ATOM   2959 2HG  MET A 200      -1.421   6.398  14.304  1.00 92.15           H
ATOM   2960  SD  MET A 200      -3.604   6.078  13.391  1.00 92.15           S
ATOM   2961  CE  MET A 200      -3.510   4.374  13.918  1.00 92.15           C
ATOM   2962 1HE  MET A 200      -2.493   4.007  13.779  1.00 92.15           H
ATOM   2963 2HE  MET A 200      -3.781   4.304  14.971  1.00 92.15           H
ATOM   2964 3HE  MET A 200      -4.198   3.772  13.324  1.00 92.15           H
ATOM   2965  HN  MET A 200      -0.514   5.752  16.620  1.00 92.15           H
ATOM   2966  N   VAL A 201      -3.071   8.265  18.779  1.00 92.91           N
ATOM   2967  CA  VAL A 201      -3.739   8.273  20.069  1.00 92.91           C
ATOM   2968  C   VAL A 201      -5.217   8.618  19.871  1.00 92.91           C
ATOM   2969  O   VAL A 201      -5.545   9.651  19.289  1.00 92.91           O
ATOM   2970  HA  VAL A 201      -3.666   7.268  20.484  1.00 92.91           H
ATOM   2971  CB  VAL A 201      -3.024   9.233  21.023  1.00 92.91           C
ATOM   2972  HB  VAL A 201      -3.078  10.233  20.594  1.00 92.91           H
ATOM   2973  CG1 VAL A 201      -3.718   9.268  22.386  1.00 92.91           C
ATOM   2974 1HG1 VAL A 201      -4.748   9.603  22.261  1.00 92.91           H
ATOM   2975 2HG1 VAL A 201      -3.710   8.270  22.824  1.00 92.91           H
ATOM   2976 3HG1 VAL A 201      -3.189   9.958  23.044  1.00 92.91           H
ATOM   2977  CG2 VAL A 201      -1.547   8.862  21.168  1.00 92.91           C
ATOM   2978 1HG2 VAL A 201      -1.464   7.849  21.564  1.00 92.91           H
ATOM   2979 2HG2 VAL A 201      -1.062   8.912  20.193  1.00 92.91           H
ATOM   2980 3HG2 VAL A 201      -1.063   9.559  21.851  1.00 92.91           H
ATOM   2981  HN  VAL A 201      -3.123   9.125  18.271  1.00 92.91           H
ATOM   2982  N   TYR A 202      -6.070   7.733  20.367  1.00 91.90           N
ATOM   2983  CA  TYR A 202      -7.504   7.920  20.233  1.00 91.90           C
ATOM   2984  C   TYR A 202      -8.087   8.598  21.475  1.00 91.90           C
ATOM   2985  O   TYR A 202      -7.729   8.254  22.600  1.00 91.90           O
ATOM   2986  HA  TYR A 202      -7.681   8.555  19.365  1.00 91.90           H
ATOM   2987  CB  TYR A 202      -8.102   6.518  20.105  1.00 91.90           C
ATOM   2988 1HB  TYR A 202      -7.792   5.921  20.963  1.00 91.90           H
ATOM   2989 2HB  TYR A 202      -9.189   6.592  20.145  1.00 91.90           H
ATOM   2990  CG  TYR A 202      -7.702   5.786  18.822  1.00 91.90           C
ATOM   2991  CD1 TYR A 202      -8.402   6.008  17.654  1.00 91.90           C
ATOM   2992  HD1 TYR A 202      -9.239   6.706  17.645  1.00 91.90           H
ATOM   2993  CD2 TYR A 202      -6.642   4.902  18.834  1.00 91.90           C
ATOM   2994  HD2 TYR A 202      -6.089   4.726  19.757  1.00 91.90           H
ATOM   2995  CE1 TYR A 202      -8.026   5.320  16.446  1.00 91.90           C
ATOM   2996  HE1 TYR A 202      -8.570   5.486  15.517  1.00 91.90           H
ATOM   2997  CE2 TYR A 202      -6.266   4.213  17.627  1.00 91.90           C
ATOM   2998  HE2 TYR A 202      -5.430   3.513  17.622  1.00 91.90           H
ATOM   2999  CZ  TYR A 202      -6.976   4.456  16.492  1.00 91.90           C
ATOM   3000  OH  TYR A 202      -6.621   3.805  15.352  1.00 91.90           O
ATOM   3001  HH  TYR A 202      -6.062   3.006  15.575  1.00 91.90           H
ATOM   3002  HN  TYR A 202      -5.795   6.902  20.851  1.00 91.90           H
ATOM   3003  N   PRO A 203      -8.991   9.570  21.294  1.00 83.71           N
ATOM   3004  CA  PRO A 203      -9.479  10.366  22.424  1.00 83.71           C
ATOM   3005  C   PRO A 203     -10.338   9.551  23.376  1.00 83.71           C
ATOM   3006  O   PRO A 203     -11.021   8.618  22.956  1.00 83.71           O
ATOM   3007  HA  PRO A 203      -8.641  10.716  23.027  1.00 83.71           H
ATOM   3008  CB  PRO A 203     -10.277  11.489  21.758  1.00 83.71           C
ATOM   3009 1HB  PRO A 203     -11.118  11.803  22.375  1.00 83.71           H
ATOM   3010 2HB  PRO A 203      -9.661  12.372  21.587  1.00 83.71           H
ATOM   3011  CG  PRO A 203     -10.738  10.880  20.465  1.00 83.71           C
ATOM   3012 1HG  PRO A 203     -11.659  10.313  20.603  1.00 83.71           H
ATOM   3013 2HG  PRO A 203     -10.945  11.647  19.719  1.00 83.71           H
ATOM   3014  CD  PRO A 203      -9.614   9.987  20.025  1.00 83.71           C
ATOM   3015 1HD  PRO A 203      -9.980   9.131  19.458  1.00 83.71           H
ATOM   3016 2HD  PRO A 203      -8.908  10.516  19.386  1.00 83.71           H
ATOM   3017  N   SER A 204     -10.282   9.928  24.644  1.00 72.98           N
ATOM   3018  CA  SER A 204     -10.669   9.023  25.713  1.00 72.98           C
ATOM   3019  C   SER A 204     -12.095   8.520  25.480  1.00 72.98           C
ATOM   3020  O   SER A 204     -12.421   7.384  25.824  1.00 72.98           O
ATOM   3021  HA  SER A 204      -9.959   8.197  25.663  1.00 72.98           H
ATOM   3022  CB  SER A 204     -10.563   9.705  27.078  1.00 72.98           C
ATOM   3023 1HB  SER A 204     -10.893   9.015  27.855  1.00 72.98           H
ATOM   3024 2HB  SER A 204      -9.520   9.942  27.285  1.00 72.98           H
ATOM   3025  OG  SER A 204     -11.342  10.897  27.142  1.00 72.98           O
ATOM   3026  HG  SER A 204     -12.312  10.668  27.225  1.00 72.98           H
ATOM   3027  HN  SER A 204      -9.978  10.832  24.946  1.00 72.98           H
ATOM   3028  N   ASP A 205     -12.908   9.389  24.898  1.00 74.25           N
ATOM   3029  CA  ASP A 205     -14.310   9.075  24.683  1.00 74.25           C
ATOM   3030  C   ASP A 205     -14.431   8.039  23.563  1.00 74.25           C
ATOM   3031  O   ASP A 205     -14.066   8.310  22.420  1.00 74.25           O
ATOM   3032  HA  ASP A 205     -14.669   8.697  25.640  1.00 74.25           H
ATOM   3033  CB  ASP A 205     -15.096  10.319  24.263  1.00 74.25           C
ATOM   3034 1HB  ASP A 205     -14.585  10.814  23.437  1.00 74.25           H
ATOM   3035 2HB  ASP A 205     -16.081  10.026  23.899  1.00 74.25           H
ATOM   3036  CG  ASP A 205     -15.246  11.293  25.433  1.00 74.25           C
ATOM   3037  OD1 ASP A 205     -15.360  10.796  26.574  1.00 74.25           O
ATOM   3038  OD2 ASP A 205     -15.245  12.513  25.160  1.00 74.25           O
ATOM   3039  HN  ASP A 205     -12.623  10.292  24.576  1.00 74.25           H
ATOM   3040  N   GLU A 206     -14.944   6.874  23.930  1.00 83.82           N
ATOM   3041  CA  GLU A 206     -15.181   5.821  22.958  1.00 83.82           C
ATOM   3042  C   GLU A 206     -13.908   5.543  22.156  1.00 83.82           C
ATOM   3043  O   GLU A 206     -13.977   5.135  20.998  1.00 83.82           O
ATOM   3044  HA  GLU A 206     -15.449   4.941  23.543  1.00 83.82           H
ATOM   3045  CB  GLU A 206     -16.345   6.181  22.032  1.00 83.82           C
ATOM   3046 1HB  GLU A 206     -16.102   7.083  21.471  1.00 83.82           H
ATOM   3047 2HB  GLU A 206     -16.585   5.329  21.396  1.00 83.82           H
ATOM   3048  CG  GLU A 206     -17.610   6.488  22.836  1.00 83.82           C
ATOM   3049 1HG  GLU A 206     -17.574   5.965  23.791  1.00 83.82           H
ATOM   3050 2HG  GLU A 206     -17.654   7.555  23.058  1.00 83.82           H
ATOM   3051  CD  GLU A 206     -18.864   6.070  22.065  1.00 83.82           C
ATOM   3052  OE1 GLU A 206     -19.795   5.565  22.728  1.00 83.82           O
ATOM   3053  OE2 GLU A 206     -18.863   6.266  20.831  1.00 83.82           O
ATOM   3054  HN  GLU A 206     -15.196   6.646  24.871  1.00 83.82           H
ATOM   3055  N   SER A 207     -12.776   5.775  22.804  1.00 89.56           N
ATOM   3056  CA  SER A 207     -11.490   5.590  22.154  1.00 89.56           C
ATOM   3057  C   SER A 207     -11.431   4.212  21.493  1.00 89.56           C
ATOM   3058  O   SER A 207     -10.927   4.074  20.379  1.00 89.56           O
ATOM   3059  HA  SER A 207     -11.431   6.378  21.403  1.00 89.56           H
ATOM   3060  CB  SER A 207     -10.340   5.751  23.151  1.00 89.56           C
ATOM   3061 1HB  SER A 207      -9.392   5.586  22.640  1.00 89.56           H
ATOM   3062 2HB  SER A 207     -10.327   6.774  23.527  1.00 89.56           H
ATOM   3063  OG  SER A 207     -10.453   4.845  24.245  1.00 89.56           O
ATOM   3064  HG  SER A 207      -9.844   5.128  24.987  1.00 89.56           H
ATOM   3065  HN  SER A 207     -12.729   6.083  23.755  1.00 89.56           H
ATOM   3066  N   THR A 208     -11.952   3.225  22.208  1.00 90.34           N
ATOM   3067  CA  THR A 208     -11.895   1.851  21.740  1.00 90.34           C
ATOM   3068  C   THR A 208     -12.705   1.692  20.451  1.00 90.34           C
ATOM   3069  O   THR A 208     -12.235   1.089  19.488  1.00 90.34           O
ATOM   3070  HA  THR A 208     -10.860   1.613  21.497  1.00 90.34           H
ATOM   3071  CB  THR A 208     -12.375   0.945  22.875  1.00 90.34           C
ATOM   3072  HB  THR A 208     -12.346  -0.103  22.575  1.00 90.34           H
ATOM   3073  OG1 THR A 208     -13.665   1.454  23.204  1.00 90.34           O
ATOM   3074  HG1 THR A 208     -14.177   0.775  23.730  1.00 90.34           H
ATOM   3075  CG2 THR A 208     -11.562   1.132  24.157  1.00 90.34           C
ATOM   3076 1HG2 THR A 208     -11.647   2.165  24.494  1.00 90.34           H
ATOM   3077 2HG2 THR A 208     -10.516   0.898  23.961  1.00 90.34           H
ATOM   3078 3HG2 THR A 208     -11.944   0.465  24.930  1.00 90.34           H
ATOM   3079  HN  THR A 208     -12.407   3.353  23.089  1.00 90.34           H
ATOM   3080  N   LYS A 209     -13.910   2.243  20.476  1.00 91.43           N
ATOM   3081  CA  LYS A 209     -14.801   2.146  19.332  1.00 91.43           C
ATOM   3082  C   LYS A 209     -14.118   2.754  18.106  1.00 91.43           C
ATOM   3083  O   LYS A 209     -14.186   2.195  17.012  1.00 91.43           O
ATOM   3084  HA  LYS A 209     -14.974   1.087  19.142  1.00 91.43           H
ATOM   3085  CB  LYS A 209     -16.158   2.775  19.655  1.00 91.43           C
ATOM   3086 1HB  LYS A 209     -16.014   3.789  20.029  1.00 91.43           H
ATOM   3087 2HB  LYS A 209     -16.752   2.853  18.745  1.00 91.43           H
ATOM   3088  CG  LYS A 209     -16.914   1.945  20.694  1.00 91.43           C
ATOM   3089 1HG  LYS A 209     -17.008   0.917  20.345  1.00 91.43           H
ATOM   3090 2HG  LYS A 209     -16.346   1.915  21.624  1.00 91.43           H
ATOM   3091  CD  LYS A 209     -18.303   2.529  20.958  1.00 91.43           C
ATOM   3092 1HD  LYS A 209     -18.214   3.582  21.225  1.00 91.43           H
ATOM   3093 2HD  LYS A 209     -18.900   2.481  20.047  1.00 91.43           H
ATOM   3094  CE  LYS A 209     -19.013   1.771  22.081  1.00 91.43           C
ATOM   3095 1HE  LYS A 209     -19.216   0.747  21.766  1.00 91.43           H
ATOM   3096 2HE  LYS A 209     -18.364   1.712  22.955  1.00 91.43           H
ATOM   3097  NZ  LYS A 209     -20.280   2.445  22.442  1.00 91.43           N
ATOM   3098 1HZ  LYS A 209     -20.788   1.875  23.109  1.00 91.43           H
ATOM   3099 2HZ  LYS A 209     -20.076   3.349  22.855  1.00 91.43           H
ATOM   3100 3HZ  LYS A 209     -20.843   2.574  21.609  1.00 91.43           H
ATOM   3101  HN  LYS A 209     -14.278   2.748  21.257  1.00 91.43           H
ATOM   3102  N   LEU A 210     -13.474   3.890  18.329  1.00 92.20           N
ATOM   3103  CA  LEU A 210     -12.863   4.630  17.238  1.00 92.20           C
ATOM   3104  C   LEU A 210     -11.745   3.789  16.620  1.00 92.20           C
ATOM   3105  O   LEU A 210     -11.654   3.672  15.399  1.00 92.20           O
ATOM   3106  HA  LEU A 210     -13.631   4.792  16.482  1.00 92.20           H
ATOM   3107  CB  LEU A 210     -12.402   6.008  17.718  1.00 92.20           C
ATOM   3108 1HB  LEU A 210     -13.244   6.503  18.202  1.00 92.20           H
ATOM   3109 2HB  LEU A 210     -11.635   5.868  18.479  1.00 92.20           H
ATOM   3110  CG  LEU A 210     -11.848   6.943  16.640  1.00 92.20           C
ATOM   3111  HG  LEU A 210     -11.034   6.430  16.129  1.00 92.20           H
ATOM   3112  CD1 LEU A 210     -12.914   7.260  15.589  1.00 92.20           C
ATOM   3113 1HD1 LEU A 210     -13.243   6.336  15.114  1.00 92.20           H
ATOM   3114 2HD1 LEU A 210     -13.764   7.745  16.069  1.00 92.20           H
ATOM   3115 3HD1 LEU A 210     -12.494   7.926  14.836  1.00 92.20           H
ATOM   3116  CD2 LEU A 210     -11.262   8.211  17.264  1.00 92.20           C
ATOM   3117 1HD2 LEU A 210     -12.040   8.738  17.816  1.00 92.20           H
ATOM   3118 2HD2 LEU A 210     -10.453   7.942  17.942  1.00 92.20           H
ATOM   3119 3HD2 LEU A 210     -10.876   8.858  16.476  1.00 92.20           H
ATOM   3120  HN  LEU A 210     -13.367   4.304  19.232  1.00 92.20           H
ATOM   3121  N   LYS A 211     -10.922   3.224  17.491  1.00 92.93           N
ATOM   3122  CA  LYS A 211      -9.822   2.385  17.046  1.00 92.93           C
ATOM   3123  C   LYS A 211     -10.372   1.238  16.197  1.00 92.93           C
ATOM   3124  O   LYS A 211      -9.893   0.995  15.090  1.00 92.93           O
ATOM   3125  HA  LYS A 211      -9.175   3.000  16.420  1.00 92.93           H
ATOM   3126  CB  LYS A 211      -8.986   1.920  18.241  1.00 92.93           C
ATOM   3127 1HB  LYS A 211      -8.578   2.785  18.763  1.00 92.93           H
ATOM   3128 2HB  LYS A 211      -9.622   1.390  18.950  1.00 92.93           H
ATOM   3129  CG  LYS A 211      -7.845   1.006  17.789  1.00 92.93           C
ATOM   3130 1HG  LYS A 211      -8.254   0.074  17.398  1.00 92.93           H
ATOM   3131 2HG  LYS A 211      -7.296   1.479  16.975  1.00 92.93           H
ATOM   3132  CD  LYS A 211      -6.893   0.704  18.947  1.00 92.93           C
ATOM   3133 1HD  LYS A 211      -6.523   1.638  19.371  1.00 92.93           H
ATOM   3134 2HD  LYS A 211      -7.431   0.186  19.740  1.00 92.93           H
ATOM   3135  CE  LYS A 211      -5.714  -0.151  18.479  1.00 92.93           C
ATOM   3136 1HE  LYS A 211      -6.067  -1.142  18.194  1.00 92.93           H
ATOM   3137 2HE  LYS A 211      -5.263   0.294  17.592  1.00 92.93           H
ATOM   3138  NZ  LYS A 211      -4.701  -0.269  19.552  1.00 92.93           N
ATOM   3139 1HZ  LYS A 211      -3.839  -0.637  19.164  1.00 92.93           H
ATOM   3140 2HZ  LYS A 211      -4.527   0.645  19.954  1.00 92.93           H
ATOM   3141 3HZ  LYS A 211      -5.042  -0.896  20.272  1.00 92.93           H
ATOM   3142  HN  LYS A 211     -10.997   3.332  18.482  1.00 92.93           H
ATOM   3143  N   SER A 212     -11.371   0.564  16.746  1.00 92.74           N
ATOM   3144  CA  SER A 212     -11.960  -0.582  16.074  1.00 92.74           C
ATOM   3145  C   SER A 212     -12.452  -0.178  14.683  1.00 92.74           C
ATOM   3146  O   SER A 212     -12.168  -0.857  13.698  1.00 92.74           O
ATOM   3147  HA  SER A 212     -11.156  -1.315  15.998  1.00 92.74           H
ATOM   3148  CB  SER A 212     -13.110  -1.171  16.894  1.00 92.74           C
ATOM   3149 1HB  SER A 212     -13.880  -0.413  17.033  1.00 92.74           H
ATOM   3150 2HB  SER A 212     -13.566  -1.992  16.341  1.00 92.74           H
ATOM   3151  OG  SER A 212     -12.672  -1.642  18.166  1.00 92.74           O
ATOM   3152  HG  SER A 212     -12.649  -0.886  18.821  1.00 92.74           H
ATOM   3153  HN  SER A 212     -11.777   0.789  17.632  1.00 92.74           H
ATOM   3154  N   ALA A 213     -13.182   0.927  14.647  1.00 92.17           N
ATOM   3155  CA  ALA A 213     -13.791   1.382  13.409  1.00 92.17           C
ATOM   3156  C   ALA A 213     -12.694   1.681  12.385  1.00 92.17           C
ATOM   3157  O   ALA A 213     -12.803   1.292  11.223  1.00 92.17           O
ATOM   3158  HA  ALA A 213     -14.418   0.574  13.032  1.00 92.17           H
ATOM   3159  CB  ALA A 213     -14.674   2.600  13.691  1.00 92.17           C
ATOM   3160 1HB  ALA A 213     -15.454   2.326  14.401  1.00 92.17           H
ATOM   3161 2HB  ALA A 213     -14.064   3.400  14.111  1.00 92.17           H
ATOM   3162 3HB  ALA A 213     -15.131   2.940  12.762  1.00 92.17           H
ATOM   3163  HN  ALA A 213     -13.359   1.507  15.443  1.00 92.17           H
ATOM   3164  N   VAL A 214     -11.663   2.368  12.854  1.00 91.91           N
ATOM   3165  CA  VAL A 214     -10.574   2.771  11.982  1.00 91.91           C
ATOM   3166  C   VAL A 214      -9.872   1.524  11.440  1.00 91.91           C
ATOM   3167  O   VAL A 214      -9.488   1.481  10.272  1.00 91.91           O
ATOM   3168  HA  VAL A 214     -11.007   3.320  11.146  1.00 91.91           H
ATOM   3169  CB  VAL A 214      -9.627   3.713  12.728  1.00 91.91           C
ATOM   3170  HB  VAL A 214      -9.367   3.245  13.677  1.00 91.91           H
ATOM   3171  CG1 VAL A 214      -8.333   3.928  11.940  1.00 91.91           C
ATOM   3172 1HG1 VAL A 214      -7.832   2.970  11.797  1.00 91.91           H
ATOM   3173 2HG1 VAL A 214      -8.567   4.364  10.969  1.00 91.91           H
ATOM   3174 3HG1 VAL A 214      -7.678   4.601  12.493  1.00 91.91           H
ATOM   3175  CG2 VAL A 214     -10.310   5.048  13.033  1.00 91.91           C
ATOM   3176 1HG2 VAL A 214     -10.613   5.523  12.100  1.00 91.91           H
ATOM   3177 2HG2 VAL A 214     -11.189   4.873  13.653  1.00 91.91           H
ATOM   3178 3HG2 VAL A 214      -9.615   5.699  13.563  1.00 91.91           H
ATOM   3179  HN  VAL A 214     -11.566   2.648  13.809  1.00 91.91           H
ATOM   3180  N   LEU A 215      -9.725   0.540  12.315  1.00 92.31           N
ATOM   3181  CA  LEU A 215      -9.051  -0.694  11.948  1.00 92.31           C
ATOM   3182  C   LEU A 215      -9.893  -1.442  10.913  1.00 92.31           C
ATOM   3183  O   LEU A 215      -9.372  -1.905   9.900  1.00 92.31           O
ATOM   3184  HA  LEU A 215      -8.100  -0.422  11.488  1.00 92.31           H
ATOM   3185  CB  LEU A 215      -8.730  -1.521  13.194  1.00 92.31           C
ATOM   3186 1HB  LEU A 215      -9.593  -1.489  13.859  1.00 92.31           H
ATOM   3187 2HB  LEU A 215      -8.599  -2.560  12.892  1.00 92.31           H
ATOM   3188  CG  LEU A 215      -7.495  -1.089  13.987  1.00 92.31           C
ATOM   3189  HG  LEU A 215      -7.550  -0.012  14.144  1.00 92.31           H
ATOM   3190  CD1 LEU A 215      -7.472  -1.747  15.368  1.00 92.31           C
ATOM   3191 1HD1 LEU A 215      -8.363  -1.457  15.924  1.00 92.31           H
ATOM   3192 2HD1 LEU A 215      -7.452  -2.831  15.253  1.00 92.31           H
ATOM   3193 3HD1 LEU A 215      -6.583  -1.423  15.910  1.00 92.31           H
ATOM   3194  CD2 LEU A 215      -6.213  -1.366  13.198  1.00 92.31           C
ATOM   3195 1HD2 LEU A 215      -6.139  -2.433  12.989  1.00 92.31           H
ATOM   3196 2HD2 LEU A 215      -6.237  -0.812  12.260  1.00 92.31           H
ATOM   3197 3HD2 LEU A 215      -5.350  -1.049  13.784  1.00 92.31           H
ATOM   3198  HN  LEU A 215     -10.056   0.575  13.258  1.00 92.31           H
ATOM   3199  N   THR A 216     -11.183  -1.537  11.204  1.00 92.80           N
ATOM   3200  CA  THR A 216     -12.101  -2.229  10.316  1.00 92.80           C
ATOM   3201  C   THR A 216     -12.059  -1.611   8.917  1.00 92.80           C
ATOM   3202  O   THR A 216     -12.050  -2.327   7.918  1.00 92.80           O
ATOM   3203  HA  THR A 216     -11.771  -3.263  10.218  1.00 92.80           H
ATOM   3204  CB  THR A 216     -13.491  -2.196  10.954  1.00 92.80           C
ATOM   3205  HB  THR A 216     -13.847  -1.171  11.058  1.00 92.80           H
ATOM   3206  OG1 THR A 216     -13.332  -2.918  12.172  1.00 92.80           O
ATOM   3207  HG1 THR A 216     -13.068  -2.294  12.908  1.00 92.80           H
ATOM   3208  CG2 THR A 216     -14.517  -3.015  10.167  1.00 92.80           C
ATOM   3209 1HG2 THR A 216     -14.193  -4.055  10.122  1.00 92.80           H
ATOM   3210 2HG2 THR A 216     -14.602  -2.616   9.156  1.00 92.80           H
ATOM   3211 3HG2 THR A 216     -15.486  -2.957  10.663  1.00 92.80           H
ATOM   3212  HN  THR A 216     -11.600  -1.152  12.027  1.00 92.80           H
ATOM   3213  N   LEU A 217     -12.036  -0.286   8.891  1.00 89.39           N
ATOM   3214  CA  LEU A 217     -12.006   0.437   7.632  1.00 89.39           C
ATOM   3215  C   LEU A 217     -10.759   0.030   6.844  1.00 89.39           C
ATOM   3216  O   LEU A 217     -10.820  -0.151   5.629  1.00 89.39           O
ATOM   3217  HA  LEU A 217     -12.887   0.139   7.063  1.00 89.39           H
ATOM   3218  CB  LEU A 217     -12.113   1.944   7.876  1.00 89.39           C
ATOM   3219 1HB  LEU A 217     -13.003   2.132   8.477  1.00 89.39           H
ATOM   3220 2HB  LEU A 217     -11.255   2.257   8.471  1.00 89.39           H
ATOM   3221  CG  LEU A 217     -12.181   2.823   6.626  1.00 89.39           C
ATOM   3222  HG  LEU A 217     -11.343   2.563   5.980  1.00 89.39           H
ATOM   3223  CD1 LEU A 217     -13.463   2.554   5.835  1.00 89.39           C
ATOM   3224 1HD1 LEU A 217     -13.488   1.508   5.529  1.00 89.39           H
ATOM   3225 2HD1 LEU A 217     -14.329   2.769   6.462  1.00 89.39           H
ATOM   3226 3HD1 LEU A 217     -13.486   3.192   4.952  1.00 89.39           H
ATOM   3227  CD2 LEU A 217     -12.031   4.302   6.987  1.00 89.39           C
ATOM   3228 1HD2 LEU A 217     -12.834   4.594   7.664  1.00 89.39           H
ATOM   3229 2HD2 LEU A 217     -11.069   4.461   7.475  1.00 89.39           H
ATOM   3230 3HD2 LEU A 217     -12.083   4.905   6.081  1.00 89.39           H
ATOM   3231  HN  LEU A 217     -12.037   0.289   9.709  1.00 89.39           H
ATOM   3232  N   LYS A 218      -9.658  -0.103   7.568  1.00 88.37           N
ATOM   3233  CA  LYS A 218      -8.391  -0.452   6.947  1.00 88.37           C
ATOM   3234  C   LYS A 218      -8.488  -1.861   6.358  1.00 88.37           C
ATOM   3235  O   LYS A 218      -8.005  -2.110   5.254  1.00 88.37           O
ATOM   3236  HA  LYS A 218      -8.222   0.252   6.133  1.00 88.37           H
ATOM   3237  CB  LYS A 218      -7.241  -0.279   7.942  1.00 88.37           C
ATOM   3238 1HB  LYS A 218      -7.503  -0.747   8.891  1.00 88.37           H
ATOM   3239 2HB  LYS A 218      -6.354  -0.790   7.569  1.00 88.37           H
ATOM   3240  CG  LYS A 218      -6.928   1.201   8.166  1.00 88.37           C
ATOM   3241 1HG  LYS A 218      -6.399   1.600   7.300  1.00 88.37           H
ATOM   3242 2HG  LYS A 218      -7.858   1.763   8.258  1.00 88.37           H
ATOM   3243  CD  LYS A 218      -6.080   1.398   9.424  1.00 88.37           C
ATOM   3244 1HD  LYS A 218      -6.591   0.963  10.283  1.00 88.37           H
ATOM   3245 2HD  LYS A 218      -5.134   0.869   9.315  1.00 88.37           H
ATOM   3246  CE  LYS A 218      -5.814   2.883   9.679  1.00 88.37           C
ATOM   3247 1HE  LYS A 218      -5.313   3.322   8.817  1.00 88.37           H
ATOM   3248 2HE  LYS A 218      -6.759   3.412   9.803  1.00 88.37           H
ATOM   3249  NZ  LYS A 218      -4.979   3.059  10.888  1.00 88.37           N
ATOM   3250 1HZ  LYS A 218      -4.741   4.039  10.995  1.00 88.37           H
ATOM   3251 2HZ  LYS A 218      -5.494   2.746  11.704  1.00 88.37           H
ATOM   3252 3HZ  LYS A 218      -4.130   2.514  10.795  1.00 88.37           H
ATOM   3253  HN  LYS A 218      -9.622   0.022   8.560  1.00 88.37           H
ATOM   3254  N   VAL A 219      -9.115  -2.745   7.119  1.00 89.13           N
ATOM   3255  CA  VAL A 219      -9.220  -4.137   6.719  1.00 89.13           C
ATOM   3256  C   VAL A 219     -10.080  -4.237   5.457  1.00 89.13           C
ATOM   3257  O   VAL A 219      -9.713  -4.923   4.504  1.00 89.13           O
ATOM   3258  HA  VAL A 219      -8.215  -4.490   6.487  1.00 89.13           H
ATOM   3259  CB  VAL A 219      -9.760  -4.977   7.878  1.00 89.13           C
ATOM   3260  HB  VAL A 219     -10.747  -4.594   8.138  1.00 89.13           H
ATOM   3261  CG1 VAL A 219      -9.918  -6.442   7.467  1.00 89.13           C
ATOM   3262 1HG1 VAL A 219     -10.614  -6.512   6.631  1.00 89.13           H
ATOM   3263 2HG1 VAL A 219      -8.949  -6.842   7.168  1.00 89.13           H
ATOM   3264 3HG1 VAL A 219     -10.303  -7.016   8.310  1.00 89.13           H
ATOM   3265  CG2 VAL A 219      -8.866  -4.846   9.113  1.00 89.13           C
ATOM   3266 1HG2 VAL A 219      -7.860  -5.191   8.871  1.00 89.13           H
ATOM   3267 2HG2 VAL A 219      -8.827  -3.803   9.425  1.00 89.13           H
ATOM   3268 3HG2 VAL A 219      -9.272  -5.453   9.922  1.00 89.13           H
ATOM   3269  HN  VAL A 219      -9.546  -2.523   7.994  1.00 89.13           H
ATOM   3270  N   ILE A 220     -11.208  -3.543   5.492  1.00 88.47           N
ATOM   3271  CA  ILE A 220     -12.185  -3.649   4.422  1.00 88.47           C
ATOM   3272  C   ILE A 220     -11.578  -3.106   3.127  1.00 88.47           C
ATOM   3273  O   ILE A 220     -11.565  -3.793   2.107  1.00 88.47           O
ATOM   3274  HA  ILE A 220     -12.404  -4.708   4.283  1.00 88.47           H
ATOM   3275  CB  ILE A 220     -13.494  -2.965   4.822  1.00 88.47           C
ATOM   3276  HB  ILE A 220     -13.254  -1.986   5.238  1.00 88.47           H
ATOM   3277  CG1 ILE A 220     -14.215  -3.757   5.914  1.00 88.47           C
ATOM   3278 1HG1 ILE A 220     -14.530  -4.723   5.520  1.00 88.47           H
ATOM   3279 2HG1 ILE A 220     -13.528  -3.957   6.737  1.00 88.47           H
ATOM   3280  CG2 ILE A 220     -14.385  -2.730   3.601  1.00 88.47           C
ATOM   3281 1HG2 ILE A 220     -13.863  -2.094   2.886  1.00 88.47           H
ATOM   3282 2HG2 ILE A 220     -14.619  -3.686   3.133  1.00 88.47           H
ATOM   3283 3HG2 ILE A 220     -15.309  -2.243   3.913  1.00 88.47           H
ATOM   3284  CD1 ILE A 220     -15.433  -2.991   6.434  1.00 88.47           C
ATOM   3285 1HD1 ILE A 220     -15.111  -2.036   6.849  1.00 88.47           H
ATOM   3286 2HD1 ILE A 220     -16.128  -2.814   5.613  1.00 88.47           H
ATOM   3287 3HD1 ILE A 220     -15.927  -3.576   7.209  1.00 88.47           H
ATOM   3288  HN  ILE A 220     -11.457  -2.919   6.232  1.00 88.47           H
ATOM   3289  N   LEU A 221     -11.090  -1.877   3.210  1.00 83.99           N
ATOM   3290  CA  LEU A 221     -10.643  -1.167   2.023  1.00 83.99           C
ATOM   3291  C   LEU A 221      -9.258  -1.676   1.620  1.00 83.99           C
ATOM   3292  O   LEU A 221      -8.864  -1.563   0.461  1.00 83.99           O
ATOM   3293  HA  LEU A 221     -11.343  -1.400   1.221  1.00 83.99           H
ATOM   3294  CB  LEU A 221     -10.701   0.345   2.250  1.00 83.99           C
ATOM   3295 1HB  LEU A 221     -10.122   0.581   3.142  1.00 83.99           H
ATOM   3296 2HB  LEU A 221     -10.208   0.837   1.411  1.00 83.99           H
ATOM   3297  CG  LEU A 221     -12.099   0.947   2.408  1.00 83.99           C
ATOM   3298  HG  LEU A 221     -12.558   0.513   3.296  1.00 83.99           H
ATOM   3299  CD1 LEU A 221     -12.023   2.459   2.631  1.00 83.99           C
ATOM   3300 1HD1 LEU A 221     -11.449   2.664   3.535  1.00 83.99           H
ATOM   3301 2HD1 LEU A 221     -11.535   2.928   1.777  1.00 83.99           H
ATOM   3302 3HD1 LEU A 221     -13.030   2.861   2.741  1.00 83.99           H
ATOM   3303  CD2 LEU A 221     -12.989   0.587   1.217  1.00 83.99           C
ATOM   3304 1HD2 LEU A 221     -12.544   0.974   0.301  1.00 83.99           H
ATOM   3305 2HD2 LEU A 221     -13.081  -0.497   1.146  1.00 83.99           H
ATOM   3306 3HD2 LEU A 221     -13.976   1.027   1.355  1.00 83.99           H
ATOM   3307  HN  LEU A 221     -10.997  -1.368   4.066  1.00 83.99           H
ATOM   3308  N   GLY A 222      -8.557  -2.226   2.601  1.00 77.06           N
ATOM   3309  CA  GLY A 222      -7.159  -2.576   2.416  1.00 77.06           C
ATOM   3310  C   GLY A 222      -7.020  -3.943   1.743  1.00 77.06           C
ATOM   3311  O   GLY A 222      -6.065  -4.181   1.005  1.00 77.06           O
ATOM   3312 1HA  GLY A 222      -6.667  -1.816   1.809  1.00 77.06           H
ATOM   3313 2HA  GLY A 222      -6.652  -2.589   3.381  1.00 77.06           H
ATOM   3314  HN  GLY A 222      -8.928  -2.432   3.506  1.00 77.06           H
ATOM   3315  N   PHE A 223      -7.987  -4.805   2.022  1.00 78.93           N
ATOM   3316  CA  PHE A 223      -7.884  -6.199   1.625  1.00 78.93           C
ATOM   3317  C   PHE A 223      -9.125  -6.640   0.846  1.00 78.93           C
ATOM   3318  O   PHE A 223      -9.036  -6.967  -0.336  1.00 78.93           O
ATOM   3319  HA  PHE A 223      -7.005  -6.289   0.986  1.00 78.93           H
ATOM   3320  CB  PHE A 223      -7.782  -7.023   2.909  1.00 78.93           C
ATOM   3321 1HB  PHE A 223      -6.967  -6.631   3.517  1.00 78.93           H
ATOM   3322 2HB  PHE A 223      -8.699  -6.895   3.485  1.00 78.93           H
ATOM   3323  CG  PHE A 223      -7.551  -8.517   2.673  1.00 78.93           C
ATOM   3324  CD1 PHE A 223      -8.504  -9.418   3.033  1.00 78.93           C
ATOM   3325  HD1 PHE A 223      -9.433  -9.076   3.488  1.00 78.93           H
ATOM   3326  CD2 PHE A 223      -6.391  -8.944   2.105  1.00 78.93           C
ATOM   3327  HD2 PHE A 223      -5.627  -8.222   1.817  1.00 78.93           H
ATOM   3328  CE1 PHE A 223      -8.289 -10.805   2.814  1.00 78.93           C
ATOM   3329  HE1 PHE A 223      -9.053 -11.527   3.102  1.00 78.93           H
ATOM   3330  CE2 PHE A 223      -6.176 -10.331   1.885  1.00 78.93           C
ATOM   3331  HE2 PHE A 223      -5.247 -10.673   1.430  1.00 78.93           H
ATOM   3332  CZ  PHE A 223      -7.130 -11.232   2.245  1.00 78.93           C
ATOM   3333  HZ  PHE A 223      -6.965 -12.296   2.076  1.00 78.93           H
ATOM   3334  HN  PHE A 223      -8.827  -4.565   2.508  1.00 78.93           H
ATOM   3335  N   PHE A 224     -10.253  -6.636   1.541  1.00 83.47           N
ATOM   3336  CA  PHE A 224     -11.446  -7.292   1.035  1.00 83.47           C
ATOM   3337  C   PHE A 224     -11.904  -6.659  -0.280  1.00 83.47           C
ATOM   3338  O   PHE A 224     -12.222  -7.365  -1.236  1.00 83.47           O
ATOM   3339  HA  PHE A 224     -11.192  -8.338   0.864  1.00 83.47           H
ATOM   3340  CB  PHE A 224     -12.541  -7.103   2.087  1.00 83.47           C
ATOM   3341 1HB  PHE A 224     -12.460  -6.099   2.504  1.00 83.47           H
ATOM   3342 2HB  PHE A 224     -13.514  -7.168   1.600  1.00 83.47           H
ATOM   3343  CG  PHE A 224     -12.490  -8.120   3.229  1.00 83.47           C
ATOM   3344  CD1 PHE A 224     -12.878  -9.405   3.013  1.00 83.47           C
ATOM   3345  HD1 PHE A 224     -13.226  -9.710   2.026  1.00 83.47           H
ATOM   3346  CD2 PHE A 224     -12.056  -7.738   4.460  1.00 83.47           C
ATOM   3347  HD2 PHE A 224     -11.745  -6.708   4.633  1.00 83.47           H
ATOM   3348  CE1 PHE A 224     -12.831 -10.349   4.073  1.00 83.47           C
ATOM   3349  HE1 PHE A 224     -13.142 -11.379   3.899  1.00 83.47           H
ATOM   3350  CE2 PHE A 224     -12.008  -8.682   5.520  1.00 83.47           C
ATOM   3351  HE2 PHE A 224     -11.661  -8.377   6.507  1.00 83.47           H
ATOM   3352  CZ  PHE A 224     -12.397  -9.967   5.304  1.00 83.47           C
ATOM   3353  HZ  PHE A 224     -12.360 -10.692   6.117  1.00 83.47           H
ATOM   3354  HN  PHE A 224     -10.358  -6.196   2.433  1.00 83.47           H
ATOM   3355  N   LEU A 225     -11.923  -5.334  -0.287  1.00 82.05           N
ATOM   3356  CA  LEU A 225     -12.392  -4.598  -1.449  1.00 82.05           C
ATOM   3357  C   LEU A 225     -11.521  -4.952  -2.656  1.00 82.05           C
ATOM   3358  O   LEU A 225     -12.037  -5.300  -3.718  1.00 82.05           O
ATOM   3359  HA  LEU A 225     -13.412  -4.924  -1.652  1.00 82.05           H
ATOM   3360  CB  LEU A 225     -12.446  -3.099  -1.148  1.00 82.05           C
ATOM   3361 1HB  LEU A 225     -13.102  -2.944  -0.292  1.00 82.05           H
ATOM   3362 2HB  LEU A 225     -11.450  -2.773  -0.850  1.00 82.05           H
ATOM   3363  CG  LEU A 225     -12.925  -2.203  -2.291  1.00 82.05           C
ATOM   3364  HG  LEU A 225     -12.340  -2.440  -3.180  1.00 82.05           H
ATOM   3365  CD1 LEU A 225     -14.392  -2.480  -2.628  1.00 82.05           C
ATOM   3366 1HD1 LEU A 225     -14.504  -3.521  -2.930  1.00 82.05           H
ATOM   3367 2HD1 LEU A 225     -15.009  -2.287  -1.750  1.00 82.05           H
ATOM   3368 3HD1 LEU A 225     -14.707  -1.829  -3.444  1.00 82.05           H
ATOM   3369  CD2 LEU A 225     -12.680  -0.727  -1.970  1.00 82.05           C
ATOM   3370 1HD2 LEU A 225     -13.222  -0.457  -1.064  1.00 82.05           H
ATOM   3371 2HD2 LEU A 225     -11.614  -0.560  -1.819  1.00 82.05           H
ATOM   3372 3HD2 LEU A 225     -13.030  -0.112  -2.799  1.00 82.05           H
ATOM   3373  HN  LEU A 225     -11.626  -4.767   0.481  1.00 82.05           H
ATOM   3374  N   PRO A 226     -10.191  -4.870  -2.518  1.00 75.86           N
ATOM   3375  CA  PRO A 226      -9.296  -5.156  -3.643  1.00 75.86           C
ATOM   3376  C   PRO A 226      -9.305  -6.626  -4.028  1.00 75.86           C
ATOM   3377  O   PRO A 226      -9.266  -6.963  -5.210  1.00 75.86           O
ATOM   3378  HA  PRO A 226      -9.632  -4.627  -4.535  1.00 75.86           H
ATOM   3379  CB  PRO A 226      -7.923  -4.710  -3.136  1.00 75.86           C
ATOM   3380 1HB  PRO A 226      -7.124  -5.324  -3.551  1.00 75.86           H
ATOM   3381 2HB  PRO A 226      -7.708  -3.678  -3.414  1.00 75.86           H
ATOM   3382  CG  PRO A 226      -8.025  -4.870  -1.646  1.00 75.86           C
ATOM   3383 1HG  PRO A 226      -7.799  -5.893  -1.343  1.00 75.86           H
ATOM   3384 2HG  PRO A 226      -7.316  -4.222  -1.131  1.00 75.86           H
ATOM   3385  CD  PRO A 226      -9.440  -4.504  -1.304  1.00 75.86           C
ATOM   3386 1HD  PRO A 226      -9.796  -5.051  -0.431  1.00 75.86           H
ATOM   3387 2HD  PRO A 226      -9.536  -3.443  -1.077  1.00 75.86           H
ATOM   3388  N   PHE A 227      -9.358  -7.472  -3.008  1.00 79.49           N
ATOM   3389  CA  PHE A 227      -9.343  -8.908  -3.226  1.00 79.49           C
ATOM   3390  C   PHE A 227     -10.538  -9.346  -4.076  1.00 79.49           C
ATOM   3391  O   PHE A 227     -10.382 -10.120  -5.019  1.00 79.49           O
ATOM   3392  HA  PHE A 227      -8.419  -9.146  -3.752  1.00 79.49           H
ATOM   3393  CB  PHE A 227      -9.441  -9.570  -1.850  1.00 79.49           C
ATOM   3394 1HB  PHE A 227      -8.576  -9.278  -1.255  1.00 79.49           H
ATOM   3395 2HB  PHE A 227     -10.325  -9.189  -1.337  1.00 79.49           H
ATOM   3396  CG  PHE A 227      -9.516 -11.097  -1.898  1.00 79.49           C
ATOM   3397  CD1 PHE A 227     -10.711 -11.725  -1.728  1.00 79.49           C
ATOM   3398  HD1 PHE A 227     -11.615 -11.140  -1.558  1.00 79.49           H
ATOM   3399  CD2 PHE A 227      -8.389 -11.827  -2.111  1.00 79.49           C
ATOM   3400  HD2 PHE A 227      -7.431 -11.324  -2.247  1.00 79.49           H
ATOM   3401  CE1 PHE A 227     -10.780 -13.143  -1.773  1.00 79.49           C
ATOM   3402  HE1 PHE A 227     -11.737 -13.646  -1.637  1.00 79.49           H
ATOM   3403  CE2 PHE A 227      -8.458 -13.245  -2.156  1.00 79.49           C
ATOM   3404  HE2 PHE A 227      -7.554 -13.830  -2.326  1.00 79.49           H
ATOM   3405  CZ  PHE A 227      -9.653 -13.873  -1.986  1.00 79.49           C
ATOM   3406  HZ  PHE A 227      -9.706 -14.961  -2.020  1.00 79.49           H
ATOM   3407  HN  PHE A 227      -9.409  -7.190  -2.050  1.00 79.49           H
ATOM   3408  N   VAL A 228     -11.703  -8.832  -3.711  1.00 83.08           N
ATOM   3409  CA  VAL A 228     -12.930  -9.199  -4.396  1.00 83.08           C
ATOM   3410  C   VAL A 228     -12.849  -8.748  -5.856  1.00 83.08           C
ATOM   3411  O   VAL A 228     -13.146  -9.521  -6.766  1.00 83.08           O
ATOM   3412  HA  VAL A 228     -13.010 -10.286  -4.369  1.00 83.08           H
ATOM   3413  CB  VAL A 228     -14.137  -8.617  -3.657  1.00 83.08           C
ATOM   3414  HB  VAL A 228     -13.943  -7.559  -3.481  1.00 83.08           H
ATOM   3415  CG1 VAL A 228     -15.405  -8.728  -4.505  1.00 83.08           C
ATOM   3416 1HG1 VAL A 228     -15.269  -8.180  -5.437  1.00 83.08           H
ATOM   3417 2HG1 VAL A 228     -15.604  -9.777  -4.726  1.00 83.08           H
ATOM   3418 3HG1 VAL A 228     -16.248  -8.307  -3.956  1.00 83.08           H
ATOM   3419  CG2 VAL A 228     -14.325  -9.293  -2.297  1.00 83.08           C
ATOM   3420 1HG2 VAL A 228     -14.486 -10.361  -2.442  1.00 83.08           H
ATOM   3421 2HG2 VAL A 228     -13.434  -9.139  -1.688  1.00 83.08           H
ATOM   3422 3HG2 VAL A 228     -15.189  -8.860  -1.793  1.00 83.08           H
ATOM   3423  HN  VAL A 228     -11.816  -8.177  -2.964  1.00 83.08           H
ATOM   3424  N   VAL A 229     -12.446  -7.499  -6.034  1.00 76.15           N
ATOM   3425  CA  VAL A 229     -12.480  -6.882  -7.350  1.00 76.15           C
ATOM   3426  C   VAL A 229     -11.465  -7.576  -8.260  1.00 76.15           C
ATOM   3427  O   VAL A 229     -11.740  -7.812  -9.436  1.00 76.15           O
ATOM   3428  HA  VAL A 229     -13.479  -7.034  -7.758  1.00 76.15           H
ATOM   3429  CB  VAL A 229     -12.242  -5.376  -7.227  1.00 76.15           C
ATOM   3430  HB  VAL A 229     -11.249  -5.226  -6.804  1.00 76.15           H
ATOM   3431  CG1 VAL A 229     -12.274  -4.702  -8.601  1.00 76.15           C
ATOM   3432 1HG1 VAL A 229     -11.495  -5.129  -9.233  1.00 76.15           H
ATOM   3433 2HG1 VAL A 229     -13.247  -4.866  -9.064  1.00 76.15           H
ATOM   3434 3HG1 VAL A 229     -12.102  -3.632  -8.485  1.00 76.15           H
ATOM   3435  CG2 VAL A 229     -13.258  -4.735  -6.279  1.00 76.15           C
ATOM   3436 1HG2 VAL A 229     -14.266  -4.900  -6.661  1.00 76.15           H
ATOM   3437 2HG2 VAL A 229     -13.166  -5.185  -5.291  1.00 76.15           H
ATOM   3438 3HG2 VAL A 229     -13.066  -3.664  -6.211  1.00 76.15           H
ATOM   3439  HN  VAL A 229     -12.101  -6.912  -5.302  1.00 76.15           H
ATOM   3440  N   MET A 230     -10.313  -7.883  -7.682  1.00 76.06           N
ATOM   3441  CA  MET A 230      -9.284  -8.612  -8.405  1.00 76.06           C
ATOM   3442  C   MET A 230      -9.803  -9.972  -8.875  1.00 76.06           C
ATOM   3443  O   MET A 230      -9.652 -10.328 -10.043  1.00 76.06           O
ATOM   3444  HA  MET A 230      -9.037  -7.992  -9.267  1.00 76.06           H
ATOM   3445  CB  MET A 230      -8.069  -8.814  -7.498  1.00 76.06           C
ATOM   3446 1HB  MET A 230      -8.401  -9.057  -6.488  1.00 76.06           H
ATOM   3447 2HB  MET A 230      -7.483  -9.662  -7.853  1.00 76.06           H
ATOM   3448  CG  MET A 230      -7.194  -7.560  -7.466  1.00 76.06           C
ATOM   3449 1HG  MET A 230      -7.004  -7.212  -8.481  1.00 76.06           H
ATOM   3450 2HG  MET A 230      -7.714  -6.756  -6.946  1.00 76.06           H
ATOM   3451  SD  MET A 230      -5.648  -7.915  -6.646  1.00 76.06           S
ATOM   3452  CE  MET A 230      -4.770  -6.395  -6.969  1.00 76.06           C
ATOM   3453 1HE  MET A 230      -4.677  -6.251  -8.045  1.00 76.06           H
ATOM   3454 2HE  MET A 230      -5.319  -5.559  -6.536  1.00 76.06           H
ATOM   3455 3HE  MET A 230      -3.777  -6.448  -6.523  1.00 76.06           H
ATOM   3456  HN  MET A 230     -10.078  -7.644  -6.740  1.00 76.06           H
ATOM   3457  N   ALA A 231     -10.405 -10.695  -7.942  1.00 77.70           N
ATOM   3458  CA  ALA A 231     -10.899 -12.030  -8.232  1.00 77.70           C
ATOM   3459  C   ALA A 231     -11.916 -11.956  -9.373  1.00 77.70           C
ATOM   3460  O   ALA A 231     -11.880 -12.770 -10.295  1.00 77.70           O
ATOM   3461  HA  ALA A 231     -10.051 -12.635  -8.552  1.00 77.70           H
ATOM   3462  CB  ALA A 231     -11.491 -12.643  -6.962  1.00 77.70           C
ATOM   3463 1HB  ALA A 231     -10.721 -12.700  -6.193  1.00 77.70           H
ATOM   3464 2HB  ALA A 231     -12.313 -12.021  -6.607  1.00 77.70           H
ATOM   3465 3HB  ALA A 231     -11.862 -13.645  -7.180  1.00 77.70           H
ATOM   3466  HN  ALA A 231     -10.557 -10.383  -7.004  1.00 77.70           H
ATOM   3467  N   CYS A 232     -12.799 -10.974  -9.273  1.00 78.72           N
ATOM   3468  CA  CYS A 232     -13.855 -10.813 -10.259  1.00 78.72           C
ATOM   3469  C   CYS A 232     -13.208 -10.479 -11.605  1.00 78.72           C
ATOM   3470  O   CYS A 232     -13.561 -11.062 -12.629  1.00 78.72           O
ATOM   3471  HA  CYS A 232     -14.383 -11.765 -10.309  1.00 78.72           H
ATOM   3472  CB  CYS A 232     -14.869  -9.750  -9.833  1.00 78.72           C
ATOM   3473 1HB  CYS A 232     -14.352  -8.831  -9.559  1.00 78.72           H
ATOM   3474 2HB  CYS A 232     -15.528  -9.509 -10.668  1.00 78.72           H
ATOM   3475  SG  CYS A 232     -15.855 -10.358  -8.416  1.00 78.72           S
ATOM   3476  HG  CYS A 232     -14.948 -10.077  -7.485  1.00 78.72           H
ATOM   3477  HN  CYS A 232     -12.802 -10.297  -8.537  1.00 78.72           H
ATOM   3478  N   CYS A 233     -12.274  -9.541 -11.559  1.00 71.77           N
ATOM   3479  CA  CYS A 233     -11.694  -9.002 -12.778  1.00 71.77           C
ATOM   3480  C   CYS A 233     -10.955 -10.131 -13.498  1.00 71.77           C
ATOM   3481  O   CYS A 233     -11.145 -10.338 -14.695  1.00 71.77           O
ATOM   3482  HA  CYS A 233     -12.523  -8.635 -13.383  1.00 71.77           H
ATOM   3483  CB  CYS A 233     -10.777  -7.812 -12.490  1.00 71.77           C
ATOM   3484 1HB  CYS A 233     -10.064  -8.073 -11.708  1.00 71.77           H
ATOM   3485 2HB  CYS A 233     -10.198  -7.565 -13.380  1.00 71.77           H
ATOM   3486  SG  CYS A 233     -11.772  -6.366 -11.970  1.00 71.77           S
ATOM   3487  HG  CYS A 233     -12.370  -6.180 -13.144  1.00 71.77           H
ATOM   3488  HN  CYS A 233     -11.914  -9.151 -10.712  1.00 71.77           H
ATOM   3489  N   TYR A 234     -10.126 -10.832 -12.738  1.00 73.44           N
ATOM   3490  CA  TYR A 234      -9.231 -11.819 -13.318  1.00 73.44           C
ATOM   3491  C   TYR A 234      -9.996 -13.082 -13.721  1.00 73.44           C
ATOM   3492  O   TYR A 234      -9.631 -13.751 -14.686  1.00 73.44           O
ATOM   3493  HA  TYR A 234      -8.777 -11.380 -14.206  1.00 73.44           H
ATOM   3494  CB  TYR A 234      -8.226 -12.174 -12.221  1.00 73.44           C
ATOM   3495 1HB  TYR A 234      -8.759 -12.289 -11.277  1.00 73.44           H
ATOM   3496 2HB  TYR A 234      -7.776 -13.140 -12.453  1.00 73.44           H
ATOM   3497  CG  TYR A 234      -7.113 -11.140 -12.039  1.00 73.44           C
ATOM   3498  CD1 TYR A 234      -6.304 -10.802 -13.105  1.00 73.44           C
ATOM   3499  HD1 TYR A 234      -6.458 -11.272 -14.076  1.00 73.44           H
ATOM   3500  CD2 TYR A 234      -6.918 -10.545 -10.809  1.00 73.44           C
ATOM   3501  HD2 TYR A 234      -7.557 -10.812  -9.967  1.00 73.44           H
ATOM   3502  CE1 TYR A 234      -5.256  -9.829 -12.934  1.00 73.44           C
ATOM   3503  HE1 TYR A 234      -4.610  -9.554 -13.767  1.00 73.44           H
ATOM   3504  CE2 TYR A 234      -5.870  -9.572 -10.638  1.00 73.44           C
ATOM   3505  HE2 TYR A 234      -5.705  -9.095  -9.672  1.00 73.44           H
ATOM   3506  CZ  TYR A 234      -5.091  -9.262 -11.709  1.00 73.44           C
ATOM   3507  OH  TYR A 234      -4.102  -8.343 -11.547  1.00 73.44           O
ATOM   3508  HH  TYR A 234      -4.054  -8.057 -10.590  1.00 73.44           H
ATOM   3509  HN  TYR A 234     -10.060 -10.734 -11.745  1.00 73.44           H
ATOM   3510  N   THR A 235     -11.042 -13.370 -12.961  1.00 78.74           N
ATOM   3511  CA  THR A 235     -11.927 -14.474 -13.292  1.00 78.74           C
ATOM   3512  C   THR A 235     -12.515 -14.284 -14.692  1.00 78.74           C
ATOM   3513  O   THR A 235     -12.538 -15.219 -15.491  1.00 78.74           O
ATOM   3514  HA  THR A 235     -11.338 -15.391 -13.314  1.00 78.74           H
ATOM   3515  CB  THR A 235     -12.988 -14.574 -12.195  1.00 78.74           C
ATOM   3516  HB  THR A 235     -13.769 -15.283 -12.473  1.00 78.74           H
ATOM   3517  OG1 THR A 235     -13.418 -13.229 -12.004  1.00 78.74           O
ATOM   3518  HG1 THR A 235     -14.162 -13.015 -12.637  1.00 78.74           H
ATOM   3519  CG2 THR A 235     -12.396 -14.972 -10.842  1.00 78.74           C
ATOM   3520 1HG2 THR A 235     -11.663 -14.227 -10.532  1.00 78.74           H
ATOM   3521 2HG2 THR A 235     -11.911 -15.944 -10.929  1.00 78.74           H
ATOM   3522 3HG2 THR A 235     -13.192 -15.029 -10.099  1.00 78.74           H
ATOM   3523  HN  THR A 235     -11.288 -12.864 -12.134  1.00 78.74           H
ATOM   3524  N   ILE A 236     -12.976 -13.069 -14.945  1.00 75.44           N
ATOM   3525  CA  ILE A 236     -13.563 -12.745 -16.234  1.00 75.44           C
ATOM   3526  C   ILE A 236     -12.470 -12.756 -17.305  1.00 75.44           C
ATOM   3527  O   ILE A 236     -12.659 -13.314 -18.385  1.00 75.44           O
ATOM   3528  HA  ILE A 236     -14.285 -13.526 -16.470  1.00 75.44           H
ATOM   3529  CB  ILE A 236     -14.333 -11.425 -16.156  1.00 75.44           C
ATOM   3530  HB  ILE A 236     -13.651 -10.652 -15.802  1.00 75.44           H
ATOM   3531  CG1 ILE A 236     -15.477 -11.517 -15.144  1.00 75.44           C
ATOM   3532 1HG1 ILE A 236     -16.281 -12.129 -15.554  1.00 75.44           H
ATOM   3533 2HG1 ILE A 236     -15.128 -12.013 -14.239  1.00 75.44           H
ATOM   3534  CG2 ILE A 236     -14.824 -10.994 -17.540  1.00 75.44           C
ATOM   3535 1HG2 ILE A 236     -13.970 -10.861 -18.204  1.00 75.44           H
ATOM   3536 2HG2 ILE A 236     -15.485 -11.760 -17.946  1.00 75.44           H
ATOM   3537 3HG2 ILE A 236     -15.368 -10.053 -17.455  1.00 75.44           H
ATOM   3538  CD1 ILE A 236     -16.014 -10.127 -14.796  1.00 75.44           C
ATOM   3539 1HD1 ILE A 236     -15.213  -9.526 -14.365  1.00 75.44           H
ATOM   3540 2HD1 ILE A 236     -16.384  -9.643 -15.700  1.00 75.44           H
ATOM   3541 3HD1 ILE A 236     -16.826 -10.221 -14.075  1.00 75.44           H
ATOM   3542  HN  ILE A 236     -12.954 -12.314 -14.289  1.00 75.44           H
ATOM   3543  N   ILE A 237     -11.349 -12.134 -16.968  1.00 73.06           N
ATOM   3544  CA  ILE A 237     -10.247 -12.018 -17.906  1.00 73.06           C
ATOM   3545  C   ILE A 237      -9.810 -13.415 -18.350  1.00 73.06           C
ATOM   3546  O   ILE A 237      -9.661 -13.673 -19.544  1.00 73.06           O
ATOM   3547  HA  ILE A 237     -10.616 -11.478 -18.779  1.00 73.06           H
ATOM   3548  CB  ILE A 237      -9.115 -11.183 -17.303  1.00 73.06           C
ATOM   3549  HB  ILE A 237      -8.969 -11.502 -16.271  1.00 73.06           H
ATOM   3550  CG1 ILE A 237      -9.486  -9.699 -17.269  1.00 73.06           C
ATOM   3551 1HG1 ILE A 237      -9.468  -9.293 -18.281  1.00 73.06           H
ATOM   3552 2HG1 ILE A 237     -10.504  -9.584 -16.898  1.00 73.06           H
ATOM   3553  CG2 ILE A 237      -7.798 -11.428 -18.043  1.00 73.06           C
ATOM   3554 1HG2 ILE A 237      -7.532 -12.483 -17.970  1.00 73.06           H
ATOM   3555 2HG2 ILE A 237      -7.914 -11.154 -19.091  1.00 73.06           H
ATOM   3556 3HG2 ILE A 237      -7.011 -10.823 -17.593  1.00 73.06           H
ATOM   3557  CD1 ILE A 237      -8.521  -8.913 -16.380  1.00 73.06           C
ATOM   3558 1HD1 ILE A 237      -8.560  -9.306 -15.364  1.00 73.06           H
ATOM   3559 2HD1 ILE A 237      -7.507  -9.011 -16.769  1.00 73.06           H
ATOM   3560 3HD1 ILE A 237      -8.807  -7.861 -16.374  1.00 73.06           H
ATOM   3561  HN  ILE A 237     -11.189 -11.716 -16.074  1.00 73.06           H
ATOM   3562  N   ILE A 238      -9.619 -14.281 -17.366  1.00 74.16           N
ATOM   3563  CA  ILE A 238      -9.157 -15.632 -17.637  1.00 74.16           C
ATOM   3564  C   ILE A 238     -10.146 -16.327 -18.574  1.00 74.16           C
ATOM   3565  O   ILE A 238      -9.743 -16.980 -19.535  1.00 74.16           O
ATOM   3566  HA  ILE A 238      -8.196 -15.552 -18.146  1.00 74.16           H
ATOM   3567  CB  ILE A 238      -8.914 -16.387 -16.329  1.00 74.16           C
ATOM   3568  HB  ILE A 238      -9.772 -16.225 -15.676  1.00 74.16           H
ATOM   3569  CG1 ILE A 238      -7.684 -15.842 -15.601  1.00 74.16           C
ATOM   3570 1HG1 ILE A 238      -6.779 -16.159 -16.120  1.00 74.16           H
ATOM   3571 2HG1 ILE A 238      -7.698 -14.752 -15.621  1.00 74.16           H
ATOM   3572  CG2 ILE A 238      -8.812 -17.894 -16.576  1.00 74.16           C
ATOM   3573 1HG2 ILE A 238      -9.741 -18.253 -17.020  1.00 74.16           H
ATOM   3574 2HG2 ILE A 238      -7.984 -18.096 -17.255  1.00 74.16           H
ATOM   3575 3HG2 ILE A 238      -8.640 -18.407 -15.630  1.00 74.16           H
ATOM   3576  CD1 ILE A 238      -7.643 -16.331 -14.151  1.00 74.16           C
ATOM   3577 1HD1 ILE A 238      -8.537 -15.991 -13.628  1.00 74.16           H
ATOM   3578 2HD1 ILE A 238      -7.604 -17.420 -14.136  1.00 74.16           H
ATOM   3579 3HD1 ILE A 238      -6.759 -15.928 -13.657  1.00 74.16           H
ATOM   3580  HN  ILE A 238      -9.774 -14.073 -16.400  1.00 74.16           H
ATOM   3581  N   HIS A 239     -11.423 -16.163 -18.261  1.00 79.07           N
ATOM   3582  CA  HIS A 239     -12.470 -16.826 -19.020  1.00 79.07           C
ATOM   3583  C   HIS A 239     -12.409 -16.376 -20.481  1.00 79.07           C
ATOM   3584  O   HIS A 239     -12.476 -17.200 -21.391  1.00 79.07           O
ATOM   3585  HA  HIS A 239     -12.265 -17.895 -18.969  1.00 79.07           H
ATOM   3586  CB  HIS A 239     -13.840 -16.583 -18.382  1.00 79.07           C
ATOM   3587 1HB  HIS A 239     -13.809 -16.913 -17.344  1.00 79.07           H
ATOM   3588 2HB  HIS A 239     -14.039 -15.511 -18.370  1.00 79.07           H
ATOM   3589  CG  HIS A 239     -14.978 -17.284 -19.085  1.00 79.07           C
ATOM   3590  ND1 HIS A 239     -15.809 -16.644 -19.988  1.00 79.07           N
ATOM   3591  HD1 HIS A 239     -15.747 -15.685 -20.262  1.00 79.07           H
ATOM   3592  CD2 HIS A 239     -15.413 -18.575 -19.009  1.00 79.07           C
ATOM   3593  HD2 HIS A 239     -14.979 -19.357 -18.386  1.00 79.07           H
ATOM   3594  CE1 HIS A 239     -16.700 -17.520 -20.428  1.00 79.07           C
ATOM   3595  HE1 HIS A 239     -17.492 -17.320 -21.150  1.00 79.07           H
ATOM   3596  NE2 HIS A 239     -16.453 -18.715 -19.820  1.00 79.07           N
ATOM   3597  HN  HIS A 239     -11.745 -15.592 -17.506  1.00 79.07           H
ATOM   3598  N   THR A 240     -12.282 -15.069 -20.659  1.00 74.39           N
ATOM   3599  CA  THR A 240     -12.267 -14.494 -21.994  1.00 74.39           C
ATOM   3600  C   THR A 240     -11.000 -14.913 -22.741  1.00 74.39           C
ATOM   3601  O   THR A 240     -11.040 -15.168 -23.944  1.00 74.39           O
ATOM   3602  HA  THR A 240     -13.114 -14.896 -22.550  1.00 74.39           H
ATOM   3603  CB  THR A 240     -12.419 -12.978 -21.857  1.00 74.39           C
ATOM   3604  HB  THR A 240     -11.521 -12.535 -21.425  1.00 74.39           H
ATOM   3605  OG1 THR A 240     -13.612 -12.815 -21.095  1.00 74.39           O
ATOM   3606  HG1 THR A 240     -13.393 -12.785 -20.119  1.00 74.39           H
ATOM   3607  CG2 THR A 240     -12.733 -12.298 -23.191  1.00 74.39           C
ATOM   3608 1HG2 THR A 240     -13.667 -12.694 -23.589  1.00 74.39           H
ATOM   3609 2HG2 THR A 240     -11.925 -12.492 -23.897  1.00 74.39           H
ATOM   3610 3HG2 THR A 240     -12.830 -11.223 -23.037  1.00 74.39           H
ATOM   3611  HN  THR A 240     -12.190 -14.409 -19.914  1.00 74.39           H
ATOM   3612  N   LEU A 241      -9.905 -14.972 -21.998  1.00 73.43           N
ATOM   3613  CA  LEU A 241      -8.620 -15.317 -22.584  1.00 73.43           C
ATOM   3614  C   LEU A 241      -8.662 -16.765 -23.076  1.00 73.43           C
ATOM   3615  O   LEU A 241      -8.082 -17.089 -24.112  1.00 73.43           O
ATOM   3616  HA  LEU A 241      -8.467 -14.664 -23.443  1.00 73.43           H
ATOM   3617  CB  LEU A 241      -7.488 -15.036 -21.594  1.00 73.43           C
ATOM   3618 1HB  LEU A 241      -7.788 -15.407 -20.614  1.00 73.43           H
ATOM   3619 2HB  LEU A 241      -6.614 -15.613 -21.899  1.00 73.43           H
ATOM   3620  CG  LEU A 241      -7.072 -13.571 -21.449  1.00 73.43           C
ATOM   3621  HG  LEU A 241      -7.950 -12.994 -21.161  1.00 73.43           H
ATOM   3622  CD1 LEU A 241      -6.035 -13.403 -20.336  1.00 73.43           C
ATOM   3623 1HD1 LEU A 241      -6.459 -13.742 -19.390  1.00 73.43           H
ATOM   3624 2HD1 LEU A 241      -5.151 -13.996 -20.570  1.00 73.43           H
ATOM   3625 3HD1 LEU A 241      -5.757 -12.352 -20.254  1.00 73.43           H
ATOM   3626  CD2 LEU A 241      -6.578 -13.007 -22.782  1.00 73.43           C
ATOM   3627 1HD2 LEU A 241      -5.717 -13.582 -23.124  1.00 73.43           H
ATOM   3628 2HD2 LEU A 241      -7.375 -13.072 -23.522  1.00 73.43           H
ATOM   3629 3HD2 LEU A 241      -6.288 -11.964 -22.650  1.00 73.43           H
ATOM   3630  HN  LEU A 241      -9.886 -14.790 -21.015  1.00 73.43           H
ATOM   3631  N   ILE A 242      -9.353 -17.597 -22.311  1.00 75.72           N
ATOM   3632  CA  ILE A 242      -9.463 -19.006 -22.648  1.00 75.72           C
ATOM   3633  C   ILE A 242     -10.252 -19.155 -23.951  1.00 75.72           C
ATOM   3634  O   ILE A 242      -9.891 -19.956 -24.812  1.00 75.72           O
ATOM   3635  HA  ILE A 242      -8.454 -19.384 -22.811  1.00 75.72           H
ATOM   3636  CB  ILE A 242     -10.057 -19.792 -21.477  1.00 75.72           C
ATOM   3637  HB  ILE A 242     -10.914 -19.238 -21.094  1.00 75.72           H
ATOM   3638  CG1 ILE A 242      -9.049 -19.916 -20.333  1.00 75.72           C
ATOM   3639 1HG1 ILE A 242      -8.250 -20.600 -20.620  1.00 75.72           H
ATOM   3640 2HG1 ILE A 242      -8.587 -18.947 -20.144  1.00 75.72           H
ATOM   3641  CG2 ILE A 242     -10.572 -21.157 -21.938  1.00 75.72           C
ATOM   3642 1HG2 ILE A 242     -11.345 -21.018 -22.694  1.00 75.72           H
ATOM   3643 2HG2 ILE A 242      -9.748 -21.732 -22.363  1.00 75.72           H
ATOM   3644 3HG2 ILE A 242     -10.988 -21.695 -21.086  1.00 75.72           H
ATOM   3645  CD1 ILE A 242      -9.727 -20.421 -19.058  1.00 75.72           C
ATOM   3646 1HD1 ILE A 242     -10.509 -19.722 -18.761  1.00 75.72           H
ATOM   3647 2HD1 ILE A 242     -10.167 -21.401 -19.244  1.00 75.72           H
ATOM   3648 3HD1 ILE A 242      -8.988 -20.500 -18.260  1.00 75.72           H
ATOM   3649  HN  ILE A 242      -9.831 -17.324 -21.477  1.00 75.72           H
ATOM   3650  N   GLN A 243     -11.314 -18.369 -24.055  1.00 72.71           N
ATOM   3651  CA  GLN A 243     -12.215 -18.476 -25.190  1.00 72.71           C
ATOM   3652  C   GLN A 243     -11.495 -18.080 -26.480  1.00 72.71           C
ATOM   3653  O   GLN A 243     -11.886 -18.499 -27.568  1.00 72.71           O
ATOM   3654  HA  GLN A 243     -12.502 -19.527 -25.234  1.00 72.71           H
ATOM   3655  CB  GLN A 243     -13.468 -17.624 -24.977  1.00 72.71           C
ATOM   3656 1HB  GLN A 243     -13.181 -16.628 -24.639  1.00 72.71           H
ATOM   3657 2HB  GLN A 243     -13.993 -17.500 -25.925  1.00 72.71           H
ATOM   3658  CG  GLN A 243     -14.402 -18.268 -23.951  1.00 72.71           C
ATOM   3659 1HG  GLN A 243     -14.557 -19.317 -24.203  1.00 72.71           H
ATOM   3660 2HG  GLN A 243     -13.938 -18.242 -22.965  1.00 72.71           H
ATOM   3661  CD  GLN A 243     -15.749 -17.544 -23.906  1.00 72.71           C
ATOM   3662  OE1 GLN A 243     -15.900 -16.428 -24.375  1.00 72.71           O
ATOM   3663  NE2 GLN A 243     -16.718 -18.240 -23.316  1.00 72.71           N
ATOM   3664 1HE2 GLN A 243     -16.527 -19.151 -22.952  1.00 72.71           H
ATOM   3665 2HE2 GLN A 243     -17.636 -17.851 -23.238  1.00 72.71           H
ATOM   3666  HN  GLN A 243     -11.562 -17.672 -23.383  1.00 72.71           H
ATOM   3667  N   ALA A 244     -10.454 -17.277 -26.315  1.00 65.84           N
ATOM   3668  CA  ALA A 244      -9.843 -16.601 -27.448  1.00 65.84           C
ATOM   3669  C   ALA A 244      -8.832 -17.539 -28.111  1.00 65.84           C
ATOM   3670  O   ALA A 244      -7.976 -18.110 -27.437  1.00 65.84           O
ATOM   3671  HA  ALA A 244     -10.634 -16.370 -28.162  1.00 65.84           H
ATOM   3672  CB  ALA A 244      -9.204 -15.293 -26.978  1.00 65.84           C
ATOM   3673 1HB  ALA A 244      -9.970 -14.651 -26.542  1.00 65.84           H
ATOM   3674 2HB  ALA A 244      -8.442 -15.509 -26.230  1.00 65.84           H
ATOM   3675 3HB  ALA A 244      -8.747 -14.786 -27.828  1.00 65.84           H
ATOM   3676  HN  ALA A 244     -10.029 -17.085 -25.430  1.00 65.84           H
ATOM   3677  N   LYS A 245      -8.965 -17.668 -29.423  1.00 58.99           N
ATOM   3678  CA  LYS A 245      -8.241 -18.697 -30.150  1.00 58.99           C
ATOM   3679  C   LYS A 245      -6.815 -18.215 -30.424  1.00 58.99           C
ATOM   3680  O   LYS A 245      -6.092 -18.821 -31.213  1.00 58.99           O
ATOM   3681  HA  LYS A 245      -8.191 -19.577 -29.509  1.00 58.99           H
ATOM   3682  CB  LYS A 245      -9.007 -19.100 -31.412  1.00 58.99           C
ATOM   3683 1HB  LYS A 245      -9.240 -18.212 -32.000  1.00 58.99           H
ATOM   3684 2HB  LYS A 245      -8.380 -19.738 -32.035  1.00 58.99           H
ATOM   3685  CG  LYS A 245     -10.300 -19.837 -31.057  1.00 58.99           C
ATOM   3686 1HG  LYS A 245     -10.079 -20.657 -30.374  1.00 58.99           H
ATOM   3687 2HG  LYS A 245     -10.976 -19.160 -30.534  1.00 58.99           H
ATOM   3688  CD  LYS A 245     -10.984 -20.381 -32.313  1.00 58.99           C
ATOM   3689 1HD  LYS A 245     -11.348 -19.552 -32.921  1.00 58.99           H
ATOM   3690 2HD  LYS A 245     -10.260 -20.926 -32.918  1.00 58.99           H
ATOM   3691  CE  LYS A 245     -12.149 -21.302 -31.947  1.00 58.99           C
ATOM   3692 1HE  LYS A 245     -11.804 -22.082 -31.268  1.00 58.99           H
ATOM   3693 2HE  LYS A 245     -12.916 -20.736 -31.419  1.00 58.99           H
ATOM   3694  NZ  LYS A 245     -12.727 -21.915 -33.164  1.00 58.99           N
ATOM   3695 1HZ  LYS A 245     -13.489 -22.531 -32.903  1.00 58.99           H
ATOM   3696 2HZ  LYS A 245     -13.075 -21.186 -33.777  1.00 58.99           H
ATOM   3697 3HZ  LYS A 245     -12.012 -22.448 -33.646  1.00 58.99           H
ATOM   3698  HN  LYS A 245      -9.552 -17.086 -29.985  1.00 58.99           H
ATOM   3699  N   LYS A 246      -6.454 -17.128 -29.758  1.00 57.22           N
ATOM   3700  CA  LYS A 246      -5.246 -16.401 -30.110  1.00 57.22           C
ATOM   3701  C   LYS A 246      -4.087 -16.895 -29.241  1.00 57.22           C
ATOM   3702  O   LYS A 246      -4.183 -16.899 -28.015  1.00 57.22           O
ATOM   3703  HA  LYS A 246      -5.019 -16.630 -31.151  1.00 57.22           H
ATOM   3704  CB  LYS A 246      -5.483 -14.893 -30.019  1.00 57.22           C
ATOM   3705 1HB  LYS A 246      -5.969 -14.653 -29.073  1.00 57.22           H
ATOM   3706 2HB  LYS A 246      -4.526 -14.370 -30.027  1.00 57.22           H
ATOM   3707  CG  LYS A 246      -6.348 -14.402 -31.181  1.00 57.22           C
ATOM   3708 1HG  LYS A 246      -6.044 -14.901 -32.101  1.00 57.22           H
ATOM   3709 2HG  LYS A 246      -7.389 -14.670 -31.003  1.00 57.22           H
ATOM   3710  CD  LYS A 246      -6.228 -12.887 -31.353  1.00 57.22           C
ATOM   3711 1HD  LYS A 246      -6.696 -12.383 -30.507  1.00 57.22           H
ATOM   3712 2HD  LYS A 246      -5.177 -12.599 -31.354  1.00 57.22           H
ATOM   3713  CE  LYS A 246      -6.889 -12.429 -32.655  1.00 57.22           C
ATOM   3714 1HE  LYS A 246      -6.666 -13.138 -33.452  1.00 57.22           H
ATOM   3715 2HE  LYS A 246      -7.972 -12.414 -32.535  1.00 57.22           H
ATOM   3716  NZ  LYS A 246      -6.408 -11.081 -33.034  1.00 57.22           N
ATOM   3717 1HZ  LYS A 246      -6.893 -10.771 -33.869  1.00 57.22           H
ATOM   3718 2HZ  LYS A 246      -6.589 -10.432 -32.277  1.00 57.22           H
ATOM   3719 3HZ  LYS A 246      -5.411 -11.117 -33.216  1.00 57.22           H
ATOM   3720  HN  LYS A 246      -6.969 -16.745 -28.991  1.00 57.22           H
ATOM   3721  N   SER A 247      -3.018 -17.301 -29.912  1.00 55.92           N
ATOM   3722  CA  SER A 247      -1.871 -17.865 -29.221  1.00 55.92           C
ATOM   3723  C   SER A 247      -1.407 -16.915 -28.115  1.00 55.92           C
ATOM   3724  O   SER A 247      -1.117 -17.348 -27.001  1.00 55.92           O
ATOM   3725  HA  SER A 247      -2.224 -18.804 -28.795  1.00 55.92           H
ATOM   3726  CB  SER A 247      -0.725 -18.146 -30.195  1.00 55.92           C
ATOM   3727 1HB  SER A 247      -0.924 -19.074 -30.730  1.00 55.92           H
ATOM   3728 2HB  SER A 247      -0.680 -17.352 -30.940  1.00 55.92           H
ATOM   3729  OG  SER A 247       0.530 -18.242 -29.528  1.00 55.92           O
ATOM   3730  HG  SER A 247       1.260 -18.401 -30.193  1.00 55.92           H
ATOM   3731  HN  SER A 247      -2.929 -17.248 -30.906  1.00 55.92           H
ATOM   3732  N   SER A 248      -1.352 -15.637 -28.461  1.00 59.06           N
ATOM   3733  CA  SER A 248      -0.722 -14.654 -27.596  1.00 59.06           C
ATOM   3734  C   SER A 248      -1.445 -14.603 -26.248  1.00 59.06           C
ATOM   3735  O   SER A 248      -0.992 -13.933 -25.322  1.00 59.06           O
ATOM   3736  HA  SER A 248       0.304 -14.999 -27.466  1.00 59.06           H
ATOM   3737  CB  SER A 248      -0.715 -13.270 -28.248  1.00 59.06           C
ATOM   3738 1HB  SER A 248      -0.108 -12.591 -27.650  1.00 59.06           H
ATOM   3739 2HB  SER A 248      -0.247 -13.335 -29.230  1.00 59.06           H
ATOM   3740  OG  SER A 248      -2.030 -12.737 -28.382  1.00 59.06           O
ATOM   3741  HG  SER A 248      -1.988 -11.821 -28.782  1.00 59.06           H
ATOM   3742  HN  SER A 248      -1.727 -15.272 -29.313  1.00 59.06           H
ATOM   3743  N   LYS A 249      -2.558 -15.319 -26.183  1.00 63.96           N
ATOM   3744  CA  LYS A 249      -3.409 -15.273 -25.006  1.00 63.96           C
ATOM   3745  C   LYS A 249      -2.705 -15.977 -23.845  1.00 63.96           C
ATOM   3746  O   LYS A 249      -2.883 -15.601 -22.687  1.00 63.96           O
ATOM   3747  HA  LYS A 249      -3.546 -14.224 -24.742  1.00 63.96           H
ATOM   3748  CB  LYS A 249      -4.793 -15.844 -25.323  1.00 63.96           C
ATOM   3749 1HB  LYS A 249      -4.688 -16.788 -25.857  1.00 63.96           H
ATOM   3750 2HB  LYS A 249      -5.323 -16.060 -24.395  1.00 63.96           H
ATOM   3751  CG  LYS A 249      -5.611 -14.864 -26.167  1.00 63.96           C
ATOM   3752 1HG  LYS A 249      -5.962 -14.044 -25.540  1.00 63.96           H
ATOM   3753 2HG  LYS A 249      -4.977 -14.426 -26.938  1.00 63.96           H
ATOM   3754  CD  LYS A 249      -6.805 -15.564 -26.817  1.00 63.96           C
ATOM   3755 1HD  LYS A 249      -6.454 -16.381 -27.447  1.00 63.96           H
ATOM   3756 2HD  LYS A 249      -7.437 -16.005 -26.046  1.00 63.96           H
ATOM   3757  CE  LYS A 249      -7.626 -14.582 -27.656  1.00 63.96           C
ATOM   3758 1HE  LYS A 249      -8.389 -14.113 -27.035  1.00 63.96           H
ATOM   3759 2HE  LYS A 249      -6.982 -13.785 -28.027  1.00 63.96           H
ATOM   3760  NZ  LYS A 249      -8.265 -15.281 -28.794  1.00 63.96           N
ATOM   3761 1HZ  LYS A 249      -9.038 -14.724 -29.141  1.00 63.96           H
ATOM   3762 2HZ  LYS A 249      -7.584 -15.414 -29.534  1.00 63.96           H
ATOM   3763 3HZ  LYS A 249      -8.610 -16.183 -28.486  1.00 63.96           H
ATOM   3764  HN  LYS A 249      -2.880 -15.921 -26.914  1.00 63.96           H
ATOM   3765  N   HIS A 250      -1.920 -16.985 -24.194  1.00 68.12           N
ATOM   3766  CA  HIS A 250      -1.187 -17.744 -23.196  1.00 68.12           C
ATOM   3767  C   HIS A 250      -0.222 -16.817 -22.453  1.00 68.12           C
ATOM   3768  O   HIS A 250      -0.075 -16.914 -21.236  1.00 68.12           O
ATOM   3769  HA  HIS A 250      -1.924 -18.127 -22.490  1.00 68.12           H
ATOM   3770  CB  HIS A 250      -0.483 -18.944 -23.833  1.00 68.12           C
ATOM   3771 1HB  HIS A 250       0.132 -18.593 -24.662  1.00 68.12           H
ATOM   3772 2HB  HIS A 250       0.192 -19.387 -23.101  1.00 68.12           H
ATOM   3773  CG  HIS A 250      -1.425 -20.010 -24.339  1.00 68.12           C
ATOM   3774  ND1 HIS A 250      -2.148 -20.834 -23.495  1.00 68.12           N
ATOM   3775  HD1 HIS A 250      -2.125 -20.812 -22.495  1.00 68.12           H
ATOM   3776  CD2 HIS A 250      -1.755 -20.377 -25.611  1.00 68.12           C
ATOM   3777  HD2 HIS A 250      -1.364 -19.930 -26.525  1.00 68.12           H
ATOM   3778  CE1 HIS A 250      -2.876 -21.657 -24.236  1.00 68.12           C
ATOM   3779  HE1 HIS A 250      -3.553 -22.426 -23.863  1.00 68.12           H
ATOM   3780  NE2 HIS A 250      -2.630 -21.372 -25.547  1.00 68.12           N
ATOM   3781  HN  HIS A 250      -1.782 -17.285 -25.138  1.00 68.12           H
ATOM   3782  N   LYS A 251       0.410 -15.938 -23.217  1.00 67.85           N
ATOM   3783  CA  LYS A 251       1.372 -15.009 -22.651  1.00 67.85           C
ATOM   3784  C   LYS A 251       0.646 -14.029 -21.727  1.00 67.85           C
ATOM   3785  O   LYS A 251       1.074 -13.801 -20.597  1.00 67.85           O
ATOM   3786  HA  LYS A 251       2.075 -15.590 -22.053  1.00 67.85           H
ATOM   3787  CB  LYS A 251       2.177 -14.328 -23.760  1.00 67.85           C
ATOM   3788 1HB  LYS A 251       2.548 -15.077 -24.458  1.00 67.85           H
ATOM   3789 2HB  LYS A 251       1.528 -13.659 -24.325  1.00 67.85           H
ATOM   3790  CG  LYS A 251       3.351 -13.538 -23.179  1.00 67.85           C
ATOM   3791 1HG  LYS A 251       2.976 -12.712 -22.575  1.00 67.85           H
ATOM   3792 2HG  LYS A 251       3.933 -14.179 -22.516  1.00 67.85           H
ATOM   3793  CD  LYS A 251       4.251 -12.995 -24.292  1.00 67.85           C
ATOM   3794 1HD  LYS A 251       4.591 -13.817 -24.922  1.00 67.85           H
ATOM   3795 2HD  LYS A 251       3.680 -12.320 -24.929  1.00 67.85           H
ATOM   3796  CE  LYS A 251       5.458 -12.257 -23.710  1.00 67.85           C
ATOM   3797 1HE  LYS A 251       5.123 -11.383 -23.152  1.00 67.85           H
ATOM   3798 2HE  LYS A 251       5.981 -12.904 -23.005  1.00 67.85           H
ATOM   3799  NZ  LYS A 251       6.381 -11.841 -24.790  1.00 67.85           N
ATOM   3800 1HZ  LYS A 251       7.188 -11.380 -24.385  1.00 67.85           H
ATOM   3801 2HZ  LYS A 251       6.683 -12.658 -25.309  1.00 67.85           H
ATOM   3802 3HZ  LYS A 251       5.903 -11.201 -25.414  1.00 67.85           H
ATOM   3803  HN  LYS A 251       0.274 -15.856 -24.205  1.00 67.85           H
ATOM   3804  N   ALA A 252      -0.442 -13.475 -22.243  1.00 67.00           N
ATOM   3805  CA  ALA A 252      -1.213 -12.499 -21.492  1.00 67.00           C
ATOM   3806  C   ALA A 252      -1.722 -13.142 -20.200  1.00 67.00           C
ATOM   3807  O   ALA A 252      -1.769 -12.494 -19.156  1.00 67.00           O
ATOM   3808  HA  ALA A 252      -0.547 -11.674 -21.239  1.00 67.00           H
ATOM   3809  CB  ALA A 252      -2.350 -11.965 -22.365  1.00 67.00           C
ATOM   3810 1HB  ALA A 252      -1.934 -11.492 -23.255  1.00 67.00           H
ATOM   3811 2HB  ALA A 252      -2.999 -12.790 -22.661  1.00 67.00           H
ATOM   3812 3HB  ALA A 252      -2.928 -11.233 -21.801  1.00 67.00           H
ATOM   3813  HN  ALA A 252      -0.797 -13.683 -23.155  1.00 67.00           H
ATOM   3814  N   LEU A 253      -2.091 -14.410 -20.314  1.00 72.61           N
ATOM   3815  CA  LEU A 253      -2.619 -15.141 -19.174  1.00 72.61           C
ATOM   3816  C   LEU A 253      -1.526 -15.281 -18.113  1.00 72.61           C
ATOM   3817  O   LEU A 253      -1.741 -14.952 -16.948  1.00 72.61           O
ATOM   3818  HA  LEU A 253      -3.433 -14.549 -18.756  1.00 72.61           H
ATOM   3819  CB  LEU A 253      -3.215 -16.476 -19.624  1.00 72.61           C
ATOM   3820 1HB  LEU A 253      -3.871 -16.291 -20.474  1.00 72.61           H
ATOM   3821 2HB  LEU A 253      -2.404 -17.112 -19.979  1.00 72.61           H
ATOM   3822  CG  LEU A 253      -4.005 -17.248 -18.565  1.00 72.61           C
ATOM   3823  HG  LEU A 253      -3.420 -17.260 -17.645  1.00 72.61           H
ATOM   3824  CD1 LEU A 253      -5.329 -16.550 -18.251  1.00 72.61           C
ATOM   3825 1HD1 LEU A 253      -5.130 -15.546 -17.875  1.00 72.61           H
ATOM   3826 2HD1 LEU A 253      -5.930 -16.486 -19.157  1.00 72.61           H
ATOM   3827 3HD1 LEU A 253      -5.870 -17.120 -17.495  1.00 72.61           H
ATOM   3828  CD2 LEU A 253      -4.211 -18.704 -18.988  1.00 72.61           C
ATOM   3829 1HD2 LEU A 253      -4.763 -18.735 -19.927  1.00 72.61           H
ATOM   3830 2HD2 LEU A 253      -3.241 -19.185 -19.121  1.00 72.61           H
ATOM   3831 3HD2 LEU A 253      -4.774 -19.230 -18.217  1.00 72.61           H
ATOM   3832  HN  LEU A 253      -2.033 -14.935 -21.163  1.00 72.61           H
ATOM   3833  N   LYS A 254      -0.376 -15.770 -18.554  1.00 74.26           N
ATOM   3834  CA  LYS A 254       0.736 -16.001 -17.648  1.00 74.26           C
ATOM   3835  C   LYS A 254       1.065 -14.702 -16.910  1.00 74.26           C
ATOM   3836  O   LYS A 254       1.198 -14.695 -15.688  1.00 74.26           O
ATOM   3837  HA  LYS A 254       0.412 -16.742 -16.916  1.00 74.26           H
ATOM   3838  CB  LYS A 254       1.925 -16.600 -18.402  1.00 74.26           C
ATOM   3839 1HB  LYS A 254       1.614 -17.507 -18.919  1.00 74.26           H
ATOM   3840 2HB  LYS A 254       2.266 -15.900 -19.165  1.00 74.26           H
ATOM   3841  CG  LYS A 254       3.076 -16.920 -17.445  1.00 74.26           C
ATOM   3842 1HG  LYS A 254       3.425 -16.002 -16.972  1.00 74.26           H
ATOM   3843 2HG  LYS A 254       2.720 -17.574 -16.649  1.00 74.26           H
ATOM   3844  CD  LYS A 254       4.234 -17.591 -18.185  1.00 74.26           C
ATOM   3845 1HD  LYS A 254       3.878 -18.493 -18.684  1.00 74.26           H
ATOM   3846 2HD  LYS A 254       4.609 -16.925 -18.962  1.00 74.26           H
ATOM   3847  CE  LYS A 254       5.367 -17.949 -17.221  1.00 74.26           C
ATOM   3848 1HE  LYS A 254       5.779 -17.040 -16.783  1.00 74.26           H
ATOM   3849 2HE  LYS A 254       4.978 -18.551 -16.400  1.00 74.26           H
ATOM   3850  NZ  LYS A 254       6.433 -18.694 -17.928  1.00 74.26           N
ATOM   3851 1HZ  LYS A 254       7.178 -18.917 -17.277  1.00 74.26           H
ATOM   3852 2HZ  LYS A 254       6.050 -19.551 -18.310  1.00 74.26           H
ATOM   3853 3HZ  LYS A 254       6.801 -18.124 -18.681  1.00 74.26           H
ATOM   3854  HN  LYS A 254      -0.199 -16.007 -19.510  1.00 74.26           H
ATOM   3855  N   VAL A 255       1.188 -13.634 -17.685  1.00 72.29           N
ATOM   3856  CA  VAL A 255       1.481 -12.329 -17.118  1.00 72.29           C
ATOM   3857  C   VAL A 255       0.462 -12.012 -16.022  1.00 72.29           C
ATOM   3858  O   VAL A 255       0.833 -11.600 -14.924  1.00 72.29           O
ATOM   3859  HA  VAL A 255       2.474 -12.380 -16.669  1.00 72.29           H
ATOM   3860  CB  VAL A 255       1.516 -11.273 -18.225  1.00 72.29           C
ATOM   3861  HB  VAL A 255       0.829 -11.589 -19.010  1.00 72.29           H
ATOM   3862  CG1 VAL A 255       1.043  -9.915 -17.703  1.00 72.29           C
ATOM   3863 1HG1 VAL A 255       0.020 -10.004 -17.336  1.00 72.29           H
ATOM   3864 2HG1 VAL A 255       1.693  -9.591 -16.891  1.00 72.29           H
ATOM   3865 3HG1 VAL A 255       1.077  -9.184 -18.510  1.00 72.29           H
ATOM   3866  CG2 VAL A 255       2.914 -11.168 -18.839  1.00 72.29           C
ATOM   3867 1HG2 VAL A 255       3.629 -10.887 -18.066  1.00 72.29           H
ATOM   3868 2HG2 VAL A 255       3.197 -12.131 -19.264  1.00 72.29           H
ATOM   3869 3HG2 VAL A 255       2.910 -10.411 -19.623  1.00 72.29           H
ATOM   3870  HN  VAL A 255       1.091 -13.651 -18.680  1.00 72.29           H
ATOM   3871  N   THR A 256      -0.803 -12.218 -16.358  1.00 71.21           N
ATOM   3872  CA  THR A 256      -1.887 -11.805 -15.483  1.00 71.21           C
ATOM   3873  C   THR A 256      -1.826 -12.572 -14.161  1.00 71.21           C
ATOM   3874  O   THR A 256      -1.982 -11.986 -13.091  1.00 71.21           O
ATOM   3875  HA  THR A 256      -1.754 -10.749 -15.246  1.00 71.21           H
ATOM   3876  CB  THR A 256      -3.204 -11.998 -16.237  1.00 71.21           C
ATOM   3877  HB  THR A 256      -3.315 -13.031 -16.568  1.00 71.21           H
ATOM   3878  OG1 THR A 256      -3.157 -11.021 -17.273  1.00 71.21           O
ATOM   3879  HG1 THR A 256      -3.122 -11.471 -18.166  1.00 71.21           H
ATOM   3880  CG2 THR A 256      -4.421 -11.597 -15.402  1.00 71.21           C
ATOM   3881 1HG2 THR A 256      -4.343 -10.545 -15.127  1.00 71.21           H
ATOM   3882 2HG2 THR A 256      -4.459 -12.206 -14.499  1.00 71.21           H
ATOM   3883 3HG2 THR A 256      -5.329 -11.754 -15.984  1.00 71.21           H
ATOM   3884  HN  THR A 256      -1.092 -12.656 -17.210  1.00 71.21           H
ATOM   3885  N   ILE A 257      -1.598 -13.872 -14.278  1.00 75.19           N
ATOM   3886  CA  ILE A 257      -1.530 -14.729 -13.106  1.00 75.19           C
ATOM   3887  C   ILE A 257      -0.377 -14.269 -12.210  1.00 75.19           C
ATOM   3888  O   ILE A 257      -0.535 -14.162 -10.995  1.00 75.19           O
ATOM   3889  HA  ILE A 257      -2.463 -14.606 -12.556  1.00 75.19           H
ATOM   3890  CB  ILE A 257      -1.438 -16.198 -13.520  1.00 75.19           C
ATOM   3891  HB  ILE A 257      -0.643 -16.296 -14.260  1.00 75.19           H
ATOM   3892  CG1 ILE A 257      -2.735 -16.662 -14.188  1.00 75.19           C
ATOM   3893 1HG1 ILE A 257      -3.527 -16.731 -13.442  1.00 75.19           H
ATOM   3894 2HG1 ILE A 257      -3.054 -15.923 -14.923  1.00 75.19           H
ATOM   3895  CG2 ILE A 257      -1.059 -17.081 -12.330  1.00 75.19           C
ATOM   3896 1HG2 ILE A 257      -0.091 -16.768 -11.939  1.00 75.19           H
ATOM   3897 2HG2 ILE A 257      -1.815 -16.985 -11.550  1.00 75.19           H
ATOM   3898 3HG2 ILE A 257      -1.001 -18.121 -12.653  1.00 75.19           H
ATOM   3899  CD1 ILE A 257      -2.547 -18.019 -14.868  1.00 75.19           C
ATOM   3900 1HD1 ILE A 257      -1.771 -17.939 -15.630  1.00 75.19           H
ATOM   3901 2HD1 ILE A 257      -2.252 -18.760 -14.125  1.00 75.19           H
ATOM   3902 3HD1 ILE A 257      -3.483 -18.325 -15.334  1.00 75.19           H
ATOM   3903  HN  ILE A 257      -1.463 -14.340 -15.151  1.00 75.19           H
ATOM   3904  N   THR A 258       0.756 -14.010 -12.846  1.00 77.62           N
ATOM   3905  CA  THR A 258       1.960 -13.656 -12.114  1.00 77.62           C
ATOM   3906  C   THR A 258       1.706 -12.432 -11.231  1.00 77.62           C
ATOM   3907  O   THR A 258       2.079 -12.420 -10.059  1.00 77.62           O
ATOM   3908  HA  THR A 258       2.215 -14.482 -11.450  1.00 77.62           H
ATOM   3909  CB  THR A 258       3.087 -13.450 -13.128  1.00 77.62           C
ATOM   3910  HB  THR A 258       2.871 -12.606 -13.784  1.00 77.62           H
ATOM   3911  OG1 THR A 258       3.209 -14.714 -13.773  1.00 77.62           O
ATOM   3912  HG1 THR A 258       2.577 -14.766 -14.546  1.00 77.62           H
ATOM   3913  CG2 THR A 258       4.447 -13.240 -12.458  1.00 77.62           C
ATOM   3914 1HG2 THR A 258       4.693 -14.114 -11.856  1.00 77.62           H
ATOM   3915 2HG2 THR A 258       4.405 -12.358 -11.820  1.00 77.62           H
ATOM   3916 3HG2 THR A 258       5.210 -13.099 -13.223  1.00 77.62           H
ATOM   3917  HN  THR A 258       0.860 -14.040 -13.840  1.00 77.62           H
ATOM   3918  N   VAL A 259       1.073 -11.433 -11.827  1.00 73.60           N
ATOM   3919  CA  VAL A 259       0.831 -10.180 -11.133  1.00 73.60           C
ATOM   3920  C   VAL A 259      -0.065 -10.439  -9.920  1.00 73.60           C
ATOM   3921  O   VAL A 259       0.203  -9.941  -8.828  1.00 73.60           O
ATOM   3922  HA  VAL A 259       1.793  -9.805 -10.784  1.00 73.60           H
ATOM   3923  CB  VAL A 259       0.244  -9.150 -12.100  1.00 73.60           C
ATOM   3924  HB  VAL A 259      -0.618  -9.604 -12.590  1.00 73.60           H
ATOM   3925  CG1 VAL A 259      -0.242  -7.908 -11.351  1.00 73.60           C
ATOM   3926 1HG1 VAL A 259      -1.012  -8.193 -10.635  1.00 73.60           H
ATOM   3927 2HG1 VAL A 259       0.595  -7.452 -10.822  1.00 73.60           H
ATOM   3928 3HG1 VAL A 259      -0.654  -7.192 -12.062  1.00 73.60           H
ATOM   3929  CG2 VAL A 259       1.257  -8.776 -13.184  1.00 73.60           C
ATOM   3930 1HG2 VAL A 259       2.146  -8.350 -12.718  1.00 73.60           H
ATOM   3931 2HG2 VAL A 259       1.533  -9.667 -13.747  1.00 73.60           H
ATOM   3932 3HG2 VAL A 259       0.814  -8.043 -13.858  1.00 73.60           H
ATOM   3933  HN  VAL A 259       0.730 -11.469 -12.766  1.00 73.60           H
ATOM   3934  N   LEU A 260      -1.111 -11.218 -10.153  1.00 74.76           N
ATOM   3935  CA  LEU A 260      -2.075 -11.510  -9.106  1.00 74.76           C
ATOM   3936  C   LEU A 260      -1.369 -12.227  -7.953  1.00 74.76           C
ATOM   3937  O   LEU A 260      -1.551 -11.870  -6.790  1.00 74.76           O
ATOM   3938  HA  LEU A 260      -2.456 -10.557  -8.738  1.00 74.76           H
ATOM   3939  CB  LEU A 260      -3.266 -12.284  -9.674  1.00 74.76           C
ATOM   3940 1HB  LEU A 260      -3.752 -11.664 -10.427  1.00 74.76           H
ATOM   3941 2HB  LEU A 260      -2.888 -13.169 -10.186  1.00 74.76           H
ATOM   3942  CG  LEU A 260      -4.322 -12.729  -8.660  1.00 74.76           C
ATOM   3943  HG  LEU A 260      -3.835 -13.352  -7.911  1.00 74.76           H
ATOM   3944  CD1 LEU A 260      -4.921 -11.526  -7.929  1.00 74.76           C
ATOM   3945 1HD1 LEU A 260      -4.131 -10.993  -7.399  1.00 74.76           H
ATOM   3946 2HD1 LEU A 260      -5.389 -10.857  -8.651  1.00 74.76           H
ATOM   3947 3HD1 LEU A 260      -5.669 -11.870  -7.214  1.00 74.76           H
ATOM   3948  CD2 LEU A 260      -5.399 -13.586  -9.330  1.00 74.76           C
ATOM   3949 1HD2 LEU A 260      -5.888 -13.007 -10.114  1.00 74.76           H
ATOM   3950 2HD2 LEU A 260      -4.938 -14.472  -9.767  1.00 74.76           H
ATOM   3951 3HD2 LEU A 260      -6.137 -13.888  -8.588  1.00 74.76           H
ATOM   3952  HN  LEU A 260      -1.304 -11.646 -11.036  1.00 74.76           H
ATOM   3953  N   THR A 261      -0.577 -13.225  -8.316  1.00 81.17           N
ATOM   3954  CA  THR A 261       0.075 -14.062  -7.324  1.00 81.17           C
ATOM   3955  C   THR A 261       1.010 -13.223  -6.450  1.00 81.17           C
ATOM   3956  O   THR A 261       1.043 -13.389  -5.232  1.00 81.17           O
ATOM   3957  HA  THR A 261      -0.690 -14.476  -6.667  1.00 81.17           H
ATOM   3958  CB  THR A 261       0.788 -15.199  -8.058  1.00 81.17           C
ATOM   3959  HB  THR A 261       1.589 -14.814  -8.689  1.00 81.17           H
ATOM   3960  OG1 THR A 261      -0.260 -15.881  -8.743  1.00 81.17           O
ATOM   3961  HG1 THR A 261      -0.407 -15.467  -9.642  1.00 81.17           H
ATOM   3962  CG2 THR A 261       1.353 -16.251  -7.102  1.00 81.17           C
ATOM   3963 1HG2 THR A 261       0.541 -16.685  -6.518  1.00 81.17           H
ATOM   3964 2HG2 THR A 261       2.073 -15.782  -6.430  1.00 81.17           H
ATOM   3965 3HG2 THR A 261       1.848 -17.035  -7.675  1.00 81.17           H
ATOM   3966  HN  THR A 261      -0.380 -13.466  -9.267  1.00 81.17           H
ATOM   3967  N   VAL A 262       1.747 -12.339  -7.107  1.00 80.24           N
ATOM   3968  CA  VAL A 262       2.731 -11.524  -6.416  1.00 80.24           C
ATOM   3969  C   VAL A 262       2.022 -10.634  -5.393  1.00 80.24           C
ATOM   3970  O   VAL A 262       2.486 -10.490  -4.263  1.00 80.24           O
ATOM   3971  HA  VAL A 262       3.404 -12.198  -5.887  1.00 80.24           H
ATOM   3972  CB  VAL A 262       3.557 -10.729  -7.430  1.00 80.24           C
ATOM   3973  HB  VAL A 262       2.864 -10.221  -8.101  1.00 80.24           H
ATOM   3974  CG1 VAL A 262       4.402  -9.662  -6.732  1.00 80.24           C
ATOM   3975 1HG1 VAL A 262       3.749  -8.973  -6.196  1.00 80.24           H
ATOM   3976 2HG1 VAL A 262       5.082 -10.141  -6.026  1.00 80.24           H
ATOM   3977 3HG1 VAL A 262       4.979  -9.111  -7.475  1.00 80.24           H
ATOM   3978  CG2 VAL A 262       4.433 -11.658  -8.273  1.00 80.24           C
ATOM   3979 1HG2 VAL A 262       5.113 -12.206  -7.621  1.00 80.24           H
ATOM   3980 2HG2 VAL A 262       3.800 -12.362  -8.813  1.00 80.24           H
ATOM   3981 3HG2 VAL A 262       5.009 -11.067  -8.985  1.00 80.24           H
ATOM   3982  HN  VAL A 262       1.680 -12.177  -8.092  1.00 80.24           H
ATOM   3983  N   PHE A 263       0.909 -10.060  -5.826  1.00 74.63           N
ATOM   3984  CA  PHE A 263       0.143  -9.172  -4.969  1.00 74.63           C
ATOM   3985  C   PHE A 263      -0.379  -9.913  -3.737  1.00 74.63           C
ATOM   3986  O   PHE A 263      -0.202  -9.453  -2.610  1.00 74.63           O
ATOM   3987  HA  PHE A 263       0.812  -8.371  -4.653  1.00 74.63           H
ATOM   3988  CB  PHE A 263      -1.047  -8.673  -5.791  1.00 74.63           C
ATOM   3989 1HB  PHE A 263      -0.674  -8.154  -6.674  1.00 74.63           H
ATOM   3990 2HB  PHE A 263      -1.617  -9.533  -6.145  1.00 74.63           H
ATOM   3991  CG  PHE A 263      -1.985  -7.738  -5.025  1.00 74.63           C
ATOM   3992  CD1 PHE A 263      -3.093  -8.238  -4.413  1.00 74.63           C
ATOM   3993  HD1 PHE A 263      -3.312  -9.304  -4.469  1.00 74.63           H
ATOM   3994  CD2 PHE A 263      -1.712  -6.408  -4.956  1.00 74.63           C
ATOM   3995  HD2 PHE A 263      -0.824  -6.008  -5.446  1.00 74.63           H
ATOM   3996  CE1 PHE A 263      -3.963  -7.370  -3.702  1.00 74.63           C
ATOM   3997  HE1 PHE A 263      -4.850  -7.770  -3.212  1.00 74.63           H
ATOM   3998  CE2 PHE A 263      -2.582  -5.540  -4.245  1.00 74.63           C
ATOM   3999  HE2 PHE A 263      -2.363  -4.474  -4.189  1.00 74.63           H
ATOM   4000  CZ  PHE A 263      -3.689  -6.039  -3.633  1.00 74.63           C
ATOM   4001  HZ  PHE A 263      -4.357  -5.373  -3.087  1.00 74.63           H
ATOM   4002  HN  PHE A 263       0.531 -10.194  -6.742  1.00 74.63           H
ATOM   4003  N   VAL A 264      -1.011 -11.049  -3.993  1.00 80.21           N
ATOM   4004  CA  VAL A 264      -1.642 -11.811  -2.928  1.00 80.21           C
ATOM   4005  C   VAL A 264      -0.583 -12.218  -1.901  1.00 80.21           C
ATOM   4006  O   VAL A 264      -0.784 -12.054  -0.699  1.00 80.21           O
ATOM   4007  HA  VAL A 264      -2.368 -11.159  -2.444  1.00 80.21           H
ATOM   4008  CB  VAL A 264      -2.395 -13.006  -3.516  1.00 80.21           C
ATOM   4009  HB  VAL A 264      -1.708 -13.550  -4.164  1.00 80.21           H
ATOM   4010  CG1 VAL A 264      -2.854 -13.961  -2.412  1.00 80.21           C
ATOM   4011 1HG1 VAL A 264      -1.986 -14.330  -1.866  1.00 80.21           H
ATOM   4012 2HG1 VAL A 264      -3.517 -13.433  -1.727  1.00 80.21           H
ATOM   4013 3HG1 VAL A 264      -3.387 -14.801  -2.857  1.00 80.21           H
ATOM   4014  CG2 VAL A 264      -3.579 -12.543  -4.368  1.00 80.21           C
ATOM   4015 1HG2 VAL A 264      -4.267 -11.966  -3.751  1.00 80.21           H
ATOM   4016 2HG2 VAL A 264      -3.216 -11.922  -5.187  1.00 80.21           H
ATOM   4017 3HG2 VAL A 264      -4.096 -13.412  -4.773  1.00 80.21           H
ATOM   4018  HN  VAL A 264      -1.095 -11.449  -4.906  1.00 80.21           H
ATOM   4019  N   LEU A 265       0.522 -12.741  -2.413  1.00 84.53           N
ATOM   4020  CA  LEU A 265       1.540 -13.325  -1.556  1.00 84.53           C
ATOM   4021  C   LEU A 265       2.164 -12.227  -0.693  1.00 84.53           C
ATOM   4022  O   LEU A 265       2.622 -12.491   0.418  1.00 84.53           O
ATOM   4023  HA  LEU A 265       1.044 -14.040  -0.900  1.00 84.53           H
ATOM   4024  CB  LEU A 265       2.558 -14.105  -2.390  1.00 84.53           C
ATOM   4025 1HB  LEU A 265       2.902 -13.464  -3.201  1.00 84.53           H
ATOM   4026 2HB  LEU A 265       3.424 -14.318  -1.763  1.00 84.53           H
ATOM   4027  CG  LEU A 265       2.063 -15.422  -2.992  1.00 84.53           C
ATOM   4028  HG  LEU A 265       1.197 -15.207  -3.617  1.00 84.53           H
ATOM   4029  CD1 LEU A 265       3.129 -16.046  -3.896  1.00 84.53           C
ATOM   4030 1HD1 LEU A 265       3.366 -15.358  -4.707  1.00 84.53           H
ATOM   4031 2HD1 LEU A 265       4.028 -16.245  -3.313  1.00 84.53           H
ATOM   4032 3HD1 LEU A 265       2.751 -16.981  -4.311  1.00 84.53           H
ATOM   4033  CD2 LEU A 265       1.603 -16.387  -1.898  1.00 84.53           C
ATOM   4034 1HD2 LEU A 265       2.435 -16.600  -1.228  1.00 84.53           H
ATOM   4035 2HD2 LEU A 265       0.788 -15.933  -1.333  1.00 84.53           H
ATOM   4036 3HD2 LEU A 265       1.256 -17.314  -2.354  1.00 84.53           H
ATOM   4037  HN  LEU A 265       0.725 -12.770  -3.392  1.00 84.53           H
ATOM   4038  N   SER A 266       2.163 -11.018  -1.236  1.00 84.23           N
ATOM   4039  CA  SER A 266       2.830  -9.904  -0.585  1.00 84.23           C
ATOM   4040  C   SER A 266       1.890  -9.252   0.431  1.00 84.23           C
ATOM   4041  O   SER A 266       2.318  -8.857   1.514  1.00 84.23           O
ATOM   4042  HA  SER A 266       3.694 -10.339  -0.082  1.00 84.23           H
ATOM   4043  CB  SER A 266       3.304  -8.871  -1.609  1.00 84.23           C
ATOM   4044 1HB  SER A 266       3.767  -8.031  -1.090  1.00 84.23           H
ATOM   4045 2HB  SER A 266       4.071  -9.314  -2.244  1.00 84.23           H
ATOM   4046  OG  SER A 266       2.234  -8.394  -2.421  1.00 84.23           O
ATOM   4047  HG  SER A 266       2.163  -8.947  -3.251  1.00 84.23           H
ATOM   4048  HN  SER A 266       1.718 -10.796  -2.104  1.00 84.23           H
ATOM   4049  N   GLN A 267       0.626  -9.160   0.044  1.00 83.92           N
ATOM   4050  CA  GLN A 267      -0.326  -8.350   0.786  1.00 83.92           C
ATOM   4051  C   GLN A 267      -1.082  -9.212   1.798  1.00 83.92           C
ATOM   4052  O   GLN A 267      -1.410  -8.751   2.890  1.00 83.92           O
ATOM   4053  HA  GLN A 267       0.274  -7.605   1.309  1.00 83.92           H
ATOM   4054  CB  GLN A 267      -1.295  -7.639  -0.161  1.00 83.92           C
ATOM   4055 1HB  GLN A 267      -1.795  -8.373  -0.794  1.00 83.92           H
ATOM   4056 2HB  GLN A 267      -2.071  -7.136   0.417  1.00 83.92           H
ATOM   4057  CG  GLN A 267      -0.561  -6.620  -1.034  1.00 83.92           C
ATOM   4058 1HG  GLN A 267       0.204  -7.126  -1.624  1.00 83.92           H
ATOM   4059 2HG  GLN A 267      -1.260  -6.169  -1.739  1.00 83.92           H
ATOM   4060  CD  GLN A 267       0.086  -5.529  -0.179  1.00 83.92           C
ATOM   4061  OE1 GLN A 267      -0.472  -5.059   0.799  1.00 83.92           O
ATOM   4062  NE2 GLN A 267       1.290  -5.154  -0.600  1.00 83.92           N
ATOM   4063 1HE2 GLN A 267       1.692  -5.580  -1.410  1.00 83.92           H
ATOM   4064 2HE2 GLN A 267       1.794  -4.446  -0.106  1.00 83.92           H
ATOM   4065  HN  GLN A 267       0.251  -9.625  -0.757  1.00 83.92           H
ATOM   4066  N   PHE A 268      -1.336 -10.450   1.400  1.00 87.24           N
ATOM   4067  CA  PHE A 268      -2.213 -11.318   2.168  1.00 87.24           C
ATOM   4068  C   PHE A 268      -1.707 -11.478   3.603  1.00 87.24           C
ATOM   4069  O   PHE A 268      -2.456 -11.267   4.556  1.00 87.24           O
ATOM   4070  HA  PHE A 268      -3.198 -10.852   2.182  1.00 87.24           H
ATOM   4071  CB  PHE A 268      -2.202 -12.685   1.481  1.00 87.24           C
ATOM   4072 1HB  PHE A 268      -2.472 -12.556   0.433  1.00 87.24           H
ATOM   4073 2HB  PHE A 268      -1.188 -13.084   1.503  1.00 87.24           H
ATOM   4074  CG  PHE A 268      -3.150 -13.707   2.114  1.00 87.24           C
ATOM   4075  CD1 PHE A 268      -2.662 -14.652   2.961  1.00 87.24           C
ATOM   4076  HD1 PHE A 268      -1.597 -14.682   3.189  1.00 87.24           H
ATOM   4077  CD2 PHE A 268      -4.479 -13.669   1.829  1.00 87.24           C
ATOM   4078  HD2 PHE A 268      -4.869 -12.912   1.150  1.00 87.24           H
ATOM   4079  CE1 PHE A 268      -3.541 -15.600   3.548  1.00 87.24           C
ATOM   4080  HE1 PHE A 268      -3.150 -16.358   4.227  1.00 87.24           H
ATOM   4081  CE2 PHE A 268      -5.358 -14.617   2.416  1.00 87.24           C
ATOM   4082  HE2 PHE A 268      -6.423 -14.587   2.188  1.00 87.24           H
ATOM   4083  CZ  PHE A 268      -4.870 -15.563   3.264  1.00 87.24           C
ATOM   4084  HZ  PHE A 268      -5.545 -16.291   3.714  1.00 87.24           H
ATOM   4085  HN  PHE A 268      -0.956 -10.860   0.571  1.00 87.24           H
ATOM   4086  N   PRO A 269      -0.433 -11.851   3.783  1.00 91.62           N
ATOM   4087  CA  PRO A 269       0.094 -12.115   5.124  1.00 91.62           C
ATOM   4088  C   PRO A 269      -0.152 -10.958   6.079  1.00 91.62           C
ATOM   4089  O   PRO A 269      -0.568 -11.166   7.218  1.00 91.62           O
ATOM   4090  HA  PRO A 269      -0.422 -12.966   5.568  1.00 91.62           H
ATOM   4091  CB  PRO A 269       1.588 -12.348   4.888  1.00 91.62           C
ATOM   4092 1HB  PRO A 269       2.159 -11.425   4.988  1.00 91.62           H
ATOM   4093 2HB  PRO A 269       2.002 -13.057   5.604  1.00 91.62           H
ATOM   4094  CG  PRO A 269       1.640 -12.890   3.464  1.00 91.62           C
ATOM   4095 1HG  PRO A 269       2.630 -12.775   3.023  1.00 91.62           H
ATOM   4096 2HG  PRO A 269       1.409 -13.954   3.428  1.00 91.62           H
ATOM   4097  CD  PRO A 269       0.594 -12.054   2.744  1.00 91.62           C
ATOM   4098 1HD  PRO A 269       1.003 -11.105   2.396  1.00 91.62           H
ATOM   4099 2HD  PRO A 269       0.198 -12.567   1.868  1.00 91.62           H
ATOM   4100  N   TYR A 270       0.113  -9.758   5.584  1.00 91.85           N
ATOM   4101  CA  TYR A 270       0.008  -8.568   6.411  1.00 91.85           C
ATOM   4102  C   TYR A 270      -1.437  -8.337   6.857  1.00 91.85           C
ATOM   4103  O   TYR A 270      -1.692  -8.057   8.028  1.00 91.85           O
ATOM   4104  HA  TYR A 270       0.633  -8.713   7.292  1.00 91.85           H
ATOM   4105  CB  TYR A 270       0.449  -7.400   5.527  1.00 91.85           C
ATOM   4106 1HB  TYR A 270       1.506  -7.516   5.289  1.00 91.85           H
ATOM   4107 2HB  TYR A 270      -0.096  -7.445   4.584  1.00 91.85           H
ATOM   4108  CG  TYR A 270       0.232  -6.024   6.160  1.00 91.85           C
ATOM   4109  CD1 TYR A 270      -0.601  -5.107   5.550  1.00 91.85           C
ATOM   4110  HD1 TYR A 270      -1.104  -5.364   4.618  1.00 91.85           H
ATOM   4111  CD2 TYR A 270       0.869  -5.699   7.340  1.00 91.85           C
ATOM   4112  HD2 TYR A 270       1.526  -6.423   7.822  1.00 91.85           H
ATOM   4113  CE1 TYR A 270      -0.805  -3.812   6.146  1.00 91.85           C
ATOM   4114  HE1 TYR A 270      -1.460  -3.079   5.675  1.00 91.85           H
ATOM   4115  CE2 TYR A 270       0.664  -4.404   7.936  1.00 91.85           C
ATOM   4116  HE2 TYR A 270       1.161  -4.135   8.868  1.00 91.85           H
ATOM   4117  CZ  TYR A 270      -0.162  -3.525   7.309  1.00 91.85           C
ATOM   4118  OH  TYR A 270      -0.355  -2.302   7.872  1.00 91.85           O
ATOM   4119  HH  TYR A 270      -0.079  -2.320   8.833  1.00 91.85           H
ATOM   4120  HN  TYR A 270       0.396  -9.592   4.639  1.00 91.85           H
ATOM   4121  N   ASN A 271      -2.346  -8.462   5.901  1.00 88.83           N
ATOM   4122  CA  ASN A 271      -3.744  -8.157   6.152  1.00 88.83           C
ATOM   4123  C   ASN A 271      -4.332  -9.214   7.088  1.00 88.83           C
ATOM   4124  O   ASN A 271      -5.285  -8.942   7.817  1.00 88.83           O
ATOM   4125  HA  ASN A 271      -3.745  -7.161   6.595  1.00 88.83           H
ATOM   4126  CB  ASN A 271      -4.553  -8.173   4.853  1.00 88.83           C
ATOM   4127 1HB  ASN A 271      -4.296  -9.058   4.271  1.00 88.83           H
ATOM   4128 2HB  ASN A 271      -5.616  -8.240   5.084  1.00 88.83           H
ATOM   4129  CG  ASN A 271      -4.284  -6.915   4.024  1.00 88.83           C
ATOM   4130  OD1 ASN A 271      -4.654  -5.810   4.387  1.00 88.83           O
ATOM   4131  ND2 ASN A 271      -3.620  -7.143   2.895  1.00 88.83           N
ATOM   4132 1HD2 ASN A 271      -3.345  -8.075   2.656  1.00 88.83           H
ATOM   4133 2HD2 ASN A 271      -3.397  -6.384   2.284  1.00 88.83           H
ATOM   4134  HN  ASN A 271      -2.140  -8.765   4.970  1.00 88.83           H
ATOM   4135  N   CYS A 272      -3.740 -10.398   7.038  1.00 91.68           N
ATOM   4136  CA  CYS A 272      -4.114 -11.462   7.955  1.00 91.68           C
ATOM   4137  C   CYS A 272      -3.838 -10.984   9.382  1.00 91.68           C
ATOM   4138  O   CYS A 272      -4.689 -11.116  10.260  1.00 91.68           O
ATOM   4139  HA  CYS A 272      -5.178 -11.643   7.807  1.00 91.68           H
ATOM   4140  CB  CYS A 272      -3.380 -12.766   7.638  1.00 91.68           C
ATOM   4141 1HB  CYS A 272      -2.318 -12.570   7.492  1.00 91.68           H
ATOM   4142 2HB  CYS A 272      -3.464 -13.454   8.479  1.00 91.68           H
ATOM   4143  SG  CYS A 272      -4.087 -13.531   6.133  1.00 91.68           S
ATOM   4144  HG  CYS A 272      -3.501 -12.707   5.270  1.00 91.68           H
ATOM   4145  HN  CYS A 272      -3.019 -10.636   6.387  1.00 91.68           H
ATOM   4146  N   ILE A 273      -2.645 -10.439   9.569  1.00 93.44           N
ATOM   4147  CA  ILE A 273      -2.238  -9.958  10.879  1.00 93.44           C
ATOM   4148  C   ILE A 273      -3.106  -8.759  11.268  1.00 93.44           C
ATOM   4149  O   ILE A 273      -3.512  -8.632  12.422  1.00 93.44           O
ATOM   4150  HA  ILE A 273      -2.419 -10.761  11.592  1.00 93.44           H
ATOM   4151  CB  ILE A 273      -0.737  -9.663  10.899  1.00 93.44           C
ATOM   4152  HB  ILE A 273      -0.519  -8.946  10.108  1.00 93.44           H
ATOM   4153  CG1 ILE A 273       0.073 -10.926  10.601  1.00 93.44           C
ATOM   4154 1HG1 ILE A 273      -0.204 -11.318   9.622  1.00 93.44           H
ATOM   4155 2HG1 ILE A 273       1.134 -10.680  10.556  1.00 93.44           H
ATOM   4156  CG2 ILE A 273      -0.324  -9.016  12.223  1.00 93.44           C
ATOM   4157 1HG2 ILE A 273      -0.865  -8.080  12.354  1.00 93.44           H
ATOM   4158 2HG2 ILE A 273      -0.559  -9.691  13.046  1.00 93.44           H
ATOM   4159 3HG2 ILE A 273       0.748  -8.818  12.211  1.00 93.44           H
ATOM   4160  CD1 ILE A 273      -0.163 -11.995  11.670  1.00 93.44           C
ATOM   4161 1HD1 ILE A 273       0.139 -11.608  12.643  1.00 93.44           H
ATOM   4162 2HD1 ILE A 273      -1.221 -12.256  11.695  1.00 93.44           H
ATOM   4163 3HD1 ILE A 273       0.425 -12.882  11.433  1.00 93.44           H
ATOM   4164  HN  ILE A 273      -1.963 -10.324   8.847  1.00 93.44           H
ATOM   4165  N   LEU A 274      -3.363  -7.911  10.284  1.00 92.00           N
ATOM   4166  CA  LEU A 274      -4.163  -6.719  10.513  1.00 92.00           C
ATOM   4167  C   LEU A 274      -5.550  -7.129  11.013  1.00 92.00           C
ATOM   4168  O   LEU A 274      -6.125  -6.464  11.873  1.00 92.00           O
ATOM   4169  HA  LEU A 274      -3.671  -6.141  11.295  1.00 92.00           H
ATOM   4170  CB  LEU A 274      -4.196  -5.846   9.257  1.00 92.00           C
ATOM   4171 1HB  LEU A 274      -3.310  -6.068   8.661  1.00 92.00           H
ATOM   4172 2HB  LEU A 274      -5.061  -6.135   8.660  1.00 92.00           H
ATOM   4173  CG  LEU A 274      -4.253  -4.336   9.491  1.00 92.00           C
ATOM   4174  HG  LEU A 274      -4.505  -4.162  10.537  1.00 92.00           H
ATOM   4175  CD1 LEU A 274      -2.889  -3.689   9.240  1.00 92.00           C
ATOM   4176 1HD1 LEU A 274      -2.153  -4.120   9.919  1.00 92.00           H
ATOM   4177 2HD1 LEU A 274      -2.585  -3.872   8.210  1.00 92.00           H
ATOM   4178 3HD1 LEU A 274      -2.959  -2.616   9.414  1.00 92.00           H
ATOM   4179  CD2 LEU A 274      -5.356  -3.692   8.648  1.00 92.00           C
ATOM   4180 1HD2 LEU A 274      -5.160  -3.874   7.592  1.00 92.00           H
ATOM   4181 2HD2 LEU A 274      -6.319  -4.125   8.919  1.00 92.00           H
ATOM   4182 3HD2 LEU A 274      -5.375  -2.618   8.834  1.00 92.00           H
ATOM   4183  HN  LEU A 274      -3.037  -8.027   9.346  1.00 92.00           H
ATOM   4184  N   LEU A 275      -6.046  -8.223  10.453  1.00 93.06           N
ATOM   4185  CA  LEU A 275      -7.351  -8.734  10.838  1.00 93.06           C
ATOM   4186  C   LEU A 275      -7.319  -9.143  12.312  1.00 93.06           C
ATOM   4187  O   LEU A 275      -8.220  -8.800  13.075  1.00 93.06           O
ATOM   4188  HA  LEU A 275      -8.068  -7.921  10.721  1.00 93.06           H
ATOM   4189  CB  LEU A 275      -7.784  -9.859   9.896  1.00 93.06           C
ATOM   4190 1HB  LEU A 275      -7.834  -9.459   8.883  1.00 93.06           H
ATOM   4191 2HB  LEU A 275      -7.010 -10.626   9.898  1.00 93.06           H
ATOM   4192  CG  LEU A 275      -9.123 -10.525  10.219  1.00 93.06           C
ATOM   4193  HG  LEU A 275      -9.088 -10.883  11.248  1.00 93.06           H
ATOM   4194  CD1 LEU A 275     -10.272  -9.518  10.129  1.00 93.06           C
ATOM   4195 1HD1 LEU A 275     -10.103  -8.710  10.841  1.00 93.06           H
ATOM   4196 2HD1 LEU A 275     -10.319  -9.109   9.120  1.00 93.06           H
ATOM   4197 3HD1 LEU A 275     -11.212 -10.018  10.363  1.00 93.06           H
ATOM   4198  CD2 LEU A 275      -9.359 -11.744   9.325  1.00 93.06           C
ATOM   4199 1HD2 LEU A 275      -9.366 -11.433   8.280  1.00 93.06           H
ATOM   4200 2HD2 LEU A 275      -8.561 -12.470   9.482  1.00 93.06           H
ATOM   4201 3HD2 LEU A 275     -10.318 -12.198   9.575  1.00 93.06           H
ATOM   4202  HN  LEU A 275      -5.574  -8.755   9.751  1.00 93.06           H
ATOM   4203  N   VAL A 276      -6.271  -9.872  12.668  1.00 94.67           N
ATOM   4204  CA  VAL A 276      -6.110 -10.331  14.037  1.00 94.67           C
ATOM   4205  C   VAL A 276      -6.108  -9.125  14.978  1.00 94.67           C
ATOM   4206  O   VAL A 276      -6.789  -9.131  16.003  1.00 94.67           O
ATOM   4207  HA  VAL A 276      -6.966 -10.961  14.276  1.00 94.67           H
ATOM   4208  CB  VAL A 276      -4.845 -11.184  14.157  1.00 94.67           C
ATOM   4209  HB  VAL A 276      -4.017 -10.619  13.731  1.00 94.67           H
ATOM   4210  CG1 VAL A 276      -4.514 -11.470  15.623  1.00 94.67           C
ATOM   4211 1HG1 VAL A 276      -4.351 -10.529  16.149  1.00 94.67           H
ATOM   4212 2HG1 VAL A 276      -5.342 -12.006  16.085  1.00 94.67           H
ATOM   4213 3HG1 VAL A 276      -3.611 -12.078  15.679  1.00 94.67           H
ATOM   4214  CG2 VAL A 276      -4.984 -12.485  13.363  1.00 94.67           C
ATOM   4215 1HG2 VAL A 276      -5.829 -13.056  13.747  1.00 94.67           H
ATOM   4216 2HG2 VAL A 276      -5.151 -12.252  12.311  1.00 94.67           H
ATOM   4217 3HG2 VAL A 276      -4.072 -13.072  13.465  1.00 94.67           H
ATOM   4218  HN  VAL A 276      -5.542 -10.147  12.041  1.00 94.67           H
ATOM   4219  N   GLN A 277      -5.335  -8.118  14.597  1.00 93.55           N
ATOM   4220  CA  GLN A 277      -5.220  -6.916  15.405  1.00 93.55           C
ATOM   4221  C   GLN A 277      -6.582  -6.232  15.538  1.00 93.55           C
ATOM   4222  O   GLN A 277      -6.889  -5.649  16.576  1.00 93.55           O
ATOM   4223  HA  GLN A 277      -4.879  -7.256  16.383  1.00 93.55           H
ATOM   4224  CB  GLN A 277      -4.181  -5.959  14.818  1.00 93.55           C
ATOM   4225 1HB  GLN A 277      -4.346  -5.849  13.746  1.00 93.55           H
ATOM   4226 2HB  GLN A 277      -4.300  -4.970  15.261  1.00 93.55           H
ATOM   4227  CG  GLN A 277      -2.760  -6.469  15.070  1.00 93.55           C
ATOM   4228 1HG  GLN A 277      -2.598  -6.589  16.141  1.00 93.55           H
ATOM   4229 2HG  GLN A 277      -2.637  -7.452  14.617  1.00 93.55           H
ATOM   4230  CD  GLN A 277      -1.721  -5.503  14.497  1.00 93.55           C
ATOM   4231  OE1 GLN A 277      -1.981  -4.744  13.578  1.00 93.55           O
ATOM   4232  NE2 GLN A 277      -0.532  -5.574  15.089  1.00 93.55           N
ATOM   4233 1HE2 GLN A 277      -0.385  -6.220  15.838  1.00 93.55           H
ATOM   4234 2HE2 GLN A 277       0.214  -4.982  14.785  1.00 93.55           H
ATOM   4235  HN  GLN A 277      -4.796  -8.115  13.755  1.00 93.55           H
ATOM   4236  N   THR A 278      -7.362  -6.327  14.471  1.00 93.48           N
ATOM   4237  CA  THR A 278      -8.672  -5.700  14.444  1.00 93.48           C
ATOM   4238  C   THR A 278      -9.617  -6.396  15.426  1.00 93.48           C
ATOM   4239  O   THR A 278     -10.340  -5.736  16.171  1.00 93.48           O
ATOM   4240  HA  THR A 278      -8.567  -4.668  14.779  1.00 93.48           H
ATOM   4241  CB  THR A 278      -9.176  -5.718  13.000  1.00 93.48           C
ATOM   4242  HB  THR A 278      -9.357  -6.739  12.664  1.00 93.48           H
ATOM   4243  OG1 THR A 278      -8.181  -5.000  12.276  1.00 93.48           O
ATOM   4244  HG1 THR A 278      -7.537  -5.638  11.854  1.00 93.48           H
ATOM   4245  CG2 THR A 278     -10.446  -4.886  12.812  1.00 93.48           C
ATOM   4246 1HG2 THR A 278     -10.246  -3.850  13.084  1.00 93.48           H
ATOM   4247 2HG2 THR A 278     -11.238  -5.283  13.448  1.00 93.48           H
ATOM   4248 3HG2 THR A 278     -10.761  -4.934  11.769  1.00 93.48           H
ATOM   4249  HN  THR A 278      -7.112  -6.820  13.637  1.00 93.48           H
ATOM   4250  N   ILE A 279      -9.580  -7.720  15.395  1.00 94.48           N
ATOM   4251  CA  ILE A 279     -10.427  -8.513  16.271  1.00 94.48           C
ATOM   4252  C   ILE A 279     -10.027  -8.259  17.726  1.00 94.48           C
ATOM   4253  O   ILE A 279     -10.886  -8.138  18.597  1.00 94.48           O
ATOM   4254  HA  ILE A 279     -11.452  -8.171  16.130  1.00 94.48           H
ATOM   4255  CB  ILE A 279     -10.381  -9.988  15.868  1.00 94.48           C
ATOM   4256  HB  ILE A 279      -9.338 -10.304  15.845  1.00 94.48           H
ATOM   4257  CG1 ILE A 279     -10.945 -10.190  14.461  1.00 94.48           C
ATOM   4258 1HG1 ILE A 279     -12.030 -10.091  14.482  1.00 94.48           H
ATOM   4259 2HG1 ILE A 279     -10.567  -9.411  13.798  1.00 94.48           H
ATOM   4260  CG2 ILE A 279     -11.094 -10.861  16.903  1.00 94.48           C
ATOM   4261 1HG2 ILE A 279     -10.607 -10.748  17.871  1.00 94.48           H
ATOM   4262 2HG2 ILE A 279     -12.137 -10.552  16.982  1.00 94.48           H
ATOM   4263 3HG2 ILE A 279     -11.047 -11.905  16.592  1.00 94.48           H
ATOM   4264  CD1 ILE A 279     -10.565 -11.565  13.909  1.00 94.48           C
ATOM   4265 1HD1 ILE A 279      -9.479 -11.652  13.866  1.00 94.48           H
ATOM   4266 2HD1 ILE A 279     -10.965 -12.342  14.561  1.00 94.48           H
ATOM   4267 3HD1 ILE A 279     -10.978 -11.683  12.908  1.00 94.48           H
ATOM   4268  HN  ILE A 279      -8.987  -8.249  14.788  1.00 94.48           H
ATOM   4269  N   ASP A 280      -8.722  -8.188  17.944  1.00 94.33           N
ATOM   4270  CA  ASP A 280      -8.196  -8.018  19.287  1.00 94.33           C
ATOM   4271  C   ASP A 280      -8.537  -6.614  19.791  1.00 94.33           C
ATOM   4272  O   ASP A 280      -8.778  -6.419  20.981  1.00 94.33           O
ATOM   4273  HA  ASP A 280      -8.669  -8.800  19.881  1.00 94.33           H
ATOM   4274  CB  ASP A 280      -6.673  -8.170  19.306  1.00 94.33           C
ATOM   4275 1HB  ASP A 280      -6.390  -9.089  18.793  1.00 94.33           H
ATOM   4276 2HB  ASP A 280      -6.216  -7.345  18.760  1.00 94.33           H
ATOM   4277  CG  ASP A 280      -6.143  -8.195  20.741  1.00 94.33           C
ATOM   4278  OD1 ASP A 280      -6.691  -8.990  21.535  1.00 94.33           O
ATOM   4279  OD2 ASP A 280      -5.201  -7.419  21.011  1.00 94.33           O
ATOM   4280  HN  ASP A 280      -8.031  -8.243  17.223  1.00 94.33           H
ATOM   4281  N   ALA A 281      -8.547  -5.672  18.859  1.00 92.60           N
ATOM   4282  CA  ALA A 281      -8.899  -4.301  19.185  1.00 92.60           C
ATOM   4283  C   ALA A 281     -10.325  -4.263  19.739  1.00 92.60           C
ATOM   4284  O   ALA A 281     -10.646  -3.422  20.578  1.00 92.60           O
ATOM   4285  HA  ALA A 281      -8.210  -3.955  19.955  1.00 92.60           H
ATOM   4286  CB  ALA A 281      -8.733  -3.422  17.943  1.00 92.60           C
ATOM   4287 1HB  ALA A 281      -7.697  -3.461  17.607  1.00 92.60           H
ATOM   4288 2HB  ALA A 281      -9.386  -3.786  17.150  1.00 92.60           H
ATOM   4289 3HB  ALA A 281      -8.997  -2.393  18.188  1.00 92.60           H
ATOM   4290  HN  ALA A 281      -8.320  -5.833  17.898  1.00 92.60           H
ATOM   4291  N   TYR A 282     -11.141  -5.183  19.248  1.00 90.95           N
ATOM   4292  CA  TYR A 282     -12.533  -5.246  19.661  1.00 90.95           C
ATOM   4293  C   TYR A 282     -12.697  -6.128  20.901  1.00 90.95           C
ATOM   4294  O   TYR A 282     -13.362  -5.738  21.860  1.00 90.95           O
ATOM   4295  HA  TYR A 282     -12.860  -4.234  19.898  1.00 90.95           H
ATOM   4296  CB  TYR A 282     -13.291  -5.882  18.494  1.00 90.95           C
ATOM   4297 1HB  TYR A 282     -13.068  -5.326  17.584  1.00 90.95           H
ATOM   4298 2HB  TYR A 282     -12.923  -6.897  18.346  1.00 90.95           H
ATOM   4299  CG  TYR A 282     -14.808  -5.927  18.688  1.00 90.95           C
ATOM   4300  CD1 TYR A 282     -15.418  -7.100  19.085  1.00 90.95           C
ATOM   4301  HD1 TYR A 282     -14.819  -7.994  19.260  1.00 90.95           H
ATOM   4302  CD2 TYR A 282     -15.566  -4.796  18.467  1.00 90.95           C
ATOM   4303  HD2 TYR A 282     -15.084  -3.869  18.154  1.00 90.95           H
ATOM   4304  CE1 TYR A 282     -16.846  -7.143  19.268  1.00 90.95           C
ATOM   4305  HE1 TYR A 282     -17.340  -8.062  19.581  1.00 90.95           H
ATOM   4306  CE2 TYR A 282     -16.994  -4.838  18.650  1.00 90.95           C
ATOM   4307  HE2 TYR A 282     -17.604  -3.952  18.478  1.00 90.95           H
ATOM   4308  CZ  TYR A 282     -17.563  -6.010  19.041  1.00 90.95           C
ATOM   4309  OH  TYR A 282     -18.911  -6.050  19.214  1.00 90.95           O
ATOM   4310  HH  TYR A 282     -19.189  -6.958  19.527  1.00 90.95           H
ATOM   4311  HN  TYR A 282     -10.867  -5.876  18.581  1.00 90.95           H
ATOM   4312  N   ALA A 283     -12.081  -7.299  20.841  1.00 92.03           N
ATOM   4313  CA  ALA A 283     -12.383  -8.353  21.794  1.00 92.03           C
ATOM   4314  C   ALA A 283     -11.339  -8.340  22.912  1.00 92.03           C
ATOM   4315  O   ALA A 283     -11.570  -8.888  23.989  1.00 92.03           O
ATOM   4316  HA  ALA A 283     -13.363  -8.143  22.222  1.00 92.03           H
ATOM   4317  CB  ALA A 283     -12.442  -9.698  21.066  1.00 92.03           C
ATOM   4318 1HB  ALA A 283     -13.219  -9.664  20.303  1.00 92.03           H
ATOM   4319 2HB  ALA A 283     -11.479  -9.899  20.596  1.00 92.03           H
ATOM   4320 3HB  ALA A 283     -12.669 -10.489  21.781  1.00 92.03           H
ATOM   4321  HN  ALA A 283     -11.387  -7.532  20.159  1.00 92.03           H
ATOM   4322  N   MET A 284     -10.211  -7.709  22.617  1.00 90.10           N
ATOM   4323  CA  MET A 284      -9.115  -7.652  23.569  1.00 90.10           C
ATOM   4324  C   MET A 284      -8.823  -9.036  24.153  1.00 90.10           C
ATOM   4325  O   MET A 284      -8.731  -9.194  25.369  1.00 90.10           O
ATOM   4326  HA  MET A 284      -8.253  -7.301  23.002  1.00 90.10           H
ATOM   4327  CB  MET A 284      -9.470  -6.685  24.700  1.00 90.10           C
ATOM   4328 1HB  MET A 284     -10.396  -7.004  25.179  1.00 90.10           H
ATOM   4329 2HB  MET A 284      -8.692  -6.711  25.463  1.00 90.10           H
ATOM   4330  CG  MET A 284      -9.628  -5.258  24.172  1.00 90.10           C
ATOM   4331 1HG  MET A 284      -8.663  -4.876  23.838  1.00 90.10           H
ATOM   4332 2HG  MET A 284     -10.290  -5.253  23.306  1.00 90.10           H
ATOM   4333  SD  MET A 284     -10.290  -4.204  25.451  1.00 90.10           S
ATOM   4334  CE  MET A 284     -12.028  -4.582  25.295  1.00 90.10           C
ATOM   4335 1HE  MET A 284     -12.367  -4.327  24.291  1.00 90.10           H
ATOM   4336 2HE  MET A 284     -12.185  -5.646  25.473  1.00 90.10           H
ATOM   4337 3HE  MET A 284     -12.593  -4.004  26.027  1.00 90.10           H
ATOM   4338  HN  MET A 284     -10.042  -7.243  21.749  1.00 90.10           H
ATOM   4339  N   PHE A 285      -8.687 -10.004  23.258  1.00 91.22           N
ATOM   4340  CA  PHE A 285      -8.596 -11.395  23.668  1.00 91.22           C
ATOM   4341  C   PHE A 285      -7.140 -11.806  23.898  1.00 91.22           C
ATOM   4342  O   PHE A 285      -6.872 -12.838  24.511  1.00 91.22           O
ATOM   4343  HA  PHE A 285      -9.151 -11.494  24.601  1.00 91.22           H
ATOM   4344  CB  PHE A 285      -9.177 -12.236  22.529  1.00 91.22           C
ATOM   4345 1HB  PHE A 285      -9.352 -13.249  22.891  1.00 91.22           H
ATOM   4346 2HB  PHE A 285     -10.148 -11.826  22.248  1.00 91.22           H
ATOM   4347  CG  PHE A 285      -8.287 -12.300  21.287  1.00 91.22           C
ATOM   4348  CD1 PHE A 285      -8.440 -11.385  20.292  1.00 91.22           C
ATOM   4349  HD1 PHE A 285      -9.197 -10.605  20.381  1.00 91.22           H
ATOM   4350  CD2 PHE A 285      -7.343 -13.273  21.176  1.00 91.22           C
ATOM   4351  HD2 PHE A 285      -7.220 -14.006  21.973  1.00 91.22           H
ATOM   4352  CE1 PHE A 285      -7.614 -11.445  19.139  1.00 91.22           C
ATOM   4353  HE1 PHE A 285      -7.737 -10.711  18.342  1.00 91.22           H
ATOM   4354  CE2 PHE A 285      -6.517 -13.332  20.023  1.00 91.22           C
ATOM   4355  HE2 PHE A 285      -5.760 -14.112  19.934  1.00 91.22           H
ATOM   4356  CZ  PHE A 285      -6.670 -12.417  19.028  1.00 91.22           C
ATOM   4357  HZ  PHE A 285      -6.035 -12.463  18.143  1.00 91.22           H
ATOM   4358  HN  PHE A 285      -8.638  -9.850  22.271  1.00 91.22           H
ATOM   4359  N   ILE A 286      -6.239 -10.976  23.393  1.00 91.93           N
ATOM   4360  CA  ILE A 286      -4.817 -11.227  23.557  1.00 91.93           C
ATOM   4361  C   ILE A 286      -4.342 -10.608  24.873  1.00 91.93           C
ATOM   4362  O   ILE A 286      -3.930  -9.449  24.905  1.00 91.93           O
ATOM   4363  HA  ILE A 286      -4.680 -12.307  23.615  1.00 91.93           H
ATOM   4364  CB  ILE A 286      -4.042 -10.738  22.332  1.00 91.93           C
ATOM   4365  HB  ILE A 286      -4.164  -9.657  22.260  1.00 91.93           H
ATOM   4366  CG1 ILE A 286      -4.609 -11.344  21.046  1.00 91.93           C
ATOM   4367 1HG1 ILE A 286      -4.393 -12.412  21.018  1.00 91.93           H
ATOM   4368 2HG1 ILE A 286      -5.693 -11.237  21.037  1.00 91.93           H
ATOM   4369  CG2 ILE A 286      -2.545 -11.014  22.484  1.00 91.93           C
ATOM   4370 1HG2 ILE A 286      -2.167 -10.496  23.366  1.00 91.93           H
ATOM   4371 2HG2 ILE A 286      -2.382 -12.086  22.595  1.00 91.93           H
ATOM   4372 3HG2 ILE A 286      -2.017 -10.656  21.600  1.00 91.93           H
ATOM   4373  CD1 ILE A 286      -4.013 -10.664  19.811  1.00 91.93           C
ATOM   4374 1HD1 ILE A 286      -4.252  -9.601  19.831  1.00 91.93           H
ATOM   4375 2HD1 ILE A 286      -2.931 -10.794  19.811  1.00 91.93           H
ATOM   4376 3HD1 ILE A 286      -4.433 -11.114  18.912  1.00 91.93           H
ATOM   4377  HN  ILE A 286      -6.465 -10.148  22.881  1.00 91.93           H
ATOM   4378  N   SER A 287      -4.415 -11.407  25.927  1.00 89.97           N
ATOM   4379  CA  SER A 287      -3.979 -10.959  27.238  1.00 89.97           C
ATOM   4380  C   SER A 287      -2.534 -11.398  27.487  1.00 89.97           C
ATOM   4381  O   SER A 287      -1.864 -10.868  28.372  1.00 89.97           O
ATOM   4382  HA  SER A 287      -4.048  -9.872  27.209  1.00 89.97           H
ATOM   4383  CB  SER A 287      -4.895 -11.499  28.338  1.00 89.97           C
ATOM   4384 1HB  SER A 287      -4.547 -11.141  29.307  1.00 89.97           H
ATOM   4385 2HB  SER A 287      -5.902 -11.108  28.196  1.00 89.97           H
ATOM   4386  OG  SER A 287      -4.936 -12.924  28.347  1.00 89.97           O
ATOM   4387  HG  SER A 287      -5.559 -13.243  29.061  1.00 89.97           H
ATOM   4388  HN  SER A 287      -4.765 -12.344  25.895  1.00 89.97           H
ATOM   4389  N   ASN A 288      -2.097 -12.363  26.690  1.00 92.40           N
ATOM   4390  CA  ASN A 288      -0.796 -12.974  26.900  1.00 92.40           C
ATOM   4391  C   ASN A 288       0.280 -12.115  26.233  1.00 92.40           C
ATOM   4392  O   ASN A 288       0.211 -11.846  25.035  1.00 92.40           O
ATOM   4393  HA  ASN A 288      -0.676 -13.028  27.982  1.00 92.40           H
ATOM   4394  CB  ASN A 288      -0.737 -14.371  26.279  1.00 92.40           C
ATOM   4395 1HB  ASN A 288      -1.589 -14.960  26.618  1.00 92.40           H
ATOM   4396 2HB  ASN A 288      -0.815 -14.294  25.194  1.00 92.40           H
ATOM   4397  CG  ASN A 288       0.564 -15.084  26.653  1.00 92.40           C
ATOM   4398  OD1 ASN A 288       1.651 -14.541  26.549  1.00 92.40           O
ATOM   4399  ND2 ASN A 288       0.392 -16.327  27.094  1.00 92.40           N
ATOM   4400 1HD2 ASN A 288      -0.528 -16.713  27.156  1.00 92.40           H
ATOM   4401 2HD2 ASN A 288       1.184 -16.875  27.364  1.00 92.40           H
ATOM   4402  HN  ASN A 288      -2.615 -12.725  25.915  1.00 92.40           H
ATOM   4403  N   CYS A 289       1.250 -11.708  27.039  1.00 91.52           N
ATOM   4404  CA  CYS A 289       2.271 -10.785  26.574  1.00 91.52           C
ATOM   4405  C   CYS A 289       3.116 -11.497  25.515  1.00 91.52           C
ATOM   4406  O   CYS A 289       3.528 -10.886  24.530  1.00 91.52           O
ATOM   4407  HA  CYS A 289       1.749  -9.931  26.142  1.00 91.52           H
ATOM   4408  CB  CYS A 289       3.127 -10.259  27.728  1.00 91.52           C
ATOM   4409 1HB  CYS A 289       2.494  -9.766  28.465  1.00 91.52           H
ATOM   4410 2HB  CYS A 289       3.619 -11.090  28.235  1.00 91.52           H
ATOM   4411  SG  CYS A 289       4.379  -9.085  27.094  1.00 91.52           S
ATOM   4412  HN  CYS A 289       1.344 -11.997  27.992  1.00 91.52           H
ATOM   4413  N   ALA A 290       3.350 -12.779  25.755  1.00 93.02           N
ATOM   4414  CA  ALA A 290       4.191 -13.565  24.868  1.00 93.02           C
ATOM   4415  C   ALA A 290       3.545 -13.628  23.483  1.00 93.02           C
ATOM   4416  O   ALA A 290       4.215 -13.425  22.472  1.00 93.02           O
ATOM   4417  HA  ALA A 290       5.153 -13.059  24.789  1.00 93.02           H
ATOM   4418  CB  ALA A 290       4.412 -14.953  25.472  1.00 93.02           C
ATOM   4419 1HB  ALA A 290       4.900 -14.854  26.442  1.00 93.02           H
ATOM   4420 2HB  ALA A 290       3.452 -15.452  25.598  1.00 93.02           H
ATOM   4421 3HB  ALA A 290       5.043 -15.542  24.807  1.00 93.02           H
ATOM   4422  HN  ALA A 290       2.976 -13.279  26.536  1.00 93.02           H
ATOM   4423  N   VAL A 291       2.250 -13.911  23.481  1.00 93.76           N
ATOM   4424  CA  VAL A 291       1.505 -13.995  22.237  1.00 93.76           C
ATOM   4425  C   VAL A 291       1.505 -12.626  21.554  1.00 93.76           C
ATOM   4426  O   VAL A 291       1.702 -12.532  20.343  1.00 93.76           O
ATOM   4427  HA  VAL A 291       2.019 -14.708  21.592  1.00 93.76           H
ATOM   4428  CB  VAL A 291       0.096 -14.529  22.506  1.00 93.76           C
ATOM   4429  HB  VAL A 291      -0.389 -13.855  23.212  1.00 93.76           H
ATOM   4430  CG1 VAL A 291      -0.738 -14.545  21.223  1.00 93.76           C
ATOM   4431 1HG1 VAL A 291      -0.818 -13.532  20.829  1.00 93.76           H
ATOM   4432 2HG1 VAL A 291      -0.257 -15.186  20.485  1.00 93.76           H
ATOM   4433 3HG1 VAL A 291      -1.734 -14.929  21.443  1.00 93.76           H
ATOM   4434  CG2 VAL A 291       0.149 -15.919  23.143  1.00 93.76           C
ATOM   4435 1HG2 VAL A 291       0.661 -16.607  22.472  1.00 93.76           H
ATOM   4436 2HG2 VAL A 291       0.689 -15.864  24.089  1.00 93.76           H
ATOM   4437 3HG2 VAL A 291      -0.865 -16.274  23.324  1.00 93.76           H
ATOM   4438  HN  VAL A 291       1.714 -14.081  24.307  1.00 93.76           H
ATOM   4439  N   SER A 292       1.280 -11.598  22.360  1.00 93.32           N
ATOM   4440  CA  SER A 292       1.211 -10.242  21.842  1.00 93.32           C
ATOM   4441  C   SER A 292       2.539  -9.865  21.183  1.00 93.32           C
ATOM   4442  O   SER A 292       2.556  -9.269  20.107  1.00 93.32           O
ATOM   4443  HA  SER A 292       0.409 -10.256  21.104  1.00 93.32           H
ATOM   4444  CB  SER A 292       0.867  -9.246  22.951  1.00 93.32           C
ATOM   4445 1HB  SER A 292      -0.014  -9.595  23.490  1.00 93.32           H
ATOM   4446 2HB  SER A 292       1.686  -9.206  23.669  1.00 93.32           H
ATOM   4447  OG  SER A 292       0.621  -7.940  22.437  1.00 93.32           O
ATOM   4448  HG  SER A 292      -0.261  -7.917  21.968  1.00 93.32           H
ATOM   4449  HN  SER A 292       1.148 -11.681  23.347  1.00 93.32           H
ATOM   4450  N   THR A 293       3.621 -10.229  21.856  1.00 93.20           N
ATOM   4451  CA  THR A 293       4.951  -9.904  21.367  1.00 93.20           C
ATOM   4452  C   THR A 293       5.183 -10.536  19.994  1.00 93.20           C
ATOM   4453  O   THR A 293       5.673  -9.877  19.078  1.00 93.20           O
ATOM   4454  HA  THR A 293       5.015  -8.824  21.237  1.00 93.20           H
ATOM   4455  CB  THR A 293       5.964 -10.353  22.422  1.00 93.20           C
ATOM   4456  HB  THR A 293       5.905 -11.429  22.586  1.00 93.20           H
ATOM   4457  OG1 THR A 293       5.670  -9.540  23.555  1.00 93.20           O
ATOM   4458  HG1 THR A 293       5.156 -10.069  24.231  1.00 93.20           H
ATOM   4459  CG2 THR A 293       7.400  -9.972  22.054  1.00 93.20           C
ATOM   4460 1HG2 THR A 293       7.474  -8.889  21.956  1.00 93.20           H
ATOM   4461 2HG2 THR A 293       7.669 -10.442  21.108  1.00 93.20           H
ATOM   4462 3HG2 THR A 293       8.078 -10.313  22.835  1.00 93.20           H
ATOM   4463  HN  THR A 293       3.600 -10.735  22.718  1.00 93.20           H
ATOM   4464  N   ASN A 294       4.820 -11.806  19.893  1.00 94.35           N
ATOM   4465  CA  ASN A 294       5.039 -12.553  18.666  1.00 94.35           C
ATOM   4466  C   ASN A 294       4.195 -11.943  17.545  1.00 94.35           C
ATOM   4467  O   ASN A 294       4.641 -11.859  16.402  1.00 94.35           O
ATOM   4468  HA  ASN A 294       6.109 -12.475  18.471  1.00 94.35           H
ATOM   4469  CB  ASN A 294       4.623 -14.016  18.828  1.00 94.35           C
ATOM   4470 1HB  ASN A 294       3.637 -14.068  19.291  1.00 94.35           H
ATOM   4471 2HB  ASN A 294       4.540 -14.485  17.848  1.00 94.35           H
ATOM   4472  CG  ASN A 294       5.635 -14.782  19.683  1.00 94.35           C
ATOM   4473  OD1 ASN A 294       6.768 -14.371  19.867  1.00 94.35           O
ATOM   4474  ND2 ASN A 294       5.163 -15.916  20.192  1.00 94.35           N
ATOM   4475 1HD2 ASN A 294       4.222 -16.197  20.002  1.00 94.35           H
ATOM   4476 2HD2 ASN A 294       5.750 -16.489  20.766  1.00 94.35           H
ATOM   4477  HN  ASN A 294       4.384 -12.324  20.630  1.00 94.35           H
ATOM   4478  N   ILE A 295       2.990 -11.532  17.912  1.00 93.85           N
ATOM   4479  CA  ILE A 295       2.062 -10.975  16.943  1.00 93.85           C
ATOM   4480  C   ILE A 295       2.632  -9.667  16.390  1.00 93.85           C
ATOM   4481  O   ILE A 295       2.532  -9.399  15.194  1.00 93.85           O
ATOM   4482  HA  ILE A 295       1.977 -11.688  16.124  1.00 93.85           H
ATOM   4483  CB  ILE A 295       0.669 -10.826  17.559  1.00 93.85           C
ATOM   4484  HB  ILE A 295       0.782 -10.421  18.565  1.00 93.85           H
ATOM   4485  CG1 ILE A 295      -0.018 -12.186  17.695  1.00 93.85           C
ATOM   4486 1HG1 ILE A 295      -0.263 -12.574  16.706  1.00 93.85           H
ATOM   4487 2HG1 ILE A 295       0.665 -12.899  18.156  1.00 93.85           H
ATOM   4488  CG2 ILE A 295      -0.179  -9.832  16.764  1.00 93.85           C
ATOM   4489 1HG2 ILE A 295       0.309  -8.857  16.763  1.00 93.85           H
ATOM   4490 2HG2 ILE A 295      -0.286 -10.185  15.738  1.00 93.85           H
ATOM   4491 3HG2 ILE A 295      -1.164  -9.745  17.223  1.00 93.85           H
ATOM   4492  CD1 ILE A 295      -1.292 -12.075  18.535  1.00 93.85           C
ATOM   4493 1HD1 ILE A 295      -1.040 -11.710  19.530  1.00 93.85           H
ATOM   4494 2HD1 ILE A 295      -1.983 -11.380  18.057  1.00 93.85           H
ATOM   4495 3HD1 ILE A 295      -1.761 -13.056  18.615  1.00 93.85           H
ATOM   4496  HN  ILE A 295       2.646 -11.575  18.850  1.00 93.85           H
ATOM   4497  N   ASP A 296       3.218  -8.888  17.288  1.00 93.53           N
ATOM   4498  CA  ASP A 296       3.771  -7.598  16.912  1.00 93.53           C
ATOM   4499  C   ASP A 296       4.961  -7.811  15.975  1.00 93.53           C
ATOM   4500  O   ASP A 296       5.143  -7.062  15.016  1.00 93.53           O
ATOM   4501  HA  ASP A 296       2.951  -7.064  16.430  1.00 93.53           H
ATOM   4502  CB  ASP A 296       4.267  -6.832  18.140  1.00 93.53           C
ATOM   4503 1HB  ASP A 296       4.939  -7.465  18.720  1.00 93.53           H
ATOM   4504 2HB  ASP A 296       4.843  -5.963  17.823  1.00 93.53           H
ATOM   4505  CG  ASP A 296       3.096  -6.383  19.017  1.00 93.53           C
ATOM   4506  OD1 ASP A 296       1.966  -6.354  18.483  1.00 93.53           O
ATOM   4507  OD2 ASP A 296       3.358  -6.078  20.200  1.00 93.53           O
ATOM   4508  HN  ASP A 296       3.317  -9.125  18.254  1.00 93.53           H
ATOM   4509  N   ILE A 297       5.740  -8.837  16.284  1.00 94.34           N
ATOM   4510  CA  ILE A 297       6.873  -9.196  15.447  1.00 94.34           C
ATOM   4511  C   ILE A 297       6.366  -9.631  14.071  1.00 94.34           C
ATOM   4512  O   ILE A 297       6.907  -9.216  13.047  1.00 94.34           O
ATOM   4513  HA  ILE A 297       7.484  -8.302  15.324  1.00 94.34           H
ATOM   4514  CB  ILE A 297       7.741 -10.246  16.143  1.00 94.34           C
ATOM   4515  HB  ILE A 297       7.088 -11.030  16.526  1.00 94.34           H
ATOM   4516  CG1 ILE A 297       8.476  -9.644  17.342  1.00 94.34           C
ATOM   4517 1HG1 ILE A 297       9.223  -8.931  16.994  1.00 94.34           H
ATOM   4518 2HG1 ILE A 297       7.772  -9.090  17.963  1.00 94.34           H
ATOM   4519  CG2 ILE A 297       8.704 -10.904  15.153  1.00 94.34           C
ATOM   4520 1HG2 ILE A 297       8.135 -11.391  14.361  1.00 94.34           H
ATOM   4521 2HG2 ILE A 297       9.354 -10.145  14.719  1.00 94.34           H
ATOM   4522 3HG2 ILE A 297       9.309 -11.647  15.673  1.00 94.34           H
ATOM   4523  CD1 ILE A 297       9.151 -10.734  18.176  1.00 94.34           C
ATOM   4524 1HD1 ILE A 297       8.397 -11.431  18.542  1.00 94.34           H
ATOM   4525 2HD1 ILE A 297       9.872 -11.270  17.558  1.00 94.34           H
ATOM   4526 3HD1 ILE A 297       9.666 -10.278  19.022  1.00 94.34           H
ATOM   4527  HN  ILE A 297       5.609  -9.417  17.088  1.00 94.34           H
ATOM   4528  N   CYS A 298       5.334 -10.461  14.090  1.00 94.21           N
ATOM   4529  CA  CYS A 298       4.743 -10.949  12.856  1.00 94.21           C
ATOM   4530  C   CYS A 298       4.291  -9.744  12.029  1.00 94.21           C
ATOM   4531  O   CYS A 298       4.458  -9.724  10.811  1.00 94.21           O
ATOM   4532  HA  CYS A 298       5.522 -11.506  12.335  1.00 94.21           H
ATOM   4533  CB  CYS A 298       3.592 -11.921  13.125  1.00 94.21           C
ATOM   4534 1HB  CYS A 298       2.935 -11.515  13.895  1.00 94.21           H
ATOM   4535 2HB  CYS A 298       2.990 -12.043  12.225  1.00 94.21           H
ATOM   4536  SG  CYS A 298       4.253 -13.541  13.659  1.00 94.21           S
ATOM   4537  HG  CYS A 298       4.574 -13.161  14.893  1.00 94.21           H
ATOM   4538  HN  CYS A 298       4.903 -10.798  14.927  1.00 94.21           H
ATOM   4539  N   PHE A 299       3.727  -8.767  12.725  1.00 94.10           N
ATOM   4540  CA  PHE A 299       3.254  -7.559  12.072  1.00 94.10           C
ATOM   4541  C   PHE A 299       4.394  -6.850  11.339  1.00 94.10           C
ATOM   4542  O   PHE A 299       4.248  -6.465  10.180  1.00 94.10           O
ATOM   4543  HA  PHE A 299       2.492  -7.858  11.352  1.00 94.10           H
ATOM   4544  CB  PHE A 299       2.718  -6.638  13.169  1.00 94.10           C
ATOM   4545 1HB  PHE A 299       1.899  -7.141  13.684  1.00 94.10           H
ATOM   4546 2HB  PHE A 299       3.503  -6.471  13.906  1.00 94.10           H
ATOM   4547  CG  PHE A 299       2.223  -5.283  12.657  1.00 94.10           C
ATOM   4548  CD1 PHE A 299       3.063  -4.214  12.644  1.00 94.10           C
ATOM   4549  HD1 PHE A 299       4.089  -4.321  12.997  1.00 94.10           H
ATOM   4550  CD2 PHE A 299       0.944  -5.148  12.216  1.00 94.10           C
ATOM   4551  HD2 PHE A 299       0.271  -6.005  12.227  1.00 94.10           H
ATOM   4552  CE1 PHE A 299       2.605  -2.956  12.169  1.00 94.10           C
ATOM   4553  HE1 PHE A 299       3.278  -2.099  12.158  1.00 94.10           H
ATOM   4554  CE2 PHE A 299       0.485  -3.891  11.741  1.00 94.10           C
ATOM   4555  HE2 PHE A 299      -0.540  -3.783  11.388  1.00 94.10           H
ATOM   4556  CZ  PHE A 299       1.325  -2.822  11.728  1.00 94.10           C
ATOM   4557  HZ  PHE A 299       0.973  -1.857  11.363  1.00 94.10           H
ATOM   4558  HN  PHE A 299       3.593  -8.792  13.716  1.00 94.10           H
ATOM   4559  N   GLN A 300       5.505  -6.698  12.045  1.00 93.16           N
ATOM   4560  CA  GLN A 300       6.645  -5.978  11.502  1.00 93.16           C
ATOM   4561  C   GLN A 300       7.152  -6.667  10.233  1.00 93.16           C
ATOM   4562  O   GLN A 300       7.445  -6.006   9.238  1.00 93.16           O
ATOM   4563  HA  GLN A 300       6.271  -4.984  11.258  1.00 93.16           H
ATOM   4564  CB  GLN A 300       7.761  -5.854  12.541  1.00 93.16           C
ATOM   4565 1HB  GLN A 300       7.937  -6.823  13.008  1.00 93.16           H
ATOM   4566 2HB  GLN A 300       8.689  -5.563  12.050  1.00 93.16           H
ATOM   4567  CG  GLN A 300       7.399  -4.823  13.613  1.00 93.16           C
ATOM   4568 1HG  GLN A 300       7.266  -3.845  13.151  1.00 93.16           H
ATOM   4569 2HG  GLN A 300       6.448  -5.090  14.073  1.00 93.16           H
ATOM   4570  CD  GLN A 300       8.487  -4.743  14.686  1.00 93.16           C
ATOM   4571  OE1 GLN A 300       9.480  -5.452  14.654  1.00 93.16           O
ATOM   4572  NE2 GLN A 300       8.245  -3.844  15.635  1.00 93.16           N
ATOM   4573 1HE2 GLN A 300       7.410  -3.295  15.603  1.00 93.16           H
ATOM   4574 2HE2 GLN A 300       8.898  -3.717  16.382  1.00 93.16           H
ATOM   4575  HN  GLN A 300       5.633  -7.055  12.970  1.00 93.16           H
ATOM   4576  N   VAL A 301       7.239  -7.987  10.310  1.00 93.80           N
ATOM   4577  CA  VAL A 301       7.778  -8.767   9.208  1.00 93.80           C
ATOM   4578  C   VAL A 301       6.864  -8.622   7.991  1.00 93.80           C
ATOM   4579  O   VAL A 301       7.319  -8.261   6.907  1.00 93.80           O
ATOM   4580  HA  VAL A 301       8.757  -8.355   8.962  1.00 93.80           H
ATOM   4581  CB  VAL A 301       7.971 -10.221   9.642  1.00 93.80           C
ATOM   4582  HB  VAL A 301       7.019 -10.586  10.026  1.00 93.80           H
ATOM   4583  CG1 VAL A 301       8.366 -11.100   8.453  1.00 93.80           C
ATOM   4584 1HG1 VAL A 301       7.582 -11.062   7.697  1.00 93.80           H
ATOM   4585 2HG1 VAL A 301       9.300 -10.736   8.026  1.00 93.80           H
ATOM   4586 3HG1 VAL A 301       8.496 -12.129   8.789  1.00 93.80           H
ATOM   4587  CG2 VAL A 301       9.003 -10.326  10.767  1.00 93.80           C
ATOM   4588 1HG2 VAL A 301       9.959  -9.935  10.421  1.00 93.80           H
ATOM   4589 2HG2 VAL A 301       8.663  -9.747  11.626  1.00 93.80           H
ATOM   4590 3HG2 VAL A 301       9.120 -11.370  11.056  1.00 93.80           H
ATOM   4591  HN  VAL A 301       6.950  -8.522  11.104  1.00 93.80           H
ATOM   4592  N   THR A 302       5.589  -8.911   8.210  1.00 92.61           N
ATOM   4593  CA  THR A 302       4.631  -8.944   7.119  1.00 92.61           C
ATOM   4594  C   THR A 302       4.463  -7.549   6.514  1.00 92.61           C
ATOM   4595  O   THR A 302       4.248  -7.412   5.310  1.00 92.61           O
ATOM   4596  HA  THR A 302       5.027  -9.588   6.333  1.00 92.61           H
ATOM   4597  CB  THR A 302       3.325  -9.536   7.654  1.00 92.61           C
ATOM   4598  HB  THR A 302       2.570  -9.584   6.870  1.00 92.61           H
ATOM   4599  OG1 THR A 302       3.002  -8.710   8.769  1.00 92.61           O
ATOM   4600  HG1 THR A 302       3.335  -9.130   9.614  1.00 92.61           H
ATOM   4601  CG2 THR A 302       3.518 -10.926   8.263  1.00 92.61           C
ATOM   4602 1HG2 THR A 302       4.224 -10.865   9.092  1.00 92.61           H
ATOM   4603 2HG2 THR A 302       3.908 -11.604   7.504  1.00 92.61           H
ATOM   4604 3HG2 THR A 302       2.561 -11.299   8.627  1.00 92.61           H
ATOM   4605  HN  THR A 302       5.210  -9.119   9.112  1.00 92.61           H
ATOM   4606  N   GLN A 303       4.567  -6.548   7.376  1.00 91.28           N
ATOM   4607  CA  GLN A 303       4.466  -5.167   6.936  1.00 91.28           C
ATOM   4608  C   GLN A 303       5.589  -4.841   5.949  1.00 91.28           C
ATOM   4609  O   GLN A 303       5.359  -4.180   4.938  1.00 91.28           O
ATOM   4610  HA  GLN A 303       3.500  -5.093   6.435  1.00 91.28           H
ATOM   4611  CB  GLN A 303       4.487  -4.209   8.128  1.00 91.28           C
ATOM   4612 1HB  GLN A 303       3.679  -4.459   8.815  1.00 91.28           H
ATOM   4613 2HB  GLN A 303       5.421  -4.327   8.678  1.00 91.28           H
ATOM   4614  CG  GLN A 303       4.341  -2.757   7.667  1.00 91.28           C
ATOM   4615 1HG  GLN A 303       5.173  -2.494   7.013  1.00 91.28           H
ATOM   4616 2HG  GLN A 303       3.428  -2.648   7.082  1.00 91.28           H
ATOM   4617  CD  GLN A 303       4.305  -1.803   8.863  1.00 91.28           C
ATOM   4618  OE1 GLN A 303       5.320  -1.453   9.442  1.00 91.28           O
ATOM   4619  NE2 GLN A 303       3.082  -1.404   9.199  1.00 91.28           N
ATOM   4620 1HE2 GLN A 303       2.290  -1.729   8.682  1.00 91.28           H
ATOM   4621 2HE2 GLN A 303       2.954  -0.778   9.969  1.00 91.28           H
ATOM   4622  HN  GLN A 303       4.717  -6.669   8.357  1.00 91.28           H
ATOM   4623  N   THR A 304       6.780  -5.320   6.279  1.00 91.07           N
ATOM   4624  CA  THR A 304       7.953  -5.029   5.472  1.00 91.07           C
ATOM   4625  C   THR A 304       7.830  -5.687   4.096  1.00 91.07           C
ATOM   4626  O   THR A 304       8.249  -5.115   3.091  1.00 91.07           O
ATOM   4627  HA  THR A 304       7.998  -3.952   5.308  1.00 91.07           H
ATOM   4628  CB  THR A 304       9.188  -5.479   6.254  1.00 91.07           C
ATOM   4629  HB  THR A 304       9.211  -6.564   6.353  1.00 91.07           H
ATOM   4630  OG1 THR A 304       9.110  -4.751   7.476  1.00 91.07           O
ATOM   4631  HG1 THR A 304       8.703  -5.321   8.189  1.00 91.07           H
ATOM   4632  CG2 THR A 304      10.493  -4.998   5.615  1.00 91.07           C
ATOM   4633 1HG2 THR A 304      10.498  -3.908   5.577  1.00 91.07           H
ATOM   4634 2HG2 THR A 304      10.571  -5.397   4.604  1.00 91.07           H
ATOM   4635 3HG2 THR A 304      11.338  -5.345   6.210  1.00 91.07           H
ATOM   4636  HN  THR A 304       6.949  -5.896   7.078  1.00 91.07           H
ATOM   4637  N   ILE A 305       7.255  -6.880   4.096  1.00 90.17           N
ATOM   4638  CA  ILE A 305       7.016  -7.595   2.853  1.00 90.17           C
ATOM   4639  C   ILE A 305       6.040  -6.795   1.989  1.00 90.17           C
ATOM   4640  O   ILE A 305       6.215  -6.699   0.775  1.00 90.17           O
ATOM   4641  HA  ILE A 305       7.968  -7.663   2.327  1.00 90.17           H
ATOM   4642  CB  ILE A 305       6.554  -9.026   3.139  1.00 90.17           C
ATOM   4643  HB  ILE A 305       5.713  -8.981   3.831  1.00 90.17           H
ATOM   4644  CG1 ILE A 305       7.660  -9.833   3.822  1.00 90.17           C
ATOM   4645 1HG1 ILE A 305       8.454 -10.047   3.107  1.00 90.17           H
ATOM   4646 2HG1 ILE A 305       8.103  -9.243   4.624  1.00 90.17           H
ATOM   4647  CG2 ILE A 305       6.053  -9.705   1.863  1.00 90.17           C
ATOM   4648 1HG2 ILE A 305       5.214  -9.142   1.457  1.00 90.17           H
ATOM   4649 2HG2 ILE A 305       6.858  -9.738   1.129  1.00 90.17           H
ATOM   4650 3HG2 ILE A 305       5.731 -10.721   2.094  1.00 90.17           H
ATOM   4651  CD1 ILE A 305       7.111 -11.144   4.390  1.00 90.17           C
ATOM   4652 1HD1 ILE A 305       6.334 -10.925   5.123  1.00 90.17           H
ATOM   4653 2HD1 ILE A 305       6.690 -11.742   3.582  1.00 90.17           H
ATOM   4654 3HD1 ILE A 305       7.917 -11.698   4.870  1.00 90.17           H
ATOM   4655  HN  ILE A 305       6.955  -7.357   4.922  1.00 90.17           H
ATOM   4656  N   ALA A 306       5.033  -6.241   2.648  1.00 87.19           N
ATOM   4657  CA  ALA A 306       3.991  -5.510   1.947  1.00 87.19           C
ATOM   4658  C   ALA A 306       4.601  -4.276   1.278  1.00 87.19           C
ATOM   4659  O   ALA A 306       4.173  -3.876   0.197  1.00 87.19           O
ATOM   4660  HA  ALA A 306       3.586  -6.167   1.177  1.00 87.19           H
ATOM   4661  CB  ALA A 306       2.872  -5.150   2.926  1.00 87.19           C
ATOM   4662 1HB  ALA A 306       2.453  -6.062   3.351  1.00 87.19           H
ATOM   4663 2HB  ALA A 306       3.276  -4.529   3.726  1.00 87.19           H
ATOM   4664 3HB  ALA A 306       2.091  -4.602   2.399  1.00 87.19           H
ATOM   4665  HN  ALA A 306       4.923  -6.285   3.641  1.00 87.19           H
ATOM   4666  N   PHE A 307       5.591  -3.708   1.950  1.00 87.89           N
ATOM   4667  CA  PHE A 307       6.233  -2.501   1.458  1.00 87.89           C
ATOM   4668  C   PHE A 307       7.081  -2.796   0.220  1.00 87.89           C
ATOM   4669  O   PHE A 307       7.206  -1.954  -0.668  1.00 87.89           O
ATOM   4670  HA  PHE A 307       5.442  -1.798   1.196  1.00 87.89           H
ATOM   4671  CB  PHE A 307       7.145  -1.991   2.576  1.00 87.89           C
ATOM   4672 1HB  PHE A 307       7.777  -2.811   2.918  1.00 87.89           H
ATOM   4673 2HB  PHE A 307       7.807  -1.226   2.171  1.00 87.89           H
ATOM   4674  CG  PHE A 307       6.394  -1.411   3.776  1.00 87.89           C
ATOM   4675  CD1 PHE A 307       5.034  -1.375   3.774  1.00 87.89           C
ATOM   4676  HD1 PHE A 307       4.480  -1.759   2.918  1.00 87.89           H
ATOM   4677  CD2 PHE A 307       7.086  -0.932   4.844  1.00 87.89           C
ATOM   4678  HD2 PHE A 307       8.175  -0.961   4.846  1.00 87.89           H
ATOM   4679  CE1 PHE A 307       4.337  -0.836   4.888  1.00 87.89           C
ATOM   4680  HE1 PHE A 307       3.248  -0.807   4.887  1.00 87.89           H
ATOM   4681  CE2 PHE A 307       6.388  -0.393   5.958  1.00 87.89           C
ATOM   4682  HE2 PHE A 307       6.943  -0.009   6.814  1.00 87.89           H
ATOM   4683  CZ  PHE A 307       5.029  -0.357   5.956  1.00 87.89           C
ATOM   4684  HZ  PHE A 307       4.494   0.057   6.811  1.00 87.89           H
ATOM   4685  HN  PHE A 307       5.955  -4.057   2.814  1.00 87.89           H
ATOM   4686  N   PHE A 308       7.643  -3.996   0.199  1.00 86.09           N
ATOM   4687  CA  PHE A 308       8.467  -4.418  -0.921  1.00 86.09           C
ATOM   4688  C   PHE A 308       7.651  -4.464  -2.215  1.00 86.09           C
ATOM   4689  O   PHE A 308       8.210  -4.389  -3.308  1.00 86.09           O
ATOM   4690  HA  PHE A 308       9.269  -3.688  -1.025  1.00 86.09           H
ATOM   4691  CB  PHE A 308       8.971  -5.826  -0.600  1.00 86.09           C
ATOM   4692 1HB  PHE A 308       8.770  -6.043   0.449  1.00 86.09           H
ATOM   4693 2HB  PHE A 308       8.404  -6.547  -1.189  1.00 86.09           H
ATOM   4694  CG  PHE A 308      10.463  -6.030  -0.872  1.00 86.09           C
ATOM   4695  CD1 PHE A 308      10.890  -6.348  -2.123  1.00 86.09           C
ATOM   4696  HD1 PHE A 308      10.168  -6.458  -2.933  1.00 86.09           H
ATOM   4697  CD2 PHE A 308      11.363  -5.892   0.139  1.00 86.09           C
ATOM   4698  HD2 PHE A 308      11.021  -5.637   1.142  1.00 86.09           H
ATOM   4699  CE1 PHE A 308      12.274  -6.537  -2.375  1.00 86.09           C
ATOM   4700  HE1 PHE A 308      12.616  -6.792  -3.378  1.00 86.09           H
ATOM   4701  CE2 PHE A 308      12.748  -6.081  -0.113  1.00 86.09           C
ATOM   4702  HE2 PHE A 308      13.469  -5.970   0.697  1.00 86.09           H
ATOM   4703  CZ  PHE A 308      13.174  -6.399  -1.364  1.00 86.09           C
ATOM   4704  HZ  PHE A 308      14.237  -6.544  -1.558  1.00 86.09           H
ATOM   4705  HN  PHE A 308       7.543  -4.673   0.928  1.00 86.09           H
ATOM   4706  N   HIS A 309       6.342  -4.586  -2.048  1.00 80.07           N
ATOM   4707  CA  HIS A 309       5.446  -4.657  -3.189  1.00 80.07           C
ATOM   4708  C   HIS A 309       5.535  -3.360  -3.994  1.00 80.07           C
ATOM   4709  O   HIS A 309       5.461  -3.380  -5.222  1.00 80.07           O
ATOM   4710  HA  HIS A 309       5.794  -5.484  -3.809  1.00 80.07           H
ATOM   4711  CB  HIS A 309       4.019  -4.979  -2.740  1.00 80.07           C
ATOM   4712 1HB  HIS A 309       4.034  -5.891  -2.142  1.00 80.07           H
ATOM   4713 2HB  HIS A 309       3.664  -4.179  -2.091  1.00 80.07           H
ATOM   4714  CG  HIS A 309       3.042  -5.156  -3.877  1.00 80.07           C
ATOM   4715  ND1 HIS A 309       2.291  -4.113  -4.390  1.00 80.07           N
ATOM   4716  HD1 HIS A 309       2.314  -3.165  -4.073  1.00 80.07           H
ATOM   4717  CD2 HIS A 309       2.702  -6.265  -4.597  1.00 80.07           C
ATOM   4718  HD2 HIS A 309       3.109  -7.266  -4.454  1.00 80.07           H
ATOM   4719  CE1 HIS A 309       1.536  -4.584  -5.372  1.00 80.07           C
ATOM   4720  HE1 HIS A 309       0.833  -4.007  -5.973  1.00 80.07           H
ATOM   4721  NE2 HIS A 309       1.792  -5.918  -5.498  1.00 80.07           N
ATOM   4722  HN  HIS A 309       5.895  -4.636  -1.155  1.00 80.07           H
ATOM   4723  N   SER A 310       5.693  -2.261  -3.270  1.00 78.45           N
ATOM   4724  CA  SER A 310       5.666  -0.947  -3.888  1.00 78.45           C
ATOM   4725  C   SER A 310       6.905  -0.755  -4.765  1.00 78.45           C
ATOM   4726  O   SER A 310       6.930   0.123  -5.627  1.00 78.45           O
ATOM   4727  HA  SER A 310       4.761  -0.933  -4.496  1.00 78.45           H
ATOM   4728  CB  SER A 310       5.587   0.157  -2.832  1.00 78.45           C
ATOM   4729 1HB  SER A 310       6.328  -0.030  -2.055  1.00 78.45           H
ATOM   4730 2HB  SER A 310       5.838   1.115  -3.289  1.00 78.45           H
ATOM   4731  OG  SER A 310       4.292   0.240  -2.242  1.00 78.45           O
ATOM   4732  HG  SER A 310       3.690   0.796  -2.814  1.00 78.45           H
ATOM   4733  HN  SER A 310       5.838  -2.260  -2.281  1.00 78.45           H
ATOM   4734  N   CYS A 311       7.903  -1.589  -4.515  1.00 82.55           N
ATOM   4735  CA  CYS A 311       9.126  -1.549  -5.298  1.00 82.55           C
ATOM   4736  C   CYS A 311       9.018  -2.594  -6.411  1.00 82.55           C
ATOM   4737  O   CYS A 311       9.795  -2.572  -7.364  1.00 82.55           O
ATOM   4738  HA  CYS A 311       9.198  -0.545  -5.715  1.00 82.55           H
ATOM   4739  CB  CYS A 311      10.364  -1.771  -4.426  1.00 82.55           C
ATOM   4740 1HB  CYS A 311      11.266  -1.574  -5.004  1.00 82.55           H
ATOM   4741 2HB  CYS A 311      10.361  -1.069  -3.591  1.00 82.55           H
ATOM   4742  SG  CYS A 311      10.387  -3.489  -3.797  1.00 82.55           S
ATOM   4743  HG  CYS A 311      11.514  -3.368  -3.102  1.00 82.55           H
ATOM   4744  HN  CYS A 311       7.885  -2.282  -3.793  1.00 82.55           H
ATOM   4745  N   LEU A 312       8.049  -3.483  -6.252  1.00 79.95           N
ATOM   4746  CA  LEU A 312       7.877  -4.578  -7.191  1.00 79.95           C
ATOM   4747  C   LEU A 312       7.021  -4.106  -8.368  1.00 79.95           C
ATOM   4748  O   LEU A 312       7.132  -4.636  -9.473  1.00 79.95           O
ATOM   4749  HA  LEU A 312       8.865  -4.844  -7.568  1.00 79.95           H
ATOM   4750  CB  LEU A 312       7.318  -5.811  -6.479  1.00 79.95           C
ATOM   4751 1HB  LEU A 312       6.445  -5.508  -5.901  1.00 79.95           H
ATOM   4752 2HB  LEU A 312       6.970  -6.516  -7.235  1.00 79.95           H
ATOM   4753  CG  LEU A 312       8.284  -6.543  -5.545  1.00 79.95           C
ATOM   4754  HG  LEU A 312       8.638  -5.834  -4.797  1.00 79.95           H
ATOM   4755  CD1 LEU A 312       7.573  -7.672  -4.797  1.00 79.95           C
ATOM   4756 1HD1 LEU A 312       6.759  -7.258  -4.202  1.00 79.95           H
ATOM   4757 2HD1 LEU A 312       7.172  -8.388  -5.514  1.00 79.95           H
ATOM   4758 3HD1 LEU A 312       8.283  -8.175  -4.140  1.00 79.95           H
ATOM   4759  CD2 LEU A 312       9.511  -7.044  -6.309  1.00 79.95           C
ATOM   4760 1HD2 LEU A 312       9.194  -7.733  -7.093  1.00 79.95           H
ATOM   4761 2HD2 LEU A 312      10.031  -6.198  -6.757  1.00 79.95           H
ATOM   4762 3HD2 LEU A 312      10.181  -7.560  -5.622  1.00 79.95           H
ATOM   4763  HN  LEU A 312       7.389  -3.463  -5.501  1.00 79.95           H
ATOM   4764  N   ASN A 313       6.186  -3.116  -8.091  1.00 74.62           N
ATOM   4765  CA  ASN A 313       5.245  -2.630  -9.086  1.00 74.62           C
ATOM   4766  C   ASN A 313       6.001  -2.280 -10.369  1.00 74.62           C
ATOM   4767  O   ASN A 313       5.689  -2.799 -11.440  1.00 74.62           O
ATOM   4768  HA  ASN A 313       4.534  -3.444  -9.230  1.00 74.62           H
ATOM   4769  CB  ASN A 313       4.530  -1.368  -8.599  1.00 74.62           C
ATOM   4770 1HB  ASN A 313       5.238  -0.724  -8.077  1.00 74.62           H
ATOM   4771 2HB  ASN A 313       4.157  -0.804  -9.454  1.00 74.62           H
ATOM   4772  CG  ASN A 313       3.369  -1.720  -7.667  1.00 74.62           C
ATOM   4773  OD1 ASN A 313       2.856  -2.827  -7.663  1.00 74.62           O
ATOM   4774  ND2 ASN A 313       2.984  -0.719  -6.881  1.00 74.62           N
ATOM   4775 1HD2 ASN A 313       3.447   0.166  -6.934  1.00 74.62           H
ATOM   4776 2HD2 ASN A 313       2.231  -0.851  -6.236  1.00 74.62           H
ATOM   4777  HN  ASN A 313       6.145  -2.649  -7.208  1.00 74.62           H
ATOM   4778  N   PRO A 314       7.005  -1.396 -10.286  1.00 74.78           N
ATOM   4779  CA  PRO A 314       7.771  -1.011 -11.474  1.00 74.78           C
ATOM   4780  C   PRO A 314       8.320  -2.215 -12.222  1.00 74.78           C
ATOM   4781  O   PRO A 314       8.232  -2.282 -13.447  1.00 74.78           O
ATOM   4782  HA  PRO A 314       7.123  -0.503 -12.189  1.00 74.78           H
ATOM   4783  CB  PRO A 314       8.891  -0.131 -10.914  1.00 74.78           C
ATOM   4784 1HB  PRO A 314       9.784  -0.714 -10.689  1.00 74.78           H
ATOM   4785 2HB  PRO A 314       9.186   0.642 -11.623  1.00 74.78           H
ATOM   4786  CG  PRO A 314       8.275   0.465  -9.654  1.00 74.78           C
ATOM   4787 1HG  PRO A 314       9.036   0.824  -8.962  1.00 74.78           H
ATOM   4788 2HG  PRO A 314       7.638   1.320  -9.880  1.00 74.78           H
ATOM   4789  CD  PRO A 314       7.485  -0.700  -9.079  1.00 74.78           C
ATOM   4790 1HD  PRO A 314       8.109  -1.348  -8.464  1.00 74.78           H
ATOM   4791 2HD  PRO A 314       6.665  -0.360  -8.447  1.00 74.78           H
ATOM   4792  N   VAL A 315       8.878  -3.142 -11.458  1.00 75.99           N
ATOM   4793  CA  VAL A 315       9.557  -4.286 -12.044  1.00 75.99           C
ATOM   4794  C   VAL A 315       8.572  -5.064 -12.918  1.00 75.99           C
ATOM   4795  O   VAL A 315       8.907  -5.465 -14.032  1.00 75.99           O
ATOM   4796  HA  VAL A 315      10.360  -3.904 -12.674  1.00 75.99           H
ATOM   4797  CB  VAL A 315      10.185  -5.142 -10.942  1.00 75.99           C
ATOM   4798  HB  VAL A 315       9.398  -5.412 -10.238  1.00 75.99           H
ATOM   4799  CG1 VAL A 315      10.764  -6.436 -11.517  1.00 75.99           C
ATOM   4800 1HG1 VAL A 315       9.969  -7.009 -11.995  1.00 75.99           H
ATOM   4801 2HG1 VAL A 315      11.531  -6.195 -12.253  1.00 75.99           H
ATOM   4802 3HG1 VAL A 315      11.204  -7.026 -10.713  1.00 75.99           H
ATOM   4803  CG2 VAL A 315      11.251  -4.356 -10.178  1.00 75.99           C
ATOM   4804 1HG2 VAL A 315      12.036  -4.043 -10.867  1.00 75.99           H
ATOM   4805 2HG2 VAL A 315      10.797  -3.477  -9.721  1.00 75.99           H
ATOM   4806 3HG2 VAL A 315      11.682  -4.988  -9.401  1.00 75.99           H
ATOM   4807  HN  VAL A 315       8.872  -3.121 -10.458  1.00 75.99           H
ATOM   4808  N   LEU A 316       7.376  -5.256 -12.380  1.00 72.34           N
ATOM   4809  CA  LEU A 316       6.351  -6.009 -13.083  1.00 72.34           C
ATOM   4810  C   LEU A 316       6.137  -5.399 -14.470  1.00 72.34           C
ATOM   4811  O   LEU A 316       6.146  -6.110 -15.473  1.00 72.34           O
ATOM   4812  HA  LEU A 316       6.721  -7.027 -13.207  1.00 72.34           H
ATOM   4813  CB  LEU A 316       5.075  -6.090 -12.243  1.00 72.34           C
ATOM   4814 1HB  LEU A 316       4.794  -5.079 -11.947  1.00 72.34           H
ATOM   4815 2HB  LEU A 316       4.272  -6.472 -12.874  1.00 72.34           H
ATOM   4816  CG  LEU A 316       5.154  -6.957 -10.985  1.00 72.34           C
ATOM   4817  HG  LEU A 316       6.012  -6.629 -10.398  1.00 72.34           H
ATOM   4818  CD1 LEU A 316       3.911  -6.771 -10.112  1.00 72.34           C
ATOM   4819 1HD1 LEU A 316       3.830  -5.726  -9.813  1.00 72.34           H
ATOM   4820 2HD1 LEU A 316       3.024  -7.056 -10.678  1.00 72.34           H
ATOM   4821 3HD1 LEU A 316       3.993  -7.398  -9.225  1.00 72.34           H
ATOM   4822  CD2 LEU A 316       5.388  -8.425 -11.345  1.00 72.34           C
ATOM   4823 1HD2 LEU A 316       4.565  -8.783 -11.964  1.00 72.34           H
ATOM   4824 2HD2 LEU A 316       6.324  -8.520 -11.894  1.00 72.34           H
ATOM   4825 3HD2 LEU A 316       5.440  -9.019 -10.432  1.00 72.34           H
ATOM   4826  HN  LEU A 316       7.104  -4.908 -11.483  1.00 72.34           H
ATOM   4827  N   TYR A 317       5.949  -4.087 -14.482  1.00 67.31           N
ATOM   4828  CA  TYR A 317       5.631  -3.388 -15.715  1.00 67.31           C
ATOM   4829  C   TYR A 317       6.789  -3.475 -16.710  1.00 67.31           C
ATOM   4830  O   TYR A 317       6.570  -3.567 -17.917  1.00 67.31           O
ATOM   4831  HA  TYR A 317       4.750  -3.860 -16.151  1.00 67.31           H
ATOM   4832  CB  TYR A 317       5.417  -1.923 -15.326  1.00 67.31           C
ATOM   4833 1HB  TYR A 317       6.347  -1.528 -14.917  1.00 67.31           H
ATOM   4834 2HB  TYR A 317       5.195  -1.348 -16.225  1.00 67.31           H
ATOM   4835  CG  TYR A 317       4.296  -1.707 -14.308  1.00 67.31           C
ATOM   4836  CD1 TYR A 317       3.092  -2.365 -14.458  1.00 67.31           C
ATOM   4837  HD1 TYR A 317       2.940  -3.038 -15.301  1.00 67.31           H
ATOM   4838  CD2 TYR A 317       4.488  -0.854 -13.240  1.00 67.31           C
ATOM   4839  HD2 TYR A 317       5.439  -0.334 -13.122  1.00 67.31           H
ATOM   4840  CE1 TYR A 317       2.036  -2.161 -13.500  1.00 67.31           C
ATOM   4841  HE1 TYR A 317       1.080  -2.674 -13.606  1.00 67.31           H
ATOM   4842  CE2 TYR A 317       3.433  -0.650 -12.282  1.00 67.31           C
ATOM   4843  HE2 TYR A 317       3.571   0.021 -11.435  1.00 67.31           H
ATOM   4844  CZ  TYR A 317       2.259  -1.313 -12.459  1.00 67.31           C
ATOM   4845  OH  TYR A 317       1.262  -1.121 -11.555  1.00 67.31           O
ATOM   4846  HH  TYR A 317       0.423  -1.563 -11.871  1.00 67.31           H
ATOM   4847  HN  TYR A 317       6.012  -3.506 -13.670  1.00 67.31           H
ATOM   4848  N   VAL A 318       7.998  -3.444 -16.167  1.00 66.15           N
ATOM   4849  CA  VAL A 318       9.191  -3.463 -16.995  1.00 66.15           C
ATOM   4850  C   VAL A 318       9.263  -4.794 -17.747  1.00 66.15           C
ATOM   4851  O   VAL A 318       9.364  -4.815 -18.972  1.00 66.15           O
ATOM   4852  HA  VAL A 318       9.101  -2.655 -17.721  1.00 66.15           H
ATOM   4853  CB  VAL A 318      10.428  -3.194 -16.137  1.00 66.15           C
ATOM   4854  HB  VAL A 318      10.452  -3.937 -15.340  1.00 66.15           H
ATOM   4855  CG1 VAL A 318      11.710  -3.346 -16.959  1.00 66.15           C
ATOM   4856 1HG1 VAL A 318      11.771  -4.361 -17.352  1.00 66.15           H
ATOM   4857 2HG1 VAL A 318      11.697  -2.636 -17.786  1.00 66.15           H
ATOM   4858 3HG1 VAL A 318      12.574  -3.149 -16.324  1.00 66.15           H
ATOM   4859  CG2 VAL A 318      10.354  -1.810 -15.487  1.00 66.15           C
ATOM   4860 1HG2 VAL A 318      10.295  -1.048 -16.264  1.00 66.15           H
ATOM   4861 2HG2 VAL A 318       9.470  -1.754 -14.853  1.00 66.15           H
ATOM   4862 3HG2 VAL A 318      11.246  -1.645 -14.883  1.00 66.15           H
ATOM   4863  HN  VAL A 318       8.167  -3.405 -15.182  1.00 66.15           H
ATOM   4864  N   PHE A 319       9.209  -5.874 -16.980  1.00 65.18           N
ATOM   4865  CA  PHE A 319       9.486  -7.192 -17.524  1.00 65.18           C
ATOM   4866  C   PHE A 319       8.272  -7.743 -18.274  1.00 65.18           C
ATOM   4867  O   PHE A 319       8.421  -8.491 -19.239  1.00 65.18           O
ATOM   4868  HA  PHE A 319      10.322  -7.088 -18.215  1.00 65.18           H
ATOM   4869  CB  PHE A 319       9.796  -8.109 -16.338  1.00 65.18           C
ATOM   4870 1HB  PHE A 319       9.088  -7.900 -15.536  1.00 65.18           H
ATOM   4871 2HB  PHE A 319       9.639  -9.144 -16.641  1.00 65.18           H
ATOM   4872  CG  PHE A 319      11.219  -7.963 -15.794  1.00 65.18           C
ATOM   4873  CD1 PHE A 319      12.270  -8.469 -16.493  1.00 65.18           C
ATOM   4874  HD1 PHE A 319      12.099  -8.979 -17.441  1.00 65.18           H
ATOM   4875  CD2 PHE A 319      11.433  -7.326 -14.611  1.00 65.18           C
ATOM   4876  HD2 PHE A 319      10.590  -6.920 -14.051  1.00 65.18           H
ATOM   4877  CE1 PHE A 319      13.590  -8.333 -15.988  1.00 65.18           C
ATOM   4878  HE1 PHE A 319      14.432  -8.740 -16.548  1.00 65.18           H
ATOM   4879  CE2 PHE A 319      12.753  -7.190 -14.106  1.00 65.18           C
ATOM   4880  HE2 PHE A 319      12.924  -6.680 -13.158  1.00 65.18           H
ATOM   4881  CZ  PHE A 319      13.804  -7.697 -14.805  1.00 65.18           C
ATOM   4882  HZ  PHE A 319      14.817  -7.593 -14.418  1.00 65.18           H
ATOM   4883  HN  PHE A 319       8.981  -5.857 -16.006  1.00 65.18           H
ATOM   4884  N   VAL A 320       7.097  -7.351 -17.803  1.00 64.73           N
ATOM   4885  CA  VAL A 320       5.862  -7.945 -18.285  1.00 64.73           C
ATOM   4886  C   VAL A 320       5.317  -7.107 -19.444  1.00 64.73           C
ATOM   4887  O   VAL A 320       4.708  -7.643 -20.368  1.00 64.73           O
ATOM   4888  HA  VAL A 320       6.098  -8.942 -18.654  1.00 64.73           H
ATOM   4889  CB  VAL A 320       4.866  -8.089 -17.132  1.00 64.73           C
ATOM   4890  HB  VAL A 320       4.649  -7.092 -16.749  1.00 64.73           H
ATOM   4891  CG1 VAL A 320       3.551  -8.703 -17.617  1.00 64.73           C
ATOM   4892 1HG1 VAL A 320       3.111  -8.062 -18.381  1.00 64.73           H
ATOM   4893 2HG1 VAL A 320       3.745  -9.690 -18.038  1.00 64.73           H
ATOM   4894 3HG1 VAL A 320       2.862  -8.795 -16.778  1.00 64.73           H
ATOM   4895  CG2 VAL A 320       5.466  -8.911 -15.989  1.00 64.73           C
ATOM   4896 1HG2 VAL A 320       5.726  -9.905 -16.353  1.00 64.73           H
ATOM   4897 2HG2 VAL A 320       6.363  -8.415 -15.617  1.00 64.73           H
ATOM   4898 3HG2 VAL A 320       4.738  -8.998 -15.183  1.00 64.73           H
ATOM   4899  HN  VAL A 320       6.983  -6.644 -17.105  1.00 64.73           H
ATOM   4900  N   GLY A 321       5.557  -5.807 -19.356  1.00 66.12           N
ATOM   4901  CA  GLY A 321       5.028  -4.880 -20.342  1.00 66.12           C
ATOM   4902  C   GLY A 321       5.959  -4.777 -21.552  1.00 66.12           C
ATOM   4903  O   GLY A 321       6.972  -4.081 -21.503  1.00 66.12           O
ATOM   4904 1HA  GLY A 321       4.041  -5.212 -20.666  1.00 66.12           H
ATOM   4905 2HA  GLY A 321       4.901  -3.896 -19.891  1.00 66.12           H
ATOM   4906  HN  GLY A 321       6.100  -5.386 -18.630  1.00 66.12           H
ATOM   4907  N   GLU A 322       5.582  -5.480 -22.610  1.00 70.38           N
ATOM   4908  CA  GLU A 322       6.307  -5.387 -23.867  1.00 70.38           C
ATOM   4909  C   GLU A 322       6.376  -3.932 -24.333  1.00 70.38           C
ATOM   4910  O   GLU A 322       7.416  -3.476 -24.806  1.00 70.38           O
ATOM   4911  HA  GLU A 322       7.310  -5.754 -23.650  1.00 70.38           H
ATOM   4912  CB  GLU A 322       5.667  -6.276 -24.935  1.00 70.38           C
ATOM   4913 1HB  GLU A 322       4.582  -6.183 -24.889  1.00 70.38           H
ATOM   4914 2HB  GLU A 322       6.079  -6.028 -25.914  1.00 70.38           H
ATOM   4915  CG  GLU A 322       5.994  -7.750 -24.690  1.00 70.38           C
ATOM   4916 1HG  GLU A 322       7.068  -7.870 -24.554  1.00 70.38           H
ATOM   4917 2HG  GLU A 322       5.516  -8.084 -23.769  1.00 70.38           H
ATOM   4918  CD  GLU A 322       5.523  -8.618 -25.859  1.00 70.38           C
ATOM   4919  OE1 GLU A 322       5.928  -9.800 -25.887  1.00 70.38           O
ATOM   4920  OE2 GLU A 322       4.768  -8.079 -26.697  1.00 70.38           O
ATOM   4921  HN  GLU A 322       4.800  -6.103 -22.618  1.00 70.38           H
ATOM   4922  N   ARG A 323       5.254  -3.242 -24.184  1.00 70.92           N
ATOM   4923  CA  ARG A 323       5.174  -1.847 -24.584  1.00 70.92           C
ATOM   4924  C   ARG A 323       6.188  -1.011 -23.800  1.00 70.92           C
ATOM   4925  O   ARG A 323       6.931  -0.224 -24.382  1.00 70.92           O
ATOM   4926  HA  ARG A 323       5.408  -1.849 -25.649  1.00 70.92           H
ATOM   4927  CB  ARG A 323       3.771  -1.286 -24.349  1.00 70.92           C
ATOM   4928 1HB  ARG A 323       3.420  -1.577 -23.359  1.00 70.92           H
ATOM   4929 2HB  ARG A 323       3.802  -0.197 -24.369  1.00 70.92           H
ATOM   4930  CG  ARG A 323       2.793  -1.793 -25.411  1.00 70.92           C
ATOM   4931 1HG  ARG A 323       3.195  -1.595 -26.405  1.00 70.92           H
ATOM   4932 2HG  ARG A 323       2.681  -2.873 -25.322  1.00 70.92           H
ATOM   4933  CD  ARG A 323       1.427  -1.119 -25.265  1.00 70.92           C
ATOM   4934 1HD  ARG A 323       1.020  -1.315 -24.273  1.00 70.92           H
ATOM   4935 2HD  ARG A 323       1.533  -0.038 -25.358  1.00 70.92           H
ATOM   4936  NE  ARG A 323       0.499  -1.626 -26.301  1.00 70.92           N
ATOM   4937  HE  ARG A 323       0.839  -2.321 -26.934  1.00 70.92           H
ATOM   4938  CZ  ARG A 323      -0.767  -1.212 -26.442  1.00 70.92           C
ATOM   4939  NH1 ARG A 323      -1.275  -0.283 -25.621  1.00 70.92           N
ATOM   4940 1HH1 ARG A 323      -0.708   0.107 -24.895  1.00 70.92           H
ATOM   4941 2HH1 ARG A 323      -2.221   0.020 -25.733  1.00 70.92           H
ATOM   4942  NH2 ARG A 323      -1.519  -1.742 -27.417  1.00 70.92           N
ATOM   4943 1HH2 ARG A 323      -2.466  -1.444 -27.536  1.00 70.92           H
ATOM   4944 2HH2 ARG A 323      -1.132  -2.434 -28.026  1.00 70.92           H
ATOM   4945  HN  ARG A 323       4.412  -3.620 -23.799  1.00 70.92           H
ATOM   4946  N   PHE A 324       6.185  -1.212 -22.490  1.00 73.73           N
ATOM   4947  CA  PHE A 324       7.047  -0.438 -21.612  1.00 73.73           C
ATOM   4948  C   PHE A 324       8.521  -0.665 -21.953  1.00 73.73           C
ATOM   4949  O   PHE A 324       9.310   0.279 -21.969  1.00 73.73           O
ATOM   4950  HA  PHE A 324       6.799   0.613 -21.760  1.00 73.73           H
ATOM   4951  CB  PHE A 324       6.785  -0.924 -20.186  1.00 73.73           C
ATOM   4952 1HB  PHE A 324       5.709  -0.937 -20.009  1.00 73.73           H
ATOM   4953 2HB  PHE A 324       7.135  -1.952 -20.092  1.00 73.73           H
ATOM   4954  CG  PHE A 324       7.454  -0.072 -19.105  1.00 73.73           C
ATOM   4955  CD1 PHE A 324       8.760  -0.281 -18.787  1.00 73.73           C
ATOM   4956  HD1 PHE A 324       9.329  -1.056 -19.301  1.00 73.73           H
ATOM   4957  CD2 PHE A 324       6.744   0.894 -18.463  1.00 73.73           C
ATOM   4958  HD2 PHE A 324       5.698   1.061 -18.719  1.00 73.73           H
ATOM   4959  CE1 PHE A 324       9.381   0.509 -17.784  1.00 73.73           C
ATOM   4960  HE1 PHE A 324      10.428   0.341 -17.529  1.00 73.73           H
ATOM   4961  CE2 PHE A 324       7.366   1.684 -17.461  1.00 73.73           C
ATOM   4962  HE2 PHE A 324       6.796   2.458 -16.946  1.00 73.73           H
ATOM   4963  CZ  PHE A 324       8.671   1.475 -17.142  1.00 73.73           C
ATOM   4964  HZ  PHE A 324       9.148   2.082 -16.373  1.00 73.73           H
ATOM   4965  HN  PHE A 324       5.609  -1.887 -22.029  1.00 73.73           H
ATOM   4966  N   ARG A 325       8.849  -1.921 -22.216  1.00 75.14           N
ATOM   4967  CA  ARG A 325      10.217  -2.286 -22.539  1.00 75.14           C
ATOM   4968  C   ARG A 325      10.681  -1.548 -23.796  1.00 75.14           C
ATOM   4969  O   ARG A 325      11.814  -1.074 -23.860  1.00 75.14           O
ATOM   4970  HA  ARG A 325      10.800  -1.983 -21.669  1.00 75.14           H
ATOM   4971  CB  ARG A 325      10.347  -3.794 -22.764  1.00 75.14           C
ATOM   4972 1HB  ARG A 325       9.734  -4.328 -22.038  1.00 75.14           H
ATOM   4973 2HB  ARG A 325       9.967  -4.052 -23.752  1.00 75.14           H
ATOM   4974  CG  ARG A 325      11.804  -4.244 -22.638  1.00 75.14           C
ATOM   4975 1HG  ARG A 325      12.400  -3.784 -23.427  1.00 75.14           H
ATOM   4976 2HG  ARG A 325      12.214  -3.901 -21.688  1.00 75.14           H
ATOM   4977  CD  ARG A 325      11.917  -5.767 -22.728  1.00 75.14           C
ATOM   4978 1HD  ARG A 325      11.276  -6.232 -21.979  1.00 75.14           H
ATOM   4979 2HD  ARG A 325      11.570  -6.109 -23.703  1.00 75.14           H
ATOM   4980  NE  ARG A 325      13.322  -6.184 -22.518  1.00 75.14           N
ATOM   4981  HE  ARG A 325      14.009  -5.468 -22.389  1.00 75.14           H
ATOM   4982  CZ  ARG A 325      13.731  -7.459 -22.490  1.00 75.14           C
ATOM   4983  NH1 ARG A 325      12.854  -8.459 -22.658  1.00 75.14           N
ATOM   4984 1HH1 ARG A 325      11.886  -8.255 -22.805  1.00 75.14           H
ATOM   4985 2HH1 ARG A 325      13.168  -9.408 -22.635  1.00 75.14           H
ATOM   4986  NH2 ARG A 325      15.030  -7.721 -22.293  1.00 75.14           N
ATOM   4987 1HH2 ARG A 325      15.352  -8.667 -22.269  1.00 75.14           H
ATOM   4988 2HH2 ARG A 325      15.678  -6.969 -22.168  1.00 75.14           H
ATOM   4989  HN  ARG A 325       8.199  -2.681 -22.211  1.00 75.14           H
ATOM   4990  N   ARG A 326       9.781  -1.474 -24.766  1.00 76.24           N
ATOM   4991  CA  ARG A 326      10.053  -0.730 -25.984  1.00 76.24           C
ATOM   4992  C   ARG A 326      10.238   0.755 -25.668  1.00 76.24           C
ATOM   4993  O   ARG A 326      11.166   1.389 -26.168  1.00 76.24           O
ATOM   4994  HA  ARG A 326      10.971  -1.165 -26.377  1.00 76.24           H
ATOM   4995  CB  ARG A 326       8.914  -0.892 -26.993  1.00 76.24           C
ATOM   4996 1HB  ARG A 326       7.956  -0.829 -26.479  1.00 76.24           H
ATOM   4997 2HB  ARG A 326       8.944  -0.074 -27.714  1.00 76.24           H
ATOM   4998  CG  ARG A 326       9.019  -2.230 -27.728  1.00 76.24           C
ATOM   4999 1HG  ARG A 326       9.980  -2.296 -28.236  1.00 76.24           H
ATOM   5000 2HG  ARG A 326       8.982  -3.048 -27.008  1.00 76.24           H
ATOM   5001  CD  ARG A 326       7.886  -2.387 -28.744  1.00 76.24           C
ATOM   5002 1HD  ARG A 326       6.926  -2.201 -28.263  1.00 76.24           H
ATOM   5003 2HD  ARG A 326       7.993  -1.647 -29.538  1.00 76.24           H
ATOM   5004  NE  ARG A 326       7.907  -3.751 -29.319  1.00 76.24           N
ATOM   5005  HE  ARG A 326       8.544  -4.415 -28.927  1.00 76.24           H
ATOM   5006  CZ  ARG A 326       7.127  -4.152 -30.332  1.00 76.24           C
ATOM   5007  NH1 ARG A 326       6.255  -3.304 -30.895  1.00 76.24           N
ATOM   5008 1HH1 ARG A 326       6.184  -2.364 -30.560  1.00 76.24           H
ATOM   5009 2HH1 ARG A 326       5.676  -3.611 -31.651  1.00 76.24           H
ATOM   5010  NH2 ARG A 326       7.231  -5.413 -30.772  1.00 76.24           N
ATOM   5011 1HH2 ARG A 326       6.656  -5.728 -31.527  1.00 76.24           H
ATOM   5012 2HH2 ARG A 326       7.884  -6.039 -30.346  1.00 76.24           H
ATOM   5013  HN  ARG A 326       8.882  -1.911 -24.729  1.00 76.24           H
ATOM   5014  N   ASP A 327       9.340   1.268 -24.840  1.00 77.99           N
ATOM   5015  CA  ASP A 327       9.335   2.687 -24.526  1.00 77.99           C
ATOM   5016  C   ASP A 327      10.602   3.036 -23.742  1.00 77.99           C
ATOM   5017  O   ASP A 327      11.167   4.114 -23.916  1.00 77.99           O
ATOM   5018  HA  ASP A 327       9.289   3.193 -25.490  1.00 77.99           H
ATOM   5019  CB  ASP A 327       8.128   3.056 -23.662  1.00 77.99           C
ATOM   5020 1HB  ASP A 327       8.146   2.476 -22.739  1.00 77.99           H
ATOM   5021 2HB  ASP A 327       8.186   4.107 -23.379  1.00 77.99           H
ATOM   5022  CG  ASP A 327       6.819   2.795 -24.410  1.00 77.99           C
ATOM   5023  OD1 ASP A 327       6.825   2.980 -25.646  1.00 77.99           O
ATOM   5024  OD2 ASP A 327       5.841   2.418 -23.728  1.00 77.99           O
ATOM   5025  HN  ASP A 327       8.627   0.733 -24.387  1.00 77.99           H
ATOM   5026  N   LEU A 328      11.011   2.102 -22.895  1.00 79.30           N
ATOM   5027  CA  LEU A 328      12.204   2.295 -22.088  1.00 79.30           C
ATOM   5028  C   LEU A 328      13.419   2.440 -23.007  1.00 79.30           C
ATOM   5029  O   LEU A 328      14.201   3.378 -22.865  1.00 79.30           O
ATOM   5030  HA  LEU A 328      12.077   3.226 -21.535  1.00 79.30           H
ATOM   5031  CB  LEU A 328      12.341   1.172 -21.058  1.00 79.30           C
ATOM   5032 1HB  LEU A 328      11.484   1.215 -20.386  1.00 79.30           H
ATOM   5033 2HB  LEU A 328      12.288   0.217 -21.582  1.00 79.30           H
ATOM   5034  CG  LEU A 328      13.617   1.188 -20.214  1.00 79.30           C
ATOM   5035  HG  LEU A 328      14.473   1.200 -20.889  1.00 79.30           H
ATOM   5036  CD1 LEU A 328      13.695   2.457 -19.363  1.00 79.30           C
ATOM   5037 1HD1 LEU A 328      13.695   3.332 -20.014  1.00 79.30           H
ATOM   5038 2HD1 LEU A 328      12.834   2.501 -18.696  1.00 79.30           H
ATOM   5039 3HD1 LEU A 328      14.611   2.443 -18.773  1.00 79.30           H
ATOM   5040  CD2 LEU A 328      13.729  -0.079 -19.364  1.00 79.30           C
ATOM   5041 1HD2 LEU A 328      12.869  -0.147 -18.698  1.00 79.30           H
ATOM   5042 2HD2 LEU A 328      13.752  -0.952 -20.016  1.00 79.30           H
ATOM   5043 3HD2 LEU A 328      14.644  -0.042 -18.774  1.00 79.30           H
ATOM   5044  HN  LEU A 328      10.544   1.229 -22.756  1.00 79.30           H
ATOM   5045  N   VAL A 329      13.539   1.495 -23.928  1.00 77.69           N
ATOM   5046  CA  VAL A 329      14.674   1.475 -24.835  1.00 77.69           C
ATOM   5047  C   VAL A 329      14.658   2.741 -25.693  1.00 77.69           C
ATOM   5048  O   VAL A 329      15.708   3.318 -25.974  1.00 77.69           O
ATOM   5049  HA  VAL A 329      15.579   1.473 -24.228  1.00 77.69           H
ATOM   5050  CB  VAL A 329      14.657   0.190 -25.665  1.00 77.69           C
ATOM   5051  HB  VAL A 329      13.733   0.175 -26.243  1.00 77.69           H
ATOM   5052  CG1 VAL A 329      15.827   0.158 -26.650  1.00 77.69           C
ATOM   5053 1HG1 VAL A 329      15.757   1.011 -27.325  1.00 77.69           H
ATOM   5054 2HG1 VAL A 329      16.767   0.207 -26.100  1.00 77.69           H
ATOM   5055 3HG1 VAL A 329      15.792  -0.766 -27.228  1.00 77.69           H
ATOM   5056  CG2 VAL A 329      14.667  -1.046 -24.763  1.00 77.69           C
ATOM   5057 1HG2 VAL A 329      15.566  -1.039 -24.147  1.00 77.69           H
ATOM   5058 2HG2 VAL A 329      13.786  -1.034 -24.120  1.00 77.69           H
ATOM   5059 3HG2 VAL A 329      14.655  -1.945 -25.379  1.00 77.69           H
ATOM   5060  HN  VAL A 329      12.879   0.756 -24.060  1.00 77.69           H
ATOM   5061  N   LYS A 330      13.457   3.137 -26.087  1.00 77.46           N
[truncated: 117,320 more chars]
