# Supplementary material for: Noncanonical roles of chemokine regions in CCR9 activation revealed by structural modeling and mutational mapping
Source: Nat Commun. 2025 Aug 18;16:7695. doi: 10.1038/s41467-025-62321-9 (PMC12361432; doi:10.1038/s41467-025-62321-9)
Supplement: Supplementary file 4 — Supplementary Data 2 [file 41467_2025_62321_MOESM4_ESM.zip › CCR9_CCL25_rnk267.pdb]

SSBOND   1 CYS A   38    CYS A  289 
SSBOND   2 CYS A  119    CYS A  198 
SSBOND   3 CYS B    7    CYS B   35 
SSBOND   4 CYS B    8    CYS B   52 
ATOM      1  N   GLU A  20      -4.327  -4.199  60.996  1.00 51.17           N
ATOM      2  CA  GLU A  20      -4.418  -3.716  59.629  1.00 51.17           C
ATOM      3  C   GLU A  20      -3.097  -3.952  58.894  1.00 51.17           C
ATOM      4  O   GLU A  20      -3.087  -4.176  57.685  1.00 51.17           O
ATOM      5  HA  GLU A  20      -5.210  -4.304  59.166  1.00 51.17           H
ATOM      6  CB  GLU A  20      -4.807  -2.237  59.595  1.00 51.17           C
ATOM      7 1HB  GLU A  20      -4.486  -1.751  60.517  1.00 51.17           H
ATOM      8 2HB  GLU A  20      -4.400  -1.770  58.698  1.00 51.17           H
ATOM      9  CG  GLU A  20      -6.326  -2.071  59.515  1.00 51.17           C
ATOM     10 1HG  GLU A  20      -6.751  -2.872  58.911  1.00 51.17           H
ATOM     11 2HG  GLU A  20      -6.758  -2.160  60.512  1.00 51.17           H
ATOM     12  CD  GLU A  20      -6.699  -0.716  58.910  1.00 51.17           C
ATOM     13  OE1 GLU A  20      -7.845  -0.608  58.424  1.00 51.17           O
ATOM     14  OE2 GLU A  20      -5.829   0.181  58.949  1.00 51.17           O
ATOM     15  HN  GLU A  20      -3.439  -4.580  61.252  1.00 51.17           H
ATOM     16  N   SER A  21      -2.014  -3.894  59.655  1.00 56.82           N
ATOM     17  CA  SER A  21      -0.688  -4.058  59.084  1.00 56.82           C
ATOM     18  C   SER A  21      -0.506  -5.494  58.588  1.00 56.82           C
ATOM     19  O   SER A  21       0.041  -5.716  57.509  1.00 56.82           O
ATOM     20  HA  SER A  21      -0.644  -3.356  58.251  1.00 56.82           H
ATOM     21  CB  SER A  21       0.398  -3.707  60.103  1.00 56.82           C
ATOM     22 1HB  SER A  21       1.347  -3.567  59.587  1.00 56.82           H
ATOM     23 2HB  SER A  21       0.153  -2.758  60.582  1.00 56.82           H
ATOM     24  OG  SER A  21       0.543  -4.716  61.098  1.00 56.82           O
ATOM     25  HG  SER A  21       1.268  -4.464  61.738  1.00 56.82           H
ATOM     26  HN  SER A  21      -2.033  -3.739  60.643  1.00 56.82           H
ATOM     27  N   THR A  22      -0.974  -6.430  59.399  1.00 57.83           N
ATOM     28  CA  THR A  22      -0.732  -7.839  59.135  1.00 57.83           C
ATOM     29  C   THR A  22      -1.557  -8.305  57.934  1.00 57.83           C
ATOM     30  O   THR A  22      -1.020  -8.902  57.002  1.00 57.83           O
ATOM     31  HA  THR A  22       0.318  -7.963  58.870  1.00 57.83           H
ATOM     32  CB  THR A  22      -1.031  -8.618  60.417  1.00 57.83           C
ATOM     33  HB  THR A  22      -2.099  -8.812  60.515  1.00 57.83           H
ATOM     34  OG1 THR A  22      -0.452  -7.824  61.449  1.00 57.83           O
ATOM     35  HG1 THR A  22      -0.789  -8.125  62.341  1.00 57.83           H
ATOM     36  CG2 THR A  22      -0.265  -9.941  60.490  1.00 57.83           C
ATOM     37 1HG2 THR A  22       0.807  -9.742  60.460  1.00 57.83           H
ATOM     38 2HG2 THR A  22      -0.542 -10.568  59.643  1.00 57.83           H
ATOM     39 3HG2 THR A  22      -0.513 -10.454  61.419  1.00 57.83           H
ATOM     40  HN  THR A  22      -1.509  -6.241  60.222  1.00 57.83           H
ATOM     41  N   SER A  23      -2.848  -8.015  57.994  1.00 60.25           N
ATOM     42  CA  SER A  23      -3.754  -8.406  56.928  1.00 60.25           C
ATOM     43  C   SER A  23      -3.351  -7.720  55.621  1.00 60.25           C
ATOM     44  O   SER A  23      -3.430  -8.321  54.550  1.00 60.25           O
ATOM     45  HA  SER A  23      -3.648  -9.487  56.841  1.00 60.25           H
ATOM     46  CB  SER A  23      -5.203  -8.063  57.282  1.00 60.25           C
ATOM     47 1HB  SER A  23      -5.858  -8.372  56.467  1.00 60.25           H
ATOM     48 2HB  SER A  23      -5.504  -8.628  58.164  1.00 60.25           H
ATOM     49  OG  SER A  23      -5.377  -6.671  57.528  1.00 60.25           O
ATOM     50  HG  SER A  23      -6.337  -6.477  57.731  1.00 60.25           H
ATOM     51  HN  SER A  23      -3.276  -7.524  58.753  1.00 60.25           H
ATOM     52  N   SER A  24      -2.927  -6.472  55.752  1.00 65.93           N
ATOM     53  CA  SER A  24      -2.511  -5.697  54.594  1.00 65.93           C
ATOM     54  C   SER A  24      -1.273  -6.331  53.958  1.00 65.93           C
ATOM     55  O   SER A  24      -1.035  -6.172  52.762  1.00 65.93           O
ATOM     56  HA  SER A  24      -3.355  -5.732  53.906  1.00 65.93           H
ATOM     57  CB  SER A  24      -2.226  -4.244  54.977  1.00 65.93           C
ATOM     58 1HB  SER A  24      -2.296  -3.615  54.090  1.00 65.93           H
ATOM     59 2HB  SER A  24      -2.988  -3.897  55.675  1.00 65.93           H
ATOM     60  OG  SER A  24      -0.938  -4.090  55.568  1.00 65.93           O
ATOM     61  HG  SER A  24      -0.845  -4.705  56.351  1.00 65.93           H
ATOM     62  HN  SER A  24      -2.865  -5.991  56.626  1.00 65.93           H
ATOM     63  N   MET A  25      -0.516  -7.037  54.786  1.00 68.33           N
ATOM     64  CA  MET A  25       0.684  -7.708  54.316  1.00 68.33           C
ATOM     65  C   MET A  25       0.336  -9.012  53.596  1.00 68.33           C
ATOM     66  O   MET A  25       0.913  -9.323  52.555  1.00 68.33           O
ATOM     67  HA  MET A  25       1.154  -7.014  53.619  1.00 68.33           H
ATOM     68  CB  MET A  25       1.599  -8.009  55.504  1.00 68.33           C
ATOM     69 1HB  MET A  25       1.592  -7.167  56.196  1.00 68.33           H
ATOM     70 2HB  MET A  25       1.220  -8.873  56.050  1.00 68.33           H
ATOM     71  CG  MET A  25       3.031  -8.281  55.038  1.00 68.33           C
ATOM     72 1HG  MET A  25       3.591  -8.778  55.830  1.00 68.33           H
ATOM     73 2HG  MET A  25       3.022  -8.955  54.182  1.00 68.33           H
ATOM     74  SD  MET A  25       3.831  -6.747  54.597  1.00 68.33           S
ATOM     75  CE  MET A  25       5.521  -7.305  54.469  1.00 68.33           C
ATOM     76 1HE  MET A  25       5.843  -7.713  55.427  1.00 68.33           H
ATOM     77 2HE  MET A  25       5.592  -8.078  53.703  1.00 68.33           H
ATOM     78 3HE  MET A  25       6.162  -6.466  54.198  1.00 68.33           H
ATOM     79  HN  MET A  25      -0.711  -7.153  55.760  1.00 68.33           H
ATOM     80  N   GLU A  26      -0.606  -9.740  54.178  1.00 68.96           N
ATOM     81  CA  GLU A  26      -1.059 -10.988  53.589  1.00 68.96           C
ATOM     82  C   GLU A  26      -1.735 -10.724  52.242  1.00 68.96           C
ATOM     83  O   GLU A  26      -1.478 -11.427  51.266  1.00 68.96           O
ATOM     84  HA  GLU A  26      -0.157 -11.582  53.440  1.00 68.96           H
ATOM     85  CB  GLU A  26      -1.999 -11.733  54.538  1.00 68.96           C
ATOM     86 1HB  GLU A  26      -2.741 -11.042  54.938  1.00 68.96           H
ATOM     87 2HB  GLU A  26      -2.440 -12.587  54.023  1.00 68.96           H
ATOM     88  CG  GLU A  26      -1.233 -12.300  55.735  1.00 68.96           C
ATOM     89 1HG  GLU A  26      -0.448 -12.970  55.385  1.00 68.96           H
ATOM     90 2HG  GLU A  26      -0.744 -11.489  56.275  1.00 68.96           H
ATOM     91  CD  GLU A  26      -2.172 -13.055  56.679  1.00 68.96           C
ATOM     92  OE1 GLU A  26      -1.648 -13.874  57.464  1.00 68.96           O
ATOM     93  OE2 GLU A  26      -3.392 -12.795  56.594  1.00 68.96           O
ATOM     94  HN  GLU A  26      -1.056  -9.489  55.035  1.00 68.96           H
ATOM     95  N   ASP A  27      -2.587  -9.709  52.232  1.00 69.49           N
ATOM     96  CA  ASP A  27      -3.327  -9.364  51.030  1.00 69.49           C
ATOM     97  C   ASP A  27      -2.343  -9.116  49.885  1.00 69.49           C
ATOM     98  O   ASP A  27      -2.594  -9.515  48.749  1.00 69.49           O
ATOM     99  HA  ASP A  27      -3.980 -10.216  50.841  1.00 69.49           H
ATOM    100  CB  ASP A  27      -4.146  -8.089  51.235  1.00 69.49           C
ATOM    101 1HB  ASP A  27      -3.542  -7.342  51.750  1.00 69.49           H
ATOM    102 2HB  ASP A  27      -4.416  -7.667  50.267  1.00 69.49           H
ATOM    103  CG  ASP A  27      -5.413  -8.375  52.044  1.00 69.49           C
ATOM    104  OD1 ASP A  27      -5.745  -9.573  52.174  1.00 69.49           O
ATOM    105  OD2 ASP A  27      -6.021  -7.389  52.514  1.00 69.49           O
ATOM    106  HN  ASP A  27      -2.774  -9.129  53.025  1.00 69.49           H
ATOM    107  N   TYR A  28      -1.244  -8.458  50.224  1.00 71.18           N
ATOM    108  CA  TYR A  28      -0.237  -8.123  49.231  1.00 71.18           C
ATOM    109  C   TYR A  28       0.501  -9.376  48.755  1.00 71.18           C
ATOM    110  O   TYR A  28       0.852  -9.485  47.581  1.00 71.18           O
ATOM    111  HA  TYR A  28      -0.741  -7.662  48.382  1.00 71.18           H
ATOM    112  CB  TYR A  28       0.758  -7.198  49.936  1.00 71.18           C
ATOM    113 1HB  TYR A  28       0.221  -6.331  50.321  1.00 71.18           H
ATOM    114 2HB  TYR A  28       1.178  -7.720  50.795  1.00 71.18           H
ATOM    115  CG  TYR A  28       1.901  -6.716  49.040  1.00 71.18           C
ATOM    116  CD1 TYR A  28       3.129  -7.342  49.093  1.00 71.18           C
ATOM    117  HD1 TYR A  28       3.286  -8.179  49.772  1.00 71.18           H
ATOM    118  CD2 TYR A  28       1.703  -5.655  48.180  1.00 71.18           C
ATOM    119  HD2 TYR A  28       0.732  -5.160  48.138  1.00 71.18           H
ATOM    120  CE1 TYR A  28       4.205  -6.888  48.250  1.00 71.18           C
ATOM    121  HE1 TYR A  28       5.181  -7.373  48.282  1.00 71.18           H
ATOM    122  CE2 TYR A  28       2.778  -5.201  47.337  1.00 71.18           C
ATOM    123  HE2 TYR A  28       2.636  -4.364  46.653  1.00 71.18           H
ATOM    124  CZ  TYR A  28       3.977  -5.840  47.414  1.00 71.18           C
ATOM    125  OH  TYR A  28       4.993  -5.411  46.618  1.00 71.18           O
ATOM    126  HH  TYR A  28       4.648  -4.753  45.949  1.00 71.18           H
ATOM    127  HN  TYR A  28      -1.038  -8.156  51.154  1.00 71.18           H
ATOM    128  N   VAL A  29       0.714 -10.291  49.690  1.00 68.98           N
ATOM    129  CA  VAL A  29       1.481 -11.490  49.402  1.00 68.98           C
ATOM    130  C   VAL A  29       0.629 -12.448  48.568  1.00 68.98           C
ATOM    131  O   VAL A  29       1.145 -13.140  47.691  1.00 68.98           O
ATOM    132  HA  VAL A  29       2.350 -11.192  48.816  1.00 68.98           H
ATOM    133  CB  VAL A  29       1.981 -12.116  50.706  1.00 68.98           C
ATOM    134  HB  VAL A  29       1.124 -12.245  51.366  1.00 68.98           H
ATOM    135  CG1 VAL A  29       2.591 -13.496  50.452  1.00 68.98           C
ATOM    136 1HG1 VAL A  29       1.838 -14.152  50.016  1.00 68.98           H
ATOM    137 2HG1 VAL A  29       3.432 -13.402  49.765  1.00 68.98           H
ATOM    138 3HG1 VAL A  29       2.939 -13.919  51.395  1.00 68.98           H
ATOM    139  CG2 VAL A  29       2.981 -11.195  51.408  1.00 68.98           C
ATOM    140 1HG2 VAL A  29       3.836 -11.021  50.754  1.00 68.98           H
ATOM    141 2HG2 VAL A  29       2.500 -10.245  51.639  1.00 68.98           H
ATOM    142 3HG2 VAL A  29       3.321 -11.665  52.331  1.00 68.98           H
ATOM    143  HN  VAL A  29       0.372 -10.222  50.627  1.00 68.98           H
ATOM    144  N   ASN A  30      -0.661 -12.458  48.869  1.00 71.88           N
ATOM    145  CA  ASN A  30      -1.569 -13.403  48.243  1.00 71.88           C
ATOM    146  C   ASN A  30      -2.010 -12.856  46.884  1.00 71.88           C
ATOM    147  O   ASN A  30      -2.638 -13.566  46.099  1.00 71.88           O
ATOM    148  HA  ASN A  30      -1.002 -14.330  48.155  1.00 71.88           H
ATOM    149  CB  ASN A  30      -2.821 -13.613  49.097  1.00 71.88           C
ATOM    150 1HB  ASN A  30      -3.176 -12.652  49.470  1.00 71.88           H
ATOM    151 2HB  ASN A  30      -3.619 -14.031  48.483  1.00 71.88           H
ATOM    152  CG  ASN A  30      -2.533 -14.548  50.273  1.00 71.88           C
ATOM    153  OD1 ASN A  30      -1.587 -15.319  50.268  1.00 71.88           O
ATOM    154  ND2 ASN A  30      -3.398 -14.438  51.277  1.00 71.88           N
ATOM    155 1HD2 ASN A  30      -4.153 -13.785  51.217  1.00 71.88           H
ATOM    156 2HD2 ASN A  30      -3.293 -15.008  52.092  1.00 71.88           H
ATOM    157  HN  ASN A  30      -1.086 -11.836  49.527  1.00 71.88           H
ATOM    158  N   PHE A  31      -1.664 -11.599  46.647  1.00 77.09           N
ATOM    159  CA  PHE A  31      -1.990 -10.959  45.384  1.00 77.09           C
ATOM    160  C   PHE A  31      -1.242 -11.620  44.225  1.00 77.09           C
ATOM    161  O   PHE A  31      -0.013 -11.644  44.207  1.00 77.09           O
ATOM    162  HA  PHE A  31      -3.064 -11.070  45.233  1.00 77.09           H
ATOM    163  CB  PHE A  31      -1.545  -9.499  45.495  1.00 77.09           C
ATOM    164 1HB  PHE A  31      -2.002  -9.057  46.381  1.00 77.09           H
ATOM    165 2HB  PHE A  31      -0.466  -9.469  45.645  1.00 77.09           H
ATOM    166  CG  PHE A  31      -1.901  -8.645  44.276  1.00 77.09           C
ATOM    167  CD1 PHE A  31      -0.969  -8.415  43.312  1.00 77.09           C
ATOM    168  HD1 PHE A  31       0.030  -8.839  43.408  1.00 77.09           H
ATOM    169  CD2 PHE A  31      -3.148  -8.117  44.157  1.00 77.09           C
ATOM    170  HD2 PHE A  31      -3.894  -8.301  44.929  1.00 77.09           H
ATOM    171  CE1 PHE A  31      -1.299  -7.623  42.181  1.00 77.09           C
ATOM    172  HE1 PHE A  31      -0.553  -7.439  41.408  1.00 77.09           H
ATOM    173  CE2 PHE A  31      -3.478  -7.325  43.025  1.00 77.09           C
ATOM    174  HE2 PHE A  31      -4.478  -6.901  42.930  1.00 77.09           H
ATOM    175  CZ  PHE A  31      -2.547  -7.095  42.061  1.00 77.09           C
ATOM    176  HZ  PHE A  31      -2.800  -6.487  41.193  1.00 77.09           H
ATOM    177  HN  PHE A  31      -1.171 -11.023  47.299  1.00 77.09           H
ATOM    178  N   ASN A  32      -2.016 -12.142  43.284  1.00 74.43           N
ATOM    179  CA  ASN A  32      -1.443 -12.752  42.097  1.00 74.43           C
ATOM    180  C   ASN A  32      -0.993 -11.654  41.131  1.00 74.43           C
ATOM    181  O   ASN A  32      -1.804 -11.106  40.387  1.00 74.43           O
ATOM    182  HA  ASN A  32      -0.611 -13.357  42.458  1.00 74.43           H
ATOM    183  CB  ASN A  32      -2.472 -13.624  41.375  1.00 74.43           C
ATOM    184 1HB  ASN A  32      -2.977 -14.269  42.094  1.00 74.43           H
ATOM    185 2HB  ASN A  32      -3.236 -12.992  40.922  1.00 74.43           H
ATOM    186  CG  ASN A  32      -1.806 -14.479  40.295  1.00 74.43           C
ATOM    187  OD1 ASN A  32      -0.643 -14.312  39.965  1.00 74.43           O
ATOM    188  ND2 ASN A  32      -2.604 -15.402  39.766  1.00 74.43           N
ATOM    189 1HD2 ASN A  32      -3.549 -15.487  40.083  1.00 74.43           H
ATOM    190 2HD2 ASN A  32      -2.259 -16.012  39.052  1.00 74.43           H
ATOM    191  HN  ASN A  32      -3.016 -12.152  43.324  1.00 74.43           H
ATOM    192  N   PHE A  33       0.300 -11.366  41.175  1.00 76.63           N
ATOM    193  CA  PHE A  33       0.893 -10.442  40.223  1.00 76.63           C
ATOM    194  C   PHE A  33       1.124 -11.120  38.872  1.00 76.63           C
ATOM    195  O   PHE A  33       2.264 -11.261  38.430  1.00 76.63           O
ATOM    196  HA  PHE A  33       0.195  -9.615  40.098  1.00 76.63           H
ATOM    197  CB  PHE A  33       2.242 -10.010  40.801  1.00 76.63           C
ATOM    198 1HB  PHE A  33       2.833 -10.899  41.022  1.00 76.63           H
ATOM    199 2HB  PHE A  33       2.786  -9.446  40.044  1.00 76.63           H
ATOM    200  CG  PHE A  33       2.133  -9.160  42.069  1.00 76.63           C
ATOM    201  CD1 PHE A  33       1.966  -7.814  41.972  1.00 76.63           C
ATOM    202  HD1 PHE A  33       1.911  -7.340  40.992  1.00 76.63           H
ATOM    203  CD2 PHE A  33       2.202  -9.751  43.292  1.00 76.63           C
ATOM    204  HD2 PHE A  33       2.336 -10.830  43.369  1.00 76.63           H
ATOM    205  CE1 PHE A  33       1.865  -7.025  43.148  1.00 76.63           C
ATOM    206  HE1 PHE A  33       1.731  -5.946  43.071  1.00 76.63           H
ATOM    207  CE2 PHE A  33       2.100  -8.962  44.468  1.00 76.63           C
ATOM    208  HE2 PHE A  33       2.156  -9.435  45.448  1.00 76.63           H
ATOM    209  CZ  PHE A  33       1.934  -7.615  44.371  1.00 76.63           C
ATOM    210  HZ  PHE A  33       1.856  -7.010  45.274  1.00 76.63           H
ATOM    211  HN  PHE A  33       0.936 -11.751  41.843  1.00 76.63           H
ATOM    212  N   THR A  34       0.025 -11.523  38.252  1.00 76.43           N
ATOM    213  CA  THR A  34       0.069 -11.988  36.876  1.00 76.43           C
ATOM    214  C   THR A  34       0.608 -10.889  35.958  1.00 76.43           C
ATOM    215  O   THR A  34       0.224  -9.728  36.083  1.00 76.43           O
ATOM    216  HA  THR A  34       0.766 -12.824  36.818  1.00 76.43           H
ATOM    217  CB  THR A  34      -1.333 -12.466  36.493  1.00 76.43           C
ATOM    218  HB  THR A  34      -1.792 -11.789  35.772  1.00 76.43           H
ATOM    219  OG1 THR A  34      -2.011 -12.588  37.740  1.00 76.43           O
ATOM    220  HG1 THR A  34      -3.000 -12.598  37.593  1.00 76.43           H
ATOM    221  CG2 THR A  34      -1.334 -13.888  35.928  1.00 76.43           C
ATOM    222 1HG2 THR A  34      -0.938 -14.576  36.675  1.00 76.43           H
ATOM    223 2HG2 THR A  34      -0.711 -13.924  35.035  1.00 76.43           H
ATOM    224 3HG2 THR A  34      -2.353 -14.177  35.673  1.00 76.43           H
ATOM    225  HN  THR A  34      -0.882 -11.535  38.673  1.00 76.43           H
ATOM    226  N   ASP A  35       1.490 -11.295  35.057  1.00 82.66           N
ATOM    227  CA  ASP A  35       2.251 -10.339  34.270  1.00 82.66           C
ATOM    228  C   ASP A  35       1.410  -9.887  33.074  1.00 82.66           C
ATOM    229  O   ASP A  35       1.677 -10.280  31.940  1.00 82.66           O
ATOM    230  HA  ASP A  35       2.477  -9.521  34.954  1.00 82.66           H
ATOM    231  CB  ASP A  35       3.538 -10.968  33.733  1.00 82.66           C
ATOM    232 1HB  ASP A  35       3.890 -11.733  34.425  1.00 82.66           H
ATOM    233 2HB  ASP A  35       3.336 -11.464  32.784  1.00 82.66           H
ATOM    234  CG  ASP A  35       4.626  -9.909  33.539  1.00 82.66           C
ATOM    235  OD1 ASP A  35       4.433  -8.794  34.070  1.00 82.66           O
ATOM    236  OD2 ASP A  35       5.625 -10.239  32.865  1.00 82.66           O
ATOM    237  HN  ASP A  35       1.688 -12.256  34.861  1.00 82.66           H
ATOM    238  N   PHE A  36       0.413  -9.066  33.369  1.00 90.80           N
ATOM    239  CA  PHE A  36      -0.453  -8.536  32.329  1.00 90.80           C
ATOM    240  C   PHE A  36       0.190  -7.328  31.644  1.00 90.80           C
ATOM    241  O   PHE A  36      -0.257  -6.904  30.579  1.00 90.80           O
ATOM    242  HA  PHE A  36      -0.602  -9.330  31.598  1.00 90.80           H
ATOM    243  CB  PHE A  36      -1.749  -8.092  33.010  1.00 90.80           C
ATOM    244 1HB  PHE A  36      -1.503  -7.436  33.845  1.00 90.80           H
ATOM    245 2HB  PHE A  36      -2.334  -7.503  32.304  1.00 90.80           H
ATOM    246  CG  PHE A  36      -2.610  -9.248  33.524  1.00 90.80           C
ATOM    247  CD1 PHE A  36      -2.724 -10.388  32.792  1.00 90.80           C
ATOM    248  HD1 PHE A  36      -2.202 -10.479  31.839  1.00 90.80           H
ATOM    249  CD2 PHE A  36      -3.261  -9.135  34.712  1.00 90.80           C
ATOM    250  HD2 PHE A  36      -3.169  -8.221  35.299  1.00 90.80           H
ATOM    251  CE1 PHE A  36      -3.523 -11.461  33.268  1.00 90.80           C
ATOM    252  HE1 PHE A  36      -3.615 -12.375  32.682  1.00 90.80           H
ATOM    253  CE2 PHE A  36      -4.060 -10.208  35.189  1.00 90.80           C
ATOM    254  HE2 PHE A  36      -4.581 -10.117  36.142  1.00 90.80           H
ATOM    255  CZ  PHE A  36      -4.174 -11.348  34.457  1.00 90.80           C
ATOM    256  HZ  PHE A  36      -4.787 -12.171  34.823  1.00 90.80           H
ATOM    257  HN  PHE A  36       0.193  -8.764  34.297  1.00 90.80           H
ATOM    258  N   TYR A  37       1.227  -6.808  32.283  1.00 92.18           N
ATOM    259  CA  TYR A  37       2.029  -5.758  31.679  1.00 92.18           C
ATOM    260  C   TYR A  37       3.152  -6.348  30.824  1.00 92.18           C
ATOM    261  O   TYR A  37       4.040  -7.024  31.340  1.00 92.18           O
ATOM    262  HA  TYR A  37       1.375  -5.159  31.044  1.00 92.18           H
ATOM    263  CB  TYR A  37       2.645  -4.976  32.841  1.00 92.18           C
ATOM    264 1HB  TYR A  37       1.845  -4.599  33.477  1.00 92.18           H
ATOM    265 2HB  TYR A  37       3.241  -5.658  33.448  1.00 92.18           H
ATOM    266  CG  TYR A  37       3.526  -3.803  32.404  1.00 92.18           C
ATOM    267  CD1 TYR A  37       4.888  -3.977  32.265  1.00 92.18           C
ATOM    268  HD1 TYR A  37       5.336  -4.950  32.466  1.00 92.18           H
ATOM    269  CD2 TYR A  37       2.957  -2.572  32.149  1.00 92.18           C
ATOM    270  HD2 TYR A  37       1.882  -2.434  32.259  1.00 92.18           H
ATOM    271  CE1 TYR A  37       5.716  -2.873  31.854  1.00 92.18           C
ATOM    272  HE1 TYR A  37       6.793  -2.997  31.740  1.00 92.18           H
ATOM    273  CE2 TYR A  37       3.786  -1.468  31.738  1.00 92.18           C
ATOM    274  HE2 TYR A  37       3.350  -0.490  31.534  1.00 92.18           H
ATOM    275  CZ  TYR A  37       5.124  -1.673  31.611  1.00 92.18           C
ATOM    276  OH  TYR A  37       5.907  -0.631  31.222  1.00 92.18           O
ATOM    277  HH  TYR A  37       5.342   0.179  31.061  1.00 92.18           H
ATOM    278  HN  TYR A  37       1.522  -7.092  33.196  1.00 92.18           H
ATOM    279  N   CYS A  38       3.075  -6.072  29.530  1.00 91.74           N
ATOM    280  CA  CYS A  38       4.008  -6.657  28.583  1.00 91.74           C
ATOM    281  C   CYS A  38       5.032  -5.589  28.194  1.00 91.74           C
ATOM    282  O   CYS A  38       4.677  -4.571  27.600  1.00 91.74           O
ATOM    283  HA  CYS A  38       4.493  -7.489  29.095  1.00 91.74           H
ATOM    284  CB  CYS A  38       3.289  -7.231  27.361  1.00 91.74           C
ATOM    285 1HB  CYS A  38       2.476  -7.883  27.680  1.00 91.74           H
ATOM    286 2HB  CYS A  38       2.841  -6.424  26.780  1.00 91.74           H
ATOM    287  SG  CYS A  38       4.469  -8.167  26.322  1.00 91.74           S
ATOM    288  HN  CYS A  38       2.393  -5.461  29.128  1.00 91.74           H
ATOM    289  N   GLU A  39       6.282  -5.856  28.544  1.00 90.15           N
ATOM    290  CA  GLU A  39       7.387  -5.058  28.042  1.00 90.15           C
ATOM    291  C   GLU A  39       7.760  -5.500  26.625  1.00 90.15           C
ATOM    292  O   GLU A  39       8.061  -6.670  26.396  1.00 90.15           O
ATOM    293  HA  GLU A  39       7.018  -4.032  28.024  1.00 90.15           H
ATOM    294  CB  GLU A  39       8.594  -5.141  28.978  1.00 90.15           C
ATOM    295 1HB  GLU A  39       8.801  -6.184  29.218  1.00 90.15           H
ATOM    296 2HB  GLU A  39       9.443  -4.625  28.530  1.00 90.15           H
ATOM    297  CG  GLU A  39       8.309  -4.432  30.304  1.00 90.15           C
ATOM    298 1HG  GLU A  39       7.940  -3.425  30.110  1.00 90.15           H
ATOM    299 2HG  GLU A  39       7.522  -4.961  30.842  1.00 90.15           H
ATOM    300  CD  GLU A  39       9.568  -4.362  31.170  1.00 90.15           C
ATOM    301  OE1 GLU A  39       9.456  -3.822  32.291  1.00 90.15           O
ATOM    302  OE2 GLU A  39      10.614  -4.851  30.691  1.00 90.15           O
ATOM    303  HN  GLU A  39       6.543  -6.601  29.158  1.00 90.15           H
ATOM    304  N   LYS A  40       7.728  -4.541  25.712  1.00 90.00           N
ATOM    305  CA  LYS A  40       7.916  -4.842  24.303  1.00 90.00           C
ATOM    306  C   LYS A  40       9.374  -4.581  23.920  1.00 90.00           C
ATOM    307  O   LYS A  40       9.678  -4.336  22.753  1.00 90.00           O
ATOM    308  HA  LYS A  40       7.707  -5.903  24.165  1.00 90.00           H
ATOM    309  CB  LYS A  40       6.908  -4.068  23.451  1.00 90.00           C
ATOM    310 1HB  LYS A  40       7.049  -2.997  23.597  1.00 90.00           H
ATOM    311 2HB  LYS A  40       7.086  -4.272  22.395  1.00 90.00           H
ATOM    312  CG  LYS A  40       5.472  -4.453  23.815  1.00 90.00           C
ATOM    313 1HG  LYS A  40       5.311  -4.302  24.883  1.00 90.00           H
ATOM    314 2HG  LYS A  40       4.773  -3.800  23.292  1.00 90.00           H
ATOM    315  CD  LYS A  40       5.187  -5.911  23.451  1.00 90.00           C
ATOM    316 1HD  LYS A  40       5.509  -6.105  22.428  1.00 90.00           H
ATOM    317 2HD  LYS A  40       5.765  -6.571  24.098  1.00 90.00           H
ATOM    318  CE  LYS A  40       3.697  -6.230  23.591  1.00 90.00           C
ATOM    319 1HE  LYS A  40       3.455  -6.413  24.638  1.00 90.00           H
ATOM    320 2HE  LYS A  40       3.104  -5.372  23.273  1.00 90.00           H
ATOM    321  NZ  LYS A  40       3.341  -7.414  22.778  1.00 90.00           N
ATOM    322 1HZ  LYS A  40       2.357  -7.626  22.902  1.00 90.00           H
ATOM    323 2HZ  LYS A  40       3.525  -7.221  21.800  1.00 90.00           H
ATOM    324 3HZ  LYS A  40       3.898  -8.208  23.076  1.00 90.00           H
ATOM    325  HN  LYS A  40       7.578  -3.574  25.921  1.00 90.00           H
ATOM    326  N   ASN A  41      10.236  -4.641  24.924  1.00 88.20           N
ATOM    327  CA  ASN A  41      11.642  -4.336  24.722  1.00 88.20           C
ATOM    328  C   ASN A  41      12.205  -5.243  23.626  1.00 88.20           C
ATOM    329  O   ASN A  41      12.934  -4.784  22.749  1.00 88.20           O
ATOM    330  HA  ASN A  41      11.669  -3.282  24.445  1.00 88.20           H
ATOM    331  CB  ASN A  41      12.448  -4.581  25.999  1.00 88.20           C
ATOM    332 1HB  ASN A  41      12.130  -5.516  26.460  1.00 88.20           H
ATOM    333 2HB  ASN A  41      13.504  -4.691  25.752  1.00 88.20           H
ATOM    334  CG  ASN A  41      12.268  -3.429  26.991  1.00 88.20           C
ATOM    335  OD1 ASN A  41      11.979  -2.302  26.626  1.00 88.20           O
ATOM    336  ND2 ASN A  41      12.454  -3.776  28.261  1.00 88.20           N
ATOM    337 1HD2 ASN A  41      12.690  -4.720  28.493  1.00 88.20           H
ATOM    338 2HD2 ASN A  41      12.359  -3.092  28.985  1.00 88.20           H
ATOM    339  HN  ASN A  41       9.989  -4.893  25.859  1.00 88.20           H
ATOM    340  N   ASN A  42      11.845  -6.515  23.713  1.00 90.55           N
ATOM    341  CA  ASN A  42      12.346  -7.501  22.771  1.00 90.55           C
ATOM    342  C   ASN A  42      11.881  -7.134  21.360  1.00 90.55           C
ATOM    343  O   ASN A  42      12.637  -7.268  20.399  1.00 90.55           O
ATOM    344  HA  ASN A  42      13.430  -7.470  22.873  1.00 90.55           H
ATOM    345  CB  ASN A  42      11.810  -8.897  23.096  1.00 90.55           C
ATOM    346 1HB  ASN A  42      10.726  -8.858  23.207  1.00 90.55           H
ATOM    347 2HB  ASN A  42      12.022  -9.574  22.269  1.00 90.55           H
ATOM    348  CG  ASN A  42      12.440  -9.440  24.381  1.00 90.55           C
ATOM    349  OD1 ASN A  42      13.390  -8.893  24.916  1.00 90.55           O
ATOM    350  ND2 ASN A  42      11.859 -10.543  24.843  1.00 90.55           N
ATOM    351 1HD2 ASN A  42      11.082 -10.941  24.356  1.00 90.55           H
ATOM    352 2HD2 ASN A  42      12.200 -10.975  25.679  1.00 90.55           H
ATOM    353  HN  ASN A  42      11.224  -6.874  24.410  1.00 90.55           H
ATOM    354  N   VAL A  43      10.639  -6.678  21.280  1.00 91.08           N
ATOM    355  CA  VAL A  43      10.060  -6.305  20.001  1.00 91.08           C
ATOM    356  C   VAL A  43      10.828  -5.113  19.426  1.00 91.08           C
ATOM    357  O   VAL A  43      11.136  -5.084  18.236  1.00 91.08           O
ATOM    358  HA  VAL A  43      10.175  -7.154  19.328  1.00 91.08           H
ATOM    359  CB  VAL A  43       8.564  -6.029  20.165  1.00 91.08           C
ATOM    360  HB  VAL A  43       8.453  -5.142  20.789  1.00 91.08           H
ATOM    361  CG1 VAL A  43       7.909  -5.738  18.814  1.00 91.08           C
ATOM    362 1HG1 VAL A  43       8.378  -4.863  18.363  1.00 91.08           H
ATOM    363 2HG1 VAL A  43       8.035  -6.598  18.156  1.00 91.08           H
ATOM    364 3HG1 VAL A  43       6.846  -5.546  18.959  1.00 91.08           H
ATOM    365  CG2 VAL A  43       7.866  -7.192  20.874  1.00 91.08           C
ATOM    366 1HG2 VAL A  43       7.992  -8.102  20.288  1.00 91.08           H
ATOM    367 2HG2 VAL A  43       8.306  -7.332  21.861  1.00 91.08           H
ATOM    368 3HG2 VAL A  43       6.804  -6.970  20.977  1.00 91.08           H
ATOM    369  HN  VAL A  43      10.035  -6.562  22.068  1.00 91.08           H
ATOM    370  N   ARG A  44      11.115  -4.158  20.299  1.00 89.75           N
ATOM    371  CA  ARG A  44      11.793  -2.942  19.882  1.00 89.75           C
ATOM    372  C   ARG A  44      13.212  -3.262  19.409  1.00 89.75           C
ATOM    373  O   ARG A  44      13.684  -2.698  18.423  1.00 89.75           O
ATOM    374  HA  ARG A  44      11.186  -2.551  19.065  1.00 89.75           H
ATOM    375  CB  ARG A  44      11.860  -1.929  21.026  1.00 89.75           C
ATOM    376 1HB  ARG A  44      12.343  -2.383  21.891  1.00 89.75           H
ATOM    377 2HB  ARG A  44      12.473  -1.079  20.728  1.00 89.75           H
ATOM    378  CG  ARG A  44      10.461  -1.445  21.413  1.00 89.75           C
ATOM    379 1HG  ARG A  44       9.886  -1.227  20.513  1.00 89.75           H
ATOM    380 2HG  ARG A  44       9.933  -2.236  21.945  1.00 89.75           H
ATOM    381  CD  ARG A  44      10.536  -0.195  22.291  1.00 89.75           C
ATOM    382 1HD  ARG A  44      11.340   0.455  21.945  1.00 89.75           H
ATOM    383 2HD  ARG A  44       9.610   0.374  22.210  1.00 89.75           H
ATOM    384  NE  ARG A  44      10.770  -0.580  23.701  1.00 89.75           N
ATOM    385  HE  ARG A  44      11.645  -1.006  23.932  1.00 89.75           H
ATOM    386  CZ  ARG A  44       9.883  -0.393  24.688  1.00 89.75           C
ATOM    387  NH1 ARG A  44       8.695   0.174  24.436  1.00 89.75           N
ATOM    388 1HH1 ARG A  44       8.465   0.461  23.506  1.00 89.75           H
ATOM    389 2HH1 ARG A  44       8.039   0.310  25.178  1.00 89.75           H
ATOM    390  NH2 ARG A  44      10.202  -0.781  25.930  1.00 89.75           N
ATOM    391 1HH2 ARG A  44       9.551  -0.649  26.678  1.00 89.75           H
ATOM    392 2HH2 ARG A  44      11.090  -1.203  26.109  1.00 89.75           H
ATOM    393  HN  ARG A  44      10.892  -4.205  21.273  1.00 89.75           H
ATOM    394  N   GLN A  45      13.854  -4.166  20.135  1.00 91.27           N
ATOM    395  CA  GLN A  45      15.231  -4.522  19.840  1.00 91.27           C
ATOM    396  C   GLN A  45      15.327  -5.172  18.458  1.00 91.27           C
ATOM    397  O   GLN A  45      16.237  -4.869  17.688  1.00 91.27           O
ATOM    398  HA  GLN A  45      15.781  -3.581  19.845  1.00 91.27           H
ATOM    399  CB  GLN A  45      15.803  -5.443  20.919  1.00 91.27           C
ATOM    400 1HB  GLN A  45      15.655  -4.994  21.901  1.00 91.27           H
ATOM    401 2HB  GLN A  45      15.263  -6.390  20.918  1.00 91.27           H
ATOM    402  CG  GLN A  45      17.294  -5.700  20.689  1.00 91.27           C
ATOM    403 1HG  GLN A  45      17.442  -6.141  19.703  1.00 91.27           H
ATOM    404 2HG  GLN A  45      17.835  -4.754  20.700  1.00 91.27           H
ATOM    405  CD  GLN A  45      17.862  -6.632  21.761  1.00 91.27           C
ATOM    406  OE1 GLN A  45      17.145  -7.213  22.558  1.00 91.27           O
ATOM    407  NE2 GLN A  45      19.187  -6.741  21.735  1.00 91.27           N
ATOM    408 1HE2 GLN A  45      19.717  -6.236  21.054  1.00 91.27           H
ATOM    409 2HE2 GLN A  45      19.653  -7.328  22.397  1.00 91.27           H
ATOM    410  HN  GLN A  45      13.449  -4.650  20.911  1.00 91.27           H
ATOM    411  N   PHE A  46      14.376  -6.053  18.186  1.00 93.25           N
ATOM    412  CA  PHE A  46      14.315  -6.714  16.893  1.00 93.25           C
ATOM    413  C   PHE A  46      14.127  -5.697  15.766  1.00 93.25           C
ATOM    414  O   PHE A  46      14.847  -5.730  14.769  1.00 93.25           O
ATOM    415  HA  PHE A  46      15.260  -7.238  16.754  1.00 93.25           H
ATOM    416  CB  PHE A  46      13.106  -7.650  16.926  1.00 93.25           C
ATOM    417 1HB  PHE A  46      13.287  -8.437  17.659  1.00 93.25           H
ATOM    418 2HB  PHE A  46      12.235  -7.091  17.269  1.00 93.25           H
ATOM    419  CG  PHE A  46      12.781  -8.295  15.578  1.00 93.25           C
ATOM    420  CD1 PHE A  46      11.767  -7.805  14.816  1.00 93.25           C
ATOM    421  HD1 PHE A  46      11.186  -6.952  15.166  1.00 93.25           H
ATOM    422  CD2 PHE A  46      13.507  -9.360  15.141  1.00 93.25           C
ATOM    423  HD2 PHE A  46      14.319  -9.753  15.751  1.00 93.25           H
ATOM    424  CE1 PHE A  46      11.466  -8.404  13.564  1.00 93.25           C
ATOM    425  HE1 PHE A  46      10.653  -8.011  12.953  1.00 93.25           H
ATOM    426  CE2 PHE A  46      13.206  -9.958  13.889  1.00 93.25           C
ATOM    427  HE2 PHE A  46      13.787 -10.811  13.538  1.00 93.25           H
ATOM    428  CZ  PHE A  46      12.192  -9.468  13.127  1.00 93.25           C
ATOM    429  HZ  PHE A  46      11.961  -9.927  12.166  1.00 93.25           H
ATOM    430  HN  PHE A  46      13.657  -6.316  18.829  1.00 93.25           H
ATOM    431  N   ALA A  47      13.156  -4.817  15.961  1.00 91.95           N
ATOM    432  CA  ALA A  47      12.793  -3.862  14.929  1.00 91.95           C
ATOM    433  C   ALA A  47      14.005  -2.988  14.599  1.00 91.95           C
ATOM    434  O   ALA A  47      14.230  -2.645  13.439  1.00 91.95           O
ATOM    435  HA  ALA A  47      12.509  -4.425  14.040  1.00 91.95           H
ATOM    436  CB  ALA A  47      11.590  -3.038  15.395  1.00 91.95           C
ATOM    437 1HB  ALA A  47      10.748  -3.702  15.588  1.00 91.95           H
ATOM    438 2HB  ALA A  47      11.849  -2.504  16.309  1.00 91.95           H
ATOM    439 3HB  ALA A  47      11.318  -2.322  14.620  1.00 91.95           H
ATOM    440  HN  ALA A  47      12.623  -4.751  16.805  1.00 91.95           H
ATOM    441  N   SER A  48      14.754  -2.654  15.639  1.00 92.06           N
ATOM    442  CA  SER A  48      15.829  -1.686  15.507  1.00 92.06           C
ATOM    443  C   SER A  48      16.923  -2.240  14.591  1.00 92.06           C
ATOM    444  O   SER A  48      17.642  -1.479  13.946  1.00 92.06           O
ATOM    445  HA  SER A  48      15.370  -0.803  15.062  1.00 92.06           H
ATOM    446  CB  SER A  48      16.415  -1.322  16.873  1.00 92.06           C
ATOM    447 1HB  SER A  48      17.059  -0.449  16.770  1.00 92.06           H
ATOM    448 2HB  SER A  48      15.608  -1.045  17.551  1.00 92.06           H
ATOM    449  OG  SER A  48      17.160  -2.397  17.437  1.00 92.06           O
ATOM    450  HG  SER A  48      17.532  -2.127  18.325  1.00 92.06           H
ATOM    451  HN  SER A  48      14.635  -3.031  16.558  1.00 92.06           H
ATOM    452  N   HIS A  49      17.013  -3.562  14.564  1.00 93.61           N
ATOM    453  CA  HIS A  49      18.034  -4.226  13.771  1.00 93.61           C
ATOM    454  C   HIS A  49      17.463  -4.584  12.397  1.00 93.61           C
ATOM    455  O   HIS A  49      18.156  -4.476  11.386  1.00 93.61           O
ATOM    456  HA  HIS A  49      18.845  -3.510  13.643  1.00 93.61           H
ATOM    457  CB  HIS A  49      18.595  -5.439  14.514  1.00 93.61           C
ATOM    458 1HB  HIS A  49      17.770  -6.089  14.804  1.00 93.61           H
ATOM    459 2HB  HIS A  49      19.226  -6.010  13.833  1.00 93.61           H
ATOM    460  CG  HIS A  49      19.397  -5.089  15.745  1.00 93.61           C
ATOM    461  ND1 HIS A  49      18.811  -4.820  16.970  1.00 93.61           N
ATOM    462  HD1 HIS A  49      17.830  -4.828  17.163  1.00 93.61           H
ATOM    463  CD2 HIS A  49      20.743  -4.967  15.928  1.00 93.61           C
ATOM    464  HD2 HIS A  49      21.505  -5.113  15.162  1.00 93.61           H
ATOM    465  CE1 HIS A  49      19.771  -4.549  17.842  1.00 93.61           C
ATOM    466  HE1 HIS A  49      19.629  -4.297  18.893  1.00 93.61           H
ATOM    467  NE2 HIS A  49      20.967  -4.640  17.194  1.00 93.61           N
ATOM    468  HN  HIS A  49      16.407  -4.174  15.071  1.00 93.61           H
ATOM    469  N   PHE A  50      16.206  -5.003  12.404  1.00 94.71           N
ATOM    470  CA  PHE A  50      15.624  -5.642  11.237  1.00 94.71           C
ATOM    471  C   PHE A  50      15.146  -4.601  10.223  1.00 94.71           C
ATOM    472  O   PHE A  50      15.413  -4.724   9.028  1.00 94.71           O
ATOM    473  HA  PHE A  50      16.401  -6.258  10.784  1.00 94.71           H
ATOM    474  CB  PHE A  50      14.420  -6.451  11.724  1.00 94.71           C
ATOM    475 1HB  PHE A  50      14.761  -7.190  12.449  1.00 94.71           H
ATOM    476 2HB  PHE A  50      13.734  -5.785  12.247  1.00 94.71           H
ATOM    477  CG  PHE A  50      13.659  -7.168  10.607  1.00 94.71           C
ATOM    478  CD1 PHE A  50      12.442  -6.709  10.211  1.00 94.71           C
ATOM    479  HD1 PHE A  50      12.008  -5.831  10.689  1.00 94.71           H
ATOM    480  CD2 PHE A  50      14.200  -8.264  10.010  1.00 94.71           C
ATOM    481  HD2 PHE A  50      15.176  -8.632  10.328  1.00 94.71           H
ATOM    482  CE1 PHE A  50      11.735  -7.375   9.174  1.00 94.71           C
ATOM    483  HE1 PHE A  50      10.760  -7.007   8.856  1.00 94.71           H
ATOM    484  CE2 PHE A  50      13.494  -8.929   8.973  1.00 94.71           C
ATOM    485  HE2 PHE A  50      13.927  -9.808   8.495  1.00 94.71           H
ATOM    486  CZ  PHE A  50      12.276  -8.470   8.577  1.00 94.71           C
ATOM    487  HZ  PHE A  50      11.734  -8.981   7.781  1.00 94.71           H
ATOM    488  HN  PHE A  50      15.591  -4.911  13.187  1.00 94.71           H
ATOM    489  N   LEU A  51      14.449  -3.598  10.736  1.00 94.37           N
ATOM    490  CA  LEU A  51      13.627  -2.748   9.891  1.00 94.37           C
ATOM    491  C   LEU A  51      14.531  -1.820   9.077  1.00 94.37           C
ATOM    492  O   LEU A  51      14.412  -1.747   7.855  1.00 94.37           O
ATOM    493  HA  LEU A  51      13.088  -3.397   9.201  1.00 94.37           H
ATOM    494  CB  LEU A  51      12.582  -2.008  10.729  1.00 94.37           C
ATOM    495 1HB  LEU A  51      13.103  -1.405  11.472  1.00 94.37           H
ATOM    496 2HB  LEU A  51      12.045  -1.319  10.078  1.00 94.37           H
ATOM    497  CG  LEU A  51      11.558  -2.886  11.451  1.00 94.37           C
ATOM    498  HG  LEU A  51      12.097  -3.566  12.112  1.00 94.37           H
ATOM    499  CD1 LEU A  51      10.633  -2.041  12.328  1.00 94.37           C
ATOM    500 1HD1 LEU A  51      11.224  -1.509  13.073  1.00 94.37           H
ATOM    501 2HD1 LEU A  51      10.100  -1.322  11.706  1.00 94.37           H
ATOM    502 3HD1 LEU A  51       9.915  -2.690  12.830  1.00 94.37           H
ATOM    503  CD2 LEU A  51      10.777  -3.748  10.457  1.00 94.37           C
ATOM    504 1HD2 LEU A  51      10.250  -3.104   9.753  1.00 94.37           H
ATOM    505 2HD2 LEU A  51      11.468  -4.392   9.913  1.00 94.37           H
ATOM    506 3HD2 LEU A  51      10.056  -4.362  10.997  1.00 94.37           H
ATOM    507  HN  LEU A  51      14.439  -3.363  11.708  1.00 94.37           H
ATOM    508  N   PRO A  52      15.448  -1.097   9.735  1.00 95.24           N
ATOM    509  CA  PRO A  52      16.152   0.007   9.079  1.00 95.24           C
ATOM    510  C   PRO A  52      16.800  -0.418   7.771  1.00 95.24           C
ATOM    511  O   PRO A  52      16.596   0.218   6.738  1.00 95.24           O
ATOM    512  HA  PRO A  52      15.446   0.791   8.805  1.00 95.24           H
ATOM    513  CB  PRO A  52      17.192   0.440  10.114  1.00 95.24           C
ATOM    514 1HB  PRO A  52      18.141  -0.077   9.970  1.00 95.24           H
ATOM    515 2HB  PRO A  52      17.399   1.508  10.052  1.00 95.24           H
ATOM    516  CG  PRO A  52      16.544   0.067  11.442  1.00 95.24           C
ATOM    517 1HG  PRO A  52      17.281  -0.017  12.242  1.00 95.24           H
ATOM    518 2HG  PRO A  52      15.825   0.819  11.767  1.00 95.24           H
ATOM    519  CD  PRO A  52      15.880  -1.264  11.134  1.00 95.24           C
ATOM    520 1HD  PRO A  52      16.574  -2.098  11.242  1.00 95.24           H
ATOM    521 2HD  PRO A  52      15.043  -1.463  11.803  1.00 95.24           H
ATOM    522  N   PRO A  53      17.593  -1.498   7.784  1.00 96.26           N
ATOM    523  CA  PRO A  53      18.264  -1.955   6.565  1.00 96.26           C
ATOM    524  C   PRO A  53      17.295  -2.149   5.410  1.00 96.26           C
ATOM    525  O   PRO A  53      17.586  -1.762   4.280  1.00 96.26           O
ATOM    526  HA  PRO A  53      18.971  -1.200   6.221  1.00 96.26           H
ATOM    527  CB  PRO A  53      18.918  -3.274   6.985  1.00 96.26           C
ATOM    528 1HB  PRO A  53      18.267  -4.125   6.788  1.00 96.26           H
ATOM    529 2HB  PRO A  53      19.847  -3.452   6.442  1.00 96.26           H
ATOM    530  CG  PRO A  53      19.165  -3.086   8.477  1.00 96.26           C
ATOM    531 1HG  PRO A  53      19.295  -4.040   8.988  1.00 96.26           H
ATOM    532 2HG  PRO A  53      20.070  -2.510   8.668  1.00 96.26           H
ATOM    533  CD  PRO A  53      17.914  -2.357   8.939  1.00 96.26           C
ATOM    534 1HD  PRO A  53      17.101  -3.048   9.162  1.00 96.26           H
ATOM    535 2HD  PRO A  53      18.094  -1.778   9.845  1.00 96.26           H
ATOM    536  N   LEU A  54      16.157  -2.748   5.729  1.00 95.54           N
ATOM    537  CA  LEU A  54      15.199  -3.128   4.705  1.00 95.54           C
ATOM    538  C   LEU A  54      14.539  -1.869   4.139  1.00 95.54           C
ATOM    539  O   LEU A  54      14.379  -1.739   2.926  1.00 95.54           O
ATOM    540  HA  LEU A  54      15.754  -3.616   3.903  1.00 95.54           H
ATOM    541  CB  LEU A  54      14.203  -4.150   5.255  1.00 95.54           C
ATOM    542 1HB  LEU A  54      13.747  -3.736   6.155  1.00 95.54           H
ATOM    543 2HB  LEU A  54      13.405  -4.280   4.524  1.00 95.54           H
ATOM    544  CG  LEU A  54      14.775  -5.528   5.594  1.00 95.54           C
ATOM    545  HG  LEU A  54      15.591  -5.394   6.305  1.00 95.54           H
ATOM    546  CD1 LEU A  54      13.723  -6.406   6.275  1.00 95.54           C
ATOM    547 1HD1 LEU A  54      13.392  -5.928   7.197  1.00 95.54           H
ATOM    548 2HD1 LEU A  54      12.871  -6.536   5.607  1.00 95.54           H
ATOM    549 3HD1 LEU A  54      14.156  -7.380   6.505  1.00 95.54           H
ATOM    550  CD2 LEU A  54      15.364  -6.198   4.352  1.00 95.54           C
ATOM    551 1HD2 LEU A  54      14.584  -6.319   3.600  1.00 95.54           H
ATOM    552 2HD2 LEU A  54      16.164  -5.577   3.949  1.00 95.54           H
ATOM    553 3HD2 LEU A  54      15.764  -7.176   4.621  1.00 95.54           H
ATOM    554  HN  LEU A  54      15.887  -2.974   6.665  1.00 95.54           H
ATOM    555  N   TYR A  55      14.172  -0.974   5.044  1.00 94.56           N
ATOM    556  CA  TYR A  55      13.485   0.246   4.655  1.00 94.56           C
ATOM    557  C   TYR A  55      14.372   1.113   3.758  1.00 94.56           C
ATOM    558  O   TYR A  55      13.883   1.758   2.832  1.00 94.56           O
ATOM    559  HA  TYR A  55      12.588  -0.034   4.104  1.00 94.56           H
ATOM    560  CB  TYR A  55      13.200   1.003   5.954  1.00 94.56           C
ATOM    561 1HB  TYR A  55      14.100   0.998   6.570  1.00 94.56           H
ATOM    562 2HB  TYR A  55      12.982   2.044   5.716  1.00 94.56           H
ATOM    563  CG  TYR A  55      12.040   0.426   6.768  1.00 94.56           C
ATOM    564  CD1 TYR A  55      11.274  -0.597   6.248  1.00 94.56           C
ATOM    565  HD1 TYR A  55      11.495  -0.995   5.258  1.00 94.56           H
ATOM    566  CD2 TYR A  55      11.760   0.930   8.022  1.00 94.56           C
ATOM    567  HD2 TYR A  55      12.365   1.738   8.433  1.00 94.56           H
ATOM    568  CE1 TYR A  55      10.182  -1.139   7.014  1.00 94.56           C
ATOM    569  HE1 TYR A  55       9.569  -1.948   6.615  1.00 94.56           H
ATOM    570  CE2 TYR A  55      10.668   0.387   8.788  1.00 94.56           C
ATOM    571  HE2 TYR A  55      10.435   0.776   9.779  1.00 94.56           H
ATOM    572  CZ  TYR A  55       9.932  -0.620   8.246  1.00 94.56           C
ATOM    573  OH  TYR A  55       8.901  -1.133   8.970  1.00 94.56           O
ATOM    574  HH  TYR A  55       8.783  -0.611   9.814  1.00 94.56           H
ATOM    575  HN  TYR A  55      14.337  -1.071   6.026  1.00 94.56           H
ATOM    576  N   TRP A  56      15.661   1.100   4.065  1.00 95.83           N
ATOM    577  CA  TRP A  56      16.633   1.802   3.244  1.00 95.83           C
ATOM    578  C   TRP A  56      16.688   1.110   1.881  1.00 95.83           C
ATOM    579  O   TRP A  56      16.713   1.773   0.845  1.00 95.83           O
ATOM    580  HA  TRP A  56      16.289   2.830   3.127  1.00 95.83           H
ATOM    581  CB  TRP A  56      17.995   1.864   3.939  1.00 95.83           C
ATOM    582 1HB  TRP A  56      18.125   0.965   4.541  1.00 95.83           H
ATOM    583 2HB  TRP A  56      18.778   1.856   3.181  1.00 95.83           H
ATOM    584  CG  TRP A  56      18.182   3.091   4.833  1.00 95.83           C
ATOM    585  CD1 TRP A  56      18.300   3.129   6.168  1.00 95.83           C
ATOM    586  HD1 TRP A  56      18.275   2.249   6.811  1.00 95.83           H
ATOM    587  CD2 TRP A  56      18.270   4.465   4.401  1.00 95.83           C
ATOM    588  NE1 TRP A  56      18.456   4.422   6.625  1.00 95.83           N
ATOM    589  HE1 TRP A  56      18.562   4.704   7.578  1.00 95.83           H
ATOM    590  CE2 TRP A  56      18.437   5.260   5.516  1.00 95.83           C
ATOM    591  CE3 TRP A  56      18.210   5.017   3.109  1.00 95.83           C
ATOM    592  HE3 TRP A  56      18.078   4.411   2.213  1.00 95.83           H
ATOM    593  CZ2 TRP A  56      18.557   6.653   5.453  1.00 95.83           C
ATOM    594  HZ2 TRP A  56      18.689   7.259   6.350  1.00 95.83           H
ATOM    595  CZ3 TRP A  56      18.332   6.411   3.064  1.00 95.83           C
ATOM    596  HZ3 TRP A  56      18.292   6.892   2.086  1.00 95.83           H
ATOM    597  CH2 TRP A  56      18.500   7.226   4.177  1.00 95.83           C
ATOM    598  HH2 TRP A  56      18.588   8.306   4.057  1.00 95.83           H
ATOM    599  HN  TRP A  56      16.043   0.622   4.856  1.00 95.83           H
ATOM    600  N   LEU A  57      16.705  -0.214   1.925  1.00 96.19           N
ATOM    601  CA  LEU A  57      16.776  -1.003   0.707  1.00 96.19           C
ATOM    602  C   LEU A  57      15.536  -0.728  -0.146  1.00 96.19           C
ATOM    603  O   LEU A  57      15.649  -0.446  -1.338  1.00 96.19           O
ATOM    604  HA  LEU A  57      17.656  -0.672   0.154  1.00 96.19           H
ATOM    605  CB  LEU A  57      16.979  -2.483   1.037  1.00 96.19           C
ATOM    606 1HB  LEU A  57      17.900  -2.583   1.613  1.00 96.19           H
ATOM    607 2HB  LEU A  57      16.163  -2.805   1.684  1.00 96.19           H
ATOM    608  CG  LEU A  57      17.052  -3.433  -0.159  1.00 96.19           C
ATOM    609  HG  LEU A  57      16.195  -3.238  -0.803  1.00 96.19           H
ATOM    610  CD1 LEU A  57      18.311  -3.174  -0.989  1.00 96.19           C
ATOM    611 1HD1 LEU A  57      18.298  -2.148  -1.358  1.00 96.19           H
ATOM    612 2HD1 LEU A  57      19.194  -3.326  -0.368  1.00 96.19           H
ATOM    613 3HD1 LEU A  57      18.338  -3.863  -1.833  1.00 96.19           H
ATOM    614  CD2 LEU A  57      16.954  -4.892   0.293  1.00 96.19           C
ATOM    615 1HD2 LEU A  57      17.777  -5.119   0.970  1.00 96.19           H
ATOM    616 2HD2 LEU A  57      16.006  -5.050   0.807  1.00 96.19           H
ATOM    617 3HD2 LEU A  57      17.008  -5.546  -0.577  1.00 96.19           H
ATOM    618  HN  LEU A  57      16.672  -0.746   2.771  1.00 96.19           H
ATOM    619  N   VAL A  58      14.382  -0.819   0.498  1.00 95.03           N
ATOM    620  CA  VAL A  58      13.120  -0.635  -0.199  1.00 95.03           C
ATOM    621  C   VAL A  58      13.077   0.769  -0.805  1.00 95.03           C
ATOM    622  O   VAL A  58      12.690   0.938  -1.961  1.00 95.03           O
ATOM    623  HA  VAL A  58      13.080  -1.367  -1.005  1.00 95.03           H
ATOM    624  CB  VAL A  58      11.953  -0.912   0.751  1.00 95.03           C
ATOM    625  HB  VAL A  58      12.096  -0.304   1.644  1.00 95.03           H
ATOM    626  CG1 VAL A  58      10.621  -0.509   0.116  1.00 95.03           C
ATOM    627 1HG1 VAL A  58      10.637   0.556  -0.116  1.00 95.03           H
ATOM    628 2HG1 VAL A  58      10.468  -1.078  -0.801  1.00 95.03           H
ATOM    629 3HG1 VAL A  58       9.809  -0.716   0.812  1.00 95.03           H
ATOM    630  CG2 VAL A  58      11.933  -2.381   1.181  1.00 95.03           C
ATOM    631 1HG2 VAL A  58      11.826  -3.015   0.302  1.00 95.03           H
ATOM    632 2HG2 VAL A  58      12.865  -2.622   1.693  1.00 95.03           H
ATOM    633 3HG2 VAL A  58      11.094  -2.550   1.856  1.00 95.03           H
ATOM    634  HN  VAL A  58      14.301  -1.013   1.475  1.00 95.03           H
ATOM    635  N   PHE A  59      13.478   1.740   0.002  1.00 96.54           N
ATOM    636  CA  PHE A  59      13.490   3.124  -0.441  1.00 96.54           C
ATOM    637  C   PHE A  59      14.287   3.278  -1.737  1.00 96.54           C
ATOM    638  O   PHE A  59      13.786   3.827  -2.717  1.00 96.54           O
ATOM    639  HA  PHE A  59      12.455   3.416  -0.616  1.00 96.54           H
ATOM    640  CB  PHE A  59      14.168   3.940   0.661  1.00 96.54           C
ATOM    641 1HB  PHE A  59      13.546   3.910   1.556  1.00 96.54           H
ATOM    642 2HB  PHE A  59      15.117   3.469   0.916  1.00 96.54           H
ATOM    643  CG  PHE A  59      14.425   5.401   0.285  1.00 96.54           C
ATOM    644  CD1 PHE A  59      15.697   5.879   0.246  1.00 96.54           C
ATOM    645  HD1 PHE A  59      16.534   5.222   0.482  1.00 96.54           H
ATOM    646  CD2 PHE A  59      13.381   6.221  -0.010  1.00 96.54           C
ATOM    647  HD2 PHE A  59      12.361   5.838   0.022  1.00 96.54           H
ATOM    648  CE1 PHE A  59      15.936   7.235  -0.104  1.00 96.54           C
ATOM    649  HE1 PHE A  59      16.956   7.618  -0.135  1.00 96.54           H
ATOM    650  CE2 PHE A  59      13.619   7.577  -0.359  1.00 96.54           C
ATOM    651  HE2 PHE A  59      12.782   8.234  -0.595  1.00 96.54           H
ATOM    652  CZ  PHE A  59      14.892   8.055  -0.399  1.00 96.54           C
ATOM    653  HZ  PHE A  59      15.075   9.095  -0.667  1.00 96.54           H
ATOM    654  HN  PHE A  59      13.791   1.594   0.940  1.00 96.54           H
ATOM    655  N   ILE A  60      15.516   2.784  -1.701  1.00 96.70           N
ATOM    656  CA  ILE A  60      16.446   3.008  -2.795  1.00 96.70           C
ATOM    657  C   ILE A  60      15.893   2.362  -4.068  1.00 96.70           C
ATOM    658  O   ILE A  60      15.778   3.018  -5.101  1.00 96.70           O
ATOM    659  HA  ILE A  60      16.510   4.084  -2.954  1.00 96.70           H
ATOM    660  CB  ILE A  60      17.846   2.522  -2.417  1.00 96.70           C
ATOM    661  HB  ILE A  60      17.760   1.512  -2.015  1.00 96.70           H
ATOM    662  CG1 ILE A  60      18.451   3.396  -1.317  1.00 96.70           C
ATOM    663 1HG1 ILE A  60      18.714   4.371  -1.726  1.00 96.70           H
ATOM    664 2HG1 ILE A  60      17.711   3.567  -0.535  1.00 96.70           H
ATOM    665  CG2 ILE A  60      18.750   2.442  -3.648  1.00 96.70           C
ATOM    666 1HG2 ILE A  60      18.322   1.746  -4.370  1.00 96.70           H
ATOM    667 2HG2 ILE A  60      18.834   3.430  -4.102  1.00 96.70           H
ATOM    668 3HG2 ILE A  60      19.740   2.094  -3.351  1.00 96.70           H
ATOM    669  CD1 ILE A  60      19.694   2.737  -0.714  1.00 96.70           C
ATOM    670 1HD1 ILE A  60      19.422   1.773  -0.285  1.00 96.70           H
ATOM    671 2HD1 ILE A  60      20.441   2.590  -1.494  1.00 96.70           H
ATOM    672 3HD1 ILE A  60      20.104   3.379   0.065  1.00 96.70           H
ATOM    673  HN  ILE A  60      15.878   2.241  -0.943  1.00 96.70           H
ATOM    674  N   VAL A  61      15.567   1.083  -3.950  1.00 94.97           N
ATOM    675  CA  VAL A  61      15.175   0.301  -5.111  1.00 94.97           C
ATOM    676  C   VAL A  61      13.869   0.859  -5.679  1.00 94.97           C
ATOM    677  O   VAL A  61      13.720   0.987  -6.893  1.00 94.97           O
ATOM    678  HA  VAL A  61      15.958   0.411  -5.861  1.00 94.97           H
ATOM    679  CB  VAL A  61      15.081  -1.179  -4.736  1.00 94.97           C
ATOM    680  HB  VAL A  61      14.376  -1.272  -3.910  1.00 94.97           H
ATOM    681  CG1 VAL A  61      14.543  -2.007  -5.906  1.00 94.97           C
ATOM    682 1HG1 VAL A  61      13.549  -1.651  -6.177  1.00 94.97           H
ATOM    683 2HG1 VAL A  61      15.212  -1.905  -6.761  1.00 94.97           H
ATOM    684 3HG1 VAL A  61      14.486  -3.055  -5.613  1.00 94.97           H
ATOM    685  CG2 VAL A  61      16.434  -1.713  -4.263  1.00 94.97           C
ATOM    686 1HG2 VAL A  61      17.168  -1.600  -5.061  1.00 94.97           H
ATOM    687 2HG2 VAL A  61      16.760  -1.151  -3.388  1.00 94.97           H
ATOM    688 3HG2 VAL A  61      16.339  -2.767  -4.003  1.00 94.97           H
ATOM    689  HN  VAL A  61      15.567   0.583  -3.084  1.00 94.97           H
ATOM    690  N   GLY A  62      12.955   1.176  -4.773  1.00 95.10           N
ATOM    691  CA  GLY A  62      11.638   1.646  -5.171  1.00 95.10           C
ATOM    692  C   GLY A  62      11.726   3.015  -5.847  1.00 95.10           C
ATOM    693  O   GLY A  62      11.050   3.264  -6.844  1.00 95.10           O
ATOM    694 1HA  GLY A  62      11.183   0.928  -5.853  1.00 95.10           H
ATOM    695 2HA  GLY A  62      10.991   1.709  -4.296  1.00 95.10           H
ATOM    696  HN  GLY A  62      13.101   1.116  -3.786  1.00 95.10           H
ATOM    697  N   ALA A  63      12.566   3.868  -5.278  1.00 95.78           N
ATOM    698  CA  ALA A  63      12.698   5.229  -5.769  1.00 95.78           C
ATOM    699  C   ALA A  63      13.235   5.200  -7.201  1.00 95.78           C
ATOM    700  O   ALA A  63      12.738   5.917  -8.069  1.00 95.78           O
ATOM    701  HA  ALA A  63      11.705   5.679  -5.771  1.00 95.78           H
ATOM    702  CB  ALA A  63      13.599   6.028  -4.825  1.00 95.78           C
ATOM    703 1HB  ALA A  63      13.158   6.042  -3.828  1.00 95.78           H
ATOM    704 2HB  ALA A  63      14.583   5.561  -4.780  1.00 95.78           H
ATOM    705 3HB  ALA A  63      13.697   7.049  -5.194  1.00 95.78           H
ATOM    706  HN  ALA A  63      13.148   3.642  -4.497  1.00 95.78           H
ATOM    707  N   LEU A  64      14.242   4.363  -7.405  1.00 94.20           N
ATOM    708  CA  LEU A  64      14.855   4.236  -8.716  1.00 94.20           C
ATOM    709  C   LEU A  64      13.822   3.699  -9.708  1.00 94.20           C
ATOM    710  O   LEU A  64      13.668   4.238 -10.803  1.00 94.20           O
ATOM    711  HA  LEU A  64      15.154   5.234  -9.035  1.00 94.20           H
ATOM    712  CB  LEU A  64      16.126   3.388  -8.633  1.00 94.20           C
ATOM    713 1HB  LEU A  64      15.881   2.449  -8.136  1.00 94.20           H
ATOM    714 2HB  LEU A  64      16.441   3.141  -9.646  1.00 94.20           H
ATOM    715  CG  LEU A  64      17.310   4.025  -7.902  1.00 94.20           C
ATOM    716  HG  LEU A  64      16.973   4.338  -6.914  1.00 94.20           H
ATOM    717  CD1 LEU A  64      18.437   3.011  -7.696  1.00 94.20           C
ATOM    718 1HD1 LEU A  64      18.069   2.174  -7.102  1.00 94.20           H
ATOM    719 2HD1 LEU A  64      18.779   2.646  -8.664  1.00 94.20           H
ATOM    720 3HD1 LEU A  64      19.266   3.490  -7.174  1.00 94.20           H
ATOM    721  CD2 LEU A  64      17.795   5.279  -8.632  1.00 94.20           C
ATOM    722 1HD2 LEU A  64      18.109   5.014  -9.641  1.00 94.20           H
ATOM    723 2HD2 LEU A  64      16.984   6.006  -8.683  1.00 94.20           H
ATOM    724 3HD2 LEU A  64      18.637   5.712  -8.092  1.00 94.20           H
ATOM    725  HN  LEU A  64      14.637   3.780  -6.695  1.00 94.20           H
ATOM    726  N   GLY A  65      13.140   2.642  -9.290  1.00 92.28           N
ATOM    727  CA  GLY A  65      12.222   1.946 -10.174  1.00 92.28           C
ATOM    728  C   GLY A  65      11.101   2.875 -10.643  1.00 92.28           C
ATOM    729  O   GLY A  65      10.867   3.016 -11.843  1.00 92.28           O
ATOM    730 1HA  GLY A  65      12.765   1.560 -11.038  1.00 92.28           H
ATOM    731 2HA  GLY A  65      11.795   1.086  -9.657  1.00 92.28           H
ATOM    732  HN  GLY A  65      13.207   2.263  -8.367  1.00 92.28           H
ATOM    733  N   ASN A  66      10.436   3.485  -9.672  1.00 93.72           N
ATOM    734  CA  ASN A  66       9.247   4.269  -9.958  1.00 93.72           C
ATOM    735  C   ASN A  66       9.648   5.545 -10.701  1.00 93.72           C
ATOM    736  O   ASN A  66       8.917   6.017 -11.570  1.00 93.72           O
ATOM    737  HA  ASN A  66       8.612   3.618 -10.560  1.00 93.72           H
ATOM    738  CB  ASN A  66       8.534   4.677  -8.667  1.00 93.72           C
ATOM    739 1HB  ASN A  66       9.262   5.050  -7.947  1.00 93.72           H
ATOM    740 2HB  ASN A  66       7.842   5.494  -8.873  1.00 93.72           H
ATOM    741  CG  ASN A  66       7.771   3.496  -8.064  1.00 93.72           C
ATOM    742  OD1 ASN A  66       6.790   3.015  -8.607  1.00 93.72           O
ATOM    743  ND2 ASN A  66       8.275   3.056  -6.915  1.00 93.72           N
ATOM    744 1HD2 ASN A  66       9.084   3.496  -6.523  1.00 93.72           H
ATOM    745 2HD2 ASN A  66       7.846   2.286  -6.442  1.00 93.72           H
ATOM    746  HN  ASN A  66      10.698   3.450  -8.708  1.00 93.72           H
ATOM    747  N   SER A  67      10.808   6.067 -10.331  1.00 92.99           N
ATOM    748  CA  SER A  67      11.328   7.264 -10.970  1.00 92.99           C
ATOM    749  C   SER A  67      11.559   7.003 -12.460  1.00 92.99           C
ATOM    750  O   SER A  67      11.324   7.880 -13.290  1.00 92.99           O
ATOM    751  HA  SER A  67      10.559   8.023 -10.829  1.00 92.99           H
ATOM    752  CB  SER A  67      12.626   7.724 -10.304  1.00 92.99           C
ATOM    753 1HB  SER A  67      13.367   6.926 -10.363  1.00 92.99           H
ATOM    754 2HB  SER A  67      13.032   8.576 -10.850  1.00 92.99           H
ATOM    755  OG  SER A  67      12.428   8.086  -8.940  1.00 92.99           O
ATOM    756  HG  SER A  67      12.877   7.424  -8.341  1.00 92.99           H
ATOM    757  HN  SER A  67      11.388   5.686  -9.610  1.00 92.99           H
ATOM    758  N   LEU A  68      12.017   5.795 -12.752  1.00 89.08           N
ATOM    759  CA  LEU A  68      12.286   5.410 -14.127  1.00 89.08           C
ATOM    760  C   LEU A  68      10.968   5.342 -14.901  1.00 89.08           C
ATOM    761  O   LEU A  68      10.912   5.714 -16.072  1.00 89.08           O
ATOM    762  HA  LEU A  68      12.906   6.189 -14.569  1.00 89.08           H
ATOM    763  CB  LEU A  68      13.093   4.110 -14.171  1.00 89.08           C
ATOM    764 1HB  LEU A  68      14.026   4.267 -13.630  1.00 89.08           H
ATOM    765 2HB  LEU A  68      12.537   3.342 -13.634  1.00 89.08           H
ATOM    766  CG  LEU A  68      13.428   3.576 -15.565  1.00 89.08           C
ATOM    767  HG  LEU A  68      12.493   3.347 -16.077  1.00 89.08           H
ATOM    768  CD1 LEU A  68      14.153   4.635 -16.399  1.00 89.08           C
ATOM    769 1HD1 LEU A  68      13.515   5.512 -16.505  1.00 89.08           H
ATOM    770 2HD1 LEU A  68      15.080   4.918 -15.901  1.00 89.08           H
ATOM    771 3HD1 LEU A  68      14.379   4.229 -17.385  1.00 89.08           H
ATOM    772  CD2 LEU A  68      14.225   2.273 -15.476  1.00 89.08           C
ATOM    773 1HD2 LEU A  68      15.155   2.452 -14.937  1.00 89.08           H
ATOM    774 2HD2 LEU A  68      13.637   1.523 -14.946  1.00 89.08           H
ATOM    775 3HD2 LEU A  68      14.450   1.915 -16.481  1.00 89.08           H
ATOM    776  HN  LEU A  68      12.202   5.087 -12.071  1.00 89.08           H
ATOM    777  N   VAL A  69       9.940   4.864 -14.215  1.00 88.62           N
ATOM    778  CA  VAL A  69       8.622   4.758 -14.818  1.00 88.62           C
ATOM    779  C   VAL A  69       8.173   6.141 -15.296  1.00 88.62           C
ATOM    780  O   VAL A  69       7.718   6.293 -16.429  1.00 88.62           O
ATOM    781  HA  VAL A  69       8.708   4.100 -15.683  1.00 88.62           H
ATOM    782  CB  VAL A  69       7.644   4.120 -13.830  1.00 88.62           C
ATOM    783  HB  VAL A  69       7.658   4.712 -12.915  1.00 88.62           H
ATOM    784  CG1 VAL A  69       6.217   4.140 -14.381  1.00 88.62           C
ATOM    785 1HG1 VAL A  69       5.911   5.171 -14.559  1.00 88.62           H
ATOM    786 2HG1 VAL A  69       6.181   3.584 -15.317  1.00 88.62           H
ATOM    787 3HG1 VAL A  69       5.542   3.680 -13.659  1.00 88.62           H
ATOM    788  CG2 VAL A  69       8.075   2.695 -13.476  1.00 88.62           C
ATOM    789 1HG2 VAL A  69       8.103   2.088 -14.381  1.00 88.62           H
ATOM    790 2HG2 VAL A  69       9.066   2.717 -13.022  1.00 88.62           H
ATOM    791 3HG2 VAL A  69       7.363   2.265 -12.772  1.00 88.62           H
ATOM    792  HN  VAL A  69       9.997   4.553 -13.267  1.00 88.62           H
ATOM    793  N   ILE A  70       8.315   7.114 -14.408  1.00 90.19           N
ATOM    794  CA  ILE A  70       7.845   8.459 -14.690  1.00 90.19           C
ATOM    795  C   ILE A  70       8.619   9.025 -15.882  1.00 90.19           C
ATOM    796  O   ILE A  70       8.034   9.649 -16.767  1.00 90.19           O
ATOM    797  HA  ILE A  70       6.793   8.387 -14.964  1.00 90.19           H
ATOM    798  CB  ILE A  70       7.927   9.330 -13.434  1.00 90.19           C
ATOM    799  HB  ILE A  70       8.942   9.268 -13.042  1.00 90.19           H
ATOM    800  CG1 ILE A  70       6.988   8.809 -12.344  1.00 90.19           C
ATOM    801 1HG1 ILE A  70       5.957   8.858 -12.693  1.00 90.19           H
ATOM    802 2HG1 ILE A  70       7.207   7.761 -12.142  1.00 90.19           H
ATOM    803  CG2 ILE A  70       7.660  10.799 -13.767  1.00 90.19           C
ATOM    804 1HG2 ILE A  70       8.402  11.150 -14.485  1.00 90.19           H
ATOM    805 2HG2 ILE A  70       6.663  10.898 -14.197  1.00 90.19           H
ATOM    806 3HG2 ILE A  70       7.724  11.395 -12.857  1.00 90.19           H
ATOM    807  CD1 ILE A  70       7.136   9.624 -11.058  1.00 90.19           C
ATOM    808 1HD1 ILE A  70       8.163   9.553 -10.699  1.00 90.19           H
ATOM    809 2HD1 ILE A  70       6.894  10.668 -11.259  1.00 90.19           H
ATOM    810 3HD1 ILE A  70       6.458   9.233 -10.300  1.00 90.19           H
ATOM    811  HN  ILE A  70       8.741   6.994 -13.511  1.00 90.19           H
ATOM    812  N   LEU A  71       9.923   8.788 -15.867  1.00 86.79           N
ATOM    813  CA  LEU A  71      10.799   9.363 -16.874  1.00 86.79           C
ATOM    814  C   LEU A  71      10.379   8.861 -18.257  1.00 86.79           C
ATOM    815  O   LEU A  71      10.277   9.644 -19.200  1.00 86.79           O
ATOM    816  HA  LEU A  71      10.667  10.444 -16.843  1.00 86.79           H
ATOM    817  CB  LEU A  71      12.264   9.076 -16.535  1.00 86.79           C
ATOM    818 1HB  LEU A  71      12.428   9.322 -15.486  1.00 86.79           H
ATOM    819 2HB  LEU A  71      12.438   8.006 -16.643  1.00 86.79           H
ATOM    820  CG  LEU A  71      13.304   9.822 -17.373  1.00 86.79           C
ATOM    821  HG  LEU A  71      12.908  10.809 -17.610  1.00 86.79           H
ATOM    822  CD1 LEU A  71      14.597  10.031 -16.583  1.00 86.79           C
ATOM    823 1HD1 LEU A  71      14.386  10.616 -15.688  1.00 86.79           H
ATOM    824 2HD1 LEU A  71      15.008   9.063 -16.295  1.00 86.79           H
ATOM    825 3HD1 LEU A  71      15.320  10.563 -17.202  1.00 86.79           H
ATOM    826  CD2 LEU A  71      13.554   9.105 -18.701  1.00 86.79           C
ATOM    827 1HD2 LEU A  71      13.919   8.096 -18.507  1.00 86.79           H
ATOM    828 2HD2 LEU A  71      12.623   9.052 -19.266  1.00 86.79           H
ATOM    829 3HD2 LEU A  71      14.297   9.656 -19.278  1.00 86.79           H
ATOM    830  HN  LEU A  71      10.379   8.216 -15.186  1.00 86.79           H
ATOM    831  N   VAL A  72      10.146   7.559 -18.333  1.00 81.53           N
ATOM    832  CA  VAL A  72       9.843   6.927 -19.606  1.00 81.53           C
ATOM    833  C   VAL A  72       8.497   7.443 -20.119  1.00 81.53           C
ATOM    834  O   VAL A  72       8.339   7.694 -21.313  1.00 81.53           O
ATOM    835  HA  VAL A  72      10.622   7.217 -20.311  1.00 81.53           H
ATOM    836  CB  VAL A  72       9.882   5.405 -19.457  1.00 81.53           C
ATOM    837  HB  VAL A  72       9.177   5.127 -18.673  1.00 81.53           H
ATOM    838  CG1 VAL A  72       9.442   4.716 -20.750  1.00 81.53           C
ATOM    839 1HG1 VAL A  72       8.423   5.017 -20.994  1.00 81.53           H
ATOM    840 2HG1 VAL A  72      10.111   5.004 -21.561  1.00 81.53           H
ATOM    841 3HG1 VAL A  72       9.479   3.635 -20.616  1.00 81.53           H
ATOM    842  CG2 VAL A  72      11.272   4.932 -19.028  1.00 81.53           C
ATOM    843 1HG2 VAL A  72      12.004   5.228 -19.779  1.00 81.53           H
ATOM    844 2HG2 VAL A  72      11.531   5.384 -18.071  1.00 81.53           H
ATOM    845 3HG2 VAL A  72      11.272   3.846 -18.929  1.00 81.53           H
ATOM    846  HN  VAL A  72      10.161   6.941 -17.548  1.00 81.53           H
ATOM    847  N   TYR A  73       7.562   7.587 -19.192  1.00 83.15           N
ATOM    848  CA  TYR A  73       6.222   8.029 -19.542  1.00 83.15           C
ATOM    849  C   TYR A  73       6.257   9.402 -20.215  1.00 83.15           C
ATOM    850  O   TYR A  73       5.494   9.661 -21.145  1.00 83.15           O
ATOM    851  HA  TYR A  73       5.799   7.303 -20.236  1.00 83.15           H
ATOM    852  CB  TYR A  73       5.457   8.140 -18.222  1.00 83.15           C
ATOM    853 1HB  TYR A  73       5.405   7.155 -17.760  1.00 83.15           H
ATOM    854 2HB  TYR A  73       6.017   8.782 -17.542  1.00 83.15           H
ATOM    855  CG  TYR A  73       4.038   8.694 -18.370  1.00 83.15           C
ATOM    856  CD1 TYR A  73       3.807  10.047 -18.228  1.00 83.15           C
ATOM    857  HD1 TYR A  73       4.635  10.721 -18.010  1.00 83.15           H
ATOM    858  CD2 TYR A  73       2.990   7.839 -18.646  1.00 83.15           C
ATOM    859  HD2 TYR A  73       3.172   6.771 -18.758  1.00 83.15           H
ATOM    860  CE1 TYR A  73       2.472  10.568 -18.368  1.00 83.15           C
ATOM    861  HE1 TYR A  73       2.275  11.634 -18.258  1.00 83.15           H
ATOM    862  CE2 TYR A  73       1.655   8.360 -18.786  1.00 83.15           C
ATOM    863  HE2 TYR A  73       0.817   7.697 -19.003  1.00 83.15           H
ATOM    864  CZ  TYR A  73       1.461   9.699 -18.640  1.00 83.15           C
ATOM    865  OH  TYR A  73       0.200  10.191 -18.772  1.00 83.15           O
ATOM    866  HH  TYR A  73      -0.425   9.460 -19.046  1.00 83.15           H
ATOM    867  HN  TYR A  73       7.707   7.407 -18.219  1.00 83.15           H
ATOM    868  N   TRP A  74       7.150  10.247 -19.719  1.00 83.92           N
ATOM    869  CA  TRP A  74       7.180  11.637 -20.141  1.00 83.92           C
ATOM    870  C   TRP A  74       7.877  11.703 -21.501  1.00 83.92           C
ATOM    871  O   TRP A  74       7.351  12.293 -22.444  1.00 83.92           O
ATOM    872  HA  TRP A  74       6.149  11.980 -20.233  1.00 83.92           H
ATOM    873  CB  TRP A  74       7.849  12.516 -19.083  1.00 83.92           C
ATOM    874 1HB  TRP A  74       8.628  11.939 -18.585  1.00 83.92           H
ATOM    875 2HB  TRP A  74       8.340  13.354 -19.579  1.00 83.92           H
ATOM    876  CG  TRP A  74       6.885  13.062 -18.027  1.00 83.92           C
ATOM    877  CD1 TRP A  74       6.705  12.629 -16.772  1.00 83.92           C
ATOM    878  HD1 TRP A  74       7.248  11.795 -16.327  1.00 83.92           H
ATOM    879  CD2 TRP A  74       5.972  14.168 -18.187  1.00 83.92           C
ATOM    880  NE1 TRP A  74       5.746  13.371 -16.114  1.00 83.92           N
ATOM    881  HE1 TRP A  74       5.438  13.238 -15.171  1.00 83.92           H
ATOM    882  CE2 TRP A  74       5.286  14.336 -17.001  1.00 83.92           C
ATOM    883  CE3 TRP A  74       5.733  14.998 -19.296  1.00 83.92           C
ATOM    884  HE3 TRP A  74       6.261  14.885 -20.243  1.00 83.92           H
ATOM    885  CZ2 TRP A  74       4.316  15.328 -16.811  1.00 83.92           C
ATOM    886  HZ2 TRP A  74       3.787  15.441 -15.864  1.00 83.92           H
ATOM    887  CZ3 TRP A  74       4.760  15.984 -19.090  1.00 83.92           C
ATOM    888  HZ3 TRP A  74       4.536  16.655 -19.919  1.00 83.92           H
ATOM    889  CH2 TRP A  74       4.061  16.167 -17.903  1.00 83.92           C
ATOM    890  HH2 TRP A  74       3.317  16.959 -17.822  1.00 83.92           H
ATOM    891  HN  TRP A  74       7.842   9.995 -19.043  1.00 83.92           H
ATOM    892  N   TYR A  75       9.050  11.090 -21.560  1.00 76.24           N
ATOM    893  CA  TYR A  75       9.967  11.333 -22.660  1.00 76.24           C
ATOM    894  C   TYR A  75       9.737  10.335 -23.797  1.00 76.24           C
ATOM    895  O   TYR A  75      10.225  10.532 -24.909  1.00 76.24           O
ATOM    896  HA  TYR A  75       9.788  12.342 -23.031  1.00 76.24           H
ATOM    897  CB  TYR A  75      11.372  11.124 -22.092  1.00 76.24           C
ATOM    898 1HB  TYR A  75      11.380  10.212 -21.495  1.00 76.24           H
ATOM    899 2HB  TYR A  75      12.068  10.970 -22.917  1.00 76.24           H
ATOM    900  CG  TYR A  75      11.874  12.284 -21.230  1.00 76.24           C
ATOM    901  CD1 TYR A  75      12.310  13.449 -21.827  1.00 76.24           C
ATOM    902  HD1 TYR A  75      12.298  13.542 -22.913  1.00 76.24           H
ATOM    903  CD2 TYR A  75      11.889  12.166 -19.855  1.00 76.24           C
ATOM    904  HD2 TYR A  75      11.544  11.245 -19.383  1.00 76.24           H
ATOM    905  CE1 TYR A  75      12.782  14.541 -21.016  1.00 76.24           C
ATOM    906  HE1 TYR A  75      13.130  15.466 -21.474  1.00 76.24           H
ATOM    907  CE2 TYR A  75      12.361  13.258 -19.043  1.00 76.24           C
ATOM    908  HE2 TYR A  75      12.379  13.177 -17.956  1.00 76.24           H
ATOM    909  CZ  TYR A  75      12.784  14.391 -19.664  1.00 76.24           C
ATOM    910  OH  TYR A  75      13.230  15.423 -18.898  1.00 76.24           O
ATOM    911  HH  TYR A  75      13.489  16.194 -19.479  1.00 76.24           H
ATOM    912  HN  TYR A  75       9.375  10.438 -20.875  1.00 76.24           H
ATOM    913  N   CYS A  76       8.992   9.287 -23.480  1.00 68.80           N
ATOM    914  CA  CYS A  76       9.132   8.027 -24.190  1.00 68.80           C
ATOM    915  C   CYS A  76       7.746   7.584 -24.662  1.00 68.80           C
ATOM    916  O   CYS A  76       7.597   7.075 -25.772  1.00 68.80           O
ATOM    917  HA  CYS A  76       9.788   8.217 -25.039  1.00 68.80           H
ATOM    918  CB  CYS A  76       9.807   6.961 -23.323  1.00 68.80           C
ATOM    919 1HB  CYS A  76       9.087   6.545 -22.618  1.00 68.80           H
ATOM    920 2HB  CYS A  76      10.153   6.138 -23.949  1.00 68.80           H
ATOM    921  SG  CYS A  76      11.218   7.694 -22.417  1.00 68.80           S
ATOM    922  HG  CYS A  76      11.895   8.072 -23.497  1.00 68.80           H
ATOM    923  HN  CYS A  76       8.304   9.288 -22.754  1.00 68.80           H
ATOM    924  N   THR A  77       6.766   7.794 -23.795  1.00 68.61           N
ATOM    925  CA  THR A  77       5.388   7.477 -24.132  1.00 68.61           C
ATOM    926  C   THR A  77       4.832   8.502 -25.122  1.00 68.61           C
ATOM    927  O   THR A  77       4.323   9.547 -24.720  1.00 68.61           O
ATOM    928  HA  THR A  77       5.371   6.508 -24.630  1.00 68.61           H
ATOM    929  CB  THR A  77       4.590   7.395 -22.829  1.00 68.61           C
ATOM    930  HB  THR A  77       4.489   8.380 -22.372  1.00 68.61           H
ATOM    931  OG1 THR A  77       5.290   6.427 -22.053  1.00 68.61           O
ATOM    932  HG1 THR A  77       5.361   5.568 -22.560  1.00 68.61           H
ATOM    933  CG2 THR A  77       3.203   6.781 -23.029  1.00 68.61           C
ATOM    934 1HG2 THR A  77       3.307   5.770 -23.423  1.00 68.61           H
ATOM    935 2HG2 THR A  77       2.635   7.388 -23.734  1.00 68.61           H
ATOM    936 3HG2 THR A  77       2.679   6.746 -22.074  1.00 68.61           H
ATOM    937  HN  THR A  77       6.900   8.173 -22.879  1.00 68.61           H
ATOM    938  N   ARG A  78       4.946   8.166 -26.399  1.00 63.77           N
ATOM    939  CA  ARG A  78       4.398   9.010 -27.447  1.00 63.77           C
ATOM    940  C   ARG A  78       2.873   9.072 -27.334  1.00 63.77           C
ATOM    941  O   ARG A  78       2.291  10.155 -27.334  1.00 63.77           O
ATOM    942  HA  ARG A  78       4.844   9.990 -27.277  1.00 63.77           H
ATOM    943  CB  ARG A  78       4.779   8.485 -28.832  1.00 63.77           C
ATOM    944 1HB  ARG A  78       4.596   7.412 -28.882  1.00 63.77           H
ATOM    945 2HB  ARG A  78       4.147   8.952 -29.588  1.00 63.77           H
ATOM    946  CG  ARG A  78       6.250   8.772 -29.142  1.00 63.77           C
ATOM    947 1HG  ARG A  78       6.474   9.817 -28.924  1.00 63.77           H
ATOM    948 2HG  ARG A  78       6.886   8.168 -28.494  1.00 63.77           H
ATOM    949  CD  ARG A  78       6.571   8.470 -30.607  1.00 63.77           C
ATOM    950 1HD  ARG A  78       6.411   7.412 -30.812  1.00 63.77           H
ATOM    951 2HD  ARG A  78       5.897   9.027 -31.258  1.00 63.77           H
ATOM    952  NE  ARG A  78       7.974   8.835 -30.903  1.00 63.77           N
ATOM    953  HE  ARG A  78       8.560   9.105 -30.138  1.00 63.77           H
ATOM    954  CZ  ARG A  78       8.510   8.826 -32.131  1.00 63.77           C
ATOM    955  NH1 ARG A  78       7.772   8.473 -33.192  1.00 63.77           N
ATOM    956 1HH1 ARG A  78       6.814   8.213 -33.071  1.00 63.77           H
ATOM    957 2HH1 ARG A  78       8.179   8.469 -34.106  1.00 63.77           H
ATOM    958  NH2 ARG A  78       9.794   9.176 -32.283  1.00 63.77           N
ATOM    959 1HH2 ARG A  78      10.209   9.175 -33.192  1.00 63.77           H
ATOM    960 2HH2 ARG A  78      10.338   9.439 -31.485  1.00 63.77           H
ATOM    961  HN  ARG A  78       5.403   7.336 -26.720  1.00 63.77           H
ATOM    962  N   VAL A  79       2.270   7.896 -27.241  1.00 70.40           N
ATOM    963  CA  VAL A  79       0.821   7.796 -27.248  1.00 70.40           C
ATOM    964  C   VAL A  79       0.345   7.241 -25.904  1.00 70.40           C
ATOM    965  O   VAL A  79       0.321   6.028 -25.702  1.00 70.40           O
ATOM    966  HA  VAL A  79       0.422   8.802 -27.373  1.00 70.40           H
ATOM    967  CB  VAL A  79       0.360   6.952 -28.439  1.00 70.40           C
ATOM    968  HB  VAL A  79       0.131   5.951 -28.072  1.00 70.40           H
ATOM    969  CG1 VAL A  79      -0.914   7.529 -29.059  1.00 70.40           C
ATOM    970 1HG1 VAL A  79      -1.708   7.541 -28.312  1.00 70.40           H
ATOM    971 2HG1 VAL A  79      -0.723   8.545 -29.404  1.00 70.40           H
ATOM    972 3HG1 VAL A  79      -1.219   6.910 -29.903  1.00 70.40           H
ATOM    973  CG2 VAL A  79       1.471   6.827 -29.484  1.00 70.40           C
ATOM    974 1HG2 VAL A  79       1.745   7.819 -29.844  1.00 70.40           H
ATOM    975 2HG2 VAL A  79       2.342   6.350 -29.034  1.00 70.40           H
ATOM    976 3HG2 VAL A  79       1.117   6.222 -30.319  1.00 70.40           H
ATOM    977  HN  VAL A  79       2.754   7.024 -27.162  1.00 70.40           H
ATOM    978  N   LYS A  80      -0.021   8.157 -25.019  1.00 78.52           N
ATOM    979  CA  LYS A  80      -0.402   7.781 -23.668  1.00 78.52           C
ATOM    980  C   LYS A  80      -1.775   7.106 -23.699  1.00 78.52           C
ATOM    981  O   LYS A  80      -2.659   7.524 -24.446  1.00 78.52           O
ATOM    982  HA  LYS A  80       0.330   7.057 -23.311  1.00 78.52           H
ATOM    983  CB  LYS A  80      -0.334   8.992 -22.735  1.00 78.52           C
ATOM    984 1HB  LYS A  80      -1.009   9.770 -23.092  1.00 78.52           H
ATOM    985 2HB  LYS A  80      -0.673   8.708 -21.739  1.00 78.52           H
ATOM    986  CG  LYS A  80       1.092   9.543 -22.657  1.00 78.52           C
ATOM    987 1HG  LYS A  80       1.715   8.867 -22.072  1.00 78.52           H
ATOM    988 2HG  LYS A  80       1.523   9.590 -23.657  1.00 78.52           H
ATOM    989  CD  LYS A  80       1.107  10.936 -22.023  1.00 78.52           C
ATOM    990 1HD  LYS A  80       0.544  11.630 -22.648  1.00 78.52           H
ATOM    991 2HD  LYS A  80       0.609  10.904 -21.054  1.00 78.52           H
ATOM    992  CE  LYS A  80       2.539  11.444 -21.850  1.00 78.52           C
ATOM    993 1HE  LYS A  80       3.098  10.764 -21.207  1.00 78.52           H
ATOM    994 2HE  LYS A  80       3.046  11.458 -22.815  1.00 78.52           H
ATOM    995  NZ  LYS A  80       2.540  12.803 -21.263  1.00 78.52           N
ATOM    996 1HZ  LYS A  80       3.496  13.101 -21.102  1.00 78.52           H
ATOM    997 2HZ  LYS A  80       2.089  13.447 -21.903  1.00 78.52           H
ATOM    998 3HZ  LYS A  80       2.036  12.791 -20.383  1.00 78.52           H
ATOM    999  HN  LYS A  80      -0.059   9.137 -25.211  1.00 78.52           H
ATOM   1000  N   THR A  81      -1.911   6.074 -22.879  1.00 82.11           N
ATOM   1001  CA  THR A  81      -3.184   5.388 -22.744  1.00 82.11           C
ATOM   1002  C   THR A  81      -3.750   5.585 -21.337  1.00 82.11           C
ATOM   1003  O   THR A  81      -3.085   6.151 -20.470  1.00 82.11           O
ATOM   1004  HA  THR A  81      -3.893   5.838 -23.440  1.00 82.11           H
ATOM   1005  CB  THR A  81      -2.971   3.918 -23.113  1.00 82.11           C
ATOM   1006  HB  THR A  81      -3.924   3.400 -23.215  1.00 82.11           H
ATOM   1007  OG1 THR A  81      -2.110   3.426 -22.090  1.00 82.11           O
ATOM   1008  HG1 THR A  81      -1.154   3.566 -22.350  1.00 82.11           H
ATOM   1009  CG2 THR A  81      -2.158   3.749 -24.398  1.00 82.11           C
ATOM   1010 1HG2 THR A  81      -1.178   4.209 -24.271  1.00 82.11           H
ATOM   1011 2HG2 THR A  81      -2.681   4.230 -25.225  1.00 82.11           H
ATOM   1012 3HG2 THR A  81      -2.036   2.688 -24.614  1.00 82.11           H
ATOM   1013  HN  THR A  81      -1.171   5.708 -22.315  1.00 82.11           H
ATOM   1014  N   MET A  82      -4.972   5.108 -21.152  1.00 84.26           N
ATOM   1015  CA  MET A  82      -5.606   5.158 -19.846  1.00 84.26           C
ATOM   1016  C   MET A  82      -4.801   4.365 -18.815  1.00 84.26           C
ATOM   1017  O   MET A  82      -4.604   4.823 -17.690  1.00 84.26           O
ATOM   1018  HA  MET A  82      -5.625   6.212 -19.569  1.00 84.26           H
ATOM   1019  CB  MET A  82      -7.021   4.582 -19.942  1.00 84.26           C
ATOM   1020 1HB  MET A  82      -7.626   5.204 -20.602  1.00 84.26           H
ATOM   1021 2HB  MET A  82      -6.983   3.588 -20.387  1.00 84.26           H
ATOM   1022  CG  MET A  82      -7.676   4.505 -18.562  1.00 84.26           C
ATOM   1023 1HG  MET A  82      -7.281   3.652 -18.009  1.00 84.26           H
ATOM   1024 2HG  MET A  82      -7.435   5.398 -17.985  1.00 84.26           H
ATOM   1025  SD  MET A  82      -9.446   4.351 -18.734  1.00 84.26           S
ATOM   1026  CE  MET A  82      -9.951   4.689 -17.056  1.00 84.26           C
ATOM   1027 1HE  MET A  82      -9.506   3.953 -16.387  1.00 84.26           H
ATOM   1028 2HE  MET A  82      -9.619   5.688 -16.771  1.00 84.26           H
ATOM   1029 3HE  MET A  82     -11.038   4.634 -16.986  1.00 84.26           H
ATOM   1030  HN  MET A  82      -5.525   4.693 -21.875  1.00 84.26           H
ATOM   1031  N   THR A  83      -4.357   3.189 -19.235  1.00 83.93           N
ATOM   1032  CA  THR A  83      -3.499   2.370 -18.396  1.00 83.93           C
ATOM   1033  C   THR A  83      -2.262   3.161 -17.965  1.00 83.93           C
ATOM   1034  O   THR A  83      -1.887   3.145 -16.794  1.00 83.93           O
ATOM   1035  HA  THR A  83      -4.047   2.116 -17.489  1.00 83.93           H
ATOM   1036  CB  THR A  83      -3.165   1.092 -19.167  1.00 83.93           C
ATOM   1037  HB  THR A  83      -2.643   1.323 -20.096  1.00 83.93           H
ATOM   1038  OG1 THR A  83      -4.421   0.436 -19.314  1.00 83.93           O
ATOM   1039  HG1 THR A  83      -5.087   1.061 -19.723  1.00 83.93           H
ATOM   1040  CG2 THR A  83      -2.328   0.112 -18.342  1.00 83.93           C
ATOM   1041 1HG2 THR A  83      -2.879  -0.171 -17.445  1.00 83.93           H
ATOM   1042 2HG2 THR A  83      -1.389   0.587 -18.056  1.00 83.93           H
ATOM   1043 3HG2 THR A  83      -2.119  -0.777 -18.936  1.00 83.93           H
ATOM   1044  HN  THR A  83      -4.574   2.797 -20.128  1.00 83.93           H
ATOM   1045  N   ASP A  84      -1.662   3.834 -18.936  1.00 84.03           N
ATOM   1046  CA  ASP A  84      -0.420   4.549 -18.695  1.00 84.03           C
ATOM   1047  C   ASP A  84      -0.663   5.651 -17.662  1.00 84.03           C
ATOM   1048  O   ASP A  84       0.214   5.954 -16.854  1.00 84.03           O
ATOM   1049  HA  ASP A  84       0.281   3.793 -18.340  1.00 84.03           H
ATOM   1050  CB  ASP A  84       0.096   5.206 -19.976  1.00 84.03           C
ATOM   1051 1HB  ASP A  84      -0.611   5.967 -20.309  1.00 84.03           H
ATOM   1052 2HB  ASP A  84       1.039   5.714 -19.775  1.00 84.03           H
ATOM   1053  CG  ASP A  84       0.295   4.169 -21.083  1.00 84.03           C
ATOM   1054  OD1 ASP A  84       0.874   3.107 -20.767  1.00 84.03           O
ATOM   1055  OD2 ASP A  84      -0.135   4.462 -22.220  1.00 84.03           O
ATOM   1056  HN  ASP A  84      -2.010   3.896 -19.872  1.00 84.03           H
ATOM   1057  N   MET A  85      -1.857   6.221 -17.723  1.00 89.62           N
ATOM   1058  CA  MET A  85      -2.232   7.274 -16.794  1.00 89.62           C
ATOM   1059  C   MET A  85      -2.263   6.752 -15.357  1.00 89.62           C
ATOM   1060  O   MET A  85      -1.776   7.414 -14.441  1.00 89.62           O
ATOM   1061  HA  MET A  85      -1.462   8.040 -16.893  1.00 89.62           H
ATOM   1062  CB  MET A  85      -3.611   7.820 -17.170  1.00 89.62           C
ATOM   1063 1HB  MET A  85      -3.619   8.104 -18.222  1.00 89.62           H
ATOM   1064 2HB  MET A  85      -4.361   7.039 -17.044  1.00 89.62           H
ATOM   1065  CG  MET A  85      -3.976   9.029 -16.307  1.00 89.62           C
ATOM   1066 1HG  MET A  85      -4.975   9.382 -16.564  1.00 89.62           H
ATOM   1067 2HG  MET A  85      -4.000   8.743 -15.256  1.00 89.62           H
ATOM   1068  SD  MET A  85      -2.787  10.337 -16.555  1.00 89.62           S
ATOM   1069  CE  MET A  85      -3.168  10.788 -18.239  1.00 89.62           C
ATOM   1070 1HE  MET A  85      -3.019   9.925 -18.889  1.00 89.62           H
ATOM   1071 2HE  MET A  85      -4.206  11.116 -18.302  1.00 89.62           H
ATOM   1072 3HE  MET A  85      -2.511  11.599 -18.556  1.00 89.62           H
ATOM   1073  HN  MET A  85      -2.561   5.975 -18.389  1.00 89.62           H
ATOM   1074  N   PHE A  86      -2.842   5.570 -15.203  1.00 90.41           N
ATOM   1075  CA  PHE A  86      -2.943   4.951 -13.892  1.00 90.41           C
ATOM   1076  C   PHE A  86      -1.567   4.511 -13.386  1.00 90.41           C
ATOM   1077  O   PHE A  86      -1.276   4.619 -12.196  1.00 90.41           O
ATOM   1078  HA  PHE A  86      -3.356   5.697 -13.213  1.00 90.41           H
ATOM   1079  CB  PHE A  86      -3.834   3.717 -14.048  1.00 90.41           C
ATOM   1080 1HB  PHE A  86      -3.424   3.081 -14.832  1.00 90.41           H
ATOM   1081 2HB  PHE A  86      -3.805   3.142 -13.122  1.00 90.41           H
ATOM   1082  CG  PHE A  86      -5.291   4.041 -14.384  1.00 90.41           C
ATOM   1083  CD1 PHE A  86      -5.891   5.130 -13.832  1.00 90.41           C
ATOM   1084  HD1 PHE A  86      -5.333   5.773 -13.151  1.00 90.41           H
ATOM   1085  CD2 PHE A  86      -5.987   3.240 -15.234  1.00 90.41           C
ATOM   1086  HD2 PHE A  86      -5.507   2.367 -15.676  1.00 90.41           H
ATOM   1087  CE1 PHE A  86      -7.243   5.431 -14.144  1.00 90.41           C
ATOM   1088  HE1 PHE A  86      -7.723   6.304 -13.702  1.00 90.41           H
ATOM   1089  CE2 PHE A  86      -7.340   3.540 -15.546  1.00 90.41           C
ATOM   1090  HE2 PHE A  86      -7.897   2.898 -16.227  1.00 90.41           H
ATOM   1091  CZ  PHE A  86      -7.939   4.629 -14.995  1.00 90.41           C
ATOM   1092  HZ  PHE A  86      -8.977   4.860 -15.234  1.00 90.41           H
ATOM   1093  HN  PHE A  86      -3.236   5.038 -15.953  1.00 90.41           H
ATOM   1094  N   LEU A  87      -0.758   4.024 -14.315  1.00 88.61           N
ATOM   1095  CA  LEU A  87       0.575   3.556 -13.976  1.00 88.61           C
ATOM   1096  C   LEU A  87       1.418   4.737 -13.491  1.00 88.61           C
ATOM   1097  O   LEU A  87       2.247   4.585 -12.595  1.00 88.61           O
ATOM   1098  HA  LEU A  87       0.472   2.845 -13.156  1.00 88.61           H
ATOM   1099  CB  LEU A  87       1.194   2.801 -15.155  1.00 88.61           C
ATOM   1100 1HB  LEU A  87       1.144   3.441 -16.036  1.00 88.61           H
ATOM   1101 2HB  LEU A  87       2.249   2.635 -14.940  1.00 88.61           H
ATOM   1102  CG  LEU A  87       0.554   1.455 -15.499  1.00 88.61           C
ATOM   1103  HG  LEU A  87      -0.499   1.625 -15.725  1.00 88.61           H
ATOM   1104  CD1 LEU A  87       1.192   0.849 -16.751  1.00 88.61           C
ATOM   1105 1HD1 LEU A  87       1.054   1.528 -17.593  1.00 88.61           H
ATOM   1106 2HD1 LEU A  87       2.257   0.696 -16.578  1.00 88.61           H
ATOM   1107 3HD1 LEU A  87       0.718  -0.107 -16.974  1.00 88.61           H
ATOM   1108  CD2 LEU A  87       0.612   0.499 -14.307  1.00 88.61           C
ATOM   1109 1HD2 LEU A  87       1.652   0.330 -14.027  1.00 88.61           H
ATOM   1110 2HD2 LEU A  87       0.075   0.935 -13.464  1.00 88.61           H
ATOM   1111 3HD2 LEU A  87       0.150  -0.451 -14.579  1.00 88.61           H
ATOM   1112  HN  LEU A  87      -0.999   3.948 -15.283  1.00 88.61           H
ATOM   1113  N   LEU A  88       1.177   5.886 -14.104  1.00 90.78           N
ATOM   1114  CA  LEU A  88       1.856   7.106 -13.701  1.00 90.78           C
ATOM   1115  C   LEU A  88       1.514   7.417 -12.243  1.00 90.78           C
ATOM   1116  O   LEU A  88       2.406   7.628 -11.423  1.00 90.78           O
ATOM   1117  HA  LEU A  88       2.928   6.922 -13.773  1.00 90.78           H
ATOM   1118  CB  LEU A  88       1.526   8.246 -14.667  1.00 90.78           C
ATOM   1119 1HB  LEU A  88       1.898   7.978 -15.655  1.00 90.78           H
ATOM   1120 2HB  LEU A  88       0.442   8.328 -14.745  1.00 90.78           H
ATOM   1121  CG  LEU A  88       2.087   9.621 -14.297  1.00 90.78           C
ATOM   1122  HG  LEU A  88       1.874   9.805 -13.244  1.00 90.78           H
ATOM   1123  CD1 LEU A  88       3.608   9.655 -14.464  1.00 90.78           C
ATOM   1124 1HD1 LEU A  88       4.061   8.907 -13.814  1.00 90.78           H
ATOM   1125 2HD1 LEU A  88       3.865   9.440 -15.501  1.00 90.78           H
ATOM   1126 3HD1 LEU A  88       3.981  10.644 -14.194  1.00 90.78           H
ATOM   1127  CD2 LEU A  88       1.398  10.728 -15.098  1.00 90.78           C
ATOM   1128 1HD2 LEU A  88       1.558  10.559 -16.163  1.00 90.78           H
ATOM   1129 2HD2 LEU A  88       0.329  10.718 -14.885  1.00 90.78           H
ATOM   1130 3HD2 LEU A  88       1.816  11.694 -14.816  1.00 90.78           H
ATOM   1131  HN  LEU A  88       0.532   5.991 -14.862  1.00 90.78           H
ATOM   1132  N   ASN A  89       0.219   7.435 -11.963  1.00 93.89           N
ATOM   1133  CA  ASN A  89      -0.258   7.837 -10.650  1.00 93.89           C
ATOM   1134  C   ASN A  89       0.174   6.796  -9.615  1.00 93.89           C
ATOM   1135  O   ASN A  89       0.400   7.128  -8.453  1.00 93.89           O
ATOM   1136  HA  ASN A  89       0.189   8.814 -10.470  1.00 93.89           H
ATOM   1137  CB  ASN A  89      -1.785   7.926 -10.622  1.00 93.89           C
ATOM   1138 1HB  ASN A  89      -2.212   7.099 -11.189  1.00 93.89           H
ATOM   1139 2HB  ASN A  89      -2.140   7.825  -9.596  1.00 93.89           H
ATOM   1140  CG  ASN A  89      -2.267   9.255 -11.206  1.00 93.89           C
ATOM   1141  OD1 ASN A  89      -2.537  10.212 -10.499  1.00 93.89           O
ATOM   1142  ND2 ASN A  89      -2.361   9.261 -12.533  1.00 93.89           N
ATOM   1143 1HD2 ASN A  89      -2.124   8.441 -13.054  1.00 93.89           H
ATOM   1144 2HD2 ASN A  89      -2.668  10.085 -13.009  1.00 93.89           H
ATOM   1145  HN  ASN A  89      -0.498   7.182 -12.613  1.00 93.89           H
ATOM   1146  N   LEU A  90       0.276   5.557 -10.075  1.00 92.15           N
ATOM   1147  CA  LEU A  90       0.700   4.470  -9.210  1.00 92.15           C
ATOM   1148  C   LEU A  90       2.135   4.724  -8.745  1.00 92.15           C
ATOM   1149  O   LEU A  90       2.440   4.591  -7.561  1.00 92.15           O
ATOM   1150  HA  LEU A  90       0.048   4.475  -8.336  1.00 92.15           H
ATOM   1151  CB  LEU A  90       0.510   3.123  -9.910  1.00 92.15           C
ATOM   1152 1HB  LEU A  90      -0.515   3.068 -10.277  1.00 92.15           H
ATOM   1153 2HB  LEU A  90       1.163   3.094 -10.782  1.00 92.15           H
ATOM   1154  CG  LEU A  90       0.784   1.881  -9.060  1.00 92.15           C
ATOM   1155  HG  LEU A  90       1.761   1.997  -8.590  1.00 92.15           H
ATOM   1156  CD1 LEU A  90      -0.245   1.748  -7.935  1.00 92.15           C
ATOM   1157 1HD1 LEU A  90      -0.198   2.628  -7.294  1.00 92.15           H
ATOM   1158 2HD1 LEU A  90      -1.243   1.664  -8.364  1.00 92.15           H
ATOM   1159 3HD1 LEU A  90      -0.026   0.857  -7.347  1.00 92.15           H
ATOM   1160  CD2 LEU A  90       0.848   0.624  -9.930  1.00 92.15           C
ATOM   1161 1HD2 LEU A  90      -0.103   0.491 -10.446  1.00 92.15           H
ATOM   1162 2HD2 LEU A  90       1.648   0.730 -10.663  1.00 92.15           H
ATOM   1163 3HD2 LEU A  90       1.044  -0.244  -9.301  1.00 92.15           H
ATOM   1164  HN  LEU A  90       0.076   5.293 -11.019  1.00 92.15           H
ATOM   1165  N   ALA A  91       2.978   5.085  -9.701  1.00 93.53           N
ATOM   1166  CA  ALA A  91       4.384   5.315  -9.412  1.00 93.53           C
ATOM   1167  C   ALA A  91       4.517   6.520  -8.479  1.00 93.53           C
ATOM   1168  O   ALA A  91       5.376   6.536  -7.598  1.00 93.53           O
ATOM   1169  HA  ALA A  91       4.768   4.430  -8.905  1.00 93.53           H
ATOM   1170  CB  ALA A  91       5.150   5.505 -10.722  1.00 93.53           C
ATOM   1171 1HB  ALA A  91       5.048   4.611 -11.336  1.00 93.53           H
ATOM   1172 2HB  ALA A  91       4.744   6.363 -11.259  1.00 93.53           H
ATOM   1173 3HB  ALA A  91       6.204   5.678 -10.505  1.00 93.53           H
ATOM   1174  HN  ALA A  91       2.716   5.219 -10.656  1.00 93.53           H
ATOM   1175  N   ILE A  92       3.654   7.501  -8.703  1.00 95.06           N
ATOM   1176  CA  ILE A  92       3.664   8.707  -7.893  1.00 95.06           C
ATOM   1177  C   ILE A  92       3.303   8.350  -6.450  1.00 95.06           C
ATOM   1178  O   ILE A  92       3.960   8.801  -5.512  1.00 95.06           O
ATOM   1179  HA  ILE A  92       4.680   9.101  -7.907  1.00 95.06           H
ATOM   1180  CB  ILE A  92       2.756   9.773  -8.509  1.00 95.06           C
ATOM   1181  HB  ILE A  92       1.797   9.312  -8.743  1.00 95.06           H
ATOM   1182  CG1 ILE A  92       3.338  10.297  -9.823  1.00 95.06           C
ATOM   1183 1HG1 ILE A  92       4.222  10.902  -9.618  1.00 95.06           H
ATOM   1184 2HG1 ILE A  92       3.662   9.459 -10.441  1.00 95.06           H
ATOM   1185  CG2 ILE A  92       2.483  10.902  -7.513  1.00 95.06           C
ATOM   1186 1HG2 ILE A  92       1.994  10.496  -6.628  1.00 95.06           H
ATOM   1187 2HG2 ILE A  92       3.425  11.369  -7.225  1.00 95.06           H
ATOM   1188 3HG2 ILE A  92       1.836  11.647  -7.976  1.00 95.06           H
ATOM   1189  CD1 ILE A  92       2.307  11.132 -10.585  1.00 95.06           C
ATOM   1190 1HD1 ILE A  92       1.436  10.517 -10.810  1.00 95.06           H
ATOM   1191 2HD1 ILE A  92       2.005  11.982  -9.974  1.00 95.06           H
ATOM   1192 3HD1 ILE A  92       2.747  11.491 -11.516  1.00 95.06           H
ATOM   1193  HN  ILE A  92       2.958   7.480  -9.421  1.00 95.06           H
ATOM   1194  N   ALA A  93       2.260   7.545  -6.316  1.00 95.18           N
ATOM   1195  CA  ALA A  93       1.767   7.170  -5.002  1.00 95.18           C
ATOM   1196  C   ALA A  93       2.870   6.432  -4.240  1.00 95.18           C
ATOM   1197  O   ALA A  93       3.073   6.669  -3.050  1.00 95.18           O
ATOM   1198  HA  ALA A  93       1.519   8.086  -4.467  1.00 95.18           H
ATOM   1199  CB  ALA A  93       0.499   6.328  -5.153  1.00 95.18           C
ATOM   1200 1HB  ALA A  93      -0.263   6.908  -5.674  1.00 95.18           H
ATOM   1201 2HB  ALA A  93       0.726   5.429  -5.726  1.00 95.18           H
ATOM   1202 3HB  ALA A  93       0.129   6.047  -4.167  1.00 95.18           H
ATOM   1203  HN  ALA A  93       1.755   7.151  -7.085  1.00 95.18           H
ATOM   1204  N   ASP A  94       3.552   5.551  -4.957  1.00 94.51           N
ATOM   1205  CA  ASP A  94       4.607   4.753  -4.355  1.00 94.51           C
ATOM   1206  C   ASP A  94       5.728   5.677  -3.875  1.00 94.51           C
ATOM   1207  O   ASP A  94       6.227   5.526  -2.761  1.00 94.51           O
ATOM   1208  HA  ASP A  94       4.129   4.217  -3.536  1.00 94.51           H
ATOM   1209  CB  ASP A  94       5.203   3.774  -5.369  1.00 94.51           C
ATOM   1210 1HB  ASP A  94       5.343   4.276  -6.326  1.00 94.51           H
ATOM   1211 2HB  ASP A  94       6.188   3.451  -5.032  1.00 94.51           H
ATOM   1212  CG  ASP A  94       4.296   2.556  -5.553  1.00 94.51           C
ATOM   1213  OD1 ASP A  94       3.631   2.188  -4.560  1.00 94.51           O
ATOM   1214  OD2 ASP A  94       4.287   2.020  -6.682  1.00 94.51           O
ATOM   1215  HN  ASP A  94       3.395   5.379  -5.929  1.00 94.51           H
ATOM   1216  N   LEU A  95       6.092   6.613  -4.739  1.00 95.75           N
ATOM   1217  CA  LEU A  95       7.186   7.522  -4.443  1.00 95.75           C
ATOM   1218  C   LEU A  95       6.872   8.288  -3.156  1.00 95.75           C
ATOM   1219  O   LEU A  95       7.736   8.443  -2.295  1.00 95.75           O
ATOM   1220  HA  LEU A  95       8.077   6.916  -4.275  1.00 95.75           H
ATOM   1221  CB  LEU A  95       7.472   8.426  -5.643  1.00 95.75           C
ATOM   1222 1HB  LEU A  95       6.521   8.761  -6.055  1.00 95.75           H
ATOM   1223 2HB  LEU A  95       7.997   9.313  -5.288  1.00 95.75           H
ATOM   1224  CG  LEU A  95       8.294   7.801  -6.773  1.00 95.75           C
ATOM   1225  HG  LEU A  95       7.740   6.949  -7.167  1.00 95.75           H
ATOM   1226  CD1 LEU A  95       8.482   8.789  -7.925  1.00 95.75           C
ATOM   1227 1HD1 LEU A  95       7.508   9.077  -8.320  1.00 95.75           H
ATOM   1228 2HD1 LEU A  95       9.004   9.675  -7.563  1.00 95.75           H
ATOM   1229 3HD1 LEU A  95       9.069   8.319  -8.715  1.00 95.75           H
ATOM   1230  CD2 LEU A  95       9.629   7.268  -6.250  1.00 95.75           C
ATOM   1231 1HD2 LEU A  95      10.201   8.088  -5.814  1.00 95.75           H
ATOM   1232 2HD2 LEU A  95       9.445   6.509  -5.490  1.00 95.75           H
ATOM   1233 3HD2 LEU A  95      10.193   6.830  -7.073  1.00 95.75           H
ATOM   1234  HN  LEU A  95       5.653   6.755  -5.627  1.00 95.75           H
ATOM   1235  N   LEU A  96       5.633   8.748  -3.067  1.00 95.25           N
ATOM   1236  CA  LEU A  96       5.223   9.584  -1.952  1.00 95.25           C
ATOM   1237  C   LEU A  96       5.432   8.820  -0.643  1.00 95.25           C
ATOM   1238  O   LEU A  96       5.833   9.402   0.364  1.00 95.25           O
ATOM   1239  HA  LEU A  96       5.870  10.461  -1.946  1.00 95.25           H
ATOM   1240  CB  LEU A  96       3.790  10.080  -2.152  1.00 95.25           C
ATOM   1241 1HB  LEU A  96       3.165   9.228  -2.419  1.00 95.25           H
ATOM   1242 2HB  LEU A  96       3.421  10.458  -1.198  1.00 95.25           H
ATOM   1243  CG  LEU A  96       3.598  11.169  -3.209  1.00 95.25           C
ATOM   1244  HG  LEU A  96       3.897  10.764  -4.175  1.00 95.25           H
ATOM   1245  CD1 LEU A  96       2.126  11.570  -3.323  1.00 95.25           C
ATOM   1246 1HD1 LEU A  96       1.533  10.700  -3.606  1.00 95.25           H
ATOM   1247 2HD1 LEU A  96       1.777  11.950  -2.363  1.00 95.25           H
ATOM   1248 3HD1 LEU A  96       2.018  12.345  -4.081  1.00 95.25           H
ATOM   1249  CD2 LEU A  96       4.499  12.373  -2.926  1.00 95.25           C
ATOM   1250 1HD2 LEU A  96       4.254  12.788  -1.948  1.00 95.25           H
ATOM   1251 2HD2 LEU A  96       5.542  12.056  -2.935  1.00 95.25           H
ATOM   1252 3HD2 LEU A  96       4.343  13.132  -3.692  1.00 95.25           H
ATOM   1253  HN  LEU A  96       4.916   8.558  -3.738  1.00 95.25           H
ATOM   1254  N   PHE A  97       5.152   7.526  -0.699  1.00 95.88           N
ATOM   1255  CA  PHE A  97       5.296   6.677   0.471  1.00 95.88           C
ATOM   1256  C   PHE A  97       6.771   6.406   0.774  1.00 95.88           C
ATOM   1257  O   PHE A  97       7.208   6.535   1.916  1.00 95.88           O
ATOM   1258  HA  PHE A  97       4.846   7.206   1.311  1.00 95.88           H
ATOM   1259  CB  PHE A  97       4.602   5.352   0.151  1.00 95.88           C
ATOM   1260 1HB  PHE A  97       3.524   5.510   0.145  1.00 95.88           H
ATOM   1261 2HB  PHE A  97       4.884   5.040  -0.855  1.00 95.88           H
ATOM   1262  CG  PHE A  97       4.932   4.224   1.130  1.00 95.88           C
ATOM   1263  CD1 PHE A  97       5.537   3.091   0.684  1.00 95.88           C
ATOM   1264  HD1 PHE A  97       5.787   2.986  -0.372  1.00 95.88           H
ATOM   1265  CD2 PHE A  97       4.620   4.354   2.448  1.00 95.88           C
ATOM   1266  HD2 PHE A  97       4.135   5.262   2.806  1.00 95.88           H
ATOM   1267  CE1 PHE A  97       5.844   2.044   1.593  1.00 95.88           C
ATOM   1268  HE1 PHE A  97       6.329   1.136   1.235  1.00 95.88           H
ATOM   1269  CE2 PHE A  97       4.926   3.307   3.357  1.00 95.88           C
ATOM   1270  HE2 PHE A  97       4.676   3.412   4.413  1.00 95.88           H
ATOM   1271  CZ  PHE A  97       5.532   2.174   2.910  1.00 95.88           C
ATOM   1272  HZ  PHE A  97       5.767   1.371   3.608  1.00 95.88           H
ATOM   1273  HN  PHE A  97       4.832   7.058  -1.524  1.00 95.88           H
ATOM   1274  N   LEU A  98       7.498   6.036  -0.270  1.00 95.62           N
ATOM   1275  CA  LEU A  98       8.869   5.582  -0.105  1.00 95.62           C
ATOM   1276  C   LEU A  98       9.677   6.665   0.613  1.00 95.62           C
ATOM   1277  O   LEU A  98      10.548   6.358   1.426  1.00 95.62           O
ATOM   1278  HA  LEU A  98       8.844   4.694   0.526  1.00 95.62           H
ATOM   1279  CB  LEU A  98       9.461   5.165  -1.452  1.00 95.62           C
ATOM   1280 1HB  LEU A  98       9.293   5.971  -2.166  1.00 95.62           H
ATOM   1281 2HB  LEU A  98      10.540   5.062  -1.336  1.00 95.62           H
ATOM   1282  CG  LEU A  98       8.915   3.868  -2.052  1.00 95.62           C
ATOM   1283  HG  LEU A  98       7.830   3.871  -1.942  1.00 95.62           H
ATOM   1284  CD1 LEU A  98       9.217   3.786  -3.550  1.00 95.62           C
ATOM   1285 1HD1 LEU A  98       8.754   4.630  -4.060  1.00 95.62           H
ATOM   1286 2HD1 LEU A  98      10.296   3.816  -3.705  1.00 95.62           H
ATOM   1287 3HD1 LEU A  98       8.818   2.855  -3.951  1.00 95.62           H
ATOM   1288  CD2 LEU A  98       9.442   2.648  -1.294  1.00 95.62           C
ATOM   1289 1HD2 LEU A  98      10.530   2.628  -1.350  1.00 95.62           H
ATOM   1290 2HD2 LEU A  98       9.133   2.708  -0.250  1.00 95.62           H
ATOM   1291 3HD2 LEU A  98       9.038   1.740  -1.741  1.00 95.62           H
ATOM   1292  HN  LEU A  98       7.167   6.043  -1.214  1.00 95.62           H
ATOM   1293  N   VAL A  99       9.359   7.909   0.288  1.00 95.72           N
ATOM   1294  CA  VAL A  99      10.084   9.037   0.848  1.00 95.72           C
ATOM   1295  C   VAL A  99       9.911   9.045   2.368  1.00 95.72           C
ATOM   1296  O   VAL A  99      10.682   9.685   3.081  1.00 95.72           O
ATOM   1297  HA  VAL A  99      11.140   8.899   0.616  1.00 95.72           H
ATOM   1298  CB  VAL A  99       9.620  10.337   0.187  1.00 95.72           C
ATOM   1299  HB  VAL A  99       8.531  10.364   0.228  1.00 95.72           H
ATOM   1300  CG1 VAL A  99      10.149  11.557   0.946  1.00 95.72           C
ATOM   1301 1HG1 VAL A  99       9.779  11.535   1.971  1.00 95.72           H
ATOM   1302 2HG1 VAL A  99      11.238  11.537   0.951  1.00 95.72           H
ATOM   1303 3HG1 VAL A  99       9.804  12.467   0.455  1.00 95.72           H
ATOM   1304  CG2 VAL A  99      10.037  10.384  -1.284  1.00 95.72           C
ATOM   1305 1HG2 VAL A  99      11.123  10.323  -1.356  1.00 95.72           H
ATOM   1306 2HG2 VAL A  99       9.590   9.543  -1.815  1.00 95.72           H
ATOM   1307 3HG2 VAL A  99       9.695  11.318  -1.729  1.00 95.72           H
ATOM   1308  HN  VAL A  99       8.624   8.152  -0.345  1.00 95.72           H
ATOM   1309  N   THR A 100       8.893   8.326   2.820  1.00 95.05           N
ATOM   1310  CA  THR A 100       8.575   8.288   4.237  1.00 95.05           C
ATOM   1311  C   THR A 100       9.376   7.187   4.934  1.00 95.05           C
ATOM   1312  O   THR A 100       9.493   7.180   6.159  1.00 95.05           O
ATOM   1313  HA  THR A 100       8.877   9.235   4.683  1.00 95.05           H
ATOM   1314  CB  THR A 100       7.060   8.118   4.376  1.00 95.05           C
ATOM   1315  HB  THR A 100       6.734   8.351   5.390  1.00 95.05           H
ATOM   1316  OG1 THR A 100       6.820   6.781   3.945  1.00 95.05           O
ATOM   1317  HG1 THR A 100       6.786   6.744   2.947  1.00 95.05           H
ATOM   1318  CG2 THR A 100       6.280   8.976   3.379  1.00 95.05           C
ATOM   1319 1HG2 THR A 100       6.557   8.696   2.363  1.00 95.05           H
ATOM   1320 2HG2 THR A 100       6.517  10.028   3.542  1.00 95.05           H
ATOM   1321 3HG2 THR A 100       5.211   8.818   3.521  1.00 95.05           H
ATOM   1322  HN  THR A 100       8.294   7.778   2.237  1.00 95.05           H
ATOM   1323  N   LEU A 101       9.909   6.283   4.124  1.00 94.79           N
ATOM   1324  CA  LEU A 101      10.553   5.093   4.652  1.00 94.79           C
ATOM   1325  C   LEU A 101      11.791   5.501   5.454  1.00 94.79           C
ATOM   1326  O   LEU A 101      12.056   4.945   6.519  1.00 94.79           O
ATOM   1327  HA  LEU A 101       9.847   4.611   5.328  1.00 94.79           H
ATOM   1328  CB  LEU A 101      10.850   4.100   3.526  1.00 94.79           C
ATOM   1329 1HB  LEU A 101      11.362   4.633   2.725  1.00 94.79           H
ATOM   1330 2HB  LEU A 101      11.544   3.349   3.904  1.00 94.79           H
ATOM   1331  CG  LEU A 101       9.639   3.381   2.930  1.00 94.79           C
ATOM   1332  HG  LEU A 101       9.013   4.122   2.432  1.00 94.79           H
ATOM   1333  CD1 LEU A 101      10.071   2.368   1.868  1.00 94.79           C
ATOM   1334 1HD1 LEU A 101      10.601   2.884   1.067  1.00 94.79           H
ATOM   1335 2HD1 LEU A 101      10.730   1.626   2.320  1.00 94.79           H
ATOM   1336 3HD1 LEU A 101       9.191   1.871   1.460  1.00 94.79           H
ATOM   1337  CD2 LEU A 101       8.790   2.735   4.026  1.00 94.79           C
ATOM   1338 1HD2 LEU A 101       9.392   2.010   4.573  1.00 94.79           H
ATOM   1339 2HD2 LEU A 101       8.436   3.505   4.712  1.00 94.79           H
ATOM   1340 3HD2 LEU A 101       7.935   2.231   3.575  1.00 94.79           H
ATOM   1341  HN  LEU A 101       9.905   6.355   3.127  1.00 94.79           H
ATOM   1342  N   PRO A 102      12.567   6.475   4.961  1.00 94.51           N
ATOM   1343  CA  PRO A 102      13.771   6.913   5.672  1.00 94.51           C
ATOM   1344  C   PRO A 102      13.485   7.284   7.117  1.00 94.51           C
ATOM   1345  O   PRO A 102      14.271   6.972   8.010  1.00 94.51           O
ATOM   1346  HA  PRO A 102      14.492   6.098   5.724  1.00 94.51           H
ATOM   1347  CB  PRO A 102      14.252   8.118   4.861  1.00 94.51           C
ATOM   1348 1HB  PRO A 102      13.843   9.051   5.248  1.00 94.51           H
ATOM   1349 2HB  PRO A 102      15.338   8.212   4.887  1.00 94.51           H
ATOM   1350  CG  PRO A 102      13.745   7.822   3.454  1.00 94.51           C
ATOM   1351 1HG  PRO A 102      13.694   8.724   2.844  1.00 94.51           H
ATOM   1352 2HG  PRO A 102      14.401   7.131   2.925  1.00 94.51           H
ATOM   1353  CD  PRO A 102      12.371   7.225   3.707  1.00 94.51           C
ATOM   1354 1HD  PRO A 102      11.608   7.996   3.817  1.00 94.51           H
ATOM   1355 2HD  PRO A 102      12.052   6.581   2.888  1.00 94.51           H
ATOM   1356  N   PHE A 103      12.354   7.948   7.312  1.00 94.20           N
ATOM   1357  CA  PHE A 103      11.977   8.411   8.636  1.00 94.20           C
ATOM   1358  C   PHE A 103      11.633   7.234   9.551  1.00 94.20           C
ATOM   1359  O   PHE A 103      11.981   7.238  10.731  1.00 94.20           O
ATOM   1360  HA  PHE A 103      12.831   8.950   9.046  1.00 94.20           H
ATOM   1361  CB  PHE A 103      10.735   9.289   8.466  1.00 94.20           C
ATOM   1362 1HB  PHE A 103       9.964   8.714   7.954  1.00 94.20           H
ATOM   1363 2HB  PHE A 103      10.343   9.541   9.452  1.00 94.20           H
ATOM   1364  CG  PHE A 103      10.989  10.582   7.688  1.00 94.20           C
ATOM   1365  CD1 PHE A 103      11.363  11.710   8.348  1.00 94.20           C
ATOM   1366  HD1 PHE A 103      11.482  11.694   9.431  1.00 94.20           H
ATOM   1367  CD2 PHE A 103      10.840  10.602   6.336  1.00 94.20           C
ATOM   1368  HD2 PHE A 103      10.540   9.697   5.807  1.00 94.20           H
ATOM   1369  CE1 PHE A 103      11.599  12.910   7.626  1.00 94.20           C
ATOM   1370  HE1 PHE A 103      11.899  13.815   8.155  1.00 94.20           H
ATOM   1371  CE2 PHE A 103      11.076  11.802   5.614  1.00 94.20           C
ATOM   1372  HE2 PHE A 103      10.957  11.818   4.531  1.00 94.20           H
ATOM   1373  CZ  PHE A 103      11.450  12.930   6.274  1.00 94.20           C
ATOM   1374  HZ  PHE A 103      11.631  13.851   5.720  1.00 94.20           H
ATOM   1375  HN  PHE A 103      11.704   8.170   6.585  1.00 94.20           H
ATOM   1376  N   TRP A 104      10.954   6.254   8.972  1.00 92.31           N
ATOM   1377  CA  TRP A 104      10.594   5.055   9.710  1.00 92.31           C
ATOM   1378  C   TRP A 104      11.887   4.361  10.142  1.00 92.31           C
ATOM   1379  O   TRP A 104      11.963   3.809  11.239  1.00 92.31           O
ATOM   1380  HA  TRP A 104      10.024   5.362  10.587  1.00 92.31           H
ATOM   1381  CB  TRP A 104       9.681   4.153   8.878  1.00 92.31           C
ATOM   1382 1HB  TRP A 104      10.057   4.116   7.856  1.00 92.31           H
ATOM   1383 2HB  TRP A 104       9.731   3.138   9.273  1.00 92.31           H
ATOM   1384  CG  TRP A 104       8.218   4.602   8.852  1.00 92.31           C
ATOM   1385  CD1 TRP A 104       7.489   4.979   7.793  1.00 92.31           C
ATOM   1386  HD1 TRP A 104       7.866   5.014   6.770  1.00 92.31           H
ATOM   1387  CD2 TRP A 104       7.331   4.707   9.986  1.00 92.31           C
ATOM   1388  NE1 TRP A 104       6.203   5.318   8.159  1.00 92.31           N
ATOM   1389  HE1 TRP A 104       5.475   5.629   7.547  1.00 92.31           H
ATOM   1390  CE2 TRP A 104       6.103   5.147   9.535  1.00 92.31           C
ATOM   1391  CE3 TRP A 104       7.558   4.439  11.347  1.00 92.31           C
ATOM   1392  HE3 TRP A 104       8.518   4.090  11.728  1.00 92.31           H
ATOM   1393  CZ2 TRP A 104       5.007   5.358  10.379  1.00 92.31           C
ATOM   1394  HZ2 TRP A 104       4.047   5.706   9.998  1.00 92.31           H
ATOM   1395  CZ3 TRP A 104       6.453   4.654  12.178  1.00 92.31           C
ATOM   1396  HZ3 TRP A 104       6.575   4.461  13.244  1.00 92.31           H
ATOM   1397  CH2 TRP A 104       5.210   5.097  11.740  1.00 92.31           C
ATOM   1398  HH2 TRP A 104       4.398   5.241  12.452  1.00 92.31           H
ATOM   1399  HN  TRP A 104      10.651   6.271   8.019  1.00 92.31           H
ATOM   1400  N   ALA A 105      12.872   4.411   9.258  1.00 93.84           N
ATOM   1401  CA  ALA A 105      14.132   3.729   9.502  1.00 93.84           C
ATOM   1402  C   ALA A 105      14.805   4.335  10.735  1.00 93.84           C
ATOM   1403  O   ALA A 105      15.261   3.609  11.617  1.00 93.84           O
ATOM   1404  HA  ALA A 105      13.909   2.680   9.698  1.00 93.84           H
ATOM   1405  CB  ALA A 105      15.012   3.820   8.253  1.00 93.84           C
ATOM   1406 1HB  ALA A 105      14.501   3.350   7.413  1.00 93.84           H
ATOM   1407 2HB  ALA A 105      15.205   4.868   8.021  1.00 93.84           H
ATOM   1408 3HB  ALA A 105      15.957   3.309   8.437  1.00 93.84           H
ATOM   1409  HN  ALA A 105      12.820   4.904   8.390  1.00 93.84           H
ATOM   1410  N   ILE A 106      14.845   5.659  10.757  1.00 93.49           N
ATOM   1411  CA  ILE A 106      15.490   6.370  11.848  1.00 93.49           C
ATOM   1412  C   ILE A 106      14.745   6.078  13.152  1.00 93.49           C
ATOM   1413  O   ILE A 106      15.367   5.833  14.184  1.00 93.49           O
ATOM   1414  HA  ILE A 106      16.505   5.983  11.935  1.00 93.49           H
ATOM   1415  CB  ILE A 106      15.601   7.861  11.524  1.00 93.49           C
ATOM   1416  HB  ILE A 106      14.629   8.208  11.171  1.00 93.49           H
ATOM   1417  CG1 ILE A 106      16.604   8.104  10.394  1.00 93.49           C
ATOM   1418 1HG1 ILE A 106      17.618   7.953  10.765  1.00 93.49           H
ATOM   1419 2HG1 ILE A 106      16.444   7.376   9.599  1.00 93.49           H
ATOM   1420  CG2 ILE A 106      15.942   8.671  12.776  1.00 93.49           C
ATOM   1421 1HG2 ILE A 106      15.159   8.533  13.522  1.00 93.49           H
ATOM   1422 2HG2 ILE A 106      16.894   8.329  13.182  1.00 93.49           H
ATOM   1423 3HG2 ILE A 106      16.015   9.727  12.518  1.00 93.49           H
ATOM   1424  CD1 ILE A 106      16.465   9.520   9.832  1.00 93.49           C
ATOM   1425 1HD1 ILE A 106      15.458   9.659   9.440  1.00 93.49           H
ATOM   1426 2HD1 ILE A 106      16.650  10.245  10.625  1.00 93.49           H
ATOM   1427 3HD1 ILE A 106      17.190   9.665   9.031  1.00 93.49           H
ATOM   1428  HN  ILE A 106      14.447   6.242  10.049  1.00 93.49           H
ATOM   1429  N   ALA A 107      13.424   6.115  13.063  1.00 92.02           N
ATOM   1430  CA  ALA A 107      12.589   5.954  14.241  1.00 92.02           C
ATOM   1431  C   ALA A 107      12.783   4.547  14.810  1.00 92.02           C
ATOM   1432  O   ALA A 107      12.724   4.350  16.023  1.00 92.02           O
ATOM   1433  HA  ALA A 107      12.917   6.684  14.982  1.00 92.02           H
ATOM   1434  CB  ALA A 107      11.131   6.240  13.878  1.00 92.02           C
ATOM   1435 1HB  ALA A 107      11.043   7.261  13.507  1.00 92.02           H
ATOM   1436 2HB  ALA A 107      10.806   5.544  13.105  1.00 92.02           H
ATOM   1437 3HB  ALA A 107      10.506   6.119  14.762  1.00 92.02           H
ATOM   1438  HN  ALA A 107      12.925   6.251  12.207  1.00 92.02           H
ATOM   1439  N   ALA A 108      13.010   3.604  13.907  1.00 91.19           N
ATOM   1440  CA  ALA A 108      13.186   2.217  14.301  1.00 91.19           C
ATOM   1441  C   ALA A 108      14.574   2.038  14.919  1.00 91.19           C
ATOM   1442  O   ALA A 108      14.752   1.234  15.833  1.00 91.19           O
ATOM   1443  HA  ALA A 108      12.431   1.987  15.053  1.00 91.19           H
ATOM   1444  CB  ALA A 108      12.967   1.310  13.089  1.00 91.19           C
ATOM   1445 1HB  ALA A 108      11.956   1.453  12.705  1.00 91.19           H
ATOM   1446 2HB  ALA A 108      13.689   1.561  12.312  1.00 91.19           H
ATOM   1447 3HB  ALA A 108      13.099   0.269  13.385  1.00 91.19           H
ATOM   1448  HN  ALA A 108      13.075   3.776  12.924  1.00 91.19           H
ATOM   1449  N   ALA A 109      15.523   2.802  14.396  1.00 91.24           N
ATOM   1450  CA  ALA A 109      16.913   2.639  14.784  1.00 91.24           C
ATOM   1451  C   ALA A 109      17.087   3.082  16.238  1.00 91.24           C
ATOM   1452  O   ALA A 109      17.879   2.500  16.977  1.00 91.24           O
ATOM   1453  HA  ALA A 109      17.159   1.580  14.704  1.00 91.24           H
ATOM   1454  CB  ALA A 109      17.807   3.427  13.824  1.00 91.24           C
ATOM   1455 1HB  ALA A 109      17.667   3.054  12.809  1.00 91.24           H
ATOM   1456 2HB  ALA A 109      17.540   4.483  13.862  1.00 91.24           H
ATOM   1457 3HB  ALA A 109      18.850   3.305  14.115  1.00 91.24           H
ATOM   1458  HN  ALA A 109      15.353   3.519  13.719  1.00 91.24           H
ATOM   1459  N   ASP A 110      16.334   4.109  16.605  1.00 87.57           N
ATOM   1460  CA  ASP A 110      16.492   4.723  17.912  1.00 87.57           C
ATOM   1461  C   ASP A 110      15.120   5.153  18.437  1.00 87.57           C
ATOM   1462  O   ASP A 110      14.397   4.350  19.024  1.00 87.57           O
ATOM   1463  HA  ASP A 110      16.956   3.958  18.534  1.00 87.57           H
ATOM   1464  CB  ASP A 110      17.378   5.968  17.832  1.00 87.57           C
ATOM   1465 1HB  ASP A 110      18.345   5.703  17.404  1.00 87.57           H
ATOM   1466 2HB  ASP A 110      16.925   6.700  17.164  1.00 87.57           H
ATOM   1467  CG  ASP A 110      17.579   6.588  19.216  1.00 87.57           C
ATOM   1468  OD1 ASP A 110      17.228   5.903  20.201  1.00 87.57           O
ATOM   1469  OD2 ASP A 110      18.080   7.732  19.258  1.00 87.57           O
ATOM   1470  HN  ASP A 110      15.628   4.519  16.027  1.00 87.57           H
ATOM   1471  N   GLN A 111      14.805   6.419  18.208  1.00 87.34           N
ATOM   1472  CA  GLN A 111      13.520   6.957  18.622  1.00 87.34           C
ATOM   1473  C   GLN A 111      13.040   8.013  17.624  1.00 87.34           C
ATOM   1474  O   GLN A 111      13.803   8.452  16.765  1.00 87.34           O
ATOM   1475  HA  GLN A 111      12.836   6.108  18.619  1.00 87.34           H
ATOM   1476  CB  GLN A 111      13.597   7.534  20.037  1.00 87.34           C
ATOM   1477 1HB  GLN A 111      12.619   7.917  20.331  1.00 87.34           H
ATOM   1478 2HB  GLN A 111      13.855   6.744  20.742  1.00 87.34           H
ATOM   1479  CG  GLN A 111      14.635   8.655  20.116  1.00 87.34           C
ATOM   1480 1HG  GLN A 111      15.618   8.264  19.854  1.00 87.34           H
ATOM   1481 2HG  GLN A 111      14.395   9.430  19.387  1.00 87.34           H
ATOM   1482  CD  GLN A 111      14.679   9.263  21.519  1.00 87.34           C
ATOM   1483  OE1 GLN A 111      13.664   9.511  22.149  1.00 87.34           O
ATOM   1484  NE2 GLN A 111      15.909   9.489  21.972  1.00 87.34           N
ATOM   1485 1HE2 GLN A 111      16.700   9.263  21.404  1.00 87.34           H
ATOM   1486 2HE2 GLN A 111      16.042   9.885  22.881  1.00 87.34           H
ATOM   1487  HN  GLN A 111      15.408   7.072  17.750  1.00 87.34           H
ATOM   1488  N   TRP A 112      11.778   8.390  17.772  1.00 90.08           N
ATOM   1489  CA  TRP A 112      11.202   9.421  16.925  1.00 90.08           C
ATOM   1490  C   TRP A 112      11.802  10.765  17.341  1.00 90.08           C
ATOM   1491  O   TRP A 112      11.508  11.272  18.422  1.00 90.08           O
ATOM   1492  HA  TRP A 112      11.473   9.195  15.894  1.00 90.08           H
ATOM   1493  CB  TRP A 112       9.674   9.400  16.999  1.00 90.08           C
ATOM   1494 1HB  TRP A 112       9.324   8.388  16.794  1.00 90.08           H
ATOM   1495 2HB  TRP A 112       9.366   9.643  18.016  1.00 90.08           H
ATOM   1496  CG  TRP A 112       8.990  10.367  16.030  1.00 90.08           C
ATOM   1497  CD1 TRP A 112       8.582  11.621  16.267  1.00 90.08           C
ATOM   1498  HD1 TRP A 112       8.692  12.131  17.223  1.00 90.08           H
ATOM   1499  CD2 TRP A 112       8.650  10.105  14.652  1.00 90.08           C
ATOM   1500  NE1 TRP A 112       8.006  12.185  15.147  1.00 90.08           N
ATOM   1501  HE1 TRP A 112       7.627  13.108  15.077  1.00 90.08           H
ATOM   1502  CE2 TRP A 112       8.048  11.234  14.134  1.00 90.08           C
ATOM   1503  CE3 TRP A 112       8.844   8.953  13.870  1.00 90.08           C
ATOM   1504  HE3 TRP A 112       9.316   8.050  14.256  1.00 90.08           H
ATOM   1505  CZ2 TRP A 112       7.591  11.321  12.813  1.00 90.08           C
ATOM   1506  HZ2 TRP A 112       7.119  12.225  12.428  1.00 90.08           H
ATOM   1507  CZ3 TRP A 112       8.382   9.057  12.552  1.00 90.08           C
ATOM   1508  HZ3 TRP A 112       8.507   8.191  11.902  1.00 90.08           H
ATOM   1509  CH2 TRP A 112       7.774  10.186  12.015  1.00 90.08           C
ATOM   1510  HH2 TRP A 112       7.441  10.187  10.977  1.00 90.08           H
ATOM   1511  HN  TRP A 112      11.156   8.006  18.453  1.00 90.08           H
ATOM   1512  N   LYS A 113      12.632  11.305  16.460  1.00 91.08           N
ATOM   1513  CA  LYS A 113      13.375  12.513  16.774  1.00 91.08           C
ATOM   1514  C   LYS A 113      12.688  13.714  16.122  1.00 91.08           C
ATOM   1515  O   LYS A 113      13.134  14.849  16.278  1.00 91.08           O
ATOM   1516  HA  LYS A 113      13.345  12.643  17.856  1.00 91.08           H
ATOM   1517  CB  LYS A 113      14.845  12.356  16.379  1.00 91.08           C
ATOM   1518 1HB  LYS A 113      14.916  12.092  15.323  1.00 91.08           H
ATOM   1519 2HB  LYS A 113      15.363  13.306  16.504  1.00 91.08           H
ATOM   1520  CG  LYS A 113      15.529  11.280  17.225  1.00 91.08           C
ATOM   1521 1HG  LYS A 113      15.487  11.560  18.278  1.00 91.08           H
ATOM   1522 2HG  LYS A 113      14.991  10.337  17.125  1.00 91.08           H
ATOM   1523  CD  LYS A 113      16.986  11.091  16.799  1.00 91.08           C
ATOM   1524 1HD  LYS A 113      17.029  10.846  15.738  1.00 91.08           H
ATOM   1525 2HD  LYS A 113      17.532  12.025  16.933  1.00 91.08           H
ATOM   1526  CE  LYS A 113      17.656   9.982  17.613  1.00 91.08           C
ATOM   1527 1HE  LYS A 113      17.634  10.236  18.673  1.00 91.08           H
ATOM   1528 2HE  LYS A 113      17.100   9.051  17.497  1.00 91.08           H
ATOM   1529  NZ  LYS A 113      19.055   9.789  17.172  1.00 91.08           N
ATOM   1530 1HZ  LYS A 113      19.464   9.010  17.677  1.00 91.08           H
ATOM   1531 2HZ  LYS A 113      19.072   9.593  16.177  1.00 91.08           H
ATOM   1532 3HZ  LYS A 113      19.588  10.631  17.360  1.00 91.08           H
ATOM   1533  HN  LYS A 113      12.799  10.931  15.548  1.00 91.08           H
ATOM   1534  N   PHE A 114      11.613  13.422  15.404  1.00 92.52           N
ATOM   1535  CA  PHE A 114      10.992  14.418  14.548  1.00 92.52           C
ATOM   1536  C   PHE A 114       9.762  15.030  15.221  1.00 92.52           C
ATOM   1537  O   PHE A 114       9.281  14.515  16.229  1.00 92.52           O
ATOM   1538  HA  PHE A 114      11.732  15.198  14.369  1.00 92.52           H
ATOM   1539  CB  PHE A 114      10.555  13.699  13.270  1.00 92.52           C
ATOM   1540 1HB  PHE A 114       9.737  13.018  13.510  1.00 92.52           H
ATOM   1541 2HB  PHE A 114      10.162  14.434  12.568  1.00 92.52           H
ATOM   1542  CG  PHE A 114      11.673  12.909  12.587  1.00 92.52           C
ATOM   1543  CD1 PHE A 114      12.635  13.563  11.882  1.00 92.52           C
ATOM   1544  HD1 PHE A 114      12.609  14.650  11.805  1.00 92.52           H
ATOM   1545  CD2 PHE A 114      11.704  11.553  12.684  1.00 92.52           C
ATOM   1546  HD2 PHE A 114      10.933  11.028  13.248  1.00 92.52           H
ATOM   1547  CE1 PHE A 114      13.672  12.830  11.248  1.00 92.52           C
ATOM   1548  HE1 PHE A 114      14.443  13.354  10.683  1.00 92.52           H
ATOM   1549  CE2 PHE A 114      12.742  10.820  12.049  1.00 92.52           C
ATOM   1550  HE2 PHE A 114      12.768   9.733  12.127  1.00 92.52           H
ATOM   1551  CZ  PHE A 114      13.704  11.474  11.345  1.00 92.52           C
ATOM   1552  HZ  PHE A 114      14.501  10.911  10.858  1.00 92.52           H
ATOM   1553  HN  PHE A 114      11.168  12.526  15.402  1.00 92.52           H
ATOM   1554  N   GLN A 115       9.288  16.120  14.636  1.00 93.09           N
ATOM   1555  CA  GLN A 115       8.146  16.830  15.188  1.00 93.09           C
ATOM   1556  C   GLN A 115       6.861  16.033  14.953  1.00 93.09           C
ATOM   1557  O   GLN A 115       6.835  15.118  14.131  1.00 93.09           O
ATOM   1558  HA  GLN A 115       8.343  16.908  16.257  1.00 93.09           H
ATOM   1559  CB  GLN A 115       8.035  18.236  14.595  1.00 93.09           C
ATOM   1560 1HB  GLN A 115       8.045  18.177  13.507  1.00 93.09           H
ATOM   1561 2HB  GLN A 115       7.083  18.681  14.882  1.00 93.09           H
ATOM   1562  CG  GLN A 115       9.185  19.125  15.073  1.00 93.09           C
ATOM   1563 1HG  GLN A 115      10.138  18.647  14.846  1.00 93.09           H
ATOM   1564 2HG  GLN A 115       9.166  20.072  14.534  1.00 93.09           H
ATOM   1565  CD  GLN A 115       9.086  19.387  16.577  1.00 93.09           C
ATOM   1566  OE1 GLN A 115       8.030  19.297  17.181  1.00 93.09           O
ATOM   1567  NE2 GLN A 115      10.242  19.716  17.147  1.00 93.09           N
ATOM   1568 1HE2 GLN A 115      11.074  19.772  16.593  1.00 93.09           H
ATOM   1569 2HE2 GLN A 115      10.280  19.906  18.127  1.00 93.09           H
ATOM   1570  HN  GLN A 115       9.669  16.518  13.801  1.00 93.09           H
ATOM   1571  N   THR A 116       5.827  16.409  15.690  1.00 93.59           N
ATOM   1572  CA  THR A 116       4.561  15.699  15.620  1.00 93.59           C
ATOM   1573  C   THR A 116       3.989  15.768  14.203  1.00 93.59           C
ATOM   1574  O   THR A 116       3.376  14.811  13.730  1.00 93.59           O
ATOM   1575  HA  THR A 116       4.743  14.648  15.841  1.00 93.59           H
ATOM   1576  CB  THR A 116       3.629  16.289  16.680  1.00 93.59           C
ATOM   1577  HB  THR A 116       3.350  17.313  16.428  1.00 93.59           H
ATOM   1578  OG1 THR A 116       4.346  16.131  17.901  1.00 93.59           O
ATOM   1579  HG1 THR A 116       3.957  16.722  18.607  1.00 93.59           H
ATOM   1580  CG2 THR A 116       2.364  15.452  16.880  1.00 93.59           C
ATOM   1581 1HG2 THR A 116       2.641  14.446  17.198  1.00 93.59           H
ATOM   1582 2HG2 THR A 116       1.813  15.397  15.941  1.00 93.59           H
ATOM   1583 3HG2 THR A 116       1.738  15.915  17.642  1.00 93.59           H
ATOM   1584  HN  THR A 116       5.844  17.181  16.326  1.00 93.59           H
ATOM   1585  N   PHE A 117       4.210  16.907  13.564  1.00 94.45           N
ATOM   1586  CA  PHE A 117       3.733  17.109  12.207  1.00 94.45           C
ATOM   1587  C   PHE A 117       4.212  15.987  11.284  1.00 94.45           C
ATOM   1588  O   PHE A 117       3.432  15.443  10.505  1.00 94.45           O
ATOM   1589  HA  PHE A 117       2.643  17.107  12.243  1.00 94.45           H
ATOM   1590  CB  PHE A 117       4.316  18.437  11.720  1.00 94.45           C
ATOM   1591 1HB  PHE A 117       3.929  19.243  12.345  1.00 94.45           H
ATOM   1592 2HB  PHE A 117       5.397  18.419  11.857  1.00 94.45           H
ATOM   1593  CG  PHE A 117       4.007  18.754  10.256  1.00 94.45           C
ATOM   1594  CD1 PHE A 117       4.975  18.616   9.311  1.00 94.45           C
ATOM   1595  HD1 PHE A 117       5.972  18.279   9.597  1.00 94.45           H
ATOM   1596  CD2 PHE A 117       2.763  19.173   9.898  1.00 94.45           C
ATOM   1597  HD2 PHE A 117       1.987  19.284  10.656  1.00 94.45           H
ATOM   1598  CE1 PHE A 117       4.688  18.909   7.952  1.00 94.45           C
ATOM   1599  HE1 PHE A 117       5.464  18.799   7.195  1.00 94.45           H
ATOM   1600  CE2 PHE A 117       2.476  19.467   8.539  1.00 94.45           C
ATOM   1601  HE2 PHE A 117       1.480  19.803   8.253  1.00 94.45           H
ATOM   1602  CZ  PHE A 117       3.445  19.329   7.594  1.00 94.45           C
ATOM   1603  HZ  PHE A 117       3.224  19.554   6.551  1.00 94.45           H
ATOM   1604  HN  PHE A 117       4.703  17.683  13.958  1.00 94.45           H
ATOM   1605  N   MET A 118       5.494  15.674  11.403  1.00 94.49           N
ATOM   1606  CA  MET A 118       6.096  14.650  10.566  1.00 94.49           C
ATOM   1607  C   MET A 118       5.484  13.277  10.852  1.00 94.49           C
ATOM   1608  O   MET A 118       5.334  12.459   9.946  1.00 94.49           O
ATOM   1609  HA  MET A 118       5.877  14.945   9.539  1.00 94.49           H
ATOM   1610  CB  MET A 118       7.603  14.601  10.822  1.00 94.49           C
ATOM   1611 1HB  MET A 118       8.009  15.612  10.818  1.00 94.49           H
ATOM   1612 2HB  MET A 118       7.794  14.184  11.811  1.00 94.49           H
ATOM   1613  CG  MET A 118       8.312  13.757   9.761  1.00 94.49           C
ATOM   1614 1HG  MET A 118       9.380  13.708   9.977  1.00 94.49           H
ATOM   1615 2HG  MET A 118       7.935  12.734   9.786  1.00 94.49           H
ATOM   1616  SD  MET A 118       8.050  14.463   8.143  1.00 94.49           S
ATOM   1617  CE  MET A 118       9.017  15.955   8.296  1.00 94.49           C
ATOM   1618 1HE  MET A 118       8.624  16.561   9.113  1.00 94.49           H
ATOM   1619 2HE  MET A 118      10.056  15.696   8.503  1.00 94.49           H
ATOM   1620 3HE  MET A 118       8.963  16.521   7.366  1.00 94.49           H
ATOM   1621  HN  MET A 118       6.117  16.105  12.056  1.00 94.49           H
ATOM   1622  N   CYS A 119       5.147  13.068  12.117  1.00 93.53           N
ATOM   1623  CA  CYS A 119       4.541  11.814  12.531  1.00 93.53           C
ATOM   1624  C   CYS A 119       3.201  11.665  11.808  1.00 93.53           C
ATOM   1625  O   CYS A 119       2.895  10.600  11.274  1.00 93.53           O
ATOM   1626  HA  CYS A 119       5.229  11.021  12.238  1.00 93.53           H
ATOM   1627  CB  CYS A 119       4.380  11.739  14.051  1.00 93.53           C
ATOM   1628 1HB  CYS A 119       5.360  11.709  14.528  1.00 93.53           H
ATOM   1629 2HB  CYS A 119       3.875  12.633  14.416  1.00 93.53           H
ATOM   1630  SG  CYS A 119       3.419  10.249  14.506  1.00 93.53           S
ATOM   1631  HN  CYS A 119       5.281  13.735  12.849  1.00 93.53           H
ATOM   1632  N   LYS A 120       2.438  12.748  11.813  1.00 94.40           N
ATOM   1633  CA  LYS A 120       1.135  12.749  11.170  1.00 94.40           C
ATOM   1634  C   LYS A 120       1.302  12.409   9.688  1.00 94.40           C
ATOM   1635  O   LYS A 120       0.606  11.540   9.164  1.00 94.40           O
ATOM   1636  HA  LYS A 120       0.539  11.967  11.639  1.00 94.40           H
ATOM   1637  CB  LYS A 120       0.416  14.077  11.418  1.00 94.40           C
ATOM   1638 1HB  LYS A 120       1.081  14.906  11.177  1.00 94.40           H
ATOM   1639 2HB  LYS A 120      -0.446  14.157  10.756  1.00 94.40           H
ATOM   1640  CG  LYS A 120      -0.040  14.189  12.875  1.00 94.40           C
ATOM   1641 1HG  LYS A 120      -0.676  13.340  13.126  1.00 94.40           H
ATOM   1642 2HG  LYS A 120       0.826  14.146  13.535  1.00 94.40           H
ATOM   1643  CD  LYS A 120      -0.805  15.493  13.111  1.00 94.40           C
ATOM   1644 1HD  LYS A 120      -0.122  16.339  13.031  1.00 94.40           H
ATOM   1645 2HD  LYS A 120      -1.562  15.620  12.337  1.00 94.40           H
ATOM   1646  CE  LYS A 120      -1.471  15.496  14.488  1.00 94.40           C
ATOM   1647 1HE  LYS A 120      -1.890  14.512  14.699  1.00 94.40           H
ATOM   1648 2HE  LYS A 120      -0.726  15.697  15.258  1.00 94.40           H
ATOM   1649  NZ  LYS A 120      -2.539  16.519  14.545  1.00 94.40           N
ATOM   1650 1HZ  LYS A 120      -2.958  16.519  15.468  1.00 94.40           H
ATOM   1651 2HZ  LYS A 120      -2.143  17.433  14.354  1.00 94.40           H
ATOM   1652 3HZ  LYS A 120      -3.248  16.306  13.852  1.00 94.40           H
ATOM   1653  HN  LYS A 120       2.697  13.612  12.245  1.00 94.40           H
ATOM   1654  N   VAL A 121       2.230  13.111   9.053  1.00 94.49           N
ATOM   1655  CA  VAL A 121       2.426  12.969   7.620  1.00 94.49           C
ATOM   1656  C   VAL A 121       2.831  11.528   7.305  1.00 94.49           C
ATOM   1657  O   VAL A 121       2.257  10.897   6.419  1.00 94.49           O
ATOM   1658  HA  VAL A 121       1.472  13.179   7.135  1.00 94.49           H
ATOM   1659  CB  VAL A 121       3.445  13.998   7.127  1.00 94.49           C
ATOM   1660  HB  VAL A 121       4.337  13.909   7.746  1.00 94.49           H
ATOM   1661  CG1 VAL A 121       3.849  13.718   5.678  1.00 94.49           C
ATOM   1662 1HG1 VAL A 121       4.293  12.726   5.610  1.00 94.49           H
ATOM   1663 2HG1 VAL A 121       2.967  13.767   5.039  1.00 94.49           H
ATOM   1664 3HG1 VAL A 121       4.574  14.464   5.353  1.00 94.49           H
ATOM   1665  CG2 VAL A 121       2.906  15.422   7.281  1.00 94.49           C
ATOM   1666 1HG2 VAL A 121       1.991  15.529   6.698  1.00 94.49           H
ATOM   1667 2HG2 VAL A 121       2.692  15.617   8.332  1.00 94.49           H
ATOM   1668 3HG2 VAL A 121       3.650  16.133   6.923  1.00 94.49           H
ATOM   1669  HN  VAL A 121       2.839  13.766   9.500  1.00 94.49           H
ATOM   1670  N   VAL A 122       3.817  11.048   8.049  1.00 93.04           N
ATOM   1671  CA  VAL A 122       4.452   9.782   7.724  1.00 93.04           C
ATOM   1672  C   VAL A 122       3.426   8.655   7.852  1.00 93.04           C
ATOM   1673  O   VAL A 122       3.372   7.761   7.008  1.00 93.04           O
ATOM   1674  HA  VAL A 122       4.785   9.838   6.688  1.00 93.04           H
ATOM   1675  CB  VAL A 122       5.684   9.573   8.607  1.00 93.04           C
ATOM   1676  HB  VAL A 122       5.395   9.778   9.639  1.00 93.04           H
ATOM   1677  CG1 VAL A 122       6.171   8.124   8.534  1.00 93.04           C
ATOM   1678 1HG1 VAL A 122       5.379   7.457   8.875  1.00 93.04           H
ATOM   1679 2HG1 VAL A 122       6.433   7.881   7.505  1.00 93.04           H
ATOM   1680 3HG1 VAL A 122       7.047   8.003   9.171  1.00 93.04           H
ATOM   1681  CG2 VAL A 122       6.801  10.547   8.229  1.00 93.04           C
ATOM   1682 1HG2 VAL A 122       7.086  10.387   7.189  1.00 93.04           H
ATOM   1683 2HG2 VAL A 122       6.450  11.571   8.357  1.00 93.04           H
ATOM   1684 3HG2 VAL A 122       7.665  10.376   8.873  1.00 93.04           H
ATOM   1685  HN  VAL A 122       4.181  11.508   8.859  1.00 93.04           H
ATOM   1686  N   ASN A 123       2.638   8.732   8.914  1.00 91.43           N
ATOM   1687  CA  ASN A 123       1.611   7.733   9.159  1.00 91.43           C
ATOM   1688  C   ASN A 123       0.581   7.779   8.029  1.00 91.43           C
ATOM   1689  O   ASN A 123       0.145   6.739   7.539  1.00 91.43           O
ATOM   1690  HA  ASN A 123       2.142   6.782   9.200  1.00 91.43           H
ATOM   1691  CB  ASN A 123       0.881   8.005  10.476  1.00 91.43           C
ATOM   1692 1HB  ASN A 123       0.845   9.078  10.661  1.00 91.43           H
ATOM   1693 2HB  ASN A 123      -0.150   7.659  10.402  1.00 91.43           H
ATOM   1694  CG  ASN A 123       1.578   7.303  11.643  1.00 91.43           C
ATOM   1695  OD1 ASN A 123       2.325   6.354  11.474  1.00 91.43           O
ATOM   1696  ND2 ASN A 123       1.292   7.821  12.834  1.00 91.43           N
ATOM   1697 1HD2 ASN A 123       0.670   8.601  12.904  1.00 91.43           H
ATOM   1698 2HD2 ASN A 123       1.699   7.431  13.660  1.00 91.43           H
ATOM   1699  HN  ASN A 123       2.692   9.459   9.598  1.00 91.43           H
ATOM   1700  N   SER A 124       0.221   8.997   7.648  1.00 93.04           N
ATOM   1701  CA  SER A 124      -0.883   9.197   6.725  1.00 93.04           C
ATOM   1702  C   SER A 124      -0.467   8.778   5.313  1.00 93.04           C
ATOM   1703  O   SER A 124      -1.270   8.226   4.564  1.00 93.04           O
ATOM   1704  HA  SER A 124      -1.686   8.558   7.092  1.00 93.04           H
ATOM   1705  CB  SER A 124      -1.348  10.654   6.730  1.00 93.04           C
ATOM   1706 1HB  SER A 124      -0.566  11.286   6.311  1.00 93.04           H
ATOM   1707 2HB  SER A 124      -2.222  10.758   6.087  1.00 93.04           H
ATOM   1708  OG  SER A 124      -1.670  11.106   8.043  1.00 93.04           O
ATOM   1709  HG  SER A 124      -1.032  11.824   8.323  1.00 93.04           H
ATOM   1710  HN  SER A 124       0.669   9.835   7.959  1.00 93.04           H
ATOM   1711  N   MET A 125       0.789   9.056   4.994  1.00 92.92           N
ATOM   1712  CA  MET A 125       1.286   8.832   3.647  1.00 92.92           C
ATOM   1713  C   MET A 125       1.205   7.351   3.272  1.00 92.92           C
ATOM   1714  O   MET A 125       0.870   7.011   2.139  1.00 92.92           O
ATOM   1715  HA  MET A 125       0.636   9.415   2.994  1.00 92.92           H
ATOM   1716  CB  MET A 125       2.738   9.305   3.553  1.00 92.92           C
ATOM   1717 1HB  MET A 125       3.290   8.971   4.431  1.00 92.92           H
ATOM   1718 2HB  MET A 125       3.216   8.851   2.684  1.00 92.92           H
ATOM   1719  CG  MET A 125       2.812  10.829   3.445  1.00 92.92           C
ATOM   1720 1HG  MET A 125       2.193  11.287   4.216  1.00 92.92           H
ATOM   1721 2HG  MET A 125       3.835  11.164   3.617  1.00 92.92           H
ATOM   1722  SD  MET A 125       2.262  11.354   1.830  1.00 92.92           S
ATOM   1723  CE  MET A 125       1.540  12.933   2.246  1.00 92.92           C
ATOM   1724 1HE  MET A 125       0.732  12.785   2.963  1.00 92.92           H
ATOM   1725 2HE  MET A 125       2.302  13.576   2.686  1.00 92.92           H
ATOM   1726 3HE  MET A 125       1.145  13.401   1.345  1.00 92.92           H
ATOM   1727  HN  MET A 125       1.460   9.428   5.635  1.00 92.92           H
ATOM   1728  N   TYR A 126       1.518   6.509   4.247  1.00 87.03           N
ATOM   1729  CA  TYR A 126       1.454   5.072   4.043  1.00 87.03           C
ATOM   1730  C   TYR A 126       0.044   4.637   3.640  1.00 87.03           C
ATOM   1731  O   TYR A 126      -0.130   3.900   2.671  1.00 87.03           O
ATOM   1732  HA  TYR A 126       2.148   4.814   3.243  1.00 87.03           H
ATOM   1733  CB  TYR A 126       1.804   4.439   5.392  1.00 87.03           C
ATOM   1734 1HB  TYR A 126       2.861   4.607   5.597  1.00 87.03           H
ATOM   1735 2HB  TYR A 126       1.243   4.947   6.176  1.00 87.03           H
ATOM   1736  CG  TYR A 126       1.516   2.938   5.469  1.00 87.03           C
ATOM   1737  CD1 TYR A 126       0.710   2.441   6.472  1.00 87.03           C
ATOM   1738  HD1 TYR A 126       0.278   3.117   7.210  1.00 87.03           H
ATOM   1739  CD2 TYR A 126       2.062   2.082   4.534  1.00 87.03           C
ATOM   1740  HD2 TYR A 126       2.699   2.475   3.742  1.00 87.03           H
ATOM   1741  CE1 TYR A 126       0.438   1.029   6.544  1.00 87.03           C
ATOM   1742  HE1 TYR A 126      -0.196   0.623   7.332  1.00 87.03           H
ATOM   1743  CE2 TYR A 126       1.791   0.670   4.606  1.00 87.03           C
ATOM   1744  HE2 TYR A 126       2.216  -0.017   3.875  1.00 87.03           H
ATOM   1745  CZ  TYR A 126       0.993   0.213   5.608  1.00 87.03           C
ATOM   1746  OH  TYR A 126       0.736  -1.121   5.676  1.00 87.03           O
ATOM   1747  HH  TYR A 126       1.150  -1.589   4.895  1.00 87.03           H
ATOM   1748  HN  TYR A 126       1.811   6.794   5.159  1.00 87.03           H
ATOM   1749  N   LYS A 127      -0.929   5.113   4.404  1.00 87.95           N
ATOM   1750  CA  LYS A 127      -2.308   4.701   4.204  1.00 87.95           C
ATOM   1751  C   LYS A 127      -2.810   5.249   2.867  1.00 87.95           C
ATOM   1752  O   LYS A 127      -3.591   4.595   2.178  1.00 87.95           O
ATOM   1753  HA  LYS A 127      -2.320   3.612   4.157  1.00 87.95           H
ATOM   1754  CB  LYS A 127      -3.169   5.112   5.400  1.00 87.95           C
ATOM   1755 1HB  LYS A 127      -2.993   6.162   5.636  1.00 87.95           H
ATOM   1756 2HB  LYS A 127      -4.224   5.016   5.144  1.00 87.95           H
ATOM   1757  CG  LYS A 127      -2.855   4.249   6.624  1.00 87.95           C
ATOM   1758 1HG  LYS A 127      -1.800   4.344   6.880  1.00 87.95           H
ATOM   1759 2HG  LYS A 127      -3.424   4.608   7.482  1.00 87.95           H
ATOM   1760  CD  LYS A 127      -3.191   2.780   6.360  1.00 87.95           C
ATOM   1761 1HD  LYS A 127      -4.227   2.694   6.031  1.00 87.95           H
ATOM   1762 2HD  LYS A 127      -2.567   2.400   5.550  1.00 87.95           H
ATOM   1763  CE  LYS A 127      -2.976   1.934   7.616  1.00 87.95           C
ATOM   1764 1HE  LYS A 127      -1.972   2.100   8.007  1.00 87.95           H
ATOM   1765 2HE  LYS A 127      -3.676   2.242   8.393  1.00 87.95           H
ATOM   1766  NZ  LYS A 127      -3.165   0.498   7.313  1.00 87.95           N
ATOM   1767 1HZ  LYS A 127      -3.026  -0.047   8.156  1.00 87.95           H
ATOM   1768 2HZ  LYS A 127      -4.105   0.347   6.964  1.00 87.95           H
ATOM   1769 3HZ  LYS A 127      -2.494   0.210   6.610  1.00 87.95           H
ATOM   1770  HN  LYS A 127      -0.787   5.767   5.147  1.00 87.95           H
ATOM   1771  N   MET A 128      -2.342   6.445   2.541  1.00 91.60           N
ATOM   1772  CA  MET A 128      -2.716   7.078   1.288  1.00 91.60           C
ATOM   1773  C   MET A 128      -2.251   6.245   0.092  1.00 91.60           C
ATOM   1774  O   MET A 128      -3.012   6.026  -0.850  1.00 91.60           O
ATOM   1775  HA  MET A 128      -3.805   7.133   1.300  1.00 91.60           H
ATOM   1776  CB  MET A 128      -2.090   8.472   1.213  1.00 91.60           C
ATOM   1777 1HB  MET A 128      -2.328   9.031   2.118  1.00 91.60           H
ATOM   1778 2HB  MET A 128      -1.004   8.385   1.169  1.00 91.60           H
ATOM   1779  CG  MET A 128      -2.595   9.236  -0.013  1.00 91.60           C
ATOM   1780 1HG  MET A 128      -2.432   8.644  -0.913  1.00 91.60           H
ATOM   1781 2HG  MET A 128      -3.670   9.401   0.069  1.00 91.60           H
ATOM   1782  SD  MET A 128      -1.748  10.801  -0.149  1.00 91.60           S
ATOM   1783  CE  MET A 128      -0.092  10.228  -0.492  1.00 91.60           C
ATOM   1784 1HE  MET A 128       0.255   9.607   0.334  1.00 91.60           H
ATOM   1785 2HE  MET A 128      -0.093   9.643  -1.411  1.00 91.60           H
ATOM   1786 3HE  MET A 128       0.572  11.084  -0.607  1.00 91.60           H
ATOM   1787  HN  MET A 128      -1.720   6.977   3.114  1.00 91.60           H
ATOM   1788  N   ASN A 129      -1.004   5.803   0.168  1.00 90.95           N
ATOM   1789  CA  ASN A 129      -0.444   4.959  -0.874  1.00 90.95           C
ATOM   1790  C   ASN A 129      -1.249   3.660  -0.960  1.00 90.95           C
ATOM   1791  O   ASN A 129      -1.586   3.206  -2.052  1.00 90.95           O
ATOM   1792  HA  ASN A 129      -0.509   5.551  -1.787  1.00 90.95           H
ATOM   1793  CB  ASN A 129       1.010   4.596  -0.566  1.00 90.95           C
ATOM   1794 1HB  ASN A 129       1.645   5.469  -0.712  1.00 90.95           H
ATOM   1795 2HB  ASN A 129       1.102   4.305   0.480  1.00 90.95           H
ATOM   1796  CG  ASN A 129       1.490   3.453  -1.463  1.00 90.95           C
ATOM   1797  OD1 ASN A 129       1.402   2.284  -1.123  1.00 90.95           O
ATOM   1798  ND2 ASN A 129       2.003   3.854  -2.623  1.00 90.95           N
ATOM   1799 1HD2 ASN A 129       2.046   4.829  -2.840  1.00 90.95           H
ATOM   1800 2HD2 ASN A 129       2.345   3.180  -3.278  1.00 90.95           H
ATOM   1801  HN  ASN A 129      -0.382   6.012   0.922  1.00 90.95           H
ATOM   1802  N   PHE A 130      -1.533   3.100   0.207  1.00 84.55           N
ATOM   1803  CA  PHE A 130      -2.181   1.801   0.275  1.00 84.55           C
ATOM   1804  C   PHE A 130      -3.517   1.816  -0.471  1.00 84.55           C
ATOM   1805  O   PHE A 130      -3.764   0.967  -1.326  1.00 84.55           O
ATOM   1806  HA  PHE A 130      -1.513   1.081  -0.196  1.00 84.55           H
ATOM   1807  CB  PHE A 130      -2.440   1.507   1.754  1.00 84.55           C
ATOM   1808 1HB  PHE A 130      -1.496   1.565   2.295  1.00 84.55           H
ATOM   1809 2HB  PHE A 130      -3.089   2.283   2.160  1.00 84.55           H
ATOM   1810  CG  PHE A 130      -3.078   0.141   2.014  1.00 84.55           C
ATOM   1811  CD1 PHE A 130      -4.324   0.065   2.554  1.00 84.55           C
ATOM   1812  HD1 PHE A 130      -4.868   0.976   2.800  1.00 84.55           H
ATOM   1813  CD2 PHE A 130      -2.399  -0.996   1.707  1.00 84.55           C
ATOM   1814  HD2 PHE A 130      -1.400  -0.935   1.274  1.00 84.55           H
ATOM   1815  CE1 PHE A 130      -4.916  -1.203   2.795  1.00 84.55           C
ATOM   1816  HE1 PHE A 130      -5.915  -1.265   3.228  1.00 84.55           H
ATOM   1817  CE2 PHE A 130      -2.991  -2.264   1.948  1.00 84.55           C
ATOM   1818  HE2 PHE A 130      -2.447  -3.176   1.702  1.00 84.55           H
ATOM   1819  CZ  PHE A 130      -4.237  -2.341   2.488  1.00 84.55           C
ATOM   1820  HZ  PHE A 130      -4.692  -3.314   2.673  1.00 84.55           H
ATOM   1821  HN  PHE A 130      -1.328   3.517   1.092  1.00 84.55           H
ATOM   1822  N   TYR A 131      -4.344   2.791  -0.120  1.00 86.62           N
ATOM   1823  CA  TYR A 131      -5.669   2.895  -0.706  1.00 86.62           C
ATOM   1824  C   TYR A 131      -5.585   3.241  -2.194  1.00 86.62           C
ATOM   1825  O   TYR A 131      -6.298   2.660  -3.011  1.00 86.62           O
ATOM   1826  HA  TYR A 131      -6.164   1.930  -0.592  1.00 86.62           H
ATOM   1827  CB  TYR A 131      -6.368   4.038   0.032  1.00 86.62           C
ATOM   1828 1HB  TYR A 131      -5.725   4.918   0.011  1.00 86.62           H
ATOM   1829 2HB  TYR A 131      -7.281   4.298  -0.503  1.00 86.62           H
ATOM   1830  CG  TYR A 131      -6.720   3.716   1.486  1.00 86.62           C
ATOM   1831  CD1 TYR A 131      -7.334   2.521   1.799  1.00 86.62           C
ATOM   1832  HD1 TYR A 131      -7.568   1.806   1.010  1.00 86.62           H
ATOM   1833  CD2 TYR A 131      -6.423   4.622   2.484  1.00 86.62           C
ATOM   1834  HD2 TYR A 131      -5.938   5.566   2.237  1.00 86.62           H
ATOM   1835  CE1 TYR A 131      -7.665   2.218   3.167  1.00 86.62           C
ATOM   1836  HE1 TYR A 131      -8.151   1.278   3.428  1.00 86.62           H
ATOM   1837  CE2 TYR A 131      -6.755   4.319   3.853  1.00 86.62           C
ATOM   1838  HE2 TYR A 131      -6.526   5.025   4.651  1.00 86.62           H
ATOM   1839  CZ  TYR A 131      -7.359   3.132   4.127  1.00 86.62           C
ATOM   1840  OH  TYR A 131      -7.672   2.846   5.419  1.00 86.62           O
ATOM   1841  HH  TYR A 131      -7.555   3.661   5.987  1.00 86.62           H
ATOM   1842  HN  TYR A 131      -4.121   3.499   0.549  1.00 86.62           H
ATOM   1843  N   SER A 132      -4.708   4.185  -2.501  1.00 89.24           N
ATOM   1844  CA  SER A 132      -4.593   4.687  -3.860  1.00 89.24           C
ATOM   1845  C   SER A 132      -4.136   3.566  -4.795  1.00 89.24           C
ATOM   1846  O   SER A 132      -4.664   3.418  -5.896  1.00 89.24           O
ATOM   1847  HA  SER A 132      -5.594   5.025  -4.128  1.00 89.24           H
ATOM   1848  CB  SER A 132      -3.622   5.867  -3.931  1.00 89.24           C
ATOM   1849 1HB  SER A 132      -3.498   6.173  -4.970  1.00 89.24           H
ATOM   1850 2HB  SER A 132      -4.044   6.718  -3.396  1.00 89.24           H
ATOM   1851  OG  SER A 132      -2.349   5.544  -3.378  1.00 89.24           O
ATOM   1852  HG  SER A 132      -2.223   6.022  -2.508  1.00 89.24           H
ATOM   1853  HN  SER A 132      -4.084   4.604  -1.842  1.00 89.24           H
ATOM   1854  N   CYS A 133      -3.160   2.805  -4.322  1.00 83.56           N
ATOM   1855  CA  CYS A 133      -2.617   1.710  -5.108  1.00 83.56           C
ATOM   1856  C   CYS A 133      -3.747   0.720  -5.397  1.00 83.56           C
ATOM   1857  O   CYS A 133      -3.929   0.295  -6.537  1.00 83.56           O
ATOM   1858  HA  CYS A 133      -2.239   2.146  -6.033  1.00 83.56           H
ATOM   1859  CB  CYS A 133      -1.436   1.039  -4.403  1.00 83.56           C
ATOM   1860 1HB  CYS A 133      -1.681   0.862  -3.356  1.00 83.56           H
ATOM   1861 2HB  CYS A 133      -1.238   0.067  -4.854  1.00 83.56           H
ATOM   1862  SG  CYS A 133       0.050   2.099  -4.526  1.00 83.56           S
ATOM   1863  HG  CYS A 133      -0.342   2.994  -3.624  1.00 83.56           H
ATOM   1864  HN  CYS A 133      -2.742   2.927  -3.422  1.00 83.56           H
ATOM   1865  N   VAL A 134      -4.477   0.381  -4.344  1.00 80.82           N
ATOM   1866  CA  VAL A 134      -5.559  -0.582  -4.463  1.00 80.82           C
ATOM   1867  C   VAL A 134      -6.518  -0.131  -5.566  1.00 80.82           C
ATOM   1868  O   VAL A 134      -6.872  -0.916  -6.445  1.00 80.82           O
ATOM   1869  HA  VAL A 134      -5.119  -1.537  -4.749  1.00 80.82           H
ATOM   1870  CB  VAL A 134      -6.247  -0.765  -3.109  1.00 80.82           C
ATOM   1871  HB  VAL A 134      -6.223   0.193  -2.589  1.00 80.82           H
ATOM   1872  CG1 VAL A 134      -7.713  -1.165  -3.288  1.00 80.82           C
ATOM   1873 1HG1 VAL A 134      -8.236  -0.387  -3.845  1.00 80.82           H
ATOM   1874 2HG1 VAL A 134      -7.768  -2.105  -3.838  1.00 80.82           H
ATOM   1875 3HG1 VAL A 134      -8.179  -1.288  -2.311  1.00 80.82           H
ATOM   1876  CG2 VAL A 134      -5.501  -1.786  -2.247  1.00 80.82           C
ATOM   1877 1HG2 VAL A 134      -5.480  -2.747  -2.760  1.00 80.82           H
ATOM   1878 2HG2 VAL A 134      -4.481  -1.442  -2.077  1.00 80.82           H
ATOM   1879 3HG2 VAL A 134      -6.012  -1.896  -1.291  1.00 80.82           H
ATOM   1880  HN  VAL A 134      -4.339   0.751  -3.426  1.00 80.82           H
ATOM   1881  N   LEU A 135      -6.913   1.131  -5.483  1.00 85.13           N
ATOM   1882  CA  LEU A 135      -7.936   1.655  -6.373  1.00 85.13           C
ATOM   1883  C   LEU A 135      -7.393   1.689  -7.803  1.00 85.13           C
ATOM   1884  O   LEU A 135      -8.124   1.418  -8.754  1.00 85.13           O
ATOM   1885  HA  LEU A 135      -8.781   0.967  -6.340  1.00 85.13           H
ATOM   1886  CB  LEU A 135      -8.436   3.011  -5.873  1.00 85.13           C
ATOM   1887 1HB  LEU A 135      -7.577   3.671  -5.750  1.00 85.13           H
ATOM   1888 2HB  LEU A 135      -9.067   3.451  -6.646  1.00 85.13           H
ATOM   1889  CG  LEU A 135      -9.223   2.994  -4.561  1.00 85.13           C
ATOM   1890  HG  LEU A 135      -8.636   2.454  -3.818  1.00 85.13           H
ATOM   1891  CD1 LEU A 135      -9.431   4.413  -4.027  1.00 85.13           C
ATOM   1892 1HD1 LEU A 135      -8.463   4.880  -3.848  1.00 85.13           H
ATOM   1893 2HD1 LEU A 135      -9.987   4.999  -4.760  1.00 85.13           H
ATOM   1894 3HD1 LEU A 135      -9.993   4.372  -3.094  1.00 85.13           H
ATOM   1895  CD2 LEU A 135     -10.546   2.243  -4.724  1.00 85.13           C
ATOM   1896 1HD2 LEU A 135     -11.150   2.734  -5.487  1.00 85.13           H
ATOM   1897 2HD2 LEU A 135     -10.345   1.215  -5.025  1.00 85.13           H
ATOM   1898 3HD2 LEU A 135     -11.085   2.246  -3.777  1.00 85.13           H
ATOM   1899  HN  LEU A 135      -6.548   1.789  -4.825  1.00 85.13           H
ATOM   1900  N   LEU A 136      -6.115   2.023  -7.909  1.00 87.92           N
ATOM   1901  CA  LEU A 136      -5.482   2.154  -9.210  1.00 87.92           C
ATOM   1902  C   LEU A 136      -5.411   0.780  -9.879  1.00 87.92           C
ATOM   1903  O   LEU A 136      -5.711   0.647 -11.065  1.00 87.92           O
ATOM   1904  HA  LEU A 136      -6.114   2.802  -9.817  1.00 87.92           H
ATOM   1905  CB  LEU A 136      -4.122   2.844  -9.077  1.00 87.92           C
ATOM   1906 1HB  LEU A 136      -3.583   2.384  -8.249  1.00 87.92           H
ATOM   1907 2HB  LEU A 136      -3.547   2.647  -9.981  1.00 87.92           H
ATOM   1908  CG  LEU A 136      -4.157   4.357  -8.847  1.00 87.92           C
ATOM   1909  HG  LEU A 136      -4.873   4.565  -8.052  1.00 87.92           H
ATOM   1910  CD1 LEU A 136      -2.796   4.871  -8.376  1.00 87.92           C
ATOM   1911 1HD1 LEU A 136      -2.527   4.382  -7.440  1.00 87.92           H
ATOM   1912 2HD1 LEU A 136      -2.042   4.650  -9.131  1.00 87.92           H
ATOM   1913 3HD1 LEU A 136      -2.849   5.949  -8.220  1.00 87.92           H
ATOM   1914  CD2 LEU A 136      -4.645   5.090 -10.098  1.00 87.92           C
ATOM   1915 1HD2 LEU A 136      -3.973   4.878 -10.929  1.00 87.92           H
ATOM   1916 2HD2 LEU A 136      -5.651   4.751 -10.349  1.00 87.92           H
ATOM   1917 3HD2 LEU A 136      -4.661   6.163  -9.908  1.00 87.92           H
ATOM   1918  HN  LEU A 136      -5.517   2.202  -7.128  1.00 87.92           H
ATOM   1919  N   ILE A 137      -5.013  -0.207  -9.090  1.00 79.54           N
ATOM   1920  CA  ILE A 137      -4.869  -1.560  -9.599  1.00 79.54           C
ATOM   1921  C   ILE A 137      -6.225  -2.057 -10.105  1.00 79.54           C
ATOM   1922  O   ILE A 137      -6.302  -2.719 -11.139  1.00 79.54           O
ATOM   1923  HA  ILE A 137      -4.180  -1.521 -10.443  1.00 79.54           H
ATOM   1924  CB  ILE A 137      -4.238  -2.467  -8.541  1.00 79.54           C
ATOM   1925  HB  ILE A 137      -4.739  -2.283  -7.591  1.00 79.54           H
ATOM   1926  CG1 ILE A 137      -2.758  -2.131  -8.343  1.00 79.54           C
ATOM   1927 1HG1 ILE A 137      -2.194  -2.422  -9.229  1.00 79.54           H
ATOM   1928 2HG1 ILE A 137      -2.639  -1.053  -8.229  1.00 79.54           H
ATOM   1929  CG2 ILE A 137      -4.450  -3.942  -8.886  1.00 79.54           C
ATOM   1930 1HG2 ILE A 137      -5.518  -4.154  -8.935  1.00 79.54           H
ATOM   1931 2HG2 ILE A 137      -3.991  -4.159  -9.851  1.00 79.54           H
ATOM   1932 3HG2 ILE A 137      -3.991  -4.564  -8.117  1.00 79.54           H
ATOM   1933  CD1 ILE A 137      -2.193  -2.845  -7.114  1.00 79.54           C
ATOM   1934 1HD1 ILE A 137      -2.744  -2.533  -6.227  1.00 79.54           H
ATOM   1935 2HD1 ILE A 137      -2.293  -3.923  -7.243  1.00 79.54           H
ATOM   1936 3HD1 ILE A 137      -1.140  -2.589  -6.997  1.00 79.54           H
ATOM   1937  HN  ILE A 137      -4.790  -0.094  -8.122  1.00 79.54           H
ATOM   1938  N   MET A 138      -7.262  -1.718  -9.352  1.00 79.37           N
ATOM   1939  CA  MET A 138      -8.618  -2.056  -9.749  1.00 79.37           C
ATOM   1940  C   MET A 138      -8.962  -1.436 -11.105  1.00 79.37           C
ATOM   1941  O   MET A 138      -9.490  -2.114 -11.985  1.00 79.37           O
ATOM   1942  HA  MET A 138      -8.640  -3.143  -9.823  1.00 79.37           H
ATOM   1943  CB  MET A 138      -9.601  -1.550  -8.692  1.00 79.37           C
ATOM   1944 1HB  MET A 138      -9.483  -2.127  -7.775  1.00 79.37           H
ATOM   1945 2HB  MET A 138      -9.375  -0.512  -8.447  1.00 79.37           H
ATOM   1946  CG  MET A 138     -11.044  -1.659  -9.188  1.00 79.37           C
ATOM   1947 1HG  MET A 138     -11.197  -0.995 -10.038  1.00 79.37           H
ATOM   1948 2HG  MET A 138     -11.242  -2.673  -9.536  1.00 79.37           H
ATOM   1949  SD  MET A 138     -12.175  -1.236  -7.874  1.00 79.37           S
ATOM   1950  CE  MET A 138     -12.140   0.544  -7.996  1.00 79.37           C
ATOM   1951 1HE  MET A 138     -11.122   0.899  -7.835  1.00 79.37           H
ATOM   1952 2HE  MET A 138     -12.479   0.847  -8.986  1.00 79.37           H
ATOM   1953 3HE  MET A 138     -12.798   0.973  -7.240  1.00 79.37           H
ATOM   1954  HN  MET A 138      -7.186  -1.223  -8.486  1.00 79.37           H
ATOM   1955  N   CYS A 139      -8.649  -0.155 -11.231  1.00 84.44           N
ATOM   1956  CA  CYS A 139      -9.010   0.590 -12.425  1.00 84.44           C
ATOM   1957  C   CYS A 139      -8.247  -0.005 -13.611  1.00 84.44           C
ATOM   1958  O   CYS A 139      -8.793  -0.129 -14.706  1.00 84.44           O
ATOM   1959  HA  CYS A 139     -10.085   0.469 -12.557  1.00 84.44           H
ATOM   1960  CB  CYS A 139      -8.736   2.086 -12.263  1.00 84.44           C
ATOM   1961 1HB  CYS A 139      -7.717   2.241 -11.908  1.00 84.44           H
ATOM   1962 2HB  CYS A 139      -8.816   2.586 -13.229  1.00 84.44           H
ATOM   1963  SG  CYS A 139      -9.927   2.816 -11.081  1.00 84.44           S
ATOM   1964  HG  CYS A 139      -9.326   2.367  -9.983  1.00 84.44           H
ATOM   1965  HN  CYS A 139      -8.159   0.372 -10.536  1.00 84.44           H
ATOM   1966  N   ILE A 140      -6.996  -0.358 -13.352  1.00 80.91           N
ATOM   1967  CA  ILE A 140      -6.157  -0.950 -14.380  1.00 80.91           C
ATOM   1968  C   ILE A 140      -6.811  -2.237 -14.887  1.00 80.91           C
ATOM   1969  O   ILE A 140      -6.815  -2.504 -16.087  1.00 80.91           O
ATOM   1970  HA  ILE A 140      -6.104  -0.241 -15.206  1.00 80.91           H
ATOM   1971  CB  ILE A 140      -4.732  -1.148 -13.860  1.00 80.91           C
ATOM   1972  HB  ILE A 140      -4.789  -1.598 -12.869  1.00 80.91           H
ATOM   1973  CG1 ILE A 140      -4.013   0.194 -13.706  1.00 80.91           C
ATOM   1974 1HG1 ILE A 140      -3.747   0.583 -14.689  1.00 80.91           H
ATOM   1975 2HG1 ILE A 140      -4.685   0.920 -13.248  1.00 80.91           H
ATOM   1976  CG2 ILE A 140      -3.953  -2.116 -14.752  1.00 80.91           C
ATOM   1977 1HG2 ILE A 140      -4.457  -3.083 -14.766  1.00 80.91           H
ATOM   1978 2HG2 ILE A 140      -3.903  -1.718 -15.765  1.00 80.91           H
ATOM   1979 3HG2 ILE A 140      -2.943  -2.239 -14.360  1.00 80.91           H
ATOM   1980  CD1 ILE A 140      -2.753   0.047 -12.851  1.00 80.91           C
ATOM   1981 1HD1 ILE A 140      -3.027  -0.319 -11.861  1.00 80.91           H
ATOM   1982 2HD1 ILE A 140      -2.074  -0.662 -13.325  1.00 80.91           H
ATOM   1983 3HD1 ILE A 140      -2.262   1.015 -12.758  1.00 80.91           H
ATOM   1984  HN  ILE A 140      -6.557  -0.245 -12.461  1.00 80.91           H
ATOM   1985  N   SER A 141      -7.348  -3.000 -13.946  1.00 75.00           N
ATOM   1986  CA  SER A 141      -7.928  -4.292 -14.271  1.00 75.00           C
ATOM   1987  C   SER A 141      -9.161  -4.105 -15.157  1.00 75.00           C
ATOM   1988  O   SER A 141      -9.369  -4.860 -16.106  1.00 75.00           O
ATOM   1989  HA  SER A 141      -7.148  -4.831 -14.810  1.00 75.00           H
ATOM   1990  CB  SER A 141      -8.297  -5.065 -13.004  1.00 75.00           C
ATOM   1991 1HB  SER A 141      -9.055  -4.511 -12.450  1.00 75.00           H
ATOM   1992 2HB  SER A 141      -8.740  -6.023 -13.279  1.00 75.00           H
ATOM   1993  OG  SER A 141      -7.166  -5.289 -12.166  1.00 75.00           O
ATOM   1994  HG  SER A 141      -7.061  -4.530 -11.524  1.00 75.00           H
ATOM   1995  HN  SER A 141      -7.391  -2.749 -12.979  1.00 75.00           H
ATOM   1996  N   VAL A 142      -9.947  -3.094 -14.816  1.00 76.88           N
ATOM   1997  CA  VAL A 142     -11.146  -2.788 -15.577  1.00 76.88           C
ATOM   1998  C   VAL A 142     -10.751  -2.355 -16.990  1.00 76.88           C
ATOM   1999  O   VAL A 142     -11.356  -2.789 -17.969  1.00 76.88           O
ATOM   2000  HA  VAL A 142     -11.736  -3.702 -15.643  1.00 76.88           H
ATOM   2001  CB  VAL A 142     -11.980  -1.738 -14.841  1.00 76.88           C
ATOM   2002  HB  VAL A 142     -11.344  -0.871 -14.660  1.00 76.88           H
ATOM   2003  CG1 VAL A 142     -13.164  -1.280 -15.695  1.00 76.88           C
ATOM   2004 1HG1 VAL A 142     -12.796  -0.846 -16.624  1.00 76.88           H
ATOM   2005 2HG1 VAL A 142     -13.801  -2.136 -15.922  1.00 76.88           H
ATOM   2006 3HG1 VAL A 142     -13.740  -0.534 -15.148  1.00 76.88           H
ATOM   2007  CG2 VAL A 142     -12.453  -2.265 -13.485  1.00 76.88           C
ATOM   2008 1HG2 VAL A 142     -13.065  -3.155 -13.635  1.00 76.88           H
ATOM   2009 2HG2 VAL A 142     -11.588  -2.518 -12.871  1.00 76.88           H
ATOM   2010 3HG2 VAL A 142     -13.043  -1.498 -12.983  1.00 76.88           H
ATOM   2011  HN  VAL A 142      -9.777  -2.492 -14.036  1.00 76.88           H
ATOM   2012  N   ASP A 143      -9.738  -1.503 -17.052  1.00 80.33           N
ATOM   2013  CA  ASP A 143      -9.320  -0.926 -18.319  1.00 80.33           C
ATOM   2014  C   ASP A 143      -8.826  -2.041 -19.243  1.00 80.33           C
ATOM   2015  O   ASP A 143      -9.105  -2.028 -20.441  1.00 80.33           O
ATOM   2016  HA  ASP A 143     -10.205  -0.422 -18.709  1.00 80.33           H
ATOM   2017  CB  ASP A 143      -8.174   0.067 -18.121  1.00 80.33           C
ATOM   2018 1HB  ASP A 143      -8.419   0.754 -17.311  1.00 80.33           H
ATOM   2019 2HB  ASP A 143      -7.272  -0.468 -17.823  1.00 80.33           H
ATOM   2020  CG  ASP A 143      -7.905   0.857 -19.403  1.00 80.33           C
ATOM   2021  OD1 ASP A 143      -8.895   1.359 -19.978  1.00 80.33           O
ATOM   2022  OD2 ASP A 143      -6.716   0.941 -19.779  1.00 80.33           O
ATOM   2023  HN  ASP A 143      -9.207  -1.207 -16.258  1.00 80.33           H
ATOM   2024  N   ARG A 144      -8.101  -2.978 -18.651  1.00 73.51           N
ATOM   2025  CA  ARG A 144      -7.572  -4.102 -19.405  1.00 73.51           C
ATOM   2026  C   ARG A 144      -8.715  -4.920 -20.011  1.00 73.51           C
ATOM   2027  O   ARG A 144      -8.640  -5.337 -21.166  1.00 73.51           O
ATOM   2028  HA  ARG A 144      -6.957  -3.651 -20.184  1.00 73.51           H
ATOM   2029  CB  ARG A 144      -6.720  -5.010 -18.516  1.00 73.51           C
ATOM   2030 1HB  ARG A 144      -7.188  -5.108 -17.536  1.00 73.51           H
ATOM   2031 2HB  ARG A 144      -6.674  -6.010 -18.948  1.00 73.51           H
ATOM   2032  CG  ARG A 144      -5.304  -4.451 -18.358  1.00 73.51           C
ATOM   2033 1HG  ARG A 144      -4.841  -4.342 -19.339  1.00 73.51           H
ATOM   2034 2HG  ARG A 144      -5.350  -3.457 -17.914  1.00 73.51           H
ATOM   2035  CD  ARG A 144      -4.448  -5.368 -17.483  1.00 73.51           C
ATOM   2036 1HD  ARG A 144      -4.806  -5.341 -16.453  1.00 73.51           H
ATOM   2037 2HD  ARG A 144      -4.538  -6.399 -17.824  1.00 73.51           H
ATOM   2038  NE  ARG A 144      -3.032  -4.940 -17.536  1.00 73.51           N
ATOM   2039  HE  ARG A 144      -2.806  -4.133 -18.082  1.00 73.51           H
ATOM   2040  CZ  ARG A 144      -2.033  -5.567 -16.899  1.00 73.51           C
ATOM   2041  NH1 ARG A 144      -2.278  -6.654 -16.154  1.00 73.51           N
ATOM   2042 1HH1 ARG A 144      -3.211  -7.003 -16.070  1.00 73.51           H
ATOM   2043 2HH1 ARG A 144      -1.527  -7.116 -15.682  1.00 73.51           H
ATOM   2044  NH2 ARG A 144      -0.786  -5.091 -17.019  1.00 73.51           N
ATOM   2045 1HH2 ARG A 144      -0.030  -5.547 -16.550  1.00 73.51           H
ATOM   2046 2HH2 ARG A 144      -0.612  -4.280 -17.577  1.00 73.51           H
ATOM   2047  HN  ARG A 144      -7.874  -2.979 -17.678  1.00 73.51           H
ATOM   2048  N   TYR A 145      -9.745  -5.125 -19.204  1.00 72.28           N
ATOM   2049  CA  TYR A 145     -10.912  -5.865 -19.653  1.00 72.28           C
ATOM   2050  C   TYR A 145     -11.540  -5.205 -20.883  1.00 72.28           C
ATOM   2051  O   TYR A 145     -11.805  -5.872 -21.882  1.00 72.28           O
ATOM   2052  HA  TYR A 145     -10.591  -6.873 -19.915  1.00 72.28           H
ATOM   2053  CB  TYR A 145     -11.913  -5.817 -18.497  1.00 72.28           C
ATOM   2054 1HB  TYR A 145     -11.555  -6.460 -17.693  1.00 72.28           H
ATOM   2055 2HB  TYR A 145     -11.948  -4.802 -18.102  1.00 72.28           H
ATOM   2056  CG  TYR A 145     -13.330  -6.248 -18.882  1.00 72.28           C
ATOM   2057  CD1 TYR A 145     -14.345  -5.315 -18.933  1.00 72.28           C
ATOM   2058  HD1 TYR A 145     -14.138  -4.271 -18.698  1.00 72.28           H
ATOM   2059  CD2 TYR A 145     -13.592  -7.570 -19.179  1.00 72.28           C
ATOM   2060  HD2 TYR A 145     -12.790  -8.307 -19.139  1.00 72.28           H
ATOM   2061  CE1 TYR A 145     -15.678  -5.720 -19.295  1.00 72.28           C
ATOM   2062  HE1 TYR A 145     -16.490  -4.993 -19.339  1.00 72.28           H
ATOM   2063  CE2 TYR A 145     -14.925  -7.976 -19.542  1.00 72.28           C
ATOM   2064  HE2 TYR A 145     -15.146  -9.016 -19.779  1.00 72.28           H
ATOM   2065  CZ  TYR A 145     -15.903  -7.031 -19.582  1.00 72.28           C
ATOM   2066  OH  TYR A 145     -17.162  -7.414 -19.924  1.00 72.28           O
ATOM   2067  HH  TYR A 145     -17.184  -8.398 -20.099  1.00 72.28           H
ATOM   2068  HN  TYR A 145      -9.791  -4.796 -18.261  1.00 72.28           H
ATOM   2069  N   ILE A 146     -11.758  -3.903 -20.770  1.00 72.97           N
ATOM   2070  CA  ILE A 146     -12.419  -3.160 -21.829  1.00 72.97           C
ATOM   2071  C   ILE A 146     -11.572  -3.232 -23.102  1.00 72.97           C
ATOM   2072  O   ILE A 146     -12.106  -3.395 -24.198  1.00 72.97           O
ATOM   2073  HA  ILE A 146     -13.375  -3.647 -22.023  1.00 72.97           H
ATOM   2074  CB  ILE A 146     -12.723  -1.732 -21.373  1.00 72.97           C
ATOM   2075  HB  ILE A 146     -11.803  -1.294 -20.987  1.00 72.97           H
ATOM   2076  CG1 ILE A 146     -13.740  -1.726 -20.230  1.00 72.97           C
ATOM   2077 1HG1 ILE A 146     -14.718  -2.025 -20.608  1.00 72.97           H
ATOM   2078 2HG1 ILE A 146     -13.452  -2.461 -19.478  1.00 72.97           H
ATOM   2079  CG2 ILE A 146     -13.178  -0.866 -22.549  1.00 72.97           C
ATOM   2080 1HG2 ILE A 146     -12.389  -0.832 -23.301  1.00 72.97           H
ATOM   2081 2HG2 ILE A 146     -14.080  -1.292 -22.987  1.00 72.97           H
ATOM   2082 3HG2 ILE A 146     -13.387   0.144 -22.197  1.00 72.97           H
ATOM   2083  CD1 ILE A 146     -13.836  -0.341 -19.588  1.00 72.97           C
ATOM   2084 1HD1 ILE A 146     -12.862  -0.057 -19.190  1.00 72.97           H
ATOM   2085 2HD1 ILE A 146     -14.148   0.386 -20.338  1.00 72.97           H
ATOM   2086 3HD1 ILE A 146     -14.566  -0.365 -18.779  1.00 72.97           H
ATOM   2087  HN  ILE A 146     -11.492  -3.359 -19.974  1.00 72.97           H
ATOM   2088  N   ALA A 147     -10.267  -3.107 -22.913  1.00 74.79           N
ATOM   2089  CA  ALA A 147      -9.352  -3.035 -24.040  1.00 74.79           C
ATOM   2090  C   ALA A 147      -9.390  -4.357 -24.808  1.00 74.79           C
ATOM   2091  O   ALA A 147      -9.145  -4.387 -26.013  1.00 74.79           O
ATOM   2092  HA  ALA A 147      -9.695  -2.234 -24.695  1.00 74.79           H
ATOM   2093  CB  ALA A 147      -7.948  -2.693 -23.536  1.00 74.79           C
ATOM   2094 1HB  ALA A 147      -7.970  -1.731 -23.024  1.00 74.79           H
ATOM   2095 2HB  ALA A 147      -7.612  -3.466 -22.845  1.00 74.79           H
ATOM   2096 3HB  ALA A 147      -7.262  -2.639 -24.382  1.00 74.79           H
ATOM   2097  HN  ALA A 147      -9.834  -3.055 -22.013  1.00 74.79           H
ATOM   2098  N   ILE A 148      -9.698  -5.420 -24.078  1.00 69.96           N
ATOM   2099  CA  ILE A 148      -9.703  -6.751 -24.660  1.00 69.96           C
ATOM   2100  C   ILE A 148     -11.087  -7.043 -25.244  1.00 69.96           C
ATOM   2101  O   ILE A 148     -11.204  -7.461 -26.395  1.00 69.96           O
ATOM   2102  HA  ILE A 148      -8.978  -6.755 -25.474  1.00 69.96           H
ATOM   2103  CB  ILE A 148      -9.238  -7.786 -23.634  1.00 69.96           C
ATOM   2104  HB  ILE A 148      -9.811  -7.641 -22.718  1.00 69.96           H
ATOM   2105  CG1 ILE A 148      -7.763  -7.584 -23.281  1.00 69.96           C
ATOM   2106 1HG1 ILE A 148      -7.142  -7.835 -24.141  1.00 69.96           H
ATOM   2107 2HG1 ILE A 148      -7.581  -6.534 -23.052  1.00 69.96           H
ATOM   2108  CG2 ILE A 148      -9.521  -9.208 -24.123  1.00 69.96           C
ATOM   2109 1HG2 ILE A 148     -10.592  -9.331 -24.282  1.00 69.96           H
ATOM   2110 2HG2 ILE A 148      -8.992  -9.383 -25.059  1.00 69.96           H
ATOM   2111 3HG2 ILE A 148      -9.181  -9.924 -23.374  1.00 69.96           H
ATOM   2112  CD1 ILE A 148      -7.362  -8.450 -22.085  1.00 69.96           C
ATOM   2113 1HD1 ILE A 148      -7.968  -8.179 -21.221  1.00 69.96           H
ATOM   2114 2HD1 ILE A 148      -7.523  -9.500 -22.327  1.00 69.96           H
ATOM   2115 3HD1 ILE A 148      -6.309  -8.287 -21.856  1.00 69.96           H
ATOM   2116  HN  ILE A 148      -9.941  -5.381 -23.109  1.00 69.96           H
ATOM   2117  N   ALA A 149     -12.101  -6.810 -24.424  1.00 69.73           N
ATOM   2118  CA  ALA A 149     -13.446  -7.252 -24.751  1.00 69.73           C
ATOM   2119  C   ALA A 149     -14.018  -6.358 -25.853  1.00 69.73           C
ATOM   2120  O   ALA A 149     -14.751  -6.828 -26.722  1.00 69.73           O
ATOM   2121  HA  ALA A 149     -13.378  -8.274 -25.124  1.00 69.73           H
ATOM   2122  CB  ALA A 149     -14.308  -7.245 -23.488  1.00 69.73           C
ATOM   2123 1HB  ALA A 149     -13.875  -7.918 -22.748  1.00 69.73           H
ATOM   2124 2HB  ALA A 149     -14.348  -6.235 -23.080  1.00 69.73           H
ATOM   2125 3HB  ALA A 149     -15.317  -7.577 -23.734  1.00 69.73           H
ATOM   2126  HN  ALA A 149     -12.016  -6.330 -23.551  1.00 69.73           H
ATOM   2127  N   GLN A 150     -13.663  -5.083 -25.780  1.00 73.44           N
ATOM   2128  CA  GLN A 150     -14.241  -4.093 -26.673  1.00 73.44           C
ATOM   2129  C   GLN A 150     -13.139  -3.381 -27.461  1.00 73.44           C
ATOM   2130  O   GLN A 150     -13.187  -2.165 -27.640  1.00 73.44           O
ATOM   2131  HA  GLN A 150     -14.879  -4.655 -27.355  1.00 73.44           H
ATOM   2132  CB  GLN A 150     -15.097  -3.090 -25.898  1.00 73.44           C
ATOM   2133 1HB  GLN A 150     -14.476  -2.557 -25.177  1.00 73.44           H
ATOM   2134 2HB  GLN A 150     -15.500  -2.344 -26.583  1.00 73.44           H
ATOM   2135  CG  GLN A 150     -16.243  -3.794 -25.170  1.00 73.44           C
ATOM   2136 1HG  GLN A 150     -16.746  -4.479 -25.853  1.00 73.44           H
ATOM   2137 2HG  GLN A 150     -15.845  -4.395 -24.352  1.00 73.44           H
ATOM   2138  CD  GLN A 150     -17.250  -2.781 -24.621  1.00 73.44           C
ATOM   2139  OE1 GLN A 150     -17.139  -1.583 -24.828  1.00 73.44           O
ATOM   2140  NE2 GLN A 150     -18.235  -3.326 -23.914  1.00 73.44           N
ATOM   2141 1HE2 GLN A 150     -18.268  -4.316 -23.782  1.00 73.44           H
ATOM   2142 2HE2 GLN A 150     -18.943  -2.744 -23.513  1.00 73.44           H
ATOM   2143  HN  GLN A 150     -12.994  -4.726 -25.129  1.00 73.44           H
ATOM   2144  N   ALA A 151     -12.173  -4.169 -27.909  1.00 71.17           N
ATOM   2145  CA  ALA A 151     -10.945  -3.613 -28.451  1.00 71.17           C
ATOM   2146  C   ALA A 151     -11.289  -2.525 -29.471  1.00 71.17           C
ATOM   2147  O   ALA A 151     -10.698  -1.447 -29.458  1.00 71.17           O
ATOM   2148  HA  ALA A 151     -10.392  -3.163 -27.626  1.00 71.17           H
ATOM   2149  CB  ALA A 151     -10.100  -4.735 -29.058  1.00 71.17           C
ATOM   2150 1HB  ALA A 151      -9.858  -5.465 -28.286  1.00 71.17           H
ATOM   2151 2HB  ALA A 151     -10.661  -5.221 -29.856  1.00 71.17           H
ATOM   2152 3HB  ALA A 151      -9.179  -4.317 -29.464  1.00 71.17           H
ATOM   2153  HN  ALA A 151     -12.219  -5.168 -27.907  1.00 71.17           H
ATOM   2154  N   MET A 152     -12.244  -2.847 -30.331  1.00 68.70           N
ATOM   2155  CA  MET A 152     -12.638  -1.931 -31.389  1.00 68.70           C
ATOM   2156  C   MET A 152     -13.126  -0.602 -30.810  1.00 68.70           C
ATOM   2157  O   MET A 152     -12.579   0.454 -31.123  1.00 68.70           O
ATOM   2158  HA  MET A 152     -11.740  -1.768 -31.985  1.00 68.70           H
ATOM   2159  CB  MET A 152     -13.752  -2.565 -32.224  1.00 68.70           C
ATOM   2160 1HB  MET A 152     -14.457  -3.077 -31.568  1.00 68.70           H
ATOM   2161 2HB  MET A 152     -14.310  -1.786 -32.744  1.00 68.70           H
ATOM   2162  CG  MET A 152     -13.180  -3.555 -33.241  1.00 68.70           C
ATOM   2163 1HG  MET A 152     -12.309  -4.058 -32.821  1.00 68.70           H
ATOM   2164 2HG  MET A 152     -13.917  -4.327 -33.463  1.00 68.70           H
ATOM   2165  SD  MET A 152     -12.725  -2.698 -34.739  1.00 68.70           S
ATOM   2166  CE  MET A 152     -14.330  -2.540 -35.505  1.00 68.70           C
ATOM   2167 1HE  MET A 152     -14.751  -3.532 -35.673  1.00 68.70           H
ATOM   2168 2HE  MET A 152     -14.990  -1.971 -34.852  1.00 68.70           H
ATOM   2169 3HE  MET A 152     -14.227  -2.023 -36.459  1.00 68.70           H
ATOM   2170  HN  MET A 152     -12.745  -3.712 -30.314  1.00 68.70           H
ATOM   2171  N   ARG A 153     -14.152  -0.698 -29.976  1.00 73.21           N
ATOM   2172  CA  ARG A 153     -14.748   0.488 -29.385  1.00 73.21           C
ATOM   2173  C   ARG A 153     -13.715   1.236 -28.539  1.00 73.21           C
ATOM   2174  O   ARG A 153     -13.706   2.466 -28.508  1.00 73.21           O
ATOM   2175  HA  ARG A 153     -15.071   1.091 -30.233  1.00 73.21           H
ATOM   2176  CB  ARG A 153     -15.947   0.122 -28.507  1.00 73.21           C
ATOM   2177 1HB  ARG A 153     -15.684  -0.710 -27.854  1.00 73.21           H
ATOM   2178 2HB  ARG A 153     -16.202   0.964 -27.864  1.00 73.21           H
ATOM   2179  CG  ARG A 153     -17.157  -0.257 -29.363  1.00 73.21           C
ATOM   2180 1HG  ARG A 153     -17.386   0.553 -30.056  1.00 73.21           H
ATOM   2181 2HG  ARG A 153     -16.921  -1.134 -29.966  1.00 73.21           H
ATOM   2182  CD  ARG A 153     -18.378  -0.547 -28.488  1.00 73.21           C
ATOM   2183 1HD  ARG A 153     -18.196  -1.430 -27.876  1.00 73.21           H
ATOM   2184 2HD  ARG A 153     -18.552   0.284 -27.805  1.00 73.21           H
ATOM   2185  NE  ARG A 153     -19.571  -0.759 -29.338  1.00 73.21           N
ATOM   2186  HE  ARG A 153     -19.460  -0.686 -30.329  1.00 73.21           H
ATOM   2187  CZ  ARG A 153     -20.791  -1.043 -28.863  1.00 73.21           C
ATOM   2188  NH1 ARG A 153     -20.999  -1.153 -27.544  1.00 73.21           N
ATOM   2189 1HH1 ARG A 153     -20.240  -1.023 -26.906  1.00 73.21           H
ATOM   2190 2HH1 ARG A 153     -21.912  -1.366 -27.197  1.00 73.21           H
ATOM   2191  NH2 ARG A 153     -21.801  -1.216 -29.727  1.00 73.21           N
ATOM   2192 1HH2 ARG A 153     -22.718  -1.429 -29.388  1.00 73.21           H
ATOM   2193 2HH2 ARG A 153     -21.638  -1.132 -30.710  1.00 73.21           H
ATOM   2194  HN  ARG A 153     -14.573  -1.563 -29.704  1.00 73.21           H
ATOM   2195  N   ALA A 154     -12.871   0.463 -27.873  1.00 72.65           N
ATOM   2196  CA  ALA A 154     -11.906   1.031 -26.947  1.00 72.65           C
ATOM   2197  C   ALA A 154     -10.927   1.919 -27.718  1.00 72.65           C
ATOM   2198  O   ALA A 154     -10.405   2.891 -27.175  1.00 72.65           O
ATOM   2199  HA  ALA A 154     -12.454   1.645 -26.232  1.00 72.65           H
ATOM   2200  CB  ALA A 154     -11.199  -0.095 -26.190  1.00 72.65           C
ATOM   2201 1HB  ALA A 154     -11.935  -0.678 -25.636  1.00 72.65           H
ATOM   2202 2HB  ALA A 154     -10.684  -0.742 -26.900  1.00 72.65           H
ATOM   2203 3HB  ALA A 154     -10.476   0.332 -25.495  1.00 72.65           H
ATOM   2204  HN  ALA A 154     -12.838  -0.533 -27.958  1.00 72.65           H
ATOM   2205  N   HIS A 155     -10.709   1.553 -28.973  1.00 74.47           N
ATOM   2206  CA  HIS A 155      -9.807   2.309 -29.826  1.00 74.47           C
ATOM   2207  C   HIS A 155     -10.441   3.656 -30.178  1.00 74.47           C
ATOM   2208  O   HIS A 155      -9.805   4.700 -30.043  1.00 74.47           O
ATOM   2209  HA  HIS A 155      -8.901   2.484 -29.246  1.00 74.47           H
ATOM   2210  CB  HIS A 155      -9.420   1.495 -31.062  1.00 74.47           C
ATOM   2211 1HB  HIS A 155      -9.109   0.499 -30.746  1.00 74.47           H
ATOM   2212 2HB  HIS A 155     -10.300   1.369 -31.692  1.00 74.47           H
ATOM   2213  CG  HIS A 155      -8.315   2.114 -31.884  1.00 74.47           C
ATOM   2214  ND1 HIS A 155      -8.556   3.007 -32.913  1.00 74.47           N
ATOM   2215  HD1 HIS A 155      -9.456   3.326 -33.212  1.00 74.47           H
ATOM   2216  CD2 HIS A 155      -6.961   1.961 -31.817  1.00 74.47           C
ATOM   2217  HD2 HIS A 155      -6.426   1.324 -31.113  1.00 74.47           H
ATOM   2218  CE1 HIS A 155      -7.393   3.368 -33.436  1.00 74.47           C
ATOM   2219  HE1 HIS A 155      -7.251   4.062 -34.264  1.00 74.47           H
ATOM   2220  NE2 HIS A 155      -6.406   2.718 -32.755  1.00 74.47           N
ATOM   2221  HN  HIS A 155     -11.134   0.759 -29.406  1.00 74.47           H
ATOM   2222  N   THR A 156     -11.688   3.589 -30.621  1.00 74.77           N
ATOM   2223  CA  THR A 156     -12.378   4.776 -31.097  1.00 74.77           C
ATOM   2224  C   THR A 156     -12.551   5.784 -29.959  1.00 74.77           C
ATOM   2225  O   THR A 156     -12.498   6.992 -30.181  1.00 74.77           O
ATOM   2226  HA  THR A 156     -11.758   5.253 -31.855  1.00 74.77           H
ATOM   2227  CB  THR A 156     -13.702   4.334 -31.723  1.00 74.77           C
ATOM   2228  HB  THR A 156     -14.430   4.076 -30.954  1.00 74.77           H
ATOM   2229  OG1 THR A 156     -13.334   3.275 -32.602  1.00 74.77           O
ATOM   2230  HG1 THR A 156     -13.619   2.397 -32.218  1.00 74.77           H
ATOM   2231  CG2 THR A 156     -14.295   5.398 -32.650  1.00 74.77           C
ATOM   2232 1HG2 THR A 156     -13.594   5.607 -33.458  1.00 74.77           H
ATOM   2233 2HG2 THR A 156     -14.480   6.311 -32.083  1.00 74.77           H
ATOM   2234 3HG2 THR A 156     -15.233   5.033 -33.068  1.00 74.77           H
ATOM   2235  HN  THR A 156     -12.224   2.745 -30.659  1.00 74.77           H
ATOM   2236  N   TRP A 157     -12.755   5.250 -28.763  1.00 81.58           N
ATOM   2237  CA  TRP A 157     -13.124   6.076 -27.627  1.00 81.58           C
ATOM   2238  C   TRP A 157     -11.855   6.370 -26.824  1.00 81.58           C
ATOM   2239  O   TRP A 157     -11.927   6.697 -25.640  1.00 81.58           O
ATOM   2240  HA  TRP A 157     -13.544   7.005 -28.013  1.00 81.58           H
ATOM   2241  CB  TRP A 157     -14.217   5.406 -26.793  1.00 81.58           C
ATOM   2242 1HB  TRP A 157     -13.947   4.363 -26.629  1.00 81.58           H
ATOM   2243 2HB  TRP A 157     -14.257   5.882 -25.814  1.00 81.58           H
ATOM   2244  CG  TRP A 157     -15.608   5.463 -27.429  1.00 81.58           C
ATOM   2245  CD1 TRP A 157     -15.929   5.343 -28.724  1.00 81.58           C
ATOM   2246  HD1 TRP A 157     -15.205   5.181 -29.523  1.00 81.58           H
ATOM   2247  CD2 TRP A 157     -16.860   5.662 -26.740  1.00 81.58           C
ATOM   2248  NE1 TRP A 157     -17.291   5.449 -28.920  1.00 81.58           N
ATOM   2249  HE1 TRP A 157     -17.769   5.392 -29.796  1.00 81.58           H
ATOM   2250  CE2 TRP A 157     -17.875   5.649 -27.675  1.00 81.58           C
ATOM   2251  CE3 TRP A 157     -17.127   5.846 -25.372  1.00 81.58           C
ATOM   2252  HE3 TRP A 157     -16.344   5.860 -24.614  1.00 81.58           H
ATOM   2253  CZ2 TRP A 157     -19.225   5.815 -27.343  1.00 81.58           C
ATOM   2254  HZ2 TRP A 157     -20.009   5.801 -28.101  1.00 81.58           H
ATOM   2255  CZ3 TRP A 157     -18.481   6.011 -25.057  1.00 81.58           C
ATOM   2256  HZ3 TRP A 157     -18.744   6.158 -24.009  1.00 81.58           H
ATOM   2257  CH2 TRP A 157     -19.515   6.001 -25.986  1.00 81.58           C
ATOM   2258  HH2 TRP A 157     -20.546   6.136 -25.660  1.00 81.58           H
ATOM   2259  HN  TRP A 157     -12.671   4.273 -28.566  1.00 81.58           H
ATOM   2260  N   ARG A 158     -10.723   6.242 -27.499  1.00 81.48           N
ATOM   2261  CA  ARG A 158      -9.437   6.318 -26.827  1.00 81.48           C
ATOM   2262  C   ARG A 158      -9.313   7.641 -26.068  1.00 81.48           C
ATOM   2263  O   ARG A 158      -8.904   7.660 -24.908  1.00 81.48           O
ATOM   2264  HA  ARG A 158      -9.430   5.471 -26.141  1.00 81.48           H
ATOM   2265  CB  ARG A 158      -8.284   6.201 -27.826  1.00 81.48           C
ATOM   2266 1HB  ARG A 158      -8.376   5.270 -28.385  1.00 81.48           H
ATOM   2267 2HB  ARG A 158      -8.342   7.014 -28.550  1.00 81.48           H
ATOM   2268  CG  ARG A 158      -6.932   6.243 -27.111  1.00 81.48           C
ATOM   2269 1HG  ARG A 158      -6.883   7.123 -26.470  1.00 81.48           H
ATOM   2270 2HG  ARG A 158      -6.832   5.371 -26.464  1.00 81.48           H
ATOM   2271  CD  ARG A 158      -5.780   6.272 -28.117  1.00 81.48           C
ATOM   2272 1HD  ARG A 158      -5.819   5.388 -28.753  1.00 81.48           H
ATOM   2273 2HD  ARG A 158      -5.880   7.139 -28.771  1.00 81.48           H
ATOM   2274  NE  ARG A 158      -4.485   6.325 -27.403  1.00 81.48           N
ATOM   2275  HE  ARG A 158      -4.474   6.711 -26.481  1.00 81.48           H
ATOM   2276  CZ  ARG A 158      -3.327   5.887 -27.915  1.00 81.48           C
ATOM   2277  NH1 ARG A 158      -3.283   5.360 -29.146  1.00 81.48           N
ATOM   2278 1HH1 ARG A 158      -4.119   5.291 -29.690  1.00 81.48           H
ATOM   2279 2HH1 ARG A 158      -2.415   5.036 -29.521  1.00 81.48           H
ATOM   2280  NH2 ARG A 158      -2.213   5.984 -27.177  1.00 81.48           N
ATOM   2281 1HH2 ARG A 158      -1.340   5.662 -27.544  1.00 81.48           H
ATOM   2282 2HH2 ARG A 158      -2.254   6.379 -26.259  1.00 81.48           H
ATOM   2283  HN  ARG A 158     -10.674   6.089 -28.486  1.00 81.48           H
ATOM   2284  N   GLU A 159      -9.673   8.716 -26.754  1.00 83.65           N
ATOM   2285  CA  GLU A 159      -9.493  10.049 -26.205  1.00 83.65           C
ATOM   2286  C   GLU A 159     -10.413  10.256 -25.000  1.00 83.65           C
ATOM   2287  O   GLU A 159      -9.981  10.761 -23.965  1.00 83.65           O
ATOM   2288  HA  GLU A 159      -8.451  10.093 -25.887  1.00 83.65           H
ATOM   2289  CB  GLU A 159      -9.737  11.119 -27.272  1.00 83.65           C
ATOM   2290 1HB  GLU A 159     -10.682  10.923 -27.778  1.00 83.65           H
ATOM   2291 2HB  GLU A 159      -9.688  12.108 -26.817  1.00 83.65           H
ATOM   2292  CG  GLU A 159      -8.646  11.083 -28.344  1.00 83.65           C
ATOM   2293 1HG  GLU A 159      -7.665  11.076 -27.869  1.00 83.65           H
ATOM   2294 2HG  GLU A 159      -8.728  10.162 -28.920  1.00 83.65           H
ATOM   2295  CD  GLU A 159      -8.757  12.288 -29.280  1.00 83.65           C
ATOM   2296  OE1 GLU A 159      -7.760  12.553 -29.985  1.00 83.65           O
ATOM   2297  OE2 GLU A 159      -9.837  12.918 -29.269  1.00 83.65           O
ATOM   2298  HN  GLU A 159     -10.080   8.686 -27.667  1.00 83.65           H
ATOM   2299  N   LYS A 160     -11.663   9.856 -25.176  1.00 86.42           N
ATOM   2300  CA  LYS A 160     -12.640   9.962 -24.105  1.00 86.42           C
ATOM   2301  C   LYS A 160     -12.141   9.184 -22.886  1.00 86.42           C
ATOM   2302  O   LYS A 160     -12.235   9.664 -21.757  1.00 86.42           O
ATOM   2303  HA  LYS A 160     -12.716  11.015 -23.835  1.00 86.42           H
ATOM   2304  CB  LYS A 160     -14.021   9.520 -24.594  1.00 86.42           C
ATOM   2305 1HB  LYS A 160     -13.937   8.572 -25.125  1.00 86.42           H
ATOM   2306 2HB  LYS A 160     -14.676   9.349 -23.739  1.00 86.42           H
ATOM   2307  CG  LYS A 160     -14.640  10.573 -25.514  1.00 86.42           C
ATOM   2308 1HG  LYS A 160     -14.669  11.536 -25.004  1.00 86.42           H
ATOM   2309 2HG  LYS A 160     -14.016  10.700 -26.399  1.00 86.42           H
ATOM   2310  CD  LYS A 160     -16.055  10.171 -25.935  1.00 86.42           C
ATOM   2311 1HD  LYS A 160     -16.011   9.285 -26.569  1.00 86.42           H
ATOM   2312 2HD  LYS A 160     -16.638   9.903 -25.054  1.00 86.42           H
ATOM   2313  CE  LYS A 160     -16.749  11.309 -26.686  1.00 86.42           C
ATOM   2314 1HE  LYS A 160     -16.786  12.198 -26.056  1.00 86.42           H
ATOM   2315 2HE  LYS A 160     -16.173  11.571 -27.574  1.00 86.42           H
ATOM   2316  NZ  LYS A 160     -18.120  10.913 -27.076  1.00 86.42           N
ATOM   2317 1HZ  LYS A 160     -18.566  11.679 -27.568  1.00 86.42           H
ATOM   2318 2HZ  LYS A 160     -18.078  10.101 -27.682  1.00 86.42           H
ATOM   2319 3HZ  LYS A 160     -18.656  10.687 -26.245  1.00 86.42           H
ATOM   2320  HN  LYS A 160     -12.011   9.465 -26.028  1.00 86.42           H
ATOM   2321  N   ARG A 161     -11.621   7.995 -23.155  1.00 86.68           N
ATOM   2322  CA  ARG A 161     -11.117   7.141 -22.093  1.00 86.68           C
ATOM   2323  C   ARG A 161      -9.993   7.847 -21.332  1.00 86.68           C
ATOM   2324  O   ARG A 161      -9.887   7.716 -20.113  1.00 86.68           O
ATOM   2325  HA  ARG A 161     -11.977   6.963 -21.447  1.00 86.68           H
ATOM   2326  CB  ARG A 161     -10.592   5.817 -22.653  1.00 86.68           C
ATOM   2327 1HB  ARG A 161      -9.945   6.012 -23.508  1.00 86.68           H
ATOM   2328 2HB  ARG A 161      -9.984   5.316 -21.900  1.00 86.68           H
ATOM   2329  CG  ARG A 161     -11.745   4.905 -23.076  1.00 86.68           C
ATOM   2330 1HG  ARG A 161     -12.279   4.554 -22.192  1.00 86.68           H
ATOM   2331 2HG  ARG A 161     -12.459   5.469 -23.676  1.00 86.68           H
ATOM   2332  CD  ARG A 161     -11.231   3.708 -23.878  1.00 86.68           C
ATOM   2333 1HD  ARG A 161     -12.071   3.133 -24.267  1.00 86.68           H
ATOM   2334 2HD  ARG A 161     -10.656   4.054 -24.736  1.00 86.68           H
ATOM   2335  NE  ARG A 161     -10.387   2.848 -23.018  1.00 86.68           N
ATOM   2336  HE  ARG A 161     -10.587   2.823 -22.039  1.00 86.68           H
ATOM   2337  CZ  ARG A 161      -9.370   2.102 -23.471  1.00 86.68           C
ATOM   2338  NH1 ARG A 161      -9.056   2.097 -24.773  1.00 86.68           N
ATOM   2339 1HH1 ARG A 161      -9.583   2.654 -25.416  1.00 86.68           H
ATOM   2340 2HH1 ARG A 161      -8.296   1.537 -25.103  1.00 86.68           H
ATOM   2341  NH2 ARG A 161      -8.671   1.360 -22.600  1.00 86.68           N
ATOM   2342 1HH2 ARG A 161      -7.909   0.797 -22.922  1.00 86.68           H
ATOM   2343 2HH2 ARG A 161      -8.912   1.369 -21.630  1.00 86.68           H
ATOM   2344  HN  ARG A 161     -11.540   7.616 -24.077  1.00 86.68           H
ATOM   2345  N   LEU A 162      -9.182   8.578 -22.082  1.00 88.68           N
ATOM   2346  CA  LEU A 162      -8.058   9.288 -21.497  1.00 88.68           C
ATOM   2347  C   LEU A 162      -8.580  10.396 -20.581  1.00 88.68           C
ATOM   2348  O   LEU A 162      -8.027  10.632 -19.508  1.00 88.68           O
ATOM   2349  HA  LEU A 162      -7.501   8.573 -20.891  1.00 88.68           H
ATOM   2350  CB  LEU A 162      -7.112   9.788 -22.590  1.00 88.68           C
ATOM   2351 1HB  LEU A 162      -6.890   8.957 -23.259  1.00 88.68           H
ATOM   2352 2HB  LEU A 162      -7.636  10.541 -23.179  1.00 88.68           H
ATOM   2353  CG  LEU A 162      -5.789  10.388 -22.110  1.00 88.68           C
ATOM   2354  HG  LEU A 162      -6.008  11.130 -21.343  1.00 88.68           H
ATOM   2355  CD1 LEU A 162      -4.905   9.318 -21.464  1.00 88.68           C
ATOM   2356 1HD1 LEU A 162      -5.424   8.886 -20.608  1.00 88.68           H
ATOM   2357 2HD1 LEU A 162      -4.691   8.536 -22.192  1.00 88.68           H
ATOM   2358 3HD1 LEU A 162      -3.971   9.771 -21.131  1.00 88.68           H
ATOM   2359  CD2 LEU A 162      -5.070  11.114 -23.249  1.00 88.68           C
ATOM   2360 1HD2 LEU A 162      -4.863  10.410 -24.055  1.00 88.68           H
ATOM   2361 2HD2 LEU A 162      -5.703  11.919 -23.623  1.00 88.68           H
ATOM   2362 3HD2 LEU A 162      -4.133  11.530 -22.880  1.00 88.68           H
ATOM   2363  HN  LEU A 162      -9.284   8.690 -23.071  1.00 88.68           H
ATOM   2364  N   LEU A 163      -9.640  11.047 -21.037  1.00 90.63           N
ATOM   2365  CA  LEU A 163     -10.245  12.123 -20.271  1.00 90.63           C
ATOM   2366  C   LEU A 163     -10.766  11.569 -18.944  1.00 90.63           C
ATOM   2367  O   LEU A 163     -10.451  12.099 -17.879  1.00 90.63           O
ATOM   2368  HA  LEU A 163      -9.463  12.852 -20.058  1.00 90.63           H
ATOM   2369  CB  LEU A 163     -11.315  12.836 -21.101  1.00 90.63           C
ATOM   2370 1HB  LEU A 163     -10.875  13.118 -22.058  1.00 90.63           H
ATOM   2371 2HB  LEU A 163     -12.114  12.126 -21.315  1.00 90.63           H
ATOM   2372  CG  LEU A 163     -11.934  14.084 -20.468  1.00 90.63           C
ATOM   2373  HG  LEU A 163     -12.264  13.828 -19.462  1.00 90.63           H
ATOM   2374  CD1 LEU A 163     -10.898  15.202 -20.333  1.00 90.63           C
ATOM   2375 1HD1 LEU A 163     -10.076  14.861 -19.703  1.00 90.63           H
ATOM   2376 2HD1 LEU A 163     -10.515  15.464 -21.319  1.00 90.63           H
ATOM   2377 3HD1 LEU A 163     -11.365  16.077 -19.880  1.00 90.63           H
ATOM   2378  CD2 LEU A 163     -13.169  14.539 -21.248  1.00 90.63           C
ATOM   2379 1HD2 LEU A 163     -12.886  14.771 -22.274  1.00 90.63           H
ATOM   2380 2HD2 LEU A 163     -13.913  13.741 -21.248  1.00 90.63           H
ATOM   2381 3HD2 LEU A 163     -13.590  15.427 -20.776  1.00 90.63           H
ATOM   2382  HN  LEU A 163     -10.084  10.849 -21.912  1.00 90.63           H
ATOM   2383  N   TYR A 164     -11.554  10.509 -19.050  1.00 90.70           N
ATOM   2384  CA  TYR A 164     -12.132   9.885 -17.872  1.00 90.70           C
ATOM   2385  C   TYR A 164     -11.040   9.388 -16.922  1.00 90.70           C
ATOM   2386  O   TYR A 164     -11.208   9.425 -15.704  1.00 90.70           O
ATOM   2387  HA  TYR A 164     -12.737  10.633 -17.358  1.00 90.70           H
ATOM   2388  CB  TYR A 164     -12.934   8.686 -18.380  1.00 90.70           C
ATOM   2389 1HB  TYR A 164     -12.313   8.111 -19.067  1.00 90.70           H
ATOM   2390 2HB  TYR A 164     -13.166   8.034 -17.538  1.00 90.70           H
ATOM   2391  CG  TYR A 164     -14.236   9.063 -19.089  1.00 90.70           C
ATOM   2392  CD1 TYR A 164     -15.099   9.971 -18.510  1.00 90.70           C
ATOM   2393  HD1 TYR A 164     -14.853  10.419 -17.547  1.00 90.70           H
ATOM   2394  CD2 TYR A 164     -14.548   8.496 -20.308  1.00 90.70           C
ATOM   2395  HD2 TYR A 164     -13.867   7.779 -20.766  1.00 90.70           H
ATOM   2396  CE1 TYR A 164     -16.325  10.326 -19.177  1.00 90.70           C
ATOM   2397  HE1 TYR A 164     -17.016  11.042 -18.730  1.00 90.70           H
ATOM   2398  CE2 TYR A 164     -15.774   8.851 -20.975  1.00 90.70           C
ATOM   2399  HE2 TYR A 164     -16.032   8.410 -21.938  1.00 90.70           H
ATOM   2400  CZ  TYR A 164     -16.602   9.749 -20.376  1.00 90.70           C
ATOM   2401  OH  TYR A 164     -17.759  10.084 -21.006  1.00 90.70           O
ATOM   2402  HH  TYR A 164     -18.277  10.732 -20.448  1.00 90.70           H
ATOM   2403  HN  TYR A 164     -11.797  10.078 -19.919  1.00 90.70           H
ATOM   2404  N   SER A 165      -9.946   8.935 -17.516  1.00 91.18           N
ATOM   2405  CA  SER A 165      -8.830   8.422 -16.739  1.00 91.18           C
ATOM   2406  C   SER A 165      -8.297   9.512 -15.807  1.00 91.18           C
ATOM   2407  O   SER A 165      -7.869   9.225 -14.691  1.00 91.18           O
ATOM   2408  HA  SER A 165      -9.238   7.592 -16.162  1.00 91.18           H
ATOM   2409  CB  SER A 165      -7.714   7.909 -17.650  1.00 91.18           C
ATOM   2410 1HB  SER A 165      -7.078   7.221 -17.093  1.00 91.18           H
ATOM   2411 2HB  SER A 165      -8.149   7.344 -18.474  1.00 91.18           H
ATOM   2412  OG  SER A 165      -6.919   8.971 -18.171  1.00 91.18           O
ATOM   2413  HG  SER A 165      -6.103   8.602 -18.615  1.00 91.18           H
ATOM   2414  HN  SER A 165      -9.815   8.914 -18.507  1.00 91.18           H
ATOM   2415  N   LYS A 166      -8.340  10.741 -16.301  1.00 93.28           N
ATOM   2416  CA  LYS A 166      -7.861  11.875 -15.529  1.00 93.28           C
ATOM   2417  C   LYS A 166      -8.783  12.095 -14.328  1.00 93.28           C
ATOM   2418  O   LYS A 166      -8.313  12.288 -13.208  1.00 93.28           O
ATOM   2419  HA  LYS A 166      -6.867  11.623 -15.160  1.00 93.28           H
ATOM   2420  CB  LYS A 166      -7.712  13.108 -16.424  1.00 93.28           C
ATOM   2421 1HB  LYS A 166      -8.639  13.279 -16.971  1.00 93.28           H
ATOM   2422 2HB  LYS A 166      -7.538  13.990 -15.808  1.00 93.28           H
ATOM   2423  CG  LYS A 166      -6.556  12.932 -17.411  1.00 93.28           C
ATOM   2424 1HG  LYS A 166      -5.628  12.770 -16.864  1.00 93.28           H
ATOM   2425 2HG  LYS A 166      -6.726  12.045 -18.021  1.00 93.28           H
ATOM   2426  CD  LYS A 166      -6.416  14.159 -18.314  1.00 93.28           C
ATOM   2427 1HD  LYS A 166      -7.331  14.299 -18.889  1.00 93.28           H
ATOM   2428 2HD  LYS A 166      -6.284  15.052 -17.703  1.00 93.28           H
ATOM   2429  CE  LYS A 166      -5.227  14.006 -19.266  1.00 93.28           C
ATOM   2430 1HE  LYS A 166      -4.321  13.805 -18.695  1.00 93.28           H
ATOM   2431 2HE  LYS A 166      -5.387  13.151 -19.922  1.00 93.28           H
ATOM   2432  NZ  LYS A 166      -5.050  15.233 -20.074  1.00 93.28           N
ATOM   2433 1HZ  LYS A 166      -4.269  15.110 -20.709  1.00 93.28           H
ATOM   2434 2HZ  LYS A 166      -5.894  15.411 -20.608  1.00 93.28           H
ATOM   2435 3HZ  LYS A 166      -4.866  16.019 -19.461  1.00 93.28           H
ATOM   2436  HN  LYS A 166      -8.693  10.967 -17.209  1.00 93.28           H
ATOM   2437  N   MET A 167     -10.078  12.058 -14.603  1.00 94.49           N
ATOM   2438  CA  MET A 167     -11.070  12.282 -13.564  1.00 94.49           C
ATOM   2439  C   MET A 167     -10.987  11.201 -12.485  1.00 94.49           C
ATOM   2440  O   MET A 167     -11.029  11.504 -11.294  1.00 94.49           O
ATOM   2441  HA  MET A 167     -10.829  13.254 -13.134  1.00 94.49           H
ATOM   2442  CB  MET A 167     -12.469  12.279 -14.184  1.00 94.49           C
ATOM   2443 1HB  MET A 167     -12.637  11.336 -14.705  1.00 94.49           H
ATOM   2444 2HB  MET A 167     -13.219  12.347 -13.397  1.00 94.49           H
ATOM   2445  CG  MET A 167     -12.638  13.444 -15.161  1.00 94.49           C
ATOM   2446 1HG  MET A 167     -12.420  14.386 -14.658  1.00 94.49           H
ATOM   2447 2HG  MET A 167     -11.926  13.349 -15.981  1.00 94.49           H
ATOM   2448  SD  MET A 167     -14.304  13.467 -15.802  1.00 94.49           S
ATOM   2449  CE  MET A 167     -15.182  14.048 -14.361  1.00 94.49           C
ATOM   2450 1HE  MET A 167     -15.034  13.349 -13.538  1.00 94.49           H
ATOM   2451 2HE  MET A 167     -14.804  15.030 -14.076  1.00 94.49           H
ATOM   2452 3HE  MET A 167     -16.246  14.121 -14.588  1.00 94.49           H
ATOM   2453  HN  MET A 167     -10.452  11.880 -15.513  1.00 94.49           H
ATOM   2454  N   VAL A 168     -10.872   9.962 -12.941  1.00 94.45           N
ATOM   2455  CA  VAL A 168     -10.821   8.831 -12.030  1.00 94.45           C
ATOM   2456  C   VAL A 168      -9.607   8.977 -11.111  1.00 94.45           C
ATOM   2457  O   VAL A 168      -9.705   8.748  -9.906  1.00 94.45           O
ATOM   2458  HA  VAL A 168     -11.726   8.857 -11.423  1.00 94.45           H
ATOM   2459  CB  VAL A 168     -10.818   7.522 -12.822  1.00 94.45           C
ATOM   2460  HB  VAL A 168     -10.036   7.589 -13.578  1.00 94.45           H
ATOM   2461  CG1 VAL A 168     -10.493   6.333 -11.914  1.00 94.45           C
ATOM   2462 1HG1 VAL A 168      -9.509   6.475 -11.469  1.00 94.45           H
ATOM   2463 2HG1 VAL A 168     -11.242   6.263 -11.126  1.00 94.45           H
ATOM   2464 3HG1 VAL A 168     -10.498   5.416 -12.502  1.00 94.45           H
ATOM   2465  CG2 VAL A 168     -12.151   7.314 -13.542  1.00 94.45           C
ATOM   2466 1HG2 VAL A 168     -12.958   7.277 -12.810  1.00 94.45           H
ATOM   2467 2HG2 VAL A 168     -12.324   8.139 -14.233  1.00 94.45           H
ATOM   2468 3HG2 VAL A 168     -12.122   6.376 -14.097  1.00 94.45           H
ATOM   2469  HN  VAL A 168     -10.814   9.727 -13.911  1.00 94.45           H
ATOM   2470  N   CYS A 169      -8.490   9.357 -11.714  1.00 94.35           N
ATOM   2471  CA  CYS A 169      -7.257   9.533 -10.965  1.00 94.35           C
ATOM   2472  C   CYS A 169      -7.513  10.551  -9.852  1.00 94.35           C
ATOM   2473  O   CYS A 169      -7.153  10.319  -8.699  1.00 94.35           O
ATOM   2474  HA  CYS A 169      -7.003   8.559 -10.547  1.00 94.35           H
ATOM   2475  CB  CYS A 169      -6.100   9.957 -11.872  1.00 94.35           C
ATOM   2476 1HB  CYS A 169      -6.418  10.768 -12.526  1.00 94.35           H
ATOM   2477 2HB  CYS A 169      -5.276  10.338 -11.269  1.00 94.35           H
ATOM   2478  SG  CYS A 169      -5.535   8.532 -12.872  1.00 94.35           S
ATOM   2479  HG  CYS A 169      -6.522   8.587 -13.762  1.00 94.35           H
ATOM   2480  HN  CYS A 169      -8.419   9.543 -12.694  1.00 94.35           H
ATOM   2481  N   PHE A 170      -8.132  11.658 -10.237  1.00 95.91           N
ATOM   2482  CA  PHE A 170      -8.403  12.730  -9.295  1.00 95.91           C
ATOM   2483  C   PHE A 170      -9.291  12.240  -8.148  1.00 95.91           C
ATOM   2484  O   PHE A 170      -9.009  12.511  -6.982  1.00 95.91           O
ATOM   2485  HA  PHE A 170      -7.445  13.059  -8.895  1.00 95.91           H
ATOM   2486  CB  PHE A 170      -9.144  13.825 -10.065  1.00 95.91           C
ATOM   2487 1HB  PHE A 170      -8.543  14.119 -10.925  1.00 95.91           H
ATOM   2488 2HB  PHE A 170     -10.077  13.416 -10.452  1.00 95.91           H
ATOM   2489  CG  PHE A 170      -9.457  15.069  -9.230  1.00 95.91           C
ATOM   2490  CD1 PHE A 170     -10.696  15.235  -8.696  1.00 95.91           C
ATOM   2491  HD1 PHE A 170     -11.466  14.482  -8.861  1.00 95.91           H
ATOM   2492  CD2 PHE A 170      -8.496  16.009  -9.024  1.00 95.91           C
ATOM   2493  HD2 PHE A 170      -7.502  15.876  -9.453  1.00 95.91           H
ATOM   2494  CE1 PHE A 170     -10.987  16.389  -7.921  1.00 95.91           C
ATOM   2495  HE1 PHE A 170     -11.980  16.522  -7.493  1.00 95.91           H
ATOM   2496  CE2 PHE A 170      -8.786  17.163  -8.250  1.00 95.91           C
ATOM   2497  HE2 PHE A 170      -8.016  17.917  -8.084  1.00 95.91           H
ATOM   2498  CZ  PHE A 170     -10.025  17.329  -7.715  1.00 95.91           C
ATOM   2499  HZ  PHE A 170     -10.248  18.215  -7.120  1.00 95.91           H
ATOM   2500  HN  PHE A 170      -8.445  11.827 -11.172  1.00 95.91           H
ATOM   2501  N   THR A 171     -10.344  11.528  -8.520  1.00 96.10           N
ATOM   2502  CA  THR A 171     -11.282  11.010  -7.538  1.00 96.10           C
ATOM   2503  C   THR A 171     -10.563  10.090  -6.549  1.00 96.10           C
ATOM   2504  O   THR A 171     -10.854  10.111  -5.354  1.00 96.10           O
ATOM   2505  HA  THR A 171     -11.678  11.848  -6.966  1.00 96.10           H
ATOM   2506  CB  THR A 171     -12.421  10.320  -8.291  1.00 96.10           C
ATOM   2507  HB  THR A 171     -12.065   9.426  -8.803  1.00 96.10           H
ATOM   2508  OG1 THR A 171     -12.949  11.341  -9.133  1.00 96.10           O
ATOM   2509  HG1 THR A 171     -13.383  10.933  -9.936  1.00 96.10           H
ATOM   2510  CG2 THR A 171     -13.590   9.952  -7.374  1.00 96.10           C
ATOM   2511 1HG2 THR A 171     -13.990  10.856  -6.915  1.00 96.10           H
ATOM   2512 2HG2 THR A 171     -13.241   9.272  -6.597  1.00 96.10           H
ATOM   2513 3HG2 THR A 171     -14.371   9.466  -7.959  1.00 96.10           H
ATOM   2514  HN  THR A 171     -10.561  11.305  -9.471  1.00 96.10           H
ATOM   2515  N   ILE A 172      -9.639   9.306  -7.083  1.00 94.48           N
ATOM   2516  CA  ILE A 172      -8.911   8.346  -6.270  1.00 94.48           C
ATOM   2517  C   ILE A 172      -8.094   9.094  -5.214  1.00 94.48           C
ATOM   2518  O   ILE A 172      -8.094   8.718  -4.043  1.00 94.48           O
ATOM   2519  HA  ILE A 172      -9.648   7.725  -5.760  1.00 94.48           H
ATOM   2520  CB  ILE A 172      -8.073   7.421  -7.155  1.00 94.48           C
ATOM   2521  HB  ILE A 172      -7.578   8.029  -7.912  1.00 94.48           H
ATOM   2522  CG1 ILE A 172      -8.960   6.415  -7.891  1.00 94.48           C
ATOM   2523 1HG1 ILE A 172      -9.407   5.727  -7.174  1.00 94.48           H
ATOM   2524 2HG1 ILE A 172      -9.778   6.939  -8.384  1.00 94.48           H
ATOM   2525  CG2 ILE A 172      -6.976   6.731  -6.342  1.00 94.48           C
ATOM   2526 1HG2 ILE A 172      -6.320   7.484  -5.904  1.00 94.48           H
ATOM   2527 2HG2 ILE A 172      -7.430   6.138  -5.548  1.00 94.48           H
ATOM   2528 3HG2 ILE A 172      -6.395   6.080  -6.995  1.00 94.48           H
ATOM   2529  CD1 ILE A 172      -8.153   5.628  -8.926  1.00 94.48           C
ATOM   2530 1HD1 ILE A 172      -7.727   6.317  -9.655  1.00 94.48           H
ATOM   2531 2HD1 ILE A 172      -7.350   5.086  -8.426  1.00 94.48           H
ATOM   2532 3HD1 ILE A 172      -8.807   4.920  -9.435  1.00 94.48           H
ATOM   2533  HN  ILE A 172      -9.386   9.318  -8.050  1.00 94.48           H
ATOM   2534  N   TRP A 173      -7.418  10.139  -5.667  1.00 95.69           N
ATOM   2535  CA  TRP A 173      -6.542  10.900  -4.792  1.00 95.69           C
ATOM   2536  C   TRP A 173      -7.395  11.489  -3.666  1.00 95.69           C
ATOM   2537  O   TRP A 173      -7.022  11.415  -2.497  1.00 95.69           O
ATOM   2538  HA  TRP A 173      -5.804  10.212  -4.380  1.00 95.69           H
ATOM   2539  CB  TRP A 173      -5.771  11.963  -5.577  1.00 95.69           C
ATOM   2540 1HB  TRP A 173      -6.433  12.398  -6.326  1.00 95.69           H
ATOM   2541 2HB  TRP A 173      -5.486  12.766  -4.898  1.00 95.69           H
ATOM   2542  CG  TRP A 173      -4.515  11.434  -6.273  1.00 95.69           C
ATOM   2543  CD1 TRP A 173      -4.305  11.275  -7.587  1.00 95.69           C
ATOM   2544  HD1 TRP A 173      -5.036  11.515  -8.358  1.00 95.69           H
ATOM   2545  CD2 TRP A 173      -3.297  10.998  -5.633  1.00 95.69           C
ATOM   2546  NE1 TRP A 173      -3.046  10.771  -7.840  1.00 95.69           N
ATOM   2547  HE1 TRP A 173      -2.659  10.567  -8.740  1.00 95.69           H
ATOM   2548  CE2 TRP A 173      -2.414  10.596  -6.614  1.00 95.69           C
ATOM   2549  CE3 TRP A 173      -2.954  10.944  -4.271  1.00 95.69           C
ATOM   2550  HE3 TRP A 173      -3.634  11.255  -3.478  1.00 95.69           H
ATOM   2551  CZ2 TRP A 173      -1.129  10.113  -6.338  1.00 95.69           C
ATOM   2552  HZ2 TRP A 173      -0.449   9.802  -7.131  1.00 95.69           H
ATOM   2553  CZ3 TRP A 173      -1.667  10.458  -4.011  1.00 95.69           C
ATOM   2554  HZ3 TRP A 173      -1.349  10.396  -2.970  1.00 95.69           H
ATOM   2555  CH2 TRP A 173      -0.765  10.050  -4.987  1.00 95.69           C
ATOM   2556  HH2 TRP A 173       0.221   9.683  -4.703  1.00 95.69           H
ATOM   2557  HN  TRP A 173      -7.461  10.467  -6.611  1.00 95.69           H
ATOM   2558  N   VAL A 174      -8.523  12.062  -4.060  1.00 96.07           N
ATOM   2559  CA  VAL A 174      -9.400  12.720  -3.106  1.00 96.07           C
ATOM   2560  C   VAL A 174      -9.894  11.695  -2.083  1.00 96.07           C
ATOM   2561  O   VAL A 174      -9.890  11.961  -0.882  1.00 96.07           O
ATOM   2562  HA  VAL A 174      -8.813  13.478  -2.588  1.00 96.07           H
ATOM   2563  CB  VAL A 174     -10.540  13.425  -3.844  1.00 96.07           C
ATOM   2564  HB  VAL A 174     -11.018  12.695  -4.497  1.00 96.07           H
ATOM   2565  CG1 VAL A 174     -11.595  13.938  -2.861  1.00 96.07           C
ATOM   2566 1HG1 VAL A 174     -12.007  13.100  -2.301  1.00 96.07           H
ATOM   2567 2HG1 VAL A 174     -11.134  14.646  -2.171  1.00 96.07           H
ATOM   2568 3HG1 VAL A 174     -12.393  14.435  -3.412  1.00 96.07           H
ATOM   2569  CG2 VAL A 174     -10.007  14.561  -4.719  1.00 96.07           C
ATOM   2570 1HG2 VAL A 174      -9.492  15.290  -4.094  1.00 96.07           H
ATOM   2571 2HG2 VAL A 174      -9.311  14.158  -5.455  1.00 96.07           H
ATOM   2572 3HG2 VAL A 174     -10.838  15.045  -5.232  1.00 96.07           H
ATOM   2573  HN  VAL A 174      -8.840  12.081  -5.008  1.00 96.07           H
ATOM   2574  N   LEU A 175     -10.307  10.546  -2.596  1.00 94.08           N
ATOM   2575  CA  LEU A 175     -10.903   9.522  -1.754  1.00 94.08           C
ATOM   2576  C   LEU A 175      -9.856   9.008  -0.764  1.00 94.08           C
ATOM   2577  O   LEU A 175     -10.146   8.834   0.418  1.00 94.08           O
ATOM   2578  HA  LEU A 175     -11.710   9.991  -1.191  1.00 94.08           H
ATOM   2579  CB  LEU A 175     -11.530   8.421  -2.613  1.00 94.08           C
ATOM   2580 1HB  LEU A 175     -12.210   8.887  -3.326  1.00 94.08           H
ATOM   2581 2HB  LEU A 175     -10.739   7.944  -3.191  1.00 94.08           H
ATOM   2582  CG  LEU A 175     -12.296   7.335  -1.855  1.00 94.08           C
ATOM   2583  HG  LEU A 175     -11.640   6.928  -1.085  1.00 94.08           H
ATOM   2584  CD1 LEU A 175     -13.519   7.919  -1.145  1.00 94.08           C
ATOM   2585 1HD1 LEU A 175     -13.197   8.680  -0.435  1.00 94.08           H
ATOM   2586 2HD1 LEU A 175     -14.186   8.369  -1.881  1.00 94.08           H
ATOM   2587 3HD1 LEU A 175     -14.045   7.126  -0.615  1.00 94.08           H
ATOM   2588  CD2 LEU A 175     -12.671   6.179  -2.785  1.00 94.08           C
ATOM   2589 1HD2 LEU A 175     -13.301   6.552  -3.592  1.00 94.08           H
ATOM   2590 2HD2 LEU A 175     -11.765   5.741  -3.203  1.00 94.08           H
ATOM   2591 3HD2 LEU A 175     -13.214   5.421  -2.221  1.00 94.08           H
ATOM   2592  HN  LEU A 175     -10.241  10.310  -3.565  1.00 94.08           H
ATOM   2593  N   ALA A 176      -8.658   8.781  -1.284  1.00 93.98           N
ATOM   2594  CA  ALA A 176      -7.577   8.252  -0.470  1.00 93.98           C
ATOM   2595  C   ALA A 176      -7.269   9.236   0.661  1.00 93.98           C
ATOM   2596  O   ALA A 176      -7.055   8.829   1.802  1.00 93.98           O
ATOM   2597  HA  ALA A 176      -7.916   7.311  -0.038  1.00 93.98           H
ATOM   2598  CB  ALA A 176      -6.358   7.979  -1.353  1.00 93.98           C
ATOM   2599 1HB  ALA A 176      -6.622   7.253  -2.122  1.00 93.98           H
ATOM   2600 2HB  ALA A 176      -6.037   8.907  -1.826  1.00 93.98           H
ATOM   2601 3HB  ALA A 176      -5.548   7.583  -0.742  1.00 93.98           H
ATOM   2602  HN  ALA A 176      -8.422   8.950  -2.241  1.00 93.98           H
ATOM   2603  N   ALA A 177      -7.255  10.512   0.305  1.00 94.50           N
ATOM   2604  CA  ALA A 177      -6.923  11.553   1.263  1.00 94.50           C
ATOM   2605  C   ALA A 177      -7.925  11.517   2.418  1.00 94.50           C
ATOM   2606  O   ALA A 177      -7.539  11.594   3.583  1.00 94.50           O
ATOM   2607  HA  ALA A 177      -5.927  11.341   1.651  1.00 94.50           H
ATOM   2608  CB  ALA A 177      -6.898  12.909   0.555  1.00 94.50           C
ATOM   2609 1HB  ALA A 177      -6.149  12.892  -0.237  1.00 94.50           H
ATOM   2610 2HB  ALA A 177      -7.878  13.112   0.124  1.00 94.50           H
ATOM   2611 3HB  ALA A 177      -6.648  13.690   1.274  1.00 94.50           H
ATOM   2612  HN  ALA A 177      -7.466  10.838  -0.617  1.00 94.50           H
ATOM   2613  N   ALA A 178      -9.194  11.399   2.054  1.00 94.38           N
ATOM   2614  CA  ALA A 178     -10.261  11.430   3.040  1.00 94.38           C
ATOM   2615  C   ALA A 178     -10.114  10.233   3.982  1.00 94.38           C
ATOM   2616  O   ALA A 178     -10.361  10.349   5.182  1.00 94.38           O
ATOM   2617  HA  ALA A 178     -10.154  12.349   3.616  1.00 94.38           H
ATOM   2618  CB  ALA A 178     -11.615  11.448   2.327  1.00 94.38           C
ATOM   2619 1HB  ALA A 178     -11.680  12.332   1.694  1.00 94.38           H
ATOM   2620 2HB  ALA A 178     -11.714  10.553   1.713  1.00 94.38           H
ATOM   2621 3HB  ALA A 178     -12.415  11.471   3.068  1.00 94.38           H
ATOM   2622  HN  ALA A 178      -9.496  11.284   1.108  1.00 94.38           H
ATOM   2623  N   LEU A 179      -9.712   9.111   3.403  1.00 92.29           N
ATOM   2624  CA  LEU A 179      -9.623   7.871   4.156  1.00 92.29           C
ATOM   2625  C   LEU A 179      -8.429   7.944   5.110  1.00 92.29           C
ATOM   2626  O   LEU A 179      -8.289   7.107   6.001  1.00 92.29           O
ATOM   2627  HA  LEU A 179     -10.533   7.782   4.749  1.00 92.29           H
ATOM   2628  CB  LEU A 179      -9.581   6.671   3.208  1.00 92.29           C
ATOM   2629 1HB  LEU A 179      -8.801   6.845   2.467  1.00 92.29           H
ATOM   2630 2HB  LEU A 179      -9.285   5.791   3.781  1.00 92.29           H
ATOM   2631  CG  LEU A 179     -10.883   6.352   2.472  1.00 92.29           C
ATOM   2632  HG  LEU A 179     -11.218   7.256   1.964  1.00 92.29           H
ATOM   2633  CD1 LEU A 179     -10.658   5.287   1.397  1.00 92.29           C
ATOM   2634 1HD1 LEU A 179      -9.927   5.649   0.674  1.00 92.29           H
ATOM   2635 2HD1 LEU A 179     -10.287   4.373   1.862  1.00 92.29           H
ATOM   2636 3HD1 LEU A 179     -11.600   5.079   0.889  1.00 92.29           H
ATOM   2637  CD2 LEU A 179     -11.985   5.951   3.455  1.00 92.29           C
ATOM   2638 1HD2 LEU A 179     -11.672   5.067   4.010  1.00 92.29           H
ATOM   2639 2HD2 LEU A 179     -12.168   6.770   4.149  1.00 92.29           H
ATOM   2640 3HD2 LEU A 179     -12.899   5.729   2.904  1.00 92.29           H
ATOM   2641  HN  LEU A 179      -9.452   9.040   2.441  1.00 92.29           H
ATOM   2642  N   CYS A 180      -7.597   8.952   4.890  1.00 93.03           N
ATOM   2643  CA  CYS A 180      -6.370   9.090   5.655  1.00 93.03           C
ATOM   2644  C   CYS A 180      -6.616  10.094   6.783  1.00 93.03           C
ATOM   2645  O   CYS A 180      -5.707  10.408   7.550  1.00 93.03           O
ATOM   2646  HA  CYS A 180      -6.140   8.104   6.058  1.00 93.03           H
ATOM   2647  CB  CYS A 180      -5.194   9.505   4.768  1.00 93.03           C
ATOM   2648 1HB  CYS A 180      -5.402  10.469   4.303  1.00 93.03           H
ATOM   2649 2HB  CYS A 180      -4.297   9.631   5.375  1.00 93.03           H
ATOM   2650  SG  CYS A 180      -4.904   8.239   3.479  1.00 93.03           S
ATOM   2651  HG  CYS A 180      -6.118   8.309   2.941  1.00 93.03           H
ATOM   2652  HN  CYS A 180      -7.751   9.665   4.206  1.00 93.03           H
ATOM   2653  N   ILE A 181      -7.851  10.570   6.849  1.00 93.86           N
ATOM   2654  CA  ILE A 181      -8.216  11.571   7.836  1.00 93.86           C
ATOM   2655  C   ILE A 181      -7.895  11.041   9.236  1.00 93.86           C
ATOM   2656  O   ILE A 181      -7.291  11.743  10.045  1.00 93.86           O
ATOM   2657  HA  ILE A 181      -7.600  12.452   7.652  1.00 93.86           H
ATOM   2658  CB  ILE A 181      -9.675  11.993   7.658  1.00 93.86           C
ATOM   2659  HB  ILE A 181     -10.272  11.097   7.490  1.00 93.86           H
ATOM   2660  CG1 ILE A 181      -9.842  12.884   6.425  1.00 93.86           C
ATOM   2661 1HG1 ILE A 181      -9.302  13.820   6.573  1.00 93.86           H
ATOM   2662 2HG1 ILE A 181      -9.401  12.395   5.557  1.00 93.86           H
ATOM   2663  CG2 ILE A 181     -10.212  12.663   8.925  1.00 93.86           C
ATOM   2664 1HG2 ILE A 181     -10.149  11.964   9.759  1.00 93.86           H
ATOM   2665 2HG2 ILE A 181      -9.616  13.548   9.148  1.00 93.86           H
ATOM   2666 3HG2 ILE A 181     -11.251  12.953   8.771  1.00 93.86           H
ATOM   2667  CD1 ILE A 181     -11.319  13.178   6.157  1.00 93.86           C
ATOM   2668 1HD1 ILE A 181     -11.851  12.242   5.986  1.00 93.86           H
ATOM   2669 2HD1 ILE A 181     -11.750  13.689   7.018  1.00 93.86           H
ATOM   2670 3HD1 ILE A 181     -11.409  13.813   5.275  1.00 93.86           H
ATOM   2671  HN  ILE A 181      -8.594  10.283   6.244  1.00 93.86           H
ATOM   2672  N   PRO A 182      -8.292   9.799   9.544  1.00 91.60           N
ATOM   2673  CA  PRO A 182      -8.088   9.254  10.888  1.00 91.60           C
ATOM   2674  C   PRO A 182      -6.642   9.367  11.343  1.00 91.60           C
ATOM   2675  O   PRO A 182      -6.373   9.773  12.473  1.00 91.60           O
ATOM   2676  HA  PRO A 182      -8.662   9.828  11.617  1.00 91.60           H
ATOM   2677  CB  PRO A 182      -8.530   7.795  10.759  1.00 91.60           C
ATOM   2678 1HB  PRO A 182      -7.693   7.143  10.510  1.00 91.60           H
ATOM   2679 2HB  PRO A 182      -8.959   7.421  11.689  1.00 91.60           H
ATOM   2680  CG  PRO A 182      -9.564   7.837   9.639  1.00 91.60           C
ATOM   2681 1HG  PRO A 182      -9.714   6.856   9.189  1.00 91.60           H
ATOM   2682 2HG  PRO A 182     -10.540   8.161  10.001  1.00 91.60           H
ATOM   2683  CD  PRO A 182      -8.960   8.829   8.658  1.00 91.60           C
ATOM   2684 1HD  PRO A 182      -8.252   8.350   7.983  1.00 91.60           H
ATOM   2685 2HD  PRO A 182      -9.723   9.297   8.035  1.00 91.60           H
ATOM   2686  N   GLU A 183      -5.742   9.001  10.443  1.00 92.23           N
ATOM   2687  CA  GLU A 183      -4.324   9.006  10.758  1.00 92.23           C
ATOM   2688  C   GLU A 183      -3.862  10.421  11.110  1.00 92.23           C
ATOM   2689  O   GLU A 183      -3.046  10.606  12.011  1.00 92.23           O
ATOM   2690  HA  GLU A 183      -4.218   8.355  11.627  1.00 92.23           H
ATOM   2691  CB  GLU A 183      -3.503   8.433   9.601  1.00 92.23           C
ATOM   2692 1HB  GLU A 183      -3.894   8.805   8.654  1.00 92.23           H
ATOM   2693 2HB  GLU A 183      -2.448   8.662   9.750  1.00 92.23           H
ATOM   2694  CG  GLU A 183      -3.610   6.908   9.554  1.00 92.23           C
ATOM   2695 1HG  GLU A 183      -2.879   6.510   8.851  1.00 92.23           H
ATOM   2696 2HG  GLU A 183      -3.371   6.492  10.533  1.00 92.23           H
ATOM   2697  CD  GLU A 183      -5.016   6.470   9.138  1.00 92.23           C
ATOM   2698  OE1 GLU A 183      -5.357   5.304   9.431  1.00 92.23           O
ATOM   2699  OE2 GLU A 183      -5.718   7.312   8.537  1.00 92.23           O
ATOM   2700  HN  GLU A 183      -5.967   8.706   9.514  1.00 92.23           H
ATOM   2701  N   ILE A 184      -4.406  11.385  10.381  1.00 93.84           N
ATOM   2702  CA  ILE A 184      -3.979  12.766  10.528  1.00 93.84           C
ATOM   2703  C   ILE A 184      -4.366  13.269  11.920  1.00 93.84           C
ATOM   2704  O   ILE A 184      -3.611  14.010  12.548  1.00 93.84           O
ATOM   2705  HA  ILE A 184      -2.892  12.783  10.444  1.00 93.84           H
ATOM   2706  CB  ILE A 184      -4.534  13.622   9.388  1.00 93.84           C
ATOM   2707  HB  ILE A 184      -5.616  13.494   9.360  1.00 93.84           H
ATOM   2708  CG1 ILE A 184      -3.988  13.158   8.037  1.00 93.84           C
ATOM   2709 1HG1 ILE A 184      -2.916  13.347   7.989  1.00 93.84           H
ATOM   2710 2HG1 ILE A 184      -4.126  12.081   7.935  1.00 93.84           H
ATOM   2711  CG2 ILE A 184      -4.262  15.108   9.636  1.00 93.84           C
ATOM   2712 1HG2 ILE A 184      -4.739  15.414  10.567  1.00 93.84           H
ATOM   2713 2HG2 ILE A 184      -3.187  15.274   9.706  1.00 93.84           H
ATOM   2714 3HG2 ILE A 184      -4.667  15.694   8.811  1.00 93.84           H
ATOM   2715  CD1 ILE A 184      -4.690  13.878   6.884  1.00 93.84           C
ATOM   2716 1HD1 ILE A 184      -5.759  13.667   6.921  1.00 93.84           H
ATOM   2717 2HD1 ILE A 184      -4.529  14.952   6.975  1.00 93.84           H
ATOM   2718 3HD1 ILE A 184      -4.283  13.529   5.935  1.00 93.84           H
ATOM   2719  HN  ILE A 184      -5.123  11.234   9.701  1.00 93.84           H
ATOM   2720  N   LEU A 185      -5.541  12.846  12.362  1.00 93.55           N
ATOM   2721  CA  LEU A 185      -6.141  13.415  13.557  1.00 93.55           C
ATOM   2722  C   LEU A 185      -5.431  12.858  14.793  1.00 93.55           C
ATOM   2723  O   LEU A 185      -5.023  13.614  15.672  1.00 93.55           O
ATOM   2724  HA  LEU A 185      -5.979  14.492  13.522  1.00 93.55           H
ATOM   2725  CB  LEU A 185      -7.653  13.185  13.559  1.00 93.55           C
ATOM   2726 1HB  LEU A 185      -7.839  12.125  13.386  1.00 93.55           H
ATOM   2727 2HB  LEU A 185      -8.034  13.416  14.554  1.00 93.55           H
ATOM   2728  CG  LEU A 185      -8.456  13.990  12.536  1.00 93.55           C
ATOM   2729  HG  LEU A 185      -8.115  13.711  11.539  1.00 93.55           H
ATOM   2730  CD1 LEU A 185      -9.945  13.649  12.616  1.00 93.55           C
ATOM   2731 1HD1 LEU A 185     -10.086  12.587  12.414  1.00 93.55           H
ATOM   2732 2HD1 LEU A 185     -10.318  13.881  13.614  1.00 93.55           H
ATOM   2733 3HD1 LEU A 185     -10.493  14.235  11.878  1.00 93.55           H
ATOM   2734  CD2 LEU A 185      -8.202  15.490  12.697  1.00 93.55           C
ATOM   2735 1HD2 LEU A 185      -8.498  15.803  13.698  1.00 93.55           H
ATOM   2736 2HD2 LEU A 185      -7.142  15.697  12.550  1.00 93.55           H
ATOM   2737 3HD2 LEU A 185      -8.785  16.039  11.957  1.00 93.55           H
ATOM   2738  HN  LEU A 185      -6.080  12.130  11.919  1.00 93.55           H
ATOM   2739  N   TYR A 186      -5.307  11.539  14.820  1.00 92.80           N
ATOM   2740  CA  TYR A 186      -5.024  10.839  16.061  1.00 92.80           C
ATOM   2741  C   TYR A 186      -3.532  10.524  16.185  1.00 92.80           C
ATOM   2742  O   TYR A 186      -3.081  10.036  17.220  1.00 92.80           O
ATOM   2743  HA  TYR A 186      -5.321  11.486  16.887  1.00 92.80           H
ATOM   2744  CB  TYR A 186      -5.806   9.526  15.993  1.00 92.80           C
ATOM   2745 1HB  TYR A 186      -5.458   8.951  15.135  1.00 92.80           H
ATOM   2746 2HB  TYR A 186      -5.586   8.937  16.883  1.00 92.80           H
ATOM   2747  CG  TYR A 186      -7.321   9.710  15.883  1.00 92.80           C
ATOM   2748  CD1 TYR A 186      -7.977  10.564  16.747  1.00 92.80           C
ATOM   2749  HD1 TYR A 186      -7.416  11.108  17.506  1.00 92.80           H
ATOM   2750  CD2 TYR A 186      -8.032   9.021  14.921  1.00 92.80           C
ATOM   2751  HD2 TYR A 186      -7.514   8.347  14.240  1.00 92.80           H
ATOM   2752  CE1 TYR A 186      -9.403  10.737  16.643  1.00 92.80           C
ATOM   2753  HE1 TYR A 186      -9.933  11.408  17.319  1.00 92.80           H
ATOM   2754  CE2 TYR A 186      -9.458   9.194  14.818  1.00 92.80           C
ATOM   2755  HE2 TYR A 186     -10.031   8.656  14.063  1.00 92.80           H
ATOM   2756  CZ  TYR A 186     -10.073  10.044  15.684  1.00 92.80           C
ATOM   2757  OH  TYR A 186     -11.420  10.207  15.587  1.00 92.80           O
ATOM   2758  HH  TYR A 186     -11.742  10.826  16.303  1.00 92.80           H
ATOM   2759  HN  TYR A 186      -5.396  10.952  14.015  1.00 92.80           H
ATOM   2760  N   SER A 187      -2.807  10.815  15.114  1.00 92.93           N
ATOM   2761  CA  SER A 187      -1.361  10.674  15.129  1.00 92.93           C
ATOM   2762  C   SER A 187      -0.742  11.729  16.048  1.00 92.93           C
ATOM   2763  O   SER A 187      -0.908  12.927  15.825  1.00 92.93           O
ATOM   2764  HA  SER A 187      -1.172   9.672  15.514  1.00 92.93           H
ATOM   2765  CB  SER A 187      -0.782  10.794  13.718  1.00 92.93           C
ATOM   2766 1HB  SER A 187      -1.100  11.738  13.275  1.00 92.93           H
ATOM   2767 2HB  SER A 187       0.306  10.819  13.773  1.00 92.93           H
ATOM   2768  OG  SER A 187      -1.190   9.716  12.880  1.00 92.93           O
ATOM   2769  HG  SER A 187      -2.188   9.686  12.822  1.00 92.93           H
ATOM   2770  HN  SER A 187      -3.192  11.140  14.251  1.00 92.93           H
ATOM   2771  N   GLN A 188      -0.041  11.244  17.063  1.00 91.81           N
ATOM   2772  CA  GLN A 188       0.743  12.121  17.917  1.00 91.81           C
ATOM   2773  C   GLN A 188       1.979  11.386  18.439  1.00 91.81           C
ATOM   2774  O   GLN A 188       2.094  10.171  18.287  1.00 91.81           O
ATOM   2775  HA  GLN A 188       1.048  12.950  17.278  1.00 91.81           H
ATOM   2776  CB  GLN A 188      -0.102  12.662  19.072  1.00 91.81           C
ATOM   2777 1HB  GLN A 188       0.469  13.404  19.628  1.00 91.81           H
ATOM   2778 2HB  GLN A 188      -0.983  13.168  18.676  1.00 91.81           H
ATOM   2779  CG  GLN A 188      -0.534  11.533  20.010  1.00 91.81           C
ATOM   2780 1HG  GLN A 188      -1.113  10.795  19.456  1.00 91.81           H
ATOM   2781 2HG  GLN A 188       0.347  11.021  20.398  1.00 91.81           H
ATOM   2782  CD  GLN A 188      -1.368  12.076  21.173  1.00 91.81           C
ATOM   2783  OE1 GLN A 188      -1.761  13.230  21.203  1.00 91.81           O
ATOM   2784  NE2 GLN A 188      -1.615  11.181  22.125  1.00 91.81           N
ATOM   2785 1HE2 GLN A 188      -1.263  10.249  22.039  1.00 91.81           H
ATOM   2786 2HE2 GLN A 188      -2.153  11.440  22.927  1.00 91.81           H
ATOM   2787  HN  GLN A 188      -0.003  10.275  17.305  1.00 91.81           H
ATOM   2788  N   ILE A 189       2.873  12.154  19.045  1.00 91.61           N
ATOM   2789  CA  ILE A 189       4.047  11.579  19.678  1.00 91.61           C
ATOM   2790  C   ILE A 189       3.724  11.249  21.137  1.00 91.61           C
ATOM   2791  O   ILE A 189       3.194  12.087  21.864  1.00 91.61           O
ATOM   2792  HA  ILE A 189       4.278  10.650  19.157  1.00 91.61           H
ATOM   2793  CB  ILE A 189       5.254  12.505  19.510  1.00 91.61           C
ATOM   2794  HB  ILE A 189       5.011  13.468  19.960  1.00 91.61           H
ATOM   2795  CG1 ILE A 189       5.549  12.758  18.031  1.00 91.61           C
ATOM   2796 1HG1 ILE A 189       5.902  11.839  17.564  1.00 91.61           H
ATOM   2797 2HG1 ILE A 189       4.631  13.044  17.517  1.00 91.61           H
ATOM   2798  CG2 ILE A 189       6.474  11.955  20.252  1.00 91.61           C
ATOM   2799 1HG2 ILE A 189       6.245  11.868  21.314  1.00 91.61           H
ATOM   2800 2HG2 ILE A 189       6.729  10.972  19.854  1.00 91.61           H
ATOM   2801 3HG2 ILE A 189       7.318  12.632  20.116  1.00 91.61           H
ATOM   2802  CD1 ILE A 189       6.599  13.858  17.861  1.00 91.61           C
ATOM   2803 1HD1 ILE A 189       6.232  14.782  18.308  1.00 91.61           H
ATOM   2804 2HD1 ILE A 189       7.523  13.557  18.355  1.00 91.61           H
ATOM   2805 3HD1 ILE A 189       6.790  14.018  16.800  1.00 91.61           H
ATOM   2806  HN  ILE A 189       2.805  13.150  19.106  1.00 91.61           H
ATOM   2807  N   LYS A 190       4.057  10.025  21.521  1.00 88.46           N
ATOM   2808  CA  LYS A 190       3.929   9.616  22.909  1.00 88.46           C
ATOM   2809  C   LYS A 190       5.314   9.285  23.468  1.00 88.46           C
ATOM   2810  O   LYS A 190       6.077   8.546  22.848  1.00 88.46           O
ATOM   2811  HA  LYS A 190       3.526  10.463  23.464  1.00 88.46           H
ATOM   2812  CB  LYS A 190       2.923   8.470  23.040  1.00 88.46           C
ATOM   2813 1HB  LYS A 190       1.985   8.748  22.559  1.00 88.46           H
ATOM   2814 2HB  LYS A 190       3.300   7.590  22.518  1.00 88.46           H
ATOM   2815  CG  LYS A 190       2.668   8.129  24.509  1.00 88.46           C
ATOM   2816 1HG  LYS A 190       3.533   7.608  24.921  1.00 88.46           H
ATOM   2817 2HG  LYS A 190       2.546   9.047  25.083  1.00 88.46           H
ATOM   2818  CD  LYS A 190       1.421   7.256  24.661  1.00 88.46           C
ATOM   2819 1HD  LYS A 190       0.530   7.884  24.649  1.00 88.46           H
ATOM   2820 2HD  LYS A 190       1.343   6.576  23.812  1.00 88.46           H
ATOM   2821  CE  LYS A 190       1.468   6.453  25.962  1.00 88.46           C
ATOM   2822 1HE  LYS A 190       2.505   6.289  26.258  1.00 88.46           H
ATOM   2823 2HE  LYS A 190       0.994   7.020  26.764  1.00 88.46           H
ATOM   2824  NZ  LYS A 190       0.783   5.152  25.794  1.00 88.46           N
ATOM   2825 1HZ  LYS A 190       0.872   4.610  26.646  1.00 88.46           H
ATOM   2826 2HZ  LYS A 190      -0.199   5.311  25.595  1.00 88.46           H
ATOM   2827 3HZ  LYS A 190       1.206   4.645  25.025  1.00 88.46           H
ATOM   2828  HN  LYS A 190       4.407   9.321  20.903  1.00 88.46           H
ATOM   2829  N   GLU A 191       5.597   9.848  24.634  1.00 85.62           N
ATOM   2830  CA  GLU A 191       6.845   9.561  25.320  1.00 85.62           C
ATOM   2831  C   GLU A 191       6.641   8.448  26.351  1.00 85.62           C
ATOM   2832  O   GLU A 191       5.732   8.521  27.176  1.00 85.62           O
ATOM   2833  HA  GLU A 191       7.532   9.225  24.544  1.00 85.62           H
ATOM   2834  CB  GLU A 191       7.410  10.821  25.979  1.00 85.62           C
ATOM   2835 1HB  GLU A 191       6.620  11.336  26.524  1.00 85.62           H
ATOM   2836 2HB  GLU A 191       8.264  10.557  26.604  1.00 85.62           H
ATOM   2837  CG  GLU A 191       7.933  11.802  24.928  1.00 85.62           C
ATOM   2838 1HG  GLU A 191       8.681  11.310  24.306  1.00 85.62           H
ATOM   2839 2HG  GLU A 191       7.118  12.102  24.269  1.00 85.62           H
ATOM   2840  CD  GLU A 191       8.545  13.039  25.588  1.00 85.62           C
ATOM   2841  OE1 GLU A 191       8.972  13.935  24.828  1.00 85.62           O
ATOM   2842  OE2 GLU A 191       8.571  13.061  26.837  1.00 85.62           O
ATOM   2843  HN  GLU A 191       4.992  10.488  25.107  1.00 85.62           H
ATOM   2844  N   GLU A 192       7.501   7.444  26.268  1.00 76.52           N
ATOM   2845  CA  GLU A 192       7.406   6.302  27.161  1.00 76.52           C
ATOM   2846  C   GLU A 192       8.802   5.848  27.594  1.00 76.52           C
ATOM   2847  O   GLU A 192       9.631   5.497  26.756  1.00 76.52           O
ATOM   2848  HA  GLU A 192       6.847   6.657  28.027  1.00 76.52           H
ATOM   2849  CB  GLU A 192       6.636   5.155  26.503  1.00 76.52           C
ATOM   2850 1HB  GLU A 192       5.629   5.486  26.249  1.00 76.52           H
ATOM   2851 2HB  GLU A 192       7.196   4.780  25.646  1.00 76.52           H
ATOM   2852  CG  GLU A 192       6.481   3.975  27.466  1.00 76.52           C
ATOM   2853 1HG  GLU A 192       7.255   3.234  27.265  1.00 76.52           H
ATOM   2854 2HG  GLU A 192       6.625   4.317  28.491  1.00 76.52           H
ATOM   2855  CD  GLU A 192       5.101   3.331  27.326  1.00 76.52           C
ATOM   2856  OE1 GLU A 192       4.789   2.466  28.173  1.00 76.52           O
ATOM   2857  OE2 GLU A 192       4.388   3.717  26.375  1.00 76.52           O
ATOM   2858  HN  GLU A 192       8.252   7.403  25.608  1.00 76.52           H
ATOM   2859  N   SER A 193       9.017   5.870  28.901  1.00 72.16           N
ATOM   2860  CA  SER A 193      10.244   5.334  29.466  1.00 72.16           C
ATOM   2861  C   SER A 193      11.456   6.002  28.815  1.00 72.16           C
ATOM   2862  O   SER A 193      12.505   5.378  28.661  1.00 72.16           O
ATOM   2863  HA  SER A 193      10.200   5.572  30.529  1.00 72.16           H
ATOM   2864  CB  SER A 193      10.315   3.816  29.287  1.00 72.16           C
ATOM   2865 1HB  SER A 193      10.405   3.580  28.227  1.00 72.16           H
ATOM   2866 2HB  SER A 193      11.212   3.435  29.776  1.00 72.16           H
ATOM   2867  OG  SER A 193       9.168   3.161  29.823  1.00 72.16           O
ATOM   2868  HG  SER A 193       9.182   2.191  29.577  1.00 72.16           H
ATOM   2869  HN  SER A 193       8.373   6.245  29.568  1.00 72.16           H
ATOM   2870  N   GLY A 194      11.272   7.262  28.450  1.00 76.60           N
ATOM   2871  CA  GLY A 194      12.353   8.038  27.867  1.00 76.60           C
ATOM   2872  C   GLY A 194      12.478   7.764  26.367  1.00 76.60           C
ATOM   2873  O   GLY A 194      13.421   8.224  25.725  1.00 76.60           O
ATOM   2874 1HA  GLY A 194      12.174   9.101  28.032  1.00 76.60           H
ATOM   2875 2HA  GLY A 194      13.291   7.793  28.364  1.00 76.60           H
ATOM   2876  HN  GLY A 194      10.405   7.751  28.546  1.00 76.60           H
ATOM   2877  N   ILE A 195      11.514   7.016  25.852  1.00 83.77           N
ATOM   2878  CA  ILE A 195      11.467   6.731  24.428  1.00 83.77           C
ATOM   2879  C   ILE A 195      10.284   7.473  23.803  1.00 83.77           C
ATOM   2880  O   ILE A 195       9.143   7.303  24.230  1.00 83.77           O
ATOM   2881  HA  ILE A 195      12.387   7.115  23.987  1.00 83.77           H
ATOM   2882  CB  ILE A 195      11.444   5.221  24.184  1.00 83.77           C
ATOM   2883  HB  ILE A 195      10.548   4.813  24.652  1.00 83.77           H
ATOM   2884  CG1 ILE A 195      12.646   4.541  24.842  1.00 83.77           C
ATOM   2885 1HG1 ILE A 195      13.567   4.898  24.380  1.00 83.77           H
ATOM   2886 2HG1 ILE A 195      12.691   4.814  25.896  1.00 83.77           H
ATOM   2887  CG2 ILE A 195      11.355   4.908  22.689  1.00 83.77           C
ATOM   2888 1HG2 ILE A 195      10.443   5.342  22.280  1.00 83.77           H
ATOM   2889 2HG2 ILE A 195      12.220   5.332  22.177  1.00 83.77           H
ATOM   2890 3HG2 ILE A 195      11.341   3.828  22.544  1.00 83.77           H
ATOM   2891  CD1 ILE A 195      12.558   3.020  24.706  1.00 83.77           C
ATOM   2892 1HD1 ILE A 195      11.648   2.664  25.189  1.00 83.77           H
ATOM   2893 2HD1 ILE A 195      12.538   2.749  23.650  1.00 83.77           H
ATOM   2894 3HD1 ILE A 195      13.425   2.561  25.182  1.00 83.77           H
ATOM   2895  HN  ILE A 195      10.775   6.608  26.389  1.00 83.77           H
ATOM   2896  N   ALA A 196      10.596   8.281  22.800  1.00 90.21           N
ATOM   2897  CA  ALA A 196       9.563   8.948  22.026  1.00 90.21           C
ATOM   2898  C   ALA A 196       9.061   8.003  20.933  1.00 90.21           C
ATOM   2899  O   ALA A 196       9.853   7.459  20.166  1.00 90.21           O
ATOM   2900  HA  ALA A 196       8.739   9.179  22.702  1.00 90.21           H
ATOM   2901  CB  ALA A 196      10.115  10.257  21.457  1.00 90.21           C
ATOM   2902 1HB  ALA A 196      10.431  10.904  22.276  1.00 90.21           H
ATOM   2903 2HB  ALA A 196      10.969  10.042  20.814  1.00 90.21           H
ATOM   2904 3HB  ALA A 196       9.340  10.756  20.877  1.00 90.21           H
ATOM   2905  HN  ALA A 196      11.534   8.482  22.515  1.00 90.21           H
ATOM   2906  N   ILE A 197       7.747   7.837  20.896  1.00 89.05           N
ATOM   2907  CA  ILE A 197       7.132   6.944  19.929  1.00 89.05           C
ATOM   2908  C   ILE A 197       6.046   7.701  19.161  1.00 89.05           C
ATOM   2909  O   ILE A 197       5.188   8.344  19.764  1.00 89.05           O
ATOM   2910  HA  ILE A 197       7.906   6.643  19.224  1.00 89.05           H
ATOM   2911  CB  ILE A 197       6.626   5.675  20.617  1.00 89.05           C
ATOM   2912  HB  ILE A 197       5.902   5.964  21.379  1.00 89.05           H
ATOM   2913  CG1 ILE A 197       7.767   4.947  21.331  1.00 89.05           C
ATOM   2914 1HG1 ILE A 197       8.506   4.618  20.600  1.00 89.05           H
ATOM   2915 2HG1 ILE A 197       8.273   5.633  22.009  1.00 89.05           H
ATOM   2916  CG2 ILE A 197       5.898   4.766  19.625  1.00 89.05           C
ATOM   2917 1HG2 ILE A 197       5.045   5.298  19.203  1.00 89.05           H
ATOM   2918 2HG2 ILE A 197       6.581   4.481  18.824  1.00 89.05           H
ATOM   2919 3HG2 ILE A 197       5.549   3.871  20.140  1.00 89.05           H
ATOM   2920  CD1 ILE A 197       7.243   3.741  22.113  1.00 89.05           C
ATOM   2921 1HD1 ILE A 197       6.522   4.077  22.859  1.00 89.05           H
ATOM   2922 2HD1 ILE A 197       6.759   3.045  21.428  1.00 89.05           H
ATOM   2923 3HD1 ILE A 197       8.074   3.242  22.611  1.00 89.05           H
ATOM   2924  HN  ILE A 197       7.107   8.299  21.511  1.00 89.05           H
ATOM   2925  N   CYS A 198       6.120   7.600  17.842  1.00 91.71           N
ATOM   2926  CA  CYS A 198       5.054   8.105  16.992  1.00 91.71           C
ATOM   2927  C   CYS A 198       3.951   7.047  16.925  1.00 91.71           C
ATOM   2928  O   CYS A 198       4.143   5.981  16.342  1.00 91.71           O
ATOM   2929  HA  CYS A 198       4.687   9.018  17.460  1.00 91.71           H
ATOM   2930  CB  CYS A 198       5.570   8.480  15.601  1.00 91.71           C
ATOM   2931 1HB  CYS A 198       6.203   9.365  15.666  1.00 91.71           H
ATOM   2932 2HB  CYS A 198       6.187   7.675  15.204  1.00 91.71           H
ATOM   2933  SG  CYS A 198       4.162   8.801  14.478  1.00 91.71           S
ATOM   2934  HN  CYS A 198       6.887   7.184  17.355  1.00 91.71           H
ATOM   2935  N   THR A 199       2.820   7.378  17.531  1.00 91.05           N
ATOM   2936  CA  THR A 199       1.698   6.456  17.576  1.00 91.05           C
ATOM   2937  C   THR A 199       0.381   7.208  17.377  1.00 91.05           C
ATOM   2938  O   THR A 199       0.342   8.434  17.472  1.00 91.05           O
ATOM   2939  HA  THR A 199       1.795   5.755  16.747  1.00 91.05           H
ATOM   2940  CB  THR A 199       1.767   5.692  18.900  1.00 91.05           C
ATOM   2941  HB  THR A 199       2.786   5.365  19.108  1.00 91.05           H
ATOM   2942  OG1 THR A 199       0.805   4.651  18.752  1.00 91.05           O
ATOM   2943  HG1 THR A 199       0.903   3.987  19.492  1.00 91.05           H
ATOM   2944  CG2 THR A 199       1.245   6.516  20.079  1.00 91.05           C
ATOM   2945 1HG2 THR A 199       0.204   6.786  19.902  1.00 91.05           H
ATOM   2946 2HG2 THR A 199       1.843   7.422  20.183  1.00 91.05           H
ATOM   2947 3HG2 THR A 199       1.317   5.927  20.994  1.00 91.05           H
ATOM   2948  HN  THR A 199       2.665   8.256  17.984  1.00 91.05           H
ATOM   2949  N   MET A 200      -0.666   6.443  17.104  1.00 91.64           N
ATOM   2950  CA  MET A 200      -2.017   6.971  17.175  1.00 91.64           C
ATOM   2951  C   MET A 200      -2.587   6.833  18.588  1.00 91.64           C
ATOM   2952  O   MET A 200      -2.407   5.803  19.236  1.00 91.64           O
ATOM   2953  HA  MET A 200      -1.935   8.025  16.911  1.00 91.64           H
ATOM   2954  CB  MET A 200      -2.912   6.219  16.187  1.00 91.64           C
ATOM   2955 1HB  MET A 200      -2.834   5.146  16.365  1.00 91.64           H
ATOM   2956 2HB  MET A 200      -3.953   6.494  16.352  1.00 91.64           H
ATOM   2957  CG  MET A 200      -2.518   6.532  14.743  1.00 91.64           C
ATOM   2958 1HG  MET A 200      -2.504   7.610  14.586  1.00 91.64           H
ATOM   2959 2HG  MET A 200      -1.509   6.168  14.545  1.00 91.64           H
ATOM   2960  SD  MET A 200      -3.672   5.767  13.616  1.00 91.64           S
ATOM   2961  CE  MET A 200      -3.452   4.053  14.062  1.00 91.64           C
ATOM   2962 1HE  MET A 200      -2.414   3.765  13.896  1.00 91.64           H
ATOM   2963 2HE  MET A 200      -3.703   3.916  15.114  1.00 91.64           H
ATOM   2964 3HE  MET A 200      -4.104   3.431  13.449  1.00 91.64           H
ATOM   2965  HN  MET A 200      -0.601   5.481  16.840  1.00 91.64           H
ATOM   2966  N   VAL A 201      -3.264   7.885  19.025  1.00 92.13           N
ATOM   2967  CA  VAL A 201      -3.928   7.864  20.317  1.00 92.13           C
ATOM   2968  C   VAL A 201      -5.414   8.172  20.127  1.00 92.13           C
ATOM   2969  O   VAL A 201      -5.770   9.172  19.505  1.00 92.13           O
ATOM   2970  HA  VAL A 201      -3.827   6.857  20.722  1.00 92.13           H
ATOM   2971  CB  VAL A 201      -3.235   8.833  21.277  1.00 92.13           C
ATOM   2972  HB  VAL A 201      -3.316   9.836  20.858  1.00 92.13           H
ATOM   2973  CG1 VAL A 201      -3.923   8.837  22.643  1.00 92.13           C
ATOM   2974 1HG1 VAL A 201      -4.962   9.145  22.526  1.00 92.13           H
ATOM   2975 2HG1 VAL A 201      -3.887   7.835  23.071  1.00 92.13           H
ATOM   2976 3HG1 VAL A 201      -3.410   9.534  23.306  1.00 92.13           H
ATOM   2977  CG2 VAL A 201      -1.747   8.500  21.413  1.00 92.13           C
ATOM   2978 1HG2 VAL A 201      -1.636   7.486  21.798  1.00 92.13           H
ATOM   2979 2HG2 VAL A 201      -1.268   8.572  20.437  1.00 92.13           H
ATOM   2980 3HG2 VAL A 201      -1.279   9.204  22.101  1.00 92.13           H
ATOM   2981  HN  VAL A 201      -3.362   8.738  18.513  1.00 92.13           H
ATOM   2982  N   TYR A 202      -6.243   7.294  20.674  1.00 91.44           N
ATOM   2983  CA  TYR A 202      -7.681   7.422  20.514  1.00 91.44           C
ATOM   2984  C   TYR A 202      -8.310   8.101  21.732  1.00 91.44           C
ATOM   2985  O   TYR A 202      -7.948   7.803  22.869  1.00 91.44           O
ATOM   2986  HA  TYR A 202      -7.868   8.032  19.630  1.00 91.44           H
ATOM   2987  CB  TYR A 202      -8.222   5.995  20.405  1.00 91.44           C
ATOM   2988 1HB  TYR A 202      -7.895   5.426  21.275  1.00 91.44           H
ATOM   2989 2HB  TYR A 202      -9.311   6.027  20.436  1.00 91.44           H
ATOM   2990  CG  TYR A 202      -7.783   5.259  19.137  1.00 91.44           C
ATOM   2991  CD1 TYR A 202      -8.502   5.409  17.968  1.00 91.44           C
ATOM   2992  HD1 TYR A 202      -9.382   6.052  17.949  1.00 91.44           H
ATOM   2993  CD2 TYR A 202      -6.669   4.445  19.162  1.00 91.44           C
ATOM   2994  HD2 TYR A 202      -6.102   4.326  20.085  1.00 91.44           H
ATOM   2995  CE1 TYR A 202      -8.090   4.716  16.775  1.00 91.44           C
ATOM   2996  HE1 TYR A 202      -8.648   4.826  15.846  1.00 91.44           H
ATOM   2997  CE2 TYR A 202      -6.257   3.752  17.969  1.00 91.44           C
ATOM   2998  HE2 TYR A 202      -5.379   3.106  17.975  1.00 91.44           H
ATOM   2999  CZ  TYR A 202      -6.987   3.922  16.835  1.00 91.44           C
ATOM   3000  OH  TYR A 202      -6.597   3.268  15.708  1.00 91.44           O
ATOM   3001  HH  TYR A 202      -5.987   2.512  15.945  1.00 91.44           H
ATOM   3002  HN  TYR A 202      -5.946   6.509  21.217  1.00 91.44           H
ATOM   3003  N   PRO A 203      -9.259   9.023  21.519  1.00 83.79           N
ATOM   3004  CA  PRO A 203      -9.778   9.840  22.619  1.00 83.79           C
ATOM   3005  C   PRO A 203     -10.596   9.024  23.607  1.00 83.79           C
ATOM   3006  O   PRO A 203     -11.233   8.042  23.229  1.00 83.79           O
ATOM   3007  HA  PRO A 203      -8.955  10.251  23.203  1.00 83.79           H
ATOM   3008  CB  PRO A 203     -10.629  10.898  21.914  1.00 83.79           C
ATOM   3009 1HB  PRO A 203     -11.482  11.198  22.523  1.00 83.79           H
ATOM   3010 2HB  PRO A 203     -10.055  11.801  21.705  1.00 83.79           H
ATOM   3011  CG  PRO A 203     -11.066  10.217  20.649  1.00 83.79           C
ATOM   3012 1HG  PRO A 203     -11.960   9.615  20.813  1.00 83.79           H
ATOM   3013 2HG  PRO A 203     -11.311  10.944  19.874  1.00 83.79           H
ATOM   3014  CD  PRO A 203      -9.905   9.360  20.238  1.00 83.79           C
ATOM   3015 1HD  PRO A 203     -10.233   8.467  19.706  1.00 83.79           H
ATOM   3016 2HD  PRO A 203      -9.226   9.895  19.574  1.00 83.79           H
ATOM   3017  N   SER A 204     -10.557   9.458  24.858  1.00 70.77           N
ATOM   3018  CA  SER A 204     -10.764   8.548  25.972  1.00 70.77           C
ATOM   3019  C   SER A 204     -12.057   7.756  25.768  1.00 70.77           C
ATOM   3020  O   SER A 204     -12.036   6.527  25.724  1.00 70.77           O
ATOM   3021  HA  SER A 204      -9.901   7.881  25.964  1.00 70.77           H
ATOM   3022  CB  SER A 204     -10.809   9.305  27.301  1.00 70.77           C
ATOM   3023 1HB  SER A 204     -11.105   8.622  28.097  1.00 70.77           H
ATOM   3024 2HB  SER A 204      -9.811   9.667  27.546  1.00 70.77           H
ATOM   3025  OG  SER A 204     -11.715  10.404  27.258  1.00 70.77           O
ATOM   3026  HG  SER A 204     -12.612  10.121  27.596  1.00 70.77           H
ATOM   3027  HN  SER A 204     -10.388  10.409  25.116  1.00 70.77           H
ATOM   3028  N   ASP A 205     -13.152   8.493  25.648  1.00 69.25           N
ATOM   3029  CA  ASP A 205     -14.446   7.983  26.065  1.00 69.25           C
ATOM   3030  C   ASP A 205     -14.775   6.722  25.263  1.00 69.25           C
ATOM   3031  O   ASP A 205     -15.097   5.683  25.838  1.00 69.25           O
ATOM   3032  HA  ASP A 205     -14.346   7.784  27.132  1.00 69.25           H
ATOM   3033  CB  ASP A 205     -15.552   9.009  25.807  1.00 69.25           C
ATOM   3034 1HB  ASP A 205     -15.458   9.403  24.796  1.00 69.25           H
ATOM   3035 2HB  ASP A 205     -16.526   8.523  25.872  1.00 69.25           H
ATOM   3036  CG  ASP A 205     -15.481  10.156  26.817  1.00 69.25           C
ATOM   3037  OD1 ASP A 205     -14.719  10.004  27.796  1.00 69.25           O
ATOM   3038  OD2 ASP A 205     -16.189  11.160  26.585  1.00 69.25           O
ATOM   3039  HN  ASP A 205     -13.163   9.421  25.275  1.00 69.25           H
ATOM   3040  N   GLU A 206     -14.684   6.855  23.948  1.00 81.62           N
ATOM   3041  CA  GLU A 206     -15.041   5.763  23.059  1.00 81.62           C
ATOM   3042  C   GLU A 206     -13.811   5.287  22.282  1.00 81.62           C
ATOM   3043  O   GLU A 206     -13.922   4.883  21.126  1.00 81.62           O
ATOM   3044  HA  GLU A 206     -15.399   4.965  23.709  1.00 81.62           H
ATOM   3045  CB  GLU A 206     -16.165   6.176  22.107  1.00 81.62           C
ATOM   3046 1HB  GLU A 206     -15.946   7.157  21.684  1.00 81.62           H
ATOM   3047 2HB  GLU A 206     -16.309   5.404  21.351  1.00 81.62           H
ATOM   3048  CG  GLU A 206     -17.495   6.304  22.852  1.00 81.62           C
ATOM   3049 1HG  GLU A 206     -17.346   6.862  23.776  1.00 81.62           H
ATOM   3050 2HG  GLU A 206     -18.202   6.872  22.247  1.00 81.62           H
ATOM   3051  CD  GLU A 206     -18.080   4.926  23.170  1.00 81.62           C
ATOM   3052  OE1 GLU A 206     -19.169   4.899  23.782  1.00 81.62           O
ATOM   3053  OE2 GLU A 206     -17.424   3.931  22.793  1.00 81.62           O
ATOM   3054  HN  GLU A 206     -14.373   7.688  23.491  1.00 81.62           H
ATOM   3055  N   SER A 207     -12.668   5.352  22.949  1.00 88.66           N
ATOM   3056  CA  SER A 207     -11.401   5.087  22.289  1.00 88.66           C
ATOM   3057  C   SER A 207     -11.412   3.684  21.678  1.00 88.66           C
ATOM   3058  O   SER A 207     -10.989   3.496  20.539  1.00 88.66           O
ATOM   3059  HA  SER A 207     -11.319   5.843  21.508  1.00 88.66           H
ATOM   3060  CB  SER A 207     -10.231   5.232  23.264  1.00 88.66           C
ATOM   3061 1HB  SER A 207      -9.337   4.790  22.825  1.00 88.66           H
ATOM   3062 2HB  SER A 207     -10.019   6.290  23.421  1.00 88.66           H
ATOM   3063  OG  SER A 207     -10.501   4.611  24.518  1.00 88.66           O
ATOM   3064  HG  SER A 207     -10.761   5.301  25.193  1.00 88.66           H
ATOM   3065  HN  SER A 207     -12.599   5.580  23.920  1.00 88.66           H
ATOM   3066  N   THR A 208     -11.901   2.735  22.464  1.00 89.35           N
ATOM   3067  CA  THR A 208     -11.834   1.336  22.078  1.00 89.35           C
ATOM   3068  C   THR A 208     -12.691   1.084  20.836  1.00 89.35           C
ATOM   3069  O   THR A 208     -12.241   0.444  19.887  1.00 89.35           O
ATOM   3070  HA  THR A 208     -10.804   1.103  21.808  1.00 89.35           H
ATOM   3071  CB  THR A 208     -12.249   0.493  23.285  1.00 89.35           C
ATOM   3072  HB  THR A 208     -12.192  -0.571  23.054  1.00 89.35           H
ATOM   3073  OG1 THR A 208     -13.545   0.980  23.620  1.00 89.35           O
ATOM   3074  HG1 THR A 208     -14.016   0.324  24.209  1.00 89.35           H
ATOM   3075  CG2 THR A 208     -11.406   0.791  24.526  1.00 89.35           C
ATOM   3076 1HG2 THR A 208     -11.517   1.841  24.797  1.00 89.35           H
ATOM   3077 2HG2 THR A 208     -10.358   0.580  24.314  1.00 89.35           H
ATOM   3078 3HG2 THR A 208     -11.742   0.166  25.353  1.00 89.35           H
ATOM   3079  HN  THR A 208     -12.335   2.910  23.348  1.00 89.35           H
ATOM   3080  N   LYS A 209     -13.910   1.600  20.883  1.00 91.11           N
ATOM   3081  CA  LYS A 209     -14.832   1.446  19.770  1.00 91.11           C
ATOM   3082  C   LYS A 209     -14.239   2.113  18.528  1.00 91.11           C
ATOM   3083  O   LYS A 209     -14.346   1.583  17.423  1.00 91.11           O
ATOM   3084  HA  LYS A 209     -14.932   0.378  19.574  1.00 91.11           H
ATOM   3085  CB  LYS A 209     -16.219   1.969  20.147  1.00 91.11           C
ATOM   3086 1HB  LYS A 209     -16.142   2.998  20.497  1.00 91.11           H
ATOM   3087 2HB  LYS A 209     -16.859   1.980  19.265  1.00 91.11           H
ATOM   3088  CG  LYS A 209     -16.855   1.101  21.235  1.00 91.11           C
ATOM   3089 1HG  LYS A 209     -16.653   0.050  21.031  1.00 91.11           H
ATOM   3090 2HG  LYS A 209     -16.403   1.332  22.200  1.00 91.11           H
ATOM   3091  CD  LYS A 209     -18.366   1.331  21.305  1.00 91.11           C
ATOM   3092 1HD  LYS A 209     -18.587   2.382  21.120  1.00 91.11           H
ATOM   3093 2HD  LYS A 209     -18.862   0.758  20.522  1.00 91.11           H
ATOM   3094  CE  LYS A 209     -18.920   0.921  22.672  1.00 91.11           C
ATOM   3095 1HE  LYS A 209     -19.412  -0.049  22.595  1.00 91.11           H
ATOM   3096 2HE  LYS A 209     -18.102   0.808  23.383  1.00 91.11           H
ATOM   3097  NZ  LYS A 209     -19.880   1.933  23.167  1.00 91.11           N
ATOM   3098 1HZ  LYS A 209     -20.371   1.566  23.974  1.00 91.11           H
ATOM   3099 2HZ  LYS A 209     -19.378   2.774  23.430  1.00 91.11           H
ATOM   3100 3HZ  LYS A 209     -20.547   2.152  22.435  1.00 91.11           H
ATOM   3101  HN  LYS A 209     -14.270   2.114  21.662  1.00 91.11           H
ATOM   3102  N   LEU A 210     -13.627   3.267  18.750  1.00 92.50           N
ATOM   3103  CA  LEU A 210     -13.070   4.042  17.654  1.00 92.50           C
ATOM   3104  C   LEU A 210     -11.938   3.249  16.998  1.00 92.50           C
ATOM   3105  O   LEU A 210     -11.884   3.133  15.775  1.00 92.50           O
ATOM   3106  HA  LEU A 210     -13.862   4.185  16.919  1.00 92.50           H
ATOM   3107  CB  LEU A 210     -12.647   5.430  18.140  1.00 92.50           C
ATOM   3108 1HB  LEU A 210     -13.507   5.905  18.612  1.00 92.50           H
ATOM   3109 2HB  LEU A 210     -11.887   5.307  18.911  1.00 92.50           H
ATOM   3110  CG  LEU A 210     -12.100   6.377  17.070  1.00 92.50           C
ATOM   3111  HG  LEU A 210     -11.262   5.885  16.575  1.00 92.50           H
ATOM   3112  CD1 LEU A 210     -13.154   6.662  15.998  1.00 92.50           C
ATOM   3113 1HD1 LEU A 210     -13.448   5.727  15.521  1.00 92.50           H
ATOM   3114 2HD1 LEU A 210     -14.026   7.123  16.461  1.00 92.50           H
ATOM   3115 3HD1 LEU A 210     -12.739   7.337  15.251  1.00 92.50           H
ATOM   3116  CD2 LEU A 210     -11.561   7.663  17.700  1.00 92.50           C
ATOM   3117 1HD2 LEU A 210     -12.364   8.168  18.237  1.00 92.50           H
ATOM   3118 2HD2 LEU A 210     -10.757   7.418  18.395  1.00 92.50           H
ATOM   3119 3HD2 LEU A 210     -11.178   8.318  16.918  1.00 92.50           H
ATOM   3120  HN  LEU A 210     -13.510   3.672  19.656  1.00 92.50           H
ATOM   3121  N   LYS A 211     -11.062   2.722  17.841  1.00 92.47           N
ATOM   3122  CA  LYS A 211      -9.951   1.919  17.360  1.00 92.47           C
ATOM   3123  C   LYS A 211     -10.491   0.760  16.520  1.00 92.47           C
ATOM   3124  O   LYS A 211     -10.058   0.555  15.387  1.00 92.47           O
ATOM   3125  HA  LYS A 211      -9.341   2.555  16.719  1.00 92.47           H
ATOM   3126  CB  LYS A 211      -9.067   1.473  18.527  1.00 92.47           C
ATOM   3127 1HB  LYS A 211      -8.672   2.348  19.045  1.00 92.47           H
ATOM   3128 2HB  LYS A 211      -9.666   0.920  19.251  1.00 92.47           H
ATOM   3129  CG  LYS A 211      -7.912   0.598  18.038  1.00 92.47           C
ATOM   3130 1HG  LYS A 211      -8.302  -0.342  17.648  1.00 92.47           H
ATOM   3131 2HG  LYS A 211      -7.398   1.095  17.214  1.00 92.47           H
ATOM   3132  CD  LYS A 211      -6.920   0.316  19.168  1.00 92.47           C
ATOM   3133 1HD  LYS A 211      -6.568   1.257  19.591  1.00 92.47           H
ATOM   3134 2HD  LYS A 211      -7.422  -0.226  19.970  1.00 92.47           H
ATOM   3135  CE  LYS A 211      -5.729  -0.499  18.662  1.00 92.47           C
ATOM   3136 1HE  LYS A 211      -6.063  -1.491  18.356  1.00 92.47           H
ATOM   3137 2HE  LYS A 211      -5.302  -0.021  17.780  1.00 92.47           H
ATOM   3138  NZ  LYS A 211      -4.697  -0.620  19.716  1.00 92.47           N
ATOM   3139 1HZ  LYS A 211      -3.842  -0.985  19.312  1.00 92.47           H
ATOM   3140 2HZ  LYS A 211      -4.518   0.293  20.120  1.00 92.47           H
ATOM   3141 3HZ  LYS A 211      -5.026  -1.251  20.439  1.00 92.47           H
ATOM   3142  HN  LYS A 211     -11.102   2.837  18.834  1.00 92.47           H
ATOM   3143  N   SER A 212     -11.429   0.032  17.108  1.00 91.49           N
ATOM   3144  CA  SER A 212     -11.984  -1.142  16.456  1.00 91.49           C
ATOM   3145  C   SER A 212     -12.535  -0.764  15.079  1.00 91.49           C
ATOM   3146  O   SER A 212     -12.306  -1.472  14.100  1.00 91.49           O
ATOM   3147  HA  SER A 212     -11.151  -1.838  16.356  1.00 91.49           H
ATOM   3148  CB  SER A 212     -13.082  -1.779  17.310  1.00 91.49           C
ATOM   3149 1HB  SER A 212     -12.680  -2.023  18.293  1.00 91.49           H
ATOM   3150 2HB  SER A 212     -13.885  -1.060  17.464  1.00 91.49           H
ATOM   3151  OG  SER A 212     -13.610  -2.958  16.708  1.00 91.49           O
ATOM   3152  HG  SER A 212     -12.864  -3.563  16.427  1.00 91.49           H
ATOM   3153  HN  SER A 212     -11.808   0.232  18.012  1.00 91.49           H
ATOM   3154  N   ALA A 213     -13.250   0.351  15.049  1.00 92.47           N
ATOM   3155  CA  ALA A 213     -13.899   0.791  13.826  1.00 92.47           C
ATOM   3156  C   ALA A 213     -12.834   1.135  12.783  1.00 92.47           C
ATOM   3157  O   ALA A 213     -12.942   0.736  11.625  1.00 92.47           O
ATOM   3158  HA  ALA A 213     -14.504  -0.036  13.455  1.00 92.47           H
ATOM   3159  CB  ALA A 213     -14.818   1.975  14.133  1.00 92.47           C
ATOM   3160 1HB  ALA A 213     -15.575   1.670  14.856  1.00 92.47           H
ATOM   3161 2HB  ALA A 213     -14.230   2.794  14.546  1.00 92.47           H
ATOM   3162 3HB  ALA A 213     -15.305   2.305  13.215  1.00 92.47           H
ATOM   3163  HN  ALA A 213     -13.389   0.948  15.839  1.00 92.47           H
ATOM   3164  N   VAL A 214     -11.828   1.872  13.232  1.00 91.28           N
ATOM   3165  CA  VAL A 214     -10.777   2.327  12.339  1.00 91.28           C
ATOM   3166  C   VAL A 214     -10.054   1.115  11.750  1.00 91.28           C
ATOM   3167  O   VAL A 214      -9.742   1.091  10.560  1.00 91.28           O
ATOM   3168  HA  VAL A 214     -11.251   2.881  11.528  1.00 91.28           H
ATOM   3169  CB  VAL A 214      -9.838   3.282  13.079  1.00 91.28           C
ATOM   3170  HB  VAL A 214      -9.546   2.806  14.016  1.00 91.28           H
ATOM   3171  CG1 VAL A 214      -8.567   3.540  12.268  1.00 91.28           C
ATOM   3172 1HG1 VAL A 214      -8.046   2.597  12.099  1.00 91.28           H
ATOM   3173 2HG1 VAL A 214      -8.832   3.985  11.309  1.00 91.28           H
ATOM   3174 3HG1 VAL A 214      -7.917   4.221  12.817  1.00 91.28           H
ATOM   3175  CG2 VAL A 214     -10.547   4.594  13.420  1.00 91.28           C
ATOM   3176 1HG2 VAL A 214     -10.881   5.076  12.502  1.00 91.28           H
ATOM   3177 2HG2 VAL A 214     -11.408   4.387  14.056  1.00 91.28           H
ATOM   3178 3HG2 VAL A 214      -9.857   5.254  13.946  1.00 91.28           H
ATOM   3179  HN  VAL A 214     -11.726   2.157  14.185  1.00 91.28           H
ATOM   3180  N   LEU A 215      -9.808   0.137  12.609  1.00 91.49           N
ATOM   3181  CA  LEU A 215      -9.108  -1.067  12.194  1.00 91.49           C
ATOM   3182  C   LEU A 215      -9.968  -1.828  11.183  1.00 91.49           C
ATOM   3183  O   LEU A 215      -9.464  -2.301  10.165  1.00 91.49           O
ATOM   3184  HA  LEU A 215      -8.188  -0.755  11.699  1.00 91.49           H
ATOM   3185  CB  LEU A 215      -8.707  -1.901  13.412  1.00 91.49           C
ATOM   3186 1HB  LEU A 215      -9.414  -1.697  14.216  1.00 91.49           H
ATOM   3187 2HB  LEU A 215      -8.811  -2.955  13.156  1.00 91.49           H
ATOM   3188  CG  LEU A 215      -7.291  -1.672  13.945  1.00 91.49           C
ATOM   3189  HG  LEU A 215      -6.620  -1.556  13.093  1.00 91.49           H
ATOM   3190  CD1 LEU A 215      -7.214  -0.380  14.760  1.00 91.49           C
ATOM   3191 1HD1 LEU A 215      -7.491   0.465  14.129  1.00 91.49           H
ATOM   3192 2HD1 LEU A 215      -7.900  -0.442  15.605  1.00 91.49           H
ATOM   3193 3HD1 LEU A 215      -6.197  -0.241  15.127  1.00 91.49           H
ATOM   3194  CD2 LEU A 215      -6.803  -2.883  14.742  1.00 91.49           C
ATOM   3195 1HD2 LEU A 215      -7.470  -3.055  15.587  1.00 91.49           H
ATOM   3196 2HD2 LEU A 215      -6.796  -3.763  14.099  1.00 91.49           H
ATOM   3197 3HD2 LEU A 215      -5.794  -2.693  15.110  1.00 91.49           H
ATOM   3198  HN  LEU A 215     -10.077   0.158  13.572  1.00 91.49           H
ATOM   3199  N   THR A 216     -11.251  -1.924  11.500  1.00 92.21           N
ATOM   3200  CA  THR A 216     -12.181  -2.643  10.645  1.00 92.21           C
ATOM   3201  C   THR A 216     -12.188  -2.040   9.239  1.00 92.21           C
ATOM   3202  O   THR A 216     -12.159  -2.768   8.248  1.00 92.21           O
ATOM   3203  HA  THR A 216     -11.835  -3.672  10.550  1.00 92.21           H
ATOM   3204  CB  THR A 216     -13.554  -2.626  11.321  1.00 92.21           C
ATOM   3205  HB  THR A 216     -13.935  -1.608  11.403  1.00 92.21           H
ATOM   3206  OG1 THR A 216     -13.341  -3.305  12.556  1.00 92.21           O
ATOM   3207  HG1 THR A 216     -13.241  -2.641  13.298  1.00 92.21           H
ATOM   3208  CG2 THR A 216     -14.577  -3.496  10.589  1.00 92.21           C
ATOM   3209 1HG2 THR A 216     -14.227  -4.528  10.566  1.00 92.21           H
ATOM   3210 2HG2 THR A 216     -14.701  -3.132   9.569  1.00 92.21           H
ATOM   3211 3HG2 THR A 216     -15.534  -3.448  11.110  1.00 92.21           H
ATOM   3212  HN  THR A 216     -11.656  -1.522  12.321  1.00 92.21           H
ATOM   3213  N   LEU A 217     -12.228  -0.716   9.197  1.00 89.55           N
ATOM   3214  CA  LEU A 217     -12.269  -0.008   7.929  1.00 89.55           C
ATOM   3215  C   LEU A 217     -11.020  -0.356   7.116  1.00 89.55           C
ATOM   3216  O   LEU A 217     -11.100  -0.557   5.905  1.00 89.55           O
ATOM   3217  HA  LEU A 217     -13.144  -0.362   7.385  1.00 89.55           H
ATOM   3218  CB  LEU A 217     -12.455   1.493   8.159  1.00 89.55           C
ATOM   3219 1HB  LEU A 217     -13.334   1.638   8.787  1.00 89.55           H
ATOM   3220 2HB  LEU A 217     -11.597   1.863   8.721  1.00 89.55           H
ATOM   3221  CG  LEU A 217     -12.614   2.349   6.902  1.00 89.55           C
ATOM   3222  HG  LEU A 217     -11.788   2.122   6.227  1.00 89.55           H
ATOM   3223  CD1 LEU A 217     -13.908   2.004   6.163  1.00 89.55           C
ATOM   3224 1HD1 LEU A 217     -13.891   0.954   5.871  1.00 89.55           H
ATOM   3225 2HD1 LEU A 217     -14.760   2.185   6.819  1.00 89.55           H
ATOM   3226 3HD1 LEU A 217     -13.996   2.628   5.273  1.00 89.55           H
ATOM   3227  CD2 LEU A 217     -12.525   3.839   7.239  1.00 89.55           C
ATOM   3228 1HD2 LEU A 217     -13.317   4.100   7.941  1.00 89.55           H
ATOM   3229 2HD2 LEU A 217     -11.556   4.054   7.687  1.00 89.55           H
ATOM   3230 3HD2 LEU A 217     -12.642   4.425   6.327  1.00 89.55           H
ATOM   3231  HN  LEU A 217     -12.232  -0.131  10.008  1.00 89.55           H
ATOM   3232  N   LYS A 218      -9.896  -0.416   7.814  1.00 87.71           N
ATOM   3233  CA  LYS A 218      -8.624  -0.684   7.164  1.00 87.71           C
ATOM   3234  C   LYS A 218      -8.661  -2.080   6.538  1.00 87.71           C
ATOM   3235  O   LYS A 218      -8.182  -2.276   5.422  1.00 87.71           O
ATOM   3236  HA  LYS A 218      -8.504   0.049   6.366  1.00 87.71           H
ATOM   3237  CB  LYS A 218      -7.467  -0.480   8.144  1.00 87.71           C
ATOM   3238 1HB  LYS A 218      -7.692  -0.980   9.087  1.00 87.71           H
ATOM   3239 2HB  LYS A 218      -6.564  -0.942   7.747  1.00 87.71           H
ATOM   3240  CG  LYS A 218      -7.218   1.008   8.396  1.00 87.71           C
ATOM   3241 1HG  LYS A 218      -6.786   1.464   7.505  1.00 87.71           H
ATOM   3242 2HG  LYS A 218      -8.166   1.512   8.585  1.00 87.71           H
ATOM   3243  CD  LYS A 218      -6.279   1.213   9.587  1.00 87.71           C
ATOM   3244 1HD  LYS A 218      -6.691   0.722  10.468  1.00 87.71           H
ATOM   3245 2HD  LYS A 218      -5.317   0.742   9.381  1.00 87.71           H
ATOM   3246  CE  LYS A 218      -6.073   2.701   9.873  1.00 87.71           C
ATOM   3247 1HE  LYS A 218      -5.728   3.207   8.971  1.00 87.71           H
ATOM   3248 2HE  LYS A 218      -7.023   3.159  10.152  1.00 87.71           H
ATOM   3249  NZ  LYS A 218      -5.088   2.889  10.962  1.00 87.71           N
ATOM   3250 1HZ  LYS A 218      -4.788   3.857  10.983  1.00 87.71           H
ATOM   3251 2HZ  LYS A 218      -5.515   2.647  11.849  1.00 87.71           H
ATOM   3252 3HZ  LYS A 218      -4.286   2.290  10.798  1.00 87.71           H
ATOM   3253  HN  LYS A 218      -9.845  -0.285   8.804  1.00 87.71           H
ATOM   3254  N   VAL A 219      -9.235  -3.013   7.283  1.00 88.30           N
ATOM   3255  CA  VAL A 219      -9.272  -4.399   6.849  1.00 88.30           C
ATOM   3256  C   VAL A 219     -10.147  -4.514   5.600  1.00 88.30           C
ATOM   3257  O   VAL A 219      -9.767  -5.168   4.629  1.00 88.30           O
ATOM   3258  HA  VAL A 219      -8.254  -4.691   6.592  1.00 88.30           H
ATOM   3259  CB  VAL A 219      -9.746  -5.294   7.996  1.00 88.30           C
ATOM   3260  HB  VAL A 219     -10.667  -4.868   8.395  1.00 88.30           H
ATOM   3261  CG1 VAL A 219     -10.060  -6.705   7.496  1.00 88.30           C
ATOM   3262 1HG1 VAL A 219     -10.846  -6.657   6.742  1.00 88.30           H
ATOM   3263 2HG1 VAL A 219      -9.164  -7.144   7.059  1.00 88.30           H
ATOM   3264 3HG1 VAL A 219     -10.395  -7.320   8.332  1.00 88.30           H
ATOM   3265  CG2 VAL A 219      -8.716  -5.329   9.126  1.00 88.30           C
ATOM   3266 1HG2 VAL A 219      -7.772  -5.720   8.745  1.00 88.30           H
ATOM   3267 2HG2 VAL A 219      -8.563  -4.320   9.510  1.00 88.30           H
ATOM   3268 3HG2 VAL A 219      -9.078  -5.972   9.928  1.00 88.30           H
ATOM   3269  HN  VAL A 219      -9.668  -2.835   8.167  1.00 88.30           H
ATOM   3270  N   ILE A 220     -11.303  -3.870   5.664  1.00 87.72           N
ATOM   3271  CA  ILE A 220     -12.279  -3.974   4.593  1.00 87.72           C
ATOM   3272  C   ILE A 220     -11.700  -3.356   3.319  1.00 87.72           C
ATOM   3273  O   ILE A 220     -11.656  -4.004   2.275  1.00 87.72           O
ATOM   3274  HA  ILE A 220     -12.454  -5.035   4.413  1.00 87.72           H
ATOM   3275  CB  ILE A 220     -13.614  -3.362   5.023  1.00 87.72           C
ATOM   3276  HB  ILE A 220     -13.417  -2.377   5.446  1.00 87.72           H
ATOM   3277  CG1 ILE A 220     -14.275  -4.201   6.118  1.00 87.72           C
ATOM   3278 1HG1 ILE A 220     -14.573  -5.167   5.711  1.00 87.72           H
ATOM   3279 2HG1 ILE A 220     -13.556  -4.398   6.914  1.00 87.72           H
ATOM   3280  CG2 ILE A 220     -14.537  -3.160   3.819  1.00 87.72           C
ATOM   3281 1HG2 ILE A 220     -14.060  -2.491   3.103  1.00 87.72           H
ATOM   3282 2HG2 ILE A 220     -14.731  -4.122   3.345  1.00 87.72           H
ATOM   3283 3HG2 ILE A 220     -15.479  -2.724   4.153  1.00 87.72           H
ATOM   3284  CD1 ILE A 220     -15.498  -3.484   6.695  1.00 87.72           C
ATOM   3285 1HD1 ILE A 220     -15.191  -2.530   7.122  1.00 87.72           H
ATOM   3286 2HD1 ILE A 220     -16.224  -3.310   5.901  1.00 87.72           H
ATOM   3287 3HD1 ILE A 220     -15.948  -4.102   7.471  1.00 87.72           H
ATOM   3288  HN  ILE A 220     -11.575  -3.285   6.429  1.00 87.72           H
ATOM   3289  N   LEU A 221     -11.272  -2.109   3.447  1.00 83.39           N
ATOM   3290  CA  LEU A 221     -10.876  -1.331   2.285  1.00 83.39           C
ATOM   3291  C   LEU A 221      -9.475  -1.758   1.844  1.00 83.39           C
ATOM   3292  O   LEU A 221      -9.106  -1.585   0.683  1.00 83.39           O
ATOM   3293  HA  LEU A 221     -11.576  -1.562   1.483  1.00 83.39           H
ATOM   3294  CB  LEU A 221     -10.999   0.166   2.576  1.00 83.39           C
ATOM   3295 1HB  LEU A 221     -10.409   0.394   3.464  1.00 83.39           H
ATOM   3296 2HB  LEU A 221     -10.552   0.715   1.747  1.00 83.39           H
ATOM   3297  CG  LEU A 221     -12.419   0.693   2.793  1.00 83.39           C
ATOM   3298  HG  LEU A 221     -12.833   0.205   3.675  1.00 83.39           H
ATOM   3299  CD1 LEU A 221     -12.410   2.198   3.070  1.00 83.39           C
ATOM   3300 1HD1 LEU A 221     -11.822   2.398   3.966  1.00 83.39           H
ATOM   3301 2HD1 LEU A 221     -11.969   2.721   2.221  1.00 83.39           H
ATOM   3302 3HD1 LEU A 221     -13.431   2.546   3.220  1.00 83.39           H
ATOM   3303  CD2 LEU A 221     -13.323   0.333   1.612  1.00 83.39           C
ATOM   3304 1HD2 LEU A 221     -12.922   0.775   0.700  1.00 83.39           H
ATOM   3305 2HD2 LEU A 221     -13.365  -0.751   1.503  1.00 83.39           H
ATOM   3306 3HD2 LEU A 221     -14.327   0.719   1.792  1.00 83.39           H
ATOM   3307  HN  LEU A 221     -11.193  -1.632   4.322  1.00 83.39           H
ATOM   3308  N   GLY A 222      -8.732  -2.308   2.793  1.00 76.11           N
ATOM   3309  CA  GLY A 222      -7.327  -2.603   2.567  1.00 76.11           C
ATOM   3310  C   GLY A 222      -7.160  -3.903   1.777  1.00 76.11           C
ATOM   3311  O   GLY A 222      -6.235  -4.032   0.977  1.00 76.11           O
ATOM   3312 1HA  GLY A 222      -6.862  -1.781   2.024  1.00 76.11           H
ATOM   3313 2HA  GLY A 222      -6.811  -2.686   3.524  1.00 76.11           H
ATOM   3314  HN  GLY A 222      -9.074  -2.551   3.701  1.00 76.11           H
ATOM   3315  N   PHE A 223      -8.069  -4.833   2.030  1.00 77.60           N
ATOM   3316  CA  PHE A 223      -7.907  -6.191   1.540  1.00 77.60           C
ATOM   3317  C   PHE A 223      -9.156  -6.655   0.788  1.00 77.60           C
ATOM   3318  O   PHE A 223      -9.105  -6.899  -0.417  1.00 77.60           O
ATOM   3319  HA  PHE A 223      -7.055  -6.190   0.860  1.00 77.60           H
ATOM   3320  CB  PHE A 223      -7.700  -7.086   2.763  1.00 77.60           C
ATOM   3321 1HB  PHE A 223      -6.899  -6.670   3.374  1.00 77.60           H
ATOM   3322 2HB  PHE A 223      -8.605  -7.071   3.369  1.00 77.60           H
ATOM   3323  CG  PHE A 223      -7.358  -8.538   2.421  1.00 77.60           C
ATOM   3324  CD1 PHE A 223      -8.240  -9.531   2.712  1.00 77.60           C
ATOM   3325  HD1 PHE A 223      -9.190  -9.293   3.189  1.00 77.60           H
ATOM   3326  CD2 PHE A 223      -6.171  -8.835   1.826  1.00 77.60           C
ATOM   3327  HD2 PHE A 223      -5.464  -8.039   1.592  1.00 77.60           H
ATOM   3328  CE1 PHE A 223      -7.922 -10.878   2.395  1.00 77.60           C
ATOM   3329  HE1 PHE A 223      -8.629 -11.675   2.628  1.00 77.60           H
ATOM   3330  CE2 PHE A 223      -5.854 -10.182   1.508  1.00 77.60           C
ATOM   3331  HE2 PHE A 223      -4.903 -10.420   1.031  1.00 77.60           H
ATOM   3332  CZ  PHE A 223      -6.736 -11.175   1.799  1.00 77.60           C
ATOM   3333  HZ  PHE A 223      -6.492 -12.209   1.556  1.00 77.60           H
ATOM   3334  HN  PHE A 223      -8.903  -4.671   2.558  1.00 77.60           H
ATOM   3335  N   PHE A 224     -10.248  -6.764   1.530  1.00 84.06           N
ATOM   3336  CA  PHE A 224     -11.422  -7.464   1.036  1.00 84.06           C
ATOM   3337  C   PHE A 224     -11.975  -6.788  -0.220  1.00 84.06           C
ATOM   3338  O   PHE A 224     -12.303  -7.460  -1.197  1.00 84.06           O
ATOM   3339  HA  PHE A 224     -11.114  -8.481   0.794  1.00 84.06           H
ATOM   3340  CB  PHE A 224     -12.478  -7.401   2.141  1.00 84.06           C
ATOM   3341 1HB  PHE A 224     -12.441  -6.418   2.610  1.00 84.06           H
ATOM   3342 2HB  PHE A 224     -13.466  -7.504   1.692  1.00 84.06           H
ATOM   3343  CG  PHE A 224     -12.312  -8.472   3.222  1.00 84.06           C
ATOM   3344  CD1 PHE A 224     -12.751  -9.739   2.997  1.00 84.06           C
ATOM   3345  HD1 PHE A 224     -13.220  -9.992   2.047  1.00 84.06           H
ATOM   3346  CD2 PHE A 224     -11.726  -8.155   4.408  1.00 84.06           C
ATOM   3347  HD2 PHE A 224     -11.374  -7.140   4.588  1.00 84.06           H
ATOM   3348  CE1 PHE A 224     -12.597 -10.732   4.000  1.00 84.06           C
ATOM   3349  HE1 PHE A 224     -12.948 -11.748   3.820  1.00 84.06           H
ATOM   3350  CE2 PHE A 224     -11.572  -9.149   5.411  1.00 84.06           C
ATOM   3351  HE2 PHE A 224     -11.102  -8.895   6.361  1.00 84.06           H
ATOM   3352  CZ  PHE A 224     -12.010 -10.416   5.186  1.00 84.06           C
ATOM   3353  HZ  PHE A 224     -11.892 -11.178   5.956  1.00 84.06           H
ATOM   3354  HN  PHE A 224     -10.338  -6.386   2.451  1.00 84.06           H
ATOM   3355  N   LEU A 225     -12.060  -5.468  -0.154  1.00 82.13           N
ATOM   3356  CA  LEU A 225     -12.621  -4.698  -1.252  1.00 82.13           C
ATOM   3357  C   LEU A 225     -11.794  -4.943  -2.515  1.00 82.13           C
ATOM   3358  O   LEU A 225     -12.343  -5.268  -3.567  1.00 82.13           O
ATOM   3359  HA  LEU A 225     -13.633  -5.065  -1.425  1.00 82.13           H
ATOM   3360  CB  LEU A 225     -12.735  -3.221  -0.868  1.00 82.13           C
ATOM   3361 1HB  LEU A 225     -13.345  -3.146   0.032  1.00 82.13           H
ATOM   3362 2HB  LEU A 225     -11.741  -2.856  -0.609  1.00 82.13           H
ATOM   3363  CG  LEU A 225     -13.327  -2.295  -1.932  1.00 82.13           C
ATOM   3364  HG  LEU A 225     -12.773  -2.442  -2.859  1.00 82.13           H
ATOM   3365  CD1 LEU A 225     -14.787  -2.652  -2.217  1.00 82.13           C
ATOM   3366 1HD1 LEU A 225     -14.847  -3.680  -2.576  1.00 82.13           H
ATOM   3367 2HD1 LEU A 225     -15.371  -2.552  -1.302  1.00 82.13           H
ATOM   3368 3HD1 LEU A 225     -15.184  -1.978  -2.977  1.00 82.13           H
ATOM   3369  CD2 LEU A 225     -13.163  -0.827  -1.534  1.00 82.13           C
ATOM   3370 1HD2 LEU A 225     -13.676  -0.647  -0.589  1.00 82.13           H
ATOM   3371 2HD2 LEU A 225     -12.103  -0.598  -1.421  1.00 82.13           H
ATOM   3372 3HD2 LEU A 225     -13.592  -0.191  -2.307  1.00 82.13           H
ATOM   3373  HN  LEU A 225     -11.756  -4.926   0.630  1.00 82.13           H
ATOM   3374  N   PRO A 226     -10.465  -4.793  -2.436  1.00 75.81           N
ATOM   3375  CA  PRO A 226      -9.612  -4.990  -3.611  1.00 75.81           C
ATOM   3376  C   PRO A 226      -9.562  -6.444  -4.050  1.00 75.81           C
ATOM   3377  O   PRO A 226      -9.619  -6.739  -5.243  1.00 75.81           O
ATOM   3378  HA  PRO A 226     -10.018  -4.449  -4.466  1.00 75.81           H
ATOM   3379  CB  PRO A 226      -8.242  -4.487  -3.152  1.00 75.81           C
ATOM   3380 1HB  PRO A 226      -7.432  -5.042  -3.627  1.00 75.81           H
ATOM   3381 2HB  PRO A 226      -8.096  -3.436  -3.401  1.00 75.81           H
ATOM   3382  CG  PRO A 226      -8.262  -4.705  -1.666  1.00 75.81           C
ATOM   3383 1HG  PRO A 226      -7.968  -5.723  -1.413  1.00 75.81           H
ATOM   3384 2HG  PRO A 226      -7.565  -4.037  -1.160  1.00 75.81           H
ATOM   3385  CD  PRO A 226      -9.676  -4.429  -1.245  1.00 75.81           C
ATOM   3386 1HD  PRO A 226      -9.960  -5.025  -0.378  1.00 75.81           H
ATOM   3387 2HD  PRO A 226      -9.818  -3.383  -0.974  1.00 75.81           H
ATOM   3388  N   PHE A 227      -9.455  -7.323  -3.064  1.00 80.96           N
ATOM   3389  CA  PHE A 227      -9.336  -8.745  -3.339  1.00 80.96           C
ATOM   3390  C   PHE A 227     -10.526  -9.246  -4.160  1.00 80.96           C
ATOM   3391  O   PHE A 227     -10.350  -9.983  -5.129  1.00 80.96           O
ATOM   3392  HA  PHE A 227      -8.418  -8.889  -3.909  1.00 80.96           H
ATOM   3393  CB  PHE A 227      -9.325  -9.462  -1.988  1.00 80.96           C
ATOM   3394 1HB  PHE A 227      -8.459  -9.128  -1.417  1.00 80.96           H
ATOM   3395 2HB  PHE A 227     -10.210  -9.168  -1.424  1.00 80.96           H
ATOM   3396  CG  PHE A 227      -9.290 -10.988  -2.093  1.00 80.96           C
ATOM   3397  CD1 PHE A 227     -10.424 -11.711  -1.890  1.00 80.96           C
ATOM   3398  HD1 PHE A 227     -11.358 -11.202  -1.651  1.00 80.96           H
ATOM   3399  CD2 PHE A 227      -8.124 -11.623  -2.391  1.00 80.96           C
ATOM   3400  HD2 PHE A 227      -7.215 -11.044  -2.555  1.00 80.96           H
ATOM   3401  CE1 PHE A 227     -10.391 -13.127  -1.988  1.00 80.96           C
ATOM   3402  HE1 PHE A 227     -11.300 -13.706  -1.824  1.00 80.96           H
ATOM   3403  CE2 PHE A 227      -8.092 -13.039  -2.490  1.00 80.96           C
ATOM   3404  HE2 PHE A 227      -7.157 -13.547  -2.728  1.00 80.96           H
ATOM   3405  CZ  PHE A 227      -9.226 -13.761  -2.286  1.00 80.96           C
ATOM   3406  HZ  PHE A 227      -9.201 -14.848  -2.361  1.00 80.96           H
ATOM   3407  HN  PHE A 227      -9.448  -7.078  -2.095  1.00 80.96           H
ATOM   3408  N   VAL A 228     -11.711  -8.827  -3.741  1.00 83.47           N
ATOM   3409  CA  VAL A 228     -12.932  -9.252  -4.403  1.00 83.47           C
ATOM   3410  C   VAL A 228     -12.931  -8.739  -5.845  1.00 83.47           C
ATOM   3411  O   VAL A 228     -13.224  -9.488  -6.775  1.00 83.47           O
ATOM   3412  HA  VAL A 228     -12.936 -10.342  -4.420  1.00 83.47           H
ATOM   3413  CB  VAL A 228     -14.151  -8.786  -3.604  1.00 83.47           C
ATOM   3414  HB  VAL A 228     -14.024  -7.726  -3.387  1.00 83.47           H
ATOM   3415  CG1 VAL A 228     -15.436  -8.949  -4.418  1.00 83.47           C
ATOM   3416 1HG1 VAL A 228     -15.367  -8.354  -5.329  1.00 83.47           H
ATOM   3417 2HG1 VAL A 228     -15.570  -9.999  -4.680  1.00 83.47           H
ATOM   3418 3HG1 VAL A 228     -16.286  -8.611  -3.827  1.00 83.47           H
ATOM   3419  CG2 VAL A 228     -14.249  -9.530  -2.270  1.00 83.47           C
ATOM   3420 1HG2 VAL A 228     -14.341 -10.600  -2.457  1.00 83.47           H
ATOM   3421 2HG2 VAL A 228     -13.351  -9.340  -1.682  1.00 83.47           H
ATOM   3422 3HG2 VAL A 228     -15.123  -9.180  -1.722  1.00 83.47           H
ATOM   3423  HN  VAL A 228     -11.844  -8.209  -2.966  1.00 83.47           H
ATOM   3424  N   VAL A 229     -12.597  -7.464  -5.984  1.00 76.79           N
ATOM   3425  CA  VAL A 229     -12.697  -6.801  -7.274  1.00 76.79           C
ATOM   3426  C   VAL A 229     -11.698  -7.433  -8.245  1.00 76.79           C
ATOM   3427  O   VAL A 229     -12.034  -7.705  -9.397  1.00 76.79           O
ATOM   3428  HA  VAL A 229     -13.706  -6.966  -7.651  1.00 76.79           H
ATOM   3429  CB  VAL A 229     -12.495  -5.294  -7.105  1.00 76.79           C
ATOM   3430  HB  VAL A 229     -11.481  -5.131  -6.740  1.00 76.79           H
ATOM   3431  CG1 VAL A 229     -12.635  -4.569  -8.444  1.00 76.79           C
ATOM   3432 1HG1 VAL A 229     -11.886  -4.946  -9.142  1.00 76.79           H
ATOM   3433 2HG1 VAL A 229     -13.631  -4.744  -8.851  1.00 76.79           H
ATOM   3434 3HG1 VAL A 229     -12.486  -3.499  -8.296  1.00 76.79           H
ATOM   3435  CG2 VAL A 229     -13.465  -4.724  -6.068  1.00 76.79           C
ATOM   3436 1HG2 VAL A 229     -14.490  -4.905  -6.392  1.00 76.79           H
ATOM   3437 2HG2 VAL A 229     -13.296  -5.209  -5.107  1.00 76.79           H
ATOM   3438 3HG2 VAL A 229     -13.300  -3.651  -5.968  1.00 76.79           H
ATOM   3439  HN  VAL A 229     -12.265  -6.888  -5.238  1.00 76.79           H
ATOM   3440  N   MET A 230     -10.490  -7.649  -7.745  1.00 77.19           N
ATOM   3441  CA  MET A 230      -9.440  -8.243  -8.555  1.00 77.19           C
ATOM   3442  C   MET A 230      -9.828  -9.651  -9.010  1.00 77.19           C
ATOM   3443  O   MET A 230      -9.634 -10.008 -10.171  1.00 77.19           O
ATOM   3444  HA  MET A 230      -9.334  -7.590  -9.422  1.00 77.19           H
ATOM   3445  CB  MET A 230      -8.144  -8.307  -7.744  1.00 77.19           C
ATOM   3446 1HB  MET A 230      -8.374  -8.532  -6.702  1.00 77.19           H
ATOM   3447 2HB  MET A 230      -7.519  -9.119  -8.115  1.00 77.19           H
ATOM   3448  CG  MET A 230      -7.378  -6.985  -7.829  1.00 77.19           C
ATOM   3449 1HG  MET A 230      -7.229  -6.708  -8.873  1.00 77.19           H
ATOM   3450 2HG  MET A 230      -7.960  -6.188  -7.368  1.00 77.19           H
ATOM   3451  SD  MET A 230      -5.800  -7.141  -7.009  1.00 77.19           S
ATOM   3452  CE  MET A 230      -6.323  -7.016  -5.306  1.00 77.19           C
ATOM   3453 1HE  MET A 230      -6.813  -6.055  -5.146  1.00 77.19           H
ATOM   3454 2HE  MET A 230      -7.021  -7.822  -5.080  1.00 77.19           H
ATOM   3455 3HE  MET A 230      -5.454  -7.093  -4.653  1.00 77.19           H
ATOM   3456  HN  MET A 230     -10.226  -7.426  -6.807  1.00 77.19           H
ATOM   3457  N   ALA A 231     -10.370 -10.413  -8.071  1.00 80.48           N
ATOM   3458  CA  ALA A 231     -10.764 -11.783  -8.354  1.00 80.48           C
ATOM   3459  C   ALA A 231     -11.795 -11.789  -9.485  1.00 80.48           C
ATOM   3460  O   ALA A 231     -11.698 -12.591 -10.413  1.00 80.48           O
ATOM   3461  HA  ALA A 231      -9.876 -12.323  -8.681  1.00 80.48           H
ATOM   3462  CB  ALA A 231     -11.296 -12.436  -7.077  1.00 80.48           C
ATOM   3463 1HB  ALA A 231     -10.516 -12.432  -6.315  1.00 80.48           H
ATOM   3464 2HB  ALA A 231     -12.159 -11.877  -6.716  1.00 80.48           H
ATOM   3465 3HB  ALA A 231     -11.591 -13.463  -7.290  1.00 80.48           H
ATOM   3466  HN  ALA A 231     -10.541 -10.110  -7.134  1.00 80.48           H
ATOM   3467  N   CYS A 232     -12.758 -10.887  -9.370  1.00 79.35           N
ATOM   3468  CA  CYS A 232     -13.818 -10.793 -10.360  1.00 79.35           C
ATOM   3469  C   CYS A 232     -13.192 -10.397 -11.698  1.00 79.35           C
ATOM   3470  O   CYS A 232     -13.444 -11.037 -12.718  1.00 79.35           O
ATOM   3471  HA  CYS A 232     -14.275 -11.781 -10.423  1.00 79.35           H
ATOM   3472  CB  CYS A 232     -14.910  -9.812  -9.928  1.00 79.35           C
ATOM   3473 1HB  CYS A 232     -14.460  -8.871  -9.610  1.00 79.35           H
ATOM   3474 2HB  CYS A 232     -15.560  -9.585 -10.772  1.00 79.35           H
ATOM   3475  SG  CYS A 232     -15.890 -10.529  -8.559  1.00 79.35           S
ATOM   3476  HG  CYS A 232     -15.041 -10.196  -7.591  1.00 79.35           H
ATOM   3477  HN  CYS A 232     -12.821 -10.228  -8.620  1.00 79.35           H
ATOM   3478  N   CYS A 233     -12.388  -9.345 -11.652  1.00 72.44           N
ATOM   3479  CA  CYS A 233     -11.858  -8.754 -12.868  1.00 72.44           C
ATOM   3480  C   CYS A 233     -11.067  -9.827 -13.619  1.00 72.44           C
ATOM   3481  O   CYS A 233     -11.279 -10.038 -14.812  1.00 72.44           O
ATOM   3482  HA  CYS A 233     -12.715  -8.423 -13.455  1.00 72.44           H
ATOM   3483  CB  CYS A 233     -11.004  -7.519 -12.572  1.00 72.44           C
ATOM   3484 1HB  CYS A 233     -10.276  -7.749 -11.794  1.00 72.44           H
ATOM   3485 2HB  CYS A 233     -10.441  -7.234 -13.461  1.00 72.44           H
ATOM   3486  SG  CYS A 233     -12.073  -6.133 -12.038  1.00 72.44           S
ATOM   3487  HG  CYS A 233     -12.355  -6.630 -10.837  1.00 72.44           H
ATOM   3488  HN  CYS A 233     -12.100  -8.899 -10.804  1.00 72.44           H
ATOM   3489  N   TYR A 234     -10.173 -10.478 -12.889  1.00 75.25           N
ATOM   3490  CA  TYR A 234      -9.245 -11.414 -13.501  1.00 75.25           C
ATOM   3491  C   TYR A 234      -9.960 -12.701 -13.917  1.00 75.25           C
ATOM   3492  O   TYR A 234      -9.555 -13.358 -14.875  1.00 75.25           O
ATOM   3493  HA  TYR A 234      -8.824 -10.939 -14.387  1.00 75.25           H
ATOM   3494  CB  TYR A 234      -8.209 -11.744 -12.425  1.00 75.25           C
ATOM   3495 1HB  TYR A 234      -8.720 -11.877 -11.471  1.00 75.25           H
ATOM   3496 2HB  TYR A 234      -7.738 -12.696 -12.669  1.00 75.25           H
ATOM   3497  CG  TYR A 234      -7.121 -10.681 -12.261  1.00 75.25           C
ATOM   3498  CD1 TYR A 234      -6.401 -10.255 -13.359  1.00 75.25           C
ATOM   3499  HD1 TYR A 234      -6.608 -10.676 -14.343  1.00 75.25           H
ATOM   3500  CD2 TYR A 234      -6.860 -10.147 -11.015  1.00 75.25           C
ATOM   3501  HD2 TYR A 234      -7.429 -10.483 -10.148  1.00 75.25           H
ATOM   3502  CE1 TYR A 234      -5.378  -9.254 -13.204  1.00 75.25           C
ATOM   3503  HE1 TYR A 234      -4.802  -8.909 -14.063  1.00 75.25           H
ATOM   3504  CE2 TYR A 234      -5.837  -9.146 -10.861  1.00 75.25           C
ATOM   3505  HE2 TYR A 234      -5.620  -8.716  -9.883  1.00 75.25           H
ATOM   3506  CZ  TYR A 234      -5.146  -8.749 -11.963  1.00 75.25           C
ATOM   3507  OH  TYR A 234      -4.179  -7.803 -11.817  1.00 75.25           O
ATOM   3508  HH  TYR A 234      -4.187  -7.447 -10.883  1.00 75.25           H
ATOM   3509  HN  TYR A 234     -10.077 -10.373 -11.899  1.00 75.25           H
ATOM   3510  N   THR A 235     -11.010 -13.023 -13.176  1.00 80.48           N
ATOM   3511  CA  THR A 235     -11.871 -14.135 -13.541  1.00 80.48           C
ATOM   3512  C   THR A 235     -12.428 -13.936 -14.953  1.00 80.48           C
ATOM   3513  O   THR A 235     -12.392 -14.852 -15.773  1.00 80.48           O
ATOM   3514  HA  THR A 235     -11.270 -15.044 -13.560  1.00 80.48           H
ATOM   3515  CB  THR A 235     -12.958 -14.262 -12.472  1.00 80.48           C
ATOM   3516  HB  THR A 235     -13.571 -13.362 -12.431  1.00 80.48           H
ATOM   3517  OG1 THR A 235     -12.239 -14.572 -11.281  1.00 80.48           O
ATOM   3518  HG1 THR A 235     -12.292 -13.806 -10.640  1.00 80.48           H
ATOM   3519  CG2 THR A 235     -13.856 -15.482 -12.692  1.00 80.48           C
ATOM   3520 1HG2 THR A 235     -13.251 -16.388 -12.666  1.00 80.48           H
ATOM   3521 2HG2 THR A 235     -14.347 -15.400 -13.662  1.00 80.48           H
ATOM   3522 3HG2 THR A 235     -14.609 -15.525 -11.906  1.00 80.48           H
ATOM   3523  HN  THR A 235     -11.274 -12.540 -12.341  1.00 80.48           H
ATOM   3524  N   ILE A 236     -12.931 -12.733 -15.192  1.00 75.90           N
ATOM   3525  CA  ILE A 236     -13.526 -12.414 -16.478  1.00 75.90           C
ATOM   3526  C   ILE A 236     -12.429 -12.363 -17.544  1.00 75.90           C
ATOM   3527  O   ILE A 236     -12.619 -12.849 -18.658  1.00 75.90           O
ATOM   3528  HA  ILE A 236     -14.214 -13.221 -16.729  1.00 75.90           H
ATOM   3529  CB  ILE A 236     -14.350 -11.128 -16.383  1.00 75.90           C
ATOM   3530  HB  ILE A 236     -13.704 -10.335 -16.007  1.00 75.90           H
ATOM   3531  CG1 ILE A 236     -15.499 -11.287 -15.385  1.00 75.90           C
ATOM   3532 1HG1 ILE A 236     -16.262 -11.941 -15.805  1.00 75.90           H
ATOM   3533 2HG1 ILE A 236     -15.133 -11.766 -14.477  1.00 75.90           H
ATOM   3534  CG2 ILE A 236     -14.846 -10.691 -17.763  1.00 75.90           C
ATOM   3535 1HG2 ILE A 236     -13.992 -10.511 -18.415  1.00 75.90           H
ATOM   3536 2HG2 ILE A 236     -15.470 -11.476 -18.190  1.00 75.90           H
ATOM   3537 3HG2 ILE A 236     -15.429  -9.775 -17.666  1.00 75.90           H
ATOM   3538  CD1 ILE A 236     -16.116  -9.930 -15.039  1.00 75.90           C
ATOM   3539 1HD1 ILE A 236     -15.355  -9.287 -14.598  1.00 75.90           H
ATOM   3540 2HD1 ILE A 236     -16.503  -9.465 -15.947  1.00 75.90           H
ATOM   3541 3HD1 ILE A 236     -16.930 -10.072 -14.328  1.00 75.90           H
ATOM   3542  HN  ILE A 236     -12.935 -11.987 -14.527  1.00 75.90           H
ATOM   3543  N   ILE A 237     -11.307 -11.771 -17.165  1.00 73.16           N
ATOM   3544  CA  ILE A 237     -10.195 -11.613 -18.088  1.00 73.16           C
ATOM   3545  C   ILE A 237      -9.739 -12.992 -18.571  1.00 73.16           C
ATOM   3546  O   ILE A 237      -9.580 -13.212 -19.770  1.00 73.16           O
ATOM   3547  HA  ILE A 237     -10.560 -11.050 -18.947  1.00 73.16           H
ATOM   3548  CB  ILE A 237      -9.079 -10.787 -17.446  1.00 73.16           C
ATOM   3549  HB  ILE A 237      -8.940 -11.137 -16.423  1.00 73.16           H
ATOM   3550  CG1 ILE A 237      -9.467  -9.309 -17.368  1.00 73.16           C
ATOM   3551 1HG1 ILE A 237      -9.472  -8.877 -18.369  1.00 73.16           H
ATOM   3552 2HG1 ILE A 237     -10.479  -9.215 -16.976  1.00 73.16           H
ATOM   3553  CG2 ILE A 237      -7.752 -10.994 -18.179  1.00 73.16           C
ATOM   3554 1HG2 ILE A 237      -7.475 -12.047 -18.138  1.00 73.16           H
ATOM   3555 2HG2 ILE A 237      -7.860 -10.687 -19.219  1.00 73.16           H
ATOM   3556 3HG2 ILE A 237      -6.976 -10.395 -17.702  1.00 73.16           H
ATOM   3557  CD1 ILE A 237      -8.494  -8.533 -16.478  1.00 73.16           C
ATOM   3558 1HD1 ILE A 237      -8.510  -8.951 -15.472  1.00 73.16           H
ATOM   3559 2HD1 ILE A 237      -7.487  -8.609 -16.887  1.00 73.16           H
ATOM   3560 3HD1 ILE A 237      -8.793  -7.485 -16.440  1.00 73.16           H
ATOM   3561  HN  ILE A 237     -11.150 -11.403 -16.249  1.00 73.16           H
ATOM   3562  N   ILE A 238      -9.542 -13.884 -17.611  1.00 74.72           N
ATOM   3563  CA  ILE A 238      -9.049 -15.216 -17.918  1.00 74.72           C
ATOM   3564  C   ILE A 238     -10.015 -15.903 -18.885  1.00 74.72           C
ATOM   3565  O   ILE A 238      -9.590 -16.513 -19.864  1.00 74.72           O
ATOM   3566  HA  ILE A 238      -8.086 -15.101 -18.415  1.00 74.72           H
ATOM   3567  CB  ILE A 238      -8.802 -16.006 -16.631  1.00 74.72           C
ATOM   3568  HB  ILE A 238      -9.638 -15.826 -15.955  1.00 74.72           H
ATOM   3569  CG1 ILE A 238      -7.536 -15.519 -15.923  1.00 74.72           C
ATOM   3570 1HG1 ILE A 238      -6.657 -15.838 -16.483  1.00 74.72           H
ATOM   3571 2HG1 ILE A 238      -7.523 -14.429 -15.902  1.00 74.72           H
ATOM   3572  CG2 ILE A 238      -8.761 -17.509 -16.909  1.00 74.72           C
ATOM   3573 1HG2 ILE A 238      -9.713 -17.826 -17.337  1.00 74.72           H
ATOM   3574 2HG2 ILE A 238      -7.957 -17.727 -17.612  1.00 74.72           H
ATOM   3575 3HG2 ILE A 238      -8.585 -18.047 -15.978  1.00 74.72           H
ATOM   3576  CD1 ILE A 238      -7.463 -16.062 -14.495  1.00 74.72           C
ATOM   3577 1HD1 ILE A 238      -8.332 -15.721 -13.931  1.00 74.72           H
ATOM   3578 2HD1 ILE A 238      -7.452 -17.152 -14.521  1.00 74.72           H
ATOM   3579 3HD1 ILE A 238      -6.554 -15.701 -14.014  1.00 74.72           H
ATOM   3580  HN  ILE A 238      -9.713 -13.710 -16.641  1.00 74.72           H
ATOM   3581  N   HIS A 239     -11.298 -15.780 -18.576  1.00 80.07           N
ATOM   3582  CA  HIS A 239     -12.326 -16.409 -19.388  1.00 80.07           C
ATOM   3583  C   HIS A 239     -12.228 -15.899 -20.827  1.00 80.07           C
ATOM   3584  O   HIS A 239     -12.291 -16.683 -21.773  1.00 80.07           O
ATOM   3585  HA  HIS A 239     -12.123 -17.480 -19.376  1.00 80.07           H
ATOM   3586  CB  HIS A 239     -13.711 -16.191 -18.775  1.00 80.07           C
ATOM   3587 1HB  HIS A 239     -13.698 -16.536 -17.741  1.00 80.07           H
ATOM   3588 2HB  HIS A 239     -13.922 -15.122 -18.751  1.00 80.07           H
ATOM   3589  CG  HIS A 239     -14.827 -16.893 -19.512  1.00 80.07           C
ATOM   3590  ND1 HIS A 239     -15.598 -16.268 -20.475  1.00 80.07           N
ATOM   3591  HD1 HIS A 239     -15.503 -15.319 -20.776  1.00 80.07           H
ATOM   3592  CD2 HIS A 239     -15.291 -18.172 -19.417  1.00 80.07           C
ATOM   3593  HD2 HIS A 239     -14.905 -18.942 -18.748  1.00 80.07           H
ATOM   3594  CE1 HIS A 239     -16.485 -17.140 -20.932  1.00 80.07           C
ATOM   3595  HE1 HIS A 239     -17.235 -16.949 -21.699  1.00 80.07           H
ATOM   3596  NE2 HIS A 239     -16.293 -18.320 -20.274  1.00 80.07           N
ATOM   3597  HN  HIS A 239     -11.637 -15.264 -17.790  1.00 80.07           H
ATOM   3598  N   THR A 240     -12.075 -14.589 -20.947  1.00 73.08           N
ATOM   3599  CA  THR A 240     -12.042 -13.956 -22.255  1.00 73.08           C
ATOM   3600  C   THR A 240     -10.781 -14.369 -23.016  1.00 73.08           C
ATOM   3601  O   THR A 240     -10.827 -14.598 -24.224  1.00 73.08           O
ATOM   3602  HA  THR A 240     -12.895 -14.315 -22.832  1.00 73.08           H
ATOM   3603  CB  THR A 240     -12.162 -12.445 -22.052  1.00 73.08           C
ATOM   3604  HB  THR A 240     -11.237 -12.031 -21.650  1.00 73.08           H
ATOM   3605  OG1 THR A 240     -13.313 -12.295 -21.226  1.00 73.08           O
ATOM   3606  HG1 THR A 240     -13.037 -12.191 -20.270  1.00 73.08           H
ATOM   3607  CG2 THR A 240     -12.531 -11.708 -23.342  1.00 73.08           C
ATOM   3608 1HG2 THR A 240     -13.490 -12.075 -23.708  1.00 73.08           H
ATOM   3609 2HG2 THR A 240     -11.762 -11.886 -24.094  1.00 73.08           H
ATOM   3610 3HG2 THR A 240     -12.603 -10.639 -23.142  1.00 73.08           H
ATOM   3611  HN  THR A 240     -11.974 -13.964 -20.173  1.00 73.08           H
ATOM   3612  N   LEU A 241      -9.683 -14.452 -22.278  1.00 74.03           N
ATOM   3613  CA  LEU A 241      -8.398 -14.762 -22.880  1.00 74.03           C
ATOM   3614  C   LEU A 241      -8.424 -16.195 -23.416  1.00 74.03           C
ATOM   3615  O   LEU A 241      -7.848 -16.480 -24.465  1.00 74.03           O
ATOM   3616  HA  LEU A 241      -8.258 -14.082 -23.720  1.00 74.03           H
ATOM   3617  CB  LEU A 241      -7.263 -14.497 -21.889  1.00 74.03           C
ATOM   3618 1HB  LEU A 241      -7.562 -14.881 -20.914  1.00 74.03           H
ATOM   3619 2HB  LEU A 241      -6.391 -15.069 -22.203  1.00 74.03           H
ATOM   3620  CG  LEU A 241      -6.846 -13.034 -21.723  1.00 74.03           C
ATOM   3621  HG  LEU A 241      -7.724 -12.460 -21.425  1.00 74.03           H
ATOM   3622  CD1 LEU A 241      -5.808 -12.883 -20.609  1.00 74.03           C
ATOM   3623 1HD1 LEU A 241      -6.231 -13.234 -19.668  1.00 74.03           H
ATOM   3624 2HD1 LEU A 241      -4.925 -13.473 -20.854  1.00 74.03           H
ATOM   3625 3HD1 LEU A 241      -5.529 -11.833 -20.513  1.00 74.03           H
ATOM   3626  CD2 LEU A 241      -6.354 -12.451 -23.049  1.00 74.03           C
ATOM   3627 1HD2 LEU A 241      -5.494 -13.022 -23.400  1.00 74.03           H
ATOM   3628 2HD2 LEU A 241      -7.152 -12.505 -23.789  1.00 74.03           H
ATOM   3629 3HD2 LEU A 241      -6.063 -11.410 -22.903  1.00 74.03           H
ATOM   3630  HN  LEU A 241      -9.663 -14.311 -21.288  1.00 74.03           H
ATOM   3631  N   ILE A 242      -9.097 -17.059 -22.671  1.00 75.71           N
ATOM   3632  CA  ILE A 242      -9.195 -18.459 -23.051  1.00 75.71           C
ATOM   3633  C   ILE A 242      -9.939 -18.570 -24.383  1.00 75.71           C
ATOM   3634  O   ILE A 242      -9.559 -19.359 -25.247  1.00 75.71           O
ATOM   3635  HA  ILE A 242      -8.180 -18.831 -23.191  1.00 75.71           H
ATOM   3636  CB  ILE A 242      -9.826 -19.277 -21.924  1.00 75.71           C
ATOM   3637  HB  ILE A 242     -10.684 -18.725 -21.540  1.00 75.71           H
ATOM   3638  CG1 ILE A 242      -8.847 -19.456 -20.762  1.00 75.71           C
ATOM   3639 1HG1 ILE A 242      -8.043 -20.129 -21.059  1.00 75.71           H
ATOM   3640 2HG1 ILE A 242      -8.388 -18.499 -20.518  1.00 75.71           H
ATOM   3641  CG2 ILE A 242     -10.348 -20.618 -22.445  1.00 75.71           C
ATOM   3642 1HG2 ILE A 242     -11.102 -20.441 -23.213  1.00 75.71           H
ATOM   3643 2HG2 ILE A 242      -9.523 -21.188 -22.871  1.00 75.71           H
ATOM   3644 3HG2 ILE A 242     -10.792 -21.180 -21.623  1.00 75.71           H
ATOM   3645  CD1 ILE A 242      -9.558 -20.017 -19.528  1.00 75.71           C
ATOM   3646 1HD1 ILE A 242     -10.345 -19.329 -19.218  1.00 75.71           H
ATOM   3647 2HD1 ILE A 242      -9.995 -20.985 -19.769  1.00 75.71           H
ATOM   3648 3HD1 ILE A 242      -8.839 -20.134 -18.717  1.00 75.71           H
ATOM   3649  HN  ILE A 242      -9.570 -16.818 -21.824  1.00 75.71           H
ATOM   3650  N   GLN A 243     -10.987 -17.768 -24.508  1.00 72.78           N
ATOM   3651  CA  GLN A 243     -11.814 -17.799 -25.702  1.00 72.78           C
ATOM   3652  C   GLN A 243     -11.056 -17.199 -26.889  1.00 72.78           C
ATOM   3653  O   GLN A 243     -11.350 -17.515 -28.041  1.00 72.78           O
ATOM   3654  HA  GLN A 243     -12.017 -18.853 -25.887  1.00 72.78           H
ATOM   3655  CB  GLN A 243     -13.138 -17.067 -25.471  1.00 72.78           C
ATOM   3656 1HB  GLN A 243     -12.942 -16.068 -25.080  1.00 72.78           H
ATOM   3657 2HB  GLN A 243     -13.658 -16.940 -26.420  1.00 72.78           H
ATOM   3658  CG  GLN A 243     -14.027 -17.838 -24.494  1.00 72.78           C
ATOM   3659 1HG  GLN A 243     -14.163 -18.860 -24.848  1.00 72.78           H
ATOM   3660 2HG  GLN A 243     -13.537 -17.900 -23.522  1.00 72.78           H
ATOM   3661  CD  GLN A 243     -15.390 -17.160 -24.341  1.00 72.78           C
ATOM   3662  OE1 GLN A 243     -15.603 -16.034 -24.759  1.00 72.78           O
ATOM   3663  NE2 GLN A 243     -16.300 -17.908 -23.722  1.00 72.78           N
ATOM   3664 1HE2 GLN A 243     -16.060 -18.825 -23.404  1.00 72.78           H
ATOM   3665 2HE2 GLN A 243     -17.223 -17.552 -23.574  1.00 72.78           H
ATOM   3666  HN  GLN A 243     -11.272 -17.108 -23.813  1.00 72.78           H
ATOM   3667  N   ALA A 244     -10.096 -16.345 -26.566  1.00 67.96           N
ATOM   3668  CA  ALA A 244      -9.281 -15.714 -27.590  1.00 67.96           C
ATOM   3669  C   ALA A 244      -8.502 -16.788 -28.351  1.00 67.96           C
ATOM   3670  O   ALA A 244      -7.843 -17.630 -27.743  1.00 67.96           O
ATOM   3671  HA  ALA A 244      -9.953 -15.205 -28.282  1.00 67.96           H
ATOM   3672  CB  ALA A 244      -8.362 -14.676 -26.943  1.00 67.96           C
ATOM   3673 1HB  ALA A 244      -8.965 -13.919 -26.441  1.00 67.96           H
ATOM   3674 2HB  ALA A 244      -7.715 -15.167 -26.216  1.00 67.96           H
ATOM   3675 3HB  ALA A 244      -7.751 -14.202 -27.712  1.00 67.96           H
ATOM   3676  HN  ALA A 244      -9.872 -16.085 -25.627  1.00 67.96           H
ATOM   3677  N   LYS A 245      -8.605 -16.726 -29.671  1.00 59.51           N
ATOM   3678  CA  LYS A 245      -7.898 -17.667 -30.522  1.00 59.51           C
ATOM   3679  C   LYS A 245      -6.458 -17.189 -30.718  1.00 59.51           C
ATOM   3680  O   LYS A 245      -5.673 -17.839 -31.407  1.00 59.51           O
ATOM   3681  HA  LYS A 245      -7.876 -18.625 -30.002  1.00 59.51           H
ATOM   3682  CB  LYS A 245      -8.659 -17.881 -31.832  1.00 59.51           C
ATOM   3683 1HB  LYS A 245      -8.902 -16.916 -32.278  1.00 59.51           H
ATOM   3684 2HB  LYS A 245      -8.025 -18.410 -32.543  1.00 59.51           H
ATOM   3685  CG  LYS A 245      -9.944 -18.677 -31.596  1.00 59.51           C
ATOM   3686 1HG  LYS A 245      -9.723 -19.562 -30.998  1.00 59.51           H
ATOM   3687 2HG  LYS A 245     -10.650 -18.075 -31.025  1.00 59.51           H
ATOM   3688  CD  LYS A 245     -10.580 -19.098 -32.923  1.00 59.51           C
ATOM   3689 1HD  LYS A 245     -10.869 -18.212 -33.489  1.00 59.51           H
ATOM   3690 2HD  LYS A 245      -9.849 -19.637 -33.525  1.00 59.51           H
ATOM   3691  CE  LYS A 245     -11.806 -19.982 -32.687  1.00 59.51           C
ATOM   3692 1HE  LYS A 245     -11.538 -20.824 -32.049  1.00 59.51           H
ATOM   3693 2HE  LYS A 245     -12.575 -19.415 -32.161  1.00 59.51           H
ATOM   3694  NZ  LYS A 245     -12.343 -20.478 -33.974  1.00 59.51           N
ATOM   3695 1HZ  LYS A 245     -13.152 -21.063 -33.799  1.00 59.51           H
ATOM   3696 2HZ  LYS A 245     -12.612 -19.691 -34.554  1.00 59.51           H
ATOM   3697 3HZ  LYS A 245     -11.630 -21.020 -34.450  1.00 59.51           H
ATOM   3698  HN  LYS A 245      -9.157 -16.048 -30.157  1.00 59.51           H
ATOM   3699  N   LYS A 246      -6.155 -16.057 -30.101  1.00 59.96           N
ATOM   3700  CA  LYS A 246      -4.875 -15.405 -30.319  1.00 59.96           C
ATOM   3701  C   LYS A 246      -3.787 -16.155 -29.548  1.00 59.96           C
ATOM   3702  O   LYS A 246      -3.939 -16.425 -28.357  1.00 59.96           O
ATOM   3703  HA  LYS A 246      -4.652 -15.471 -31.384  1.00 59.96           H
ATOM   3704  CB  LYS A 246      -4.964 -13.918 -29.967  1.00 59.96           C
ATOM   3705 1HB  LYS A 246      -5.468 -13.797 -29.008  1.00 59.96           H
ATOM   3706 2HB  LYS A 246      -3.961 -13.507 -29.854  1.00 59.96           H
ATOM   3707  CG  LYS A 246      -5.720 -13.143 -31.049  1.00 59.96           C
ATOM   3708 1HG  LYS A 246      -5.314 -13.390 -32.029  1.00 59.96           H
ATOM   3709 2HG  LYS A 246      -6.767 -13.446 -31.052  1.00 59.96           H
ATOM   3710  CD  LYS A 246      -5.620 -11.635 -30.814  1.00 59.96           C
ATOM   3711 1HD  LYS A 246      -6.118 -11.375 -29.880  1.00 59.96           H
ATOM   3712 2HD  LYS A 246      -4.573 -11.348 -30.708  1.00 59.96           H
ATOM   3713  CE  LYS A 246      -6.253 -10.857 -31.969  1.00 59.96           C
ATOM   3714 1HE  LYS A 246      -5.777 -11.138 -32.908  1.00 59.96           H
ATOM   3715 2HE  LYS A 246      -7.308 -11.117 -32.056  1.00 59.96           H
ATOM   3716  NZ  LYS A 246      -6.112  -9.400 -31.751  1.00 59.96           N
ATOM   3717 1HZ  LYS A 246      -6.554  -8.900 -32.514  1.00 59.96           H
ATOM   3718 2HZ  LYS A 246      -6.557  -9.144 -30.877  1.00 59.96           H
ATOM   3719 3HZ  LYS A 246      -5.128  -9.157 -31.713  1.00 59.96           H
ATOM   3720  HN  LYS A 246      -6.765 -15.587 -29.463  1.00 59.96           H
ATOM   3721  N   SER A 247      -2.714 -16.470 -30.258  1.00 59.98           N
ATOM   3722  CA  SER A 247      -1.625 -17.232 -29.670  1.00 59.98           C
ATOM   3723  C   SER A 247      -1.027 -16.463 -28.489  1.00 59.98           C
ATOM   3724  O   SER A 247      -0.586 -17.065 -27.512  1.00 59.98           O
ATOM   3725  HA  SER A 247      -2.075 -18.164 -29.330  1.00 59.98           H
ATOM   3726  CB  SER A 247      -0.543 -17.537 -30.707  1.00 59.98           C
ATOM   3727 1HB  SER A 247       0.253 -18.117 -30.241  1.00 59.98           H
ATOM   3728 2HB  SER A 247      -0.965 -18.154 -31.500  1.00 59.98           H
ATOM   3729  OG  SER A 247       0.005 -16.349 -31.272  1.00 59.98           O
ATOM   3730  HG  SER A 247       0.696 -16.583 -31.956  1.00 59.98           H
ATOM   3731  HN  SER A 247      -2.582 -16.215 -31.216  1.00 59.98           H
ATOM   3732  N   SER A 248      -1.030 -15.145 -28.620  1.00 64.99           N
ATOM   3733  CA  SER A 248      -0.417 -14.292 -27.617  1.00 64.99           C
ATOM   3734  C   SER A 248      -1.180 -14.405 -26.296  1.00 64.99           C
ATOM   3735  O   SER A 248      -0.776 -13.824 -25.289  1.00 64.99           O
ATOM   3736  HA  SER A 248       0.601 -14.665 -27.503  1.00 64.99           H
ATOM   3737  CB  SER A 248      -0.375 -12.835 -28.083  1.00 64.99           C
ATOM   3738 1HB  SER A 248       0.252 -12.255 -27.405  1.00 64.99           H
ATOM   3739 2HB  SER A 248       0.087 -12.783 -29.068  1.00 64.99           H
ATOM   3740  OG  SER A 248      -1.676 -12.255 -28.138  1.00 64.99           O
ATOM   3741  HG  SER A 248      -1.612 -11.298 -28.421  1.00 64.99           H
ATOM   3742  HN  SER A 248      -1.442 -14.660 -29.392  1.00 64.99           H
ATOM   3743  N   LYS A 249      -2.271 -15.156 -26.342  1.00 69.23           N
ATOM   3744  CA  LYS A 249      -3.153 -15.266 -25.192  1.00 69.23           C
ATOM   3745  C   LYS A 249      -2.381 -15.875 -24.019  1.00 69.23           C
ATOM   3746  O   LYS A 249      -2.582 -15.485 -22.870  1.00 69.23           O
ATOM   3747  HA  LYS A 249      -3.459 -14.257 -24.917  1.00 69.23           H
ATOM   3748  CB  LYS A 249      -4.420 -16.039 -25.562  1.00 69.23           C
ATOM   3749 1HB  LYS A 249      -5.167 -15.917 -24.777  1.00 69.23           H
ATOM   3750 2HB  LYS A 249      -4.848 -15.628 -26.476  1.00 69.23           H
ATOM   3751  CG  LYS A 249      -4.118 -17.526 -25.758  1.00 69.23           C
ATOM   3752 1HG  LYS A 249      -3.251 -17.642 -26.408  1.00 69.23           H
ATOM   3753 2HG  LYS A 249      -3.861 -17.978 -24.800  1.00 69.23           H
ATOM   3754  CD  LYS A 249      -5.319 -18.254 -26.365  1.00 69.23           C
ATOM   3755 1HD  LYS A 249      -6.231 -17.952 -25.850  1.00 69.23           H
ATOM   3756 2HD  LYS A 249      -5.433 -17.966 -27.410  1.00 69.23           H
ATOM   3757  CE  LYS A 249      -5.149 -19.771 -26.264  1.00 69.23           C
ATOM   3758 1HE  LYS A 249      -4.358 -20.100 -26.939  1.00 69.23           H
ATOM   3759 2HE  LYS A 249      -4.839 -20.042 -25.255  1.00 69.23           H
ATOM   3760  NZ  LYS A 249      -6.415 -20.459 -26.603  1.00 69.23           N
ATOM   3761 1HZ  LYS A 249      -6.270 -21.462 -26.584  1.00 69.23           H
ATOM   3762 2HZ  LYS A 249      -7.127 -20.207 -25.927  1.00 69.23           H
ATOM   3763 3HZ  LYS A 249      -6.715 -20.178 -27.530  1.00 69.23           H
ATOM   3764  HN  LYS A 249      -2.554 -15.682 -27.143  1.00 69.23           H
ATOM   3765  N   HIS A 250      -1.514 -16.821 -24.350  1.00 73.46           N
ATOM   3766  CA  HIS A 250      -0.813 -17.582 -23.331  1.00 73.46           C
ATOM   3767  C   HIS A 250       0.120 -16.655 -22.548  1.00 73.46           C
ATOM   3768  O   HIS A 250       0.236 -16.770 -21.329  1.00 73.46           O
ATOM   3769  HA  HIS A 250      -1.572 -17.974 -22.654  1.00 73.46           H
ATOM   3770  CB  HIS A 250      -0.080 -18.774 -23.950  1.00 73.46           C
ATOM   3771 1HB  HIS A 250       0.544 -18.418 -24.769  1.00 73.46           H
ATOM   3772 2HB  HIS A 250       0.587 -19.205 -23.204  1.00 73.46           H
ATOM   3773  CG  HIS A 250      -0.997 -19.855 -24.470  1.00 73.46           C
ATOM   3774  ND1 HIS A 250      -1.618 -20.773 -23.641  1.00 73.46           N
ATOM   3775  HD1 HIS A 250      -1.530 -20.817 -22.646  1.00 73.46           H
ATOM   3776  CD2 HIS A 250      -1.392 -20.155 -25.740  1.00 73.46           C
ATOM   3777  HD2 HIS A 250      -1.087 -19.627 -26.644  1.00 73.46           H
ATOM   3778  CE1 HIS A 250      -2.351 -21.585 -24.390  1.00 73.46           C
ATOM   3779  HE1 HIS A 250      -2.960 -22.414 -24.030  1.00 73.46           H
ATOM   3780  NE2 HIS A 250      -2.209 -21.200 -25.691  1.00 73.46           N
ATOM   3781  HN  HIS A 250      -1.289 -17.069 -25.292  1.00 73.46           H
ATOM   3782  N   LYS A 251       0.761 -15.757 -23.282  1.00 72.48           N
ATOM   3783  CA  LYS A 251       1.684 -14.814 -22.673  1.00 72.48           C
ATOM   3784  C   LYS A 251       0.913 -13.894 -21.724  1.00 72.48           C
ATOM   3785  O   LYS A 251       1.332 -13.677 -20.588  1.00 72.48           O
ATOM   3786  HA  LYS A 251       2.401 -15.390 -22.088  1.00 72.48           H
ATOM   3787  CB  LYS A 251       2.473 -14.066 -23.749  1.00 72.48           C
ATOM   3788 1HB  LYS A 251       2.943 -14.781 -24.424  1.00 72.48           H
ATOM   3789 2HB  LYS A 251       1.794 -13.460 -24.349  1.00 72.48           H
ATOM   3790  CG  LYS A 251       3.543 -13.171 -23.121  1.00 72.48           C
ATOM   3791 1HG  LYS A 251       3.067 -12.378 -22.544  1.00 72.48           H
ATOM   3792 2HG  LYS A 251       4.146 -13.753 -22.424  1.00 72.48           H
ATOM   3793  CD  LYS A 251       4.444 -12.557 -24.194  1.00 72.48           C
ATOM   3794 1HD  LYS A 251       4.929 -13.350 -24.764  1.00 72.48           H
ATOM   3795 2HD  LYS A 251       3.840 -11.984 -24.897  1.00 72.48           H
ATOM   3796  CE  LYS A 251       5.505 -11.650 -23.567  1.00 72.48           C
ATOM   3797 1HE  LYS A 251       5.028 -10.781 -23.116  1.00 72.48           H
ATOM   3798 2HE  LYS A 251       6.020 -12.182 -22.768  1.00 72.48           H
ATOM   3799  NZ  LYS A 251       6.482 -11.212 -24.589  1.00 72.48           N
ATOM   3800 1HZ  LYS A 251       7.138 -10.561 -24.173  1.00 72.48           H
ATOM   3801 2HZ  LYS A 251       6.985 -12.018 -24.944  1.00 72.48           H
ATOM   3802 3HZ  LYS A 251       5.992 -10.757 -25.352  1.00 72.48           H
ATOM   3803  HN  LYS A 251       0.658 -15.667 -24.272  1.00 72.48           H
ATOM   3804  N   ALA A 252      -0.199 -13.378 -22.224  1.00 71.21           N
ATOM   3805  CA  ALA A 252      -1.020 -12.467 -21.444  1.00 71.21           C
ATOM   3806  C   ALA A 252      -1.464 -13.165 -20.156  1.00 71.21           C
ATOM   3807  O   ALA A 252      -1.422 -12.572 -19.079  1.00 71.21           O
ATOM   3808  HA  ALA A 252      -0.405 -11.605 -21.186  1.00 71.21           H
ATOM   3809  CB  ALA A 252      -2.204 -11.994 -22.289  1.00 71.21           C
ATOM   3810 1HB  ALA A 252      -1.834 -11.480 -23.176  1.00 71.21           H
ATOM   3811 2HB  ALA A 252      -2.802 -12.854 -22.590  1.00 71.21           H
ATOM   3812 3HB  ALA A 252      -2.819 -11.311 -21.703  1.00 71.21           H
ATOM   3813  HN  ALA A 252      -0.541 -13.572 -23.144  1.00 71.21           H
ATOM   3814  N   LEU A 253      -1.879 -14.413 -20.311  1.00 75.50           N
ATOM   3815  CA  LEU A 253      -2.389 -15.177 -19.184  1.00 75.50           C
ATOM   3816  C   LEU A 253      -1.306 -15.274 -18.108  1.00 75.50           C
ATOM   3817  O   LEU A 253      -1.576 -15.046 -16.929  1.00 75.50           O
ATOM   3818  HA  LEU A 253      -3.236 -14.628 -18.774  1.00 75.50           H
ATOM   3819  CB  LEU A 253      -2.914 -16.536 -19.652  1.00 75.50           C
ATOM   3820 1HB  LEU A 253      -3.363 -16.410 -20.637  1.00 75.50           H
ATOM   3821 2HB  LEU A 253      -2.065 -17.209 -19.772  1.00 75.50           H
ATOM   3822  CG  LEU A 253      -3.938 -17.211 -18.737  1.00 75.50           C
ATOM   3823  HG  LEU A 253      -3.766 -16.864 -17.718  1.00 75.50           H
ATOM   3824  CD1 LEU A 253      -5.363 -16.805 -19.118  1.00 75.50           C
ATOM   3825 1HD1 LEU A 253      -5.471 -15.724 -19.026  1.00 75.50           H
ATOM   3826 2HD1 LEU A 253      -5.564 -17.103 -20.147  1.00 75.50           H
ATOM   3827 3HD1 LEU A 253      -6.071 -17.298 -18.452  1.00 75.50           H
ATOM   3828  CD2 LEU A 253      -3.755 -18.730 -18.736  1.00 75.50           C
ATOM   3829 1HD2 LEU A 253      -3.885 -19.112 -19.748  1.00 75.50           H
ATOM   3830 2HD2 LEU A 253      -2.755 -18.975 -18.380  1.00 75.50           H
ATOM   3831 3HD2 LEU A 253      -4.496 -19.184 -18.078  1.00 75.50           H
ATOM   3832  HN  LEU A 253      -1.872 -14.902 -21.183  1.00 75.50           H
ATOM   3833  N   LYS A 254      -0.104 -15.612 -18.551  1.00 78.68           N
ATOM   3834  CA  LYS A 254       1.007 -15.797 -17.633  1.00 78.68           C
ATOM   3835  C   LYS A 254       1.207 -14.519 -16.816  1.00 78.68           C
ATOM   3836  O   LYS A 254       1.347 -14.574 -15.595  1.00 78.68           O
ATOM   3837  HA  LYS A 254       0.737 -16.604 -16.951  1.00 78.68           H
ATOM   3838  CB  LYS A 254       2.259 -16.244 -18.390  1.00 78.68           C
ATOM   3839 1HB  LYS A 254       2.037 -17.140 -18.971  1.00 78.68           H
ATOM   3840 2HB  LYS A 254       2.555 -15.471 -19.100  1.00 78.68           H
ATOM   3841  CG  LYS A 254       3.412 -16.528 -17.425  1.00 78.68           C
ATOM   3842 1HG  LYS A 254       3.697 -15.608 -16.914  1.00 78.68           H
ATOM   3843 2HG  LYS A 254       3.085 -17.230 -16.659  1.00 78.68           H
ATOM   3844  CD  LYS A 254       4.620 -17.101 -18.168  1.00 78.68           C
ATOM   3845 1HD  LYS A 254       4.335 -18.020 -18.679  1.00 78.68           H
ATOM   3846 2HD  LYS A 254       4.947 -16.398 -18.935  1.00 78.68           H
ATOM   3847  CE  LYS A 254       5.773 -17.384 -17.203  1.00 78.68           C
ATOM   3848 1HE  LYS A 254       6.132 -16.449 -16.771  1.00 78.68           H
ATOM   3849 2HE  LYS A 254       5.421 -18.002 -16.377  1.00 78.68           H
ATOM   3850  NZ  LYS A 254       6.881 -18.069 -17.906  1.00 78.68           N
ATOM   3851 1HZ  LYS A 254       7.637 -18.245 -17.254  1.00 78.68           H
ATOM   3852 2HZ  LYS A 254       6.548 -18.950 -18.283  1.00 78.68           H
ATOM   3853 3HZ  LYS A 254       7.216 -17.483 -18.662  1.00 78.68           H
ATOM   3854  HN  LYS A 254       0.116 -15.758 -19.515  1.00 78.68           H
ATOM   3855  N   VAL A 255       1.213 -13.398 -17.522  1.00 75.41           N
ATOM   3856  CA  VAL A 255       1.439 -12.112 -16.884  1.00 75.41           C
ATOM   3857  C   VAL A 255       0.350 -11.870 -15.837  1.00 75.41           C
ATOM   3858  O   VAL A 255       0.643 -11.467 -14.712  1.00 75.41           O
ATOM   3859  HA  VAL A 255       2.404 -12.160 -16.381  1.00 75.41           H
ATOM   3860  CB  VAL A 255       1.508 -11.008 -17.941  1.00 75.41           C
ATOM   3861  HB  VAL A 255       0.616 -11.082 -18.562  1.00 75.41           H
ATOM   3862  CG1 VAL A 255       1.514  -9.624 -17.288  1.00 75.41           C
ATOM   3863 1HG1 VAL A 255       0.602  -9.494 -16.706  1.00 75.41           H
ATOM   3864 2HG1 VAL A 255       2.380  -9.535 -16.632  1.00 75.41           H
ATOM   3865 3HG1 VAL A 255       1.564  -8.858 -18.062  1.00 75.41           H
ATOM   3866  CG2 VAL A 255       2.728 -11.192 -18.846  1.00 75.41           C
ATOM   3867 1HG2 VAL A 255       3.636 -11.158 -18.244  1.00 75.41           H
ATOM   3868 2HG2 VAL A 255       2.663 -12.156 -19.351  1.00 75.41           H
ATOM   3869 3HG2 VAL A 255       2.753 -10.394 -19.588  1.00 75.41           H
ATOM   3870  HN  VAL A 255       1.068 -13.359 -18.511  1.00 75.41           H
ATOM   3871  N   THR A 256      -0.885 -12.125 -16.244  1.00 73.49           N
ATOM   3872  CA  THR A 256      -2.023 -11.898 -15.369  1.00 73.49           C
ATOM   3873  C   THR A 256      -1.861 -12.686 -14.067  1.00 73.49           C
ATOM   3874  O   THR A 256      -2.046 -12.140 -12.981  1.00 73.49           O
ATOM   3875  HA  THR A 256      -2.047 -10.842 -15.103  1.00 73.49           H
ATOM   3876  CB  THR A 256      -3.293 -12.258 -16.143  1.00 73.49           C
ATOM   3877  HB  THR A 256      -3.269 -13.298 -16.469  1.00 73.49           H
ATOM   3878  OG1 THR A 256      -3.351 -11.289 -17.185  1.00 73.49           O
ATOM   3879  HG1 THR A 256      -2.934 -11.655 -18.017  1.00 73.49           H
ATOM   3880  CG2 THR A 256      -4.565 -12.008 -15.330  1.00 73.49           C
ATOM   3881 1HG2 THR A 256      -4.623 -10.954 -15.061  1.00 73.49           H
ATOM   3882 2HG2 THR A 256      -4.541 -12.613 -14.423  1.00 73.49           H
ATOM   3883 3HG2 THR A 256      -5.436 -12.280 -15.925  1.00 73.49           H
ATOM   3884  HN  THR A 256      -1.113 -12.481 -17.150  1.00 73.49           H
ATOM   3885  N   ILE A 257      -1.517 -13.956 -14.220  1.00 77.67           N
ATOM   3886  CA  ILE A 257      -1.390 -14.840 -13.075  1.00 77.67           C
ATOM   3887  C   ILE A 257      -0.284 -14.320 -12.154  1.00 77.67           C
ATOM   3888  O   ILE A 257      -0.463 -14.252 -10.939  1.00 77.67           O
ATOM   3889  HA  ILE A 257      -2.334 -14.809 -12.531  1.00 77.67           H
ATOM   3890  CB  ILE A 257      -1.179 -16.285 -13.533  1.00 77.67           C
ATOM   3891  HB  ILE A 257      -0.377 -16.295 -14.272  1.00 77.67           H
ATOM   3892  CG1 ILE A 257      -2.433 -16.831 -14.219  1.00 77.67           C
ATOM   3893 1HG1 ILE A 257      -3.222 -16.974 -13.482  1.00 77.67           H
ATOM   3894 2HG1 ILE A 257      -2.801 -16.104 -14.943  1.00 77.67           H
ATOM   3895  CG2 ILE A 257      -0.731 -17.170 -12.368  1.00 77.67           C
ATOM   3896 1HG2 ILE A 257       0.207 -16.791 -11.964  1.00 77.67           H
ATOM   3897 2HG2 ILE A 257      -1.494 -17.158 -11.589  1.00 77.67           H
ATOM   3898 3HG2 ILE A 257      -0.589 -18.191 -12.722  1.00 77.67           H
ATOM   3899  CD1 ILE A 257      -2.139 -18.157 -14.924  1.00 77.67           C
ATOM   3900 1HD1 ILE A 257      -1.366 -18.004 -15.677  1.00 77.67           H
ATOM   3901 2HD1 ILE A 257      -1.794 -18.888 -14.193  1.00 77.67           H
ATOM   3902 3HD1 ILE A 257      -3.047 -18.522 -15.403  1.00 77.67           H
ATOM   3903  HN  ILE A 257      -1.326 -14.381 -15.105  1.00 77.67           H
ATOM   3904  N   THR A 258       0.835 -13.965 -12.768  1.00 81.79           N
ATOM   3905  CA  THR A 258       1.995 -13.521 -12.014  1.00 81.79           C
ATOM   3906  C   THR A 258       1.632 -12.322 -11.135  1.00 81.79           C
ATOM   3907  O   THR A 258       1.983 -12.282  -9.957  1.00 81.79           O
ATOM   3908  HA  THR A 258       2.299 -14.327 -11.345  1.00 81.79           H
ATOM   3909  CB  THR A 258       3.121 -13.228 -13.007  1.00 81.79           C
ATOM   3910  HB  THR A 258       2.843 -12.420 -13.683  1.00 81.79           H
ATOM   3911  OG1 THR A 258       3.376 -14.487 -13.624  1.00 81.79           O
ATOM   3912  HG1 THR A 258       2.779 -14.606 -14.417  1.00 81.79           H
ATOM   3913  CG2 THR A 258       4.439 -12.880 -12.311  1.00 81.79           C
ATOM   3914 1HG2 THR A 258       4.752 -13.717 -11.686  1.00 81.79           H
ATOM   3915 2HG2 THR A 258       4.300 -11.995 -11.691  1.00 81.79           H
ATOM   3916 3HG2 THR A 258       5.204 -12.682 -13.061  1.00 81.79           H
ATOM   3917  HN  THR A 258       0.957 -13.978 -13.761  1.00 81.79           H
ATOM   3918  N   VAL A 259       0.934 -11.374 -11.743  1.00 76.43           N
ATOM   3919  CA  VAL A 259       0.575 -10.148 -11.050  1.00 76.43           C
ATOM   3920  C   VAL A 259      -0.291 -10.489  -9.835  1.00 76.43           C
ATOM   3921  O   VAL A 259      -0.060  -9.979  -8.740  1.00 76.43           O
ATOM   3922  HA  VAL A 259       1.498  -9.684 -10.703  1.00 76.43           H
ATOM   3923  CB  VAL A 259      -0.107  -9.180 -12.018  1.00 76.43           C
ATOM   3924  HB  VAL A 259      -0.921  -9.714 -12.509  1.00 76.43           H
ATOM   3925  CG1 VAL A 259      -0.711  -7.990 -11.269  1.00 76.43           C
ATOM   3926 1HG1 VAL A 259      -1.451  -8.349 -10.554  1.00 76.43           H
ATOM   3927 2HG1 VAL A 259       0.078  -7.456 -10.739  1.00 76.43           H
ATOM   3928 3HG1 VAL A 259      -1.189  -7.318 -11.981  1.00 76.43           H
ATOM   3929  CG2 VAL A 259       0.866  -8.710 -13.100  1.00 76.43           C
ATOM   3930 1HG2 VAL A 259       1.710  -8.201 -12.634  1.00 76.43           H
ATOM   3931 2HG2 VAL A 259       1.227  -9.571 -13.663  1.00 76.43           H
ATOM   3932 3HG2 VAL A 259       0.356  -8.023 -13.775  1.00 76.43           H
ATOM   3933  HN  VAL A 259       0.616 -11.433 -12.689  1.00 76.43           H
ATOM   3934  N   LEU A 260      -1.271 -11.350 -10.070  1.00 78.67           N
ATOM   3935  CA  LEU A 260      -2.219 -11.707  -9.029  1.00 78.67           C
ATOM   3936  C   LEU A 260      -1.476 -12.404  -7.887  1.00 78.67           C
ATOM   3937  O   LEU A 260      -1.707 -12.102  -6.717  1.00 78.67           O
ATOM   3938  HA  LEU A 260      -2.649 -10.782  -8.647  1.00 78.67           H
ATOM   3939  CB  LEU A 260      -3.367 -12.535  -9.610  1.00 78.67           C
ATOM   3940 1HB  LEU A 260      -3.847 -11.952 -10.397  1.00 78.67           H
ATOM   3941 2HB  LEU A 260      -2.946 -13.422 -10.083  1.00 78.67           H
ATOM   3942  CG  LEU A 260      -4.442 -12.981  -8.617  1.00 78.67           C
ATOM   3943  HG  LEU A 260      -3.956 -13.538  -7.816  1.00 78.67           H
ATOM   3944  CD1 LEU A 260      -5.132 -11.775  -7.976  1.00 78.67           C
ATOM   3945 1HD1 LEU A 260      -4.393 -11.174  -7.446  1.00 78.67           H
ATOM   3946 2HD1 LEU A 260      -5.602 -11.171  -8.752  1.00 78.67           H
ATOM   3947 3HD1 LEU A 260      -5.891 -12.121  -7.275  1.00 78.67           H
ATOM   3948  CD2 LEU A 260      -5.443 -13.928  -9.282  1.00 78.67           C
ATOM   3949 1HD2 LEU A 260      -5.927 -13.418 -10.115  1.00 78.67           H
ATOM   3950 2HD2 LEU A 260      -4.920 -14.810  -9.651  1.00 78.67           H
ATOM   3951 3HD2 LEU A 260      -6.196 -14.230  -8.554  1.00 78.67           H
ATOM   3952  HN  LEU A 260      -1.422 -11.798 -10.951  1.00 78.67           H
ATOM   3953  N   THR A 261      -0.600 -13.322  -8.266  1.00 84.03           N
ATOM   3954  CA  THR A 261       0.108 -14.130  -7.288  1.00 84.03           C
ATOM   3955  C   THR A 261       0.985 -13.245  -6.400  1.00 84.03           C
ATOM   3956  O   THR A 261       1.027 -13.428  -5.184  1.00 84.03           O
ATOM   3957  HA  THR A 261      -0.626 -14.607  -6.639  1.00 84.03           H
ATOM   3958  CB  THR A 261       0.896 -15.203  -8.043  1.00 84.03           C
ATOM   3959  HB  THR A 261       1.646 -14.751  -8.692  1.00 84.03           H
ATOM   3960  OG1 THR A 261      -0.107 -15.970  -8.703  1.00 84.03           O
ATOM   3961  HG1 THR A 261      -0.326 -15.559  -9.587  1.00 84.03           H
ATOM   3962  CG2 THR A 261       1.572 -16.203  -7.102  1.00 84.03           C
ATOM   3963 1HG2 THR A 261       0.815 -16.704  -6.500  1.00 84.03           H
ATOM   3964 2HG2 THR A 261       2.266 -15.675  -6.448  1.00 84.03           H
ATOM   3965 3HG2 THR A 261       2.117 -16.942  -7.689  1.00 84.03           H
ATOM   3966  HN  THR A 261      -0.373 -13.518  -9.220  1.00 84.03           H
ATOM   3967  N   VAL A 262       1.663 -12.305  -7.041  1.00 84.60           N
ATOM   3968  CA  VAL A 262       2.617 -11.461  -6.342  1.00 84.60           C
ATOM   3969  C   VAL A 262       1.873 -10.589  -5.328  1.00 84.60           C
ATOM   3970  O   VAL A 262       2.341 -10.397  -4.207  1.00 84.60           O
ATOM   3971  HA  VAL A 262       3.303 -12.115  -5.805  1.00 84.60           H
ATOM   3972  CB  VAL A 262       3.430 -10.644  -7.348  1.00 84.60           C
ATOM   3973  HB  VAL A 262       2.730 -10.093  -7.976  1.00 84.60           H
ATOM   3974  CG1 VAL A 262       4.323  -9.628  -6.635  1.00 84.60           C
ATOM   3975 1HG1 VAL A 262       3.704  -8.946  -6.051  1.00 84.60           H
ATOM   3976 2HG1 VAL A 262       5.012 -10.151  -5.972  1.00 84.60           H
ATOM   3977 3HG1 VAL A 262       4.890  -9.061  -7.374  1.00 84.60           H
ATOM   3978  CG2 VAL A 262       4.256 -11.558  -8.256  1.00 84.60           C
ATOM   3979 1HG2 VAL A 262       4.942 -12.149  -7.649  1.00 84.60           H
ATOM   3980 2HG2 VAL A 262       3.589 -12.225  -8.803  1.00 84.60           H
ATOM   3981 3HG2 VAL A 262       4.824 -10.953  -8.961  1.00 84.60           H
ATOM   3982  HN  VAL A 262       1.569 -12.116  -8.019  1.00 84.60           H
ATOM   3983  N   PHE A 263       0.725 -10.086  -5.758  1.00 80.07           N
ATOM   3984  CA  PHE A 263      -0.098  -9.255  -4.895  1.00 80.07           C
ATOM   3985  C   PHE A 263      -0.552 -10.031  -3.657  1.00 80.07           C
ATOM   3986  O   PHE A 263      -0.362  -9.576  -2.530  1.00 80.07           O
ATOM   3987  HA  PHE A 263       0.512  -8.406  -4.586  1.00 80.07           H
ATOM   3988  CB  PHE A 263      -1.329  -8.848  -5.707  1.00 80.07           C
ATOM   3989 1HB  PHE A 263      -1.003  -8.303  -6.593  1.00 80.07           H
ATOM   3990 2HB  PHE A 263      -1.835  -9.748  -6.056  1.00 80.07           H
ATOM   3991  CG  PHE A 263      -2.328  -7.986  -4.934  1.00 80.07           C
ATOM   3992  CD1 PHE A 263      -3.357  -8.572  -4.264  1.00 80.07           C
ATOM   3993  HD1 PHE A 263      -3.469  -9.656  -4.279  1.00 80.07           H
ATOM   3994  CD2 PHE A 263      -2.187  -6.633  -4.915  1.00 80.07           C
ATOM   3995  HD2 PHE A 263      -1.363  -6.163  -5.451  1.00 80.07           H
ATOM   3996  CE1 PHE A 263      -4.284  -7.771  -3.546  1.00 80.07           C
ATOM   3997  HE1 PHE A 263      -5.108  -8.241  -3.010  1.00 80.07           H
ATOM   3998  CE2 PHE A 263      -3.114  -5.832  -4.197  1.00 80.07           C
ATOM   3999  HE2 PHE A 263      -3.002  -4.748  -4.182  1.00 80.07           H
ATOM   4000  CZ  PHE A 263      -4.143  -6.418  -3.527  1.00 80.07           C
ATOM   4001  HZ  PHE A 263      -4.855  -5.804  -2.976  1.00 80.07           H
ATOM   4002  HN  PHE A 263       0.357 -10.237  -6.675  1.00 80.07           H
ATOM   4003  N   VAL A 264      -1.143 -11.190  -3.909  1.00 84.06           N
ATOM   4004  CA  VAL A 264      -1.734 -11.976  -2.839  1.00 84.06           C
ATOM   4005  C   VAL A 264      -0.652 -12.338  -1.820  1.00 84.06           C
ATOM   4006  O   VAL A 264      -0.851 -12.183  -0.616  1.00 84.06           O
ATOM   4007  HA  VAL A 264      -2.483 -11.354  -2.349  1.00 84.06           H
ATOM   4008  CB  VAL A 264      -2.442 -13.202  -3.420  1.00 84.06           C
ATOM   4009  HB  VAL A 264      -1.734 -13.725  -4.062  1.00 84.06           H
ATOM   4010  CG1 VAL A 264      -2.872 -14.164  -2.311  1.00 84.06           C
ATOM   4011 1HG1 VAL A 264      -1.994 -14.497  -1.758  1.00 84.06           H
ATOM   4012 2HG1 VAL A 264      -3.557 -13.654  -1.633  1.00 84.06           H
ATOM   4013 3HG1 VAL A 264      -3.373 -15.026  -2.752  1.00 84.06           H
ATOM   4014  CG2 VAL A 264      -3.638 -12.787  -4.281  1.00 84.06           C
ATOM   4015 1HG2 VAL A 264      -4.348 -12.230  -3.671  1.00 84.06           H
ATOM   4016 2HG2 VAL A 264      -3.294 -12.160  -5.103  1.00 84.06           H
ATOM   4017 3HG2 VAL A 264      -4.123 -13.677  -4.681  1.00 84.06           H
ATOM   4018  HN  VAL A 264      -1.221 -11.592  -4.821  1.00 84.06           H
ATOM   4019  N   LEU A 265       0.470 -12.814  -2.340  1.00 88.54           N
ATOM   4020  CA  LEU A 265       1.518 -13.355  -1.491  1.00 88.54           C
ATOM   4021  C   LEU A 265       2.110 -12.231  -0.640  1.00 88.54           C
ATOM   4022  O   LEU A 265       2.600 -12.473   0.462  1.00 88.54           O
ATOM   4023  HA  LEU A 265       1.055 -14.085  -0.826  1.00 88.54           H
ATOM   4024  CB  LEU A 265       2.555 -14.103  -2.331  1.00 88.54           C
ATOM   4025 1HB  LEU A 265       2.871 -13.451  -3.146  1.00 88.54           H
ATOM   4026 2HB  LEU A 265       3.433 -14.285  -1.710  1.00 88.54           H
ATOM   4027  CG  LEU A 265       2.101 -15.436  -2.928  1.00 88.54           C
ATOM   4028  HG  LEU A 265       1.240 -15.247  -3.569  1.00 88.54           H
ATOM   4029  CD1 LEU A 265       3.195 -16.044  -3.808  1.00 88.54           C
ATOM   4030 1HD1 LEU A 265       3.429 -15.358  -4.622  1.00 88.54           H
ATOM   4031 2HD1 LEU A 265       4.089 -16.216  -3.209  1.00 88.54           H
ATOM   4032 3HD1 LEU A 265       2.845 -16.991  -4.220  1.00 88.54           H
ATOM   4033  CD2 LEU A 265       1.645 -16.401  -1.831  1.00 88.54           C
ATOM   4034 1HD2 LEU A 265       2.472 -16.588  -1.146  1.00 88.54           H
ATOM   4035 2HD2 LEU A 265       0.812 -15.961  -1.284  1.00 88.54           H
ATOM   4036 3HD2 LEU A 265       1.327 -17.341  -2.283  1.00 88.54           H
ATOM   4037  HN  LEU A 265       0.668 -12.834  -3.320  1.00 88.54           H
ATOM   4038  N   SER A 266       2.045 -11.024  -1.183  1.00 87.79           N
ATOM   4039  CA  SER A 266       2.674  -9.881  -0.543  1.00 87.79           C
ATOM   4040  C   SER A 266       1.720  -9.264   0.482  1.00 87.79           C
ATOM   4041  O   SER A 266       2.138  -8.886   1.575  1.00 87.79           O
ATOM   4042  HA  SER A 266       3.561 -10.278  -0.050  1.00 87.79           H
ATOM   4043  CB  SER A 266       3.092  -8.833  -1.577  1.00 87.79           C
ATOM   4044 1HB  SER A 266       3.560  -7.989  -1.069  1.00 87.79           H
ATOM   4045 2HB  SER A 266       3.842  -9.259  -2.243  1.00 87.79           H
ATOM   4046  OG  SER A 266       1.985  -8.368  -2.344  1.00 87.79           O
ATOM   4047  HG  SER A 266       1.904  -8.903  -3.185  1.00 87.79           H
ATOM   4048  HN  SER A 266       1.575 -10.822  -2.042  1.00 87.79           H
ATOM   4049  N   GLN A 267       0.456  -9.182   0.092  1.00 86.57           N
ATOM   4050  CA  GLN A 267      -0.507  -8.390   0.838  1.00 86.57           C
ATOM   4051  C   GLN A 267      -1.224  -9.261   1.871  1.00 86.57           C
ATOM   4052  O   GLN A 267      -1.553  -8.795   2.961  1.00 86.57           O
ATOM   4053  HA  GLN A 267       0.079  -7.623   1.344  1.00 86.57           H
ATOM   4054  CB  GLN A 267      -1.509  -7.717  -0.103  1.00 86.57           C
ATOM   4055 1HB  GLN A 267      -2.005  -8.473  -0.711  1.00 86.57           H
ATOM   4056 2HB  GLN A 267      -2.283  -7.219   0.481  1.00 86.57           H
ATOM   4057  CG  GLN A 267      -0.812  -6.700  -1.009  1.00 86.57           C
ATOM   4058 1HG  GLN A 267      -0.053  -7.202  -1.609  1.00 86.57           H
ATOM   4059 2HG  GLN A 267      -1.535  -6.272  -1.704  1.00 86.57           H
ATOM   4060  CD  GLN A 267      -0.165  -5.585  -0.186  1.00 86.57           C
ATOM   4061  OE1 GLN A 267      -0.730  -5.072   0.765  1.00 86.57           O
ATOM   4062  NE2 GLN A 267       1.050  -5.240  -0.604  1.00 86.57           N
ATOM   4063 1HE2 GLN A 267       1.457  -5.701  -1.392  1.00 86.57           H
ATOM   4064 2HE2 GLN A 267       1.556  -4.519  -0.130  1.00 86.57           H
ATOM   4065  HN  GLN A 267       0.089  -9.644  -0.715  1.00 86.57           H
ATOM   4066  N   PHE A 268      -1.446 -10.511   1.492  1.00 89.41           N
ATOM   4067  CA  PHE A 268      -2.277 -11.398   2.288  1.00 89.41           C
ATOM   4068  C   PHE A 268      -1.732 -11.529   3.712  1.00 89.41           C
ATOM   4069  O   PHE A 268      -2.466 -11.340   4.681  1.00 89.41           O
ATOM   4070  HA  PHE A 268      -3.275 -10.962   2.322  1.00 89.41           H
ATOM   4071  CB  PHE A 268      -2.241 -12.771   1.613  1.00 89.41           C
ATOM   4072 1HB  PHE A 268      -2.571 -12.664   0.579  1.00 89.41           H
ATOM   4073 2HB  PHE A 268      -1.210 -13.123   1.584  1.00 89.41           H
ATOM   4074  CG  PHE A 268      -3.107 -13.827   2.303  1.00 89.41           C
ATOM   4075  CD1 PHE A 268      -2.521 -14.871   2.947  1.00 89.41           C
ATOM   4076  HD1 PHE A 268      -1.434 -14.956   2.972  1.00 89.41           H
ATOM   4077  CD2 PHE A 268      -4.462 -13.721   2.272  1.00 89.41           C
ATOM   4078  HD2 PHE A 268      -4.932 -12.884   1.756  1.00 89.41           H
ATOM   4079  CE1 PHE A 268      -3.324 -15.851   3.588  1.00 89.41           C
ATOM   4080  HE1 PHE A 268      -2.854 -16.688   4.104  1.00 89.41           H
ATOM   4081  CE2 PHE A 268      -5.266 -14.701   2.913  1.00 89.41           C
ATOM   4082  HE2 PHE A 268      -6.352 -14.616   2.888  1.00 89.41           H
ATOM   4083  CZ  PHE A 268      -4.680 -15.745   3.557  1.00 89.41           C
ATOM   4084  HZ  PHE A 268      -5.296 -16.498   4.049  1.00 89.41           H
ATOM   4085  HN  PHE A 268      -1.069 -10.919   0.660  1.00 89.41           H
ATOM   4086  N   PRO A 269      -0.441 -11.854   3.864  1.00 93.18           N
ATOM   4087  CA  PRO A 269       0.119 -12.116   5.192  1.00 93.18           C
ATOM   4088  C   PRO A 269      -0.155 -10.983   6.167  1.00 93.18           C
ATOM   4089  O   PRO A 269      -0.555 -11.222   7.306  1.00 93.18           O
ATOM   4090  HA  PRO A 269      -0.355 -12.993   5.633  1.00 93.18           H
ATOM   4091  CB  PRO A 269       1.616 -12.286   4.926  1.00 93.18           C
ATOM   4092 1HB  PRO A 269       2.152 -11.343   5.031  1.00 93.18           H
ATOM   4093 2HB  PRO A 269       2.071 -12.988   5.625  1.00 93.18           H
ATOM   4094  CG  PRO A 269       1.664 -12.806   3.494  1.00 93.18           C
ATOM   4095 1HG  PRO A 269       2.641 -12.646   3.038  1.00 93.18           H
ATOM   4096 2HG  PRO A 269       1.475 -13.878   3.446  1.00 93.18           H
ATOM   4097  CD  PRO A 269       0.574 -12.002   2.805  1.00 93.18           C
ATOM   4098 1HD  PRO A 269       0.939 -11.033   2.464  1.00 93.18           H
ATOM   4099 2HD  PRO A 269       0.182 -12.519   1.929  1.00 93.18           H
ATOM   4100  N   TYR A 270       0.069  -9.767   5.691  1.00 92.04           N
ATOM   4101  CA  TYR A 270      -0.066  -8.595   6.538  1.00 92.04           C
ATOM   4102  C   TYR A 270      -1.512  -8.419   7.006  1.00 92.04           C
ATOM   4103  O   TYR A 270      -1.761  -8.160   8.182  1.00 92.04           O
ATOM   4104  HA  TYR A 270       0.575  -8.733   7.409  1.00 92.04           H
ATOM   4105  CB  TYR A 270       0.325  -7.398   5.668  1.00 92.04           C
ATOM   4106 1HB  TYR A 270       1.389  -7.461   5.438  1.00 92.04           H
ATOM   4107 2HB  TYR A 270      -0.210  -7.461   4.721  1.00 92.04           H
ATOM   4108  CG  TYR A 270       0.037  -6.040   6.312  1.00 92.04           C
ATOM   4109  CD1 TYR A 270      -0.921  -5.209   5.768  1.00 92.04           C
ATOM   4110  HD1 TYR A 270      -1.473  -5.520   4.881  1.00 92.04           H
ATOM   4111  CD2 TYR A 270       0.736  -5.647   7.435  1.00 92.04           C
ATOM   4112  HD2 TYR A 270       1.493  -6.304   7.864  1.00 92.04           H
ATOM   4113  CE1 TYR A 270      -1.192  -3.931   6.374  1.00 92.04           C
ATOM   4114  HE1 TYR A 270      -1.947  -3.265   5.955  1.00 92.04           H
ATOM   4115  CE2 TYR A 270       0.464  -4.369   8.040  1.00 92.04           C
ATOM   4116  HE2 TYR A 270       1.009  -4.046   8.928  1.00 92.04           H
ATOM   4117  CZ  TYR A 270      -0.486  -3.574   7.480  1.00 92.04           C
ATOM   4118  OH  TYR A 270      -0.743  -2.367   8.052  1.00 92.04           O
ATOM   4119  HH  TYR A 270      -0.167  -2.242   8.860  1.00 92.04           H
ATOM   4120  HN  TYR A 270       0.338  -9.577   4.747  1.00 92.04           H
ATOM   4121  N   ASN A 271      -2.428  -8.567   6.060  1.00 89.97           N
ATOM   4122  CA  ASN A 271      -3.831  -8.301   6.328  1.00 89.97           C
ATOM   4123  C   ASN A 271      -4.383  -9.388   7.253  1.00 89.97           C
ATOM   4124  O   ASN A 271      -5.339  -9.153   7.992  1.00 89.97           O
ATOM   4125  HA  ASN A 271      -3.853  -7.313   6.787  1.00 89.97           H
ATOM   4126  CB  ASN A 271      -4.652  -8.318   5.037  1.00 89.97           C
ATOM   4127 1HB  ASN A 271      -4.385  -9.192   4.443  1.00 89.97           H
ATOM   4128 2HB  ASN A 271      -5.712  -8.408   5.277  1.00 89.97           H
ATOM   4129  CG  ASN A 271      -4.414  -7.047   4.220  1.00 89.97           C
ATOM   4130  OD1 ASN A 271      -4.821  -5.956   4.587  1.00 89.97           O
ATOM   4131  ND2 ASN A 271      -3.735  -7.246   3.094  1.00 89.97           N
ATOM   4132 1HD2 ASN A 271      -3.430  -8.167   2.851  1.00 89.97           H
ATOM   4133 2HD2 ASN A 271      -3.529  -6.476   2.491  1.00 89.97           H
ATOM   4134  HN  ASN A 271      -2.225  -8.861   5.126  1.00 89.97           H
ATOM   4135  N   CYS A 272      -3.757 -10.554   7.183  1.00 92.89           N
ATOM   4136  CA  CYS A 272      -4.081 -11.633   8.101  1.00 92.89           C
ATOM   4137  C   CYS A 272      -3.802 -11.152   9.526  1.00 92.89           C
ATOM   4138  O   CYS A 272      -4.643 -11.301  10.411  1.00 92.89           O
ATOM   4139  HA  CYS A 272      -5.141 -11.851   7.966  1.00 92.89           H
ATOM   4140  CB  CYS A 272      -3.307 -12.910   7.768  1.00 92.89           C
ATOM   4141 1HB  CYS A 272      -2.254 -12.676   7.610  1.00 92.89           H
ATOM   4142 2HB  CYS A 272      -3.358 -13.605   8.606  1.00 92.89           H
ATOM   4143  SG  CYS A 272      -4.005 -13.691   6.267  1.00 92.89           S
ATOM   4144  HG  CYS A 272      -3.451 -12.847   5.401  1.00 92.89           H
ATOM   4145  HN  CYS A 272      -3.043 -10.766   6.517  1.00 92.89           H
ATOM   4146  N   ILE A 273      -2.618 -10.585   9.704  1.00 93.57           N
ATOM   4147  CA  ILE A 273      -2.200 -10.121  11.016  1.00 93.57           C
ATOM   4148  C   ILE A 273      -3.076  -8.939  11.436  1.00 93.57           C
ATOM   4149  O   ILE A 273      -3.465  -8.833  12.598  1.00 93.57           O
ATOM   4150  HA  ILE A 273      -2.362 -10.938  11.719  1.00 93.57           H
ATOM   4151  CB  ILE A 273      -0.702  -9.809  11.022  1.00 93.57           C
ATOM   4152  HB  ILE A 273      -0.503  -9.074  10.241  1.00 93.57           H
ATOM   4153  CG1 ILE A 273       0.119 -11.056  10.688  1.00 93.57           C
ATOM   4154 1HG1 ILE A 273      -0.168 -11.434   9.707  1.00 93.57           H
ATOM   4155 2HG1 ILE A 273       1.176 -10.796  10.632  1.00 93.57           H
ATOM   4156  CG2 ILE A 273      -0.277  -9.181  12.351  1.00 93.57           C
ATOM   4157 1HG2 ILE A 273      -0.828  -8.254  12.507  1.00 93.57           H
ATOM   4158 2HG2 ILE A 273      -0.494  -9.874  13.165  1.00 93.57           H
ATOM   4159 3HG2 ILE A 273       0.792  -8.970  12.328  1.00 93.57           H
ATOM   4160  CD1 ILE A 273      -0.088 -12.146  11.741  1.00 93.57           C
ATOM   4161 1HD1 ILE A 273       0.224 -11.773  12.717  1.00 93.57           H
ATOM   4162 2HD1 ILE A 273      -1.142 -12.421  11.777  1.00 93.57           H
ATOM   4163 3HD1 ILE A 273       0.507 -13.022  11.480  1.00 93.57           H
ATOM   4164  HN  ILE A 273      -1.951 -10.442   8.973  1.00 93.57           H
ATOM   4165  N   LEU A 274      -3.360  -8.080  10.468  1.00 92.14           N
ATOM   4166  CA  LEU A 274      -4.161  -6.897  10.730  1.00 92.14           C
ATOM   4167  C   LEU A 274      -5.546  -7.322  11.221  1.00 92.14           C
ATOM   4168  O   LEU A 274      -6.137  -6.660  12.073  1.00 92.14           O
ATOM   4169  HA  LEU A 274      -3.669  -6.338  11.525  1.00 92.14           H
ATOM   4170  CB  LEU A 274      -4.198  -5.992   9.496  1.00 92.14           C
ATOM   4171 1HB  LEU A 274      -3.180  -5.875   9.125  1.00 92.14           H
ATOM   4172 2HB  LEU A 274      -4.766  -6.498   8.716  1.00 92.14           H
ATOM   4173  CG  LEU A 274      -4.798  -4.599   9.704  1.00 92.14           C
ATOM   4174  HG  LEU A 274      -5.760  -4.713  10.204  1.00 92.14           H
ATOM   4175  CD1 LEU A 274      -3.911  -3.751  10.618  1.00 92.14           C
ATOM   4176 1HD1 LEU A 274      -3.817  -4.239  11.588  1.00 92.14           H
ATOM   4177 2HD1 LEU A 274      -2.924  -3.643  10.168  1.00 92.14           H
ATOM   4178 3HD1 LEU A 274      -4.360  -2.767  10.748  1.00 92.14           H
ATOM   4179  CD2 LEU A 274      -5.063  -3.911   8.363  1.00 92.14           C
ATOM   4180 1HD2 LEU A 274      -4.127  -3.810   7.815  1.00 92.14           H
ATOM   4181 2HD2 LEU A 274      -5.763  -4.510   7.780  1.00 92.14           H
ATOM   4182 3HD2 LEU A 274      -5.489  -2.924   8.540  1.00 92.14           H
ATOM   4183  HN  LEU A 274      -3.053  -8.183   9.522  1.00 92.14           H
ATOM   4184  N   LEU A 275      -6.024  -8.425  10.664  1.00 93.58           N
ATOM   4185  CA  LEU A 275      -7.310  -8.970  11.065  1.00 93.58           C
ATOM   4186  C   LEU A 275      -7.248  -9.381  12.538  1.00 93.58           C
ATOM   4187  O   LEU A 275      -8.146  -9.060  13.314  1.00 93.58           O
ATOM   4188  HA  LEU A 275      -8.049  -8.175  10.959  1.00 93.58           H
ATOM   4189  CB  LEU A 275      -7.727 -10.104  10.127  1.00 93.58           C
ATOM   4190 1HB  LEU A 275      -7.795  -9.706   9.115  1.00 93.58           H
ATOM   4191 2HB  LEU A 275      -6.937 -10.854  10.122  1.00 93.58           H
ATOM   4192  CG  LEU A 275      -9.049 -10.799  10.462  1.00 93.58           C
ATOM   4193  HG  LEU A 275      -8.995 -11.158  11.489  1.00 93.58           H
ATOM   4194  CD1 LEU A 275     -10.219  -9.817  10.386  1.00 93.58           C
ATOM   4195 1HD1 LEU A 275     -10.060  -9.007  11.098  1.00 93.58           H
ATOM   4196 2HD1 LEU A 275     -10.285  -9.407   9.378  1.00 93.58           H
ATOM   4197 3HD1 LEU A 275     -11.146 -10.337  10.628  1.00 93.58           H
ATOM   4198  CD2 LEU A 275      -9.267 -12.021   9.567  1.00 93.58           C
ATOM   4199 1HD2 LEU A 275      -9.292 -11.708   8.523  1.00 93.58           H
ATOM   4200 2HD2 LEU A 275      -8.453 -12.730   9.715  1.00 93.58           H
ATOM   4201 3HD2 LEU A 275     -10.214 -12.496   9.826  1.00 93.58           H
ATOM   4202  HN  LEU A 275      -5.549  -8.943   9.952  1.00 93.58           H
ATOM   4203  N   VAL A 276      -6.179 -10.086  12.878  1.00 94.63           N
ATOM   4204  CA  VAL A 276      -5.990 -10.547  14.242  1.00 94.63           C
ATOM   4205  C   VAL A 276      -5.997  -9.345  15.189  1.00 94.63           C
ATOM   4206  O   VAL A 276      -6.657  -9.371  16.226  1.00 94.63           O
ATOM   4207  HA  VAL A 276      -6.831 -11.194  14.491  1.00 94.63           H
ATOM   4208  CB  VAL A 276      -4.709 -11.378  14.341  1.00 94.63           C
ATOM   4209  HB  VAL A 276      -3.892 -10.785  13.930  1.00 94.63           H
ATOM   4210  CG1 VAL A 276      -4.372 -11.695  15.800  1.00 94.63           C
ATOM   4211 1HG1 VAL A 276      -4.229 -10.765  16.350  1.00 94.63           H
ATOM   4212 2HG1 VAL A 276      -5.190 -12.260  16.247  1.00 94.63           H
ATOM   4213 3HG1 VAL A 276      -3.457 -12.286  15.841  1.00 94.63           H
ATOM   4214  CG2 VAL A 276      -4.821 -12.660  13.513  1.00 94.63           C
ATOM   4215 1HG2 VAL A 276      -5.655 -13.258  13.881  1.00 94.63           H
ATOM   4216 2HG2 VAL A 276      -4.992 -12.404  12.468  1.00 94.63           H
ATOM   4217 3HG2 VAL A 276      -3.897 -13.232  13.601  1.00 94.63           H
ATOM   4218  HN  VAL A 276      -5.451 -10.341  12.241  1.00 94.63           H
ATOM   4219  N   GLN A 277      -5.255  -8.320  14.797  1.00 93.28           N
ATOM   4220  CA  GLN A 277      -5.157  -7.116  15.604  1.00 93.28           C
ATOM   4221  C   GLN A 277      -6.533  -6.466  15.759  1.00 93.28           C
ATOM   4222  O   GLN A 277      -6.835  -5.883  16.799  1.00 93.28           O
ATOM   4223  HA  GLN A 277      -4.793  -7.448  16.576  1.00 93.28           H
ATOM   4224  CB  GLN A 277      -4.151  -6.132  15.002  1.00 93.28           C
ATOM   4225 1HB  GLN A 277      -4.334  -6.028  13.932  1.00 93.28           H
ATOM   4226 2HB  GLN A 277      -4.290  -5.147  15.446  1.00 93.28           H
ATOM   4227  CG  GLN A 277      -2.715  -6.605  15.235  1.00 93.28           C
ATOM   4228 1HG  GLN A 277      -2.544  -6.751  16.301  1.00 93.28           H
ATOM   4229 2HG  GLN A 277      -2.563  -7.571  14.753  1.00 93.28           H
ATOM   4230  CD  GLN A 277      -1.708  -5.592  14.686  1.00 93.28           C
ATOM   4231  OE1 GLN A 277      -2.001  -4.804  13.802  1.00 93.28           O
ATOM   4232  NE2 GLN A 277      -0.508  -5.658  15.256  1.00 93.28           N
ATOM   4233 1HE2 GLN A 277      -0.334  -6.330  15.976  1.00 93.28           H
ATOM   4234 2HE2 GLN A 277       0.218  -5.036  14.965  1.00 93.28           H
ATOM   4235  HN  GLN A 277      -4.729  -8.303  13.946  1.00 93.28           H
ATOM   4236  N   THR A 278      -7.331  -6.588  14.708  1.00 93.18           N
ATOM   4237  CA  THR A 278      -8.662  -6.004  14.707  1.00 93.18           C
ATOM   4238  C   THR A 278      -9.558  -6.717  15.721  1.00 93.18           C
ATOM   4239  O   THR A 278     -10.267  -6.070  16.492  1.00 93.18           O
ATOM   4240  HA  THR A 278      -8.581  -4.965  15.027  1.00 93.18           H
ATOM   4241  CB  THR A 278      -9.200  -6.057  13.276  1.00 93.18           C
ATOM   4242  HB  THR A 278      -9.379  -7.086  12.966  1.00 93.18           H
ATOM   4243  OG1 THR A 278      -8.230  -5.344  12.513  1.00 93.18           O
ATOM   4244  HG1 THR A 278      -7.569  -5.982  12.119  1.00 93.18           H
ATOM   4245  CG2 THR A 278     -10.483  -5.242  13.103  1.00 93.18           C
ATOM   4246 1HG2 THR A 278     -10.287  -4.198  13.349  1.00 93.18           H
ATOM   4247 2HG2 THR A 278     -11.255  -5.633  13.766  1.00 93.18           H
ATOM   4248 3HG2 THR A 278     -10.823  -5.314  12.069  1.00 93.18           H
ATOM   4249  HN  THR A 278      -7.083  -7.075  13.871  1.00 93.18           H
ATOM   4250  N   ILE A 279      -9.499  -8.040  15.688  1.00 94.50           N
ATOM   4251  CA  ILE A 279     -10.318  -8.848  16.575  1.00 94.50           C
ATOM   4252  C   ILE A 279      -9.910  -8.578  18.025  1.00 94.50           C
ATOM   4253  O   ILE A 279     -10.765  -8.462  18.902  1.00 94.50           O
ATOM   4254  HA  ILE A 279     -11.353  -8.533  16.443  1.00 94.50           H
ATOM   4255  CB  ILE A 279     -10.240 -10.324  16.180  1.00 94.50           C
ATOM   4256  HB  ILE A 279      -9.190 -10.613  16.143  1.00 94.50           H
ATOM   4257  CG1 ILE A 279     -10.819 -10.548  14.781  1.00 94.50           C
ATOM   4258 1HG1 ILE A 279     -11.906 -10.468  14.817  1.00 94.50           H
ATOM   4259 2HG1 ILE A 279     -10.464  -9.768  14.107  1.00 94.50           H
ATOM   4260  CG2 ILE A 279     -10.916 -11.209  17.228  1.00 94.50           C
ATOM   4261 1HG2 ILE A 279     -10.419 -11.079  18.189  1.00 94.50           H
ATOM   4262 2HG2 ILE A 279     -11.965 -10.927  17.321  1.00 94.50           H
ATOM   4263 3HG2 ILE A 279     -10.847 -12.253  16.922  1.00 94.50           H
ATOM   4264  CD1 ILE A 279     -10.421 -11.921  14.236  1.00 94.50           C
ATOM   4265 1HD1 ILE A 279      -9.334 -11.988  14.179  1.00 94.50           H
ATOM   4266 2HD1 ILE A 279     -10.799 -12.699  14.900  1.00 94.50           H
ATOM   4267 3HD1 ILE A 279     -10.845 -12.054  13.241  1.00 94.50           H
ATOM   4268  HN  ILE A 279      -8.907  -8.558  15.071  1.00 94.50           H
ATOM   4269  N   ASP A 280      -8.605  -8.487  18.232  1.00 94.22           N
ATOM   4270  CA  ASP A 280      -8.071  -8.298  19.570  1.00 94.22           C
ATOM   4271  C   ASP A 280      -8.419  -6.891  20.060  1.00 94.22           C
ATOM   4272  O   ASP A 280      -8.648  -6.683  21.250  1.00 94.22           O
ATOM   4273  HA  ASP A 280      -8.534  -9.077  20.176  1.00 94.22           H
ATOM   4274  CB  ASP A 280      -6.547  -8.439  19.580  1.00 94.22           C
ATOM   4275 1HB  ASP A 280      -6.260  -9.352  19.060  1.00 94.22           H
ATOM   4276 2HB  ASP A 280      -6.098  -7.608  19.036  1.00 94.22           H
ATOM   4277  CG  ASP A 280      -6.009  -8.469  21.012  1.00 94.22           C
ATOM   4278  OD1 ASP A 280      -6.553  -9.266  21.806  1.00 94.22           O
ATOM   4279  OD2 ASP A 280      -5.066  -7.693  21.280  1.00 94.22           O
ATOM   4280  HN  ASP A 280      -7.919  -8.539  17.507  1.00 94.22           H
ATOM   4281  N   ALA A 281      -8.448  -5.961  19.117  1.00 92.04           N
ATOM   4282  CA  ALA A 281      -8.804  -4.587  19.430  1.00 92.04           C
ATOM   4283  C   ALA A 281     -10.224  -4.550  19.999  1.00 92.04           C
ATOM   4284  O   ALA A 281     -10.546  -3.691  20.818  1.00 92.04           O
ATOM   4285  HA  ALA A 281      -8.108  -4.229  20.189  1.00 92.04           H
ATOM   4286  CB  ALA A 281      -8.656  -3.722  18.177  1.00 92.04           C
ATOM   4287 1HB  ALA A 281      -7.623  -3.760  17.830  1.00 92.04           H
ATOM   4288 2HB  ALA A 281      -9.315  -4.099  17.395  1.00 92.04           H
ATOM   4289 3HB  ALA A 281      -8.923  -2.692  18.413  1.00 92.04           H
ATOM   4290  HN  ALA A 281      -8.234  -6.133  18.155  1.00 92.04           H
ATOM   4291  N   TYR A 282     -11.035  -5.494  19.543  1.00 90.75           N
ATOM   4292  CA  TYR A 282     -12.414  -5.577  19.993  1.00 90.75           C
ATOM   4293  C   TYR A 282     -12.531  -6.451  21.243  1.00 90.75           C
ATOM   4294  O   TYR A 282     -13.139  -6.047  22.233  1.00 90.75           O
ATOM   4295  HA  TYR A 282     -12.751  -4.568  20.231  1.00 90.75           H
ATOM   4296  CB  TYR A 282     -13.191  -6.234  18.851  1.00 90.75           C
ATOM   4297 1HB  TYR A 282     -13.020  -5.668  17.935  1.00 90.75           H
ATOM   4298 2HB  TYR A 282     -12.795  -7.236  18.685  1.00 90.75           H
ATOM   4299  CG  TYR A 282     -14.698  -6.332  19.099  1.00 90.75           C
ATOM   4300  CD1 TYR A 282     -15.264  -7.544  19.437  1.00 90.75           C
ATOM   4301  HD1 TYR A 282     -14.638  -8.431  19.528  1.00 90.75           H
ATOM   4302  CD2 TYR A 282     -15.490  -5.208  18.984  1.00 90.75           C
ATOM   4303  HD2 TYR A 282     -15.043  -4.250  18.717  1.00 90.75           H
ATOM   4304  CE1 TYR A 282     -16.682  -7.636  19.671  1.00 90.75           C
ATOM   4305  HE1 TYR A 282     -17.143  -8.587  19.938  1.00 90.75           H
ATOM   4306  CE2 TYR A 282     -16.908  -5.300  19.217  1.00 90.75           C
ATOM   4307  HE2 TYR A 282     -17.545  -4.420  19.130  1.00 90.75           H
ATOM   4308  CZ  TYR A 282     -17.434  -6.509  19.549  1.00 90.75           C
ATOM   4309  OH  TYR A 282     -18.773  -6.596  19.770  1.00 90.75           O
ATOM   4310  HH  TYR A 282     -19.195  -5.694  19.672  1.00 90.75           H
ATOM   4311  HN  TYR A 282     -10.764  -6.191  18.879  1.00 90.75           H
ATOM   4312  N   ALA A 283     -11.939  -7.633  21.157  1.00 92.49           N
ATOM   4313  CA  ALA A 283     -12.232  -8.688  22.112  1.00 92.49           C
ATOM   4314  C   ALA A 283     -11.185  -8.666  23.227  1.00 92.49           C
ATOM   4315  O   ALA A 283     -11.416  -9.199  24.311  1.00 92.49           O
ATOM   4316  HA  ALA A 283     -13.213  -8.484  22.542  1.00 92.49           H
ATOM   4317  CB  ALA A 283     -12.283 -10.034  21.387  1.00 92.49           C
ATOM   4318 1HB  ALA A 283     -13.063 -10.007  20.625  1.00 92.49           H
ATOM   4319 2HB  ALA A 283     -11.321 -10.229  20.914  1.00 92.49           H
ATOM   4320 3HB  ALA A 283     -12.503 -10.826  22.104  1.00 92.49           H
ATOM   4321  HN  ALA A 283     -11.272  -7.875  20.452  1.00 92.49           H
ATOM   4322  N   MET A 284     -10.055  -8.044  22.922  1.00 91.15           N
ATOM   4323  CA  MET A 284      -8.953  -7.989  23.867  1.00 91.15           C
ATOM   4324  C   MET A 284      -8.653  -9.375  24.441  1.00 91.15           C
ATOM   4325  O   MET A 284      -8.551  -9.539  25.656  1.00 91.15           O
ATOM   4326  HA  MET A 284      -8.095  -7.632  23.297  1.00 91.15           H
ATOM   4327  CB  MET A 284      -9.303  -7.029  25.006  1.00 91.15           C
ATOM   4328 1HB  MET A 284     -10.229  -7.349  25.484  1.00 91.15           H
ATOM   4329 2HB  MET A 284      -8.523  -7.062  25.767  1.00 91.15           H
ATOM   4330  CG  MET A 284      -9.459  -5.598  24.488  1.00 91.15           C
ATOM   4331 1HG  MET A 284      -8.494  -5.216  24.155  1.00 91.15           H
ATOM   4332 2HG  MET A 284     -10.122  -5.585  23.623  1.00 91.15           H
ATOM   4333  SD  MET A 284     -10.117  -4.551  25.775  1.00 91.15           S
ATOM   4334  CE  MET A 284     -11.862  -4.863  25.567  1.00 91.15           C
ATOM   4335 1HE  MET A 284     -12.165  -4.572  24.561  1.00 91.15           H
ATOM   4336 2HE  MET A 284     -12.061  -5.924  25.714  1.00 91.15           H
ATOM   4337 3HE  MET A 284     -12.425  -4.283  26.298  1.00 91.15           H
ATOM   4338  HN  MET A 284      -9.888  -7.584  22.050  1.00 91.15           H
ATOM   4339  N   PHE A 285      -8.521 -10.338  23.541  1.00 91.62           N
ATOM   4340  CA  PHE A 285      -8.418 -11.730  23.943  1.00 91.62           C
ATOM   4341  C   PHE A 285      -6.959 -12.130  24.169  1.00 91.62           C
ATOM   4342  O   PHE A 285      -6.681 -13.163  24.777  1.00 91.62           O
ATOM   4343  HA  PHE A 285      -8.972 -11.839  24.876  1.00 91.62           H
ATOM   4344  CB  PHE A 285      -8.994 -12.570  22.800  1.00 91.62           C
ATOM   4345 1HB  PHE A 285      -9.180 -13.580  23.164  1.00 91.62           H
ATOM   4346 2HB  PHE A 285      -9.958 -12.154  22.507  1.00 91.62           H
ATOM   4347  CG  PHE A 285      -8.091 -12.644  21.568  1.00 91.62           C
ATOM   4348  CD1 PHE A 285      -8.227 -11.732  20.569  1.00 91.62           C
ATOM   4349  HD1 PHE A 285      -8.980 -10.947  20.646  1.00 91.62           H
ATOM   4350  CD2 PHE A 285      -7.152 -13.623  21.471  1.00 91.62           C
ATOM   4351  HD2 PHE A 285      -7.042 -14.355  22.271  1.00 91.62           H
ATOM   4352  CE1 PHE A 285      -7.389 -11.801  19.424  1.00 91.62           C
ATOM   4353  HE1 PHE A 285      -7.498 -11.070  18.624  1.00 91.62           H
ATOM   4354  CE2 PHE A 285      -6.313 -13.693  20.326  1.00 91.62           C
ATOM   4355  HE2 PHE A 285      -5.561 -14.477  20.249  1.00 91.62           H
ATOM   4356  CZ  PHE A 285      -6.450 -12.780  19.327  1.00 91.62           C
ATOM   4357  HZ  PHE A 285      -5.806 -12.833  18.449  1.00 91.62           H
ATOM   4358  HN  PHE A 285      -8.483 -10.179  22.554  1.00 91.62           H
ATOM   4359  N   ILE A 286      -6.065 -11.291  23.668  1.00 91.83           N
ATOM   4360  CA  ILE A 286      -4.641 -11.526  23.836  1.00 91.83           C
ATOM   4361  C   ILE A 286      -4.184 -10.936  25.171  1.00 91.83           C
ATOM   4362  O   ILE A 286      -3.866  -9.751  25.253  1.00 91.83           O
ATOM   4363  HA  ILE A 286      -4.489 -12.606  23.866  1.00 91.83           H
ATOM   4364  CB  ILE A 286      -3.864 -10.994  22.630  1.00 91.83           C
ATOM   4365  HB  ILE A 286      -4.025  -9.918  22.568  1.00 91.83           H
ATOM   4366  CG1 ILE A 286      -4.385 -11.605  21.328  1.00 91.83           C
ATOM   4367 1HG1 ILE A 286      -4.135 -12.665  21.294  1.00 91.83           H
ATOM   4368 2HG1 ILE A 286      -5.473 -11.533  21.298  1.00 91.83           H
ATOM   4369  CG2 ILE A 286      -2.360 -11.216  22.805  1.00 91.83           C
ATOM   4370 1HG2 ILE A 286      -2.018 -10.695  23.699  1.00 91.83           H
ATOM   4371 2HG2 ILE A 286      -2.159 -12.282  22.907  1.00 91.83           H
ATOM   4372 3HG2 ILE A 286      -1.832 -10.828  21.934  1.00 91.83           H
ATOM   4373  CD1 ILE A 286      -3.788 -10.895  20.111  1.00 91.83           C
ATOM   4374 1HD1 ILE A 286      -4.062  -9.840  20.136  1.00 91.83           H
ATOM   4375 2HD1 ILE A 286      -2.703 -10.990  20.132  1.00 91.83           H
ATOM   4376 3HD1 ILE A 286      -4.176 -11.349  19.199  1.00 91.83           H
ATOM   4377  HN  ILE A 286      -6.299 -10.464  23.156  1.00 91.83           H
ATOM   4378  N   SER A 287      -4.167 -11.790  26.184  1.00 89.97           N
ATOM   4379  CA  SER A 287      -3.722 -11.376  27.504  1.00 89.97           C
ATOM   4380  C   SER A 287      -2.266 -11.793  27.720  1.00 89.97           C
ATOM   4381  O   SER A 287      -1.596 -11.282  28.617  1.00 89.97           O
ATOM   4382  HA  SER A 287      -3.814 -10.290  27.512  1.00 89.97           H
ATOM   4383  CB  SER A 287      -4.612 -11.970  28.597  1.00 89.97           C
ATOM   4384 1HB  SER A 287      -4.255 -11.642  29.573  1.00 89.97           H
ATOM   4385 2HB  SER A 287      -5.627 -11.590  28.485  1.00 89.97           H
ATOM   4386  OG  SER A 287      -4.632 -13.395  28.554  1.00 89.97           O
ATOM   4387  HG  SER A 287      -5.240 -13.750  29.263  1.00 89.97           H
ATOM   4388  HN  SER A 287      -4.449 -12.746  26.114  1.00 89.97           H
ATOM   4389  N   ASN A 288      -1.818 -12.718  26.883  1.00 93.05           N
ATOM   4390  CA  ASN A 288      -0.502 -13.308  27.055  1.00 93.05           C
ATOM   4391  C   ASN A 288       0.540 -12.434  26.353  1.00 93.05           C
ATOM   4392  O   ASN A 288       0.432 -12.173  25.156  1.00 93.05           O
ATOM   4393  HA  ASN A 288      -0.347 -13.356  28.133  1.00 93.05           H
ATOM   4394  CB  ASN A 288      -0.440 -14.706  26.436  1.00 93.05           C
ATOM   4395 1HB  ASN A 288      -1.285 -15.300  26.785  1.00 93.05           H
ATOM   4396 2HB  ASN A 288      -0.529 -14.632  25.352  1.00 93.05           H
ATOM   4397  CG  ASN A 288       0.870 -15.409  26.799  1.00 93.05           C
ATOM   4398  OD1 ASN A 288       1.945 -14.834  26.758  1.00 93.05           O
ATOM   4399  ND2 ASN A 288       0.719 -16.682  27.155  1.00 93.05           N
ATOM   4400 1HD2 ASN A 288      -0.192 -17.093  27.168  1.00 93.05           H
ATOM   4401 2HD2 ASN A 288       1.518 -17.227  27.411  1.00 93.05           H
ATOM   4402  HN  ASN A 288      -2.337 -13.062  26.101  1.00 93.05           H
ATOM   4403  N   CYS A 289       1.525 -12.006  27.128  1.00 92.05           N
ATOM   4404  CA  CYS A 289       2.522 -11.075  26.626  1.00 92.05           C
ATOM   4405  C   CYS A 289       3.333 -11.781  25.538  1.00 92.05           C
ATOM   4406  O   CYS A 289       3.717 -11.164  24.546  1.00 92.05           O
ATOM   4407  HA  CYS A 289       1.978 -10.226  26.214  1.00 92.05           H
ATOM   4408  CB  CYS A 289       3.415 -10.543  27.749  1.00 92.05           C
ATOM   4409 1HB  CYS A 289       2.805 -10.060  28.512  1.00 92.05           H
ATOM   4410 2HB  CYS A 289       3.936 -11.369  28.233  1.00 92.05           H
ATOM   4411  SG  CYS A 289       4.628  -9.351  27.072  1.00 92.05           S
ATOM   4412  HN  CYS A 289       1.648 -12.283  28.081  1.00 92.05           H
ATOM   4413  N   ALA A 290       3.570 -13.066  25.761  1.00 93.87           N
ATOM   4414  CA  ALA A 290       4.384 -13.847  24.844  1.00 93.87           C
ATOM   4415  C   ALA A 290       3.711 -13.876  23.470  1.00 93.87           C
ATOM   4416  O   ALA A 290       4.368 -13.681  22.449  1.00 93.87           O
ATOM   4417  HA  ALA A 290       5.351 -13.352  24.755  1.00 93.87           H
ATOM   4418  CB  ALA A 290       4.597 -15.249  25.418  1.00 93.87           C
ATOM   4419 1HB  ALA A 290       5.104 -15.174  26.380  1.00 93.87           H
ATOM   4420 2HB  ALA A 290       3.632 -15.737  25.553  1.00 93.87           H
ATOM   4421 3HB  ALA A 290       5.207 -15.834  24.730  1.00 93.87           H
ATOM   4422  HN  ALA A 290       3.218 -13.571  26.548  1.00 93.87           H
ATOM   4423  N   VAL A 291       2.409 -14.120  23.489  1.00 93.99           N
ATOM   4424  CA  VAL A 291       1.639 -14.172  22.258  1.00 93.99           C
ATOM   4425  C   VAL A 291       1.647 -12.792  21.598  1.00 93.99           C
ATOM   4426  O   VAL A 291       1.835 -12.679  20.388  1.00 93.99           O
ATOM   4427  HA  VAL A 291       2.131 -14.882  21.592  1.00 93.99           H
ATOM   4428  CB  VAL A 291       0.228 -14.691  22.544  1.00 93.99           C
ATOM   4429  HB  VAL A 291      -0.230 -14.028  23.278  1.00 93.99           H
ATOM   4430  CG1 VAL A 291      -0.634 -14.660  21.281  1.00 93.99           C
ATOM   4431 1HG1 VAL A 291      -0.705 -13.636  20.914  1.00 93.99           H
ATOM   4432 2HG1 VAL A 291      -0.179 -15.289  20.515  1.00 93.99           H
ATOM   4433 3HG1 VAL A 291      -1.631 -15.033  21.512  1.00 93.99           H
ATOM   4434  CG2 VAL A 291       0.272 -16.097  23.144  1.00 93.99           C
ATOM   4435 1HG2 VAL A 291       0.758 -16.776  22.443  1.00 93.99           H
ATOM   4436 2HG2 VAL A 291       0.833 -16.077  24.078  1.00 93.99           H
ATOM   4437 3HG2 VAL A 291      -0.744 -16.442  23.338  1.00 93.99           H
ATOM   4438  HN  VAL A 291       1.882 -14.281  24.324  1.00 93.99           H
ATOM   4439  N   SER A 292       1.439 -11.776  22.423  1.00 93.71           N
ATOM   4440  CA  SER A 292       1.368 -10.412  21.928  1.00 93.71           C
ATOM   4441  C   SER A 292       2.686 -10.032  21.250  1.00 93.71           C
ATOM   4442  O   SER A 292       2.686  -9.413  20.188  1.00 93.71           O
ATOM   4443  HA  SER A 292       0.552 -10.409  21.205  1.00 93.71           H
ATOM   4444  CB  SER A 292       1.050  -9.431  23.058  1.00 93.71           C
ATOM   4445 1HB  SER A 292       0.194  -9.796  23.625  1.00 93.71           H
ATOM   4446 2HB  SER A 292       1.893  -9.387  23.748  1.00 93.71           H
ATOM   4447  OG  SER A 292       0.771  -8.123  22.567  1.00 93.71           O
ATOM   4448  HG  SER A 292      -0.126  -8.107  22.126  1.00 93.71           H
ATOM   4449  HN  SER A 292       1.321 -11.873  23.412  1.00 93.71           H
ATOM   4450  N   THR A 293       3.778 -10.419  21.894  1.00 93.30           N
ATOM   4451  CA  THR A 293       5.101 -10.093  21.387  1.00 93.30           C
ATOM   4452  C   THR A 293       5.304 -10.700  19.997  1.00 93.30           C
ATOM   4453  O   THR A 293       5.781 -10.026  19.085  1.00 93.30           O
ATOM   4454  HA  THR A 293       5.169  -9.011  21.276  1.00 93.30           H
ATOM   4455  CB  THR A 293       6.131 -10.567  22.413  1.00 93.30           C
ATOM   4456  HB  THR A 293       6.073 -11.647  22.552  1.00 93.30           H
ATOM   4457  OG1 THR A 293       5.854  -9.783  23.571  1.00 93.30           O
ATOM   4458  HG1 THR A 293       5.341 -10.325  24.236  1.00 93.30           H
ATOM   4459  CG2 THR A 293       7.560 -10.178  22.032  1.00 93.30           C
ATOM   4460 1HG2 THR A 293       7.634  -9.092  21.959  1.00 93.30           H
ATOM   4461 2HG2 THR A 293       7.814 -10.624  21.071  1.00 93.30           H
ATOM   4462 3HG2 THR A 293       8.251 -10.539  22.794  1.00 93.30           H
ATOM   4463  HN  THR A 293       3.770 -10.944  22.744  1.00 93.30           H
ATOM   4464  N   ASN A 294       4.931 -11.966  19.879  1.00 94.57           N
ATOM   4465  CA  ASN A 294       5.140 -12.695  18.640  1.00 94.57           C
ATOM   4466  C   ASN A 294       4.276 -12.077  17.538  1.00 94.57           C
ATOM   4467  O   ASN A 294       4.698 -11.997  16.385  1.00 94.57           O
ATOM   4468  HA  ASN A 294       6.206 -12.607  18.432  1.00 94.57           H
ATOM   4469  CB  ASN A 294       4.736 -14.163  18.790  1.00 94.57           C
ATOM   4470 1HB  ASN A 294       3.759 -14.228  19.269  1.00 94.57           H
ATOM   4471 2HB  ASN A 294       4.638 -14.620  17.805  1.00 94.57           H
ATOM   4472  CG  ASN A 294       5.768 -14.934  19.615  1.00 94.57           C
ATOM   4473  OD1 ASN A 294       6.883 -14.490  19.835  1.00 94.57           O
ATOM   4474  ND2 ASN A 294       5.335 -16.111  20.060  1.00 94.57           N
ATOM   4475 1HD2 ASN A 294       4.408 -16.416  19.844  1.00 94.57           H
ATOM   4476 2HD2 ASN A 294       5.937 -16.690  20.610  1.00 94.57           H
ATOM   4477  HN  ASN A 294       4.495 -12.491  20.610  1.00 94.57           H
ATOM   4478  N   ILE A 295       3.083 -11.657  17.931  1.00 93.68           N
ATOM   4479  CA  ILE A 295       2.147 -11.072  16.987  1.00 93.68           C
ATOM   4480  C   ILE A 295       2.721  -9.758  16.452  1.00 93.68           C
ATOM   4481  O   ILE A 295       2.625  -9.474  15.259  1.00 93.68           O
ATOM   4482  HA  ILE A 295       2.045 -11.768  16.154  1.00 93.68           H
ATOM   4483  CB  ILE A 295       0.764 -10.924  17.624  1.00 93.68           C
ATOM   4484  HB  ILE A 295       0.895 -10.559  18.643  1.00 93.68           H
ATOM   4485  CG1 ILE A 295       0.055 -12.277  17.717  1.00 93.68           C
ATOM   4486 1HG1 ILE A 295      -0.218 -12.617  16.718  1.00 93.68           H
ATOM   4487 2HG1 ILE A 295       0.736 -13.020  18.132  1.00 93.68           H
ATOM   4488  CG2 ILE A 295      -0.076  -9.886  16.877  1.00 93.68           C
ATOM   4489 1HG2 ILE A 295       0.428  -8.920  16.908  1.00 93.68           H
ATOM   4490 2HG2 ILE A 295      -0.201 -10.199  15.840  1.00 93.68           H
ATOM   4491 3HG2 ILE A 295      -1.054  -9.801  17.352  1.00 93.68           H
ATOM   4492  CD1 ILE A 295      -1.198 -12.181  18.590  1.00 93.68           C
ATOM   4493 1HD1 ILE A 295      -0.917 -11.864  19.595  1.00 93.68           H
ATOM   4494 2HD1 ILE A 295      -1.886 -11.454  18.159  1.00 93.68           H
ATOM   4495 3HD1 ILE A 295      -1.682 -13.156  18.639  1.00 93.68           H
ATOM   4496  HN  ILE A 295       2.754 -11.710  18.874  1.00 93.68           H
ATOM   4497  N   ASP A 296       3.307  -8.993  17.361  1.00 93.45           N
ATOM   4498  CA  ASP A 296       3.860  -7.697  17.005  1.00 93.45           C
ATOM   4499  C   ASP A 296       5.031  -7.895  16.040  1.00 93.45           C
ATOM   4500  O   ASP A 296       5.184  -7.140  15.081  1.00 93.45           O
ATOM   4501  HA  ASP A 296       3.034  -7.148  16.551  1.00 93.45           H
ATOM   4502  CB  ASP A 296       4.384  -6.963  18.240  1.00 93.45           C
ATOM   4503 1HB  ASP A 296       5.051  -7.618  18.801  1.00 93.45           H
ATOM   4504 2HB  ASP A 296       4.972  -6.098  17.932  1.00 93.45           H
ATOM   4505  CG  ASP A 296       3.232  -6.508  19.138  1.00 93.45           C
ATOM   4506  OD1 ASP A 296       2.100  -6.430  18.613  1.00 93.45           O
ATOM   4507  OD2 ASP A 296       3.509  -6.249  20.329  1.00 93.45           O
ATOM   4508  HN  ASP A 296       3.406  -9.244  18.324  1.00 93.45           H
ATOM   4509  N   ILE A 297       5.826  -8.915  16.327  1.00 94.06           N
ATOM   4510  CA  ILE A 297       6.947  -9.255  15.467  1.00 94.06           C
ATOM   4511  C   ILE A 297       6.422  -9.661  14.089  1.00 94.06           C
ATOM   4512  O   ILE A 297       6.959  -9.238  13.066  1.00 94.06           O
ATOM   4513  HA  ILE A 297       7.556  -8.358  15.354  1.00 94.06           H
ATOM   4514  CB  ILE A 297       7.826 -10.319  16.128  1.00 94.06           C
ATOM   4515  HB  ILE A 297       7.178 -11.111  16.506  1.00 94.06           H
ATOM   4516  CG1 ILE A 297       8.579  -9.740  17.328  1.00 94.06           C
ATOM   4517 1HG1 ILE A 297       9.315  -9.014  16.983  1.00 94.06           H
ATOM   4518 2HG1 ILE A 297       7.883  -9.207  17.975  1.00 94.06           H
ATOM   4519  CG2 ILE A 297       8.773 -10.958  15.110  1.00 94.06           C
ATOM   4520 1HG2 ILE A 297       8.191 -11.428  14.318  1.00 94.06           H
ATOM   4521 2HG2 ILE A 297       9.417 -10.190  14.681  1.00 94.06           H
ATOM   4522 3HG2 ILE A 297       9.386 -11.710  15.606  1.00 94.06           H
ATOM   4523  CD1 ILE A 297       9.278 -10.846  18.122  1.00 94.06           C
ATOM   4524 1HD1 ILE A 297       8.535 -11.557  18.485  1.00 94.06           H
ATOM   4525 2HD1 ILE A 297       9.990 -11.361  17.477  1.00 94.06           H
ATOM   4526 3HD1 ILE A 297       9.805 -10.407  18.969  1.00 94.06           H
ATOM   4527  HN  ILE A 297       5.715  -9.503  17.129  1.00 94.06           H
ATOM   4528  N   CYS A 298       5.377 -10.477  14.105  1.00 94.26           N
ATOM   4529  CA  CYS A 298       4.786 -10.960  12.869  1.00 94.26           C
ATOM   4530  C   CYS A 298       4.306  -9.752  12.062  1.00 94.26           C
ATOM   4531  O   CYS A 298       4.458  -9.717  10.841  1.00 94.26           O
ATOM   4532  HA  CYS A 298       5.571 -11.496  12.335  1.00 94.26           H
ATOM   4533  CB  CYS A 298       3.654 -11.955  13.135  1.00 94.26           C
ATOM   4534 1HB  CYS A 298       2.961 -11.542  13.868  1.00 94.26           H
ATOM   4535 2HB  CYS A 298       3.087 -12.125  12.220  1.00 94.26           H
ATOM   4536  SG  CYS A 298       4.342 -13.536  13.747  1.00 94.26           S
ATOM   4537  HG  CYS A 298       4.588 -13.111  14.983  1.00 94.26           H
ATOM   4538  HN  CYS A 298       4.938 -10.805  14.941  1.00 94.26           H
ATOM   4539  N   PHE A 299       3.737  -8.792  12.775  1.00 93.51           N
ATOM   4540  CA  PHE A 299       3.227  -7.589  12.139  1.00 93.51           C
ATOM   4541  C   PHE A 299       4.337  -6.854  11.385  1.00 93.51           C
ATOM   4542  O   PHE A 299       4.154  -6.460  10.234  1.00 93.51           O
ATOM   4543  HA  PHE A 299       2.455  -7.899  11.435  1.00 93.51           H
ATOM   4544  CB  PHE A 299       2.698  -6.684  13.253  1.00 93.51           C
ATOM   4545 1HB  PHE A 299       1.929  -7.220  13.809  1.00 93.51           H
ATOM   4546 2HB  PHE A 299       3.508  -6.473  13.952  1.00 93.51           H
ATOM   4547  CG  PHE A 299       2.116  -5.359  12.755  1.00 93.51           C
ATOM   4548  CD1 PHE A 299       2.892  -4.243  12.728  1.00 93.51           C
ATOM   4549  HD1 PHE A 299       3.929  -4.292  13.060  1.00 93.51           H
ATOM   4550  CD2 PHE A 299       0.822  -5.298  12.340  1.00 93.51           C
ATOM   4551  HD2 PHE A 299       0.200  -6.193  12.362  1.00 93.51           H
ATOM   4552  CE1 PHE A 299       2.352  -3.014  12.266  1.00 93.51           C
ATOM   4553  HE1 PHE A 299       2.975  -2.119  12.244  1.00 93.51           H
ATOM   4554  CE2 PHE A 299       0.282  -4.069  11.878  1.00 93.51           C
ATOM   4555  HE2 PHE A 299      -0.755  -4.020  11.545  1.00 93.51           H
ATOM   4556  CZ  PHE A 299       1.059  -2.953  11.851  1.00 93.51           C
ATOM   4557  HZ  PHE A 299       0.644  -2.009  11.496  1.00 93.51           H
ATOM   4558  HN  PHE A 299       3.623  -8.825  13.768  1.00 93.51           H
ATOM   4559  N   GLN A 300       5.463  -6.692  12.064  1.00 92.83           N
ATOM   4560  CA  GLN A 300       6.585  -5.970  11.491  1.00 92.83           C
ATOM   4561  C   GLN A 300       7.056  -6.654  10.205  1.00 92.83           C
ATOM   4562  O   GLN A 300       7.250  -5.997   9.184  1.00 92.83           O
ATOM   4563  HA  GLN A 300       6.203  -4.975  11.262  1.00 92.83           H
ATOM   4564  CB  GLN A 300       7.731  -5.847  12.498  1.00 92.83           C
ATOM   4565 1HB  GLN A 300       7.975  -6.831  12.898  1.00 92.83           H
ATOM   4566 2HB  GLN A 300       8.624  -5.478  11.994  1.00 92.83           H
ATOM   4567  CG  GLN A 300       7.356  -4.903  13.642  1.00 92.83           C
ATOM   4568 1HG  GLN A 300       6.427  -5.237  14.104  1.00 92.83           H
ATOM   4569 2HG  GLN A 300       8.126  -4.938  14.413  1.00 92.83           H
ATOM   4570  CD  GLN A 300       7.195  -3.468  13.138  1.00 92.83           C
ATOM   4571  OE1 GLN A 300       7.548  -3.132  12.020  1.00 92.83           O
ATOM   4572  NE2 GLN A 300       6.644  -2.642  14.024  1.00 92.83           N
ATOM   4573 1HE2 GLN A 300       6.377  -2.982  14.925  1.00 92.83           H
ATOM   4574 2HE2 GLN A 300       6.497  -1.682  13.788  1.00 92.83           H
ATOM   4575  HN  GLN A 300       5.614  -7.044  12.988  1.00 92.83           H
ATOM   4576  N   VAL A 301       7.226  -7.965  10.299  1.00 94.10           N
ATOM   4577  CA  VAL A 301       7.778  -8.728   9.193  1.00 94.10           C
ATOM   4578  C   VAL A 301       6.855  -8.600   7.979  1.00 94.10           C
ATOM   4579  O   VAL A 301       7.308  -8.274   6.882  1.00 94.10           O
ATOM   4580  HA  VAL A 301       8.747  -8.294   8.944  1.00 94.10           H
ATOM   4581  CB  VAL A 301       8.005 -10.180   9.620  1.00 94.10           C
ATOM   4582  HB  VAL A 301       7.061 -10.567  10.005  1.00 94.10           H
ATOM   4583  CG1 VAL A 301       8.417 -11.045   8.428  1.00 94.10           C
ATOM   4584 1HG1 VAL A 301       7.631 -11.021   7.673  1.00 94.10           H
ATOM   4585 2HG1 VAL A 301       9.342 -10.658   8.001  1.00 94.10           H
ATOM   4586 3HG1 VAL A 301       8.571 -12.071   8.760  1.00 94.10           H
ATOM   4587  CG2 VAL A 301       9.040 -10.265  10.744  1.00 94.10           C
ATOM   4588 1HG2 VAL A 301       9.987  -9.851  10.397  1.00 94.10           H
ATOM   4589 2HG2 VAL A 301       8.689  -9.697  11.605  1.00 94.10           H
ATOM   4590 3HG2 VAL A 301       9.182 -11.308  11.028  1.00 94.10           H
ATOM   4591  HN  VAL A 301       6.994  -8.502  11.109  1.00 94.10           H
ATOM   4592  N   THR A 302       5.578  -8.861   8.216  1.00 93.22           N
ATOM   4593  CA  THR A 302       4.609  -8.899   7.135  1.00 93.22           C
ATOM   4594  C   THR A 302       4.411  -7.501   6.546  1.00 93.22           C
ATOM   4595  O   THR A 302       4.159  -7.356   5.351  1.00 93.22           O
ATOM   4596  HA  THR A 302       5.007  -9.528   6.338  1.00 93.22           H
ATOM   4597  CB  THR A 302       3.319  -9.518   7.677  1.00 93.22           C
ATOM   4598  HB  THR A 302       2.557  -9.575   6.900  1.00 93.22           H
ATOM   4599  OG1 THR A 302       2.991  -8.706   8.802  1.00 93.22           O
ATOM   4600  HG1 THR A 302       3.354  -9.118   9.638  1.00 93.22           H
ATOM   4601  CG2 THR A 302       3.543 -10.909   8.274  1.00 93.22           C
ATOM   4602 1HG2 THR A 302       4.255 -10.841   9.097  1.00 93.22           H
ATOM   4603 2HG2 THR A 302       3.937 -11.574   7.507  1.00 93.22           H
ATOM   4604 3HG2 THR A 302       2.596 -11.302   8.645  1.00 93.22           H
ATOM   4605  HN  THR A 302       5.205  -9.045   9.125  1.00 93.22           H
ATOM   4606  N   GLN A 303       4.533  -6.506   7.414  1.00 91.90           N
ATOM   4607  CA  GLN A 303       4.436  -5.122   6.983  1.00 91.90           C
ATOM   4608  C   GLN A 303       5.552  -4.797   5.988  1.00 91.90           C
ATOM   4609  O   GLN A 303       5.313  -4.145   4.973  1.00 91.90           O
ATOM   4610  HA  GLN A 303       3.467  -5.038   6.492  1.00 91.90           H
ATOM   4611  CB  GLN A 303       4.476  -4.171   8.181  1.00 91.90           C
ATOM   4612 1HB  GLN A 303       3.589  -4.320   8.797  1.00 91.90           H
ATOM   4613 2HB  GLN A 303       5.340  -4.401   8.805  1.00 91.90           H
ATOM   4614  CG  GLN A 303       4.546  -2.713   7.722  1.00 91.90           C
ATOM   4615 1HG  GLN A 303       5.581  -2.443   7.514  1.00 91.90           H
ATOM   4616 2HG  GLN A 303       3.992  -2.594   6.790  1.00 91.90           H
ATOM   4617  CD  GLN A 303       3.972  -1.775   8.786  1.00 91.90           C
ATOM   4618  OE1 GLN A 303       4.607  -1.458   9.778  1.00 91.90           O
ATOM   4619  NE2 GLN A 303       2.739  -1.351   8.524  1.00 91.90           N
ATOM   4620 1HE2 GLN A 303       2.274  -1.649   7.691  1.00 91.90           H
ATOM   4621 2HE2 GLN A 303       2.278  -0.733   9.161  1.00 91.90           H
ATOM   4622  HN  GLN A 303       4.694  -6.634   8.392  1.00 91.90           H
ATOM   4623  N   THR A 304       6.748  -5.266   6.314  1.00 91.82           N
ATOM   4624  CA  THR A 304       7.903  -5.023   5.468  1.00 91.82           C
ATOM   4625  C   THR A 304       7.695  -5.650   4.088  1.00 91.82           C
ATOM   4626  O   THR A 304       8.014  -5.037   3.069  1.00 91.82           O
ATOM   4627  HA  THR A 304       8.000  -3.947   5.319  1.00 91.82           H
ATOM   4628  CB  THR A 304       9.141  -5.552   6.195  1.00 91.82           C
ATOM   4629  HB  THR A 304       9.139  -6.641   6.225  1.00 91.82           H
ATOM   4630  OG1 THR A 304       9.104  -4.901   7.462  1.00 91.82           O
ATOM   4631  HG1 THR A 304       8.537  -5.423   8.098  1.00 91.82           H
ATOM   4632  CG2 THR A 304      10.446  -5.062   5.562  1.00 91.82           C
ATOM   4633 1HG2 THR A 304      10.478  -3.973   5.593  1.00 91.82           H
ATOM   4634 2HG2 THR A 304      10.496  -5.398   4.527  1.00 91.82           H
ATOM   4635 3HG2 THR A 304      11.293  -5.466   6.117  1.00 91.82           H
ATOM   4636  HN  THR A 304       6.932  -5.803   7.137  1.00 91.82           H
ATOM   4637  N   ILE A 305       7.163  -6.863   4.098  1.00 92.10           N
ATOM   4638  CA  ILE A 305       6.900  -7.575   2.860  1.00 92.10           C
ATOM   4639  C   ILE A 305       5.927  -6.761   2.004  1.00 92.10           C
ATOM   4640  O   ILE A 305       6.081  -6.682   0.787  1.00 92.10           O
ATOM   4641  HA  ILE A 305       7.845  -7.658   2.323  1.00 92.10           H
ATOM   4642  CB  ILE A 305       6.419  -8.998   3.152  1.00 92.10           C
ATOM   4643  HB  ILE A 305       5.589  -8.941   3.855  1.00 92.10           H
ATOM   4644  CG1 ILE A 305       7.521  -9.823   3.820  1.00 92.10           C
ATOM   4645 1HG1 ILE A 305       8.316 -10.024   3.102  1.00 92.10           H
ATOM   4646 2HG1 ILE A 305       7.965  -9.251   4.635  1.00 92.10           H
ATOM   4647  CG2 ILE A 305       5.890  -9.670   1.883  1.00 92.10           C
ATOM   4648 1HG2 ILE A 305       5.054  -9.093   1.488  1.00 92.10           H
ATOM   4649 2HG2 ILE A 305       6.684  -9.715   1.138  1.00 92.10           H
ATOM   4650 3HG2 ILE A 305       5.555 -10.680   2.119  1.00 92.10           H
ATOM   4651  CD1 ILE A 305       6.967 -11.144   4.358  1.00 92.10           C
ATOM   4652 1HD1 ILE A 305       6.190 -10.938   5.094  1.00 92.10           H
ATOM   4653 2HD1 ILE A 305       6.546 -11.723   3.537  1.00 92.10           H
ATOM   4654 3HD1 ILE A 305       7.771 -11.710   4.828  1.00 92.10           H
ATOM   4655  HN  ILE A 305       6.913  -7.357   4.931  1.00 92.10           H
ATOM   4656  N   ALA A 306       4.945  -6.176   2.676  1.00 89.39           N
ATOM   4657  CA  ALA A 306       3.915  -5.418   1.987  1.00 89.39           C
ATOM   4658  C   ALA A 306       4.553  -4.211   1.296  1.00 89.39           C
ATOM   4659  O   ALA A 306       4.127  -3.814   0.213  1.00 89.39           O
ATOM   4660  HA  ALA A 306       3.474  -6.067   1.231  1.00 89.39           H
ATOM   4661  CB  ALA A 306       2.827  -5.012   2.983  1.00 89.39           C
ATOM   4662 1HB  ALA A 306       2.386  -5.906   3.424  1.00 89.39           H
ATOM   4663 2HB  ALA A 306       3.266  -4.398   3.769  1.00 89.39           H
ATOM   4664 3HB  ALA A 306       2.055  -4.443   2.466  1.00 89.39           H
ATOM   4665  HN  ALA A 306       4.848  -6.215   3.670  1.00 89.39           H
ATOM   4666  N   PHE A 307       5.564  -3.660   1.952  1.00 89.24           N
ATOM   4667  CA  PHE A 307       6.216  -2.461   1.452  1.00 89.24           C
ATOM   4668  C   PHE A 307       7.014  -2.759   0.182  1.00 89.24           C
ATOM   4669  O   PHE A 307       7.087  -1.926  -0.720  1.00 89.24           O
ATOM   4670  HA  PHE A 307       5.432  -1.738   1.226  1.00 89.24           H
ATOM   4671  CB  PHE A 307       7.176  -1.986   2.544  1.00 89.24           C
ATOM   4672 1HB  PHE A 307       7.804  -2.823   2.851  1.00 89.24           H
ATOM   4673 2HB  PHE A 307       7.839  -1.228   2.127  1.00 89.24           H
ATOM   4674  CG  PHE A 307       6.480  -1.410   3.779  1.00 89.24           C
ATOM   4675  CD1 PHE A 307       5.122  -1.421   3.860  1.00 89.24           C
ATOM   4676  HD1 PHE A 307       4.530  -1.839   3.046  1.00 89.24           H
ATOM   4677  CD2 PHE A 307       7.218  -0.888   4.795  1.00 89.24           C
ATOM   4678  HD2 PHE A 307       8.306  -0.880   4.730  1.00 89.24           H
ATOM   4679  CE1 PHE A 307       4.475  -0.886   5.006  1.00 89.24           C
ATOM   4680  HE1 PHE A 307       3.387  -0.894   5.071  1.00 89.24           H
ATOM   4681  CE2 PHE A 307       6.571  -0.354   5.941  1.00 89.24           C
ATOM   4682  HE2 PHE A 307       7.163   0.065   6.755  1.00 89.24           H
ATOM   4683  CZ  PHE A 307       5.213  -0.364   6.022  1.00 89.24           C
ATOM   4684  HZ  PHE A 307       4.717   0.046   6.901  1.00 89.24           H
ATOM   4685  HN  PHE A 307       5.938  -4.019   2.807  1.00 89.24           H
ATOM   4686  N   PHE A 308       7.593  -3.951   0.151  1.00 89.98           N
ATOM   4687  CA  PHE A 308       8.374  -4.374  -0.999  1.00 89.98           C
ATOM   4688  C   PHE A 308       7.522  -4.375  -2.270  1.00 89.98           C
ATOM   4689  O   PHE A 308       8.051  -4.297  -3.377  1.00 89.98           O
ATOM   4690  HA  PHE A 308       9.192  -3.664  -1.114  1.00 89.98           H
ATOM   4691  CB  PHE A 308       8.849  -5.801  -0.717  1.00 89.98           C
ATOM   4692 1HB  PHE A 308       8.149  -6.277  -0.030  1.00 89.98           H
ATOM   4693 2HB  PHE A 308       8.824  -6.372  -1.645  1.00 89.98           H
ATOM   4694  CG  PHE A 308      10.257  -5.882  -0.124  1.00 89.98           C
ATOM   4695  CD1 PHE A 308      11.343  -5.733  -0.928  1.00 89.98           C
ATOM   4696  HD1 PHE A 308      11.211  -5.557  -1.996  1.00 89.98           H
ATOM   4697  CD2 PHE A 308      10.423  -6.102   1.208  1.00 89.98           C
ATOM   4698  HD2 PHE A 308       9.552  -6.221   1.853  1.00 89.98           H
ATOM   4699  CE1 PHE A 308      12.650  -5.808  -0.378  1.00 89.98           C
ATOM   4700  HE1 PHE A 308      13.521  -5.689  -1.023  1.00 89.98           H
ATOM   4701  CE2 PHE A 308      11.729  -6.177   1.758  1.00 89.98           C
ATOM   4702  HE2 PHE A 308      11.862  -6.354   2.826  1.00 89.98           H
ATOM   4703  CZ  PHE A 308      12.816  -6.029   0.954  1.00 89.98           C
ATOM   4704  HZ  PHE A 308      13.819  -6.086   1.376  1.00 89.98           H
ATOM   4705  HN  PHE A 308       7.536  -4.620   0.892  1.00 89.98           H
ATOM   4706  N   HIS A 309       6.215  -4.465  -2.068  1.00 86.59           N
ATOM   4707  CA  HIS A 309       5.287  -4.518  -3.184  1.00 86.59           C
ATOM   4708  C   HIS A 309       5.415  -3.242  -4.020  1.00 86.59           C
ATOM   4709  O   HIS A 309       5.294  -3.282  -5.243  1.00 86.59           O
ATOM   4710  HA  HIS A 309       5.580  -5.372  -3.794  1.00 86.59           H
ATOM   4711  CB  HIS A 309       3.859  -4.763  -2.693  1.00 86.59           C
ATOM   4712 1HB  HIS A 309       3.857  -5.631  -2.033  1.00 86.59           H
ATOM   4713 2HB  HIS A 309       3.539  -3.909  -2.096  1.00 86.59           H
ATOM   4714  CG  HIS A 309       2.858  -4.989  -3.801  1.00 86.59           C
ATOM   4715  ND1 HIS A 309       2.116  -3.964  -4.361  1.00 86.59           N
ATOM   4716  HD1 HIS A 309       2.162  -2.999  -4.101  1.00 86.59           H
ATOM   4717  CD2 HIS A 309       2.486  -6.131  -4.447  1.00 86.59           C
ATOM   4718  HD2 HIS A 309       2.877  -7.129  -4.252  1.00 86.59           H
ATOM   4719  CE1 HIS A 309       1.335  -4.477  -5.300  1.00 86.59           C
ATOM   4720  HE1 HIS A 309       0.632  -3.923  -5.922  1.00 86.59           H
ATOM   4721  NE2 HIS A 309       1.565  -5.821  -5.351  1.00 86.59           N
ATOM   4722  HN  HIS A 309       5.790  -4.501  -1.163  1.00 86.59           H
ATOM   4723  N   SER A 310       5.659  -2.141  -3.325  1.00 84.66           N
ATOM   4724  CA  SER A 310       5.756  -0.848  -3.982  1.00 84.66           C
ATOM   4725  C   SER A 310       6.982  -0.817  -4.897  1.00 84.66           C
ATOM   4726  O   SER A 310       7.050  -0.008  -5.822  1.00 84.66           O
ATOM   4727  HA  SER A 310       4.841  -0.752  -4.565  1.00 84.66           H
ATOM   4728  CB  SER A 310       5.830   0.286  -2.958  1.00 84.66           C
ATOM   4729 1HB  SER A 310       6.620   0.074  -2.238  1.00 84.66           H
ATOM   4730 2HB  SER A 310       6.099   1.214  -3.463  1.00 84.66           H
ATOM   4731  OG  SER A 310       4.595   0.463  -2.268  1.00 84.66           O
ATOM   4732  HG  SER A 310       3.951   0.967  -2.843  1.00 84.66           H
ATOM   4733  HN  SER A 310       5.790  -2.122  -2.334  1.00 84.66           H
ATOM   4734  N   CYS A 311       7.920  -1.707  -4.608  1.00 87.09           N
ATOM   4735  CA  CYS A 311       9.128  -1.809  -5.409  1.00 87.09           C
ATOM   4736  C   CYS A 311       8.835  -2.716  -6.606  1.00 87.09           C
ATOM   4737  O   CYS A 311       9.450  -2.574  -7.662  1.00 87.09           O
ATOM   4738  HA  CYS A 311       9.371  -0.799  -5.739  1.00 87.09           H
ATOM   4739  CB  CYS A 311      10.312  -2.317  -4.585  1.00 87.09           C
ATOM   4740 1HB  CYS A 311      10.093  -3.309  -4.191  1.00 87.09           H
ATOM   4741 2HB  CYS A 311      11.193  -2.413  -5.220  1.00 87.09           H
ATOM   4742  SG  CYS A 311      10.658  -1.161  -3.209  1.00 87.09           S
ATOM   4743  HG  CYS A 311      11.945  -1.475  -3.083  1.00 87.09           H
ATOM   4744  HN  CYS A 311       7.864  -2.349  -3.844  1.00 87.09           H
ATOM   4745  N   LEU A 312       7.896  -3.627  -6.402  1.00 87.19           N
ATOM   4746  CA  LEU A 312       7.602  -4.638  -7.404  1.00 87.19           C
ATOM   4747  C   LEU A 312       6.631  -4.060  -8.435  1.00 87.19           C
ATOM   4748  O   LEU A 312       6.592  -4.512  -9.578  1.00 87.19           O
ATOM   4749  HA  LEU A 312       8.538  -4.879  -7.908  1.00 87.19           H
ATOM   4750  CB  LEU A 312       7.102  -5.922  -6.740  1.00 87.19           C
ATOM   4751 1HB  LEU A 312       6.232  -5.677  -6.129  1.00 87.19           H
ATOM   4752 2HB  LEU A 312       6.761  -6.602  -7.520  1.00 87.19           H
ATOM   4753  CG  LEU A 312       8.114  -6.662  -5.863  1.00 87.19           C
ATOM   4754  HG  LEU A 312       8.462  -5.976  -5.091  1.00 87.19           H
ATOM   4755  CD1 LEU A 312       7.459  -7.848  -5.152  1.00 87.19           C
ATOM   4756 1HD1 LEU A 312       6.646  -7.490  -4.521  1.00 87.19           H
ATOM   4757 2HD1 LEU A 312       7.065  -8.543  -5.893  1.00 87.19           H
ATOM   4758 3HD1 LEU A 312       8.200  -8.356  -4.536  1.00 87.19           H
ATOM   4759  CD2 LEU A 312       9.338  -7.086  -6.677  1.00 87.19           C
ATOM   4760 1HD2 LEU A 312       9.026  -7.748  -7.485  1.00 87.19           H
ATOM   4761 2HD2 LEU A 312       9.819  -6.202  -7.096  1.00 87.19           H
ATOM   4762 3HD2 LEU A 312      10.041  -7.610  -6.029  1.00 87.19           H
ATOM   4763  HN  LEU A 312       7.341  -3.683  -5.571  1.00 87.19           H
ATOM   4764  N   ASN A 313       5.870  -3.068  -7.994  1.00 79.88           N
ATOM   4765  CA  ASN A 313       4.840  -2.484  -8.836  1.00 79.88           C
ATOM   4766  C   ASN A 313       5.442  -2.124 -10.196  1.00 79.88           C
ATOM   4767  O   ASN A 313       4.897  -2.490 -11.236  1.00 79.88           O
ATOM   4768  HA  ASN A 313       4.065  -3.247  -8.911  1.00 79.88           H
ATOM   4769  CB  ASN A 313       4.281  -1.203  -8.213  1.00 79.88           C
ATOM   4770 1HB  ASN A 313       5.076  -0.671  -7.692  1.00 79.88           H
ATOM   4771 2HB  ASN A 313       3.915  -0.542  -8.998  1.00 79.88           H
ATOM   4772  CG  ASN A 313       3.146  -1.519  -7.236  1.00 79.88           C
ATOM   4773  OD1 ASN A 313       2.595  -2.607  -7.215  1.00 79.88           O
ATOM   4774  ND2 ASN A 313       2.829  -0.510  -6.430  1.00 79.88           N
ATOM   4775 1HD2 ASN A 313       3.321   0.358  -6.499  1.00 79.88           H
ATOM   4776 2HD2 ASN A 313       2.099  -0.618  -5.756  1.00 79.88           H
ATOM   4777  HN  ASN A 313       5.949  -2.666  -7.082  1.00 79.88           H
ATOM   4778  N   PRO A 314       6.572  -1.404 -10.213  1.00 79.65           N
ATOM   4779  CA  PRO A 314       7.232  -1.066 -11.476  1.00 79.65           C
ATOM   4780  C   PRO A 314       7.492  -2.291 -12.337  1.00 79.65           C
ATOM   4781  O   PRO A 314       7.169  -2.301 -13.524  1.00 79.65           O
ATOM   4782  HA  PRO A 314       6.585  -0.427 -12.078  1.00 79.65           H
ATOM   4783  CB  PRO A 314       8.534  -0.394 -11.036  1.00 79.65           C
ATOM   4784 1HB  PRO A 314       9.349  -1.114 -10.955  1.00 79.65           H
ATOM   4785 2HB  PRO A 314       8.853   0.368 -11.747  1.00 79.65           H
ATOM   4786  CG  PRO A 314       8.180   0.211  -9.683  1.00 79.65           C
ATOM   4787 1HG  PRO A 314       9.069   0.414  -9.085  1.00 79.65           H
ATOM   4788 2HG  PRO A 314       7.658   1.162  -9.789  1.00 79.65           H
ATOM   4789  CD  PRO A 314       7.300  -0.857  -9.054  1.00 79.65           C
ATOM   4790 1HD  PRO A 314       7.890  -1.625  -8.553  1.00 79.65           H
ATOM   4791 2HD  PRO A 314       6.628  -0.438  -8.305  1.00 79.65           H
ATOM   4792  N   VAL A 315       8.075  -3.302 -11.710  1.00 78.63           N
ATOM   4793  CA  VAL A 315       8.504  -4.486 -12.436  1.00 78.63           C
ATOM   4794  C   VAL A 315       7.284  -5.163 -13.063  1.00 78.63           C
ATOM   4795  O   VAL A 315       7.310  -5.535 -14.236  1.00 78.63           O
ATOM   4796  HA  VAL A 315       9.172  -4.159 -13.232  1.00 78.63           H
ATOM   4797  CB  VAL A 315       9.290  -5.413 -11.507  1.00 78.63           C
ATOM   4798  HB  VAL A 315       8.611  -5.765 -10.731  1.00 78.63           H
ATOM   4799  CG1 VAL A 315       9.811  -6.636 -12.265  1.00 78.63           C
ATOM   4800 1HG1 VAL A 315       8.970  -7.190 -12.682  1.00 78.63           H
ATOM   4801 2HG1 VAL A 315      10.467  -6.310 -13.073  1.00 78.63           H
ATOM   4802 3HG1 VAL A 315      10.366  -7.278 -11.582  1.00 78.63           H
ATOM   4803  CG2 VAL A 315      10.436  -4.662 -10.825  1.00 78.63           C
ATOM   4804 1HG2 VAL A 315      11.114  -4.268 -11.582  1.00 78.63           H
ATOM   4805 2HG2 VAL A 315      10.031  -3.839 -10.236  1.00 78.63           H
ATOM   4806 3HG2 VAL A 315      10.979  -5.345 -10.171  1.00 78.63           H
ATOM   4807  HN  VAL A 315       8.255  -3.321 -10.726  1.00 78.63           H
ATOM   4808  N   LEU A 316       6.243  -5.304 -12.255  1.00 76.24           N
ATOM   4809  CA  LEU A 316       5.125  -6.157 -12.617  1.00 76.24           C
ATOM   4810  C   LEU A 316       4.396  -5.554 -13.819  1.00 76.24           C
ATOM   4811  O   LEU A 316       4.152  -6.240 -14.810  1.00 76.24           O
ATOM   4812  HA  LEU A 316       5.533  -7.124 -12.910  1.00 76.24           H
ATOM   4813  CB  LEU A 316       4.220  -6.397 -11.406  1.00 76.24           C
ATOM   4814 1HB  LEU A 316       3.921  -5.429 -11.004  1.00 76.24           H
ATOM   4815 2HB  LEU A 316       3.313  -6.894 -11.748  1.00 76.24           H
ATOM   4816  CG  LEU A 316       4.825  -7.224 -10.270  1.00 76.24           C
ATOM   4817  HG  LEU A 316       5.752  -6.745  -9.955  1.00 76.24           H
ATOM   4818  CD1 LEU A 316       3.894  -7.251  -9.056  1.00 76.24           C
ATOM   4819 1HD1 LEU A 316       3.732  -6.234  -8.699  1.00 76.24           H
ATOM   4820 2HD1 LEU A 316       2.939  -7.693  -9.340  1.00 76.24           H
ATOM   4821 3HD1 LEU A 316       4.348  -7.846  -8.264  1.00 76.24           H
ATOM   4822  CD2 LEU A 316       5.184  -8.632 -10.749  1.00 76.24           C
ATOM   4823 1HD2 LEU A 316       4.285  -9.135 -11.107  1.00 76.24           H
ATOM   4824 2HD2 LEU A 316       5.911  -8.567 -11.558  1.00 76.24           H
ATOM   4825 3HD2 LEU A 316       5.611  -9.199  -9.922  1.00 76.24           H
ATOM   4826  HN  LEU A 316       6.158  -4.847 -11.369  1.00 76.24           H
ATOM   4827  N   TYR A 317       4.069  -4.276 -13.692  1.00 70.70           N
ATOM   4828  CA  TYR A 317       3.094  -3.662 -14.577  1.00 70.70           C
ATOM   4829  C   TYR A 317       3.780  -3.003 -15.775  1.00 70.70           C
ATOM   4830  O   TYR A 317       3.152  -2.782 -16.810  1.00 70.70           O
ATOM   4831  HA  TYR A 317       2.425  -4.444 -14.935  1.00 70.70           H
ATOM   4832  CB  TYR A 317       2.394  -2.583 -13.748  1.00 70.70           C
ATOM   4833 1HB  TYR A 317       3.149  -1.949 -13.283  1.00 70.70           H
ATOM   4834 2HB  TYR A 317       1.812  -1.946 -14.416  1.00 70.70           H
ATOM   4835  CG  TYR A 317       1.470  -3.135 -12.661  1.00 70.70           C
ATOM   4836  CD1 TYR A 317       0.259  -3.699 -13.005  1.00 70.70           C
ATOM   4837  HD1 TYR A 317      -0.040  -3.752 -14.052  1.00 70.70           H
ATOM   4838  CD2 TYR A 317       1.848  -3.068 -11.335  1.00 70.70           C
ATOM   4839  HD2 TYR A 317       2.805  -2.622 -11.063  1.00 70.70           H
ATOM   4840  CE1 TYR A 317      -0.610  -4.219 -11.982  1.00 70.70           C
ATOM   4841  HE1 TYR A 317      -1.570  -4.667 -12.240  1.00 70.70           H
ATOM   4842  CE2 TYR A 317       0.979  -3.587 -10.311  1.00 70.70           C
ATOM   4843  HE2 TYR A 317       1.265  -3.541  -9.261  1.00 70.70           H
ATOM   4844  CZ  TYR A 317      -0.207  -4.137 -10.685  1.00 70.70           C
ATOM   4845  OH  TYR A 317      -1.028  -4.628  -9.718  1.00 70.70           O
ATOM   4846  HH  TYR A 317      -0.519  -4.748  -8.866  1.00 70.70           H
ATOM   4847  HN  TYR A 317       4.457  -3.665 -13.002  1.00 70.70           H
ATOM   4848  N   VAL A 318       5.059  -2.708 -15.596  1.00 70.16           N
ATOM   4849  CA  VAL A 318       5.748  -1.793 -16.490  1.00 70.16           C
ATOM   4850  C   VAL A 318       6.730  -2.580 -17.361  1.00 70.16           C
ATOM   4851  O   VAL A 318       6.593  -2.612 -18.583  1.00 70.16           O
ATOM   4852  HA  VAL A 318       4.998  -1.334 -17.134  1.00 70.16           H
ATOM   4853  CB  VAL A 318       6.423  -0.682 -15.683  1.00 70.16           C
ATOM   4854  HB  VAL A 318       7.264  -1.121 -15.147  1.00 70.16           H
ATOM   4855  CG1 VAL A 318       6.971   0.410 -16.604  1.00 70.16           C
ATOM   4856 1HG1 VAL A 318       7.705  -0.023 -17.284  1.00 70.16           H
ATOM   4857 2HG1 VAL A 318       6.153   0.843 -17.180  1.00 70.16           H
ATOM   4858 3HG1 VAL A 318       7.445   1.187 -16.005  1.00 70.16           H
ATOM   4859  CG2 VAL A 318       5.461  -0.094 -14.648  1.00 70.16           C
ATOM   4860 1HG2 VAL A 318       4.591   0.322 -15.156  1.00 70.16           H
ATOM   4861 2HG2 VAL A 318       5.141  -0.879 -13.963  1.00 70.16           H
ATOM   4862 3HG2 VAL A 318       5.966   0.693 -14.089  1.00 70.16           H
ATOM   4863  HN  VAL A 318       5.621  -3.081 -14.858  1.00 70.16           H
ATOM   4864  N   PHE A 319       7.697  -3.195 -16.697  1.00 67.84           N
ATOM   4865  CA  PHE A 319       8.784  -3.856 -17.400  1.00 67.84           C
ATOM   4866  C   PHE A 319       8.298  -5.137 -18.081  1.00 67.84           C
ATOM   4867  O   PHE A 319       8.958  -5.654 -18.981  1.00 67.84           O
ATOM   4868  HA  PHE A 319       9.150  -3.161 -18.156  1.00 67.84           H
ATOM   4869  CB  PHE A 319       9.840  -4.217 -16.354  1.00 67.84           C
ATOM   4870 1HB  PHE A 319       9.346  -4.682 -15.500  1.00 67.84           H
ATOM   4871 2HB  PHE A 319      10.515  -4.962 -16.776  1.00 67.84           H
ATOM   4872  CG  PHE A 319      10.662  -3.025 -15.861  1.00 67.84           C
ATOM   4873  CD1 PHE A 319      11.648  -2.509 -16.644  1.00 67.84           C
ATOM   4874  HD1 PHE A 319      11.852  -2.946 -17.621  1.00 67.84           H
ATOM   4875  CD2 PHE A 319      10.407  -2.480 -14.641  1.00 67.84           C
ATOM   4876  HD2 PHE A 319       9.617  -2.894 -14.014  1.00 67.84           H
ATOM   4877  CE1 PHE A 319      12.411  -1.403 -16.187  1.00 67.84           C
ATOM   4878  HE1 PHE A 319      13.201  -0.990 -16.813  1.00 67.84           H
ATOM   4879  CE2 PHE A 319      11.170  -1.374 -14.184  1.00 67.84           C
ATOM   4880  HE2 PHE A 319      10.966  -0.937 -13.207  1.00 67.84           H
ATOM   4881  CZ  PHE A 319      12.156  -0.858 -14.967  1.00 67.84           C
ATOM   4882  HZ  PHE A 319      12.742  -0.008 -14.616  1.00 67.84           H
ATOM   4883  HN  PHE A 319       7.746  -3.247 -15.700  1.00 67.84           H
ATOM   4884  N   VAL A 320       7.148  -5.612 -17.625  1.00 67.20           N
ATOM   4885  CA  VAL A 320       6.526  -6.776 -18.232  1.00 67.20           C
ATOM   4886  C   VAL A 320       5.882  -6.372 -19.560  1.00 67.20           C
ATOM   4887  O   VAL A 320       5.647  -7.216 -20.423  1.00 67.20           O
ATOM   4888  HA  VAL A 320       7.314  -7.503 -18.432  1.00 67.20           H
ATOM   4889  CB  VAL A 320       5.534  -7.409 -17.254  1.00 67.20           C
ATOM   4890  HB  VAL A 320       4.821  -6.640 -16.956  1.00 67.20           H
ATOM   4891  CG1 VAL A 320       4.752  -8.542 -17.923  1.00 67.20           C
ATOM   4892 1HG1 VAL A 320       4.199  -8.147 -18.776  1.00 67.20           H
ATOM   4893 2HG1 VAL A 320       5.446  -9.310 -18.263  1.00 67.20           H
ATOM   4894 3HG1 VAL A 320       4.054  -8.974 -17.206  1.00 67.20           H
ATOM   4895  CG2 VAL A 320       6.246  -7.904 -15.994  1.00 67.20           C
ATOM   4896 1HG2 VAL A 320       6.992  -8.650 -16.267  1.00 67.20           H
ATOM   4897 2HG2 VAL A 320       6.737  -7.064 -15.500  1.00 67.20           H
ATOM   4898 3HG2 VAL A 320       5.518  -8.349 -15.316  1.00 67.20           H
ATOM   4899  HN  VAL A 320       6.645  -5.216 -16.858  1.00 67.20           H
ATOM   4900  N   GLY A 321       5.615  -5.080 -19.681  1.00 65.62           N
ATOM   4901  CA  GLY A 321       5.014  -4.551 -20.894  1.00 65.62           C
ATOM   4902  C   GLY A 321       6.020  -4.546 -22.047  1.00 65.62           C
ATOM   4903  O   GLY A 321       7.105  -3.979 -21.927  1.00 65.62           O
ATOM   4904 1HA  GLY A 321       4.146  -5.151 -21.166  1.00 65.62           H
ATOM   4905 2HA  GLY A 321       4.656  -3.537 -20.715  1.00 65.62           H
ATOM   4906  HN  GLY A 321       5.801  -4.401 -18.971  1.00 65.62           H
ATOM   4907  N   GLU A 322       5.623  -5.185 -23.138  1.00 65.25           N
ATOM   4908  CA  GLU A 322       6.444  -5.199 -24.337  1.00 65.25           C
ATOM   4909  C   GLU A 322       6.652  -3.774 -24.855  1.00 65.25           C
ATOM   4910  O   GLU A 322       7.762  -3.404 -25.235  1.00 65.25           O
ATOM   4911  HA  GLU A 322       7.399  -5.624 -24.029  1.00 65.25           H
ATOM   4912  CB  GLU A 322       5.824  -6.089 -25.416  1.00 65.25           C
ATOM   4913 1HB  GLU A 322       4.750  -5.912 -25.466  1.00 65.25           H
ATOM   4914 2HB  GLU A 322       6.332  -5.924 -26.365  1.00 65.25           H
ATOM   4915  CG  GLU A 322       6.011  -7.570 -25.079  1.00 65.25           C
ATOM   4916 1HG  GLU A 322       7.059  -7.765 -24.852  1.00 65.25           H
ATOM   4917 2HG  GLU A 322       5.439  -7.818 -24.184  1.00 65.25           H
ATOM   4918  CD  GLU A 322       5.561  -8.458 -26.241  1.00 65.25           C
ATOM   4919  OE1 GLU A 322       5.868  -9.668 -26.182  1.00 65.25           O
ATOM   4920  OE2 GLU A 322       4.920  -7.906 -27.161  1.00 65.25           O
ATOM   4921  HN  GLU A 322       4.760  -5.685 -23.211  1.00 65.25           H
ATOM   4922  N   ARG A 323       5.567  -3.014 -24.852  1.00 63.39           N
ATOM   4923  CA  ARG A 323       5.613  -1.643 -25.332  1.00 63.39           C
ATOM   4924  C   ARG A 323       6.665  -0.845 -24.559  1.00 63.39           C
ATOM   4925  O   ARG A 323       7.483  -0.148 -25.156  1.00 63.39           O
ATOM   4926  HA  ARG A 323       5.880  -1.726 -26.386  1.00 63.39           H
ATOM   4927  CB  ARG A 323       4.252  -0.961 -25.182  1.00 63.39           C
ATOM   4928 1HB  ARG A 323       3.725  -1.378 -24.323  1.00 63.39           H
ATOM   4929 2HB  ARG A 323       4.394   0.102 -24.983  1.00 63.39           H
ATOM   4930  CG  ARG A 323       3.406  -1.141 -26.443  1.00 63.39           C
ATOM   4931 1HG  ARG A 323       3.996  -0.881 -27.322  1.00 63.39           H
ATOM   4932 2HG  ARG A 323       3.122  -2.188 -26.549  1.00 63.39           H
ATOM   4933  CD  ARG A 323       2.149  -0.269 -26.390  1.00 63.39           C
ATOM   4934 1HD  ARG A 323       1.556  -0.525 -25.512  1.00 63.39           H
ATOM   4935 2HD  ARG A 323       2.428   0.780 -26.291  1.00 63.39           H
ATOM   4936  NE  ARG A 323       1.345  -0.465 -27.617  1.00 63.39           N
ATOM   4937  HE  ARG A 323       1.683  -1.111 -28.301  1.00 63.39           H
ATOM   4938  CZ  ARG A 323       0.193   0.171 -27.869  1.00 63.39           C
ATOM   4939  NH1 ARG A 323      -0.307   1.048 -26.988  1.00 63.39           N
ATOM   4940 1HH1 ARG A 323       0.181   1.233 -26.135  1.00 63.39           H
ATOM   4941 2HH1 ARG A 323      -1.167   1.519 -27.184  1.00 63.39           H
ATOM   4942  NH2 ARG A 323      -0.452  -0.084 -29.016  1.00 63.39           N
ATOM   4943 1HH2 ARG A 323      -1.313   0.382 -29.219  1.00 63.39           H
ATOM   4944 2HH2 ARG A 323      -0.072  -0.740 -29.668  1.00 63.39           H
ATOM   4945  HN  ARG A 323       4.671  -3.319 -24.531  1.00 63.39           H
ATOM   4946  N   PHE A 324       6.608  -0.973 -23.241  1.00 65.29           N
ATOM   4947  CA  PHE A 324       7.479  -0.197 -22.376  1.00 65.29           C
ATOM   4948  C   PHE A 324       8.947  -0.560 -22.607  1.00 65.29           C
ATOM   4949  O   PHE A 324       9.810   0.317 -22.640  1.00 65.29           O
ATOM   4950  HA  PHE A 324       7.324   0.854 -22.619  1.00 65.29           H
ATOM   4951  CB  PHE A 324       7.102  -0.544 -20.934  1.00 65.29           C
ATOM   4952 1HB  PHE A 324       6.022  -0.453 -20.820  1.00 65.29           H
ATOM   4953 2HB  PHE A 324       7.355  -1.587 -20.744  1.00 65.29           H
ATOM   4954  CG  PHE A 324       7.787   0.332 -19.883  1.00 65.29           C
ATOM   4955  CD1 PHE A 324       8.954  -0.075 -19.316  1.00 65.29           C
ATOM   4956  HD1 PHE A 324       9.402  -1.024 -19.609  1.00 65.29           H
ATOM   4957  CD2 PHE A 324       7.229   1.517 -19.517  1.00 65.29           C
ATOM   4958  HD2 PHE A 324       6.294   1.842 -19.972  1.00 65.29           H
ATOM   4959  CE1 PHE A 324       9.590   0.738 -18.340  1.00 65.29           C
ATOM   4960  HE1 PHE A 324      10.526   0.412 -17.885  1.00 65.29           H
ATOM   4961  CE2 PHE A 324       7.865   2.330 -18.542  1.00 65.29           C
ATOM   4962  HE2 PHE A 324       7.418   3.279 -18.248  1.00 65.29           H
ATOM   4963  CZ  PHE A 324       9.032   1.923 -17.974  1.00 65.29           C
ATOM   4964  HZ  PHE A 324       9.521   2.547 -17.226  1.00 65.29           H
ATOM   4965  HN  PHE A 324       5.983  -1.593 -22.766  1.00 65.29           H
ATOM   4966  N   ARG A 325       9.187  -1.854 -22.763  1.00 68.55           N
ATOM   4967  CA  ARG A 325      10.526  -2.338 -23.053  1.00 68.55           C
ATOM   4968  C   ARG A 325      11.059  -1.691 -24.332  1.00 68.55           C
ATOM   4969  O   ARG A 325      12.224  -1.300 -24.396  1.00 68.55           O
ATOM   4970  HA  ARG A 325      11.121  -2.045 -22.188  1.00 68.55           H
ATOM   4971  CB  ARG A 325      10.538  -3.859 -23.215  1.00 68.55           C
ATOM   4972 1HB  ARG A 325       9.733  -4.164 -23.884  1.00 68.55           H
ATOM   4973 2HB  ARG A 325      11.474  -4.171 -23.680  1.00 68.55           H
ATOM   4974  CG  ARG A 325      10.376  -4.557 -21.863  1.00 68.55           C
ATOM   4975 1HG  ARG A 325      11.103  -4.159 -21.155  1.00 68.55           H
ATOM   4976 2HG  ARG A 325       9.387  -4.345 -21.457  1.00 68.55           H
ATOM   4977  CD  ARG A 325      10.564  -6.069 -22.000  1.00 68.55           C
ATOM   4978 1HD  ARG A 325       9.820  -6.475 -22.686  1.00 68.55           H
ATOM   4979 2HD  ARG A 325      11.543  -6.285 -22.428  1.00 68.55           H
ATOM   4980  NE  ARG A 325      10.437  -6.717 -20.676  1.00 68.55           N
ATOM   4981  HE  ARG A 325      10.153  -6.150 -19.902  1.00 68.55           H
ATOM   4982  CZ  ARG A 325      10.679  -8.015 -20.448  1.00 68.55           C
ATOM   4983  NH1 ARG A 325      11.062  -8.821 -21.448  1.00 68.55           N
ATOM   4984 1HH1 ARG A 325      11.170  -8.455 -22.372  1.00 68.55           H
ATOM   4985 2HH1 ARG A 325      11.241  -9.789 -21.270  1.00 68.55           H
ATOM   4986  NH2 ARG A 325      10.532  -8.495 -19.206  1.00 68.55           N
ATOM   4987 1HH2 ARG A 325      10.708  -9.462 -19.019  1.00 68.55           H
ATOM   4988 2HH2 ARG A 325      10.245  -7.887 -18.466  1.00 68.55           H
ATOM   4989  HN  ARG A 325       8.486  -2.564 -22.694  1.00 68.55           H
ATOM   4990  N   ARG A 326      10.181  -1.597 -25.320  1.00 70.11           N
ATOM   4991  CA  ARG A 326      10.531  -0.951 -26.574  1.00 70.11           C
ATOM   4992  C   ARG A 326      10.831   0.531 -26.342  1.00 70.11           C
ATOM   4993  O   ARG A 326      11.831   1.051 -26.836  1.00 70.11           O
ATOM   4994  HA  ARG A 326      11.418  -1.481 -26.922  1.00 70.11           H
ATOM   4995  CB  ARG A 326       9.400  -1.081 -27.595  1.00 70.11           C
ATOM   4996 1HB  ARG A 326       8.443  -0.883 -27.111  1.00 70.11           H
ATOM   4997 2HB  ARG A 326       9.523  -0.332 -28.377  1.00 70.11           H
ATOM   4998  CG  ARG A 326       9.382  -2.479 -28.219  1.00 70.11           C
ATOM   4999 1HG  ARG A 326      10.310  -2.649 -28.765  1.00 70.11           H
ATOM   5000 2HG  ARG A 326       9.333  -3.231 -27.432  1.00 70.11           H
ATOM   5001  CD  ARG A 326       8.190  -2.642 -29.164  1.00 70.11           C
ATOM   5002 1HD  ARG A 326       7.268  -2.368 -28.651  1.00 70.11           H
ATOM   5003 2HD  ARG A 326       8.294  -1.969 -30.014  1.00 70.11           H
ATOM   5004  NE  ARG A 326       8.107  -4.043 -29.636  1.00 70.11           N
ATOM   5005  HE  ARG A 326       8.248  -4.772 -28.966  1.00 70.11           H
ATOM   5006  CZ  ARG A 326       7.855  -4.394 -30.904  1.00 70.11           C
ATOM   5007  NH1 ARG A 326       7.659  -3.458 -31.843  1.00 70.11           N
ATOM   5008 1HH1 ARG A 326       7.699  -2.489 -31.599  1.00 70.11           H
ATOM   5009 2HH1 ARG A 326       7.471  -3.729 -32.787  1.00 70.11           H
ATOM   5010  NH2 ARG A 326       7.803  -5.695 -31.220  1.00 70.11           N
ATOM   5011 1HH2 ARG A 326       7.616  -5.974 -32.161  1.00 70.11           H
ATOM   5012 2HH2 ARG A 326       7.951  -6.387 -30.513  1.00 70.11           H
ATOM   5013  HN  ARG A 326       9.247  -1.951 -25.274  1.00 70.11           H
ATOM   5014  N   ASP A 327       9.947   1.171 -25.590  1.00 67.82           N
ATOM   5015  CA  ASP A 327      10.032   2.608 -25.393  1.00 67.82           C
ATOM   5016  C   ASP A 327      11.227   2.925 -24.493  1.00 67.82           C
ATOM   5017  O   ASP A 327      11.909   3.930 -24.691  1.00 67.82           O
ATOM   5018  HA  ASP A 327      10.140   3.028 -26.393  1.00 67.82           H
ATOM   5019  CB  ASP A 327       8.771   3.146 -24.713  1.00 67.82           C
ATOM   5020 1HB  ASP A 327       8.565   2.568 -23.813  1.00 67.82           H
ATOM   5021 2HB  ASP A 327       8.935   4.177 -24.399  1.00 67.82           H
ATOM   5022  CG  ASP A 327       7.568   3.079 -25.656  1.00 67.82           C
ATOM   5023  OD1 ASP A 327       7.810   3.021 -26.881  1.00 67.82           O
ATOM   5024  OD2 ASP A 327       6.434   3.088 -25.131  1.00 67.82           O
ATOM   5025  HN  ASP A 327       9.185   0.724 -25.121  1.00 67.82           H
ATOM   5026  N   LEU A 328      11.445   2.050 -23.522  1.00 68.94           N
ATOM   5027  CA  LEU A 328      12.614   2.158 -22.665  1.00 68.94           C
ATOM   5028  C   LEU A 328      13.877   2.151 -23.530  1.00 68.94           C
ATOM   5029  O   LEU A 328      14.742   3.012 -23.377  1.00 68.94           O
ATOM   5030  HA  LEU A 328      12.554   3.117 -22.150  1.00 68.94           H
ATOM   5031  CB  LEU A 328      12.596   1.066 -21.594  1.00 68.94           C
ATOM   5032 1HB  LEU A 328      11.659   1.142 -21.042  1.00 68.94           H
ATOM   5033 2HB  LEU A 328      12.594   0.096 -22.092  1.00 68.94           H
ATOM   5034  CG  LEU A 328      13.751   1.091 -20.591  1.00 68.94           C
ATOM   5035  HG  LEU A 328      14.658   1.382 -21.122  1.00 68.94           H
ATOM   5036  CD1 LEU A 328      13.509   2.139 -19.502  1.00 68.94           C
ATOM   5037 1HD1 LEU A 328      13.421   3.124 -19.959  1.00 68.94           H
ATOM   5038 2HD1 LEU A 328      12.588   1.902 -18.969  1.00 68.94           H
ATOM   5039 3HD1 LEU A 328      14.345   2.135 -18.803  1.00 68.94           H
ATOM   5040  CD2 LEU A 328      13.998  -0.300 -20.004  1.00 68.94           C
ATOM   5041 1HD2 LEU A 328      13.098  -0.643 -19.493  1.00 68.94           H
ATOM   5042 2HD2 LEU A 328      14.247  -0.994 -20.806  1.00 68.94           H
ATOM   5043 3HD2 LEU A 328      14.824  -0.253 -19.294  1.00 68.94           H
ATOM   5044  HN  LEU A 328      10.841   1.280 -23.317  1.00 68.94           H
ATOM   5045  N   VAL A 329      13.942   1.170 -24.418  1.00 72.44           N
ATOM   5046  CA  VAL A 329      15.107   1.010 -25.272  1.00 72.44           C
ATOM   5047  C   VAL A 329      15.243   2.236 -26.177  1.00 72.44           C
ATOM   5048  O   VAL A 329      16.354   2.653 -26.500  1.00 72.44           O
ATOM   5049  HA  VAL A 329      15.983   0.952 -24.625  1.00 72.44           H
ATOM   5050  CB  VAL A 329      15.006  -0.302 -26.053  1.00 72.44           C
ATOM   5051  HB  VAL A 329      14.030  -0.330 -26.536  1.00 72.44           H
ATOM   5052  CG1 VAL A 329      16.075  -0.372 -27.146  1.00 72.44           C
ATOM   5053 1HG1 VAL A 329      15.940   0.459 -27.839  1.00 72.44           H
ATOM   5054 2HG1 VAL A 329      17.064  -0.310 -26.692  1.00 72.44           H
ATOM   5055 3HG1 VAL A 329      15.981  -1.314 -27.685  1.00 72.44           H
ATOM   5056  CG2 VAL A 329      15.101  -1.507 -25.115  1.00 72.44           C
ATOM   5057 1HG2 VAL A 329      16.057  -1.485 -24.590  1.00 72.44           H
ATOM   5058 2HG2 VAL A 329      14.288  -1.469 -24.390  1.00 72.44           H
ATOM   5059 3HG2 VAL A 329      15.027  -2.426 -25.696  1.00 72.44           H
ATOM   5060  HN  VAL A 329      13.218   0.494 -24.559  1.00 72.44           H
ATOM   5061  N   LYS A 330      14.097   2.779 -26.560  1.00 69.90           N
[truncated: 117,320 more chars]
