# Supplementary material for: Noncanonical roles of chemokine regions in CCR9 activation revealed by structural modeling and mutational mapping
Source: Nat Commun. 2025 Aug 18;16:7695. doi: 10.1038/s41467-025-62321-9 (PMC12361432; doi:10.1038/s41467-025-62321-9)
Supplement: Supplementary file 4 — Supplementary Data 2 [file 41467_2025_62321_MOESM4_ESM.zip › CCR9_CCL25_rnk268.pdb]

SSBOND   1 CYS A   38    CYS A  289 
SSBOND   2 CYS A  119    CYS A  198 
SSBOND   3 CYS B    7    CYS B   35 
SSBOND   4 CYS B    8    CYS B   52 
ATOM      1  N   GLU A  20      -1.510  -3.226  61.154  1.00 42.54           N
ATOM      2  CA  GLU A  20      -1.866  -3.045  59.757  1.00 42.54           C
ATOM      3  C   GLU A  20      -0.656  -3.318  58.862  1.00 42.54           C
ATOM      4  O   GLU A  20      -0.809  -3.589  57.672  1.00 42.54           O
ATOM      5  HA  GLU A  20      -2.646  -3.780  59.559  1.00 42.54           H
ATOM      6  CB  GLU A  20      -2.424  -1.642  59.512  1.00 42.54           C
ATOM      7 1HB  GLU A  20      -1.918  -0.926  60.160  1.00 42.54           H
ATOM      8 2HB  GLU A  20      -2.345  -1.395  58.453  1.00 42.54           H
ATOM      9  CG  GLU A  20      -3.912  -1.575  59.860  1.00 42.54           C
ATOM     10 1HG  GLU A  20      -4.404  -2.497  59.550  1.00 42.54           H
ATOM     11 2HG  GLU A  20      -4.034  -1.498  60.941  1.00 42.54           H
ATOM     12  CD  GLU A  20      -4.582  -0.380  59.179  1.00 42.54           C
ATOM     13  OE1 GLU A  20      -5.830  -0.328  59.222  1.00 42.54           O
ATOM     14  OE2 GLU A  20      -3.830   0.455  58.631  1.00 42.54           O
ATOM     15  HN  GLU A  20      -0.551  -3.459  61.319  1.00 42.54           H
ATOM     16  N   SER A  21       0.520  -3.237  59.468  1.00 48.58           N
ATOM     17  CA  SER A  21       1.758  -3.334  58.715  1.00 48.58           C
ATOM     18  C   SER A  21       1.960  -4.768  58.221  1.00 48.58           C
ATOM     19  O   SER A  21       2.343  -4.984  57.072  1.00 48.58           O
ATOM     20  HA  SER A  21       1.638  -2.652  57.872  1.00 48.58           H
ATOM     21  CB  SER A  21       2.954  -2.891  59.561  1.00 48.58           C
ATOM     22 1HB  SER A  21       3.807  -2.698  58.911  1.00 48.58           H
ATOM     23 2HB  SER A  21       2.716  -1.952  60.061  1.00 48.58           H
ATOM     24  OG  SER A  21       3.311  -3.869  60.534  1.00 48.58           O
ATOM     25  HG  SER A  21       4.086  -3.545  61.076  1.00 48.58           H
ATOM     26  HN  SER A  21       0.633  -3.108  60.453  1.00 48.58           H
ATOM     27  N   THR A  22       1.693  -5.710  59.113  1.00 50.65           N
ATOM     28  CA  THR A  22       1.967  -7.108  58.829  1.00 50.65           C
ATOM     29  C   THR A  22       1.040  -7.621  57.725  1.00 50.65           C
ATOM     30  O   THR A  22       1.504  -8.153  56.718  1.00 50.65           O
ATOM     31  HA  THR A  22       2.987  -7.189  58.454  1.00 50.65           H
ATOM     32  CB  THR A  22       1.842  -7.890  60.139  1.00 50.65           C
ATOM     33  HB  THR A  22       1.062  -8.648  60.067  1.00 50.65           H
ATOM     34  OG1 THR A  22       1.631  -6.883  61.125  1.00 50.65           O
ATOM     35  HG1 THR A  22       1.325  -7.301  61.980  1.00 50.65           H
ATOM     36  CG2 THR A  22       3.158  -8.550  60.555  1.00 50.65           C
ATOM     37 1HG2 THR A  22       3.921  -7.783  60.693  1.00 50.65           H
ATOM     38 2HG2 THR A  22       3.478  -9.245  59.779  1.00 50.65           H
ATOM     39 3HG2 THR A  22       3.014  -9.091  61.490  1.00 50.65           H
ATOM     40  HN  THR A  22       1.297  -5.531  60.014  1.00 50.65           H
ATOM     41  N   SER A  23      -0.253  -7.441  57.952  1.00 51.85           N
ATOM     42  CA  SER A  23      -1.251  -7.929  57.016  1.00 51.85           C
ATOM     43  C   SER A  23      -1.038  -7.289  55.642  1.00 51.85           C
ATOM     44  O   SER A  23      -1.170  -7.955  54.616  1.00 51.85           O
ATOM     45  HA  SER A  23      -1.096  -9.007  56.964  1.00 51.85           H
ATOM     46  CB  SER A  23      -2.667  -7.642  57.521  1.00 51.85           C
ATOM     47 1HB  SER A  23      -3.392  -7.990  56.785  1.00 51.85           H
ATOM     48 2HB  SER A  23      -2.846  -8.206  58.436  1.00 51.85           H
ATOM     49  OG  SER A  23      -2.873  -6.254  57.771  1.00 51.85           O
ATOM     50  HG  SER A  23      -3.807  -6.100  58.092  1.00 51.85           H
ATOM     51  HN  SER A  23      -0.620  -6.973  58.755  1.00 51.85           H
ATOM     52  N   SER A  24      -0.712  -6.005  55.667  1.00 56.29           N
ATOM     53  CA  SER A  24      -0.477  -5.269  54.437  1.00 56.29           C
ATOM     54  C   SER A  24       0.766  -5.814  53.730  1.00 56.29           C
ATOM     55  O   SER A  24       0.914  -5.660  52.519  1.00 56.29           O
ATOM     56  HA  SER A  24      -1.366  -5.433  53.828  1.00 56.29           H
ATOM     57  CB  SER A  24      -0.317  -3.773  54.712  1.00 56.29           C
ATOM     58 1HB  SER A  24      -0.488  -3.214  53.792  1.00 56.29           H
ATOM     59 2HB  SER A  24      -1.077  -3.452  55.425  1.00 56.29           H
ATOM     60  OG  SER A  24       0.975  -3.459  55.224  1.00 56.29           O
ATOM     61  HG  SER A  24       1.194  -4.060  55.992  1.00 56.29           H
ATOM     62  HN  SER A  24      -0.609  -5.471  56.506  1.00 56.29           H
ATOM     63  N   MET A  25       1.628  -6.441  54.518  1.00 58.12           N
ATOM     64  CA  MET A  25       2.837  -7.040  53.978  1.00 58.12           C
ATOM     65  C   MET A  25       2.535  -8.391  53.326  1.00 58.12           C
ATOM     66  O   MET A  25       3.078  -8.709  52.269  1.00 58.12           O
ATOM     67  HA  MET A  25       3.200  -6.339  53.226  1.00 58.12           H
ATOM     68  CB  MET A  25       3.858  -7.231  55.101  1.00 58.12           C
ATOM     69 1HB  MET A  25       3.763  -6.421  55.825  1.00 58.12           H
ATOM     70 2HB  MET A  25       3.650  -8.159  55.632  1.00 58.12           H
ATOM     71  CG  MET A  25       5.284  -7.262  54.546  1.00 58.12           C
ATOM     72 1HG  MET A  25       5.950  -7.747  55.260  1.00 58.12           H
ATOM     73 2HG  MET A  25       5.313  -7.852  53.630  1.00 58.12           H
ATOM     74  SD  MET A  25       5.848  -5.601  54.219  1.00 58.12           S
ATOM     75  CE  MET A  25       7.600  -5.809  54.493  1.00 58.12           C
ATOM     76 1HE  MET A  25       7.770  -6.141  55.517  1.00 58.12           H
ATOM     77 2HE  MET A  25       7.990  -6.554  53.799  1.00 58.12           H
ATOM     78 3HE  MET A  25       8.108  -4.859  54.329  1.00 58.12           H
ATOM     79  HN  MET A  25       1.511  -6.543  55.506  1.00 58.12           H
ATOM     80  N   GLU A  26       1.671  -9.149  53.984  1.00 58.45           N
ATOM     81  CA  GLU A  26       1.280 -10.453  53.475  1.00 58.45           C
ATOM     82  C   GLU A  26       0.477 -10.298  52.181  1.00 58.45           C
ATOM     83  O   GLU A  26       0.716 -11.012  51.209  1.00 58.45           O
ATOM     84  HA  GLU A  26       2.214 -10.976  53.270  1.00 58.45           H
ATOM     85  CB  GLU A  26       0.486 -11.235  54.522  1.00 58.45           C
ATOM     86 1HB  GLU A  26      -0.245 -10.579  54.995  1.00 58.45           H
ATOM     87 2HB  GLU A  26       0.039 -12.117  54.062  1.00 58.45           H
ATOM     88  CG  GLU A  26       1.403 -11.748  55.635  1.00 58.45           C
ATOM     89 1HG  GLU A  26       2.198 -12.356  55.204  1.00 58.45           H
ATOM     90 2HG  GLU A  26       1.881 -10.905  56.134  1.00 58.45           H
ATOM     91  CD  GLU A  26       0.618 -12.574  56.656  1.00 58.45           C
ATOM     92  OE1 GLU A  26       1.244 -13.467  57.266  1.00 58.45           O
ATOM     93  OE2 GLU A  26      -0.592 -12.293  56.803  1.00 58.45           O
ATOM     94  HN  GLU A  26       1.241  -8.887  54.848  1.00 58.45           H
ATOM     95  N   ASP A  27      -0.459  -9.361  52.212  1.00 56.07           N
ATOM     96  CA  ASP A  27      -1.305  -9.110  51.058  1.00 56.07           C
ATOM     97  C   ASP A  27      -0.427  -8.800  49.844  1.00 56.07           C
ATOM     98  O   ASP A  27      -0.722  -9.235  48.732  1.00 56.07           O
ATOM     99  HA  ASP A  27      -1.889 -10.021  50.928  1.00 56.07           H
ATOM    100  CB  ASP A  27      -2.222  -7.909  51.297  1.00 56.07           C
ATOM    101 1HB  ASP A  27      -1.659  -7.106  51.772  1.00 56.07           H
ATOM    102 2HB  ASP A  27      -2.581  -7.525  50.343  1.00 56.07           H
ATOM    103  CG  ASP A  27      -3.412  -8.294  52.179  1.00 56.07           C
ATOM    104  OD1 ASP A  27      -3.647  -9.515  52.313  1.00 56.07           O
ATOM    105  OD2 ASP A  27      -4.060  -7.360  52.698  1.00 56.07           O
ATOM    106  HN  ASP A  27      -0.642  -8.779  53.005  1.00 56.07           H
ATOM    107  N   TYR A  28       0.635  -8.049  50.099  1.00 59.63           N
ATOM    108  CA  TYR A  28       1.562  -7.681  49.043  1.00 59.63           C
ATOM    109  C   TYR A  28       2.380  -8.891  48.584  1.00 59.63           C
ATOM    110  O   TYR A  28       2.792  -8.964  47.427  1.00 59.63           O
ATOM    111  HA  TYR A  28       0.981  -7.305  48.201  1.00 59.63           H
ATOM    112  CB  TYR A  28       2.507  -6.644  49.653  1.00 59.63           C
ATOM    113 1HB  TYR A  28       1.915  -5.835  50.080  1.00 59.63           H
ATOM    114 2HB  TYR A  28       3.055  -7.106  50.475  1.00 59.63           H
ATOM    115  CG  TYR A  28       3.509  -6.054  48.659  1.00 59.63           C
ATOM    116  CD1 TYR A  28       4.767  -6.608  48.536  1.00 59.63           C
ATOM    117  HD1 TYR A  28       5.047  -7.466  49.148  1.00 59.63           H
ATOM    118  CD2 TYR A  28       3.155  -4.968  47.885  1.00 59.63           C
ATOM    119  HD2 TYR A  28       2.162  -4.530  47.982  1.00 59.63           H
ATOM    120  CE1 TYR A  28       5.711  -6.052  47.601  1.00 59.63           C
ATOM    121  HE1 TYR A  28       6.707  -6.480  47.494  1.00 59.63           H
ATOM    122  CE2 TYR A  28       4.098  -4.412  46.949  1.00 59.63           C
ATOM    123  HE2 TYR A  28       3.832  -3.554  46.332  1.00 59.63           H
ATOM    124  CZ  TYR A  28       5.329  -4.982  46.853  1.00 59.63           C
ATOM    125  OH  TYR A  28       6.220  -4.457  45.970  1.00 59.63           O
ATOM    126  HH  TYR A  28       6.793  -5.184  45.590  1.00 59.63           H
ATOM    127  HN  TYR A  28       0.866  -7.696  51.006  1.00 59.63           H
ATOM    128  N   VAL A  29       2.590  -9.810  49.515  1.00 58.21           N
ATOM    129  CA  VAL A  29       3.402 -10.983  49.239  1.00 58.21           C
ATOM    130  C   VAL A  29       2.560 -12.015  48.485  1.00 58.21           C
ATOM    131  O   VAL A  29       3.064 -12.706  47.601  1.00 58.21           O
ATOM    132  HA  VAL A  29       4.226 -10.669  48.599  1.00 58.21           H
ATOM    133  CB  VAL A  29       3.992 -11.529  50.540  1.00 58.21           C
ATOM    134  HB  VAL A  29       3.176 -11.658  51.251  1.00 58.21           H
ATOM    135  CG1 VAL A  29       4.641 -12.896  50.316  1.00 58.21           C
ATOM    136 1HG1 VAL A  29       3.892 -13.598  49.951  1.00 58.21           H
ATOM    137 2HG1 VAL A  29       5.441 -12.803  49.582  1.00 58.21           H
ATOM    138 3HG1 VAL A  29       5.053 -13.261  51.257  1.00 58.21           H
ATOM    139  CG2 VAL A  29       4.991 -10.540  51.146  1.00 58.21           C
ATOM    140 1HG2 VAL A  29       5.803 -10.366  50.440  1.00 58.21           H
ATOM    141 2HG2 VAL A  29       4.486  -9.598  51.359  1.00 58.21           H
ATOM    142 3HG2 VAL A  29       5.396 -10.953  52.070  1.00 58.21           H
ATOM    143  HN  VAL A  29       2.217  -9.763  50.442  1.00 58.21           H
ATOM    144  N   ASN A  30       1.292 -12.086  48.862  1.00 59.89           N
ATOM    145  CA  ASN A  30       0.414 -13.121  48.345  1.00 59.89           C
ATOM    146  C   ASN A  30      -0.204 -12.648  47.027  1.00 59.89           C
ATOM    147  O   ASN A  30      -0.813 -13.436  46.305  1.00 59.89           O
ATOM    148  HA  ASN A  30       1.049 -13.998  48.216  1.00 59.89           H
ATOM    149  CB  ASN A  30      -0.726 -13.417  49.322  1.00 59.89           C
ATOM    150 1HB  ASN A  30      -1.132 -12.481  49.706  1.00 59.89           H
ATOM    151 2HB  ASN A  30      -1.536 -13.925  48.799  1.00 59.89           H
ATOM    152  CG  ASN A  30      -0.239 -14.284  50.485  1.00 59.89           C
ATOM    153  OD1 ASN A  30       0.789 -14.937  50.419  1.00 59.89           O
ATOM    154  ND2 ASN A  30      -1.034 -14.254  51.551  1.00 59.89           N
ATOM    155 1HD2 ASN A  30      -1.864 -13.697  51.540  1.00 59.89           H
ATOM    156 2HD2 ASN A  30      -0.801 -14.789  52.363  1.00 59.89           H
ATOM    157  HN  ASN A  30       0.864 -11.453  49.508  1.00 59.89           H
ATOM    158  N   PHE A  31      -0.026 -11.364  46.754  1.00 61.32           N
ATOM    159  CA  PHE A  31      -0.511 -10.789  45.511  1.00 61.32           C
ATOM    160  C   PHE A  31       0.146 -11.459  44.303  1.00 61.32           C
ATOM    161  O   PHE A  31       1.370 -11.457  44.177  1.00 61.32           O
ATOM    162  HA  PHE A  31      -1.588 -10.956  45.476  1.00 61.32           H
ATOM    163  CB  PHE A  31      -0.131  -9.307  45.526  1.00 61.32           C
ATOM    164 1HB  PHE A  31      -0.486  -8.861  46.456  1.00 61.32           H
ATOM    165 2HB  PHE A  31       0.955  -9.220  45.526  1.00 61.32           H
ATOM    166  CG  PHE A  31      -0.693  -8.509  44.348  1.00 61.32           C
ATOM    167  CD1 PHE A  31       0.078  -8.284  43.250  1.00 61.32           C
ATOM    168  HD1 PHE A  31       1.096  -8.673  43.210  1.00 61.32           H
ATOM    169  CD2 PHE A  31      -1.962  -8.024  44.398  1.00 61.32           C
ATOM    170  HD2 PHE A  31      -2.580  -8.203  45.278  1.00 61.32           H
ATOM    171  CE1 PHE A  31      -0.443  -7.544  42.156  1.00 61.32           C
ATOM    172  HE1 PHE A  31       0.175  -7.364  41.276  1.00 61.32           H
ATOM    173  CE2 PHE A  31      -2.483  -7.283  43.304  1.00 61.32           C
ATOM    174  HE2 PHE A  31      -3.501  -6.894  43.344  1.00 61.32           H
ATOM    175  CZ  PHE A  31      -1.712  -7.059  42.206  1.00 61.32           C
ATOM    176  HZ  PHE A  31      -2.112  -6.490  41.367  1.00 61.32           H
ATOM    177  HN  PHE A  31       0.439 -10.722  47.364  1.00 61.32           H
ATOM    178  N   ASN A  32      -0.696 -12.018  43.446  1.00 64.20           N
ATOM    179  CA  ASN A  32      -0.214 -12.665  42.238  1.00 64.20           C
ATOM    180  C   ASN A  32       0.179 -11.598  41.214  1.00 64.20           C
ATOM    181  O   ASN A  32      -0.664 -11.116  40.460  1.00 64.20           O
ATOM    182  HA  ASN A  32       0.635 -13.270  42.557  1.00 64.20           H
ATOM    183  CB  ASN A  32      -1.300 -13.543  41.613  1.00 64.20           C
ATOM    184 1HB  ASN A  32      -1.809 -14.109  42.393  1.00 64.20           H
ATOM    185 2HB  ASN A  32      -2.050 -12.914  41.134  1.00 64.20           H
ATOM    186  CG  ASN A  32      -0.703 -14.505  40.584  1.00 64.20           C
ATOM    187  OD1 ASN A  32       0.488 -14.511  40.320  1.00 64.20           O
ATOM    188  ND2 ASN A  32      -1.594 -15.316  40.020  1.00 64.20           N
ATOM    189 1HD2 ASN A  32      -2.557 -15.259  40.282  1.00 64.20           H
ATOM    190 2HD2 ASN A  32      -1.300 -15.982  39.334  1.00 64.20           H
ATOM    191  HN  ASN A  32      -1.689 -12.032  43.566  1.00 64.20           H
ATOM    192  N   PHE A  33       1.461 -11.261  41.221  1.00 65.30           N
ATOM    193  CA  PHE A  33       1.998 -10.343  40.231  1.00 65.30           C
ATOM    194  C   PHE A  33       2.220 -11.050  38.892  1.00 65.30           C
ATOM    195  O   PHE A  33       3.322 -11.021  38.347  1.00 65.30           O
ATOM    196  HA  PHE A  33       1.268  -9.544  40.101  1.00 65.30           H
ATOM    197  CB  PHE A  33       3.345  -9.850  40.763  1.00 65.30           C
ATOM    198 1HB  PHE A  33       3.996 -10.708  40.926  1.00 65.30           H
ATOM    199 2HB  PHE A  33       3.819  -9.229  40.003  1.00 65.30           H
ATOM    200  CG  PHE A  33       3.244  -9.050  42.064  1.00 65.30           C
ATOM    201  CD1 PHE A  33       3.025  -7.708  42.022  1.00 65.30           C
ATOM    202  HD1 PHE A  33       2.921  -7.203  41.062  1.00 65.30           H
ATOM    203  CD2 PHE A  33       3.374  -9.681  43.262  1.00 65.30           C
ATOM    204  HD2 PHE A  33       3.550 -10.756  43.295  1.00 65.30           H
ATOM    205  CE1 PHE A  33       2.932  -6.966  43.229  1.00 65.30           C
ATOM    206  HE1 PHE A  33       2.757  -5.891  43.196  1.00 65.30           H
ATOM    207  CE2 PHE A  33       3.281  -8.939  44.469  1.00 65.30           C
ATOM    208  HE2 PHE A  33       3.386  -9.444  45.429  1.00 65.30           H
ATOM    209  CZ  PHE A  33       3.062  -7.597  44.427  1.00 65.30           C
ATOM    210  HZ  PHE A  33       2.991  -7.028  45.354  1.00 65.30           H
ATOM    211  HN  PHE A  33       2.125 -11.603  41.885  1.00 65.30           H
ATOM    212  N   THR A  34       1.155 -11.667  38.401  1.00 67.33           N
ATOM    213  CA  THR A  34       1.077 -12.018  36.993  1.00 67.33           C
ATOM    214  C   THR A  34       1.489 -10.828  36.123  1.00 67.33           C
ATOM    215  O   THR A  34       0.983  -9.721  36.299  1.00 67.33           O
ATOM    216  HA  THR A  34       1.790 -12.819  36.798  1.00 67.33           H
ATOM    217  CB  THR A  34      -0.342 -12.516  36.708  1.00 67.33           C
ATOM    218  HB  THR A  34      -1.023 -11.680  36.549  1.00 67.33           H
ATOM    219  OG1 THR A  34      -0.645 -13.353  37.821  1.00 67.33           O
ATOM    220  HG1 THR A  34      -1.632 -13.504  37.875  1.00 67.33           H
ATOM    221  CG2 THR A  34      -0.400 -13.459  35.505  1.00 67.33           C
ATOM    222 1HG2 THR A  34       0.229 -14.329  35.694  1.00 67.33           H
ATOM    223 2HG2 THR A  34      -0.043 -12.938  34.617  1.00 67.33           H
ATOM    224 3HG2 THR A  34      -1.429 -13.783  35.347  1.00 67.33           H
ATOM    225  HN  THR A  34       0.358 -11.925  38.946  1.00 67.33           H
ATOM    226  N   ASP A  35       2.404 -11.098  35.203  1.00 78.48           N
ATOM    227  CA  ASP A  35       3.052 -10.032  34.458  1.00 78.48           C
ATOM    228  C   ASP A  35       2.150  -9.606  33.297  1.00 78.48           C
ATOM    229  O   ASP A  35       2.425  -9.929  32.142  1.00 78.48           O
ATOM    230  HA  ASP A  35       3.208  -9.231  35.180  1.00 78.48           H
ATOM    231  CB  ASP A  35       4.385 -10.502  33.873  1.00 78.48           C
ATOM    232 1HB  ASP A  35       4.753 -11.359  34.437  1.00 78.48           H
ATOM    233 2HB  ASP A  35       4.238 -10.836  32.846  1.00 78.48           H
ATOM    234  CG  ASP A  35       5.424  -9.379  33.906  1.00 78.48           C
ATOM    235  OD1 ASP A  35       5.082  -8.305  34.445  1.00 78.48           O
ATOM    236  OD2 ASP A  35       6.537  -9.621  33.391  1.00 78.48           O
ATOM    237  HN  ASP A  35       2.702 -12.022  34.965  1.00 78.48           H
ATOM    238  N   PHE A  36       1.093  -8.888  33.645  1.00 88.79           N
ATOM    239  CA  PHE A  36       0.183  -8.362  32.641  1.00 88.79           C
ATOM    240  C   PHE A  36       0.778  -7.131  31.953  1.00 88.79           C
ATOM    241  O   PHE A  36       0.292  -6.705  30.907  1.00 88.79           O
ATOM    242  HA  PHE A  36       0.026  -9.148  31.903  1.00 88.79           H
ATOM    243  CB  PHE A  36      -1.099  -7.954  33.369  1.00 88.79           C
ATOM    244 1HB  PHE A  36      -0.839  -7.304  34.205  1.00 88.79           H
ATOM    245 2HB  PHE A  36      -1.720  -7.369  32.691  1.00 88.79           H
ATOM    246  CG  PHE A  36      -1.918  -9.134  33.896  1.00 88.79           C
ATOM    247  CD1 PHE A  36      -2.057 -10.257  33.141  1.00 88.79           C
ATOM    248  HD1 PHE A  36      -1.585 -10.315  32.160  1.00 88.79           H
ATOM    249  CD2 PHE A  36      -2.506  -9.061  35.120  1.00 88.79           C
ATOM    250  HD2 PHE A  36      -2.395  -8.162  35.726  1.00 88.79           H
ATOM    251  CE1 PHE A  36      -2.817 -11.352  33.630  1.00 88.79           C
ATOM    252  HE1 PHE A  36      -2.928 -12.251  33.024  1.00 88.79           H
ATOM    253  CE2 PHE A  36      -3.266 -10.157  35.609  1.00 88.79           C
ATOM    254  HE2 PHE A  36      -3.738 -10.098  36.590  1.00 88.79           H
ATOM    255  CZ  PHE A  36      -3.405 -11.279  34.854  1.00 88.79           C
ATOM    256  HZ  PHE A  36      -3.988 -12.120  35.229  1.00 88.79           H
ATOM    257  HN  PHE A  36       0.854  -8.665  34.590  1.00 88.79           H
ATOM    258  N   TYR A  37       1.822  -6.596  32.569  1.00 90.82           N
ATOM    259  CA  TYR A  37       2.609  -5.552  31.935  1.00 90.82           C
ATOM    260  C   TYR A  37       3.711  -6.151  31.059  1.00 90.82           C
ATOM    261  O   TYR A  37       4.628  -6.796  31.563  1.00 90.82           O
ATOM    262  HA  TYR A  37       1.941  -4.958  31.311  1.00 90.82           H
ATOM    263  CB  TYR A  37       3.255  -4.760  33.075  1.00 90.82           C
ATOM    264 1HB  TYR A  37       2.472  -4.394  33.738  1.00 90.82           H
ATOM    265 2HB  TYR A  37       3.881  -5.433  33.662  1.00 90.82           H
ATOM    266  CG  TYR A  37       4.103  -3.576  32.607  1.00 90.82           C
ATOM    267  CD1 TYR A  37       5.462  -3.731  32.423  1.00 90.82           C
ATOM    268  HD1 TYR A  37       5.931  -4.697  32.611  1.00 90.82           H
ATOM    269  CD2 TYR A  37       3.509  -2.353  32.370  1.00 90.82           C
ATOM    270  HD2 TYR A  37       2.436  -2.231  32.515  1.00 90.82           H
ATOM    271  CE1 TYR A  37       6.261  -2.616  31.983  1.00 90.82           C
ATOM    272  HE1 TYR A  37       7.335  -2.725  31.834  1.00 90.82           H
ATOM    273  CE2 TYR A  37       4.308  -1.239  31.930  1.00 90.82           C
ATOM    274  HE2 TYR A  37       3.852  -0.267  31.738  1.00 90.82           H
ATOM    275  CZ  TYR A  37       5.644  -1.425  31.758  1.00 90.82           C
ATOM    276  OH  TYR A  37       6.398  -0.372  31.342  1.00 90.82           O
ATOM    277  HH  TYR A  37       5.809   0.406  31.126  1.00 90.82           H
ATOM    278  HN  TYR A  37       2.130  -6.863  33.482  1.00 90.82           H
ATOM    279  N   CYS A  38       3.583  -5.917  29.761  1.00 91.36           N
ATOM    280  CA  CYS A  38       4.485  -6.525  28.798  1.00 91.36           C
ATOM    281  C   CYS A  38       5.498  -5.468  28.354  1.00 91.36           C
ATOM    282  O   CYS A  38       5.127  -4.464  27.747  1.00 91.36           O
ATOM    283  HA  CYS A  38       4.984  -7.347  29.312  1.00 91.36           H
ATOM    284  CB  CYS A  38       3.727  -7.123  27.611  1.00 91.36           C
ATOM    285 1HB  CYS A  38       2.932  -7.777  27.970  1.00 91.36           H
ATOM    286 2HB  CYS A  38       3.251  -6.329  27.036  1.00 91.36           H
ATOM    287  SG  CYS A  38       4.877  -8.065  26.544  1.00 91.36           S
ATOM    288  HN  CYS A  38       2.881  -5.325  29.366  1.00 91.36           H
ATOM    289  N   GLU A  39       6.757  -5.730  28.673  1.00 89.91           N
ATOM    290  CA  GLU A  39       7.845  -4.919  28.154  1.00 89.91           C
ATOM    291  C   GLU A  39       8.216  -5.372  26.740  1.00 89.91           C
ATOM    292  O   GLU A  39       8.552  -6.536  26.525  1.00 89.91           O
ATOM    293  HA  GLU A  39       7.459  -3.900  28.126  1.00 89.91           H
ATOM    294  CB  GLU A  39       9.060  -4.970  29.083  1.00 89.91           C
ATOM    295 1HB  GLU A  39       9.288  -6.007  29.331  1.00 89.91           H
ATOM    296 2HB  GLU A  39       9.896  -4.443  28.624  1.00 89.91           H
ATOM    297  CG  GLU A  39       8.770  -4.254  30.403  1.00 89.91           C
ATOM    298 1HG  GLU A  39       8.400  -3.249  30.202  1.00 89.91           H
ATOM    299 2HG  GLU A  39       7.984  -4.782  30.943  1.00 89.91           H
ATOM    300  CD  GLU A  39      10.028  -4.176  31.272  1.00 89.91           C
ATOM    301  OE1 GLU A  39       9.921  -3.599  32.375  1.00 89.91           O
ATOM    302  OE2 GLU A  39      11.068  -4.695  30.812  1.00 89.91           O
ATOM    303  HN  GLU A  39       7.038  -6.478  29.274  1.00 89.91           H
ATOM    304  N   LYS A  40       8.144  -4.428  25.813  1.00 89.26           N
ATOM    305  CA  LYS A  40       8.317  -4.747  24.406  1.00 89.26           C
ATOM    306  C   LYS A  40       9.767  -4.474  24.000  1.00 89.26           C
ATOM    307  O   LYS A  40      10.045  -4.180  22.838  1.00 89.26           O
ATOM    308  HA  LYS A  40       8.120  -5.813  24.285  1.00 89.26           H
ATOM    309  CB  LYS A  40       7.289  -3.998  23.556  1.00 89.26           C
ATOM    310 1HB  LYS A  40       7.419  -2.923  23.685  1.00 89.26           H
ATOM    311 2HB  LYS A  40       7.456  -4.214  22.501  1.00 89.26           H
ATOM    312  CG  LYS A  40       5.863  -4.394  23.944  1.00 89.26           C
ATOM    313 1HG  LYS A  40       5.723  -4.259  25.017  1.00 89.26           H
ATOM    314 2HG  LYS A  40       5.150  -3.738  23.445  1.00 89.26           H
ATOM    315  CD  LYS A  40       5.577  -5.849  23.567  1.00 89.26           C
ATOM    316 1HD  LYS A  40       5.869  -6.024  22.531  1.00 89.26           H
ATOM    317 2HD  LYS A  40       6.179  -6.514  24.185  1.00 89.26           H
ATOM    318  CE  LYS A  40       4.094  -6.180  23.747  1.00 89.26           C
ATOM    319 1HE  LYS A  40       3.884  -6.378  24.798  1.00 89.26           H
ATOM    320 2HE  LYS A  40       3.486  -5.323  23.456  1.00 89.26           H
ATOM    321  NZ  LYS A  40       3.723  -7.358  22.931  1.00 89.26           N
ATOM    322 1HZ  LYS A  40       2.741  -7.569  23.069  1.00 89.26           H
ATOM    323 2HZ  LYS A  40       3.891  -7.157  21.951  1.00 89.26           H
ATOM    324 3HZ  LYS A  40       4.283  -8.155  23.213  1.00 89.26           H
ATOM    325  HN  LYS A  40       7.972  -3.463  26.009  1.00 89.26           H
ATOM    326  N   ASN A  41      10.652  -4.582  24.979  1.00 88.76           N
ATOM    327  CA  ASN A  41      12.054  -4.267  24.759  1.00 88.76           C
ATOM    328  C   ASN A  41      12.608  -5.171  23.657  1.00 88.76           C
ATOM    329  O   ASN A  41      13.336  -4.710  22.778  1.00 88.76           O
ATOM    330  HA  ASN A  41      12.070  -3.213  24.482  1.00 88.76           H
ATOM    331  CB  ASN A  41      12.878  -4.506  26.026  1.00 88.76           C
ATOM    332 1HB  ASN A  41      12.580  -5.449  26.485  1.00 88.76           H
ATOM    333 2HB  ASN A  41      13.932  -4.597  25.766  1.00 88.76           H
ATOM    334  CG  ASN A  41      12.690  -3.364  27.026  1.00 88.76           C
ATOM    335  OD1 ASN A  41      12.364  -2.242  26.673  1.00 88.76           O
ATOM    336  ND2 ASN A  41      12.913  -3.710  28.291  1.00 88.76           N
ATOM    337 1HD2 ASN A  41      13.178  -4.648  28.513  1.00 88.76           H
ATOM    338 2HD2 ASN A  41      12.816  -3.032  29.019  1.00 88.76           H
ATOM    339  HN  ASN A  41      10.427  -4.879  25.907  1.00 88.76           H
ATOM    340  N   ASN A  42      12.244  -6.442  23.738  1.00 91.06           N
ATOM    341  CA  ASN A  42      12.737  -7.425  22.788  1.00 91.06           C
ATOM    342  C   ASN A  42      12.241  -7.066  21.386  1.00 91.06           C
ATOM    343  O   ASN A  42      12.977  -7.202  20.410  1.00 91.06           O
ATOM    344  HA  ASN A  42      13.823  -7.382  22.870  1.00 91.06           H
ATOM    345  CB  ASN A  42      12.223  -8.825  23.127  1.00 91.06           C
ATOM    346 1HB  ASN A  42      11.139  -8.801  23.243  1.00 91.06           H
ATOM    347 2HB  ASN A  42      12.440  -9.505  22.304  1.00 91.06           H
ATOM    348  CG  ASN A  42      12.867  -9.349  24.412  1.00 91.06           C
ATOM    349  OD1 ASN A  42      13.827  -8.799  24.925  1.00 91.06           O
ATOM    350  ND2 ASN A  42      12.286 -10.442  24.901  1.00 91.06           N
ATOM    351 1HD2 ASN A  42      11.501 -10.844  24.431  1.00 91.06           H
ATOM    352 2HD2 ASN A  42      12.636 -10.860  25.740  1.00 91.06           H
ATOM    353  HN  ASN A  42      11.624  -6.802  24.435  1.00 91.06           H
ATOM    354  N   VAL A  43      10.997  -6.614  21.330  1.00 91.61           N
ATOM    355  CA  VAL A  43      10.384  -6.261  20.061  1.00 91.61           C
ATOM    356  C   VAL A  43      11.126  -5.067  19.457  1.00 91.61           C
ATOM    357  O   VAL A  43      11.381  -5.034  18.254  1.00 91.61           O
ATOM    358  HA  VAL A  43      10.494  -7.116  19.394  1.00 91.61           H
ATOM    359  CB  VAL A  43       8.889  -6.001  20.255  1.00 91.61           C
ATOM    360  HB  VAL A  43       8.782  -5.137  20.912  1.00 91.61           H
ATOM    361  CG1 VAL A  43       8.214  -5.666  18.924  1.00 91.61           C
ATOM    362 1HG1 VAL A  43       8.671  -4.773  18.499  1.00 91.61           H
ATOM    363 2HG1 VAL A  43       8.336  -6.501  18.234  1.00 91.61           H
ATOM    364 3HG1 VAL A  43       7.152  -5.485  19.091  1.00 91.61           H
ATOM    365  CG2 VAL A  43       8.209  -7.193  20.931  1.00 91.61           C
ATOM    366 1HG2 VAL A  43       8.331  -8.081  20.311  1.00 91.61           H
ATOM    367 2HG2 VAL A  43       8.663  -7.366  21.907  1.00 91.61           H
ATOM    368 3HG2 VAL A  43       7.147  -6.981  21.057  1.00 91.61           H
ATOM    369  HN  VAL A  43      10.411  -6.489  22.131  1.00 91.61           H
ATOM    370  N   ARG A  44      11.450  -4.114  20.319  1.00 90.11           N
ATOM    371  CA  ARG A  44      12.108  -2.897  19.877  1.00 90.11           C
ATOM    372  C   ARG A  44      13.533  -3.203  19.410  1.00 90.11           C
ATOM    373  O   ARG A  44      14.005  -2.631  18.429  1.00 90.11           O
ATOM    374  HA  ARG A  44      11.495  -2.532  19.053  1.00 90.11           H
ATOM    375  CB  ARG A  44      12.159  -1.859  21.000  1.00 90.11           C
ATOM    376 1HB  ARG A  44      12.524  -2.326  21.915  1.00 90.11           H
ATOM    377 2HB  ARG A  44      12.866  -1.071  20.741  1.00 90.11           H
ATOM    378  CG  ARG A  44      10.777  -1.251  21.248  1.00 90.11           C
ATOM    379 1HG  ARG A  44      10.384  -0.842  20.317  1.00 90.11           H
ATOM    380 2HG  ARG A  44      10.086  -2.030  21.571  1.00 90.11           H
ATOM    381  CD  ARG A  44      10.845  -0.150  22.308  1.00 90.11           C
ATOM    382 1HD  ARG A  44      11.830   0.315  22.299  1.00 90.11           H
ATOM    383 2HD  ARG A  44      10.121   0.633  22.078  1.00 90.11           H
ATOM    384  NE  ARG A  44      10.566  -0.717  23.646  1.00 90.11           N
ATOM    385  HE  ARG A  44      10.153  -1.626  23.693  1.00 90.11           H
ATOM    386  CZ  ARG A  44      10.834  -0.089  24.799  1.00 90.11           C
ATOM    387  NH1 ARG A  44      11.388   1.132  24.796  1.00 90.11           N
ATOM    388 1HH1 ARG A  44      11.605   1.580  23.929  1.00 90.11           H
ATOM    389 2HH1 ARG A  44      11.584   1.594  25.661  1.00 90.11           H
ATOM    390  NH2 ARG A  44      10.539  -0.699  25.955  1.00 90.11           N
ATOM    391 1HH2 ARG A  44      10.732  -0.243  26.824  1.00 90.11           H
ATOM    392 2HH2 ARG A  44      10.126  -1.609  25.949  1.00 90.11           H
ATOM    393  HN  ARG A  44      11.270  -4.165  21.302  1.00 90.11           H
ATOM    394  N   GLN A  45      14.178  -4.105  20.135  1.00 91.76           N
ATOM    395  CA  GLN A  45      15.546  -4.479  19.820  1.00 91.76           C
ATOM    396  C   GLN A  45      15.613  -5.134  18.439  1.00 91.76           C
ATOM    397  O   GLN A  45      16.526  -4.859  17.662  1.00 91.76           O
ATOM    398  HA  GLN A  45      16.107  -3.545  19.815  1.00 91.76           H
ATOM    399  CB  GLN A  45      16.123  -5.404  20.894  1.00 91.76           C
ATOM    400 1HB  GLN A  45      15.998  -4.949  21.877  1.00 91.76           H
ATOM    401 2HB  GLN A  45      15.570  -6.343  20.906  1.00 91.76           H
ATOM    402  CG  GLN A  45      17.606  -5.682  20.640  1.00 91.76           C
ATOM    403 1HG  GLN A  45      17.734  -6.108  19.645  1.00 91.76           H
ATOM    404 2HG  GLN A  45      18.163  -4.745  20.659  1.00 91.76           H
ATOM    405  CD  GLN A  45      18.172  -6.641  21.689  1.00 91.76           C
ATOM    406  OE1 GLN A  45      17.451  -7.269  22.446  1.00 91.76           O
ATOM    407  NE2 GLN A  45      19.500  -6.717  21.691  1.00 91.76           N
ATOM    408 1HE2 GLN A  45      20.033  -6.174  21.043  1.00 91.76           H
ATOM    409 2HE2 GLN A  45      19.964  -7.318  22.341  1.00 91.76           H
ATOM    410  HN  GLN A  45      13.782  -4.577  20.923  1.00 91.76           H
ATOM    411  N   PHE A  46      14.634  -5.987  18.176  1.00 93.51           N
ATOM    412  CA  PHE A  46      14.549  -6.654  16.888  1.00 93.51           C
ATOM    413  C   PHE A  46      14.337  -5.643  15.760  1.00 93.51           C
ATOM    414  O   PHE A  46      15.044  -5.671  14.754  1.00 93.51           O
ATOM    415  HA  PHE A  46      15.493  -7.177  16.732  1.00 93.51           H
ATOM    416  CB  PHE A  46      13.343  -7.593  16.949  1.00 93.51           C
ATOM    417 1HB  PHE A  46      13.534  -8.365  17.695  1.00 93.51           H
ATOM    418 2HB  PHE A  46      12.474  -7.030  17.289  1.00 93.51           H
ATOM    419  CG  PHE A  46      13.009  -8.264  15.616  1.00 93.51           C
ATOM    420  CD1 PHE A  46      11.967  -7.810  14.868  1.00 93.51           C
ATOM    421  HD1 PHE A  46      11.371  -6.967  15.219  1.00 93.51           H
ATOM    422  CD2 PHE A  46      13.752  -9.316  15.178  1.00 93.51           C
ATOM    423  HD2 PHE A  46      14.587  -9.680  15.777  1.00 93.51           H
ATOM    424  CE1 PHE A  46      11.657  -8.433  13.630  1.00 93.51           C
ATOM    425  HE1 PHE A  46      10.822  -8.069  13.031  1.00 93.51           H
ATOM    426  CE2 PHE A  46      13.442  -9.939  13.940  1.00 93.51           C
ATOM    427  HE2 PHE A  46      14.038 -10.781  13.590  1.00 93.51           H
ATOM    428  CZ  PHE A  46      12.401  -9.484  13.193  1.00 93.51           C
ATOM    429  HZ  PHE A  46      12.162  -9.962  12.242  1.00 93.51           H
ATOM    430  HN  PHE A  46      13.910  -6.224  18.823  1.00 93.51           H
ATOM    431  N   ALA A  47      13.359  -4.773  15.965  1.00 92.61           N
ATOM    432  CA  ALA A  47      13.013  -3.784  14.957  1.00 92.61           C
ATOM    433  C   ALA A  47      14.257  -2.966  14.604  1.00 92.61           C
ATOM    434  O   ALA A  47      14.502  -2.676  13.435  1.00 92.61           O
ATOM    435  HA  ALA A  47      12.676  -4.319  14.069  1.00 92.61           H
ATOM    436  CB  ALA A  47      11.867  -2.911  15.471  1.00 92.61           C
ATOM    437 1HB  ALA A  47      10.998  -3.536  15.679  1.00 92.61           H
ATOM    438 2HB  ALA A  47      12.177  -2.405  16.385  1.00 92.61           H
ATOM    439 3HB  ALA A  47      11.608  -2.169  14.715  1.00 92.61           H
ATOM    440  HN  ALA A  47      12.808  -4.737  16.799  1.00 92.61           H
ATOM    441  N   SER A  48      15.009  -2.617  15.638  1.00 92.60           N
ATOM    442  CA  SER A  48      16.084  -1.651  15.488  1.00 92.60           C
ATOM    443  C   SER A  48      17.153  -2.200  14.541  1.00 92.60           C
ATOM    444  O   SER A  48      17.884  -1.435  13.914  1.00 92.60           O
ATOM    445  HA  SER A  48      15.617  -0.763  15.064  1.00 92.60           H
ATOM    446  CB  SER A  48      16.704  -1.302  16.843  1.00 92.60           C
ATOM    447 1HB  SER A  48      17.328  -0.415  16.739  1.00 92.60           H
ATOM    448 2HB  SER A  48      15.912  -1.054  17.550  1.00 92.60           H
ATOM    449  OG  SER A  48      17.486  -2.373  17.364  1.00 92.60           O
ATOM    450  HG  SER A  48      16.953  -3.219  17.362  1.00 92.60           H
ATOM    451  HN  SER A  48      14.894  -2.982  16.562  1.00 92.60           H
ATOM    452  N   HIS A  49      17.211  -3.522  14.468  1.00 94.06           N
ATOM    453  CA  HIS A  49      18.208  -4.183  13.643  1.00 94.06           C
ATOM    454  C   HIS A  49      17.591  -4.559  12.295  1.00 94.06           C
ATOM    455  O   HIS A  49      18.249  -4.468  11.260  1.00 94.06           O
ATOM    456  HA  HIS A  49      19.007  -3.460  13.478  1.00 94.06           H
ATOM    457  CB  HIS A  49      18.810  -5.384  14.376  1.00 94.06           C
ATOM    458 1HB  HIS A  49      18.004  -6.052  14.679  1.00 94.06           H
ATOM    459 2HB  HIS A  49      19.442  -5.939  13.683  1.00 94.06           H
ATOM    460  CG  HIS A  49      19.624  -5.016  15.593  1.00 94.06           C
ATOM    461  ND1 HIS A  49      19.059  -4.809  16.839  1.00 94.06           N
ATOM    462  HD1 HIS A  49      18.086  -4.879  17.059  1.00 94.06           H
ATOM    463  CD2 HIS A  49      20.966  -4.820  15.742  1.00 94.06           C
ATOM    464  HD2 HIS A  49      21.714  -4.904  14.953  1.00 94.06           H
ATOM    465  CE1 HIS A  49      20.026  -4.503  17.692  1.00 94.06           C
ATOM    466  HE1 HIS A  49      19.899  -4.284  18.752  1.00 94.06           H
ATOM    467  NE2 HIS A  49      21.207  -4.510  17.010  1.00 94.06           N
ATOM    468  HN  HIS A  49      16.594  -4.137  14.959  1.00 94.06           H
ATOM    469  N   PHE A  50      16.334  -4.974  12.351  1.00 94.90           N
ATOM    470  CA  PHE A  50      15.708  -5.622  11.211  1.00 94.90           C
ATOM    471  C   PHE A  50      15.199  -4.588  10.204  1.00 94.90           C
ATOM    472  O   PHE A  50      15.428  -4.721   9.003  1.00 94.90           O
ATOM    473  HA  PHE A  50      16.467  -6.245  10.736  1.00 94.90           H
ATOM    474  CB  PHE A  50      14.520  -6.422  11.747  1.00 94.90           C
ATOM    475 1HB  PHE A  50      14.881  -7.139  12.485  1.00 94.90           H
ATOM    476 2HB  PHE A  50      13.843  -5.744  12.266  1.00 94.90           H
ATOM    477  CG  PHE A  50      13.737  -7.174  10.668  1.00 94.90           C
ATOM    478  CD1 PHE A  50      12.512  -6.728  10.282  1.00 94.90           C
ATOM    479  HD1 PHE A  50      12.088  -5.835  10.741  1.00 94.90           H
ATOM    480  CD2 PHE A  50      14.267  -8.288  10.095  1.00 94.90           C
ATOM    481  HD2 PHE A  50      15.249  -8.645  10.405  1.00 94.90           H
ATOM    482  CE1 PHE A  50      11.786  -7.425   9.281  1.00 94.90           C
ATOM    483  HE1 PHE A  50      10.804  -7.068   8.971  1.00 94.90           H
ATOM    484  CE2 PHE A  50      13.541  -8.985   9.094  1.00 94.90           C
ATOM    485  HE2 PHE A  50      13.966  -9.878   8.635  1.00 94.90           H
ATOM    486  CZ  PHE A  50      12.316  -8.539   8.708  1.00 94.90           C
ATOM    487  HZ  PHE A  50      11.758  -9.074   7.939  1.00 94.90           H
ATOM    488  HN  PHE A  50      15.747  -4.875  13.155  1.00 94.90           H
ATOM    489  N   LEU A  51      14.517  -3.582  10.732  1.00 94.71           N
ATOM    490  CA  LEU A  51      13.676  -2.733   9.905  1.00 94.71           C
ATOM    491  C   LEU A  51      14.560  -1.804   9.070  1.00 94.71           C
ATOM    492  O   LEU A  51      14.412  -1.732   7.851  1.00 94.71           O
ATOM    493  HA  LEU A  51      13.121  -3.383   9.228  1.00 94.71           H
ATOM    494  CB  LEU A  51      12.650  -1.995  10.767  1.00 94.71           C
ATOM    495 1HB  LEU A  51      13.186  -1.390  11.498  1.00 94.71           H
ATOM    496 2HB  LEU A  51      12.097  -1.306  10.128  1.00 94.71           H
ATOM    497  CG  LEU A  51      11.643  -2.874  11.512  1.00 94.71           C
ATOM    498  HG  LEU A  51      12.196  -3.533  12.182  1.00 94.71           H
ATOM    499  CD1 LEU A  51      10.712  -2.025  12.380  1.00 94.71           C
ATOM    500 1HD1 LEU A  51      11.300  -1.471  13.111  1.00 94.71           H
ATOM    501 2HD1 LEU A  51      10.164  -1.325  11.749  1.00 94.71           H
ATOM    502 3HD1 LEU A  51      10.006  -2.675  12.899  1.00 94.71           H
ATOM    503  CD2 LEU A  51      10.867  -3.764  10.540  1.00 94.71           C
ATOM    504 1HD2 LEU A  51      10.327  -3.141   9.828  1.00 94.71           H
ATOM    505 2HD2 LEU A  51      11.564  -4.409  10.003  1.00 94.71           H
ATOM    506 3HD2 LEU A  51      10.159  -4.378  11.096  1.00 94.71           H
ATOM    507  HN  LEU A  51      14.534  -3.343  11.703  1.00 94.71           H
ATOM    508  N   PRO A  52      15.490  -1.080   9.707  1.00 95.53           N
ATOM    509  CA  PRO A  52      16.188   0.015   9.030  1.00 95.53           C
ATOM    510  C   PRO A  52      16.812  -0.423   7.715  1.00 95.53           C
ATOM    511  O   PRO A  52      16.581   0.195   6.677  1.00 95.53           O
ATOM    512  HA  PRO A  52      15.481   0.800   8.761  1.00 95.53           H
ATOM    513  CB  PRO A  52      17.247   0.452  10.043  1.00 95.53           C
ATOM    514 1HB  PRO A  52      18.191  -0.070   9.887  1.00 95.53           H
ATOM    515 2HB  PRO A  52      17.458   1.519   9.969  1.00 95.53           H
ATOM    516  CG  PRO A  52      16.620   0.094  11.386  1.00 95.53           C
ATOM    517 1HG  PRO A  52      17.369   0.013  12.173  1.00 95.53           H
ATOM    518 2HG  PRO A  52      15.909   0.851  11.715  1.00 95.53           H
ATOM    519  CD  PRO A  52      15.945  -1.238  11.100  1.00 95.53           C
ATOM    520 1HD  PRO A  52      16.638  -2.073  11.203  1.00 95.53           H
ATOM    521 2HD  PRO A  52      15.118  -1.427  11.785  1.00 95.53           H
ATOM    522  N   PRO A  53      17.615  -1.496   7.727  1.00 96.82           N
ATOM    523  CA  PRO A  53      18.278  -1.956   6.505  1.00 96.82           C
ATOM    524  C   PRO A  53      17.299  -2.166   5.361  1.00 96.82           C
ATOM    525  O   PRO A  53      17.581  -1.797   4.222  1.00 96.82           O
ATOM    526  HA  PRO A  53      18.974  -1.196   6.148  1.00 96.82           H
ATOM    527  CB  PRO A  53      18.949  -3.265   6.926  1.00 96.82           C
ATOM    528 1HB  PRO A  53      18.303  -4.124   6.742  1.00 96.82           H
ATOM    529 2HB  PRO A  53      19.873  -3.438   6.375  1.00 96.82           H
ATOM    530  CG  PRO A  53      19.209  -3.065   8.415  1.00 96.82           C
ATOM    531 1HG  PRO A  53      19.353  -4.014   8.931  1.00 96.82           H
ATOM    532 2HG  PRO A  53      20.110  -2.479   8.593  1.00 96.82           H
ATOM    533  CD  PRO A  53      17.956  -2.344   8.884  1.00 96.82           C
ATOM    534 1HD  PRO A  53      17.152  -3.041   9.120  1.00 96.82           H
ATOM    535 2HD  PRO A  53      18.140  -1.757   9.784  1.00 96.82           H
ATOM    536  N   LEU A  54      16.164  -2.761   5.698  1.00 96.23           N
ATOM    537  CA  LEU A  54      15.199  -3.159   4.688  1.00 96.23           C
ATOM    538  C   LEU A  54      14.524  -1.911   4.114  1.00 96.23           C
ATOM    539  O   LEU A  54      14.351  -1.797   2.902  1.00 96.23           O
ATOM    540  HA  LEU A  54      15.749  -3.653   3.887  1.00 96.23           H
ATOM    541  CB  LEU A  54      14.216  -4.182   5.260  1.00 96.23           C
ATOM    542 1HB  LEU A  54      13.754  -3.755   6.150  1.00 96.23           H
ATOM    543 2HB  LEU A  54      13.420  -4.338   4.532  1.00 96.23           H
ATOM    544  CG  LEU A  54      14.805  -5.545   5.628  1.00 96.23           C
ATOM    545  HG  LEU A  54      15.610  -5.386   6.347  1.00 96.23           H
ATOM    546  CD1 LEU A  54      13.759  -6.429   6.310  1.00 96.23           C
ATOM    547 1HD1 LEU A  54      13.409  -5.942   7.220  1.00 96.23           H
ATOM    548 2HD1 LEU A  54      12.918  -6.583   5.634  1.00 96.23           H
ATOM    549 3HD1 LEU A  54      14.204  -7.391   6.562  1.00 96.23           H
ATOM    550  CD2 LEU A  54      15.421  -6.226   4.404  1.00 96.23           C
ATOM    551 1HD2 LEU A  54      14.652  -6.371   3.645  1.00 96.23           H
ATOM    552 2HD2 LEU A  54      16.216  -5.599   4.001  1.00 96.23           H
ATOM    553 3HD2 LEU A  54      15.832  -7.192   4.694  1.00 96.23           H
ATOM    554  HN  LEU A  54      15.901  -2.970   6.640  1.00 96.23           H
ATOM    555  N   TYR A  55      14.160  -1.008   5.013  1.00 95.44           N
ATOM    556  CA  TYR A  55      13.455   0.199   4.617  1.00 95.44           C
ATOM    557  C   TYR A  55      14.327   1.073   3.714  1.00 95.44           C
ATOM    558  O   TYR A  55      13.826   1.703   2.783  1.00 95.44           O
ATOM    559  HA  TYR A  55      12.560  -0.098   4.070  1.00 95.44           H
ATOM    560  CB  TYR A  55      13.161   0.959   5.912  1.00 95.44           C
ATOM    561 1HB  TYR A  55      14.062   0.973   6.526  1.00 95.44           H
ATOM    562 2HB  TYR A  55      12.926   1.995   5.668  1.00 95.44           H
ATOM    563  CG  TYR A  55      12.012   0.370   6.733  1.00 95.44           C
ATOM    564  CD1 TYR A  55      11.293  -0.701   6.243  1.00 95.44           C
ATOM    565  HD1 TYR A  55      11.543  -1.127   5.272  1.00 95.44           H
ATOM    566  CD2 TYR A  55      11.695   0.910   7.963  1.00 95.44           C
ATOM    567  HD2 TYR A  55      12.264   1.756   8.350  1.00 95.44           H
ATOM    568  CE1 TYR A  55      10.211  -1.255   7.016  1.00 95.44           C
ATOM    569  HE1 TYR A  55       9.635  -2.101   6.640  1.00 95.44           H
ATOM    570  CE2 TYR A  55      10.614   0.355   8.736  1.00 95.44           C
ATOM    571  HE2 TYR A  55      10.353   0.772   9.708  1.00 95.44           H
ATOM    572  CZ  TYR A  55       9.925  -0.700   8.224  1.00 95.44           C
ATOM    573  OH  TYR A  55       8.904  -1.224   8.953  1.00 95.44           O
ATOM    574  HH  TYR A  55       8.454  -1.953   8.438  1.00 95.44           H
ATOM    575  HN  TYR A  55      14.340  -1.091   5.993  1.00 95.44           H
ATOM    576  N   TRP A  56      15.616   1.082   4.019  1.00 96.88           N
ATOM    577  CA  TRP A  56      16.575   1.797   3.194  1.00 96.88           C
ATOM    578  C   TRP A  56      16.634   1.106   1.830  1.00 96.88           C
ATOM    579  O   TRP A  56      16.666   1.769   0.795  1.00 96.88           O
ATOM    580  HA  TRP A  56      16.218   2.820   3.078  1.00 96.88           H
ATOM    581  CB  TRP A  56      17.939   1.877   3.883  1.00 96.88           C
ATOM    582 1HB  TRP A  56      18.092   0.970   4.469  1.00 96.88           H
ATOM    583 2HB  TRP A  56      18.718   1.899   3.121  1.00 96.88           H
ATOM    584  CG  TRP A  56      18.104   3.092   4.797  1.00 96.88           C
ATOM    585  CD1 TRP A  56      18.231   3.110   6.131  1.00 96.88           C
ATOM    586  HD1 TRP A  56      18.231   2.219   6.759  1.00 96.88           H
ATOM    587  CD2 TRP A  56      18.157   4.475   4.388  1.00 96.88           C
ATOM    588  NE1 TRP A  56      18.360   4.398   6.610  1.00 96.88           N
ATOM    589  HE1 TRP A  56      18.467   4.665   7.568  1.00 96.88           H
ATOM    590  CE2 TRP A  56      18.314   5.254   5.516  1.00 96.88           C
ATOM    591  CE3 TRP A  56      18.075   5.048   3.107  1.00 96.88           C
ATOM    592  HE3 TRP A  56      17.951   4.455   2.201  1.00 96.88           H
ATOM    593  CZ2 TRP A  56      18.402   6.651   5.477  1.00 96.88           C
ATOM    594  HZ2 TRP A  56      18.525   7.244   6.383  1.00 96.88           H
ATOM    595  CZ3 TRP A  56      18.164   6.445   3.085  1.00 96.88           C
ATOM    596  HZ3 TRP A  56      18.106   6.942   2.116  1.00 96.88           H
ATOM    597  CH2 TRP A  56      18.322   7.244   4.212  1.00 96.88           C
ATOM    598  HH2 TRP A  56      18.383   8.328   4.110  1.00 96.88           H
ATOM    599  HN  TRP A  56      16.006   0.614   4.812  1.00 96.88           H
ATOM    600  N   LEU A  57      16.645  -0.218   1.874  1.00 96.93           N
ATOM    601  CA  LEU A  57      16.716  -1.007   0.655  1.00 96.93           C
ATOM    602  C   LEU A  57      15.487  -0.714  -0.208  1.00 96.93           C
ATOM    603  O   LEU A  57      15.615  -0.404  -1.391  1.00 96.93           O
ATOM    604  HA  LEU A  57      17.604  -0.687   0.111  1.00 96.93           H
ATOM    605  CB  LEU A  57      16.897  -2.490   0.986  1.00 96.93           C
ATOM    606 1HB  LEU A  57      17.828  -2.607   1.540  1.00 96.93           H
ATOM    607 2HB  LEU A  57      16.089  -2.794   1.652  1.00 96.93           H
ATOM    608  CG  LEU A  57      16.922  -3.445  -0.209  1.00 96.93           C
ATOM    609  HG  LEU A  57      16.026  -3.271  -0.805  1.00 96.93           H
ATOM    610  CD1 LEU A  57      18.126  -3.163  -1.110  1.00 96.93           C
ATOM    611 1HD1 LEU A  57      18.071  -2.140  -1.482  1.00 96.93           H
ATOM    612 2HD1 LEU A  57      19.046  -3.293  -0.539  1.00 96.93           H
ATOM    613 3HD1 LEU A  57      18.120  -3.857  -1.951  1.00 96.93           H
ATOM    614  CD2 LEU A  57      16.881  -4.903   0.254  1.00 96.93           C
ATOM    615 1HD2 LEU A  57      17.746  -5.108   0.885  1.00 96.93           H
ATOM    616 2HD2 LEU A  57      15.967  -5.078   0.822  1.00 96.93           H
ATOM    617 3HD2 LEU A  57      16.900  -5.560  -0.615  1.00 96.93           H
ATOM    618  HN  LEU A  57      16.607  -0.751   2.720  1.00 96.93           H
ATOM    619  N   VAL A  58      14.324  -0.824   0.418  1.00 96.17           N
ATOM    620  CA  VAL A  58      13.071  -0.653  -0.297  1.00 96.17           C
ATOM    621  C   VAL A  58      13.011   0.759  -0.883  1.00 96.17           C
ATOM    622  O   VAL A  58      12.600   0.943  -2.027  1.00 96.17           O
ATOM    623  HA  VAL A  58      13.058  -1.373  -1.115  1.00 96.17           H
ATOM    624  CB  VAL A  58      11.894  -0.967   0.629  1.00 96.17           C
ATOM    625  HB  VAL A  58      11.992  -0.345   1.518  1.00 96.17           H
ATOM    626  CG1 VAL A  58      10.562  -0.621  -0.041  1.00 96.17           C
ATOM    627 1HG1 VAL A  58      10.543   0.441  -0.284  1.00 96.17           H
ATOM    628 2HG1 VAL A  58      10.453  -1.205  -0.955  1.00 96.17           H
ATOM    629 3HG1 VAL A  58       9.742  -0.854   0.638  1.00 96.17           H
ATOM    630  CG2 VAL A  58      11.920  -2.431   1.073  1.00 96.17           C
ATOM    631 1HG2 VAL A  58      11.858  -3.077   0.198  1.00 96.17           H
ATOM    632 2HG2 VAL A  58      12.849  -2.631   1.608  1.00 96.17           H
ATOM    633 3HG2 VAL A  58      11.073  -2.626   1.730  1.00 96.17           H
ATOM    634  HN  VAL A  58      14.231  -1.026   1.393  1.00 96.17           H
ATOM    635  N   PHE A  59      13.427   1.720  -0.071  1.00 97.23           N
ATOM    636  CA  PHE A  59      13.445   3.108  -0.501  1.00 97.23           C
ATOM    637  C   PHE A  59      14.256   3.272  -1.789  1.00 97.23           C
ATOM    638  O   PHE A  59      13.760   3.817  -2.773  1.00 97.23           O
ATOM    639  HA  PHE A  59      12.412   3.403  -0.684  1.00 97.23           H
ATOM    640  CB  PHE A  59      14.114   3.913   0.615  1.00 97.23           C
ATOM    641 1HB  PHE A  59      13.468   3.905   1.492  1.00 97.23           H
ATOM    642 2HB  PHE A  59      15.043   3.419   0.899  1.00 97.23           H
ATOM    643  CG  PHE A  59      14.420   5.364   0.237  1.00 97.23           C
ATOM    644  CD1 PHE A  59      15.709   5.792   0.173  1.00 97.23           C
ATOM    645  HD1 PHE A  59      16.525   5.102   0.390  1.00 97.23           H
ATOM    646  CD2 PHE A  59      13.403   6.225  -0.034  1.00 97.23           C
ATOM    647  HD2 PHE A  59      12.370   5.881   0.017  1.00 97.23           H
ATOM    648  CE1 PHE A  59      15.993   7.139  -0.177  1.00 97.23           C
ATOM    649  HE1 PHE A  59      17.026   7.482  -0.229  1.00 97.23           H
ATOM    650  CE2 PHE A  59      13.687   7.571  -0.385  1.00 97.23           C
ATOM    651  HE2 PHE A  59      12.872   8.261  -0.602  1.00 97.23           H
ATOM    652  CZ  PHE A  59      14.976   8.000  -0.449  1.00 97.23           C
ATOM    653  HZ  PHE A  59      15.194   9.033  -0.718  1.00 97.23           H
ATOM    654  HN  PHE A  59      13.747   1.563   0.864  1.00 97.23           H
ATOM    655  N   ILE A  60      15.489   2.789  -1.740  1.00 97.46           N
ATOM    656  CA  ILE A  60      16.426   3.019  -2.826  1.00 97.46           C
ATOM    657  C   ILE A  60      15.879   2.388  -4.108  1.00 97.46           C
ATOM    658  O   ILE A  60      15.780   3.054  -5.138  1.00 97.46           O
ATOM    659  HA  ILE A  60      16.496   4.097  -2.974  1.00 97.46           H
ATOM    660  CB  ILE A  60      17.822   2.523  -2.443  1.00 97.46           C
ATOM    661  HB  ILE A  60      17.727   1.514  -2.041  1.00 97.46           H
ATOM    662  CG1 ILE A  60      18.430   3.393  -1.341  1.00 97.46           C
ATOM    663 1HG1 ILE A  60      18.714   4.362  -1.754  1.00 97.46           H
ATOM    664 2HG1 ILE A  60      17.685   3.582  -0.569  1.00 97.46           H
ATOM    665  CG2 ILE A  60      18.729   2.436  -3.672  1.00 97.46           C
ATOM    666 1HG2 ILE A  60      18.298   1.743  -4.394  1.00 97.46           H
ATOM    667 2HG2 ILE A  60      18.821   3.423  -4.126  1.00 97.46           H
ATOM    668 3HG2 ILE A  60      19.715   2.081  -3.371  1.00 97.46           H
ATOM    669  CD1 ILE A  60      19.655   2.717  -0.722  1.00 97.46           C
ATOM    670 1HD1 ILE A  60      19.363   1.761  -0.290  1.00 97.46           H
ATOM    671 2HD1 ILE A  60      20.408   2.553  -1.494  1.00 97.46           H
ATOM    672 3HD1 ILE A  60      20.068   3.357   0.057  1.00 97.46           H
ATOM    673  HN  ILE A  60      15.849   2.251  -0.978  1.00 97.46           H
ATOM    674  N   VAL A  61      15.539   1.112  -4.003  1.00 95.96           N
ATOM    675  CA  VAL A  61      15.144   0.345  -5.172  1.00 95.96           C
ATOM    676  C   VAL A  61      13.840   0.913  -5.734  1.00 95.96           C
ATOM    677  O   VAL A  61      13.688   1.047  -6.947  1.00 95.96           O
ATOM    678  HA  VAL A  61      15.928   0.459  -5.921  1.00 95.96           H
ATOM    679  CB  VAL A  61      15.044  -1.140  -4.814  1.00 95.96           C
ATOM    680  HB  VAL A  61      14.328  -1.240  -3.998  1.00 95.96           H
ATOM    681  CG1 VAL A  61      14.523  -1.955  -5.999  1.00 95.96           C
ATOM    682 1HG1 VAL A  61      13.534  -1.596  -6.280  1.00 95.96           H
ATOM    683 2HG1 VAL A  61      15.204  -1.845  -6.843  1.00 95.96           H
ATOM    684 3HG1 VAL A  61      14.462  -3.007  -5.717  1.00 95.96           H
ATOM    685  CG2 VAL A  61      16.390  -1.678  -4.326  1.00 95.96           C
ATOM    686 1HG2 VAL A  61      17.136  -1.558  -5.112  1.00 95.96           H
ATOM    687 2HG2 VAL A  61      16.704  -1.125  -3.440  1.00 95.96           H
ATOM    688 3HG2 VAL A  61      16.291  -2.735  -4.078  1.00 95.96           H
ATOM    689  HN  VAL A  61      15.530   0.605  -3.141  1.00 95.96           H
ATOM    690  N   GLY A  62      12.931   1.234  -4.824  1.00 96.17           N
ATOM    691  CA  GLY A  62      11.621   1.727  -5.216  1.00 96.17           C
ATOM    692  C   GLY A  62      11.730   3.101  -5.880  1.00 96.17           C
ATOM    693  O   GLY A  62      11.064   3.365  -6.880  1.00 96.17           O
ATOM    694 1HA  GLY A  62      11.154   1.022  -5.904  1.00 96.17           H
ATOM    695 2HA  GLY A  62      10.976   1.793  -4.340  1.00 96.17           H
ATOM    696  HN  GLY A  62      13.077   1.161  -3.838  1.00 96.17           H
ATOM    697  N   ALA A  63      12.574   3.940  -5.298  1.00 96.76           N
ATOM    698  CA  ALA A  63      12.729   5.301  -5.781  1.00 96.76           C
ATOM    699  C   ALA A  63      13.261   5.272  -7.215  1.00 96.76           C
ATOM    700  O   ALA A  63      12.761   5.988  -8.081  1.00 96.76           O
ATOM    701  HA  ALA A  63      11.744   5.769  -5.777  1.00 96.76           H
ATOM    702  CB  ALA A  63      13.647   6.078  -4.835  1.00 96.76           C
ATOM    703 1HB  ALA A  63      13.210   6.094  -3.837  1.00 96.76           H
ATOM    704 2HB  ALA A  63      14.623   5.593  -4.796  1.00 96.76           H
ATOM    705 3HB  ALA A  63      13.763   7.099  -5.198  1.00 96.76           H
ATOM    706  HN  ALA A  63      13.144   3.703  -4.511  1.00 96.76           H
ATOM    707  N   LEU A  64      14.267   4.435  -7.422  1.00 95.24           N
ATOM    708  CA  LEU A  64      14.883   4.315  -8.733  1.00 95.24           C
ATOM    709  C   LEU A  64      13.856   3.768  -9.726  1.00 95.24           C
ATOM    710  O   LEU A  64      13.698   4.307 -10.820  1.00 95.24           O
ATOM    711  HA  LEU A  64      15.172   5.317  -9.051  1.00 95.24           H
ATOM    712  CB  LEU A  64      16.163   3.480  -8.649  1.00 95.24           C
ATOM    713 1HB  LEU A  64      15.922   2.529  -8.174  1.00 95.24           H
ATOM    714 2HB  LEU A  64      16.493   3.255  -9.663  1.00 95.24           H
ATOM    715  CG  LEU A  64      17.330   4.116  -7.891  1.00 95.24           C
ATOM    716  HG  LEU A  64      16.979   4.399  -6.898  1.00 95.24           H
ATOM    717  CD1 LEU A  64      18.469   3.113  -7.698  1.00 95.24           C
ATOM    718 1HD1 LEU A  64      18.107   2.257  -7.129  1.00 95.24           H
ATOM    719 2HD1 LEU A  64      18.826   2.777  -8.671  1.00 95.24           H
ATOM    720 3HD1 LEU A  64      19.286   3.591  -7.156  1.00 95.24           H
ATOM    721  CD2 LEU A  64      17.803   5.395  -8.584  1.00 95.24           C
ATOM    722 1HD2 LEU A  64      18.131   5.159  -9.597  1.00 95.24           H
ATOM    723 2HD2 LEU A  64      16.982   6.110  -8.626  1.00 95.24           H
ATOM    724 3HD2 LEU A  64      18.633   5.826  -8.025  1.00 95.24           H
ATOM    725  HN  LEU A  64      14.660   3.847  -6.715  1.00 95.24           H
ATOM    726  N   GLY A  65      13.185   2.705  -9.309  1.00 93.43           N
ATOM    727  CA  GLY A  65      12.283   1.993 -10.199  1.00 93.43           C
ATOM    728  C   GLY A  65      11.147   2.904 -10.671  1.00 93.43           C
ATOM    729  O   GLY A  65      10.892   3.015 -11.869  1.00 93.43           O
ATOM    730 1HA  GLY A  65      12.835   1.620 -11.061  1.00 93.43           H
ATOM    731 2HA  GLY A  65      11.869   1.126  -9.685  1.00 93.43           H
ATOM    732  HN  GLY A  65      13.250   2.330  -8.385  1.00 93.43           H
ATOM    733  N   ASN A  66      10.494   3.532  -9.703  1.00 94.43           N
ATOM    734  CA  ASN A  66       9.292   4.297  -9.986  1.00 94.43           C
ATOM    735  C   ASN A  66       9.673   5.586 -10.716  1.00 94.43           C
ATOM    736  O   ASN A  66       8.919   6.075 -11.556  1.00 94.43           O
ATOM    737  HA  ASN A  66       8.671   3.640 -10.596  1.00 94.43           H
ATOM    738  CB  ASN A  66       8.567   4.681  -8.695  1.00 94.43           C
ATOM    739 1HB  ASN A  66       9.283   5.078  -7.976  1.00 94.43           H
ATOM    740 2HB  ASN A  66       7.848   5.475  -8.900  1.00 94.43           H
ATOM    741  CG  ASN A  66       7.845   3.475  -8.092  1.00 94.43           C
ATOM    742  OD1 ASN A  66       6.932   2.911  -8.672  1.00 94.43           O
ATOM    743  ND2 ASN A  66       8.303   3.112  -6.897  1.00 94.43           N
ATOM    744 1HD2 ASN A  66       9.056   3.618  -6.476  1.00 94.43           H
ATOM    745 2HD2 ASN A  66       7.895   2.334  -6.420  1.00 94.43           H
ATOM    746  HN  ASN A  66      10.774   3.524  -8.743  1.00 94.43           H
ATOM    747  N   SER A  67      10.844   6.101 -10.370  1.00 94.14           N
ATOM    748  CA  SER A  67      11.371   7.278 -11.038  1.00 94.14           C
ATOM    749  C   SER A  67      11.595   6.981 -12.522  1.00 94.14           C
ATOM    750  O   SER A  67      11.371   7.842 -13.372  1.00 94.14           O
ATOM    751  HA  SER A  67      10.609   8.047 -10.913  1.00 94.14           H
ATOM    752  CB  SER A  67      12.675   7.743 -10.387  1.00 94.14           C
ATOM    753 1HB  SER A  67      13.408   6.937 -10.426  1.00 94.14           H
ATOM    754 2HB  SER A  67      13.088   8.576 -10.957  1.00 94.14           H
ATOM    755  OG  SER A  67      12.483   8.144  -9.033  1.00 94.14           O
ATOM    756  HG  SER A  67      12.945   7.505  -8.418  1.00 94.14           H
ATOM    757  HN  SER A  67      11.427   5.728  -9.648  1.00 94.14           H
ATOM    758  N   LEU A  68      12.035   5.760 -12.789  1.00 91.37           N
ATOM    759  CA  LEU A  68      12.267   5.330 -14.157  1.00 91.37           C
ATOM    760  C   LEU A  68      10.936   5.297 -14.910  1.00 91.37           C
ATOM    761  O   LEU A  68      10.867   5.687 -16.074  1.00 91.37           O
ATOM    762  HA  LEU A  68      12.912   6.073 -14.628  1.00 91.37           H
ATOM    763  CB  LEU A  68      13.020   3.999 -14.180  1.00 91.37           C
ATOM    764 1HB  LEU A  68      13.943   4.116 -13.613  1.00 91.37           H
ATOM    765 2HB  LEU A  68      12.418   3.255 -13.658  1.00 91.37           H
ATOM    766  CG  LEU A  68      13.371   3.450 -15.565  1.00 91.37           C
ATOM    767  HG  LEU A  68      12.455   3.399 -16.154  1.00 91.37           H
ATOM    768  CD1 LEU A  68      14.329   4.389 -16.300  1.00 91.37           C
ATOM    769 1HD1 LEU A  68      13.861   5.366 -16.419  1.00 91.37           H
ATOM    770 2HD1 LEU A  68      15.248   4.495 -15.723  1.00 91.37           H
ATOM    771 3HD1 LEU A  68      14.562   3.976 -17.281  1.00 91.37           H
ATOM    772  CD2 LEU A  68      13.925   2.027 -15.467  1.00 91.37           C
ATOM    773 1HD2 LEU A  68      14.826   2.030 -14.853  1.00 91.37           H
ATOM    774 2HD2 LEU A  68      13.178   1.377 -15.012  1.00 91.37           H
ATOM    775 3HD2 LEU A  68      14.166   1.662 -16.465  1.00 91.37           H
ATOM    776  HN  LEU A  68      12.232   5.072 -12.091  1.00 91.37           H
ATOM    777  N   VAL A  69       9.911   4.828 -14.213  1.00 90.96           N
ATOM    778  CA  VAL A  69       8.591   4.711 -14.811  1.00 90.96           C
ATOM    779  C   VAL A  69       8.127   6.090 -15.286  1.00 90.96           C
ATOM    780  O   VAL A  69       7.656   6.235 -16.413  1.00 90.96           O
ATOM    781  HA  VAL A  69       8.679   4.053 -15.675  1.00 90.96           H
ATOM    782  CB  VAL A  69       7.623   4.064 -13.818  1.00 90.96           C
ATOM    783  HB  VAL A  69       7.667   4.632 -12.889  1.00 90.96           H
ATOM    784  CG1 VAL A  69       6.185   4.123 -14.338  1.00 90.96           C
ATOM    785 1HG1 VAL A  69       5.893   5.163 -14.483  1.00 90.96           H
ATOM    786 2HG1 VAL A  69       6.120   3.591 -15.287  1.00 90.96           H
ATOM    787 3HG1 VAL A  69       5.518   3.656 -13.613  1.00 90.96           H
ATOM    788  CG2 VAL A  69       8.036   2.624 -13.509  1.00 90.96           C
ATOM    789 1HG2 VAL A  69       8.035   2.040 -14.430  1.00 90.96           H
ATOM    790 2HG2 VAL A  69       9.037   2.618 -13.076  1.00 90.96           H
ATOM    791 3HG2 VAL A  69       7.331   2.188 -12.801  1.00 90.96           H
ATOM    792  HN  VAL A  69       9.971   4.532 -13.260  1.00 90.96           H
ATOM    793  N   ILE A  70       8.277   7.066 -14.404  1.00 91.52           N
ATOM    794  CA  ILE A  70       7.829   8.417 -14.698  1.00 91.52           C
ATOM    795  C   ILE A  70       8.615   8.960 -15.894  1.00 91.52           C
ATOM    796  O   ILE A  70       8.041   9.580 -16.788  1.00 91.52           O
ATOM    797  HA  ILE A  70       6.777   8.359 -14.974  1.00 91.52           H
ATOM    798  CB  ILE A  70       7.923   9.296 -13.450  1.00 91.52           C
ATOM    799  HB  ILE A  70       8.937   9.225 -13.057  1.00 91.52           H
ATOM    800  CG1 ILE A  70       6.977   8.797 -12.356  1.00 91.52           C
ATOM    801 1HG1 ILE A  70       5.947   8.848 -12.709  1.00 91.52           H
ATOM    802 2HG1 ILE A  70       7.188   7.750 -12.138  1.00 91.52           H
ATOM    803  CG2 ILE A  70       7.674  10.766 -13.795  1.00 91.52           C
ATOM    804 1HG2 ILE A  70       8.421  11.101 -14.516  1.00 91.52           H
ATOM    805 2HG2 ILE A  70       6.679  10.875 -14.227  1.00 91.52           H
ATOM    806 3HG2 ILE A  70       7.746  11.369 -12.890  1.00 91.52           H
ATOM    807  CD1 ILE A  70       7.126   9.630 -11.081  1.00 91.52           C
ATOM    808 1HD1 ILE A  70       8.151   9.557 -10.717  1.00 91.52           H
ATOM    809 2HD1 ILE A  70       6.891  10.672 -11.297  1.00 91.52           H
ATOM    810 3HD1 ILE A  70       6.443   9.254 -10.319  1.00 91.52           H
ATOM    811  HN  ILE A  70       8.695   6.947 -13.503  1.00 91.52           H
ATOM    812  N   LEU A  71       9.915   8.709 -15.871  1.00 89.28           N
ATOM    813  CA  LEU A  71      10.798   9.237 -16.897  1.00 89.28           C
ATOM    814  C   LEU A  71      10.410   8.643 -18.252  1.00 89.28           C
ATOM    815  O   LEU A  71      10.354   9.355 -19.253  1.00 89.28           O
ATOM    816  HA  LEU A  71      10.645  10.315 -16.936  1.00 89.28           H
ATOM    817  CB  LEU A  71      12.261   9.000 -16.518  1.00 89.28           C
ATOM    818 1HB  LEU A  71      12.450   9.480 -15.558  1.00 89.28           H
ATOM    819 2HB  LEU A  71      12.411   7.930 -16.375  1.00 89.28           H
ATOM    820  CG  LEU A  71      13.303   9.502 -17.520  1.00 89.28           C
ATOM    821  HG  LEU A  71      12.863  10.322 -18.088  1.00 89.28           H
ATOM    822  CD1 LEU A  71      14.533  10.059 -16.801  1.00 89.28           C
ATOM    823 1HD1 LEU A  71      14.234  10.890 -16.161  1.00 89.28           H
ATOM    824 2HD1 LEU A  71      14.983   9.276 -16.191  1.00 89.28           H
ATOM    825 3HD1 LEU A  71      15.257  10.409 -17.536  1.00 89.28           H
ATOM    826  CD2 LEU A  71      13.673   8.406 -18.522  1.00 89.28           C
ATOM    827 1HD2 LEU A  71      14.085   7.550 -17.988  1.00 89.28           H
ATOM    828 2HD2 LEU A  71      12.782   8.098 -19.069  1.00 89.28           H
ATOM    829 3HD2 LEU A  71      14.415   8.789 -19.223  1.00 89.28           H
ATOM    830  HN  LEU A  71      10.366   8.157 -15.169  1.00 89.28           H
ATOM    831  N   VAL A  72      10.151   7.343 -18.241  1.00 86.27           N
ATOM    832  CA  VAL A  72       9.794   6.640 -19.462  1.00 86.27           C
ATOM    833  C   VAL A  72       8.498   7.228 -20.022  1.00 86.27           C
ATOM    834  O   VAL A  72       8.379   7.442 -21.228  1.00 86.27           O
ATOM    835  HA  VAL A  72      10.595   6.806 -20.183  1.00 86.27           H
ATOM    836  CB  VAL A  72       9.703   5.137 -19.192  1.00 86.27           C
ATOM    837  HB  VAL A  72       9.049   4.990 -18.332  1.00 86.27           H
ATOM    838  CG1 VAL A  72       9.084   4.403 -20.384  1.00 86.27           C
ATOM    839 1HG1 VAL A  72       8.080   4.788 -20.566  1.00 86.27           H
ATOM    840 2HG1 VAL A  72       9.701   4.563 -21.268  1.00 86.27           H
ATOM    841 3HG1 VAL A  72       9.031   3.337 -20.166  1.00 86.27           H
ATOM    842  CG2 VAL A  72      11.075   4.558 -18.844  1.00 86.27           C
ATOM    843 1HG2 VAL A  72      11.761   4.722 -19.675  1.00 86.27           H
ATOM    844 2HG2 VAL A  72      11.461   5.050 -17.951  1.00 86.27           H
ATOM    845 3HG2 VAL A  72      10.981   3.488 -18.657  1.00 86.27           H
ATOM    846  HN  VAL A  72      10.183   6.774 -17.419  1.00 86.27           H
ATOM    847  N   TYR A  73       7.557   7.471 -19.121  1.00 85.02           N
ATOM    848  CA  TYR A  73       6.267   8.012 -19.513  1.00 85.02           C
ATOM    849  C   TYR A  73       6.429   9.365 -20.210  1.00 85.02           C
ATOM    850  O   TYR A  73       5.731   9.654 -21.180  1.00 85.02           O
ATOM    851  HA  TYR A  73       5.803   7.309 -20.204  1.00 85.02           H
ATOM    852  CB  TYR A  73       5.482   8.212 -18.215  1.00 85.02           C
ATOM    853 1HB  TYR A  73       5.394   7.252 -17.705  1.00 85.02           H
ATOM    854 2HB  TYR A  73       6.047   8.872 -17.558  1.00 85.02           H
ATOM    855  CG  TYR A  73       4.082   8.795 -18.418  1.00 85.02           C
ATOM    856  CD1 TYR A  73       3.904  10.162 -18.461  1.00 85.02           C
ATOM    857  HD1 TYR A  73       4.760  10.827 -18.350  1.00 85.02           H
ATOM    858  CD2 TYR A  73       2.997   7.953 -18.558  1.00 85.02           C
ATOM    859  HD2 TYR A  73       3.138   6.872 -18.525  1.00 85.02           H
ATOM    860  CE1 TYR A  73       2.586  10.711 -18.652  1.00 85.02           C
ATOM    861  HE1 TYR A  73       2.431  11.789 -18.688  1.00 85.02           H
ATOM    862  CE2 TYR A  73       1.680   8.501 -18.750  1.00 85.02           C
ATOM    863  HE2 TYR A  73       0.815   7.848 -18.862  1.00 85.02           H
ATOM    864  CZ  TYR A  73       1.539   9.853 -18.787  1.00 85.02           C
ATOM    865  OH  TYR A  73       0.295  10.372 -18.968  1.00 85.02           O
ATOM    866  HH  TYR A  73      -0.352   9.641 -19.185  1.00 85.02           H
ATOM    867  HN  TYR A  73       7.666   7.305 -18.141  1.00 85.02           H
ATOM    868  N   TRP A  74       7.354  10.157 -19.687  1.00 85.77           N
ATOM    869  CA  TRP A  74       7.504  11.530 -20.138  1.00 85.77           C
ATOM    870  C   TRP A  74       8.101  11.502 -21.546  1.00 85.77           C
ATOM    871  O   TRP A  74       7.566  12.123 -22.464  1.00 85.77           O
ATOM    872  HA  TRP A  74       6.514  11.984 -20.162  1.00 85.77           H
ATOM    873  CB  TRP A  74       8.343  12.343 -19.149  1.00 85.77           C
ATOM    874 1HB  TRP A  74       8.110  12.016 -18.136  1.00 85.77           H
ATOM    875 2HB  TRP A  74       9.397  12.127 -19.319  1.00 85.77           H
ATOM    876  CG  TRP A  74       8.125  13.854 -19.244  1.00 85.77           C
ATOM    877  CD1 TRP A  74       8.541  14.689 -20.206  1.00 85.77           C
ATOM    878  HD1 TRP A  74       9.114  14.380 -21.081  1.00 85.77           H
ATOM    879  CD2 TRP A  74       7.416  14.682 -18.298  1.00 85.77           C
ATOM    880  NE1 TRP A  74       8.155  15.989 -19.950  1.00 85.77           N
ATOM    881  HE1 TRP A  74       8.347  16.787 -20.521  1.00 85.77           H
ATOM    882  CE2 TRP A  74       7.449  15.984 -18.752  1.00 85.77           C
ATOM    883  CE3 TRP A  74       6.769  14.341 -17.097  1.00 85.77           C
ATOM    884  HE3 TRP A  74       6.729  13.320 -16.717  1.00 85.77           H
ATOM    885  CZ2 TRP A  74       6.853  17.050 -18.069  1.00 85.77           C
ATOM    886  HZ2 TRP A  74       6.892  18.071 -18.449  1.00 85.77           H
ATOM    887  CZ3 TRP A  74       6.178  15.418 -16.425  1.00 85.77           C
ATOM    888  HZ3 TRP A  74       5.663  15.209 -15.488  1.00 85.77           H
ATOM    889  CH2 TRP A  74       6.202  16.735 -16.870  1.00 85.77           C
ATOM    890  HH2 TRP A  74       5.717  17.518 -16.288  1.00 85.77           H
ATOM    891  HN  TRP A  74       7.991   9.875 -18.970  1.00 85.77           H
ATOM    892  N   TYR A  75       9.202  10.776 -21.674  1.00 81.51           N
ATOM    893  CA  TYR A  75      10.014  10.853 -22.876  1.00 81.51           C
ATOM    894  C   TYR A  75       9.468   9.929 -23.967  1.00 81.51           C
ATOM    895  O   TYR A  75       9.901   9.996 -25.116  1.00 81.51           O
ATOM    896  HA  TYR A  75       9.987  11.882 -23.235  1.00 81.51           H
ATOM    897  CB  TYR A  75      11.411  10.377 -22.473  1.00 81.51           C
ATOM    898 1HB  TYR A  75      11.313   9.516 -21.812  1.00 81.51           H
ATOM    899 2HB  TYR A  75      11.939  10.036 -23.364  1.00 81.51           H
ATOM    900  CG  TYR A  75      12.255  11.445 -21.774  1.00 81.51           C
ATOM    901  CD1 TYR A  75      12.900  12.411 -22.519  1.00 81.51           C
ATOM    902  HD1 TYR A  75      12.808  12.413 -23.606  1.00 81.51           H
ATOM    903  CD2 TYR A  75      12.371  11.442 -20.399  1.00 81.51           C
ATOM    904  HD2 TYR A  75      11.862  10.679 -19.811  1.00 81.51           H
ATOM    905  CE1 TYR A  75      13.694  13.416 -21.862  1.00 81.51           C
ATOM    906  HE1 TYR A  75      14.209  14.185 -22.438  1.00 81.51           H
ATOM    907  CE2 TYR A  75      13.165  12.447 -19.742  1.00 81.51           C
ATOM    908  HE2 TYR A  75      13.266  12.457 -18.656  1.00 81.51           H
ATOM    909  CZ  TYR A  75      13.788  13.385 -20.506  1.00 81.51           C
ATOM    910  OH  TYR A  75      14.538  14.334 -19.885  1.00 81.51           O
ATOM    911  HH  TYR A  75      14.926  14.959 -20.561  1.00 81.51           H
ATOM    912  HN  TYR A  75       9.540  10.145 -20.975  1.00 81.51           H
ATOM    913  N   CYS A  76       8.526   9.087 -23.567  1.00 74.70           N
ATOM    914  CA  CYS A  76       7.878   8.188 -24.507  1.00 74.70           C
ATOM    915  C   CYS A  76       7.085   9.031 -25.508  1.00 74.70           C
ATOM    916  O   CYS A  76       6.143   9.726 -25.131  1.00 74.70           O
ATOM    917  HA  CYS A  76       8.672   7.636 -25.010  1.00 74.70           H
ATOM    918  CB  CYS A  76       6.992   7.166 -23.793  1.00 74.70           C
ATOM    919 1HB  CYS A  76       7.581   6.607 -23.066  1.00 74.70           H
ATOM    920 2HB  CYS A  76       6.205   7.678 -23.240  1.00 74.70           H
ATOM    921  SG  CYS A  76       6.253   6.019 -25.013  1.00 74.70           S
ATOM    922  HG  CYS A  76       7.397   5.448 -25.378  1.00 74.70           H
ATOM    923  HN  CYS A  76       8.206   9.013 -22.623  1.00 74.70           H
ATOM    924  N   THR A  77       7.495   8.941 -26.765  1.00 68.91           N
ATOM    925  CA  THR A  77       6.926   9.787 -27.800  1.00 68.91           C
ATOM    926  C   THR A  77       5.611   9.195 -28.310  1.00 68.91           C
ATOM    927  O   THR A  77       4.932   9.802 -29.137  1.00 68.91           O
ATOM    928  HA  THR A  77       6.691  10.756 -27.361  1.00 68.91           H
ATOM    929  CB  THR A  77       7.979   9.964 -28.897  1.00 68.91           C
ATOM    930  HB  THR A  77       7.654  10.701 -29.632  1.00 68.91           H
ATOM    931  OG1 THR A  77       8.185   8.646 -29.397  1.00 68.91           O
ATOM    932  HG1 THR A  77       8.689   8.683 -30.260  1.00 68.91           H
ATOM    933  CG2 THR A  77       9.344  10.368 -28.338  1.00 68.91           C
ATOM    934 1HG2 THR A  77       9.699   9.598 -27.654  1.00 68.91           H
ATOM    935 2HG2 THR A  77       9.253  11.314 -27.804  1.00 68.91           H
ATOM    936 3HG2 THR A  77      10.054  10.481 -29.158  1.00 68.91           H
ATOM    937  HN  THR A  77       8.201   8.305 -27.079  1.00 68.91           H
ATOM    938  N   ARG A  78       5.291   8.016 -27.796  1.00 70.20           N
ATOM    939  CA  ARG A  78       4.078   7.327 -28.202  1.00 70.20           C
ATOM    940  C   ARG A  78       2.863   7.927 -27.492  1.00 70.20           C
ATOM    941  O   ARG A  78       2.959   8.351 -26.341  1.00 70.20           O
ATOM    942  HA  ARG A  78       4.018   7.481 -29.280  1.00 70.20           H
ATOM    943  CB  ARG A  78       4.160   5.833 -27.883  1.00 70.20           C
ATOM    944 1HB  ARG A  78       3.527   5.275 -28.573  1.00 70.20           H
ATOM    945 2HB  ARG A  78       5.181   5.481 -28.032  1.00 70.20           H
ATOM    946  CG  ARG A  78       3.724   5.555 -26.443  1.00 70.20           C
ATOM    947 1HG  ARG A  78       4.318   6.159 -25.757  1.00 70.20           H
ATOM    948 2HG  ARG A  78       2.684   5.852 -26.311  1.00 70.20           H
ATOM    949  CD  ARG A  78       3.885   4.074 -26.098  1.00 70.20           C
ATOM    950 1HD  ARG A  78       3.039   3.507 -26.487  1.00 70.20           H
ATOM    951 2HD  ARG A  78       4.781   3.676 -26.574  1.00 70.20           H
ATOM    952  NE  ARG A  78       3.975   3.903 -24.630  1.00 70.20           N
ATOM    953  HE  ARG A  78       4.882   3.935 -24.209  1.00 70.20           H
ATOM    954  CZ  ARG A  78       2.918   3.708 -23.830  1.00 70.20           C
ATOM    955  NH1 ARG A  78       1.680   3.657 -24.340  1.00 70.20           N
ATOM    956 1HH1 ARG A  78       1.539   3.764 -25.324  1.00 70.20           H
ATOM    957 2HH1 ARG A  78       0.896   3.512 -23.736  1.00 70.20           H
ATOM    958  NH2 ARG A  78       3.118   3.566 -22.513  1.00 70.20           N
ATOM    959 1HH2 ARG A  78       2.339   3.420 -21.902  1.00 70.20           H
ATOM    960 2HH2 ARG A  78       4.045   3.606 -22.140  1.00 70.20           H
ATOM    961  HN  ARG A  78       5.843   7.535 -27.115  1.00 70.20           H
ATOM    962  N   VAL A  79       1.748   7.945 -28.208  1.00 76.77           N
ATOM    963  CA  VAL A  79       0.496   8.403 -27.631  1.00 76.77           C
ATOM    964  C   VAL A  79       0.255   7.680 -26.304  1.00 76.77           C
ATOM    965  O   VAL A  79       0.374   6.458 -26.229  1.00 76.77           O
ATOM    966  HA  VAL A  79       0.596   9.471 -27.435  1.00 76.77           H
ATOM    967  CB  VAL A  79      -0.644   8.210 -28.633  1.00 76.77           C
ATOM    968  HB  VAL A  79      -0.814   7.139 -28.744  1.00 76.77           H
ATOM    969  CG1 VAL A  79      -1.939   8.840 -28.118  1.00 76.77           C
ATOM    970 1HG1 VAL A  79      -2.221   8.373 -27.174  1.00 76.77           H
ATOM    971 2HG1 VAL A  79      -1.787   9.908 -27.964  1.00 76.77           H
ATOM    972 3HG1 VAL A  79      -2.733   8.688 -28.850  1.00 76.77           H
ATOM    973  CG2 VAL A  79      -0.268   8.771 -30.006  1.00 76.77           C
ATOM    974 1HG2 VAL A  79      -0.058   9.837 -29.917  1.00 76.77           H
ATOM    975 2HG2 VAL A  79       0.617   8.257 -30.379  1.00 76.77           H
ATOM    976 3HG2 VAL A  79      -1.096   8.621 -30.699  1.00 76.77           H
ATOM    977  HN  VAL A  79       1.692   7.653 -29.162  1.00 76.77           H
ATOM    978  N   LYS A  80      -0.079   8.465 -25.291  1.00 79.99           N
ATOM    979  CA  LYS A  80      -0.386   7.910 -23.983  1.00 79.99           C
ATOM    980  C   LYS A  80      -1.691   7.116 -24.065  1.00 79.99           C
ATOM    981  O   LYS A  80      -2.500   7.335 -24.965  1.00 79.99           O
ATOM    982  HA  LYS A  80       0.420   7.223 -23.723  1.00 79.99           H
ATOM    983  CB  LYS A  80      -0.401   9.013 -22.923  1.00 79.99           C
ATOM    984 1HB  LYS A  80      -1.292   9.629 -23.047  1.00 79.99           H
ATOM    985 2HB  LYS A  80      -0.458   8.567 -21.930  1.00 79.99           H
ATOM    986  CG  LYS A  80       0.849   9.889 -23.024  1.00 79.99           C
ATOM    987 1HG  LYS A  80       0.876  10.379 -23.997  1.00 79.99           H
ATOM    988 2HG  LYS A  80       0.809  10.675 -22.271  1.00 79.99           H
ATOM    989  CD  LYS A  80       2.119   9.056 -22.832  1.00 79.99           C
ATOM    990 1HD  LYS A  80       2.122   8.617 -21.835  1.00 79.99           H
ATOM    991 2HD  LYS A  80       2.128   8.231 -23.544  1.00 79.99           H
ATOM    992  CE  LYS A  80       3.371   9.914 -23.022  1.00 79.99           C
ATOM    993 1HE  LYS A  80       3.256  10.546 -23.902  1.00 79.99           H
ATOM    994 2HE  LYS A  80       3.497  10.578 -22.167  1.00 79.99           H
ATOM    995  NZ  LYS A  80       4.568   9.057 -23.172  1.00 79.99           N
ATOM    996 1HZ  LYS A  80       5.364   9.631 -23.430  1.00 79.99           H
ATOM    997 2HZ  LYS A  80       4.760   8.587 -22.294  1.00 79.99           H
ATOM    998 3HZ  LYS A  80       4.401   8.367 -23.896  1.00 79.99           H
ATOM    999  HN  LYS A  80      -0.142   9.461 -25.352  1.00 79.99           H
ATOM   1000  N   THR A  81      -1.857   6.212 -23.111  1.00 81.24           N
ATOM   1001  CA  THR A  81      -3.119   5.508 -22.957  1.00 81.24           C
ATOM   1002  C   THR A  81      -3.674   5.711 -21.546  1.00 81.24           C
ATOM   1003  O   THR A  81      -2.969   6.195 -20.662  1.00 81.24           O
ATOM   1004  HA  THR A  81      -3.841   5.942 -23.650  1.00 81.24           H
ATOM   1005  CB  THR A  81      -2.888   4.039 -23.315  1.00 81.24           C
ATOM   1006  HB  THR A  81      -3.834   3.502 -23.382  1.00 81.24           H
ATOM   1007  OG1 THR A  81      -1.988   3.575 -22.312  1.00 81.24           O
ATOM   1008  HG1 THR A  81      -1.049   3.814 -22.559  1.00 81.24           H
ATOM   1009  CG2 THR A  81      -2.110   3.869 -24.621  1.00 81.24           C
ATOM   1010 1HG2 THR A  81      -1.136   4.349 -24.529  1.00 81.24           H
ATOM   1011 2HG2 THR A  81      -2.667   4.330 -25.438  1.00 81.24           H
ATOM   1012 3HG2 THR A  81      -1.974   2.807 -24.828  1.00 81.24           H
ATOM   1013  HN  THR A  81      -1.149   5.957 -22.452  1.00 81.24           H
ATOM   1014  N   MET A  82      -4.932   5.329 -21.379  1.00 83.05           N
ATOM   1015  CA  MET A  82      -5.563   5.384 -20.071  1.00 83.05           C
ATOM   1016  C   MET A  82      -4.779   4.557 -19.049  1.00 83.05           C
ATOM   1017  O   MET A  82      -4.578   4.993 -17.917  1.00 83.05           O
ATOM   1018  HA  MET A  82      -5.551   6.435 -19.783  1.00 83.05           H
ATOM   1019  CB  MET A  82      -6.993   4.850 -20.171  1.00 83.05           C
ATOM   1020 1HB  MET A  82      -7.583   5.498 -20.819  1.00 83.05           H
ATOM   1021 2HB  MET A  82      -6.984   3.862 -20.632  1.00 83.05           H
ATOM   1022  CG  MET A  82      -7.646   4.768 -18.790  1.00 83.05           C
ATOM   1023 1HG  MET A  82      -7.271   3.898 -18.252  1.00 83.05           H
ATOM   1024 2HG  MET A  82      -7.381   5.646 -18.201  1.00 83.05           H
ATOM   1025  SD  MET A  82      -9.420   4.662 -18.959  1.00 83.05           S
ATOM   1026  CE  MET A  82      -9.910   4.952 -17.267  1.00 83.05           C
ATOM   1027 1HE  MET A  82      -9.479   4.183 -16.627  1.00 83.05           H
ATOM   1028 2HE  MET A  82      -9.554   5.932 -16.949  1.00 83.05           H
ATOM   1029 3HE  MET A  82     -10.997   4.920 -17.193  1.00 83.05           H
ATOM   1030  HN  MET A  82      -5.516   4.989 -22.116  1.00 83.05           H
ATOM   1031  N   THR A  83      -4.359   3.379 -19.486  1.00 82.62           N
ATOM   1032  CA  THR A  83      -3.514   2.533 -18.661  1.00 82.62           C
ATOM   1033  C   THR A  83      -2.273   3.302 -18.204  1.00 82.62           C
ATOM   1034  O   THR A  83      -1.893   3.238 -17.036  1.00 82.62           O
ATOM   1035  HA  THR A  83      -4.070   2.262 -17.764  1.00 82.62           H
ATOM   1036  CB  THR A  83      -3.186   1.270 -19.460  1.00 82.62           C
ATOM   1037  HB  THR A  83      -2.650   1.517 -20.376  1.00 82.62           H
ATOM   1038  OG1 THR A  83      -4.448   0.634 -19.638  1.00 82.62           O
ATOM   1039  HG1 THR A  83      -5.071   1.243 -20.130  1.00 82.62           H
ATOM   1040  CG2 THR A  83      -2.371   0.260 -18.649  1.00 82.62           C
ATOM   1041 1HG2 THR A  83      -2.937  -0.039 -17.767  1.00 82.62           H
ATOM   1042 2HG2 THR A  83      -1.430   0.715 -18.341  1.00 82.62           H
ATOM   1043 3HG2 THR A  83      -2.166  -0.617 -19.263  1.00 82.62           H
ATOM   1044  HN  THR A  83      -4.586   3.002 -20.384  1.00 82.62           H
ATOM   1045  N   ASP A  84      -1.674   4.012 -19.150  1.00 83.78           N
ATOM   1046  CA  ASP A  84      -0.423   4.702 -18.888  1.00 83.78           C
ATOM   1047  C   ASP A  84      -0.649   5.771 -17.817  1.00 83.78           C
ATOM   1048  O   ASP A  84       0.222   6.011 -16.981  1.00 83.78           O
ATOM   1049  HA  ASP A  84       0.270   3.926 -18.563  1.00 83.78           H
ATOM   1050  CB  ASP A  84       0.096   5.398 -20.148  1.00 83.78           C
ATOM   1051 1HB  ASP A  84      -0.594   6.189 -20.441  1.00 83.78           H
ATOM   1052 2HB  ASP A  84       1.054   5.874 -19.937  1.00 83.78           H
ATOM   1053  CG  ASP A  84       0.258   4.402 -21.298  1.00 83.78           C
ATOM   1054  OD1 ASP A  84       0.866   3.339 -21.047  1.00 83.78           O
ATOM   1055  OD2 ASP A  84      -0.231   4.726 -22.402  1.00 83.78           O
ATOM   1056  HN  ASP A  84      -2.030   4.119 -20.078  1.00 83.78           H
ATOM   1057  N   MET A  85      -1.822   6.384 -17.876  1.00 88.74           N
ATOM   1058  CA  MET A  85      -2.171   7.425 -16.925  1.00 88.74           C
ATOM   1059  C   MET A  85      -2.208   6.875 -15.498  1.00 88.74           C
ATOM   1060  O   MET A  85      -1.709   7.510 -14.570  1.00 88.74           O
ATOM   1061  HA  MET A  85      -1.386   8.177 -17.011  1.00 88.74           H
ATOM   1062  CB  MET A  85      -3.540   8.007 -17.283  1.00 88.74           C
ATOM   1063 1HB  MET A  85      -3.542   8.323 -18.327  1.00 88.74           H
ATOM   1064 2HB  MET A  85      -4.304   7.236 -17.182  1.00 88.74           H
ATOM   1065  CG  MET A  85      -3.883   9.196 -16.384  1.00 88.74           C
ATOM   1066 1HG  MET A  85      -4.880   9.566 -16.622  1.00 88.74           H
ATOM   1067 2HG  MET A  85      -3.901   8.880 -15.341  1.00 88.74           H
ATOM   1068  SD  MET A  85      -2.681  10.497 -16.605  1.00 88.74           S
ATOM   1069  CE  MET A  85      -3.096  11.023 -18.260  1.00 88.74           C
ATOM   1070 1HE  MET A  85      -2.976  10.187 -18.948  1.00 88.74           H
ATOM   1071 2HE  MET A  85      -4.130  11.367 -18.283  1.00 88.74           H
ATOM   1072 3HE  MET A  85      -2.436  11.837 -18.558  1.00 88.74           H
ATOM   1073  HN  MET A  85      -2.526   6.180 -18.556  1.00 88.74           H
ATOM   1074  N   PHE A  86      -2.804   5.699 -15.366  1.00 89.26           N
ATOM   1075  CA  PHE A  86      -2.923   5.061 -14.066  1.00 89.26           C
ATOM   1076  C   PHE A  86      -1.563   4.568 -13.570  1.00 89.26           C
ATOM   1077  O   PHE A  86      -1.263   4.656 -12.381  1.00 89.26           O
ATOM   1078  HA  PHE A  86      -3.311   5.808 -13.374  1.00 89.26           H
ATOM   1079  CB  PHE A  86      -3.855   3.860 -14.241  1.00 89.26           C
ATOM   1080 1HB  PHE A  86      -3.461   3.219 -15.030  1.00 89.26           H
ATOM   1081 2HB  PHE A  86      -3.851   3.273 -13.322  1.00 89.26           H
ATOM   1082  CG  PHE A  86      -5.298   4.236 -14.582  1.00 89.26           C
ATOM   1083  CD1 PHE A  86      -5.877   5.315 -13.991  1.00 89.26           C
ATOM   1084  HD1 PHE A  86      -5.314   5.912 -13.274  1.00 89.26           H
ATOM   1085  CD2 PHE A  86      -6.002   3.492 -15.477  1.00 89.26           C
ATOM   1086  HD2 PHE A  86      -5.537   2.627 -15.951  1.00 89.26           H
ATOM   1087  CE1 PHE A  86      -7.217   5.665 -14.307  1.00 89.26           C
ATOM   1088  HE1 PHE A  86      -7.681   6.529 -13.833  1.00 89.26           H
ATOM   1089  CE2 PHE A  86      -7.341   3.841 -15.793  1.00 89.26           C
ATOM   1090  HE2 PHE A  86      -7.905   3.244 -16.510  1.00 89.26           H
ATOM   1091  CZ  PHE A  86      -7.920   4.920 -15.202  1.00 89.26           C
ATOM   1092  HZ  PHE A  86      -8.949   5.188 -15.445  1.00 89.26           H
ATOM   1093  HN  PHE A  86      -3.200   5.185 -16.127  1.00 89.26           H
ATOM   1094  N   LEU A  87      -0.775   4.061 -14.507  1.00 87.55           N
ATOM   1095  CA  LEU A  87       0.551   3.564 -14.182  1.00 87.55           C
ATOM   1096  C   LEU A  87       1.402   4.713 -13.638  1.00 87.55           C
ATOM   1097  O   LEU A  87       2.206   4.518 -12.728  1.00 87.55           O
ATOM   1098  HA  LEU A  87       0.436   2.817 -13.396  1.00 87.55           H
ATOM   1099  CB  LEU A  87       1.170   2.858 -15.390  1.00 87.55           C
ATOM   1100 1HB  LEU A  87       1.100   3.524 -16.250  1.00 87.55           H
ATOM   1101 2HB  LEU A  87       2.230   2.704 -15.192  1.00 87.55           H
ATOM   1102  CG  LEU A  87       0.550   1.513 -15.772  1.00 87.55           C
ATOM   1103  HG  LEU A  87      -0.512   1.668 -15.966  1.00 87.55           H
ATOM   1104  CD1 LEU A  87       1.170   0.968 -17.060  1.00 87.55           C
ATOM   1105 1HD1 LEU A  87       0.998   1.675 -17.872  1.00 87.55           H
ATOM   1106 2HD1 LEU A  87       2.242   0.831 -16.918  1.00 87.55           H
ATOM   1107 3HD1 LEU A  87       0.711   0.011 -17.308  1.00 87.55           H
ATOM   1108  CD2 LEU A  87       0.656   0.513 -14.618  1.00 87.55           C
ATOM   1109 1HD2 LEU A  87       1.705   0.356 -14.368  1.00 87.55           H
ATOM   1110 2HD2 LEU A  87       0.130   0.907 -13.747  1.00 87.55           H
ATOM   1111 3HD2 LEU A  87       0.207  -0.434 -14.915  1.00 87.55           H
ATOM   1112  HN  LEU A  87      -1.029   3.987 -15.472  1.00 87.55           H
ATOM   1113  N   LEU A  88       1.197   5.886 -14.219  1.00 90.51           N
ATOM   1114  CA  LEU A  88       1.910   7.073 -13.781  1.00 90.51           C
ATOM   1115  C   LEU A  88       1.551   7.371 -12.324  1.00 90.51           C
ATOM   1116  O   LEU A  88       2.434   7.525 -11.482  1.00 90.51           O
ATOM   1117  HA  LEU A  88       2.976   6.852 -13.836  1.00 90.51           H
ATOM   1118  CB  LEU A  88       1.641   8.241 -14.732  1.00 90.51           C
ATOM   1119 1HB  LEU A  88       2.075   8.002 -15.703  1.00 90.51           H
ATOM   1120 2HB  LEU A  88       0.564   8.326 -14.877  1.00 90.51           H
ATOM   1121  CG  LEU A  88       2.176   9.605 -14.288  1.00 90.51           C
ATOM   1122  HG  LEU A  88       1.847   9.784 -13.265  1.00 90.51           H
ATOM   1123  CD1 LEU A  88       3.706   9.617 -14.280  1.00 90.51           C
ATOM   1124 1HD1 LEU A  88       4.071   8.856 -13.590  1.00 90.51           H
ATOM   1125 2HD1 LEU A  88       4.077   9.406 -15.283  1.00 90.51           H
ATOM   1126 3HD1 LEU A  88       4.059  10.597 -13.961  1.00 90.51           H
ATOM   1127  CD2 LEU A  88       1.599  10.728 -15.152  1.00 90.51           C
ATOM   1128 1HD2 LEU A  88       1.877  10.565 -16.193  1.00 90.51           H
ATOM   1129 2HD2 LEU A  88       0.512  10.733 -15.063  1.00 90.51           H
ATOM   1130 3HD2 LEU A  88       1.995  11.686 -14.815  1.00 90.51           H
ATOM   1131  HN  LEU A  88       0.557   6.031 -14.975  1.00 90.51           H
ATOM   1132  N   ASN A  89       0.252   7.443 -12.072  1.00 93.65           N
ATOM   1133  CA  ASN A  89      -0.235   7.833 -10.759  1.00 93.65           C
ATOM   1134  C   ASN A  89       0.179   6.778  -9.732  1.00 93.65           C
ATOM   1135  O   ASN A  89       0.377   7.092  -8.560  1.00 93.65           O
ATOM   1136  HA  ASN A  89       0.218   8.805 -10.564  1.00 93.65           H
ATOM   1137  CB  ASN A  89      -1.761   7.934 -10.746  1.00 93.65           C
ATOM   1138 1HB  ASN A  89      -2.188   7.123 -11.335  1.00 93.65           H
ATOM   1139 2HB  ASN A  89      -2.128   7.815  -9.726  1.00 93.65           H
ATOM   1140  CG  ASN A  89      -2.227   9.280 -11.307  1.00 93.65           C
ATOM   1141  OD1 ASN A  89      -2.472  10.231 -10.584  1.00 93.65           O
ATOM   1142  ND2 ASN A  89      -2.334   9.305 -12.632  1.00 93.65           N
ATOM   1143 1HD2 ASN A  89      -2.118   8.488 -13.167  1.00 93.65           H
ATOM   1144 2HD2 ASN A  89      -2.632  10.140 -13.094  1.00 93.65           H
ATOM   1145  HN  ASN A  89      -0.461   7.240 -12.743  1.00 93.65           H
ATOM   1146  N   LEU A  90       0.296   5.547 -10.210  1.00 91.80           N
ATOM   1147  CA  LEU A  90       0.696   4.446  -9.350  1.00 91.80           C
ATOM   1148  C   LEU A  90       2.127   4.679  -8.863  1.00 91.80           C
ATOM   1149  O   LEU A  90       2.418   4.517  -7.679  1.00 91.80           O
ATOM   1150  HA  LEU A  90       0.032   4.448  -8.486  1.00 91.80           H
ATOM   1151  CB  LEU A  90       0.500   3.109 -10.067  1.00 91.80           C
ATOM   1152 1HB  LEU A  90      -0.419   3.163 -10.651  1.00 91.80           H
ATOM   1153 2HB  LEU A  90       1.319   2.975 -10.775  1.00 91.80           H
ATOM   1154  CG  LEU A  90       0.431   1.871  -9.171  1.00 91.80           C
ATOM   1155  HG  LEU A  90       1.149   1.995  -8.361  1.00 91.80           H
ATOM   1156  CD1 LEU A  90      -0.953   1.735  -8.531  1.00 91.80           C
ATOM   1157 1HD1 LEU A  90      -1.161   2.617  -7.926  1.00 91.80           H
ATOM   1158 2HD1 LEU A  90      -1.707   1.643  -9.312  1.00 91.80           H
ATOM   1159 3HD1 LEU A  90      -0.975   0.847  -7.899  1.00 91.80           H
ATOM   1160  CD2 LEU A  90       0.832   0.612  -9.942  1.00 91.80           C
ATOM   1161 1HD2 LEU A  90       0.156   0.471 -10.785  1.00 91.80           H
ATOM   1162 2HD2 LEU A  90       1.852   0.720 -10.309  1.00 91.80           H
ATOM   1163 3HD2 LEU A  90       0.773  -0.253  -9.281  1.00 91.80           H
ATOM   1164  HN  LEU A  90       0.123   5.298 -11.163  1.00 91.80           H
ATOM   1165  N   ALA A  91       2.984   5.055  -9.802  1.00 93.83           N
ATOM   1166  CA  ALA A  91       4.387   5.269  -9.491  1.00 93.83           C
ATOM   1167  C   ALA A  91       4.519   6.461  -8.541  1.00 93.83           C
ATOM   1168  O   ALA A  91       5.377   6.465  -7.660  1.00 93.83           O
ATOM   1169  HA  ALA A  91       4.757   4.374  -8.992  1.00 93.83           H
ATOM   1170  CB  ALA A  91       5.172   5.470 -10.789  1.00 93.83           C
ATOM   1171 1HB  ALA A  91       5.070   4.584 -11.416  1.00 93.83           H
ATOM   1172 2HB  ALA A  91       4.781   6.337 -11.320  1.00 93.83           H
ATOM   1173 3HB  ALA A  91       6.225   5.630 -10.556  1.00 93.83           H
ATOM   1174  HN  ALA A  91       2.733   5.213 -10.757  1.00 93.83           H
ATOM   1175  N   ILE A  92       3.655   7.443  -8.751  1.00 95.35           N
ATOM   1176  CA  ILE A  92       3.659   8.634  -7.919  1.00 95.35           C
ATOM   1177  C   ILE A  92       3.279   8.252  -6.487  1.00 95.35           C
ATOM   1178  O   ILE A  92       3.926   8.680  -5.533  1.00 95.35           O
ATOM   1179  HA  ILE A  92       4.676   9.026  -7.913  1.00 95.35           H
ATOM   1180  CB  ILE A  92       2.762   9.715  -8.526  1.00 95.35           C
ATOM   1181  HB  ILE A  92       1.800   9.263  -8.770  1.00 95.35           H
ATOM   1182  CG1 ILE A  92       3.354  10.250  -9.831  1.00 95.35           C
ATOM   1183 1HG1 ILE A  92       4.244  10.840  -9.615  1.00 95.35           H
ATOM   1184 2HG1 ILE A  92       3.668   9.417 -10.460  1.00 95.35           H
ATOM   1185  CG2 ILE A  92       2.492  10.834  -7.517  1.00 95.35           C
ATOM   1186 1HG2 ILE A  92       1.996  10.420  -6.639  1.00 95.35           H
ATOM   1187 2HG2 ILE A  92       3.436  11.290  -7.220  1.00 95.35           H
ATOM   1188 3HG2 ILE A  92       1.852  11.588  -7.974  1.00 95.35           H
ATOM   1189  CD1 ILE A  92       2.336  11.110 -10.583  1.00 95.35           C
ATOM   1190 1HD1 ILE A  92       1.457  10.509 -10.818  1.00 95.35           H
ATOM   1191 2HD1 ILE A  92       2.042  11.954  -9.960  1.00 95.35           H
ATOM   1192 3HD1 ILE A  92       2.782  11.477 -11.507  1.00 95.35           H
ATOM   1193  HN  ILE A  92       2.964   7.435  -9.474  1.00 95.35           H
ATOM   1194  N   ALA A  93       2.230   7.449  -6.382  1.00 95.36           N
ATOM   1195  CA  ALA A  93       1.724   7.045  -5.081  1.00 95.36           C
ATOM   1196  C   ALA A  93       2.826   6.307  -4.318  1.00 95.36           C
ATOM   1197  O   ALA A  93       3.036   6.553  -3.131  1.00 95.36           O
ATOM   1198  HA  ALA A  93       1.457   7.948  -4.533  1.00 95.36           H
ATOM   1199  CB  ALA A  93       0.469   6.190  -5.264  1.00 95.36           C
ATOM   1200 1HB  ALA A  93      -0.293   6.770  -5.785  1.00 95.36           H
ATOM   1201 2HB  ALA A  93       0.715   5.304  -5.850  1.00 95.36           H
ATOM   1202 3HB  ALA A  93       0.090   5.887  -4.288  1.00 95.36           H
ATOM   1203  HN  ALA A  93       1.729   7.078  -7.164  1.00 95.36           H
ATOM   1204  N   ASP A  94       3.501   5.416  -5.030  1.00 94.35           N
ATOM   1205  CA  ASP A  94       4.556   4.619  -4.427  1.00 94.35           C
ATOM   1206  C   ASP A  94       5.663   5.546  -3.922  1.00 94.35           C
ATOM   1207  O   ASP A  94       6.153   5.384  -2.806  1.00 94.35           O
ATOM   1208  HA  ASP A  94       4.073   4.069  -3.620  1.00 94.35           H
ATOM   1209  CB  ASP A  94       5.171   3.658  -5.446  1.00 94.35           C
ATOM   1210 1HB  ASP A  94       5.313   4.172  -6.397  1.00 94.35           H
ATOM   1211 2HB  ASP A  94       6.156   3.342  -5.104  1.00 94.35           H
ATOM   1212  CG  ASP A  94       4.279   2.432  -5.651  1.00 94.35           C
ATOM   1213  OD1 ASP A  94       3.585   2.066  -4.678  1.00 94.35           O
ATOM   1214  OD2 ASP A  94       4.311   1.889  -6.776  1.00 94.35           O
ATOM   1215  HN  ASP A  94       3.337   5.236  -6.000  1.00 94.35           H
ATOM   1216  N   LEU A  95       6.027   6.498  -4.770  1.00 96.60           N
ATOM   1217  CA  LEU A  95       7.115   7.407  -4.452  1.00 96.60           C
ATOM   1218  C   LEU A  95       6.786   8.159  -3.161  1.00 96.60           C
ATOM   1219  O   LEU A  95       7.640   8.304  -2.288  1.00 96.60           O
ATOM   1220  HA  LEU A  95       8.006   6.803  -4.283  1.00 96.60           H
ATOM   1221  CB  LEU A  95       7.409   8.325  -5.640  1.00 96.60           C
ATOM   1222 1HB  LEU A  95       6.461   8.662  -6.058  1.00 96.60           H
ATOM   1223 2HB  LEU A  95       7.927   9.210  -5.270  1.00 96.60           H
ATOM   1224  CG  LEU A  95       8.243   7.715  -6.769  1.00 96.60           C
ATOM   1225  HG  LEU A  95       7.725   6.830  -7.136  1.00 96.60           H
ATOM   1226  CD1 LEU A  95       8.368   8.686  -7.945  1.00 96.60           C
ATOM   1227 1HD1 LEU A  95       7.376   8.919  -8.330  1.00 96.60           H
ATOM   1228 2HD1 LEU A  95       8.852   9.603  -7.609  1.00 96.60           H
ATOM   1229 3HD1 LEU A  95       8.966   8.228  -8.733  1.00 96.60           H
ATOM   1230  CD2 LEU A  95       9.610   7.258  -6.255  1.00 96.60           C
ATOM   1231 1HD2 LEU A  95      10.149   8.113  -5.845  1.00 96.60           H
ATOM   1232 2HD2 LEU A  95       9.473   6.508  -5.477  1.00 96.60           H
ATOM   1233 3HD2 LEU A  95      10.182   6.829  -7.077  1.00 96.60           H
ATOM   1234  HN  LEU A  95       5.592   6.652  -5.657  1.00 96.60           H
ATOM   1235  N   LEU A  96       5.545   8.616  -3.080  1.00 96.13           N
ATOM   1236  CA  LEU A  96       5.125   9.448  -1.966  1.00 96.13           C
ATOM   1237  C   LEU A  96       5.353   8.691  -0.656  1.00 96.13           C
ATOM   1238  O   LEU A  96       5.782   9.277   0.337  1.00 96.13           O
ATOM   1239  HA  LEU A  96       5.757  10.337  -1.965  1.00 96.13           H
ATOM   1240  CB  LEU A  96       3.683   9.919  -2.162  1.00 96.13           C
ATOM   1241 1HB  LEU A  96       3.076   9.059  -2.444  1.00 96.13           H
ATOM   1242 2HB  LEU A  96       3.304  10.275  -1.203  1.00 96.13           H
ATOM   1243  CG  LEU A  96       3.472  11.021  -3.202  1.00 96.13           C
ATOM   1244  HG  LEU A  96       3.766  10.631  -4.177  1.00 96.13           H
ATOM   1245  CD1 LEU A  96       1.995  11.409  -3.298  1.00 96.13           C
ATOM   1246 1HD1 LEU A  96       1.408  10.538  -3.588  1.00 96.13           H
ATOM   1247 2HD1 LEU A  96       1.652  11.773  -2.330  1.00 96.13           H
ATOM   1248 3HD1 LEU A  96       1.874  12.194  -4.045  1.00 96.13           H
ATOM   1249  CD2 LEU A  96       4.365  12.229  -2.910  1.00 96.13           C
ATOM   1250 1HD2 LEU A  96       4.125  12.628  -1.925  1.00 96.13           H
ATOM   1251 2HD2 LEU A  96       5.410  11.921  -2.933  1.00 96.13           H
ATOM   1252 3HD2 LEU A  96       4.195  12.997  -3.665  1.00 96.13           H
ATOM   1253  HN  LEU A  96       4.834   8.427  -3.758  1.00 96.13           H
ATOM   1254  N   PHE A  97       5.055   7.401  -0.696  1.00 95.77           N
ATOM   1255  CA  PHE A  97       5.209   6.561   0.480  1.00 95.77           C
ATOM   1256  C   PHE A  97       6.687   6.297   0.775  1.00 95.77           C
ATOM   1257  O   PHE A  97       7.130   6.434   1.914  1.00 95.77           O
ATOM   1258  HA  PHE A  97       4.762   7.093   1.319  1.00 95.77           H
ATOM   1259  CB  PHE A  97       4.517   5.231   0.173  1.00 95.77           C
ATOM   1260 1HB  PHE A  97       3.438   5.389   0.160  1.00 95.77           H
ATOM   1261 2HB  PHE A  97       4.803   4.906  -0.828  1.00 95.77           H
ATOM   1262  CG  PHE A  97       4.843   4.115   1.168  1.00 95.77           C
ATOM   1263  CD1 PHE A  97       5.436   2.970   0.735  1.00 95.77           C
ATOM   1264  HD1 PHE A  97       5.678   2.847  -0.320  1.00 95.77           H
ATOM   1265  CD2 PHE A  97       4.540   4.269   2.485  1.00 95.77           C
ATOM   1266  HD2 PHE A  97       4.065   5.187   2.831  1.00 95.77           H
ATOM   1267  CE1 PHE A  97       5.738   1.935   1.659  1.00 95.77           C
ATOM   1268  HE1 PHE A  97       6.213   1.017   1.312  1.00 95.77           H
ATOM   1269  CE2 PHE A  97       4.843   3.234   3.408  1.00 95.77           C
ATOM   1270  HE2 PHE A  97       4.600   3.357   4.464  1.00 95.77           H
ATOM   1271  CZ  PHE A  97       5.435   2.088   2.976  1.00 95.77           C
ATOM   1272  HZ  PHE A  97       5.668   1.294   3.685  1.00 95.77           H
ATOM   1273  HN  PHE A  97       4.714   6.931  -1.510  1.00 95.77           H
ATOM   1274  N   LEU A  98       7.409   5.922  -0.271  1.00 96.67           N
ATOM   1275  CA  LEU A  98       8.784   5.481  -0.112  1.00 96.67           C
ATOM   1276  C   LEU A  98       9.586   6.573   0.598  1.00 96.67           C
ATOM   1277  O   LEU A  98      10.474   6.276   1.397  1.00 96.67           O
ATOM   1278  HA  LEU A  98       8.771   4.594   0.521  1.00 96.67           H
ATOM   1279  CB  LEU A  98       9.372   5.065  -1.462  1.00 96.67           C
ATOM   1280 1HB  LEU A  98       9.191   5.867  -2.178  1.00 96.67           H
ATOM   1281 2HB  LEU A  98      10.453   4.974  -1.352  1.00 96.67           H
ATOM   1282  CG  LEU A  98       8.836   3.760  -2.054  1.00 96.67           C
ATOM   1283  HG  LEU A  98       7.752   3.753  -1.940  1.00 96.67           H
ATOM   1284  CD1 LEU A  98       9.134   3.674  -3.552  1.00 96.67           C
ATOM   1285 1HD1 LEU A  98       8.660   4.511  -4.065  1.00 96.67           H
ATOM   1286 2HD1 LEU A  98      10.211   3.713  -3.711  1.00 96.67           H
ATOM   1287 3HD1 LEU A  98       8.742   2.737  -3.947  1.00 96.67           H
ATOM   1288  CD2 LEU A  98       9.378   2.549  -1.292  1.00 96.67           C
ATOM   1289 1HD2 LEU A  98      10.466   2.539  -1.352  1.00 96.67           H
ATOM   1290 2HD2 LEU A  98       9.072   2.610  -0.247  1.00 96.67           H
ATOM   1291 3HD2 LEU A  98       8.981   1.634  -1.733  1.00 96.67           H
ATOM   1292  HN  LEU A  98       7.069   5.917  -1.212  1.00 96.67           H
ATOM   1293  N   VAL A  99       9.246   7.814   0.282  1.00 96.88           N
ATOM   1294  CA  VAL A  99       9.966   8.950   0.830  1.00 96.88           C
ATOM   1295  C   VAL A  99       9.816   8.957   2.353  1.00 96.88           C
ATOM   1296  O   VAL A  99      10.589   9.609   3.054  1.00 96.88           O
ATOM   1297  HA  VAL A  99      11.020   8.823   0.582  1.00 96.88           H
ATOM   1298  CB  VAL A  99       9.478  10.244   0.176  1.00 96.88           C
ATOM   1299  HB  VAL A  99       8.388  10.250   0.216  1.00 96.88           H
ATOM   1300  CG1 VAL A  99       9.983  11.470   0.941  1.00 96.88           C
ATOM   1301 1HG1 VAL A  99       9.614  11.436   1.966  1.00 96.88           H
ATOM   1302 2HG1 VAL A  99      11.073  11.470   0.946  1.00 96.88           H
ATOM   1303 3HG1 VAL A  99       9.621  12.376   0.454  1.00 96.88           H
ATOM   1304  CG2 VAL A  99       9.894  10.306  -1.295  1.00 96.88           C
ATOM   1305 1HG2 VAL A  99      10.981  10.266  -1.367  1.00 96.88           H
ATOM   1306 2HG2 VAL A  99       9.464   9.459  -1.830  1.00 96.88           H
ATOM   1307 3HG2 VAL A  99       9.534  11.235  -1.736  1.00 96.88           H
ATOM   1308  HN  VAL A  99       8.495   8.047  -0.336  1.00 96.88           H
ATOM   1309  N   THR A 100       8.816   8.224   2.820  1.00 96.18           N
ATOM   1310  CA  THR A 100       8.516   8.187   4.242  1.00 96.18           C
ATOM   1311  C   THR A 100       9.332   7.091   4.931  1.00 96.18           C
ATOM   1312  O   THR A 100       9.450   7.077   6.155  1.00 96.18           O
ATOM   1313  HA  THR A 100       8.820   9.136   4.682  1.00 96.18           H
ATOM   1314  CB  THR A 100       7.004   8.010   4.401  1.00 96.18           C
ATOM   1315  HB  THR A 100       6.688   8.262   5.413  1.00 96.18           H
ATOM   1316  OG1 THR A 100       6.768   6.663   4.000  1.00 96.18           O
ATOM   1317  HG1 THR A 100       5.845   6.384   4.266  1.00 96.18           H
ATOM   1318  CG2 THR A 100       6.208   8.844   3.396  1.00 96.18           C
ATOM   1319 1HG2 THR A 100       6.476   8.544   2.382  1.00 96.18           H
ATOM   1320 2HG2 THR A 100       6.439   9.900   3.535  1.00 96.18           H
ATOM   1321 3HG2 THR A 100       5.142   8.682   3.553  1.00 96.18           H
ATOM   1322  HN  THR A 100       8.218   7.663   2.247  1.00 96.18           H
ATOM   1323  N   LEU A 101       9.874   6.199   4.114  1.00 95.81           N
ATOM   1324  CA  LEU A 101      10.536   5.015   4.633  1.00 95.81           C
ATOM   1325  C   LEU A 101      11.773   5.435   5.429  1.00 95.81           C
ATOM   1326  O   LEU A 101      12.062   4.866   6.480  1.00 95.81           O
ATOM   1327  HA  LEU A 101       9.840   4.522   5.312  1.00 95.81           H
ATOM   1328  CB  LEU A 101      10.839   4.031   3.501  1.00 95.81           C
ATOM   1329 1HB  LEU A 101      11.347   4.571   2.703  1.00 95.81           H
ATOM   1330 2HB  LEU A 101      11.538   3.282   3.874  1.00 95.81           H
ATOM   1331  CG  LEU A 101       9.632   3.307   2.901  1.00 95.81           C
ATOM   1332  HG  LEU A 101       9.003   4.045   2.404  1.00 95.81           H
ATOM   1333  CD1 LEU A 101      10.070   2.298   1.838  1.00 95.81           C
ATOM   1334 1HD1 LEU A 101      10.598   2.818   1.039  1.00 95.81           H
ATOM   1335 2HD1 LEU A 101      10.732   1.559   2.290  1.00 95.81           H
ATOM   1336 3HD1 LEU A 101       9.193   1.797   1.428  1.00 95.81           H
ATOM   1337  CD2 LEU A 101       8.784   2.654   3.996  1.00 95.81           C
ATOM   1338 1HD2 LEU A 101       9.390   1.931   4.542  1.00 95.81           H
ATOM   1339 2HD2 LEU A 101       8.426   3.421   4.683  1.00 95.81           H
ATOM   1340 3HD2 LEU A 101       7.933   2.147   3.542  1.00 95.81           H
ATOM   1341  HN  LEU A 101       9.865   6.276   3.117  1.00 95.81           H
ATOM   1342  N   PRO A 102      12.523   6.435   4.945  1.00 95.67           N
ATOM   1343  CA  PRO A 102      13.718   6.894   5.657  1.00 95.67           C
ATOM   1344  C   PRO A 102      13.429   7.239   7.108  1.00 95.67           C
ATOM   1345  O   PRO A 102      14.218   6.917   7.996  1.00 95.67           O
ATOM   1346  HA  PRO A 102      14.460   6.097   5.695  1.00 95.67           H
ATOM   1347  CB  PRO A 102      14.165   8.122   4.860  1.00 95.67           C
ATOM   1348 1HB  PRO A 102      13.735   9.039   5.261  1.00 95.67           H
ATOM   1349 2HB  PRO A 102      15.248   8.242   4.882  1.00 95.67           H
ATOM   1350  CG  PRO A 102      13.660   7.832   3.451  1.00 95.67           C
ATOM   1351 1HG  PRO A 102      13.583   8.740   2.854  1.00 95.67           H
ATOM   1352 2HG  PRO A 102      14.330   7.164   2.910  1.00 95.67           H
ATOM   1353  CD  PRO A 102      12.302   7.196   3.702  1.00 95.67           C
ATOM   1354 1HD  PRO A 102      11.521   7.947   3.826  1.00 95.67           H
ATOM   1355 2HD  PRO A 102      11.996   6.555   2.876  1.00 95.67           H
ATOM   1356  N   PHE A 103      12.295   7.892   7.314  1.00 94.90           N
ATOM   1357  CA  PHE A 103      11.914   8.331   8.646  1.00 94.90           C
ATOM   1358  C   PHE A 103      11.556   7.138   9.534  1.00 94.90           C
ATOM   1359  O   PHE A 103      11.874   7.127  10.722  1.00 94.90           O
ATOM   1360  HA  PHE A 103      12.771   8.854   9.071  1.00 94.90           H
ATOM   1361  CB  PHE A 103      10.681   9.223   8.487  1.00 94.90           C
ATOM   1362 1HB  PHE A 103       9.900   8.659   7.979  1.00 94.90           H
ATOM   1363 2HB  PHE A 103      10.299   9.476   9.476  1.00 94.90           H
ATOM   1364  CG  PHE A 103      10.944  10.516   7.712  1.00 94.90           C
ATOM   1365  CD1 PHE A 103      11.355  11.632   8.371  1.00 94.90           C
ATOM   1366  HD1 PHE A 103      11.498  11.606   9.451  1.00 94.90           H
ATOM   1367  CD2 PHE A 103      10.765  10.548   6.364  1.00 94.90           C
ATOM   1368  HD2 PHE A 103      10.435   9.654   5.836  1.00 94.90           H
ATOM   1369  CE1 PHE A 103      11.599  12.832   7.651  1.00 94.90           C
ATOM   1370  HE1 PHE A 103      11.929  13.727   8.179  1.00 94.90           H
ATOM   1371  CE2 PHE A 103      11.009  11.748   5.645  1.00 94.90           C
ATOM   1372  HE2 PHE A 103      10.866  11.774   4.564  1.00 94.90           H
ATOM   1373  CZ  PHE A 103      11.420  12.864   6.303  1.00 94.90           C
ATOM   1374  HZ  PHE A 103      11.608  13.785   5.751  1.00 94.90           H
ATOM   1375  HN  PHE A 103      11.643   8.121   6.591  1.00 94.90           H
ATOM   1376  N   TRP A 104      10.898   6.163   8.925  1.00 93.08           N
ATOM   1377  CA  TRP A 104      10.549   4.941   9.629  1.00 93.08           C
ATOM   1378  C   TRP A 104      11.845   4.283  10.105  1.00 93.08           C
ATOM   1379  O   TRP A 104      11.909   3.761  11.217  1.00 93.08           O
ATOM   1380  HA  TRP A 104       9.934   5.215  10.486  1.00 93.08           H
ATOM   1381  CB  TRP A 104       9.701   4.023   8.747  1.00 93.08           C
ATOM   1382 1HB  TRP A 104      10.108   4.029   7.736  1.00 93.08           H
ATOM   1383 2HB  TRP A 104       9.783   3.002   9.118  1.00 93.08           H
ATOM   1384  CG  TRP A 104       8.222   4.410   8.687  1.00 93.08           C
ATOM   1385  CD1 TRP A 104       7.512   4.795   7.617  1.00 93.08           C
ATOM   1386  HD1 TRP A 104       7.920   4.884   6.610  1.00 93.08           H
ATOM   1387  CD2 TRP A 104       7.294   4.434   9.792  1.00 93.08           C
ATOM   1388  NE1 TRP A 104       6.200   5.064   7.950  1.00 93.08           N
ATOM   1389  HE1 TRP A 104       5.481   5.366   7.325  1.00 93.08           H
ATOM   1390  CE2 TRP A 104       6.063   4.838   9.315  1.00 93.08           C
ATOM   1391  CE3 TRP A 104       7.487   4.125  11.150  1.00 93.08           C
ATOM   1392  HE3 TRP A 104       8.449   3.804  11.551  1.00 93.08           H
ATOM   1393  CZ2 TRP A 104       4.931   4.970  10.128  1.00 93.08           C
ATOM   1394  HZ2 TRP A 104       3.970   5.291   9.727  1.00 93.08           H
ATOM   1395  CZ3 TRP A 104       6.346   4.262  11.949  1.00 93.08           C
ATOM   1396  HZ3 TRP A 104       6.442   4.034  13.011  1.00 93.08           H
ATOM   1397  CH2 TRP A 104       5.101   4.667  11.484  1.00 93.08           C
ATOM   1398  HH2 TRP A 104       4.260   4.749  12.173  1.00 93.08           H
ATOM   1399  HN  TRP A 104      10.605   6.199   7.969  1.00 93.08           H
ATOM   1400  N   ALA A 105      12.847   4.329   9.239  1.00 94.47           N
ATOM   1401  CA  ALA A 105      14.105   3.654   9.512  1.00 94.47           C
ATOM   1402  C   ALA A 105      14.755   4.279  10.748  1.00 94.47           C
ATOM   1403  O   ALA A 105      15.198   3.566  11.648  1.00 94.47           O
ATOM   1404  HA  ALA A 105      13.881   2.607   9.719  1.00 94.47           H
ATOM   1405  CB  ALA A 105      15.005   3.731   8.278  1.00 94.47           C
ATOM   1406 1HB  ALA A 105      14.509   3.248   7.436  1.00 94.47           H
ATOM   1407 2HB  ALA A 105      15.199   4.776   8.034  1.00 94.47           H
ATOM   1408 3HB  ALA A 105      15.948   3.225   8.483  1.00 94.47           H
ATOM   1409  HN  ALA A 105      12.810   4.815   8.365  1.00 94.47           H
ATOM   1410  N   ILE A 106      14.792   5.603  10.753  1.00 93.82           N
ATOM   1411  CA  ILE A 106      15.433   6.330  11.835  1.00 93.82           C
ATOM   1412  C   ILE A 106      14.692   6.047  13.144  1.00 93.82           C
ATOM   1413  O   ILE A 106      15.318   5.822  14.179  1.00 93.82           O
ATOM   1414  HA  ILE A 106      16.451   5.951  11.926  1.00 93.82           H
ATOM   1415  CB  ILE A 106      15.533   7.819  11.495  1.00 93.82           C
ATOM   1416  HB  ILE A 106      14.561   8.152  11.133  1.00 93.82           H
ATOM   1417  CG1 ILE A 106      16.541   8.057  10.369  1.00 93.82           C
ATOM   1418 1HG1 ILE A 106      17.554   7.931  10.751  1.00 93.82           H
ATOM   1419 2HG1 ILE A 106      16.400   7.312   9.586  1.00 93.82           H
ATOM   1420  CG2 ILE A 106      15.859   8.645  12.741  1.00 93.82           C
ATOM   1421 1HG2 ILE A 106      15.073   8.508  13.484  1.00 93.82           H
ATOM   1422 2HG2 ILE A 106      16.812   8.316  13.156  1.00 93.82           H
ATOM   1423 3HG2 ILE A 106      15.924   9.699  12.471  1.00 93.82           H
ATOM   1424  CD1 ILE A 106      16.383   9.461   9.780  1.00 93.82           C
ATOM   1425 1HD1 ILE A 106      15.376   9.575   9.378  1.00 93.82           H
ATOM   1426 2HD1 ILE A 106      16.549  10.203  10.561  1.00 93.82           H
ATOM   1427 3HD1 ILE A 106      17.111   9.604   8.982  1.00 93.82           H
ATOM   1428  HN  ILE A 106      14.394   6.176  10.036  1.00 93.82           H
ATOM   1429  N   ALA A 107      13.371   6.066  13.054  1.00 92.64           N
ATOM   1430  CA  ALA A 107      12.538   5.903  14.234  1.00 92.64           C
ATOM   1431  C   ALA A 107      12.760   4.507  14.820  1.00 92.64           C
ATOM   1432  O   ALA A 107      12.695   4.321  16.034  1.00 92.64           O
ATOM   1433  HA  ALA A 107      12.850   6.648  14.966  1.00 92.64           H
ATOM   1434  CB  ALA A 107      11.075   6.155  13.866  1.00 92.64           C
ATOM   1435 1HB  ALA A 107      10.966   7.169  13.483  1.00 92.64           H
ATOM   1436 2HB  ALA A 107      10.765   5.442  13.101  1.00 92.64           H
ATOM   1437 3HB  ALA A 107      10.451   6.032  14.751  1.00 92.64           H
ATOM   1438  HN  ALA A 107      12.870   6.191  12.198  1.00 92.64           H
ATOM   1439  N   ALA A 108      13.018   3.560  13.929  1.00 92.21           N
ATOM   1440  CA  ALA A 108      13.215   2.180  14.339  1.00 92.21           C
ATOM   1441  C   ALA A 108      14.618   2.023  14.928  1.00 92.21           C
ATOM   1442  O   ALA A 108      14.829   1.215  15.831  1.00 92.21           O
ATOM   1443  HA  ALA A 108      12.479   1.955  15.111  1.00 92.21           H
ATOM   1444  CB  ALA A 108      12.976   1.254  13.145  1.00 92.21           C
ATOM   1445 1HB  ALA A 108      11.956   1.383  12.783  1.00 92.21           H
ATOM   1446 2HB  ALA A 108      13.679   1.500  12.348  1.00 92.21           H
ATOM   1447 3HB  ALA A 108      13.124   0.219  13.453  1.00 92.21           H
ATOM   1448  HN  ALA A 108      13.092   3.724  12.945  1.00 92.21           H
ATOM   1449  N   ALA A 109      15.541   2.808  14.392  1.00 91.56           N
ATOM   1450  CA  ALA A 109      16.941   2.672  14.756  1.00 91.56           C
ATOM   1451  C   ALA A 109      17.137   3.147  16.198  1.00 91.56           C
ATOM   1452  O   ALA A 109      17.982   2.619  16.919  1.00 91.56           O
ATOM   1453  HA  ALA A 109      17.200   1.615  14.692  1.00 91.56           H
ATOM   1454  CB  ALA A 109      17.805   3.452  13.763  1.00 91.56           C
ATOM   1455 1HB  ALA A 109      17.651   3.057  12.759  1.00 91.56           H
ATOM   1456 2HB  ALA A 109      17.524   4.505  13.786  1.00 91.56           H
ATOM   1457 3HB  ALA A 109      18.855   3.350  14.037  1.00 91.56           H
ATOM   1458  HN  ALA A 109      15.346   3.524  13.722  1.00 91.56           H
ATOM   1459  N   ASP A 110      16.342   4.138  16.574  1.00 87.29           N
ATOM   1460  CA  ASP A 110      16.505   4.777  17.869  1.00 87.29           C
ATOM   1461  C   ASP A 110      15.133   5.198  18.400  1.00 87.29           C
ATOM   1462  O   ASP A 110      14.436   4.403  19.028  1.00 87.29           O
ATOM   1463  HA  ASP A 110      16.984   4.028  18.499  1.00 87.29           H
ATOM   1464  CB  ASP A 110      17.375   6.031  17.759  1.00 87.29           C
ATOM   1465 1HB  ASP A 110      18.341   5.770  17.328  1.00 87.29           H
ATOM   1466 2HB  ASP A 110      16.906   6.745  17.081  1.00 87.29           H
ATOM   1467  CG  ASP A 110      17.579   6.678  19.130  1.00 87.29           C
ATOM   1468  OD1 ASP A 110      17.212   6.021  20.128  1.00 87.29           O
ATOM   1469  OD2 ASP A 110      18.096   7.816  19.149  1.00 87.29           O
ATOM   1470  HN  ASP A 110      15.600   4.503  16.012  1.00 87.29           H
ATOM   1471  N   GLN A 111      14.787   6.448  18.128  1.00 88.05           N
ATOM   1472  CA  GLN A 111      13.508   6.982  18.564  1.00 88.05           C
ATOM   1473  C   GLN A 111      13.016   8.049  17.584  1.00 88.05           C
ATOM   1474  O   GLN A 111      13.756   8.467  16.695  1.00 88.05           O
ATOM   1475  HA  GLN A 111      12.824   6.133  18.562  1.00 88.05           H
ATOM   1476  CB  GLN A 111      13.604   7.544  19.984  1.00 88.05           C
ATOM   1477 1HB  GLN A 111      12.624   7.899  20.305  1.00 88.05           H
ATOM   1478 2HB  GLN A 111      13.898   6.753  20.673  1.00 88.05           H
ATOM   1479  CG  GLN A 111      14.615   8.690  20.053  1.00 88.05           C
ATOM   1480 1HG  GLN A 111      15.598   8.331  19.747  1.00 88.05           H
ATOM   1481 2HG  GLN A 111      14.330   9.474  19.352  1.00 88.05           H
ATOM   1482  CD  GLN A 111      14.694   9.267  21.468  1.00 88.05           C
ATOM   1483  OE1 GLN A 111      13.699   9.443  22.151  1.00 88.05           O
ATOM   1484  NE2 GLN A 111      15.930   9.551  21.868  1.00 88.05           N
ATOM   1485 1HE2 GLN A 111      16.704   9.382  21.258  1.00 88.05           H
ATOM   1486 2HE2 GLN A 111      16.086   9.933  22.779  1.00 88.05           H
ATOM   1487  HN  GLN A 111      15.362   7.090  17.622  1.00 88.05           H
ATOM   1488  N   TRP A 112      11.771   8.458  17.780  1.00 90.88           N
ATOM   1489  CA  TRP A 112      11.173   9.469  16.925  1.00 90.88           C
ATOM   1490  C   TRP A 112      11.782  10.822  17.295  1.00 90.88           C
ATOM   1491  O   TRP A 112      11.470  11.381  18.345  1.00 90.88           O
ATOM   1492  HA  TRP A 112      11.418   9.219  15.892  1.00 90.88           H
ATOM   1493  CB  TRP A 112       9.647   9.449  17.038  1.00 90.88           C
ATOM   1494 1HB  TRP A 112       9.297   8.425  16.906  1.00 90.88           H
ATOM   1495 2HB  TRP A 112       9.363   9.756  18.045  1.00 90.88           H
ATOM   1496  CG  TRP A 112       8.936  10.350  16.026  1.00 90.88           C
ATOM   1497  CD1 TRP A 112       8.527  11.615  16.193  1.00 90.88           C
ATOM   1498  HD1 TRP A 112       8.655  12.185  17.113  1.00 90.88           H
ATOM   1499  CD2 TRP A 112       8.566  10.001  14.676  1.00 90.88           C
ATOM   1500  NE1 TRP A 112       7.922  12.105  15.054  1.00 90.88           N
ATOM   1501  HE1 TRP A 112       7.536  13.020  14.935  1.00 90.88           H
ATOM   1502  CE2 TRP A 112       7.946  11.092  14.102  1.00 90.88           C
ATOM   1503  CE3 TRP A 112       8.748   8.803  13.963  1.00 90.88           C
ATOM   1504  HE3 TRP A 112       9.234   7.928  14.394  1.00 90.88           H
ATOM   1505  CZ2 TRP A 112       7.459  11.094  12.789  1.00 90.88           C
ATOM   1506  HZ2 TRP A 112       6.973  11.970  12.358  1.00 90.88           H
ATOM   1507  CZ3 TRP A 112       8.255   8.821  12.653  1.00 90.88           C
ATOM   1508  HZ3 TRP A 112       8.371   7.917  12.055  1.00 90.88           H
ATOM   1509  CH2 TRP A 112       7.629   9.912  12.060  1.00 90.88           C
ATOM   1510  HH2 TRP A 112       7.273   9.846  11.032  1.00 90.88           H
ATOM   1511  HN  TRP A 112      11.177   8.112  18.506  1.00 90.88           H
ATOM   1512  N   LYS A 113      12.640  11.311  16.411  1.00 91.51           N
ATOM   1513  CA  LYS A 113      13.381  12.531  16.682  1.00 91.51           C
ATOM   1514  C   LYS A 113      12.682  13.709  16.001  1.00 91.51           C
ATOM   1515  O   LYS A 113      13.164  14.839  16.057  1.00 91.51           O
ATOM   1516  HA  LYS A 113      13.359  12.694  17.760  1.00 91.51           H
ATOM   1517  CB  LYS A 113      14.847  12.369  16.278  1.00 91.51           C
ATOM   1518 1HB  LYS A 113      14.910  12.088  15.227  1.00 91.51           H
ATOM   1519 2HB  LYS A 113      15.365  13.322  16.384  1.00 91.51           H
ATOM   1520  CG  LYS A 113      15.539  11.308  17.137  1.00 91.51           C
ATOM   1521 1HG  LYS A 113      15.516  11.612  18.184  1.00 91.51           H
ATOM   1522 2HG  LYS A 113      14.995  10.366  17.066  1.00 91.51           H
ATOM   1523  CD  LYS A 113      16.988  11.102  16.692  1.00 91.51           C
ATOM   1524 1HD  LYS A 113      17.013  10.826  15.638  1.00 91.51           H
ATOM   1525 2HD  LYS A 113      17.539  12.037  16.790  1.00 91.51           H
ATOM   1526  CE  LYS A 113      17.668  10.014  17.526  1.00 91.51           C
ATOM   1527 1HE  LYS A 113      17.690  10.311  18.574  1.00 91.51           H
ATOM   1528 2HE  LYS A 113      17.091   9.090  17.469  1.00 91.51           H
ATOM   1529  NZ  LYS A 113      19.046   9.775  17.042  1.00 91.51           N
ATOM   1530 1HZ  LYS A 113      19.457   9.005  17.559  1.00 91.51           H
ATOM   1531 2HZ  LYS A 113      19.023   9.546  16.055  1.00 91.51           H
ATOM   1532 3HZ  LYS A 113      19.602  10.611  17.182  1.00 91.51           H
ATOM   1533  HN  LYS A 113      12.832  10.888  15.525  1.00 91.51           H
ATOM   1534  N   PHE A 114      11.555  13.404  15.372  1.00 93.45           N
ATOM   1535  CA  PHE A 114      10.908  14.361  14.491  1.00 93.45           C
ATOM   1536  C   PHE A 114       9.677  14.977  15.161  1.00 93.45           C
ATOM   1537  O   PHE A 114       9.238  14.510  16.211  1.00 93.45           O
ATOM   1538  HA  PHE A 114      11.633  15.146  14.277  1.00 93.45           H
ATOM   1539  CB  PHE A 114      10.464  13.593  13.245  1.00 93.45           C
ATOM   1540 1HB  PHE A 114       9.647  12.923  13.514  1.00 93.45           H
ATOM   1541 2HB  PHE A 114      10.069  14.300  12.516  1.00 93.45           H
ATOM   1542  CG  PHE A 114      11.579  12.775  12.589  1.00 93.45           C
ATOM   1543  CD1 PHE A 114      12.542  13.401  11.859  1.00 93.45           C
ATOM   1544  HD1 PHE A 114      12.519  14.484  11.743  1.00 93.45           H
ATOM   1545  CD2 PHE A 114      11.607  11.424  12.734  1.00 93.45           C
ATOM   1546  HD2 PHE A 114      10.835  10.922  13.319  1.00 93.45           H
ATOM   1547  CE1 PHE A 114      13.576  12.642  11.250  1.00 93.45           C
ATOM   1548  HE1 PHE A 114      14.347  13.144  10.666  1.00 93.45           H
ATOM   1549  CE2 PHE A 114      12.641  10.665  12.125  1.00 93.45           C
ATOM   1550  HE2 PHE A 114      12.664   9.582  12.242  1.00 93.45           H
ATOM   1551  CZ  PHE A 114      13.604  11.290  11.396  1.00 93.45           C
ATOM   1552  HZ  PHE A 114      14.398  10.708  10.929  1.00 93.45           H
ATOM   1553  HN  PHE A 114      11.088  12.524  15.457  1.00 93.45           H
ATOM   1554  N   GLN A 115       9.155  16.016  14.525  1.00 94.05           N
ATOM   1555  CA  GLN A 115       8.001  16.718  15.061  1.00 94.05           C
ATOM   1556  C   GLN A 115       6.730  15.894  14.842  1.00 94.05           C
ATOM   1557  O   GLN A 115       6.728  14.947  14.057  1.00 94.05           O
ATOM   1558  HA  GLN A 115       8.195  16.822  16.128  1.00 94.05           H
ATOM   1559  CB  GLN A 115       7.867  18.109  14.437  1.00 94.05           C
ATOM   1560 1HB  GLN A 115       7.860  18.025  13.350  1.00 94.05           H
ATOM   1561 2HB  GLN A 115       6.915  18.552  14.729  1.00 94.05           H
ATOM   1562  CG  GLN A 115       9.016  19.019  14.876  1.00 94.05           C
ATOM   1563 1HG  GLN A 115       9.131  18.969  15.959  1.00 94.05           H
ATOM   1564 2HG  GLN A 115       9.951  18.667  14.439  1.00 94.05           H
ATOM   1565  CD  GLN A 115       8.761  20.467  14.451  1.00 94.05           C
ATOM   1566  OE1 GLN A 115       7.842  20.770  13.708  1.00 94.05           O
ATOM   1567  NE2 GLN A 115       9.623  21.340  14.963  1.00 94.05           N
ATOM   1568 1HE2 GLN A 115      10.355  21.025  15.567  1.00 94.05           H
ATOM   1569 2HE2 GLN A 115       9.540  22.312  14.744  1.00 94.05           H
ATOM   1570  HN  GLN A 115       9.507  16.378  13.662  1.00 94.05           H
ATOM   1571  N   THR A 116       5.680  16.286  15.549  1.00 94.20           N
ATOM   1572  CA  THR A 116       4.420  15.566  15.479  1.00 94.20           C
ATOM   1573  C   THR A 116       3.871  15.589  14.051  1.00 94.20           C
ATOM   1574  O   THR A 116       3.273  14.616  13.596  1.00 94.20           O
ATOM   1575  HA  THR A 116       4.607  14.522  15.732  1.00 94.20           H
ATOM   1576  CB  THR A 116       3.468  16.179  16.507  1.00 94.20           C
ATOM   1577  HB  THR A 116       3.110  17.153  16.174  1.00 94.20           H
ATOM   1578  OG1 THR A 116       4.219  16.181  17.718  1.00 94.20           O
ATOM   1579  HG1 THR A 116       3.790  16.791  18.385  1.00 94.20           H
ATOM   1580  CG2 THR A 116       2.273  15.273  16.811  1.00 94.20           C
ATOM   1581 1HG2 THR A 116       2.629  14.323  17.208  1.00 94.20           H
ATOM   1582 2HG2 THR A 116       1.709  15.096  15.895  1.00 94.20           H
ATOM   1583 3HG2 THR A 116       1.629  15.756  17.546  1.00 94.20           H
ATOM   1584  HN  THR A 116       5.681  17.078  16.159  1.00 94.20           H
ATOM   1585  N   PHE A 117       4.093  16.713  13.384  1.00 95.31           N
ATOM   1586  CA  PHE A 117       3.622  16.879  12.020  1.00 95.31           C
ATOM   1587  C   PHE A 117       4.109  15.735  11.128  1.00 95.31           C
ATOM   1588  O   PHE A 117       3.329  15.156  10.373  1.00 95.31           O
ATOM   1589  HA  PHE A 117       2.532  16.874  12.051  1.00 95.31           H
ATOM   1590  CB  PHE A 117       4.204  18.196  11.503  1.00 95.31           C
ATOM   1591 1HB  PHE A 117       3.805  19.017  12.100  1.00 95.31           H
ATOM   1592 2HB  PHE A 117       5.283  18.188  11.652  1.00 95.31           H
ATOM   1593  CG  PHE A 117       3.909  18.469  10.026  1.00 95.31           C
ATOM   1594  CD1 PHE A 117       4.890  18.310   9.097  1.00 95.31           C
ATOM   1595  HD1 PHE A 117       5.884  17.987   9.404  1.00 95.31           H
ATOM   1596  CD2 PHE A 117       2.668  18.872   9.643  1.00 95.31           C
ATOM   1597  HD2 PHE A 117       1.883  19.000  10.388  1.00 95.31           H
ATOM   1598  CE1 PHE A 117       4.617  18.563   7.727  1.00 95.31           C
ATOM   1599  HE1 PHE A 117       5.402  18.435   6.982  1.00 95.31           H
ATOM   1600  CE2 PHE A 117       2.395  19.125   8.273  1.00 95.31           C
ATOM   1601  HE2 PHE A 117       1.400  19.448   7.966  1.00 95.31           H
ATOM   1602  CZ  PHE A 117       3.375  18.966   7.344  1.00 95.31           C
ATOM   1603  HZ  PHE A 117       3.166  19.160   6.292  1.00 95.31           H
ATOM   1604  HN  PHE A 117       4.584  17.499  13.760  1.00 95.31           H
ATOM   1605  N   MET A 118       5.396  15.443  11.246  1.00 94.96           N
ATOM   1606  CA  MET A 118       6.004  14.400  10.437  1.00 94.96           C
ATOM   1607  C   MET A 118       5.395  13.033  10.757  1.00 94.96           C
ATOM   1608  O   MET A 118       5.252  12.191   9.872  1.00 94.96           O
ATOM   1609  HA  MET A 118       5.788  14.668   9.402  1.00 94.96           H
ATOM   1610  CB  MET A 118       7.510  14.362  10.700  1.00 94.96           C
ATOM   1611 1HB  MET A 118       7.914  15.374  10.669  1.00 94.96           H
ATOM   1612 2HB  MET A 118       7.699  13.974  11.701  1.00 94.96           H
ATOM   1613  CG  MET A 118       8.226  13.490   9.666  1.00 94.96           C
ATOM   1614 1HG  MET A 118       9.293  13.454   9.884  1.00 94.96           H
ATOM   1615 2HG  MET A 118       7.854  12.467   9.721  1.00 94.96           H
ATOM   1616  SD  MET A 118       7.961  14.146   8.027  1.00 94.96           S
ATOM   1617  CE  MET A 118       8.941  15.635   8.126  1.00 94.96           C
ATOM   1618 1HE  MET A 118       8.557  16.270   8.925  1.00 94.96           H
ATOM   1619 2HE  MET A 118       9.978  15.374   8.337  1.00 94.96           H
ATOM   1620 3HE  MET A 118       8.886  16.170   7.178  1.00 94.96           H
ATOM   1621  HN  MET A 118       6.019  15.904  11.878  1.00 94.96           H
ATOM   1622  N   CYS A 119       5.052  12.856  12.024  1.00 93.69           N
ATOM   1623  CA  CYS A 119       4.473  11.602  12.474  1.00 93.69           C
ATOM   1624  C   CYS A 119       3.139  11.402  11.753  1.00 93.69           C
ATOM   1625  O   CYS A 119       2.861  10.318  11.243  1.00 93.69           O
ATOM   1626  HA  CYS A 119       5.180  10.816  12.205  1.00 93.69           H
ATOM   1627  CB  CYS A 119       4.310  11.567  13.995  1.00 93.69           C
ATOM   1628 1HB  CYS A 119       5.289  11.590  14.474  1.00 93.69           H
ATOM   1629 2HB  CYS A 119       3.770  12.452  14.331  1.00 93.69           H
ATOM   1630  SG  CYS A 119       3.406  10.056  14.494  1.00 93.69           S
ATOM   1631  HN  CYS A 119       5.163  13.549  12.736  1.00 93.69           H
ATOM   1632  N   LYS A 120       2.348  12.465  11.733  1.00 94.90           N
ATOM   1633  CA  LYS A 120       1.048  12.419  11.086  1.00 94.90           C
ATOM   1634  C   LYS A 120       1.228  12.026   9.618  1.00 94.90           C
ATOM   1635  O   LYS A 120       0.590  11.089   9.140  1.00 94.90           O
ATOM   1636  HA  LYS A 120       0.463  11.644  11.582  1.00 94.90           H
ATOM   1637  CB  LYS A 120       0.305  13.742  11.282  1.00 94.90           C
ATOM   1638 1HB  LYS A 120       0.947  14.572  10.985  1.00 94.90           H
ATOM   1639 2HB  LYS A 120      -0.571  13.771  10.634  1.00 94.90           H
ATOM   1640  CG  LYS A 120      -0.125  13.919  12.739  1.00 94.90           C
ATOM   1641 1HG  LYS A 120      -0.773  13.093  13.034  1.00 94.90           H
ATOM   1642 2HG  LYS A 120       0.751  13.884  13.387  1.00 94.90           H
ATOM   1643  CD  LYS A 120      -0.861  15.246  12.937  1.00 94.90           C
ATOM   1644 1HD  LYS A 120      -0.187  16.075  12.721  1.00 94.90           H
ATOM   1645 2HD  LYS A 120      -1.688  15.316  12.231  1.00 94.90           H
ATOM   1646  CE  LYS A 120      -1.390  15.372  14.367  1.00 94.90           C
ATOM   1647 1HE  LYS A 120      -1.583  14.381  14.778  1.00 94.90           H
ATOM   1648 2HE  LYS A 120      -0.636  15.838  15.001  1.00 94.90           H
ATOM   1649  NZ  LYS A 120      -2.632  16.176  14.391  1.00 94.90           N
ATOM   1650 1HZ  LYS A 120      -2.954  16.272  15.347  1.00 94.90           H
ATOM   1651 2HZ  LYS A 120      -2.448  17.094  14.002  1.00 94.90           H
ATOM   1652 3HZ  LYS A 120      -3.346  15.713  13.839  1.00 94.90           H
ATOM   1653  HN  LYS A 120       2.583  13.344  12.149  1.00 94.90           H
ATOM   1654  N   VAL A 121       2.099  12.762   8.944  1.00 95.07           N
ATOM   1655  CA  VAL A 121       2.284  12.581   7.514  1.00 95.07           C
ATOM   1656  C   VAL A 121       2.718  11.140   7.239  1.00 95.07           C
ATOM   1657  O   VAL A 121       2.165  10.478   6.362  1.00 95.07           O
ATOM   1658  HA  VAL A 121       1.321  12.755   7.034  1.00 95.07           H
ATOM   1659  CB  VAL A 121       3.274  13.617   6.979  1.00 95.07           C
ATOM   1660  HB  VAL A 121       4.173  13.571   7.595  1.00 95.07           H
ATOM   1661  CG1 VAL A 121       3.675  13.298   5.537  1.00 95.07           C
ATOM   1662 1HG1 VAL A 121       4.144  12.315   5.500  1.00 95.07           H
ATOM   1663 2HG1 VAL A 121       2.789  13.303   4.904  1.00 95.07           H
ATOM   1664 3HG1 VAL A 121       4.380  14.050   5.182  1.00 95.07           H
ATOM   1665  CG2 VAL A 121       2.701  15.031   7.089  1.00 95.07           C
ATOM   1666 1HG2 VAL A 121       1.781  15.097   6.509  1.00 95.07           H
ATOM   1667 2HG2 VAL A 121       2.489  15.258   8.134  1.00 95.07           H
ATOM   1668 3HG2 VAL A 121       3.426  15.748   6.702  1.00 95.07           H
ATOM   1669  HN  VAL A 121       2.672  13.470   9.358  1.00 95.07           H
ATOM   1670  N   VAL A 122       3.705  10.697   8.003  1.00 93.74           N
ATOM   1671  CA  VAL A 122       4.377   9.443   7.707  1.00 93.74           C
ATOM   1672  C   VAL A 122       3.384   8.289   7.858  1.00 93.74           C
ATOM   1673  O   VAL A 122       3.406   7.340   7.077  1.00 93.74           O
ATOM   1674  HA  VAL A 122       4.710   9.486   6.670  1.00 93.74           H
ATOM   1675  CB  VAL A 122       5.613   9.289   8.595  1.00 93.74           C
ATOM   1676  HB  VAL A 122       5.315   9.496   9.623  1.00 93.74           H
ATOM   1677  CG1 VAL A 122       6.151   7.858   8.541  1.00 93.74           C
ATOM   1678 1HG1 VAL A 122       5.383   7.167   8.889  1.00 93.74           H
ATOM   1679 2HG1 VAL A 122       6.425   7.611   7.516  1.00 93.74           H
ATOM   1680 3HG1 VAL A 122       7.030   7.776   9.182  1.00 93.74           H
ATOM   1681  CG2 VAL A 122       6.697  10.297   8.208  1.00 93.74           C
ATOM   1682 1HG2 VAL A 122       6.989  10.135   7.170  1.00 93.74           H
ATOM   1683 2HG2 VAL A 122       6.308  11.309   8.322  1.00 93.74           H
ATOM   1684 3HG2 VAL A 122       7.564  10.165   8.855  1.00 93.74           H
ATOM   1685  HN  VAL A 122       4.046  11.178   8.811  1.00 93.74           H
ATOM   1686  N   ASN A 123       2.536   8.410   8.869  1.00 92.67           N
ATOM   1687  CA  ASN A 123       1.539   7.387   9.136  1.00 92.67           C
ATOM   1688  C   ASN A 123       0.492   7.399   8.020  1.00 92.67           C
ATOM   1689  O   ASN A 123       0.051   6.344   7.566  1.00 92.67           O
ATOM   1690  HA  ASN A 123       2.094   6.449   9.176  1.00 92.67           H
ATOM   1691  CB  ASN A 123       0.821   7.649  10.461  1.00 92.67           C
ATOM   1692 1HB  ASN A 123       0.692   8.722  10.603  1.00 92.67           H
ATOM   1693 2HB  ASN A 123      -0.175   7.208  10.432  1.00 92.67           H
ATOM   1694  CG  ASN A 123       1.609   7.065  11.636  1.00 92.67           C
ATOM   1695  OD1 ASN A 123       2.437   6.182  11.484  1.00 92.67           O
ATOM   1696  ND2 ASN A 123       1.306   7.606  12.812  1.00 92.67           N
ATOM   1697 1HD2 ASN A 123       0.616   8.328  12.868  1.00 92.67           H
ATOM   1698 2HD2 ASN A 123       1.767   7.291  13.642  1.00 92.67           H
ATOM   1699  HN  ASN A 123       2.523   9.186   9.499  1.00 92.67           H
ATOM   1700  N   SER A 124       0.123   8.604   7.611  1.00 93.96           N
ATOM   1701  CA  SER A 124      -0.977   8.773   6.677  1.00 93.96           C
ATOM   1702  C   SER A 124      -0.546   8.334   5.276  1.00 93.96           C
ATOM   1703  O   SER A 124      -1.348   7.790   4.519  1.00 93.96           O
ATOM   1704  HA  SER A 124      -1.774   8.131   7.051  1.00 93.96           H
ATOM   1705  CB  SER A 124      -1.460  10.225   6.653  1.00 93.96           C
ATOM   1706 1HB  SER A 124      -0.631  10.879   6.385  1.00 93.96           H
ATOM   1707 2HB  SER A 124      -2.220  10.341   5.881  1.00 93.96           H
ATOM   1708  OG  SER A 124      -1.996  10.630   7.910  1.00 93.96           O
ATOM   1709  HG  SER A 124      -1.263  10.959   8.505  1.00 93.96           H
ATOM   1710  HN  SER A 124       0.561   9.453   7.907  1.00 93.96           H
ATOM   1711  N   MET A 125       0.719   8.587   4.975  1.00 94.09           N
ATOM   1712  CA  MET A 125       1.210   8.431   3.616  1.00 94.09           C
ATOM   1713  C   MET A 125       1.080   6.980   3.149  1.00 94.09           C
ATOM   1714  O   MET A 125       0.751   6.723   1.992  1.00 94.09           O
ATOM   1715  HA  MET A 125       0.581   9.075   3.001  1.00 94.09           H
ATOM   1716  CB  MET A 125       2.678   8.859   3.551  1.00 94.09           C
ATOM   1717 1HB  MET A 125       3.202   8.511   4.441  1.00 94.09           H
ATOM   1718 2HB  MET A 125       3.159   8.390   2.693  1.00 94.09           H
ATOM   1719  CG  MET A 125       2.801  10.381   3.443  1.00 94.09           C
ATOM   1720 1HG  MET A 125       2.302  10.855   4.288  1.00 94.09           H
ATOM   1721 2HG  MET A 125       3.850  10.673   3.487  1.00 94.09           H
ATOM   1722  SD  MET A 125       2.074  10.945   1.913  1.00 94.09           S
ATOM   1723  CE  MET A 125       1.827  12.669   2.304  1.00 94.09           C
ATOM   1724 1HE  MET A 125       1.166  12.755   3.167  1.00 94.09           H
ATOM   1725 2HE  MET A 125       2.788  13.130   2.536  1.00 94.09           H
ATOM   1726 3HE  MET A 125       1.378  13.175   1.450  1.00 94.09           H
ATOM   1727  HN  MET A 125       1.402   8.893   5.638  1.00 94.09           H
ATOM   1728  N   TYR A 126       1.346   6.069   4.074  1.00 88.04           N
ATOM   1729  CA  TYR A 126       1.250   4.650   3.776  1.00 88.04           C
ATOM   1730  C   TYR A 126      -0.180   4.266   3.390  1.00 88.04           C
ATOM   1731  O   TYR A 126      -0.393   3.564   2.402  1.00 88.04           O
ATOM   1732  HA  TYR A 126       1.914   4.437   2.938  1.00 88.04           H
ATOM   1733  CB  TYR A 126       1.631   3.921   5.066  1.00 88.04           C
ATOM   1734 1HB  TYR A 126       2.690   4.086   5.266  1.00 88.04           H
ATOM   1735 2HB  TYR A 126       1.077   4.360   5.896  1.00 88.04           H
ATOM   1736  CG  TYR A 126       1.362   2.415   5.032  1.00 88.04           C
ATOM   1737  CD1 TYR A 126       0.538   1.840   5.978  1.00 88.04           C
ATOM   1738  HD1 TYR A 126       0.078   2.459   6.749  1.00 88.04           H
ATOM   1739  CD2 TYR A 126       1.944   1.632   4.056  1.00 88.04           C
ATOM   1740  HD2 TYR A 126       2.595   2.086   3.309  1.00 88.04           H
ATOM   1741  CE1 TYR A 126       0.285   0.423   5.947  1.00 88.04           C
ATOM   1742  HE1 TYR A 126      -0.364  -0.044   6.688  1.00 88.04           H
ATOM   1743  CE2 TYR A 126       1.691   0.215   4.025  1.00 88.04           C
ATOM   1744  HE2 TYR A 126       2.144  -0.416   3.259  1.00 88.04           H
ATOM   1745  CZ  TYR A 126       0.873  -0.320   4.971  1.00 88.04           C
ATOM   1746  OH  TYR A 126       0.634  -1.658   4.941  1.00 88.04           O
ATOM   1747  HH  TYR A 126       1.098  -2.071   4.157  1.00 88.04           H
ATOM   1748  HN  TYR A 126       1.622   6.286   5.010  1.00 88.04           H
ATOM   1749  N   LYS A 127      -1.123   4.743   4.189  1.00 88.44           N
ATOM   1750  CA  LYS A 127      -2.519   4.397   3.989  1.00 88.44           C
ATOM   1751  C   LYS A 127      -3.002   4.987   2.662  1.00 88.44           C
ATOM   1752  O   LYS A 127      -3.785   4.361   1.949  1.00 88.44           O
ATOM   1753  HA  LYS A 127      -2.580   3.310   3.926  1.00 88.44           H
ATOM   1754  CB  LYS A 127      -3.357   4.828   5.194  1.00 88.44           C
ATOM   1755 1HB  LYS A 127      -3.125   5.861   5.452  1.00 88.44           H
ATOM   1756 2HB  LYS A 127      -4.415   4.794   4.937  1.00 88.44           H
ATOM   1757  CG  LYS A 127      -3.089   3.924   6.399  1.00 88.44           C
ATOM   1758 1HG  LYS A 127      -2.025   3.933   6.636  1.00 88.44           H
ATOM   1759 2HG  LYS A 127      -3.614   4.311   7.273  1.00 88.44           H
ATOM   1760  CD  LYS A 127      -3.542   2.489   6.120  1.00 88.44           C
ATOM   1761 1HD  LYS A 127      -4.579   2.491   5.784  1.00 88.44           H
ATOM   1762 2HD  LYS A 127      -2.946   2.067   5.311  1.00 88.44           H
ATOM   1763  CE  LYS A 127      -3.406   1.618   7.370  1.00 88.44           C
ATOM   1764 1HE  LYS A 127      -2.376   1.640   7.725  1.00 88.44           H
ATOM   1765 2HE  LYS A 127      -4.028   2.020   8.170  1.00 88.44           H
ATOM   1766  NZ  LYS A 127      -3.806   0.224   7.076  1.00 88.44           N
ATOM   1767 1HZ  LYS A 127      -3.726  -0.336   7.918  1.00 88.44           H
ATOM   1768 2HZ  LYS A 127      -4.766   0.209   6.750  1.00 88.44           H
ATOM   1769 3HZ  LYS A 127      -3.200  -0.158   6.358  1.00 88.44           H
ATOM   1770  HN  LYS A 127      -0.945   5.355   4.960  1.00 88.44           H
ATOM   1771  N   MET A 128      -2.515   6.184   2.372  1.00 92.67           N
ATOM   1772  CA  MET A 128      -2.870   6.857   1.134  1.00 92.67           C
ATOM   1773  C   MET A 128      -2.379   6.066  -0.080  1.00 92.67           C
ATOM   1774  O   MET A 128      -3.113   5.894  -1.052  1.00 92.67           O
ATOM   1775  HA  MET A 128      -3.959   6.905   1.128  1.00 92.67           H
ATOM   1776  CB  MET A 128      -2.251   8.256   1.116  1.00 92.67           C
ATOM   1777 1HB  MET A 128      -2.524   8.789   2.027  1.00 92.67           H
ATOM   1778 2HB  MET A 128      -1.164   8.176   1.108  1.00 92.67           H
ATOM   1779  CG  MET A 128      -2.720   9.048  -0.106  1.00 92.67           C
ATOM   1780 1HG  MET A 128      -2.504   8.489  -1.016  1.00 92.67           H
ATOM   1781 2HG  MET A 128      -3.800   9.188  -0.066  1.00 92.67           H
ATOM   1782  SD  MET A 128      -1.901  10.633  -0.156  1.00 92.67           S
ATOM   1783  CE  MET A 128      -2.647  11.412   1.266  1.00 92.67           C
ATOM   1784 1HE  MET A 128      -3.727  11.467   1.126  1.00 92.67           H
ATOM   1785 2HE  MET A 128      -2.425  10.828   2.158  1.00 92.67           H
ATOM   1786 3HE  MET A 128      -2.245  12.419   1.381  1.00 92.67           H
ATOM   1787  HN  MET A 128      -1.889   6.692   2.964  1.00 92.67           H
ATOM   1788  N   ASN A 129      -1.141   5.605   0.015  1.00 91.71           N
ATOM   1789  CA  ASN A 129      -0.558   4.801  -1.045  1.00 91.71           C
ATOM   1790  C   ASN A 129      -1.427   3.563  -1.278  1.00 91.71           C
ATOM   1791  O   ASN A 129      -1.824   3.282  -2.407  1.00 91.71           O
ATOM   1792  HA  ASN A 129      -0.524   5.456  -1.916  1.00 91.71           H
ATOM   1793  CB  ASN A 129       0.848   4.328  -0.669  1.00 91.71           C
ATOM   1794 1HB  ASN A 129       1.536   5.172  -0.685  1.00 91.71           H
ATOM   1795 2HB  ASN A 129       0.844   3.939   0.350  1.00 91.71           H
ATOM   1796  CG  ASN A 129       1.338   3.244  -1.631  1.00 91.71           C
ATOM   1797  OD1 ASN A 129       1.131   2.059  -1.431  1.00 91.71           O
ATOM   1798  ND2 ASN A 129       1.998   3.716  -2.686  1.00 91.71           N
ATOM   1799 1HD2 ASN A 129       2.133   4.701  -2.791  1.00 91.71           H
ATOM   1800 2HD2 ASN A 129       2.359   3.086  -3.373  1.00 91.71           H
ATOM   1801  HN  ASN A 129      -0.540   5.772   0.797  1.00 91.71           H
ATOM   1802  N   PHE A 130      -1.697   2.856  -0.190  1.00 86.18           N
ATOM   1803  CA  PHE A 130      -2.383   1.579  -0.279  1.00 86.18           C
ATOM   1804  C   PHE A 130      -3.704   1.718  -1.038  1.00 86.18           C
ATOM   1805  O   PHE A 130      -3.937   1.014  -2.020  1.00 86.18           O
ATOM   1806  HA  PHE A 130      -1.727   0.895  -0.817  1.00 86.18           H
ATOM   1807  CB  PHE A 130      -2.677   1.129   1.154  1.00 86.18           C
ATOM   1808 1HB  PHE A 130      -1.749   1.140   1.725  1.00 86.18           H
ATOM   1809 2HB  PHE A 130      -3.348   1.850   1.620  1.00 86.18           H
ATOM   1810  CG  PHE A 130      -3.303  -0.264   1.252  1.00 86.18           C
ATOM   1811  CD1 PHE A 130      -4.653  -0.411   1.170  1.00 86.18           C
ATOM   1812  HD1 PHE A 130      -5.289   0.464   1.035  1.00 86.18           H
ATOM   1813  CD2 PHE A 130      -2.510  -1.356   1.422  1.00 86.18           C
ATOM   1814  HD2 PHE A 130      -1.428  -1.238   1.487  1.00 86.18           H
ATOM   1815  CE1 PHE A 130      -5.233  -1.703   1.262  1.00 86.18           C
ATOM   1816  HE1 PHE A 130      -6.315  -1.821   1.196  1.00 86.18           H
ATOM   1817  CE2 PHE A 130      -3.090  -2.648   1.513  1.00 86.18           C
ATOM   1818  HE2 PHE A 130      -2.454  -3.523   1.649  1.00 86.18           H
ATOM   1819  CZ  PHE A 130      -4.440  -2.795   1.431  1.00 86.18           C
ATOM   1820  HZ  PHE A 130      -4.886  -3.787   1.501  1.00 86.18           H
ATOM   1821  HN  PHE A 130      -1.455   3.143   0.737  1.00 86.18           H
ATOM   1822  N   TYR A 131      -4.534   2.630  -0.555  1.00 87.04           N
ATOM   1823  CA  TYR A 131      -5.873   2.786  -1.098  1.00 87.04           C
ATOM   1824  C   TYR A 131      -5.823   3.218  -2.565  1.00 87.04           C
ATOM   1825  O   TYR A 131      -6.583   2.713  -3.390  1.00 87.04           O
ATOM   1826  HA  TYR A 131      -6.379   1.823  -1.028  1.00 87.04           H
ATOM   1827  CB  TYR A 131      -6.536   3.893  -0.275  1.00 87.04           C
ATOM   1828 1HB  TYR A 131      -5.888   4.769  -0.276  1.00 87.04           H
ATOM   1829 2HB  TYR A 131      -7.467   4.184  -0.761  1.00 87.04           H
ATOM   1830  CG  TYR A 131      -6.834   3.498   1.173  1.00 87.04           C
ATOM   1831  CD1 TYR A 131      -7.403   2.271   1.450  1.00 87.04           C
ATOM   1832  HD1 TYR A 131      -7.639   1.584   0.638  1.00 87.04           H
ATOM   1833  CD2 TYR A 131      -6.534   4.368   2.201  1.00 87.04           C
ATOM   1834  HD2 TYR A 131      -6.085   5.337   1.982  1.00 87.04           H
ATOM   1835  CE1 TYR A 131      -7.683   1.900   2.813  1.00 87.04           C
ATOM   1836  HE1 TYR A 131      -8.132   0.934   3.046  1.00 87.04           H
ATOM   1837  CE2 TYR A 131      -6.815   3.997   3.564  1.00 87.04           C
ATOM   1838  HE2 TYR A 131      -6.583   4.675   4.385  1.00 87.04           H
ATOM   1839  CZ  TYR A 131      -7.376   2.781   3.802  1.00 87.04           C
ATOM   1840  OH  TYR A 131      -7.640   2.430   5.089  1.00 87.04           O
ATOM   1841  HH  TYR A 131      -7.477   3.208   5.696  1.00 87.04           H
ATOM   1842  HN  TYR A 131      -4.306   3.255   0.192  1.00 87.04           H
ATOM   1843  N   SER A 132      -4.922   4.148  -2.845  1.00 90.40           N
ATOM   1844  CA  SER A 132      -4.796   4.689  -4.187  1.00 90.40           C
ATOM   1845  C   SER A 132      -4.324   3.597  -5.150  1.00 90.40           C
ATOM   1846  O   SER A 132      -4.802   3.512  -6.280  1.00 90.40           O
ATOM   1847  HA  SER A 132      -5.797   5.029  -4.455  1.00 90.40           H
ATOM   1848  CB  SER A 132      -3.831   5.875  -4.215  1.00 90.40           C
ATOM   1849 1HB  SER A 132      -3.717   6.226  -5.240  1.00 90.40           H
ATOM   1850 2HB  SER A 132      -4.253   6.700  -3.640  1.00 90.40           H
ATOM   1851  OG  SER A 132      -2.552   5.535  -3.686  1.00 90.40           O
ATOM   1852  HG  SER A 132      -2.432   5.951  -2.785  1.00 90.40           H
ATOM   1853  HN  SER A 132      -4.285   4.529  -2.174  1.00 90.40           H
ATOM   1854  N   CYS A 133      -3.391   2.790  -4.666  1.00 84.94           N
ATOM   1855  CA  CYS A 133      -2.814   1.738  -5.486  1.00 84.94           C
ATOM   1856  C   CYS A 133      -3.924   0.751  -5.852  1.00 84.94           C
ATOM   1857  O   CYS A 133      -4.061   0.369  -7.013  1.00 84.94           O
ATOM   1858  HA  CYS A 133      -2.415   2.220  -6.378  1.00 84.94           H
ATOM   1859  CB  CYS A 133      -1.646   1.047  -4.779  1.00 84.94           C
ATOM   1860 1HB  CYS A 133      -1.908   0.843  -3.741  1.00 84.94           H
ATOM   1861 2HB  CYS A 133      -1.442   0.086  -5.251  1.00 84.94           H
ATOM   1862  SG  CYS A 133      -0.156   2.107  -4.851  1.00 84.94           S
ATOM   1863  HG  CYS A 133      -0.574   2.995  -3.954  1.00 84.94           H
ATOM   1864  HN  CYS A 133      -3.031   2.846  -3.735  1.00 84.94           H
ATOM   1865  N   VAL A 134      -4.688   0.366  -4.841  1.00 82.13           N
ATOM   1866  CA  VAL A 134      -5.759  -0.596  -5.035  1.00 82.13           C
ATOM   1867  C   VAL A 134      -6.709  -0.083  -6.119  1.00 82.13           C
ATOM   1868  O   VAL A 134      -7.049  -0.815  -7.048  1.00 82.13           O
ATOM   1869  HA  VAL A 134      -5.307  -1.527  -5.377  1.00 82.13           H
ATOM   1870  CB  VAL A 134      -6.463  -0.871  -3.705  1.00 82.13           C
ATOM   1871  HB  VAL A 134      -6.666   0.088  -3.228  1.00 82.13           H
ATOM   1872  CG1 VAL A 134      -7.802  -1.576  -3.929  1.00 82.13           C
ATOM   1873 1HG1 VAL A 134      -8.447  -0.946  -4.542  1.00 82.13           H
ATOM   1874 2HG1 VAL A 134      -7.633  -2.526  -4.438  1.00 82.13           H
ATOM   1875 3HG1 VAL A 134      -8.282  -1.760  -2.968  1.00 82.13           H
ATOM   1876  CG2 VAL A 134      -5.567  -1.682  -2.767  1.00 82.13           C
ATOM   1877 1HG2 VAL A 134      -5.319  -2.635  -3.235  1.00 82.13           H
ATOM   1878 2HG2 VAL A 134      -4.650  -1.126  -2.569  1.00 82.13           H
ATOM   1879 3HG2 VAL A 134      -6.092  -1.864  -1.829  1.00 82.13           H
ATOM   1880  HN  VAL A 134      -4.585   0.700  -3.904  1.00 82.13           H
ATOM   1881  N   LEU A 135      -7.111   1.170  -5.965  1.00 85.52           N
ATOM   1882  CA  LEU A 135      -8.127   1.742  -6.832  1.00 85.52           C
ATOM   1883  C   LEU A 135      -7.579   1.841  -8.257  1.00 85.52           C
ATOM   1884  O   LEU A 135      -8.306   1.613  -9.222  1.00 85.52           O
ATOM   1885  HA  LEU A 135      -8.976   1.058  -6.835  1.00 85.52           H
ATOM   1886  CB  LEU A 135      -8.622   3.076  -6.269  1.00 85.52           C
ATOM   1887 1HB  LEU A 135      -7.762   3.731  -6.131  1.00 85.52           H
ATOM   1888 2HB  LEU A 135      -9.264   3.546  -7.014  1.00 85.52           H
ATOM   1889  CG  LEU A 135      -9.390   3.003  -4.948  1.00 85.52           C
ATOM   1890  HG  LEU A 135      -8.823   2.378  -4.257  1.00 85.52           H
ATOM   1891  CD1 LEU A 135      -9.514   4.387  -4.308  1.00 85.52           C
ATOM   1892 1HD1 LEU A 135      -8.519   4.787  -4.113  1.00 85.52           H
ATOM   1893 2HD1 LEU A 135     -10.047   5.054  -4.986  1.00 85.52           H
ATOM   1894 3HD1 LEU A 135     -10.064   4.306  -3.371  1.00 85.52           H
ATOM   1895  CD2 LEU A 135     -10.754   2.337  -5.143  1.00 85.52           C
ATOM   1896 1HD2 LEU A 135     -11.341   2.914  -5.857  1.00 85.52           H
ATOM   1897 2HD2 LEU A 135     -10.614   1.325  -5.522  1.00 85.52           H
ATOM   1898 3HD2 LEU A 135     -11.279   2.298  -4.188  1.00 85.52           H
ATOM   1899  HN  LEU A 135      -6.755   1.789  -5.265  1.00 85.52           H
ATOM   1900  N   LEU A 136      -6.302   2.182  -8.343  1.00 87.25           N
ATOM   1901  CA  LEU A 136      -5.655   2.340  -9.635  1.00 87.25           C
ATOM   1902  C   LEU A 136      -5.589   0.982 -10.337  1.00 87.25           C
ATOM   1903  O   LEU A 136      -5.852   0.885 -11.535  1.00 87.25           O
ATOM   1904  HA  LEU A 136      -6.277   3.007 -10.232  1.00 87.25           H
ATOM   1905  CB  LEU A 136      -4.292   3.015  -9.472  1.00 87.25           C
ATOM   1906 1HB  LEU A 136      -3.754   2.514  -8.668  1.00 87.25           H
ATOM   1907 2HB  LEU A 136      -3.719   2.857 -10.386  1.00 87.25           H
ATOM   1908  CG  LEU A 136      -4.318   4.515  -9.173  1.00 87.25           C
ATOM   1909  HG  LEU A 136      -5.037   4.692  -8.373  1.00 87.25           H
ATOM   1910  CD1 LEU A 136      -2.956   4.998  -8.670  1.00 87.25           C
ATOM   1911 1HD1 LEU A 136      -2.696   4.464  -7.757  1.00 87.25           H
ATOM   1912 2HD1 LEU A 136      -2.199   4.806  -9.431  1.00 87.25           H
ATOM   1913 3HD1 LEU A 136      -3.003   6.068  -8.465  1.00 87.25           H
ATOM   1914  CD2 LEU A 136      -4.794   5.309 -10.392  1.00 87.25           C
ATOM   1915 1HD2 LEU A 136      -4.117   5.131 -11.228  1.00 87.25           H
ATOM   1916 2HD2 LEU A 136      -5.800   4.990 -10.663  1.00 87.25           H
ATOM   1917 3HD2 LEU A 136      -4.803   6.372 -10.152  1.00 87.25           H
ATOM   1918  HN  LEU A 136      -5.713   2.348  -7.553  1.00 87.25           H
ATOM   1919  N   ILE A 137      -5.237  -0.033  -9.561  1.00 79.81           N
ATOM   1920  CA  ILE A 137      -5.103  -1.375 -10.100  1.00 79.81           C
ATOM   1921  C   ILE A 137      -6.455  -1.838 -10.646  1.00 79.81           C
ATOM   1922  O   ILE A 137      -6.521  -2.462 -11.704  1.00 79.81           O
ATOM   1923  HA  ILE A 137      -4.395  -1.326 -10.928  1.00 79.81           H
ATOM   1924  CB  ILE A 137      -4.508  -2.317  -9.051  1.00 79.81           C
ATOM   1925  HB  ILE A 137      -5.018  -2.140  -8.105  1.00 79.81           H
ATOM   1926  CG1 ILE A 137      -3.024  -2.021  -8.827  1.00 79.81           C
ATOM   1927 1HG1 ILE A 137      -2.452  -2.325  -9.704  1.00 79.81           H
ATOM   1928 2HG1 ILE A 137      -2.878  -0.947  -8.708  1.00 79.81           H
ATOM   1929  CG2 ILE A 137      -4.750  -3.780  -9.428  1.00 79.81           C
ATOM   1930 1HG2 ILE A 137      -5.822  -3.966  -9.496  1.00 79.81           H
ATOM   1931 2HG2 ILE A 137      -4.283  -3.990 -10.391  1.00 79.81           H
ATOM   1932 3HG2 ILE A 137      -4.317  -4.428  -8.666  1.00 79.81           H
ATOM   1933  CD1 ILE A 137      -2.499  -2.753  -7.591  1.00 79.81           C
ATOM   1934 1HD1 ILE A 137      -3.057  -2.429  -6.712  1.00 79.81           H
ATOM   1935 2HD1 ILE A 137      -2.625  -3.828  -7.724  1.00 79.81           H
ATOM   1936 3HD1 ILE A 137      -1.442  -2.525  -7.454  1.00 79.81           H
ATOM   1937  HN  ILE A 137      -5.045   0.051  -8.583  1.00 79.81           H
ATOM   1938  N   MET A 138      -7.501  -1.515  -9.899  1.00 79.06           N
ATOM   1939  CA  MET A 138      -8.853  -1.820 -10.334  1.00 79.06           C
ATOM   1940  C   MET A 138      -9.159  -1.161 -11.680  1.00 79.06           C
ATOM   1941  O   MET A 138      -9.691  -1.804 -12.583  1.00 79.06           O
ATOM   1942  HA  MET A 138      -8.891  -2.905 -10.435  1.00 79.06           H
ATOM   1943  CB  MET A 138      -9.851  -1.324  -9.285  1.00 79.06           C
ATOM   1944 1HB  MET A 138      -9.677  -1.839  -8.340  1.00 79.06           H
ATOM   1945 2HB  MET A 138      -9.693  -0.261  -9.102  1.00 79.06           H
ATOM   1946  CG  MET A 138     -11.291  -1.560  -9.743  1.00 79.06           C
ATOM   1947 1HG  MET A 138     -11.438  -1.141 -10.738  1.00 79.06           H
ATOM   1948 2HG  MET A 138     -11.488  -2.629  -9.815  1.00 79.06           H
ATOM   1949  SD  MET A 138     -12.429  -0.808  -8.591  1.00 79.06           S
ATOM   1950  CE  MET A 138     -12.013   0.913  -8.823  1.00 79.06           C
ATOM   1951 1HE  MET A 138     -10.963   1.069  -8.575  1.00 79.06           H
ATOM   1952 2HE  MET A 138     -12.186   1.191  -9.863  1.00 79.06           H
ATOM   1953 3HE  MET A 138     -12.635   1.528  -8.174  1.00 79.06           H
ATOM   1954  HN  MET A 138      -7.435  -1.054  -9.015  1.00 79.06           H
ATOM   1955  N   CYS A 139      -8.808   0.113 -11.773  1.00 83.98           N
ATOM   1956  CA  CYS A 139      -9.136   0.896 -12.952  1.00 83.98           C
ATOM   1957  C   CYS A 139      -8.357   0.327 -14.139  1.00 83.98           C
ATOM   1958  O   CYS A 139      -8.877   0.256 -15.251  1.00 83.98           O
ATOM   1959  HA  CYS A 139     -10.210   0.791 -13.108  1.00 83.98           H
ATOM   1960  CB  CYS A 139      -8.849   2.384 -12.741  1.00 83.98           C
ATOM   1961 1HB  CYS A 139      -7.824   2.520 -12.398  1.00 83.98           H
ATOM   1962 2HB  CYS A 139      -8.942   2.918 -13.686  1.00 83.98           H
ATOM   1963  SG  CYS A 139     -10.016   3.079 -11.514  1.00 83.98           S
ATOM   1964  HG  CYS A 139      -9.387   2.607 -10.441  1.00 83.98           H
ATOM   1965  HN  CYS A 139      -8.309   0.609 -11.062  1.00 83.98           H
ATOM   1966  N   ILE A 140      -7.122  -0.064 -13.862  1.00 80.60           N
ATOM   1967  CA  ILE A 140      -6.276  -0.654 -14.886  1.00 80.60           C
ATOM   1968  C   ILE A 140      -6.948  -1.915 -15.432  1.00 80.60           C
ATOM   1969  O   ILE A 140      -6.939  -2.155 -16.638  1.00 80.60           O
ATOM   1970  HA  ILE A 140      -6.191   0.070 -15.696  1.00 80.60           H
ATOM   1971  CB  ILE A 140      -4.866  -0.894 -14.343  1.00 80.60           C
ATOM   1972  HB  ILE A 140      -4.952  -1.359 -13.361  1.00 80.60           H
ATOM   1973  CG1 ILE A 140      -4.119   0.427 -14.153  1.00 80.60           C
ATOM   1974 1HG1 ILE A 140      -3.841   0.835 -15.125  1.00 80.60           H
ATOM   1975 2HG1 ILE A 140      -4.776   1.156 -13.678  1.00 80.60           H
ATOM   1976  CG2 ILE A 140      -4.093  -1.867 -15.236  1.00 80.60           C
ATOM   1977 1HG2 ILE A 140      -4.619  -2.820 -15.276  1.00 80.60           H
ATOM   1978 2HG2 ILE A 140      -4.015  -1.452 -16.242  1.00 80.60           H
ATOM   1979 3HG2 ILE A 140      -3.094  -2.020 -14.828  1.00 80.60           H
ATOM   1980  CD1 ILE A 140      -2.864   0.230 -13.300  1.00 80.60           C
ATOM   1981 1HD1 ILE A 140      -3.148  -0.154 -12.320  1.00 80.60           H
ATOM   1982 2HD1 ILE A 140      -2.199  -0.480 -13.791  1.00 80.60           H
ATOM   1983 3HD1 ILE A 140      -2.352   1.185 -13.181  1.00 80.60           H
ATOM   1984  HN  ILE A 140      -6.699   0.016 -12.959  1.00 80.60           H
ATOM   1985  N   SER A 141      -7.515  -2.688 -14.517  1.00 75.85           N
ATOM   1986  CA  SER A 141      -8.115  -3.961 -14.881  1.00 75.85           C
ATOM   1987  C   SER A 141      -9.312  -3.729 -15.806  1.00 75.85           C
ATOM   1988  O   SER A 141      -9.474  -4.430 -16.804  1.00 75.85           O
ATOM   1989  HA  SER A 141      -7.331  -4.512 -15.400  1.00 75.85           H
ATOM   1990  CB  SER A 141      -8.548  -4.741 -13.638  1.00 75.85           C
ATOM   1991 1HB  SER A 141      -9.274  -4.153 -13.076  1.00 75.85           H
ATOM   1992 2HB  SER A 141      -9.049  -5.660 -13.942  1.00 75.85           H
ATOM   1993  OG  SER A 141      -7.443  -5.060 -12.796  1.00 75.85           O
ATOM   1994  HG  SER A 141      -7.305  -4.334 -12.123  1.00 75.85           H
ATOM   1995  HN  SER A 141      -7.567  -2.459 -13.545  1.00 75.85           H
ATOM   1996  N   VAL A 142     -10.119  -2.744 -15.441  1.00 76.96           N
ATOM   1997  CA  VAL A 142     -11.286  -2.399 -16.235  1.00 76.96           C
ATOM   1998  C   VAL A 142     -10.834  -1.931 -17.620  1.00 76.96           C
ATOM   1999  O   VAL A 142     -11.417  -2.319 -18.631  1.00 76.96           O
ATOM   2000  HA  VAL A 142     -11.885  -3.303 -16.349  1.00 76.96           H
ATOM   2001  CB  VAL A 142     -12.132  -1.359 -15.498  1.00 76.96           C
ATOM   2002  HB  VAL A 142     -11.490  -0.508 -15.267  1.00 76.96           H
ATOM   2003  CG1 VAL A 142     -13.276  -0.857 -16.382  1.00 76.96           C
ATOM   2004 1HG1 VAL A 142     -12.866  -0.400 -17.283  1.00 76.96           H
ATOM   2005 2HG1 VAL A 142     -13.916  -1.695 -16.658  1.00 76.96           H
ATOM   2006 3HG1 VAL A 142     -13.861  -0.119 -15.834  1.00 76.96           H
ATOM   2007  CG2 VAL A 142     -12.664  -1.920 -14.178  1.00 76.96           C
ATOM   2008 1HG2 VAL A 142     -13.282  -2.795 -14.378  1.00 76.96           H
ATOM   2009 2HG2 VAL A 142     -11.827  -2.205 -13.541  1.00 76.96           H
ATOM   2010 3HG2 VAL A 142     -13.261  -1.160 -13.675  1.00 76.96           H
ATOM   2011  HN  VAL A 142      -9.987  -2.187 -14.621  1.00 76.96           H
ATOM   2012  N   ASP A 143      -9.800  -1.103 -17.621  1.00 78.22           N
ATOM   2013  CA  ASP A 143      -9.329  -0.495 -18.854  1.00 78.22           C
ATOM   2014  C   ASP A 143      -8.841  -1.590 -19.804  1.00 78.22           C
ATOM   2015  O   ASP A 143      -9.098  -1.535 -21.006  1.00 78.22           O
ATOM   2016  HA  ASP A 143     -10.187   0.049 -19.251  1.00 78.22           H
ATOM   2017  CB  ASP A 143      -8.161   0.456 -18.588  1.00 78.22           C
ATOM   2018 1HB  ASP A 143      -8.415   1.131 -17.771  1.00 78.22           H
ATOM   2019 2HB  ASP A 143      -7.288  -0.114 -18.271  1.00 78.22           H
ATOM   2020  CG  ASP A 143      -7.819   1.268 -19.839  1.00 78.22           C
ATOM   2021  OD1 ASP A 143      -8.765   1.851 -20.413  1.00 78.22           O
ATOM   2022  OD2 ASP A 143      -6.621   1.288 -20.194  1.00 78.22           O
ATOM   2023  HN  ASP A 143      -9.287  -0.847 -16.801  1.00 78.22           H
ATOM   2024  N   ARG A 144      -8.145  -2.560 -19.229  1.00 73.70           N
ATOM   2025  CA  ARG A 144      -7.628  -3.673 -20.008  1.00 73.70           C
ATOM   2026  C   ARG A 144      -8.779  -4.451 -20.650  1.00 73.70           C
ATOM   2027  O   ARG A 144      -8.713  -4.807 -21.825  1.00 73.70           O
ATOM   2028  HA  ARG A 144      -6.995  -3.213 -20.766  1.00 73.70           H
ATOM   2029  CB  ARG A 144      -6.806  -4.622 -19.134  1.00 73.70           C
ATOM   2030 1HB  ARG A 144      -7.285  -4.733 -18.161  1.00 73.70           H
ATOM   2031 2HB  ARG A 144      -6.778  -5.611 -19.590  1.00 73.70           H
ATOM   2032  CG  ARG A 144      -5.379  -4.099 -18.949  1.00 73.70           C
ATOM   2033 1HG  ARG A 144      -4.919  -3.937 -19.924  1.00 73.70           H
ATOM   2034 2HG  ARG A 144      -5.405  -3.134 -18.444  1.00 73.70           H
ATOM   2035  CD  ARG A 144      -4.535  -5.084 -18.138  1.00 73.70           C
ATOM   2036 1HD  ARG A 144      -4.861  -5.083 -17.097  1.00 73.70           H
ATOM   2037 2HD  ARG A 144      -4.679  -6.096 -18.515  1.00 73.70           H
ATOM   2038  NE  ARG A 144      -3.105  -4.712 -18.220  1.00 73.70           N
ATOM   2039  HE  ARG A 144      -2.868  -3.865 -18.695  1.00 73.70           H
ATOM   2040  CZ  ARG A 144      -2.109  -5.440 -17.697  1.00 73.70           C
ATOM   2041  NH1 ARG A 144      -2.369  -6.584 -17.050  1.00 73.70           N
ATOM   2042 1HH1 ARG A 144      -3.312  -6.900 -16.954  1.00 73.70           H
ATOM   2043 2HH1 ARG A 144      -1.619  -7.121 -16.663  1.00 73.70           H
ATOM   2044  NH2 ARG A 144      -0.848  -5.006 -17.832  1.00 73.70           N
ATOM   2045 1HH2 ARG A 144      -0.093  -5.537 -17.448  1.00 73.70           H
ATOM   2046 2HH2 ARG A 144      -0.662  -4.151 -18.316  1.00 73.70           H
ATOM   2047  HN  ARG A 144      -7.934  -2.594 -18.252  1.00 73.70           H
ATOM   2048  N   TYR A 145      -9.807  -4.692 -19.849  1.00 72.31           N
ATOM   2049  CA  TYR A 145     -10.979  -5.405 -20.330  1.00 72.31           C
ATOM   2050  C   TYR A 145     -11.589  -4.700 -21.543  1.00 72.31           C
ATOM   2051  O   TYR A 145     -11.861  -5.334 -22.562  1.00 72.31           O
ATOM   2052  HA  TYR A 145     -10.666  -6.408 -20.621  1.00 72.31           H
ATOM   2053  CB  TYR A 145     -11.988  -5.382 -19.180  1.00 72.31           C
ATOM   2054 1HB  TYR A 145     -11.653  -6.069 -18.403  1.00 72.31           H
ATOM   2055 2HB  TYR A 145     -11.999  -4.384 -18.741  1.00 72.31           H
ATOM   2056  CG  TYR A 145     -13.412  -5.757 -19.594  1.00 72.31           C
ATOM   2057  CD1 TYR A 145     -14.375  -4.777 -19.719  1.00 72.31           C
ATOM   2058  HD1 TYR A 145     -14.122  -3.736 -19.523  1.00 72.31           H
ATOM   2059  CD2 TYR A 145     -13.733  -7.076 -19.843  1.00 72.31           C
ATOM   2060  HD2 TYR A 145     -12.972  -7.850 -19.744  1.00 72.31           H
ATOM   2061  CE1 TYR A 145     -15.716  -5.131 -20.109  1.00 72.31           C
ATOM   2062  HE1 TYR A 145     -16.486  -4.367 -20.211  1.00 72.31           H
ATOM   2063  CE2 TYR A 145     -15.073  -7.430 -20.233  1.00 72.31           C
ATOM   2064  HE2 TYR A 145     -15.340  -8.468 -20.432  1.00 72.31           H
ATOM   2065  CZ  TYR A 145     -15.998  -6.440 -20.347  1.00 72.31           C
ATOM   2066  OH  TYR A 145     -17.264  -6.774 -20.715  1.00 72.31           O
ATOM   2067  HH  TYR A 145     -17.328  -7.760 -20.865  1.00 72.31           H
ATOM   2068  HN  TYR A 145      -9.848  -4.410 -18.891  1.00 72.31           H
ATOM   2069  N   ILE A 146     -11.788  -3.399 -21.393  1.00 74.25           N
ATOM   2070  CA  ILE A 146     -12.428  -2.615 -22.436  1.00 74.25           C
ATOM   2071  C   ILE A 146     -11.576  -2.672 -23.706  1.00 74.25           C
ATOM   2072  O   ILE A 146     -12.106  -2.822 -24.806  1.00 74.25           O
ATOM   2073  HA  ILE A 146     -13.393  -3.076 -22.647  1.00 74.25           H
ATOM   2074  CB  ILE A 146     -12.703  -1.192 -21.944  1.00 74.25           C
ATOM   2075  HB  ILE A 146     -11.782  -0.793 -21.520  1.00 74.25           H
ATOM   2076  CG1 ILE A 146     -13.752  -1.191 -20.830  1.00 74.25           C
ATOM   2077 1HG1 ILE A 146     -14.727  -1.445 -21.244  1.00 74.25           H
ATOM   2078 2HG1 ILE A 146     -13.508  -1.957 -20.095  1.00 74.25           H
ATOM   2079  CG2 ILE A 146     -13.099  -0.278 -23.105  1.00 74.25           C
ATOM   2080 1HG2 ILE A 146     -12.289  -0.245 -23.834  1.00 74.25           H
ATOM   2081 2HG2 ILE A 146     -14.000  -0.664 -23.581  1.00 74.25           H
ATOM   2082 3HG2 ILE A 146     -13.289   0.727 -22.728  1.00 74.25           H
ATOM   2083  CD1 ILE A 146     -13.823   0.176 -20.146  1.00 74.25           C
ATOM   2084 1HD1 ILE A 146     -12.852   0.416 -19.713  1.00 74.25           H
ATOM   2085 2HD1 ILE A 146     -14.091   0.936 -20.880  1.00 74.25           H
ATOM   2086 3HD1 ILE A 146     -14.576   0.149 -19.359  1.00 74.25           H
ATOM   2087  HN  ILE A 146     -11.522  -2.882 -20.580  1.00 74.25           H
ATOM   2088  N   ALA A 147     -10.271  -2.550 -23.512  1.00 73.97           N
ATOM   2089  CA  ALA A 147      -9.352  -2.470 -24.634  1.00 73.97           C
ATOM   2090  C   ALA A 147      -9.420  -3.771 -25.436  1.00 73.97           C
ATOM   2091  O   ALA A 147      -9.163  -3.776 -26.639  1.00 73.97           O
ATOM   2092  HA  ALA A 147      -9.673  -1.644 -25.268  1.00 73.97           H
ATOM   2093  CB  ALA A 147      -7.941  -2.176 -24.118  1.00 73.97           C
ATOM   2094 1HB  ALA A 147      -7.941  -1.228 -23.581  1.00 73.97           H
ATOM   2095 2HB  ALA A 147      -7.626  -2.975 -23.446  1.00 73.97           H
ATOM   2096 3HB  ALA A 147      -7.252  -2.117 -24.960  1.00 73.97           H
ATOM   2097  HN  ALA A 147      -9.842  -2.505 -22.609  1.00 73.97           H
ATOM   2098  N   ILE A 148      -9.767  -4.842 -24.738  1.00 69.66           N
ATOM   2099  CA  ILE A 148      -9.789  -6.160 -25.351  1.00 69.66           C
ATOM   2100  C   ILE A 148     -11.172  -6.414 -25.954  1.00 69.66           C
ATOM   2101  O   ILE A 148     -11.284  -6.850 -27.098  1.00 69.66           O
ATOM   2102  HA  ILE A 148      -9.056  -6.158 -26.157  1.00 69.66           H
ATOM   2103  CB  ILE A 148      -9.352  -7.226 -24.344  1.00 69.66           C
ATOM   2104  HB  ILE A 148      -9.929  -7.089 -23.430  1.00 69.66           H
ATOM   2105  CG1 ILE A 148      -7.876  -7.061 -23.977  1.00 69.66           C
ATOM   2106 1HG1 ILE A 148      -7.253  -7.344 -24.826  1.00 69.66           H
ATOM   2107 2HG1 ILE A 148      -7.666  -6.013 -23.762  1.00 69.66           H
ATOM   2108  CG2 ILE A 148      -9.660  -8.631 -24.866  1.00 69.66           C
ATOM   2109 1HG2 ILE A 148     -10.732  -8.729 -25.036  1.00 69.66           H
ATOM   2110 2HG2 ILE A 148      -9.127  -8.795 -25.803  1.00 69.66           H
ATOM   2111 3HG2 ILE A 148      -9.339  -9.370 -24.131  1.00 69.66           H
ATOM   2112  CD1 ILE A 148      -7.514  -7.919 -22.763  1.00 69.66           C
ATOM   2113 1HD1 ILE A 148      -8.122  -7.617 -21.910  1.00 69.66           H
ATOM   2114 2HD1 ILE A 148      -7.702  -8.968 -22.991  1.00 69.66           H
ATOM   2115 3HD1 ILE A 148      -6.459  -7.783 -22.524  1.00 69.66           H
ATOM   2116  HN  ILE A 148     -10.029  -4.820 -23.773  1.00 69.66           H
ATOM   2117  N   ALA A 149     -12.192  -6.129 -25.157  1.00 69.92           N
ATOM   2118  CA  ALA A 149     -13.549  -6.504 -25.515  1.00 69.92           C
ATOM   2119  C   ALA A 149     -14.036  -5.610 -26.657  1.00 69.92           C
ATOM   2120  O   ALA A 149     -14.703  -6.080 -27.577  1.00 69.92           O
ATOM   2121  HA  ALA A 149     -13.528  -7.538 -25.858  1.00 69.92           H
ATOM   2122  CB  ALA A 149     -14.447  -6.413 -24.279  1.00 69.92           C
ATOM   2123 1HB  ALA A 149     -14.074  -7.088 -23.509  1.00 69.92           H
ATOM   2124 2HB  ALA A 149     -14.440  -5.391 -23.900  1.00 69.92           H
ATOM   2125 3HB  ALA A 149     -15.465  -6.694 -24.548  1.00 69.92           H
ATOM   2126  HN  ALA A 149     -12.102  -5.652 -24.282  1.00 69.92           H
ATOM   2127  N   GLN A 150     -13.684  -4.336 -26.560  1.00 72.43           N
ATOM   2128  CA  GLN A 150     -14.233  -3.337 -27.461  1.00 72.43           C
ATOM   2129  C   GLN A 150     -13.108  -2.647 -28.236  1.00 72.43           C
ATOM   2130  O   GLN A 150     -13.110  -1.426 -28.383  1.00 72.43           O
ATOM   2131  HA  GLN A 150     -14.872  -3.889 -28.151  1.00 72.43           H
ATOM   2132  CB  GLN A 150     -15.081  -2.317 -26.699  1.00 72.43           C
ATOM   2133 1HB  GLN A 150     -14.457  -1.785 -25.981  1.00 72.43           H
ATOM   2134 2HB  GLN A 150     -15.472  -1.573 -27.393  1.00 72.43           H
ATOM   2135  CG  GLN A 150     -16.239  -3.001 -25.970  1.00 72.43           C
ATOM   2136 1HG  GLN A 150     -16.682  -3.759 -26.616  1.00 72.43           H
ATOM   2137 2HG  GLN A 150     -15.863  -3.516 -25.086  1.00 72.43           H
ATOM   2138  CD  GLN A 150     -17.306  -1.985 -25.560  1.00 72.43           C
ATOM   2139  OE1 GLN A 150     -17.226  -0.806 -25.864  1.00 72.43           O
ATOM   2140  NE2 GLN A 150     -18.306  -2.505 -24.854  1.00 72.43           N
ATOM   2141 1HE2 GLN A 150     -18.310  -3.481 -24.639  1.00 72.43           H
ATOM   2142 2HE2 GLN A 150     -19.053  -1.920 -24.539  1.00 72.43           H
ATOM   2143  HN  GLN A 150     -13.039  -3.984 -25.882  1.00 72.43           H
ATOM   2144  N   ALA A 151     -12.175  -3.459 -28.711  1.00 65.73           N
ATOM   2145  CA  ALA A 151     -10.922  -2.936 -29.230  1.00 65.73           C
ATOM   2146  C   ALA A 151     -11.215  -1.786 -30.195  1.00 65.73           C
ATOM   2147  O   ALA A 151     -10.547  -0.754 -30.158  1.00 65.73           O
ATOM   2148  HA  ALA A 151     -10.347  -2.554 -28.386  1.00 65.73           H
ATOM   2149  CB  ALA A 151     -10.133  -4.067 -29.893  1.00 65.73           C
ATOM   2150 1HB  ALA A 151      -9.925  -4.845 -29.158  1.00 65.73           H
ATOM   2151 2HB  ALA A 151     -10.718  -4.487 -30.711  1.00 65.73           H
ATOM   2152 3HB  ALA A 151      -9.194  -3.675 -30.282  1.00 65.73           H
ATOM   2153  HN  ALA A 151     -12.264  -4.454 -28.744  1.00 65.73           H
ATOM   2154  N   MET A 152     -12.216  -2.002 -31.036  1.00 67.79           N
ATOM   2155  CA  MET A 152     -12.561  -1.026 -32.055  1.00 67.79           C
ATOM   2156  C   MET A 152     -13.072   0.270 -31.422  1.00 67.79           C
ATOM   2157  O   MET A 152     -12.573   1.352 -31.726  1.00 67.79           O
ATOM   2158  HA  MET A 152     -11.638  -0.832 -32.601  1.00 67.79           H
ATOM   2159  CB  MET A 152     -13.639  -1.605 -32.974  1.00 67.79           C
ATOM   2160 1HB  MET A 152     -14.421  -2.071 -32.374  1.00 67.79           H
ATOM   2161 2HB  MET A 152     -14.109  -0.802 -33.541  1.00 67.79           H
ATOM   2162  CG  MET A 152     -13.044  -2.635 -33.936  1.00 67.79           C
ATOM   2163 1HG  MET A 152     -11.956  -2.626 -33.864  1.00 67.79           H
ATOM   2164 2HG  MET A 152     -13.373  -3.637 -33.659  1.00 67.79           H
ATOM   2165  SD  MET A 152     -13.547  -2.270 -35.609  1.00 67.79           S
ATOM   2166  CE  MET A 152     -15.258  -2.773 -35.534  1.00 67.79           C
ATOM   2167 1HE  MET A 152     -15.316  -3.830 -35.275  1.00 67.79           H
ATOM   2168 2HE  MET A 152     -15.777  -2.184 -34.778  1.00 67.79           H
ATOM   2169 3HE  MET A 152     -15.727  -2.611 -36.505  1.00 67.79           H
ATOM   2170  HN  MET A 152     -12.784  -2.825 -31.030  1.00 67.79           H
ATOM   2171  N   ARG A 153     -14.061   0.117 -30.554  1.00 67.69           N
ATOM   2172  CA  ARG A 153     -14.656   1.263 -29.887  1.00 67.69           C
ATOM   2173  C   ARG A 153     -13.623   1.953 -28.995  1.00 67.69           C
ATOM   2174  O   ARG A 153     -13.653   3.172 -28.833  1.00 67.69           O
ATOM   2175  HA  ARG A 153     -14.978   1.919 -30.696  1.00 67.69           H
ATOM   2176  CB  ARG A 153     -15.856   0.843 -29.036  1.00 67.69           C
ATOM   2177 1HB  ARG A 153     -15.584  -0.010 -28.414  1.00 67.69           H
ATOM   2178 2HB  ARG A 153     -16.130   1.654 -28.361  1.00 67.69           H
ATOM   2179  CG  ARG A 153     -17.053   0.478 -29.916  1.00 67.69           C
ATOM   2180 1HG  ARG A 153     -17.270   1.300 -30.599  1.00 67.69           H
ATOM   2181 2HG  ARG A 153     -16.807  -0.389 -30.529  1.00 67.69           H
ATOM   2182  CD  ARG A 153     -18.287   0.175 -29.065  1.00 67.69           C
ATOM   2183 1HD  ARG A 153     -18.121  -0.727 -28.476  1.00 67.69           H
ATOM   2184 2HD  ARG A 153     -18.462   0.988 -28.361  1.00 67.69           H
ATOM   2185  NE  ARG A 153     -19.471  -0.002 -29.936  1.00 67.69           N
ATOM   2186  HE  ARG A 153     -19.344   0.085 -30.924  1.00 67.69           H
ATOM   2187  CZ  ARG A 153     -20.703  -0.272 -29.483  1.00 67.69           C
ATOM   2188  NH1 ARG A 153     -20.932  -0.400 -28.169  1.00 67.69           N
ATOM   2189 1HH1 ARG A 153     -20.180  -0.294 -27.518  1.00 67.69           H
ATOM   2190 2HH1 ARG A 153     -21.854  -0.602 -27.840  1.00 67.69           H
ATOM   2191  NH2 ARG A 153     -21.703  -0.413 -30.365  1.00 67.69           N
ATOM   2192 1HH2 ARG A 153     -22.628  -0.614 -30.043  1.00 67.69           H
ATOM   2193 2HH2 ARG A 153     -21.524  -0.316 -31.344  1.00 67.69           H
ATOM   2194  HN  ARG A 153     -14.454  -0.768 -30.305  1.00 67.69           H
ATOM   2195  N   ALA A 154     -12.733   1.144 -28.439  1.00 68.61           N
ATOM   2196  CA  ALA A 154     -11.736   1.651 -27.512  1.00 68.61           C
ATOM   2197  C   ALA A 154     -10.800   2.610 -28.251  1.00 68.61           C
ATOM   2198  O   ALA A 154     -10.241   3.525 -27.648  1.00 68.61           O
ATOM   2199  HA  ALA A 154     -12.259   2.200 -26.729  1.00 68.61           H
ATOM   2200  CB  ALA A 154     -10.986   0.479 -26.876  1.00 68.61           C
ATOM   2201 1HB  ALA A 154     -11.692  -0.155 -26.339  1.00 68.61           H
ATOM   2202 2HB  ALA A 154     -10.494  -0.103 -27.655  1.00 68.61           H
ATOM   2203 3HB  ALA A 154     -10.238   0.860 -26.181  1.00 68.61           H
ATOM   2204  HN  ALA A 154     -12.686   0.160 -28.613  1.00 68.61           H
ATOM   2205  N   HIS A 155     -10.658   2.367 -29.546  1.00 69.76           N
ATOM   2206  CA  HIS A 155      -9.759   3.165 -30.363  1.00 69.76           C
ATOM   2207  C   HIS A 155     -10.377   4.542 -30.611  1.00 69.76           C
ATOM   2208  O   HIS A 155      -9.711   5.564 -30.452  1.00 69.76           O
ATOM   2209  HA  HIS A 155      -8.840   3.287 -29.789  1.00 69.76           H
ATOM   2210  CB  HIS A 155      -9.407   2.431 -31.658  1.00 69.76           C
ATOM   2211 1HB  HIS A 155      -9.122   1.407 -31.418  1.00 69.76           H
ATOM   2212 2HB  HIS A 155     -10.296   2.376 -32.286  1.00 69.76           H
ATOM   2213  CG  HIS A 155      -8.291   3.076 -32.446  1.00 69.76           C
ATOM   2214  ND1 HIS A 155      -8.516   4.044 -33.409  1.00 69.76           N
ATOM   2215  HD1 HIS A 155      -9.409   4.406 -33.677  1.00 69.76           H
ATOM   2216  CD2 HIS A 155      -6.942   2.883 -32.402  1.00 69.76           C
ATOM   2217  HD2 HIS A 155      -6.419   2.185 -31.748  1.00 69.76           H
ATOM   2218  CE1 HIS A 155      -7.348   4.409 -33.916  1.00 69.76           C
ATOM   2219  HE1 HIS A 155      -7.193   5.154 -34.696  1.00 69.76           H
ATOM   2220  NE2 HIS A 155      -6.373   3.688 -33.291  1.00 69.76           N
ATOM   2221  HN  HIS A 155     -11.142   1.642 -30.035  1.00 69.76           H
ATOM   2222  N   THR A 156     -11.645   4.526 -30.997  1.00 72.18           N
ATOM   2223  CA  THR A 156     -12.324   5.750 -31.386  1.00 72.18           C
ATOM   2224  C   THR A 156     -12.514   6.663 -30.173  1.00 72.18           C
ATOM   2225  O   THR A 156     -12.503   7.886 -30.304  1.00 72.18           O
ATOM   2226  HA  THR A 156     -11.691   6.285 -32.093  1.00 72.18           H
ATOM   2227  CB  THR A 156     -13.639   5.364 -32.068  1.00 72.18           C
ATOM   2228  HB  THR A 156     -14.252   6.245 -32.257  1.00 72.18           H
ATOM   2229  OG1 THR A 156     -14.210   4.393 -31.196  1.00 72.18           O
ATOM   2230  HG1 THR A 156     -15.187   4.295 -31.387  1.00 72.18           H
ATOM   2231  CG2 THR A 156     -13.418   4.605 -33.378  1.00 72.18           C
ATOM   2232 1HG2 THR A 156     -12.862   3.689 -33.178  1.00 72.18           H
ATOM   2233 2HG2 THR A 156     -12.851   5.230 -34.069  1.00 72.18           H
ATOM   2234 3HG2 THR A 156     -14.382   4.356 -33.820  1.00 72.18           H
ATOM   2235  HN  THR A 156     -12.204   3.698 -31.046  1.00 72.18           H
ATOM   2236  N   TRP A 157     -12.684   6.034 -29.019  1.00 76.41           N
ATOM   2237  CA  TRP A 157     -13.032   6.764 -27.812  1.00 76.41           C
ATOM   2238  C   TRP A 157     -11.747   7.002 -27.017  1.00 76.41           C
ATOM   2239  O   TRP A 157     -11.794   7.229 -25.809  1.00 76.41           O
ATOM   2240  HA  TRP A 157     -13.466   7.718 -28.113  1.00 76.41           H
ATOM   2241  CB  TRP A 157     -14.103   6.021 -27.011  1.00 76.41           C
ATOM   2242 1HB  TRP A 157     -13.825   4.970 -26.940  1.00 76.41           H
ATOM   2243 2HB  TRP A 157     -14.120   6.415 -25.995  1.00 76.41           H
ATOM   2244  CG  TRP A 157     -15.508   6.123 -27.606  1.00 76.41           C
ATOM   2245  CD1 TRP A 157     -15.850   6.303 -28.890  1.00 76.41           C
ATOM   2246  HD1 TRP A 157     -15.135   6.404 -29.706  1.00 76.41           H
ATOM   2247  CD2 TRP A 157     -16.756   6.043 -26.885  1.00 76.41           C
ATOM   2248  NE1 TRP A 157     -17.220   6.345 -29.047  1.00 76.41           N
ATOM   2249  HE1 TRP A 157     -17.714   6.470 -29.908  1.00 76.41           H
ATOM   2250  CE2 TRP A 157     -17.788   6.182 -27.789  1.00 76.41           C
ATOM   2251  CE3 TRP A 157     -17.003   5.859 -25.513  1.00 76.41           C
ATOM   2252  HE3 TRP A 157     -16.205   5.747 -24.779  1.00 76.41           H
ATOM   2253  CZ2 TRP A 157     -19.139   6.151 -27.421  1.00 76.41           C
ATOM   2254  HZ2 TRP A 157     -19.937   6.263 -28.155  1.00 76.41           H
ATOM   2255  CZ3 TRP A 157     -18.358   5.831 -25.161  1.00 76.41           C
ATOM   2256  HZ3 TRP A 157     -18.605   5.691 -24.109  1.00 76.41           H
ATOM   2257  CH2 TRP A 157     -19.409   5.969 -26.060  1.00 76.41           C
ATOM   2258  HH2 TRP A 157     -20.440   5.936 -25.706  1.00 76.41           H
ATOM   2259  HN  TRP A 157     -12.588   5.045 -28.902  1.00 76.41           H
ATOM   2260  N   ARG A 158     -10.630   6.941 -27.726  1.00 76.00           N
ATOM   2261  CA  ARG A 158      -9.329   6.966 -27.078  1.00 76.00           C
ATOM   2262  C   ARG A 158      -9.159   8.261 -26.281  1.00 76.00           C
ATOM   2263  O   ARG A 158      -8.692   8.236 -25.143  1.00 76.00           O
ATOM   2264  HA  ARG A 158      -9.329   6.097 -26.420  1.00 76.00           H
ATOM   2265  CB  ARG A 158      -8.200   6.855 -28.105  1.00 76.00           C
ATOM   2266 1HB  ARG A 158      -8.360   5.980 -28.734  1.00 76.00           H
ATOM   2267 2HB  ARG A 158      -8.213   7.726 -28.761  1.00 76.00           H
ATOM   2268  CG  ARG A 158      -6.839   6.751 -27.414  1.00 76.00           C
ATOM   2269 1HG  ARG A 158      -6.673   7.634 -26.796  1.00 76.00           H
ATOM   2270 2HG  ARG A 158      -6.831   5.889 -26.747  1.00 76.00           H
ATOM   2271  CD  ARG A 158      -5.712   6.620 -28.440  1.00 76.00           C
ATOM   2272 1HD  ARG A 158      -5.915   5.785 -29.110  1.00 76.00           H
ATOM   2273 2HD  ARG A 158      -5.663   7.518 -29.055  1.00 76.00           H
ATOM   2274  NE  ARG A 158      -4.420   6.410 -27.748  1.00 76.00           N
ATOM   2275  HE  ARG A 158      -4.377   6.600 -26.767  1.00 76.00           H
ATOM   2276  CZ  ARG A 158      -3.304   5.982 -28.355  1.00 76.00           C
ATOM   2277  NH1 ARG A 158      -3.304   5.713 -29.667  1.00 76.00           N
ATOM   2278 1HH1 ARG A 158      -4.141   5.831 -30.202  1.00 76.00           H
ATOM   2279 2HH1 ARG A 158      -2.467   5.394 -30.112  1.00 76.00           H
ATOM   2280  NH2 ARG A 158      -2.189   5.827 -27.628  1.00 76.00           N
ATOM   2281 1HH2 ARG A 158      -1.348   5.509 -28.066  1.00 76.00           H
ATOM   2282 2HH2 ARG A 158      -2.198   6.031 -26.649  1.00 76.00           H
ATOM   2283  HN  ARG A 158     -10.604   6.875 -28.724  1.00 76.00           H
ATOM   2284  N   GLU A 159      -9.547   9.361 -26.909  1.00 78.86           N
ATOM   2285  CA  GLU A 159      -9.365  10.670 -26.307  1.00 78.86           C
ATOM   2286  C   GLU A 159     -10.282  10.828 -25.092  1.00 78.86           C
ATOM   2287  O   GLU A 159      -9.839  11.256 -24.027  1.00 78.86           O
ATOM   2288  HA  GLU A 159      -8.323  10.701 -25.991  1.00 78.86           H
ATOM   2289  CB  GLU A 159      -9.613  11.783 -27.328  1.00 78.86           C
ATOM   2290 1HB  GLU A 159     -10.536  11.583 -27.872  1.00 78.86           H
ATOM   2291 2HB  GLU A 159      -9.609  12.750 -26.826  1.00 78.86           H
ATOM   2292  CG  GLU A 159      -8.491  11.832 -28.367  1.00 78.86           C
ATOM   2293 1HG  GLU A 159      -7.524  11.827 -27.865  1.00 78.86           H
ATOM   2294 2HG  GLU A 159      -8.530  10.941 -28.993  1.00 78.86           H
ATOM   2295  CD  GLU A 159      -8.610  13.082 -29.243  1.00 78.86           C
ATOM   2296  OE1 GLU A 159      -7.582  13.446 -29.854  1.00 78.86           O
ATOM   2297  OE2 GLU A 159      -9.725  13.644 -29.281  1.00 78.86           O
ATOM   2298  HN  GLU A 159      -9.978   9.367 -27.811  1.00 78.86           H
ATOM   2299  N   LYS A 160     -11.543  10.474 -25.292  1.00 82.10           N
ATOM   2300  CA  LYS A 160     -12.523  10.561 -24.223  1.00 82.10           C
ATOM   2301  C   LYS A 160     -12.044   9.734 -23.028  1.00 82.10           C
ATOM   2302  O   LYS A 160     -12.154  10.169 -21.883  1.00 82.10           O
ATOM   2303  HA  LYS A 160     -12.582  11.606 -23.918  1.00 82.10           H
ATOM   2304  CB  LYS A 160     -13.909  10.160 -24.732  1.00 82.10           C
ATOM   2305 1HB  LYS A 160     -13.837   9.232 -25.301  1.00 82.10           H
ATOM   2306 2HB  LYS A 160     -14.569   9.965 -23.887  1.00 82.10           H
ATOM   2307  CG  LYS A 160     -14.509  11.258 -25.612  1.00 82.10           C
ATOM   2308 1HG  LYS A 160     -14.483  12.210 -25.081  1.00 82.10           H
ATOM   2309 2HG  LYS A 160     -13.905  11.379 -26.512  1.00 82.10           H
ATOM   2310  CD  LYS A 160     -15.950  10.924 -26.000  1.00 82.10           C
ATOM   2311 1HD  LYS A 160     -15.966  10.022 -26.613  1.00 82.10           H
ATOM   2312 2HD  LYS A 160     -16.532  10.710 -25.104  1.00 82.10           H
ATOM   2313  CE  LYS A 160     -16.594  12.080 -26.768  1.00 82.10           C
ATOM   2314 1HE  LYS A 160     -16.543  12.992 -26.174  1.00 82.10           H
ATOM   2315 2HE  LYS A 160     -16.039  12.268 -27.687  1.00 82.10           H
ATOM   2316  NZ  LYS A 160     -18.004  11.768 -27.088  1.00 82.10           N
ATOM   2317 1HZ  LYS A 160     -18.414  12.543 -27.599  1.00 82.10           H
ATOM   2318 2HZ  LYS A 160     -18.045  10.930 -27.657  1.00 82.10           H
ATOM   2319 3HZ  LYS A 160     -18.521  11.619 -26.229  1.00 82.10           H
ATOM   2320  HN  LYS A 160     -11.896  10.133 -26.163  1.00 82.10           H
ATOM   2321  N   ARG A 161     -11.522   8.555 -23.337  1.00 82.20           N
ATOM   2322  CA  ARG A 161     -11.038   7.658 -22.302  1.00 82.20           C
ATOM   2323  C   ARG A 161      -9.903   8.317 -21.515  1.00 82.20           C
ATOM   2324  O   ARG A 161      -9.794   8.133 -20.304  1.00 82.20           O
ATOM   2325  HA  ARG A 161     -11.903   7.475 -21.664  1.00 82.20           H
ATOM   2326  CB  ARG A 161     -10.536   6.343 -22.903  1.00 82.20           C
ATOM   2327 1HB  ARG A 161      -9.854   6.554 -23.727  1.00 82.20           H
ATOM   2328 2HB  ARG A 161      -9.969   5.789 -22.155  1.00 82.20           H
ATOM   2329  CG  ARG A 161     -11.702   5.489 -23.404  1.00 82.20           C
ATOM   2330 1HG  ARG A 161     -12.272   5.112 -22.555  1.00 82.20           H
ATOM   2331 2HG  ARG A 161     -12.380   6.104 -23.995  1.00 82.20           H
ATOM   2332  CD  ARG A 161     -11.200   4.317 -24.250  1.00 82.20           C
ATOM   2333 1HD  ARG A 161     -12.039   3.827 -24.743  1.00 82.20           H
ATOM   2334 2HD  ARG A 161     -10.538   4.682 -25.035  1.00 82.20           H
ATOM   2335  NE  ARG A 161     -10.481   3.347 -23.394  1.00 82.20           N
ATOM   2336  HE  ARG A 161     -10.669   3.359 -22.412  1.00 82.20           H
ATOM   2337  CZ  ARG A 161      -9.593   2.454 -23.853  1.00 82.20           C
ATOM   2338  NH1 ARG A 161      -9.302   2.394 -25.159  1.00 82.20           N
ATOM   2339 1HH1 ARG A 161      -9.748   3.018 -25.800  1.00 82.20           H
ATOM   2340 2HH1 ARG A 161      -8.638   1.725 -25.493  1.00 82.20           H
ATOM   2341  NH2 ARG A 161      -9.001   1.622 -22.985  1.00 82.20           N
ATOM   2342 1HH2 ARG A 161      -8.336   0.950 -23.311  1.00 82.20           H
ATOM   2343 2HH2 ARG A 161      -9.223   1.674 -22.011  1.00 82.20           H
ATOM   2344  HN  ARG A 161     -11.427   8.213 -24.271  1.00 82.20           H
ATOM   2345  N   LEU A 162      -9.086   9.071 -22.236  1.00 84.01           N
ATOM   2346  CA  LEU A 162      -7.963   9.758 -21.621  1.00 84.01           C
ATOM   2347  C   LEU A 162      -8.489  10.819 -20.652  1.00 84.01           C
ATOM   2348  O   LEU A 162      -7.958  10.979 -19.554  1.00 84.01           O
ATOM   2349  HA  LEU A 162      -7.400   9.019 -21.052  1.00 84.01           H
ATOM   2350  CB  LEU A 162      -7.025  10.316 -22.693  1.00 84.01           C
ATOM   2351 1HB  LEU A 162      -6.912   9.566 -23.476  1.00 84.01           H
ATOM   2352 2HB  LEU A 162      -7.501  11.184 -23.149  1.00 84.01           H
ATOM   2353  CG  LEU A 162      -5.630  10.727 -22.215  1.00 84.01           C
ATOM   2354  HG  LEU A 162      -5.724  11.156 -21.218  1.00 84.01           H
ATOM   2355  CD1 LEU A 162      -4.710   9.510 -22.098  1.00 84.01           C
ATOM   2356 1HD1 LEU A 162      -5.131   8.803 -21.383  1.00 84.01           H
ATOM   2357 2HD1 LEU A 162      -4.619   9.029 -23.072  1.00 84.01           H
ATOM   2358 3HD1 LEU A 162      -3.726   9.830 -21.757  1.00 84.01           H
ATOM   2359  CD2 LEU A 162      -5.037  11.809 -23.120  1.00 84.01           C
ATOM   2360 1HD2 LEU A 162      -4.960  11.428 -24.138  1.00 84.01           H
ATOM   2361 2HD2 LEU A 162      -5.683  12.686 -23.108  1.00 84.01           H
ATOM   2362 3HD2 LEU A 162      -4.046  12.082 -22.758  1.00 84.01           H
ATOM   2363  HN  LEU A 162      -9.182   9.216 -23.221  1.00 84.01           H
ATOM   2364  N   LEU A 163      -9.526  11.516 -21.092  1.00 87.08           N
ATOM   2365  CA  LEU A 163     -10.117  12.570 -20.285  1.00 87.08           C
ATOM   2366  C   LEU A 163     -10.646  11.971 -18.981  1.00 87.08           C
ATOM   2367  O   LEU A 163     -10.323  12.453 -17.896  1.00 87.08           O
ATOM   2368  HA  LEU A 163      -9.325  13.279 -20.044  1.00 87.08           H
ATOM   2369  CB  LEU A 163     -11.175  13.330 -21.088  1.00 87.08           C
ATOM   2370 1HB  LEU A 163     -10.805  13.463 -22.104  1.00 87.08           H
ATOM   2371 2HB  LEU A 163     -12.068  12.709 -21.152  1.00 87.08           H
ATOM   2372  CG  LEU A 163     -11.578  14.699 -20.538  1.00 87.08           C
ATOM   2373  HG  LEU A 163     -11.300  14.740 -19.485  1.00 87.08           H
ATOM   2374  CD1 LEU A 163     -10.818  15.821 -21.250  1.00 87.08           C
ATOM   2375 1HD1 LEU A 163      -9.747  15.686 -21.101  1.00 87.08           H
ATOM   2376 2HD1 LEU A 163     -11.043  15.792 -22.316  1.00 87.08           H
ATOM   2377 3HD1 LEU A 163     -11.124  16.784 -20.840  1.00 87.08           H
ATOM   2378  CD2 LEU A 163     -13.093  14.896 -20.613  1.00 87.08           C
ATOM   2379 1HD2 LEU A 163     -13.418  14.827 -21.651  1.00 87.08           H
ATOM   2380 2HD2 LEU A 163     -13.589  14.124 -20.025  1.00 87.08           H
ATOM   2381 3HD2 LEU A 163     -13.352  15.878 -20.216  1.00 87.08           H
ATOM   2382  HN  LEU A 163      -9.960  11.371 -21.981  1.00 87.08           H
ATOM   2383  N   TYR A 164     -11.451  10.929 -19.129  1.00 88.02           N
ATOM   2384  CA  TYR A 164     -12.043  10.271 -17.977  1.00 88.02           C
ATOM   2385  C   TYR A 164     -10.962   9.721 -17.044  1.00 88.02           C
ATOM   2386  O   TYR A 164     -11.132   9.716 -15.826  1.00 88.02           O
ATOM   2387  HA  TYR A 164     -12.638  11.008 -17.437  1.00 88.02           H
ATOM   2388  CB  TYR A 164     -12.862   9.105 -18.532  1.00 88.02           C
ATOM   2389 1HB  TYR A 164     -12.251   8.552 -19.246  1.00 88.02           H
ATOM   2390 2HB  TYR A 164     -13.099   8.420 -17.718  1.00 88.02           H
ATOM   2391  CG  TYR A 164     -14.163   9.528 -19.217  1.00 88.02           C
ATOM   2392  CD1 TYR A 164     -15.012  10.420 -18.594  1.00 88.02           C
ATOM   2393  HD1 TYR A 164     -14.756  10.823 -17.614  1.00 88.02           H
ATOM   2394  CD2 TYR A 164     -14.488   9.018 -20.457  1.00 88.02           C
ATOM   2395  HD2 TYR A 164     -13.818   8.313 -20.949  1.00 88.02           H
ATOM   2396  CE1 TYR A 164     -16.237  10.819 -19.238  1.00 88.02           C
ATOM   2397  HE1 TYR A 164     -16.916  11.523 -18.757  1.00 88.02           H
ATOM   2398  CE2 TYR A 164     -15.713   9.417 -21.102  1.00 88.02           C
ATOM   2399  HE2 TYR A 164     -15.981   9.021 -22.081  1.00 88.02           H
ATOM   2400  CZ  TYR A 164     -16.527  10.298 -20.460  1.00 88.02           C
ATOM   2401  OH  TYR A 164     -17.683  10.674 -21.069  1.00 88.02           O
ATOM   2402  HH  TYR A 164     -18.189  11.305 -20.481  1.00 88.02           H
ATOM   2403  HN  TYR A 164     -11.700  10.536 -20.014  1.00 88.02           H
ATOM   2404  N   SER A 165      -9.874   9.272 -17.652  1.00 88.44           N
ATOM   2405  CA  SER A 165      -8.769   8.712 -16.892  1.00 88.44           C
ATOM   2406  C   SER A 165      -8.215   9.759 -15.924  1.00 88.44           C
ATOM   2407  O   SER A 165      -7.789   9.426 -14.820  1.00 88.44           O
ATOM   2408  HA  SER A 165      -9.194   7.871 -16.343  1.00 88.44           H
ATOM   2409  CB  SER A 165      -7.662   8.208 -17.819  1.00 88.44           C
ATOM   2410 1HB  SER A 165      -7.042   7.488 -17.285  1.00 88.44           H
ATOM   2411 2HB  SER A 165      -8.108   7.680 -18.663  1.00 88.44           H
ATOM   2412  OG  SER A 165      -6.845   9.270 -18.303  1.00 88.44           O
ATOM   2413  HG  SER A 165      -6.106   8.904 -18.868  1.00 88.44           H
ATOM   2414  HN  SER A 165      -9.740   9.287 -18.643  1.00 88.44           H
ATOM   2415  N   LYS A 166      -8.239  11.005 -16.374  1.00 90.97           N
ATOM   2416  CA  LYS A 166      -7.741  12.104 -15.563  1.00 90.97           C
ATOM   2417  C   LYS A 166      -8.664  12.301 -14.359  1.00 90.97           C
ATOM   2418  O   LYS A 166      -8.196  12.421 -13.227  1.00 90.97           O
ATOM   2419  HA  LYS A 166      -6.754  11.819 -15.199  1.00 90.97           H
ATOM   2420  CB  LYS A 166      -7.564  13.362 -16.416  1.00 90.97           C
ATOM   2421 1HB  LYS A 166      -8.484  13.568 -16.962  1.00 90.97           H
ATOM   2422 2HB  LYS A 166      -7.379  14.220 -15.770  1.00 90.97           H
ATOM   2423  CG  LYS A 166      -6.405  13.198 -17.401  1.00 90.97           C
ATOM   2424 1HG  LYS A 166      -5.486  12.988 -16.854  1.00 90.97           H
ATOM   2425 2HG  LYS A 166      -6.592  12.343 -18.050  1.00 90.97           H
ATOM   2426  CD  LYS A 166      -6.224  14.459 -18.249  1.00 90.97           C
ATOM   2427 1HD  LYS A 166      -7.135  14.654 -18.815  1.00 90.97           H
ATOM   2428 2HD  LYS A 166      -6.062  15.319 -17.599  1.00 90.97           H
ATOM   2429  CE  LYS A 166      -5.042  14.309 -19.208  1.00 90.97           C
ATOM   2430 1HE  LYS A 166      -4.145  14.039 -18.651  1.00 90.97           H
ATOM   2431 2HE  LYS A 166      -5.237  13.498 -19.911  1.00 90.97           H
ATOM   2432  NZ  LYS A 166      -4.812  15.570 -19.949  1.00 90.97           N
ATOM   2433 1HZ  LYS A 166      -4.038  15.448 -20.591  1.00 90.97           H
ATOM   2434 2HZ  LYS A 166      -5.648  15.813 -20.469  1.00 90.97           H
ATOM   2435 3HZ  LYS A 166      -4.594  16.312 -19.293  1.00 90.97           H
ATOM   2436  HN  LYS A 166      -8.589  11.269 -17.273  1.00 90.97           H
ATOM   2437  N   MET A 167      -9.957  12.330 -14.643  1.00 93.42           N
ATOM   2438  CA  MET A 167     -10.948  12.543 -13.602  1.00 93.42           C
ATOM   2439  C   MET A 167     -10.889  11.429 -12.554  1.00 93.42           C
ATOM   2440  O   MET A 167     -10.928  11.697 -11.355  1.00 93.42           O
ATOM   2441  HA  MET A 167     -10.691  13.497 -13.142  1.00 93.42           H
ATOM   2442  CB  MET A 167     -12.344  12.584 -14.226  1.00 93.42           C
ATOM   2443 1HB  MET A 167     -12.512  11.680 -14.811  1.00 93.42           H
ATOM   2444 2HB  MET A 167     -13.098  12.598 -13.438  1.00 93.42           H
ATOM   2445  CG  MET A 167     -12.509  13.815 -15.119  1.00 93.42           C
ATOM   2446 1HG  MET A 167     -12.288  14.719 -14.551  1.00 93.42           H
ATOM   2447 2HG  MET A 167     -11.797  13.775 -15.943  1.00 93.42           H
ATOM   2448  SD  MET A 167     -14.175  13.888 -15.756  1.00 93.42           S
ATOM   2449  CE  MET A 167     -15.056  14.337 -14.270  1.00 93.42           C
ATOM   2450 1HE  MET A 167     -14.905  13.569 -13.512  1.00 93.42           H
ATOM   2451 2HE  MET A 167     -14.681  15.292 -13.900  1.00 93.42           H
ATOM   2452 3HE  MET A 167     -16.120  14.426 -14.491  1.00 93.42           H
ATOM   2453  HN  MET A 167     -10.330  12.212 -15.563  1.00 93.42           H
ATOM   2454  N   VAL A 168     -10.798  10.202 -13.046  1.00 92.82           N
ATOM   2455  CA  VAL A 168     -10.775   9.044 -12.169  1.00 92.82           C
ATOM   2456  C   VAL A 168      -9.573   9.145 -11.228  1.00 92.82           C
ATOM   2457  O   VAL A 168      -9.690   8.872 -10.034  1.00 92.82           O
ATOM   2458  HA  VAL A 168     -11.689   9.063 -11.575  1.00 92.82           H
ATOM   2459  CB  VAL A 168     -10.778   7.758 -12.999  1.00 92.82           C
ATOM   2460  HB  VAL A 168      -9.989   7.841 -13.747  1.00 92.82           H
ATOM   2461  CG1 VAL A 168     -10.470   6.541 -12.125  1.00 92.82           C
ATOM   2462 1HG1 VAL A 168      -9.488   6.660 -11.669  1.00 92.82           H
ATOM   2463 2HG1 VAL A 168     -11.226   6.454 -11.345  1.00 92.82           H
ATOM   2464 3HG1 VAL A 168     -10.478   5.641 -12.741  1.00 92.82           H
ATOM   2465  CG2 VAL A 168     -12.107   7.584 -13.736  1.00 92.82           C
ATOM   2466 1HG2 VAL A 168     -12.920   7.533 -13.011  1.00 92.82           H
ATOM   2467 2HG2 VAL A 168     -12.268   8.431 -14.402  1.00 92.82           H
ATOM   2468 3HG2 VAL A 168     -12.082   6.662 -14.318  1.00 92.82           H
ATOM   2469  HN  VAL A 168     -10.740   9.994 -14.023  1.00 92.82           H
ATOM   2470  N   CYS A 169      -8.445   9.539 -11.801  1.00 92.66           N
ATOM   2471  CA  CYS A 169      -7.219   9.661 -11.032  1.00 92.66           C
ATOM   2472  C   CYS A 169      -7.461  10.658  -9.896  1.00 92.66           C
ATOM   2473  O   CYS A 169      -7.119  10.388  -8.746  1.00 92.66           O
ATOM   2474  HA  CYS A 169      -6.997   8.670 -10.637  1.00 92.66           H
ATOM   2475  CB  CYS A 169      -6.038  10.075 -11.913  1.00 92.66           C
ATOM   2476 1HB  CYS A 169      -6.299  10.961 -12.492  1.00 92.66           H
ATOM   2477 2HB  CYS A 169      -5.185  10.343 -11.289  1.00 92.66           H
ATOM   2478  SG  CYS A 169      -5.585   8.705 -13.037  1.00 92.66           S
ATOM   2479  HG  CYS A 169      -6.445   9.025 -14.000  1.00 92.66           H
ATOM   2480  HN  CYS A 169      -8.362   9.772 -12.770  1.00 92.66           H
ATOM   2481  N   PHE A 170      -8.048  11.788 -10.259  1.00 94.95           N
ATOM   2482  CA  PHE A 170      -8.299  12.845  -9.293  1.00 94.95           C
ATOM   2483  C   PHE A 170      -9.207  12.352  -8.165  1.00 94.95           C
ATOM   2484  O   PHE A 170      -8.925  12.585  -6.990  1.00 94.95           O
ATOM   2485  HA  PHE A 170      -7.335  13.140  -8.879  1.00 94.95           H
ATOM   2486  CB  PHE A 170      -9.005  13.977 -10.042  1.00 94.95           C
ATOM   2487 1HB  PHE A 170      -8.387  14.281 -10.887  1.00 94.95           H
ATOM   2488 2HB  PHE A 170      -9.942  13.599 -10.452  1.00 94.95           H
ATOM   2489  CG  PHE A 170      -9.301  15.204  -9.178  1.00 94.95           C
ATOM   2490  CD1 PHE A 170     -10.547  15.391  -8.667  1.00 94.95           C
ATOM   2491  HD1 PHE A 170     -11.335  14.667  -8.872  1.00 94.95           H
ATOM   2492  CD2 PHE A 170      -8.318  16.109  -8.922  1.00 94.95           C
ATOM   2493  HD2 PHE A 170      -7.319  15.959  -9.332  1.00 94.95           H
ATOM   2494  CE1 PHE A 170     -10.822  16.531  -7.865  1.00 94.95           C
ATOM   2495  HE1 PHE A 170     -11.821  16.681  -7.455  1.00 94.95           H
ATOM   2496  CE2 PHE A 170      -8.593  17.248  -8.120  1.00 94.95           C
ATOM   2497  HE2 PHE A 170      -7.805  17.973  -7.915  1.00 94.95           H
ATOM   2498  CZ  PHE A 170      -9.839  17.435  -7.609  1.00 94.95           C
ATOM   2499  HZ  PHE A 170     -10.050  18.310  -6.993  1.00 94.95           H
ATOM   2500  HN  PHE A 170      -8.351  11.987 -11.191  1.00 94.95           H
ATOM   2501  N   THR A 171     -10.278  11.680  -8.560  1.00 95.69           N
ATOM   2502  CA  THR A 171     -11.238  11.168  -7.598  1.00 95.69           C
ATOM   2503  C   THR A 171     -10.554  10.210  -6.620  1.00 95.69           C
ATOM   2504  O   THR A 171     -10.858  10.213  -5.428  1.00 95.69           O
ATOM   2505  HA  THR A 171     -11.618  12.005  -7.012  1.00 95.69           H
ATOM   2506  CB  THR A 171     -12.389  10.525  -8.374  1.00 95.69           C
ATOM   2507  HB  THR A 171     -12.052   9.632  -8.900  1.00 95.69           H
ATOM   2508  OG1 THR A 171     -12.881  11.576  -9.200  1.00 95.69           O
ATOM   2509  HG1 THR A 171     -12.451  11.533 -10.101  1.00 95.69           H
ATOM   2510  CG2 THR A 171     -13.575  10.170  -7.475  1.00 95.69           C
ATOM   2511 1HG2 THR A 171     -13.955  11.074  -7.001  1.00 95.69           H
ATOM   2512 2HG2 THR A 171     -13.252   9.465  -6.708  1.00 95.69           H
ATOM   2513 3HG2 THR A 171     -14.363   9.716  -8.076  1.00 95.69           H
ATOM   2514  HN  THR A 171     -10.494  11.485  -9.517  1.00 95.69           H
ATOM   2515  N   ILE A 172      -9.643   9.414  -7.161  1.00 94.15           N
ATOM   2516  CA  ILE A 172      -8.949   8.420  -6.361  1.00 94.15           C
ATOM   2517  C   ILE A 172      -8.117   9.125  -5.288  1.00 94.15           C
ATOM   2518  O   ILE A 172      -8.134   8.727  -4.124  1.00 94.15           O
ATOM   2519  HA  ILE A 172      -9.706   7.811  -5.867  1.00 94.15           H
ATOM   2520  CB  ILE A 172      -8.132   7.486  -7.257  1.00 94.15           C
ATOM   2521  HB  ILE A 172      -7.614   8.093  -8.000  1.00 94.15           H
ATOM   2522  CG1 ILE A 172      -9.043   6.521  -8.018  1.00 94.15           C
ATOM   2523 1HG1 ILE A 172      -9.506   5.825  -7.318  1.00 94.15           H
ATOM   2524 2HG1 ILE A 172      -9.850   7.076  -8.495  1.00 94.15           H
ATOM   2525  CG2 ILE A 172      -7.062   6.749  -6.450  1.00 94.15           C
ATOM   2526 1HG2 ILE A 172      -6.387   7.474  -5.994  1.00 94.15           H
ATOM   2527 2HG2 ILE A 172      -7.539   6.156  -5.670  1.00 94.15           H
ATOM   2528 3HG2 ILE A 172      -6.496   6.093  -7.111  1.00 94.15           H
ATOM   2529  CD1 ILE A 172      -8.257   5.743  -9.075  1.00 94.15           C
ATOM   2530 1HD1 ILE A 172      -7.816   6.441  -9.786  1.00 94.15           H
ATOM   2531 2HD1 ILE A 172      -7.467   5.169  -8.591  1.00 94.15           H
ATOM   2532 3HD1 ILE A 172      -8.929   5.064  -9.600  1.00 94.15           H
ATOM   2533  HN  ILE A 172      -9.379   9.441  -8.125  1.00 94.15           H
ATOM   2534  N   TRP A 173      -7.410  10.159  -5.717  1.00 94.85           N
ATOM   2535  CA  TRP A 173      -6.515  10.877  -4.825  1.00 94.85           C
ATOM   2536  C   TRP A 173      -7.351  11.454  -3.681  1.00 94.85           C
ATOM   2537  O   TRP A 173      -6.978  11.337  -2.515  1.00 94.85           O
ATOM   2538  HA  TRP A 173      -5.791  10.162  -4.434  1.00 94.85           H
ATOM   2539  CB  TRP A 173      -5.723  11.943  -5.584  1.00 94.85           C
ATOM   2540 1HB  TRP A 173      -6.373  12.405  -6.326  1.00 94.85           H
ATOM   2541 2HB  TRP A 173      -5.429  12.727  -4.886  1.00 94.85           H
ATOM   2542  CG  TRP A 173      -4.472  11.409  -6.284  1.00 94.85           C
ATOM   2543  CD1 TRP A 173      -4.255  11.280  -7.600  1.00 94.85           C
ATOM   2544  HD1 TRP A 173      -4.976  11.553  -8.370  1.00 94.85           H
ATOM   2545  CD2 TRP A 173      -3.267  10.933  -5.648  1.00 94.85           C
ATOM   2546  NE1 TRP A 173      -3.003  10.758  -7.858  1.00 94.85           N
ATOM   2547  HE1 TRP A 173      -2.614  10.571  -8.760  1.00 94.85           H
ATOM   2548  CE2 TRP A 173      -2.384  10.541  -6.633  1.00 94.85           C
ATOM   2549  CE3 TRP A 173      -2.934  10.838  -4.285  1.00 94.85           C
ATOM   2550  HE3 TRP A 173      -3.614  11.142  -3.489  1.00 94.85           H
ATOM   2551  CZ2 TRP A 173      -1.110  10.027  -6.360  1.00 94.85           C
ATOM   2552  HZ2 TRP A 173      -0.431   9.723  -7.156  1.00 94.85           H
ATOM   2553  CZ3 TRP A 173      -1.658  10.322  -4.029  1.00 94.85           C
ATOM   2554  HZ3 TRP A 173      -1.350  10.227  -2.988  1.00 94.85           H
ATOM   2555  CH2 TRP A 173      -0.757   9.923  -5.009  1.00 94.85           C
ATOM   2556  HH2 TRP A 173       0.220   9.530  -4.727  1.00 94.85           H
ATOM   2557  HN  TRP A 173      -7.440  10.507  -6.654  1.00 94.85           H
ATOM   2558  N   VAL A 174      -8.466  12.064  -4.055  1.00 95.92           N
ATOM   2559  CA  VAL A 174      -9.322  12.720  -3.082  1.00 95.92           C
ATOM   2560  C   VAL A 174      -9.829  11.686  -2.075  1.00 95.92           C
ATOM   2561  O   VAL A 174      -9.812  11.928  -0.869  1.00 95.92           O
ATOM   2562  HA  VAL A 174      -8.716  13.456  -2.554  1.00 95.92           H
ATOM   2563  CB  VAL A 174     -10.454  13.463  -3.796  1.00 95.92           C
ATOM   2564  HB  VAL A 174     -10.952  12.755  -4.460  1.00 95.92           H
ATOM   2565  CG1 VAL A 174     -11.489  13.978  -2.795  1.00 95.92           C
ATOM   2566 1HG1 VAL A 174     -11.915  13.137  -2.247  1.00 95.92           H
ATOM   2567 2HG1 VAL A 174     -11.009  14.662  -2.096  1.00 95.92           H
ATOM   2568 3HG1 VAL A 174     -12.282  14.501  -3.330  1.00 95.92           H
ATOM   2569  CG2 VAL A 174      -9.904  14.604  -4.654  1.00 95.92           C
ATOM   2570 1HG2 VAL A 174      -9.369  15.311  -4.019  1.00 95.92           H
ATOM   2571 2HG2 VAL A 174      -9.223  14.201  -5.403  1.00 95.92           H
ATOM   2572 3HG2 VAL A 174     -10.729  15.115  -5.151  1.00 95.92           H
ATOM   2573  HN  VAL A 174      -8.786  12.114  -5.001  1.00 95.92           H
ATOM   2574  N   LEU A 175     -10.268  10.555  -2.607  1.00 93.41           N
ATOM   2575  CA  LEU A 175     -10.892   9.533  -1.783  1.00 93.41           C
ATOM   2576  C   LEU A 175      -9.852   8.954  -0.821  1.00 93.41           C
ATOM   2577  O   LEU A 175     -10.140   8.742   0.355  1.00 93.41           O
ATOM   2578  HA  LEU A 175     -11.673  10.017  -1.197  1.00 93.41           H
ATOM   2579  CB  LEU A 175     -11.572   8.479  -2.660  1.00 93.41           C
ATOM   2580 1HB  LEU A 175     -12.228   8.990  -3.365  1.00 93.41           H
ATOM   2581 2HB  LEU A 175     -10.805   7.974  -3.247  1.00 93.41           H
ATOM   2582  CG  LEU A 175     -12.391   7.419  -1.921  1.00 93.41           C
ATOM   2583  HG  LEU A 175     -12.524   7.747  -0.890  1.00 93.41           H
ATOM   2584  CD1 LEU A 175     -13.785   7.277  -2.535  1.00 93.41           C
ATOM   2585 1HD1 LEU A 175     -14.309   8.231  -2.470  1.00 93.41           H
ATOM   2586 2HD1 LEU A 175     -13.694   6.983  -3.580  1.00 93.41           H
ATOM   2587 3HD1 LEU A 175     -14.346   6.517  -1.991  1.00 93.41           H
ATOM   2588  CD2 LEU A 175     -11.646   6.083  -1.877  1.00 93.41           C
ATOM   2589 1HD2 LEU A 175     -11.461   5.736  -2.894  1.00 93.41           H
ATOM   2590 2HD2 LEU A 175     -10.695   6.214  -1.359  1.00 93.41           H
ATOM   2591 3HD2 LEU A 175     -12.250   5.348  -1.346  1.00 93.41           H
ATOM   2592  HN  LEU A 175     -10.203  10.332  -3.580  1.00 93.41           H
ATOM   2593  N   ALA A 176      -8.664   8.716  -1.358  1.00 93.23           N
ATOM   2594  CA  ALA A 176      -7.590   8.134  -0.571  1.00 93.23           C
ATOM   2595  C   ALA A 176      -7.232   9.083   0.575  1.00 93.23           C
ATOM   2596  O   ALA A 176      -6.951   8.639   1.687  1.00 93.23           O
ATOM   2597  HA  ALA A 176      -7.956   7.196  -0.154  1.00 93.23           H
ATOM   2598  CB  ALA A 176      -6.394   7.838  -1.478  1.00 93.23           C
ATOM   2599 1HB  ALA A 176      -6.694   7.138  -2.257  1.00 93.23           H
ATOM   2600 2HB  ALA A 176      -6.048   8.765  -1.936  1.00 93.23           H
ATOM   2601 3HB  ALA A 176      -5.589   7.402  -0.887  1.00 93.23           H
ATOM   2602  HN  ALA A 176      -8.431   8.913  -2.310  1.00 93.23           H
ATOM   2603  N   ALA A 177      -7.255  10.370   0.264  1.00 94.23           N
ATOM   2604  CA  ALA A 177      -6.896  11.383   1.242  1.00 94.23           C
ATOM   2605  C   ALA A 177      -7.894  11.343   2.401  1.00 94.23           C
ATOM   2606  O   ALA A 177      -7.500  11.379   3.566  1.00 94.23           O
ATOM   2607  HA  ALA A 177      -5.902  11.142   1.621  1.00 94.23           H
ATOM   2608  CB  ALA A 177      -6.845  12.753   0.564  1.00 94.23           C
ATOM   2609 1HB  ALA A 177      -6.101  12.738  -0.232  1.00 94.23           H
ATOM   2610 2HB  ALA A 177      -7.823  12.986   0.142  1.00 94.23           H
ATOM   2611 3HB  ALA A 177      -6.576  13.513   1.298  1.00 94.23           H
ATOM   2612  HN  ALA A 177      -7.511  10.724  -0.636  1.00 94.23           H
ATOM   2613  N   ALA A 178      -9.167  11.267   2.042  1.00 94.23           N
ATOM   2614  CA  ALA A 178     -10.228  11.303   3.034  1.00 94.23           C
ATOM   2615  C   ALA A 178     -10.098  10.091   3.958  1.00 94.23           C
ATOM   2616  O   ALA A 178     -10.358  10.189   5.156  1.00 94.23           O
ATOM   2617  HA  ALA A 178     -10.102  12.213   3.621  1.00 94.23           H
ATOM   2618  CB  ALA A 178     -11.585  11.356   2.328  1.00 94.23           C
ATOM   2619 1HB  ALA A 178     -11.637  12.250   1.707  1.00 94.23           H
ATOM   2620 2HB  ALA A 178     -11.703  10.472   1.702  1.00 94.23           H
ATOM   2621 3HB  ALA A 178     -12.380  11.383   3.073  1.00 94.23           H
ATOM   2622  HN  ALA A 178      -9.476  11.183   1.095  1.00 94.23           H
ATOM   2623  N   LEU A 179      -9.695   8.976   3.366  1.00 91.82           N
ATOM   2624  CA  LEU A 179      -9.622   7.724   4.099  1.00 91.82           C
ATOM   2625  C   LEU A 179      -8.437   7.772   5.066  1.00 91.82           C
ATOM   2626  O   LEU A 179      -8.301   6.907   5.930  1.00 91.82           O
ATOM   2627  HA  LEU A 179     -10.539   7.632   4.681  1.00 91.82           H
ATOM   2628  CB  LEU A 179      -9.579   6.539   3.133  1.00 91.82           C
ATOM   2629 1HB  LEU A 179      -8.783   6.715   2.408  1.00 91.82           H
ATOM   2630 2HB  LEU A 179      -9.305   5.646   3.695  1.00 91.82           H
ATOM   2631  CG  LEU A 179     -10.872   6.250   2.368  1.00 91.82           C
ATOM   2632  HG  LEU A 179     -11.126   7.132   1.780  1.00 91.82           H
ATOM   2633  CD1 LEU A 179     -10.681   5.092   1.386  1.00 91.82           C
ATOM   2634 1HD1 LEU A 179      -9.901   5.348   0.669  1.00 91.82           H
ATOM   2635 2HD1 LEU A 179     -10.391   4.195   1.934  1.00 91.82           H
ATOM   2636 3HD1 LEU A 179     -11.615   4.907   0.856  1.00 91.82           H
ATOM   2637  CD2 LEU A 179     -12.034   5.999   3.331  1.00 91.82           C
ATOM   2638 1HD2 LEU A 179     -11.803   5.142   3.964  1.00 91.82           H
ATOM   2639 2HD2 LEU A 179     -12.186   6.880   3.954  1.00 91.82           H
ATOM   2640 3HD2 LEU A 179     -12.941   5.796   2.761  1.00 91.82           H
ATOM   2641  HN  LEU A 179      -9.422   8.920   2.406  1.00 91.82           H
ATOM   2642  N   CYS A 180      -7.611   8.793   4.888  1.00 92.65           N
ATOM   2643  CA  CYS A 180      -6.389   8.910   5.666  1.00 92.65           C
ATOM   2644  C   CYS A 180      -6.638   9.902   6.805  1.00 92.65           C
ATOM   2645  O   CYS A 180      -5.722  10.234   7.555  1.00 92.65           O
ATOM   2646  HA  CYS A 180      -6.171   7.917   6.059  1.00 92.65           H
ATOM   2647  CB  CYS A 180      -5.202   9.327   4.796  1.00 92.65           C
ATOM   2648 1HB  CYS A 180      -5.424  10.266   4.288  1.00 92.65           H
ATOM   2649 2HB  CYS A 180      -4.326   9.502   5.421  1.00 92.65           H
ATOM   2650  SG  CYS A 180      -4.840   8.022   3.565  1.00 92.65           S
ATOM   2651  HG  CYS A 180      -5.960   8.177   2.865  1.00 92.65           H
ATOM   2652  HN  CYS A 180      -7.764   9.528   4.229  1.00 92.65           H
ATOM   2653  N   ILE A 181      -7.883  10.348   6.896  1.00 94.02           N
ATOM   2654  CA  ILE A 181      -8.254  11.328   7.903  1.00 94.02           C
ATOM   2655  C   ILE A 181      -7.917  10.780   9.291  1.00 94.02           C
ATOM   2656  O   ILE A 181      -7.297  11.468  10.101  1.00 94.02           O
ATOM   2657  HA  ILE A 181      -7.652  12.220   7.729  1.00 94.02           H
ATOM   2658  CB  ILE A 181      -9.721  11.733   7.741  1.00 94.02           C
ATOM   2659  HB  ILE A 181     -10.306  10.831   7.563  1.00 94.02           H
ATOM   2660  CG1 ILE A 181      -9.908  12.640   6.524  1.00 94.02           C
ATOM   2661 1HG1 ILE A 181      -9.403  13.591   6.694  1.00 94.02           H
ATOM   2662 2HG1 ILE A 181      -9.443  12.184   5.650  1.00 94.02           H
ATOM   2663  CG2 ILE A 181     -10.257  12.374   9.023  1.00 94.02           C
ATOM   2664 1HG2 ILE A 181     -10.180  11.663   9.845  1.00 94.02           H
ATOM   2665 2HG2 ILE A 181      -9.673  13.264   9.256  1.00 94.02           H
ATOM   2666 3HG2 ILE A 181     -11.301  12.652   8.880  1.00 94.02           H
ATOM   2667  CD1 ILE A 181     -11.392  12.888   6.247  1.00 94.02           C
ATOM   2668 1HD1 ILE A 181     -11.889  11.937   6.054  1.00 94.02           H
ATOM   2669 2HD1 ILE A 181     -11.849  13.366   7.114  1.00 94.02           H
ATOM   2670 3HD1 ILE A 181     -11.497  13.536   5.377  1.00 94.02           H
ATOM   2671  HN  ILE A 181      -8.628  10.052   6.300  1.00 94.02           H
ATOM   2672  N   PRO A 182      -8.317   9.536   9.590  1.00 92.01           N
ATOM   2673  CA  PRO A 182      -8.126   8.985  10.934  1.00 92.01           C
ATOM   2674  C   PRO A 182      -6.685   9.097  11.405  1.00 92.01           C
ATOM   2675  O   PRO A 182      -6.428   9.488  12.542  1.00 92.01           O
ATOM   2676  HA  PRO A 182      -8.707   9.556  11.659  1.00 92.01           H
ATOM   2677  CB  PRO A 182      -8.566   7.527  10.794  1.00 92.01           C
ATOM   2678 1HB  PRO A 182      -7.726   6.876  10.551  1.00 92.01           H
ATOM   2679 2HB  PRO A 182      -9.004   7.149  11.718  1.00 92.01           H
ATOM   2680  CG  PRO A 182      -9.588   7.573   9.664  1.00 92.01           C
ATOM   2681 1HG  PRO A 182      -9.733   6.594   9.209  1.00 92.01           H
ATOM   2682 2HG  PRO A 182     -10.568   7.895  10.017  1.00 92.01           H
ATOM   2683  CD  PRO A 182      -8.975   8.569   8.693  1.00 92.01           C
ATOM   2684 1HD  PRO A 182      -8.259   8.093   8.023  1.00 92.01           H
ATOM   2685 2HD  PRO A 182      -9.731   9.040   8.065  1.00 92.01           H
ATOM   2686  N   GLU A 183      -5.775   8.746  10.508  1.00 92.45           N
ATOM   2687  CA  GLU A 183      -4.359   8.753  10.836  1.00 92.45           C
ATOM   2688  C   GLU A 183      -3.910  10.165  11.219  1.00 92.45           C
ATOM   2689  O   GLU A 183      -3.110  10.338  12.137  1.00 92.45           O
ATOM   2690  HA  GLU A 183      -4.258   8.088  11.693  1.00 92.45           H
ATOM   2691  CB  GLU A 183      -3.525   8.207   9.676  1.00 92.45           C
ATOM   2692 1HB  GLU A 183      -3.917   8.586   8.732  1.00 92.45           H
ATOM   2693 2HB  GLU A 183      -2.474   8.450   9.834  1.00 92.45           H
ATOM   2694  CG  GLU A 183      -3.610   6.681   9.609  1.00 92.45           C
ATOM   2695 1HG  GLU A 183      -2.855   6.301   8.922  1.00 92.45           H
ATOM   2696 2HG  GLU A 183      -3.391   6.258  10.590  1.00 92.45           H
ATOM   2697  CD  GLU A 183      -4.998   6.229   9.151  1.00 92.45           C
ATOM   2698  OE1 GLU A 183      -5.310   5.040   9.374  1.00 92.45           O
ATOM   2699  OE2 GLU A 183      -5.716   7.084   8.588  1.00 92.45           O
ATOM   2700  HN  GLU A 183      -5.991   8.462   9.574  1.00 92.45           H
ATOM   2701  N   ILE A 184      -4.444  11.138  10.495  1.00 94.62           N
ATOM   2702  CA  ILE A 184      -4.010  12.515  10.656  1.00 94.62           C
ATOM   2703  C   ILE A 184      -4.416  13.014  12.044  1.00 94.62           C
ATOM   2704  O   ILE A 184      -3.687  13.782  12.670  1.00 94.62           O
ATOM   2705  HA  ILE A 184      -2.922  12.525  10.590  1.00 94.62           H
ATOM   2706  CB  ILE A 184      -4.541  13.381   9.512  1.00 94.62           C
ATOM   2707  HB  ILE A 184      -5.625  13.276   9.478  1.00 94.62           H
ATOM   2708  CG1 ILE A 184      -3.998  12.902   8.164  1.00 94.62           C
ATOM   2709 1HG1 ILE A 184      -2.919  13.055   8.127  1.00 94.62           H
ATOM   2710 2HG1 ILE A 184      -4.172  11.831   8.058  1.00 94.62           H
ATOM   2711  CG2 ILE A 184      -4.238  14.861   9.759  1.00 94.62           C
ATOM   2712 1HG2 ILE A 184      -4.712  15.179  10.687  1.00 94.62           H
ATOM   2713 2HG2 ILE A 184      -3.160  15.003   9.834  1.00 94.62           H
ATOM   2714 3HG2 ILE A 184      -4.626  15.454   8.930  1.00 94.62           H
ATOM   2715  CD1 ILE A 184      -4.665  13.649   7.008  1.00 94.62           C
ATOM   2716 1HD1 ILE A 184      -5.740  13.474   7.034  1.00 94.62           H
ATOM   2717 2HD1 ILE A 184      -4.468  14.717   7.104  1.00 94.62           H
ATOM   2718 3HD1 ILE A 184      -4.261  13.289   6.061  1.00 94.62           H
ATOM   2719  HN  ILE A 184      -5.159  10.997   9.810  1.00 94.62           H
ATOM   2720  N   LEU A 185      -5.579  12.557  12.486  1.00 93.69           N
ATOM   2721  CA  LEU A 185      -6.188  13.098  13.689  1.00 93.69           C
ATOM   2722  C   LEU A 185      -5.455  12.554  14.916  1.00 93.69           C
ATOM   2723  O   LEU A 185      -5.046  13.318  15.789  1.00 93.69           O
ATOM   2724  HA  LEU A 185      -6.059  14.180  13.661  1.00 93.69           H
ATOM   2725  CB  LEU A 185      -7.693  12.821  13.698  1.00 93.69           C
ATOM   2726 1HB  LEU A 185      -7.848  11.757  13.521  1.00 93.69           H
ATOM   2727 2HB  LEU A 185      -8.075  13.037  14.696  1.00 93.69           H
ATOM   2728  CG  LEU A 185      -8.526  13.606  12.683  1.00 93.69           C
ATOM   2729  HG  LEU A 185      -8.176  13.348  11.683  1.00 93.69           H
ATOM   2730  CD1 LEU A 185     -10.002  13.210  12.762  1.00 93.69           C
ATOM   2731 1HD1 LEU A 185     -10.104  12.146  12.551  1.00 93.69           H
ATOM   2732 2HD1 LEU A 185     -10.381  13.420  13.761  1.00 93.69           H
ATOM   2733 3HD1 LEU A 185     -10.571  13.782  12.029  1.00 93.69           H
ATOM   2734  CD2 LEU A 185      -8.326  15.112  12.856  1.00 93.69           C
ATOM   2735 1HD2 LEU A 185      -8.632  15.406  13.860  1.00 93.69           H
ATOM   2736 2HD2 LEU A 185      -7.274  15.359  12.710  1.00 93.69           H
ATOM   2737 3HD2 LEU A 185      -8.929  15.646  12.122  1.00 93.69           H
ATOM   2738  HN  LEU A 185      -6.101  11.832  12.037  1.00 93.69           H
ATOM   2739  N   TYR A 186      -5.310  11.237  14.943  1.00 92.70           N
ATOM   2740  CA  TYR A 186      -4.985  10.545  16.179  1.00 92.70           C
ATOM   2741  C   TYR A 186      -3.479  10.299  16.290  1.00 92.70           C
ATOM   2742  O   TYR A 186      -2.990   9.882  17.338  1.00 92.70           O
ATOM   2743  HA  TYR A 186      -5.305  11.174  17.011  1.00 92.70           H
ATOM   2744  CB  TYR A 186      -5.706   9.198  16.111  1.00 92.70           C
ATOM   2745 1HB  TYR A 186      -5.351   8.651  15.238  1.00 92.70           H
ATOM   2746 2HB  TYR A 186      -5.438   8.608  16.988  1.00 92.70           H
ATOM   2747  CG  TYR A 186      -7.230   9.311  16.038  1.00 92.70           C
ATOM   2748  CD1 TYR A 186      -7.906  10.122  16.927  1.00 92.70           C
ATOM   2749  HD1 TYR A 186      -7.353  10.682  17.681  1.00 92.70           H
ATOM   2750  CD2 TYR A 186      -7.930   8.602  15.082  1.00 92.70           C
ATOM   2751  HD2 TYR A 186      -7.396   7.961  14.380  1.00 92.70           H
ATOM   2752  CE1 TYR A 186      -9.340  10.228  16.858  1.00 92.70           C
ATOM   2753  HE1 TYR A 186      -9.886  10.865  17.554  1.00 92.70           H
ATOM   2754  CE2 TYR A 186      -9.364   8.708  15.013  1.00 92.70           C
ATOM   2755  HE2 TYR A 186      -9.929   8.153  14.264  1.00 92.70           H
ATOM   2756  CZ  TYR A 186      -9.998   9.516  15.905  1.00 92.70           C
ATOM   2757  OH  TYR A 186     -11.353   9.617  15.839  1.00 92.70           O
ATOM   2758  HH  TYR A 186     -11.682  10.258  16.533  1.00 92.70           H
ATOM   2759  HN  TYR A 186      -5.412  10.646  14.143  1.00 92.70           H
ATOM   2760  N   SER A 187      -2.786  10.568  15.193  1.00 93.27           N
ATOM   2761  CA  SER A 187      -1.337  10.462  15.179  1.00 93.27           C
ATOM   2762  C   SER A 187      -0.724  11.550  16.064  1.00 93.27           C
ATOM   2763  O   SER A 187      -0.927  12.739  15.823  1.00 93.27           O
ATOM   2764  HA  SER A 187      -1.115   9.473  15.580  1.00 93.27           H
ATOM   2765  CB  SER A 187      -0.790  10.568  13.754  1.00 93.27           C
ATOM   2766 1HB  SER A 187      -1.125  11.503  13.306  1.00 93.27           H
ATOM   2767 2HB  SER A 187       0.299  10.601  13.784  1.00 93.27           H
ATOM   2768  OG  SER A 187      -1.209   9.476  12.940  1.00 93.27           O
ATOM   2769  HG  SER A 187      -1.731   9.814  12.156  1.00 93.27           H
ATOM   2770  HN  SER A 187      -3.197  10.853  14.327  1.00 93.27           H
ATOM   2771  N   GLN A 188       0.014  11.104  17.070  1.00 92.19           N
ATOM   2772  CA  GLN A 188       0.767  12.019  17.910  1.00 92.19           C
ATOM   2773  C   GLN A 188       2.032  11.339  18.436  1.00 92.19           C
ATOM   2774  O   GLN A 188       2.217  10.137  18.252  1.00 92.19           O
ATOM   2775  HA  GLN A 188       1.038  12.852  17.260  1.00 92.19           H
ATOM   2776  CB  GLN A 188      -0.094  12.542  19.061  1.00 92.19           C
ATOM   2777 1HB  GLN A 188       0.450  13.313  19.607  1.00 92.19           H
ATOM   2778 2HB  GLN A 188      -0.995  13.009  18.664  1.00 92.19           H
ATOM   2779  CG  GLN A 188      -0.479  11.410  20.016  1.00 92.19           C
ATOM   2780 1HG  GLN A 188      -1.010  10.632  19.467  1.00 92.19           H
ATOM   2781 2HG  GLN A 188       0.421  10.953  20.426  1.00 92.19           H
ATOM   2782  CD  GLN A 188      -1.359  11.928  21.155  1.00 92.19           C
ATOM   2783  OE1 GLN A 188      -1.943  12.997  21.086  1.00 92.19           O
ATOM   2784  NE2 GLN A 188      -1.422  11.113  22.204  1.00 92.19           N
ATOM   2785 1HE2 GLN A 188      -0.918  10.249  22.197  1.00 92.19           H
ATOM   2786 2HE2 GLN A 188      -1.972  11.364  23.000  1.00 92.19           H
ATOM   2787  HN  GLN A 188       0.101  10.138  17.314  1.00 92.19           H
ATOM   2788  N   ILE A 189       2.870  12.136  19.081  1.00 92.09           N
ATOM   2789  CA  ILE A 189       4.085  11.615  19.685  1.00 92.09           C
ATOM   2790  C   ILE A 189       3.800  11.225  21.137  1.00 92.09           C
ATOM   2791  O   ILE A 189       3.274  12.027  21.907  1.00 92.09           O
ATOM   2792  HA  ILE A 189       4.364  10.717  19.135  1.00 92.09           H
ATOM   2793  CB  ILE A 189       5.232  12.615  19.531  1.00 92.09           C
ATOM   2794  HB  ILE A 189       4.933  13.553  20.000  1.00 92.09           H
ATOM   2795  CG1 ILE A 189       5.503  12.915  18.055  1.00 92.09           C
ATOM   2796 1HG1 ILE A 189       5.889  12.022  17.564  1.00 92.09           H
ATOM   2797 2HG1 ILE A 189       4.570  13.176  17.556  1.00 92.09           H
ATOM   2798  CG2 ILE A 189       6.487  12.126  20.257  1.00 92.09           C
ATOM   2799 1HG2 ILE A 189       6.269  12.005  21.318  1.00 92.09           H
ATOM   2800 2HG2 ILE A 189       6.799  11.169  19.838  1.00 92.09           H
ATOM   2801 3HG2 ILE A 189       7.287  12.856  20.131  1.00 92.09           H
ATOM   2802  CD1 ILE A 189       6.507  14.060  17.904  1.00 92.09           C
ATOM   2803 1HD1 ILE A 189       6.107  14.958  18.375  1.00 92.09           H
ATOM   2804 2HD1 ILE A 189       7.446  13.786  18.383  1.00 92.09           H
ATOM   2805 3HD1 ILE A 189       6.681  14.252  16.845  1.00 92.09           H
ATOM   2806  HN  ILE A 189       2.731  13.120  19.194  1.00 92.09           H
ATOM   2807  N   LYS A 190       4.160   9.993  21.467  1.00 87.54           N
ATOM   2808  CA  LYS A 190       4.061   9.527  22.839  1.00 87.54           C
ATOM   2809  C   LYS A 190       5.468   9.336  23.411  1.00 87.54           C
ATOM   2810  O   LYS A 190       6.328   8.739  22.765  1.00 87.54           O
ATOM   2811  HA  LYS A 190       3.558  10.305  23.414  1.00 87.54           H
ATOM   2812  CB  LYS A 190       3.190   8.271  22.918  1.00 87.54           C
ATOM   2813 1HB  LYS A 190       2.286   8.413  22.326  1.00 87.54           H
ATOM   2814 2HB  LYS A 190       3.725   7.426  22.484  1.00 87.54           H
ATOM   2815  CG  LYS A 190       2.813   7.955  24.366  1.00 87.54           C
ATOM   2816 1HG  LYS A 190       3.687   8.073  25.007  1.00 87.54           H
ATOM   2817 2HG  LYS A 190       2.064   8.666  24.714  1.00 87.54           H
ATOM   2818  CD  LYS A 190       2.270   6.530  24.493  1.00 87.54           C
ATOM   2819 1HD  LYS A 190       1.509   6.359  23.732  1.00 87.54           H
ATOM   2820 2HD  LYS A 190       3.071   5.814  24.309  1.00 87.54           H
ATOM   2821  CE  LYS A 190       1.674   6.292  25.882  1.00 87.54           C
ATOM   2822 1HE  LYS A 190       2.354   6.668  26.646  1.00 87.54           H
ATOM   2823 2HE  LYS A 190       0.742   6.849  25.984  1.00 87.54           H
ATOM   2824  NZ  LYS A 190       1.423   4.850  26.098  1.00 87.54           N
ATOM   2825 1HZ  LYS A 190       0.798   4.730  26.887  1.00 87.54           H
ATOM   2826 2HZ  LYS A 190       1.000   4.452  25.267  1.00 87.54           H
ATOM   2827 3HZ  LYS A 190       2.301   4.379  26.288  1.00 87.54           H
ATOM   2828  HN  LYS A 190       4.512   9.320  20.816  1.00 87.54           H
ATOM   2829  N   GLU A 191       5.658   9.855  24.615  1.00 84.36           N
ATOM   2830  CA  GLU A 191       6.906   9.647  25.330  1.00 84.36           C
ATOM   2831  C   GLU A 191       6.748   8.527  26.360  1.00 84.36           C
ATOM   2832  O   GLU A 191       5.841   8.565  27.190  1.00 84.36           O
ATOM   2833  HA  GLU A 191       7.630   9.353  24.571  1.00 84.36           H
ATOM   2834  CB  GLU A 191       7.377  10.941  25.997  1.00 84.36           C
ATOM   2835 1HB  GLU A 191       6.539  11.419  26.505  1.00 84.36           H
ATOM   2836 2HB  GLU A 191       8.218  10.729  26.657  1.00 84.36           H
ATOM   2837  CG  GLU A 191       7.888  11.940  24.956  1.00 84.36           C
ATOM   2838 1HG  GLU A 191       8.657  11.470  24.343  1.00 84.36           H
ATOM   2839 2HG  GLU A 191       7.075  12.221  24.287  1.00 84.36           H
ATOM   2840  CD  GLU A 191       8.458  13.190  25.629  1.00 84.36           C
ATOM   2841  OE1 GLU A 191       8.924  14.076  24.880  1.00 84.36           O
ATOM   2842  OE2 GLU A 191       8.415  13.232  26.878  1.00 84.36           O
ATOM   2843  HN  GLU A 191       4.980  10.407  25.100  1.00 84.36           H
ATOM   2844  N   GLU A 192       7.643   7.554  26.271  1.00 76.58           N
ATOM   2845  CA  GLU A 192       7.551   6.372  27.111  1.00 76.58           C
ATOM   2846  C   GLU A 192       8.938   5.972  27.619  1.00 76.58           C
ATOM   2847  O   GLU A 192       9.810   5.611  26.831  1.00 76.58           O
ATOM   2848  HA  GLU A 192       6.919   6.663  27.950  1.00 76.58           H
ATOM   2849  CB  GLU A 192       6.887   5.216  26.360  1.00 76.58           C
ATOM   2850 1HB  GLU A 192       5.869   5.493  26.086  1.00 76.58           H
ATOM   2851 2HB  GLU A 192       7.501   4.933  25.505  1.00 76.58           H
ATOM   2852  CG  GLU A 192       6.784   3.974  27.246  1.00 76.58           C
ATOM   2853 1HG  GLU A 192       7.344   3.154  26.796  1.00 76.58           H
ATOM   2854 2HG  GLU A 192       7.239   4.176  28.216  1.00 76.58           H
ATOM   2855  CD  GLU A 192       5.325   3.557  27.439  1.00 76.58           C
ATOM   2856  OE1 GLU A 192       5.041   2.955  28.497  1.00 76.58           O
ATOM   2857  OE2 GLU A 192       4.525   3.851  26.524  1.00 76.58           O
ATOM   2858  HN  GLU A 192       8.420   7.565  25.641  1.00 76.58           H
ATOM   2859  N   SER A 193       9.097   6.050  28.932  1.00 72.46           N
ATOM   2860  CA  SER A 193      10.338   5.630  29.561  1.00 72.46           C
ATOM   2861  C   SER A 193      11.522   6.355  28.918  1.00 72.46           C
ATOM   2862  O   SER A 193      12.607   5.789  28.792  1.00 72.46           O
ATOM   2863  HA  SER A 193      10.240   5.913  30.609  1.00 72.46           H
ATOM   2864  CB  SER A 193      10.523   4.115  29.457  1.00 72.46           C
ATOM   2865 1HB  SER A 193      11.503   3.842  29.847  1.00 72.46           H
ATOM   2866 2HB  SER A 193       9.781   3.616  30.081  1.00 72.46           H
ATOM   2867  OG  SER A 193      10.401   3.653  28.115  1.00 72.46           O
ATOM   2868  HG  SER A 193      11.222   3.890  27.596  1.00 72.46           H
ATOM   2869  HN  SER A 193       8.399   6.392  29.561  1.00 72.46           H
ATOM   2870  N   GLY A 194      11.274   7.597  28.528  1.00 76.22           N
ATOM   2871  CA  GLY A 194      12.323   8.426  27.959  1.00 76.22           C
ATOM   2872  C   GLY A 194      12.506   8.132  26.469  1.00 76.22           C
ATOM   2873  O   GLY A 194      13.460   8.604  25.852  1.00 76.22           O
ATOM   2874 1HA  GLY A 194      12.075   9.478  28.097  1.00 76.22           H
ATOM   2875 2HA  GLY A 194      13.260   8.247  28.486  1.00 76.22           H
ATOM   2876  HN  GLY A 194      10.378   8.036  28.596  1.00 76.22           H
ATOM   2877  N   ILE A 195      11.577   7.353  25.933  1.00 84.11           N
ATOM   2878  CA  ILE A 195      11.595   7.033  24.516  1.00 84.11           C
ATOM   2879  C   ILE A 195      10.384   7.676  23.837  1.00 84.11           C
ATOM   2880  O   ILE A 195       9.246   7.447  24.244  1.00 84.11           O
ATOM   2881  HA  ILE A 195      12.500   7.471  24.093  1.00 84.11           H
ATOM   2882  CB  ILE A 195      11.684   5.520  24.309  1.00 84.11           C
ATOM   2883  HB  ILE A 195      10.888   5.049  24.885  1.00 84.11           H
ATOM   2884  CG1 ILE A 195      13.011   4.972  24.839  1.00 84.11           C
ATOM   2885 1HG1 ILE A 195      13.820   5.256  24.167  1.00 84.11           H
ATOM   2886 2HG1 ILE A 195      13.230   5.417  25.810  1.00 84.11           H
ATOM   2887  CG2 ILE A 195      11.458   5.153  22.841  1.00 84.11           C
ATOM   2888 1HG2 ILE A 195      10.469   5.490  22.530  1.00 84.11           H
ATOM   2889 2HG2 ILE A 195      12.217   5.635  22.225  1.00 84.11           H
ATOM   2890 3HG2 ILE A 195      11.527   4.071  22.722  1.00 84.11           H
ATOM   2891  CD1 ILE A 195      12.961   3.448  24.971  1.00 84.11           C
ATOM   2892 1HD1 ILE A 195      12.166   3.169  25.662  1.00 84.11           H
ATOM   2893 2HD1 ILE A 195      12.765   3.005  23.994  1.00 84.11           H
ATOM   2894 3HD1 ILE A 195      13.916   3.085  25.350  1.00 84.11           H
ATOM   2895  HN  ILE A 195      10.824   6.945  26.449  1.00 84.11           H
ATOM   2896  N   ALA A 196      10.670   8.468  22.814  1.00 90.06           N
ATOM   2897  CA  ALA A 196       9.616   9.096  22.036  1.00 90.06           C
ATOM   2898  C   ALA A 196       9.137   8.124  20.955  1.00 90.06           C
ATOM   2899  O   ALA A 196       9.944   7.577  20.206  1.00 90.06           O
ATOM   2900  HA  ALA A 196       8.788   9.311  22.712  1.00 90.06           H
ATOM   2901  CB  ALA A 196      10.129  10.413  21.450  1.00 90.06           C
ATOM   2902 1HB  ALA A 196      10.428  11.078  22.260  1.00 90.06           H
ATOM   2903 2HB  ALA A 196      10.986  10.215  20.807  1.00 90.06           H
ATOM   2904 3HB  ALA A 196       9.337  10.884  20.867  1.00 90.06           H
ATOM   2905  HN  ALA A 196      11.600   8.681  22.515  1.00 90.06           H
ATOM   2906  N   ILE A 197       7.826   7.940  20.908  1.00 89.34           N
ATOM   2907  CA  ILE A 197       7.233   7.014  19.959  1.00 89.34           C
ATOM   2908  C   ILE A 197       6.134   7.730  19.172  1.00 89.34           C
ATOM   2909  O   ILE A 197       5.265   8.374  19.758  1.00 89.34           O
ATOM   2910  HA  ILE A 197       8.017   6.714  19.263  1.00 89.34           H
ATOM   2911  CB  ILE A 197       6.753   5.749  20.673  1.00 89.34           C
ATOM   2912  HB  ILE A 197       6.062   6.043  21.462  1.00 89.34           H
ATOM   2913  CG1 ILE A 197       7.921   5.021  21.342  1.00 89.34           C
ATOM   2914 1HG1 ILE A 197       8.602   4.641  20.581  1.00 89.34           H
ATOM   2915 2HG1 ILE A 197       8.487   5.722  21.956  1.00 89.34           H
ATOM   2916  CG2 ILE A 197       5.984   4.837  19.715  1.00 89.34           C
ATOM   2917 1HG2 ILE A 197       5.115   5.369  19.326  1.00 89.34           H
ATOM   2918 2HG2 ILE A 197       6.633   4.548  18.888  1.00 89.34           H
ATOM   2919 3HG2 ILE A 197       5.654   3.945  20.248  1.00 89.34           H
ATOM   2920  CD1 ILE A 197       7.420   3.864  22.209  1.00 89.34           C
ATOM   2921 1HD1 ILE A 197       6.759   4.250  22.984  1.00 89.34           H
ATOM   2922 2HD1 ILE A 197       6.876   3.153  21.588  1.00 89.34           H
ATOM   2923 3HD1 ILE A 197       8.271   3.364  22.674  1.00 89.34           H
ATOM   2924  HN  ILE A 197       7.173   8.410  21.503  1.00 89.34           H
ATOM   2925  N   CYS A 198       6.208   7.594  17.856  1.00 91.86           N
ATOM   2926  CA  CYS A 198       5.131   8.052  16.994  1.00 91.86           C
ATOM   2927  C   CYS A 198       4.053   6.968  16.955  1.00 91.86           C
ATOM   2928  O   CYS A 198       4.253   5.909  16.362  1.00 91.86           O
ATOM   2929  HA  CYS A 198       4.743   8.969  17.439  1.00 91.86           H
ATOM   2930  CB  CYS A 198       5.638   8.404  15.594  1.00 91.86           C
ATOM   2931 1HB  CYS A 198       6.248   9.306  15.635  1.00 91.86           H
ATOM   2932 2HB  CYS A 198       6.276   7.605  15.218  1.00 91.86           H
ATOM   2933  SG  CYS A 198       4.223   8.659  14.462  1.00 91.86           S
ATOM   2934  HN  CYS A 198       6.984   7.181  17.379  1.00 91.86           H
ATOM   2935  N   THR A 199       2.932   7.269  17.595  1.00 91.44           N
ATOM   2936  CA  THR A 199       1.823   6.332  17.643  1.00 91.44           C
ATOM   2937  C   THR A 199       0.500   7.059  17.394  1.00 91.44           C
ATOM   2938  O   THR A 199       0.459   8.288  17.360  1.00 91.44           O
ATOM   2939  HA  THR A 199       1.948   5.610  16.836  1.00 91.44           H
ATOM   2940  CB  THR A 199       1.873   5.608  18.990  1.00 91.44           C
ATOM   2941  HB  THR A 199       2.891   5.295  19.225  1.00 91.44           H
ATOM   2942  OG1 THR A 199       0.923   4.555  18.853  1.00 91.44           O
ATOM   2943  HG1 THR A 199       1.117   3.831  19.515  1.00 91.44           H
ATOM   2944  CG2 THR A 199       1.323   6.461  20.134  1.00 91.44           C
ATOM   2945 1HG2 THR A 199       0.283   6.716  19.930  1.00 91.44           H
ATOM   2946 2HG2 THR A 199       1.911   7.374  20.222  1.00 91.44           H
ATOM   2947 3HG2 THR A 199       1.382   5.899  21.067  1.00 91.44           H
ATOM   2948  HN  THR A 199       2.777   8.133  18.074  1.00 91.44           H
ATOM   2949  N   MET A 200      -0.550   6.269  17.224  1.00 91.66           N
ATOM   2950  CA  MET A 200      -1.903   6.786  17.344  1.00 91.66           C
ATOM   2951  C   MET A 200      -2.419   6.647  18.777  1.00 91.66           C
ATOM   2952  O   MET A 200      -2.276   5.591  19.392  1.00 91.66           O
ATOM   2953  HA  MET A 200      -1.839   7.841  17.074  1.00 91.66           H
ATOM   2954  CB  MET A 200      -2.827   6.024  16.391  1.00 91.66           C
ATOM   2955 1HB  MET A 200      -2.765   4.955  16.598  1.00 91.66           H
ATOM   2956 2HB  MET A 200      -3.861   6.323  16.565  1.00 91.66           H
ATOM   2957  CG  MET A 200      -2.451   6.290  14.932  1.00 91.66           C
ATOM   2958 1HG  MET A 200      -2.472   7.361  14.732  1.00 91.66           H
ATOM   2959 2HG  MET A 200      -1.432   5.951  14.743  1.00 91.66           H
ATOM   2960  SD  MET A 200      -3.586   5.444  13.845  1.00 91.66           S
ATOM   2961  CE  MET A 200      -3.348   3.763  14.395  1.00 91.66           C
ATOM   2962 1HE  MET A 200      -2.305   3.479  14.254  1.00 91.66           H
ATOM   2963 2HE  MET A 200      -3.606   3.686  15.452  1.00 91.66           H
ATOM   2964 3HE  MET A 200      -3.987   3.097  13.816  1.00 91.66           H
ATOM   2965  HN  MET A 200      -0.488   5.294  17.010  1.00 91.66           H
ATOM   2966  N   VAL A 201      -3.009   7.727  19.268  1.00 92.33           N
ATOM   2967  CA  VAL A 201      -3.675   7.695  20.558  1.00 92.33           C
ATOM   2968  C   VAL A 201      -5.156   8.032  20.372  1.00 92.33           C
ATOM   2969  O   VAL A 201      -5.493   9.043  19.757  1.00 92.33           O
ATOM   2970  HA  VAL A 201      -3.593   6.679  20.946  1.00 92.33           H
ATOM   2971  CB  VAL A 201      -2.967   8.634  21.537  1.00 92.33           C
ATOM   2972  HB  VAL A 201      -3.020   9.644  21.130  1.00 92.33           H
ATOM   2973  CG1 VAL A 201      -3.667   8.639  22.897  1.00 92.33           C
ATOM   2974 1HG1 VAL A 201      -4.697   8.974  22.774  1.00 92.33           H
ATOM   2975 2HG1 VAL A 201      -3.660   7.631  23.313  1.00 92.33           H
ATOM   2976 3HG1 VAL A 201      -3.143   9.314  23.573  1.00 92.33           H
ATOM   2977  CG2 VAL A 201      -1.490   8.263  21.681  1.00 92.33           C
ATOM   2978 1HG2 VAL A 201      -1.407   7.242  22.055  1.00 92.33           H
ATOM   2979 2HG2 VAL A 201      -1.000   8.335  20.710  1.00 92.33           H
ATOM   2980 3HG2 VAL A 201      -1.010   8.946  22.382  1.00 92.33           H
ATOM   2981  HN  VAL A 201      -3.035   8.611  18.800  1.00 92.33           H
ATOM   2982  N   TYR A 202      -6.000   7.167  20.914  1.00 90.93           N
ATOM   2983  CA  TYR A 202      -7.436   7.331  20.768  1.00 90.93           C
ATOM   2984  C   TYR A 202      -8.038   8.015  21.997  1.00 90.93           C
ATOM   2985  O   TYR A 202      -8.136   7.410  23.063  1.00 90.93           O
ATOM   2986  HA  TYR A 202      -7.617   7.952  19.890  1.00 90.93           H
ATOM   2987  CB  TYR A 202      -8.013   5.918  20.652  1.00 90.93           C
ATOM   2988 1HB  TYR A 202      -7.711   5.341  21.527  1.00 90.93           H
ATOM   2989 2HB  TYR A 202      -9.101   5.978  20.670  1.00 90.93           H
ATOM   2990  CG  TYR A 202      -7.578   5.170  19.391  1.00 90.93           C
ATOM   2991  CD1 TYR A 202      -8.264   5.355  18.208  1.00 90.93           C
ATOM   2992  HD1 TYR A 202      -9.116   6.034  18.173  1.00 90.93           H
ATOM   2993  CD2 TYR A 202      -6.500   4.310  19.436  1.00 90.93           C
ATOM   2994  HD2 TYR A 202      -5.958   4.163  20.370  1.00 90.93           H
ATOM   2995  CE1 TYR A 202      -7.855   4.651  17.020  1.00 90.93           C
ATOM   2996  HE1 TYR A 202      -8.388   4.788  16.079  1.00 90.93           H
ATOM   2997  CE2 TYR A 202      -6.091   3.605  18.248  1.00 90.93           C
ATOM   2998  HE2 TYR A 202      -5.241   2.923  18.269  1.00 90.93           H
ATOM   2999  CZ  TYR A 202      -6.789   3.811  17.099  1.00 90.93           C
ATOM   3000  OH  TYR A 202      -6.402   3.146  15.977  1.00 90.93           O
ATOM   3001  HH  TYR A 202      -5.812   2.377  16.222  1.00 90.93           H
ATOM   3002  HN  TYR A 202      -5.718   6.367  21.443  1.00 90.93           H
ATOM   3003  N   PRO A 203      -8.449   9.284  21.872  1.00 81.11           N
ATOM   3004  CA  PRO A 203      -9.022  10.007  23.010  1.00 81.11           C
ATOM   3005  C   PRO A 203     -10.380   9.460  23.417  1.00 81.11           C
ATOM   3006  O   PRO A 203     -10.952   8.626  22.717  1.00 81.11           O
ATOM   3007  HA  PRO A 203      -8.391   9.884  23.890  1.00 81.11           H
ATOM   3008  CB  PRO A 203      -9.117  11.451  22.512  1.00 81.11           C
ATOM   3009 1HB  PRO A 203      -9.973  11.969  22.944  1.00 81.11           H
ATOM   3010 2HB  PRO A 203      -8.230  12.026  22.776  1.00 81.11           H
ATOM   3011  CG  PRO A 203      -9.255  11.305  21.023  1.00 81.11           C
ATOM   3012 1HG  PRO A 203     -10.295  11.143  20.738  1.00 81.11           H
ATOM   3013 2HG  PRO A 203      -8.920  12.204  20.506  1.00 81.11           H
ATOM   3014  CD  PRO A 203      -8.405  10.123  20.660  1.00 81.11           C
ATOM   3015 1HD  PRO A 203      -8.799   9.595  19.792  1.00 81.11           H
ATOM   3016 2HD  PRO A 203      -7.385  10.422  20.416  1.00 81.11           H
ATOM   3017  N   SER A 204     -10.865   9.950  24.548  1.00 69.47           N
ATOM   3018  CA  SER A 204     -12.251   9.731  24.926  1.00 69.47           C
ATOM   3019  C   SER A 204     -12.369   8.459  25.768  1.00 69.47           C
ATOM   3020  O   SER A 204     -11.474   7.615  25.754  1.00 69.47           O
ATOM   3021  HA  SER A 204     -12.533  10.606  25.512  1.00 69.47           H
ATOM   3022  CB  SER A 204     -13.149   9.634  23.691  1.00 69.47           C
ATOM   3023 1HB  SER A 204     -14.162   9.941  23.954  1.00 69.47           H
ATOM   3024 2HB  SER A 204     -12.794  10.328  22.929  1.00 69.47           H
ATOM   3025  OG  SER A 204     -13.179   8.315  23.153  1.00 69.47           O
ATOM   3026  HG  SER A 204     -13.738   8.296  22.324  1.00 69.47           H
ATOM   3027  HN  SER A 204     -10.330  10.487  25.201  1.00 69.47           H
ATOM   3028  N   ASP A 205     -13.481   8.362  26.482  1.00 72.60           N
ATOM   3029  CA  ASP A 205     -13.757   7.179  27.281  1.00 72.60           C
ATOM   3030  C   ASP A 205     -14.030   5.994  26.352  1.00 72.60           C
ATOM   3031  O   ASP A 205     -13.910   4.841  26.761  1.00 72.60           O
ATOM   3032  HA  ASP A 205     -12.867   7.033  27.893  1.00 72.60           H
ATOM   3033  CB  ASP A 205     -14.992   7.385  28.160  1.00 72.60           C
ATOM   3034 1HB  ASP A 205     -15.839   7.678  27.541  1.00 72.60           H
ATOM   3035 2HB  ASP A 205     -15.260   6.444  28.642  1.00 72.60           H
ATOM   3036  CG  ASP A 205     -14.735   8.454  29.224  1.00 72.60           C
ATOM   3037  OD1 ASP A 205     -13.604   8.466  29.755  1.00 72.60           O
ATOM   3038  OD2 ASP A 205     -15.677   9.235  29.482  1.00 72.60           O
ATOM   3039  HN  ASP A 205     -14.185   9.071  26.521  1.00 72.60           H
ATOM   3040  N   GLU A 206     -14.391   6.320  25.119  1.00 82.60           N
ATOM   3041  CA  GLU A 206     -14.755   5.300  24.152  1.00 82.60           C
ATOM   3042  C   GLU A 206     -13.568   4.988  23.238  1.00 82.60           C
ATOM   3043  O   GLU A 206     -13.751   4.522  22.114  1.00 82.60           O
ATOM   3044  HA  GLU A 206     -15.009   4.419  24.741  1.00 82.60           H
ATOM   3045  CB  GLU A 206     -15.977   5.728  23.337  1.00 82.60           C
ATOM   3046 1HB  GLU A 206     -15.793   6.702  22.883  1.00 82.60           H
ATOM   3047 2HB  GLU A 206     -16.223   4.954  22.610  1.00 82.60           H
ATOM   3048  CG  GLU A 206     -17.206   5.884  24.234  1.00 82.60           C
ATOM   3049 1HG  GLU A 206     -16.904   5.853  25.280  1.00 82.60           H
ATOM   3050 2HG  GLU A 206     -17.664   6.858  24.063  1.00 82.60           H
ATOM   3051  CD  GLU A 206     -18.229   4.779  23.960  1.00 82.60           C
ATOM   3052  OE1 GLU A 206     -18.675   4.160  24.951  1.00 82.60           O
ATOM   3053  OE2 GLU A 206     -18.541   4.577  22.766  1.00 82.60           O
ATOM   3054  HN  GLU A 206     -14.436   7.260  24.780  1.00 82.60           H
ATOM   3055  N   SER A 207     -12.378   5.256  23.754  1.00 89.06           N
ATOM   3056  CA  SER A 207     -11.169   5.117  22.960  1.00 89.06           C
ATOM   3057  C   SER A 207     -11.064   3.693  22.410  1.00 89.06           C
ATOM   3058  O   SER A 207     -10.585   3.487  21.296  1.00 89.06           O
ATOM   3059  HA  SER A 207     -11.274   5.834  22.145  1.00 89.06           H
ATOM   3060  CB  SER A 207      -9.926   5.461  23.783  1.00 89.06           C
ATOM   3061 1HB  SER A 207      -9.033   5.163  23.234  1.00 89.06           H
ATOM   3062 2HB  SER A 207      -9.870   6.541  23.921  1.00 89.06           H
ATOM   3063  OG  SER A 207      -9.935   4.821  25.056  1.00 89.06           O
ATOM   3064  HG  SER A 207     -10.158   5.484  25.771  1.00 89.06           H
ATOM   3065  HN  SER A 207     -12.232   5.563  24.694  1.00 89.06           H
ATOM   3066  N   THR A 208     -11.520   2.747  23.218  1.00 89.86           N
ATOM   3067  CA  THR A 208     -11.472   1.347  22.832  1.00 89.86           C
ATOM   3068  C   THR A 208     -12.365   1.099  21.614  1.00 89.86           C
ATOM   3069  O   THR A 208     -11.949   0.448  20.657  1.00 89.86           O
ATOM   3070  HA  THR A 208     -10.452   1.107  22.534  1.00 89.86           H
ATOM   3071  CB  THR A 208     -11.860   0.507  24.051  1.00 89.86           C
ATOM   3072  HB  THR A 208     -11.844  -0.557  23.811  1.00 89.86           H
ATOM   3073  OG1 THR A 208     -13.125   1.030  24.445  1.00 89.86           O
ATOM   3074  HG1 THR A 208     -13.591   0.382  25.048  1.00 89.86           H
ATOM   3075  CG2 THR A 208     -10.955   0.772  25.256  1.00 89.86           C
ATOM   3076 1HG2 THR A 208     -11.023   1.823  25.537  1.00 89.86           H
ATOM   3077 2HG2 THR A 208      -9.924   0.531  24.996  1.00 89.86           H
ATOM   3078 3HG2 THR A 208     -11.274   0.150  26.093  1.00 89.86           H
ATOM   3079  HN  THR A 208     -11.915   2.923  24.119  1.00 89.86           H
ATOM   3080  N   LYS A 209     -13.576   1.630  21.690  1.00 91.43           N
ATOM   3081  CA  LYS A 209     -14.528   1.482  20.603  1.00 91.43           C
ATOM   3082  C   LYS A 209     -13.963   2.141  19.343  1.00 91.43           C
ATOM   3083  O   LYS A 209     -14.077   1.594  18.247  1.00 91.43           O
ATOM   3084  HA  LYS A 209     -14.644   0.415  20.412  1.00 91.43           H
ATOM   3085  CB  LYS A 209     -15.900   2.020  21.015  1.00 91.43           C
ATOM   3086 1HB  LYS A 209     -15.795   3.027  21.416  1.00 91.43           H
ATOM   3087 2HB  LYS A 209     -16.545   2.092  20.138  1.00 91.43           H
ATOM   3088  CG  LYS A 209     -16.553   1.113  22.061  1.00 91.43           C
ATOM   3089 1HG  LYS A 209     -16.789   0.148  21.614  1.00 91.43           H
ATOM   3090 2HG  LYS A 209     -15.850   0.926  22.873  1.00 91.43           H
ATOM   3091  CD  LYS A 209     -17.828   1.749  22.618  1.00 91.43           C
ATOM   3092 1HD  LYS A 209     -17.577   2.661  23.160  1.00 91.43           H
ATOM   3093 2HD  LYS A 209     -18.484   2.036  21.797  1.00 91.43           H
ATOM   3094  CE  LYS A 209     -18.561   0.781  23.550  1.00 91.43           C
ATOM   3095 1HE  LYS A 209     -18.829  -0.124  23.005  1.00 91.43           H
ATOM   3096 2HE  LYS A 209     -17.901   0.480  24.363  1.00 91.43           H
ATOM   3097  NZ  LYS A 209     -19.779   1.415  24.101  1.00 91.43           N
ATOM   3098 1HZ  LYS A 209     -20.303   0.732  24.637  1.00 91.43           H
ATOM   3099 2HZ  LYS A 209     -19.516   2.187  24.703  1.00 91.43           H
ATOM   3100 3HZ  LYS A 209     -20.354   1.760  23.340  1.00 91.43           H
ATOM   3101  HN  LYS A 209     -13.909   2.153  22.475  1.00 91.43           H
ATOM   3102  N   LEU A 210     -13.365   3.307  19.541  1.00 92.32           N
ATOM   3103  CA  LEU A 210     -12.823   4.068  18.428  1.00 92.32           C
ATOM   3104  C   LEU A 210     -11.734   3.246  17.736  1.00 92.32           C
ATOM   3105  O   LEU A 210     -11.734   3.113  16.513  1.00 92.32           O
ATOM   3106  HA  LEU A 210     -13.634   4.233  17.719  1.00 92.32           H
ATOM   3107  CB  LEU A 210     -12.349   5.444  18.901  1.00 92.32           C
ATOM   3108 1HB  LEU A 210     -13.176   5.935  19.414  1.00 92.32           H
ATOM   3109 2HB  LEU A 210     -11.557   5.300  19.636  1.00 92.32           H
ATOM   3110  CG  LEU A 210     -11.830   6.385  17.812  1.00 92.32           C
ATOM   3111  HG  LEU A 210     -11.032   5.875  17.271  1.00 92.32           H
ATOM   3112  CD1 LEU A 210     -12.929   6.708  16.797  1.00 92.32           C
ATOM   3113 1HD1 LEU A 210     -13.272   5.786  16.328  1.00 92.32           H
ATOM   3114 2HD1 LEU A 210     -13.763   7.189  17.307  1.00 92.32           H
ATOM   3115 3HD1 LEU A 210     -12.533   7.379  16.034  1.00 92.32           H
ATOM   3116  CD2 LEU A 210     -11.224   7.650  18.423  1.00 92.32           C
ATOM   3117 1HD2 LEU A 210     -11.984   8.173  19.004  1.00 92.32           H
ATOM   3118 2HD2 LEU A 210     -10.394   7.377  19.074  1.00 92.32           H
ATOM   3119 3HD2 LEU A 210     -10.863   8.301  17.627  1.00 92.32           H
ATOM   3120  HN  LEU A 210     -13.249   3.730  20.439  1.00 92.32           H
ATOM   3121  N   LYS A 211     -10.831   2.716  18.548  1.00 92.48           N
ATOM   3122  CA  LYS A 211      -9.745   1.902  18.030  1.00 92.48           C
ATOM   3123  C   LYS A 211     -10.325   0.741  17.221  1.00 92.48           C
ATOM   3124  O   LYS A 211      -9.912   0.503  16.087  1.00 92.48           O
ATOM   3125  HA  LYS A 211      -9.156   2.530  17.361  1.00 92.48           H
ATOM   3126  CB  LYS A 211      -8.819   1.459  19.165  1.00 92.48           C
ATOM   3127 1HB  LYS A 211      -8.381   2.334  19.646  1.00 92.48           H
ATOM   3128 2HB  LYS A 211      -9.397   0.934  19.926  1.00 92.48           H
ATOM   3129  CG  LYS A 211      -7.707   0.547  18.642  1.00 92.48           C
ATOM   3130 1HG  LYS A 211      -8.134  -0.399  18.311  1.00 92.48           H
ATOM   3131 2HG  LYS A 211      -7.236   1.006  17.773  1.00 92.48           H
ATOM   3132  CD  LYS A 211      -6.656   0.289  19.723  1.00 92.48           C
ATOM   3133 1HD  LYS A 211      -6.277   1.239  20.101  1.00 92.48           H
ATOM   3134 2HD  LYS A 211      -7.114  -0.230  20.565  1.00 92.48           H
ATOM   3135  CE  LYS A 211      -5.497  -0.545  19.173  1.00 92.48           C
ATOM   3136 1HE  LYS A 211      -5.857  -1.534  18.888  1.00 92.48           H
ATOM   3137 2HE  LYS A 211      -5.101  -0.078  18.271  1.00 92.48           H
ATOM   3138  NZ  LYS A 211      -4.425  -0.673  20.184  1.00 92.48           N
ATOM   3139 1HZ  LYS A 211      -3.586  -1.034  19.743  1.00 92.48           H
ATOM   3140 2HZ  LYS A 211      -4.230   0.237  20.588  1.00 92.48           H
ATOM   3141 3HZ  LYS A 211      -4.723  -1.310  20.915  1.00 92.48           H
ATOM   3142  HN  LYS A 211     -10.834   2.835  19.541  1.00 92.48           H
ATOM   3143  N   SER A 212     -11.273   0.048  17.835  1.00 92.14           N
ATOM   3144  CA  SER A 212     -11.875  -1.116  17.208  1.00 92.14           C
ATOM   3145  C   SER A 212     -12.476  -0.729  15.854  1.00 92.14           C
ATOM   3146  O   SER A 212     -12.313  -1.449  14.871  1.00 92.14           O
ATOM   3147  HA  SER A 212     -11.059  -1.826  17.075  1.00 92.14           H
ATOM   3148  CB  SER A 212     -12.947  -1.733  18.107  1.00 92.14           C
ATOM   3149 1HB  SER A 212     -12.538  -1.888  19.105  1.00 92.14           H
ATOM   3150 2HB  SER A 212     -13.780  -1.038  18.209  1.00 92.14           H
ATOM   3151  OG  SER A 212     -13.426  -2.974  17.594  1.00 92.14           O
ATOM   3152  HG  SER A 212     -12.656  -3.579  17.389  1.00 92.14           H
ATOM   3153  HN  SER A 212     -11.629   0.271  18.742  1.00 92.14           H
ATOM   3154  N   ALA A 213     -13.158   0.407  15.849  1.00 92.85           N
ATOM   3155  CA  ALA A 213     -13.838   0.865  14.649  1.00 92.85           C
ATOM   3156  C   ALA A 213     -12.801   1.190  13.572  1.00 92.85           C
ATOM   3157  O   ALA A 213     -12.952   0.789  12.419  1.00 92.85           O
ATOM   3158  HA  ALA A 213     -14.473   0.052  14.297  1.00 92.85           H
ATOM   3159  CB  ALA A 213     -14.721   2.067  14.991  1.00 92.85           C
ATOM   3160 1HB  ALA A 213     -15.459   1.776  15.738  1.00 92.85           H
ATOM   3161 2HB  ALA A 213     -14.101   2.872  15.387  1.00 92.85           H
ATOM   3162 3HB  ALA A 213     -15.231   2.410  14.091  1.00 92.85           H
ATOM   3163  HN  ALA A 213     -13.249   1.008  16.642  1.00 92.85           H
ATOM   3164  N   VAL A 214     -11.771   1.913  13.987  1.00 91.31           N
ATOM   3165  CA  VAL A 214     -10.739   2.345  13.060  1.00 91.31           C
ATOM   3166  C   VAL A 214     -10.040   1.117  12.474  1.00 91.31           C
ATOM   3167  O   VAL A 214      -9.748   1.076  11.280  1.00 91.31           O
ATOM   3168  HA  VAL A 214     -11.228   2.889  12.252  1.00 91.31           H
ATOM   3169  CB  VAL A 214      -9.774   3.304  13.761  1.00 91.31           C
ATOM   3170  HB  VAL A 214      -9.464   2.842  14.698  1.00 91.31           H
ATOM   3171  CG1 VAL A 214      -8.521   3.537  12.915  1.00 91.31           C
ATOM   3172 1HG1 VAL A 214      -8.012   2.587  12.751  1.00 91.31           H
ATOM   3173 2HG1 VAL A 214      -8.806   3.967  11.955  1.00 91.31           H
ATOM   3174 3HG1 VAL A 214      -7.853   4.222  13.436  1.00 91.31           H
ATOM   3175  CG2 VAL A 214     -10.464   4.628  14.096  1.00 91.31           C
ATOM   3176 1HG2 VAL A 214     -10.816   5.097  13.177  1.00 91.31           H
ATOM   3177 2HG2 VAL A 214     -11.311   4.440  14.755  1.00 91.31           H
ATOM   3178 3HG2 VAL A 214      -9.756   5.291  14.593  1.00 91.31           H
ATOM   3179  HN  VAL A 214     -11.637   2.203  14.934  1.00 91.31           H
ATOM   3180  N   LEU A 215      -9.792   0.146  13.341  1.00 91.87           N
ATOM   3181  CA  LEU A 215      -9.125  -1.076  12.926  1.00 91.87           C
ATOM   3182  C   LEU A 215     -10.010  -1.820  11.924  1.00 91.87           C
ATOM   3183  O   LEU A 215      -9.529  -2.288  10.893  1.00 91.87           O
ATOM   3184  HA  LEU A 215      -8.201  -0.789  12.424  1.00 91.87           H
ATOM   3185  CB  LEU A 215      -8.737  -1.915  14.145  1.00 91.87           C
ATOM   3186 1HB  LEU A 215      -9.540  -1.848  14.878  1.00 91.87           H
ATOM   3187 2HB  LEU A 215      -8.673  -2.959  13.837  1.00 91.87           H
ATOM   3188  CG  LEU A 215      -7.424  -1.534  14.831  1.00 91.87           C
ATOM   3189  HG  LEU A 215      -7.402  -0.450  14.949  1.00 91.87           H
ATOM   3190  CD1 LEU A 215      -7.341  -2.142  16.233  1.00 91.87           C
ATOM   3191 1HD1 LEU A 215      -8.171  -1.776  16.837  1.00 91.87           H
ATOM   3192 2HD1 LEU A 215      -7.396  -3.228  16.161  1.00 91.87           H
ATOM   3193 3HD1 LEU A 215      -6.398  -1.855  16.698  1.00 91.87           H
ATOM   3194  CD2 LEU A 215      -6.222  -1.919  13.967  1.00 91.87           C
ATOM   3195 1HD2 LEU A 215      -6.227  -2.996  13.797  1.00 91.87           H
ATOM   3196 2HD2 LEU A 215      -6.280  -1.400  13.011  1.00 91.87           H
ATOM   3197 3HD2 LEU A 215      -5.301  -1.637  14.479  1.00 91.87           H
ATOM   3198  HN  LEU A 215     -10.038   0.185  14.310  1.00 91.87           H
ATOM   3199  N   THR A 216     -11.288  -1.905  12.261  1.00 92.54           N
ATOM   3200  CA  THR A 216     -12.241  -2.603  11.414  1.00 92.54           C
ATOM   3201  C   THR A 216     -12.275  -1.975  10.020  1.00 92.54           C
ATOM   3202  O   THR A 216     -12.279  -2.684   9.015  1.00 92.54           O
ATOM   3203  HA  THR A 216     -11.903  -3.632  11.293  1.00 92.54           H
ATOM   3204  CB  THR A 216     -13.598  -2.591  12.120  1.00 92.54           C
ATOM   3205  HB  THR A 216     -13.974  -1.574  12.224  1.00 92.54           H
ATOM   3206  OG1 THR A 216     -13.361  -3.287  13.341  1.00 92.54           O
ATOM   3207  HG1 THR A 216     -13.295  -2.637  14.098  1.00 92.54           H
ATOM   3208  CG2 THR A 216     -14.640  -3.449  11.399  1.00 92.54           C
ATOM   3209 1HG2 THR A 216     -14.294  -4.481  11.355  1.00 92.54           H
ATOM   3210 2HG2 THR A 216     -14.785  -3.071  10.387  1.00 92.54           H
ATOM   3211 3HG2 THR A 216     -15.585  -3.405  11.942  1.00 92.54           H
ATOM   3212  HN  THR A 216     -11.675  -1.509  13.094  1.00 92.54           H
ATOM   3213  N   LEU A 217     -12.300  -0.650  10.003  1.00 89.55           N
ATOM   3214  CA  LEU A 217     -12.343   0.082   8.749  1.00 89.55           C
ATOM   3215  C   LEU A 217     -11.100  -0.257   7.923  1.00 89.55           C
ATOM   3216  O   LEU A 217     -11.184  -0.417   6.706  1.00 89.55           O
ATOM   3217  HA  LEU A 217     -13.223  -0.257   8.203  1.00 89.55           H
ATOM   3218  CB  LEU A 217     -12.519   1.579   9.008  1.00 89.55           C
ATOM   3219 1HB  LEU A 217     -13.388   1.717   9.651  1.00 89.55           H
ATOM   3220 2HB  LEU A 217     -11.652   1.936   9.564  1.00 89.55           H
ATOM   3221  CG  LEU A 217     -12.692   2.459   7.768  1.00 89.55           C
ATOM   3222  HG  LEU A 217     -11.887   2.228   7.071  1.00 89.55           H
ATOM   3223  CD1 LEU A 217     -14.010   2.149   7.056  1.00 89.55           C
ATOM   3224 1HD1 LEU A 217     -14.019   1.104   6.747  1.00 89.55           H
ATOM   3225 2HD1 LEU A 217     -14.842   2.334   7.734  1.00 89.55           H
ATOM   3226 3HD1 LEU A 217     -14.108   2.788   6.178  1.00 89.55           H
ATOM   3227  CD2 LEU A 217     -12.569   3.941   8.126  1.00 89.55           C
ATOM   3228 1HD2 LEU A 217     -13.338   4.205   8.852  1.00 89.55           H
ATOM   3229 2HD2 LEU A 217     -11.584   4.131   8.554  1.00 89.55           H
ATOM   3230 3HD2 LEU A 217     -12.695   4.544   7.227  1.00 89.55           H
ATOM   3231  HN  LEU A 217     -12.291  -0.080  10.825  1.00 89.55           H
ATOM   3232  N   LYS A 218      -9.976  -0.357   8.617  1.00 87.39           N
ATOM   3233  CA  LYS A 218      -8.713  -0.644   7.959  1.00 87.39           C
ATOM   3234  C   LYS A 218      -8.772  -2.041   7.339  1.00 87.39           C
ATOM   3235  O   LYS A 218      -8.240  -2.266   6.253  1.00 87.39           O
ATOM   3236  HA  LYS A 218      -8.590   0.084   7.157  1.00 87.39           H
ATOM   3237  CB  LYS A 218      -7.547  -0.450   8.930  1.00 87.39           C
ATOM   3238 1HB  LYS A 218      -7.769  -0.945   9.875  1.00 87.39           H
ATOM   3239 2HB  LYS A 218      -6.651  -0.921   8.526  1.00 87.39           H
ATOM   3240  CG  LYS A 218      -7.281   1.037   9.177  1.00 87.39           C
ATOM   3241 1HG  LYS A 218      -6.919   1.503   8.261  1.00 87.39           H
ATOM   3242 2HG  LYS A 218      -8.212   1.537   9.443  1.00 87.39           H
ATOM   3243  CD  LYS A 218      -6.254   1.231  10.294  1.00 87.39           C
ATOM   3244 1HD  LYS A 218      -6.572   0.688  11.184  1.00 87.39           H
ATOM   3245 2HD  LYS A 218      -5.296   0.810   9.990  1.00 87.39           H
ATOM   3246  CE  LYS A 218      -6.082   2.714  10.629  1.00 87.39           C
ATOM   3247 1HE  LYS A 218      -6.113   3.306   9.714  1.00 87.39           H
ATOM   3248 2HE  LYS A 218      -6.910   3.051  11.254  1.00 87.39           H
ATOM   3249  NZ  LYS A 218      -4.799   2.942  11.331  1.00 87.39           N
ATOM   3250 1HZ  LYS A 218      -4.937   3.615  12.077  1.00 87.39           H
ATOM   3251 2HZ  LYS A 218      -4.468   2.067  11.722  1.00 87.39           H
ATOM   3252 3HZ  LYS A 218      -4.114   3.300  10.675  1.00 87.39           H
ATOM   3253  HN  LYS A 218      -9.920  -0.246   9.609  1.00 87.39           H
ATOM   3254  N   VAL A 219      -9.422  -2.945   8.057  1.00 88.45           N
ATOM   3255  CA  VAL A 219      -9.511  -4.327   7.618  1.00 88.45           C
ATOM   3256  C   VAL A 219     -10.414  -4.409   6.385  1.00 88.45           C
ATOM   3257  O   VAL A 219     -10.091  -5.099   5.419  1.00 88.45           O
ATOM   3258  HA  VAL A 219      -8.508  -4.649   7.339  1.00 88.45           H
ATOM   3259  CB  VAL A 219      -9.991  -5.213   8.769  1.00 88.45           C
ATOM   3260  HB  VAL A 219     -10.898  -4.768   9.179  1.00 88.45           H
ATOM   3261  CG1 VAL A 219     -10.339  -6.617   8.273  1.00 88.45           C
ATOM   3262 1HG1 VAL A 219     -11.132  -6.553   7.528  1.00 88.45           H
ATOM   3263 2HG1 VAL A 219      -9.456  -7.074   7.825  1.00 88.45           H
ATOM   3264 3HG1 VAL A 219     -10.677  -7.226   9.112  1.00 88.45           H
ATOM   3265  CG2 VAL A 219      -8.949  -5.269   9.888  1.00 88.45           C
ATOM   3266 1HG2 VAL A 219      -8.017  -5.679   9.497  1.00 88.45           H
ATOM   3267 2HG2 VAL A 219      -8.771  -4.264  10.270  1.00 88.45           H
ATOM   3268 3HG2 VAL A 219      -9.315  -5.905  10.694  1.00 88.45           H
ATOM   3269  HN  VAL A 219      -9.883  -2.746   8.922  1.00 88.45           H
ATOM   3270  N   ILE A 220     -11.528  -3.695   6.458  1.00 88.67           N
ATOM   3271  CA  ILE A 220     -12.514  -3.736   5.392  1.00 88.67           C
ATOM   3272  C   ILE A 220     -11.918  -3.117   4.127  1.00 88.67           C
ATOM   3273  O   ILE A 220     -11.922  -3.739   3.065  1.00 88.67           O
ATOM   3274  HA  ILE A 220     -12.736  -4.785   5.192  1.00 88.67           H
ATOM   3275  CB  ILE A 220     -13.819  -3.076   5.844  1.00 88.67           C
ATOM   3276  HB  ILE A 220     -13.576  -2.115   6.298  1.00 88.67           H
ATOM   3277  CG1 ILE A 220     -14.517  -3.918   6.913  1.00 88.67           C
ATOM   3278 1HG1 ILE A 220     -14.869  -4.851   6.474  1.00 88.67           H
ATOM   3279 2HG1 ILE A 220     -13.806  -4.182   7.696  1.00 88.67           H
ATOM   3280  CG2 ILE A 220     -14.732  -2.794   4.649  1.00 88.67           C
ATOM   3281 1HG2 ILE A 220     -14.225  -2.125   3.954  1.00 88.67           H
ATOM   3282 2HG2 ILE A 220     -14.971  -3.730   4.145  1.00 88.67           H
ATOM   3283 3HG2 ILE A 220     -15.652  -2.324   4.999  1.00 88.67           H
ATOM   3284  CD1 ILE A 220     -15.697  -3.159   7.524  1.00 88.67           C
ATOM   3285 1HD1 ILE A 220     -15.338  -2.238   7.983  1.00 88.67           H
ATOM   3286 2HD1 ILE A 220     -16.418  -2.918   6.743  1.00 88.67           H
ATOM   3287 3HD1 ILE A 220     -16.176  -3.780   8.281  1.00 88.67           H
ATOM   3288  HN  ILE A 220     -11.760  -3.098   7.226  1.00 88.67           H
ATOM   3289  N   LEU A 221     -11.418  -1.899   4.281  1.00 83.64           N
ATOM   3290  CA  LEU A 221     -10.960  -1.128   3.138  1.00 83.64           C
ATOM   3291  C   LEU A 221      -9.551  -1.583   2.753  1.00 83.64           C
ATOM   3292  O   LEU A 221      -9.121  -1.389   1.617  1.00 83.64           O
ATOM   3293  HA  LEU A 221     -11.632  -1.345   2.307  1.00 83.64           H
ATOM   3294  CB  LEU A 221     -11.066   0.371   3.426  1.00 83.64           C
ATOM   3295 1HB  LEU A 221     -10.408   0.607   4.263  1.00 83.64           H
ATOM   3296 2HB  LEU A 221     -10.687   0.915   2.561  1.00 83.64           H
ATOM   3297  CG  LEU A 221     -12.466   0.895   3.750  1.00 83.64           C
ATOM   3298  HG  LEU A 221     -12.812   0.405   4.660  1.00 83.64           H
ATOM   3299  CD1 LEU A 221     -12.438   2.399   4.030  1.00 83.64           C
ATOM   3300 1HD1 LEU A 221     -11.785   2.598   4.880  1.00 83.64           H
ATOM   3301 2HD1 LEU A 221     -12.062   2.925   3.152  1.00 83.64           H
ATOM   3302 3HD1 LEU A 221     -13.446   2.745   4.257  1.00 83.64           H
ATOM   3303  CD2 LEU A 221     -13.456   0.537   2.640  1.00 83.64           C
ATOM   3304 1HD2 LEU A 221     -13.125   0.981   1.701  1.00 83.64           H
ATOM   3305 2HD2 LEU A 221     -13.504  -0.547   2.532  1.00 83.64           H
ATOM   3306 3HD2 LEU A 221     -14.443   0.921   2.896  1.00 83.64           H
ATOM   3307  HN  LEU A 221     -11.325  -1.441   5.165  1.00 83.64           H
ATOM   3308  N   GLY A 222      -8.871  -2.179   3.722  1.00 76.37           N
ATOM   3309  CA  GLY A 222      -7.468  -2.516   3.553  1.00 76.37           C
ATOM   3310  C   GLY A 222      -7.309  -3.855   2.830  1.00 76.37           C
ATOM   3311  O   GLY A 222      -6.298  -4.092   2.169  1.00 76.37           O
ATOM   3312 1HA  GLY A 222      -6.967  -1.731   2.986  1.00 76.37           H
ATOM   3313 2HA  GLY A 222      -6.982  -2.565   4.527  1.00 76.37           H
ATOM   3314  HN  GLY A 222      -9.262  -2.430   4.607  1.00 76.37           H
ATOM   3315  N   PHE A 223      -8.322  -4.696   2.979  1.00 76.88           N
ATOM   3316  CA  PHE A 223      -8.238  -6.062   2.493  1.00 76.88           C
ATOM   3317  C   PHE A 223      -9.494  -6.443   1.707  1.00 76.88           C
ATOM   3318  O   PHE A 223      -9.436  -6.641   0.494  1.00 76.88           O
ATOM   3319  HA  PHE A 223      -7.370  -6.119   1.836  1.00 76.88           H
ATOM   3320  CB  PHE A 223      -8.126  -6.968   3.721  1.00 76.88           C
ATOM   3321 1HB  PHE A 223      -7.303  -6.617   4.344  1.00 76.88           H
ATOM   3322 2HB  PHE A 223      -9.036  -6.875   4.313  1.00 76.88           H
ATOM   3323  CG  PHE A 223      -7.900  -8.444   3.387  1.00 76.88           C
ATOM   3324  CD1 PHE A 223      -8.846  -9.366   3.710  1.00 76.88           C
ATOM   3325  HD1 PHE A 223      -9.765  -9.054   4.206  1.00 76.88           H
ATOM   3326  CD2 PHE A 223      -6.754  -8.834   2.768  1.00 76.88           C
ATOM   3327  HD2 PHE A 223      -5.996  -8.095   2.509  1.00 76.88           H
ATOM   3328  CE1 PHE A 223      -8.637 -10.736   3.400  1.00 76.88           C
ATOM   3329  HE1 PHE A 223      -9.395 -11.475   3.659  1.00 76.88           H
ATOM   3330  CE2 PHE A 223      -6.545 -10.204   2.458  1.00 76.88           C
ATOM   3331  HE2 PHE A 223      -5.626 -10.516   1.961  1.00 76.88           H
ATOM   3332  CZ  PHE A 223      -7.491 -11.126   2.781  1.00 76.88           C
ATOM   3333  HZ  PHE A 223      -7.330 -12.177   2.543  1.00 76.88           H
ATOM   3334  HN  PHE A 223      -9.186  -4.457   3.422  1.00 76.88           H
ATOM   3335  N   PHE A 224     -10.601  -6.533   2.429  1.00 83.68           N
ATOM   3336  CA  PHE A 224     -11.778  -7.212   1.914  1.00 83.68           C
ATOM   3337  C   PHE A 224     -12.291  -6.532   0.644  1.00 83.68           C
ATOM   3338  O   PHE A 224     -12.539  -7.195  -0.363  1.00 83.68           O
ATOM   3339  HA  PHE A 224     -11.485  -8.236   1.683  1.00 83.68           H
ATOM   3340  CB  PHE A 224     -12.855  -7.124   2.997  1.00 83.68           C
ATOM   3341 1HB  PHE A 224     -12.807  -6.140   3.463  1.00 83.68           H
ATOM   3342 2HB  PHE A 224     -13.836  -7.207   2.527  1.00 83.68           H
ATOM   3343  CG  PHE A 224     -12.735  -8.194   4.084  1.00 83.68           C
ATOM   3344  CD1 PHE A 224     -13.133  -9.469   3.830  1.00 83.68           C
ATOM   3345  HD1 PHE A 224     -13.539  -9.729   2.852  1.00 83.68           H
ATOM   3346  CD2 PHE A 224     -12.229  -7.870   5.304  1.00 83.68           C
ATOM   3347  HD2 PHE A 224     -11.910  -6.848   5.508  1.00 83.68           H
ATOM   3348  CE1 PHE A 224     -13.021 -10.462   4.839  1.00 83.68           C
ATOM   3349  HE1 PHE A 224     -13.341 -11.484   4.635  1.00 83.68           H
ATOM   3350  CE2 PHE A 224     -12.117  -8.863   6.313  1.00 83.68           C
ATOM   3351  HE2 PHE A 224     -11.712  -8.603   7.291  1.00 83.68           H
ATOM   3352  CZ  PHE A 224     -12.516 -10.138   6.059  1.00 83.68           C
ATOM   3353  HZ  PHE A 224     -12.429 -10.900   6.833  1.00 83.68           H
ATOM   3354  HN  PHE A 224     -10.701  -6.153   3.349  1.00 83.68           H
ATOM   3355  N   LEU A 225     -12.436  -5.218   0.732  1.00 82.49           N
ATOM   3356  CA  LEU A 225     -12.955  -4.446  -0.385  1.00 82.49           C
ATOM   3357  C   LEU A 225     -12.012  -4.589  -1.581  1.00 82.49           C
ATOM   3358  O   LEU A 225     -12.446  -4.923  -2.682  1.00 82.49           O
ATOM   3359  HA  LEU A 225     -13.922  -4.871  -0.655  1.00 82.49           H
ATOM   3360  CB  LEU A 225     -13.200  -2.995   0.035  1.00 82.49           C
ATOM   3361 1HB  LEU A 225     -13.911  -2.992   0.861  1.00 82.49           H
ATOM   3362 2HB  LEU A 225     -12.265  -2.586   0.417  1.00 82.49           H
ATOM   3363  CG  LEU A 225     -13.726  -2.061  -1.057  1.00 82.49           C
ATOM   3364  HG  LEU A 225     -13.103  -2.187  -1.943  1.00 82.49           H
ATOM   3365  CD1 LEU A 225     -15.156  -2.430  -1.453  1.00 82.49           C
ATOM   3366 1HD1 LEU A 225     -15.177  -3.453  -1.829  1.00 82.49           H
ATOM   3367 2HD1 LEU A 225     -15.807  -2.351  -0.582  1.00 82.49           H
ATOM   3368 3HD1 LEU A 225     -15.505  -1.751  -2.230  1.00 82.49           H
ATOM   3369  CD2 LEU A 225     -13.610  -0.597  -0.628  1.00 82.49           C
ATOM   3370 1HD2 LEU A 225     -14.192  -0.437   0.280  1.00 82.49           H
ATOM   3371 2HD2 LEU A 225     -12.564  -0.356  -0.435  1.00 82.49           H
ATOM   3372 3HD2 LEU A 225     -13.990   0.046  -1.422  1.00 82.49           H
ATOM   3373  HN  LEU A 225     -12.207  -4.683   1.545  1.00 82.49           H
ATOM   3374  N   PRO A 226     -10.709  -4.341  -1.387  1.00 76.13           N
ATOM   3375  CA  PRO A 226      -9.733  -4.555  -2.459  1.00 76.13           C
ATOM   3376  C   PRO A 226      -9.820  -5.954  -3.046  1.00 76.13           C
ATOM   3377  O   PRO A 226      -9.835  -6.120  -4.265  1.00 76.13           O
ATOM   3378  HA  PRO A 226      -9.938  -3.883  -3.292  1.00 76.13           H
ATOM   3379  CB  PRO A 226      -8.386  -4.309  -1.776  1.00 76.13           C
ATOM   3380 1HB  PRO A 226      -7.960  -5.232  -1.383  1.00 76.13           H
ATOM   3381 2HB  PRO A 226      -7.655  -3.892  -2.470  1.00 76.13           H
ATOM   3382  CG  PRO A 226      -8.729  -3.327  -0.662  1.00 76.13           C
ATOM   3383 1HG  PRO A 226      -7.971  -3.323   0.121  1.00 76.13           H
ATOM   3384 2HG  PRO A 226      -8.795  -2.303  -1.031  1.00 76.13           H
ATOM   3385  CD  PRO A 226     -10.068  -3.840  -0.158  1.00 76.13           C
ATOM   3386 1HD  PRO A 226      -9.946  -4.633   0.581  1.00 76.13           H
ATOM   3387 2HD  PRO A 226     -10.650  -3.052   0.318  1.00 76.13           H
ATOM   3388  N   PHE A 227      -9.875  -6.934  -2.156  1.00 79.53           N
ATOM   3389  CA  PHE A 227      -9.800  -8.325  -2.567  1.00 79.53           C
ATOM   3390  C   PHE A 227     -11.002  -8.706  -3.433  1.00 79.53           C
ATOM   3391  O   PHE A 227     -10.843  -9.327  -4.483  1.00 79.53           O
ATOM   3392  HA  PHE A 227      -8.885  -8.442  -3.148  1.00 79.53           H
ATOM   3393  CB  PHE A 227      -9.817  -9.170  -1.292  1.00 79.53           C
ATOM   3394 1HB  PHE A 227      -8.942  -8.921  -0.691  1.00 79.53           H
ATOM   3395 2HB  PHE A 227     -10.694  -8.904  -0.703  1.00 79.53           H
ATOM   3396  CG  PHE A 227      -9.829 -10.679  -1.546  1.00 79.53           C
ATOM   3397  CD1 PHE A 227     -10.989 -11.379  -1.427  1.00 79.53           C
ATOM   3398  HD1 PHE A 227     -11.910 -10.865  -1.151  1.00 79.53           H
ATOM   3399  CD2 PHE A 227      -8.681 -11.321  -1.890  1.00 79.53           C
ATOM   3400  HD2 PHE A 227      -7.751 -10.760  -1.985  1.00 79.53           H
ATOM   3401  CE1 PHE A 227     -11.001 -12.779  -1.662  1.00 79.53           C
ATOM   3402  HE1 PHE A 227     -11.931 -13.340  -1.567  1.00 79.53           H
ATOM   3403  CE2 PHE A 227      -8.692 -12.721  -2.125  1.00 79.53           C
ATOM   3404  HE2 PHE A 227      -7.772 -13.235  -2.401  1.00 79.53           H
ATOM   3405  CZ  PHE A 227      -9.852 -13.421  -2.006  1.00 79.53           C
ATOM   3406  HZ  PHE A 227      -9.861 -14.495  -2.187  1.00 79.53           H
ATOM   3407  HN  PHE A 227      -9.970  -6.789  -1.171  1.00 79.53           H
ATOM   3408  N   VAL A 228     -12.178  -8.319  -2.961  1.00 83.07           N
ATOM   3409  CA  VAL A 228     -13.408  -8.633  -3.667  1.00 83.07           C
ATOM   3410  C   VAL A 228     -13.384  -7.971  -5.046  1.00 83.07           C
ATOM   3411  O   VAL A 228     -13.712  -8.604  -6.048  1.00 83.07           O
ATOM   3412  HA  VAL A 228     -13.446  -9.715  -3.798  1.00 83.07           H
ATOM   3413  CB  VAL A 228     -14.616  -8.216  -2.825  1.00 83.07           C
ATOM   3414  HB  VAL A 228     -14.457  -7.189  -2.496  1.00 83.07           H
ATOM   3415  CG1 VAL A 228     -15.901  -8.251  -3.655  1.00 83.07           C
ATOM   3416 1HG1 VAL A 228     -15.808  -7.565  -4.497  1.00 83.07           H
ATOM   3417 2HG1 VAL A 228     -16.067  -9.262  -4.026  1.00 83.07           H
ATOM   3418 3HG1 VAL A 228     -16.744  -7.950  -3.032  1.00 83.07           H
ATOM   3419  CG2 VAL A 228     -14.745  -9.094  -1.578  1.00 83.07           C
ATOM   3420 1HG2 VAL A 228     -14.870 -10.134  -1.878  1.00 83.07           H
ATOM   3421 2HG2 VAL A 228     -13.845  -8.997  -0.971  1.00 83.07           H
ATOM   3422 3HG2 VAL A 228     -15.611  -8.776  -0.998  1.00 83.07           H
ATOM   3423  HN  VAL A 228     -12.297  -7.801  -2.114  1.00 83.07           H
ATOM   3424  N   VAL A 229     -12.991  -6.706  -5.052  1.00 76.15           N
ATOM   3425  CA  VAL A 229     -12.980  -5.932  -6.282  1.00 76.15           C
ATOM   3426  C   VAL A 229     -12.074  -6.620  -7.305  1.00 76.15           C
ATOM   3427  O   VAL A 229     -12.475  -6.838  -8.447  1.00 76.15           O
ATOM   3428  HA  VAL A 229     -13.999  -5.916  -6.670  1.00 76.15           H
ATOM   3429  CB  VAL A 229     -12.563  -4.489  -5.989  1.00 76.15           C
ATOM   3430  HB  VAL A 229     -11.698  -4.519  -5.327  1.00 76.15           H
ATOM   3431  CG1 VAL A 229     -12.149  -3.767  -7.272  1.00 76.15           C
ATOM   3432 1HG1 VAL A 229     -11.307  -4.288  -7.727  1.00 76.15           H
ATOM   3433 2HG1 VAL A 229     -12.987  -3.753  -7.969  1.00 76.15           H
ATOM   3434 3HG1 VAL A 229     -11.857  -2.744  -7.035  1.00 76.15           H
ATOM   3435  CG2 VAL A 229     -13.680  -3.731  -5.269  1.00 76.15           C
ATOM   3436 1HG2 VAL A 229     -14.572  -3.716  -5.896  1.00 76.15           H
ATOM   3437 2HG2 VAL A 229     -13.907  -4.228  -4.326  1.00 76.15           H
ATOM   3438 3HG2 VAL A 229     -13.357  -2.709  -5.073  1.00 76.15           H
ATOM   3439  HN  VAL A 229     -12.685  -6.211  -4.239  1.00 76.15           H
ATOM   3440  N   MET A 230     -10.869  -6.943  -6.857  1.00 76.21           N
ATOM   3441  CA  MET A 230      -9.888  -7.562  -7.732  1.00 76.21           C
ATOM   3442  C   MET A 230     -10.394  -8.906  -8.260  1.00 76.21           C
ATOM   3443  O   MET A 230     -10.308  -9.179  -9.456  1.00 76.21           O
ATOM   3444  HA  MET A 230      -9.752  -6.867  -8.560  1.00 76.21           H
ATOM   3445  CB  MET A 230      -8.582  -7.775  -6.963  1.00 76.21           C
ATOM   3446 1HB  MET A 230      -8.798  -8.184  -5.977  1.00 76.21           H
ATOM   3447 2HB  MET A 230      -7.965  -8.507  -7.484  1.00 76.21           H
ATOM   3448  CG  MET A 230      -7.811  -6.461  -6.819  1.00 76.21           C
ATOM   3449 1HG  MET A 230      -7.697  -5.988  -7.794  1.00 76.21           H
ATOM   3450 2HG  MET A 230      -8.372  -5.768  -6.192  1.00 76.21           H
ATOM   3451  SD  MET A 230      -6.207  -6.770  -6.100  1.00 76.21           S
ATOM   3452  CE  MET A 230      -6.088  -5.375  -4.994  1.00 76.21           C
ATOM   3453 1HE  MET A 230      -6.145  -4.450  -5.568  1.00 76.21           H
ATOM   3454 2HE  MET A 230      -6.909  -5.408  -4.277  1.00 76.21           H
ATOM   3455 3HE  MET A 230      -5.138  -5.413  -4.461  1.00 76.21           H
ATOM   3456  HN  MET A 230     -10.562  -6.789  -5.918  1.00 76.21           H
ATOM   3457  N   ALA A 231     -10.911  -9.710  -7.341  1.00 78.92           N
ATOM   3458  CA  ALA A 231     -11.380 -11.040  -7.690  1.00 78.92           C
ATOM   3459  C   ALA A 231     -12.418 -10.933  -8.809  1.00 78.92           C
ATOM   3460  O   ALA A 231     -12.381 -11.700  -9.770  1.00 78.92           O
ATOM   3461  HA  ALA A 231     -10.524 -11.609  -8.053  1.00 78.92           H
ATOM   3462  CB  ALA A 231     -11.936 -11.729  -6.442  1.00 78.92           C
ATOM   3463 1HB  ALA A 231     -11.152 -11.806  -5.689  1.00 78.92           H
ATOM   3464 2HB  ALA A 231     -12.766 -11.144  -6.044  1.00 78.92           H
ATOM   3465 3HB  ALA A 231     -12.288 -12.726  -6.704  1.00 78.92           H
ATOM   3466  HN  ALA A 231     -11.011  -9.466  -6.377  1.00 78.92           H
ATOM   3467  N   CYS A 232     -13.320  -9.976  -8.646  1.00 79.58           N
ATOM   3468  CA  CYS A 232     -14.370  -9.763  -9.628  1.00 79.58           C
ATOM   3469  C   CYS A 232     -13.717  -9.325 -10.941  1.00 79.58           C
ATOM   3470  O   CYS A 232     -14.027  -9.865 -12.002  1.00 79.58           O
ATOM   3471  HA  CYS A 232     -14.883 -10.716  -9.750  1.00 79.58           H
ATOM   3472  CB  CYS A 232     -15.404  -8.747  -9.139  1.00 79.58           C
ATOM   3473 1HB  CYS A 232     -14.903  -7.839  -8.802  1.00 79.58           H
ATOM   3474 2HB  CYS A 232     -16.062  -8.462  -9.959  1.00 79.58           H
ATOM   3475  SG  CYS A 232     -16.385  -9.463  -7.770  1.00 79.58           S
ATOM   3476  HG  CYS A 232     -15.487  -9.229  -6.818  1.00 79.58           H
ATOM   3477  HN  CYS A 232     -13.341  -9.355  -7.863  1.00 79.58           H
ATOM   3478  N   CYS A 233     -12.826  -8.352 -10.827  1.00 73.89           N
ATOM   3479  CA  CYS A 233     -12.209  -7.760 -12.001  1.00 73.89           C
ATOM   3480  C   CYS A 233     -11.538  -8.876 -12.805  1.00 73.89           C
ATOM   3481  O   CYS A 233     -11.767  -9.004 -14.007  1.00 73.89           O
ATOM   3482  HA  CYS A 233     -13.010  -7.297 -12.576  1.00 73.89           H
ATOM   3483  CB  CYS A 233     -11.220  -6.655 -11.625  1.00 73.89           C
ATOM   3484 1HB  CYS A 233     -10.585  -6.988 -10.804  1.00 73.89           H
ATOM   3485 2HB  CYS A 233     -10.563  -6.440 -12.468  1.00 73.89           H
ATOM   3486  SG  CYS A 233     -12.127  -5.142 -11.139  1.00 73.89           S
ATOM   3487  HG  CYS A 233     -12.484  -5.575  -9.933  1.00 73.89           H
ATOM   3488  HN  CYS A 233     -12.525  -7.969  -9.953  1.00 73.89           H
ATOM   3489  N   TYR A 234     -10.723  -9.655 -12.110  1.00 73.82           N
ATOM   3490  CA  TYR A 234      -9.924 -10.677 -12.765  1.00 73.82           C
ATOM   3491  C   TYR A 234     -10.807 -11.814 -13.285  1.00 73.82           C
ATOM   3492  O   TYR A 234     -10.514 -12.407 -14.322  1.00 73.82           O
ATOM   3493  HA  TYR A 234      -9.409 -10.213 -13.606  1.00 73.82           H
ATOM   3494  CB  TYR A 234      -8.982 -11.228 -11.693  1.00 73.82           C
ATOM   3495 1HB  TYR A 234      -9.528 -11.310 -10.752  1.00 73.82           H
ATOM   3496 2HB  TYR A 234      -8.678 -12.236 -11.974  1.00 73.82           H
ATOM   3497  CG  TYR A 234      -7.731 -10.378 -11.467  1.00 73.82           C
ATOM   3498  CD1 TYR A 234      -6.731 -10.355 -12.418  1.00 73.82           C
ATOM   3499  HD1 TYR A 234      -6.834 -10.943 -13.330  1.00 73.82           H
ATOM   3500  CD2 TYR A 234      -7.601  -9.633 -10.312  1.00 73.82           C
ATOM   3501  HD2 TYR A 234      -8.391  -9.651  -9.561  1.00 73.82           H
ATOM   3502  CE1 TYR A 234      -5.553  -9.555 -12.206  1.00 73.82           C
ATOM   3503  HE1 TYR A 234      -4.756  -9.528 -12.949  1.00 73.82           H
ATOM   3504  CE2 TYR A 234      -6.423  -8.833 -10.100  1.00 73.82           C
ATOM   3505  HE2 TYR A 234      -6.308  -8.240  -9.193  1.00 73.82           H
ATOM   3506  CZ  TYR A 234      -5.457  -8.833 -11.057  1.00 73.82           C
ATOM   3507  OH  TYR A 234      -4.345  -8.077 -10.857  1.00 73.82           O
ATOM   3508  HH  TYR A 234      -4.411  -7.596  -9.983  1.00 73.82           H
ATOM   3509  HN  TYR A 234     -10.605  -9.598 -11.119  1.00 73.82           H
ATOM   3510  N   THR A 235     -11.869 -12.083 -12.541  1.00 81.27           N
ATOM   3511  CA  THR A 235     -12.842 -13.079 -12.957  1.00 81.27           C
ATOM   3512  C   THR A 235     -13.413 -12.725 -14.331  1.00 81.27           C
ATOM   3513  O   THR A 235     -13.506 -13.582 -15.209  1.00 81.27           O
ATOM   3514  HA  THR A 235     -12.330 -14.036 -13.060  1.00 81.27           H
ATOM   3515  CB  THR A 235     -13.907 -13.185 -11.864  1.00 81.27           C
ATOM   3516  HB  THR A 235     -14.447 -12.245 -11.754  1.00 81.27           H
ATOM   3517  OG1 THR A 235     -13.184 -13.618 -10.715  1.00 81.27           O
ATOM   3518  HG1 THR A 235     -13.105 -12.868 -10.058  1.00 81.27           H
ATOM   3519  CG2 THR A 235     -14.903 -14.317 -12.126  1.00 81.27           C
ATOM   3520 1HG2 THR A 235     -14.371 -15.267 -12.168  1.00 81.27           H
ATOM   3521 2HG2 THR A 235     -15.411 -14.142 -13.074  1.00 81.27           H
ATOM   3522 3HG2 THR A 235     -15.637 -14.348 -11.321  1.00 81.27           H
ATOM   3523  HN  THR A 235     -12.071 -11.634 -11.670  1.00 81.27           H
ATOM   3524  N   ILE A 236     -13.783 -11.461 -14.475  1.00 77.87           N
ATOM   3525  CA  ILE A 236     -14.360 -10.987 -15.722  1.00 77.87           C
ATOM   3526  C   ILE A 236     -13.298 -11.035 -16.822  1.00 77.87           C
ATOM   3527  O   ILE A 236     -13.580 -11.449 -17.945  1.00 77.87           O
ATOM   3528  HA  ILE A 236     -15.165 -11.672 -15.990  1.00 77.87           H
ATOM   3529  CB  ILE A 236     -14.987  -9.605 -15.531  1.00 77.87           C
ATOM   3530  HB  ILE A 236     -14.248  -8.958 -15.058  1.00 77.87           H
ATOM   3531  CG1 ILE A 236     -16.193  -9.674 -14.593  1.00 77.87           C
ATOM   3532 1HG1 ILE A 236     -17.035 -10.133 -15.112  1.00 77.87           H
ATOM   3533 2HG1 ILE A 236     -15.959 -10.311 -13.740  1.00 77.87           H
ATOM   3534  CG2 ILE A 236     -15.343  -8.973 -16.878  1.00 77.87           C
ATOM   3535 1HG2 ILE A 236     -14.441  -8.868 -17.480  1.00 77.87           H
ATOM   3536 2HG2 ILE A 236     -16.056  -9.611 -17.401  1.00 77.87           H
ATOM   3537 3HG2 ILE A 236     -15.786  -7.991 -16.713  1.00 77.87           H
ATOM   3538  CD1 ILE A 236     -16.588  -8.279 -14.103  1.00 77.87           C
ATOM   3539 1HD1 ILE A 236     -15.752  -7.834 -13.564  1.00 77.87           H
ATOM   3540 2HD1 ILE A 236     -16.844  -7.653 -14.957  1.00 77.87           H
ATOM   3541 3HD1 ILE A 236     -17.448  -8.358 -13.438  1.00 77.87           H
ATOM   3542  HN  ILE A 236     -13.693 -10.767 -13.761  1.00 77.87           H
ATOM   3543  N   ILE A 237     -12.098 -10.605 -16.460  1.00 74.79           N
ATOM   3544  CA  ILE A 237     -11.004 -10.547 -17.415  1.00 74.79           C
ATOM   3545  C   ILE A 237     -10.739 -11.949 -17.965  1.00 74.79           C
ATOM   3546  O   ILE A 237     -10.673 -12.142 -19.178  1.00 74.79           O
ATOM   3547  HA  ILE A 237     -11.323  -9.907 -18.238  1.00 74.79           H
ATOM   3548  CB  ILE A 237      -9.775  -9.892 -16.782  1.00 74.79           C
ATOM   3549  HB  ILE A 237      -9.647 -10.301 -15.780  1.00 74.79           H
ATOM   3550  CG1 ILE A 237      -9.974  -8.382 -16.632  1.00 74.79           C
ATOM   3551 1HG1 ILE A 237      -9.925  -7.906 -17.612  1.00 74.79           H
ATOM   3552 2HG1 ILE A 237     -10.967  -8.181 -16.230  1.00 74.79           H
ATOM   3553  CG2 ILE A 237      -8.508 -10.227 -17.572  1.00 74.79           C
ATOM   3554 1HG2 ILE A 237      -8.361 -11.307 -17.583  1.00 74.79           H
ATOM   3555 2HG2 ILE A 237      -8.610  -9.864 -18.595  1.00 74.79           H
ATOM   3556 3HG2 ILE A 237      -7.649  -9.749 -17.101  1.00 74.79           H
ATOM   3557  CD1 ILE A 237      -8.912  -7.778 -15.711  1.00 74.79           C
ATOM   3558 1HD1 ILE A 237      -8.981  -8.239 -14.726  1.00 74.79           H
ATOM   3559 2HD1 ILE A 237      -7.922  -7.960 -16.130  1.00 74.79           H
ATOM   3560 3HD1 ILE A 237      -9.077  -6.704 -15.622  1.00 74.79           H
ATOM   3561  HN  ILE A 237     -11.868 -10.300 -15.535  1.00 74.79           H
ATOM   3562  N   ILE A 238     -10.593 -12.893 -17.047  1.00 74.60           N
ATOM   3563  CA  ILE A 238     -10.284 -14.262 -17.423  1.00 74.60           C
ATOM   3564  C   ILE A 238     -11.375 -14.789 -18.357  1.00 74.60           C
ATOM   3565  O   ILE A 238     -11.077 -15.380 -19.394  1.00 74.60           O
ATOM   3566  HA  ILE A 238      -9.340 -14.246 -17.968  1.00 74.60           H
ATOM   3567  CB  ILE A 238     -10.071 -15.125 -16.177  1.00 74.60           C
ATOM   3568  HB  ILE A 238     -10.896 -14.940 -15.489  1.00 74.60           H
ATOM   3569  CG1 ILE A 238      -8.782 -14.734 -15.453  1.00 74.60           C
ATOM   3570 1HG1 ILE A 238      -7.921 -15.113 -16.004  1.00 74.60           H
ATOM   3571 2HG1 ILE A 238      -8.690 -13.648 -15.426  1.00 74.60           H
ATOM   3572  CG2 ILE A 238     -10.102 -16.613 -16.530  1.00 74.60           C
ATOM   3573 1HG2 ILE A 238     -11.069 -16.863 -16.967  1.00 74.60           H
ATOM   3574 2HG2 ILE A 238      -9.311 -16.834 -17.246  1.00 74.60           H
ATOM   3575 3HG2 ILE A 238      -9.949 -17.204 -15.626  1.00 74.60           H
ATOM   3576  CD1 ILE A 238      -8.764 -15.288 -14.027  1.00 74.60           C
ATOM   3577 1HD1 ILE A 238      -9.612 -14.887 -13.471  1.00 74.60           H
ATOM   3578 2HD1 ILE A 238      -8.832 -16.375 -14.058  1.00 74.60           H
ATOM   3579 3HD1 ILE A 238      -7.837 -14.995 -13.534  1.00 74.60           H
ATOM   3580  HN  ILE A 238     -10.684 -12.735 -16.063  1.00 74.60           H
ATOM   3581  N   HIS A 239     -12.616 -14.557 -17.956  1.00 78.77           N
ATOM   3582  CA  HIS A 239     -13.752 -15.049 -18.715  1.00 78.77           C
ATOM   3583  C   HIS A 239     -13.667 -14.540 -20.156  1.00 78.77           C
ATOM   3584  O   HIS A 239     -13.850 -15.305 -21.101  1.00 78.77           O
ATOM   3585  HA  HIS A 239     -13.679 -16.137 -18.719  1.00 78.77           H
ATOM   3586  CB  HIS A 239     -15.068 -14.673 -18.030  1.00 78.77           C
ATOM   3587 1HB  HIS A 239     -15.059 -15.061 -17.012  1.00 78.77           H
ATOM   3588 2HB  HIS A 239     -15.130 -13.587 -17.958  1.00 78.77           H
ATOM   3589  CG  HIS A 239     -16.298 -15.188 -18.738  1.00 78.77           C
ATOM   3590  ND1 HIS A 239     -17.050 -14.406 -19.598  1.00 78.77           N
ATOM   3591  HD1 HIS A 239     -16.866 -13.452 -19.834  1.00 78.77           H
ATOM   3592  CD2 HIS A 239     -16.899 -16.412 -18.706  1.00 78.77           C
ATOM   3593  HD2 HIS A 239     -16.563 -17.271 -18.125  1.00 78.77           H
ATOM   3594  CE1 HIS A 239     -18.056 -15.137 -20.056  1.00 78.77           C
ATOM   3595  HE1 HIS A 239     -18.825 -14.804 -20.754  1.00 78.77           H
ATOM   3596  NE2 HIS A 239     -17.960 -16.380 -19.502  1.00 78.77           N
ATOM   3597  HN  HIS A 239     -12.850 -14.043 -17.130  1.00 78.77           H
ATOM   3598  N   THR A 240     -13.389 -13.250 -20.278  1.00 74.03           N
ATOM   3599  CA  THR A 240     -13.337 -12.616 -21.584  1.00 74.03           C
ATOM   3600  C   THR A 240     -12.103 -13.088 -22.357  1.00 74.03           C
ATOM   3601  O   THR A 240     -12.154 -13.249 -23.575  1.00 74.03           O
ATOM   3602  HA  THR A 240     -14.211 -12.931 -22.154  1.00 74.03           H
ATOM   3603  CB  THR A 240     -13.381 -11.101 -21.376  1.00 74.03           C
ATOM   3604  HB  THR A 240     -12.427 -10.732 -20.998  1.00 74.03           H
ATOM   3605  OG1 THR A 240     -14.501 -10.900 -20.519  1.00 74.03           O
ATOM   3606  HG1 THR A 240     -14.190 -10.641 -19.605  1.00 74.03           H
ATOM   3607  CG2 THR A 240     -13.749 -10.345 -22.655  1.00 74.03           C
ATOM   3608 1HG2 THR A 240     -14.734 -10.666 -22.995  1.00 74.03           H
ATOM   3609 2HG2 THR A 240     -13.011 -10.557 -23.428  1.00 74.03           H
ATOM   3610 3HG2 THR A 240     -13.767  -9.274 -22.451  1.00 74.03           H
ATOM   3611  HN  THR A 240     -13.202 -12.643 -19.505  1.00 74.03           H
ATOM   3612  N   LEU A 241     -11.024 -13.295 -21.616  1.00 72.25           N
ATOM   3613  CA  LEU A 241      -9.783 -13.755 -22.215  1.00 72.25           C
ATOM   3614  C   LEU A 241      -9.945 -15.209 -22.663  1.00 72.25           C
ATOM   3615  O   LEU A 241      -9.147 -15.711 -23.453  1.00 72.25           O
ATOM   3616  HA  LEU A 241      -9.598 -13.141 -23.097  1.00 72.25           H
ATOM   3617  CB  LEU A 241      -8.611 -13.533 -21.257  1.00 72.25           C
ATOM   3618 1HB  LEU A 241      -8.935 -13.799 -20.251  1.00 72.25           H
ATOM   3619 2HB  LEU A 241      -7.811 -14.223 -21.526  1.00 72.25           H
ATOM   3620  CG  LEU A 241      -8.034 -12.117 -21.219  1.00 72.25           C
ATOM   3621  HG  LEU A 241      -8.843 -11.424 -20.989  1.00 72.25           H
ATOM   3622  CD1 LEU A 241      -6.992 -11.979 -20.107  1.00 72.25           C
ATOM   3623 1HD1 LEU A 241      -7.457 -12.193 -19.144  1.00 72.25           H
ATOM   3624 2HD1 LEU A 241      -6.179 -12.684 -20.281  1.00 72.25           H
ATOM   3625 3HD1 LEU A 241      -6.598 -10.963 -20.102  1.00 72.25           H
ATOM   3626  CD2 LEU A 241      -7.471 -11.717 -22.584  1.00 72.25           C
ATOM   3627 1HD2 LEU A 241      -6.679 -12.410 -22.867  1.00 72.25           H
ATOM   3628 2HD2 LEU A 241      -8.266 -11.751 -23.329  1.00 72.25           H
ATOM   3629 3HD2 LEU A 241      -7.067 -10.707 -22.529  1.00 72.25           H
ATOM   3630  HN  LEU A 241     -10.989 -13.155 -20.627  1.00 72.25           H
ATOM   3631  N   ILE A 242     -10.983 -15.844 -22.138  1.00 73.33           N
ATOM   3632  CA  ILE A 242     -11.343 -17.181 -22.579  1.00 73.33           C
ATOM   3633  C   ILE A 242     -12.179 -17.084 -23.857  1.00 73.33           C
ATOM   3634  O   ILE A 242     -11.979 -17.854 -24.794  1.00 73.33           O
ATOM   3635  HA  ILE A 242     -10.418 -17.708 -22.811  1.00 73.33           H
ATOM   3636  CB  ILE A 242     -12.032 -17.949 -21.450  1.00 73.33           C
ATOM   3637  HB  ILE A 242     -12.789 -17.301 -21.008  1.00 73.33           H
ATOM   3638  CG1 ILE A 242     -11.038 -18.305 -20.342  1.00 73.33           C
ATOM   3639 1HG1 ILE A 242     -10.364 -19.088 -20.691  1.00 73.33           H
ATOM   3640 2HG1 ILE A 242     -10.423 -17.436 -20.109  1.00 73.33           H
ATOM   3641  CG2 ILE A 242     -12.755 -19.185 -21.989  1.00 73.33           C
ATOM   3642 1HG2 ILE A 242     -13.509 -18.878 -22.714  1.00 73.33           H
ATOM   3643 2HG2 ILE A 242     -12.035 -19.845 -22.473  1.00 73.33           H
ATOM   3644 3HG2 ILE A 242     -13.236 -19.713 -21.166  1.00 73.33           H
ATOM   3645  CD1 ILE A 242     -11.766 -18.775 -19.082  1.00 73.33           C
ATOM   3646 1HD1 ILE A 242     -12.421 -17.980 -18.723  1.00 73.33           H
ATOM   3647 2HD1 ILE A 242     -12.361 -19.658 -19.314  1.00 73.33           H
ATOM   3648 3HD1 ILE A 242     -11.036 -19.021 -18.311  1.00 73.33           H
ATOM   3649  HN  ILE A 242     -11.571 -15.460 -21.426  1.00 73.33           H
ATOM   3650  N   GLN A 243     -13.100 -16.130 -23.853  1.00 72.00           N
ATOM   3651  CA  GLN A 243     -14.124 -16.074 -24.882  1.00 72.00           C
ATOM   3652  C   GLN A 243     -13.506 -15.679 -26.224  1.00 72.00           C
ATOM   3653  O   GLN A 243     -13.798 -16.292 -27.250  1.00 72.00           O
ATOM   3654  HA  GLN A 243     -14.528 -17.085 -24.943  1.00 72.00           H
ATOM   3655  CB  GLN A 243     -15.244 -15.110 -24.488  1.00 72.00           C
ATOM   3656 1HB  GLN A 243     -14.815 -14.200 -24.068  1.00 72.00           H
ATOM   3657 2HB  GLN A 243     -15.805 -14.816 -25.376  1.00 72.00           H
ATOM   3658  CG  GLN A 243     -16.189 -15.752 -23.470  1.00 72.00           C
ATOM   3659 1HG  GLN A 243     -16.472 -16.748 -23.809  1.00 72.00           H
ATOM   3660 2HG  GLN A 243     -15.674 -15.874 -22.517  1.00 72.00           H
ATOM   3661  CD  GLN A 243     -17.444 -14.899 -23.273  1.00 72.00           C
ATOM   3662  OE1 GLN A 243     -17.469 -13.712 -23.552  1.00 72.00           O
ATOM   3663  NE2 GLN A 243     -18.480 -15.569 -22.777  1.00 72.00           N
ATOM   3664 1HE2 GLN A 243     -18.393 -16.543 -22.569  1.00 72.00           H
ATOM   3665 2HE2 GLN A 243     -19.347 -15.098 -22.612  1.00 72.00           H
ATOM   3666  HN  GLN A 243     -13.152 -15.407 -23.164  1.00 72.00           H
ATOM   3667  N   ALA A 244     -12.664 -14.658 -26.174  1.00 65.75           N
ATOM   3668  CA  ALA A 244     -11.987 -14.187 -27.371  1.00 65.75           C
ATOM   3669  C   ALA A 244     -11.116 -15.310 -27.935  1.00 65.75           C
ATOM   3670  O   ALA A 244     -10.551 -16.101 -27.180  1.00 65.75           O
ATOM   3671  HA  ALA A 244     -12.751 -13.928 -28.104  1.00 65.75           H
ATOM   3672  CB  ALA A 244     -11.178 -12.931 -27.039  1.00 65.75           C
ATOM   3673 1HB  ALA A 244     -11.847 -12.154 -26.670  1.00 65.75           H
ATOM   3674 2HB  ALA A 244     -10.439 -13.168 -26.273  1.00 65.75           H
ATOM   3675 3HB  ALA A 244     -10.670 -12.578 -27.937  1.00 65.75           H
ATOM   3676  HN  ALA A 244     -12.442 -14.156 -25.338  1.00 65.75           H
ATOM   3677  N   LYS A 245     -11.033 -15.345 -29.257  1.00 56.98           N
ATOM   3678  CA  LYS A 245     -10.532 -16.523 -29.944  1.00 56.98           C
ATOM   3679  C   LYS A 245      -9.024 -16.381 -30.158  1.00 56.98           C
ATOM   3680  O   LYS A 245      -8.377 -17.294 -30.670  1.00 56.98           O
ATOM   3681  HA  LYS A 245     -10.709 -17.381 -29.295  1.00 56.98           H
ATOM   3682  CB  LYS A 245     -11.316 -16.763 -31.236  1.00 56.98           C
ATOM   3683 1HB  LYS A 245     -11.322 -15.854 -31.837  1.00 56.98           H
ATOM   3684 2HB  LYS A 245     -10.822 -17.533 -31.828  1.00 56.98           H
ATOM   3685  CG  LYS A 245     -12.754 -17.189 -30.933  1.00 56.98           C
ATOM   3686 1HG  LYS A 245     -12.749 -18.046 -30.259  1.00 56.98           H
ATOM   3687 2HG  LYS A 245     -13.276 -16.382 -30.420  1.00 56.98           H
ATOM   3688  CD  LYS A 245     -13.501 -17.551 -32.219  1.00 56.98           C
ATOM   3689 1HD  LYS A 245     -13.605 -16.664 -32.844  1.00 56.98           H
ATOM   3690 2HD  LYS A 245     -12.921 -18.276 -32.789  1.00 56.98           H
ATOM   3691  CE  LYS A 245     -14.884 -18.126 -31.906  1.00 56.98           C
ATOM   3692 1HE  LYS A 245     -14.788 -18.958 -31.208  1.00 56.98           H
ATOM   3693 2HE  LYS A 245     -15.498 -17.370 -31.418  1.00 56.98           H
ATOM   3694  NZ  LYS A 245     -15.546 -18.586 -33.147  1.00 56.98           N
ATOM   3695 1HZ  LYS A 245     -16.458 -18.969 -32.922  1.00 56.98           H
ATOM   3696 2HZ  LYS A 245     -15.657 -17.803 -33.781  1.00 56.98           H
ATOM   3697 3HZ  LYS A 245     -14.979 -19.301 -33.588  1.00 56.98           H
ATOM   3698  HN  LYS A 245     -11.300 -14.589 -29.854  1.00 56.98           H
ATOM   3699  N   LYS A 246      -8.507 -15.230 -29.755  1.00 55.95           N
ATOM   3700  CA  LYS A 246      -7.188 -14.806 -30.194  1.00 55.95           C
ATOM   3701  C   LYS A 246      -6.133 -15.367 -29.239  1.00 55.95           C
ATOM   3702  O   LYS A 246      -6.168 -15.095 -28.040  1.00 55.95           O
ATOM   3703  HA  LYS A 246      -7.021 -15.233 -31.183  1.00 55.95           H
ATOM   3704  CB  LYS A 246      -7.136 -13.285 -30.344  1.00 55.95           C
ATOM   3705 1HB  LYS A 246      -7.728 -12.817 -29.556  1.00 55.95           H
ATOM   3706 2HB  LYS A 246      -6.110 -12.938 -30.218  1.00 55.95           H
ATOM   3707  CG  LYS A 246      -7.664 -12.850 -31.712  1.00 55.95           C
ATOM   3708 1HG  LYS A 246      -7.199 -13.452 -32.493  1.00 55.95           H
ATOM   3709 2HG  LYS A 246      -8.737 -13.031 -31.766  1.00 55.95           H
ATOM   3710  CD  LYS A 246      -7.378 -11.368 -31.965  1.00 55.95           C
ATOM   3711 1HD  LYS A 246      -7.978 -10.758 -31.289  1.00 55.95           H
ATOM   3712 2HD  LYS A 246      -6.332 -11.153 -31.744  1.00 55.95           H
ATOM   3713  CE  LYS A 246      -7.687 -10.989 -33.414  1.00 55.95           C
ATOM   3714 1HE  LYS A 246      -7.124 -11.630 -34.092  1.00 55.95           H
ATOM   3715 2HE  LYS A 246      -8.744 -11.157 -33.622  1.00 55.95           H
ATOM   3716  NZ  LYS A 246      -7.346  -9.571 -33.663  1.00 55.95           N
ATOM   3717 1HZ  LYS A 246      -7.567  -9.334 -34.624  1.00 55.95           H
ATOM   3718 2HZ  LYS A 246      -7.881  -8.979 -33.037  1.00 55.95           H
ATOM   3719 3HZ  LYS A 246      -6.355  -9.428 -33.499  1.00 55.95           H
ATOM   3720  HN  LYS A 246      -8.972 -14.593 -29.140  1.00 55.95           H
ATOM   3721  N   SER A 247      -5.218 -16.139 -29.807  1.00 54.99           N
ATOM   3722  CA  SER A 247      -4.236 -16.850 -29.005  1.00 54.99           C
ATOM   3723  C   SER A 247      -3.559 -15.884 -28.030  1.00 54.99           C
ATOM   3724  O   SER A 247      -3.287 -16.242 -26.885  1.00 54.99           O
ATOM   3725  HA  SER A 247      -4.801 -17.608 -28.462  1.00 54.99           H
ATOM   3726  CB  SER A 247      -3.190 -17.530 -29.890  1.00 54.99           C
ATOM   3727 1HB  SER A 247      -2.581 -18.199 -29.282  1.00 54.99           H
ATOM   3728 2HB  SER A 247      -3.692 -18.147 -30.636  1.00 54.99           H
ATOM   3729  OG  SER A 247      -2.348 -16.585 -30.545  1.00 54.99           O
ATOM   3730  HG  SER A 247      -1.692 -17.060 -31.131  1.00 54.99           H
ATOM   3731  HN  SER A 247      -5.141 -16.283 -30.793  1.00 54.99           H
ATOM   3732  N   SER A 248      -3.307 -14.679 -28.520  1.00 56.99           N
ATOM   3733  CA  SER A 248      -2.526 -13.714 -27.766  1.00 56.99           C
ATOM   3734  C   SER A 248      -3.126 -13.530 -26.370  1.00 56.99           C
ATOM   3735  O   SER A 248      -2.535 -12.868 -25.518  1.00 56.99           O
ATOM   3736  HA  SER A 248      -1.525 -14.141 -27.698  1.00 56.99           H
ATOM   3737  CB  SER A 248      -2.458 -12.370 -28.495  1.00 56.99           C
ATOM   3738 1HB  SER A 248      -1.742 -11.720 -27.992  1.00 56.99           H
ATOM   3739 2HB  SER A 248      -2.088 -12.527 -29.509  1.00 56.99           H
ATOM   3740  OG  SER A 248      -3.728 -11.726 -28.548  1.00 56.99           O
ATOM   3741  HG  SER A 248      -3.645 -10.844 -29.010  1.00 56.99           H
ATOM   3742  HN  SER A 248      -3.625 -14.361 -29.412  1.00 56.99           H
ATOM   3743  N   LYS A 249      -4.294 -14.127 -26.180  1.00 59.11           N
ATOM   3744  CA  LYS A 249      -4.969 -14.058 -24.896  1.00 59.11           C
ATOM   3745  C   LYS A 249      -4.061 -14.647 -23.814  1.00 59.11           C
ATOM   3746  O   LYS A 249      -3.991 -14.123 -22.704  1.00 59.11           O
ATOM   3747  HA  LYS A 249      -5.136 -13.005 -24.670  1.00 59.11           H
ATOM   3748  CB  LYS A 249      -6.343 -14.727 -24.976  1.00 59.11           C
ATOM   3749 1HB  LYS A 249      -6.251 -15.698 -25.462  1.00 59.11           H
ATOM   3750 2HB  LYS A 249      -6.722 -14.909 -23.970  1.00 59.11           H
ATOM   3751  CG  LYS A 249      -7.333 -13.854 -25.750  1.00 59.11           C
ATOM   3752 1HG  LYS A 249      -7.666 -13.030 -25.120  1.00 59.11           H
ATOM   3753 2HG  LYS A 249      -6.836 -13.414 -26.615  1.00 59.11           H
ATOM   3754  CD  LYS A 249      -8.541 -14.672 -26.211  1.00 59.11           C
ATOM   3755 1HD  LYS A 249      -8.315 -15.160 -27.159  1.00 59.11           H
ATOM   3756 2HD  LYS A 249      -8.747 -15.462 -25.488  1.00 59.11           H
ATOM   3757  CE  LYS A 249      -9.777 -13.784 -26.369  1.00 59.11           C
ATOM   3758 1HE  LYS A 249      -9.493 -12.736 -26.270  1.00 59.11           H
ATOM   3759 2HE  LYS A 249     -10.195 -13.907 -27.368  1.00 59.11           H
ATOM   3760  NZ  LYS A 249     -10.796 -14.127 -25.353  1.00 59.11           N
ATOM   3761 1HZ  LYS A 249     -11.416 -13.337 -25.216  1.00 59.11           H
ATOM   3762 2HZ  LYS A 249     -11.332 -14.928 -25.669  1.00 59.11           H
ATOM   3763 3HZ  LYS A 249     -10.337 -14.353 -24.477  1.00 59.11           H
ATOM   3764  HN  LYS A 249      -4.776 -14.650 -26.884  1.00 59.11           H
ATOM   3765  N   HIS A 250      -3.388 -15.730 -24.177  1.00 65.17           N
ATOM   3766  CA  HIS A 250      -2.654 -16.517 -23.201  1.00 65.17           C
ATOM   3767  C   HIS A 250      -1.598 -15.640 -22.525  1.00 65.17           C
ATOM   3768  O   HIS A 250      -1.389 -15.734 -21.316  1.00 65.17           O
ATOM   3769  HA  HIS A 250      -3.377 -16.841 -22.453  1.00 65.17           H
ATOM   3770  CB  HIS A 250      -2.059 -17.769 -23.848  1.00 65.17           C
ATOM   3771 1HB  HIS A 250      -1.551 -17.483 -24.769  1.00 65.17           H
ATOM   3772 2HB  HIS A 250      -1.303 -18.185 -23.183  1.00 65.17           H
ATOM   3773  CG  HIS A 250      -3.077 -18.839 -24.164  1.00 65.17           C
ATOM   3774  ND1 HIS A 250      -3.628 -19.658 -23.194  1.00 65.17           N
ATOM   3775  HD1 HIS A 250      -3.420 -19.629 -22.217  1.00 65.17           H
ATOM   3776  CD2 HIS A 250      -3.636 -19.215 -25.350  1.00 65.17           C
ATOM   3777  HD2 HIS A 250      -3.423 -18.774 -26.323  1.00 65.17           H
ATOM   3778  CE1 HIS A 250      -4.480 -20.486 -23.781  1.00 65.17           C
ATOM   3779  HE1 HIS A 250      -5.074 -21.253 -23.284  1.00 65.17           H
ATOM   3780  NE2 HIS A 250      -4.483 -20.211 -25.117  1.00 65.17           N
ATOM   3781  HN  HIS A 250      -3.340 -16.070 -25.116  1.00 65.17           H
ATOM   3782  N   LYS A 251      -0.959 -14.808 -23.334  1.00 67.67           N
ATOM   3783  CA  LYS A 251       0.112 -13.959 -22.841  1.00 67.67           C
ATOM   3784  C   LYS A 251      -0.464 -12.933 -21.864  1.00 67.67           C
ATOM   3785  O   LYS A 251       0.070 -12.741 -20.773  1.00 67.67           O
ATOM   3786  HA  LYS A 251       0.812 -14.597 -22.300  1.00 67.67           H
ATOM   3787  CB  LYS A 251       0.880 -13.334 -24.008  1.00 67.67           C
ATOM   3788 1HB  LYS A 251       1.100 -14.096 -24.755  1.00 67.67           H
ATOM   3789 2HB  LYS A 251       0.259 -12.582 -24.495  1.00 67.67           H
ATOM   3790  CG  LYS A 251       2.183 -12.693 -23.526  1.00 67.67           C
ATOM   3791 1HG  LYS A 251       1.959 -11.809 -22.929  1.00 67.67           H
ATOM   3792 2HG  LYS A 251       2.716 -13.389 -22.878  1.00 67.67           H
ATOM   3793  CD  LYS A 251       3.073 -12.304 -24.708  1.00 67.67           C
ATOM   3794 1HD  LYS A 251       3.147 -13.141 -25.403  1.00 67.67           H
ATOM   3795 2HD  LYS A 251       2.619 -11.477 -25.253  1.00 67.67           H
ATOM   3796  CE  LYS A 251       4.471 -11.904 -24.233  1.00 67.67           C
ATOM   3797 1HE  LYS A 251       4.449 -10.890 -23.833  1.00 67.67           H
ATOM   3798 2HE  LYS A 251       4.788 -12.559 -23.422  1.00 67.67           H
ATOM   3799  NZ  LYS A 251       5.440 -11.982 -25.349  1.00 67.67           N
ATOM   3800 1HZ  LYS A 251       6.380 -11.854 -24.991  1.00 67.67           H
ATOM   3801 2HZ  LYS A 251       5.369 -12.890 -25.795  1.00 67.67           H
ATOM   3802 3HZ  LYS A 251       5.234 -11.256 -26.027  1.00 67.67           H
ATOM   3803  HN  LYS A 251      -1.162 -14.710 -24.309  1.00 67.67           H
ATOM   3804  N   ALA A 252      -1.548 -12.301 -22.291  1.00 67.06           N
ATOM   3805  CA  ALA A 252      -2.182 -11.274 -21.482  1.00 67.06           C
ATOM   3806  C   ALA A 252      -2.655 -11.890 -20.163  1.00 67.06           C
ATOM   3807  O   ALA A 252      -2.588 -11.248 -19.116  1.00 67.06           O
ATOM   3808  HA  ALA A 252      -1.435 -10.510 -21.269  1.00 67.06           H
ATOM   3809  CB  ALA A 252      -3.328 -10.637 -22.272  1.00 67.06           C
ATOM   3810 1HB  ALA A 252      -2.934 -10.189 -23.184  1.00 67.06           H
ATOM   3811 2HB  ALA A 252      -4.061 -11.401 -22.529  1.00 67.06           H
ATOM   3812 3HB  ALA A 252      -3.803  -9.867 -21.664  1.00 67.06           H
ATOM   3813  HN  ALA A 252      -1.990 -12.480 -23.169  1.00 67.06           H
ATOM   3814  N   LEU A 253      -3.123 -13.126 -20.258  1.00 71.87           N
ATOM   3815  CA  LEU A 253      -3.598 -13.838 -19.084  1.00 71.87           C
ATOM   3816  C   LEU A 253      -2.445 -14.008 -18.094  1.00 71.87           C
ATOM   3817  O   LEU A 253      -2.597 -13.732 -16.905  1.00 71.87           O
ATOM   3818  HA  LEU A 253      -4.367 -13.222 -18.617  1.00 71.87           H
ATOM   3819  CB  LEU A 253      -4.260 -15.157 -19.489  1.00 71.87           C
ATOM   3820 1HB  LEU A 253      -4.849 -14.983 -20.390  1.00 71.87           H
ATOM   3821 2HB  LEU A 253      -3.477 -15.867 -19.752  1.00 71.87           H
ATOM   3822  CG  LEU A 253      -5.165 -15.803 -18.439  1.00 71.87           C
ATOM   3823  HG  LEU A 253      -4.712 -15.654 -17.459  1.00 71.87           H
ATOM   3824  CD1 LEU A 253      -6.539 -15.130 -18.409  1.00 71.87           C
ATOM   3825 1HD1 LEU A 253      -6.421 -14.074 -18.166  1.00 71.87           H
ATOM   3826 2HD1 LEU A 253      -7.012 -15.227 -19.386  1.00 71.87           H
ATOM   3827 3HD1 LEU A 253      -7.162 -15.609 -17.654  1.00 71.87           H
ATOM   3828  CD2 LEU A 253      -5.272 -17.313 -18.661  1.00 71.87           C
ATOM   3829 1HD2 LEU A 253      -5.690 -17.506 -19.649  1.00 71.87           H
ATOM   3830 2HD2 LEU A 253      -4.281 -17.761 -18.592  1.00 71.87           H
ATOM   3831 3HD2 LEU A 253      -5.921 -17.748 -17.901  1.00 71.87           H
ATOM   3832  HN  LEU A 253      -3.179 -13.638 -21.115  1.00 71.87           H
ATOM   3833  N   LYS A 254      -1.316 -14.460 -18.620  1.00 74.39           N
ATOM   3834  CA  LYS A 254      -0.157 -14.729 -17.787  1.00 74.39           C
ATOM   3835  C   LYS A 254       0.210 -13.465 -17.007  1.00 74.39           C
ATOM   3836  O   LYS A 254       0.378 -13.510 -15.790  1.00 74.39           O
ATOM   3837  HA  LYS A 254      -0.439 -15.505 -17.075  1.00 74.39           H
ATOM   3838  CB  LYS A 254       0.992 -15.286 -18.631  1.00 74.39           C
ATOM   3839 1HB  LYS A 254       0.642 -16.140 -19.211  1.00 74.39           H
ATOM   3840 2HB  LYS A 254       1.322 -14.531 -19.345  1.00 74.39           H
ATOM   3841  CG  LYS A 254       2.167 -15.709 -17.747  1.00 74.39           C
ATOM   3842 1HG  LYS A 254       2.586 -14.834 -17.250  1.00 74.39           H
ATOM   3843 2HG  LYS A 254       1.815 -16.381 -16.966  1.00 74.39           H
ATOM   3844  CD  LYS A 254       3.253 -16.401 -18.573  1.00 74.39           C
ATOM   3845 1HD  LYS A 254       2.833 -17.275 -19.072  1.00 74.39           H
ATOM   3846 2HD  LYS A 254       3.606 -15.728 -19.354  1.00 74.39           H
ATOM   3847  CE  LYS A 254       4.427 -16.826 -17.689  1.00 74.39           C
ATOM   3848 1HE  LYS A 254       4.924 -15.944 -17.286  1.00 74.39           H
ATOM   3849 2HE  LYS A 254       4.060 -17.402 -16.839  1.00 74.39           H
ATOM   3850  NZ  LYS A 254       5.392 -17.637 -18.464  1.00 74.39           N
ATOM   3851 1HZ  LYS A 254       6.175 -17.889 -17.871  1.00 74.39           H
ATOM   3852 2HZ  LYS A 254       4.936 -18.478 -18.798  1.00 74.39           H
ATOM   3853 3HZ  LYS A 254       5.728 -17.098 -19.255  1.00 74.39           H
ATOM   3854  HN  LYS A 254      -1.188 -14.643 -19.595  1.00 74.39           H
ATOM   3855  N   VAL A 255       0.322 -12.367 -17.741  1.00 73.14           N
ATOM   3856  CA  VAL A 255       0.686 -11.097 -17.136  1.00 73.14           C
ATOM   3857  C   VAL A 255      -0.256 -10.805 -15.967  1.00 73.14           C
ATOM   3858  O   VAL A 255       0.188 -10.401 -14.893  1.00 73.14           O
ATOM   3859  HA  VAL A 255       1.702 -11.195 -16.752  1.00 73.14           H
ATOM   3860  CB  VAL A 255       0.684  -9.994 -18.195  1.00 73.14           C
ATOM   3861  HB  VAL A 255      -0.311  -9.955 -18.638  1.00 73.14           H
ATOM   3862  CG1 VAL A 255       0.971  -8.629 -17.566  1.00 73.14           C
ATOM   3863 1HG1 VAL A 255       0.206  -8.403 -16.824  1.00 73.14           H
ATOM   3864 2HG1 VAL A 255       1.949  -8.649 -17.084  1.00 73.14           H
ATOM   3865 3HG1 VAL A 255       0.964  -7.863 -18.341  1.00 73.14           H
ATOM   3866  CG2 VAL A 255       1.684 -10.304 -19.312  1.00 73.14           C
ATOM   3867 1HG2 VAL A 255       2.686 -10.382 -18.891  1.00 73.14           H
ATOM   3868 2HG2 VAL A 255       1.415 -11.246 -19.789  1.00 73.14           H
ATOM   3869 3HG2 VAL A 255       1.662  -9.503 -20.051  1.00 73.14           H
ATOM   3870  HN  VAL A 255       0.170 -12.337 -18.728  1.00 73.14           H
ATOM   3871  N   THR A 256      -1.540 -11.021 -16.214  1.00 72.57           N
ATOM   3872  CA  THR A 256      -2.565 -10.591 -15.280  1.00 72.57           C
ATOM   3873  C   THR A 256      -2.502 -11.424 -13.998  1.00 72.57           C
ATOM   3874  O   THR A 256      -2.593 -10.884 -12.897  1.00 72.57           O
ATOM   3875  HA  THR A 256      -2.363  -9.557 -14.999  1.00 72.57           H
ATOM   3876  CB  THR A 256      -3.917 -10.672 -15.991  1.00 72.57           C
ATOM   3877  HB  THR A 256      -4.123 -11.690 -16.322  1.00 72.57           H
ATOM   3878  OG1 THR A 256      -3.825  -9.696 -17.025  1.00 72.57           O
ATOM   3879  HG1 THR A 256      -3.835 -10.143 -17.919  1.00 72.57           H
ATOM   3880  CG2 THR A 256      -5.070 -10.178 -15.115  1.00 72.57           C
ATOM   3881 1HG2 THR A 256      -4.898  -9.138 -14.839  1.00 72.57           H
ATOM   3882 2HG2 THR A 256      -5.128 -10.788 -14.213  1.00 72.57           H
ATOM   3883 3HG2 THR A 256      -6.007 -10.257 -15.667  1.00 72.57           H
ATOM   3884  HN  THR A 256      -1.881 -11.480 -17.035  1.00 72.57           H
ATOM   3885  N   ILE A 257      -2.347 -12.727 -14.184  1.00 76.48           N
ATOM   3886  CA  ILE A 257      -2.293 -13.643 -13.057  1.00 76.48           C
ATOM   3887  C   ILE A 257      -1.074 -13.310 -12.194  1.00 76.48           C
ATOM   3888  O   ILE A 257      -1.158 -13.316 -10.967  1.00 76.48           O
ATOM   3889  HA  ILE A 257      -3.192 -13.482 -12.462  1.00 76.48           H
ATOM   3890  CB  ILE A 257      -2.324 -15.093 -13.543  1.00 76.48           C
ATOM   3891  HB  ILE A 257      -1.569 -15.209 -14.320  1.00 76.48           H
ATOM   3892  CG1 ILE A 257      -3.677 -15.431 -14.174  1.00 76.48           C
ATOM   3893 1HG1 ILE A 257      -4.452 -15.415 -13.408  1.00 76.48           H
ATOM   3894 2HG1 ILE A 257      -3.939 -14.671 -14.910  1.00 76.48           H
ATOM   3895  CG2 ILE A 257      -1.961 -16.058 -12.413  1.00 76.48           C
ATOM   3896 1HG2 ILE A 257      -0.958 -15.833 -12.050  1.00 76.48           H
ATOM   3897 2HG2 ILE A 257      -2.676 -15.947 -11.597  1.00 76.48           H
ATOM   3898 3HG2 ILE A 257      -1.991 -17.082 -12.786  1.00 76.48           H
ATOM   3899  CD1 ILE A 257      -3.641 -16.806 -14.843  1.00 76.48           C
ATOM   3900 1HD1 ILE A 257      -2.881 -16.811 -15.624  1.00 76.48           H
ATOM   3901 2HD1 ILE A 257      -3.402 -17.566 -14.099  1.00 76.48           H
ATOM   3902 3HD1 ILE A 257      -4.615 -17.021 -15.283  1.00 76.48           H
ATOM   3903  HN  ILE A 257      -2.260 -13.157 -15.083  1.00 76.48           H
ATOM   3904  N   THR A 258       0.030 -13.027 -12.869  1.00 79.96           N
ATOM   3905  CA  THR A 258       1.279 -12.750 -12.179  1.00 79.96           C
ATOM   3906  C   THR A 258       1.108 -11.571 -11.219  1.00 79.96           C
ATOM   3907  O   THR A 258       1.512 -11.646 -10.060  1.00 79.96           O
ATOM   3908  HA  THR A 258       1.538 -13.619 -11.575  1.00 79.96           H
ATOM   3909  CB  THR A 258       2.362 -12.521 -13.236  1.00 79.96           C
ATOM   3910  HB  THR A 258       2.127 -11.654 -13.852  1.00 79.96           H
ATOM   3911  OG1 THR A 258       2.440 -13.764 -13.927  1.00 79.96           O
ATOM   3912  HG1 THR A 258       1.736 -13.806 -14.637  1.00 79.96           H
ATOM   3913  CG2 THR A 258       3.752 -12.348 -12.621  1.00 79.96           C
ATOM   3914 1HG2 THR A 258       4.015 -13.245 -12.059  1.00 79.96           H
ATOM   3915 2HG2 THR A 258       3.749 -11.488 -11.952  1.00 79.96           H
ATOM   3916 3HG2 THR A 258       4.483 -12.189 -13.414  1.00 79.96           H
ATOM   3917  HN  THR A 258       0.080 -12.985 -13.867  1.00 79.96           H
ATOM   3918  N   VAL A 259       0.508 -10.509 -11.738  1.00 75.15           N
ATOM   3919  CA  VAL A 259       0.356  -9.285 -10.969  1.00 75.15           C
ATOM   3920  C   VAL A 259      -0.515  -9.563  -9.743  1.00 75.15           C
ATOM   3921  O   VAL A 259      -0.194  -9.130  -8.637  1.00 75.15           O
ATOM   3922  HA  VAL A 259       1.348  -8.983 -10.633  1.00 75.15           H
ATOM   3923  CB  VAL A 259      -0.202  -8.174 -11.860  1.00 75.15           C
ATOM   3924  HB  VAL A 259      -1.106  -8.550 -12.339  1.00 75.15           H
ATOM   3925  CG1 VAL A 259      -0.587  -6.947 -11.030  1.00 75.15           C
ATOM   3926 1HG1 VAL A 259      -1.348  -7.226 -10.301  1.00 75.15           H
ATOM   3927 2HG1 VAL A 259       0.294  -6.570 -10.510  1.00 75.15           H
ATOM   3928 3HG1 VAL A 259      -0.981  -6.173 -11.687  1.00 75.15           H
ATOM   3929  CG2 VAL A 259       0.793  -7.801 -12.960  1.00 75.15           C
ATOM   3930 1HG2 VAL A 259       1.722  -7.452 -12.507  1.00 75.15           H
ATOM   3931 2HG2 VAL A 259       0.996  -8.675 -13.578  1.00 75.15           H
ATOM   3932 3HG2 VAL A 259       0.371  -7.008 -13.578  1.00 75.15           H
ATOM   3933  HN  VAL A 259       0.130 -10.476 -12.663  1.00 75.15           H
ATOM   3934  N   LEU A 260      -1.601 -10.284  -9.979  1.00 76.11           N
ATOM   3935  CA  LEU A 260      -2.529 -10.612  -8.910  1.00 76.11           C
ATOM   3936  C   LEU A 260      -1.788 -11.380  -7.814  1.00 76.11           C
ATOM   3937  O   LEU A 260      -1.927 -11.070  -6.632  1.00 76.11           O
ATOM   3938  HA  LEU A 260      -2.889  -9.673  -8.491  1.00 76.11           H
ATOM   3939  CB  LEU A 260      -3.746 -11.355  -9.466  1.00 76.11           C
ATOM   3940 1HB  LEU A 260      -4.260 -10.697 -10.166  1.00 76.11           H
ATOM   3941 2HB  LEU A 260      -3.392 -12.214 -10.037  1.00 76.11           H
ATOM   3942  CG  LEU A 260      -4.760 -11.848  -8.433  1.00 76.11           C
ATOM   3943  HG  LEU A 260      -4.248 -12.522  -7.746  1.00 76.11           H
ATOM   3944  CD1 LEU A 260      -5.307 -10.685  -7.602  1.00 76.11           C
ATOM   3945 1HD1 LEU A 260      -4.485 -10.195  -7.079  1.00 76.11           H
ATOM   3946 2HD1 LEU A 260      -5.798  -9.968  -8.260  1.00 76.11           H
ATOM   3947 3HD1 LEU A 260      -6.025 -11.064  -6.875  1.00 76.11           H
ATOM   3948  CD2 LEU A 260      -5.879 -12.650  -9.101  1.00 76.11           C
ATOM   3949 1HD2 LEU A 260      -6.395 -12.019  -9.825  1.00 76.11           H
ATOM   3950 2HD2 LEU A 260      -5.452 -13.514  -9.611  1.00 76.11           H
ATOM   3951 3HD2 LEU A 260      -6.586 -12.989  -8.344  1.00 76.11           H
ATOM   3952  HN  LEU A 260      -1.850 -10.642 -10.879  1.00 76.11           H
ATOM   3953  N   THR A 261      -1.016 -12.366  -8.246  1.00 83.76           N
ATOM   3954  CA  THR A 261      -0.383 -13.284  -7.314  1.00 83.76           C
ATOM   3955  C   THR A 261       0.604 -12.537  -6.415  1.00 83.76           C
ATOM   3956  O   THR A 261       0.654 -12.774  -5.209  1.00 83.76           O
ATOM   3957  HA  THR A 261      -1.154 -13.700  -6.665  1.00 83.76           H
ATOM   3958  CB  THR A 261       0.264 -14.409  -8.124  1.00 83.76           C
ATOM   3959  HB  THR A 261       1.101 -14.033  -8.712  1.00 83.76           H
ATOM   3960  OG1 THR A 261      -0.814 -14.963  -8.872  1.00 83.76           O
ATOM   3961  HG1 THR A 261      -0.814 -14.590  -9.800  1.00 83.76           H
ATOM   3962  CG2 THR A 261       0.740 -15.566  -7.243  1.00 83.76           C
ATOM   3963 1HG2 THR A 261      -0.110 -15.986  -6.705  1.00 83.76           H
ATOM   3964 2HG2 THR A 261       1.477 -15.200  -6.528  1.00 83.76           H
ATOM   3965 3HG2 THR A 261       1.191 -16.337  -7.868  1.00 83.76           H
ATOM   3966  HN  THR A 261      -0.820 -12.542  -9.210  1.00 83.76           H
ATOM   3967  N   VAL A 262       1.364 -11.648  -7.037  1.00 83.43           N
ATOM   3968  CA  VAL A 262       2.386 -10.904  -6.319  1.00 83.43           C
ATOM   3969  C   VAL A 262       1.721 -10.029  -5.255  1.00 83.43           C
ATOM   3970  O   VAL A 262       2.206  -9.941  -4.128  1.00 83.43           O
ATOM   3971  HA  VAL A 262       3.033 -11.629  -5.824  1.00 83.43           H
ATOM   3972  CB  VAL A 262       3.239 -10.103  -7.305  1.00 83.43           C
ATOM   3973  HB  VAL A 262       2.566  -9.523  -7.936  1.00 83.43           H
ATOM   3974  CG1 VAL A 262       4.153  -9.122  -6.567  1.00 83.43           C
ATOM   3975 1HG1 VAL A 262       3.547  -8.428  -5.985  1.00 83.43           H
ATOM   3976 2HG1 VAL A 262       4.815  -9.674  -5.900  1.00 83.43           H
ATOM   3977 3HG1 VAL A 262       4.748  -8.565  -7.291  1.00 83.43           H
ATOM   3978  CG2 VAL A 262       4.049 -11.032  -8.211  1.00 83.43           C
ATOM   3979 1HG2 VAL A 262       4.708 -11.650  -7.601  1.00 83.43           H
ATOM   3980 2HG2 VAL A 262       3.371 -11.671  -8.776  1.00 83.43           H
ATOM   3981 3HG2 VAL A 262       4.647 -10.436  -8.901  1.00 83.43           H
ATOM   3982  HN  VAL A 262       1.291 -11.433  -8.011  1.00 83.43           H
ATOM   3983  N   PHE A 263       0.622  -9.405  -5.650  1.00 78.45           N
ATOM   3984  CA  PHE A 263      -0.105  -8.526  -4.749  1.00 78.45           C
ATOM   3985  C   PHE A 263      -0.632  -9.298  -3.538  1.00 78.45           C
ATOM   3986  O   PHE A 263      -0.416  -8.892  -2.397  1.00 78.45           O
ATOM   3987  HA  PHE A 263       0.593  -7.759  -4.414  1.00 78.45           H
ATOM   3988  CB  PHE A 263      -1.290  -7.961  -5.535  1.00 78.45           C
ATOM   3989 1HB  PHE A 263      -0.914  -7.427  -6.407  1.00 78.45           H
ATOM   3990 2HB  PHE A 263      -1.896  -8.789  -5.905  1.00 78.45           H
ATOM   3991  CG  PHE A 263      -2.182  -7.019  -4.724  1.00 78.45           C
ATOM   3992  CD1 PHE A 263      -3.280  -7.504  -4.085  1.00 78.45           C
ATOM   3993  HD1 PHE A 263      -3.525  -8.565  -4.150  1.00 78.45           H
ATOM   3994  CD2 PHE A 263      -1.877  -5.696  -4.642  1.00 78.45           C
ATOM   3995  HD2 PHE A 263      -0.997  -5.307  -5.154  1.00 78.45           H
ATOM   3996  CE1 PHE A 263      -4.108  -6.630  -3.332  1.00 78.45           C
ATOM   3997  HE1 PHE A 263      -4.988  -7.019  -2.819  1.00 78.45           H
ATOM   3998  CE2 PHE A 263      -2.704  -4.822  -3.889  1.00 78.45           C
ATOM   3999  HE2 PHE A 263      -2.460  -3.762  -3.824  1.00 78.45           H
ATOM   4000  CZ  PHE A 263      -3.802  -5.307  -3.250  1.00 78.45           C
ATOM   4001  HZ  PHE A 263      -4.437  -4.636  -2.672  1.00 78.45           H
ATOM   4002  HN  PHE A 263       0.228  -9.491  -6.565  1.00 78.45           H
ATOM   4003  N   VAL A 264      -1.314 -10.396  -3.827  1.00 83.11           N
ATOM   4004  CA  VAL A 264      -1.966 -11.169  -2.783  1.00 83.11           C
ATOM   4005  C   VAL A 264      -0.914 -11.663  -1.788  1.00 83.11           C
ATOM   4006  O   VAL A 264      -1.093 -11.537  -0.577  1.00 83.11           O
ATOM   4007  HA  VAL A 264      -2.656 -10.504  -2.264  1.00 83.11           H
ATOM   4008  CB  VAL A 264      -2.781 -12.305  -3.405  1.00 83.11           C
ATOM   4009  HB  VAL A 264      -2.126 -12.856  -4.081  1.00 83.11           H
ATOM   4010  CG1 VAL A 264      -3.272 -13.278  -2.331  1.00 83.11           C
ATOM   4011 1HG1 VAL A 264      -2.417 -13.706  -1.809  1.00 83.11           H
ATOM   4012 2HG1 VAL A 264      -3.903 -12.745  -1.619  1.00 83.11           H
ATOM   4013 3HG1 VAL A 264      -3.849 -14.076  -2.800  1.00 83.11           H
ATOM   4014  CG2 VAL A 264      -3.950 -11.757  -4.225  1.00 83.11           C
ATOM   4015 1HG2 VAL A 264      -4.604 -11.171  -3.579  1.00 83.11           H
ATOM   4016 2HG2 VAL A 264      -3.567 -11.123  -5.025  1.00 83.11           H
ATOM   4017 3HG2 VAL A 264      -4.512 -12.585  -4.655  1.00 83.11           H
ATOM   4018  HN  VAL A 264      -1.424 -10.759  -4.752  1.00 83.11           H
ATOM   4019  N   LEU A 265       0.159 -12.214  -2.335  1.00 88.96           N
ATOM   4020  CA  LEU A 265       1.165 -12.869  -1.515  1.00 88.96           C
ATOM   4021  C   LEU A 265       1.847 -11.828  -0.624  1.00 88.96           C
ATOM   4022  O   LEU A 265       2.310 -12.149   0.469  1.00 88.96           O
ATOM   4023  HA  LEU A 265       0.649 -13.585  -0.875  1.00 88.96           H
ATOM   4024  CB  LEU A 265       2.137 -13.661  -2.390  1.00 88.96           C
ATOM   4025 1HB  LEU A 265       2.503 -13.004  -3.179  1.00 88.96           H
ATOM   4026 2HB  LEU A 265       2.998 -13.940  -1.783  1.00 88.96           H
ATOM   4027  CG  LEU A 265       1.575 -14.928  -3.039  1.00 88.96           C
ATOM   4028  HG  LEU A 265       0.721 -14.646  -3.655  1.00 88.96           H
ATOM   4029  CD1 LEU A 265       2.608 -15.574  -3.966  1.00 88.96           C
ATOM   4030 1HD1 LEU A 265       2.881 -14.870  -4.752  1.00 88.96           H
ATOM   4031 2HD1 LEU A 265       3.495 -15.839  -3.392  1.00 88.96           H
ATOM   4032 3HD1 LEU A 265       2.182 -16.472  -4.414  1.00 88.96           H
ATOM   4033  CD2 LEU A 265       1.064 -15.907  -1.980  1.00 88.96           C
ATOM   4034 1HD2 LEU A 265       1.885 -16.187  -1.319  1.00 88.96           H
ATOM   4035 2HD2 LEU A 265       0.274 -15.432  -1.398  1.00 88.96           H
ATOM   4036 3HD2 LEU A 265       0.671 -16.798  -2.468  1.00 88.96           H
ATOM   4037  HN  LEU A 265       0.347 -12.218  -3.317  1.00 88.96           H
ATOM   4038  N   SER A 266       1.888 -10.602  -1.126  1.00 88.19           N
ATOM   4039  CA  SER A 266       2.592  -9.535  -0.436  1.00 88.19           C
ATOM   4040  C   SER A 266       1.688  -8.917   0.632  1.00 88.19           C
ATOM   4041  O   SER A 266       2.143  -8.604   1.731  1.00 88.19           O
ATOM   4042  HA  SER A 266       3.458 -10.010   0.024  1.00 88.19           H
ATOM   4043  CB  SER A 266       3.063  -8.461  -1.419  1.00 88.19           C
ATOM   4044 1HB  SER A 266       3.552  -7.656  -0.870  1.00 88.19           H
ATOM   4045 2HB  SER A 266       3.809  -8.886  -2.091  1.00 88.19           H
ATOM   4046  OG  SER A 266       1.986  -7.927  -2.184  1.00 88.19           O
ATOM   4047  HG  SER A 266       1.874  -8.450  -3.029  1.00 88.19           H
ATOM   4048  HN  SER A 266       1.453 -10.335  -1.986  1.00 88.19           H
ATOM   4049  N   GLN A 267       0.423  -8.759   0.271  1.00 86.83           N
ATOM   4050  CA  GLN A 267      -0.488  -7.954   1.068  1.00 86.83           C
ATOM   4051  C   GLN A 267      -1.243  -8.836   2.064  1.00 86.83           C
ATOM   4052  O   GLN A 267      -1.573  -8.395   3.164  1.00 86.83           O
ATOM   4053  HA  GLN A 267       0.145  -7.247   1.606  1.00 86.83           H
ATOM   4054  CB  GLN A 267      -1.459  -7.178   0.176  1.00 86.83           C
ATOM   4055 1HB  GLN A 267      -2.037  -7.876  -0.430  1.00 86.83           H
ATOM   4056 2HB  GLN A 267      -2.168  -6.630   0.795  1.00 86.83           H
ATOM   4057  CG  GLN A 267      -0.708  -6.204  -0.734  1.00 86.83           C
ATOM   4058 1HG  GLN A 267      -0.030  -6.757  -1.384  1.00 86.83           H
ATOM   4059 2HG  GLN A 267      -1.416  -5.685  -1.380  1.00 86.83           H
ATOM   4060  CD  GLN A 267       0.083  -5.184   0.088  1.00 86.83           C
ATOM   4061  OE1 GLN A 267      -0.367  -4.687   1.107  1.00 86.83           O
ATOM   4062  NE2 GLN A 267       1.284  -4.902  -0.410  1.00 86.83           N
ATOM   4063 1HE2 GLN A 267       1.593  -5.346  -1.250  1.00 86.83           H
ATOM   4064 2HE2 GLN A 267       1.877  -4.246   0.057  1.00 86.83           H
ATOM   4065  HN  GLN A 267       0.019  -9.168  -0.547  1.00 86.83           H
ATOM   4066  N   PHE A 268      -1.496 -10.067   1.642  1.00 88.83           N
ATOM   4067  CA  PHE A 268      -2.361 -10.954   2.400  1.00 88.83           C
ATOM   4068  C   PHE A 268      -1.829 -11.160   3.819  1.00 88.83           C
ATOM   4069  O   PHE A 268      -2.555 -10.965   4.793  1.00 88.83           O
ATOM   4070  HA  PHE A 268      -3.344 -10.485   2.447  1.00 88.83           H
ATOM   4071  CB  PHE A 268      -2.370 -12.300   1.671  1.00 88.83           C
ATOM   4072 1HB  PHE A 268      -2.712 -12.145   0.648  1.00 88.83           H
ATOM   4073 2HB  PHE A 268      -1.348 -12.676   1.613  1.00 88.83           H
ATOM   4074  CG  PHE A 268      -3.251 -13.360   2.334  1.00 88.83           C
ATOM   4075  CD1 PHE A 268      -2.687 -14.328   3.106  1.00 88.83           C
ATOM   4076  HD1 PHE A 268      -1.607 -14.347   3.253  1.00 88.83           H
ATOM   4077  CD2 PHE A 268      -4.599 -13.336   2.150  1.00 88.83           C
ATOM   4078  HD2 PHE A 268      -5.050 -12.561   1.531  1.00 88.83           H
ATOM   4079  CE1 PHE A 268      -3.505 -15.312   3.721  1.00 88.83           C
ATOM   4080  HE1 PHE A 268      -3.054 -16.087   4.340  1.00 88.83           H
ATOM   4081  CE2 PHE A 268      -5.417 -14.321   2.765  1.00 88.83           C
ATOM   4082  HE2 PHE A 268      -6.496 -14.301   2.618  1.00 88.83           H
ATOM   4083  CZ  PHE A 268      -4.853 -15.288   3.537  1.00 88.83           C
ATOM   4084  HZ  PHE A 268      -5.481 -16.043   4.009  1.00 88.83           H
ATOM   4085  HN  PHE A 268      -1.121 -10.458   0.802  1.00 88.83           H
ATOM   4086  N   PRO A 269      -0.557 -11.556   3.963  1.00 93.38           N
ATOM   4087  CA  PRO A 269      -0.016 -11.894   5.282  1.00 93.38           C
ATOM   4088  C   PRO A 269      -0.237 -10.785   6.298  1.00 93.38           C
ATOM   4089  O   PRO A 269      -0.633 -11.048   7.432  1.00 93.38           O
ATOM   4090  HA  PRO A 269      -0.536 -12.761   5.689  1.00 93.38           H
ATOM   4091  CB  PRO A 269       1.472 -12.131   5.014  1.00 93.38           C
ATOM   4092 1HB  PRO A 269       2.054 -11.220   5.154  1.00 93.38           H
ATOM   4093 2HB  PRO A 269       1.887 -12.880   5.687  1.00 93.38           H
ATOM   4094  CG  PRO A 269       1.499 -12.599   3.564  1.00 93.38           C
ATOM   4095 1HG  PRO A 269       2.485 -12.472   3.116  1.00 93.38           H
ATOM   4096 2HG  PRO A 269       1.256 -13.658   3.476  1.00 93.38           H
ATOM   4097  CD  PRO A 269       0.454 -11.715   2.902  1.00 93.38           C
ATOM   4098 1HD  PRO A 269       0.870 -10.755   2.598  1.00 93.38           H
ATOM   4099 2HD  PRO A 269       0.041 -12.179   2.006  1.00 93.38           H
ATOM   4100  N   TYR A 270       0.027  -9.563   5.859  1.00 92.00           N
ATOM   4101  CA  TYR A 270      -0.067  -8.414   6.744  1.00 92.00           C
ATOM   4102  C   TYR A 270      -1.504  -8.210   7.226  1.00 92.00           C
ATOM   4103  O   TYR A 270      -1.737  -7.962   8.408  1.00 92.00           O
ATOM   4104  HA  TYR A 270       0.575  -8.599   7.605  1.00 92.00           H
ATOM   4105  CB  TYR A 270       0.355  -7.204   5.909  1.00 92.00           C
ATOM   4106 1HB  TYR A 270       1.418  -7.286   5.680  1.00 92.00           H
ATOM   4107 2HB  TYR A 270      -0.178  -7.227   4.958  1.00 92.00           H
ATOM   4108  CG  TYR A 270       0.097  -5.858   6.589  1.00 92.00           C
ATOM   4109  CD1 TYR A 270      -0.863  -5.004   6.087  1.00 92.00           C
ATOM   4110  HD1 TYR A 270      -1.439  -5.288   5.206  1.00 92.00           H
ATOM   4111  CD2 TYR A 270       0.826  -5.498   7.705  1.00 92.00           C
ATOM   4112  HD2 TYR A 270       1.585  -6.173   8.101  1.00 92.00           H
ATOM   4113  CE1 TYR A 270      -1.106  -3.737   6.728  1.00 92.00           C
ATOM   4114  HE1 TYR A 270      -1.862  -3.053   6.342  1.00 92.00           H
ATOM   4115  CE2 TYR A 270       0.583  -4.231   8.345  1.00 92.00           C
ATOM   4116  HE2 TYR A 270       1.151  -3.935   9.227  1.00 92.00           H
ATOM   4117  CZ  TYR A 270      -0.371  -3.414   7.825  1.00 92.00           C
ATOM   4118  OH  TYR A 270      -0.601  -2.217   8.430  1.00 92.00           O
ATOM   4119  HH  TYR A 270      -0.130  -2.184   9.312  1.00 92.00           H
ATOM   4120  HN  TYR A 270       0.301  -9.353   4.921  1.00 92.00           H
ATOM   4121  N   ASN A 271      -2.431  -8.322   6.286  1.00 90.51           N
ATOM   4122  CA  ASN A 271      -3.831  -8.067   6.582  1.00 90.51           C
ATOM   4123  C   ASN A 271      -4.361  -9.166   7.505  1.00 90.51           C
ATOM   4124  O   ASN A 271      -5.303  -8.943   8.264  1.00 90.51           O
ATOM   4125  HA  ASN A 271      -3.850  -7.084   7.051  1.00 90.51           H
ATOM   4126  CB  ASN A 271      -4.674  -8.075   5.305  1.00 90.51           C
ATOM   4127 1HB  ASN A 271      -4.383  -8.918   4.678  1.00 90.51           H
ATOM   4128 2HB  ASN A 271      -5.725  -8.214   5.559  1.00 90.51           H
ATOM   4129  CG  ASN A 271      -4.501  -6.769   4.526  1.00 90.51           C
ATOM   4130  OD1 ASN A 271      -4.901  -5.701   4.959  1.00 90.51           O
ATOM   4131  ND2 ASN A 271      -3.885  -6.914   3.356  1.00 90.51           N
ATOM   4132 1HD2 ASN A 271      -3.582  -7.820   3.060  1.00 90.51           H
ATOM   4133 2HD2 ASN A 271      -3.725  -6.118   2.773  1.00 90.51           H
ATOM   4134  HN  ASN A 271      -2.240  -8.581   5.340  1.00 90.51           H
ATOM   4135  N   CYS A 272      -3.734 -10.329   7.409  1.00 93.26           N
ATOM   4136  CA  CYS A 272      -4.053 -11.428   8.305  1.00 93.26           C
ATOM   4137  C   CYS A 272      -3.763 -10.979   9.738  1.00 93.26           C
ATOM   4138  O   CYS A 272      -4.598 -11.146  10.626  1.00 93.26           O
ATOM   4139  HA  CYS A 272      -5.114 -11.641   8.173  1.00 93.26           H
ATOM   4140  CB  CYS A 272      -3.284 -12.699   7.938  1.00 93.26           C
ATOM   4141 1HB  CYS A 272      -2.222 -12.474   7.834  1.00 93.26           H
ATOM   4142 2HB  CYS A 272      -3.378 -13.434   8.737  1.00 93.26           H
ATOM   4143  SG  CYS A 272      -3.931 -13.392   6.372  1.00 93.26           S
ATOM   4144  HG  CYS A 272      -3.356 -12.496   5.575  1.00 93.26           H
ATOM   4145  HN  CYS A 272      -3.021 -10.526   6.736  1.00 93.26           H
ATOM   4146  N   ILE A 273      -2.576 -10.418   9.920  1.00 93.62           N
ATOM   4147  CA  ILE A 273      -2.146  -9.988  11.239  1.00 93.62           C
ATOM   4148  C   ILE A 273      -3.014  -8.815  11.698  1.00 93.62           C
ATOM   4149  O   ILE A 273      -3.380  -8.730  12.869  1.00 93.62           O
ATOM   4150  HA  ILE A 273      -2.304 -10.823  11.923  1.00 93.62           H
ATOM   4151  CB  ILE A 273      -0.647  -9.681  11.240  1.00 93.62           C
ATOM   4152  HB  ILE A 273      -0.453  -8.922  10.483  1.00 93.62           H
ATOM   4153  CG1 ILE A 273       0.167 -10.919  10.858  1.00 93.62           C
ATOM   4154 1HG1 ILE A 273      -0.128 -11.260   9.865  1.00 93.62           H
ATOM   4155 2HG1 ILE A 273       1.225 -10.661  10.805  1.00 93.62           H
ATOM   4156  CG2 ILE A 273      -0.207  -9.099  12.585  1.00 93.62           C
ATOM   4157 1HG2 ILE A 273      -0.753  -8.176  12.778  1.00 93.62           H
ATOM   4158 2HG2 ILE A 273      -0.417  -9.818  13.378  1.00 93.62           H
ATOM   4159 3HG2 ILE A 273       0.862  -8.890  12.559  1.00 93.62           H
ATOM   4160  CD1 ILE A 273      -0.039 -12.046  11.872  1.00 93.62           C
ATOM   4161 1HD1 ILE A 273       0.280 -11.709  12.859  1.00 93.62           H
ATOM   4162 2HD1 ILE A 273      -1.094 -12.317  11.904  1.00 93.62           H
ATOM   4163 3HD1 ILE A 273       0.551 -12.913  11.576  1.00 93.62           H
ATOM   4164  HN  ILE A 273      -1.916 -10.257   9.186  1.00 93.62           H
ATOM   4165  N   LEU A 274      -3.319  -7.940  10.750  1.00 92.28           N
ATOM   4166  CA  LEU A 274      -4.137  -6.776  11.042  1.00 92.28           C
ATOM   4167  C   LEU A 274      -5.497  -7.233  11.572  1.00 92.28           C
ATOM   4168  O   LEU A 274      -6.067  -6.600  12.459  1.00 92.28           O
ATOM   4169  HA  LEU A 274      -3.633  -6.211  11.826  1.00 92.28           H
ATOM   4170  CB  LEU A 274      -4.229  -5.865   9.816  1.00 92.28           C
ATOM   4171 1HB  LEU A 274      -3.260  -5.861   9.317  1.00 92.28           H
ATOM   4172 2HB  LEU A 274      -4.945  -6.299   9.118  1.00 92.28           H
ATOM   4173  CG  LEU A 274      -4.638  -4.415  10.087  1.00 92.28           C
ATOM   4174  HG  LEU A 274      -5.341  -4.409  10.919  1.00 92.28           H
ATOM   4175  CD1 LEU A 274      -3.431  -3.575  10.508  1.00 92.28           C
ATOM   4176 1HD1 LEU A 274      -2.998  -3.991  11.417  1.00 92.28           H
ATOM   4177 2HD1 LEU A 274      -2.685  -3.585   9.713  1.00 92.28           H
ATOM   4178 3HD1 LEU A 274      -3.750  -2.549  10.694  1.00 92.28           H
ATOM   4179  CD2 LEU A 274      -5.361  -3.815   8.879  1.00 92.28           C
ATOM   4180 1HD2 LEU A 274      -4.700  -3.836   8.013  1.00 92.28           H
ATOM   4181 2HD2 LEU A 274      -6.258  -4.398   8.667  1.00 92.28           H
ATOM   4182 3HD2 LEU A 274      -5.640  -2.785   9.099  1.00 92.28           H
ATOM   4183  HN  LEU A 274      -3.017  -8.018   9.800  1.00 92.28           H
ATOM   4184  N   LEU A 275      -5.979  -8.329  11.005  1.00 94.05           N
ATOM   4185  CA  LEU A 275      -7.253  -8.890  11.423  1.00 94.05           C
ATOM   4186  C   LEU A 275      -7.159  -9.322  12.888  1.00 94.05           C
ATOM   4187  O   LEU A 275      -8.053  -9.035  13.682  1.00 94.05           O
ATOM   4188  HA  LEU A 275      -7.999  -8.100  11.343  1.00 94.05           H
ATOM   4189  CB  LEU A 275      -7.680 -10.014  10.476  1.00 94.05           C
ATOM   4190 1HB  LEU A 275      -7.803  -9.594   9.478  1.00 94.05           H
ATOM   4191 2HB  LEU A 275      -6.870 -10.741  10.419  1.00 94.05           H
ATOM   4192  CG  LEU A 275      -8.967 -10.753  10.850  1.00 94.05           C
ATOM   4193  HG  LEU A 275      -8.873 -11.103  11.878  1.00 94.05           H
ATOM   4194  CD1 LEU A 275     -10.173  -9.813  10.800  1.00 94.05           C
ATOM   4195 1HD1 LEU A 275     -10.024  -8.993  11.503  1.00 94.05           H
ATOM   4196 2HD1 LEU A 275     -10.280  -9.412   9.792  1.00 94.05           H
ATOM   4197 3HD1 LEU A 275     -11.074 -10.364  11.070  1.00 94.05           H
ATOM   4198  CD2 LEU A 275      -9.165 -11.988   9.969  1.00 94.05           C
ATOM   4199 1HD2 LEU A 275      -9.228 -11.682   8.924  1.00 94.05           H
ATOM   4200 2HD2 LEU A 275      -8.322 -12.666  10.099  1.00 94.05           H
ATOM   4201 3HD2 LEU A 275     -10.087 -12.494  10.256  1.00 94.05           H
ATOM   4202  HN  LEU A 275      -5.516  -8.831  10.275  1.00 94.05           H
ATOM   4203  N   VAL A 276      -6.068 -10.006  13.201  1.00 94.66           N
ATOM   4204  CA  VAL A 276      -5.851 -10.491  14.553  1.00 94.66           C
ATOM   4205  C   VAL A 276      -5.855  -9.307  15.522  1.00 94.66           C
ATOM   4206  O   VAL A 276      -6.509  -9.355  16.563  1.00 94.66           O
ATOM   4207  HA  VAL A 276      -6.682 -11.151  14.803  1.00 94.66           H
ATOM   4208  CB  VAL A 276      -4.560 -11.310  14.615  1.00 94.66           C
ATOM   4209  HB  VAL A 276      -3.754 -10.695  14.217  1.00 94.66           H
ATOM   4210  CG1 VAL A 276      -4.208 -11.670  16.059  1.00 94.66           C
ATOM   4211 1HG1 VAL A 276      -4.070 -10.757  16.638  1.00 94.66           H
ATOM   4212 2HG1 VAL A 276      -5.016 -12.258  16.495  1.00 94.66           H
ATOM   4213 3HG1 VAL A 276      -3.286 -12.252  16.074  1.00 94.66           H
ATOM   4214  CG2 VAL A 276      -4.665 -12.566  13.747  1.00 94.66           C
ATOM   4215 1HG2 VAL A 276      -5.489 -13.185  14.102  1.00 94.66           H
ATOM   4216 2HG2 VAL A 276      -4.847 -12.278  12.711  1.00 94.66           H
ATOM   4217 3HG2 VAL A 276      -3.734 -13.129  13.809  1.00 94.66           H
ATOM   4218  HN  VAL A 276      -5.341 -10.228  12.551  1.00 94.66           H
ATOM   4219  N   GLN A 277      -5.118  -8.273  15.145  1.00 93.05           N
ATOM   4220  CA  GLN A 277      -5.019  -7.083  15.974  1.00 93.05           C
ATOM   4221  C   GLN A 277      -6.402  -6.460  16.174  1.00 93.05           C
ATOM   4222  O   GLN A 277      -6.687  -5.900  17.232  1.00 93.05           O
ATOM   4223  HA  GLN A 277      -4.627  -7.428  16.930  1.00 93.05           H
ATOM   4224  CB  GLN A 277      -4.045  -6.072  15.367  1.00 93.05           C
ATOM   4225 1HB  GLN A 277      -4.260  -5.946  14.306  1.00 93.05           H
ATOM   4226 2HB  GLN A 277      -4.184  -5.099  15.838  1.00 93.05           H
ATOM   4227  CG  GLN A 277      -2.596  -6.530  15.548  1.00 93.05           C
ATOM   4228 1HG  GLN A 277      -2.386  -6.673  16.608  1.00 93.05           H
ATOM   4229 2HG  GLN A 277      -2.453  -7.495  15.062  1.00 93.05           H
ATOM   4230  CD  GLN A 277      -1.620  -5.508  14.962  1.00 93.05           C
ATOM   4231  OE1 GLN A 277      -1.953  -4.723  14.089  1.00 93.05           O
ATOM   4232  NE2 GLN A 277      -0.400  -5.561  15.489  1.00 93.05           N
ATOM   4233 1HE2 GLN A 277      -0.192  -6.230  16.202  1.00 93.05           H
ATOM   4234 2HE2 GLN A 277       0.309  -4.932  15.171  1.00 93.05           H
ATOM   4235  HN  GLN A 277      -4.596  -8.239  14.293  1.00 93.05           H
ATOM   4236  N   THR A 278      -7.225  -6.577  15.142  1.00 93.66           N
ATOM   4237  CA  THR A 278      -8.565  -6.018  15.185  1.00 93.66           C
ATOM   4238  C   THR A 278      -9.425  -6.770  16.202  1.00 93.66           C
ATOM   4239  O   THR A 278     -10.127  -6.155  17.002  1.00 93.66           O
ATOM   4240  HA  THR A 278      -8.495  -4.985  15.527  1.00 93.66           H
ATOM   4241  CB  THR A 278      -9.135  -6.048  13.766  1.00 93.66           C
ATOM   4242  HB  THR A 278      -9.301  -7.073  13.435  1.00 93.66           H
ATOM   4243  OG1 THR A 278      -8.198  -5.297  12.998  1.00 93.66           O
ATOM   4244  HG1 THR A 278      -7.532  -5.912  12.576  1.00 93.66           H
ATOM   4245  CG2 THR A 278     -10.438  -5.254  13.642  1.00 93.66           C
ATOM   4246 1HG2 THR A 278     -10.256  -4.213  13.908  1.00 93.66           H
ATOM   4247 2HG2 THR A 278     -11.186  -5.676  14.313  1.00 93.66           H
ATOM   4248 3HG2 THR A 278     -10.800  -5.309  12.615  1.00 93.66           H
ATOM   4249  HN  THR A 278      -6.989  -7.044  14.290  1.00 93.66           H
ATOM   4250  N   ILE A 279      -9.341  -8.091  16.137  1.00 94.94           N
ATOM   4251  CA  ILE A 279     -10.127  -8.935  17.021  1.00 94.94           C
ATOM   4252  C   ILE A 279      -9.699  -8.687  18.469  1.00 94.94           C
ATOM   4253  O   ILE A 279     -10.540  -8.609  19.364  1.00 94.94           O
ATOM   4254  HA  ILE A 279     -11.170  -8.638  16.914  1.00 94.94           H
ATOM   4255  CB  ILE A 279     -10.027 -10.400  16.592  1.00 94.94           C
ATOM   4256  HB  ILE A 279      -8.972 -10.662  16.515  1.00 94.94           H
ATOM   4257  CG1 ILE A 279     -10.647 -10.610  15.210  1.00 94.94           C
ATOM   4258 1HG1 ILE A 279     -11.734 -10.569  15.285  1.00 94.94           H
ATOM   4259 2HG1 ILE A 279     -10.342  -9.803  14.544  1.00 94.94           H
ATOM   4260  CG2 ILE A 279     -10.646 -11.323  17.644  1.00 94.94           C
ATOM   4261 1HG2 ILE A 279     -10.119 -11.199  18.591  1.00 94.94           H
ATOM   4262 2HG2 ILE A 279     -11.697 -11.069  17.777  1.00 94.94           H
ATOM   4263 3HG2 ILE A 279     -10.561 -12.358  17.314  1.00 94.94           H
ATOM   4264  CD1 ILE A 279     -10.222 -11.955  14.617  1.00 94.94           C
ATOM   4265 1HD1 ILE A 279      -9.137 -11.983  14.521  1.00 94.94           H
ATOM   4266 2HD1 ILE A 279     -10.550 -12.762  15.273  1.00 94.94           H
ATOM   4267 3HD1 ILE A 279     -10.677 -12.079  13.634  1.00 94.94           H
ATOM   4268  HN  ILE A 279      -8.751  -8.584  15.497  1.00 94.94           H
ATOM   4269  N   ASP A 280      -8.392  -8.571  18.655  1.00 94.01           N
ATOM   4270  CA  ASP A 280      -7.837  -8.411  19.988  1.00 94.01           C
ATOM   4271  C   ASP A 280      -8.206  -7.027  20.526  1.00 94.01           C
ATOM   4272  O   ASP A 280      -8.431  -6.862  21.724  1.00 94.01           O
ATOM   4273  HA  ASP A 280      -8.272  -9.217  20.579  1.00 94.01           H
ATOM   4274  CB  ASP A 280      -6.311  -8.518  19.966  1.00 94.01           C
ATOM   4275 1HB  ASP A 280      -6.014  -9.421  19.432  1.00 94.01           H
ATOM   4276 2HB  ASP A 280      -5.892  -7.673  19.421  1.00 94.01           H
ATOM   4277  CG  ASP A 280      -5.743  -8.549  21.386  1.00 94.01           C
ATOM   4278  OD1 ASP A 280      -6.252  -9.366  22.183  1.00 94.01           O
ATOM   4279  OD2 ASP A 280      -4.813  -7.755  21.643  1.00 94.01           O
ATOM   4280  HN  ASP A 280      -7.719  -8.586  17.916  1.00 94.01           H
ATOM   4281  N   ALA A 281      -8.257  -6.067  19.614  1.00 92.21           N
ATOM   4282  CA  ALA A 281      -8.636  -4.711  19.975  1.00 92.21           C
ATOM   4283  C   ALA A 281     -10.048  -4.721  20.565  1.00 92.21           C
ATOM   4284  O   ALA A 281     -10.383  -3.879  21.397  1.00 92.21           O
ATOM   4285  HA  ALA A 281      -7.937  -4.362  20.735  1.00 92.21           H
ATOM   4286  CB  ALA A 281      -8.523  -3.806  18.747  1.00 92.21           C
ATOM   4287 1HB  ALA A 281      -7.495  -3.811  18.385  1.00 92.21           H
ATOM   4288 2HB  ALA A 281      -9.186  -4.171  17.964  1.00 92.21           H
ATOM   4289 3HB  ALA A 281      -8.807  -2.789  19.019  1.00 92.21           H
ATOM   4290  HN  ALA A 281      -8.046  -6.203  18.646  1.00 92.21           H
ATOM   4291  N   TYR A 282     -10.838  -5.682  20.110  1.00 90.87           N
ATOM   4292  CA  TYR A 282     -12.207  -5.811  20.580  1.00 90.87           C
ATOM   4293  C   TYR A 282     -12.279  -6.710  21.816  1.00 90.87           C
ATOM   4294  O   TYR A 282     -12.887  -6.342  22.821  1.00 90.87           O
ATOM   4295  HA  TYR A 282     -12.568  -4.816  20.842  1.00 90.87           H
ATOM   4296  CB  TYR A 282     -12.985  -6.470  19.439  1.00 90.87           C
ATOM   4297 1HB  TYR A 282     -12.837  -5.888  18.529  1.00 90.87           H
ATOM   4298 2HB  TYR A 282     -12.571  -7.461  19.255  1.00 90.87           H
ATOM   4299  CG  TYR A 282     -14.486  -6.602  19.704  1.00 90.87           C
ATOM   4300  CD1 TYR A 282     -15.018  -7.822  20.067  1.00 90.87           C
ATOM   4301  HD1 TYR A 282     -14.369  -8.692  20.164  1.00 90.87           H
ATOM   4302  CD2 TYR A 282     -15.308  -5.500  19.581  1.00 90.87           C
ATOM   4303  HD2 TYR A 282     -14.888  -4.536  19.295  1.00 90.87           H
ATOM   4304  CE1 TYR A 282     -16.431  -7.946  20.317  1.00 90.87           C
ATOM   4305  HE1 TYR A 282     -16.864  -8.905  20.604  1.00 90.87           H
ATOM   4306  CE2 TYR A 282     -16.721  -5.624  19.831  1.00 90.87           C
ATOM   4307  HE2 TYR A 282     -17.381  -4.762  19.737  1.00 90.87           H
ATOM   4308  CZ  TYR A 282     -17.212  -6.841  20.186  1.00 90.87           C
ATOM   4309  OH  TYR A 282     -18.547  -6.958  20.422  1.00 90.87           O
ATOM   4310  HH  TYR A 282     -18.992  -6.069  20.316  1.00 90.87           H
ATOM   4311  HN  TYR A 282     -10.558  -6.363  19.433  1.00 90.87           H
ATOM   4312  N   ALA A 283     -11.651  -7.871  21.702  1.00 92.41           N
ATOM   4313  CA  ALA A 283     -11.895  -8.950  22.644  1.00 92.41           C
ATOM   4314  C   ALA A 283     -10.829  -8.915  23.740  1.00 92.41           C
ATOM   4315  O   ALA A 283     -11.018  -9.484  24.814  1.00 92.41           O
ATOM   4316  HA  ALA A 283     -12.873  -8.782  23.095  1.00 92.41           H
ATOM   4317  CB  ALA A 283     -11.919 -10.285  21.897  1.00 92.41           C
ATOM   4318 1HB  ALA A 283     -12.713 -10.269  21.150  1.00 92.41           H
ATOM   4319 2HB  ALA A 283     -10.960 -10.443  21.404  1.00 92.41           H
ATOM   4320 3HB  ALA A 283     -12.102 -11.094  22.604  1.00 92.41           H
ATOM   4321  HN  ALA A 283     -10.987  -8.079  20.983  1.00 92.41           H
ATOM   4322  N   MET A 284      -9.730  -8.240  23.432  1.00 90.17           N
ATOM   4323  CA  MET A 284      -8.620  -8.151  24.365  1.00 90.17           C
ATOM   4324  C   MET A 284      -8.264  -9.529  24.927  1.00 90.17           C
ATOM   4325  O   MET A 284      -8.109  -9.689  26.136  1.00 90.17           O
ATOM   4326  HA  MET A 284      -7.783  -7.759  23.788  1.00 90.17           H
ATOM   4327  CB  MET A 284      -8.993  -7.212  25.514  1.00 90.17           C
ATOM   4328 1HB  MET A 284      -9.903  -7.567  25.998  1.00 90.17           H
ATOM   4329 2HB  MET A 284      -8.206  -7.224  26.268  1.00 90.17           H
ATOM   4330  CG  MET A 284      -9.201  -5.783  25.008  1.00 90.17           C
ATOM   4331 1HG  MET A 284      -8.262  -5.383  24.627  1.00 90.17           H
ATOM   4332 2HG  MET A 284      -9.908  -5.781  24.179  1.00 90.17           H
ATOM   4333  SD  MET A 284      -9.811  -4.751  26.331  1.00 90.17           S
ATOM   4334  CE  MET A 284     -11.459  -4.419  25.730  1.00 90.17           C
ATOM   4335 1HE  MET A 284     -11.400  -3.915  24.765  1.00 90.17           H
ATOM   4336 2HE  MET A 284     -12.000  -5.358  25.616  1.00 90.17           H
ATOM   4337 3HE  MET A 284     -11.984  -3.782  26.441  1.00 90.17           H
ATOM   4338  HN  MET A 284      -9.593  -7.761  22.565  1.00 90.17           H
ATOM   4339  N   PHE A 285      -8.144 -10.489  24.021  1.00 90.94           N
ATOM   4340  CA  PHE A 285      -7.979 -11.877  24.419  1.00 90.94           C
ATOM   4341  C   PHE A 285      -6.500 -12.221  24.606  1.00 90.94           C
ATOM   4342  O   PHE A 285      -6.167 -13.229  25.227  1.00 90.94           O
ATOM   4343  HA  PHE A 285      -8.503 -12.006  25.366  1.00 90.94           H
ATOM   4344  CB  PHE A 285      -8.552 -12.737  23.291  1.00 90.94           C
ATOM   4345 1HB  PHE A 285      -8.679 -13.757  23.654  1.00 90.94           H
ATOM   4346 2HB  PHE A 285      -9.544 -12.365  23.033  1.00 90.94           H
ATOM   4347  CG  PHE A 285      -7.689 -12.764  22.029  1.00 90.94           C
ATOM   4348  CD1 PHE A 285      -7.890 -11.844  21.047  1.00 90.94           C
ATOM   4349  HD1 PHE A 285      -8.667 -11.088  21.160  1.00 90.94           H
ATOM   4350  CD2 PHE A 285      -6.720 -13.707  21.888  1.00 90.94           C
ATOM   4351  HD2 PHE A 285      -6.558 -14.444  22.674  1.00 90.94           H
ATOM   4352  CE1 PHE A 285      -7.089 -11.869  19.875  1.00 90.94           C
ATOM   4353  HE1 PHE A 285      -7.250 -11.132  19.088  1.00 90.94           H
ATOM   4354  CE2 PHE A 285      -5.918 -13.732  20.716  1.00 90.94           C
ATOM   4355  HE2 PHE A 285      -5.141 -14.489  20.603  1.00 90.94           H
ATOM   4356  CZ  PHE A 285      -6.120 -12.813  19.734  1.00 90.94           C
ATOM   4357  HZ  PHE A 285      -5.504 -12.832  18.835  1.00 90.94           H
ATOM   4358  HN  PHE A 285      -8.158 -10.331  23.034  1.00 90.94           H
ATOM   4359  N   ILE A 286      -5.652 -11.365  24.055  1.00 91.44           N
ATOM   4360  CA  ILE A 286      -4.216 -11.553  24.173  1.00 91.44           C
ATOM   4361  C   ILE A 286      -3.728 -10.916  25.476  1.00 91.44           C
ATOM   4362  O   ILE A 286      -3.370  -9.740  25.500  1.00 91.44           O
ATOM   4363  HA  ILE A 286      -4.030 -12.626  24.223  1.00 91.44           H
ATOM   4364  CB  ILE A 286      -3.502 -11.027  22.926  1.00 91.44           C
ATOM   4365  HB  ILE A 286      -3.687  -9.955  22.854  1.00 91.44           H
ATOM   4366  CG1 ILE A 286      -4.068 -11.670  21.659  1.00 91.44           C
ATOM   4367 1HG1 ILE A 286      -3.792 -12.724  21.627  1.00 91.44           H
ATOM   4368 2HG1 ILE A 286      -5.157 -11.626  21.679  1.00 91.44           H
ATOM   4369  CG2 ILE A 286      -1.988 -11.219  23.039  1.00 91.44           C
ATOM   4370 1HG2 ILE A 286      -1.617 -10.676  23.909  1.00 91.44           H
ATOM   4371 2HG2 ILE A 286      -1.764 -12.279  23.149  1.00 91.44           H
ATOM   4372 3HG2 ILE A 286      -1.506 -10.836  22.140  1.00 91.44           H
ATOM   4373  CD1 ILE A 286      -3.548 -10.962  20.406  1.00 91.44           C
ATOM   4374 1HD1 ILE A 286      -3.846  -9.914  20.430  1.00 91.44           H
ATOM   4375 2HD1 ILE A 286      -2.460 -11.030  20.376  1.00 91.44           H
ATOM   4376 3HD1 ILE A 286      -3.965 -11.439  19.519  1.00 91.44           H
ATOM   4377  HN  ILE A 286      -5.931 -10.556  23.538  1.00 91.44           H
ATOM   4378  N   SER A 287      -3.729 -11.722  26.528  1.00 89.10           N
ATOM   4379  CA  SER A 287      -3.254 -11.263  27.822  1.00 89.10           C
ATOM   4380  C   SER A 287      -1.798 -11.685  28.025  1.00 89.10           C
ATOM   4381  O   SER A 287      -1.109 -11.153  28.895  1.00 89.10           O
ATOM   4382  HA  SER A 287      -3.338 -10.177  27.792  1.00 89.10           H
ATOM   4383  CB  SER A 287      -4.127 -11.809  28.954  1.00 89.10           C
ATOM   4384 1HB  SER A 287      -3.725 -11.481  29.913  1.00 89.10           H
ATOM   4385 2HB  SER A 287      -5.131 -11.393  28.871  1.00 89.10           H
ATOM   4386  OG  SER A 287      -4.201 -13.232  28.933  1.00 89.10           O
ATOM   4387  HG  SER A 287      -4.819 -13.554  29.650  1.00 89.10           H
ATOM   4388  HN  SER A 287      -4.045 -12.670  26.506  1.00 89.10           H
ATOM   4389  N   ASN A 288      -1.371 -12.637  27.208  1.00 92.40           N
ATOM   4390  CA  ASN A 288      -0.053 -13.226  27.369  1.00 92.40           C
ATOM   4391  C   ASN A 288       0.979 -12.365  26.637  1.00 92.40           C
ATOM   4392  O   ASN A 288       0.859 -12.134  25.435  1.00 92.40           O
ATOM   4393  HA  ASN A 288       0.118 -13.256  28.445  1.00 92.40           H
ATOM   4394  CB  ASN A 288      -0.002 -14.634  26.773  1.00 92.40           C
ATOM   4395 1HB  ASN A 288      -0.839 -15.222  27.148  1.00 92.40           H
ATOM   4396 2HB  ASN A 288      -0.112 -14.578  25.690  1.00 92.40           H
ATOM   4397  CG  ASN A 288       1.315 -15.330  27.122  1.00 92.40           C
ATOM   4398  OD1 ASN A 288       2.383 -14.741  27.101  1.00 92.40           O
ATOM   4399  ND2 ASN A 288       1.180 -16.613  27.444  1.00 92.40           N
ATOM   4400 1HD2 ASN A 288       0.274 -17.037  27.442  1.00 92.40           H
ATOM   4401 2HD2 ASN A 288       1.984 -17.155  27.688  1.00 92.40           H
ATOM   4402  HN  ASN A 288      -1.908 -13.004  26.449  1.00 92.40           H
ATOM   4403  N   CYS A 289       1.969 -11.913  27.393  1.00 91.58           N
ATOM   4404  CA  CYS A 289       2.955 -10.988  26.861  1.00 91.58           C
ATOM   4405  C   CYS A 289       3.748 -11.707  25.768  1.00 91.58           C
ATOM   4406  O   CYS A 289       4.133 -11.097  24.772  1.00 91.58           O
ATOM   4407  HA  CYS A 289       2.402 -10.145  26.447  1.00 91.58           H
ATOM   4408  CB  CYS A 289       3.867 -10.439  27.960  1.00 91.58           C
ATOM   4409 1HB  CYS A 289       3.269  -9.956  28.733  1.00 91.58           H
ATOM   4410 2HB  CYS A 289       4.406 -11.257  28.439  1.00 91.58           H
ATOM   4411  SG  CYS A 289       5.053  -9.241  27.248  1.00 91.58           S
ATOM   4412  HN  CYS A 289       2.102 -12.168  28.351  1.00 91.58           H
ATOM   4413  N   ALA A 290       3.967 -12.995  25.991  1.00 93.57           N
ATOM   4414  CA  ALA A 290       4.765 -13.788  25.072  1.00 93.57           C
ATOM   4415  C   ALA A 290       4.073 -13.829  23.708  1.00 93.57           C
ATOM   4416  O   ALA A 290       4.717 -13.653  22.675  1.00 93.57           O
ATOM   4417  HA  ALA A 290       5.733 -13.298  24.964  1.00 93.57           H
ATOM   4418  CB  ALA A 290       4.982 -15.185  25.658  1.00 93.57           C
ATOM   4419 1HB  ALA A 290       5.503 -15.101  26.612  1.00 93.57           H
ATOM   4420 2HB  ALA A 290       4.017 -15.668  25.812  1.00 93.57           H
ATOM   4421 3HB  ALA A 290       5.581 -15.779  24.968  1.00 93.57           H
ATOM   4422  HN  ALA A 290       3.612 -13.494  26.781  1.00 93.57           H
ATOM   4423  N   VAL A 291       2.769 -14.063  23.748  1.00 93.80           N
ATOM   4424  CA  VAL A 291       1.984 -14.138  22.528  1.00 93.80           C
ATOM   4425  C   VAL A 291       1.974 -12.767  21.849  1.00 93.80           C
ATOM   4426  O   VAL A 291       2.146 -12.670  20.634  1.00 93.80           O
ATOM   4427  HA  VAL A 291       2.472 -14.853  21.866  1.00 93.80           H
ATOM   4428  CB  VAL A 291       0.580 -14.660  22.840  1.00 93.80           C
ATOM   4429  HB  VAL A 291       0.124 -13.985  23.563  1.00 93.80           H
ATOM   4430  CG1 VAL A 291      -0.294 -14.665  21.585  1.00 93.80           C
ATOM   4431 1HG1 VAL A 291      -0.378 -13.650  21.196  1.00 93.80           H
ATOM   4432 2HG1 VAL A 291       0.158 -15.307  20.829  1.00 93.80           H
ATOM   4433 3HG1 VAL A 291      -1.287 -15.041  21.835  1.00 93.80           H
ATOM   4434  CG2 VAL A 291       0.642 -16.053  23.471  1.00 93.80           C
ATOM   4435 1HG2 VAL A 291       1.126 -16.743  22.780  1.00 93.80           H
ATOM   4436 2HG2 VAL A 291       1.212 -16.007  24.398  1.00 93.80           H
ATOM   4437 3HG2 VAL A 291      -0.370 -16.401  23.682  1.00 93.80           H
ATOM   4438  HN  VAL A 291       2.252 -14.200  24.593  1.00 93.80           H
ATOM   4439  N   SER A 292       1.771 -11.740  22.662  1.00 92.71           N
ATOM   4440  CA  SER A 292       1.695 -10.383  22.149  1.00 92.71           C
ATOM   4441  C   SER A 292       3.009 -10.008  21.461  1.00 92.71           C
ATOM   4442  O   SER A 292       3.004  -9.387  20.400  1.00 92.71           O
ATOM   4443  HA  SER A 292       0.876 -10.392  21.429  1.00 92.71           H
ATOM   4444  CB  SER A 292       1.378  -9.388  23.267  1.00 92.71           C
ATOM   4445 1HB  SER A 292       0.509  -9.735  23.825  1.00 92.71           H
ATOM   4446 2HB  SER A 292       2.213  -9.353  23.968  1.00 92.71           H
ATOM   4447  OG  SER A 292       1.127  -8.080  22.763  1.00 92.71           O
ATOM   4448  HG  SER A 292       0.240  -8.056  22.301  1.00 92.71           H
ATOM   4449  HN  SER A 292       1.660 -11.825  23.652  1.00 92.71           H
ATOM   4450  N   THR A 293       4.104 -10.402  22.095  1.00 93.04           N
ATOM   4451  CA  THR A 293       5.424 -10.087  21.575  1.00 93.04           C
ATOM   4452  C   THR A 293       5.606 -10.691  20.181  1.00 93.04           C
ATOM   4453  O   THR A 293       6.081 -10.019  19.267  1.00 93.04           O
ATOM   4454  HA  THR A 293       5.502  -9.005  21.467  1.00 93.04           H
ATOM   4455  CB  THR A 293       6.461 -10.575  22.589  1.00 93.04           C
ATOM   4456  HB  THR A 293       6.340 -11.640  22.786  1.00 93.04           H
ATOM   4457  OG1 THR A 293       6.279  -9.717  23.712  1.00 93.04           O
ATOM   4458  HG1 THR A 293       5.716 -10.171  24.402  1.00 93.04           H
ATOM   4459  CG2 THR A 293       7.896 -10.299  22.137  1.00 93.04           C
ATOM   4460 1HG2 THR A 293       8.036  -9.226  22.005  1.00 93.04           H
ATOM   4461 2HG2 THR A 293       8.085 -10.809  21.192  1.00 93.04           H
ATOM   4462 3HG2 THR A 293       8.592 -10.665  22.893  1.00 93.04           H
ATOM   4463  HN  THR A 293       4.100 -10.925  22.947  1.00 93.04           H
ATOM   4464  N   ASN A 294       5.218 -11.952  20.062  1.00 94.41           N
ATOM   4465  CA  ASN A 294       5.397 -12.676  18.815  1.00 94.41           C
ATOM   4466  C   ASN A 294       4.515 -12.047  17.735  1.00 94.41           C
ATOM   4467  O   ASN A 294       4.923 -11.942  16.579  1.00 94.41           O
ATOM   4468  HA  ASN A 294       6.459 -12.594  18.586  1.00 94.41           H
ATOM   4469  CB  ASN A 294       4.987 -14.142  18.966  1.00 94.41           C
ATOM   4470 1HB  ASN A 294       4.022 -14.204  19.469  1.00 94.41           H
ATOM   4471 2HB  ASN A 294       4.861 -14.591  17.980  1.00 94.41           H
ATOM   4472  CG  ASN A 294       6.034 -14.926  19.759  1.00 94.41           C
ATOM   4473  OD1 ASN A 294       7.164 -14.501  19.934  1.00 94.41           O
ATOM   4474  ND2 ASN A 294       5.596 -16.091  20.229  1.00 94.41           N
ATOM   4475 1HD2 ASN A 294       4.656 -16.381  20.050  1.00 94.41           H
ATOM   4476 2HD2 ASN A 294       6.208 -16.677  20.761  1.00 94.41           H
ATOM   4477  HN  ASN A 294       4.790 -12.477  20.798  1.00 94.41           H
ATOM   4478  N   ILE A 295       3.323 -11.644  18.149  1.00 93.37           N
ATOM   4479  CA  ILE A 295       2.362 -11.073  17.221  1.00 93.37           C
ATOM   4480  C   ILE A 295       2.917  -9.761  16.662  1.00 93.37           C
ATOM   4481  O   ILE A 295       2.768  -9.476  15.475  1.00 93.37           O
ATOM   4482  HA  ILE A 295       2.244 -11.777  16.397  1.00 93.37           H
ATOM   4483  CB  ILE A 295       0.993 -10.926  17.890  1.00 93.37           C
ATOM   4484  HB  ILE A 295       1.146 -10.544  18.899  1.00 93.37           H
ATOM   4485  CG1 ILE A 295       0.298 -12.283  18.020  1.00 93.37           C
ATOM   4486 1HG1 ILE A 295       0.003 -12.640  17.034  1.00 93.37           H
ATOM   4487 2HG1 ILE A 295       0.995 -13.015  18.429  1.00 93.37           H
ATOM   4488  CG2 ILE A 295       0.127  -9.907  17.147  1.00 93.37           C
ATOM   4489 1HG2 ILE A 295       0.623  -8.937  17.151  1.00 93.37           H
ATOM   4490 2HG2 ILE A 295      -0.020 -10.236  16.119  1.00 93.37           H
ATOM   4491 3HG2 ILE A 295      -0.840  -9.822  17.644  1.00 93.37           H
ATOM   4492  CD1 ILE A 295      -0.933 -12.184  18.922  1.00 93.37           C
ATOM   4493 1HD1 ILE A 295      -0.631 -11.849  19.915  1.00 93.37           H
ATOM   4494 2HD1 ILE A 295      -1.638 -11.469  18.497  1.00 93.37           H
ATOM   4495 3HD1 ILE A 295      -1.408 -13.162  18.998  1.00 93.37           H
ATOM   4496  HN  ILE A 295       3.011 -11.704  19.097  1.00 93.37           H
ATOM   4497  N   ASP A 296       3.545  -8.998  17.544  1.00 93.28           N
ATOM   4498  CA  ASP A 296       4.083  -7.703  17.164  1.00 93.28           C
ATOM   4499  C   ASP A 296       5.231  -7.904  16.173  1.00 93.28           C
ATOM   4500  O   ASP A 296       5.365  -7.148  15.212  1.00 93.28           O
ATOM   4501  HA  ASP A 296       3.245  -7.161  16.726  1.00 93.28           H
ATOM   4502  CB  ASP A 296       4.634  -6.957  18.381  1.00 93.28           C
ATOM   4503 1HB  ASP A 296       5.331  -7.598  18.920  1.00 93.28           H
ATOM   4504 2HB  ASP A 296       5.195  -6.082  18.052  1.00 93.28           H
ATOM   4505  CG  ASP A 296       3.503  -6.523  19.316  1.00 93.28           C
ATOM   4506  OD1 ASP A 296       2.343  -6.542  18.851  1.00 93.28           O
ATOM   4507  OD2 ASP A 296       3.825  -6.182  20.475  1.00 93.28           O
ATOM   4508  HN  ASP A 296       3.687  -9.250  18.501  1.00 93.28           H
ATOM   4509  N   ILE A 297       6.030  -8.926  16.442  1.00 94.26           N
ATOM   4510  CA  ILE A 297       7.129  -9.270  15.555  1.00 94.26           C
ATOM   4511  C   ILE A 297       6.569  -9.680  14.192  1.00 94.26           C
ATOM   4512  O   ILE A 297       7.081  -9.261  13.155  1.00 94.26           O
ATOM   4513  HA  ILE A 297       7.736  -8.374  15.424  1.00 94.26           H
ATOM   4514  CB  ILE A 297       8.024 -10.332  16.198  1.00 94.26           C
ATOM   4515  HB  ILE A 297       7.386 -11.124  16.590  1.00 94.26           H
ATOM   4516  CG1 ILE A 297       8.802  -9.751  17.380  1.00 94.26           C
ATOM   4517 1HG1 ILE A 297       9.543  -9.039  17.016  1.00 94.26           H
ATOM   4518 2HG1 ILE A 297       8.124  -9.201  18.032  1.00 94.26           H
ATOM   4519  CG2 ILE A 297       8.949 -10.970  15.160  1.00 94.26           C
ATOM   4520 1HG2 ILE A 297       8.350 -11.442  14.381  1.00 94.26           H
ATOM   4521 2HG2 ILE A 297       9.582 -10.202  14.716  1.00 94.26           H
ATOM   4522 3HG2 ILE A 297       9.573 -11.722  15.643  1.00 94.26           H
ATOM   4523  CD1 ILE A 297       9.498 -10.858  18.175  1.00 94.26           C
ATOM   4524 1HD1 ILE A 297       8.752 -11.555  18.557  1.00 94.26           H
ATOM   4525 2HD1 ILE A 297      10.193 -11.390  17.526  1.00 94.26           H
ATOM   4526 3HD1 ILE A 297      10.044 -10.417  19.009  1.00 94.26           H
ATOM   4527  HN  ILE A 297       5.937  -9.513  17.246  1.00 94.26           H
ATOM   4528  N   CYS A 298       5.525 -10.495  14.237  1.00 94.45           N
ATOM   4529  CA  CYS A 298       4.890 -10.966  13.018  1.00 94.45           C
ATOM   4530  C   CYS A 298       4.417  -9.748  12.222  1.00 94.45           C
ATOM   4531  O   CYS A 298       4.540  -9.715  10.999  1.00 94.45           O
ATOM   4532  HA  CYS A 298       5.647 -11.520  12.464  1.00 94.45           H
ATOM   4533  CB  CYS A 298       3.743 -11.933  13.316  1.00 94.45           C
ATOM   4534 1HB  CYS A 298       3.110 -11.529  14.106  1.00 94.45           H
ATOM   4535 2HB  CYS A 298       3.115 -12.049  12.432  1.00 94.45           H
ATOM   4536  SG  CYS A 298       4.412 -13.559  13.823  1.00 94.45           S
ATOM   4537  HG  CYS A 298       4.769 -13.186  15.049  1.00 94.45           H
ATOM   4538  HN  CYS A 298       5.115 -10.832  15.085  1.00 94.45           H
ATOM   4539  N   PHE A 299       3.885  -8.776  12.949  1.00 93.30           N
ATOM   4540  CA  PHE A 299       3.386  -7.562  12.325  1.00 93.30           C
ATOM   4541  C   PHE A 299       4.498  -6.841  11.561  1.00 93.30           C
ATOM   4542  O   PHE A 299       4.305  -6.427  10.419  1.00 93.30           O
ATOM   4543  HA  PHE A 299       2.601  -7.856  11.627  1.00 93.30           H
ATOM   4544  CB  PHE A 299       2.884  -6.655  13.449  1.00 93.30           C
ATOM   4545 1HB  PHE A 299       2.121  -7.186  14.019  1.00 93.30           H
ATOM   4546 2HB  PHE A 299       3.708  -6.451  14.133  1.00 93.30           H
ATOM   4547  CG  PHE A 299       2.302  -5.325  12.964  1.00 93.30           C
ATOM   4548  CD1 PHE A 299       3.090  -4.218  12.910  1.00 93.30           C
ATOM   4549  HD1 PHE A 299       4.135  -4.277  13.214  1.00 93.30           H
ATOM   4550  CD2 PHE A 299       0.998  -5.251  12.585  1.00 93.30           C
ATOM   4551  HD2 PHE A 299       0.367  -6.139  12.628  1.00 93.30           H
ATOM   4552  CE1 PHE A 299       2.550  -2.984  12.460  1.00 93.30           C
ATOM   4553  HE1 PHE A 299       3.181  -2.096  12.417  1.00 93.30           H
ATOM   4554  CE2 PHE A 299       0.458  -4.017  12.135  1.00 93.30           C
ATOM   4555  HE2 PHE A 299      -0.587  -3.958  11.831  1.00 93.30           H
ATOM   4556  CZ  PHE A 299       1.246  -2.910  12.081  1.00 93.30           C
ATOM   4557  HZ  PHE A 299       0.832  -1.963  11.735  1.00 93.30           H
ATOM   4558  HN  PHE A 299       3.793  -8.808  13.944  1.00 93.30           H
ATOM   4559  N   GLN A 300       5.639  -6.712  12.223  1.00 93.35           N
ATOM   4560  CA  GLN A 300       6.760  -5.988  11.649  1.00 93.35           C
ATOM   4561  C   GLN A 300       7.226  -6.669  10.360  1.00 93.35           C
ATOM   4562  O   GLN A 300       7.503  -5.999   9.365  1.00 93.35           O
ATOM   4563  HA  GLN A 300       6.378  -4.993  11.424  1.00 93.35           H
ATOM   4564  CB  GLN A 300       7.909  -5.871  12.652  1.00 93.35           C
ATOM   4565 1HB  GLN A 300       8.131  -6.851  13.074  1.00 93.35           H
ATOM   4566 2HB  GLN A 300       8.811  -5.533  12.141  1.00 93.35           H
ATOM   4567  CG  GLN A 300       7.557  -4.894  13.776  1.00 93.35           C
ATOM   4568 1HG  GLN A 300       7.351  -3.909  13.356  1.00 93.35           H
ATOM   4569 2HG  GLN A 300       6.647  -5.223  14.277  1.00 93.35           H
ATOM   4570  CD  GLN A 300       8.698  -4.793  14.791  1.00 93.35           C
ATOM   4571  OE1 GLN A 300       9.721  -5.447  14.682  1.00 93.35           O
ATOM   4572  NE2 GLN A 300       8.464  -3.937  15.783  1.00 93.35           N
ATOM   4573 1HE2 GLN A 300       7.603  -3.431  15.814  1.00 93.35           H
ATOM   4574 2HE2 GLN A 300       9.151  -3.801  16.497  1.00 93.35           H
ATOM   4575  HN  GLN A 300       5.803  -7.091  13.134  1.00 93.35           H
ATOM   4576  N   VAL A 301       7.298  -7.990  10.418  1.00 94.99           N
ATOM   4577  CA  VAL A 301       7.800  -8.763   9.295  1.00 94.99           C
ATOM   4578  C   VAL A 301       6.859  -8.589   8.101  1.00 94.99           C
ATOM   4579  O   VAL A 301       7.298  -8.242   7.005  1.00 94.99           O
ATOM   4580  HA  VAL A 301       8.779  -8.363   9.031  1.00 94.99           H
ATOM   4581  CB  VAL A 301       7.981 -10.226   9.705  1.00 94.99           C
ATOM   4582  HB  VAL A 301       7.034 -10.579  10.115  1.00 94.99           H
ATOM   4583  CG1 VAL A 301       8.322 -11.097   8.494  1.00 94.99           C
ATOM   4584 1HG1 VAL A 301       7.514 -11.036   7.764  1.00 94.99           H
ATOM   4585 2HG1 VAL A 301       9.248 -10.743   8.042  1.00 94.99           H
ATOM   4586 3HG1 VAL A 301       8.445 -12.131   8.814  1.00 94.99           H
ATOM   4587  CG2 VAL A 301       9.045 -10.362  10.795  1.00 94.99           C
ATOM   4588 1HG2 VAL A 301       9.997  -9.983  10.423  1.00 94.99           H
ATOM   4589 2HG2 VAL A 301       8.744  -9.788  11.671  1.00 94.99           H
ATOM   4590 3HG2 VAL A 301       9.154 -11.411  11.068  1.00 94.99           H
ATOM   4591  HN  VAL A 301       7.021  -8.531  11.213  1.00 94.99           H
ATOM   4592  N   THR A 302       5.582  -8.838   8.353  1.00 94.10           N
ATOM   4593  CA  THR A 302       4.596  -8.845   7.286  1.00 94.10           C
ATOM   4594  C   THR A 302       4.420  -7.437   6.713  1.00 94.10           C
ATOM   4595  O   THR A 302       4.171  -7.276   5.520  1.00 94.10           O
ATOM   4596  HA  THR A 302       4.969  -9.475   6.478  1.00 94.10           H
ATOM   4597  CB  THR A 302       3.301  -9.441   7.842  1.00 94.10           C
ATOM   4598  HB  THR A 302       2.523  -9.463   7.079  1.00 94.10           H
ATOM   4599  OG1 THR A 302       3.016  -8.643   8.988  1.00 94.10           O
ATOM   4600  HG1 THR A 302       3.382  -9.081   9.809  1.00 94.10           H
ATOM   4601  CG2 THR A 302       3.500 -10.849   8.408  1.00 94.10           C
ATOM   4602 1HG2 THR A 302       4.230 -10.815   9.218  1.00 94.10           H
ATOM   4603 2HG2 THR A 302       3.863 -11.509   7.620  1.00 94.10           H
ATOM   4604 3HG2 THR A 302       2.551 -11.225   8.790  1.00 94.10           H
ATOM   4605  HN  THR A 302       5.220  -9.032   9.264  1.00 94.10           H
ATOM   4606  N   GLN A 303       4.556  -6.455   7.591  1.00 93.11           N
ATOM   4607  CA  GLN A 303       4.475  -5.064   7.177  1.00 93.11           C
ATOM   4608  C   GLN A 303       5.571  -4.748   6.158  1.00 93.11           C
ATOM   4609  O   GLN A 303       5.323  -4.068   5.164  1.00 93.11           O
ATOM   4610  HA  GLN A 303       3.495  -4.958   6.711  1.00 93.11           H
ATOM   4611  CB  GLN A 303       4.560  -4.127   8.383  1.00 93.11           C
ATOM   4612 1HB  GLN A 303       3.731  -4.325   9.062  1.00 93.11           H
ATOM   4613 2HB  GLN A 303       5.479  -4.323   8.936  1.00 93.11           H
ATOM   4614  CG  GLN A 303       4.526  -2.662   7.943  1.00 93.11           C
ATOM   4615 1HG  GLN A 303       5.489  -2.385   7.514  1.00 93.11           H
ATOM   4616 2HG  GLN A 303       3.779  -2.531   7.159  1.00 93.11           H
ATOM   4617  CD  GLN A 303       4.202  -1.742   9.122  1.00 93.11           C
ATOM   4618  OE1 GLN A 303       5.068  -1.325   9.873  1.00 93.11           O
ATOM   4619  NE2 GLN A 303       2.910  -1.451   9.242  1.00 93.11           N
ATOM   4620 1HE2 GLN A 303       2.250  -1.827   8.591  1.00 93.11           H
ATOM   4621 2HE2 GLN A 303       2.598  -0.856   9.982  1.00 93.11           H
ATOM   4622  HN  GLN A 303       4.720  -6.596   8.568  1.00 93.11           H
ATOM   4623  N   THR A 304       6.761  -5.258   6.440  1.00 93.92           N
ATOM   4624  CA  THR A 304       7.909  -4.995   5.589  1.00 93.92           C
ATOM   4625  C   THR A 304       7.694  -5.602   4.201  1.00 93.92           C
ATOM   4626  O   THR A 304       8.015  -4.979   3.191  1.00 93.92           O
ATOM   4627  HA  THR A 304       7.999  -3.917   5.456  1.00 93.92           H
ATOM   4628  CB  THR A 304       9.156  -5.528   6.299  1.00 93.92           C
ATOM   4629  HB  THR A 304       9.131  -6.615   6.366  1.00 93.92           H
ATOM   4630  OG1 THR A 304       9.169  -4.835   7.544  1.00 93.92           O
ATOM   4631  HG1 THR A 304       8.744  -5.397   8.253  1.00 93.92           H
ATOM   4632  CG2 THR A 304      10.452  -5.089   5.614  1.00 93.92           C
ATOM   4633 1HG2 THR A 304      10.509  -4.000   5.607  1.00 93.92           H
ATOM   4634 2HG2 THR A 304      10.465  -5.459   4.589  1.00 93.92           H
ATOM   4635 3HG2 THR A 304      11.305  -5.494   6.158  1.00 93.92           H
ATOM   4636  HN  THR A 304       6.947  -5.840   7.232  1.00 93.92           H
ATOM   4637  N   ILE A 305       7.152  -6.811   4.197  1.00 93.66           N
ATOM   4638  CA  ILE A 305       6.878  -7.503   2.949  1.00 93.66           C
ATOM   4639  C   ILE A 305       5.909  -6.667   2.110  1.00 93.66           C
ATOM   4640  O   ILE A 305       6.053  -6.582   0.891  1.00 93.66           O
ATOM   4641  HA  ILE A 305       7.820  -7.587   2.407  1.00 93.66           H
ATOM   4642  CB  ILE A 305       6.384  -8.925   3.222  1.00 93.66           C
ATOM   4643  HB  ILE A 305       5.555  -8.870   3.928  1.00 93.66           H
ATOM   4644  CG1 ILE A 305       7.480  -9.769   3.878  1.00 93.66           C
ATOM   4645 1HG1 ILE A 305       8.253 -10.000   3.145  1.00 93.66           H
ATOM   4646 2HG1 ILE A 305       7.956  -9.198   4.674  1.00 93.66           H
ATOM   4647  CG2 ILE A 305       5.848  -9.575   1.945  1.00 93.66           C
ATOM   4648 1HG2 ILE A 305       5.016  -8.985   1.559  1.00 93.66           H
ATOM   4649 2HG2 ILE A 305       6.641  -9.617   1.199  1.00 93.66           H
ATOM   4650 3HG2 ILE A 305       5.504 -10.585   2.168  1.00 93.66           H
ATOM   4651  CD1 ILE A 305       6.905 -11.067   4.448  1.00 93.66           C
ATOM   4652 1HD1 ILE A 305       6.149 -10.832   5.198  1.00 93.66           H
ATOM   4653 2HD1 ILE A 305       6.450 -11.647   3.644  1.00 93.66           H
ATOM   4654 3HD1 ILE A 305       7.704 -11.648   4.908  1.00 93.66           H
ATOM   4655  HN  ILE A 305       6.903  -7.315   5.023  1.00 93.66           H
ATOM   4656  N   ALA A 306       4.945  -6.071   2.795  1.00 91.15           N
ATOM   4657  CA  ALA A 306       3.918  -5.294   2.122  1.00 91.15           C
ATOM   4658  C   ALA A 306       4.565  -4.090   1.434  1.00 91.15           C
ATOM   4659  O   ALA A 306       4.131  -3.678   0.359  1.00 91.15           O
ATOM   4660  HA  ALA A 306       3.462  -5.932   1.365  1.00 91.15           H
ATOM   4661  CB  ALA A 306       2.845  -4.882   3.131  1.00 91.15           C
ATOM   4662 1HB  ALA A 306       2.397  -5.774   3.569  1.00 91.15           H
ATOM   4663 2HB  ALA A 306       3.299  -4.279   3.918  1.00 91.15           H
ATOM   4664 3HB  ALA A 306       2.075  -4.299   2.626  1.00 91.15           H
ATOM   4665  HN  ALA A 306       4.858  -6.113   3.791  1.00 91.15           H
ATOM   4666  N   PHE A 307       5.592  -3.561   2.081  1.00 92.37           N
ATOM   4667  CA  PHE A 307       6.242  -2.355   1.596  1.00 92.37           C
ATOM   4668  C   PHE A 307       7.059  -2.642   0.335  1.00 92.37           C
ATOM   4669  O   PHE A 307       7.162  -1.793  -0.549  1.00 92.37           O
ATOM   4670  HA  PHE A 307       5.456  -1.637   1.362  1.00 92.37           H
ATOM   4671  CB  PHE A 307       7.184  -1.877   2.703  1.00 92.37           C
ATOM   4672 1HB  PHE A 307       7.790  -2.719   3.038  1.00 92.37           H
ATOM   4673 2HB  PHE A 307       7.867  -1.136   2.290  1.00 92.37           H
ATOM   4674  CG  PHE A 307       6.467  -1.272   3.912  1.00 92.37           C
ATOM   4675  CD1 PHE A 307       5.108  -1.264   3.963  1.00 92.37           C
ATOM   4676  HD1 PHE A 307       4.529  -1.689   3.143  1.00 92.37           H
ATOM   4677  CD2 PHE A 307       7.189  -0.741   4.935  1.00 92.37           C
ATOM   4678  HD2 PHE A 307       8.278  -0.747   4.894  1.00 92.37           H
ATOM   4679  CE1 PHE A 307       4.443  -0.701   5.084  1.00 92.37           C
ATOM   4680  HE1 PHE A 307       3.354  -0.695   5.125  1.00 92.37           H
ATOM   4681  CE2 PHE A 307       6.524  -0.178   6.056  1.00 92.37           C
ATOM   4682  HE2 PHE A 307       7.103   0.247   6.876  1.00 92.37           H
ATOM   4683  CZ  PHE A 307       5.165  -0.170   6.107  1.00 92.37           C
ATOM   4684  HZ  PHE A 307       4.655   0.261   6.968  1.00 92.37           H
ATOM   4685  HN  PHE A 307       5.980  -3.941   2.921  1.00 92.37           H
ATOM   4686  N   PHE A 308       7.621  -3.841   0.293  1.00 92.07           N
ATOM   4687  CA  PHE A 308       8.417  -4.254  -0.850  1.00 92.07           C
ATOM   4688  C   PHE A 308       7.597  -4.195  -2.140  1.00 92.07           C
ATOM   4689  O   PHE A 308       8.156  -4.083  -3.230  1.00 92.07           O
ATOM   4690  HA  PHE A 308       9.258  -3.565  -0.924  1.00 92.07           H
ATOM   4691  CB  PHE A 308       8.845  -5.701  -0.597  1.00 92.07           C
ATOM   4692 1HB  PHE A 308       8.160  -6.152   0.121  1.00 92.07           H
ATOM   4693 2HB  PHE A 308       8.749  -6.265  -1.525  1.00 92.07           H
ATOM   4694  CG  PHE A 308      10.276  -5.845  -0.075  1.00 92.07           C
ATOM   4695  CD1 PHE A 308      11.323  -5.806  -0.942  1.00 92.07           C
ATOM   4696  HD1 PHE A 308      11.143  -5.671  -2.009  1.00 92.07           H
ATOM   4697  CD2 PHE A 308      10.501  -6.013   1.255  1.00 92.07           C
ATOM   4698  HD2 PHE A 308       9.662  -6.045   1.950  1.00 92.07           H
ATOM   4699  CE1 PHE A 308      12.651  -5.939  -0.458  1.00 92.07           C
ATOM   4700  HE1 PHE A 308      13.491  -5.907  -1.153  1.00 92.07           H
ATOM   4701  CE2 PHE A 308      11.829  -6.147   1.740  1.00 92.07           C
ATOM   4702  HE2 PHE A 308      12.010  -6.281   2.806  1.00 92.07           H
ATOM   4703  CZ  PHE A 308      12.876  -6.107   0.873  1.00 92.07           C
ATOM   4704  HZ  PHE A 308      13.896  -6.209   1.245  1.00 92.07           H
ATOM   4705  HN  PHE A 308       7.539  -4.523   1.020  1.00 92.07           H
ATOM   4706  N   HIS A 309       6.285  -4.274  -1.974  1.00 88.33           N
ATOM   4707  CA  HIS A 309       5.386  -4.303  -3.115  1.00 88.33           C
ATOM   4708  C   HIS A 309       5.569  -3.031  -3.944  1.00 88.33           C
ATOM   4709  O   HIS A 309       5.489  -3.068  -5.171  1.00 88.33           O
ATOM   4710  HA  HIS A 309       5.674  -5.164  -3.718  1.00 88.33           H
ATOM   4711  CB  HIS A 309       3.940  -4.514  -2.662  1.00 88.33           C
ATOM   4712 1HB  HIS A 309       3.893  -5.401  -2.030  1.00 88.33           H
ATOM   4713 2HB  HIS A 309       3.636  -3.667  -2.046  1.00 88.33           H
ATOM   4714  CG  HIS A 309       2.958  -4.670  -3.798  1.00 88.33           C
ATOM   4715  ND1 HIS A 309       2.296  -3.597  -4.370  1.00 88.33           N
ATOM   4716  HD1 HIS A 309       2.395  -2.639  -4.103  1.00 88.33           H
ATOM   4717  CD2 HIS A 309       2.532  -5.783  -4.462  1.00 88.33           C
ATOM   4718  HD2 HIS A 309       2.855  -6.805  -4.265  1.00 88.33           H
ATOM   4719  CE1 HIS A 309       1.510  -4.056  -5.334  1.00 88.33           C
ATOM   4720  HE1 HIS A 309       0.860  -3.456  -5.970  1.00 88.33           H
ATOM   4721  NE2 HIS A 309       1.658  -5.411  -5.389  1.00 88.33           N
ATOM   4722  HN  HIS A 309       5.836  -4.318  -1.081  1.00 88.33           H
ATOM   4723  N   SER A 310       5.811  -1.934  -3.241  1.00 88.60           N
ATOM   4724  CA  SER A 310       5.848  -0.629  -3.879  1.00 88.60           C
ATOM   4725  C   SER A 310       7.098  -0.509  -4.752  1.00 88.60           C
ATOM   4726  O   SER A 310       7.202   0.402  -5.573  1.00 88.60           O
ATOM   4727  HA  SER A 310       4.947  -0.582  -4.492  1.00 88.60           H
ATOM   4728  CB  SER A 310       5.816   0.493  -2.840  1.00 88.60           C
ATOM   4729 1HB  SER A 310       6.602   0.327  -2.103  1.00 88.60           H
ATOM   4730 2HB  SER A 310       6.031   1.445  -3.327  1.00 88.60           H
ATOM   4731  OG  SER A 310       4.556   0.574  -2.179  1.00 88.60           O
ATOM   4732  HG  SER A 310       3.871   0.962  -2.795  1.00 88.60           H
ATOM   4733  HN  SER A 310       5.979  -1.927  -2.255  1.00 88.60           H
ATOM   4734  N   CYS A 311       8.017  -1.441  -4.546  1.00 91.06           N
ATOM   4735  CA  CYS A 311       9.242  -1.469  -5.326  1.00 91.06           C
ATOM   4736  C   CYS A 311       9.125  -2.586  -6.365  1.00 91.06           C
ATOM   4737  O   CYS A 311       9.986  -2.726  -7.232  1.00 91.06           O
ATOM   4738  HA  CYS A 311       9.328  -0.497  -5.811  1.00 91.06           H
ATOM   4739  CB  CYS A 311      10.475  -1.645  -4.437  1.00 91.06           C
ATOM   4740 1HB  CYS A 311      11.379  -1.438  -5.010  1.00 91.06           H
ATOM   4741 2HB  CYS A 311      10.447  -0.928  -3.616  1.00 91.06           H
ATOM   4742  SG  CYS A 311      10.532  -3.350  -3.776  1.00 91.06           S
ATOM   4743  HG  CYS A 311      11.673  -3.203  -3.109  1.00 91.06           H
ATOM   4744  HN  CYS A 311       7.935  -2.166  -3.862  1.00 91.06           H
ATOM   4745  N   LEU A 312       8.051  -3.353  -6.244  1.00 87.84           N
ATOM   4746  CA  LEU A 312       7.868  -4.524  -7.085  1.00 87.84           C
ATOM   4747  C   LEU A 312       7.159  -4.112  -8.377  1.00 87.84           C
ATOM   4748  O   LEU A 312       7.359  -4.729  -9.422  1.00 87.84           O
ATOM   4749  HA  LEU A 312       8.859  -4.901  -7.340  1.00 87.84           H
ATOM   4750  CB  LEU A 312       7.147  -5.631  -6.313  1.00 87.84           C
ATOM   4751 1HB  LEU A 312       6.275  -5.196  -5.824  1.00 87.84           H
ATOM   4752 2HB  LEU A 312       6.778  -6.364  -7.030  1.00 87.84           H
ATOM   4753  CG  LEU A 312       7.977  -6.363  -5.258  1.00 87.84           C
ATOM   4754  HG  LEU A 312       8.325  -5.631  -4.529  1.00 87.84           H
ATOM   4755  CD1 LEU A 312       7.125  -7.385  -4.501  1.00 87.84           C
ATOM   4756 1HD1 LEU A 312       6.301  -6.873  -4.005  1.00 87.84           H
ATOM   4757 2HD1 LEU A 312       6.728  -8.117  -5.204  1.00 87.84           H
ATOM   4758 3HD1 LEU A 312       7.740  -7.891  -3.757  1.00 87.84           H
ATOM   4759  CD2 LEU A 312       9.218  -7.003  -5.883  1.00 87.84           C
ATOM   4760 1HD2 LEU A 312       8.913  -7.719  -6.646  1.00 87.84           H
ATOM   4761 2HD2 LEU A 312       9.836  -6.228  -6.338  1.00 87.84           H
ATOM   4762 3HD2 LEU A 312       9.791  -7.517  -5.111  1.00 87.84           H
ATOM   4763  HN  LEU A 312       7.316  -3.186  -5.587  1.00 87.84           H
ATOM   4764  N   ASN A 313       6.346  -3.073  -8.262  1.00 79.46           N
ATOM   4765  CA  ASN A 313       5.494  -2.664  -9.367  1.00 79.46           C
ATOM   4766  C   ASN A 313       6.360  -2.385 -10.597  1.00 79.46           C
ATOM   4767  O   ASN A 313       6.132  -2.954 -11.663  1.00 79.46           O
ATOM   4768  HA  ASN A 313       4.806  -3.495  -9.521  1.00 79.46           H
ATOM   4769  CB  ASN A 313       4.729  -1.383  -9.027  1.00 79.46           C
ATOM   4770 1HB  ASN A 313       5.398  -0.674  -8.539  1.00 79.46           H
ATOM   4771 2HB  ASN A 313       4.378  -0.911  -9.945  1.00 79.46           H
ATOM   4772  CG  ASN A 313       3.539  -1.682  -8.113  1.00 79.46           C
ATOM   4773  OD1 ASN A 313       2.983  -2.768  -8.108  1.00 79.46           O
ATOM   4774  ND2 ASN A 313       3.180  -0.660  -7.341  1.00 79.46           N
ATOM   4775 1HD2 ASN A 313       3.678   0.206  -7.394  1.00 79.46           H
ATOM   4776 2HD2 ASN A 313       2.412  -0.757  -6.708  1.00 79.46           H
ATOM   4777  HN  ASN A 313       6.263  -2.515  -7.436  1.00 79.46           H
ATOM   4778  N   PRO A 314       7.365  -1.508 -10.473  1.00 78.88           N
ATOM   4779  CA  PRO A 314       8.214  -1.166 -11.617  1.00 78.88           C
ATOM   4780  C   PRO A 314       8.800  -2.397 -12.289  1.00 78.88           C
ATOM   4781  O   PRO A 314       8.867  -2.467 -13.515  1.00 78.88           O
ATOM   4782  HA  PRO A 314       7.622  -0.675 -12.389  1.00 78.88           H
ATOM   4783  CB  PRO A 314       9.302  -0.279 -11.009  1.00 78.88           C
ATOM   4784 1HB  PRO A 314      10.172  -0.862 -10.706  1.00 78.88           H
ATOM   4785 2HB  PRO A 314       9.653   0.470 -11.719  1.00 78.88           H
ATOM   4786  CG  PRO A 314       8.608   0.361  -9.812  1.00 78.88           C
ATOM   4787 1HG  PRO A 314       9.325   0.736  -9.082  1.00 78.88           H
ATOM   4788 2HG  PRO A 314       7.997   1.214 -10.108  1.00 78.88           H
ATOM   4789  CD  PRO A 314       7.769  -0.778  -9.257  1.00 78.88           C
ATOM   4790 1HD  PRO A 314       8.343  -1.412  -8.582  1.00 78.88           H
ATOM   4791 2HD  PRO A 314       6.911  -0.411  -8.693  1.00 78.88           H
ATOM   4792  N   VAL A 315       9.212  -3.345 -11.459  1.00 81.75           N
ATOM   4793  CA  VAL A 315       9.893  -4.529 -11.955  1.00 81.75           C
ATOM   4794  C   VAL A 315       8.940  -5.321 -12.853  1.00 81.75           C
ATOM   4795  O   VAL A 315       9.337  -5.803 -13.913  1.00 81.75           O
ATOM   4796  HA  VAL A 315      10.741  -4.195 -12.552  1.00 81.75           H
ATOM   4797  CB  VAL A 315      10.431  -5.352 -10.783  1.00 81.75           C
ATOM   4798  HB  VAL A 315       9.589  -5.617 -10.144  1.00 81.75           H
ATOM   4799  CG1 VAL A 315      11.075  -6.650 -11.275  1.00 81.75           C
ATOM   4800 1HG1 VAL A 315      10.332  -7.245 -11.807  1.00 81.75           H
ATOM   4801 2HG1 VAL A 315      11.901  -6.415 -11.946  1.00 81.75           H
ATOM   4802 3HG1 VAL A 315      11.449  -7.216 -10.422  1.00 81.75           H
ATOM   4803  CG2 VAL A 315      11.417  -4.534  -9.946  1.00 81.75           C
ATOM   4804 1HG2 VAL A 315      12.255  -4.226 -10.571  1.00 81.75           H
ATOM   4805 2HG2 VAL A 315      10.914  -3.652  -9.551  1.00 81.75           H
ATOM   4806 3HG2 VAL A 315      11.785  -5.143  -9.120  1.00 81.75           H
ATOM   4807  HN  VAL A 315       9.088  -3.313 -10.467  1.00 81.75           H
ATOM   4808  N   LEU A 316       7.701  -5.430 -12.397  1.00 77.64           N
ATOM   4809  CA  LEU A 316       6.699  -6.188 -13.126  1.00 77.64           C
ATOM   4810  C   LEU A 316       6.557  -5.613 -14.537  1.00 77.64           C
ATOM   4811  O   LEU A 316       6.415  -6.360 -15.504  1.00 77.64           O
ATOM   4812  HA  LEU A 316       7.060  -7.214 -13.206  1.00 77.64           H
ATOM   4813  CB  LEU A 316       5.384  -6.230 -12.345  1.00 77.64           C
ATOM   4814 1HB  LEU A 316       5.084  -5.206 -12.123  1.00 77.64           H
ATOM   4815 2HB  LEU A 316       4.615  -6.656 -12.989  1.00 77.64           H
ATOM   4816  CG  LEU A 316       5.408  -7.021 -11.035  1.00 77.64           C
ATOM   4817  HG  LEU A 316       6.220  -6.636 -10.418  1.00 77.64           H
ATOM   4818  CD1 LEU A 316       4.110  -6.819 -10.250  1.00 77.64           C
ATOM   4819 1HD1 LEU A 316       3.987  -5.762 -10.017  1.00 77.64           H
ATOM   4820 2HD1 LEU A 316       3.266  -7.161 -10.849  1.00 77.64           H
ATOM   4821 3HD1 LEU A 316       4.154  -7.392  -9.323  1.00 77.64           H
ATOM   4822  CD2 LEU A 316       5.698  -8.501 -11.293  1.00 77.64           C
ATOM   4823 1HD2 LEU A 316       4.924  -8.916 -11.938  1.00 77.64           H
ATOM   4824 2HD2 LEU A 316       6.668  -8.601 -11.779  1.00 77.64           H
ATOM   4825 3HD2 LEU A 316       5.709  -9.039 -10.345  1.00 77.64           H
ATOM   4826  HN  LEU A 316       7.379  -5.012 -11.547  1.00 77.64           H
ATOM   4827  N   TYR A 317       6.601  -4.291 -14.610  1.00 72.92           N
ATOM   4828  CA  TYR A 317       6.418  -3.605 -15.878  1.00 72.92           C
ATOM   4829  C   TYR A 317       7.603  -3.856 -16.813  1.00 72.92           C
ATOM   4830  O   TYR A 317       7.424  -4.003 -18.021  1.00 72.92           O
ATOM   4831  HA  TYR A 317       5.510  -3.992 -16.341  1.00 72.92           H
ATOM   4832  CB  TYR A 317       6.354  -2.113 -15.544  1.00 72.92           C
ATOM   4833 1HB  TYR A 317       7.309  -1.804 -15.121  1.00 72.92           H
ATOM   4834 2HB  TYR A 317       6.217  -1.550 -16.468  1.00 72.92           H
ATOM   4835  CG  TYR A 317       5.236  -1.741 -14.568  1.00 72.92           C
ATOM   4836  CD1 TYR A 317       4.083  -2.497 -14.519  1.00 72.92           C
ATOM   4837  HD1 TYR A 317       3.968  -3.359 -15.177  1.00 72.92           H
ATOM   4838  CD2 TYR A 317       5.382  -0.650 -13.736  1.00 72.92           C
ATOM   4839  HD2 TYR A 317       6.293  -0.053 -13.774  1.00 72.92           H
ATOM   4840  CE1 TYR A 317       3.031  -2.148 -13.600  1.00 72.92           C
ATOM   4841  HE1 TYR A 317       2.114  -2.736 -13.552  1.00 72.92           H
ATOM   4842  CE2 TYR A 317       4.330  -0.300 -12.817  1.00 72.92           C
ATOM   4843  HE2 TYR A 317       4.431   0.559 -12.154  1.00 72.92           H
ATOM   4844  CZ  TYR A 317       3.206  -1.066 -12.794  1.00 72.92           C
ATOM   4845  OH  TYR A 317       2.213  -0.736 -11.926  1.00 72.92           O
ATOM   4846  HH  TYR A 317       1.475  -1.409 -11.979  1.00 72.92           H
ATOM   4847  HN  TYR A 317       6.758  -3.693 -13.824  1.00 72.92           H
ATOM   4848  N   VAL A 318       8.786  -3.896 -16.219  1.00 71.34           N
ATOM   4849  CA  VAL A 318      10.004  -4.088 -16.989  1.00 71.34           C
ATOM   4850  C   VAL A 318       9.964  -5.460 -17.665  1.00 71.34           C
ATOM   4851  O   VAL A 318      10.132  -5.562 -18.879  1.00 71.34           O
ATOM   4852  HA  VAL A 318      10.030  -3.317 -17.760  1.00 71.34           H
ATOM   4853  CB  VAL A 318      11.227  -3.900 -16.089  1.00 71.34           C
ATOM   4854  HB  VAL A 318      11.104  -4.544 -15.218  1.00 71.34           H
ATOM   4855  CG1 VAL A 318      12.508  -4.324 -16.810  1.00 71.34           C
ATOM   4856 1HG1 VAL A 318      12.437  -5.376 -17.088  1.00 71.34           H
ATOM   4857 2HG1 VAL A 318      12.638  -3.718 -17.707  1.00 71.34           H
ATOM   4858 3HG1 VAL A 318      13.362  -4.180 -16.148  1.00 71.34           H
ATOM   4859  CG2 VAL A 318      11.328  -2.455 -15.595  1.00 71.34           C
ATOM   4860 1HG2 VAL A 318      11.417  -1.785 -16.450  1.00 71.34           H
ATOM   4861 2HG2 VAL A 318      10.433  -2.202 -15.027  1.00 71.34           H
ATOM   4862 3HG2 VAL A 318      12.206  -2.350 -14.958  1.00 71.34           H
ATOM   4863  HN  VAL A 318       8.920  -3.802 -15.233  1.00 71.34           H
ATOM   4864  N   PHE A 319       9.740  -6.480 -16.850  1.00 71.83           N
ATOM   4865  CA  PHE A 319       9.920  -7.850 -17.298  1.00 71.83           C
ATOM   4866  C   PHE A 319       8.710  -8.327 -18.102  1.00 71.83           C
ATOM   4867  O   PHE A 319       8.852  -9.114 -19.038  1.00 71.83           O
ATOM   4868  HA  PHE A 319      10.806  -7.869 -17.933  1.00 71.83           H
ATOM   4869  CB  PHE A 319      10.059  -8.716 -16.045  1.00 71.83           C
ATOM   4870 1HB  PHE A 319       9.317  -8.399 -15.312  1.00 71.83           H
ATOM   4871 2HB  PHE A 319       9.830  -9.750 -16.303  1.00 71.83           H
ATOM   4872  CG  PHE A 319      11.446  -8.663 -15.402  1.00 71.83           C
ATOM   4873  CD1 PHE A 319      12.514  -9.210 -16.041  1.00 71.83           C
ATOM   4874  HD1 PHE A 319      12.382  -9.687 -17.012  1.00 71.83           H
ATOM   4875  CD2 PHE A 319      11.611  -8.068 -14.190  1.00 71.83           C
ATOM   4876  HD2 PHE A 319      10.755  -7.629 -13.677  1.00 71.83           H
ATOM   4877  CE1 PHE A 319      13.802  -9.160 -15.444  1.00 71.83           C
ATOM   4878  HE1 PHE A 319      14.658  -9.599 -15.957  1.00 71.83           H
ATOM   4879  CE2 PHE A 319      12.899  -8.018 -13.593  1.00 71.83           C
ATOM   4880  HE2 PHE A 319      13.031  -7.541 -12.622  1.00 71.83           H
ATOM   4881  CZ  PHE A 319      13.967  -8.565 -14.232  1.00 71.83           C
ATOM   4882  HZ  PHE A 319      14.955  -8.527 -13.774  1.00 71.83           H
ATOM   4883  HN  PHE A 319       9.442  -6.382 -15.900  1.00 71.83           H
ATOM   4884  N   VAL A 320       7.545  -7.831 -17.709  1.00 68.59           N
ATOM   4885  CA  VAL A 320       6.293  -8.389 -18.191  1.00 68.59           C
ATOM   4886  C   VAL A 320       5.686  -7.445 -19.230  1.00 68.59           C
ATOM   4887  O   VAL A 320       4.916  -7.873 -20.088  1.00 68.59           O
ATOM   4888  HA  VAL A 320       6.520  -9.341 -18.672  1.00 68.59           H
ATOM   4889  CB  VAL A 320       5.356  -8.665 -17.014  1.00 68.59           C
ATOM   4890  HB  VAL A 320       4.914  -7.717 -16.708  1.00 68.59           H
ATOM   4891  CG1 VAL A 320       4.219  -9.603 -17.426  1.00 68.59           C
ATOM   4892 1HG1 VAL A 320       3.644  -9.144 -18.231  1.00 68.59           H
ATOM   4893 2HG1 VAL A 320       4.636 -10.549 -17.771  1.00 68.59           H
ATOM   4894 3HG1 VAL A 320       3.568  -9.782 -16.571  1.00 68.59           H
ATOM   4895  CG2 VAL A 320       6.127  -9.231 -15.820  1.00 68.59           C
ATOM   4896 1HG2 VAL A 320       6.610 -10.165 -16.108  1.00 68.59           H
ATOM   4897 2HG2 VAL A 320       6.884  -8.513 -15.503  1.00 68.59           H
ATOM   4898 3HG2 VAL A 320       5.437  -9.418 -14.997  1.00 68.59           H
ATOM   4899  HN  VAL A 320       7.450  -7.065 -17.074  1.00 68.59           H
ATOM   4900  N   GLY A 321       6.055  -6.177 -19.119  1.00 70.38           N
ATOM   4901  CA  GLY A 321       5.495  -5.156 -19.987  1.00 70.38           C
ATOM   4902  C   GLY A 321       6.321  -5.012 -21.268  1.00 70.38           C
ATOM   4903  O   GLY A 321       7.336  -4.318 -21.282  1.00 70.38           O
ATOM   4904 1HA  GLY A 321       4.467  -5.412 -20.240  1.00 70.38           H
ATOM   4905 2HA  GLY A 321       5.466  -4.202 -19.461  1.00 70.38           H
ATOM   4906  HN  GLY A 321       6.722  -5.846 -18.452  1.00 70.38           H
ATOM   4907  N   GLU A 322       5.854  -5.681 -22.312  1.00 74.53           N
ATOM   4908  CA  GLU A 322       6.505  -5.592 -23.608  1.00 74.53           C
ATOM   4909  C   GLU A 322       6.556  -4.137 -24.078  1.00 74.53           C
ATOM   4910  O   GLU A 322       7.584  -3.677 -24.573  1.00 74.53           O
ATOM   4911  HA  GLU A 322       7.516  -5.966 -23.451  1.00 74.53           H
ATOM   4912  CB  GLU A 322       5.798  -6.476 -24.638  1.00 74.53           C
ATOM   4913 1HB  GLU A 322       4.724  -6.294 -24.603  1.00 74.53           H
ATOM   4914 2HB  GLU A 322       6.231  -6.309 -25.624  1.00 74.53           H
ATOM   4915  CG  GLU A 322       6.004  -7.959 -24.322  1.00 74.53           C
ATOM   4916 1HG  GLU A 322       7.050  -8.139 -24.071  1.00 74.53           H
ATOM   4917 2HG  GLU A 322       5.414  -8.233 -23.447  1.00 74.53           H
ATOM   4918  CD  GLU A 322       5.602  -8.834 -25.510  1.00 74.53           C
ATOM   4919  OE1 GLU A 322       6.330  -9.817 -25.764  1.00 74.53           O
ATOM   4920  OE2 GLU A 322       4.574  -8.500 -26.139  1.00 74.53           O
ATOM   4921  HN  GLU A 322       5.049  -6.273 -22.283  1.00 74.53           H
ATOM   4922  N   ARG A 323       5.435  -3.453 -23.907  1.00 75.18           N
ATOM   4923  CA  ARG A 323       5.331  -2.068 -24.332  1.00 75.18           C
ATOM   4924  C   ARG A 323       6.350  -1.205 -23.584  1.00 75.18           C
ATOM   4925  O   ARG A 323       7.087  -0.436 -24.199  1.00 75.18           O
ATOM   4926  HA  ARG A 323       5.543  -2.087 -25.401  1.00 75.18           H
ATOM   4927  CB  ARG A 323       3.925  -1.518 -24.080  1.00 75.18           C
ATOM   4928 1HB  ARG A 323       3.597  -1.794 -23.078  1.00 75.18           H
ATOM   4929 2HB  ARG A 323       3.944  -0.429 -24.121  1.00 75.18           H
ATOM   4930  CG  ARG A 323       2.933  -2.056 -25.113  1.00 75.18           C
ATOM   4931 1HG  ARG A 323       3.329  -1.903 -26.117  1.00 75.18           H
ATOM   4932 2HG  ARG A 323       2.810  -3.131 -24.979  1.00 75.18           H
ATOM   4933  CD  ARG A 323       1.576  -1.362 -24.983  1.00 75.18           C
ATOM   4934 1HD  ARG A 323       1.174  -1.515 -23.981  1.00 75.18           H
ATOM   4935 2HD  ARG A 323       1.694  -0.286 -25.118  1.00 75.18           H
ATOM   4936  NE  ARG A 323       0.635  -1.897 -25.992  1.00 75.18           N
ATOM   4937  HE  ARG A 323       0.966  -2.610 -26.610  1.00 75.18           H
ATOM   4938  CZ  ARG A 323      -0.634  -1.486 -26.129  1.00 75.18           C
ATOM   4939  NH1 ARG A 323      -1.130  -0.534 -25.328  1.00 75.18           N
ATOM   4940 1HH1 ARG A 323      -0.553  -0.124 -24.621  1.00 75.18           H
ATOM   4941 2HH1 ARG A 323      -2.078  -0.233 -25.437  1.00 75.18           H
ATOM   4942  NH2 ARG A 323      -1.398  -2.043 -27.079  1.00 75.18           N
ATOM   4943 1HH2 ARG A 323      -2.346  -1.748 -27.194  1.00 75.18           H
ATOM   4944 2HH2 ARG A 323      -1.019  -2.753 -27.672  1.00 75.18           H
ATOM   4945  HN  ARG A 323       4.609  -3.829 -23.487  1.00 75.18           H
ATOM   4946  N   PHE A 324       6.358  -1.362 -22.269  1.00 76.34           N
ATOM   4947  CA  PHE A 324       7.259  -0.591 -21.429  1.00 76.34           C
ATOM   4948  C   PHE A 324       8.719  -0.869 -21.792  1.00 76.34           C
ATOM   4949  O   PHE A 324       9.542   0.046 -21.816  1.00 76.34           O
ATOM   4950  HA  PHE A 324       7.038   0.462 -21.599  1.00 76.34           H
ATOM   4951  CB  PHE A 324       7.013  -1.033 -19.985  1.00 76.34           C
ATOM   4952 1HB  PHE A 324       5.944  -0.983 -19.778  1.00 76.34           H
ATOM   4953 2HB  PHE A 324       7.309  -2.077 -19.880  1.00 76.34           H
ATOM   4954  CG  PHE A 324       7.760  -0.198 -18.943  1.00 76.34           C
ATOM   4955  CD1 PHE A 324       8.985  -0.594 -18.505  1.00 76.34           C
ATOM   4956  HD1 PHE A 324       9.435  -1.506 -18.897  1.00 76.34           H
ATOM   4957  CD2 PHE A 324       7.198   0.939 -18.454  1.00 76.34           C
ATOM   4958  HD2 PHE A 324       6.216   1.257 -18.804  1.00 76.34           H
ATOM   4959  CE1 PHE A 324       9.678   0.181 -17.538  1.00 76.34           C
ATOM   4960  HE1 PHE A 324      10.660  -0.137 -17.187  1.00 76.34           H
ATOM   4961  CE2 PHE A 324       7.891   1.714 -17.486  1.00 76.34           C
ATOM   4962  HE2 PHE A 324       7.440   2.626 -17.094  1.00 76.34           H
ATOM   4963  CZ  PHE A 324       9.116   1.318 -17.049  1.00 76.34           C
ATOM   4964  HZ  PHE A 324       9.648   1.913 -16.306  1.00 76.34           H
ATOM   4965  HN  PHE A 324       5.765  -2.000 -21.778  1.00 76.34           H
ATOM   4966  N   ARG A 325       8.997  -2.135 -22.067  1.00 79.51           N
ATOM   4967  CA  ARG A 325      10.349  -2.549 -22.404  1.00 79.51           C
ATOM   4968  C   ARG A 325      10.814  -1.850 -23.683  1.00 79.51           C
ATOM   4969  O   ARG A 325      11.973  -1.450 -23.789  1.00 79.51           O
ATOM   4970  HA  ARG A 325      10.954  -2.246 -21.549  1.00 79.51           H
ATOM   4971  CB  ARG A 325      10.428  -4.064 -22.601  1.00 79.51           C
ATOM   4972 1HB  ARG A 325       9.688  -4.555 -21.970  1.00 79.51           H
ATOM   4973 2HB  ARG A 325      10.183  -4.313 -23.633  1.00 79.51           H
ATOM   4974  CG  ARG A 325      11.825  -4.588 -22.262  1.00 79.51           C
ATOM   4975 1HG  ARG A 325      12.552  -4.178 -22.964  1.00 79.51           H
ATOM   4976 2HG  ARG A 325      12.114  -4.248 -21.268  1.00 79.51           H
ATOM   4977  CD  ARG A 325      11.864  -6.117 -22.315  1.00 79.51           C
ATOM   4978 1HD  ARG A 325      12.890  -6.467 -22.200  1.00 79.51           H
ATOM   4979 2HD  ARG A 325      11.291  -6.532 -21.487  1.00 79.51           H
ATOM   4980  NE  ARG A 325      11.310  -6.593 -23.602  1.00 79.51           N
ATOM   4981  HE  ARG A 325      11.111  -5.913 -24.307  1.00 79.51           H
ATOM   4982  CZ  ARG A 325      11.058  -7.879 -23.881  1.00 79.51           C
ATOM   4983  NH1 ARG A 325      11.305  -8.834 -22.974  1.00 79.51           N
ATOM   4984 1HH1 ARG A 325      11.680  -8.588 -22.080  1.00 79.51           H
ATOM   4985 2HH1 ARG A 325      11.114  -9.791 -23.190  1.00 79.51           H
ATOM   4986  NH2 ARG A 325      10.555  -8.197 -25.082  1.00 79.51           N
ATOM   4987 1HH2 ARG A 325      10.361  -9.152 -25.306  1.00 79.51           H
ATOM   4988 2HH2 ARG A 325      10.373  -7.479 -25.754  1.00 79.51           H
ATOM   4989  HN  ARG A 325       8.319  -2.870 -22.061  1.00 79.51           H
ATOM   4990  N   ARG A 326       9.888  -1.723 -24.621  1.00 80.26           N
ATOM   4991  CA  ARG A 326      10.167  -1.014 -25.858  1.00 80.26           C
ATOM   4992  C   ARG A 326      10.369   0.477 -25.581  1.00 80.26           C
ATOM   4993  O   ARG A 326      11.322   1.079 -26.073  1.00 80.26           O
ATOM   4994  HA  ARG A 326      11.081  -1.470 -26.240  1.00 80.26           H
ATOM   4995  CB  ARG A 326       9.027  -1.190 -26.863  1.00 80.26           C
ATOM   4996 1HB  ARG A 326       8.070  -1.028 -26.365  1.00 80.26           H
ATOM   4997 2HB  ARG A 326       9.109  -0.437 -27.647  1.00 80.26           H
ATOM   4998  CG  ARG A 326       9.054  -2.587 -27.486  1.00 80.26           C
ATOM   4999 1HG  ARG A 326       9.966  -2.710 -28.071  1.00 80.26           H
ATOM   5000 2HG  ARG A 326       9.077  -3.340 -26.698  1.00 80.26           H
ATOM   5001  CD  ARG A 326       7.833  -2.813 -28.379  1.00 80.26           C
ATOM   5002 1HD  ARG A 326       6.927  -2.515 -27.853  1.00 80.26           H
ATOM   5003 2HD  ARG A 326       7.904  -2.190 -29.271  1.00 80.26           H
ATOM   5004  NE  ARG A 326       7.747  -4.239 -28.766  1.00 80.26           N
ATOM   5005  HE  ARG A 326       7.909  -4.927 -28.059  1.00 80.26           H
ATOM   5006  CZ  ARG A 326       7.463  -4.666 -30.005  1.00 80.26           C
ATOM   5007  NH1 ARG A 326       7.236  -3.787 -30.991  1.00 80.26           N
ATOM   5008 1HH1 ARG A 326       7.277  -2.806 -30.806  1.00 80.26           H
ATOM   5009 2HH1 ARG A 326       7.026  -4.114 -31.913  1.00 80.26           H
ATOM   5010  NH2 ARG A 326       7.411  -5.983 -30.242  1.00 80.26           N
ATOM   5011 1HH2 ARG A 326       7.201  -6.318 -31.161  1.00 80.26           H
ATOM   5012 2HH2 ARG A 326       7.582  -6.632 -29.500  1.00 80.26           H
ATOM   5013  HN  ARG A 326       8.962  -2.095 -24.546  1.00 80.26           H
ATOM   5014  N   ASP A 327       9.457   1.029 -24.795  1.00 80.62           N
ATOM   5015  CA  ASP A 327       9.483   2.452 -24.503  1.00 80.62           C
ATOM   5016  C   ASP A 327      10.793   2.799 -23.794  1.00 80.62           C
ATOM   5017  O   ASP A 327      11.403   3.829 -24.077  1.00 80.62           O
ATOM   5018  HA  ASP A 327       9.390   2.945 -25.471  1.00 80.62           H
ATOM   5019  CB  ASP A 327       8.327   2.847 -23.582  1.00 80.62           C
ATOM   5020 1HB  ASP A 327       8.363   2.249 -22.671  1.00 80.62           H
ATOM   5021 2HB  ASP A 327       8.435   3.889 -23.283  1.00 80.62           H
ATOM   5022  CG  ASP A 327       6.979   2.646 -24.277  1.00 80.62           C
ATOM   5023  OD1 ASP A 327       6.953   2.792 -25.518  1.00 80.62           O
ATOM   5024  OD2 ASP A 327       6.004   2.353 -23.551  1.00 80.62           O
ATOM   5025  HN  ASP A 327       8.712   0.522 -24.361  1.00 80.62           H
ATOM   5026  N   LEU A 328      11.187   1.920 -22.885  1.00 81.83           N
ATOM   5027  CA  LEU A 328      12.399   2.134 -22.112  1.00 81.83           C
ATOM   5028  C   LEU A 328      13.588   2.272 -23.065  1.00 81.83           C
ATOM   5029  O   LEU A 328      14.350   3.234 -22.977  1.00 81.83           O
ATOM   5030  HA  LEU A 328      12.280   3.073 -21.571  1.00 81.83           H
ATOM   5031  CB  LEU A 328      12.572   1.029 -21.068  1.00 81.83           C
ATOM   5032 1HB  LEU A 328      11.727   1.070 -20.382  1.00 81.83           H
ATOM   5033 2HB  LEU A 328      12.524   0.066 -21.577  1.00 81.83           H
ATOM   5034  CG  LEU A 328      13.863   1.077 -20.248  1.00 81.83           C
ATOM   5035  HG  LEU A 328      14.705   1.107 -20.938  1.00 81.83           H
ATOM   5036  CD1 LEU A 328      13.927   2.350 -19.402  1.00 81.83           C
ATOM   5037 1HD1 LEU A 328      13.895   3.223 -20.054  1.00 81.83           H
ATOM   5038 2HD1 LEU A 328      13.078   2.376 -18.719  1.00 81.83           H
ATOM   5039 3HD1 LEU A 328      14.854   2.359 -18.829  1.00 81.83           H
ATOM   5040  CD2 LEU A 328      14.019  -0.185 -19.397  1.00 81.83           C
ATOM   5041 1HD2 LEU A 328      13.174  -0.270 -18.715  1.00 81.83           H
ATOM   5042 2HD2 LEU A 328      14.050  -1.059 -20.047  1.00 81.83           H
ATOM   5043 3HD2 LEU A 328      14.944  -0.125 -18.824  1.00 81.83           H
ATOM   5044  HN  LEU A 328      10.696   1.075 -22.673  1.00 81.83           H
ATOM   5045  N   VAL A 329      13.711   1.296 -23.952  1.00 81.61           N
ATOM   5046  CA  VAL A 329      14.835   1.258 -24.872  1.00 81.61           C
ATOM   5047  C   VAL A 329      14.802   2.500 -25.764  1.00 81.61           C
ATOM   5048  O   VAL A 329      15.847   3.049 -26.110  1.00 81.61           O
ATOM   5049  HA  VAL A 329      15.748   1.279 -24.276  1.00 81.61           H
ATOM   5050  CB  VAL A 329      14.817  -0.050 -25.666  1.00 81.61           C
ATOM   5051  HB  VAL A 329      13.842  -0.138 -26.144  1.00 81.61           H
ATOM   5052  CG1 VAL A 329      15.881  -0.038 -26.766  1.00 81.61           C
ATOM   5053 1HG1 VAL A 329      15.687   0.789 -27.449  1.00 81.61           H
ATOM   5054 2HG1 VAL A 329      16.867   0.085 -26.317  1.00 81.61           H
ATOM   5055 3HG1 VAL A 329      15.846  -0.979 -27.315  1.00 81.61           H
ATOM   5056  CG2 VAL A 329      14.998  -1.256 -24.741  1.00 81.61           C
ATOM   5057 1HG2 VAL A 329      15.953  -1.175 -24.222  1.00 81.61           H
ATOM   5058 2HG2 VAL A 329      14.189  -1.279 -24.011  1.00 81.61           H
ATOM   5059 3HG2 VAL A 329      14.982  -2.172 -25.331  1.00 81.61           H
ATOM   5060  HN  VAL A 329      13.060   0.543 -24.049  1.00 81.61           H
ATOM   5061  N   LYS A 330      13.590   2.907 -26.112  1.00 80.90           N
[truncated: 117,320 more chars]
