# Supplementary material for: Noncanonical roles of chemokine regions in CCR9 activation revealed by structural modeling and mutational mapping
Source: Nat Commun. 2025 Aug 18;16:7695. doi: 10.1038/s41467-025-62321-9 (PMC12361432; doi:10.1038/s41467-025-62321-9)
Supplement: Supplementary file 4 — Supplementary Data 2 [file 41467_2025_62321_MOESM4_ESM.zip › CCR9_CCL25_rnk269.pdb]

SSBOND   1 CYS A   38    CYS A  289 
SSBOND   2 CYS A  119    CYS A  198 
SSBOND   3 CYS B    7    CYS B   35 
SSBOND   4 CYS B    8    CYS B   52 
ATOM      1  N   GLU A  20      -2.792  -3.232  61.480  1.00 50.38           N
ATOM      2  CA  GLU A  20      -2.915  -2.755  60.113  1.00 50.38           C
ATOM      3  C   GLU A  20      -1.613  -2.998  59.346  1.00 50.38           C
ATOM      4  O   GLU A  20      -1.630  -3.184  58.131  1.00 50.38           O
ATOM      5  HA  GLU A  20      -3.719  -3.345  59.672  1.00 50.38           H
ATOM      6  CB  GLU A  20      -3.302  -1.276  60.081  1.00 50.38           C
ATOM      7 1HB  GLU A  20      -2.904  -0.773  60.962  1.00 50.38           H
ATOM      8 2HB  GLU A  20      -2.971  -0.829  59.143  1.00 50.38           H
ATOM      9  CG  GLU A  20      -4.822  -1.105  60.125  1.00 50.38           C
ATOM     10 1HG  GLU A  20      -5.299  -1.913  59.569  1.00 50.38           H
ATOM     11 2HG  GLU A  20      -5.170  -1.180  61.156  1.00 50.38           H
ATOM     12  CD  GLU A  20      -5.240   0.243  59.536  1.00 50.38           C
ATOM     13  OE1 GLU A  20      -6.404   0.331  59.089  1.00 50.38           O
ATOM     14  OE2 GLU A  20      -4.386   1.156  59.546  1.00 50.38           O
ATOM     15  HN  GLU A  20      -1.897  -3.611  61.716  1.00 50.38           H
ATOM     16  N   SER A  21      -0.516  -2.989  60.089  1.00 56.09           N
ATOM     17  CA  SER A  21       0.795  -3.165  59.489  1.00 56.09           C
ATOM     18  C   SER A  21       0.957  -4.605  58.998  1.00 56.09           C
ATOM     19  O   SER A  21       1.461  -4.837  57.900  1.00 56.09           O
ATOM     20  HA  SER A  21       0.825  -2.469  58.651  1.00 56.09           H
ATOM     21  CB  SER A  21       1.906  -2.815  60.481  1.00 56.09           C
ATOM     22 1HB  SER A  21       2.827  -2.608  59.936  1.00 56.09           H
ATOM     23 2HB  SER A  21       1.641  -1.903  61.017  1.00 56.09           H
ATOM     24  OG  SER A  21       2.136  -3.864  61.418  1.00 56.09           O
ATOM     25  HG  SER A  21       2.877  -3.612  62.040  1.00 56.09           H
ATOM     26  HN  SER A  21      -0.514  -2.864  61.081  1.00 56.09           H
ATOM     27  N   THR A  22       0.519  -5.534  59.834  1.00 56.52           N
ATOM     28  CA  THR A  22       0.742  -6.945  59.568  1.00 56.52           C
ATOM     29  C   THR A  22      -0.125  -7.410  58.395  1.00 56.52           C
ATOM     30  O   THR A  22       0.378  -8.008  57.446  1.00 56.52           O
ATOM     31  HA  THR A  22       1.781  -7.079  59.269  1.00 56.52           H
ATOM     32  CB  THR A  22       0.478  -7.718  60.862  1.00 56.52           C
ATOM     33  HB  THR A  22      -0.533  -8.125  60.873  1.00 56.52           H
ATOM     34  OG1 THR A  22       0.775  -6.780  61.893  1.00 56.52           O
ATOM     35  HG1 THR A  22       0.432  -7.117  62.770  1.00 56.52           H
ATOM     36  CG2 THR A  22       1.485  -8.848  61.084  1.00 56.52           C
ATOM     37 1HG2 THR A  22       2.491  -8.432  61.141  1.00 56.52           H
ATOM     38 2HG2 THR A  22       1.430  -9.553  60.255  1.00 56.52           H
ATOM     39 3HG2 THR A  22       1.253  -9.364  62.016  1.00 56.52           H
ATOM     40  HN  THR A  22       0.022  -5.337  60.679  1.00 56.52           H
ATOM     41  N   SER A  23      -1.413  -7.116  58.500  1.00 59.76           N
ATOM     42  CA  SER A  23      -2.356  -7.510  57.468  1.00 59.76           C
ATOM     43  C   SER A  23      -1.992  -6.840  56.142  1.00 59.76           C
ATOM     44  O   SER A  23      -2.107  -7.451  55.081  1.00 59.76           O
ATOM     45  HA  SER A  23      -2.261  -8.593  57.388  1.00 59.76           H
ATOM     46  CB  SER A  23      -3.790  -7.152  57.867  1.00 59.76           C
ATOM     47 1HB  SER A  23      -4.472  -7.450  57.071  1.00 59.76           H
ATOM     48 2HB  SER A  23      -4.070  -7.717  58.755  1.00 59.76           H
ATOM     49  OG  SER A  23      -3.941  -5.759  58.124  1.00 59.76           O
ATOM     50  HG  SER A  23      -4.892  -5.555  58.356  1.00 59.76           H
ATOM     51  HN  SER A  23      -1.812  -6.619  59.271  1.00 59.76           H
ATOM     52  N   SER A  24      -1.558  -5.592  56.246  1.00 64.54           N
ATOM     53  CA  SER A  24      -1.169  -4.834  55.069  1.00 64.54           C
ATOM     54  C   SER A  24       0.055  -5.478  54.413  1.00 64.54           C
ATOM     55  O   SER A  24       0.272  -5.325  53.212  1.00 64.54           O
ATOM     56  HA  SER A  24      -2.029  -4.878  54.400  1.00 64.54           H
ATOM     57  CB  SER A  24      -0.874  -3.376  55.424  1.00 64.54           C
ATOM     58 1HB  SER A  24      -0.975  -2.758  54.532  1.00 64.54           H
ATOM     59 2HB  SER A  24      -1.614  -3.021  56.143  1.00 64.54           H
ATOM     60  OG  SER A  24       0.432  -3.213  55.970  1.00 64.54           O
ATOM     61  HG  SER A  24       0.556  -3.826  56.750  1.00 64.54           H
ATOM     62  HN  SER A  24      -1.472  -5.100  57.112  1.00 64.54           H
ATOM     63  N   MET A  25       0.821  -6.185  55.231  1.00 65.75           N
ATOM     64  CA  MET A  25       2.004  -6.872  54.741  1.00 65.75           C
ATOM     65  C   MET A  25       1.630  -8.190  54.060  1.00 65.75           C
ATOM     66  O   MET A  25       2.175  -8.528  53.011  1.00 65.75           O
ATOM     67  HA  MET A  25       2.456  -6.196  54.015  1.00 65.75           H
ATOM     68  CB  MET A  25       2.953  -7.151  55.908  1.00 65.75           C
ATOM     69 1HB  MET A  25       2.956  -6.301  56.590  1.00 65.75           H
ATOM     70 2HB  MET A  25       2.596  -8.012  56.473  1.00 65.75           H
ATOM     71  CG  MET A  25       4.374  -7.416  55.408  1.00 65.75           C
ATOM     72 1HG  MET A  25       4.948  -7.933  56.177  1.00 65.75           H
ATOM     73 2HG  MET A  25       4.346  -8.071  54.537  1.00 65.75           H
ATOM     74  SD  MET A  25       5.170  -5.875  54.986  1.00 65.75           S
ATOM     75  CE  MET A  25       6.841  -6.449  54.732  1.00 65.75           C
ATOM     76 1HE  MET A  25       7.213  -6.902  55.651  1.00 65.75           H
ATOM     77 2HE  MET A  25       6.854  -7.188  53.931  1.00 65.75           H
ATOM     78 3HE  MET A  25       7.477  -5.607  54.459  1.00 65.75           H
ATOM     79  HN  MET A  25       0.645  -6.291  56.209  1.00 65.75           H
ATOM     80  N   GLU A  26       0.701  -8.899  54.685  1.00 67.59           N
ATOM     81  CA  GLU A  26       0.232 -10.162  54.141  1.00 67.59           C
ATOM     82  C   GLU A  26      -0.487  -9.933  52.810  1.00 67.59           C
ATOM     83  O   GLU A  26      -0.263 -10.663  51.846  1.00 67.59           O
ATOM     84  HA  GLU A  26       1.129 -10.759  53.979  1.00 67.59           H
ATOM     85  CB  GLU A  26      -0.678 -10.884  55.138  1.00 67.59           C
ATOM     86 1HB  GLU A  26      -1.411 -10.184  55.539  1.00 67.59           H
ATOM     87 2HB  GLU A  26      -1.129 -11.754  54.660  1.00 67.59           H
ATOM     88  CG  GLU A  26       0.124 -11.413  56.328  1.00 67.59           C
ATOM     89 1HG  GLU A  26       0.898 -12.095  55.976  1.00 67.59           H
ATOM     90 2HG  GLU A  26       0.630 -10.586  56.826  1.00 67.59           H
ATOM     91  CD  GLU A  26      -0.786 -12.135  57.324  1.00 67.59           C
ATOM     92  OE1 GLU A  26      -0.241 -12.943  58.108  1.00 67.59           O
ATOM     93  OE2 GLU A  26      -2.005 -11.864  57.280  1.00 67.59           O
ATOM     94  HN  GLU A  26       0.273  -8.624  55.546  1.00 67.59           H
ATOM     95  N   ASP A  27      -1.335  -8.915  52.800  1.00 67.21           N
ATOM     96  CA  ASP A  27      -2.104  -8.594  51.609  1.00 67.21           C
ATOM     97  C   ASP A  27      -1.149  -8.378  50.433  1.00 67.21           C
ATOM     98  O   ASP A  27      -1.437  -8.792  49.311  1.00 67.21           O
ATOM     99  HA  ASP A  27      -2.766  -9.446  51.457  1.00 67.21           H
ATOM    100  CB  ASP A  27      -2.911  -7.309  51.805  1.00 67.21           C
ATOM    101 1HB  ASP A  27      -2.292  -6.558  52.295  1.00 67.21           H
ATOM    102 2HB  ASP A  27      -3.196  -6.903  50.834  1.00 67.21           H
ATOM    103  CG  ASP A  27      -4.164  -7.571  52.642  1.00 67.21           C
ATOM    104  OD1 ASP A  27      -4.497  -8.764  52.808  1.00 67.21           O
ATOM    105  OD2 ASP A  27      -4.762  -6.571  53.097  1.00 67.21           O
ATOM    106  HN  ASP A  27      -1.500  -8.317  53.584  1.00 67.21           H
ATOM    107  N   TYR A  28      -0.032  -7.731  50.731  1.00 69.53           N
ATOM    108  CA  TYR A  28       0.953  -7.429  49.706  1.00 69.53           C
ATOM    109  C   TYR A  28       1.670  -8.699  49.243  1.00 69.53           C
ATOM    110  O   TYR A  28       2.004  -8.833  48.066  1.00 69.53           O
ATOM    111  HA  TYR A  28       0.431  -6.985  48.858  1.00 69.53           H
ATOM    112  CB  TYR A  28       1.971  -6.494  50.362  1.00 69.53           C
ATOM    113 1HB  TYR A  28       1.451  -5.612  50.735  1.00 69.53           H
ATOM    114 2HB  TYR A  28       2.406  -6.996  51.227  1.00 69.53           H
ATOM    115  CG  TYR A  28       3.099  -6.049  49.429  1.00 69.53           C
ATOM    116  CD1 TYR A  28       4.303  -6.722  49.432  1.00 69.53           C
ATOM    117  HD1 TYR A  28       4.451  -7.572  50.099  1.00 69.53           H
ATOM    118  CD2 TYR A  28       2.911  -4.973  48.585  1.00 69.53           C
ATOM    119  HD2 TYR A  28       1.960  -4.441  48.583  1.00 69.53           H
ATOM    120  CE1 TYR A  28       5.365  -6.303  48.554  1.00 69.53           C
ATOM    121  HE1 TYR A  28       6.321  -6.826  48.546  1.00 69.53           H
ATOM    122  CE2 TYR A  28       3.973  -4.554  47.707  1.00 69.53           C
ATOM    123  HE2 TYR A  28       3.838  -3.706  47.035  1.00 69.53           H
ATOM    124  CZ  TYR A  28       5.147  -5.239  47.735  1.00 69.53           C
ATOM    125  OH  TYR A  28       6.149  -4.843  46.905  1.00 69.53           O
ATOM    126  HH  TYR A  28       5.834  -4.096  46.320  1.00 69.53           H
ATOM    127  HN  TYR A  28       0.204  -7.416  51.650  1.00 69.53           H
ATOM    128  N   VAL A  29       1.884  -9.599  50.191  1.00 66.88           N
ATOM    129  CA  VAL A  29       2.641 -10.808  49.918  1.00 66.88           C
ATOM    130  C   VAL A  29       1.768 -11.784  49.126  1.00 66.88           C
ATOM    131  O   VAL A  29       2.264 -12.504  48.261  1.00 66.88           O
ATOM    132  HA  VAL A  29       3.499 -10.529  49.305  1.00 66.88           H
ATOM    133  CB  VAL A  29       3.167 -11.404  51.226  1.00 66.88           C
ATOM    134  HB  VAL A  29       2.321 -11.529  51.901  1.00 66.88           H
ATOM    135  CG1 VAL A  29       3.789 -12.781  50.990  1.00 66.88           C
ATOM    136 1HG1 VAL A  29       3.037 -13.454  50.577  1.00 66.88           H
ATOM    137 2HG1 VAL A  29       4.619 -12.690  50.289  1.00 66.88           H
ATOM    138 3HG1 VAL A  29       4.155 -13.181  51.936  1.00 66.88           H
ATOM    139  CG2 VAL A  29       4.166 -10.458  51.896  1.00 66.88           C
ATOM    140 1HG2 VAL A  29       5.009 -10.286  51.226  1.00 66.88           H
ATOM    141 2HG2 VAL A  29       3.677  -9.509  52.115  1.00 66.88           H
ATOM    142 3HG2 VAL A  29       4.524 -10.906  52.823  1.00 66.88           H
ATOM    143  HN  VAL A  29       1.551  -9.512  51.130  1.00 66.88           H
ATOM    144  N   ASN A  30       0.483 -11.775  49.450  1.00 69.52           N
ATOM    145  CA  ASN A  30      -0.440 -12.739  48.875  1.00 69.52           C
ATOM    146  C   ASN A  30      -0.926 -12.226  47.518  1.00 69.52           C
ATOM    147  O   ASN A  30      -1.579 -12.955  46.773  1.00 69.52           O
ATOM    148  HA  ASN A  30       0.128 -13.665  48.792  1.00 69.52           H
ATOM    149  CB  ASN A  30      -1.663 -12.932  49.773  1.00 69.52           C
ATOM    150 1HB  ASN A  30      -2.002 -11.966  50.147  1.00 69.52           H
ATOM    151 2HB  ASN A  30      -2.483 -13.354  49.191  1.00 69.52           H
ATOM    152  CG  ASN A  30      -1.339 -13.855  50.950  1.00 69.52           C
ATOM    153  OD1 ASN A  30      -0.410 -14.645  50.916  1.00 69.52           O
ATOM    154  ND2 ASN A  30      -2.155 -13.711  51.991  1.00 69.52           N
ATOM    155 1HD2 ASN A  30      -2.899 -13.044  51.955  1.00 69.52           H
ATOM    156 2HD2 ASN A  30      -2.024 -14.270  52.810  1.00 69.52           H
ATOM    157  HN  ASN A  30       0.073 -11.127  50.091  1.00 69.52           H
ATOM    158  N   PHE A  31      -0.588 -10.976  47.238  1.00 75.51           N
ATOM    159  CA  PHE A  31      -0.960 -10.366  45.973  1.00 75.51           C
ATOM    160  C   PHE A  31      -0.261 -11.061  44.803  1.00 75.51           C
ATOM    161  O   PHE A  31       0.967 -11.108  44.748  1.00 75.51           O
ATOM    162  HA  PHE A  31      -2.039 -10.476  45.865  1.00 75.51           H
ATOM    163  CB  PHE A  31      -0.505  -8.906  46.029  1.00 75.51           C
ATOM    164 1HB  PHE A  31      -0.924  -8.440  46.921  1.00 75.51           H
ATOM    165 2HB  PHE A  31       0.579  -8.878  46.134  1.00 75.51           H
ATOM    166  CG  PHE A  31      -0.906  -8.082  44.804  1.00 75.51           C
ATOM    167  CD1 PHE A  31      -0.015  -7.885  43.796  1.00 75.51           C
ATOM    168  HD1 PHE A  31       0.984  -8.314  43.860  1.00 75.51           H
ATOM    169  CD2 PHE A  31      -2.154  -7.546  44.724  1.00 75.51           C
ATOM    170  HD2 PHE A  31      -2.868  -7.704  45.532  1.00 75.51           H
ATOM    171  CE1 PHE A  31      -0.388  -7.119  42.659  1.00 75.51           C
ATOM    172  HE1 PHE A  31       0.327  -6.961  41.851  1.00 75.51           H
ATOM    173  CE2 PHE A  31      -2.526  -6.781  43.587  1.00 75.51           C
ATOM    174  HE2 PHE A  31      -3.526  -6.351  43.523  1.00 75.51           H
ATOM    175  CZ  PHE A  31      -1.635  -6.584  42.579  1.00 75.51           C
ATOM    176  HZ  PHE A  31      -1.921  -5.996  41.706  1.00 75.51           H
ATOM    177  HN  PHE A  31      -0.072 -10.384  47.857  1.00 75.51           H
ATOM    178  N   ASN A  32      -1.072 -11.583  43.895  1.00 73.03           N
ATOM    179  CA  ASN A  32      -0.547 -12.251  42.717  1.00 73.03           C
ATOM    180  C   ASN A  32      -0.108 -11.201  41.694  1.00 73.03           C
ATOM    181  O   ASN A  32      -0.933 -10.666  40.956  1.00 73.03           O
ATOM    182  HA  ASN A  32       0.286 -12.855  43.077  1.00 73.03           H
ATOM    183  CB  ASN A  32      -1.612 -13.133  42.062  1.00 73.03           C
ATOM    184 1HB  ASN A  32      -2.147 -13.694  42.829  1.00 73.03           H
ATOM    185 2HB  ASN A  32      -2.347 -12.506  41.556  1.00 73.03           H
ATOM    186  CG  ASN A  32      -0.982 -14.102  41.060  1.00 73.03           C
ATOM    187  OD1 ASN A  32       0.217 -14.111  40.835  1.00 73.03           O
ATOM    188  ND2 ASN A  32      -1.855 -14.914  40.471  1.00 73.03           N
ATOM    189 1HD2 ASN A  32      -2.826 -14.855  40.700  1.00 73.03           H
ATOM    190 2HD2 ASN A  32      -1.539 -15.585  39.799  1.00 73.03           H
ATOM    191  HN  ASN A  32      -2.070 -11.556  43.956  1.00 73.03           H
ATOM    192  N   PHE A  33       1.191 -10.939  41.683  1.00 74.15           N
ATOM    193  CA  PHE A  33       1.765 -10.042  40.695  1.00 74.15           C
ATOM    194  C   PHE A  33       1.960 -10.754  39.355  1.00 74.15           C
ATOM    195  O   PHE A  33       3.068 -10.789  38.822  1.00 74.15           O
ATOM    196  HA  PHE A  33       1.067  -9.214  40.566  1.00 74.15           H
ATOM    197  CB  PHE A  33       3.129  -9.602  41.229  1.00 74.15           C
ATOM    198 1HB  PHE A  33       3.724 -10.487  41.451  1.00 74.15           H
ATOM    199 2HB  PHE A  33       3.654  -9.053  40.447  1.00 74.15           H
ATOM    200  CG  PHE A  33       3.054  -8.727  42.482  1.00 74.15           C
ATOM    201  CD1 PHE A  33       2.898  -7.382  42.364  1.00 74.15           C
ATOM    202  HD1 PHE A  33       2.825  -6.926  41.377  1.00 74.15           H
ATOM    203  CD2 PHE A  33       3.145  -9.296  43.714  1.00 74.15           C
ATOM    204  HD2 PHE A  33       3.270 -10.375  43.809  1.00 74.15           H
ATOM    205  CE1 PHE A  33       2.828  -6.570  43.528  1.00 74.15           C
ATOM    206  HE1 PHE A  33       2.703  -5.492  43.433  1.00 74.15           H
ATOM    207  CE2 PHE A  33       3.075  -8.485  44.878  1.00 74.15           C
ATOM    208  HE2 PHE A  33       3.148  -8.941  45.865  1.00 74.15           H
ATOM    209  CZ  PHE A  33       2.919  -7.139  44.760  1.00 74.15           C
ATOM    210  HZ  PHE A  33       2.865  -6.516  45.653  1.00 74.15           H
ATOM    211  HN  PHE A  33       1.845 -11.326  42.332  1.00 74.15           H
ATOM    212  N   THR A  34       0.866 -11.305  38.849  1.00 74.82           N
ATOM    213  CA  THR A  34       0.820 -11.741  37.464  1.00 74.82           C
ATOM    214  C   THR A  34       1.294 -10.620  36.536  1.00 74.82           C
ATOM    215  O   THR A  34       0.851  -9.479  36.659  1.00 74.82           O
ATOM    216  HA  THR A  34       1.514 -12.572  37.341  1.00 74.82           H
ATOM    217  CB  THR A  34      -0.603 -12.216  37.165  1.00 74.82           C
ATOM    218  HB  THR A  34      -0.973 -11.778  36.237  1.00 74.82           H
ATOM    219  OG1 THR A  34      -1.336 -11.878  38.339  1.00 74.82           O
ATOM    220  HG1 THR A  34      -1.603 -10.915  38.310  1.00 74.82           H
ATOM    221  CG2 THR A  34      -0.707 -13.740  37.086  1.00 74.82           C
ATOM    222 1HG2 THR A  34      -0.402 -14.175  38.038  1.00 74.82           H
ATOM    223 2HG2 THR A  34      -0.057 -14.108  36.293  1.00 74.82           H
ATOM    224 3HG2 THR A  34      -1.738 -14.023  36.872  1.00 74.82           H
ATOM    225  HN  THR A  34       0.025 -11.455  39.368  1.00 74.82           H
ATOM    226  N   ASP A  35       2.189 -10.984  35.630  1.00 81.73           N
ATOM    227  CA  ASP A  35       2.890  -9.994  34.830  1.00 81.73           C
ATOM    228  C   ASP A  35       2.012  -9.586  33.646  1.00 81.73           C
ATOM    229  O   ASP A  35       2.252 -10.009  32.516  1.00 81.73           O
ATOM    230  HA  ASP A  35       3.085  -9.164  35.509  1.00 81.73           H
ATOM    231  CB  ASP A  35       4.199 -10.560  34.276  1.00 81.73           C
ATOM    232 1HB  ASP A  35       4.585 -11.322  34.952  1.00 81.73           H
ATOM    233 2HB  ASP A  35       4.012 -11.047  33.319  1.00 81.73           H
ATOM    234  CG  ASP A  35       5.242  -9.454  34.097  1.00 81.73           C
ATOM    235  OD1 ASP A  35       4.973  -8.336  34.586  1.00 81.73           O
ATOM    236  OD2 ASP A  35       6.284  -9.753  33.474  1.00 81.73           O
ATOM    237  HN  ASP A  35       2.436 -11.934  35.438  1.00 81.73           H
ATOM    238  N   PHE A  36       1.012  -8.769  33.944  1.00 90.12           N
ATOM    239  CA  PHE A  36       0.128  -8.259  32.910  1.00 90.12           C
ATOM    240  C   PHE A  36       0.763  -7.071  32.184  1.00 90.12           C
ATOM    241  O   PHE A  36       0.284  -6.655  31.131  1.00 90.12           O
ATOM    242  HA  PHE A  36      -0.040  -9.068  32.200  1.00 90.12           H
ATOM    243  CB  PHE A  36      -1.151  -7.792  33.606  1.00 90.12           C
ATOM    244 1HB  PHE A  36      -0.885  -7.117  34.420  1.00 90.12           H
ATOM    245 2HB  PHE A  36      -1.749  -7.217  32.899  1.00 90.12           H
ATOM    246  CG  PHE A  36      -2.007  -8.930  34.166  1.00 90.12           C
ATOM    247  CD1 PHE A  36      -2.190 -10.064  33.438  1.00 90.12           C
ATOM    248  HD1 PHE A  36      -1.727 -10.162  32.456  1.00 90.12           H
ATOM    249  CD2 PHE A  36      -2.584  -8.808  35.392  1.00 90.12           C
ATOM    250  HD2 PHE A  36      -2.437  -7.899  35.975  1.00 90.12           H
ATOM    251  CE1 PHE A  36      -2.983 -11.121  33.958  1.00 90.12           C
ATOM    252  HE1 PHE A  36      -3.130 -12.030  33.374  1.00 90.12           H
ATOM    253  CE2 PHE A  36      -3.377  -9.865  35.911  1.00 90.12           C
ATOM    254  HE2 PHE A  36      -3.840  -9.767  36.893  1.00 90.12           H
ATOM    255  CZ  PHE A  36      -3.560 -10.999  35.183  1.00 90.12           C
ATOM    256  HZ  PHE A  36      -4.170 -11.810  35.582  1.00 90.12           H
ATOM    257  HN  PHE A  36       0.803  -8.458  34.871  1.00 90.12           H
ATOM    258  N   TYR A  37       1.831  -6.558  32.777  1.00 91.70           N
ATOM    259  CA  TYR A  37       2.627  -5.531  32.127  1.00 91.70           C
ATOM    260  C   TYR A  37       3.700  -6.154  31.231  1.00 91.70           C
ATOM    261  O   TYR A  37       4.605  -6.828  31.719  1.00 91.70           O
ATOM    262  HA  TYR A  37       1.959  -4.926  31.514  1.00 91.70           H
ATOM    263  CB  TYR A  37       3.309  -4.750  33.252  1.00 91.70           C
ATOM    264 1HB  TYR A  37       2.548  -4.391  33.944  1.00 91.70           H
ATOM    265 2HB  TYR A  37       3.954  -5.428  33.811  1.00 91.70           H
ATOM    266  CG  TYR A  37       4.140  -3.560  32.768  1.00 91.70           C
ATOM    267  CD1 TYR A  37       5.472  -3.733  32.450  1.00 91.70           C
ATOM    268  HD1 TYR A  37       5.931  -4.717  32.543  1.00 91.70           H
ATOM    269  CD2 TYR A  37       3.559  -2.314  32.651  1.00 91.70           C
ATOM    270  HD2 TYR A  37       2.507  -2.178  32.902  1.00 91.70           H
ATOM    271  CE1 TYR A  37       6.255  -2.613  31.995  1.00 91.70           C
ATOM    272  HE1 TYR A  37       7.307  -2.736  31.740  1.00 91.70           H
ATOM    273  CE2 TYR A  37       4.341  -1.195  32.196  1.00 91.70           C
ATOM    274  HE2 TYR A  37       3.894  -0.205  32.099  1.00 91.70           H
ATOM    275  CZ  TYR A  37       5.651  -1.399  31.890  1.00 91.70           C
ATOM    276  OH  TYR A  37       6.390  -0.342  31.460  1.00 91.70           O
ATOM    277  HH  TYR A  37       5.793   0.438  31.272  1.00 91.70           H
ATOM    278  HN  TYR A  37       2.154  -6.832  33.683  1.00 91.70           H
ATOM    279  N   CYS A  38       3.563  -5.905  29.937  1.00 91.50           N
ATOM    280  CA  CYS A  38       4.461  -6.500  28.961  1.00 91.50           C
ATOM    281  C   CYS A  38       5.488  -5.444  28.549  1.00 91.50           C
ATOM    282  O   CYS A  38       5.133  -4.422  27.963  1.00 91.50           O
ATOM    283  HA  CYS A  38       4.947  -7.341  29.455  1.00 91.50           H
ATOM    284  CB  CYS A  38       3.699  -7.056  27.757  1.00 91.50           C
ATOM    285 1HB  CYS A  38       2.901  -7.718  28.094  1.00 91.50           H
ATOM    286 2HB  CYS A  38       3.227  -6.242  27.207  1.00 91.50           H
ATOM    287  SG  CYS A  38       4.844  -7.969  26.659  1.00 91.50           S
ATOM    288  HN  CYS A  38       2.855  -5.312  29.553  1.00 91.50           H
ATOM    289  N   GLU A  39       6.742  -5.727  28.871  1.00 90.00           N
ATOM    290  CA  GLU A  39       7.847  -4.963  28.317  1.00 90.00           C
ATOM    291  C   GLU A  39       8.193  -5.470  26.916  1.00 90.00           C
ATOM    292  O   GLU A  39       8.584  -6.624  26.748  1.00 90.00           O
ATOM    293  HA  GLU A  39       7.490  -3.935  28.261  1.00 90.00           H
ATOM    294  CB  GLU A  39       9.068  -5.020  29.237  1.00 90.00           C
ATOM    295 1HB  GLU A  39       9.244  -6.049  29.552  1.00 90.00           H
ATOM    296 2HB  GLU A  39       9.926  -4.570  28.738  1.00 90.00           H
ATOM    297  CG  GLU A  39       8.834  -4.205  30.510  1.00 90.00           C
ATOM    298 1HG  GLU A  39       8.524  -3.193  30.247  1.00 90.00           H
ATOM    299 2HG  GLU A  39       8.021  -4.647  31.086  1.00 90.00           H
ATOM    300  CD  GLU A  39      10.101  -4.148  31.367  1.00 90.00           C
ATOM    301  OE1 GLU A  39      10.008  -3.589  32.481  1.00 90.00           O
ATOM    302  OE2 GLU A  39      11.133  -4.666  30.888  1.00 90.00           O
ATOM    303  HN  GLU A  39       7.007  -6.461  29.497  1.00 90.00           H
ATOM    304  N   LYS A  40       8.036  -4.582  25.945  1.00 89.82           N
ATOM    305  CA  LYS A  40       8.207  -4.959  24.552  1.00 89.82           C
ATOM    306  C   LYS A  40       9.626  -4.607  24.102  1.00 89.82           C
ATOM    307  O   LYS A  40       9.852  -4.292  22.935  1.00 89.82           O
ATOM    308  HA  LYS A  40       8.083  -6.040  24.488  1.00 89.82           H
ATOM    309  CB  LYS A  40       7.114  -4.326  23.688  1.00 89.82           C
ATOM    310 1HB  LYS A  40       7.193  -3.240  23.732  1.00 89.82           H
ATOM    311 2HB  LYS A  40       7.256  -4.614  22.646  1.00 89.82           H
ATOM    312  CG  LYS A  40       5.724  -4.761  24.157  1.00 89.82           C
ATOM    313 1HG  LYS A  40       5.736  -5.822  24.407  1.00 89.82           H
ATOM    314 2HG  LYS A  40       5.458  -4.223  25.067  1.00 89.82           H
ATOM    315  CD  LYS A  40       4.673  -4.498  23.077  1.00 89.82           C
ATOM    316 1HD  LYS A  40       4.688  -3.444  22.799  1.00 89.82           H
ATOM    317 2HD  LYS A  40       4.918  -5.067  22.180  1.00 89.82           H
ATOM    318  CE  LYS A  40       3.275  -4.883  23.566  1.00 89.82           C
ATOM    319 1HE  LYS A  40       3.249  -5.944  23.811  1.00 89.82           H
ATOM    320 2HE  LYS A  40       3.041  -4.338  24.481  1.00 89.82           H
ATOM    321  NZ  LYS A  40       2.262  -4.581  22.530  1.00 89.82           N
ATOM    322 1HZ  LYS A  40       1.349  -4.880  22.853  1.00 89.82           H
ATOM    323 2HZ  LYS A  40       2.248  -3.583  22.352  1.00 89.82           H
ATOM    324 3HZ  LYS A  40       2.496  -5.073  21.675  1.00 89.82           H
ATOM    325  HN  LYS A  40       7.798  -3.623  26.097  1.00 89.82           H
ATOM    326  N   ASN A  41      10.547  -4.672  25.053  1.00 88.44           N
ATOM    327  CA  ASN A  41      11.934  -4.339  24.776  1.00 88.44           C
ATOM    328  C   ASN A  41      12.454  -5.235  23.650  1.00 88.44           C
ATOM    329  O   ASN A  41      13.164  -4.770  22.760  1.00 88.44           O
ATOM    330  HA  ASN A  41      11.926  -3.285  24.500  1.00 88.44           H
ATOM    331  CB  ASN A  41      12.812  -4.569  26.007  1.00 88.44           C
ATOM    332 1HB  ASN A  41      12.573  -5.535  26.453  1.00 88.44           H
ATOM    333 2HB  ASN A  41      13.860  -4.606  25.709  1.00 88.44           H
ATOM    334  CG  ASN A  41      12.609  -3.460  27.041  1.00 88.44           C
ATOM    335  OD1 ASN A  41      12.214  -2.349  26.728  1.00 88.44           O
ATOM    336  ND2 ASN A  41      12.901  -3.821  28.287  1.00 88.44           N
ATOM    337 1HD2 ASN A  41      13.221  -4.750  28.477  1.00 88.44           H
ATOM    338 2HD2 ASN A  41      12.801  -3.165  29.035  1.00 88.44           H
ATOM    339  HN  ASN A  41      10.358  -4.945  25.996  1.00 88.44           H
ATOM    340  N   ASN A  42      12.079  -6.504  23.726  1.00 91.09           N
ATOM    341  CA  ASN A  42      12.536  -7.478  22.750  1.00 91.09           C
ATOM    342  C   ASN A  42      12.027  -7.081  21.363  1.00 91.09           C
ATOM    343  O   ASN A  42      12.744  -7.217  20.372  1.00 91.09           O
ATOM    344  HA  ASN A  42      13.624  -7.461  22.815  1.00 91.09           H
ATOM    345  CB  ASN A  42      11.995  -8.873  23.070  1.00 91.09           C
ATOM    346 1HB  ASN A  42      10.916  -8.825  23.215  1.00 91.09           H
ATOM    347 2HB  ASN A  42      12.174  -9.539  22.226  1.00 91.09           H
ATOM    348  CG  ASN A  42      12.659  -9.443  24.326  1.00 91.09           C
ATOM    349  OD1 ASN A  42      13.655  -8.939  24.816  1.00 91.09           O
ATOM    350  ND2 ASN A  42      12.052 -10.521  24.816  1.00 91.09           N
ATOM    351 1HD2 ASN A  42      11.237 -10.885  24.365  1.00 91.09           H
ATOM    352 2HD2 ASN A  42      12.411 -10.966  25.636  1.00 91.09           H
ATOM    353  HN  ASN A  42      11.477  -6.867  24.437  1.00 91.09           H
ATOM    354  N   VAL A  43      10.793  -6.599  21.336  1.00 91.52           N
ATOM    355  CA  VAL A  43      10.180  -6.182  20.086  1.00 91.52           C
ATOM    356  C   VAL A  43      10.971  -5.012  19.500  1.00 91.52           C
ATOM    357  O   VAL A  43      11.254  -4.986  18.303  1.00 91.52           O
ATOM    358  HA  VAL A  43      10.235  -7.024  19.396  1.00 91.52           H
ATOM    359  CB  VAL A  43       8.703  -5.852  20.313  1.00 91.52           C
ATOM    360  HB  VAL A  43       8.651  -4.964  20.943  1.00 91.52           H
ATOM    361  CG1 VAL A  43       8.003  -5.532  18.991  1.00 91.52           C
ATOM    362 1HG1 VAL A  43       8.486  -4.674  18.523  1.00 91.52           H
ATOM    363 2HG1 VAL A  43       8.071  -6.394  18.326  1.00 91.52           H
ATOM    364 3HG1 VAL A  43       6.955  -5.301  19.181  1.00 91.52           H
ATOM    365  CG2 VAL A  43       7.993  -6.991  21.048  1.00 91.52           C
ATOM    366 1HG2 VAL A  43       8.060  -7.903  20.455  1.00 91.52           H
ATOM    367 2HG2 VAL A  43       8.468  -7.151  22.016  1.00 91.52           H
ATOM    368 3HG2 VAL A  43       6.945  -6.730  21.196  1.00 91.52           H
ATOM    369  HN  VAL A  43      10.217  -6.491  22.146  1.00 91.52           H
ATOM    370  N   ARG A  44      11.306  -4.071  20.370  1.00 90.13           N
ATOM    371  CA  ARG A  44      12.000  -2.868  19.942  1.00 90.13           C
ATOM    372  C   ARG A  44      13.400  -3.215  19.433  1.00 90.13           C
ATOM    373  O   ARG A  44      13.855  -2.662  18.432  1.00 90.13           O
ATOM    374  HA  ARG A  44      11.381  -2.459  19.142  1.00 90.13           H
ATOM    375  CB  ARG A  44      12.117  -1.861  21.089  1.00 90.13           C
ATOM    376 1HB  ARG A  44      12.557  -2.347  21.959  1.00 90.13           H
ATOM    377 2HB  ARG A  44      12.788  -1.053  20.800  1.00 90.13           H
ATOM    378  CG  ARG A  44      10.747  -1.288  21.456  1.00 90.13           C
ATOM    379 1HG  ARG A  44      10.231  -0.962  20.553  1.00 90.13           H
ATOM    380 2HG  ARG A  44      10.133  -2.065  21.912  1.00 90.13           H
ATOM    381  CD  ARG A  44      10.887  -0.110  22.423  1.00 90.13           C
ATOM    382 1HD  ARG A  44      11.749   0.497  22.147  1.00 90.13           H
ATOM    383 2HD  ARG A  44      10.010   0.533  22.356  1.00 90.13           H
ATOM    384  NE  ARG A  44      11.044  -0.608  23.808  1.00 90.13           N
ATOM    385  HE  ARG A  44      11.580  -1.441  23.949  1.00 90.13           H
ATOM    386  CZ  ARG A  44      10.513  -0.013  24.885  1.00 90.13           C
ATOM    387  NH1 ARG A  44       9.786   1.105  24.755  1.00 90.13           N
ATOM    388 1HH1 ARG A  44       9.637   1.502  23.849  1.00 90.13           H
ATOM    389 2HH1 ARG A  44       9.394   1.543  25.564  1.00 90.13           H
ATOM    390  NH2 ARG A  44      10.720  -0.553  26.094  1.00 90.13           N
ATOM    391 1HH2 ARG A  44      10.331  -0.121  26.907  1.00 90.13           H
ATOM    392 2HH2 ARG A  44      11.264  -1.388  26.182  1.00 90.13           H
ATOM    393  HN  ARG A  44      11.113  -4.120  21.350  1.00 90.13           H
ATOM    394  N   GLN A  45      14.044  -4.129  20.144  1.00 91.81           N
ATOM    395  CA  GLN A  45      15.404  -4.515  19.810  1.00 91.81           C
ATOM    396  C   GLN A  45      15.447  -5.163  18.425  1.00 91.81           C
ATOM    397  O   GLN A  45      16.341  -4.877  17.629  1.00 91.81           O
ATOM    398  HA  GLN A  45      15.975  -3.586  19.802  1.00 91.81           H
ATOM    399  CB  GLN A  45      15.985  -5.451  20.872  1.00 91.81           C
ATOM    400 1HB  GLN A  45      15.880  -4.998  21.858  1.00 91.81           H
ATOM    401 2HB  GLN A  45      15.420  -6.383  20.888  1.00 91.81           H
ATOM    402  CG  GLN A  45      17.460  -5.747  20.594  1.00 91.81           C
ATOM    403 1HG  GLN A  45      17.565  -6.198  19.607  1.00 91.81           H
ATOM    404 2HG  GLN A  45      18.025  -4.816  20.581  1.00 91.81           H
ATOM    405  CD  GLN A  45      18.039  -6.687  21.654  1.00 91.81           C
ATOM    406  OE1 GLN A  45      17.336  -7.230  22.491  1.00 91.81           O
ATOM    407  NE2 GLN A  45      19.357  -6.849  21.571  1.00 91.81           N
ATOM    408 1HE2 GLN A  45      19.875  -6.374  20.860  1.00 91.81           H
ATOM    409 2HE2 GLN A  45      19.829  -7.445  22.221  1.00 91.81           H
ATOM    410  HN  GLN A  45      13.652  -4.601  20.934  1.00 91.81           H
ATOM    411  N   PHE A  46      14.470  -6.023  18.178  1.00 93.66           N
ATOM    412  CA  PHE A  46      14.360  -6.681  16.887  1.00 93.66           C
ATOM    413  C   PHE A  46      14.170  -5.658  15.765  1.00 93.66           C
ATOM    414  O   PHE A  46      14.862  -5.709  14.750  1.00 93.66           O
ATOM    415  HA  PHE A  46      15.288  -7.229  16.723  1.00 93.66           H
ATOM    416  CB  PHE A  46      13.129  -7.587  16.950  1.00 93.66           C
ATOM    417 1HB  PHE A  46      13.309  -8.378  17.678  1.00 93.66           H
ATOM    418 2HB  PHE A  46      12.281  -7.006  17.315  1.00 93.66           H
ATOM    419  CG  PHE A  46      12.754  -8.222  15.610  1.00 93.66           C
ATOM    420  CD1 PHE A  46      11.733  -7.707  14.875  1.00 93.66           C
ATOM    421  HD1 PHE A  46      11.181  -6.841  15.240  1.00 93.66           H
ATOM    422  CD2 PHE A  46      13.443  -9.303  15.154  1.00 93.66           C
ATOM    423  HD2 PHE A  46      14.261  -9.716  15.743  1.00 93.66           H
ATOM    424  CE1 PHE A  46      11.386  -8.296  13.631  1.00 93.66           C
ATOM    425  HE1 PHE A  46      10.567  -7.883  13.041  1.00 93.66           H
ATOM    426  CE2 PHE A  46      13.095  -9.893  13.910  1.00 93.66           C
ATOM    427  HE2 PHE A  46      13.647 -10.759  13.544  1.00 93.66           H
ATOM    428  CZ  PHE A  46      12.074  -9.377  13.174  1.00 93.66           C
ATOM    429  HZ  PHE A  46      11.808  -9.830  12.219  1.00 93.66           H
ATOM    430  HN  PHE A  46      13.764  -6.272  18.841  1.00 93.66           H
ATOM    431  N   ALA A  47      13.227  -4.754  15.986  1.00 92.21           N
ATOM    432  CA  ALA A  47      12.863  -3.787  14.965  1.00 92.21           C
ATOM    433  C   ALA A  47      14.088  -2.941  14.610  1.00 92.21           C
ATOM    434  O   ALA A  47      14.306  -2.617  13.443  1.00 92.21           O
ATOM    435  HA  ALA A  47      12.547  -4.341  14.081  1.00 92.21           H
ATOM    436  CB  ALA A  47      11.691  -2.937  15.460  1.00 92.21           C
ATOM    437 1HB  ALA A  47      10.838  -3.582  15.670  1.00 92.21           H
ATOM    438 2HB  ALA A  47      11.982  -2.412  16.369  1.00 92.21           H
ATOM    439 3HB  ALA A  47      11.419  -2.212  14.693  1.00 92.21           H
ATOM    440  HN  ALA A  47      12.717  -4.675  16.843  1.00 92.21           H
ATOM    441  N   SER A  48      14.855  -2.608  15.637  1.00 92.43           N
ATOM    442  CA  SER A  48      15.942  -1.656  15.482  1.00 92.43           C
ATOM    443  C   SER A  48      17.017  -2.235  14.560  1.00 92.43           C
ATOM    444  O   SER A  48      17.741  -1.491  13.901  1.00 92.43           O
ATOM    445  HA  SER A  48      15.490  -0.772  15.034  1.00 92.43           H
ATOM    446  CB  SER A  48      16.549  -1.287  16.837  1.00 92.43           C
ATOM    447 1HB  SER A  48      17.202  -0.422  16.719  1.00 92.43           H
ATOM    448 2HB  SER A  48      15.753  -0.994  17.523  1.00 92.43           H
ATOM    449  OG  SER A  48      17.288  -2.365  17.403  1.00 92.43           O
ATOM    450  HG  SER A  48      17.673  -2.091  18.284  1.00 92.43           H
ATOM    451  HN  SER A  48      14.743  -2.975  16.561  1.00 92.43           H
ATOM    452  N   HIS A  49      17.086  -3.558  14.543  1.00 93.61           N
ATOM    453  CA  HIS A  49      18.087  -4.245  13.744  1.00 93.61           C
ATOM    454  C   HIS A  49      17.500  -4.596  12.376  1.00 93.61           C
ATOM    455  O   HIS A  49      18.187  -4.502  11.359  1.00 93.61           O
ATOM    456  HA  HIS A  49      18.912  -3.546  13.608  1.00 93.61           H
ATOM    457  CB  HIS A  49      18.630  -5.467  14.488  1.00 93.61           C
ATOM    458 1HB  HIS A  49      17.794  -6.099  14.787  1.00 93.61           H
ATOM    459 2HB  HIS A  49      19.243  -6.054  13.803  1.00 93.61           H
ATOM    460  CG  HIS A  49      19.450  -5.129  15.710  1.00 93.61           C
ATOM    461  ND1 HIS A  49      18.880  -4.822  16.933  1.00 93.61           N
ATOM    462  HD1 HIS A  49      17.900  -4.793  17.132  1.00 93.61           H
ATOM    463  CD2 HIS A  49      20.801  -5.052  15.884  1.00 93.61           C
ATOM    464  HD2 HIS A  49      21.553  -5.235  15.118  1.00 93.61           H
ATOM    465  CE1 HIS A  49      19.853  -4.573  17.797  1.00 93.61           C
ATOM    466  HE1 HIS A  49      19.726  -4.302  18.845  1.00 93.61           H
ATOM    467  NE2 HIS A  49      21.043  -4.716  17.145  1.00 93.61           N
ATOM    468  HN  HIS A  49      16.475  -4.157  15.060  1.00 93.61           H
ATOM    469  N   PHE A  50      16.236  -4.993  12.394  1.00 94.90           N
ATOM    470  CA  PHE A  50      15.636  -5.632  11.235  1.00 94.90           C
ATOM    471  C   PHE A  50      15.156  -4.591  10.222  1.00 94.90           C
ATOM    472  O   PHE A  50      15.410  -4.721   9.025  1.00 94.90           O
ATOM    473  HA  PHE A  50      16.403  -6.256  10.776  1.00 94.90           H
ATOM    474  CB  PHE A  50      14.431  -6.430  11.738  1.00 94.90           C
ATOM    475 1HB  PHE A  50      14.771  -7.152  12.480  1.00 94.90           H
ATOM    476 2HB  PHE A  50      13.745  -5.751  12.244  1.00 94.90           H
ATOM    477  CG  PHE A  50      13.672  -7.172  10.636  1.00 94.90           C
ATOM    478  CD1 PHE A  50      12.449  -6.731  10.237  1.00 94.90           C
ATOM    479  HD1 PHE A  50      12.010  -5.849  10.703  1.00 94.90           H
ATOM    480  CD2 PHE A  50      14.221  -8.272  10.055  1.00 94.90           C
ATOM    481  HD2 PHE A  50      15.201  -8.626  10.375  1.00 94.90           H
ATOM    482  CE1 PHE A  50      11.745  -7.419   9.215  1.00 94.90           C
ATOM    483  HE1 PHE A  50      10.764  -7.066   8.895  1.00 94.90           H
ATOM    484  CE2 PHE A  50      13.516  -8.961   9.032  1.00 94.90           C
ATOM    485  HE2 PHE A  50      13.956  -9.843   8.567  1.00 94.90           H
ATOM    486  CZ  PHE A  50      12.293  -8.520   8.634  1.00 94.90           C
ATOM    487  HZ  PHE A  50      11.752  -9.048   7.849  1.00 94.90           H
ATOM    488  HN  PHE A  50      15.627  -4.885  13.179  1.00 94.90           H
ATOM    489  N   LEU A  51      14.471  -3.581  10.739  1.00 94.63           N
ATOM    490  CA  LEU A  51      13.653  -2.724   9.898  1.00 94.63           C
ATOM    491  C   LEU A  51      14.560  -1.800   9.083  1.00 94.63           C
ATOM    492  O   LEU A  51      14.443  -1.729   7.861  1.00 94.63           O
ATOM    493  HA  LEU A  51      13.107  -3.368   9.208  1.00 94.63           H
ATOM    494  CB  LEU A  51      12.615  -1.980  10.740  1.00 94.63           C
ATOM    495 1HB  LEU A  51      13.142  -1.358  11.464  1.00 94.63           H
ATOM    496 2HB  LEU A  51      12.060  -1.307  10.087  1.00 94.63           H
ATOM    497  CG  LEU A  51      11.613  -2.854  11.496  1.00 94.63           C
ATOM    498  HG  LEU A  51      12.168  -3.502  12.175  1.00 94.63           H
ATOM    499  CD1 LEU A  51      10.675  -2.000  12.351  1.00 94.63           C
ATOM    500 1HD1 LEU A  51      11.259  -1.433  13.076  1.00 94.63           H
ATOM    501 2HD1 LEU A  51      10.125  -1.311  11.710  1.00 94.63           H
ATOM    502 3HD1 LEU A  51       9.973  -2.647  12.877  1.00 94.63           H
ATOM    503  CD2 LEU A  51      10.843  -3.762  10.534  1.00 94.63           C
ATOM    504 1HD2 LEU A  51      10.300  -3.151   9.813  1.00 94.63           H
ATOM    505 2HD2 LEU A  51      11.544  -4.409  10.006  1.00 94.63           H
ATOM    506 3HD2 LEU A  51      10.138  -4.373  11.097  1.00 94.63           H
ATOM    507  HN  LEU A  51      14.469  -3.346  11.711  1.00 94.63           H
ATOM    508  N   PRO A  52      15.477  -1.078   9.741  1.00 95.37           N
ATOM    509  CA  PRO A  52      16.187   0.022   9.083  1.00 95.37           C
ATOM    510  C   PRO A  52      16.838  -0.411   7.779  1.00 95.37           C
ATOM    511  O   PRO A  52      16.640   0.221   6.743  1.00 95.37           O
ATOM    512  HA  PRO A  52      15.485   0.807   8.804  1.00 95.37           H
ATOM    513  CB  PRO A  52      17.226   0.455  10.119  1.00 95.37           C
ATOM    514 1HB  PRO A  52      18.173  -0.066   9.980  1.00 95.37           H
ATOM    515 2HB  PRO A  52      17.437   1.522  10.054  1.00 95.37           H
ATOM    516  CG  PRO A  52      16.573   0.090  11.447  1.00 95.37           C
ATOM    517 1HG  PRO A  52      17.306   0.006  12.249  1.00 95.37           H
ATOM    518 2HG  PRO A  52      15.855   0.845  11.766  1.00 95.37           H
ATOM    519  CD  PRO A  52      15.905  -1.241  11.143  1.00 95.37           C
ATOM    520 1HD  PRO A  52      16.596  -2.076  11.256  1.00 95.37           H
ATOM    521 2HD  PRO A  52      15.065  -1.434  11.810  1.00 95.37           H
ATOM    522  N   PRO A  53      17.626  -1.494   7.798  1.00 96.42           N
ATOM    523  CA  PRO A  53      18.296  -1.962   6.582  1.00 96.42           C
ATOM    524  C   PRO A  53      17.326  -2.159   5.429  1.00 96.42           C
ATOM    525  O   PRO A  53      17.612  -1.769   4.298  1.00 96.42           O
ATOM    526  HA  PRO A  53      19.005  -1.212   6.233  1.00 96.42           H
ATOM    527  CB  PRO A  53      18.945  -3.280   7.010  1.00 96.42           C
ATOM    528 1HB  PRO A  53      18.290  -4.130   6.819  1.00 96.42           H
ATOM    529 2HB  PRO A  53      19.872  -3.465   6.468  1.00 96.42           H
ATOM    530  CG  PRO A  53      19.193  -3.084   8.501  1.00 96.42           C
ATOM    531 1HG  PRO A  53      19.319  -4.035   9.019  1.00 96.42           H
ATOM    532 2HG  PRO A  53      20.100  -2.510   8.689  1.00 96.42           H
ATOM    533  CD  PRO A  53      17.945  -2.347   8.958  1.00 96.42           C
ATOM    534 1HD  PRO A  53      17.129  -3.033   9.186  1.00 96.42           H
ATOM    535 2HD  PRO A  53      18.128  -1.763   9.861  1.00 96.42           H
ATOM    536  N   LEU A  54      16.192  -2.766   5.749  1.00 95.79           N
ATOM    537  CA  LEU A  54      15.234  -3.148   4.726  1.00 95.79           C
ATOM    538  C   LEU A  54      14.590  -1.890   4.140  1.00 95.79           C
ATOM    539  O   LEU A  54      14.448  -1.770   2.924  1.00 95.79           O
ATOM    540  HA  LEU A  54      15.786  -3.654   3.934  1.00 95.79           H
ATOM    541  CB  LEU A  54      14.224  -4.151   5.286  1.00 95.79           C
ATOM    542 1HB  LEU A  54      13.789  -3.731   6.193  1.00 95.79           H
ATOM    543 2HB  LEU A  54      13.413  -4.262   4.566  1.00 95.79           H
ATOM    544  CG  LEU A  54      14.771  -5.542   5.613  1.00 95.79           C
ATOM    545  HG  LEU A  54      15.593  -5.428   6.319  1.00 95.79           H
ATOM    546  CD1 LEU A  54      13.706  -6.404   6.295  1.00 95.79           C
ATOM    547 1HD1 LEU A  54      13.391  -5.925   7.223  1.00 95.79           H
ATOM    548 2HD1 LEU A  54      12.847  -6.513   5.633  1.00 95.79           H
ATOM    549 3HD1 LEU A  54      14.121  -7.387   6.517  1.00 95.79           H
ATOM    550  CD2 LEU A  54      15.339  -6.216   4.363  1.00 95.79           C
ATOM    551 1HD2 LEU A  54      14.552  -6.317   3.615  1.00 95.79           H
ATOM    552 2HD2 LEU A  54      16.148  -5.608   3.958  1.00 95.79           H
ATOM    553 3HD2 LEU A  54      15.721  -7.203   4.623  1.00 95.79           H
ATOM    554  HN  LEU A  54      15.925  -2.995   6.685  1.00 95.79           H
ATOM    555  N   TYR A  55      14.217  -0.984   5.032  1.00 95.00           N
ATOM    556  CA  TYR A  55      13.515   0.221   4.626  1.00 95.00           C
ATOM    557  C   TYR A  55      14.397   1.095   3.732  1.00 95.00           C
ATOM    558  O   TYR A  55      13.908   1.721   2.793  1.00 95.00           O
ATOM    559  HA  TYR A  55      12.628  -0.078   4.067  1.00 95.00           H
ATOM    560  CB  TYR A  55      13.204   0.983   5.916  1.00 95.00           C
ATOM    561 1HB  TYR A  55      14.098   1.001   6.540  1.00 95.00           H
ATOM    562 2HB  TYR A  55      12.968   2.017   5.668  1.00 95.00           H
ATOM    563  CG  TYR A  55      12.048   0.391   6.725  1.00 95.00           C
ATOM    564  CD1 TYR A  55      11.364  -0.709   6.247  1.00 95.00           C
ATOM    565  HD1 TYR A  55      11.647  -1.155   5.294  1.00 95.00           H
ATOM    566  CD2 TYR A  55      11.689   0.957   7.931  1.00 95.00           C
ATOM    567  HD2 TYR A  55      12.229   1.825   8.308  1.00 95.00           H
ATOM    568  CE1 TYR A  55      10.276  -1.266   7.008  1.00 95.00           C
ATOM    569  HE1 TYR A  55       9.727  -2.134   6.643  1.00 95.00           H
ATOM    570  CE2 TYR A  55      10.601   0.400   8.692  1.00 95.00           C
ATOM    571  HE2 TYR A  55      10.307   0.836   9.647  1.00 95.00           H
ATOM    572  CZ  TYR A  55       9.948  -0.684   8.193  1.00 95.00           C
ATOM    573  OH  TYR A  55       8.920  -1.210   8.912  1.00 95.00           O
ATOM    574  HH  TYR A  55       8.505  -1.970   8.410  1.00 95.00           H
ATOM    575  HN  TYR A  55      14.388  -1.063   6.014  1.00 95.00           H
ATOM    576  N   TRP A  56      15.682   1.110   4.056  1.00 96.15           N
ATOM    577  CA  TRP A  56      16.650   1.829   3.245  1.00 96.15           C
ATOM    578  C   TRP A  56      16.724   1.144   1.879  1.00 96.15           C
ATOM    579  O   TRP A  56      16.748   1.811   0.846  1.00 96.15           O
ATOM    580  HA  TRP A  56      16.293   2.853   3.130  1.00 96.15           H
ATOM    581  CB  TRP A  56      18.006   1.907   3.950  1.00 96.15           C
ATOM    582 1HB  TRP A  56      18.132   1.020   4.571  1.00 96.15           H
ATOM    583 2HB  TRP A  56      18.796   1.885   3.199  1.00 96.15           H
ATOM    584  CG  TRP A  56      18.184   3.151   4.821  1.00 96.15           C
ATOM    585  CD1 TRP A  56      18.293   3.216   6.155  1.00 96.15           C
ATOM    586  HD1 TRP A  56      18.266   2.349   6.816  1.00 96.15           H
ATOM    587  CD2 TRP A  56      18.270   4.517   4.363  1.00 96.15           C
ATOM    588  NE1 TRP A  56      18.442   4.517   6.588  1.00 96.15           N
ATOM    589  HE1 TRP A  56      18.542   4.818   7.537  1.00 96.15           H
ATOM    590  CE2 TRP A  56      18.428   5.334   5.464  1.00 96.15           C
ATOM    591  CE3 TRP A  56      18.217   5.044   3.060  1.00 96.15           C
ATOM    592  HE3 TRP A  56      18.094   4.420   2.175  1.00 96.15           H
ATOM    593  CZ2 TRP A  56      18.545   6.726   5.375  1.00 96.15           C
ATOM    594  HZ2 TRP A  56      18.669   7.350   6.260  1.00 96.15           H
ATOM    595  CZ3 TRP A  56      18.336   6.437   2.988  1.00 96.15           C
ATOM    596  HZ3 TRP A  56      18.301   6.899   2.001  1.00 96.15           H
ATOM    597  CH2 TRP A  56      18.495   7.274   4.087  1.00 96.15           C
ATOM    598  HH2 TRP A  56      18.580   8.351   3.947  1.00 96.15           H
ATOM    599  HN  TRP A  56      16.063   0.644   4.854  1.00 96.15           H
ATOM    600  N   LEU A  57      16.758  -0.180   1.918  1.00 96.41           N
ATOM    601  CA  LEU A  57      16.863  -0.963   0.698  1.00 96.41           C
ATOM    602  C   LEU A  57      15.634  -0.702  -0.176  1.00 96.41           C
ATOM    603  O   LEU A  57      15.764  -0.424  -1.367  1.00 96.41           O
ATOM    604  HA  LEU A  57      17.747  -0.617   0.163  1.00 96.41           H
ATOM    605  CB  LEU A  57      17.082  -2.441   1.027  1.00 96.41           C
ATOM    606 1HB  LEU A  57      17.950  -2.523   1.680  1.00 96.41           H
ATOM    607 2HB  LEU A  57      16.221  -2.798   1.593  1.00 96.41           H
ATOM    608  CG  LEU A  57      17.290  -3.370  -0.171  1.00 96.41           C
ATOM    609  HG  LEU A  57      17.745  -2.793  -0.976  1.00 96.41           H
ATOM    610  CD1 LEU A  57      18.258  -4.503   0.176  1.00 96.41           C
ATOM    611 1HD1 LEU A  57      19.222  -4.082   0.464  1.00 96.41           H
ATOM    612 2HD1 LEU A  57      17.854  -5.085   1.005  1.00 96.41           H
ATOM    613 3HD1 LEU A  57      18.388  -5.148  -0.692  1.00 96.41           H
ATOM    614  CD2 LEU A  57      15.953  -3.899  -0.694  1.00 96.41           C
ATOM    615 1HD2 LEU A  57      15.448  -4.455   0.096  1.00 96.41           H
ATOM    616 2HD2 LEU A  57      15.328  -3.062  -1.006  1.00 96.41           H
ATOM    617 3HD2 LEU A  57      16.130  -4.557  -1.545  1.00 96.41           H
ATOM    618  HN  LEU A  57      16.716  -0.716   2.762  1.00 96.41           H
ATOM    619  N   VAL A  58      14.471  -0.801   0.449  1.00 95.70           N
ATOM    620  CA  VAL A  58      13.218  -0.638  -0.269  1.00 95.70           C
ATOM    621  C   VAL A  58      13.158   0.770  -0.866  1.00 95.70           C
ATOM    622  O   VAL A  58      12.756   0.943  -2.016  1.00 95.70           O
ATOM    623  HA  VAL A  58      13.208  -1.364  -1.082  1.00 95.70           H
ATOM    624  CB  VAL A  58      12.040  -0.945   0.656  1.00 95.70           C
ATOM    625  HB  VAL A  58      12.143  -0.326   1.548  1.00 95.70           H
ATOM    626  CG1 VAL A  58      10.710  -0.589  -0.012  1.00 95.70           C
ATOM    627 1HG1 VAL A  58      10.698   0.474  -0.252  1.00 95.70           H
ATOM    628 2HG1 VAL A  58      10.597  -1.170  -0.927  1.00 95.70           H
ATOM    629 3HG1 VAL A  58       9.889  -0.818   0.668  1.00 95.70           H
ATOM    630  CG2 VAL A  58      12.057  -2.410   1.097  1.00 95.70           C
ATOM    631 1HG2 VAL A  58      11.990  -3.054   0.220  1.00 95.70           H
ATOM    632 2HG2 VAL A  58      12.984  -2.619   1.631  1.00 95.70           H
ATOM    633 3HG2 VAL A  58      11.208  -2.602   1.754  1.00 95.70           H
ATOM    634  HN  VAL A  58      14.375  -0.989   1.427  1.00 95.70           H
ATOM    635  N   PHE A  59      13.564   1.739  -0.059  1.00 97.03           N
ATOM    636  CA  PHE A  59      13.562   3.125  -0.493  1.00 97.03           C
ATOM    637  C   PHE A  59      14.377   3.299  -1.776  1.00 97.03           C
ATOM    638  O   PHE A  59      13.884   3.848  -2.760  1.00 97.03           O
ATOM    639  HA  PHE A  59      12.525   3.403  -0.683  1.00 97.03           H
ATOM    640  CB  PHE A  59      14.210   3.945   0.624  1.00 97.03           C
ATOM    641 1HB  PHE A  59      13.578   3.897   1.510  1.00 97.03           H
ATOM    642 2HB  PHE A  59      15.164   3.488   0.888  1.00 97.03           H
ATOM    643  CG  PHE A  59      14.447   5.412   0.262  1.00 97.03           C
ATOM    644  CD1 PHE A  59      15.713   5.906   0.216  1.00 97.03           C
ATOM    645  HD1 PHE A  59      16.560   5.256   0.437  1.00 97.03           H
ATOM    646  CD2 PHE A  59      13.390   6.223  -0.014  1.00 97.03           C
ATOM    647  HD2 PHE A  59      12.375   5.828   0.023  1.00 97.03           H
ATOM    648  CE1 PHE A  59      15.933   7.268  -0.120  1.00 97.03           C
ATOM    649  HE1 PHE A  59      16.948   7.664  -0.157  1.00 97.03           H
ATOM    650  CE2 PHE A  59      13.610   7.586  -0.350  1.00 97.03           C
ATOM    651  HE2 PHE A  59      12.763   8.236  -0.571  1.00 97.03           H
ATOM    652  CZ  PHE A  59      14.876   8.079  -0.396  1.00 97.03           C
ATOM    653  HZ  PHE A  59      15.045   9.125  -0.654  1.00 97.03           H
ATOM    654  HN  PHE A  59      13.888   1.589   0.875  1.00 97.03           H
ATOM    655  N   ILE A  60      15.611   2.819  -1.725  1.00 97.01           N
ATOM    656  CA  ILE A  60      16.551   3.053  -2.808  1.00 97.01           C
ATOM    657  C   ILE A  60      16.015   2.410  -4.089  1.00 97.01           C
ATOM    658  O   ILE A  60      15.923   3.066  -5.126  1.00 97.01           O
ATOM    659  HA  ILE A  60      16.611   4.130  -2.962  1.00 97.01           H
ATOM    660  CB  ILE A  60      17.949   2.572  -2.418  1.00 97.01           C
ATOM    661  HB  ILE A  60      17.865   1.558  -2.025  1.00 97.01           H
ATOM    662  CG1 ILE A  60      18.537   3.440  -1.304  1.00 97.01           C
ATOM    663 1HG1 ILE A  60      18.793   4.423  -1.701  1.00 97.01           H
ATOM    664 2HG1 ILE A  60      17.789   3.596  -0.526  1.00 97.01           H
ATOM    665  CG2 ILE A  60      18.868   2.507  -3.640  1.00 97.01           C
ATOM    666 1HG2 ILE A  60      18.452   1.815  -4.371  1.00 97.01           H
ATOM    667 2HG2 ILE A  60      18.951   3.499  -4.084  1.00 97.01           H
ATOM    668 3HG2 ILE A  60      19.856   2.162  -3.334  1.00 97.01           H
ATOM    669  CD1 ILE A  60      19.782   2.788  -0.699  1.00 97.01           C
ATOM    670 1HD1 ILE A  60      19.516   1.817  -0.281  1.00 97.01           H
ATOM    671 2HD1 ILE A  60      20.536   2.657  -1.474  1.00 97.01           H
ATOM    672 3HD1 ILE A  60      20.179   3.426   0.090  1.00 97.01           H
ATOM    673  HN  ILE A  60      15.971   2.282  -0.962  1.00 97.01           H
ATOM    674  N   VAL A  61      15.674   1.135  -3.976  1.00 95.33           N
ATOM    675  CA  VAL A  61      15.282   0.359  -5.140  1.00 95.33           C
ATOM    676  C   VAL A  61      13.982   0.928  -5.713  1.00 95.33           C
ATOM    677  O   VAL A  61      13.841   1.062  -6.927  1.00 95.33           O
ATOM    678  HA  VAL A  61      16.069   0.463  -5.886  1.00 95.33           H
ATOM    679  CB  VAL A  61      15.173  -1.122  -4.769  1.00 95.33           C
ATOM    680  HB  VAL A  61      14.460  -1.211  -3.950  1.00 95.33           H
ATOM    681  CG1 VAL A  61      14.642  -1.944  -5.946  1.00 95.33           C
ATOM    682 1HG1 VAL A  61      13.653  -1.580  -6.226  1.00 95.33           H
ATOM    683 2HG1 VAL A  61      15.319  -1.844  -6.794  1.00 95.33           H
ATOM    684 3HG1 VAL A  61      14.575  -2.992  -5.655  1.00 95.33           H
ATOM    685  CG2 VAL A  61      16.518  -1.665  -4.284  1.00 95.33           C
ATOM    686 1HG2 VAL A  61      17.261  -1.556  -5.074  1.00 95.33           H
ATOM    687 2HG2 VAL A  61      16.839  -1.108  -3.404  1.00 95.33           H
ATOM    688 3HG2 VAL A  61      16.413  -2.719  -4.027  1.00 95.33           H
ATOM    689  HN  VAL A  61      15.664   0.633  -3.111  1.00 95.33           H
ATOM    690  N   GLY A  62      13.066   1.249  -4.811  1.00 95.77           N
ATOM    691  CA  GLY A  62      11.755   1.728  -5.214  1.00 95.77           C
ATOM    692  C   GLY A  62      11.854   3.101  -5.882  1.00 95.77           C
ATOM    693  O   GLY A  62      11.189   3.357  -6.884  1.00 95.77           O
ATOM    694 1HA  GLY A  62      11.299   1.017  -5.902  1.00 95.77           H
ATOM    695 2HA  GLY A  62      11.103   1.790  -4.342  1.00 95.77           H
ATOM    696  HN  GLY A  62      13.208   1.187  -3.823  1.00 95.77           H
ATOM    697  N   ALA A  63      12.690   3.948  -5.300  1.00 96.21           N
ATOM    698  CA  ALA A  63      12.834   5.310  -5.786  1.00 96.21           C
ATOM    699  C   ALA A  63      13.371   5.281  -7.218  1.00 96.21           C
ATOM    700  O   ALA A  63      12.868   5.992  -8.087  1.00 96.21           O
ATOM    701  HA  ALA A  63      11.846   5.769  -5.786  1.00 96.21           H
ATOM    702  CB  ALA A  63      13.743   6.096  -4.839  1.00 96.21           C
ATOM    703 1HB  ALA A  63      13.303   6.111  -3.842  1.00 96.21           H
ATOM    704 2HB  ALA A  63      14.723   5.620  -4.796  1.00 96.21           H
ATOM    705 3HB  ALA A  63      13.851   7.118  -5.204  1.00 96.21           H
ATOM    706  HN  ALA A  63      13.261   3.718  -4.512  1.00 96.21           H
ATOM    707  N   LEU A  64      14.385   4.453  -7.420  1.00 94.67           N
ATOM    708  CA  LEU A  64      15.004   4.333  -8.729  1.00 94.67           C
ATOM    709  C   LEU A  64      13.979   3.786  -9.725  1.00 94.67           C
ATOM    710  O   LEU A  64      13.831   4.318 -10.824  1.00 94.67           O
ATOM    711  HA  LEU A  64      15.293   5.334  -9.047  1.00 94.67           H
ATOM    712  CB  LEU A  64      16.283   3.498  -8.642  1.00 94.67           C
ATOM    713 1HB  LEU A  64      16.044   2.552  -8.156  1.00 94.67           H
ATOM    714 2HB  LEU A  64      16.609   3.262  -9.656  1.00 94.67           H
ATOM    715  CG  LEU A  64      17.454   4.141  -7.896  1.00 94.67           C
ATOM    716  HG  LEU A  64      17.106   4.440  -6.908  1.00 94.67           H
ATOM    717  CD1 LEU A  64      18.590   3.137  -7.691  1.00 94.67           C
ATOM    718 1HD1 LEU A  64      18.227   2.291  -7.108  1.00 94.67           H
ATOM    719 2HD1 LEU A  64      18.944   2.785  -8.660  1.00 94.67           H
ATOM    720 3HD1 LEU A  64      19.410   3.620  -7.158  1.00 94.67           H
ATOM    721  CD2 LEU A  64      17.930   5.407  -8.611  1.00 94.67           C
ATOM    722 1HD2 LEU A  64      18.255   5.155  -9.620  1.00 94.67           H
ATOM    723 2HD2 LEU A  64      17.112   6.125  -8.661  1.00 94.67           H
ATOM    724 3HD2 LEU A  64      18.763   5.844  -8.059  1.00 94.67           H
ATOM    725  HN  LEU A  64      14.782   3.872  -6.710  1.00 94.67           H
ATOM    726  N   GLY A  65      13.298   2.730  -9.304  1.00 92.81           N
ATOM    727  CA  GLY A  65      12.401   2.014 -10.196  1.00 92.81           C
ATOM    728  C   GLY A  65      11.264   2.920 -10.672  1.00 92.81           C
ATOM    729  O   GLY A  65      11.017   3.034 -11.872  1.00 92.81           O
ATOM    730 1HA  GLY A  65      12.958   1.641 -11.055  1.00 92.81           H
ATOM    731 2HA  GLY A  65      11.988   1.146  -9.682  1.00 92.81           H
ATOM    732  HN  GLY A  65      13.352   2.364  -8.375  1.00 92.81           H
ATOM    733  N   ASN A  66      10.601   3.542  -9.708  1.00 94.19           N
ATOM    734  CA  ASN A  66       9.399   4.305  -9.997  1.00 94.19           C
ATOM    735  C   ASN A  66       9.780   5.582 -10.749  1.00 94.19           C
ATOM    736  O   ASN A  66       9.031   6.049 -11.605  1.00 94.19           O
ATOM    737  HA  ASN A  66       8.775   3.641 -10.594  1.00 94.19           H
ATOM    738  CB  ASN A  66       8.681   4.711  -8.709  1.00 94.19           C
ATOM    739 1HB  ASN A  66       9.405   5.095  -7.990  1.00 94.19           H
ATOM    740 2HB  ASN A  66       7.980   5.520  -8.918  1.00 94.19           H
ATOM    741  CG  ASN A  66       7.931   3.524  -8.102  1.00 94.19           C
ATOM    742  OD1 ASN A  66       6.992   2.993  -8.671  1.00 94.19           O
ATOM    743  ND2 ASN A  66       8.398   3.138  -6.917  1.00 94.19           N
ATOM    744 1HD2 ASN A  66       9.173   3.617  -6.505  1.00 94.19           H
ATOM    745 2HD2 ASN A  66       7.973   2.369  -6.439  1.00 94.19           H
ATOM    746  HN  ASN A  66      10.872   3.529  -8.745  1.00 94.19           H
ATOM    747  N   SER A  67      10.944   6.110 -10.401  1.00 92.94           N
ATOM    748  CA  SER A  67      11.460   7.292 -11.071  1.00 92.94           C
ATOM    749  C   SER A  67      11.682   6.997 -12.556  1.00 92.94           C
ATOM    750  O   SER A  67      11.437   7.852 -13.405  1.00 92.94           O
ATOM    751  HA  SER A  67      10.692   8.055 -10.943  1.00 92.94           H
ATOM    752  CB  SER A  67      12.763   7.768 -10.424  1.00 92.94           C
ATOM    753 1HB  SER A  67      13.506   6.972 -10.478  1.00 92.94           H
ATOM    754 2HB  SER A  67      13.159   8.613 -10.987  1.00 92.94           H
ATOM    755  OG  SER A  67      12.575   8.150  -9.064  1.00 92.94           O
ATOM    756  HG  SER A  67      13.049   7.509  -8.460  1.00 92.94           H
ATOM    757  HN  SER A  67      11.530   5.745  -9.677  1.00 92.94           H
ATOM    758  N   LEU A  68      12.142   5.784 -12.823  1.00 90.04           N
ATOM    759  CA  LEU A  68      12.382   5.359 -14.192  1.00 90.04           C
ATOM    760  C   LEU A  68      11.052   5.314 -14.947  1.00 90.04           C
ATOM    761  O   LEU A  68      10.985   5.693 -16.115  1.00 90.04           O
ATOM    762  HA  LEU A  68      13.020   6.109 -14.660  1.00 90.04           H
ATOM    763  CB  LEU A  68      13.149   4.035 -14.215  1.00 90.04           C
ATOM    764 1HB  LEU A  68      14.084   4.170 -13.671  1.00 90.04           H
ATOM    765 2HB  LEU A  68      12.567   3.292 -13.670  1.00 90.04           H
ATOM    766  CG  LEU A  68      13.473   3.473 -15.600  1.00 90.04           C
ATOM    767  HG  LEU A  68      12.544   3.404 -16.167  1.00 90.04           H
ATOM    768  CD1 LEU A  68      14.403   4.413 -16.370  1.00 90.04           C
ATOM    769 1HD1 LEU A  68      13.921   5.383 -16.491  1.00 90.04           H
ATOM    770 2HD1 LEU A  68      15.334   4.537 -15.816  1.00 90.04           H
ATOM    771 3HD1 LEU A  68      14.618   3.989 -17.351  1.00 90.04           H
ATOM    772  CD2 LEU A  68      14.046   2.058 -15.497  1.00 90.04           C
ATOM    773 1HD2 LEU A  68      14.961   2.078 -14.905  1.00 90.04           H
ATOM    774 2HD2 LEU A  68      13.317   1.405 -15.017  1.00 90.04           H
ATOM    775 3HD2 LEU A  68      14.268   1.682 -16.496  1.00 90.04           H
ATOM    776  HN  LEU A  68      12.351   5.099 -12.125  1.00 90.04           H
ATOM    777  N   VAL A  69      10.028   4.846 -14.249  1.00 89.24           N
ATOM    778  CA  VAL A  69       8.712   4.713 -14.850  1.00 89.24           C
ATOM    779  C   VAL A  69       8.234   6.085 -15.331  1.00 89.24           C
ATOM    780  O   VAL A  69       7.757   6.221 -16.456  1.00 89.24           O
ATOM    781  HA  VAL A  69       8.809   4.054 -15.713  1.00 89.24           H
ATOM    782  CB  VAL A  69       7.747   4.058 -13.859  1.00 89.24           C
ATOM    783  HB  VAL A  69       7.789   4.622 -12.928  1.00 89.24           H
ATOM    784  CG1 VAL A  69       6.309   4.112 -14.377  1.00 89.24           C
ATOM    785 1HG1 VAL A  69       6.012   5.151 -14.518  1.00 89.24           H
ATOM    786 2HG1 VAL A  69       6.245   3.583 -15.328  1.00 89.24           H
ATOM    787 3HG1 VAL A  69       5.644   3.639 -13.654  1.00 89.24           H
ATOM    788  CG2 VAL A  69       8.168   2.618 -13.556  1.00 89.24           C
ATOM    789 1HG2 VAL A  69       8.168   2.038 -14.478  1.00 89.24           H
ATOM    790 2HG2 VAL A  69       9.168   2.615 -13.124  1.00 89.24           H
ATOM    791 3HG2 VAL A  69       7.465   2.176 -12.849  1.00 89.24           H
ATOM    792  HN  VAL A  69      10.086   4.561 -13.293  1.00 89.24           H
ATOM    793  N   ILE A  70       8.380   7.067 -14.454  1.00 90.28           N
ATOM    794  CA  ILE A  70       7.913   8.411 -14.750  1.00 90.28           C
ATOM    795  C   ILE A  70       8.688   8.962 -15.949  1.00 90.28           C
ATOM    796  O   ILE A  70       8.104   9.577 -16.840  1.00 90.28           O
ATOM    797  HA  ILE A  70       6.860   8.338 -15.023  1.00 90.28           H
ATOM    798  CB  ILE A  70       7.997   9.295 -13.504  1.00 90.28           C
ATOM    799  HB  ILE A  70       9.011   9.232 -13.109  1.00 90.28           H
ATOM    800  CG1 ILE A  70       7.054   8.791 -12.410  1.00 90.28           C
ATOM    801 1HG1 ILE A  70       6.026   8.820 -12.769  1.00 90.28           H
ATOM    802 2HG1 ILE A  70       7.281   7.750 -12.180  1.00 90.28           H
ATOM    803  CG2 ILE A  70       7.738  10.761 -13.853  1.00 90.28           C
ATOM    804 1HG2 ILE A  70       8.483  11.101 -14.573  1.00 90.28           H
ATOM    805 2HG2 ILE A  70       6.743  10.861 -14.286  1.00 90.28           H
ATOM    806 3HG2 ILE A  70       7.804  11.367 -12.950  1.00 90.28           H
ATOM    807  CD1 ILE A  70       7.182   9.639 -11.143  1.00 90.28           C
ATOM    808 1HD1 ILE A  70       8.206   9.587 -10.772  1.00 90.28           H
ATOM    809 2HD1 ILE A  70       6.930  10.674 -11.372  1.00 90.28           H
ATOM    810 3HD1 ILE A  70       6.501   9.259 -10.381  1.00 90.28           H
ATOM    811  HN  ILE A  70       8.807   6.957 -13.556  1.00 90.28           H
ATOM    812  N   LEU A  71       9.991   8.723 -15.931  1.00 88.34           N
ATOM    813  CA  LEU A  71      10.866   9.272 -16.953  1.00 88.34           C
ATOM    814  C   LEU A  71      10.458   8.718 -18.319  1.00 88.34           C
ATOM    815  O   LEU A  71      10.362   9.465 -19.292  1.00 88.34           O
ATOM    816  HA  LEU A  71      10.721  10.353 -16.961  1.00 88.34           H
ATOM    817  CB  LEU A  71      12.332   9.015 -16.597  1.00 88.34           C
ATOM    818 1HB  LEU A  71      12.513   9.392 -15.591  1.00 88.34           H
ATOM    819 2HB  LEU A  71      12.494   7.937 -16.568  1.00 88.34           H
ATOM    820  CG  LEU A  71      13.369   9.633 -17.537  1.00 88.34           C
ATOM    821  HG  LEU A  71      12.951  10.551 -17.950  1.00 88.34           H
ATOM    822  CD1 LEU A  71      14.639  10.017 -16.776  1.00 88.34           C
ATOM    823 1HD1 LEU A  71      14.393  10.743 -16.001  1.00 88.34           H
ATOM    824 2HD1 LEU A  71      15.070   9.128 -16.317  1.00 88.34           H
ATOM    825 3HD1 LEU A  71      15.359  10.454 -17.468  1.00 88.34           H
ATOM    826  CD2 LEU A  71      13.665   8.703 -18.715  1.00 88.34           C
ATOM    827 1HD2 LEU A  71      14.054   7.756 -18.341  1.00 88.34           H
ATOM    828 2HD2 LEU A  71      12.748   8.523 -19.276  1.00 88.34           H
ATOM    829 3HD2 LEU A  71      14.405   9.167 -19.367  1.00 88.34           H
ATOM    830  HN  LEU A  71      10.448   8.167 -15.237  1.00 88.34           H
ATOM    831  N   VAL A  72      10.230   7.413 -18.349  1.00 83.95           N
ATOM    832  CA  VAL A  72       9.876   6.744 -19.589  1.00 83.95           C
ATOM    833  C   VAL A  72       8.556   7.312 -20.112  1.00 83.95           C
ATOM    834  O   VAL A  72       8.381   7.476 -21.319  1.00 83.95           O
ATOM    835  HA  VAL A  72      10.662   6.958 -20.314  1.00 83.95           H
ATOM    836  CB  VAL A  72       9.831   5.230 -19.372  1.00 83.95           C
ATOM    837  HB  VAL A  72       9.177   5.032 -18.523  1.00 83.95           H
ATOM    838  CG1 VAL A  72       9.245   4.518 -20.593  1.00 83.95           C
ATOM    839 1HG1 VAL A  72       8.231   4.876 -20.770  1.00 83.95           H
ATOM    840 2HG1 VAL A  72       9.862   4.728 -21.467  1.00 83.95           H
ATOM    841 3HG1 VAL A  72       9.225   3.444 -20.412  1.00 83.95           H
ATOM    842  CG2 VAL A  72      11.219   4.683 -19.032  1.00 83.95           C
ATOM    843 1HG2 VAL A  72      11.905   4.898 -19.852  1.00 83.95           H
ATOM    844 2HG2 VAL A  72      11.583   5.156 -18.120  1.00 83.95           H
ATOM    845 3HG2 VAL A  72      11.159   3.605 -18.883  1.00 83.95           H
ATOM    846  HN  VAL A  72      10.283   6.818 -17.548  1.00 83.95           H
ATOM    847  N   TYR A  73       7.660   7.598 -19.178  1.00 83.82           N
ATOM    848  CA  TYR A  73       6.337   8.081 -19.534  1.00 83.82           C
ATOM    849  C   TYR A  73       6.418   9.437 -20.238  1.00 83.82           C
ATOM    850  O   TYR A  73       5.663   9.702 -21.172  1.00 83.82           O
ATOM    851  HA  TYR A  73       5.884   7.355 -20.210  1.00 83.82           H
ATOM    852  CB  TYR A  73       5.581   8.249 -18.214  1.00 83.82           C
ATOM    853 1HB  TYR A  73       5.535   7.285 -17.708  1.00 83.82           H
ATOM    854 2HB  TYR A  73       6.144   8.922 -17.568  1.00 83.82           H
ATOM    855  CG  TYR A  73       4.160   8.792 -18.376  1.00 83.82           C
ATOM    856  CD1 TYR A  73       3.929  10.151 -18.317  1.00 83.82           C
ATOM    857  HD1 TYR A  73       4.760  10.838 -18.155  1.00 83.82           H
ATOM    858  CD2 TYR A  73       3.108   7.922 -18.581  1.00 83.82           C
ATOM    859  HD2 TYR A  73       3.290   6.848 -18.627  1.00 83.82           H
ATOM    860  CE1 TYR A  73       2.591  10.662 -18.469  1.00 83.82           C
ATOM    861  HE1 TYR A  73       2.395  11.733 -18.424  1.00 83.82           H
ATOM    862  CE2 TYR A  73       1.770   8.432 -18.733  1.00 83.82           C
ATOM    863  HE2 TYR A  73       0.931   7.756 -18.895  1.00 83.82           H
ATOM    864  CZ  TYR A  73       1.578   9.777 -18.669  1.00 83.82           C
ATOM    865  OH  TYR A  73       0.315  10.260 -18.813  1.00 83.82           O
ATOM    866  HH  TYR A  73      -0.316   9.511 -19.017  1.00 83.82           H
ATOM    867  HN  TYR A  73       7.827   7.505 -18.197  1.00 83.82           H
ATOM    868  N   TRP A  74       7.341  10.260 -19.762  1.00 84.30           N
ATOM    869  CA  TRP A  74       7.472  11.614 -20.274  1.00 84.30           C
ATOM    870  C   TRP A  74       8.114  11.536 -21.660  1.00 84.30           C
ATOM    871  O   TRP A  74       7.599  12.108 -22.619  1.00 84.30           O
ATOM    872  HA  TRP A  74       6.471  12.039 -20.350  1.00 84.30           H
ATOM    873  CB  TRP A  74       8.257  12.494 -19.300  1.00 84.30           C
ATOM    874 1HB  TRP A  74       8.990  11.878 -18.778  1.00 84.30           H
ATOM    875 2HB  TRP A  74       8.814  13.239 -19.868  1.00 84.30           H
ATOM    876  CG  TRP A  74       7.385  13.209 -18.266  1.00 84.30           C
ATOM    877  CD1 TRP A  74       6.110  12.953 -17.943  1.00 84.30           C
ATOM    878  HD1 TRP A  74       5.508  12.167 -18.398  1.00 84.30           H
ATOM    879  CD2 TRP A  74       7.779  14.316 -17.427  1.00 84.30           C
ATOM    880  NE1 TRP A  74       5.655  13.810 -16.961  1.00 84.30           N
ATOM    881  HE1 TRP A  74       4.741  13.815 -16.557  1.00 84.30           H
ATOM    882  CE2 TRP A  74       6.702  14.665 -16.637  1.00 84.30           C
ATOM    883  CE3 TRP A  74       9.005  14.999 -17.337  1.00 84.30           C
ATOM    884  HE3 TRP A  74       9.870  14.742 -17.949  1.00 84.30           H
ATOM    885  CZ2 TRP A  74       6.743  15.707 -15.703  1.00 84.30           C
ATOM    886  HZ2 TRP A  74       5.878  15.963 -15.091  1.00 84.30           H
ATOM    887  CZ3 TRP A  74       9.029  16.037 -16.399  1.00 84.30           C
ATOM    888  HZ3 TRP A  74       9.956  16.600 -16.290  1.00 84.30           H
ATOM    889  CH2 TRP A  74       7.953  16.401 -15.597  1.00 84.30           C
ATOM    890  HH2 TRP A  74       8.052  17.224 -14.889  1.00 84.30           H
ATOM    891  HN  TRP A  74       7.991  10.015 -19.043  1.00 84.30           H
ATOM    892  N   TYR A  75       9.229  10.822 -21.722  1.00 78.34           N
ATOM    893  CA  TYR A  75      10.071  10.851 -22.905  1.00 78.34           C
ATOM    894  C   TYR A  75       9.528   9.915 -23.987  1.00 78.34           C
ATOM    895  O   TYR A  75       9.964   9.970 -25.136  1.00 78.34           O
ATOM    896  HA  TYR A  75      10.078  11.871 -23.288  1.00 78.34           H
ATOM    897  CB  TYR A  75      11.445  10.350 -22.457  1.00 78.34           C
ATOM    898 1HB  TYR A  75      11.310   9.508 -21.778  1.00 78.34           H
ATOM    899 2HB  TYR A  75      11.985   9.975 -23.326  1.00 78.34           H
ATOM    900  CG  TYR A  75      12.300  11.414 -21.764  1.00 78.34           C
ATOM    901  CD1 TYR A  75      12.975  12.353 -22.516  1.00 78.34           C
ATOM    902  HD1 TYR A  75      12.900  12.338 -23.603  1.00 78.34           H
ATOM    903  CD2 TYR A  75      12.395  11.433 -20.387  1.00 78.34           C
ATOM    904  HD2 TYR A  75      11.861  10.691 -19.794  1.00 78.34           H
ATOM    905  CE1 TYR A  75      13.779  13.354 -21.864  1.00 78.34           C
ATOM    906  HE1 TYR A  75      14.318  14.102 -22.445  1.00 78.34           H
ATOM    907  CE2 TYR A  75      13.199  12.434 -19.735  1.00 78.34           C
ATOM    908  HE2 TYR A  75      13.283  12.461 -18.649  1.00 78.34           H
ATOM    909  CZ  TYR A  75      13.851  13.345 -20.506  1.00 78.34           C
ATOM    910  OH  TYR A  75      14.610  14.291 -19.890  1.00 78.34           O
ATOM    911  HH  TYR A  75      15.033  14.888 -20.572  1.00 78.34           H
ATOM    912  HN  TYR A  75       9.558  10.234 -20.983  1.00 78.34           H
ATOM    913  N   CYS A  76       8.586   9.077 -23.581  1.00 71.40           N
ATOM    914  CA  CYS A  76       7.888   8.221 -24.526  1.00 71.40           C
ATOM    915  C   CYS A  76       7.019   9.104 -25.423  1.00 71.40           C
ATOM    916  O   CYS A  76       6.088   9.752 -24.948  1.00 71.40           O
ATOM    917  HA  CYS A  76       8.654   7.710 -25.110  1.00 71.40           H
ATOM    918  CB  CYS A  76       7.066   7.145 -23.813  1.00 71.40           C
ATOM    919 1HB  CYS A  76       7.717   6.525 -23.198  1.00 71.40           H
ATOM    920 2HB  CYS A  76       6.344   7.612 -23.143  1.00 71.40           H
ATOM    921  SG  CYS A  76       6.194   6.107 -25.043  1.00 71.40           S
ATOM    922  HG  CYS A  76       7.291   5.640 -25.633  1.00 71.40           H
ATOM    923  HN  CYS A  76       8.298   8.978 -22.629  1.00 71.40           H
ATOM    924  N   THR A  77       7.354   9.101 -26.705  1.00 63.17           N
ATOM    925  CA  THR A  77       6.666   9.953 -27.660  1.00 63.17           C
ATOM    926  C   THR A  77       5.345   9.313 -28.091  1.00 63.17           C
ATOM    927  O   THR A  77       4.601   9.889 -28.884  1.00 63.17           O
ATOM    928  HA  THR A  77       6.420  10.893 -27.167  1.00 63.17           H
ATOM    929  CB  THR A  77       7.619  10.222 -28.826  1.00 63.17           C
ATOM    930  HB  THR A  77       7.153  10.871 -29.568  1.00 63.17           H
ATOM    931  OG1 THR A  77       7.981   8.923 -29.285  1.00 63.17           O
ATOM    932  HG1 THR A  77       8.380   8.983 -30.200  1.00 63.17           H
ATOM    933  CG2 THR A  77       8.943  10.839 -28.369  1.00 63.17           C
ATOM    934 1HG2 THR A  77       9.442  10.158 -27.679  1.00 63.17           H
ATOM    935 2HG2 THR A  77       8.749  11.787 -27.869  1.00 63.17           H
ATOM    936 3HG2 THR A  77       9.582  11.009 -29.236  1.00 63.17           H
ATOM    937  HN  THR A  77       8.079   8.532 -27.092  1.00 63.17           H
ATOM    938  N   ARG A  78       5.093   8.130 -27.549  1.00 66.88           N
ATOM    939  CA  ARG A  78       3.888   7.393 -27.890  1.00 66.88           C
ATOM    940  C   ARG A  78       2.655   8.100 -27.325  1.00 66.88           C
ATOM    941  O   ARG A  78       2.699   8.650 -26.226  1.00 66.88           O
ATOM    942  HA  ARG A  78       3.868   7.379 -28.979  1.00 66.88           H
ATOM    943  CB  ARG A  78       3.944   5.965 -27.343  1.00 66.88           C
ATOM    944 1HB  ARG A  78       4.928   5.537 -27.532  1.00 66.88           H
ATOM    945 2HB  ARG A  78       3.805   5.980 -26.262  1.00 66.88           H
ATOM    946  CG  ARG A  78       2.869   5.088 -27.988  1.00 66.88           C
ATOM    947 1HG  ARG A  78       1.887   5.537 -27.833  1.00 66.88           H
ATOM    948 2HG  ARG A  78       3.031   5.041 -29.065  1.00 66.88           H
ATOM    949  CD  ARG A  78       2.888   3.675 -27.402  1.00 66.88           C
ATOM    950 1HD  ARG A  78       2.682   2.945 -28.184  1.00 66.88           H
ATOM    951 2HD  ARG A  78       3.879   3.450 -27.008  1.00 66.88           H
ATOM    952  NE  ARG A  78       1.879   3.560 -26.325  1.00 66.88           N
ATOM    953  HE  ARG A  78       1.145   4.239 -26.296  1.00 66.88           H
ATOM    954  CZ  ARG A  78       1.887   2.603 -25.388  1.00 66.88           C
ATOM    955  NH1 ARG A  78       2.846   1.667 -25.379  1.00 66.88           N
ATOM    956 1HH1 ARG A  78       3.563   1.680 -26.075  1.00 66.88           H
ATOM    957 2HH1 ARG A  78       2.845   0.956 -24.675  1.00 66.88           H
ATOM    958  NH2 ARG A  78       0.921   2.595 -24.459  1.00 66.88           N
ATOM    959 1HH2 ARG A  78       0.912   1.888 -23.752  1.00 66.88           H
ATOM    960 2HH2 ARG A  78       0.209   3.297 -24.473  1.00 66.88           H
ATOM    961  HN  ARG A  78       5.693   7.678 -26.890  1.00 66.88           H
ATOM    962  N   VAL A  79       1.583   8.063 -28.103  1.00 70.78           N
ATOM    963  CA  VAL A  79       0.278   8.458 -27.600  1.00 70.78           C
ATOM    964  C   VAL A  79      -0.020   7.689 -26.311  1.00 70.78           C
ATOM    965  O   VAL A  79       0.073   6.463 -26.279  1.00 70.78           O
ATOM    966  HA  VAL A  79       0.322   9.523 -27.371  1.00 70.78           H
ATOM    967  CB  VAL A  79      -0.785   8.249 -28.680  1.00 70.78           C
ATOM    968  HB  VAL A  79      -0.958   7.177 -28.776  1.00 70.78           H
ATOM    969  CG1 VAL A  79      -2.108   8.905 -28.281  1.00 70.78           C
ATOM    970 1HG1 VAL A  79      -2.465   8.466 -27.349  1.00 70.78           H
ATOM    971 2HG1 VAL A  79      -1.956   9.975 -28.143  1.00 70.78           H
ATOM    972 3HG1 VAL A  79      -2.846   8.741 -29.066  1.00 70.78           H
ATOM    973  CG2 VAL A  79      -0.301   8.770 -30.034  1.00 70.78           C
ATOM    974 1HG2 VAL A  79      -0.086   9.836 -29.957  1.00 70.78           H
ATOM    975 2HG2 VAL A  79       0.604   8.237 -30.326  1.00 70.78           H
ATOM    976 3HG2 VAL A  79      -1.075   8.609 -30.784  1.00 70.78           H
ATOM    977  HN  VAL A  79       1.596   7.772 -29.060  1.00 70.78           H
ATOM    978  N   LYS A  80      -0.372   8.442 -25.279  1.00 77.79           N
ATOM    979  CA  LYS A  80      -0.629   7.852 -23.976  1.00 77.79           C
ATOM    980  C   LYS A  80      -1.944   7.071 -24.025  1.00 77.79           C
ATOM    981  O   LYS A  80      -2.789   7.325 -24.882  1.00 77.79           O
ATOM    982  HA  LYS A  80       0.181   7.152 -23.768  1.00 77.79           H
ATOM    983  CB  LYS A  80      -0.591   8.925 -22.885  1.00 77.79           C
ATOM    984 1HB  LYS A  80      -1.482   9.549 -22.952  1.00 77.79           H
ATOM    985 2HB  LYS A  80      -0.607   8.451 -21.904  1.00 77.79           H
ATOM    986  CG  LYS A  80       0.660   9.796 -23.016  1.00 77.79           C
ATOM    987 1HG  LYS A  80       0.660  10.294 -23.986  1.00 77.79           H
ATOM    988 2HG  LYS A  80       0.645  10.577 -22.256  1.00 77.79           H
ATOM    989  CD  LYS A  80       1.931   8.956 -22.868  1.00 77.79           C
ATOM    990 1HD  LYS A  80       1.976   8.532 -21.865  1.00 77.79           H
ATOM    991 2HD  LYS A  80       1.902   8.120 -23.567  1.00 77.79           H
ATOM    992  CE  LYS A  80       3.180   9.802 -23.127  1.00 77.79           C
ATOM    993 1HE  LYS A  80       3.092  10.306 -24.089  1.00 77.79           H
ATOM    994 2HE  LYS A  80       3.264  10.578 -22.367  1.00 77.79           H
ATOM    995  NZ  LYS A  80       4.392   8.953 -23.114  1.00 77.79           N
ATOM    996 1HZ  LYS A  80       5.184   9.489 -23.452  1.00 77.79           H
ATOM    997 2HZ  LYS A  80       4.575   8.639 -22.167  1.00 77.79           H
ATOM    998 3HZ  LYS A  80       4.248   8.148 -23.715  1.00 77.79           H
ATOM    999  HN  LYS A  80      -0.481   9.435 -25.322  1.00 77.79           H
ATOM   1000  N   THR A  81      -2.075   6.137 -23.094  1.00 79.82           N
ATOM   1001  CA  THR A  81      -3.331   5.427 -22.919  1.00 79.82           C
ATOM   1002  C   THR A  81      -3.850   5.607 -21.491  1.00 79.82           C
ATOM   1003  O   THR A  81      -3.132   6.101 -20.623  1.00 79.82           O
ATOM   1004  HA  THR A  81      -4.071   5.868 -23.586  1.00 79.82           H
ATOM   1005  CB  THR A  81      -3.104   3.964 -23.303  1.00 79.82           C
ATOM   1006  HB  THR A  81      -4.048   3.420 -23.340  1.00 79.82           H
ATOM   1007  OG1 THR A  81      -2.161   3.495 -22.343  1.00 79.82           O
ATOM   1008  HG1 THR A  81      -1.233   3.737 -22.629  1.00 79.82           H
ATOM   1009  CG2 THR A  81      -2.378   3.816 -24.642  1.00 79.82           C
ATOM   1010 1HG2 THR A  81      -1.404   4.302 -24.583  1.00 79.82           H
ATOM   1011 2HG2 THR A  81      -2.970   4.282 -25.430  1.00 79.82           H
ATOM   1012 3HG2 THR A  81      -2.243   2.758 -24.867  1.00 79.82           H
ATOM   1013  HN  THR A  81      -1.345   5.865 -22.468  1.00 79.82           H
ATOM   1014  N   MET A  82      -5.094   5.197 -21.292  1.00 84.21           N
ATOM   1015  CA  MET A  82      -5.705   5.270 -19.975  1.00 84.21           C
ATOM   1016  C   MET A  82      -4.905   4.459 -18.954  1.00 84.21           C
ATOM   1017  O   MET A  82      -4.684   4.912 -17.832  1.00 84.21           O
ATOM   1018  HA  MET A  82      -5.690   6.326 -19.704  1.00 84.21           H
ATOM   1019  CB  MET A  82      -7.136   4.734 -20.046  1.00 84.21           C
ATOM   1020 1HB  MET A  82      -7.737   5.374 -20.692  1.00 84.21           H
ATOM   1021 2HB  MET A  82      -7.134   3.740 -20.494  1.00 84.21           H
ATOM   1022  CG  MET A  82      -7.767   4.671 -18.653  1.00 84.21           C
ATOM   1023 1HG  MET A  82      -7.384   3.807 -18.110  1.00 84.21           H
ATOM   1024 2HG  MET A  82      -7.491   5.555 -18.080  1.00 84.21           H
ATOM   1025  SD  MET A  82      -9.543   4.564 -18.792  1.00 84.21           S
ATOM   1026  CE  MET A  82     -10.012   5.020 -17.131  1.00 84.21           C
ATOM   1027 1HE  MET A  82      -9.579   4.312 -16.424  1.00 84.21           H
ATOM   1028 2HE  MET A  82      -9.644   6.022 -16.912  1.00 84.21           H
ATOM   1029 3HE  MET A  82     -11.098   5.004 -17.043  1.00 84.21           H
ATOM   1030  HN  MET A  82      -5.680   4.820 -22.009  1.00 84.21           H
ATOM   1031  N   THR A  83      -4.493   3.274 -19.379  1.00 83.34           N
ATOM   1032  CA  THR A  83      -3.625   2.445 -18.560  1.00 83.34           C
ATOM   1033  C   THR A  83      -2.369   3.222 -18.159  1.00 83.34           C
ATOM   1034  O   THR A  83      -1.961   3.193 -16.999  1.00 83.34           O
ATOM   1035  HA  THR A  83      -4.154   2.197 -17.640  1.00 83.34           H
ATOM   1036  CB  THR A  83      -3.323   1.163 -19.338  1.00 83.34           C
ATOM   1037  HB  THR A  83      -2.804   1.387 -20.270  1.00 83.34           H
ATOM   1038  OG1 THR A  83      -4.594   0.534 -19.478  1.00 83.34           O
ATOM   1039  HG1 THR A  83      -5.227   1.144 -19.954  1.00 83.34           H
ATOM   1040  CG2 THR A  83      -2.500   0.163 -18.523  1.00 83.34           C
ATOM   1041 1HG2 THR A  83      -3.050  -0.112 -17.623  1.00 83.34           H
ATOM   1042 2HG2 THR A  83      -1.549   0.618 -18.243  1.00 83.34           H
ATOM   1043 3HG2 THR A  83      -2.314  -0.728 -19.122  1.00 83.34           H
ATOM   1044  HN  THR A  83      -4.742   2.879 -20.264  1.00 83.34           H
ATOM   1045  N   ASP A  84      -1.793   3.900 -19.140  1.00 83.71           N
ATOM   1046  CA  ASP A  84      -0.533   4.594 -18.931  1.00 83.71           C
ATOM   1047  C   ASP A  84      -0.726   5.684 -17.875  1.00 83.71           C
ATOM   1048  O   ASP A  84       0.182   5.966 -17.095  1.00 83.71           O
ATOM   1049  HA  ASP A  84       0.169   3.824 -18.612  1.00 83.71           H
ATOM   1050  CB  ASP A  84      -0.053   5.265 -20.220  1.00 83.71           C
ATOM   1051 1HB  ASP A  84      -0.762   6.037 -20.518  1.00 83.71           H
ATOM   1052 2HB  ASP A  84       0.901   5.760 -20.043  1.00 83.71           H
ATOM   1053  CG  ASP A  84       0.098   4.241 -21.347  1.00 83.71           C
ATOM   1054  OD1 ASP A  84       0.641   3.153 -21.057  1.00 83.71           O
ATOM   1055  OD2 ASP A  84      -0.333   4.569 -22.474  1.00 83.71           O
ATOM   1056  HN  ASP A  84      -2.170   3.979 -20.063  1.00 83.71           H
ATOM   1057  N   MET A  85      -1.916   6.268 -17.884  1.00 88.50           N
ATOM   1058  CA  MET A  85      -2.237   7.326 -16.940  1.00 88.50           C
ATOM   1059  C   MET A  85      -2.249   6.796 -15.505  1.00 88.50           C
ATOM   1060  O   MET A  85      -1.723   7.439 -14.598  1.00 88.50           O
ATOM   1061  HA  MET A  85      -1.448   8.070 -17.054  1.00 88.50           H
ATOM   1062  CB  MET A  85      -3.609   7.913 -17.279  1.00 88.50           C
ATOM   1063 1HB  MET A  85      -3.621   8.241 -18.319  1.00 88.50           H
ATOM   1064 2HB  MET A  85      -4.373   7.142 -17.179  1.00 88.50           H
ATOM   1065  CG  MET A  85      -3.942   9.092 -16.363  1.00 88.50           C
ATOM   1066 1HG  MET A  85      -4.933   9.479 -16.600  1.00 88.50           H
ATOM   1067 2HG  MET A  85      -3.970   8.759 -15.325  1.00 88.50           H
ATOM   1068  SD  MET A  85      -2.722  10.380 -16.556  1.00 88.50           S
ATOM   1069  CE  MET A  85      -3.104  10.922 -18.214  1.00 88.50           C
ATOM   1070 1HE  MET A  85      -2.982  10.089 -18.906  1.00 88.50           H
ATOM   1071 2HE  MET A  85      -4.134  11.278 -18.251  1.00 88.50           H
ATOM   1072 3HE  MET A  85      -2.430  11.730 -18.496  1.00 88.50           H
ATOM   1073  HN  MET A  85      -2.651   6.030 -18.518  1.00 88.50           H
ATOM   1074  N   PHE A  86      -2.853   5.628 -15.345  1.00 89.92           N
ATOM   1075  CA  PHE A  86      -2.955   5.012 -14.033  1.00 89.92           C
ATOM   1076  C   PHE A  86      -1.585   4.537 -13.543  1.00 89.92           C
ATOM   1077  O   PHE A  86      -1.276   4.642 -12.357  1.00 89.92           O
ATOM   1078  HA  PHE A  86      -3.341   5.768 -13.349  1.00 89.92           H
ATOM   1079  CB  PHE A  86      -3.879   3.801 -14.177  1.00 89.92           C
ATOM   1080 1HB  PHE A  86      -3.494   3.155 -14.966  1.00 89.92           H
ATOM   1081 2HB  PHE A  86      -3.853   3.225 -13.252  1.00 89.92           H
ATOM   1082  CG  PHE A  86      -5.331   4.161 -14.496  1.00 89.92           C
ATOM   1083  CD1 PHE A  86      -5.902   5.254 -13.923  1.00 89.92           C
ATOM   1084  HD1 PHE A  86      -5.325   5.874 -13.236  1.00 89.92           H
ATOM   1085  CD2 PHE A  86      -6.051   3.389 -15.353  1.00 89.92           C
ATOM   1086  HD2 PHE A  86      -5.594   2.513 -15.812  1.00 89.92           H
ATOM   1087  CE1 PHE A  86      -7.250   5.589 -14.219  1.00 89.92           C
ATOM   1088  HE1 PHE A  86      -7.708   6.465 -13.759  1.00 89.92           H
ATOM   1089  CE2 PHE A  86      -7.399   3.723 -15.649  1.00 89.92           C
ATOM   1090  HE2 PHE A  86      -7.976   3.104 -16.336  1.00 89.92           H
ATOM   1091  CZ  PHE A  86      -7.970   4.816 -15.076  1.00 89.92           C
ATOM   1092  HZ  PHE A  86      -9.005   5.073 -15.303  1.00 89.92           H
ATOM   1093  HN  PHE A  86      -3.268   5.106 -16.090  1.00 89.92           H
ATOM   1094  N   LEU A  87      -0.801   4.025 -14.480  1.00 87.59           N
ATOM   1095  CA  LEU A  87       0.531   3.541 -14.160  1.00 87.59           C
ATOM   1096  C   LEU A  87       1.372   4.698 -13.618  1.00 87.59           C
ATOM   1097  O   LEU A  87       2.168   4.514 -12.698  1.00 87.59           O
ATOM   1098  HA  LEU A  87       0.427   2.793 -13.375  1.00 87.59           H
ATOM   1099  CB  LEU A  87       1.153   2.844 -15.371  1.00 87.59           C
ATOM   1100 1HB  LEU A  87       1.078   3.512 -16.229  1.00 87.59           H
ATOM   1101 2HB  LEU A  87       2.215   2.696 -15.175  1.00 87.59           H
ATOM   1102  CG  LEU A  87       0.541   1.495 -15.756  1.00 87.59           C
ATOM   1103  HG  LEU A  87      -0.524   1.642 -15.936  1.00 87.59           H
ATOM   1104  CD1 LEU A  87       1.151   0.967 -17.056  1.00 87.59           C
ATOM   1105 1HD1 LEU A  87       0.963   1.678 -17.860  1.00 87.59           H
ATOM   1106 2HD1 LEU A  87       2.226   0.840 -16.928  1.00 87.59           H
ATOM   1107 3HD1 LEU A  87       0.699   0.008 -17.306  1.00 87.59           H
ATOM   1108  CD2 LEU A  87       0.672   0.488 -14.612  1.00 87.59           C
ATOM   1109 1HD2 LEU A  87       1.726   0.339 -14.376  1.00 87.59           H
ATOM   1110 2HD2 LEU A  87       0.153   0.868 -13.732  1.00 87.59           H
ATOM   1111 3HD2 LEU A  87       0.229  -0.462 -14.911  1.00 87.59           H
ATOM   1112  HN  LEU A  87      -1.062   3.939 -15.442  1.00 87.59           H
ATOM   1113  N   LEU A  88       1.168   5.866 -14.210  1.00 89.73           N
ATOM   1114  CA  LEU A  88       1.879   7.058 -13.781  1.00 89.73           C
ATOM   1115  C   LEU A  88       1.527   7.360 -12.323  1.00 89.73           C
ATOM   1116  O   LEU A  88       2.414   7.532 -11.489  1.00 89.73           O
ATOM   1117  HA  LEU A  88       2.946   6.841 -13.841  1.00 89.73           H
ATOM   1118  CB  LEU A  88       1.600   8.221 -14.735  1.00 89.73           C
ATOM   1119 1HB  LEU A  88       2.014   7.971 -15.712  1.00 89.73           H
ATOM   1120 2HB  LEU A  88       0.521   8.311 -14.860  1.00 89.73           H
ATOM   1121  CG  LEU A  88       2.153   9.583 -14.312  1.00 89.73           C
ATOM   1122  HG  LEU A  88       1.860   9.764 -13.277  1.00 89.73           H
ATOM   1123  CD1 LEU A  88       3.682   9.592 -14.356  1.00 89.73           C
ATOM   1124 1HD1 LEU A  88       4.070   8.832 -13.679  1.00 89.73           H
ATOM   1125 2HD1 LEU A  88       4.017   9.379 -15.371  1.00 89.73           H
ATOM   1126 3HD1 LEU A  88       4.049  10.572 -14.051  1.00 89.73           H
ATOM   1127  CD2 LEU A  88       1.548  10.707 -15.156  1.00 89.73           C
ATOM   1128 1HD2 LEU A  88       1.789  10.543 -16.206  1.00 89.73           H
ATOM   1129 2HD2 LEU A  88       0.465  10.714 -15.029  1.00 89.73           H
ATOM   1130 3HD2 LEU A  88       1.958  11.664 -14.834  1.00 89.73           H
ATOM   1131  HN  LEU A  88       0.531   6.004 -14.969  1.00 89.73           H
ATOM   1132  N   ASN A  89       0.229   7.415 -12.061  1.00 93.46           N
ATOM   1133  CA  ASN A  89      -0.253   7.822 -10.752  1.00 93.46           C
ATOM   1134  C   ASN A  89       0.186   6.793  -9.708  1.00 93.46           C
ATOM   1135  O   ASN A  89       0.411   7.137  -8.549  1.00 93.46           O
ATOM   1136  HA  ASN A  89       0.185   8.805 -10.578  1.00 93.46           H
ATOM   1137  CB  ASN A  89      -1.781   7.898 -10.727  1.00 93.46           C
ATOM   1138 1HB  ASN A  89      -2.199   7.078 -11.310  1.00 93.46           H
ATOM   1139 2HB  ASN A  89      -2.138   7.777  -9.705  1.00 93.46           H
ATOM   1140  CG  ASN A  89      -2.273   9.234 -11.290  1.00 93.46           C
ATOM   1141  OD1 ASN A  89      -2.552  10.176 -10.567  1.00 93.46           O
ATOM   1142  ND2 ASN A  89      -2.362   9.262 -12.616  1.00 93.46           N
ATOM   1143 1HD2 ASN A  89      -2.116   8.454 -13.151  1.00 93.46           H
ATOM   1144 2HD2 ASN A  89      -2.674  10.092 -13.079  1.00 93.46           H
ATOM   1145  HN  ASN A  89      -0.485   7.187 -12.722  1.00 93.46           H
ATOM   1146  N   LEU A  90       0.295   5.551 -10.158  1.00 91.65           N
ATOM   1147  CA  LEU A  90       0.716   4.472  -9.280  1.00 91.65           C
ATOM   1148  C   LEU A  90       2.157   4.720  -8.831  1.00 91.65           C
ATOM   1149  O   LEU A  90       2.472   4.598  -7.648  1.00 91.65           O
ATOM   1150  HA  LEU A  90       0.071   4.495  -8.402  1.00 91.65           H
ATOM   1151  CB  LEU A  90       0.508   3.117  -9.960  1.00 91.65           C
ATOM   1152 1HB  LEU A  90      -0.452   3.136 -10.477  1.00 91.65           H
ATOM   1153 2HB  LEU A  90       1.277   2.993 -10.721  1.00 91.65           H
ATOM   1154  CG  LEU A  90       0.536   1.895  -9.040  1.00 91.65           C
ATOM   1155  HG  LEU A  90       1.339   2.031  -8.316  1.00 91.65           H
ATOM   1156  CD1 LEU A  90      -0.769   1.772  -8.251  1.00 91.65           C
ATOM   1157 1HD1 LEU A  90      -0.910   2.664  -7.641  1.00 91.65           H
ATOM   1158 2HD1 LEU A  90      -1.604   1.669  -8.943  1.00 91.65           H
ATOM   1159 3HD1 LEU A  90      -0.721   0.895  -7.605  1.00 91.65           H
ATOM   1160  CD2 LEU A  90       0.851   0.622  -9.829  1.00 91.65           C
ATOM   1161 1HD2 LEU A  90       0.086   0.469 -10.591  1.00 91.65           H
ATOM   1162 2HD2 LEU A  90       1.825   0.723 -10.308  1.00 91.65           H
ATOM   1163 3HD2 LEU A  90       0.865  -0.231  -9.152  1.00 91.65           H
ATOM   1164  HN  LEU A  90       0.101   5.279 -11.100  1.00 91.65           H
ATOM   1165  N   ALA A  91       2.995   5.062  -9.799  1.00 92.84           N
ATOM   1166  CA  ALA A  91       4.404   5.289  -9.524  1.00 92.84           C
ATOM   1167  C   ALA A  91       4.549   6.484  -8.580  1.00 92.84           C
ATOM   1168  O   ALA A  91       5.432   6.500  -7.724  1.00 92.84           O
ATOM   1169  HA  ALA A  91       4.793   4.398  -9.031  1.00 92.84           H
ATOM   1170  CB  ALA A  91       5.155   5.492 -10.841  1.00 92.84           C
ATOM   1171 1HB  ALA A  91       5.044   4.603 -11.463  1.00 92.84           H
ATOM   1172 2HB  ALA A  91       4.743   6.355 -11.365  1.00 92.84           H
ATOM   1173 3HB  ALA A  91       6.211   5.662 -10.635  1.00 92.84           H
ATOM   1174  HN  ALA A  91       2.726   5.184 -10.754  1.00 92.84           H
ATOM   1175  N   ILE A  92       3.668   7.456  -8.768  1.00 94.61           N
ATOM   1176  CA  ILE A  92       3.682   8.649  -7.939  1.00 94.61           C
ATOM   1177  C   ILE A  92       3.314   8.271  -6.503  1.00 94.61           C
ATOM   1178  O   ILE A  92       3.961   8.715  -5.555  1.00 94.61           O
ATOM   1179  HA  ILE A  92       4.701   9.038  -7.943  1.00 94.61           H
ATOM   1180  CB  ILE A  92       2.782   9.730  -8.540  1.00 94.61           C
ATOM   1181  HB  ILE A  92       1.817   9.281  -8.772  1.00 94.61           H
ATOM   1182  CG1 ILE A  92       3.362  10.257  -9.855  1.00 94.61           C
ATOM   1183 1HG1 ILE A  92       4.262  10.839  -9.652  1.00 94.61           H
ATOM   1184 2HG1 ILE A  92       3.659   9.421 -10.487  1.00 94.61           H
ATOM   1185  CG2 ILE A  92       2.528  10.855  -7.534  1.00 94.61           C
ATOM   1186 1HG2 ILE A  92       2.040  10.447  -6.649  1.00 94.61           H
ATOM   1187 2HG2 ILE A  92       3.477  11.309  -7.249  1.00 94.61           H
ATOM   1188 3HG2 ILE A  92       1.886  11.610  -7.988  1.00 94.61           H
ATOM   1189  CD1 ILE A  92       2.343  11.126 -10.594  1.00 94.61           C
ATOM   1190 1HD1 ILE A  92       1.454  10.534 -10.816  1.00 94.61           H
ATOM   1191 2HD1 ILE A  92       2.066  11.975  -9.969  1.00 94.61           H
ATOM   1192 3HD1 ILE A  92       2.780  11.487 -11.525  1.00 94.61           H
ATOM   1193  HN  ILE A  92       2.956   7.437  -9.470  1.00 94.61           H
ATOM   1194  N   ALA A  93       2.276   7.456  -6.387  1.00 95.38           N
ATOM   1195  CA  ALA A  93       1.775   7.063  -5.081  1.00 95.38           C
ATOM   1196  C   ALA A  93       2.875   6.319  -4.321  1.00 95.38           C
ATOM   1197  O   ALA A  93       3.059   6.531  -3.123  1.00 95.38           O
ATOM   1198  HA  ALA A  93       1.520   7.972  -4.536  1.00 95.38           H
ATOM   1199  CB  ALA A  93       0.511   6.219  -5.251  1.00 95.38           C
ATOM   1200 1HB  ALA A  93      -0.249   6.803  -5.771  1.00 95.38           H
ATOM   1201 2HB  ALA A  93       0.744   5.328  -5.834  1.00 95.38           H
ATOM   1202 3HB  ALA A  93       0.135   5.924  -4.271  1.00 95.38           H
ATOM   1203  HN  ALA A  93       1.781   7.067  -7.164  1.00 95.38           H
ATOM   1204  N   ASP A  94       3.576   5.461  -5.048  1.00 94.90           N
ATOM   1205  CA  ASP A  94       4.637   4.667  -4.452  1.00 94.90           C
ATOM   1206  C   ASP A  94       5.747   5.596  -3.957  1.00 94.90           C
ATOM   1207  O   ASP A  94       6.241   5.440  -2.841  1.00 94.90           O
ATOM   1208  HA  ASP A  94       4.161   4.117  -3.640  1.00 94.90           H
ATOM   1209  CB  ASP A  94       5.245   3.705  -5.474  1.00 94.90           C
ATOM   1210 1HB  ASP A  94       5.448   4.237  -6.403  1.00 94.90           H
ATOM   1211 2HB  ASP A  94       6.201   3.333  -5.104  1.00 94.90           H
ATOM   1212  CG  ASP A  94       4.306   2.529  -5.748  1.00 94.90           C
ATOM   1213  OD1 ASP A  94       3.481   2.241  -4.853  1.00 94.90           O
ATOM   1214  OD2 ASP A  94       4.433   1.945  -6.845  1.00 94.90           O
ATOM   1215  HN  ASP A  94       3.430   5.306  -6.025  1.00 94.90           H
ATOM   1216  N   LEU A  95       6.108   6.542  -4.811  1.00 96.06           N
ATOM   1217  CA  LEU A  95       7.199   7.451  -4.504  1.00 96.06           C
ATOM   1218  C   LEU A  95       6.875   8.215  -3.219  1.00 96.06           C
ATOM   1219  O   LEU A  95       7.733   8.372  -2.352  1.00 96.06           O
ATOM   1220  HA  LEU A  95       8.089   6.846  -4.331  1.00 96.06           H
ATOM   1221  CB  LEU A  95       7.494   8.358  -5.701  1.00 96.06           C
ATOM   1222 1HB  LEU A  95       6.545   8.684  -6.126  1.00 96.06           H
ATOM   1223 2HB  LEU A  95       8.004   9.250  -5.338  1.00 96.06           H
ATOM   1224  CG  LEU A  95       8.337   7.741  -6.818  1.00 96.06           C
ATOM   1225  HG  LEU A  95       7.818   6.857  -7.190  1.00 96.06           H
ATOM   1226  CD1 LEU A  95       8.481   8.708  -7.995  1.00 96.06           C
ATOM   1227 1HD1 LEU A  95       7.494   8.946  -8.392  1.00 96.06           H
ATOM   1228 2HD1 LEU A  95       8.966   9.623  -7.655  1.00 96.06           H
ATOM   1229 3HD1 LEU A  95       9.085   8.245  -8.775  1.00 96.06           H
ATOM   1230  CD2 LEU A  95       9.696   7.277  -6.288  1.00 96.06           C
ATOM   1231 1HD2 LEU A  95      10.234   8.130  -5.874  1.00 96.06           H
ATOM   1232 2HD2 LEU A  95       9.546   6.529  -5.510  1.00 96.06           H
ATOM   1233 3HD2 LEU A  95      10.275   6.843  -7.103  1.00 96.06           H
ATOM   1234  HN  LEU A  95       5.670   6.692  -5.697  1.00 96.06           H
ATOM   1235  N   LEU A  96       5.633   8.669  -3.136  1.00 95.83           N
ATOM   1236  CA  LEU A  96       5.214   9.505  -2.024  1.00 95.83           C
ATOM   1237  C   LEU A  96       5.446   8.755  -0.711  1.00 95.83           C
ATOM   1238  O   LEU A  96       5.889   9.343   0.274  1.00 95.83           O
ATOM   1239  HA  LEU A  96       5.844  10.395  -2.029  1.00 95.83           H
ATOM   1240  CB  LEU A  96       3.770   9.972  -2.218  1.00 95.83           C
ATOM   1241 1HB  LEU A  96       3.164   9.109  -2.492  1.00 95.83           H
ATOM   1242 2HB  LEU A  96       3.395  10.336  -1.262  1.00 95.83           H
ATOM   1243  CG  LEU A  96       3.554  11.065  -3.267  1.00 95.83           C
ATOM   1244  HG  LEU A  96       3.849  10.669  -4.239  1.00 95.83           H
ATOM   1245  CD1 LEU A  96       2.075  11.446  -3.365  1.00 95.83           C
ATOM   1246 1HD1 LEU A  96       1.492  10.570  -3.647  1.00 95.83           H
ATOM   1247 2HD1 LEU A  96       1.731  11.816  -2.399  1.00 95.83           H
ATOM   1248 3HD1 LEU A  96       1.950  12.225  -4.118  1.00 95.83           H
ATOM   1249  CD2 LEU A  96       4.442  12.279  -2.986  1.00 95.83           C
ATOM   1250 1HD2 LEU A  96       4.201  12.685  -2.004  1.00 95.83           H
ATOM   1251 2HD2 LEU A  96       5.489  11.976  -3.008  1.00 95.83           H
ATOM   1252 3HD2 LEU A  96       4.268  13.040  -3.746  1.00 95.83           H
ATOM   1253  HN  LEU A  96       4.920   8.474  -3.810  1.00 95.83           H
ATOM   1254  N   PHE A  97       5.138   7.467  -0.740  1.00 96.60           N
ATOM   1255  CA  PHE A  97       5.283   6.635   0.442  1.00 96.60           C
ATOM   1256  C   PHE A  97       6.759   6.359   0.740  1.00 96.60           C
ATOM   1257  O   PHE A  97       7.199   6.484   1.881  1.00 96.60           O
ATOM   1258  HA  PHE A  97       4.842   7.180   1.277  1.00 96.60           H
ATOM   1259  CB  PHE A  97       4.578   5.310   0.147  1.00 96.60           C
ATOM   1260 1HB  PHE A  97       3.503   5.486   0.098  1.00 96.60           H
ATOM   1261 2HB  PHE A  97       4.888   4.956  -0.836  1.00 96.60           H
ATOM   1262  CG  PHE A  97       4.854   4.215   1.179  1.00 96.60           C
ATOM   1263  CD1 PHE A  97       5.461   3.059   0.797  1.00 96.60           C
ATOM   1264  HD1 PHE A  97       5.751   2.913  -0.244  1.00 96.60           H
ATOM   1265  CD2 PHE A  97       4.493   4.396   2.477  1.00 96.60           C
ATOM   1266  HD2 PHE A  97       4.006   5.322   2.783  1.00 96.60           H
ATOM   1267  CE1 PHE A  97       5.718   2.042   1.754  1.00 96.60           C
ATOM   1268  HE1 PHE A  97       6.205   1.116   1.449  1.00 96.60           H
ATOM   1269  CE2 PHE A  97       4.749   3.379   3.434  1.00 96.60           C
ATOM   1270  HE2 PHE A  97       4.460   3.525   4.475  1.00 96.60           H
ATOM   1271  CZ  PHE A  97       5.357   2.224   3.053  1.00 96.60           C
ATOM   1272  HZ  PHE A  97       5.554   1.443   3.788  1.00 96.60           H
ATOM   1273  HN  PHE A  97       4.795   6.992  -1.551  1.00 96.60           H
ATOM   1274  N   LEU A  98       7.481   5.988  -0.307  1.00 96.30           N
ATOM   1275  CA  LEU A  98       8.857   5.547  -0.149  1.00 96.30           C
ATOM   1276  C   LEU A  98       9.653   6.630   0.582  1.00 96.30           C
ATOM   1277  O   LEU A  98      10.524   6.323   1.395  1.00 96.30           O
ATOM   1278  HA  LEU A  98       8.843   4.651   0.471  1.00 96.30           H
ATOM   1279  CB  LEU A  98       9.452   5.153  -1.502  1.00 96.30           C
ATOM   1280 1HB  LEU A  98       9.257   5.958  -2.211  1.00 96.30           H
ATOM   1281 2HB  LEU A  98      10.534   5.080  -1.393  1.00 96.30           H
ATOM   1282  CG  LEU A  98       8.939   3.844  -2.105  1.00 96.30           C
ATOM   1283  HG  LEU A  98       7.855   3.818  -1.991  1.00 96.30           H
ATOM   1284  CD1 LEU A  98       9.237   3.777  -3.604  1.00 96.30           C
ATOM   1285 1HD1 LEU A  98       8.748   4.610  -4.110  1.00 96.30           H
ATOM   1286 2HD1 LEU A  98      10.314   3.837  -3.764  1.00 96.30           H
ATOM   1287 3HD1 LEU A  98       8.862   2.837  -4.008  1.00 96.30           H
ATOM   1288  CD2 LEU A  98       9.502   2.636  -1.354  1.00 96.30           C
ATOM   1289 1HD2 LEU A  98      10.590   2.646  -1.415  1.00 96.30           H
ATOM   1290 2HD2 LEU A  98       9.196   2.683  -0.309  1.00 96.30           H
ATOM   1291 3HD2 LEU A  98       9.121   1.719  -1.803  1.00 96.30           H
ATOM   1292  HN  LEU A  98       7.142   5.985  -1.248  1.00 96.30           H
ATOM   1293  N   VAL A  99       9.326   7.875   0.267  1.00 96.36           N
ATOM   1294  CA  VAL A  99      10.044   9.003   0.834  1.00 96.36           C
ATOM   1295  C   VAL A  99       9.868   9.003   2.354  1.00 96.36           C
ATOM   1296  O   VAL A  99      10.634   9.644   3.071  1.00 96.36           O
ATOM   1297  HA  VAL A  99      11.101   8.871   0.603  1.00 96.36           H
ATOM   1298  CB  VAL A  99       9.576  10.304   0.179  1.00 96.36           C
ATOM   1299  HB  VAL A  99       8.487  10.331   0.228  1.00 96.36           H
ATOM   1300  CG1 VAL A  99      10.111  11.522   0.934  1.00 96.36           C
ATOM   1301 1HG1 VAL A  99       9.750  11.499   1.962  1.00 96.36           H
ATOM   1302 2HG1 VAL A  99      11.201  11.502   0.931  1.00 96.36           H
ATOM   1303 3HG1 VAL A  99       9.763  12.433   0.447  1.00 96.36           H
ATOM   1304  CG2 VAL A  99       9.981  10.352  -1.296  1.00 96.36           C
ATOM   1305 1HG2 VAL A  99      11.066  10.291  -1.377  1.00 96.36           H
ATOM   1306 2HG2 VAL A  99       9.530   9.512  -1.824  1.00 96.36           H
ATOM   1307 3HG2 VAL A  99       9.636  11.287  -1.738  1.00 96.36           H
ATOM   1308  HN  VAL A  99       8.588   8.116  -0.362  1.00 96.36           H
ATOM   1309  N   THR A 100       8.855   8.275   2.800  1.00 95.55           N
ATOM   1310  CA  THR A 100       8.536   8.224   4.216  1.00 95.55           C
ATOM   1311  C   THR A 100       9.354   7.131   4.908  1.00 95.55           C
ATOM   1312  O   THR A 100       9.475   7.123   6.132  1.00 95.55           O
ATOM   1313  HA  THR A 100       8.825   9.173   4.668  1.00 95.55           H
ATOM   1314  CB  THR A 100       7.025   8.031   4.355  1.00 95.55           C
ATOM   1315  HB  THR A 100       6.698   8.238   5.373  1.00 95.55           H
ATOM   1316  OG1 THR A 100       6.801   6.701   3.895  1.00 95.55           O
ATOM   1317  HG1 THR A 100       6.760   6.687   2.896  1.00 95.55           H
ATOM   1318  CG2 THR A 100       6.232   8.901   3.377  1.00 95.55           C
ATOM   1319 1HG2 THR A 100       6.511   8.646   2.355  1.00 95.55           H
ATOM   1320 2HG2 THR A 100       6.454   9.952   3.563  1.00 95.55           H
ATOM   1321 3HG2 THR A 100       5.165   8.726   3.518  1.00 95.55           H
ATOM   1322  HN  THR A 100       8.258   7.727   2.213  1.00 95.55           H
ATOM   1323  N   LEU A 101       9.894   6.236   4.094  1.00 95.26           N
ATOM   1324  CA  LEU A 101      10.550   5.049   4.617  1.00 95.26           C
ATOM   1325  C   LEU A 101      11.790   5.465   5.411  1.00 95.26           C
ATOM   1326  O   LEU A 101      12.066   4.909   6.473  1.00 95.26           O
ATOM   1327  HA  LEU A 101       9.851   4.563   5.297  1.00 95.26           H
ATOM   1328  CB  LEU A 101      10.845   4.060   3.488  1.00 95.26           C
ATOM   1329 1HB  LEU A 101      11.353   4.595   2.686  1.00 95.26           H
ATOM   1330 2HB  LEU A 101      11.542   3.310   3.862  1.00 95.26           H
ATOM   1331  CG  LEU A 101       9.634   3.338   2.894  1.00 95.26           C
ATOM   1332  HG  LEU A 101       9.010   4.076   2.391  1.00 95.26           H
ATOM   1333  CD1 LEU A 101      10.066   2.318   1.840  1.00 95.26           C
ATOM   1334 1HD1 LEU A 101      10.598   2.828   1.036  1.00 95.26           H
ATOM   1335 2HD1 LEU A 101      10.724   1.578   2.297  1.00 95.26           H
ATOM   1336 3HD1 LEU A 101       9.186   1.819   1.434  1.00 95.26           H
ATOM   1337  CD2 LEU A 101       8.782   2.700   3.994  1.00 95.26           C
ATOM   1338 1HD2 LEU A 101       9.384   1.978   4.546  1.00 95.26           H
ATOM   1339 2HD2 LEU A 101       8.429   3.475   4.675  1.00 95.26           H
ATOM   1340 3HD2 LEU A 101       7.928   2.194   3.544  1.00 95.26           H
ATOM   1341  HN  LEU A 101       9.889   6.312   3.097  1.00 95.26           H
ATOM   1342  N   PRO A 102      12.556   6.445   4.914  1.00 94.74           N
ATOM   1343  CA  PRO A 102      13.759   6.893   5.619  1.00 94.74           C
ATOM   1344  C   PRO A 102      13.477   7.262   7.066  1.00 94.74           C
ATOM   1345  O   PRO A 102      14.270   6.955   7.955  1.00 94.74           O
ATOM   1346  HA  PRO A 102      14.488   6.084   5.668  1.00 94.74           H
ATOM   1347  CB  PRO A 102      14.227   8.102   4.805  1.00 94.74           C
ATOM   1348 1HB  PRO A 102      13.812   9.032   5.195  1.00 94.74           H
ATOM   1349 2HB  PRO A 102      15.312   8.205   4.826  1.00 94.74           H
ATOM   1350  CG  PRO A 102      13.716   7.802   3.401  1.00 94.74           C
ATOM   1351 1HG  PRO A 102      13.654   8.704   2.792  1.00 94.74           H
ATOM   1352 2HG  PRO A 102      14.375   7.116   2.869  1.00 94.74           H
ATOM   1353  CD  PRO A 102      12.347   7.194   3.661  1.00 94.74           C
ATOM   1354 1HD  PRO A 102      11.579   7.959   3.775  1.00 94.74           H
ATOM   1355 2HD  PRO A 102      12.030   6.547   2.843  1.00 94.74           H
ATOM   1356  N   PHE A 103      12.343   7.918   7.266  1.00 94.31           N
ATOM   1357  CA  PHE A 103      11.968   8.377   8.592  1.00 94.31           C
ATOM   1358  C   PHE A 103      11.615   7.198   9.501  1.00 94.31           C
ATOM   1359  O   PHE A 103      11.959   7.194  10.682  1.00 94.31           O
ATOM   1360  HA  PHE A 103      12.825   8.908   9.005  1.00 94.31           H
ATOM   1361  CB  PHE A 103      10.733   9.264   8.425  1.00 94.31           C
ATOM   1362 1HB  PHE A 103       9.955   8.696   7.914  1.00 94.31           H
ATOM   1363 2HB  PHE A 103      10.345   9.519   9.412  1.00 94.31           H
ATOM   1364  CG  PHE A 103      10.994  10.556   7.648  1.00 94.31           C
ATOM   1365  CD1 PHE A 103      11.407  11.673   8.304  1.00 94.31           C
ATOM   1366  HD1 PHE A 103      11.552  11.648   9.384  1.00 94.31           H
ATOM   1367  CD2 PHE A 103      10.814  10.586   6.300  1.00 94.31           C
ATOM   1368  HD2 PHE A 103      10.483   9.691   5.774  1.00 94.31           H
ATOM   1369  CE1 PHE A 103      11.650  12.871   7.583  1.00 94.31           C
ATOM   1370  HE1 PHE A 103      11.981  13.767   8.109  1.00 94.31           H
ATOM   1371  CE2 PHE A 103      11.057  11.785   5.578  1.00 94.31           C
ATOM   1372  HE2 PHE A 103      10.913  11.809   4.498  1.00 94.31           H
ATOM   1373  CZ  PHE A 103      11.470  12.902   6.235  1.00 94.31           C
ATOM   1374  HZ  PHE A 103      11.657  13.822   5.681  1.00 94.31           H
ATOM   1375  HN  PHE A 103      11.688   8.136   6.542  1.00 94.31           H
ATOM   1376  N   TRP A 104      10.932   6.224   8.915  1.00 92.25           N
ATOM   1377  CA  TRP A 104      10.578   5.017   9.642  1.00 92.25           C
ATOM   1378  C   TRP A 104      11.872   4.354  10.118  1.00 92.25           C
ATOM   1379  O   TRP A 104      11.941   3.852  11.239  1.00 92.25           O
ATOM   1380  HA  TRP A 104       9.972   5.310  10.500  1.00 92.25           H
ATOM   1381  CB  TRP A 104       9.714   4.093   8.782  1.00 92.25           C
ATOM   1382 1HB  TRP A 104      10.079   4.122   7.755  1.00 92.25           H
ATOM   1383 2HB  TRP A 104       9.835   3.068   9.133  1.00 92.25           H
ATOM   1384  CG  TRP A 104       8.226   4.447   8.789  1.00 92.25           C
ATOM   1385  CD1 TRP A 104       7.464   4.832   7.755  1.00 92.25           C
ATOM   1386  HD1 TRP A 104       7.828   4.945   6.734  1.00 92.25           H
ATOM   1387  CD2 TRP A 104       7.344   4.433   9.931  1.00 92.25           C
ATOM   1388  NE1 TRP A 104       6.162   5.066   8.146  1.00 92.25           N
ATOM   1389  HE1 TRP A 104       5.411   5.362   7.556  1.00 92.25           H
ATOM   1390  CE2 TRP A 104       6.086   4.816   9.511  1.00 92.25           C
ATOM   1391  CE3 TRP A 104       7.601   4.108  11.275  1.00 92.25           C
ATOM   1392  HE3 TRP A 104       8.584   3.803  11.631  1.00 92.25           H
ATOM   1393  CZ2 TRP A 104       4.986   4.910  10.372  1.00 92.25           C
ATOM   1394  HZ2 TRP A 104       4.002   5.215  10.016  1.00 92.25           H
ATOM   1395  CZ3 TRP A 104       6.491   4.207  12.122  1.00 92.25           C
ATOM   1396  HZ3 TRP A 104       6.635   3.966  13.176  1.00 92.25           H
ATOM   1397  CH2 TRP A 104       5.218   4.591  11.716  1.00 92.25           C
ATOM   1398  HH2 TRP A 104       4.405   4.644  12.439  1.00 92.25           H
ATOM   1399  HN  TRP A 104      10.624   6.251   7.965  1.00 92.25           H
ATOM   1400  N   ALA A 105      12.866   4.374   9.242  1.00 94.03           N
ATOM   1401  CA  ALA A 105      14.120   3.693   9.517  1.00 94.03           C
ATOM   1402  C   ALA A 105      14.784   4.330  10.740  1.00 94.03           C
ATOM   1403  O   ALA A 105      15.226   3.628  11.647  1.00 94.03           O
ATOM   1404  HA  ALA A 105      13.890   2.651   9.741  1.00 94.03           H
ATOM   1405  CB  ALA A 105      15.012   3.745   8.276  1.00 94.03           C
ATOM   1406 1HB  ALA A 105      14.507   3.253   7.444  1.00 94.03           H
ATOM   1407 2HB  ALA A 105      15.213   4.784   8.016  1.00 94.03           H
ATOM   1408 3HB  ALA A 105      15.953   3.234   8.483  1.00 94.03           H
ATOM   1409  HN  ALA A 105      12.825   4.843   8.360  1.00 94.03           H
ATOM   1410  N   ILE A 106      14.832   5.654  10.724  1.00 93.53           N
ATOM   1411  CA  ILE A 106      15.481   6.392  11.794  1.00 93.53           C
ATOM   1412  C   ILE A 106      14.751   6.120  13.111  1.00 93.53           C
ATOM   1413  O   ILE A 106      15.385   5.902  14.143  1.00 93.53           O
ATOM   1414  HA  ILE A 106      16.500   6.015  11.880  1.00 93.53           H
ATOM   1415  CB  ILE A 106      15.576   7.878  11.440  1.00 93.53           C
ATOM   1416  HB  ILE A 106      14.599   8.207  11.085  1.00 93.53           H
ATOM   1417  CG1 ILE A 106      16.572   8.107  10.302  1.00 93.53           C
ATOM   1418 1HG1 ILE A 106      17.588   7.961  10.668  1.00 93.53           H
ATOM   1419 2HG1 ILE A 106      16.407   7.370   9.516  1.00 93.53           H
ATOM   1420  CG2 ILE A 106      15.913   8.715  12.675  1.00 93.53           C
ATOM   1421 1HG2 ILE A 106      15.135   8.585  13.427  1.00 93.53           H
ATOM   1422 2HG2 ILE A 106      16.871   8.391  13.083  1.00 93.53           H
ATOM   1423 3HG2 ILE A 106      15.975   9.767  12.395  1.00 93.53           H
ATOM   1424  CD1 ILE A 106      16.430   9.517   9.725  1.00 93.53           C
ATOM   1425 1HD1 ILE A 106      15.420   9.651   9.337  1.00 93.53           H
ATOM   1426 2HD1 ILE A 106      16.619  10.251  10.508  1.00 93.53           H
ATOM   1427 3HD1 ILE A 106      17.149   9.653   8.917  1.00 93.53           H
ATOM   1428  HN  ILE A 106      14.438   6.220   9.999  1.00 93.53           H
ATOM   1429  N   ALA A 107      13.428   6.140  13.033  1.00 92.20           N
ATOM   1430  CA  ALA A 107      12.606   5.992  14.222  1.00 92.20           C
ATOM   1431  C   ALA A 107      12.816   4.596  14.811  1.00 92.20           C
ATOM   1432  O   ALA A 107      12.771   4.418  16.028  1.00 92.20           O
ATOM   1433  HA  ALA A 107      12.934   6.737  14.948  1.00 92.20           H
ATOM   1434  CB  ALA A 107      11.142   6.261  13.867  1.00 92.20           C
ATOM   1435 1HB  ALA A 107      11.043   7.276  13.481  1.00 92.20           H
ATOM   1436 2HB  ALA A 107      10.815   5.550  13.109  1.00 92.20           H
ATOM   1437 3HB  ALA A 107      10.526   6.150  14.760  1.00 92.20           H
ATOM   1438  HN  ALA A 107      12.920   6.255  12.180  1.00 92.20           H
ATOM   1439  N   ALA A 108      13.041   3.640  13.921  1.00 91.45           N
ATOM   1440  CA  ALA A 108      13.224   2.260  14.336  1.00 91.45           C
ATOM   1441  C   ALA A 108      14.623   2.091  14.931  1.00 91.45           C
ATOM   1442  O   ALA A 108      14.823   1.283  15.836  1.00 91.45           O
ATOM   1443  HA  ALA A 108      12.483   2.043  15.105  1.00 91.45           H
ATOM   1444  CB  ALA A 108      12.982   1.333  13.143  1.00 91.45           C
ATOM   1445 1HB  ALA A 108      11.964   1.470  12.776  1.00 91.45           H
ATOM   1446 2HB  ALA A 108      13.689   1.570  12.349  1.00 91.45           H
ATOM   1447 3HB  ALA A 108      13.119   0.297  13.454  1.00 91.45           H
ATOM   1448  HN  ALA A 108      13.099   3.797  12.935  1.00 91.45           H
ATOM   1449  N   ALA A 109      15.555   2.867  14.397  1.00 91.28           N
ATOM   1450  CA  ALA A 109      16.952   2.724  14.771  1.00 91.28           C
ATOM   1451  C   ALA A 109      17.141   3.198  16.213  1.00 91.28           C
ATOM   1452  O   ALA A 109      17.942   2.633  16.957  1.00 91.28           O
ATOM   1453  HA  ALA A 109      17.205   1.665  14.710  1.00 91.28           H
ATOM   1454  CB  ALA A 109      17.827   3.497  13.783  1.00 91.28           C
ATOM   1455 1HB  ALA A 109      17.678   3.102  12.778  1.00 91.28           H
ATOM   1456 2HB  ALA A 109      17.553   4.552  13.803  1.00 91.28           H
ATOM   1457 3HB  ALA A 109      18.875   3.389  14.064  1.00 91.28           H
ATOM   1458  HN  ALA A 109      15.370   3.582  13.723  1.00 91.28           H
ATOM   1459  N   ASP A 110      16.391   4.232  16.565  1.00 87.43           N
ATOM   1460  CA  ASP A 110      16.563   4.876  17.857  1.00 87.43           C
ATOM   1461  C   ASP A 110      15.197   5.316  18.388  1.00 87.43           C
ATOM   1462  O   ASP A 110      14.458   4.511  18.952  1.00 87.43           O
ATOM   1463  HA  ASP A 110      17.034   4.125  18.491  1.00 87.43           H
ATOM   1464  CB  ASP A 110      17.448   6.118  17.739  1.00 87.43           C
ATOM   1465 1HB  ASP A 110      18.410   5.845  17.307  1.00 87.43           H
ATOM   1466 2HB  ASP A 110      16.986   6.835  17.061  1.00 87.43           H
ATOM   1467  CG  ASP A 110      17.664   6.769  19.107  1.00 87.43           C
ATOM   1468  OD1 ASP A 110      17.359   6.091  20.112  1.00 87.43           O
ATOM   1469  OD2 ASP A 110      18.129   7.929  19.117  1.00 87.43           O
ATOM   1470  HN  ASP A 110      15.678   4.629  15.987  1.00 87.43           H
ATOM   1471  N   GLN A 111      14.904   6.593  18.188  1.00 87.08           N
ATOM   1472  CA  GLN A 111      13.630   7.144  18.618  1.00 87.08           C
ATOM   1473  C   GLN A 111      13.130   8.177  17.606  1.00 87.08           C
ATOM   1474  O   GLN A 111      13.879   8.604  16.728  1.00 87.08           O
ATOM   1475  HA  GLN A 111      12.945   6.297  18.652  1.00 87.08           H
ATOM   1476  CB  GLN A 111      13.741   7.755  20.016  1.00 87.08           C
ATOM   1477 1HB  GLN A 111      12.769   8.138  20.328  1.00 87.08           H
ATOM   1478 2HB  GLN A 111      14.025   6.985  20.733  1.00 87.08           H
ATOM   1479  CG  GLN A 111      14.771   8.886  20.040  1.00 87.08           C
ATOM   1480 1HG  GLN A 111      15.749   8.498  19.753  1.00 87.08           H
ATOM   1481 2HG  GLN A 111      14.502   9.645  19.305  1.00 87.08           H
ATOM   1482  CD  GLN A 111      14.856   9.521  21.429  1.00 87.08           C
ATOM   1483  OE1 GLN A 111      13.859   9.809  22.071  1.00 87.08           O
ATOM   1484  NE2 GLN A 111      16.100   9.723  21.857  1.00 87.08           N
ATOM   1485 1HE2 GLN A 111      16.875   9.464  21.281  1.00 87.08           H
ATOM   1486 2HE2 GLN A 111      16.259  10.134  22.754  1.00 87.08           H
ATOM   1487  HN  GLN A 111      15.518   7.245  17.743  1.00 87.08           H
ATOM   1488  N   TRP A 112      11.868   8.549  17.762  1.00 89.83           N
ATOM   1489  CA  TRP A 112      11.272   9.553  16.898  1.00 89.83           C
ATOM   1490  C   TRP A 112      11.855  10.915  17.281  1.00 89.83           C
ATOM   1491  O   TRP A 112      11.582  11.428  18.365  1.00 89.83           O
ATOM   1492  HA  TRP A 112      11.539   9.309  15.870  1.00 89.83           H
ATOM   1493  CB  TRP A 112       9.744   9.512  16.983  1.00 89.83           C
ATOM   1494 1HB  TRP A 112       9.408   8.492  16.800  1.00 89.83           H
ATOM   1495 2HB  TRP A 112       9.440   9.771  17.997  1.00 89.83           H
ATOM   1496  CG  TRP A 112       9.041  10.450  15.999  1.00 89.83           C
ATOM   1497  CD1 TRP A 112       8.620  11.704  16.213  1.00 89.83           C
ATOM   1498  HD1 TRP A 112       8.732  12.236  17.157  1.00 89.83           H
ATOM   1499  CD2 TRP A 112       8.692  10.155  14.631  1.00 89.83           C
ATOM   1500  NE1 TRP A 112       8.027  12.236  15.086  1.00 89.83           N
ATOM   1501  HE1 TRP A 112       7.637  13.153  15.000  1.00 89.83           H
ATOM   1502  CE2 TRP A 112       8.072  11.264  14.094  1.00 89.83           C
ATOM   1503  CE3 TRP A 112       8.893   8.988  13.871  1.00 89.83           C
ATOM   1504  HE3 TRP A 112       9.380   8.099  14.272  1.00 89.83           H
ATOM   1505  CZ2 TRP A 112       7.603  11.318  12.776  1.00 89.83           C
ATOM   1506  HZ2 TRP A 112       7.116  12.207  12.375  1.00 89.83           H
ATOM   1507  CZ3 TRP A 112       8.418   9.058  12.556  1.00 89.83           C
ATOM   1508  HZ3 TRP A 112       8.549   8.180  11.923  1.00 89.83           H
ATOM   1509  CH2 TRP A 112       7.792  10.168  12.000  1.00 89.83           C
ATOM   1510  HH2 TRP A 112       7.450  10.142  10.966  1.00 89.83           H
ATOM   1511  HN  TRP A 112      11.259   8.178  18.463  1.00 89.83           H
ATOM   1512  N   LYS A 113      12.648  11.460  16.371  1.00 90.82           N
ATOM   1513  CA  LYS A 113      13.380  12.684  16.652  1.00 90.82           C
ATOM   1514  C   LYS A 113      12.676  13.861  15.973  1.00 90.82           C
ATOM   1515  O   LYS A 113      13.114  15.004  16.094  1.00 90.82           O
ATOM   1516  HA  LYS A 113      13.352  12.841  17.730  1.00 90.82           H
ATOM   1517  CB  LYS A 113      14.849  12.533  16.254  1.00 90.82           C
ATOM   1518 1HB  LYS A 113      14.918  12.235  15.208  1.00 90.82           H
ATOM   1519 2HB  LYS A 113      15.354  13.495  16.344  1.00 90.82           H
ATOM   1520  CG  LYS A 113      15.552  11.497  17.133  1.00 90.82           C
ATOM   1521 1HG  LYS A 113      15.520  11.817  18.175  1.00 90.82           H
ATOM   1522 2HG  LYS A 113      15.022  10.546  17.076  1.00 90.82           H
ATOM   1523  CD  LYS A 113      17.006  11.303  16.697  1.00 90.82           C
ATOM   1524 1HD  LYS A 113      17.039  11.017  15.646  1.00 90.82           H
ATOM   1525 2HD  LYS A 113      17.545  12.247  16.788  1.00 90.82           H
ATOM   1526  CE  LYS A 113      17.694  10.233  17.546  1.00 90.82           C
ATOM   1527 1HE  LYS A 113      17.712  10.543  18.590  1.00 90.82           H
ATOM   1528 2HE  LYS A 113      17.127   9.303  17.499  1.00 90.82           H
ATOM   1529  NZ  LYS A 113      19.076  10.002  17.067  1.00 90.82           N
ATOM   1530 1HZ  LYS A 113      19.484   9.225  17.576  1.00 90.82           H
ATOM   1531 2HZ  LYS A 113      19.059   9.785  16.077  1.00 90.82           H
ATOM   1532 3HZ  LYS A 113      19.631  10.836  17.221  1.00 90.82           H
ATOM   1533  HN  LYS A 113      12.794  11.081  15.457  1.00 90.82           H
ATOM   1534  N   PHE A 114      11.597  13.540  15.273  1.00 92.11           N
ATOM   1535  CA  PHE A 114      10.969  14.503  14.385  1.00 92.11           C
ATOM   1536  C   PHE A 114       9.730  15.123  15.035  1.00 92.11           C
ATOM   1537  O   PHE A 114       9.255  14.637  16.061  1.00 92.11           O
ATOM   1538  HA  PHE A 114      11.701  15.284  14.184  1.00 92.11           H
ATOM   1539  CB  PHE A 114      10.542  13.740  13.129  1.00 92.11           C
ATOM   1540 1HB  PHE A 114       9.739  13.050  13.390  1.00 92.11           H
ATOM   1541 2HB  PHE A 114      10.133  14.447  12.408  1.00 92.11           H
ATOM   1542  CG  PHE A 114      11.674  12.954  12.464  1.00 92.11           C
ATOM   1543  CD1 PHE A 114      12.620  13.607  11.737  1.00 92.11           C
ATOM   1544  HD1 PHE A 114      12.572  14.691  11.629  1.00 92.11           H
ATOM   1545  CD2 PHE A 114      11.734  11.602  12.599  1.00 92.11           C
ATOM   1546  HD2 PHE A 114      10.976  11.078  13.182  1.00 92.11           H
ATOM   1547  CE1 PHE A 114      13.670  12.877  11.120  1.00 92.11           C
ATOM   1548  HE1 PHE A 114      14.429  13.401  10.538  1.00 92.11           H
ATOM   1549  CE2 PHE A 114      12.784  10.872  11.982  1.00 92.11           C
ATOM   1550  HE2 PHE A 114      12.833   9.789  12.091  1.00 92.11           H
ATOM   1551  CZ  PHE A 114      13.731  11.526  11.256  1.00 92.11           C
ATOM   1552  HZ  PHE A 114      14.537  10.966  10.782  1.00 92.11           H
ATOM   1553  HN  PHE A 114      11.155  12.644  15.307  1.00 92.11           H
ATOM   1554  N   GLN A 115       9.244  16.186  14.413  1.00 92.97           N
ATOM   1555  CA  GLN A 115       8.095  16.902  14.941  1.00 92.97           C
ATOM   1556  C   GLN A 115       6.819  16.082  14.739  1.00 92.97           C
ATOM   1557  O   GLN A 115       6.803  15.138  13.951  1.00 92.97           O
ATOM   1558  HA  GLN A 115       8.293  17.022  16.006  1.00 92.97           H
ATOM   1559  CB  GLN A 115       7.966  18.284  14.296  1.00 92.97           C
ATOM   1560 1HB  GLN A 115       7.965  18.184  13.211  1.00 92.97           H
ATOM   1561 2HB  GLN A 115       7.013  18.732  14.576  1.00 92.97           H
ATOM   1562  CG  GLN A 115       9.113  19.199  14.728  1.00 92.97           C
ATOM   1563 1HG  GLN A 115      10.068  18.726  14.497  1.00 92.97           H
ATOM   1564 2HG  GLN A 115       9.073  20.130  14.162  1.00 92.97           H
ATOM   1565  CD  GLN A 115       9.038  19.503  16.226  1.00 92.97           C
ATOM   1566  OE1 GLN A 115       7.992  19.428  16.849  1.00 92.97           O
ATOM   1567  NE2 GLN A 115      10.203  19.850  16.767  1.00 92.97           N
ATOM   1568 1HE2 GLN A 115      11.025  19.893  16.199  1.00 92.97           H
ATOM   1569 2HE2 GLN A 115      10.257  20.068  17.741  1.00 92.97           H
ATOM   1570  HN  GLN A 115       9.620  16.558  13.564  1.00 92.97           H
ATOM   1571  N   THR A 116       5.782  16.472  15.465  1.00 93.30           N
ATOM   1572  CA  THR A 116       4.529  15.737  15.435  1.00 93.30           C
ATOM   1573  C   THR A 116       3.951  15.725  14.019  1.00 93.30           C
ATOM   1574  O   THR A 116       3.356  14.735  13.596  1.00 93.30           O
ATOM   1575  HA  THR A 116       4.732  14.701  15.707  1.00 93.30           H
ATOM   1576  CB  THR A 116       3.590  16.361  16.470  1.00 93.30           C
ATOM   1577  HB  THR A 116       3.232  17.334  16.133  1.00 93.30           H
ATOM   1578  OG1 THR A 116       4.355  16.369  17.672  1.00 93.30           O
ATOM   1579  HG1 THR A 116       3.941  16.992  18.336  1.00 93.30           H
ATOM   1580  CG2 THR A 116       2.395  15.462  16.794  1.00 93.30           C
ATOM   1581 1HG2 THR A 116       2.752  14.513  17.194  1.00 93.30           H
ATOM   1582 2HG2 THR A 116       1.821  15.280  15.885  1.00 93.30           H
ATOM   1583 3HG2 THR A 116       1.761  15.952  17.533  1.00 93.30           H
ATOM   1584  HN  THR A 116       5.788  17.273  16.064  1.00 93.30           H
ATOM   1585  N   PHE A 117       4.146  16.836  13.325  1.00 94.19           N
ATOM   1586  CA  PHE A 117       3.647  16.968  11.967  1.00 94.19           C
ATOM   1587  C   PHE A 117       4.122  15.805  11.093  1.00 94.19           C
ATOM   1588  O   PHE A 117       3.334  15.216  10.356  1.00 94.19           O
ATOM   1589  HA  PHE A 117       2.558  16.959  12.020  1.00 94.19           H
ATOM   1590  CB  PHE A 117       4.212  18.275  11.407  1.00 94.19           C
ATOM   1591 1HB  PHE A 117       3.825  19.107  11.995  1.00 94.19           H
ATOM   1592 2HB  PHE A 117       5.295  18.274  11.532  1.00 94.19           H
ATOM   1593  CG  PHE A 117       3.884  18.514   9.932  1.00 94.19           C
ATOM   1594  CD1 PHE A 117       4.841  18.330   8.984  1.00 94.19           C
ATOM   1595  HD1 PHE A 117       5.842  18.012   9.275  1.00 94.19           H
ATOM   1596  CD2 PHE A 117       2.634  18.911   9.569  1.00 94.19           C
ATOM   1597  HD2 PHE A 117       1.867  19.058  10.330  1.00 94.19           H
ATOM   1598  CE1 PHE A 117       4.536  18.552   7.615  1.00 94.19           C
ATOM   1599  HE1 PHE A 117       5.303  18.405   6.855  1.00 94.19           H
ATOM   1600  CE2 PHE A 117       2.329  19.133   8.200  1.00 94.19           C
ATOM   1601  HE2 PHE A 117       1.328  19.450   7.910  1.00 94.19           H
ATOM   1602  CZ  PHE A 117       3.287  18.949   7.252  1.00 94.19           C
ATOM   1603  HZ  PHE A 117       3.052  19.119   6.201  1.00 94.19           H
ATOM   1604  HN  PHE A 117       4.634  17.636  13.675  1.00 94.19           H
ATOM   1605  N   MET A 118       5.409  15.511  11.205  1.00 94.07           N
ATOM   1606  CA  MET A 118       6.009  14.459  10.401  1.00 94.07           C
ATOM   1607  C   MET A 118       5.420  13.093  10.759  1.00 94.07           C
ATOM   1608  O   MET A 118       5.280  12.227   9.896  1.00 94.07           O
ATOM   1609  HA  MET A 118       5.768  14.706   9.367  1.00 94.07           H
ATOM   1610  CB  MET A 118       7.521  14.439  10.632  1.00 94.07           C
ATOM   1611 1HB  MET A 118       7.914  15.454  10.579  1.00 94.07           H
ATOM   1612 2HB  MET A 118       7.735  14.066  11.633  1.00 94.07           H
ATOM   1613  CG  MET A 118       8.222  13.560   9.594  1.00 94.07           C
ATOM   1614 1HG  MET A 118       9.292  13.525   9.798  1.00 94.07           H
ATOM   1615 2HG  MET A 118       7.851  12.538   9.660  1.00 94.07           H
ATOM   1616  SD  MET A 118       7.936  14.206   7.954  1.00 94.07           S
ATOM   1617  CE  MET A 118       8.918  15.695   8.032  1.00 94.07           C
ATOM   1618 1HE  MET A 118       8.545  16.335   8.831  1.00 94.07           H
ATOM   1619 2HE  MET A 118       9.958  15.434   8.230  1.00 94.07           H
ATOM   1620 3HE  MET A 118       8.851  16.224   7.081  1.00 94.07           H
ATOM   1621  HN  MET A 118       6.037  15.976  11.828  1.00 94.07           H
ATOM   1622  N   CYS A 119       5.090  12.941  12.034  1.00 93.41           N
ATOM   1623  CA  CYS A 119       4.521  11.695  12.517  1.00 93.41           C
ATOM   1624  C   CYS A 119       3.181  11.474  11.813  1.00 93.41           C
ATOM   1625  O   CYS A 119       2.893  10.372  11.349  1.00 93.41           O
ATOM   1626  HA  CYS A 119       5.228  10.907  12.259  1.00 93.41           H
ATOM   1627  CB  CYS A 119       4.372  11.693  14.040  1.00 93.41           C
ATOM   1628 1HB  CYS A 119       5.356  11.712  14.509  1.00 93.41           H
ATOM   1629 2HB  CYS A 119       3.848  12.593  14.363  1.00 93.41           H
ATOM   1630  SG  CYS A 119       3.452  10.206  14.577  1.00 93.41           S
ATOM   1631  HN  CYS A 119       5.207  13.650  12.729  1.00 93.41           H
ATOM   1632  N   LYS A 120       2.396  12.541  11.755  1.00 94.28           N
ATOM   1633  CA  LYS A 120       1.085  12.473  11.132  1.00 94.28           C
ATOM   1634  C   LYS A 120       1.239  12.020   9.679  1.00 94.28           C
ATOM   1635  O   LYS A 120       0.579  11.076   9.246  1.00 94.28           O
ATOM   1636  HA  LYS A 120       0.507  11.721  11.669  1.00 94.28           H
ATOM   1637  CB  LYS A 120       0.349  13.805  11.287  1.00 94.28           C
ATOM   1638 1HB  LYS A 120       0.985  14.619  10.941  1.00 94.28           H
ATOM   1639 2HB  LYS A 120      -0.541  13.808  10.657  1.00 94.28           H
ATOM   1640  CG  LYS A 120      -0.050  14.046  12.744  1.00 94.28           C
ATOM   1641 1HG  LYS A 120      -0.669  13.221  13.096  1.00 94.28           H
ATOM   1642 2HG  LYS A 120       0.842  14.064  13.370  1.00 94.28           H
ATOM   1643  CD  LYS A 120      -0.812  15.364  12.894  1.00 94.28           C
ATOM   1644 1HD  LYS A 120      -0.154  16.198  12.651  1.00 94.28           H
ATOM   1645 2HD  LYS A 120      -1.638  15.393  12.184  1.00 94.28           H
ATOM   1646  CE  LYS A 120      -1.349  15.528  14.317  1.00 94.28           C
ATOM   1647 1HE  LYS A 120      -1.347  14.564  14.826  1.00 94.28           H
ATOM   1648 2HE  LYS A 120      -0.695  16.189  14.885  1.00 94.28           H
ATOM   1649  NZ  LYS A 120      -2.722  16.080  14.292  1.00 94.28           N
ATOM   1650 1HZ  LYS A 120      -3.061  16.186  15.242  1.00 94.28           H
ATOM   1651 2HZ  LYS A 120      -2.714  16.984  13.833  1.00 94.28           H
ATOM   1652 3HZ  LYS A 120      -3.331  15.448  13.785  1.00 94.28           H
ATOM   1653  HN  LYS A 120       2.643  13.437  12.124  1.00 94.28           H
ATOM   1654  N   VAL A 121       2.113  12.714   8.966  1.00 94.05           N
ATOM   1655  CA  VAL A 121       2.272  12.478   7.541  1.00 94.05           C
ATOM   1656  C   VAL A 121       2.719  11.032   7.314  1.00 94.05           C
ATOM   1657  O   VAL A 121       2.138  10.320   6.497  1.00 94.05           O
ATOM   1658  HA  VAL A 121       1.298  12.621   7.073  1.00 94.05           H
ATOM   1659  CB  VAL A 121       3.239  13.503   6.945  1.00 94.05           C
ATOM   1660  HB  VAL A 121       4.154  13.484   7.537  1.00 94.05           H
ATOM   1661  CG1 VAL A 121       3.605  13.139   5.504  1.00 94.05           C
ATOM   1662 1HG1 VAL A 121       4.080  12.158   5.487  1.00 94.05           H
ATOM   1663 2HG1 VAL A 121       2.701  13.116   4.895  1.00 94.05           H
ATOM   1664 3HG1 VAL A 121       4.293  13.884   5.105  1.00 94.05           H
ATOM   1665  CG2 VAL A 121       2.657  14.916   7.023  1.00 94.05           C
ATOM   1666 1HG2 VAL A 121       1.721  14.954   6.466  1.00 94.05           H
ATOM   1667 2HG2 VAL A 121       2.471  15.175   8.065  1.00 94.05           H
ATOM   1668 3HG2 VAL A 121       3.365  15.624   6.593  1.00 94.05           H
ATOM   1669  HN  VAL A 121       2.706  13.424   9.345  1.00 94.05           H
ATOM   1670  N   VAL A 122       3.747  10.642   8.052  1.00 92.75           N
ATOM   1671  CA  VAL A 122       4.420   9.380   7.791  1.00 92.75           C
ATOM   1672  C   VAL A 122       3.440   8.228   8.020  1.00 92.75           C
ATOM   1673  O   VAL A 122       3.470   7.231   7.300  1.00 92.75           O
ATOM   1674  HA  VAL A 122       4.723   9.380   6.744  1.00 92.75           H
ATOM   1675  CB  VAL A 122       5.682   9.273   8.650  1.00 92.75           C
ATOM   1676  HB  VAL A 122       5.407   9.505   9.679  1.00 92.75           H
ATOM   1677  CG1 VAL A 122       6.243   7.850   8.623  1.00 92.75           C
ATOM   1678 1HG1 VAL A 122       5.496   7.157   9.011  1.00 92.75           H
ATOM   1679 2HG1 VAL A 122       6.494   7.577   7.598  1.00 92.75           H
ATOM   1680 3HG1 VAL A 122       7.139   7.801   9.242  1.00 92.75           H
ATOM   1681  CG2 VAL A 122       6.737  10.287   8.204  1.00 92.75           C
ATOM   1682 1HG2 VAL A 122       7.005  10.099   7.165  1.00 92.75           H
ATOM   1683 2HG2 VAL A 122       6.334  11.295   8.299  1.00 92.75           H
ATOM   1684 3HG2 VAL A 122       7.623  10.189   8.832  1.00 92.75           H
ATOM   1685  HN  VAL A 122       4.120  11.169   8.816  1.00 92.75           H
ATOM   1686  N   ASN A 123       2.595   8.402   9.025  1.00 91.32           N
ATOM   1687  CA  ASN A 123       1.615   7.385   9.364  1.00 91.32           C
ATOM   1688  C   ASN A 123       0.559   7.312   8.259  1.00 91.32           C
ATOM   1689  O   ASN A 123       0.130   6.224   7.877  1.00 91.32           O
ATOM   1690  HA  ASN A 123       2.183   6.460   9.459  1.00 91.32           H
ATOM   1691  CB  ASN A 123       0.903   7.721  10.676  1.00 91.32           C
ATOM   1692 1HB  ASN A 123       0.808   8.802  10.776  1.00 91.32           H
ATOM   1693 2HB  ASN A 123      -0.107   7.312  10.661  1.00 91.32           H
ATOM   1694  CG  ASN A 123       1.669   7.158  11.875  1.00 91.32           C
ATOM   1695  OD1 ASN A 123       2.538   6.311  11.748  1.00 91.32           O
ATOM   1696  ND2 ASN A 123       1.299   7.674  13.044  1.00 91.32           N
ATOM   1697 1HD2 ASN A 123       0.579   8.366  13.079  1.00 91.32           H
ATOM   1698 2HD2 ASN A 123       1.742   7.369  13.887  1.00 91.32           H
ATOM   1699  HN  ASN A 123       2.574   9.219   9.602  1.00 91.32           H
ATOM   1700  N   SER A 124       0.172   8.483   7.777  1.00 93.30           N
ATOM   1701  CA  SER A 124      -0.936   8.578   6.841  1.00 93.30           C
ATOM   1702  C   SER A 124      -0.491   8.108   5.454  1.00 93.30           C
ATOM   1703  O   SER A 124      -1.296   7.587   4.684  1.00 93.30           O
ATOM   1704  HA  SER A 124      -1.707   7.919   7.239  1.00 93.30           H
ATOM   1705  CB  SER A 124      -1.475  10.008   6.768  1.00 93.30           C
ATOM   1706 1HB  SER A 124      -2.309  10.046   6.068  1.00 93.30           H
ATOM   1707 2HB  SER A 124      -1.864  10.299   7.744  1.00 93.30           H
ATOM   1708  OG  SER A 124      -0.473  10.936   6.362  1.00 93.30           O
ATOM   1709  HG  SER A 124      -0.049  11.356   7.164  1.00 93.30           H
ATOM   1710  HN  SER A 124       0.600   9.355   8.015  1.00 93.30           H
ATOM   1711  N   MET A 125       0.790   8.308   5.179  1.00 93.88           N
ATOM   1712  CA  MET A 125       1.289   8.199   3.819  1.00 93.88           C
ATOM   1713  C   MET A 125       1.112   6.778   3.282  1.00 93.88           C
ATOM   1714  O   MET A 125       0.777   6.589   2.114  1.00 93.88           O
ATOM   1715  HA  MET A 125       0.690   8.894   3.230  1.00 93.88           H
ATOM   1716  CB  MET A 125       2.771   8.577   3.787  1.00 93.88           C
ATOM   1717 1HB  MET A 125       3.276   8.154   4.655  1.00 93.88           H
ATOM   1718 2HB  MET A 125       3.241   8.145   2.903  1.00 93.88           H
ATOM   1719  CG  MET A 125       2.949  10.097   3.775  1.00 93.88           C
ATOM   1720 1HG  MET A 125       2.326  10.550   4.546  1.00 93.88           H
ATOM   1721 2HG  MET A 125       3.983  10.351   4.010  1.00 93.88           H
ATOM   1722  SD  MET A 125       2.510  10.751   2.174  1.00 93.88           S
ATOM   1723  CE  MET A 125       1.788  12.308   2.663  1.00 93.88           C
ATOM   1724 1HE  MET A 125       0.935  12.124   3.315  1.00 93.88           H
ATOM   1725 2HE  MET A 125       2.531  12.902   3.195  1.00 93.88           H
ATOM   1726 3HE  MET A 125       1.457  12.850   1.776  1.00 93.88           H
ATOM   1727  HN  MET A 125       1.479   8.540   5.865  1.00 93.88           H
ATOM   1728  N   TYR A 126       1.346   5.814   4.161  1.00 89.21           N
ATOM   1729  CA  TYR A 126       1.228   4.415   3.786  1.00 89.21           C
ATOM   1730  C   TYR A 126      -0.208   4.073   3.387  1.00 89.21           C
ATOM   1731  O   TYR A 126      -0.437   3.448   2.352  1.00 89.21           O
ATOM   1732  HA  TYR A 126       1.886   4.238   2.935  1.00 89.21           H
ATOM   1733  CB  TYR A 126       1.603   3.612   5.033  1.00 89.21           C
ATOM   1734 1HB  TYR A 126       2.661   3.766   5.248  1.00 89.21           H
ATOM   1735 2HB  TYR A 126       1.045   4.000   5.885  1.00 89.21           H
ATOM   1736  CG  TYR A 126       1.337   2.110   4.910  1.00 89.21           C
ATOM   1737  CD1 TYR A 126       0.487   1.485   5.799  1.00 89.21           C
ATOM   1738  HD1 TYR A 126       0.005   2.061   6.589  1.00 89.21           H
ATOM   1739  CD2 TYR A 126       1.947   1.381   3.909  1.00 89.21           C
ATOM   1740  HD2 TYR A 126       2.619   1.876   3.207  1.00 89.21           H
ATOM   1741  CE1 TYR A 126       0.236   0.072   5.682  1.00 89.21           C
ATOM   1742  HE1 TYR A 126      -0.433  -0.435   6.378  1.00 89.21           H
ATOM   1743  CE2 TYR A 126       1.697  -0.032   3.793  1.00 89.21           C
ATOM   1744  HE2 TYR A 126       2.172  -0.619   3.007  1.00 89.21           H
ATOM   1745  CZ  TYR A 126       0.854  -0.617   4.685  1.00 89.21           C
ATOM   1746  OH  TYR A 126       0.617  -1.952   4.575  1.00 89.21           O
ATOM   1747  HH  TYR A 126       0.769  -2.249   3.632  1.00 89.21           H
ATOM   1748  HN  TYR A 126       1.610   5.976   5.111  1.00 89.21           H
ATOM   1749  N   LYS A 127      -1.140   4.497   4.228  1.00 89.61           N
ATOM   1750  CA  LYS A 127      -2.540   4.168   4.024  1.00 89.61           C
ATOM   1751  C   LYS A 127      -3.021   4.797   2.714  1.00 89.61           C
ATOM   1752  O   LYS A 127      -3.826   4.205   1.996  1.00 89.61           O
ATOM   1753  HA  LYS A 127      -2.610   3.084   3.932  1.00 89.61           H
ATOM   1754  CB  LYS A 127      -3.370   4.574   5.243  1.00 89.61           C
ATOM   1755 1HB  LYS A 127      -3.108   5.588   5.544  1.00 89.61           H
ATOM   1756 2HB  LYS A 127      -4.428   4.583   4.980  1.00 89.61           H
ATOM   1757  CG  LYS A 127      -3.137   3.613   6.410  1.00 89.61           C
ATOM   1758 1HG  LYS A 127      -2.072   3.567   6.641  1.00 89.61           H
ATOM   1759 2HG  LYS A 127      -3.640   3.988   7.301  1.00 89.61           H
ATOM   1760  CD  LYS A 127      -3.653   2.212   6.078  1.00 89.61           C
ATOM   1761 1HD  LYS A 127      -4.678   2.275   5.713  1.00 89.61           H
ATOM   1762 2HD  LYS A 127      -3.055   1.780   5.276  1.00 89.61           H
ATOM   1763  CE  LYS A 127      -3.599   1.302   7.307  1.00 89.61           C
ATOM   1764 1HE  LYS A 127      -2.590   1.296   7.718  1.00 89.61           H
ATOM   1765 2HE  LYS A 127      -4.257   1.691   8.084  1.00 89.61           H
ATOM   1766  NZ  LYS A 127      -4.004  -0.076   6.950  1.00 89.61           N
ATOM   1767 1HZ  LYS A 127      -3.995  -0.657   7.781  1.00 89.61           H
ATOM   1768 2HZ  LYS A 127      -4.939  -0.063   6.558  1.00 89.61           H
ATOM   1769 3HZ  LYS A 127      -3.356  -0.452   6.267  1.00 89.61           H
ATOM   1770  HN  LYS A 127      -0.951   5.056   5.036  1.00 89.61           H
ATOM   1771  N   MET A 128      -2.509   5.988   2.444  1.00 93.26           N
ATOM   1772  CA  MET A 128      -2.851   6.689   1.218  1.00 93.26           C
ATOM   1773  C   MET A 128      -2.367   5.916  -0.010  1.00 93.26           C
ATOM   1774  O   MET A 128      -3.098   5.779  -0.990  1.00 93.26           O
ATOM   1775  HA  MET A 128      -3.939   6.752   1.211  1.00 93.26           H
ATOM   1776  CB  MET A 128      -2.213   8.080   1.230  1.00 93.26           C
ATOM   1777 1HB  MET A 128      -2.493   8.604   2.144  1.00 93.26           H
ATOM   1778 2HB  MET A 128      -1.127   7.986   1.237  1.00 93.26           H
ATOM   1779  CG  MET A 128      -2.653   8.895   0.012  1.00 93.26           C
ATOM   1780 1HG  MET A 128      -2.452   8.336  -0.902  1.00 93.26           H
ATOM   1781 2HG  MET A 128      -3.728   9.069   0.049  1.00 93.26           H
ATOM   1782  SD  MET A 128      -1.785  10.455  -0.024  1.00 93.26           S
ATOM   1783  CE  MET A 128      -0.126   9.879  -0.341  1.00 93.26           C
ATOM   1784 1HE  MET A 128       0.189   9.216   0.464  1.00 93.26           H
ATOM   1785 2HE  MET A 128      -0.104   9.338  -1.287  1.00 93.26           H
ATOM   1786 3HE  MET A 128       0.551  10.732  -0.395  1.00 93.26           H
ATOM   1787  HN  MET A 128      -1.871   6.472   3.044  1.00 93.26           H
ATOM   1788  N   ASN A 129      -1.138   5.430   0.083  1.00 92.96           N
ATOM   1789  CA  ASN A 129      -0.562   4.640  -0.992  1.00 92.96           C
ATOM   1790  C   ASN A 129      -1.409   3.384  -1.205  1.00 92.96           C
ATOM   1791  O   ASN A 129      -1.791   3.074  -2.332  1.00 92.96           O
ATOM   1792  HA  ASN A 129      -0.562   5.297  -1.862  1.00 92.96           H
ATOM   1793  CB  ASN A 129       0.862   4.198  -0.648  1.00 92.96           C
ATOM   1794 1HB  ASN A 129       1.527   5.061  -0.655  1.00 92.96           H
ATOM   1795 2HB  ASN A 129       0.885   3.786   0.361  1.00 92.96           H
ATOM   1796  CG  ASN A 129       1.366   3.151  -1.644  1.00 92.96           C
ATOM   1797  OD1 ASN A 129       1.181   1.957  -1.476  1.00 92.96           O
ATOM   1798  ND2 ASN A 129       2.012   3.664  -2.687  1.00 92.96           N
ATOM   1799 1HD2 ASN A 129       2.130   4.654  -2.765  1.00 92.96           H
ATOM   1800 2HD2 ASN A 129       2.380   3.059  -3.394  1.00 92.96           H
ATOM   1801  HN  ASN A 129      -0.540   5.569   0.873  1.00 92.96           H
ATOM   1802  N   PHE A 130      -1.676   2.695  -0.106  1.00 89.46           N
ATOM   1803  CA  PHE A 130      -2.362   1.416  -0.172  1.00 89.46           C
ATOM   1804  C   PHE A 130      -3.691   1.544  -0.919  1.00 89.46           C
ATOM   1805  O   PHE A 130      -3.939   0.819  -1.881  1.00 89.46           O
ATOM   1806  HA  PHE A 130      -1.710   0.727  -0.710  1.00 89.46           H
ATOM   1807  CB  PHE A 130      -2.640   0.982   1.268  1.00 89.46           C
ATOM   1808 1HB  PHE A 130      -1.691   0.873   1.794  1.00 89.46           H
ATOM   1809 2HB  PHE A 130      -3.196   1.771   1.774  1.00 89.46           H
ATOM   1810  CG  PHE A 130      -3.423  -0.327   1.384  1.00 89.46           C
ATOM   1811  CD1 PHE A 130      -4.771  -0.300   1.560  1.00 89.46           C
ATOM   1812  HD1 PHE A 130      -5.294   0.655   1.619  1.00 89.46           H
ATOM   1813  CD2 PHE A 130      -2.771  -1.519   1.310  1.00 89.46           C
ATOM   1814  HD2 PHE A 130      -1.691  -1.541   1.168  1.00 89.46           H
ATOM   1815  CE1 PHE A 130      -5.498  -1.515   1.667  1.00 89.46           C
ATOM   1816  HE1 PHE A 130      -6.579  -1.493   1.809  1.00 89.46           H
ATOM   1817  CE2 PHE A 130      -3.498  -2.734   1.417  1.00 89.46           C
ATOM   1818  HE2 PHE A 130      -2.975  -3.689   1.357  1.00 89.46           H
ATOM   1819  CZ  PHE A 130      -4.846  -2.706   1.593  1.00 89.46           C
ATOM   1820  HZ  PHE A 130      -5.404  -3.639   1.675  1.00 89.46           H
ATOM   1821  HN  PHE A 130      -1.433   2.997   0.816  1.00 89.46           H
ATOM   1822  N   TYR A 131      -4.511   2.472  -0.448  1.00 90.35           N
ATOM   1823  CA  TYR A 131      -5.852   2.628  -0.985  1.00 90.35           C
ATOM   1824  C   TYR A 131      -5.809   3.061  -2.452  1.00 90.35           C
ATOM   1825  O   TYR A 131      -6.567   2.552  -3.275  1.00 90.35           O
ATOM   1826  HA  TYR A 131      -6.357   1.665  -0.912  1.00 90.35           H
ATOM   1827  CB  TYR A 131      -6.510   3.735  -0.159  1.00 90.35           C
ATOM   1828 1HB  TYR A 131      -5.874   4.619  -0.181  1.00 90.35           H
ATOM   1829 2HB  TYR A 131      -7.455   4.011  -0.627  1.00 90.35           H
ATOM   1830  CG  TYR A 131      -6.773   3.351   1.299  1.00 90.35           C
ATOM   1831  CD1 TYR A 131      -7.223   2.084   1.608  1.00 90.35           C
ATOM   1832  HD1 TYR A 131      -7.391   1.356   0.814  1.00 90.35           H
ATOM   1833  CD2 TYR A 131      -6.560   4.272   2.304  1.00 90.35           C
ATOM   1834  HD2 TYR A 131      -6.204   5.273   2.060  1.00 90.35           H
ATOM   1835  CE1 TYR A 131      -7.470   1.722   2.980  1.00 90.35           C
ATOM   1836  HE1 TYR A 131      -7.826   0.725   3.238  1.00 90.35           H
ATOM   1837  CE2 TYR A 131      -6.807   3.911   3.676  1.00 90.35           C
ATOM   1838  HE2 TYR A 131      -6.643   4.629   4.480  1.00 90.35           H
ATOM   1839  CZ  TYR A 131      -7.250   2.654   3.946  1.00 90.35           C
ATOM   1840  OH  TYR A 131      -7.483   2.312   5.242  1.00 90.35           O
ATOM   1841  HH  TYR A 131      -7.431   3.124   5.824  1.00 90.35           H
ATOM   1842  HN  TYR A 131      -4.272   3.109   0.285  1.00 90.35           H
ATOM   1843  N   SER A 132      -4.913   3.996  -2.734  1.00 91.07           N
ATOM   1844  CA  SER A 132      -4.781   4.524  -4.081  1.00 91.07           C
ATOM   1845  C   SER A 132      -4.323   3.418  -5.034  1.00 91.07           C
ATOM   1846  O   SER A 132      -4.806   3.326  -6.161  1.00 91.07           O
ATOM   1847  HA  SER A 132      -5.777   4.874  -4.352  1.00 91.07           H
ATOM   1848  CB  SER A 132      -3.801   5.698  -4.119  1.00 91.07           C
ATOM   1849 1HB  SER A 132      -3.662   6.020  -5.151  1.00 91.07           H
ATOM   1850 2HB  SER A 132      -4.225   6.542  -3.576  1.00 91.07           H
ATOM   1851  OG  SER A 132      -2.538   5.357  -3.555  1.00 91.07           O
ATOM   1852  HG  SER A 132      -2.442   5.776  -2.652  1.00 91.07           H
ATOM   1853  HN  SER A 132      -4.286   4.390  -2.062  1.00 91.07           H
ATOM   1854  N   CYS A 133      -3.396   2.607  -4.546  1.00 87.33           N
ATOM   1855  CA  CYS A 133      -2.854   1.522  -5.346  1.00 87.33           C
ATOM   1856  C   CYS A 133      -3.997   0.568  -5.698  1.00 87.33           C
ATOM   1857  O   CYS A 133      -4.156   0.184  -6.855  1.00 87.33           O
ATOM   1858  HA  CYS A 133      -2.437   1.975  -6.246  1.00 87.33           H
ATOM   1859  CB  CYS A 133      -1.711   0.804  -4.626  1.00 87.33           C
ATOM   1860 1HB  CYS A 133      -1.974   0.643  -3.581  1.00 87.33           H
ATOM   1861 2HB  CYS A 133      -1.552  -0.179  -5.070  1.00 87.33           H
ATOM   1862  SG  CYS A 133      -0.178   1.796  -4.739  1.00 87.33           S
ATOM   1863  HG  CYS A 133      -0.539   2.713  -3.846  1.00 87.33           H
ATOM   1864  HN  CYS A 133      -3.016   2.682  -3.624  1.00 87.33           H
ATOM   1865  N   VAL A 134      -4.763   0.212  -4.677  1.00 86.63           N
ATOM   1866  CA  VAL A 134      -5.846  -0.741  -4.851  1.00 86.63           C
ATOM   1867  C   VAL A 134      -6.803  -0.229  -5.929  1.00 86.63           C
ATOM   1868  O   VAL A 134      -7.184  -0.974  -6.831  1.00 86.63           O
ATOM   1869  HA  VAL A 134      -5.407  -1.680  -5.188  1.00 86.63           H
ATOM   1870  CB  VAL A 134      -6.538  -0.997  -3.510  1.00 86.63           C
ATOM   1871  HB  VAL A 134      -6.870  -0.037  -3.116  1.00 86.63           H
ATOM   1872  CG1 VAL A 134      -7.773  -1.883  -3.691  1.00 86.63           C
ATOM   1873 1HG1 VAL A 134      -8.478  -1.391  -4.360  1.00 86.63           H
ATOM   1874 2HG1 VAL A 134      -7.474  -2.840  -4.118  1.00 86.63           H
ATOM   1875 3HG1 VAL A 134      -8.245  -2.049  -2.723  1.00 86.63           H
ATOM   1876  CG2 VAL A 134      -5.567  -1.610  -2.500  1.00 86.63           C
ATOM   1877 1HG2 VAL A 134      -5.191  -2.557  -2.885  1.00 86.63           H
ATOM   1878 2HG2 VAL A 134      -4.732  -0.927  -2.338  1.00 86.63           H
ATOM   1879 3HG2 VAL A 134      -6.084  -1.781  -1.556  1.00 86.63           H
ATOM   1880  HN  VAL A 134      -4.654   0.563  -3.747  1.00 86.63           H
ATOM   1881  N   LEU A 135      -7.163   1.039  -5.802  1.00 88.88           N
ATOM   1882  CA  LEU A 135      -8.166   1.624  -6.676  1.00 88.88           C
ATOM   1883  C   LEU A 135      -7.614   1.698  -8.101  1.00 88.88           C
ATOM   1884  O   LEU A 135      -8.338   1.455  -9.064  1.00 88.88           O
ATOM   1885  HA  LEU A 135      -9.029   0.958  -6.674  1.00 88.88           H
ATOM   1886  CB  LEU A 135      -8.634   2.973  -6.127  1.00 88.88           C
ATOM   1887 1HB  LEU A 135      -7.761   3.609  -5.988  1.00 88.88           H
ATOM   1888 2HB  LEU A 135      -9.261   3.452  -6.880  1.00 88.88           H
ATOM   1889  CG  LEU A 135      -9.412   2.928  -4.810  1.00 88.88           C
ATOM   1890  HG  LEU A 135      -8.831   2.353  -4.090  1.00 88.88           H
ATOM   1891  CD1 LEU A 135      -9.590   4.332  -4.230  1.00 88.88           C
ATOM   1892 1HD1 LEU A 135      -8.611   4.774  -4.042  1.00 88.88           H
ATOM   1893 2HD1 LEU A 135     -10.139   4.952  -4.939  1.00 88.88           H
ATOM   1894 3HD1 LEU A 135     -10.146   4.271  -3.294  1.00 88.88           H
ATOM   1895  CD2 LEU A 135     -10.751   2.208  -4.988  1.00 88.88           C
ATOM   1896 1HD2 LEU A 135     -11.350   2.735  -5.731  1.00 88.88           H
ATOM   1897 2HD2 LEU A 135     -10.572   1.187  -5.324  1.00 88.88           H
ATOM   1898 3HD2 LEU A 135     -11.283   2.190  -4.038  1.00 88.88           H
ATOM   1899  HN  LEU A 135      -6.784   1.662  -5.118  1.00 88.88           H
ATOM   1900  N   LEU A 136      -6.335   2.035  -8.189  1.00 89.79           N
ATOM   1901  CA  LEU A 136      -5.691   2.198  -9.481  1.00 89.79           C
ATOM   1902  C   LEU A 136      -5.644   0.847 -10.197  1.00 89.79           C
ATOM   1903  O   LEU A 136      -5.926   0.763 -11.391  1.00 89.79           O
ATOM   1904  HA  LEU A 136      -6.307   2.879 -10.069  1.00 89.79           H
ATOM   1905  CB  LEU A 136      -4.320   2.856  -9.317  1.00 89.79           C
ATOM   1906 1HB  LEU A 136      -3.798   2.362  -8.498  1.00 89.79           H
ATOM   1907 2HB  LEU A 136      -3.740   2.672 -10.222  1.00 89.79           H
ATOM   1908  CG  LEU A 136      -4.326   4.362  -9.047  1.00 89.79           C
ATOM   1909  HG  LEU A 136      -5.033   4.562  -8.242  1.00 89.79           H
ATOM   1910  CD1 LEU A 136      -2.953   4.839  -8.571  1.00 89.79           C
ATOM   1911 1HD1 LEU A 136      -2.687   4.320  -7.650  1.00 89.79           H
ATOM   1912 2HD1 LEU A 136      -2.208   4.625  -9.337  1.00 89.79           H
ATOM   1913 3HD1 LEU A 136      -2.985   5.913  -8.386  1.00 89.79           H
ATOM   1914  CD2 LEU A 136      -4.808   5.137 -10.275  1.00 89.79           C
ATOM   1915 1HD2 LEU A 136      -4.145   4.936 -11.115  1.00 89.79           H
ATOM   1916 2HD2 LEU A 136      -5.821   4.823 -10.528  1.00 89.79           H
ATOM   1917 3HD2 LEU A 136      -4.803   6.205 -10.055  1.00 89.79           H
ATOM   1918  HN  LEU A 136      -5.743   2.195  -7.398  1.00 89.79           H
ATOM   1919  N   ILE A 137      -5.285  -0.177  -9.436  1.00 84.56           N
ATOM   1920  CA  ILE A 137      -5.182  -1.518  -9.987  1.00 84.56           C
ATOM   1921  C   ILE A 137      -6.542  -1.942 -10.545  1.00 84.56           C
ATOM   1922  O   ILE A 137      -6.621  -2.503 -11.636  1.00 84.56           O
ATOM   1923  HA  ILE A 137      -4.468  -1.479 -10.809  1.00 84.56           H
ATOM   1924  CB  ILE A 137      -4.617  -2.484  -8.943  1.00 84.56           C
ATOM   1925  HB  ILE A 137      -5.124  -2.297  -7.996  1.00 84.56           H
ATOM   1926  CG1 ILE A 137      -3.125  -2.234  -8.714  1.00 84.56           C
ATOM   1927 1HG1 ILE A 137      -2.563  -2.531  -9.599  1.00 84.56           H
ATOM   1928 2HG1 ILE A 137      -2.950  -1.168  -8.569  1.00 84.56           H
ATOM   1929  CG2 ILE A 137      -4.903  -3.936  -9.329  1.00 84.56           C
ATOM   1930 1HG2 ILE A 137      -5.980  -4.089  -9.400  1.00 84.56           H
ATOM   1931 2HG2 ILE A 137      -4.441  -4.154 -10.292  1.00 84.56           H
ATOM   1932 3HG2 ILE A 137      -4.491  -4.602  -8.570  1.00 84.56           H
ATOM   1933  CD1 ILE A 137      -2.620  -3.010  -7.497  1.00 84.56           C
ATOM   1934 1HD1 ILE A 137      -3.167  -2.692  -6.610  1.00 84.56           H
ATOM   1935 2HD1 ILE A 137      -2.775  -4.077  -7.656  1.00 84.56           H
ATOM   1936 3HD1 ILE A 137      -1.556  -2.814  -7.357  1.00 84.56           H
ATOM   1937  HN  ILE A 137      -5.067  -0.102  -8.463  1.00 84.56           H
ATOM   1938  N   MET A 138      -7.578  -1.657  -9.770  1.00 85.15           N
ATOM   1939  CA  MET A 138      -8.933  -1.987 -10.180  1.00 85.15           C
ATOM   1940  C   MET A 138      -9.281  -1.315 -11.510  1.00 85.15           C
ATOM   1941  O   MET A 138      -9.841  -1.950 -12.402  1.00 85.15           O
ATOM   1942  HA  MET A 138      -8.948  -3.070 -10.298  1.00 85.15           H
ATOM   1943  CB  MET A 138      -9.918  -1.530  -9.103  1.00 85.15           C
ATOM   1944 1HB  MET A 138      -9.636  -1.958  -8.141  1.00 85.15           H
ATOM   1945 2HB  MET A 138      -9.870  -0.446  -8.997  1.00 85.15           H
ATOM   1946  CG  MET A 138     -11.347  -1.950  -9.454  1.00 85.15           C
ATOM   1947 1HG  MET A 138     -11.622  -1.552 -10.431  1.00 85.15           H
ATOM   1948 2HG  MET A 138     -11.409  -3.036  -9.523  1.00 85.15           H
ATOM   1949  SD  MET A 138     -12.481  -1.352  -8.212  1.00 85.15           S
ATOM   1950  CE  MET A 138     -12.328   0.407  -8.472  1.00 85.15           C
ATOM   1951 1HE  MET A 138     -11.294   0.709  -8.310  1.00 85.15           H
ATOM   1952 2HE  MET A 138     -12.622   0.650  -9.494  1.00 85.15           H
ATOM   1953 3HE  MET A 138     -12.976   0.935  -7.773  1.00 85.15           H
ATOM   1954  HN  MET A 138      -7.504  -1.210  -8.878  1.00 85.15           H
ATOM   1955  N   CYS A 139      -8.936  -0.039 -11.600  1.00 87.17           N
ATOM   1956  CA  CYS A 139      -9.283   0.749 -12.770  1.00 87.17           C
ATOM   1957  C   CYS A 139      -8.533   0.177 -13.975  1.00 87.17           C
ATOM   1958  O   CYS A 139      -9.072   0.124 -15.079  1.00 87.17           O
ATOM   1959  HA  CYS A 139     -10.361   0.653 -12.904  1.00 87.17           H
ATOM   1960  CB  CYS A 139      -8.981   2.234 -12.562  1.00 87.17           C
ATOM   1961 1HB  CYS A 139      -7.954   2.360 -12.218  1.00 87.17           H
ATOM   1962 2HB  CYS A 139      -9.066   2.767 -13.509  1.00 87.17           H
ATOM   1963  SG  CYS A 139     -10.141   2.944 -11.339  1.00 87.17           S
ATOM   1964  HG  CYS A 139      -9.525   2.459 -10.265  1.00 87.17           H
ATOM   1965  HN  CYS A 139      -8.430   0.455 -10.893  1.00 87.17           H
ATOM   1966  N   ILE A 140      -7.300  -0.237 -13.721  1.00 83.88           N
ATOM   1967  CA  ILE A 140      -6.471  -0.807 -14.770  1.00 83.88           C
ATOM   1968  C   ILE A 140      -7.160  -2.050 -15.338  1.00 83.88           C
ATOM   1969  O   ILE A 140      -7.193  -2.245 -16.552  1.00 83.88           O
ATOM   1970  HA  ILE A 140      -6.390  -0.064 -15.563  1.00 83.88           H
ATOM   1971  CB  ILE A 140      -5.057  -1.072 -14.251  1.00 83.88           C
ATOM   1972  HB  ILE A 140      -5.135  -1.556 -13.277  1.00 83.88           H
ATOM   1973  CG1 ILE A 140      -4.294   0.238 -14.044  1.00 83.88           C
ATOM   1974 1HG1 ILE A 140      -4.048   0.676 -15.012  1.00 83.88           H
ATOM   1975 2HG1 ILE A 140      -4.929   0.954 -13.522  1.00 83.88           H
ATOM   1976  CG2 ILE A 140      -4.305  -2.034 -15.173  1.00 83.88           C
ATOM   1977 1HG2 ILE A 140      -4.841  -2.981 -15.225  1.00 83.88           H
ATOM   1978 2HG2 ILE A 140      -4.236  -1.600 -16.171  1.00 83.88           H
ATOM   1979 3HG2 ILE A 140      -3.302  -2.204 -14.781  1.00 83.88           H
ATOM   1980  CD1 ILE A 140      -3.012   0.006 -13.242  1.00 83.88           C
ATOM   1981 1HD1 ILE A 140      -3.264  -0.409 -12.267  1.00 83.88           H
ATOM   1982 2HD1 ILE A 140      -2.369  -0.692 -13.779  1.00 83.88           H
ATOM   1983 3HD1 ILE A 140      -2.490   0.954 -13.110  1.00 83.88           H
ATOM   1984  HN  ILE A 140      -6.867  -0.187 -12.821  1.00 83.88           H
ATOM   1985  N   SER A 141      -7.693  -2.858 -14.434  1.00 79.45           N
ATOM   1986  CA  SER A 141      -8.306  -4.117 -14.823  1.00 79.45           C
ATOM   1987  C   SER A 141      -9.551  -3.852 -15.672  1.00 79.45           C
ATOM   1988  O   SER A 141      -9.798  -4.551 -16.653  1.00 79.45           O
ATOM   1989  HA  SER A 141      -7.548  -4.637 -15.409  1.00 79.45           H
ATOM   1990  CB  SER A 141      -8.668  -4.956 -13.596  1.00 79.45           C
ATOM   1991 1HB  SER A 141      -9.258  -4.353 -12.906  1.00 79.45           H
ATOM   1992 2HB  SER A 141      -9.293  -5.794 -13.902  1.00 79.45           H
ATOM   1993  OG  SER A 141      -7.510  -5.448 -12.926  1.00 79.45           O
ATOM   1994  HG  SER A 141      -7.781  -6.025 -12.156  1.00 79.45           H
ATOM   1995  HN  SER A 141      -7.711  -2.665 -13.453  1.00 79.45           H
ATOM   1996  N   VAL A 142     -10.304  -2.841 -15.262  1.00 81.22           N
ATOM   1997  CA  VAL A 142     -11.508  -2.465 -15.982  1.00 81.22           C
ATOM   1998  C   VAL A 142     -11.128  -1.963 -17.376  1.00 81.22           C
ATOM   1999  O   VAL A 142     -11.778  -2.307 -18.362  1.00 81.22           O
ATOM   2000  HA  VAL A 142     -12.122  -3.359 -16.086  1.00 81.22           H
ATOM   2001  CB  VAL A 142     -12.302  -1.437 -15.173  1.00 81.22           C
ATOM   2002  HB  VAL A 142     -11.637  -0.604 -14.944  1.00 81.22           H
ATOM   2003  CG1 VAL A 142     -13.478  -0.890 -15.985  1.00 81.22           C
ATOM   2004 1HG1 VAL A 142     -13.103  -0.409 -16.889  1.00 81.22           H
ATOM   2005 2HG1 VAL A 142     -14.143  -1.709 -16.258  1.00 81.22           H
ATOM   2006 3HG1 VAL A 142     -14.025  -0.161 -15.386  1.00 81.22           H
ATOM   2007  CG2 VAL A 142     -12.781  -2.033 -13.848  1.00 81.22           C
ATOM   2008 1HG2 VAL A 142     -13.422  -2.892 -14.047  1.00 81.22           H
ATOM   2009 2HG2 VAL A 142     -11.920  -2.352 -13.260  1.00 81.22           H
ATOM   2010 3HG2 VAL A 142     -13.342  -1.282 -13.293  1.00 81.22           H
ATOM   2011  HN  VAL A 142     -10.103  -2.286 -14.455  1.00 81.22           H
ATOM   2012  N   ASP A 143     -10.076  -1.159 -17.414  1.00 82.01           N
ATOM   2013  CA  ASP A 143      -9.648  -0.543 -18.659  1.00 82.01           C
ATOM   2014  C   ASP A 143      -9.213  -1.635 -19.639  1.00 82.01           C
ATOM   2015  O   ASP A 143      -9.499  -1.552 -20.833  1.00 82.01           O
ATOM   2016  HA  ASP A 143     -10.514   0.015 -19.015  1.00 82.01           H
ATOM   2017  CB  ASP A 143      -8.458   0.390 -18.432  1.00 82.01           C
ATOM   2018 1HB  ASP A 143      -8.682   1.080 -17.618  1.00 82.01           H
ATOM   2019 2HB  ASP A 143      -7.588  -0.191 -18.126  1.00 82.01           H
ATOM   2020  CG  ASP A 143      -8.130   1.180 -19.701  1.00 82.01           C
ATOM   2021  OD1 ASP A 143      -9.085   1.735 -20.287  1.00 82.01           O
ATOM   2022  OD2 ASP A 143      -6.932   1.210 -20.057  1.00 82.01           O
ATOM   2023  HN  ASP A 143      -9.520  -0.926 -16.616  1.00 82.01           H
ATOM   2024  N   ARG A 144      -8.528  -2.632 -19.099  1.00 77.26           N
ATOM   2025  CA  ARG A 144      -8.020  -3.720 -19.916  1.00 77.26           C
ATOM   2026  C   ARG A 144      -9.179  -4.540 -20.489  1.00 77.26           C
ATOM   2027  O   ARG A 144      -9.120  -4.990 -21.632  1.00 77.26           O
ATOM   2028  HA  ARG A 144      -7.455  -3.232 -20.711  1.00 77.26           H
ATOM   2029  CB  ARG A 144      -7.107  -4.640 -19.104  1.00 77.26           C
ATOM   2030 1HB  ARG A 144      -7.554  -4.833 -18.129  1.00 77.26           H
ATOM   2031 2HB  ARG A 144      -7.012  -5.602 -19.607  1.00 77.26           H
ATOM   2032  CG  ARG A 144      -5.722  -4.015 -18.920  1.00 77.26           C
ATOM   2033 1HG  ARG A 144      -5.320  -3.723 -19.890  1.00 77.26           H
ATOM   2034 2HG  ARG A 144      -5.805  -3.107 -18.323  1.00 77.26           H
ATOM   2035  CD  ARG A 144      -4.764  -4.995 -18.239  1.00 77.26           C
ATOM   2036 1HD  ARG A 144      -5.142  -5.258 -17.251  1.00 77.26           H
ATOM   2037 2HD  ARG A 144      -4.706  -5.919 -18.815  1.00 77.26           H
ATOM   2038  NE  ARG A 144      -3.420  -4.388 -18.121  1.00 77.26           N
ATOM   2039  HE  ARG A 144      -3.301  -3.445 -18.433  1.00 77.26           H
ATOM   2040  CZ  ARG A 144      -2.350  -5.023 -17.622  1.00 77.26           C
ATOM   2041  NH1 ARG A 144      -2.451  -6.287 -17.189  1.00 77.26           N
ATOM   2042 1HH1 ARG A 144      -3.328  -6.764 -17.237  1.00 77.26           H
ATOM   2043 2HH1 ARG A 144      -1.648  -6.754 -16.819  1.00 77.26           H
ATOM   2044  NH2 ARG A 144      -1.179  -4.375 -17.563  1.00 77.26           N
ATOM   2045 1HH2 ARG A 144      -0.371  -4.834 -17.193  1.00 77.26           H
ATOM   2046 2HH2 ARG A 144      -1.113  -3.432 -17.888  1.00 77.26           H
ATOM   2047  HN  ARG A 144      -8.319  -2.703 -18.123  1.00 77.26           H
ATOM   2048  N   TYR A 145     -10.205  -4.708 -19.668  1.00 77.55           N
ATOM   2049  CA  TYR A 145     -11.407  -5.398 -20.104  1.00 77.55           C
ATOM   2050  C   TYR A 145     -12.007  -4.726 -21.339  1.00 77.55           C
ATOM   2051  O   TYR A 145     -12.273  -5.386 -22.343  1.00 77.55           O
ATOM   2052  HA  TYR A 145     -11.134  -6.423 -20.353  1.00 77.55           H
ATOM   2053  CB  TYR A 145     -12.400  -5.289 -18.945  1.00 77.55           C
ATOM   2054 1HB  TYR A 145     -12.044  -5.901 -18.116  1.00 77.55           H
ATOM   2055 2HB  TYR A 145     -12.419  -4.257 -18.593  1.00 77.55           H
ATOM   2056  CG  TYR A 145     -13.824  -5.718 -19.303  1.00 77.55           C
ATOM   2057  CD1 TYR A 145     -14.828  -4.775 -19.387  1.00 77.55           C
ATOM   2058  HD1 TYR A 145     -14.606  -3.725 -19.197  1.00 77.55           H
ATOM   2059  CD2 TYR A 145     -14.104  -7.048 -19.542  1.00 77.55           C
ATOM   2060  HD2 TYR A 145     -13.311  -7.793 -19.476  1.00 77.55           H
ATOM   2061  CE1 TYR A 145     -16.168  -5.179 -19.724  1.00 77.55           C
ATOM   2062  HE1 TYR A 145     -16.971  -4.444 -19.793  1.00 77.55           H
ATOM   2063  CE2 TYR A 145     -15.445  -7.452 -19.880  1.00 77.55           C
ATOM   2064  HE2 TYR A 145     -15.680  -8.498 -20.071  1.00 77.55           H
ATOM   2065  CZ  TYR A 145     -16.411  -6.497 -19.954  1.00 77.55           C
ATOM   2066  OH  TYR A 145     -17.676  -6.878 -20.272  1.00 77.55           O
ATOM   2067  HH  TYR A 145     -17.705  -7.864 -20.439  1.00 77.55           H
ATOM   2068  HN  TYR A 145     -10.223  -4.383 -18.722  1.00 77.55           H
ATOM   2069  N   ILE A 146     -12.205  -3.420 -21.227  1.00 78.77           N
ATOM   2070  CA  ILE A 146     -12.853  -2.667 -22.286  1.00 78.77           C
ATOM   2071  C   ILE A 146     -12.019  -2.774 -23.565  1.00 78.77           C
ATOM   2072  O   ILE A 146     -12.567  -2.925 -24.656  1.00 78.77           O
ATOM   2073  HA  ILE A 146     -13.824  -3.127 -22.468  1.00 78.77           H
ATOM   2074  CB  ILE A 146     -13.111  -1.227 -21.839  1.00 78.77           C
ATOM   2075  HB  ILE A 146     -12.171  -0.808 -21.479  1.00 78.77           H
ATOM   2076  CG1 ILE A 146     -14.102  -1.183 -20.675  1.00 78.77           C
ATOM   2077 1HG1 ILE A 146     -15.099  -1.439 -21.032  1.00 78.77           H
ATOM   2078 2HG1 ILE A 146     -13.828  -1.932 -19.931  1.00 78.77           H
ATOM   2079  CG2 ILE A 146     -13.569  -0.361 -23.015  1.00 78.77           C
ATOM   2080 1HG2 ILE A 146     -12.798  -0.355 -23.785  1.00 78.77           H
ATOM   2081 2HG2 ILE A 146     -14.492  -0.770 -23.428  1.00 78.77           H
ATOM   2082 3HG2 ILE A 146     -13.746   0.657 -22.669  1.00 78.77           H
ATOM   2083  CD1 ILE A 146     -14.126   0.202 -20.026  1.00 78.77           C
ATOM   2084 1HD1 ILE A 146     -13.132   0.444 -19.649  1.00 78.77           H
ATOM   2085 2HD1 ILE A 146     -14.424   0.945 -20.767  1.00 78.77           H
ATOM   2086 3HD1 ILE A 146     -14.839   0.205 -19.202  1.00 78.77           H
ATOM   2087  HN  ILE A 146     -11.930  -2.880 -20.431  1.00 78.77           H
ATOM   2088  N   ALA A 147     -10.709  -2.691 -23.388  1.00 77.61           N
ATOM   2089  CA  ALA A 147      -9.800  -2.675 -24.522  1.00 77.61           C
ATOM   2090  C   ALA A 147      -9.924  -3.993 -25.288  1.00 77.61           C
ATOM   2091  O   ALA A 147      -9.733  -4.030 -26.503  1.00 77.61           O
ATOM   2092  HA  ALA A 147     -10.099  -1.855 -25.175  1.00 77.61           H
ATOM   2093  CB  ALA A 147      -8.374  -2.419 -24.030  1.00 77.61           C
ATOM   2094 1HB  ALA A 147      -8.334  -1.457 -23.518  1.00 77.61           H
ATOM   2095 2HB  ALA A 147      -8.080  -3.210 -23.340  1.00 77.61           H
ATOM   2096 3HB  ALA A 147      -7.693  -2.407 -24.881  1.00 77.61           H
ATOM   2097  HN  ALA A 147     -10.268  -2.636 -22.492  1.00 77.61           H
ATOM   2098  N   ILE A 148     -10.244  -5.044 -24.547  1.00 73.15           N
ATOM   2099  CA  ILE A 148     -10.252  -6.383 -25.111  1.00 73.15           C
ATOM   2100  C   ILE A 148     -11.654  -6.706 -25.630  1.00 73.15           C
ATOM   2101  O   ILE A 148     -11.805  -7.276 -26.710  1.00 73.15           O
ATOM   2102  HA  ILE A 148      -9.562  -6.386 -25.955  1.00 73.15           H
ATOM   2103  CB  ILE A 148      -9.725  -7.396 -24.093  1.00 73.15           C
ATOM   2104  HB  ILE A 148     -10.320  -7.308 -23.184  1.00 73.15           H
ATOM   2105  CG1 ILE A 148      -8.274  -7.089 -23.714  1.00 73.15           C
ATOM   2106 1HG1 ILE A 148      -7.622  -7.297 -24.561  1.00 73.15           H
ATOM   2107 2HG1 ILE A 148      -8.172  -6.028 -23.485  1.00 73.15           H
ATOM   2108  CG2 ILE A 148      -9.892  -8.828 -24.606  1.00 73.15           C
ATOM   2109 1HG2 ILE A 148     -10.948  -9.029 -24.784  1.00 73.15           H
ATOM   2110 2HG2 ILE A 148      -9.338  -8.947 -25.537  1.00 73.15           H
ATOM   2111 3HG2 ILE A 148      -9.509  -9.527 -23.863  1.00 73.15           H
ATOM   2112  CD1 ILE A 148      -7.835  -7.921 -22.508  1.00 73.15           C
ATOM   2113 1HD1 ILE A 148      -8.474  -7.693 -21.656  1.00 73.15           H
ATOM   2114 2HD1 ILE A 148      -7.916  -8.981 -22.749  1.00 73.15           H
ATOM   2115 3HD1 ILE A 148      -6.800  -7.683 -22.260  1.00 73.15           H
ATOM   2116  HN  ILE A 148     -10.495  -4.991 -23.581  1.00 73.15           H
ATOM   2117  N   ALA A 149     -12.646  -6.328 -24.836  1.00 74.82           N
ATOM   2118  CA  ALA A 149     -14.018  -6.711 -25.119  1.00 74.82           C
ATOM   2119  C   ALA A 149     -14.589  -5.789 -26.198  1.00 74.82           C
ATOM   2120  O   ALA A 149     -15.293  -6.243 -27.099  1.00 74.82           O
ATOM   2121  HA  ALA A 149     -14.007  -7.734 -25.496  1.00 74.82           H
ATOM   2122  CB  ALA A 149     -14.836  -6.672 -23.826  1.00 74.82           C
ATOM   2123 1HB  ALA A 149     -14.407  -7.366 -23.104  1.00 74.82           H
ATOM   2124 2HB  ALA A 149     -14.818  -5.662 -23.416  1.00 74.82           H
ATOM   2125 3HB  ALA A 149     -15.866  -6.960 -24.039  1.00 74.82           H
ATOM   2126  HN  ALA A 149     -12.523  -5.771 -24.015  1.00 74.82           H
ATOM   2127  N   GLN A 150     -14.264  -4.511 -26.071  1.00 76.95           N
ATOM   2128  CA  GLN A 150     -14.835  -3.503 -26.949  1.00 76.95           C
ATOM   2129  C   GLN A 150     -13.736  -2.841 -27.783  1.00 76.95           C
ATOM   2130  O   GLN A 150     -13.746  -1.627 -27.978  1.00 76.95           O
ATOM   2131  HA  GLN A 150     -15.521  -4.042 -27.602  1.00 76.95           H
ATOM   2132  CB  GLN A 150     -15.619  -2.460 -26.149  1.00 76.95           C
ATOM   2133 1HB  GLN A 150     -14.949  -1.944 -25.461  1.00 76.95           H
ATOM   2134 2HB  GLN A 150     -16.023  -1.707 -26.825  1.00 76.95           H
ATOM   2135  CG  GLN A 150     -16.758  -3.114 -25.365  1.00 76.95           C
ATOM   2136 1HG  GLN A 150     -17.324  -3.775 -26.022  1.00 76.95           H
ATOM   2137 2HG  GLN A 150     -16.348  -3.732 -24.567  1.00 76.95           H
ATOM   2138  CD  GLN A 150     -17.691  -2.057 -24.770  1.00 76.95           C
ATOM   2139  OE1 GLN A 150     -17.528  -0.865 -24.969  1.00 76.95           O
ATOM   2140  NE2 GLN A 150     -18.676  -2.560 -24.031  1.00 76.95           N
ATOM   2141 1HE2 GLN A 150     -18.754  -3.549 -23.907  1.00 76.95           H
ATOM   2142 2HE2 GLN A 150     -19.339  -1.948 -23.599  1.00 76.95           H
ATOM   2143  HN  GLN A 150     -13.625  -4.161 -25.386  1.00 76.95           H
ATOM   2144  N   ALA A 151     -12.814  -3.669 -28.252  1.00 73.09           N
ATOM   2145  CA  ALA A 151     -11.582  -3.165 -28.835  1.00 73.09           C
ATOM   2146  C   ALA A 151     -11.915  -2.069 -29.850  1.00 73.09           C
ATOM   2147  O   ALA A 151     -11.256  -1.031 -29.886  1.00 73.09           O
ATOM   2148  HA  ALA A 151     -10.986  -2.734 -28.031  1.00 73.09           H
ATOM   2149  CB  ALA A 151     -10.802  -4.323 -29.461  1.00 73.09           C
ATOM   2150 1HB  ALA A 151     -10.566  -5.059 -28.693  1.00 73.09           H
ATOM   2151 2HB  ALA A 151     -11.407  -4.790 -30.239  1.00 73.09           H
ATOM   2152 3HB  ALA A 151      -9.879  -3.944 -29.899  1.00 73.09           H
ATOM   2153  HN  ALA A 151     -12.898  -4.665 -28.239  1.00 73.09           H
ATOM   2154  N   MET A 152     -12.936  -2.338 -30.650  1.00 69.53           N
ATOM   2155  CA  MET A 152     -13.335  -1.408 -31.693  1.00 69.53           C
ATOM   2156  C   MET A 152     -13.757  -0.064 -31.096  1.00 69.53           C
ATOM   2157  O   MET A 152     -13.199   0.976 -31.444  1.00 69.53           O
ATOM   2158  HA  MET A 152     -12.453  -1.274 -32.319  1.00 69.53           H
ATOM   2159  CB  MET A 152     -14.499  -2.002 -32.488  1.00 69.53           C
ATOM   2160 1HB  MET A 152     -15.249  -2.397 -31.803  1.00 69.53           H
ATOM   2161 2HB  MET A 152     -14.982  -1.218 -33.072  1.00 69.53           H
ATOM   2162  CG  MET A 152     -14.015  -3.114 -33.420  1.00 69.53           C
ATOM   2163 1HG  MET A 152     -12.964  -3.331 -33.226  1.00 69.53           H
ATOM   2164 2HG  MET A 152     -14.571  -4.031 -33.225  1.00 69.53           H
ATOM   2165  SD  MET A 152     -14.231  -2.622 -35.123  1.00 69.53           S
ATOM   2166  CE  MET A 152     -16.010  -2.705 -35.246  1.00 69.53           C
ATOM   2167 1HE  MET A 152     -16.342  -3.721 -35.033  1.00 69.53           H
ATOM   2168 2HE  MET A 152     -16.456  -2.018 -34.526  1.00 69.53           H
ATOM   2169 3HE  MET A 152     -16.317  -2.425 -36.254  1.00 69.53           H
ATOM   2170  HN  MET A 152     -13.486  -3.172 -30.594  1.00 69.53           H
ATOM   2171  N   ARG A 153     -14.738  -0.128 -30.208  1.00 73.57           N
ATOM   2172  CA  ARG A 153     -15.277   1.076 -29.599  1.00 73.57           C
ATOM   2173  C   ARG A 153     -14.203   1.773 -28.761  1.00 73.57           C
ATOM   2174  O   ARG A 153     -14.182   2.999 -28.669  1.00 73.57           O
ATOM   2175  HA  ARG A 153     -15.585   1.699 -30.439  1.00 73.57           H
ATOM   2176  CB  ARG A 153     -16.479   0.753 -28.709  1.00 73.57           C
ATOM   2177 1HB  ARG A 153     -16.237  -0.086 -28.056  1.00 73.57           H
ATOM   2178 2HB  ARG A 153     -16.699   1.604 -28.066  1.00 73.57           H
ATOM   2179  CG  ARG A 153     -17.709   0.412 -29.552  1.00 73.57           C
ATOM   2180 1HG  ARG A 153     -17.910   1.223 -30.253  1.00 73.57           H
ATOM   2181 2HG  ARG A 153     -17.512  -0.481 -30.146  1.00 73.57           H
ATOM   2182  CD  ARG A 153     -18.935   0.181 -28.666  1.00 73.57           C
ATOM   2183 1HD  ARG A 153     -18.785  -0.704 -28.048  1.00 73.57           H
ATOM   2184 2HD  ARG A 153     -19.067   1.025 -27.987  1.00 73.57           H
ATOM   2185  NE  ARG A 153     -20.142   0.014 -29.504  1.00 73.57           N
ATOM   2186  HE  ARG A 153     -20.031   0.049 -30.498  1.00 73.57           H
ATOM   2187  CZ  ARG A 153     -21.375  -0.182 -29.016  1.00 73.57           C
ATOM   2188  NH1 ARG A 153     -21.582  -0.237 -27.694  1.00 73.57           N
ATOM   2189 1HH1 ARG A 153     -20.813  -0.132 -27.063  1.00 73.57           H
ATOM   2190 2HH1 ARG A 153     -22.505  -0.383 -27.338  1.00 73.57           H
ATOM   2191  NH2 ARG A 153     -22.397  -0.321 -29.871  1.00 73.57           N
ATOM   2192 1HH2 ARG A 153     -23.323  -0.468 -29.523  1.00 73.57           H
ATOM   2193 2HH2 ARG A 153     -22.234  -0.278 -30.857  1.00 73.57           H
ATOM   2194  HN  ARG A 153     -15.162  -0.982 -29.905  1.00 73.57           H
ATOM   2195  N   ALA A 154     -13.338   0.961 -28.171  1.00 72.19           N
ATOM   2196  CA  ALA A 154     -12.339   1.473 -27.249  1.00 72.19           C
ATOM   2197  C   ALA A 154     -11.390   2.409 -28.001  1.00 72.19           C
ATOM   2198  O   ALA A 154     -10.840   3.341 -27.416  1.00 72.19           O
ATOM   2199  HA  ALA A 154     -12.860   2.041 -26.478  1.00 72.19           H
ATOM   2200  CB  ALA A 154     -11.605   0.304 -26.590  1.00 72.19           C
ATOM   2201 1HB  ALA A 154     -12.319  -0.313 -26.045  1.00 72.19           H
ATOM   2202 2HB  ALA A 154     -11.117  -0.297 -27.357  1.00 72.19           H
ATOM   2203 3HB  ALA A 154     -10.856   0.689 -25.898  1.00 72.19           H
ATOM   2204  HN  ALA A 154     -13.313  -0.029 -28.314  1.00 72.19           H
ATOM   2205  N   HIS A 155     -11.227   2.128 -29.285  1.00 73.23           N
ATOM   2206  CA  HIS A 155     -10.347   2.926 -30.120  1.00 73.23           C
ATOM   2207  C   HIS A 155     -10.976   4.300 -30.363  1.00 73.23           C
ATOM   2208  O   HIS A 155     -10.321   5.326 -30.191  1.00 73.23           O
ATOM   2209  HA  HIS A 155      -9.419   3.055 -29.563  1.00 73.23           H
ATOM   2210  CB  HIS A 155     -10.013   2.189 -31.419  1.00 73.23           C
ATOM   2211 1HB  HIS A 155      -9.741   1.161 -31.181  1.00 73.23           H
ATOM   2212 2HB  HIS A 155     -10.907   2.146 -32.041  1.00 73.23           H
ATOM   2213  CG  HIS A 155      -8.894   2.820 -32.213  1.00 73.23           C
ATOM   2214  ND1 HIS A 155      -9.110   3.805 -33.160  1.00 73.23           N
ATOM   2215  HD1 HIS A 155      -9.998   4.190 -33.411  1.00 73.23           H
ATOM   2216  CD2 HIS A 155      -7.548   2.597 -32.190  1.00 73.23           C
ATOM   2217  HD2 HIS A 155      -7.033   1.879 -31.552  1.00 73.23           H
ATOM   2218  CE1 HIS A 155      -7.941   4.151 -33.679  1.00 73.23           C
ATOM   2219  HE1 HIS A 155      -7.780   4.903 -34.451  1.00 73.23           H
ATOM   2220  NE2 HIS A 155      -6.975   3.400 -33.076  1.00 73.23           N
ATOM   2221  HN  HIS A 155     -11.684   1.372 -29.754  1.00 73.23           H
ATOM   2222  N   THR A 156     -12.240   4.274 -30.760  1.00 73.76           N
ATOM   2223  CA  THR A 156     -12.929   5.494 -31.144  1.00 73.76           C
ATOM   2224  C   THR A 156     -13.075   6.426 -29.939  1.00 73.76           C
ATOM   2225  O   THR A 156     -13.059   7.647 -30.089  1.00 73.76           O
ATOM   2226  HA  THR A 156     -12.318   6.017 -31.880  1.00 73.76           H
ATOM   2227  CB  THR A 156     -14.267   5.103 -31.776  1.00 73.76           C
ATOM   2228  HB  THR A 156     -14.995   4.834 -31.010  1.00 73.76           H
ATOM   2229  OG1 THR A 156     -13.928   4.067 -32.693  1.00 73.76           O
ATOM   2230  HG1 THR A 156     -14.732   3.507 -32.889  1.00 73.76           H
ATOM   2231  CG2 THR A 156     -14.842   6.211 -32.660  1.00 73.76           C
ATOM   2232 1HG2 THR A 156     -14.143   6.433 -33.466  1.00 73.76           H
ATOM   2233 2HG2 THR A 156     -15.003   7.107 -32.062  1.00 73.76           H
ATOM   2234 3HG2 THR A 156     -15.791   5.882 -33.084  1.00 73.76           H
ATOM   2235  HN  THR A 156     -12.790   3.441 -30.821  1.00 73.76           H
ATOM   2236  N   TRP A 157     -13.214   5.815 -28.772  1.00 80.44           N
ATOM   2237  CA  TRP A 157     -13.545   6.562 -27.571  1.00 80.44           C
ATOM   2238  C   TRP A 157     -12.246   6.832 -26.810  1.00 80.44           C
ATOM   2239  O   TRP A 157     -12.270   7.113 -25.612  1.00 80.44           O
ATOM   2240  HA  TRP A 157     -14.000   7.503 -27.879  1.00 80.44           H
ATOM   2241  CB  TRP A 157     -14.585   5.818 -26.731  1.00 80.44           C
ATOM   2242 1HB  TRP A 157     -14.286   4.773 -26.642  1.00 80.44           H
ATOM   2243 2HB  TRP A 157     -14.591   6.235 -25.725  1.00 80.44           H
ATOM   2244  CG  TRP A 157     -16.004   5.879 -27.301  1.00 80.44           C
ATOM   2245  CD1 TRP A 157     -16.397   5.650 -28.562  1.00 80.44           C
ATOM   2246  HD1 TRP A 157     -15.724   5.379 -29.375  1.00 80.44           H
ATOM   2247  CD2 TRP A 157     -17.209   6.200 -26.575  1.00 80.44           C
ATOM   2248  NE1 TRP A 157     -17.762   5.800 -28.701  1.00 80.44           N
ATOM   2249  HE1 TRP A 157     -18.288   5.682 -29.543  1.00 80.44           H
ATOM   2250  CE2 TRP A 157     -18.271   6.146 -27.454  1.00 80.44           C
ATOM   2251  CE3 TRP A 157     -17.395   6.527 -25.221  1.00 80.44           C
ATOM   2252  HE3 TRP A 157     -16.573   6.577 -24.507  1.00 80.44           H
ATOM   2253  CZ2 TRP A 157     -19.594   6.406 -27.076  1.00 80.44           C
ATOM   2254  HZ2 TRP A 157     -20.416   6.356 -27.790  1.00 80.44           H
ATOM   2255  CZ3 TRP A 157     -18.723   6.784 -24.858  1.00 80.44           C
ATOM   2256  HZ3 TRP A 157     -18.923   7.043 -23.818  1.00 80.44           H
ATOM   2257  CH2 TRP A 157     -19.803   6.733 -25.731  1.00 80.44           C
ATOM   2258  HH2 TRP A 157     -20.809   6.947 -25.370  1.00 80.44           H
ATOM   2259  HN  TRP A 157     -13.105   4.829 -28.641  1.00 80.44           H
ATOM   2260  N   ARG A 158     -11.141   6.739 -27.536  1.00 79.43           N
ATOM   2261  CA  ARG A 158      -9.829   6.789 -26.913  1.00 79.43           C
ATOM   2262  C   ARG A 158      -9.660   8.095 -26.135  1.00 79.43           C
ATOM   2263  O   ARG A 158      -9.183   8.090 -25.002  1.00 79.43           O
ATOM   2264  HA  ARG A 158      -9.806   5.928 -26.244  1.00 79.43           H
ATOM   2265  CB  ARG A 158      -8.718   6.678 -27.959  1.00 79.43           C
ATOM   2266 1HB  ARG A 158      -8.856   5.771 -28.547  1.00 79.43           H
ATOM   2267 2HB  ARG A 158      -8.781   7.518 -28.651  1.00 79.43           H
ATOM   2268  CG  ARG A 158      -7.340   6.658 -27.295  1.00 79.43           C
ATOM   2269 1HG  ARG A 158      -7.210   7.557 -26.692  1.00 79.43           H
ATOM   2270 2HG  ARG A 158      -7.271   5.808 -26.617  1.00 79.43           H
ATOM   2271  CD  ARG A 158      -6.228   6.574 -28.342  1.00 79.43           C
ATOM   2272 1HD  ARG A 158      -6.393   5.714 -28.991  1.00 79.43           H
ATOM   2273 2HD  ARG A 158      -6.247   7.460 -28.977  1.00 79.43           H
ATOM   2274  NE  ARG A 158      -4.912   6.458 -27.675  1.00 79.43           N
ATOM   2275  HE  ARG A 158      -4.866   6.643 -26.693  1.00 79.43           H
ATOM   2276  CZ  ARG A 158      -3.778   6.121 -28.304  1.00 79.43           C
ATOM   2277  NH1 ARG A 158      -3.781   5.862 -29.619  1.00 79.43           N
ATOM   2278 1HH1 ARG A 158      -4.633   5.920 -30.138  1.00 79.43           H
ATOM   2279 2HH1 ARG A 158      -2.930   5.611 -30.081  1.00 79.43           H
ATOM   2280  NH2 ARG A 158      -2.641   6.047 -27.598  1.00 79.43           N
ATOM   2281 1HH2 ARG A 158      -1.786   5.796 -28.053  1.00 79.43           H
ATOM   2282 2HH2 ARG A 158      -2.648   6.241 -26.618  1.00 79.43           H
ATOM   2283  HN  ARG A 158     -11.133   6.631 -28.530  1.00 79.43           H
ATOM   2284  N   GLU A 159     -10.062   9.184 -26.775  1.00 80.56           N
ATOM   2285  CA  GLU A 159      -9.866  10.504 -26.202  1.00 80.56           C
ATOM   2286  C   GLU A 159     -10.741  10.679 -24.959  1.00 80.56           C
ATOM   2287  O   GLU A 159     -10.263  11.124 -23.917  1.00 80.56           O
ATOM   2288  HA  GLU A 159      -8.813  10.545 -25.922  1.00 80.56           H
ATOM   2289  CB  GLU A 159     -10.154  11.598 -27.233  1.00 80.56           C
ATOM   2290 1HB  GLU A 159     -11.116  11.409 -27.709  1.00 80.56           H
ATOM   2291 2HB  GLU A 159     -10.094  12.577 -26.756  1.00 80.56           H
ATOM   2292  CG  GLU A 159      -9.102  11.594 -28.344  1.00 80.56           C
ATOM   2293 1HG  GLU A 159      -8.105  11.590 -27.906  1.00 80.56           H
ATOM   2294 2HG  GLU A 159      -9.195  10.682 -28.934  1.00 80.56           H
ATOM   2295  CD  GLU A 159      -9.261  12.815 -29.253  1.00 80.56           C
ATOM   2296  OE1 GLU A 159      -8.296  13.099 -29.994  1.00 80.56           O
ATOM   2297  OE2 GLU A 159     -10.344  13.435 -29.186  1.00 80.56           O
ATOM   2298  HN  GLU A 159     -10.513   9.173 -27.668  1.00 80.56           H
ATOM   2299  N   LYS A 160     -12.007  10.318 -25.110  1.00 84.59           N
ATOM   2300  CA  LYS A 160     -12.950  10.415 -24.009  1.00 84.59           C
ATOM   2301  C   LYS A 160     -12.426   9.604 -22.822  1.00 84.59           C
ATOM   2302  O   LYS A 160     -12.501  10.051 -21.679  1.00 84.59           O
ATOM   2303  HA  LYS A 160     -13.001  11.464 -23.715  1.00 84.59           H
ATOM   2304  CB  LYS A 160     -14.351  10.004 -24.465  1.00 84.59           C
ATOM   2305 1HB  LYS A 160     -14.301   9.050 -24.991  1.00 84.59           H
ATOM   2306 2HB  LYS A 160     -14.991   9.855 -23.595  1.00 84.59           H
ATOM   2307  CG  LYS A 160     -14.964  11.065 -25.380  1.00 84.59           C
ATOM   2308 1HG  LYS A 160     -14.904  12.042 -24.901  1.00 84.59           H
ATOM   2309 2HG  LYS A 160     -14.389  11.129 -26.305  1.00 84.59           H
ATOM   2310  CD  LYS A 160     -16.423  10.736 -25.702  1.00 84.59           C
ATOM   2311 1HD  LYS A 160     -16.477   9.785 -26.232  1.00 84.59           H
ATOM   2312 2HD  LYS A 160     -16.985  10.617 -24.775  1.00 84.59           H
ATOM   2313  CE  LYS A 160     -17.059  11.837 -26.552  1.00 84.59           C
ATOM   2314 1HE  LYS A 160     -16.976  12.795 -26.039  1.00 84.59           H
ATOM   2315 2HE  LYS A 160     -16.520  11.933 -27.495  1.00 84.59           H
ATOM   2316  NZ  LYS A 160     -18.482  11.531 -26.817  1.00 84.59           N
ATOM   2317 1HZ  LYS A 160     -18.887  12.268 -27.385  1.00 84.59           H
ATOM   2318 2HZ  LYS A 160     -18.552  10.648 -27.309  1.00 84.59           H
ATOM   2319 3HZ  LYS A 160     -18.984  11.469 -25.938  1.00 84.59           H
ATOM   2320  HN  LYS A 160     -12.390   9.966 -25.964  1.00 84.59           H
ATOM   2321  N   ARG A 161     -11.907   8.426 -23.135  1.00 85.47           N
ATOM   2322  CA  ARG A 161     -11.393   7.538 -22.106  1.00 85.47           C
ATOM   2323  C   ARG A 161     -10.244   8.209 -21.351  1.00 85.47           C
ATOM   2324  O   ARG A 161     -10.104   8.032 -20.142  1.00 85.47           O
ATOM   2325  HA  ARG A 161     -12.242   7.355 -21.446  1.00 85.47           H
ATOM   2326  CB  ARG A 161     -10.898   6.222 -22.710  1.00 85.47           C
ATOM   2327 1HB  ARG A 161     -10.273   6.430 -23.579  1.00 85.47           H
ATOM   2328 2HB  ARG A 161     -10.274   5.697 -21.987  1.00 85.47           H
ATOM   2329  CG  ARG A 161     -12.072   5.331 -23.121  1.00 85.47           C
ATOM   2330 1HG  ARG A 161     -12.576   4.955 -22.232  1.00 85.47           H
ATOM   2331 2HG  ARG A 161     -12.802   5.920 -23.677  1.00 85.47           H
ATOM   2332  CD  ARG A 161     -11.595   4.158 -23.980  1.00 85.47           C
ATOM   2333 1HD  ARG A 161     -12.453   3.604 -24.361  1.00 85.47           H
ATOM   2334 2HD  ARG A 161     -11.045   4.529 -24.845  1.00 85.47           H
ATOM   2335  NE  ARG A 161     -10.731   3.263 -23.178  1.00 85.47           N
ATOM   2336  HE  ARG A 161     -10.859   3.253 -22.186  1.00 85.47           H
ATOM   2337  CZ  ARG A 161      -9.789   2.465 -23.698  1.00 85.47           C
ATOM   2338  NH1 ARG A 161      -9.574   2.437 -25.021  1.00 85.47           N
ATOM   2339 1HH1 ARG A 161     -10.120   3.016 -25.627  1.00 85.47           H
ATOM   2340 2HH1 ARG A 161      -8.869   1.839 -25.401  1.00 85.47           H
ATOM   2341  NH2 ARG A 161      -9.064   1.694 -22.876  1.00 85.47           N
ATOM   2342 1HH2 ARG A 161      -8.357   1.093 -23.248  1.00 85.47           H
ATOM   2343 2HH2 ARG A 161      -9.230   1.720 -21.890  1.00 85.47           H
ATOM   2344  HN  ARG A 161     -11.835   8.076 -24.069  1.00 85.47           H
ATOM   2345  N   LEU A 162      -9.451   8.965 -22.096  1.00 86.15           N
ATOM   2346  CA  LEU A 162      -8.300   9.639 -21.518  1.00 86.15           C
ATOM   2347  C   LEU A 162      -8.781  10.733 -20.564  1.00 86.15           C
ATOM   2348  O   LEU A 162      -8.194  10.939 -19.503  1.00 86.15           O
ATOM   2349  HA  LEU A 162      -7.744   8.899 -20.943  1.00 86.15           H
ATOM   2350  CB  LEU A 162      -7.369  10.149 -22.620  1.00 86.15           C
ATOM   2351 1HB  LEU A 162      -7.210   9.343 -23.336  1.00 86.15           H
ATOM   2352 2HB  LEU A 162      -7.877  10.953 -23.154  1.00 86.15           H
ATOM   2353  CG  LEU A 162      -6.004  10.663 -22.160  1.00 86.15           C
ATOM   2354  HG  LEU A 162      -6.160  11.345 -21.324  1.00 86.15           H
ATOM   2355  CD1 LEU A 162      -5.130   9.515 -21.649  1.00 86.15           C
ATOM   2356 1HD1 LEU A 162      -5.623   9.030 -20.807  1.00 86.15           H
ATOM   2357 2HD1 LEU A 162      -4.979   8.790 -22.448  1.00 86.15           H
ATOM   2358 3HD1 LEU A 162      -4.165   9.908 -21.328  1.00 86.15           H
ATOM   2359  CD2 LEU A 162      -5.314  11.458 -23.270  1.00 86.15           C
ATOM   2360 1HD2 LEU A 162      -5.172  10.817 -24.141  1.00 86.15           H
ATOM   2361 2HD2 LEU A 162      -5.935  12.311 -23.545  1.00 86.15           H
ATOM   2362 3HD2 LEU A 162      -4.346  11.811 -22.917  1.00 86.15           H
ATOM   2363  HN  LEU A 162      -9.585   9.121 -23.075  1.00 86.15           H
ATOM   2364  N   LEU A 163      -9.845  11.407 -20.975  1.00 89.15           N
ATOM   2365  CA  LEU A 163     -10.424  12.462 -20.161  1.00 89.15           C
ATOM   2366  C   LEU A 163     -10.919  11.868 -18.840  1.00 89.15           C
ATOM   2367  O   LEU A 163     -10.574  12.359 -17.767  1.00 89.15           O
ATOM   2368  HA  LEU A 163      -9.631  13.178 -19.941  1.00 89.15           H
ATOM   2369  CB  LEU A 163     -11.505  13.211 -20.942  1.00 89.15           C
ATOM   2370 1HB  LEU A 163     -11.085  13.523 -21.898  1.00 89.15           H
ATOM   2371 2HB  LEU A 163     -12.314  12.514 -21.163  1.00 89.15           H
ATOM   2372  CG  LEU A 163     -12.103  14.439 -20.253  1.00 89.15           C
ATOM   2373  HG  LEU A 163     -12.427  14.146 -19.255  1.00 89.15           H
ATOM   2374  CD1 LEU A 163     -11.051  15.537 -20.082  1.00 89.15           C
ATOM   2375 1HD1 LEU A 163     -10.228  15.161 -19.474  1.00 89.15           H
ATOM   2376 2HD1 LEU A 163     -10.674  15.834 -21.061  1.00 89.15           H
ATOM   2377 3HD1 LEU A 163     -11.502  16.399 -19.590  1.00 89.15           H
ATOM   2378  CD2 LEU A 163     -13.339  14.941 -21.001  1.00 89.15           C
ATOM   2379 1HD2 LEU A 163     -13.062  15.212 -22.020  1.00 89.15           H
ATOM   2380 2HD2 LEU A 163     -14.093  14.154 -21.027  1.00 89.15           H
ATOM   2381 3HD2 LEU A 163     -13.743  15.815 -20.490  1.00 89.15           H
ATOM   2382  HN  LEU A 163     -10.309  11.243 -21.846  1.00 89.15           H
ATOM   2383  N   TYR A 164     -11.719  10.820 -18.964  1.00 89.67           N
ATOM   2384  CA  TYR A 164     -12.276  10.162 -17.794  1.00 89.67           C
ATOM   2385  C   TYR A 164     -11.167   9.635 -16.881  1.00 89.67           C
ATOM   2386  O   TYR A 164     -11.310   9.636 -15.659  1.00 89.67           O
ATOM   2387  HA  TYR A 164     -12.870  10.894 -17.247  1.00 89.67           H
ATOM   2388  CB  TYR A 164     -13.089   8.979 -18.323  1.00 89.67           C
ATOM   2389 1HB  TYR A 164     -12.490   8.437 -19.055  1.00 89.67           H
ATOM   2390 2HB  TYR A 164     -13.287   8.290 -17.501  1.00 89.67           H
ATOM   2391  CG  TYR A 164     -14.419   9.376 -18.967  1.00 89.67           C
ATOM   2392  CD1 TYR A 164     -15.253  10.273 -18.331  1.00 89.67           C
ATOM   2393  HD1 TYR A 164     -14.965  10.698 -17.369  1.00 89.67           H
ATOM   2394  CD2 TYR A 164     -14.784   8.838 -20.184  1.00 89.67           C
ATOM   2395  HD2 TYR A 164     -14.125   8.130 -20.687  1.00 89.67           H
ATOM   2396  CE1 TYR A 164     -16.505  10.647 -18.937  1.00 89.67           C
ATOM   2397  HE1 TYR A 164     -17.173  11.354 -18.446  1.00 89.67           H
ATOM   2398  CE2 TYR A 164     -16.035   9.212 -20.791  1.00 89.67           C
ATOM   2399  HE2 TYR A 164     -16.335   8.794 -21.752  1.00 89.67           H
ATOM   2400  CZ  TYR A 164     -16.834  10.098 -20.138  1.00 89.67           C
ATOM   2401  OH  TYR A 164     -18.015  10.451 -20.710  1.00 89.67           O
ATOM   2402  HH  TYR A 164     -18.139   9.958 -21.571  1.00 89.67           H
ATOM   2403  HN  TYR A 164     -11.987  10.421 -19.840  1.00 89.67           H
ATOM   2404  N   SER A 165     -10.085   9.197 -17.509  1.00 90.05           N
ATOM   2405  CA  SER A 165      -8.957   8.658 -16.769  1.00 90.05           C
ATOM   2406  C   SER A 165      -8.386   9.726 -15.833  1.00 90.05           C
ATOM   2407  O   SER A 165      -7.920   9.412 -14.739  1.00 90.05           O
ATOM   2408  HA  SER A 165      -9.360   7.823 -16.196  1.00 90.05           H
ATOM   2409  CB  SER A 165      -7.870   8.147 -17.717  1.00 90.05           C
ATOM   2410 1HB  SER A 165      -7.201   7.479 -17.175  1.00 90.05           H
ATOM   2411 2HB  SER A 165      -8.329   7.562 -18.513  1.00 90.05           H
ATOM   2412  OG  SER A 165      -7.115   9.213 -18.287  1.00 90.05           O
ATOM   2413  HG  SER A 165      -7.720   9.830 -18.790  1.00 90.05           H
ATOM   2414  HN  SER A 165      -9.973   9.207 -18.502  1.00 90.05           H
ATOM   2415  N   LYS A 166      -8.442  10.965 -16.298  1.00 92.41           N
ATOM   2416  CA  LYS A 166      -7.931  12.080 -15.519  1.00 92.41           C
ATOM   2417  C   LYS A 166      -8.821  12.291 -14.293  1.00 92.41           C
ATOM   2418  O   LYS A 166      -8.323  12.443 -13.178  1.00 92.41           O
ATOM   2419  HA  LYS A 166      -6.932  11.809 -15.178  1.00 92.41           H
ATOM   2420  CB  LYS A 166      -7.787  13.325 -16.396  1.00 92.41           C
ATOM   2421 1HB  LYS A 166      -8.711  13.494 -16.950  1.00 92.41           H
ATOM   2422 2HB  LYS A 166      -7.628  14.201 -15.768  1.00 92.41           H
ATOM   2423  CG  LYS A 166      -6.620  13.175 -17.375  1.00 92.41           C
ATOM   2424 1HG  LYS A 166      -5.694  13.018 -16.821  1.00 92.41           H
ATOM   2425 2HG  LYS A 166      -6.773  12.293 -17.996  1.00 92.41           H
ATOM   2426  CD  LYS A 166      -6.486  14.414 -18.263  1.00 92.41           C
ATOM   2427 1HD  LYS A 166      -7.399  14.551 -18.842  1.00 92.41           H
ATOM   2428 2HD  LYS A 166      -6.367  15.301 -17.640  1.00 92.41           H
ATOM   2429  CE  LYS A 166      -5.290  14.284 -19.208  1.00 92.41           C
ATOM   2430 1HE  LYS A 166      -4.390  14.059 -18.636  1.00 92.41           H
ATOM   2431 2HE  LYS A 166      -5.449  13.450 -19.893  1.00 92.41           H
ATOM   2432  NZ  LYS A 166      -5.098  15.534 -19.976  1.00 92.41           N
ATOM   2433 1HZ  LYS A 166      -4.315  15.424 -20.611  1.00 92.41           H
ATOM   2434 2HZ  LYS A 166      -5.938  15.738 -20.506  1.00 92.41           H
ATOM   2435 3HZ  LYS A 166      -4.908  16.298 -19.336  1.00 92.41           H
ATOM   2436  HN  LYS A 166      -8.828  11.212 -17.187  1.00 92.41           H
ATOM   2437  N   MET A 167     -10.123  12.295 -14.540  1.00 94.09           N
ATOM   2438  CA  MET A 167     -11.086  12.511 -13.474  1.00 94.09           C
ATOM   2439  C   MET A 167     -11.006  11.397 -12.428  1.00 94.09           C
ATOM   2440  O   MET A 167     -11.030  11.665 -11.228  1.00 94.09           O
ATOM   2441  HA  MET A 167     -10.814  13.464 -13.021  1.00 94.09           H
ATOM   2442  CB  MET A 167     -12.497  12.557 -14.063  1.00 94.09           C
ATOM   2443 1HB  MET A 167     -12.697  11.637 -14.611  1.00 94.09           H
ATOM   2444 2HB  MET A 167     -13.230  12.613 -13.257  1.00 94.09           H
ATOM   2445  CG  MET A 167     -12.663  13.759 -14.995  1.00 94.09           C
ATOM   2446 1HG  MET A 167     -12.433  14.680 -14.459  1.00 94.09           H
ATOM   2447 2HG  MET A 167     -11.958  13.688 -15.823  1.00 94.09           H
ATOM   2448  SD  MET A 167     -14.334  13.821 -15.621  1.00 94.09           S
ATOM   2449  CE  MET A 167     -15.198  14.338 -14.147  1.00 94.09           C
ATOM   2450 1HE  MET A 167     -15.047  13.600 -13.359  1.00 94.09           H
ATOM   2451 2HE  MET A 167     -14.812  15.303 -13.820  1.00 94.09           H
ATOM   2452 3HE  MET A 167     -16.263  14.427 -14.363  1.00 94.09           H
ATOM   2453  HN  MET A 167     -10.520  12.153 -15.446  1.00 94.09           H
ATOM   2454  N   VAL A 168     -10.911  10.171 -12.921  1.00 94.16           N
ATOM   2455  CA  VAL A 168     -10.870   9.012 -12.045  1.00 94.16           C
ATOM   2456  C   VAL A 168      -9.647   9.112 -11.132  1.00 94.16           C
ATOM   2457  O   VAL A 168      -9.740   8.853  -9.933  1.00 94.16           O
ATOM   2458  HA  VAL A 168     -11.770   9.033 -11.431  1.00 94.16           H
ATOM   2459  CB  VAL A 168     -10.893   7.727 -12.876  1.00 94.16           C
ATOM   2460  HB  VAL A 168     -10.126   7.813 -13.646  1.00 94.16           H
ATOM   2461  CG1 VAL A 168     -10.556   6.511 -12.011  1.00 94.16           C
ATOM   2462 1HG1 VAL A 168      -9.561   6.633 -11.583  1.00 94.16           H
ATOM   2463 2HG1 VAL A 168     -11.289   6.421 -11.209  1.00 94.16           H
ATOM   2464 3HG1 VAL A 168     -10.579   5.611 -12.626  1.00 94.16           H
ATOM   2465  CG2 VAL A 168     -12.243   7.549 -13.573  1.00 94.16           C
ATOM   2466 1HG2 VAL A 168     -13.034   7.495 -12.825  1.00 94.16           H
ATOM   2467 2HG2 VAL A 168     -12.425   8.396 -14.234  1.00 94.16           H
ATOM   2468 3HG2 VAL A 168     -12.231   6.628 -14.156  1.00 94.16           H
ATOM   2469  HN  VAL A 168     -10.863   9.964 -13.899  1.00 94.16           H
ATOM   2470  N   CYS A 169      -8.528   9.489 -11.733  1.00 94.08           N
ATOM   2471  CA  CYS A 169      -7.287   9.622 -10.989  1.00 94.08           C
ATOM   2472  C   CYS A 169      -7.514  10.617  -9.849  1.00 94.08           C
ATOM   2473  O   CYS A 169      -7.151  10.349  -8.705  1.00 94.08           O
ATOM   2474  HA  CYS A 169      -7.049   8.633 -10.598  1.00 94.08           H
ATOM   2475  CB  CYS A 169      -6.128  10.046 -11.893  1.00 94.08           C
ATOM   2476 1HB  CYS A 169      -6.437  10.877 -12.529  1.00 94.08           H
ATOM   2477 2HB  CYS A 169      -5.294  10.401 -11.288  1.00 94.08           H
ATOM   2478  SG  CYS A 169      -5.592   8.635 -12.927  1.00 94.08           S
ATOM   2479  HG  CYS A 169      -6.575   8.734 -13.818  1.00 94.08           H
ATOM   2480  HN  CYS A 169      -8.461   9.702 -12.708  1.00 94.08           H
ATOM   2481  N   PHE A 170      -8.114  11.745 -10.201  1.00 95.71           N
ATOM   2482  CA  PHE A 170      -8.358  12.797  -9.229  1.00 95.71           C
ATOM   2483  C   PHE A 170      -9.238  12.293  -8.084  1.00 95.71           C
ATOM   2484  O   PHE A 170      -8.933  12.523  -6.915  1.00 95.71           O
ATOM   2485  HA  PHE A 170      -7.390  13.103  -8.834  1.00 95.71           H
ATOM   2486  CB  PHE A 170      -9.091  13.922  -9.963  1.00 95.71           C
ATOM   2487 1HB  PHE A 170      -8.496  14.230 -10.823  1.00 95.71           H
ATOM   2488 2HB  PHE A 170     -10.034  13.535 -10.350  1.00 95.71           H
ATOM   2489  CG  PHE A 170      -9.378  15.148  -9.094  1.00 95.71           C
ATOM   2490  CD1 PHE A 170     -10.609  15.317  -8.541  1.00 95.71           C
ATOM   2491  HD1 PHE A 170     -11.391  14.578  -8.716  1.00 95.71           H
ATOM   2492  CD2 PHE A 170      -8.402  16.070  -8.876  1.00 95.71           C
ATOM   2493  HD2 PHE A 170      -7.416  15.935  -9.320  1.00 95.71           H
ATOM   2494  CE1 PHE A 170     -10.875  16.455  -7.734  1.00 95.71           C
ATOM   2495  HE1 PHE A 170     -11.862  16.590  -7.291  1.00 95.71           H
ATOM   2496  CE2 PHE A 170      -8.669  17.208  -8.069  1.00 95.71           C
ATOM   2497  HE2 PHE A 170      -7.887  17.947  -7.894  1.00 95.71           H
ATOM   2498  CZ  PHE A 170      -9.899  17.377  -7.516  1.00 95.71           C
ATOM   2499  HZ  PHE A 170     -10.104  18.250  -6.897  1.00 95.71           H
ATOM   2500  HN  PHE A 170      -8.431  11.944 -11.128  1.00 95.71           H
ATOM   2501  N   THR A 171     -10.313  11.615  -8.460  1.00 96.19           N
ATOM   2502  CA  THR A 171     -11.253  11.100  -7.480  1.00 96.19           C
ATOM   2503  C   THR A 171     -10.549  10.141  -6.517  1.00 96.19           C
ATOM   2504  O   THR A 171     -10.833  10.138  -5.320  1.00 96.19           O
ATOM   2505  HA  THR A 171     -11.623  11.936  -6.885  1.00 96.19           H
ATOM   2506  CB  THR A 171     -12.418  10.456  -8.235  1.00 96.19           C
ATOM   2507  HB  THR A 171     -12.088   9.569  -8.775  1.00 96.19           H
ATOM   2508  OG1 THR A 171     -12.934  11.511  -9.042  1.00 96.19           O
ATOM   2509  HG1 THR A 171     -13.394  11.134  -9.845  1.00 96.19           H
ATOM   2510  CG2 THR A 171     -13.582  10.089  -7.313  1.00 96.19           C
ATOM   2511 1HG2 THR A 171     -13.956  10.989  -6.824  1.00 96.19           H
ATOM   2512 2HG2 THR A 171     -13.239   9.381  -6.558  1.00 96.19           H
ATOM   2513 3HG2 THR A 171     -14.382   9.636  -7.899  1.00 96.19           H
ATOM   2514  HN  THR A 171     -10.544  11.417  -9.412  1.00 96.19           H
ATOM   2515  N   ILE A 172      -9.645   9.350  -7.076  1.00 94.94           N
ATOM   2516  CA  ILE A 172      -8.937   8.352  -6.293  1.00 94.94           C
ATOM   2517  C   ILE A 172      -8.101   9.052  -5.219  1.00 94.94           C
ATOM   2518  O   ILE A 172      -8.104   8.641  -4.060  1.00 94.94           O
ATOM   2519  HA  ILE A 172      -9.686   7.733  -5.798  1.00 94.94           H
ATOM   2520  CB  ILE A 172      -8.122   7.434  -7.205  1.00 94.94           C
ATOM   2521  HB  ILE A 172      -7.620   8.051  -7.950  1.00 94.94           H
ATOM   2522  CG1 ILE A 172      -9.033   6.465  -7.962  1.00 94.94           C
ATOM   2523 1HG1 ILE A 172      -9.490   5.767  -7.261  1.00 94.94           H
ATOM   2524 2HG1 ILE A 172      -9.844   7.017  -8.437  1.00 94.94           H
ATOM   2525  CG2 ILE A 172      -7.035   6.702  -6.417  1.00 94.94           C
ATOM   2526 1HG2 ILE A 172      -6.362   7.430  -5.963  1.00 94.94           H
ATOM   2527 2HG2 ILE A 172      -7.497   6.098  -5.636  1.00 94.94           H
ATOM   2528 3HG2 ILE A 172      -6.471   6.056  -7.089  1.00 94.94           H
ATOM   2529  CD1 ILE A 172      -8.247   5.689  -9.022  1.00 94.94           C
ATOM   2530 1HD1 ILE A 172      -7.812   6.389  -9.735  1.00 94.94           H
ATOM   2531 2HD1 ILE A 172      -7.453   5.119  -8.541  1.00 94.94           H
ATOM   2532 3HD1 ILE A 172      -8.918   5.008  -9.545  1.00 94.94           H
ATOM   2533  HN  ILE A 172      -9.395   9.384  -8.044  1.00 94.94           H
ATOM   2534  N   TRP A 173      -7.405  10.096  -5.643  1.00 95.71           N
ATOM   2535  CA  TRP A 173      -6.509  10.811  -4.751  1.00 95.71           C
ATOM   2536  C   TRP A 173      -7.342  11.382  -3.602  1.00 95.71           C
ATOM   2537  O   TRP A 173      -6.969  11.254  -2.437  1.00 95.71           O
ATOM   2538  HA  TRP A 173      -5.783  10.095  -4.365  1.00 95.71           H
ATOM   2539  CB  TRP A 173      -5.720  11.881  -5.508  1.00 95.71           C
ATOM   2540 1HB  TRP A 173      -6.376  12.352  -6.240  1.00 95.71           H
ATOM   2541 2HB  TRP A 173      -5.416  12.658  -4.806  1.00 95.71           H
ATOM   2542  CG  TRP A 173      -4.478  11.348  -6.225  1.00 95.71           C
ATOM   2543  CD1 TRP A 173      -4.278  11.222  -7.544  1.00 95.71           C
ATOM   2544  HD1 TRP A 173      -5.010  11.495  -8.305  1.00 95.71           H
ATOM   2545  CD2 TRP A 173      -3.265  10.873  -5.606  1.00 95.71           C
ATOM   2546  NE1 TRP A 173      -3.030  10.701  -7.819  1.00 95.71           N
ATOM   2547  HE1 TRP A 173      -2.653  10.516  -8.726  1.00 95.71           H
ATOM   2548  CE2 TRP A 173      -2.394  10.483  -6.603  1.00 95.71           C
ATOM   2549  CE3 TRP A 173      -2.914  10.777  -4.247  1.00 95.71           C
ATOM   2550  HE3 TRP A 173      -3.583  11.078  -3.442  1.00 95.71           H
ATOM   2551  CZ2 TRP A 173      -1.117   9.969  -6.347  1.00 95.71           C
ATOM   2552  HZ2 TRP A 173      -0.448   9.667  -7.153  1.00 95.71           H
ATOM   2553  CZ3 TRP A 173      -1.634  10.261  -4.009  1.00 95.71           C
ATOM   2554  HZ3 TRP A 173      -1.312  10.165  -2.972  1.00 95.71           H
ATOM   2555  CH2 TRP A 173      -0.746   9.863  -5.001  1.00 95.71           C
ATOM   2556  HH2 TRP A 173       0.235   9.471  -4.733  1.00 95.71           H
ATOM   2557  HN  TRP A 173      -7.447  10.454  -6.576  1.00 95.71           H
ATOM   2558  N   VAL A 174      -8.454  12.001  -3.970  1.00 96.17           N
ATOM   2559  CA  VAL A 174      -9.308  12.651  -2.991  1.00 96.17           C
ATOM   2560  C   VAL A 174      -9.823  11.608  -1.997  1.00 96.17           C
ATOM   2561  O   VAL A 174      -9.819  11.841  -0.789  1.00 96.17           O
ATOM   2562  HA  VAL A 174      -8.699  13.377  -2.453  1.00 96.17           H
ATOM   2563  CB  VAL A 174     -10.434  13.408  -3.699  1.00 96.17           C
ATOM   2564  HB  VAL A 174     -10.942  12.709  -4.362  1.00 96.17           H
ATOM   2565  CG1 VAL A 174     -11.460  13.931  -2.692  1.00 96.17           C
ATOM   2566 1HG1 VAL A 174     -11.892  13.094  -2.145  1.00 96.17           H
ATOM   2567 2HG1 VAL A 174     -10.970  14.608  -1.992  1.00 96.17           H
ATOM   2568 3HG1 VAL A 174     -12.249  14.465  -3.222  1.00 96.17           H
ATOM   2569  CG2 VAL A 174      -9.875  14.546  -4.555  1.00 96.17           C
ATOM   2570 1HG2 VAL A 174      -9.330  15.245  -3.919  1.00 96.17           H
ATOM   2571 2HG2 VAL A 174      -9.201  14.138  -5.308  1.00 96.17           H
ATOM   2572 3HG2 VAL A 174     -10.696  15.068  -5.046  1.00 96.17           H
ATOM   2573  HN  VAL A 174      -8.773  12.062  -4.916  1.00 96.17           H
ATOM   2574  N   LEU A 175     -10.253  10.479  -2.542  1.00 94.58           N
ATOM   2575  CA  LEU A 175     -10.871   9.444  -1.731  1.00 94.58           C
ATOM   2576  C   LEU A 175      -9.838   8.888  -0.748  1.00 94.58           C
ATOM   2577  O   LEU A 175     -10.135   8.704   0.431  1.00 94.58           O
ATOM   2578  HA  LEU A 175     -11.673   9.912  -1.160  1.00 94.58           H
ATOM   2579  CB  LEU A 175     -11.511   8.377  -2.620  1.00 94.58           C
ATOM   2580 1HB  LEU A 175     -12.171   8.873  -3.332  1.00 94.58           H
ATOM   2581 2HB  LEU A 175     -10.723   7.895  -3.200  1.00 94.58           H
ATOM   2582  CG  LEU A 175     -12.310   7.291  -1.896  1.00 94.58           C
ATOM   2583  HG  LEU A 175     -11.680   6.868  -1.114  1.00 94.58           H
ATOM   2584  CD1 LEU A 175     -13.544   7.883  -1.212  1.00 94.58           C
ATOM   2585 1HD1 LEU A 175     -13.232   8.631  -0.484  1.00 94.58           H
ATOM   2586 2HD1 LEU A 175     -14.185   8.349  -1.960  1.00 94.58           H
ATOM   2587 3HD1 LEU A 175     -14.094   7.090  -0.705  1.00 94.58           H
ATOM   2588  CD2 LEU A 175     -12.675   6.151  -2.850  1.00 94.58           C
ATOM   2589 1HD2 LEU A 175     -13.278   6.542  -3.669  1.00 94.58           H
ATOM   2590 2HD2 LEU A 175     -11.763   5.706  -3.249  1.00 94.58           H
ATOM   2591 3HD2 LEU A 175     -13.242   5.393  -2.309  1.00 94.58           H
ATOM   2592  HN  LEU A 175     -10.185  10.268  -3.517  1.00 94.58           H
ATOM   2593  N   ALA A 176      -8.647   8.636  -1.271  1.00 94.23           N
ATOM   2594  CA  ALA A 176      -7.590   8.041  -0.472  1.00 94.23           C
ATOM   2595  C   ALA A 176      -7.225   8.990   0.671  1.00 94.23           C
ATOM   2596  O   ALA A 176      -6.953   8.549   1.787  1.00 94.23           O
ATOM   2597  HA  ALA A 176      -7.974   7.111  -0.051  1.00 94.23           H
ATOM   2598  CB  ALA A 176      -6.392   7.719  -1.367  1.00 94.23           C
ATOM   2599 1HB  ALA A 176      -6.697   7.018  -2.144  1.00 94.23           H
ATOM   2600 2HB  ALA A 176      -6.026   8.636  -1.828  1.00 94.23           H
ATOM   2601 3HB  ALA A 176      -5.599   7.272  -0.767  1.00 94.23           H
ATOM   2602  HN  ALA A 176      -8.401   8.830  -2.220  1.00 94.23           H
ATOM   2603  N   ALA A 177      -7.230  10.277   0.354  1.00 94.46           N
ATOM   2604  CA  ALA A 177      -6.873  11.290   1.332  1.00 94.46           C
ATOM   2605  C   ALA A 177      -7.880  11.258   2.484  1.00 94.46           C
ATOM   2606  O   ALA A 177      -7.493  11.289   3.651  1.00 94.46           O
ATOM   2607  HA  ALA A 177      -5.884  11.045   1.718  1.00 94.46           H
ATOM   2608  CB  ALA A 177      -6.812  12.658   0.650  1.00 94.46           C
ATOM   2609 1HB  ALA A 177      -6.062  12.637  -0.141  1.00 94.46           H
ATOM   2610 2HB  ALA A 177      -7.786  12.895   0.221  1.00 94.46           H
ATOM   2611 3HB  ALA A 177      -6.544  13.418   1.384  1.00 94.46           H
ATOM   2612  HN  ALA A 177      -7.473  10.628  -0.550  1.00 94.46           H
ATOM   2613  N   ALA A 178      -9.151  11.196   2.116  1.00 94.62           N
ATOM   2614  CA  ALA A 178     -10.218  11.245   3.100  1.00 94.62           C
ATOM   2615  C   ALA A 178     -10.113  10.029   4.023  1.00 94.62           C
ATOM   2616  O   ALA A 178     -10.373  10.130   5.220  1.00 94.62           O
ATOM   2617  HA  ALA A 178     -10.083  12.151   3.691  1.00 94.62           H
ATOM   2618  CB  ALA A 178     -11.569  11.320   2.386  1.00 94.62           C
ATOM   2619 1HB  ALA A 178     -11.604  12.216   1.767  1.00 94.62           H
ATOM   2620 2HB  ALA A 178     -11.696  10.439   1.756  1.00 94.62           H
ATOM   2621 3HB  ALA A 178     -12.370  11.357   3.124  1.00 94.62           H
ATOM   2622  HN  ALA A 178      -9.455  11.113   1.167  1.00 94.62           H
ATOM   2623  N   LEU A 179      -9.730   8.908   3.429  1.00 92.56           N
ATOM   2624  CA  LEU A 179      -9.678   7.654   4.161  1.00 92.56           C
ATOM   2625  C   LEU A 179      -8.509   7.693   5.148  1.00 92.56           C
ATOM   2626  O   LEU A 179      -8.434   6.872   6.060  1.00 92.56           O
ATOM   2627  HA  LEU A 179     -10.605   7.567   4.728  1.00 92.56           H
ATOM   2628  CB  LEU A 179      -9.626   6.470   3.194  1.00 92.56           C
ATOM   2629 1HB  LEU A 179      -8.825   6.647   2.476  1.00 92.56           H
ATOM   2630 2HB  LEU A 179      -9.357   5.577   3.757  1.00 92.56           H
ATOM   2631  CG  LEU A 179     -10.913   6.182   2.417  1.00 92.56           C
ATOM   2632  HG  LEU A 179     -11.187   7.080   1.864  1.00 92.56           H
ATOM   2633  CD1 LEU A 179     -10.696   5.068   1.391  1.00 92.56           C
ATOM   2634 1HD1 LEU A 179      -9.922   5.369   0.685  1.00 92.56           H
ATOM   2635 2HD1 LEU A 179     -10.385   4.157   1.904  1.00 92.56           H
ATOM   2636 3HD1 LEU A 179     -11.626   4.883   0.854  1.00 92.56           H
ATOM   2637  CD2 LEU A 179     -12.068   5.867   3.370  1.00 92.56           C
ATOM   2638 1HD2 LEU A 179     -11.818   4.992   3.969  1.00 92.56           H
ATOM   2639 2HD2 LEU A 179     -12.240   6.720   4.026  1.00 92.56           H
ATOM   2640 3HD2 LEU A 179     -12.970   5.666   2.792  1.00 92.56           H
ATOM   2641  HN  LEU A 179      -9.460   8.848   2.468  1.00 92.56           H
ATOM   2642  N   CYS A 180      -7.625   8.657   4.931  1.00 93.23           N
ATOM   2643  CA  CYS A 180      -6.408   8.747   5.720  1.00 93.23           C
ATOM   2644  C   CYS A 180      -6.629   9.777   6.829  1.00 93.23           C
ATOM   2645  O   CYS A 180      -5.705  10.102   7.572  1.00 93.23           O
ATOM   2646  HA  CYS A 180      -6.233   7.757   6.140  1.00 93.23           H
ATOM   2647  CB  CYS A 180      -5.197   9.094   4.852  1.00 93.23           C
ATOM   2648 1HB  CYS A 180      -5.374  10.031   4.323  1.00 93.23           H
ATOM   2649 2HB  CYS A 180      -4.319   9.244   5.481  1.00 93.23           H
ATOM   2650  SG  CYS A 180      -4.881   7.750   3.651  1.00 93.23           S
ATOM   2651  HG  CYS A 180      -5.960   7.973   2.906  1.00 93.23           H
ATOM   2652  HN  CYS A 180      -7.731   9.366   4.234  1.00 93.23           H
ATOM   2653  N   ILE A 181      -7.860  10.261   6.906  1.00 94.04           N
ATOM   2654  CA  ILE A 181      -8.205  11.276   7.888  1.00 94.04           C
ATOM   2655  C   ILE A 181      -7.891  10.750   9.290  1.00 94.04           C
ATOM   2656  O   ILE A 181      -7.260  11.441  10.089  1.00 94.04           O
ATOM   2657  HA  ILE A 181      -7.575  12.144   7.695  1.00 94.04           H
ATOM   2658  CB  ILE A 181      -9.657  11.722   7.709  1.00 94.04           C
ATOM   2659  HB  ILE A 181     -10.269  10.836   7.539  1.00 94.04           H
ATOM   2660  CG1 ILE A 181      -9.808  12.618   6.478  1.00 94.04           C
ATOM   2661 1HG1 ILE A 181      -9.252  13.544   6.628  1.00 94.04           H
ATOM   2662 2HG1 ILE A 181      -9.376  12.124   5.609  1.00 94.04           H
ATOM   2663  CG2 ILE A 181     -10.184  12.397   8.977  1.00 94.04           C
ATOM   2664 1HG2 ILE A 181     -10.134  11.695   9.810  1.00 94.04           H
ATOM   2665 2HG2 ILE A 181      -9.574  13.272   9.203  1.00 94.04           H
ATOM   2666 3HG2 ILE A 181     -11.218  12.705   8.823  1.00 94.04           H
ATOM   2667  CD1 ILE A 181     -11.280  12.939   6.210  1.00 94.04           C
ATOM   2668 1HD1 ILE A 181     -11.828  12.012   6.037  1.00 94.04           H
ATOM   2669 2HD1 ILE A 181     -11.702  13.455   7.072  1.00 94.04           H
ATOM   2670 3HD1 ILE A 181     -11.358  13.577   5.330  1.00 94.04           H
ATOM   2671  HN  ILE A 181      -8.613   9.973   6.315  1.00 94.04           H
ATOM   2672  N   PRO A 182      -8.324   9.524   9.614  1.00 92.23           N
ATOM   2673  CA  PRO A 182      -8.145   8.994  10.967  1.00 92.23           C
ATOM   2674  C   PRO A 182      -6.700   9.074  11.432  1.00 92.23           C
ATOM   2675  O   PRO A 182      -6.428   9.501  12.553  1.00 92.23           O
ATOM   2676  HA  PRO A 182      -8.708   9.594  11.682  1.00 92.23           H
ATOM   2677  CB  PRO A 182      -8.625   7.545  10.856  1.00 92.23           C
ATOM   2678 1HB  PRO A 182      -7.804   6.867  10.623  1.00 92.23           H
ATOM   2679 2HB  PRO A 182      -9.071   7.197  11.788  1.00 92.23           H
ATOM   2680  CG  PRO A 182      -9.649   7.599   9.728  1.00 92.23           C
ATOM   2681 1HG  PRO A 182      -9.822   6.615   9.291  1.00 92.23           H
ATOM   2682 2HG  PRO A 182     -10.618   7.954  10.077  1.00 92.23           H
ATOM   2683  CD  PRO A 182      -9.011   8.559   8.737  1.00 92.23           C
ATOM   2684 1HD  PRO A 182      -8.310   8.051   8.074  1.00 92.23           H
ATOM   2685 2HD  PRO A 182      -9.756   9.038   8.101  1.00 92.23           H
ATOM   2686  N   GLU A 183      -5.804   8.658  10.549  1.00 92.52           N
ATOM   2687  CA  GLU A 183      -4.387   8.639  10.873  1.00 92.52           C
ATOM   2688  C   GLU A 183      -3.908  10.045  11.240  1.00 92.52           C
ATOM   2689  O   GLU A 183      -3.104  10.211  12.156  1.00 92.52           O
ATOM   2690  HA  GLU A 183      -4.296   7.980  11.736  1.00 92.52           H
ATOM   2691  CB  GLU A 183      -3.568   8.066   9.715  1.00 92.52           C
ATOM   2692 1HB  GLU A 183      -3.952   8.447   8.769  1.00 92.52           H
ATOM   2693 2HB  GLU A 183      -2.511   8.283   9.870  1.00 92.52           H
ATOM   2694  CG  GLU A 183      -3.691   6.542   9.659  1.00 92.52           C
ATOM   2695 1HG  GLU A 183      -2.926   6.136   8.997  1.00 92.52           H
ATOM   2696 2HG  GLU A 183      -3.512   6.122  10.649  1.00 92.52           H
ATOM   2697  CD  GLU A 183      -5.076   6.121   9.163  1.00 92.52           C
ATOM   2698  OE1 GLU A 183      -5.403   4.927   9.337  1.00 92.52           O
ATOM   2699  OE2 GLU A 183      -5.777   7.003   8.622  1.00 92.52           O
ATOM   2700  HN  GLU A 183      -6.031   8.339   9.630  1.00 92.52           H
ATOM   2701  N   ILE A 184      -4.422  11.021  10.507  1.00 93.73           N
ATOM   2702  CA  ILE A 184      -3.931  12.384  10.625  1.00 93.73           C
ATOM   2703  C   ILE A 184      -4.358  12.959  11.977  1.00 93.73           C
ATOM   2704  O   ILE A 184      -3.624  13.738  12.584  1.00 93.73           O
ATOM   2705  HA  ILE A 184      -2.843  12.343  10.595  1.00 93.73           H
ATOM   2706  CB  ILE A 184      -4.386  13.223   9.429  1.00 93.73           C
ATOM   2707  HB  ILE A 184      -5.469  13.133   9.341  1.00 93.73           H
ATOM   2708  CG1 ILE A 184      -3.782  12.694   8.127  1.00 93.73           C
ATOM   2709 1HG1 ILE A 184      -2.708  12.880   8.119  1.00 93.73           H
ATOM   2710 2HG1 ILE A 184      -3.919  11.615   8.070  1.00 93.73           H
ATOM   2711  CG2 ILE A 184      -4.072  14.704   9.647  1.00 93.73           C
ATOM   2712 1HG2 ILE A 184      -4.589  15.058  10.539  1.00 93.73           H
ATOM   2713 2HG2 ILE A 184      -2.997  14.833   9.776  1.00 93.73           H
ATOM   2714 3HG2 ILE A 184      -4.405  15.278   8.783  1.00 93.73           H
ATOM   2715  CD1 ILE A 184      -4.429  13.362   6.912  1.00 93.73           C
ATOM   2716 1HD1 ILE A 184      -5.499  13.154   6.910  1.00 93.73           H
ATOM   2717 2HD1 ILE A 184      -4.268  14.439   6.960  1.00 93.73           H
ATOM   2718 3HD1 ILE A 184      -3.981  12.968   5.999  1.00 93.73           H
ATOM   2719  HN  ILE A 184      -5.158  10.894   9.842  1.00 93.73           H
ATOM   2720  N   LEU A 185      -5.542  12.553  12.410  1.00 93.46           N
ATOM   2721  CA  LEU A 185      -6.150  13.143  13.590  1.00 93.46           C
ATOM   2722  C   LEU A 185      -5.435  12.626  14.840  1.00 93.46           C
ATOM   2723  O   LEU A 185      -5.022  13.411  15.693  1.00 93.46           O
ATOM   2724  HA  LEU A 185      -6.002  14.222  13.530  1.00 93.46           H
ATOM   2725  CB  LEU A 185      -7.660  12.893  13.598  1.00 93.46           C
ATOM   2726 1HB  LEU A 185      -7.833  11.832  13.421  1.00 93.46           H
ATOM   2727 2HB  LEU A 185      -8.040  13.117  14.594  1.00 93.46           H
ATOM   2728  CG  LEU A 185      -8.477  13.691  12.579  1.00 93.46           C
ATOM   2729  HG  LEU A 185      -8.134  13.422  11.580  1.00 93.46           H
ATOM   2730  CD1 LEU A 185      -9.961  13.328  12.662  1.00 93.46           C
ATOM   2731 1HD1 LEU A 185     -10.087  12.265  12.455  1.00 93.46           H
ATOM   2732 2HD1 LEU A 185     -10.334  13.551  13.661  1.00 93.46           H
ATOM   2733 3HD1 LEU A 185     -10.518  13.910  11.928  1.00 93.46           H
ATOM   2734  CD2 LEU A 185      -8.244  15.194  12.747  1.00 93.46           C
ATOM   2735 1HD2 LEU A 185      -8.542  15.499  13.750  1.00 93.46           H
ATOM   2736 2HD2 LEU A 185      -7.187  15.417  12.599  1.00 93.46           H
ATOM   2737 3HD2 LEU A 185      -8.837  15.738  12.011  1.00 93.46           H
ATOM   2738  HN  LEU A 185      -6.083  11.836  11.970  1.00 93.46           H
ATOM   2739  N   TYR A 186      -5.311  11.309  14.909  1.00 93.18           N
ATOM   2740  CA  TYR A 186      -5.005  10.651  16.168  1.00 93.18           C
ATOM   2741  C   TYR A 186      -3.507  10.367  16.288  1.00 93.18           C
ATOM   2742  O   TYR A 186      -3.036   9.928  17.337  1.00 93.18           O
ATOM   2743  HA  TYR A 186      -5.307  11.316  16.978  1.00 93.18           H
ATOM   2744  CB  TYR A 186      -5.764   9.323  16.146  1.00 93.18           C
ATOM   2745 1HB  TYR A 186      -5.420   8.734  15.294  1.00 93.18           H
ATOM   2746 2HB  TYR A 186      -5.515   8.758  17.044  1.00 93.18           H
ATOM   2747  CG  TYR A 186      -7.284   9.475  16.062  1.00 93.18           C
ATOM   2748  CD1 TYR A 186      -7.946  10.286  16.960  1.00 93.18           C
ATOM   2749  HD1 TYR A 186      -7.387  10.818  17.730  1.00 93.18           H
ATOM   2750  CD2 TYR A 186      -7.992   8.802  15.087  1.00 93.18           C
ATOM   2751  HD2 TYR A 186      -7.469   8.161  14.377  1.00 93.18           H
ATOM   2752  CE1 TYR A 186      -9.377  10.430  16.881  1.00 93.18           C
ATOM   2753  HE1 TYR A 186      -9.913  11.067  17.585  1.00 93.18           H
ATOM   2754  CE2 TYR A 186      -9.423   8.946  15.008  1.00 93.18           C
ATOM   2755  HE2 TYR A 186      -9.994   8.420  14.243  1.00 93.18           H
ATOM   2756  CZ  TYR A 186     -10.044   9.753  15.909  1.00 93.18           C
ATOM   2757  OH  TYR A 186     -11.396   9.888  15.834  1.00 93.18           O
ATOM   2758  HH  TYR A 186     -11.730   9.511  14.971  1.00 93.18           H
ATOM   2759  HN  TYR A 186      -5.416  10.695  14.127  1.00 93.18           H
ATOM   2760  N   SER A 187      -2.798  10.629  15.200  1.00 93.17           N
ATOM   2761  CA  SER A 187      -1.349  10.526  15.207  1.00 93.17           C
ATOM   2762  C   SER A 187      -0.751  11.627  16.086  1.00 93.17           C
ATOM   2763  O   SER A 187      -0.959  12.812  15.831  1.00 93.17           O
ATOM   2764  HA  SER A 187      -1.131   9.543  15.624  1.00 93.17           H
ATOM   2765  CB  SER A 187      -0.783  10.614  13.789  1.00 93.17           C
ATOM   2766 1HB  SER A 187      -1.121  11.539  13.320  1.00 93.17           H
ATOM   2767 2HB  SER A 187       0.305  10.659  13.834  1.00 93.17           H
ATOM   2768  OG  SER A 187      -1.178   9.505  12.987  1.00 93.17           O
ATOM   2769  HG  SER A 187      -1.652   9.826  12.167  1.00 93.17           H
ATOM   2770  HN  SER A 187      -3.197  10.906  14.326  1.00 93.17           H
ATOM   2771  N   GLN A 188      -0.020  11.195  17.104  1.00 91.67           N
ATOM   2772  CA  GLN A 188       0.764  12.119  17.907  1.00 91.67           C
ATOM   2773  C   GLN A 188       2.022  11.426  18.436  1.00 91.67           C
ATOM   2774  O   GLN A 188       2.159  10.209  18.323  1.00 91.67           O
ATOM   2775  HA  GLN A 188       1.043  12.926  17.230  1.00 91.67           H
ATOM   2776  CB  GLN A 188      -0.070  12.692  19.054  1.00 91.67           C
ATOM   2777 1HB  GLN A 188       0.495  13.471  19.565  1.00 91.67           H
ATOM   2778 2HB  GLN A 188      -0.970  13.160  18.655  1.00 91.67           H
ATOM   2779  CG  GLN A 188      -0.457  11.597  20.050  1.00 91.67           C
ATOM   2780 1HG  GLN A 188      -1.031  10.823  19.541  1.00 91.67           H
ATOM   2781 2HG  GLN A 188       0.442  11.122  20.442  1.00 91.67           H
ATOM   2782  CD  GLN A 188      -1.280  12.172  21.205  1.00 91.67           C
ATOM   2783  OE1 GLN A 188      -1.746  13.299  21.168  1.00 91.67           O
ATOM   2784  NE2 GLN A 188      -1.433  11.338  22.229  1.00 91.67           N
ATOM   2785 1HE2 GLN A 188      -1.024  10.426  22.196  1.00 91.67           H
ATOM   2786 2HE2 GLN A 188      -1.956  11.623  23.032  1.00 91.67           H
ATOM   2787  HN  GLN A 188       0.043  10.236  17.381  1.00 91.67           H
ATOM   2788  N   ILE A 189       2.908  12.232  19.002  1.00 91.23           N
ATOM   2789  CA  ILE A 189       4.103  11.702  19.636  1.00 91.23           C
ATOM   2790  C   ILE A 189       3.811  11.419  21.111  1.00 91.23           C
ATOM   2791  O   ILE A 189       3.287  12.278  21.819  1.00 91.23           O
ATOM   2792  HA  ILE A 189       4.343  10.760  19.144  1.00 91.23           H
ATOM   2793  CB  ILE A 189       5.289  12.643  19.414  1.00 91.23           C
ATOM   2794  HB  ILE A 189       5.033  13.619  19.827  1.00 91.23           H
ATOM   2795  CG1 ILE A 189       5.560  12.842  17.921  1.00 91.23           C
ATOM   2796 1HG1 ILE A 189       5.935  11.914  17.490  1.00 91.23           H
ATOM   2797 2HG1 ILE A 189       4.628  13.079  17.407  1.00 91.23           H
ATOM   2798  CG2 ILE A 189       6.530  12.148  20.160  1.00 91.23           C
ATOM   2799 1HG2 ILE A 189       6.316  12.100  21.228  1.00 91.23           H
ATOM   2800 2HG2 ILE A 189       6.799  11.155  19.799  1.00 91.23           H
ATOM   2801 3HG2 ILE A 189       7.357  12.835  19.986  1.00 91.23           H
ATOM   2802  CD1 ILE A 189       6.575  13.964  17.692  1.00 91.23           C
ATOM   2803 1HD1 ILE A 189       6.186  14.895  18.104  1.00 91.23           H
ATOM   2804 2HD1 ILE A 189       7.513  13.712  18.187  1.00 91.23           H
ATOM   2805 3HD1 ILE A 189       6.749  14.084  16.623  1.00 91.23           H
ATOM   2806  HN  ILE A 189       2.820  13.228  19.032  1.00 91.23           H
ATOM   2807  N   LYS A 190       4.161  10.212  21.529  1.00 88.14           N
ATOM   2808  CA  LYS A 190       4.066   9.850  22.933  1.00 88.14           C
ATOM   2809  C   LYS A 190       5.467   9.567  23.479  1.00 88.14           C
ATOM   2810  O   LYS A 190       6.238   8.830  22.867  1.00 88.14           O
ATOM   2811  HA  LYS A 190       3.655  10.708  23.465  1.00 88.14           H
ATOM   2812  CB  LYS A 190       3.087   8.689  23.122  1.00 88.14           C
ATOM   2813 1HB  LYS A 190       2.136   8.929  22.647  1.00 88.14           H
ATOM   2814 2HB  LYS A 190       3.474   7.798  22.627  1.00 88.14           H
ATOM   2815  CG  LYS A 190       2.863   8.397  24.607  1.00 88.14           C
ATOM   2816 1HG  LYS A 190       3.760   7.949  25.033  1.00 88.14           H
ATOM   2817 2HG  LYS A 190       2.687   9.330  25.142  1.00 88.14           H
ATOM   2818  CD  LYS A 190       1.672   7.456  24.807  1.00 88.14           C
ATOM   2819 1HD  LYS A 190       0.742   8.013  24.693  1.00 88.14           H
ATOM   2820 2HD  LYS A 190       1.679   6.686  24.036  1.00 88.14           H
ATOM   2821  CE  LYS A 190       1.717   6.802  26.189  1.00 88.14           C
ATOM   2822 1HE  LYS A 190       2.751   6.701  26.517  1.00 88.14           H
ATOM   2823 2HE  LYS A 190       1.213   7.440  26.916  1.00 88.14           H
ATOM   2824  NZ  LYS A 190       1.069   5.472  26.155  1.00 88.14           N
ATOM   2825 1HZ  LYS A 190       1.131   5.042  27.071  1.00 88.14           H
ATOM   2826 2HZ  LYS A 190       0.094   5.578  25.896  1.00 88.14           H
ATOM   2827 3HZ  LYS A 190       1.538   4.886  25.473  1.00 88.14           H
ATOM   2828  HN  LYS A 190       4.504   9.489  20.929  1.00 88.14           H
ATOM   2829  N   GLU A 191       5.754  10.169  24.624  1.00 85.16           N
ATOM   2830  CA  GLU A 191       7.020   9.933  25.297  1.00 85.16           C
ATOM   2831  C   GLU A 191       6.857   8.855  26.370  1.00 85.16           C
ATOM   2832  O   GLU A 191       5.956   8.935  27.203  1.00 85.16           O
ATOM   2833  HA  GLU A 191       7.700   9.582  24.520  1.00 85.16           H
ATOM   2834  CB  GLU A 191       7.571  11.227  25.898  1.00 85.16           C
ATOM   2835 1HB  GLU A 191       6.779  11.748  26.437  1.00 85.16           H
ATOM   2836 2HB  GLU A 191       8.439  11.003  26.519  1.00 85.16           H
ATOM   2837  CG  GLU A 191       8.058  12.178  24.803  1.00 85.16           C
ATOM   2838 1HG  GLU A 191       8.784  11.667  24.170  1.00 85.16           H
ATOM   2839 2HG  GLU A 191       7.221  12.460  24.163  1.00 85.16           H
ATOM   2840  CD  GLU A 191       8.691  13.432  25.407  1.00 85.16           C
ATOM   2841  OE1 GLU A 191       9.167  14.268  24.608  1.00 85.16           O
ATOM   2842  OE2 GLU A 191       8.686  13.527  26.653  1.00 85.16           O
ATOM   2843  HN  GLU A 191       5.140  10.807  25.089  1.00 85.16           H
ATOM   2844  N   GLU A 192       7.744   7.872  26.316  1.00 76.19           N
ATOM   2845  CA  GLU A 192       7.670   6.746  27.231  1.00 76.19           C
ATOM   2846  C   GLU A 192       9.070   6.364  27.716  1.00 76.19           C
ATOM   2847  O   GLU A 192       9.914   5.949  26.923  1.00 76.19           O
ATOM   2848  HA  GLU A 192       7.070   7.095  28.072  1.00 76.19           H
ATOM   2849  CB  GLU A 192       6.972   5.552  26.577  1.00 76.19           C
ATOM   2850 1HB  GLU A 192       5.942   5.817  26.334  1.00 76.19           H
ATOM   2851 2HB  GLU A 192       7.546   5.219  25.713  1.00 76.19           H
ATOM   2852  CG  GLU A 192       6.906   4.362  27.536  1.00 76.19           C
ATOM   2853 1HG  GLU A 192       7.701   3.655  27.299  1.00 76.19           H
ATOM   2854 2HG  GLU A 192       7.077   4.704  28.557  1.00 76.19           H
ATOM   2855  CD  GLU A 192       5.549   3.661  27.448  1.00 76.19           C
ATOM   2856  OE1 GLU A 192       5.317   2.766  28.289  1.00 76.19           O
ATOM   2857  OE2 GLU A 192       4.775   4.035  26.540  1.00 76.19           O
ATOM   2858  HN  GLU A 192       8.501   7.837  25.663  1.00 76.19           H
ATOM   2859  N   SER A 193       9.273   6.517  29.017  1.00 72.29           N
ATOM   2860  CA  SER A 193      10.506   6.065  29.640  1.00 72.29           C
ATOM   2861  C   SER A 193      11.710   6.682  28.926  1.00 72.29           C
ATOM   2862  O   SER A 193      12.756   6.047  28.803  1.00 72.29           O
ATOM   2863  HA  SER A 193      10.452   6.413  30.671  1.00 72.29           H
ATOM   2864  CB  SER A 193      10.604   4.538  29.623  1.00 72.29           C
ATOM   2865 1HB  SER A 193      10.706   4.193  28.594  1.00 72.29           H
ATOM   2866 2HB  SER A 193      11.504   4.227  30.154  1.00 72.29           H
ATOM   2867  OG  SER A 193       9.465   3.923  30.218  1.00 72.29           O
ATOM   2868  HG  SER A 193       9.517   2.930  30.111  1.00 72.29           H
ATOM   2869  HN  SER A 193       8.615   6.939  29.640  1.00 72.29           H
ATOM   2870  N   GLY A 194      11.522   7.914  28.473  1.00 76.37           N
ATOM   2871  CA  GLY A 194      12.597   8.646  27.827  1.00 76.37           C
ATOM   2872  C   GLY A 194      12.700   8.275  26.346  1.00 76.37           C
ATOM   2873  O   GLY A 194      13.624   8.705  25.657  1.00 76.37           O
ATOM   2874 1HA  GLY A 194      12.424   9.717  27.926  1.00 76.37           H
ATOM   2875 2HA  GLY A 194      13.542   8.428  28.326  1.00 76.37           H
ATOM   2876  HN  GLY A 194      10.656   8.409  28.543  1.00 76.37           H
ATOM   2877  N   ILE A 195      11.738   7.481  25.899  1.00 83.40           N
ATOM   2878  CA  ILE A 195      11.664   7.112  24.496  1.00 83.40           C
ATOM   2879  C   ILE A 195      10.465   7.810  23.852  1.00 83.40           C
ATOM   2880  O   ILE A 195       9.329   7.630  24.288  1.00 83.40           O
ATOM   2881  HA  ILE A 195      12.573   7.472  24.015  1.00 83.40           H
ATOM   2882  CB  ILE A 195      11.643   5.589  24.343  1.00 83.40           C
ATOM   2883  HB  ILE A 195      10.760   5.206  24.854  1.00 83.40           H
ATOM   2884  CG1 ILE A 195      12.863   4.954  25.013  1.00 83.40           C
ATOM   2885 1HG1 ILE A 195      13.771   5.277  24.504  1.00 83.40           H
ATOM   2886 2HG1 ILE A 195      12.937   5.299  26.045  1.00 83.40           H
ATOM   2887  CG2 ILE A 195      11.524   5.188  22.871  1.00 83.40           C
ATOM   2888 1HG2 ILE A 195      10.601   5.593  22.458  1.00 83.40           H
ATOM   2889 2HG2 ILE A 195      12.375   5.584  22.317  1.00 83.40           H
ATOM   2890 3HG2 ILE A 195      11.512   4.101  22.791  1.00 83.40           H
ATOM   2891  CD1 ILE A 195      12.772   3.427  24.986  1.00 83.40           C
ATOM   2892 1HD1 ILE A 195      11.875   3.108  25.517  1.00 83.40           H
ATOM   2893 2HD1 ILE A 195      12.723   3.085  23.952  1.00 83.40           H
ATOM   2894 3HD1 ILE A 195      13.651   3.002  25.468  1.00 83.40           H
ATOM   2895  HN  ILE A 195      11.020   7.093  26.477  1.00 83.40           H
ATOM   2896  N   ALA A 196      10.758   8.594  22.825  1.00 89.89           N
ATOM   2897  CA  ALA A 196       9.710   9.219  22.037  1.00 89.89           C
ATOM   2898  C   ALA A 196       9.217   8.233  20.977  1.00 89.89           C
ATOM   2899  O   ALA A 196      10.014   7.673  20.226  1.00 89.89           O
ATOM   2900  HA  ALA A 196       8.887   9.458  22.710  1.00 89.89           H
ATOM   2901  CB  ALA A 196      10.238  10.518  21.424  1.00 89.89           C
ATOM   2902 1HB  ALA A 196      10.548  11.196  22.220  1.00 89.89           H
ATOM   2903 2HB  ALA A 196      11.091  10.297  20.783  1.00 89.89           H
ATOM   2904 3HB  ALA A 196       9.451  10.987  20.833  1.00 89.89           H
ATOM   2905  HN  ALA A 196      11.691   8.802  22.529  1.00 89.89           H
ATOM   2906  N   ILE A 197       7.905   8.049  20.950  1.00 89.16           N
ATOM   2907  CA  ILE A 197       7.299   7.115  20.017  1.00 89.16           C
ATOM   2908  C   ILE A 197       6.196   7.828  19.232  1.00 89.16           C
ATOM   2909  O   ILE A 197       5.327   8.471  19.820  1.00 89.16           O
ATOM   2910  HA  ILE A 197       8.074   6.803  19.317  1.00 89.16           H
ATOM   2911  CB  ILE A 197       6.819   5.861  20.749  1.00 89.16           C
ATOM   2912  HB  ILE A 197       6.099   6.164  21.510  1.00 89.16           H
ATOM   2913  CG1 ILE A 197       7.978   5.172  21.473  1.00 89.16           C
ATOM   2914 1HG1 ILE A 197       8.715   4.833  20.745  1.00 89.16           H
ATOM   2915 2HG1 ILE A 197       8.479   5.886  22.126  1.00 89.16           H
ATOM   2916  CG2 ILE A 197       6.094   4.911  19.794  1.00 89.16           C
ATOM   2917 1HG2 ILE A 197       5.229   5.417  19.365  1.00 89.16           H
ATOM   2918 2HG2 ILE A 197       6.772   4.611  18.995  1.00 89.16           H
ATOM   2919 3HG2 ILE A 197       5.764   4.028  20.341  1.00 89.16           H
ATOM   2920  CD1 ILE A 197       7.480   3.981  22.295  1.00 89.16           C
ATOM   2921 1HD1 ILE A 197       6.761   4.328  23.038  1.00 89.16           H
ATOM   2922 2HD1 ILE A 197       7.001   3.258  21.635  1.00 89.16           H
ATOM   2923 3HD1 ILE A 197       8.324   3.510  22.799  1.00 89.16           H
ATOM   2924  HN  ILE A 197       7.261   8.525  21.550  1.00 89.16           H
ATOM   2925  N   CYS A 198       6.266   7.691  17.916  1.00 91.93           N
ATOM   2926  CA  CYS A 198       5.187   8.147  17.057  1.00 91.93           C
ATOM   2927  C   CYS A 198       4.099   7.071  17.039  1.00 91.93           C
ATOM   2928  O   CYS A 198       4.310   5.979  16.514  1.00 91.93           O
ATOM   2929  HA  CYS A 198       4.809   9.072  17.493  1.00 91.93           H
ATOM   2930  CB  CYS A 198       5.686   8.477  15.649  1.00 91.93           C
ATOM   2931 1HB  CYS A 198       6.329   9.357  15.679  1.00 91.93           H
ATOM   2932 2HB  CYS A 198       6.289   7.654  15.266  1.00 91.93           H
ATOM   2933  SG  CYS A 198       4.265   8.780  14.536  1.00 91.93           S
ATOM   2934  HN  CYS A 198       7.041   7.277  17.438  1.00 91.93           H
ATOM   2935  N   THR A 199       2.960   7.417  17.620  1.00 91.14           N
ATOM   2936  CA  THR A 199       1.862   6.473  17.736  1.00 91.14           C
ATOM   2937  C   THR A 199       0.522   7.185  17.539  1.00 91.14           C
ATOM   2938  O   THR A 199       0.449   8.410  17.616  1.00 91.14           O
ATOM   2939  HA  THR A 199       1.954   5.738  16.936  1.00 91.14           H
ATOM   2940  CB  THR A 199       1.983   5.771  19.091  1.00 91.14           C
ATOM   2941  HB  THR A 199       3.009   5.453  19.274  1.00 91.14           H
ATOM   2942  OG1 THR A 199       1.016   4.726  19.028  1.00 91.14           O
ATOM   2943  HG1 THR A 199       1.109   4.126  19.823  1.00 91.14           H
ATOM   2944  CG2 THR A 199       1.507   6.649  20.250  1.00 91.14           C
ATOM   2945 1HG2 THR A 199       0.460   6.912  20.100  1.00 91.14           H
ATOM   2946 2HG2 THR A 199       2.108   7.558  20.287  1.00 91.14           H
ATOM   2947 3HG2 THR A 199       1.614   6.103  21.187  1.00 91.14           H
ATOM   2948  HN  THR A 199       2.781   8.322  18.007  1.00 91.14           H
ATOM   2949  N   MET A 200      -0.505   6.386  17.287  1.00 91.99           N
ATOM   2950  CA  MET A 200      -1.871   6.872  17.382  1.00 91.99           C
ATOM   2951  C   MET A 200      -2.393   6.762  18.816  1.00 91.99           C
ATOM   2952  O   MET A 200      -2.285   5.708  19.441  1.00 91.99           O
ATOM   2953  HA  MET A 200      -1.832   7.919  17.082  1.00 91.99           H
ATOM   2954  CB  MET A 200      -2.768   6.058  16.448  1.00 91.99           C
ATOM   2955 1HB  MET A 200      -2.644   4.995  16.653  1.00 91.99           H
ATOM   2956 2HB  MET A 200      -3.814   6.299  16.640  1.00 91.99           H
ATOM   2957  CG  MET A 200      -2.435   6.343  14.982  1.00 91.99           C
ATOM   2958 1HG  MET A 200      -2.510   7.412  14.785  1.00 91.99           H
ATOM   2959 2HG  MET A 200      -1.406   6.051  14.771  1.00 91.99           H
ATOM   2960  SD  MET A 200      -3.553   5.447  13.917  1.00 91.99           S
ATOM   2961  CE  MET A 200      -3.046   3.773  14.273  1.00 91.99           C
ATOM   2962 1HE  MET A 200      -1.994   3.650  14.015  1.00 91.99           H
ATOM   2963 2HE  MET A 200      -3.186   3.569  15.334  1.00 91.99           H
ATOM   2964 3HE  MET A 200      -3.647   3.079  13.686  1.00 91.99           H
ATOM   2965  HN  MET A 200      -0.415   5.426  17.023  1.00 91.99           H
ATOM   2966  N   VAL A 201      -2.949   7.865  19.296  1.00 92.44           N
ATOM   2967  CA  VAL A 201      -3.617   7.866  20.586  1.00 92.44           C
ATOM   2968  C   VAL A 201      -5.083   8.261  20.396  1.00 92.44           C
ATOM   2969  O   VAL A 201      -5.381   9.257  19.739  1.00 92.44           O
ATOM   2970  HA  VAL A 201      -3.575   6.850  20.979  1.00 92.44           H
ATOM   2971  CB  VAL A 201      -2.873   8.782  21.560  1.00 92.44           C
ATOM   2972  HB  VAL A 201      -2.914   9.796  21.164  1.00 92.44           H
ATOM   2973  CG1 VAL A 201      -3.548   8.785  22.933  1.00 92.44           C
ATOM   2974 1HG1 VAL A 201      -4.573   9.141  22.833  1.00 92.44           H
ATOM   2975 2HG1 VAL A 201      -3.552   7.774  23.339  1.00 92.44           H
ATOM   2976 3HG1 VAL A 201      -2.998   9.444  23.606  1.00 92.44           H
ATOM   2977  CG2 VAL A 201      -1.401   8.381  21.673  1.00 92.44           C
ATOM   2978 1HG2 VAL A 201      -1.330   7.355  22.035  1.00 92.44           H
ATOM   2979 2HG2 VAL A 201      -0.928   8.454  20.694  1.00 92.44           H
ATOM   2980 3HG2 VAL A 201      -0.895   9.048  22.372  1.00 92.44           H
ATOM   2981  HN  VAL A 201      -2.947   8.744  18.820  1.00 92.44           H
ATOM   2982  N   TYR A 202      -5.959   7.459  20.983  1.00 91.54           N
ATOM   2983  CA  TYR A 202      -7.388   7.688  20.852  1.00 91.54           C
ATOM   2984  C   TYR A 202      -7.946   8.393  22.090  1.00 91.54           C
ATOM   2985  O   TYR A 202      -8.154   7.764  23.127  1.00 91.54           O
ATOM   2986  HA  TYR A 202      -7.549   8.321  19.980  1.00 91.54           H
ATOM   2987  CB  TYR A 202      -8.029   6.303  20.737  1.00 91.54           C
ATOM   2988 1HB  TYR A 202      -7.778   5.723  21.625  1.00 91.54           H
ATOM   2989 2HB  TYR A 202      -9.113   6.415  20.724  1.00 91.54           H
ATOM   2990  CG  TYR A 202      -7.597   5.520  19.495  1.00 91.54           C
ATOM   2991  CD1 TYR A 202      -8.224   5.743  18.286  1.00 91.54           C
ATOM   2992  HD1 TYR A 202      -9.027   6.477  18.216  1.00 91.54           H
ATOM   2993  CD2 TYR A 202      -6.581   4.590  19.584  1.00 91.54           C
ATOM   2994  HD2 TYR A 202      -6.086   4.414  20.539  1.00 91.54           H
ATOM   2995  CE1 TYR A 202      -7.818   5.006  17.118  1.00 91.54           C
ATOM   2996  HE1 TYR A 202      -8.305   5.172  16.157  1.00 91.54           H
ATOM   2997  CE2 TYR A 202      -6.175   3.853  18.416  1.00 91.54           C
ATOM   2998  HE2 TYR A 202      -5.374   3.116  18.472  1.00 91.54           H
ATOM   2999  CZ  TYR A 202      -6.813   4.097  17.240  1.00 91.54           C
ATOM   3000  OH  TYR A 202      -6.430   3.401  16.137  1.00 91.54           O
ATOM   3001  HH  TYR A 202      -5.814   2.658  16.398  1.00 91.54           H
ATOM   3002  HN  TYR A 202      -5.708   6.666  21.539  1.00 91.54           H
ATOM   3003  N   PRO A 203      -8.198   9.706  22.006  1.00 81.37           N
ATOM   3004  CA  PRO A 203      -8.833  10.425  23.114  1.00 81.37           C
ATOM   3005  C   PRO A 203     -10.284  10.017  23.311  1.00 81.37           C
ATOM   3006  O   PRO A 203     -10.859   9.332  22.467  1.00 81.37           O
ATOM   3007  HA  PRO A 203      -8.339  10.179  24.054  1.00 81.37           H
ATOM   3008  CB  PRO A 203      -8.706  11.896  22.712  1.00 81.37           C
ATOM   3009 1HB  PRO A 203      -9.549  12.485  23.072  1.00 81.37           H
ATOM   3010 2HB  PRO A 203      -7.804  12.348  23.124  1.00 81.37           H
ATOM   3011  CG  PRO A 203      -8.664  11.852  21.211  1.00 81.37           C
ATOM   3012 1HG  PRO A 203      -9.669  11.828  20.789  1.00 81.37           H
ATOM   3013 2HG  PRO A 203      -8.169  12.733  20.804  1.00 81.37           H
ATOM   3014  CD  PRO A 203      -7.906  10.601  20.872  1.00 81.37           C
ATOM   3015 1HD  PRO A 203      -8.239  10.174  19.927  1.00 81.37           H
ATOM   3016 2HD  PRO A 203      -6.837  10.793  20.777  1.00 81.37           H
ATOM   3017  N   SER A 204     -10.841  10.454  24.431  1.00 73.61           N
ATOM   3018  CA  SER A 204     -12.243  10.201  24.717  1.00 73.61           C
ATOM   3019  C   SER A 204     -12.375   9.024  25.686  1.00 73.61           C
ATOM   3020  O   SER A 204     -11.512   8.148  25.726  1.00 73.61           O
ATOM   3021  HA  SER A 204     -12.614  11.117  25.175  1.00 73.61           H
ATOM   3022  CB  SER A 204     -13.026   9.921  23.432  1.00 73.61           C
ATOM   3023 1HB  SER A 204     -14.077  10.162  23.589  1.00 73.61           H
ATOM   3024 2HB  SER A 204     -12.664  10.574  22.638  1.00 73.61           H
ATOM   3025  OG  SER A 204     -12.907   8.562  23.020  1.00 73.61           O
ATOM   3026  HG  SER A 204     -13.386   8.425  22.153  1.00 73.61           H
ATOM   3027  HN  SER A 204     -10.353  10.971  25.134  1.00 73.61           H
ATOM   3028  N   ASP A 205     -13.462   9.041  26.443  1.00 75.38           N
ATOM   3029  CA  ASP A 205     -13.737   7.967  27.382  1.00 75.38           C
ATOM   3030  C   ASP A 205     -13.993   6.672  26.609  1.00 75.38           C
ATOM   3031  O   ASP A 205     -13.884   5.581  27.166  1.00 75.38           O
ATOM   3032  HA  ASP A 205     -12.852   7.907  28.015  1.00 75.38           H
ATOM   3033  CB  ASP A 205     -14.981   8.272  28.219  1.00 75.38           C
ATOM   3034 1HB  ASP A 205     -15.814   8.520  27.561  1.00 75.38           H
ATOM   3035 2HB  ASP A 205     -15.272   7.385  28.782  1.00 75.38           H
ATOM   3036  CG  ASP A 205     -14.723   9.432  29.183  1.00 75.38           C
ATOM   3037  OD1 ASP A 205     -13.614   9.455  29.759  1.00 75.38           O
ATOM   3038  OD2 ASP A 205     -15.640  10.270  29.321  1.00 75.38           O
ATOM   3039  HN  ASP A 205     -14.147   9.770  26.422  1.00 75.38           H
ATOM   3040  N   GLU A 206     -14.329   6.836  25.338  1.00 86.09           N
ATOM   3041  CA  GLU A 206     -14.671   5.698  24.502  1.00 86.09           C
ATOM   3042  C   GLU A 206     -13.528   5.390  23.532  1.00 86.09           C
ATOM   3043  O   GLU A 206     -13.764   4.946  22.410  1.00 86.09           O
ATOM   3044  HA  GLU A 206     -14.807   4.864  25.190  1.00 86.09           H
ATOM   3045  CB  GLU A 206     -15.978   5.945  23.747  1.00 86.09           C
ATOM   3046 1HB  GLU A 206     -15.911   6.880  23.191  1.00 86.09           H
ATOM   3047 2HB  GLU A 206     -16.207   5.085  23.117  1.00 86.09           H
ATOM   3048  CG  GLU A 206     -17.152   6.093  24.717  1.00 86.09           C
ATOM   3049 1HG  GLU A 206     -16.889   6.797  25.506  1.00 86.09           H
ATOM   3050 2HG  GLU A 206     -18.012   6.508  24.192  1.00 86.09           H
ATOM   3051  CD  GLU A 206     -17.527   4.744  25.334  1.00 86.09           C
ATOM   3052  OE1 GLU A 206     -18.573   4.703  26.017  1.00 86.09           O
ATOM   3053  OE2 GLU A 206     -16.758   3.784  25.109  1.00 86.09           O
ATOM   3054  HN  GLU A 206     -14.370   7.724  24.880  1.00 86.09           H
ATOM   3055  N   SER A 207     -12.314   5.638  24.001  1.00 89.90           N
ATOM   3056  CA  SER A 207     -11.139   5.467  23.163  1.00 89.90           C
ATOM   3057  C   SER A 207     -11.071   4.030  22.644  1.00 89.90           C
ATOM   3058  O   SER A 207     -10.608   3.790  21.529  1.00 89.90           O
ATOM   3059  HA  SER A 207     -11.269   6.167  22.338  1.00 89.90           H
ATOM   3060  CB  SER A 207      -9.861   5.816  23.929  1.00 89.90           C
ATOM   3061 1HB  SER A 207      -8.993   5.516  23.341  1.00 89.90           H
ATOM   3062 2HB  SER A 207      -9.800   6.896  24.060  1.00 89.90           H
ATOM   3063  OG  SER A 207      -9.812   5.180  25.204  1.00 89.90           O
ATOM   3064  HG  SER A 207      -9.059   5.555  25.744  1.00 89.90           H
ATOM   3065  HN  SER A 207     -12.127   5.949  24.933  1.00 89.90           H
ATOM   3066  N   THR A 208     -11.539   3.111  23.476  1.00 90.49           N
ATOM   3067  CA  THR A 208     -11.517   1.702  23.123  1.00 90.49           C
ATOM   3068  C   THR A 208     -12.434   1.437  21.927  1.00 90.49           C
ATOM   3069  O   THR A 208     -12.038   0.771  20.972  1.00 90.49           O
ATOM   3070  HA  THR A 208     -10.505   1.440  22.814  1.00 90.49           H
ATOM   3071  CB  THR A 208     -11.894   0.897  24.368  1.00 90.49           C
ATOM   3072  HB  THR A 208     -11.864  -0.174  24.164  1.00 90.49           H
ATOM   3073  OG1 THR A 208     -13.168   1.415  24.744  1.00 90.49           O
ATOM   3074  HG1 THR A 208     -13.625   0.780  25.367  1.00 90.49           H
ATOM   3075  CG2 THR A 208     -10.995   1.213  25.565  1.00 90.49           C
ATOM   3076 1HG2 THR A 208     -11.078   2.272  25.812  1.00 90.49           H
ATOM   3077 2HG2 THR A 208      -9.961   0.979  25.314  1.00 90.49           H
ATOM   3078 3HG2 THR A 208     -11.306   0.615  26.421  1.00 90.49           H
ATOM   3079  HN  THR A 208     -11.927   3.316  24.374  1.00 90.49           H
ATOM   3080  N   LYS A 209     -13.643   1.972  22.020  1.00 92.30           N
ATOM   3081  CA  LYS A 209     -14.611   1.823  20.946  1.00 92.30           C
ATOM   3082  C   LYS A 209     -14.064   2.479  19.677  1.00 92.30           C
ATOM   3083  O   LYS A 209     -14.236   1.953  18.579  1.00 92.30           O
ATOM   3084  HA  LYS A 209     -14.730   0.755  20.759  1.00 92.30           H
ATOM   3085  CB  LYS A 209     -15.976   2.362  21.378  1.00 92.30           C
ATOM   3086 1HB  LYS A 209     -15.870   3.384  21.741  1.00 92.30           H
ATOM   3087 2HB  LYS A 209     -16.646   2.397  20.518  1.00 92.30           H
ATOM   3088  CG  LYS A 209     -16.590   1.487  22.473  1.00 92.30           C
ATOM   3089 1HG  LYS A 209     -16.590   0.445  22.154  1.00 92.30           H
ATOM   3090 2HG  LYS A 209     -15.979   1.545  23.374  1.00 92.30           H
ATOM   3091  CD  LYS A 209     -18.020   1.929  22.791  1.00 92.30           C
ATOM   3092 1HD  LYS A 209     -18.051   3.011  22.916  1.00 92.30           H
ATOM   3093 2HD  LYS A 209     -18.674   1.687  21.953  1.00 92.30           H
ATOM   3094  CE  LYS A 209     -18.535   1.248  24.060  1.00 92.30           C
ATOM   3095 1HE  LYS A 209     -19.042   0.318  23.801  1.00 92.30           H
ATOM   3096 2HE  LYS A 209     -17.697   0.985  24.705  1.00 92.30           H
ATOM   3097  NZ  LYS A 209     -19.466   2.141  24.786  1.00 92.30           N
ATOM   3098 1HZ  LYS A 209     -20.068   1.587  25.385  1.00 92.30           H
ATOM   3099 2HZ  LYS A 209     -18.935   2.794  25.352  1.00 92.30           H
ATOM   3100 3HZ  LYS A 209     -20.032   2.654  24.119  1.00 92.30           H
ATOM   3101  HN  LYS A 209     -13.963   2.497  22.808  1.00 92.30           H
ATOM   3102  N   LEU A 210     -13.416   3.618  19.871  1.00 93.19           N
ATOM   3103  CA  LEU A 210     -12.894   4.382  18.750  1.00 93.19           C
ATOM   3104  C   LEU A 210     -11.814   3.564  18.039  1.00 93.19           C
ATOM   3105  O   LEU A 210     -11.830   3.438  16.816  1.00 93.19           O
ATOM   3106  HA  LEU A 210     -13.718   4.545  18.054  1.00 93.19           H
ATOM   3107  CB  LEU A 210     -12.417   5.759  19.216  1.00 93.19           C
ATOM   3108 1HB  LEU A 210     -13.233   6.243  19.752  1.00 93.19           H
ATOM   3109 2HB  LEU A 210     -11.606   5.617  19.931  1.00 93.19           H
ATOM   3110  CG  LEU A 210     -11.931   6.707  18.118  1.00 93.19           C
ATOM   3111  HG  LEU A 210     -11.122   6.217  17.576  1.00 93.19           H
ATOM   3112  CD1 LEU A 210     -13.044   6.993  17.108  1.00 93.19           C
ATOM   3113 1HD1 LEU A 210     -13.364   6.058  16.647  1.00 93.19           H
ATOM   3114 2HD1 LEU A 210     -13.889   7.453  17.619  1.00 93.19           H
ATOM   3115 3HD1 LEU A 210     -12.672   7.669  16.339  1.00 93.19           H
ATOM   3116  CD2 LEU A 210     -11.358   7.993  18.718  1.00 93.19           C
ATOM   3117 1HD2 LEU A 210     -12.130   8.498  19.300  1.00 93.19           H
ATOM   3118 2HD2 LEU A 210     -10.516   7.748  19.366  1.00 93.19           H
ATOM   3119 3HD2 LEU A 210     -11.020   8.649  17.916  1.00 93.19           H
ATOM   3120  HN  LEU A 210     -13.246   4.019  20.771  1.00 93.19           H
ATOM   3121  N   LYS A 211     -10.901   3.030  18.837  1.00 93.21           N
ATOM   3122  CA  LYS A 211      -9.827   2.211  18.302  1.00 93.21           C
ATOM   3123  C   LYS A 211     -10.425   1.066  17.481  1.00 93.21           C
ATOM   3124  O   LYS A 211     -10.025   0.840  16.340  1.00 93.21           O
ATOM   3125  HA  LYS A 211      -9.236   2.840  17.636  1.00 93.21           H
ATOM   3126  CB  LYS A 211      -8.899   1.743  19.425  1.00 93.21           C
ATOM   3127 1HB  LYS A 211      -8.437   2.606  19.903  1.00 93.21           H
ATOM   3128 2HB  LYS A 211      -9.479   1.228  20.190  1.00 93.21           H
ATOM   3129  CG  LYS A 211      -7.813   0.810  18.886  1.00 93.21           C
ATOM   3130 1HG  LYS A 211      -8.265  -0.124  18.550  1.00 93.21           H
ATOM   3131 2HG  LYS A 211      -7.336   1.264  18.017  1.00 93.21           H
ATOM   3132  CD  LYS A 211      -6.761   0.516  19.957  1.00 93.21           C
ATOM   3133 1HD  LYS A 211      -6.336   1.452  20.321  1.00 93.21           H
ATOM   3134 2HD  LYS A 211      -7.232   0.027  20.810  1.00 93.21           H
ATOM   3135  CE  LYS A 211      -5.647  -0.374  19.402  1.00 93.21           C
ATOM   3136 1HE  LYS A 211      -6.044  -1.363  19.174  1.00 93.21           H
ATOM   3137 2HE  LYS A 211      -5.272   0.043  18.467  1.00 93.21           H
ATOM   3138  NZ  LYS A 211      -4.541  -0.490  20.379  1.00 93.21           N
ATOM   3139 1HZ  LYS A 211      -3.720  -0.864  19.917  1.00 93.21           H
ATOM   3140 2HZ  LYS A 211      -4.328   0.426  20.758  1.00 93.21           H
ATOM   3141 3HZ  LYS A 211      -4.819  -1.111  21.131  1.00 93.21           H
ATOM   3142  HN  LYS A 211     -10.887   3.149  19.830  1.00 93.21           H
ATOM   3143  N   SER A 212     -11.373   0.373  18.095  1.00 92.48           N
ATOM   3144  CA  SER A 212     -11.980  -0.787  17.464  1.00 92.48           C
ATOM   3145  C   SER A 212     -12.563  -0.398  16.104  1.00 92.48           C
ATOM   3146  O   SER A 212     -12.308  -1.065  15.102  1.00 92.48           O
ATOM   3147  HA  SER A 212     -11.170  -1.506  17.342  1.00 92.48           H
ATOM   3148  CB  SER A 212     -13.068  -1.392  18.354  1.00 92.48           C
ATOM   3149 1HB  SER A 212     -12.640  -1.654  19.321  1.00 92.48           H
ATOM   3150 2HB  SER A 212     -13.841  -0.646  18.539  1.00 92.48           H
ATOM   3151  OG  SER A 212     -13.656  -2.549  17.766  1.00 92.48           O
ATOM   3152  HG  SER A 212     -12.950  -3.227  17.565  1.00 92.48           H
ATOM   3153  HN  SER A 212     -11.726   0.592  19.005  1.00 92.48           H
ATOM   3154  N   ALA A 213     -13.333   0.680  16.112  1.00 93.25           N
ATOM   3155  CA  ALA A 213     -14.016   1.121  14.908  1.00 93.25           C
ATOM   3156  C   ALA A 213     -12.981   1.442  13.828  1.00 93.25           C
ATOM   3157  O   ALA A 213     -13.147   1.060  12.671  1.00 93.25           O
ATOM   3158  HA  ALA A 213     -14.645   0.300  14.564  1.00 93.25           H
ATOM   3159  CB  ALA A 213     -14.907   2.321  15.237  1.00 93.25           C
ATOM   3160 1HB  ALA A 213     -15.644   2.032  15.987  1.00 93.25           H
ATOM   3161 2HB  ALA A 213     -14.294   3.134  15.624  1.00 93.25           H
ATOM   3162 3HB  ALA A 213     -15.420   2.651  14.333  1.00 93.25           H
ATOM   3163  HN  ALA A 213     -13.493   1.247  16.921  1.00 93.25           H
ATOM   3164  N   VAL A 214     -11.936   2.141  14.245  1.00 92.66           N
ATOM   3165  CA  VAL A 214     -10.903   2.568  13.316  1.00 92.66           C
ATOM   3166  C   VAL A 214     -10.220   1.336  12.718  1.00 92.66           C
ATOM   3167  O   VAL A 214      -9.942   1.296  11.521  1.00 92.66           O
ATOM   3168  HA  VAL A 214     -11.390   3.123  12.514  1.00 92.66           H
ATOM   3169  CB  VAL A 214      -9.925   3.512  14.019  1.00 92.66           C
ATOM   3170  HB  VAL A 214      -9.619   3.042  14.954  1.00 92.66           H
ATOM   3171  CG1 VAL A 214      -8.670   3.732  13.171  1.00 92.66           C
ATOM   3172 1HG1 VAL A 214      -8.174   2.776  13.003  1.00 92.66           H
ATOM   3173 2HG1 VAL A 214      -8.951   4.170  12.214  1.00 92.66           H
ATOM   3174 3HG1 VAL A 214      -7.992   4.406  13.694  1.00 92.66           H
ATOM   3175  CG2 VAL A 214     -10.597   4.843  14.360  1.00 92.66           C
ATOM   3176 1HG2 VAL A 214     -10.945   5.320  13.443  1.00 92.66           H
ATOM   3177 2HG2 VAL A 214     -11.445   4.664  15.020  1.00 92.66           H
ATOM   3178 3HG2 VAL A 214      -9.880   5.495  14.858  1.00 92.66           H
ATOM   3179  HN  VAL A 214     -11.789   2.415  15.195  1.00 92.66           H
ATOM   3180  N   LEU A 215      -9.969   0.362  13.580  1.00 92.43           N
ATOM   3181  CA  LEU A 215      -9.311  -0.862  13.155  1.00 92.43           C
ATOM   3182  C   LEU A 215     -10.230  -1.625  12.200  1.00 92.43           C
ATOM   3183  O   LEU A 215      -9.780  -2.137  11.176  1.00 92.43           O
ATOM   3184  HA  LEU A 215      -8.409  -0.576  12.613  1.00 92.43           H
ATOM   3185  CB  LEU A 215      -8.868  -1.682  14.369  1.00 92.43           C
ATOM   3186 1HB  LEU A 215      -9.500  -1.411  15.215  1.00 92.43           H
ATOM   3187 2HB  LEU A 215      -9.052  -2.735  14.157  1.00 92.43           H
ATOM   3188  CG  LEU A 215      -7.405  -1.522  14.789  1.00 92.43           C
ATOM   3189  HG  LEU A 215      -6.802  -1.408  13.888  1.00 92.43           H
ATOM   3190  CD1 LEU A 215      -7.210  -0.257  15.627  1.00 92.43           C
ATOM   3191 1HD1 LEU A 215      -7.503   0.615  15.042  1.00 92.43           H
ATOM   3192 2HD1 LEU A 215      -7.827  -0.317  16.524  1.00 92.43           H
ATOM   3193 3HD1 LEU A 215      -6.162  -0.169  15.912  1.00 92.43           H
ATOM   3194  CD2 LEU A 215      -6.904  -2.773  15.513  1.00 92.43           C
ATOM   3195 1HD2 LEU A 215      -7.507  -2.943  16.405  1.00 92.43           H
ATOM   3196 2HD2 LEU A 215      -6.985  -3.634  14.850  1.00 92.43           H
ATOM   3197 3HD2 LEU A 215      -5.861  -2.633  15.800  1.00 92.43           H
ATOM   3198  HN  LEU A 215     -10.207   0.398  14.551  1.00 92.43           H
ATOM   3199  N   THR A 216     -11.502  -1.678  12.568  1.00 92.97           N
ATOM   3200  CA  THR A 216     -12.488  -2.373  11.759  1.00 92.97           C
ATOM   3201  C   THR A 216     -12.521  -1.791  10.344  1.00 92.97           C
ATOM   3202  O   THR A 216     -12.551  -2.534   9.364  1.00 92.97           O
ATOM   3203  HA  THR A 216     -12.185  -3.416  11.668  1.00 92.97           H
ATOM   3204  CB  THR A 216     -13.834  -2.292  12.481  1.00 92.97           C
ATOM   3205  HB  THR A 216     -14.147  -1.255  12.607  1.00 92.97           H
ATOM   3206  OG1 THR A 216     -13.626  -3.023  13.686  1.00 92.97           O
ATOM   3207  HG1 THR A 216     -13.276  -2.415  14.399  1.00 92.97           H
ATOM   3208  CG2 THR A 216     -14.934  -3.072  11.757  1.00 92.97           C
ATOM   3209 1HG2 THR A 216     -14.651  -4.122  11.691  1.00 92.97           H
ATOM   3210 2HG2 THR A 216     -15.066  -2.667  10.754  1.00 92.97           H
ATOM   3211 3HG2 THR A 216     -15.868  -2.981  12.312  1.00 92.97           H
ATOM   3212  HN  THR A 216     -11.860  -1.257  13.402  1.00 92.97           H
ATOM   3213  N   LEU A 217     -12.515  -0.468  10.282  1.00 91.25           N
ATOM   3214  CA  LEU A 217     -12.535   0.222   9.003  1.00 91.25           C
ATOM   3215  C   LEU A 217     -11.303  -0.183   8.191  1.00 91.25           C
ATOM   3216  O   LEU A 217     -11.398  -0.415   6.987  1.00 91.25           O
ATOM   3217  HA  LEU A 217     -13.425  -0.109   8.468  1.00 91.25           H
ATOM   3218  CB  LEU A 217     -12.666   1.732   9.210  1.00 91.25           C
ATOM   3219 1HB  LEU A 217     -13.577   1.923   9.777  1.00 91.25           H
ATOM   3220 2HB  LEU A 217     -11.831   2.068   9.826  1.00 91.25           H
ATOM   3221  CG  LEU A 217     -12.701   2.583   7.939  1.00 91.25           C
ATOM   3222  HG  LEU A 217     -11.817   2.348   7.346  1.00 91.25           H
ATOM   3223  CD1 LEU A 217     -13.923   2.242   7.085  1.00 91.25           C
ATOM   3224 1HD1 LEU A 217     -13.885   1.190   6.800  1.00 91.25           H
ATOM   3225 2HD1 LEU A 217     -14.831   2.431   7.657  1.00 91.25           H
ATOM   3226 3HD1 LEU A 217     -13.924   2.861   6.188  1.00 91.25           H
ATOM   3227  CD2 LEU A 217     -12.635   4.074   8.276  1.00 91.25           C
ATOM   3228 1HD2 LEU A 217     -13.487   4.343   8.901  1.00 91.25           H
ATOM   3229 2HD2 LEU A 217     -11.710   4.285   8.813  1.00 91.25           H
ATOM   3230 3HD2 LEU A 217     -12.662   4.656   7.355  1.00 91.25           H
ATOM   3231  HN  LEU A 217     -12.497   0.130  11.084  1.00 91.25           H
ATOM   3232  N   LYS A 218     -10.175  -0.255   8.882  1.00 89.60           N
ATOM   3233  CA  LYS A 218      -8.921  -0.596   8.234  1.00 89.60           C
ATOM   3234  C   LYS A 218      -9.009  -2.019   7.678  1.00 89.60           C
ATOM   3235  O   LYS A 218      -8.493  -2.299   6.597  1.00 89.60           O
ATOM   3236  HA  LYS A 218      -8.786   0.093   7.400  1.00 89.60           H
ATOM   3237  CB  LYS A 218      -7.747  -0.381   9.192  1.00 89.60           C
ATOM   3238 1HB  LYS A 218      -7.976  -0.828  10.159  1.00 89.60           H
ATOM   3239 2HB  LYS A 218      -6.862  -0.889   8.808  1.00 89.60           H
ATOM   3240  CG  LYS A 218      -7.450   1.109   9.370  1.00 89.60           C
ATOM   3241 1HG  LYS A 218      -7.090   1.527   8.430  1.00 89.60           H
ATOM   3242 2HG  LYS A 218      -8.368   1.639   9.624  1.00 89.60           H
ATOM   3243  CD  LYS A 218      -6.406   1.333  10.466  1.00 89.60           C
ATOM   3244 1HD  LYS A 218      -6.655   0.729  11.339  1.00 89.60           H
ATOM   3245 2HD  LYS A 218      -5.429   0.999  10.117  1.00 89.60           H
ATOM   3246  CE  LYS A 218      -6.335   2.809  10.863  1.00 89.60           C
ATOM   3247 1HE  LYS A 218      -6.500   3.435   9.986  1.00 89.60           H
ATOM   3248 2HE  LYS A 218      -7.129   3.039  11.573  1.00 89.60           H
ATOM   3249  NZ  LYS A 218      -5.019   3.122  11.463  1.00 89.60           N
ATOM   3250 1HZ  LYS A 218      -5.145   3.763  12.238  1.00 89.60           H
ATOM   3251 2HZ  LYS A 218      -4.589   2.267  11.798  1.00 89.60           H
ATOM   3252 3HZ  LYS A 218      -4.422   3.549  10.764  1.00 89.60           H
ATOM   3253  HN  LYS A 218     -10.111  -0.085   9.866  1.00 89.60           H
ATOM   3254  N   VAL A 219      -9.665  -2.879   8.443  1.00 89.35           N
ATOM   3255  CA  VAL A 219      -9.800  -4.273   8.056  1.00 89.35           C
ATOM   3256  C   VAL A 219     -10.693  -4.370   6.817  1.00 89.35           C
ATOM   3257  O   VAL A 219     -10.386  -5.107   5.882  1.00 89.35           O
ATOM   3258  HA  VAL A 219      -8.806  -4.641   7.801  1.00 89.35           H
ATOM   3259  CB  VAL A 219     -10.322  -5.095   9.235  1.00 89.35           C
ATOM   3260  HB  VAL A 219     -11.203  -4.591   9.632  1.00 89.35           H
ATOM   3261  CG1 VAL A 219     -10.744  -6.495   8.784  1.00 89.35           C
ATOM   3262 1HG1 VAL A 219     -11.535  -6.413   8.038  1.00 89.35           H
ATOM   3263 2HG1 VAL A 219      -9.888  -7.011   8.350  1.00 89.35           H
ATOM   3264 3HG1 VAL A 219     -11.111  -7.058   9.642  1.00 89.35           H
ATOM   3265  CG2 VAL A 219      -9.281  -5.171  10.354  1.00 89.35           C
ATOM   3266 1HG2 VAL A 219      -8.373  -5.641   9.975  1.00 89.35           H
ATOM   3267 2HG2 VAL A 219      -9.050  -4.165  10.704  1.00 89.35           H
ATOM   3268 3HG2 VAL A 219      -9.677  -5.762  11.180  1.00 89.35           H
ATOM   3269  HN  VAL A 219     -10.100  -2.637   9.310  1.00 89.35           H
ATOM   3270  N   ILE A 220     -11.782  -3.615   6.852  1.00 89.02           N
ATOM   3271  CA  ILE A 220     -12.734  -3.624   5.754  1.00 89.02           C
ATOM   3272  C   ILE A 220     -12.030  -3.179   4.471  1.00 89.02           C
ATOM   3273  O   ILE A 220     -12.107  -3.860   3.449  1.00 89.02           O
ATOM   3274  HA  ILE A 220     -13.072  -4.652   5.624  1.00 89.02           H
ATOM   3275  CB  ILE A 220     -13.964  -2.784   6.105  1.00 89.02           C
ATOM   3276  HB  ILE A 220     -13.622  -1.828   6.501  1.00 89.02           H
ATOM   3277  CG1 ILE A 220     -14.793  -3.457   7.200  1.00 89.02           C
ATOM   3278 1HG1 ILE A 220     -15.280  -4.346   6.798  1.00 89.02           H
ATOM   3279 2HG1 ILE A 220     -14.138  -3.789   8.005  1.00 89.02           H
ATOM   3280  CG2 ILE A 220     -14.797  -2.485   4.857  1.00 89.02           C
ATOM   3281 1HG2 ILE A 220     -14.190  -1.933   4.138  1.00 89.02           H
ATOM   3282 2HG2 ILE A 220     -15.129  -3.421   4.409  1.00 89.02           H
ATOM   3283 3HG2 ILE A 220     -15.665  -1.886   5.134  1.00 89.02           H
ATOM   3284  CD1 ILE A 220     -15.848  -2.498   7.756  1.00 89.02           C
ATOM   3285 1HD1 ILE A 220     -15.357  -1.622   8.178  1.00 89.02           H
ATOM   3286 2HD1 ILE A 220     -16.516  -2.188   6.952  1.00 89.02           H
ATOM   3287 3HD1 ILE A 220     -16.424  -3.002   8.532  1.00 89.02           H
ATOM   3288  HN  ILE A 220     -12.017  -3.007   7.610  1.00 89.02           H
ATOM   3289  N   LEU A 221     -11.361  -2.040   4.565  1.00 86.44           N
ATOM   3290  CA  LEU A 221     -10.734  -1.441   3.399  1.00 86.44           C
ATOM   3291  C   LEU A 221      -9.466  -2.222   3.049  1.00 86.44           C
ATOM   3292  O   LEU A 221      -8.989  -2.164   1.917  1.00 86.44           O
ATOM   3293  HA  LEU A 221     -11.435  -1.531   2.569  1.00 86.44           H
ATOM   3294  CB  LEU A 221     -10.493   0.052   3.628  1.00 86.44           C
ATOM   3295 1HB  LEU A 221      -9.799   0.164   4.461  1.00 86.44           H
ATOM   3296 2HB  LEU A 221      -9.999   0.460   2.746  1.00 86.44           H
ATOM   3297  CG  LEU A 221     -11.736   0.896   3.919  1.00 86.44           C
ATOM   3298  HG  LEU A 221     -12.293   0.417   4.723  1.00 86.44           H
ATOM   3299  CD1 LEU A 221     -11.348   2.293   4.407  1.00 86.44           C
ATOM   3300 1HD1 LEU A 221     -10.761   2.209   5.322  1.00 86.44           H
ATOM   3301 2HD1 LEU A 221     -10.756   2.795   3.641  1.00 86.44           H
ATOM   3302 3HD1 LEU A 221     -12.250   2.872   4.606  1.00 86.44           H
ATOM   3303  CD2 LEU A 221     -12.658   0.951   2.699  1.00 86.44           C
ATOM   3304 1HD2 LEU A 221     -12.124   1.394   1.859  1.00 86.44           H
ATOM   3305 2HD2 LEU A 221     -12.975  -0.059   2.438  1.00 86.44           H
ATOM   3306 3HD2 LEU A 221     -13.534   1.557   2.933  1.00 86.44           H
ATOM   3307  HN  LEU A 221     -11.244  -1.529   5.417  1.00 86.44           H
ATOM   3308  N   GLY A 222      -8.957  -2.936   4.042  1.00 81.25           N
ATOM   3309  CA  GLY A 222      -7.692  -3.635   3.889  1.00 81.25           C
ATOM   3310  C   GLY A 222      -7.898  -5.003   3.235  1.00 81.25           C
ATOM   3311  O   GLY A 222      -7.059  -5.455   2.457  1.00 81.25           O
ATOM   3312 1HA  GLY A 222      -7.013  -3.037   3.283  1.00 81.25           H
ATOM   3313 2HA  GLY A 222      -7.222  -3.762   4.864  1.00 81.25           H
ATOM   3314  HN  GLY A 222      -9.392  -3.041   4.937  1.00 81.25           H
ATOM   3315  N   PHE A 223      -9.018  -5.624   3.575  1.00 79.96           N
ATOM   3316  CA  PHE A 223      -9.244  -7.012   3.210  1.00 79.96           C
ATOM   3317  C   PHE A 223     -10.328  -7.127   2.136  1.00 79.96           C
ATOM   3318  O   PHE A 223     -10.083  -7.662   1.056  1.00 79.96           O
ATOM   3319  HA  PHE A 223      -8.304  -7.401   2.818  1.00 79.96           H
ATOM   3320  CB  PHE A 223      -9.716  -7.735   4.473  1.00 79.96           C
ATOM   3321 1HB  PHE A 223      -9.098  -7.417   5.314  1.00 79.96           H
ATOM   3322 2HB  PHE A 223     -10.738  -7.429   4.695  1.00 79.96           H
ATOM   3323  CG  PHE A 223      -9.667  -9.261   4.372  1.00 79.96           C
ATOM   3324  CD1 PHE A 223     -10.807  -9.964   4.134  1.00 79.96           C
ATOM   3325  HD1 PHE A 223     -11.755  -9.440   4.015  1.00 79.96           H
ATOM   3326  CD2 PHE A 223      -8.483  -9.915   4.520  1.00 79.96           C
ATOM   3327  HD2 PHE A 223      -7.570  -9.352   4.711  1.00 79.96           H
ATOM   3328  CE1 PHE A 223     -10.761 -11.380   4.040  1.00 79.96           C
ATOM   3329  HE1 PHE A 223     -11.675 -11.943   3.849  1.00 79.96           H
ATOM   3330  CE2 PHE A 223      -8.438 -11.331   4.426  1.00 79.96           C
ATOM   3331  HE2 PHE A 223      -7.489 -11.855   4.544  1.00 79.96           H
ATOM   3332  CZ  PHE A 223      -9.578 -12.033   4.188  1.00 79.96           C
ATOM   3333  HZ  PHE A 223      -9.543 -13.120   4.115  1.00 79.96           H
ATOM   3334  HN  PHE A 223      -9.761  -5.195   4.088  1.00 79.96           H
ATOM   3335  N   PHE A 224     -11.504  -6.616   2.471  1.00 83.96           N
ATOM   3336  CA  PHE A 224     -12.671  -6.810   1.628  1.00 83.96           C
ATOM   3337  C   PHE A 224     -12.492  -6.119   0.274  1.00 83.96           C
ATOM   3338  O   PHE A 224     -12.887  -6.657  -0.759  1.00 83.96           O
ATOM   3339  HA  PHE A 224     -12.784  -7.884   1.473  1.00 83.96           H
ATOM   3340  CB  PHE A 224     -13.859  -6.178   2.356  1.00 83.96           C
ATOM   3341 1HB  PHE A 224     -13.538  -5.239   2.807  1.00 83.96           H
ATOM   3342 2HB  PHE A 224     -14.632  -5.934   1.627  1.00 83.96           H
ATOM   3343  CG  PHE A 224     -14.467  -7.067   3.443  1.00 83.96           C
ATOM   3344  CD1 PHE A 224     -15.525  -7.871   3.151  1.00 83.96           C
ATOM   3345  HD1 PHE A 224     -15.940  -7.881   2.143  1.00 83.96           H
ATOM   3346  CD2 PHE A 224     -13.950  -7.054   4.700  1.00 83.96           C
ATOM   3347  HD2 PHE A 224     -13.102  -6.411   4.934  1.00 83.96           H
ATOM   3348  CE1 PHE A 224     -16.090  -8.696   4.159  1.00 83.96           C
ATOM   3349  HE1 PHE A 224     -16.938  -9.339   3.926  1.00 83.96           H
ATOM   3350  CE2 PHE A 224     -14.514  -7.880   5.709  1.00 83.96           C
ATOM   3351  HE2 PHE A 224     -14.100  -7.869   6.717  1.00 83.96           H
ATOM   3352  CZ  PHE A 224     -15.572  -8.683   5.417  1.00 83.96           C
ATOM   3353  HZ  PHE A 224     -16.005  -9.316   6.191  1.00 83.96           H
ATOM   3354  HN  PHE A 224     -11.665  -6.078   3.298  1.00 83.96           H
ATOM   3355  N   LEU A 225     -11.895  -4.937   0.324  1.00 80.51           N
ATOM   3356  CA  LEU A 225     -11.717  -4.138  -0.876  1.00 80.51           C
ATOM   3357  C   LEU A 225     -10.818  -4.892  -1.857  1.00 80.51           C
ATOM   3358  O   LEU A 225     -11.206  -5.138  -2.998  1.00 80.51           O
ATOM   3359  HA  LEU A 225     -12.698  -4.012  -1.334  1.00 80.51           H
ATOM   3360  CB  LEU A 225     -11.202  -2.742  -0.519  1.00 80.51           C
ATOM   3361 1HB  LEU A 225     -11.908  -2.282   0.173  1.00 80.51           H
ATOM   3362 2HB  LEU A 225     -10.258  -2.850   0.014  1.00 80.51           H
ATOM   3363  CG  LEU A 225     -10.986  -1.786  -1.693  1.00 80.51           C
ATOM   3364  HG  LEU A 225     -10.475  -2.330  -2.487  1.00 80.51           H
ATOM   3365  CD1 LEU A 225     -12.323  -1.306  -2.262  1.00 80.51           C
ATOM   3366 1HD1 LEU A 225     -12.898  -2.163  -2.611  1.00 80.51           H
ATOM   3367 2HD1 LEU A 225     -12.882  -0.784  -1.486  1.00 80.51           H
ATOM   3368 3HD1 LEU A 225     -12.140  -0.627  -3.096  1.00 80.51           H
ATOM   3369  CD2 LEU A 225     -10.082  -0.619  -1.291  1.00 80.51           C
ATOM   3370 1HD2 LEU A 225     -10.543  -0.068  -0.472  1.00 80.51           H
ATOM   3371 2HD2 LEU A 225      -9.114  -1.003  -0.971  1.00 80.51           H
ATOM   3372 3HD2 LEU A 225      -9.945   0.045  -2.145  1.00 80.51           H
ATOM   3373  HN  LEU A 225     -11.538  -4.526   1.163  1.00 80.51           H
ATOM   3374  N   PRO A 226      -9.605  -5.273  -1.434  1.00 79.39           N
ATOM   3375  CA  PRO A 226      -8.734  -6.094  -2.279  1.00 79.39           C
ATOM   3376  C   PRO A 226      -9.429  -7.352  -2.773  1.00 79.39           C
ATOM   3377  O   PRO A 226      -9.230  -7.768  -3.913  1.00 79.39           O
ATOM   3378  HA  PRO A 226      -8.462  -5.546  -3.181  1.00 79.39           H
ATOM   3379  CB  PRO A 226      -7.549  -6.420  -1.368  1.00 79.39           C
ATOM   3380 1HB  PRO A 226      -7.698  -7.360  -0.836  1.00 79.39           H
ATOM   3381 2HB  PRO A 226      -6.623  -6.520  -1.935  1.00 79.39           H
ATOM   3382  CG  PRO A 226      -7.500  -5.234  -0.413  1.00 79.39           C
ATOM   3383 1HG  PRO A 226      -6.953  -5.471   0.500  1.00 79.39           H
ATOM   3384 2HG  PRO A 226      -6.996  -4.376  -0.858  1.00 79.39           H
ATOM   3385  CD  PRO A 226      -8.970  -4.956  -0.142  1.00 79.39           C
ATOM   3386 1HD  PRO A 226      -9.359  -5.583   0.660  1.00 79.39           H
ATOM   3387 2HD  PRO A 226      -9.137  -3.921   0.157  1.00 79.39           H
ATOM   3388  N   PHE A 227     -10.234  -7.929  -1.893  1.00 83.88           N
ATOM   3389  CA  PHE A 227     -10.946  -9.153  -2.220  1.00 83.88           C
ATOM   3390  C   PHE A 227     -11.958  -8.915  -3.342  1.00 83.88           C
ATOM   3391  O   PHE A 227     -12.029  -9.690  -4.294  1.00 83.88           O
ATOM   3392  HA  PHE A 227     -10.204  -9.880  -2.551  1.00 83.88           H
ATOM   3393  CB  PHE A 227     -11.694  -9.586  -0.958  1.00 83.88           C
ATOM   3394 1HB  PHE A 227     -10.976  -9.713  -0.147  1.00 83.88           H
ATOM   3395 2HB  PHE A 227     -12.374  -8.789  -0.659  1.00 83.88           H
ATOM   3396  CG  PHE A 227     -12.491 -10.882  -1.121  1.00 83.88           C
ATOM   3397  CD1 PHE A 227     -13.832 -10.833  -1.340  1.00 83.88           C
ATOM   3398  HD1 PHE A 227     -14.339  -9.870  -1.400  1.00 83.88           H
ATOM   3399  CD2 PHE A 227     -11.857 -12.084  -1.046  1.00 83.88           C
ATOM   3400  HD2 PHE A 227     -10.782 -12.123  -0.870  1.00 83.88           H
ATOM   3401  CE1 PHE A 227     -14.571 -12.036  -1.491  1.00 83.88           C
ATOM   3402  HE1 PHE A 227     -15.646 -11.996  -1.667  1.00 83.88           H
ATOM   3403  CE2 PHE A 227     -12.597 -13.287  -1.197  1.00 83.88           C
ATOM   3404  HE2 PHE A 227     -12.090 -14.249  -1.138  1.00 83.88           H
ATOM   3405  CZ  PHE A 227     -13.938 -13.237  -1.417  1.00 83.88           C
ATOM   3406  HZ  PHE A 227     -14.506 -14.160  -1.533  1.00 83.88           H
ATOM   3407  HN  PHE A 227     -10.402  -7.576  -0.973  1.00 83.88           H
ATOM   3408  N   VAL A 228     -12.717  -7.839  -3.192  1.00 83.91           N
ATOM   3409  CA  VAL A 228     -13.697  -7.468  -4.199  1.00 83.91           C
ATOM   3410  C   VAL A 228     -12.987  -7.238  -5.535  1.00 83.91           C
ATOM   3411  O   VAL A 228     -13.461  -7.684  -6.579  1.00 83.91           O
ATOM   3412  HA  VAL A 228     -14.388  -8.303  -4.309  1.00 83.91           H
ATOM   3413  CB  VAL A 228     -14.495  -6.250  -3.729  1.00 83.91           C
ATOM   3414  HB  VAL A 228     -13.785  -5.486  -3.414  1.00 83.91           H
ATOM   3415  CG1 VAL A 228     -15.333  -5.671  -4.870  1.00 83.91           C
ATOM   3416 1HG1 VAL A 228     -14.677  -5.365  -5.685  1.00 83.91           H
ATOM   3417 2HG1 VAL A 228     -16.030  -6.428  -5.230  1.00 83.91           H
ATOM   3418 3HG1 VAL A 228     -15.891  -4.806  -4.509  1.00 83.91           H
ATOM   3419  CG2 VAL A 228     -15.374  -6.601  -2.527  1.00 83.91           C
ATOM   3420 1HG2 VAL A 228     -16.072  -7.391  -2.805  1.00 83.91           H
ATOM   3421 2HG2 VAL A 228     -14.745  -6.945  -1.706  1.00 83.91           H
ATOM   3422 3HG2 VAL A 228     -15.930  -5.718  -2.213  1.00 83.91           H
ATOM   3423  HN  VAL A 228     -12.670  -7.227  -2.403  1.00 83.91           H
ATOM   3424  N   VAL A 229     -11.862  -6.543  -5.459  1.00 78.41           N
ATOM   3425  CA  VAL A 229     -11.094  -6.228  -6.652  1.00 78.41           C
ATOM   3426  C   VAL A 229     -10.625  -7.528  -7.309  1.00 78.41           C
ATOM   3427  O   VAL A 229     -10.715  -7.681  -8.526  1.00 78.41           O
ATOM   3428  HA  VAL A 229     -11.758  -5.706  -7.342  1.00 78.41           H
ATOM   3429  CB  VAL A 229      -9.941  -5.287  -6.299  1.00 78.41           C
ATOM   3430  HB  VAL A 229      -9.373  -5.742  -5.488  1.00 78.41           H
ATOM   3431  CG1 VAL A 229      -8.998  -5.105  -7.490  1.00 78.41           C
ATOM   3432 1HG1 VAL A 229      -8.584  -6.072  -7.777  1.00 78.41           H
ATOM   3433 2HG1 VAL A 229      -9.550  -4.682  -8.330  1.00 78.41           H
ATOM   3434 3HG1 VAL A 229      -8.188  -4.431  -7.212  1.00 78.41           H
ATOM   3435  CG2 VAL A 229     -10.467  -3.937  -5.805  1.00 78.41           C
ATOM   3436 1HG2 VAL A 229     -11.070  -3.474  -6.586  1.00 78.41           H
ATOM   3437 2HG2 VAL A 229     -11.079  -4.089  -4.916  1.00 78.41           H
ATOM   3438 3HG2 VAL A 229      -9.626  -3.287  -5.561  1.00 78.41           H
ATOM   3439  HN  VAL A 229     -11.475  -6.197  -4.604  1.00 78.41           H
ATOM   3440  N   MET A 230     -10.134  -8.432  -6.473  1.00 81.38           N
ATOM   3441  CA  MET A 230      -9.663  -9.719  -6.956  1.00 81.38           C
ATOM   3442  C   MET A 230     -10.757 -10.444  -7.742  1.00 81.38           C
ATOM   3443  O   MET A 230     -10.541 -10.850  -8.883  1.00 81.38           O
ATOM   3444  HA  MET A 230      -8.822  -9.496  -7.612  1.00 81.38           H
ATOM   3445  CB  MET A 230      -9.230 -10.582  -5.769  1.00 81.38           C
ATOM   3446 1HB  MET A 230      -9.896 -10.406  -4.925  1.00 81.38           H
ATOM   3447 2HB  MET A 230      -9.317 -11.636  -6.030  1.00 81.38           H
ATOM   3448  CG  MET A 230      -7.788 -10.269  -5.361  1.00 81.38           C
ATOM   3449 1HG  MET A 230      -7.150 -10.241  -6.244  1.00 81.38           H
ATOM   3450 2HG  MET A 230      -7.738  -9.283  -4.900  1.00 81.38           H
ATOM   3451  SD  MET A 230      -7.195 -11.506  -4.219  1.00 81.38           S
ATOM   3452  CE  MET A 230      -7.861 -10.863  -2.693  1.00 81.38           C
ATOM   3453 1HE  MET A 230      -7.460  -9.866  -2.513  1.00 81.38           H
ATOM   3454 2HE  MET A 230      -8.947 -10.811  -2.764  1.00 81.38           H
ATOM   3455 3HE  MET A 230      -7.582 -11.521  -1.869  1.00 81.38           H
ATOM   3456  HN  MET A 230     -10.056  -8.297  -5.486  1.00 81.38           H
ATOM   3457  N   ALA A 231     -11.908 -10.585  -7.100  1.00 84.99           N
ATOM   3458  CA  ALA A 231     -13.003 -11.339  -7.685  1.00 84.99           C
ATOM   3459  C   ALA A 231     -13.362 -10.739  -9.045  1.00 84.99           C
ATOM   3460  O   ALA A 231     -13.486 -11.461 -10.033  1.00 84.99           O
ATOM   3461  HA  ALA A 231     -12.661 -12.364  -7.828  1.00 84.99           H
ATOM   3462  CB  ALA A 231     -14.191 -11.347  -6.720  1.00 84.99           C
ATOM   3463 1HB  ALA A 231     -13.892 -11.810  -5.779  1.00 84.99           H
ATOM   3464 2HB  ALA A 231     -14.514 -10.323  -6.534  1.00 84.99           H
ATOM   3465 3HB  ALA A 231     -15.012 -11.913  -7.158  1.00 84.99           H
ATOM   3466  HN  ALA A 231     -12.097 -10.194  -6.199  1.00 84.99           H
ATOM   3467  N   CYS A 232     -13.518  -9.423  -9.053  1.00 81.07           N
ATOM   3468  CA  CYS A 232     -13.890  -8.721 -10.270  1.00 81.07           C
ATOM   3469  C   CYS A 232     -12.829  -9.009 -11.334  1.00 81.07           C
ATOM   3470  O   CYS A 232     -13.159  -9.279 -12.488  1.00 81.07           O
ATOM   3471  HA  CYS A 232     -14.860  -9.114 -10.574  1.00 81.07           H
ATOM   3472  CB  CYS A 232     -14.061  -7.220 -10.027  1.00 81.07           C
ATOM   3473 1HB  CYS A 232     -13.175  -6.819  -9.536  1.00 81.07           H
ATOM   3474 2HB  CYS A 232     -14.163  -6.699 -10.979  1.00 81.07           H
ATOM   3475  SG  CYS A 232     -15.539  -6.919  -8.990  1.00 81.07           S
ATOM   3476  HG  CYS A 232     -14.938  -7.144  -7.824  1.00 81.07           H
ATOM   3477  HN  CYS A 232     -13.396  -8.841  -8.250  1.00 81.07           H
ATOM   3478  N   CYS A 233     -11.576  -8.943 -10.908  1.00 77.17           N
ATOM   3479  CA  CYS A 233     -10.463  -9.094 -11.830  1.00 77.17           C
ATOM   3480  C   CYS A 233     -10.563 -10.475 -12.480  1.00 77.17           C
ATOM   3481  O   CYS A 233     -10.503 -10.596 -13.703  1.00 77.17           O
ATOM   3482  HA  CYS A 233     -10.566  -8.306 -12.577  1.00 77.17           H
ATOM   3483  CB  CYS A 233      -9.118  -8.887 -11.132  1.00 77.17           C
ATOM   3484 1HB  CYS A 233      -9.065  -9.505 -10.236  1.00 77.17           H
ATOM   3485 2HB  CYS A 233      -8.306  -9.205 -11.786  1.00 77.17           H
ATOM   3486  SG  CYS A 233      -8.907  -7.124 -10.688  1.00 77.17           S
ATOM   3487  HG  CYS A 233      -9.868  -7.097  -9.768  1.00 77.17           H
ATOM   3488  HN  CYS A 233     -11.317  -8.789  -9.955  1.00 77.17           H
ATOM   3489  N   TYR A 234     -10.712 -11.483 -11.634  1.00 80.82           N
ATOM   3490  CA  TYR A 234     -10.745 -12.858 -12.104  1.00 80.82           C
ATOM   3491  C   TYR A 234     -11.980 -13.112 -12.970  1.00 80.82           C
ATOM   3492  O   TYR A 234     -11.903 -13.814 -13.977  1.00 80.82           O
ATOM   3493  HA  TYR A 234      -9.850 -13.029 -12.702  1.00 80.82           H
ATOM   3494  CB  TYR A 234     -10.826 -13.731 -10.851  1.00 80.82           C
ATOM   3495 1HB  TYR A 234     -11.481 -13.247 -10.126  1.00 80.82           H
ATOM   3496 2HB  TYR A 234     -11.288 -14.683 -11.113  1.00 80.82           H
ATOM   3497  CG  TYR A 234      -9.472 -14.002 -10.192  1.00 80.82           C
ATOM   3498  CD1 TYR A 234      -8.502 -14.708 -10.874  1.00 80.82           C
ATOM   3499  HD1 TYR A 234      -8.701 -15.073 -11.882  1.00 80.82           H
ATOM   3500  CD2 TYR A 234      -9.221 -13.541  -8.916  1.00 80.82           C
ATOM   3501  HD2 TYR A 234      -9.987 -12.983  -8.377  1.00 80.82           H
ATOM   3502  CE1 TYR A 234      -7.228 -14.964 -10.254  1.00 80.82           C
ATOM   3503  HE1 TYR A 234      -6.453 -15.520 -10.782  1.00 80.82           H
ATOM   3504  CE2 TYR A 234      -7.947 -13.796  -8.296  1.00 80.82           C
ATOM   3505  HE2 TYR A 234      -7.735 -13.437  -7.289  1.00 80.82           H
ATOM   3506  CZ  TYR A 234      -7.013 -14.495  -8.996  1.00 80.82           C
ATOM   3507  OH  TYR A 234      -5.809 -14.736  -8.410  1.00 80.82           O
ATOM   3508  HH  TYR A 234      -5.752 -14.255  -7.535  1.00 80.82           H
ATOM   3509  HN  TYR A 234     -10.810 -11.373 -10.645  1.00 80.82           H
ATOM   3510  N   THR A 235     -13.091 -12.527 -12.546  1.00 83.86           N
ATOM   3511  CA  THR A 235     -14.326 -12.627 -13.304  1.00 83.86           C
ATOM   3512  C   THR A 235     -14.124 -12.096 -14.725  1.00 83.86           C
ATOM   3513  O   THR A 235     -14.558 -12.720 -15.692  1.00 83.86           O
ATOM   3514  HA  THR A 235     -14.592 -13.681 -13.392  1.00 83.86           H
ATOM   3515  CB  THR A 235     -15.419 -11.888 -12.529  1.00 83.86           C
ATOM   3516  HB  THR A 235     -15.223 -10.816 -12.508  1.00 83.86           H
ATOM   3517  OG1 THR A 235     -15.440 -12.534 -11.259  1.00 83.86           O
ATOM   3518  HG1 THR A 235     -14.852 -12.044 -10.616  1.00 83.86           H
ATOM   3519  CG2 THR A 235     -16.815 -12.141 -13.100  1.00 83.86           C
ATOM   3520 1HG2 THR A 235     -17.037 -13.208 -13.058  1.00 83.86           H
ATOM   3521 2HG2 THR A 235     -16.851 -11.803 -14.135  1.00 83.86           H
ATOM   3522 3HG2 THR A 235     -17.553 -11.594 -12.513  1.00 83.86           H
ATOM   3523  HN  THR A 235     -13.155 -11.994 -11.702  1.00 83.86           H
ATOM   3524  N   ILE A 236     -13.465 -10.949 -14.805  1.00 78.98           N
ATOM   3525  CA  ILE A 236     -13.183 -10.338 -16.093  1.00 78.98           C
ATOM   3526  C   ILE A 236     -12.267 -11.260 -16.901  1.00 78.98           C
ATOM   3527  O   ILE A 236     -12.496 -11.481 -18.089  1.00 78.98           O
ATOM   3528  HA  ILE A 236     -14.130 -10.240 -16.623  1.00 78.98           H
ATOM   3529  CB  ILE A 236     -12.622  -8.927 -15.904  1.00 78.98           C
ATOM   3530  HB  ILE A 236     -11.929  -8.944 -15.062  1.00 78.98           H
ATOM   3531  CG1 ILE A 236     -13.735  -7.937 -15.553  1.00 78.98           C
ATOM   3532 1HG1 ILE A 236     -14.354  -7.754 -16.431  1.00 78.98           H
ATOM   3533 2HG1 ILE A 236     -14.383  -8.369 -14.790  1.00 78.98           H
ATOM   3534  CG2 ILE A 236     -11.828  -8.483 -17.134  1.00 78.98           C
ATOM   3535 1HG2 ILE A 236     -10.997  -9.170 -17.297  1.00 78.98           H
ATOM   3536 2HG2 ILE A 236     -12.479  -8.486 -18.008  1.00 78.98           H
ATOM   3537 3HG2 ILE A 236     -11.440  -7.477 -16.973  1.00 78.98           H
ATOM   3538  CD1 ILE A 236     -13.153  -6.615 -15.047  1.00 78.98           C
ATOM   3539 1HD1 ILE A 236     -12.555  -6.799 -14.155  1.00 78.98           H
ATOM   3540 2HD1 ILE A 236     -12.526  -6.175 -15.822  1.00 78.98           H
ATOM   3541 3HD1 ILE A 236     -13.966  -5.930 -14.805  1.00 78.98           H
ATOM   3542  HN  ILE A 236     -13.128 -10.441 -14.013  1.00 78.98           H
ATOM   3543  N   ILE A 237     -11.250 -11.773 -16.224  1.00 75.68           N
ATOM   3544  CA  ILE A 237     -10.254 -12.600 -16.883  1.00 75.68           C
ATOM   3545  C   ILE A 237     -10.944 -13.800 -17.535  1.00 75.68           C
ATOM   3546  O   ILE A 237     -10.742 -14.070 -18.717  1.00 75.68           O
ATOM   3547  HA  ILE A 237      -9.796 -11.997 -17.667  1.00 75.68           H
ATOM   3548  CB  ILE A 237      -9.145 -12.986 -15.902  1.00 75.68           C
ATOM   3549  HB  ILE A 237      -9.605 -13.233 -14.946  1.00 75.68           H
ATOM   3550  CG1 ILE A 237      -8.196 -11.811 -15.657  1.00 75.68           C
ATOM   3551 1HG1 ILE A 237      -7.466 -11.754 -16.464  1.00 75.68           H
ATOM   3552 2HG1 ILE A 237      -8.758 -10.877 -15.669  1.00 75.68           H
ATOM   3553  CG2 ILE A 237      -8.400 -14.234 -16.381  1.00 75.68           C
ATOM   3554 1HG2 ILE A 237      -9.099 -15.066 -16.463  1.00 75.68           H
ATOM   3555 2HG2 ILE A 237      -7.952 -14.038 -17.355  1.00 75.68           H
ATOM   3556 3HG2 ILE A 237      -7.617 -14.486 -15.666  1.00 75.68           H
ATOM   3557  CD1 ILE A 237      -7.474 -11.960 -14.316  1.00 75.68           C
ATOM   3558 1HD1 ILE A 237      -8.207 -11.992 -13.510  1.00 75.68           H
ATOM   3559 2HD1 ILE A 237      -6.894 -12.883 -14.317  1.00 75.68           H
ATOM   3560 3HD1 ILE A 237      -6.806 -11.111 -14.167  1.00 75.68           H
ATOM   3561  HN  ILE A 237     -11.102 -11.632 -15.245  1.00 75.68           H
ATOM   3562  N   ILE A 238     -11.744 -14.488 -16.734  1.00 80.11           N
ATOM   3563  CA  ILE A 238     -12.416 -15.690 -17.200  1.00 80.11           C
ATOM   3564  C   ILE A 238     -13.269 -15.349 -18.424  1.00 80.11           C
ATOM   3565  O   ILE A 238     -13.211 -16.043 -19.438  1.00 80.11           O
ATOM   3566  HA  ILE A 238     -11.645 -16.398 -17.503  1.00 80.11           H
ATOM   3567  CB  ILE A 238     -13.206 -16.338 -16.062  1.00 80.11           C
ATOM   3568  HB  ILE A 238     -13.805 -15.566 -15.579  1.00 80.11           H
ATOM   3569  CG1 ILE A 238     -12.266 -16.911 -14.999  1.00 80.11           C
ATOM   3570 1HG1 ILE A 238     -11.803 -17.824 -15.373  1.00 80.11           H
ATOM   3571 2HG1 ILE A 238     -11.460 -16.204 -14.801  1.00 80.11           H
ATOM   3572  CG2 ILE A 238     -14.176 -17.393 -16.598  1.00 80.11           C
ATOM   3573 1HG2 ILE A 238     -14.878 -16.924 -17.287  1.00 80.11           H
ATOM   3574 2HG2 ILE A 238     -13.616 -18.168 -17.121  1.00 80.11           H
ATOM   3575 3HG2 ILE A 238     -14.724 -17.838 -15.768  1.00 80.11           H
ATOM   3576  CD1 ILE A 238     -13.021 -17.209 -13.702  1.00 80.11           C
ATOM   3577 1HD1 ILE A 238     -13.462 -16.289 -13.319  1.00 80.11           H
ATOM   3578 2HD1 ILE A 238     -13.809 -17.935 -13.900  1.00 80.11           H
ATOM   3579 3HD1 ILE A 238     -12.329 -17.615 -12.964  1.00 80.11           H
ATOM   3580  HN  ILE A 238     -11.936 -14.238 -15.785  1.00 80.11           H
ATOM   3581  N   HIS A 239     -14.041 -14.281 -18.289  1.00 80.13           N
ATOM   3582  CA  HIS A 239     -14.975 -13.896 -19.333  1.00 80.13           C
ATOM   3583  C   HIS A 239     -14.209 -13.601 -20.624  1.00 80.13           C
ATOM   3584  O   HIS A 239     -14.663 -13.949 -21.713  1.00 80.13           O
ATOM   3585  HA  HIS A 239     -15.631 -14.751 -19.497  1.00 80.13           H
ATOM   3586  CB  HIS A 239     -15.845 -12.722 -18.879  1.00 80.13           C
ATOM   3587 1HB  HIS A 239     -16.223 -12.930 -17.878  1.00 80.13           H
ATOM   3588 2HB  HIS A 239     -15.223 -11.830 -18.806  1.00 80.13           H
ATOM   3589  CG  HIS A 239     -17.012 -12.432 -19.792  1.00 80.13           C
ATOM   3590  ND1 HIS A 239     -16.928 -11.556 -20.860  1.00 80.13           N
ATOM   3591  HD1 HIS A 239     -16.116 -11.039 -21.131  1.00 80.13           H
ATOM   3592  CD2 HIS A 239     -18.289 -12.912 -19.787  1.00 80.13           C
ATOM   3593  HD2 HIS A 239     -18.697 -13.629 -19.074  1.00 80.13           H
ATOM   3594  CE1 HIS A 239     -18.108 -11.517 -21.462  1.00 80.13           C
ATOM   3595  HE1 HIS A 239     -18.361 -10.918 -22.337  1.00 80.13           H
ATOM   3596  NE2 HIS A 239     -18.950 -12.358 -20.795  1.00 80.13           N
ATOM   3597  HN  HIS A 239     -14.035 -13.685 -17.487  1.00 80.13           H
ATOM   3598  N   THR A 240     -13.060 -12.963 -20.460  1.00 75.02           N
ATOM   3599  CA  THR A 240     -12.247 -12.578 -21.602  1.00 75.02           C
ATOM   3600  C   THR A 240     -11.684 -13.819 -22.298  1.00 75.02           C
ATOM   3601  O   THR A 240     -11.692 -13.903 -23.525  1.00 75.02           O
ATOM   3602  HA  THR A 240     -12.887 -12.069 -22.323  1.00 75.02           H
ATOM   3603  CB  THR A 240     -11.166 -11.614 -21.109  1.00 75.02           C
ATOM   3604  HB  THR A 240     -10.455 -12.126 -20.461  1.00 75.02           H
ATOM   3605  OG1 THR A 240     -11.897 -10.552 -20.503  1.00 75.02           O
ATOM   3606  HG1 THR A 240     -11.872 -10.645 -19.507  1.00 75.02           H
ATOM   3607  CG2 THR A 240     -10.414 -10.940 -22.259  1.00 75.02           C
ATOM   3608 1HG2 THR A 240     -11.117 -10.373 -22.869  1.00 75.02           H
ATOM   3609 2HG2 THR A 240      -9.932 -11.701 -22.873  1.00 75.02           H
ATOM   3610 3HG2 THR A 240      -9.659 -10.267 -21.854  1.00 75.02           H
ATOM   3611  HN  THR A 240     -12.683 -12.709 -19.569  1.00 75.02           H
ATOM   3612  N   LEU A 241     -11.210 -14.750 -21.484  1.00 75.41           N
ATOM   3613  CA  LEU A 241     -10.608 -15.965 -22.008  1.00 75.41           C
ATOM   3614  C   LEU A 241     -11.638 -16.717 -22.853  1.00 75.41           C
ATOM   3615  O   LEU A 241     -11.299 -17.290 -23.887  1.00 75.41           O
ATOM   3616  HA  LEU A 241      -9.782 -15.668 -22.654  1.00 75.41           H
ATOM   3617  CB  LEU A 241     -10.015 -16.802 -20.872  1.00 75.41           C
ATOM   3618 1HB  LEU A 241     -10.765 -16.894 -20.086  1.00 75.41           H
ATOM   3619 2HB  LEU A 241      -9.824 -17.806 -21.249  1.00 75.41           H
ATOM   3620  CG  LEU A 241      -8.725 -16.267 -20.248  1.00 75.41           C
ATOM   3621  HG  LEU A 241      -8.864 -15.208 -20.030  1.00 75.41           H
ATOM   3622  CD1 LEU A 241      -8.428 -16.967 -18.920  1.00 75.41           C
ATOM   3623 1HD1 LEU A 241      -9.250 -16.793 -18.226  1.00 75.41           H
ATOM   3624 2HD1 LEU A 241      -8.316 -18.037 -19.090  1.00 75.41           H
ATOM   3625 3HD1 LEU A 241      -7.505 -16.568 -18.497  1.00 75.41           H
ATOM   3626  CD2 LEU A 241      -7.555 -16.376 -21.228  1.00 75.41           C
ATOM   3627 1HD2 LEU A 241      -7.405 -17.421 -21.499  1.00 75.41           H
ATOM   3628 2HD2 LEU A 241      -7.776 -15.796 -22.123  1.00 75.41           H
ATOM   3629 3HD2 LEU A 241      -6.650 -15.990 -20.758  1.00 75.41           H
ATOM   3630  HN  LEU A 241     -11.231 -14.686 -20.487  1.00 75.41           H
ATOM   3631  N   ILE A 242     -12.876 -16.690 -22.381  1.00 77.93           N
ATOM   3632  CA  ILE A 242     -13.950 -17.396 -23.058  1.00 77.93           C
ATOM   3633  C   ILE A 242     -14.216 -16.734 -24.412  1.00 77.93           C
ATOM   3634  O   ILE A 242     -14.465 -17.418 -25.403  1.00 77.93           O
ATOM   3635  HA  ILE A 242     -13.611 -18.416 -23.234  1.00 77.93           H
ATOM   3636  CB  ILE A 242     -15.187 -17.478 -22.160  1.00 77.93           C
ATOM   3637  HB  ILE A 242     -15.408 -16.477 -21.791  1.00 77.93           H
ATOM   3638  CG1 ILE A 242     -14.920 -18.361 -20.940  1.00 77.93           C
ATOM   3639 1HG1 ILE A 242     -14.870 -19.406 -21.247  1.00 77.93           H
ATOM   3640 2HG1 ILE A 242     -13.952 -18.109 -20.508  1.00 77.93           H
ATOM   3641  CG2 ILE A 242     -16.409 -17.948 -22.952  1.00 77.93           C
ATOM   3642 1HG2 ILE A 242     -16.610 -17.245 -23.761  1.00 77.93           H
ATOM   3643 2HG2 ILE A 242     -16.214 -18.935 -23.370  1.00 77.93           H
ATOM   3644 3HG2 ILE A 242     -17.273 -17.997 -22.290  1.00 77.93           H
ATOM   3645  CD1 ILE A 242     -16.016 -18.186 -19.886  1.00 77.93           C
ATOM   3646 1HD1 ILE A 242     -16.046 -17.145 -19.564  1.00 77.93           H
ATOM   3647 2HD1 ILE A 242     -16.979 -18.462 -20.314  1.00 77.93           H
ATOM   3648 3HD1 ILE A 242     -15.802 -18.825 -19.030  1.00 77.93           H
ATOM   3649  HN  ILE A 242     -13.148 -16.199 -21.553  1.00 77.93           H
ATOM   3650  N   GLN A 243     -14.153 -15.410 -24.409  1.00 71.82           N
ATOM   3651  CA  GLN A 243     -14.488 -14.643 -25.597  1.00 71.82           C
ATOM   3652  C   GLN A 243     -13.289 -14.581 -26.545  1.00 71.82           C
ATOM   3653  O   GLN A 243     -13.444 -14.297 -27.731  1.00 71.82           O
ATOM   3654  HA  GLN A 243     -15.306 -15.185 -26.071  1.00 71.82           H
ATOM   3655  CB  GLN A 243     -14.966 -13.238 -25.226  1.00 71.82           C
ATOM   3656 1HB  GLN A 243     -14.252 -12.774 -24.546  1.00 71.82           H
ATOM   3657 2HB  GLN A 243     -15.006 -12.615 -26.119  1.00 71.82           H
ATOM   3658  CG  GLN A 243     -16.347 -13.285 -24.569  1.00 71.82           C
ATOM   3659 1HG  GLN A 243     -17.020 -13.896 -25.170  1.00 71.82           H
ATOM   3660 2HG  GLN A 243     -16.273 -13.760 -23.591  1.00 71.82           H
ATOM   3661  CD  GLN A 243     -16.929 -11.878 -24.415  1.00 71.82           C
ATOM   3662  OE1 GLN A 243     -16.223 -10.883 -24.407  1.00 71.82           O
ATOM   3663  NE2 GLN A 243     -18.253 -11.851 -24.293  1.00 71.82           N
ATOM   3664 1HE2 GLN A 243     -18.775 -12.704 -24.308  1.00 71.82           H
ATOM   3665 2HE2 GLN A 243     -18.728 -10.977 -24.188  1.00 71.82           H
ATOM   3666  HN  GLN A 243     -13.881 -14.864 -23.617  1.00 71.82           H
ATOM   3667  N   ALA A 244     -12.118 -14.852 -25.985  1.00 65.21           N
ATOM   3668  CA  ALA A 244     -10.878 -14.677 -26.721  1.00 65.21           C
ATOM   3669  C   ALA A 244     -10.721 -15.819 -27.727  1.00 65.21           C
ATOM   3670  O   ALA A 244     -10.060 -16.816 -27.441  1.00 65.21           O
ATOM   3671  HA  ALA A 244     -10.945 -13.733 -27.264  1.00 65.21           H
ATOM   3672  CB  ALA A 244      -9.708 -14.599 -25.739  1.00 65.21           C
ATOM   3673 1HB  ALA A 244      -9.853 -13.754 -25.066  1.00 65.21           H
ATOM   3674 2HB  ALA A 244      -9.658 -15.521 -25.160  1.00 65.21           H
ATOM   3675 3HB  ALA A 244      -8.777 -14.468 -26.292  1.00 65.21           H
ATOM   3676  HN  ALA A 244     -12.010 -15.185 -25.048  1.00 65.21           H
ATOM   3677  N   LYS A 245     -11.340 -15.636 -28.884  1.00 60.83           N
ATOM   3678  CA  LYS A 245     -11.152 -16.561 -29.989  1.00 60.83           C
ATOM   3679  C   LYS A 245      -9.678 -16.565 -30.399  1.00 60.83           C
ATOM   3680  O   LYS A 245      -9.199 -17.526 -30.998  1.00 60.83           O
ATOM   3681  HA  LYS A 245     -11.413 -17.556 -29.629  1.00 60.83           H
ATOM   3682  CB  LYS A 245     -12.108 -16.228 -31.135  1.00 60.83           C
ATOM   3683 1HB  LYS A 245     -12.063 -15.161 -31.355  1.00 60.83           H
ATOM   3684 2HB  LYS A 245     -11.796 -16.752 -32.038  1.00 60.83           H
ATOM   3685  CG  LYS A 245     -13.545 -16.620 -30.783  1.00 60.83           C
ATOM   3686 1HG  LYS A 245     -13.556 -17.619 -30.348  1.00 60.83           H
ATOM   3687 2HG  LYS A 245     -13.936 -15.939 -30.027  1.00 60.83           H
ATOM   3688  CD  LYS A 245     -14.442 -16.587 -32.022  1.00 60.83           C
ATOM   3689 1HD  LYS A 245     -14.499 -15.569 -32.407  1.00 60.83           H
ATOM   3690 2HD  LYS A 245     -14.004 -17.202 -32.808  1.00 60.83           H
ATOM   3691  CE  LYS A 245     -15.848 -17.094 -31.694  1.00 60.83           C
ATOM   3692 1HE  LYS A 245     -15.784 -18.050 -31.175  1.00 60.83           H
ATOM   3693 2HE  LYS A 245     -16.344 -16.397 -31.018  1.00 60.83           H
ATOM   3694  NZ  LYS A 245     -16.646 -17.246 -32.931  1.00 60.83           N
ATOM   3695 1HZ  LYS A 245     -17.583 -17.552 -32.694  1.00 60.83           H
ATOM   3696 2HZ  LYS A 245     -16.693 -16.356 -33.414  1.00 60.83           H
ATOM   3697 3HZ  LYS A 245     -16.208 -17.934 -33.533  1.00 60.83           H
ATOM   3698  HN  LYS A 245     -11.960 -14.873 -29.072  1.00 60.83           H
ATOM   3699  N   LYS A 246      -8.999 -15.478 -30.059  1.00 58.78           N
ATOM   3700  CA  LYS A 246      -7.634 -15.277 -30.514  1.00 58.78           C
ATOM   3701  C   LYS A 246      -6.677 -15.448 -29.332  1.00 58.78           C
ATOM   3702  O   LYS A 246      -6.845 -14.810 -28.295  1.00 58.78           O
ATOM   3703  HA  LYS A 246      -7.416 -16.051 -31.249  1.00 58.78           H
ATOM   3704  CB  LYS A 246      -7.499 -13.928 -31.223  1.00 58.78           C
ATOM   3705 1HB  LYS A 246      -8.006 -13.156 -30.644  1.00 58.78           H
ATOM   3706 2HB  LYS A 246      -6.448 -13.646 -31.279  1.00 58.78           H
ATOM   3707  CG  LYS A 246      -8.092 -13.988 -32.632  1.00 58.78           C
ATOM   3708 1HG  LYS A 246      -7.762 -14.900 -33.131  1.00 58.78           H
ATOM   3709 2HG  LYS A 246      -9.179 -14.033 -32.572  1.00 58.78           H
ATOM   3710  CD  LYS A 246      -7.672 -12.769 -33.456  1.00 58.78           C
ATOM   3711 1HD  LYS A 246      -8.093 -11.865 -33.016  1.00 58.78           H
ATOM   3712 2HD  LYS A 246      -6.587 -12.662 -33.427  1.00 58.78           H
ATOM   3713  CE  LYS A 246      -8.138 -12.901 -34.908  1.00 58.78           C
ATOM   3714 1HE  LYS A 246      -7.838 -13.871 -35.305  1.00 58.78           H
ATOM   3715 2HE  LYS A 246      -9.226 -12.862 -34.951  1.00 58.78           H
ATOM   3716  NZ  LYS A 246      -7.564 -11.819 -35.737  1.00 58.78           N
ATOM   3717 1HZ  LYS A 246      -7.903 -11.906 -36.689  1.00 58.78           H
ATOM   3718 2HZ  LYS A 246      -7.842 -10.920 -35.360  1.00 58.78           H
ATOM   3719 3HZ  LYS A 246      -6.552 -11.889 -35.731  1.00 58.78           H
ATOM   3720  HN  LYS A 246      -9.366 -14.746 -29.486  1.00 58.78           H
ATOM   3721  N   SER A 247      -5.694 -16.314 -29.529  1.00 58.11           N
ATOM   3722  CA  SER A 247      -4.816 -16.711 -28.441  1.00 58.11           C
ATOM   3723  C   SER A 247      -4.041 -15.496 -27.926  1.00 58.11           C
ATOM   3724  O   SER A 247      -3.706 -15.425 -26.744  1.00 58.11           O
ATOM   3725  HA  SER A 247      -5.476 -17.100 -27.665  1.00 58.11           H
ATOM   3726  CB  SER A 247      -3.848 -17.809 -28.886  1.00 58.11           C
ATOM   3727 1HB  SER A 247      -3.470 -18.335 -28.009  1.00 58.11           H
ATOM   3728 2HB  SER A 247      -4.384 -18.541 -29.491  1.00 58.11           H
ATOM   3729  OG  SER A 247      -2.754 -17.285 -29.633  1.00 58.11           O
ATOM   3730  HG  SER A 247      -2.151 -18.029 -29.923  1.00 58.11           H
ATOM   3731  HN  SER A 247      -5.493 -16.742 -30.411  1.00 58.11           H
ATOM   3732  N   SER A 248      -3.778 -14.572 -28.838  1.00 59.60           N
ATOM   3733  CA  SER A 248      -2.850 -13.489 -28.559  1.00 59.60           C
ATOM   3734  C   SER A 248      -3.309 -12.711 -27.324  1.00 59.60           C
ATOM   3735  O   SER A 248      -2.523 -11.986 -26.716  1.00 59.60           O
ATOM   3736  HA  SER A 248      -1.890 -13.971 -28.373  1.00 59.60           H
ATOM   3737  CB  SER A 248      -2.723 -12.550 -29.761  1.00 59.60           C
ATOM   3738 1HB  SER A 248      -1.951 -11.807 -29.560  1.00 59.60           H
ATOM   3739 2HB  SER A 248      -2.399 -13.118 -30.632  1.00 59.60           H
ATOM   3740  OG  SER A 248      -3.951 -11.890 -30.054  1.00 59.60           O
ATOM   3741  HG  SER A 248      -3.832 -11.276 -30.835  1.00 59.60           H
ATOM   3742  HN  SER A 248      -4.185 -14.555 -29.751  1.00 59.60           H
ATOM   3743  N   LYS A 249      -4.578 -12.889 -26.990  1.00 63.88           N
ATOM   3744  CA  LYS A 249      -5.159 -12.190 -25.857  1.00 63.88           C
ATOM   3745  C   LYS A 249      -4.527 -12.709 -24.564  1.00 63.88           C
ATOM   3746  O   LYS A 249      -4.515 -12.011 -23.551  1.00 63.88           O
ATOM   3747  HA  LYS A 249      -4.911 -11.134 -25.963  1.00 63.88           H
ATOM   3748  CB  LYS A 249      -6.685 -12.301 -25.883  1.00 63.88           C
ATOM   3749 1HB  LYS A 249      -6.975 -13.344 -26.007  1.00 63.88           H
ATOM   3750 2HB  LYS A 249      -7.094 -11.969 -24.929  1.00 63.88           H
ATOM   3751  CG  LYS A 249      -7.276 -11.462 -27.017  1.00 63.88           C
ATOM   3752 1HG  LYS A 249      -7.025 -10.412 -26.868  1.00 63.88           H
ATOM   3753 2HG  LYS A 249      -6.833 -11.764 -27.967  1.00 63.88           H
ATOM   3754  CD  LYS A 249      -8.796 -11.624 -27.084  1.00 63.88           C
ATOM   3755 1HD  LYS A 249      -9.044 -12.628 -27.427  1.00 63.88           H
ATOM   3756 2HD  LYS A 249      -9.221 -11.514 -26.086  1.00 63.88           H
ATOM   3757  CE  LYS A 249      -9.417 -10.589 -28.025  1.00 63.88           C
ATOM   3758 1HE  LYS A 249      -8.985  -9.608 -27.831  1.00 63.88           H
ATOM   3759 2HE  LYS A 249      -9.183 -10.843 -29.059  1.00 63.88           H
ATOM   3760  NZ  LYS A 249     -10.885 -10.537 -27.841  1.00 63.88           N
ATOM   3761 1HZ  LYS A 249     -11.265  -9.767 -28.380  1.00 63.88           H
ATOM   3762 2HZ  LYS A 249     -11.297 -11.407 -28.159  1.00 63.88           H
ATOM   3763 3HZ  LYS A 249     -11.098 -10.400 -26.860  1.00 63.88           H
ATOM   3764  HN  LYS A 249      -5.205 -13.497 -27.478  1.00 63.88           H
ATOM   3765  N   HIS A 250      -4.016 -13.929 -24.641  1.00 67.56           N
ATOM   3766  CA  HIS A 250      -3.498 -14.599 -23.460  1.00 67.56           C
ATOM   3767  C   HIS A 250      -2.356 -13.775 -22.862  1.00 67.56           C
ATOM   3768  O   HIS A 250      -2.215 -13.695 -21.643  1.00 67.56           O
ATOM   3769  HA  HIS A 250      -4.316 -14.645 -22.741  1.00 67.56           H
ATOM   3770  CB  HIS A 250      -3.084 -16.035 -23.788  1.00 67.56           C
ATOM   3771 1HB  HIS A 250      -2.413 -16.022 -24.646  1.00 67.56           H
ATOM   3772 2HB  HIS A 250      -2.520 -16.441 -22.948  1.00 67.56           H
ATOM   3773  CG  HIS A 250      -4.244 -16.955 -24.088  1.00 67.56           C
ATOM   3774  ND1 HIS A 250      -5.177 -17.320 -23.134  1.00 67.56           N
ATOM   3775  HD1 HIS A 250      -5.184 -17.025 -22.179  1.00 67.56           H
ATOM   3776  CD2 HIS A 250      -4.611 -17.578 -25.244  1.00 67.56           C
ATOM   3777  HD2 HIS A 250      -4.091 -17.507 -26.200  1.00 67.56           H
ATOM   3778  CE1 HIS A 250      -6.061 -18.127 -23.701  1.00 67.56           C
ATOM   3779  HE1 HIS A 250      -6.920 -18.584 -23.209  1.00 67.56           H
ATOM   3780  NE2 HIS A 250      -5.708 -18.286 -25.009  1.00 67.56           N
ATOM   3781  HN  HIS A 250      -3.954 -14.457 -25.488  1.00 67.56           H
ATOM   3782  N   LYS A 251      -1.569 -13.182 -23.749  1.00 66.25           N
ATOM   3783  CA  LYS A 251      -0.341 -12.524 -23.338  1.00 66.25           C
ATOM   3784  C   LYS A 251      -0.685 -11.291 -22.499  1.00 66.25           C
ATOM   3785  O   LYS A 251      -0.046 -11.031 -21.481  1.00 66.25           O
ATOM   3786  HA  LYS A 251       0.211 -13.224 -22.712  1.00 66.25           H
ATOM   3787  CB  LYS A 251       0.535 -12.215 -24.554  1.00 66.25           C
ATOM   3788 1HB  LYS A 251       0.470 -13.034 -25.270  1.00 66.25           H
ATOM   3789 2HB  LYS A 251       0.163 -11.323 -25.057  1.00 66.25           H
ATOM   3790  CG  LYS A 251       1.993 -12.005 -24.141  1.00 66.25           C
ATOM   3791 1HG  LYS A 251       2.073 -11.114 -23.518  1.00 66.25           H
ATOM   3792 2HG  LYS A 251       2.328 -12.848 -23.536  1.00 66.25           H
ATOM   3793  CD  LYS A 251       2.895 -11.861 -25.368  1.00 66.25           C
ATOM   3794 1HD  LYS A 251       2.618 -12.602 -26.117  1.00 66.25           H
ATOM   3795 2HD  LYS A 251       2.746 -10.880 -25.819  1.00 66.25           H
ATOM   3796  CE  LYS A 251       4.367 -12.036 -24.989  1.00 66.25           C
ATOM   3797 1HE  LYS A 251       4.685 -11.214 -24.348  1.00 66.25           H
ATOM   3798 2HE  LYS A 251       4.495 -12.955 -24.416  1.00 66.25           H
ATOM   3799  NZ  LYS A 251       5.212 -12.081 -26.203  1.00 66.25           N
ATOM   3800 1HZ  LYS A 251       6.139 -12.411 -25.958  1.00 66.25           H
ATOM   3801 2HZ  LYS A 251       4.798 -12.711 -26.881  1.00 66.25           H
ATOM   3802 3HZ  LYS A 251       5.280 -11.152 -26.603  1.00 66.25           H
ATOM   3803  HN  LYS A 251      -1.759 -13.147 -24.730  1.00 66.25           H
ATOM   3804  N   ALA A 252      -1.693 -10.564 -22.958  1.00 66.82           N
ATOM   3805  CA  ALA A 252      -2.091  -9.334 -22.296  1.00 66.82           C
ATOM   3806  C   ALA A 252      -2.651  -9.663 -20.911  1.00 66.82           C
ATOM   3807  O   ALA A 252      -2.447  -8.910 -19.960  1.00 66.82           O
ATOM   3808  HA  ALA A 252      -1.201  -8.716 -22.181  1.00 66.82           H
ATOM   3809  CB  ALA A 252      -3.100  -8.587 -23.170  1.00 66.82           C
ATOM   3810 1HB  ALA A 252      -2.644  -8.351 -24.132  1.00 66.82           H
ATOM   3811 2HB  ALA A 252      -3.978  -9.214 -23.329  1.00 66.82           H
ATOM   3812 3HB  ALA A 252      -3.399  -7.664 -22.673  1.00 66.82           H
ATOM   3813  HN  ALA A 252      -2.233 -10.804 -23.765  1.00 66.82           H
ATOM   3814  N   LEU A 253      -3.345 -10.789 -20.841  1.00 74.69           N
ATOM   3815  CA  LEU A 253      -3.971 -11.207 -19.597  1.00 74.69           C
ATOM   3816  C   LEU A 253      -2.885 -11.548 -18.575  1.00 74.69           C
ATOM   3817  O   LEU A 253      -3.036 -11.267 -17.387  1.00 74.69           O
ATOM   3818  HA  LEU A 253      -4.546 -10.360 -19.221  1.00 74.69           H
ATOM   3819  CB  LEU A 253      -4.958 -12.348 -19.851  1.00 74.69           C
ATOM   3820 1HB  LEU A 253      -4.541 -12.998 -20.621  1.00 74.69           H
ATOM   3821 2HB  LEU A 253      -5.037 -12.942 -18.940  1.00 74.69           H
ATOM   3822  CG  LEU A 253      -6.367 -11.933 -20.279  1.00 74.69           C
ATOM   3823  HG  LEU A 253      -6.292 -11.007 -20.850  1.00 74.69           H
ATOM   3824  CD1 LEU A 253      -6.990 -12.983 -21.202  1.00 74.69           C
ATOM   3825 1HD1 LEU A 253      -6.373 -13.096 -22.093  1.00 74.69           H
ATOM   3826 2HD1 LEU A 253      -7.051 -13.937 -20.678  1.00 74.69           H
ATOM   3827 3HD1 LEU A 253      -7.991 -12.663 -21.492  1.00 74.69           H
ATOM   3828  CD2 LEU A 253      -7.248 -11.644 -19.062  1.00 74.69           C
ATOM   3829 1HD2 LEU A 253      -7.319 -12.540 -18.445  1.00 74.69           H
ATOM   3830 2HD2 LEU A 253      -6.807 -10.835 -18.479  1.00 74.69           H
ATOM   3831 3HD2 LEU A 253      -8.243 -11.352 -19.396  1.00 74.69           H
ATOM   3832  HN  LEU A 253      -3.483 -11.410 -21.612  1.00 74.69           H
ATOM   3833  N   LYS A 254      -1.815 -12.149 -19.074  1.00 74.84           N
ATOM   3834  CA  LYS A 254      -0.738 -12.600 -18.208  1.00 74.84           C
ATOM   3835  C   LYS A 254      -0.284 -11.441 -17.319  1.00 74.84           C
ATOM   3836  O   LYS A 254      -0.062 -11.622 -16.123  1.00 74.84           O
ATOM   3837  HA  LYS A 254      -1.140 -13.388 -17.571  1.00 74.84           H
ATOM   3838  CB  LYS A 254       0.390 -13.219 -19.036  1.00 74.84           C
ATOM   3839 1HB  LYS A 254      -0.016 -13.984 -19.697  1.00 74.84           H
ATOM   3840 2HB  LYS A 254       0.841 -12.456 -19.670  1.00 74.84           H
ATOM   3841  CG  LYS A 254       1.459 -13.835 -18.131  1.00 74.84           C
ATOM   3842 1HG  LYS A 254       1.920 -13.056 -17.524  1.00 74.84           H
ATOM   3843 2HG  LYS A 254       0.995 -14.542 -17.443  1.00 74.84           H
ATOM   3844  CD  LYS A 254       2.532 -14.548 -18.956  1.00 74.84           C
ATOM   3845 1HD  LYS A 254       2.071 -15.328 -19.562  1.00 74.84           H
ATOM   3846 2HD  LYS A 254       2.995 -13.841 -19.645  1.00 74.84           H
ATOM   3847  CE  LYS A 254       3.602 -15.162 -18.051  1.00 74.84           C
ATOM   3848 1HE  LYS A 254       4.128 -14.374 -17.513  1.00 74.84           H
ATOM   3849 2HE  LYS A 254       3.131 -15.800 -17.303  1.00 74.84           H
ATOM   3850  NZ  LYS A 254       4.564 -15.953 -18.850  1.00 74.84           N
ATOM   3851 1HZ  LYS A 254       5.267 -16.350 -18.236  1.00 74.84           H
ATOM   3852 2HZ  LYS A 254       4.073 -16.700 -19.329  1.00 74.84           H
ATOM   3853 3HZ  LYS A 254       5.012 -15.352 -19.532  1.00 74.84           H
ATOM   3854  HN  LYS A 254      -1.677 -12.328 -20.048  1.00 74.84           H
ATOM   3855  N   VAL A 255      -0.160 -10.276 -17.938  1.00 75.16           N
ATOM   3856  CA  VAL A 255       0.338  -9.105 -17.236  1.00 75.16           C
ATOM   3857  C   VAL A 255      -0.549  -8.828 -16.021  1.00 75.16           C
ATOM   3858  O   VAL A 255      -0.047  -8.576 -14.926  1.00 75.16           O
ATOM   3859  HA  VAL A 255       1.346  -9.334 -16.890  1.00 75.16           H
ATOM   3860  CB  VAL A 255       0.425  -7.917 -18.196  1.00 75.16           C
ATOM   3861  HB  VAL A 255      -0.584  -7.689 -18.540  1.00 75.16           H
ATOM   3862  CG1 VAL A 255       0.971  -6.677 -17.486  1.00 75.16           C
ATOM   3863 1HG1 VAL A 255       0.311  -6.411 -16.660  1.00 75.16           H
ATOM   3864 2HG1 VAL A 255       1.969  -6.888 -17.101  1.00 75.16           H
ATOM   3865 3HG1 VAL A 255       1.022  -5.847 -18.191  1.00 75.16           H
ATOM   3866  CG2 VAL A 255       1.272  -8.264 -19.423  1.00 75.16           C
ATOM   3867 1HG2 VAL A 255       2.280  -8.531 -19.105  1.00 75.16           H
ATOM   3868 2HG2 VAL A 255       0.822  -9.106 -19.949  1.00 75.16           H
ATOM   3869 3HG2 VAL A 255       1.317  -7.402 -20.089  1.00 75.16           H
ATOM   3870  HN  VAL A 255      -0.393 -10.125 -18.899  1.00 75.16           H
ATOM   3871  N   THR A 256      -1.852  -8.884 -16.254  1.00 74.87           N
ATOM   3872  CA  THR A 256      -2.812  -8.490 -15.237  1.00 74.87           C
ATOM   3873  C   THR A 256      -2.750  -9.449 -14.046  1.00 74.87           C
ATOM   3874  O   THR A 256      -2.738  -9.016 -12.895  1.00 74.87           O
ATOM   3875  HA  THR A 256      -2.535  -7.503 -14.867  1.00 74.87           H
ATOM   3876  CB  THR A 256      -4.193  -8.423 -15.891  1.00 74.87           C
ATOM   3877  HB  THR A 256      -4.671  -9.402 -15.895  1.00 74.87           H
ATOM   3878  OG1 THR A 256      -3.942  -7.856 -17.175  1.00 74.87           O
ATOM   3879  HG1 THR A 256      -4.676  -8.104 -17.807  1.00 74.87           H
ATOM   3880  CG2 THR A 256      -5.114  -7.409 -15.210  1.00 74.87           C
ATOM   3881 1HG2 THR A 256      -4.667  -6.416 -15.267  1.00 74.87           H
ATOM   3882 2HG2 THR A 256      -5.251  -7.686 -14.165  1.00 74.87           H
ATOM   3883 3HG2 THR A 256      -6.081  -7.401 -15.714  1.00 74.87           H
ATOM   3884  HN  THR A 256      -2.253  -9.190 -17.118  1.00 74.87           H
ATOM   3885  N   ILE A 257      -2.712 -10.735 -14.364  1.00 78.05           N
ATOM   3886  CA  ILE A 257      -2.746 -11.761 -13.336  1.00 78.05           C
ATOM   3887  C   ILE A 257      -1.539 -11.592 -12.412  1.00 78.05           C
ATOM   3888  O   ILE A 257      -1.680 -11.616 -11.190  1.00 78.05           O
ATOM   3889  HA  ILE A 257      -3.653 -11.608 -12.751  1.00 78.05           H
ATOM   3890  CB  ILE A 257      -2.846 -13.151 -13.969  1.00 78.05           C
ATOM   3891  HB  ILE A 257      -2.066 -13.238 -14.726  1.00 78.05           H
ATOM   3892  CG1 ILE A 257      -4.188 -13.335 -14.680  1.00 78.05           C
ATOM   3893 1HG1 ILE A 257      -4.962 -13.565 -13.948  1.00 78.05           H
ATOM   3894 2HG1 ILE A 257      -4.477 -12.403 -15.167  1.00 78.05           H
ATOM   3895  CG2 ILE A 257      -2.592 -14.246 -12.931  1.00 78.05           C
ATOM   3896 1HG2 ILE A 257      -1.594 -14.124 -12.511  1.00 78.05           H
ATOM   3897 2HG2 ILE A 257      -3.333 -14.170 -12.135  1.00 78.05           H
ATOM   3898 3HG2 ILE A 257      -2.669 -15.223 -13.408  1.00 78.05           H
ATOM   3899  CD1 ILE A 257      -4.110 -14.456 -15.718  1.00 78.05           C
ATOM   3900 1HD1 ILE A 257      -3.351 -14.210 -16.461  1.00 78.05           H
ATOM   3901 2HD1 ILE A 257      -3.845 -15.391 -15.224  1.00 78.05           H
ATOM   3902 3HD1 ILE A 257      -5.077 -14.565 -16.208  1.00 78.05           H
ATOM   3903  HN  ILE A 257      -2.659 -11.078 -15.302  1.00 78.05           H
ATOM   3904  N   THR A 258      -0.379 -11.424 -13.030  1.00 82.20           N
ATOM   3905  CA  THR A 258       0.866 -11.365 -12.284  1.00 82.20           C
ATOM   3906  C   THR A 258       0.827 -10.218 -11.273  1.00 82.20           C
ATOM   3907  O   THR A 258       1.171 -10.401 -10.106  1.00 82.20           O
ATOM   3908  HA  THR A 258       0.969 -12.289 -11.715  1.00 82.20           H
ATOM   3909  CB  THR A 258       2.015 -11.252 -13.288  1.00 82.20           C
ATOM   3910  HB  THR A 258       1.973 -10.303 -13.821  1.00 82.20           H
ATOM   3911  OG1 THR A 258       1.885 -12.418 -14.097  1.00 82.20           O
ATOM   3912  HG1 THR A 258       1.290 -12.228 -14.878  1.00 82.20           H
ATOM   3913  CG2 THR A 258       3.386 -11.407 -12.628  1.00 82.20           C
ATOM   3914 1HG2 THR A 258       3.452 -12.386 -12.152  1.00 82.20           H
ATOM   3915 2HG2 THR A 258       3.519 -10.628 -11.877  1.00 82.20           H
ATOM   3916 3HG2 THR A 258       4.166 -11.319 -13.385  1.00 82.20           H
ATOM   3917  HN  THR A 258      -0.283 -11.330 -14.021  1.00 82.20           H
ATOM   3918  N   VAL A 259       0.405  -9.059 -11.757  1.00 80.30           N
ATOM   3919  CA  VAL A 259       0.377  -7.867 -10.927  1.00 80.30           C
ATOM   3920  C   VAL A 259      -0.564  -8.098  -9.742  1.00 80.30           C
ATOM   3921  O   VAL A 259      -0.222  -7.783  -8.603  1.00 80.30           O
ATOM   3922  HA  VAL A 259       1.386  -7.706 -10.547  1.00 80.30           H
ATOM   3923  CB  VAL A 259      -0.012  -6.651 -11.770  1.00 80.30           C
ATOM   3924  HB  VAL A 259      -0.934  -6.891 -12.300  1.00 80.30           H
ATOM   3925  CG1 VAL A 259      -0.284  -5.433 -10.884  1.00 80.30           C
ATOM   3926 1HG1 VAL A 259      -1.101  -5.659 -10.198  1.00 80.30           H
ATOM   3927 2HG1 VAL A 259       0.613  -5.191 -10.314  1.00 80.30           H
ATOM   3928 3HG1 VAL A 259      -0.559  -4.583 -11.509  1.00 80.30           H
ATOM   3929  CG2 VAL A 259       1.063  -6.340 -12.813  1.00 80.30           C
ATOM   3930 1HG2 VAL A 259       2.007  -6.129 -12.310  1.00 80.30           H
ATOM   3931 2HG2 VAL A 259       1.187  -7.199 -13.473  1.00 80.30           H
ATOM   3932 3HG2 VAL A 259       0.761  -5.472 -13.399  1.00 80.30           H
ATOM   3933  HN  VAL A 259       0.088  -8.927 -12.696  1.00 80.30           H
ATOM   3934  N   LEU A 260      -1.729  -8.647 -10.051  1.00 80.30           N
ATOM   3935  CA  LEU A 260      -2.749  -8.858  -9.038  1.00 80.30           C
ATOM   3936  C   LEU A 260      -2.223  -9.839  -7.988  1.00 80.30           C
ATOM   3937  O   LEU A 260      -2.347  -9.595  -6.789  1.00 80.30           O
ATOM   3938  HA  LEU A 260      -2.933  -7.899  -8.554  1.00 80.30           H
ATOM   3939  CB  LEU A 260      -4.064  -9.298  -9.685  1.00 80.30           C
ATOM   3940 1HB  LEU A 260      -4.353  -8.548 -10.421  1.00 80.30           H
ATOM   3941 2HB  LEU A 260      -3.886 -10.226 -10.229  1.00 80.30           H
ATOM   3942  CG  LEU A 260      -5.241  -9.516  -8.732  1.00 80.30           C
ATOM   3943  HG  LEU A 260      -4.905 -10.154  -7.914  1.00 80.30           H
ATOM   3944  CD1 LEU A 260      -5.698  -8.193  -8.114  1.00 80.30           C
ATOM   3945 1HD1 LEU A 260      -4.874  -7.748  -7.556  1.00 80.30           H
ATOM   3946 2HD1 LEU A 260      -6.011  -7.511  -8.905  1.00 80.30           H
ATOM   3947 3HD1 LEU A 260      -6.535  -8.376  -7.440  1.00 80.30           H
ATOM   3948  CD2 LEU A 260      -6.387 -10.247  -9.433  1.00 80.30           C
ATOM   3949 1HD2 LEU A 260      -6.730  -9.655 -10.282  1.00 80.30           H
ATOM   3950 2HD2 LEU A 260      -6.037 -11.218  -9.785  1.00 80.30           H
ATOM   3951 3HD2 LEU A 260      -7.210 -10.389  -8.733  1.00 80.30           H
ATOM   3952  HN  LEU A 260      -1.981  -8.944 -10.972  1.00 80.30           H
ATOM   3953  N   THR A 261      -1.646 -10.927  -8.477  1.00 83.84           N
ATOM   3954  CA  THR A 261      -1.198 -11.995  -7.599  1.00 83.84           C
ATOM   3955  C   THR A 261      -0.127 -11.480  -6.636  1.00 83.84           C
ATOM   3956  O   THR A 261      -0.151 -11.797  -5.448  1.00 83.84           O
ATOM   3957  HA  THR A 261      -2.044 -12.319  -6.993  1.00 83.84           H
ATOM   3958  CB  THR A 261      -0.722 -13.157  -8.474  1.00 83.84           C
ATOM   3959  HB  THR A 261       0.111 -12.852  -9.106  1.00 83.84           H
ATOM   3960  OG1 THR A 261      -1.896 -13.576  -9.164  1.00 83.84           O
ATOM   3961  HG1 THR A 261      -2.005 -13.048 -10.006  1.00 83.84           H
ATOM   3962  CG2 THR A 261      -0.316 -14.381  -7.651  1.00 83.84           C
ATOM   3963 1HG2 THR A 261      -1.171 -14.727  -7.069  1.00 83.84           H
ATOM   3964 2HG2 THR A 261       0.497 -14.113  -6.977  1.00 83.84           H
ATOM   3965 3HG2 THR A 261       0.013 -15.176  -8.320  1.00 83.84           H
ATOM   3966  HN  THR A 261      -1.483 -11.084  -9.451  1.00 83.84           H
ATOM   3967  N   VAL A 262       0.789 -10.695  -7.185  1.00 87.07           N
ATOM   3968  CA  VAL A 262       1.904 -10.188  -6.404  1.00 87.07           C
ATOM   3969  C   VAL A 262       1.374  -9.265  -5.305  1.00 87.07           C
ATOM   3970  O   VAL A 262       1.823  -9.333  -4.162  1.00 87.07           O
ATOM   3971  HA  VAL A 262       2.395 -11.042  -5.938  1.00 87.07           H
ATOM   3972  CB  VAL A 262       2.917  -9.502  -7.323  1.00 87.07           C
ATOM   3973  HB  VAL A 262       2.383  -8.758  -7.915  1.00 87.07           H
ATOM   3974  CG1 VAL A 262       3.990  -8.774  -6.510  1.00 87.07           C
ATOM   3975 1HG1 VAL A 262       3.519  -8.017  -5.883  1.00 87.07           H
ATOM   3976 2HG1 VAL A 262       4.518  -9.491  -5.882  1.00 87.07           H
ATOM   3977 3HG1 VAL A 262       4.697  -8.296  -7.188  1.00 87.07           H
ATOM   3978  CG2 VAL A 262       3.548 -10.506  -8.290  1.00 87.07           C
ATOM   3979 1HG2 VAL A 262       4.061 -11.283  -7.723  1.00 87.07           H
ATOM   3980 2HG2 VAL A 262       2.769 -10.958  -8.904  1.00 87.07           H
ATOM   3981 3HG2 VAL A 262       4.264  -9.992  -8.931  1.00 87.07           H
ATOM   3982  HN  VAL A 262       0.777 -10.407  -8.142  1.00 87.07           H
ATOM   3983  N   PHE A 263       0.425  -8.424  -5.690  1.00 84.80           N
ATOM   3984  CA  PHE A 263      -0.177  -7.493  -4.750  1.00 84.80           C
ATOM   3985  C   PHE A 263      -0.849  -8.238  -3.595  1.00 84.80           C
ATOM   3986  O   PHE A 263      -0.652  -7.894  -2.431  1.00 84.80           O
ATOM   3987  HA  PHE A 263       0.624  -6.866  -4.358  1.00 84.80           H
ATOM   3988  CB  PHE A 263      -1.238  -6.704  -5.519  1.00 84.80           C
ATOM   3989 1HB  PHE A 263      -0.766  -6.212  -6.369  1.00 84.80           H
ATOM   3990 2HB  PHE A 263      -1.973  -7.401  -5.922  1.00 84.80           H
ATOM   3991  CG  PHE A 263      -1.962  -5.651  -4.677  1.00 84.80           C
ATOM   3992  CD1 PHE A 263      -3.201  -5.913  -4.180  1.00 84.80           C
ATOM   3993  HD1 PHE A 263      -3.678  -6.872  -4.381  1.00 84.80           H
ATOM   3994  CD2 PHE A 263      -1.367  -4.455  -4.425  1.00 84.80           C
ATOM   3995  HD2 PHE A 263      -0.374  -4.245  -4.824  1.00 84.80           H
ATOM   3996  CE1 PHE A 263      -3.873  -4.936  -3.399  1.00 84.80           C
ATOM   3997  HE1 PHE A 263      -4.866  -5.145  -3.001  1.00 84.80           H
ATOM   3998  CE2 PHE A 263      -2.039  -3.478  -3.644  1.00 84.80           C
ATOM   3999  HE2 PHE A 263      -1.563  -2.519  -3.442  1.00 84.80           H
ATOM   4000  CZ  PHE A 263      -3.278  -3.739  -3.147  1.00 84.80           C
ATOM   4001  HZ  PHE A 263      -3.794  -2.989  -2.547  1.00 84.80           H
ATOM   4002  HN  PHE A 263       0.068  -8.372  -6.622  1.00 84.80           H
ATOM   4003  N   VAL A 264      -1.629  -9.246  -3.958  1.00 84.42           N
ATOM   4004  CA  VAL A 264      -2.448  -9.947  -2.983  1.00 84.42           C
ATOM   4005  C   VAL A 264      -1.540 -10.671  -1.987  1.00 84.42           C
ATOM   4006  O   VAL A 264      -1.748 -10.587  -0.777  1.00 84.42           O
ATOM   4007  HA  VAL A 264      -3.032  -9.200  -2.446  1.00 84.42           H
ATOM   4008  CB  VAL A 264      -3.421 -10.887  -3.697  1.00 84.42           C
ATOM   4009  HB  VAL A 264      -2.845 -11.508  -4.383  1.00 84.42           H
ATOM   4010  CG1 VAL A 264      -4.119 -11.814  -2.699  1.00 84.42           C
ATOM   4011 1HG1 VAL A 264      -3.373 -12.414  -2.177  1.00 84.42           H
ATOM   4012 2HG1 VAL A 264      -4.676 -11.217  -1.977  1.00 84.42           H
ATOM   4013 3HG1 VAL A 264      -4.805 -12.472  -3.233  1.00 84.42           H
ATOM   4014  CG2 VAL A 264      -4.442 -10.099  -4.519  1.00 84.42           C
ATOM   4015 1HG2 VAL A 264      -5.010  -9.442  -3.860  1.00 84.42           H
ATOM   4016 2HG2 VAL A 264      -3.922  -9.501  -5.267  1.00 84.42           H
ATOM   4017 3HG2 VAL A 264      -5.121 -10.791  -5.016  1.00 84.42           H
ATOM   4018  HN  VAL A 264      -1.707  -9.583  -4.896  1.00 84.42           H
ATOM   4019  N   LEU A 265      -0.551 -11.364  -2.532  1.00 88.34           N
ATOM   4020  CA  LEU A 265       0.298 -12.221  -1.721  1.00 88.34           C
ATOM   4021  C   LEU A 265       1.100 -11.359  -0.744  1.00 88.34           C
ATOM   4022  O   LEU A 265       1.452 -11.812   0.344  1.00 88.34           O
ATOM   4023  HA  LEU A 265      -0.355 -12.878  -1.147  1.00 88.34           H
ATOM   4024  CB  LEU A 265       1.167 -13.111  -2.612  1.00 88.34           C
ATOM   4025 1HB  LEU A 265       1.668 -12.479  -3.345  1.00 88.34           H
ATOM   4026 2HB  LEU A 265       1.944 -13.561  -1.994  1.00 88.34           H
ATOM   4027  CG  LEU A 265       0.437 -14.230  -3.358  1.00 88.34           C
ATOM   4028  HG  LEU A 265      -0.338 -13.778  -3.977  1.00 88.34           H
ATOM   4029  CD1 LEU A 265       1.388 -14.974  -4.297  1.00 88.34           C
ATOM   4030 1HD1 LEU A 265       1.798 -14.277  -5.027  1.00 88.34           H
ATOM   4031 2HD1 LEU A 265       2.200 -15.413  -3.718  1.00 88.34           H
ATOM   4032 3HD1 LEU A 265       0.843 -15.764  -4.815  1.00 88.34           H
ATOM   4033  CD2 LEU A 265      -0.262 -15.177  -2.380  1.00 88.34           C
ATOM   4034 1HD2 LEU A 265       0.479 -15.624  -1.717  1.00 88.34           H
ATOM   4035 2HD2 LEU A 265      -0.988 -14.618  -1.790  1.00 88.34           H
ATOM   4036 3HD2 LEU A 265      -0.773 -15.962  -2.937  1.00 88.34           H
ATOM   4037  HN  LEU A 265      -0.327 -11.348  -3.506  1.00 88.34           H
ATOM   4038  N   SER A 266       1.365 -10.132  -1.167  1.00 90.13           N
ATOM   4039  CA  SER A 266       2.179  -9.226  -0.374  1.00 90.13           C
ATOM   4040  C   SER A 266       1.331  -8.589   0.728  1.00 90.13           C
ATOM   4041  O   SER A 266       1.795  -8.423   1.855  1.00 90.13           O
ATOM   4042  HA  SER A 266       2.964  -9.847   0.057  1.00 90.13           H
ATOM   4043  CB  SER A 266       2.811  -8.143  -1.251  1.00 90.13           C
ATOM   4044 1HB  SER A 266       3.406  -7.475  -0.629  1.00 90.13           H
ATOM   4045 2HB  SER A 266       3.492  -8.605  -1.965  1.00 90.13           H
ATOM   4046  OG  SER A 266       1.829  -7.386  -1.954  1.00 90.13           O
ATOM   4047  HG  SER A 266       1.582  -7.852  -2.804  1.00 90.13           H
ATOM   4048  HN  SER A 266       1.035  -9.755  -2.033  1.00 90.13           H
ATOM   4049  N   GLN A 267       0.103  -8.250   0.364  1.00 89.50           N
ATOM   4050  CA  GLN A 267      -0.741  -7.448   1.234  1.00 89.50           C
ATOM   4051  C   GLN A 267      -1.507  -8.348   2.207  1.00 89.50           C
ATOM   4052  O   GLN A 267      -1.805  -7.942   3.329  1.00 89.50           O
ATOM   4053  HA  GLN A 267      -0.058  -6.804   1.787  1.00 89.50           H
ATOM   4054  CB  GLN A 267      -1.701  -6.580   0.419  1.00 89.50           C
ATOM   4055 1HB  GLN A 267      -2.322  -7.214  -0.214  1.00 89.50           H
ATOM   4056 2HB  GLN A 267      -2.372  -6.044   1.090  1.00 89.50           H
ATOM   4057  CG  GLN A 267      -0.933  -5.580  -0.448  1.00 89.50           C
ATOM   4058 1HG  GLN A 267      -0.284  -6.117  -1.140  1.00 89.50           H
ATOM   4059 2HG  GLN A 267      -1.634  -5.003  -1.051  1.00 89.50           H
ATOM   4060  CD  GLN A 267      -0.096  -4.635   0.415  1.00 89.50           C
ATOM   4061  OE1 GLN A 267      -0.521  -4.164   1.457  1.00 89.50           O
ATOM   4062  NE2 GLN A 267       1.115  -4.384  -0.074  1.00 89.50           N
ATOM   4063 1HE2 GLN A 267       1.403  -4.804  -0.935  1.00 89.50           H
ATOM   4064 2HE2 GLN A 267       1.738  -3.777   0.419  1.00 89.50           H
ATOM   4065  HN  GLN A 267      -0.316  -8.513  -0.505  1.00 89.50           H
ATOM   4066  N   PHE A 268      -1.804  -9.552   1.740  1.00 90.08           N
ATOM   4067  CA  PHE A 268      -2.707 -10.432   2.462  1.00 90.08           C
ATOM   4068  C   PHE A 268      -2.193 -10.703   3.878  1.00 90.08           C
ATOM   4069  O   PHE A 268      -2.925 -10.532   4.851  1.00 90.08           O
ATOM   4070  HA  PHE A 268      -3.672  -9.930   2.519  1.00 90.08           H
ATOM   4071  CB  PHE A 268      -2.758 -11.752   1.689  1.00 90.08           C
ATOM   4072 1HB  PHE A 268      -3.123 -11.556   0.681  1.00 90.08           H
ATOM   4073 2HB  PHE A 268      -1.745 -12.143   1.592  1.00 90.08           H
ATOM   4074  CG  PHE A 268      -3.641 -12.819   2.338  1.00 90.08           C
ATOM   4075  CD1 PHE A 268      -3.077 -13.810   3.080  1.00 90.08           C
ATOM   4076  HD1 PHE A 268      -1.995 -13.843   3.212  1.00 90.08           H
ATOM   4077  CD2 PHE A 268      -4.991 -12.778   2.174  1.00 90.08           C
ATOM   4078  HD2 PHE A 268      -5.443 -11.984   1.579  1.00 90.08           H
ATOM   4079  CE1 PHE A 268      -3.897 -14.800   3.683  1.00 90.08           C
ATOM   4080  HE1 PHE A 268      -3.445 -15.594   4.277  1.00 90.08           H
ATOM   4081  CE2 PHE A 268      -5.810 -13.768   2.776  1.00 90.08           C
ATOM   4082  HE2 PHE A 268      -6.892 -13.735   2.644  1.00 90.08           H
ATOM   4083  CZ  PHE A 268      -5.246 -14.759   3.518  1.00 90.08           C
ATOM   4084  HZ  PHE A 268      -5.875 -15.519   3.980  1.00 90.08           H
ATOM   4085  HN  PHE A 268      -1.441  -9.926   0.887  1.00 90.08           H
ATOM   4086  N   PRO A 269      -0.930 -11.129   4.017  1.00 93.23           N
ATOM   4087  CA  PRO A 269      -0.399 -11.497   5.332  1.00 93.23           C
ATOM   4088  C   PRO A 269      -0.596 -10.398   6.362  1.00 93.23           C
ATOM   4089  O   PRO A 269      -0.985 -10.668   7.498  1.00 93.23           O
ATOM   4090  HA  PRO A 269      -0.939 -12.358   5.727  1.00 93.23           H
ATOM   4091  CB  PRO A 269       1.084 -11.763   5.063  1.00 93.23           C
ATOM   4092 1HB  PRO A 269       1.686 -10.868   5.216  1.00 93.23           H
ATOM   4093 2HB  PRO A 269       1.481 -12.531   5.727  1.00 93.23           H
ATOM   4094  CG  PRO A 269       1.103 -12.213   3.607  1.00 93.23           C
ATOM   4095 1HG  PRO A 269       2.092 -12.102   3.162  1.00 93.23           H
ATOM   4096 2HG  PRO A 269       0.836 -13.265   3.504  1.00 93.23           H
ATOM   4097  CD  PRO A 269       0.079 -11.298   2.955  1.00 93.23           C
ATOM   4098 1HD  PRO A 269       0.516 -10.343   2.664  1.00 93.23           H
ATOM   4099 2HD  PRO A 269      -0.343 -11.740   2.053  1.00 93.23           H
ATOM   4100  N   TYR A 270      -0.320  -9.174   5.935  1.00 92.49           N
ATOM   4101  CA  TYR A 270      -0.383  -8.035   6.836  1.00 92.49           C
ATOM   4102  C   TYR A 270      -1.814  -7.800   7.324  1.00 92.49           C
ATOM   4103  O   TYR A 270      -2.035  -7.534   8.504  1.00 92.49           O
ATOM   4104  HA  TYR A 270       0.255  -8.249   7.693  1.00 92.49           H
ATOM   4105  CB  TYR A 270       0.070  -6.825   6.017  1.00 92.49           C
ATOM   4106 1HB  TYR A 270       1.122  -6.947   5.757  1.00 92.49           H
ATOM   4107 2HB  TYR A 270      -0.488  -6.803   5.081  1.00 92.49           H
ATOM   4108  CG  TYR A 270      -0.111  -5.485   6.734  1.00 92.49           C
ATOM   4109  CD1 TYR A 270      -0.990  -4.547   6.231  1.00 92.49           C
ATOM   4110  HD1 TYR A 270      -1.555  -4.761   5.324  1.00 92.49           H
ATOM   4111  CD2 TYR A 270       0.604  -5.215   7.883  1.00 92.49           C
ATOM   4112  HD2 TYR A 270       1.298  -5.956   8.279  1.00 92.49           H
ATOM   4113  CE1 TYR A 270      -1.161  -3.287   6.906  1.00 92.49           C
ATOM   4114  HE1 TYR A 270      -1.852  -2.537   6.520  1.00 92.49           H
ATOM   4115  CE2 TYR A 270       0.433  -3.955   8.557  1.00 92.49           C
ATOM   4116  HE2 TYR A 270       0.992  -3.729   9.465  1.00 92.49           H
ATOM   4117  CZ  TYR A 270      -0.441  -3.053   8.036  1.00 92.49           C
ATOM   4118  OH  TYR A 270      -0.602  -1.862   8.673  1.00 92.49           O
ATOM   4119  HH  TYR A 270       0.042  -1.792   9.435  1.00 92.49           H
ATOM   4120  HN  TYR A 270      -0.059  -8.956   4.995  1.00 92.49           H
ATOM   4121  N   ASN A 271      -2.748  -7.905   6.390  1.00 90.43           N
ATOM   4122  CA  ASN A 271      -4.146  -7.657   6.699  1.00 90.43           C
ATOM   4123  C   ASN A 271      -4.655  -8.744   7.648  1.00 90.43           C
ATOM   4124  O   ASN A 271      -5.557  -8.501   8.448  1.00 90.43           O
ATOM   4125  HA  ASN A 271      -4.167  -6.665   7.151  1.00 90.43           H
ATOM   4126  CB  ASN A 271      -5.005  -7.693   5.433  1.00 90.43           C
ATOM   4127 1HB  ASN A 271      -4.713  -8.543   4.816  1.00 90.43           H
ATOM   4128 2HB  ASN A 271      -6.050  -7.840   5.703  1.00 90.43           H
ATOM   4129  CG  ASN A 271      -4.856  -6.399   4.632  1.00 90.43           C
ATOM   4130  OD1 ASN A 271      -5.365  -5.351   4.995  1.00 90.43           O
ATOM   4131  ND2 ASN A 271      -4.131  -6.528   3.524  1.00 90.43           N
ATOM   4132 1HD2 ASN A 271      -3.741  -7.417   3.283  1.00 90.43           H
ATOM   4133 2HD2 ASN A 271      -3.977  -5.737   2.932  1.00 90.43           H
ATOM   4134  HN  ASN A 271      -2.563  -8.155   5.440  1.00 90.43           H
ATOM   4135  N   CYS A 272      -4.055  -9.919   7.526  1.00 92.55           N
ATOM   4136  CA  CYS A 272      -4.396 -11.027   8.402  1.00 92.55           C
ATOM   4137  C   CYS A 272      -4.075 -10.620   9.841  1.00 92.55           C
ATOM   4138  O   CYS A 272      -4.883 -10.829  10.744  1.00 92.55           O
ATOM   4139  HA  CYS A 272      -5.465 -11.205   8.279  1.00 92.55           H
ATOM   4140  CB  CYS A 272      -3.671 -12.312   7.997  1.00 92.55           C
ATOM   4141 1HB  CYS A 272      -2.606 -12.115   7.875  1.00 92.55           H
ATOM   4142 2HB  CYS A 272      -3.768 -13.058   8.785  1.00 92.55           H
ATOM   4143  SG  CYS A 272      -4.369 -12.959   6.434  1.00 92.55           S
ATOM   4144  HG  CYS A 272      -3.760 -12.086   5.637  1.00 92.55           H
ATOM   4145  HN  CYS A 272      -3.349 -10.119   6.847  1.00 92.55           H
ATOM   4146  N   ILE A 273      -2.893 -10.045  10.010  1.00 93.33           N
ATOM   4147  CA  ILE A 273      -2.437  -9.646  11.330  1.00 93.33           C
ATOM   4148  C   ILE A 273      -3.288  -8.477  11.828  1.00 93.33           C
ATOM   4149  O   ILE A 273      -3.626  -8.408  13.009  1.00 93.33           O
ATOM   4150  HA  ILE A 273      -2.590 -10.494  11.998  1.00 93.33           H
ATOM   4151  CB  ILE A 273      -0.936  -9.350  11.311  1.00 93.33           C
ATOM   4152  HB  ILE A 273      -0.750  -8.576  10.567  1.00 93.33           H
ATOM   4153  CG1 ILE A 273      -0.138 -10.585  10.888  1.00 93.33           C
ATOM   4154 1HG1 ILE A 273      -0.457 -10.906   9.896  1.00 93.33           H
ATOM   4155 2HG1 ILE A 273       0.920 -10.333  10.817  1.00 93.33           H
ATOM   4156  CG2 ILE A 273      -0.468  -8.801  12.660  1.00 93.33           C
ATOM   4157 1HG2 ILE A 273      -1.004  -7.878  12.882  1.00 93.33           H
ATOM   4158 2HG2 ILE A 273      -0.670  -9.534  13.441  1.00 93.33           H
ATOM   4159 3HG2 ILE A 273       0.602  -8.599  12.619  1.00 93.33           H
ATOM   4160  CD1 ILE A 273      -0.330 -11.730  11.885  1.00 93.33           C
ATOM   4161 1HD1 ILE A 273       0.012 -11.414  12.871  1.00 93.33           H
ATOM   4162 2HD1 ILE A 273      -1.386 -11.996  11.935  1.00 93.33           H
ATOM   4163 3HD1 ILE A 273       0.247 -12.595  11.560  1.00 93.33           H
ATOM   4164  HN  ILE A 273      -2.254  -9.851   9.265  1.00 93.33           H
ATOM   4165  N   LEU A 274      -3.611  -7.585  10.902  1.00 92.29           N
ATOM   4166  CA  LEU A 274      -4.467  -6.454  11.218  1.00 92.29           C
ATOM   4167  C   LEU A 274      -5.785  -6.966  11.803  1.00 92.29           C
ATOM   4168  O   LEU A 274      -6.317  -6.383  12.747  1.00 92.29           O
ATOM   4169  HA  LEU A 274      -3.958  -5.862  11.979  1.00 92.29           H
ATOM   4170  CB  LEU A 274      -4.645  -5.558   9.991  1.00 92.29           C
ATOM   4171 1HB  LEU A 274      -4.540  -6.173   9.098  1.00 92.29           H
ATOM   4172 2HB  LEU A 274      -5.664  -5.171   9.994  1.00 92.29           H
ATOM   4173  CG  LEU A 274      -3.681  -4.376   9.878  1.00 92.29           C
ATOM   4174  HG  LEU A 274      -2.687  -4.717  10.167  1.00 92.29           H
ATOM   4175  CD1 LEU A 274      -3.587  -3.881   8.434  1.00 92.29           C
ATOM   4176 1HD1 LEU A 274      -3.227  -4.688   7.796  1.00 92.29           H
ATOM   4177 2HD1 LEU A 274      -4.572  -3.562   8.094  1.00 92.29           H
ATOM   4178 3HD1 LEU A 274      -2.895  -3.040   8.382  1.00 92.29           H
ATOM   4179  CD2 LEU A 274      -4.072  -3.255  10.844  1.00 92.29           C
ATOM   4180 1HD2 LEU A 274      -5.079  -2.908  10.610  1.00 92.29           H
ATOM   4181 2HD2 LEU A 274      -4.046  -3.631  11.867  1.00 92.29           H
ATOM   4182 3HD2 LEU A 274      -3.371  -2.427  10.743  1.00 92.29           H
ATOM   4183  HN  LEU A 274      -3.298  -7.626   9.953  1.00 92.29           H
ATOM   4184  N   LEU A 275      -6.274  -8.050  11.219  1.00 93.75           N
ATOM   4185  CA  LEU A 275      -7.524  -8.641  11.664  1.00 93.75           C
ATOM   4186  C   LEU A 275      -7.386  -9.078  13.123  1.00 93.75           C
ATOM   4187  O   LEU A 275      -8.251  -8.786  13.948  1.00 93.75           O
ATOM   4188  HA  LEU A 275      -8.290  -7.867  11.607  1.00 93.75           H
ATOM   4189  CB  LEU A 275      -7.949  -9.768  10.721  1.00 93.75           C
ATOM   4190 1HB  LEU A 275      -8.094  -9.348   9.726  1.00 93.75           H
ATOM   4191 2HB  LEU A 275      -7.130 -10.483  10.649  1.00 93.75           H
ATOM   4192  CG  LEU A 275      -9.219 -10.527  11.113  1.00 93.75           C
ATOM   4193  HG  LEU A 275      -9.094 -10.899  12.130  1.00 93.75           H
ATOM   4194  CD1 LEU A 275     -10.434  -9.598  11.117  1.00 93.75           C
ATOM   4195 1HD1 LEU A 275     -10.273  -8.793  11.834  1.00 93.75           H
ATOM   4196 2HD1 LEU A 275     -10.573  -9.177  10.122  1.00 93.75           H
ATOM   4197 3HD1 LEU A 275     -11.322 -10.164  11.399  1.00 93.75           H
ATOM   4198  CD2 LEU A 275      -9.430 -11.744  10.210  1.00 93.75           C
ATOM   4199 1HD2 LEU A 275      -9.525 -11.417   9.175  1.00 93.75           H
ATOM   4200 2HD2 LEU A 275      -8.578 -12.418  10.302  1.00 93.75           H
ATOM   4201 3HD2 LEU A 275     -10.339 -12.266  10.511  1.00 93.75           H
ATOM   4202  HN  LEU A 275      -5.831  -8.522  10.456  1.00 93.75           H
ATOM   4203  N   VAL A 276      -6.291  -9.772  13.398  1.00 94.64           N
ATOM   4204  CA  VAL A 276      -6.038 -10.270  14.739  1.00 94.64           C
ATOM   4205  C   VAL A 276      -6.028  -9.097  15.721  1.00 94.64           C
ATOM   4206  O   VAL A 276      -6.659  -9.159  16.775  1.00 94.64           O
ATOM   4207  HA  VAL A 276      -6.856 -10.940  15.002  1.00 94.64           H
ATOM   4208  CB  VAL A 276      -4.738 -11.078  14.761  1.00 94.64           C
ATOM   4209  HB  VAL A 276      -3.942 -10.442  14.375  1.00 94.64           H
ATOM   4210  CG1 VAL A 276      -4.367 -11.481  16.190  1.00 94.64           C
ATOM   4211 1HG1 VAL A 276      -4.232 -10.586  16.796  1.00 94.64           H
ATOM   4212 2HG1 VAL A 276      -5.165 -12.091  16.614  1.00 94.64           H
ATOM   4213 3HG1 VAL A 276      -3.440 -12.054  16.176  1.00 94.64           H
ATOM   4214  CG2 VAL A 276      -4.841 -12.306  13.854  1.00 94.64           C
ATOM   4215 1HG2 VAL A 276      -5.655 -12.944  14.197  1.00 94.64           H
ATOM   4216 2HG2 VAL A 276      -5.037 -11.986  12.831  1.00 94.64           H
ATOM   4217 3HG2 VAL A 276      -3.904 -12.862  13.888  1.00 94.64           H
ATOM   4218  HN  VAL A 276      -5.586  -9.995  12.725  1.00 94.64           H
ATOM   4219  N   GLN A 277      -5.305  -8.053  15.340  1.00 93.28           N
ATOM   4220  CA  GLN A 277      -5.183  -6.879  16.186  1.00 93.28           C
ATOM   4221  C   GLN A 277      -6.558  -6.252  16.426  1.00 93.28           C
ATOM   4222  O   GLN A 277      -6.806  -5.680  17.487  1.00 93.28           O
ATOM   4223  HA  GLN A 277      -4.772  -7.242  17.128  1.00 93.28           H
ATOM   4224  CB  GLN A 277      -4.215  -5.862  15.576  1.00 93.28           C
ATOM   4225 1HB  GLN A 277      -4.451  -5.718  14.522  1.00 93.28           H
ATOM   4226 2HB  GLN A 277      -4.340  -4.896  16.066  1.00 93.28           H
ATOM   4227  CG  GLN A 277      -2.766  -6.330  15.721  1.00 93.28           C
ATOM   4228 1HG  GLN A 277      -2.541  -6.509  16.772  1.00 93.28           H
ATOM   4229 2HG  GLN A 277      -2.632  -7.278  15.199  1.00 93.28           H
ATOM   4230  CD  GLN A 277      -1.796  -5.290  15.157  1.00 93.28           C
ATOM   4231  OE1 GLN A 277      -2.145  -4.459  14.334  1.00 93.28           O
ATOM   4232  NE2 GLN A 277      -0.561  -5.382  15.643  1.00 93.28           N
ATOM   4233 1HE2 GLN A 277      -0.340  -6.087  16.316  1.00 93.28           H
ATOM   4234 2HE2 GLN A 277       0.146  -4.745  15.335  1.00 93.28           H
ATOM   4235  HN  GLN A 277      -4.810  -8.003  14.472  1.00 93.28           H
ATOM   4236  N   THR A 278      -7.414  -6.379  15.423  1.00 93.41           N
ATOM   4237  CA  THR A 278      -8.746  -5.803  15.499  1.00 93.41           C
ATOM   4238  C   THR A 278      -9.595  -6.555  16.525  1.00 93.41           C
ATOM   4239  O   THR A 278     -10.288  -5.939  17.334  1.00 93.41           O
ATOM   4240  HA  THR A 278      -8.656  -4.775  15.850  1.00 93.41           H
ATOM   4241  CB  THR A 278      -9.345  -5.811  14.091  1.00 93.41           C
ATOM   4242  HB  THR A 278      -9.520  -6.831  13.749  1.00 93.41           H
ATOM   4243  OG1 THR A 278      -8.421  -5.052  13.316  1.00 93.41           O
ATOM   4244  HG1 THR A 278      -7.761  -5.662  12.877  1.00 93.41           H
ATOM   4245  CG2 THR A 278     -10.648  -5.014  14.004  1.00 93.41           C
ATOM   4246 1HG2 THR A 278     -10.458  -3.977  14.282  1.00 93.41           H
ATOM   4247 2HG2 THR A 278     -11.383  -5.444  14.685  1.00 93.41           H
ATOM   4248 3HG2 THR A 278     -11.030  -5.053  12.984  1.00 93.41           H
ATOM   4249  HN  THR A 278      -7.211  -6.865  14.573  1.00 93.41           H
ATOM   4250  N   ILE A 279      -9.514  -7.875  16.460  1.00 94.81           N
ATOM   4251  CA  ILE A 279     -10.279  -8.718  17.363  1.00 94.81           C
ATOM   4252  C   ILE A 279      -9.824  -8.461  18.801  1.00 94.81           C
ATOM   4253  O   ILE A 279     -10.649  -8.350  19.707  1.00 94.81           O
ATOM   4254  HA  ILE A 279     -11.325  -8.427  17.275  1.00 94.81           H
ATOM   4255  CB  ILE A 279     -10.180 -10.185  16.941  1.00 94.81           C
ATOM   4256  HB  ILE A 279      -9.125 -10.448  16.863  1.00 94.81           H
ATOM   4257  CG1 ILE A 279     -10.803 -10.401  15.560  1.00 94.81           C
ATOM   4258 1HG1 ILE A 279     -11.889 -10.350  15.635  1.00 94.81           H
ATOM   4259 2HG1 ILE A 279     -10.491  -9.601  14.888  1.00 94.81           H
ATOM   4260  CG2 ILE A 279     -10.797 -11.103  17.998  1.00 94.81           C
ATOM   4261 1HG2 ILE A 279     -10.269 -10.976  18.943  1.00 94.81           H
ATOM   4262 2HG2 ILE A 279     -11.848 -10.848  18.131  1.00 94.81           H
ATOM   4263 3HG2 ILE A 279     -10.713 -12.140  17.672  1.00 94.81           H
ATOM   4264  CD1 ILE A 279     -10.390 -11.754  14.978  1.00 94.81           C
ATOM   4265 1HD1 ILE A 279      -9.304 -11.793  14.881  1.00 94.81           H
ATOM   4266 2HD1 ILE A 279     -10.724 -12.552  15.640  1.00 94.81           H
ATOM   4267 3HD1 ILE A 279     -10.846 -11.882  13.996  1.00 94.81           H
ATOM   4268  HN  ILE A 279      -8.940  -8.369  15.806  1.00 94.81           H
ATOM   4269  N   ASP A 280      -8.512  -8.372  18.967  1.00 94.14           N
ATOM   4270  CA  ASP A 280      -7.934  -8.199  20.288  1.00 94.14           C
ATOM   4271  C   ASP A 280      -8.279  -6.804  20.813  1.00 94.14           C
ATOM   4272  O   ASP A 280      -8.477  -6.619  22.013  1.00 94.14           O
ATOM   4273  HA  ASP A 280      -8.369  -8.992  20.897  1.00 94.14           H
ATOM   4274  CB  ASP A 280      -6.410  -8.324  20.244  1.00 94.14           C
ATOM   4275 1HB  ASP A 280      -6.131  -9.242  19.726  1.00 94.14           H
ATOM   4276 2HB  ASP A 280      -5.990  -7.496  19.672  1.00 94.14           H
ATOM   4277  CG  ASP A 280      -5.819  -8.328  21.655  1.00 94.14           C
ATOM   4278  OD1 ASP A 280      -6.338  -9.104  22.486  1.00 94.14           O
ATOM   4279  OD2 ASP A 280      -4.860  -7.555  21.871  1.00 94.14           O
ATOM   4280  HN  ASP A 280      -7.850  -8.417  18.218  1.00 94.14           H
ATOM   4281  N   ALA A 281      -8.341  -5.858  19.888  1.00 92.02           N
ATOM   4282  CA  ALA A 281      -8.688  -4.491  20.237  1.00 92.02           C
ATOM   4283  C   ALA A 281     -10.088  -4.467  20.855  1.00 92.02           C
ATOM   4284  O   ALA A 281     -10.387  -3.615  21.691  1.00 92.02           O
ATOM   4285  HA  ALA A 281      -7.968  -4.144  20.978  1.00 92.02           H
ATOM   4286  CB  ALA A 281      -8.584  -3.603  18.995  1.00 92.02           C
ATOM   4287 1HB  ALA A 281      -7.563  -3.632  18.613  1.00 92.02           H
ATOM   4288 2HB  ALA A 281      -9.269  -3.968  18.230  1.00 92.02           H
ATOM   4289 3HB  ALA A 281      -8.844  -2.578  19.258  1.00 92.02           H
ATOM   4290  HN  ALA A 281      -8.159  -6.012  18.916  1.00 92.02           H
ATOM   4291  N   TYR A 282     -10.909  -5.411  20.419  1.00 90.77           N
ATOM   4292  CA  TYR A 282     -12.275  -5.498  20.905  1.00 90.77           C
ATOM   4293  C   TYR A 282     -12.362  -6.400  22.138  1.00 90.77           C
ATOM   4294  O   TYR A 282     -12.954  -6.021  23.148  1.00 90.77           O
ATOM   4295  HA  TYR A 282     -12.601  -4.493  21.175  1.00 90.77           H
ATOM   4296  CB  TYR A 282     -13.087  -6.126  19.770  1.00 90.77           C
ATOM   4297 1HB  TYR A 282     -12.918  -5.555  18.857  1.00 90.77           H
ATOM   4298 2HB  TYR A 282     -12.717  -7.135  19.588  1.00 90.77           H
ATOM   4299  CG  TYR A 282     -14.591  -6.191  20.043  1.00 90.77           C
ATOM   4300  CD1 TYR A 282     -15.171  -7.381  20.434  1.00 90.77           C
ATOM   4301  HD1 TYR A 282     -14.557  -8.275  20.547  1.00 90.77           H
ATOM   4302  CD2 TYR A 282     -15.368  -5.059  19.900  1.00 90.77           C
ATOM   4303  HD2 TYR A 282     -14.910  -4.120  19.591  1.00 90.77           H
ATOM   4304  CE1 TYR A 282     -16.586  -7.442  20.691  1.00 90.77           C
ATOM   4305  HE1 TYR A 282     -17.057  -8.376  20.999  1.00 90.77           H
ATOM   4306  CE2 TYR A 282     -16.783  -5.121  20.157  1.00 90.77           C
ATOM   4307  HE2 TYR A 282     -17.409  -4.235  20.047  1.00 90.77           H
ATOM   4308  CZ  TYR A 282     -17.323  -6.309  20.540  1.00 90.77           C
ATOM   4309  OH  TYR A 282     -18.660  -6.367  20.783  1.00 90.77           O
ATOM   4310  HH  TYR A 282     -18.913  -7.286  21.084  1.00 90.77           H
ATOM   4311  HN  TYR A 282     -10.654  -6.107  19.748  1.00 90.77           H
ATOM   4312  N   ALA A 283     -11.764  -7.575  22.015  1.00 92.07           N
ATOM   4313  CA  ALA A 283     -12.011  -8.644  22.969  1.00 92.07           C
ATOM   4314  C   ALA A 283     -10.935  -8.611  24.056  1.00 92.07           C
ATOM   4315  O   ALA A 283     -11.124  -9.165  25.138  1.00 92.07           O
ATOM   4316  HA  ALA A 283     -12.984  -8.462  23.426  1.00 92.07           H
ATOM   4317  CB  ALA A 283     -12.056  -9.985  22.233  1.00 92.07           C
ATOM   4318 1HB  ALA A 283     -12.856  -9.966  21.492  1.00 92.07           H
ATOM   4319 2HB  ALA A 283     -11.103 -10.157  21.733  1.00 92.07           H
ATOM   4320 3HB  ALA A 283     -12.242 -10.786  22.948  1.00 92.07           H
ATOM   4321  HN  ALA A 283     -11.122  -7.803  21.283  1.00 92.07           H
ATOM   4322  N   MET A 284      -9.830  -7.957  23.730  1.00 90.54           N
ATOM   4323  CA  MET A 284      -8.701  -7.895  24.642  1.00 90.54           C
ATOM   4324  C   MET A 284      -8.373  -9.280  25.203  1.00 90.54           C
ATOM   4325  O   MET A 284      -8.223  -9.444  26.413  1.00 90.54           O
ATOM   4326  HA  MET A 284      -7.863  -7.529  24.048  1.00 90.54           H
ATOM   4327  CB  MET A 284      -9.026  -6.941  25.793  1.00 90.54           C
ATOM   4328 1HB  MET A 284      -9.959  -7.243  26.268  1.00 90.54           H
ATOM   4329 2HB  MET A 284      -8.247  -7.004  26.553  1.00 90.54           H
ATOM   4330  CG  MET A 284      -9.144  -5.500  25.294  1.00 90.54           C
ATOM   4331 1HG  MET A 284      -8.177  -5.152  24.929  1.00 90.54           H
ATOM   4332 2HG  MET A 284      -9.838  -5.452  24.455  1.00 90.54           H
ATOM   4333  SD  MET A 284      -9.712  -4.441  26.614  1.00 90.54           S
ATOM   4334  CE  MET A 284     -11.476  -4.650  26.441  1.00 90.54           C
ATOM   4335 1HE  MET A 284     -11.785  -4.324  25.448  1.00 90.54           H
ATOM   4336 2HE  MET A 284     -11.733  -5.701  26.575  1.00 90.54           H
ATOM   4337 3HE  MET A 284     -11.988  -4.052  27.195  1.00 90.54           H
ATOM   4338  HN  MET A 284      -9.700  -7.477  22.863  1.00 90.54           H
ATOM   4339  N   PHE A 285      -8.271 -10.242  24.298  1.00 90.36           N
ATOM   4340  CA  PHE A 285      -8.141 -11.633  24.695  1.00 90.36           C
ATOM   4341  C   PHE A 285      -6.670 -12.017  24.874  1.00 90.36           C
ATOM   4342  O   PHE A 285      -6.363 -13.049  25.469  1.00 90.36           O
ATOM   4343  HA  PHE A 285      -8.663 -11.749  25.645  1.00 90.36           H
ATOM   4344  CB  PHE A 285      -8.743 -12.478  23.570  1.00 90.36           C
ATOM   4345 1HB  PHE A 285      -8.890 -13.495  23.933  1.00 90.36           H
ATOM   4346 2HB  PHE A 285      -9.728 -12.083  23.320  1.00 90.36           H
ATOM   4347  CG  PHE A 285      -7.890 -12.523  22.301  1.00 90.36           C
ATOM   4348  CD1 PHE A 285      -8.093 -11.610  21.313  1.00 90.36           C
ATOM   4349  HD1 PHE A 285      -8.863 -10.847  21.426  1.00 90.36           H
ATOM   4350  CD2 PHE A 285      -6.929 -13.475  22.160  1.00 90.36           C
ATOM   4351  HD2 PHE A 285      -6.767 -14.206  22.952  1.00 90.36           H
ATOM   4352  CE1 PHE A 285      -7.302 -11.652  20.135  1.00 90.36           C
ATOM   4353  HE1 PHE A 285      -7.464 -10.920  19.343  1.00 90.36           H
ATOM   4354  CE2 PHE A 285      -6.138 -13.516  20.982  1.00 90.36           C
ATOM   4355  HE2 PHE A 285      -5.368 -14.280  20.869  1.00 90.36           H
ATOM   4356  CZ  PHE A 285      -6.341 -12.604  19.994  1.00 90.36           C
ATOM   4357  HZ  PHE A 285      -5.733 -12.636  19.090  1.00 90.36           H
ATOM   4358  HN  PHE A 285      -8.276 -10.083  23.310  1.00 90.36           H
ATOM   4359  N   ILE A 286      -5.802 -11.167  24.347  1.00 90.42           N
ATOM   4360  CA  ILE A 286      -4.371 -11.383  24.476  1.00 90.42           C
ATOM   4361  C   ILE A 286      -3.885 -10.783  25.797  1.00 90.42           C
ATOM   4362  O   ILE A 286      -3.599  -9.590  25.873  1.00 90.42           O
ATOM   4363  HA  ILE A 286      -4.204 -12.460  24.504  1.00 90.42           H
ATOM   4364  CB  ILE A 286      -3.635 -10.843  23.248  1.00 90.42           C
ATOM   4365  HB  ILE A 286      -3.814  -9.770  23.187  1.00 90.42           H
ATOM   4366  CG1 ILE A 286      -4.182 -11.467  21.963  1.00 90.42           C
ATOM   4367 1HG1 ILE A 286      -3.933 -12.528  21.935  1.00 90.42           H
ATOM   4368 2HG1 ILE A 286      -5.269 -11.394  21.953  1.00 90.42           H
ATOM   4369  CG2 ILE A 286      -2.123 -11.041  23.384  1.00 90.42           C
ATOM   4370 1HG2 ILE A 286      -1.765 -10.512  24.267  1.00 90.42           H
ATOM   4371 2HG2 ILE A 286      -1.904 -12.104  23.483  1.00 90.42           H
ATOM   4372 3HG2 ILE A 286      -1.625 -10.649  22.497  1.00 90.42           H
ATOM   4373  CD1 ILE A 286      -3.607 -10.770  20.728  1.00 90.42           C
ATOM   4374 1HD1 ILE A 286      -3.878  -9.715  20.747  1.00 90.42           H
ATOM   4375 2HD1 ILE A 286      -2.521 -10.866  20.728  1.00 90.42           H
ATOM   4376 3HD1 ILE A 286      -4.012 -11.233  19.828  1.00 90.42           H
ATOM   4377  HN  ILE A 286      -6.061 -10.344  23.842  1.00 90.42           H
ATOM   4378  N   SER A 287      -3.807 -11.639  26.806  1.00 88.39           N
ATOM   4379  CA  SER A 287      -3.320 -11.219  28.108  1.00 88.39           C
ATOM   4380  C   SER A 287      -1.859 -11.641  28.282  1.00 88.39           C
ATOM   4381  O   SER A 287      -1.169 -11.149  29.173  1.00 88.39           O
ATOM   4382  HA  SER A 287      -3.407 -10.132  28.112  1.00 88.39           H
ATOM   4383  CB  SER A 287      -4.178 -11.802  29.232  1.00 88.39           C
ATOM   4384 1HB  SER A 287      -3.786 -11.475  30.195  1.00 88.39           H
ATOM   4385 2HB  SER A 287      -5.193 -11.413  29.153  1.00 88.39           H
ATOM   4386  OG  SER A 287      -4.212 -13.226  29.193  1.00 88.39           O
ATOM   4387  HG  SER A 287      -4.802 -13.575  29.922  1.00 88.39           H
ATOM   4388  HN  SER A 287      -4.069 -12.602  26.743  1.00 88.39           H
ATOM   4389  N   ASN A 288      -1.432 -12.548  27.416  1.00 92.38           N
ATOM   4390  CA  ASN A 288      -0.109 -13.135  27.539  1.00 92.38           C
ATOM   4391  C   ASN A 288       0.902 -12.266  26.788  1.00 92.38           C
ATOM   4392  O   ASN A 288       0.750 -12.024  25.592  1.00 92.38           O
ATOM   4393  HA  ASN A 288       0.089 -13.173  28.610  1.00 92.38           H
ATOM   4394  CB  ASN A 288      -0.070 -14.538  26.931  1.00 92.38           C
ATOM   4395 1HB  ASN A 288      -0.903 -15.128  27.314  1.00 92.38           H
ATOM   4396 2HB  ASN A 288      -0.196 -14.474  25.850  1.00 92.38           H
ATOM   4397  CG  ASN A 288       1.251 -15.240  27.255  1.00 92.38           C
ATOM   4398  OD1 ASN A 288       2.317 -14.648  27.246  1.00 92.38           O
ATOM   4399  ND2 ASN A 288       1.120 -16.532  27.541  1.00 92.38           N
ATOM   4400 1HD2 ASN A 288       0.216 -16.958  27.531  1.00 92.38           H
ATOM   4401 2HD2 ASN A 288       1.927 -17.079  27.767  1.00 92.38           H
ATOM   4402  HN  ASN A 288      -1.972 -12.881  26.643  1.00 92.38           H
ATOM   4403  N   CYS A 289       1.912 -11.821  27.521  1.00 91.59           N
ATOM   4404  CA  CYS A 289       2.884 -10.892  26.970  1.00 91.59           C
ATOM   4405  C   CYS A 289       3.660 -11.608  25.863  1.00 91.59           C
ATOM   4406  O   CYS A 289       4.028 -10.996  24.862  1.00 91.59           O
ATOM   4407  HA  CYS A 289       2.319 -10.052  26.566  1.00 91.59           H
ATOM   4408  CB  CYS A 289       3.813 -10.338  28.052  1.00 91.59           C
ATOM   4409 1HB  CYS A 289       3.227  -9.852  28.832  1.00 91.59           H
ATOM   4410 2HB  CYS A 289       4.360 -11.153  28.526  1.00 91.59           H
ATOM   4411  SG  CYS A 289       4.988  -9.143  27.317  1.00 91.59           S
ATOM   4412  HN  CYS A 289       2.071 -12.084  28.472  1.00 91.59           H
ATOM   4413  N   ALA A 290       3.887 -12.895  26.081  1.00 93.68           N
ATOM   4414  CA  ALA A 290       4.650 -13.691  25.136  1.00 93.68           C
ATOM   4415  C   ALA A 290       3.920 -13.719  23.792  1.00 93.68           C
ATOM   4416  O   ALA A 290       4.544 -13.596  22.739  1.00 93.68           O
ATOM   4417  HA  ALA A 290       5.619 -13.210  25.003  1.00 93.68           H
ATOM   4418  CB  ALA A 290       4.871 -15.093  25.708  1.00 93.68           C
ATOM   4419 1HB  ALA A 290       5.419 -15.020  26.648  1.00 93.68           H
ATOM   4420 2HB  ALA A 290       3.906 -15.568  25.887  1.00 93.68           H
ATOM   4421 3HB  ALA A 290       5.443 -15.690  24.999  1.00 93.68           H
ATOM   4422  HN  ALA A 290       3.559 -13.393  26.885  1.00 93.68           H
ATOM   4423  N   VAL A 291       2.607 -13.881  23.871  1.00 93.74           N
ATOM   4424  CA  VAL A 291       1.786 -13.940  22.674  1.00 93.74           C
ATOM   4425  C   VAL A 291       1.779 -12.567  21.998  1.00 93.74           C
ATOM   4426  O   VAL A 291       1.896 -12.472  20.777  1.00 93.74           O
ATOM   4427  HA  VAL A 291       2.243 -14.662  21.997  1.00 93.74           H
ATOM   4428  CB  VAL A 291       0.384 -14.441  23.025  1.00 93.74           C
ATOM   4429  HB  VAL A 291      -0.045 -13.754  23.754  1.00 93.74           H
ATOM   4430  CG1 VAL A 291      -0.522 -14.442  21.792  1.00 93.74           C
ATOM   4431 1HG1 VAL A 291      -0.602 -13.429  21.398  1.00 93.74           H
ATOM   4432 2HG1 VAL A 291      -0.098 -15.096  21.030  1.00 93.74           H
ATOM   4433 3HG1 VAL A 291      -1.513 -14.803  22.069  1.00 93.74           H
ATOM   4434  CG2 VAL A 291       0.442 -15.830  23.664  1.00 93.74           C
ATOM   4435 1HG2 VAL A 291       0.900 -16.532  22.967  1.00 93.74           H
ATOM   4436 2HG2 VAL A 291       1.036 -15.785  24.577  1.00 93.74           H
ATOM   4437 3HG2 VAL A 291      -0.568 -16.162  23.903  1.00 93.74           H
ATOM   4438  HN  VAL A 291       2.106 -13.971  24.732  1.00 93.74           H
ATOM   4439  N   SER A 292       1.640 -11.538  22.821  1.00 93.61           N
ATOM   4440  CA  SER A 292       1.612 -10.176  22.318  1.00 93.61           C
ATOM   4441  C   SER A 292       2.913  -9.865  21.576  1.00 93.61           C
ATOM   4442  O   SER A 292       2.889  -9.302  20.483  1.00 93.61           O
ATOM   4443  HA  SER A 292       0.764 -10.138  21.634  1.00 93.61           H
ATOM   4444  CB  SER A 292       1.396  -9.173  23.453  1.00 93.61           C
ATOM   4445 1HB  SER A 292       0.445  -9.382  23.945  1.00 93.61           H
ATOM   4446 2HB  SER A 292       2.177  -9.301  24.203  1.00 93.61           H
ATOM   4447  OG  SER A 292       1.402  -7.827  22.986  1.00 93.61           O
ATOM   4448  HG  SER A 292       0.641  -7.681  22.353  1.00 93.61           H
ATOM   4449  HN  SER A 292       1.548 -11.624  23.813  1.00 93.61           H
ATOM   4450  N   THR A 293       4.018 -10.245  22.200  1.00 93.37           N
ATOM   4451  CA  THR A 293       5.329  -9.954  21.645  1.00 93.37           C
ATOM   4452  C   THR A 293       5.459 -10.552  20.243  1.00 93.37           C
ATOM   4453  O   THR A 293       5.910  -9.880  19.317  1.00 93.37           O
ATOM   4454  HA  THR A 293       5.427  -8.874  21.542  1.00 93.37           H
ATOM   4455  CB  THR A 293       6.383 -10.472  22.626  1.00 93.37           C
ATOM   4456  HB  THR A 293       6.262 -11.541  22.800  1.00 93.37           H
ATOM   4457  OG1 THR A 293       6.228  -9.641  23.773  1.00 93.37           O
ATOM   4458  HG1 THR A 293       5.592 -10.064  24.419  1.00 93.37           H
ATOM   4459  CG2 THR A 293       7.811 -10.191  22.154  1.00 93.37           C
ATOM   4460 1HG2 THR A 293       7.953  -9.115  22.045  1.00 93.37           H
ATOM   4461 2HG2 THR A 293       7.978 -10.678  21.193  1.00 93.37           H
ATOM   4462 3HG2 THR A 293       8.519 -10.578  22.886  1.00 93.37           H
ATOM   4463  HN  THR A 293       4.028 -10.742  23.068  1.00 93.37           H
ATOM   4464  N   ASN A 294       5.056 -11.809  20.130  1.00 94.60           N
ATOM   4465  CA  ASN A 294       5.208 -12.535  18.881  1.00 94.60           C
ATOM   4466  C   ASN A 294       4.320 -11.894  17.812  1.00 94.60           C
ATOM   4467  O   ASN A 294       4.720 -11.778  16.655  1.00 94.60           O
ATOM   4468  HA  ASN A 294       6.268 -12.467  18.637  1.00 94.60           H
ATOM   4469  CB  ASN A 294       4.781 -13.996  19.037  1.00 94.60           C
ATOM   4470 1HB  ASN A 294       3.820 -14.045  19.548  1.00 94.60           H
ATOM   4471 2HB  ASN A 294       4.642 -14.445  18.053  1.00 94.60           H
ATOM   4472  CG  ASN A 294       5.825 -14.791  19.824  1.00 94.60           C
ATOM   4473  OD1 ASN A 294       6.961 -14.380  19.989  1.00 94.60           O
ATOM   4474  ND2 ASN A 294       5.377 -15.950  20.298  1.00 94.60           N
ATOM   4475 1HD2 ASN A 294       4.432 -16.229  20.127  1.00 94.60           H
ATOM   4476 2HD2 ASN A 294       5.985 -16.542  20.827  1.00 94.60           H
ATOM   4477  HN  ASN A 294       4.632 -12.329  20.872  1.00 94.60           H
ATOM   4478  N   ILE A 295       3.130 -11.495  18.238  1.00 93.70           N
ATOM   4479  CA  ILE A 295       2.163 -10.917  17.322  1.00 93.70           C
ATOM   4480  C   ILE A 295       2.713  -9.600  16.770  1.00 93.70           C
ATOM   4481  O   ILE A 295       2.558  -9.306  15.586  1.00 93.70           O
ATOM   4482  HA  ILE A 295       2.040 -11.614  16.493  1.00 93.70           H
ATOM   4483  CB  ILE A 295       0.799 -10.776  18.001  1.00 93.70           C
ATOM   4484  HB  ILE A 295       0.958 -10.407  19.014  1.00 93.70           H
ATOM   4485  CG1 ILE A 295       0.103 -12.134  18.120  1.00 93.70           C
ATOM   4486 1HG1 ILE A 295      -0.214 -12.472  17.133  1.00 93.70           H
ATOM   4487 2HG1 ILE A 295       0.807 -12.875  18.500  1.00 93.70           H
ATOM   4488  CG2 ILE A 295      -0.072  -9.748  17.276  1.00 93.70           C
ATOM   4489 1HG2 ILE A 295       0.426  -8.778  17.288  1.00 93.70           H
ATOM   4490 2HG2 ILE A 295      -0.226 -10.064  16.245  1.00 93.70           H
ATOM   4491 3HG2 ILE A 295      -1.035  -9.668  17.780  1.00 93.70           H
ATOM   4492  CD1 ILE A 295      -1.109 -12.050  19.050  1.00 93.70           C
ATOM   4493 1HD1 ILE A 295      -0.785 -11.735  20.042  1.00 93.70           H
ATOM   4494 2HD1 ILE A 295      -1.821 -11.325  18.653  1.00 93.70           H
ATOM   4495 3HD1 ILE A 295      -1.585 -13.028  19.116  1.00 93.70           H
ATOM   4496  HN  ILE A 295       2.825 -11.562  19.188  1.00 93.70           H
ATOM   4497  N   ASP A 296       3.345  -8.842  17.655  1.00 93.66           N
ATOM   4498  CA  ASP A 296       3.882  -7.545  17.281  1.00 93.66           C
ATOM   4499  C   ASP A 296       5.039  -7.741  16.300  1.00 93.66           C
ATOM   4500  O   ASP A 296       5.202  -6.960  15.364  1.00 93.66           O
ATOM   4501  HA  ASP A 296       3.045  -7.006  16.837  1.00 93.66           H
ATOM   4502  CB  ASP A 296       4.420  -6.799  18.504  1.00 93.66           C
ATOM   4503 1HB  ASP A 296       5.087  -7.451  19.068  1.00 93.66           H
ATOM   4504 2HB  ASP A 296       5.011  -5.942  18.181  1.00 93.66           H
ATOM   4505  CG  ASP A 296       3.277  -6.327  19.405  1.00 93.66           C
ATOM   4506  OD1 ASP A 296       2.146  -6.227  18.882  1.00 93.66           O
ATOM   4507  OD2 ASP A 296       3.560  -6.075  20.596  1.00 93.66           O
ATOM   4508  HN  ASP A 296       3.491  -9.102  18.610  1.00 93.66           H
ATOM   4509  N   ILE A 297       5.813  -8.787  16.548  1.00 94.43           N
ATOM   4510  CA  ILE A 297       6.906  -9.138  15.656  1.00 94.43           C
ATOM   4511  C   ILE A 297       6.338  -9.533  14.291  1.00 94.43           C
ATOM   4512  O   ILE A 297       6.845  -9.104  13.256  1.00 94.43           O
ATOM   4513  HA  ILE A 297       7.522  -8.248  15.529  1.00 94.43           H
ATOM   4514  CB  ILE A 297       7.789 -10.214  16.290  1.00 94.43           C
ATOM   4515  HB  ILE A 297       7.143 -10.998  16.684  1.00 94.43           H
ATOM   4516  CG1 ILE A 297       8.584  -9.648  17.468  1.00 94.43           C
ATOM   4517 1HG1 ILE A 297       9.319  -8.930  17.105  1.00 94.43           H
ATOM   4518 2HG1 ILE A 297       7.913  -9.107  18.137  1.00 94.43           H
ATOM   4519  CG2 ILE A 297       8.699 -10.862  15.244  1.00 94.43           C
ATOM   4520 1HG2 ILE A 297       8.089 -11.323  14.467  1.00 94.43           H
ATOM   4521 2HG2 ILE A 297       9.340 -10.101  14.798  1.00 94.43           H
ATOM   4522 3HG2 ILE A 297       9.316 -11.623  15.721  1.00 94.43           H
ATOM   4523  CD1 ILE A 297       9.291 -10.764  18.240  1.00 94.43           C
ATOM   4524 1HD1 ILE A 297       8.550 -11.467  18.622  1.00 94.43           H
ATOM   4525 2HD1 ILE A 297       9.978 -11.287  17.574  1.00 94.43           H
ATOM   4526 3HD1 ILE A 297       9.848 -10.334  19.072  1.00 94.43           H
ATOM   4527  HN  ILE A 297       5.703  -9.389  17.339  1.00 94.43           H
ATOM   4528  N   CYS A 298       5.293 -10.346  14.334  1.00 94.61           N
ATOM   4529  CA  CYS A 298       4.654 -10.808  13.113  1.00 94.61           C
ATOM   4530  C   CYS A 298       4.176  -9.584  12.329  1.00 94.61           C
ATOM   4531  O   CYS A 298       4.280  -9.549  11.103  1.00 94.61           O
ATOM   4532  HA  CYS A 298       5.410 -11.357  12.552  1.00 94.61           H
ATOM   4533  CB  CYS A 298       3.509 -11.779  13.407  1.00 94.61           C
ATOM   4534 1HB  CYS A 298       2.877 -11.381  14.200  1.00 94.61           H
ATOM   4535 2HB  CYS A 298       2.880 -11.890  12.524  1.00 94.61           H
ATOM   4536  SG  CYS A 298       4.181 -13.407  13.903  1.00 94.61           S
ATOM   4537  HG  CYS A 298       4.533 -13.043  15.133  1.00 94.61           H
ATOM   4538  HN  CYS A 298       4.884 -10.688  15.180  1.00 94.61           H
ATOM   4539  N   PHE A 299       3.663  -8.610  13.067  1.00 93.94           N
ATOM   4540  CA  PHE A 299       3.175  -7.386  12.456  1.00 93.94           C
ATOM   4541  C   PHE A 299       4.293  -6.669  11.696  1.00 93.94           C
ATOM   4542  O   PHE A 299       4.101  -6.244  10.557  1.00 93.94           O
ATOM   4543  HA  PHE A 299       2.385  -7.665  11.758  1.00 93.94           H
ATOM   4544  CB  PHE A 299       2.686  -6.484  13.590  1.00 93.94           C
ATOM   4545 1HB  PHE A 299       1.925  -7.016  14.161  1.00 93.94           H
ATOM   4546 2HB  PHE A 299       3.516  -6.289  14.270  1.00 93.94           H
ATOM   4547  CG  PHE A 299       2.108  -5.148  13.119  1.00 93.94           C
ATOM   4548  CD1 PHE A 299       2.909  -4.052  13.037  1.00 93.94           C
ATOM   4549  HD1 PHE A 299       3.963  -4.125  13.307  1.00 93.94           H
ATOM   4550  CD2 PHE A 299       0.794  -5.057  12.781  1.00 93.94           C
ATOM   4551  HD2 PHE A 299       0.152  -5.935  12.847  1.00 93.94           H
ATOM   4552  CE1 PHE A 299       2.373  -2.812  12.599  1.00 93.94           C
ATOM   4553  HE1 PHE A 299       3.015  -1.933  12.533  1.00 93.94           H
ATOM   4554  CE2 PHE A 299       0.258  -3.817  12.343  1.00 93.94           C
ATOM   4555  HE2 PHE A 299      -0.795  -3.744  12.073  1.00 93.94           H
ATOM   4556  CZ  PHE A 299       1.059  -2.721  12.261  1.00 93.94           C
ATOM   4557  HZ  PHE A 299       0.647  -1.769  11.925  1.00 93.94           H
ATOM   4558  HN  PHE A 299       3.579  -8.649  14.062  1.00 93.94           H
ATOM   4559  N   GLN A 300       5.436  -6.556  12.356  1.00 93.48           N
ATOM   4560  CA  GLN A 300       6.567  -5.849  11.780  1.00 93.48           C
ATOM   4561  C   GLN A 300       7.013  -6.528  10.483  1.00 93.48           C
ATOM   4562  O   GLN A 300       7.313  -5.856   9.498  1.00 93.48           O
ATOM   4563  HA  GLN A 300       6.201  -4.845  11.564  1.00 93.48           H
ATOM   4564  CB  GLN A 300       7.723  -5.758  12.777  1.00 93.48           C
ATOM   4565 1HB  GLN A 300       7.950  -6.750  13.168  1.00 93.48           H
ATOM   4566 2HB  GLN A 300       8.620  -5.403  12.269  1.00 93.48           H
ATOM   4567  CG  GLN A 300       7.378  -4.815  13.932  1.00 93.48           C
ATOM   4568 1HG  GLN A 300       6.460  -5.149  14.416  1.00 93.48           H
ATOM   4569 2HG  GLN A 300       8.167  -4.852  14.684  1.00 93.48           H
ATOM   4570  CD  GLN A 300       7.206  -3.379  13.435  1.00 93.48           C
ATOM   4571  OE1 GLN A 300       7.438  -3.062  12.279  1.00 93.48           O
ATOM   4572  NE2 GLN A 300       6.787  -2.529  14.369  1.00 93.48           N
ATOM   4573 1HE2 GLN A 300       6.615  -2.854  15.299  1.00 93.48           H
ATOM   4574 2HE2 GLN A 300       6.645  -1.566  14.141  1.00 93.48           H
ATOM   4575  HN  GLN A 300       5.596  -6.937  13.267  1.00 93.48           H
ATOM   4576  N   VAL A 301       7.044  -7.852  10.527  1.00 94.61           N
ATOM   4577  CA  VAL A 301       7.532  -8.627   9.399  1.00 94.61           C
ATOM   4578  C   VAL A 301       6.586  -8.442   8.211  1.00 94.61           C
ATOM   4579  O   VAL A 301       7.023  -8.111   7.110  1.00 94.61           O
ATOM   4580  HA  VAL A 301       8.513  -8.234   9.130  1.00 94.61           H
ATOM   4581  CB  VAL A 301       7.703 -10.092   9.805  1.00 94.61           C
ATOM   4582  HB  VAL A 301       6.754 -10.439  10.215  1.00 94.61           H
ATOM   4583  CG1 VAL A 301       8.036 -10.962   8.592  1.00 94.61           C
ATOM   4584 1HG1 VAL A 301       7.229 -10.893   7.862  1.00 94.61           H
ATOM   4585 2HG1 VAL A 301       8.965 -10.614   8.140  1.00 94.61           H
ATOM   4586 3HG1 VAL A 301       8.152 -11.998   8.909  1.00 94.61           H
ATOM   4587  CG2 VAL A 301       8.767 -10.239  10.894  1.00 94.61           C
ATOM   4588 1HG2 VAL A 301       9.721  -9.866  10.522  1.00 94.61           H
ATOM   4589 2HG2 VAL A 301       8.470  -9.665  11.772  1.00 94.61           H
ATOM   4590 3HG2 VAL A 301       8.868 -11.290  11.164  1.00 94.61           H
ATOM   4591  HN  VAL A 301       6.743  -8.393  11.312  1.00 94.61           H
ATOM   4592  N   THR A 302       5.306  -8.664   8.474  1.00 93.90           N
ATOM   4593  CA  THR A 302       4.308  -8.632   7.419  1.00 93.90           C
ATOM   4594  C   THR A 302       4.181  -7.218   6.848  1.00 93.90           C
ATOM   4595  O   THR A 302       3.943  -7.045   5.654  1.00 93.90           O
ATOM   4596  HA  THR A 302       4.646  -9.275   6.606  1.00 93.90           H
ATOM   4597  CB  THR A 302       2.998  -9.176   7.990  1.00 93.90           C
ATOM   4598  HB  THR A 302       2.207  -9.155   7.240  1.00 93.90           H
ATOM   4599  OG1 THR A 302       2.766  -8.379   9.149  1.00 93.90           O
ATOM   4600  HG1 THR A 302       3.171  -8.817   9.952  1.00 93.90           H
ATOM   4601  CG2 THR A 302       3.143 -10.597   8.539  1.00 93.90           C
ATOM   4602 1HG2 THR A 302       3.886 -10.604   9.337  1.00 93.90           H
ATOM   4603 2HG2 THR A 302       3.463 -11.264   7.738  1.00 93.90           H
ATOM   4604 3HG2 THR A 302       2.184 -10.935   8.932  1.00 93.90           H
ATOM   4605  HN  THR A 302       4.950  -8.863   9.387  1.00 93.90           H
ATOM   4606  N   GLN A 303       4.346  -6.241   7.729  1.00 92.85           N
ATOM   4607  CA  GLN A 303       4.318  -4.849   7.317  1.00 92.85           C
ATOM   4608  C   GLN A 303       5.440  -4.569   6.315  1.00 92.85           C
ATOM   4609  O   GLN A 303       5.234  -3.863   5.328  1.00 92.85           O
ATOM   4610  HA  GLN A 303       3.349  -4.708   6.837  1.00 92.85           H
ATOM   4611  CB  GLN A 303       4.418  -3.916   8.526  1.00 92.85           C
ATOM   4612 1HB  GLN A 303       3.540  -4.043   9.160  1.00 92.85           H
ATOM   4613 2HB  GLN A 303       5.286  -4.186   9.127  1.00 92.85           H
ATOM   4614  CG  GLN A 303       4.529  -2.456   8.085  1.00 92.85           C
ATOM   4615 1HG  GLN A 303       5.566  -2.224   7.840  1.00 92.85           H
ATOM   4616 2HG  GLN A 303       3.945  -2.301   7.177  1.00 92.85           H
ATOM   4617  CD  GLN A 303       4.035  -1.512   9.183  1.00 92.85           C
ATOM   4618  OE1 GLN A 303       4.644  -1.363  10.229  1.00 92.85           O
ATOM   4619  NE2 GLN A 303       2.900  -0.885   8.887  1.00 92.85           N
ATOM   4620 1HE2 GLN A 303       2.450  -1.053   8.010  1.00 92.85           H
ATOM   4621 2HE2 GLN A 303       2.496  -0.247   9.542  1.00 92.85           H
ATOM   4622  HN  GLN A 303       4.497  -6.390   8.707  1.00 92.85           H
ATOM   4623  N   THR A 304       6.602  -5.136   6.602  1.00 92.94           N
ATOM   4624  CA  THR A 304       7.771  -4.912   5.769  1.00 92.94           C
ATOM   4625  C   THR A 304       7.560  -5.516   4.380  1.00 92.94           C
ATOM   4626  O   THR A 304       7.960  -4.929   3.376  1.00 92.94           O
ATOM   4627  HA  THR A 304       7.896  -3.837   5.635  1.00 92.94           H
ATOM   4628  CB  THR A 304       8.989  -5.481   6.500  1.00 92.94           C
ATOM   4629  HB  THR A 304       8.921  -6.565   6.584  1.00 92.94           H
ATOM   4630  OG1 THR A 304       9.017  -4.769   7.734  1.00 92.94           O
ATOM   4631  HG1 THR A 304       8.590  -5.316   8.455  1.00 92.94           H
ATOM   4632  CG2 THR A 304      10.308  -5.103   5.822  1.00 92.94           C
ATOM   4633 1HG2 THR A 304      10.407  -4.018   5.799  1.00 92.94           H
ATOM   4634 2HG2 THR A 304      10.316  -5.491   4.804  1.00 92.94           H
ATOM   4635 3HG2 THR A 304      11.139  -5.532   6.381  1.00 92.94           H
ATOM   4636  HN  THR A 304       6.751  -5.739   7.386  1.00 92.94           H
ATOM   4637  N   ILE A 305       6.930  -6.682   4.366  1.00 93.29           N
ATOM   4638  CA  ILE A 305       6.615  -7.348   3.113  1.00 93.29           C
ATOM   4639  C   ILE A 305       5.665  -6.468   2.298  1.00 93.29           C
ATOM   4640  O   ILE A 305       5.814  -6.347   1.083  1.00 93.29           O
ATOM   4641  HA  ILE A 305       7.546  -7.457   2.558  1.00 93.29           H
ATOM   4642  CB  ILE A 305       6.076  -8.756   3.375  1.00 93.29           C
ATOM   4643  HB  ILE A 305       5.260  -8.681   4.094  1.00 93.29           H
ATOM   4644  CG1 ILE A 305       7.151  -9.646   4.003  1.00 93.29           C
ATOM   4645 1HG1 ILE A 305       7.916  -9.876   3.262  1.00 93.29           H
ATOM   4646 2HG1 ILE A 305       7.644  -9.110   4.814  1.00 93.29           H
ATOM   4647  CG2 ILE A 305       5.499  -9.368   2.098  1.00 93.29           C
ATOM   4648 1HG2 ILE A 305       4.683  -8.745   1.732  1.00 93.29           H
ATOM   4649 2HG2 ILE A 305       6.279  -9.428   1.339  1.00 93.29           H
ATOM   4650 3HG2 ILE A 305       5.123 -10.369   2.313  1.00 93.29           H
ATOM   4651  CD1 ILE A 305       6.544 -10.944   4.538  1.00 93.29           C
ATOM   4652 1HD1 ILE A 305       5.797 -10.711   5.296  1.00 93.29           H
ATOM   4653 2HD1 ILE A 305       6.073 -11.489   3.719  1.00 93.29           H
ATOM   4654 3HD1 ILE A 305       7.329 -11.558   4.978  1.00 93.29           H
ATOM   4655  HN  ILE A 305       6.638  -7.170   5.189  1.00 93.29           H
ATOM   4656  N   ALA A 306       4.710  -5.876   3.000  1.00 91.77           N
ATOM   4657  CA  ALA A 306       3.699  -5.060   2.349  1.00 91.77           C
ATOM   4658  C   ALA A 306       4.373  -3.862   1.675  1.00 91.77           C
ATOM   4659  O   ALA A 306       3.971  -3.450   0.589  1.00 91.77           O
ATOM   4660  HA  ALA A 306       3.219  -5.672   1.586  1.00 91.77           H
ATOM   4661  CB  ALA A 306       2.647  -4.635   3.375  1.00 91.77           C
ATOM   4662 1HB  ALA A 306       2.178  -5.521   3.802  1.00 91.77           H
ATOM   4663 2HB  ALA A 306       3.124  -4.058   4.167  1.00 91.77           H
ATOM   4664 3HB  ALA A 306       1.889  -4.023   2.886  1.00 91.77           H
ATOM   4665  HN  ALA A 306       4.620  -5.947   3.994  1.00 91.77           H
ATOM   4666  N   PHE A 307       5.387  -3.339   2.349  1.00 91.44           N
ATOM   4667  CA  PHE A 307       6.073  -2.152   1.866  1.00 91.44           C
ATOM   4668  C   PHE A 307       6.924  -2.474   0.636  1.00 91.44           C
ATOM   4669  O   PHE A 307       7.035  -1.657  -0.277  1.00 91.44           O
ATOM   4670  HA  PHE A 307       5.308  -1.424   1.595  1.00 91.44           H
ATOM   4671  CB  PHE A 307       6.988  -1.674   2.994  1.00 91.44           C
ATOM   4672 1HB  PHE A 307       7.547  -2.526   3.381  1.00 91.44           H
ATOM   4673 2HB  PHE A 307       7.717  -0.974   2.585  1.00 91.44           H
ATOM   4674  CG  PHE A 307       6.249  -0.999   4.152  1.00 91.44           C
ATOM   4675  CD1 PHE A 307       4.889  -0.981   4.171  1.00 91.44           C
ATOM   4676  HD1 PHE A 307       4.326  -1.446   3.362  1.00 91.44           H
ATOM   4677  CD2 PHE A 307       6.951  -0.418   5.161  1.00 91.44           C
ATOM   4678  HD2 PHE A 307       8.041  -0.433   5.145  1.00 91.44           H
ATOM   4679  CE1 PHE A 307       4.203  -0.354   5.245  1.00 91.44           C
ATOM   4680  HE1 PHE A 307       3.113  -0.339   5.261  1.00 91.44           H
ATOM   4681  CE2 PHE A 307       6.265   0.208   6.235  1.00 91.44           C
ATOM   4682  HE2 PHE A 307       6.828   0.674   7.044  1.00 91.44           H
ATOM   4683  CZ  PHE A 307       4.906   0.227   6.254  1.00 91.44           C
ATOM   4684  HZ  PHE A 307       4.379   0.707   7.079  1.00 91.44           H
ATOM   4685  HN  PHE A 307       5.739  -3.710   3.208  1.00 91.44           H
ATOM   4686  N   PHE A 308       7.504  -3.665   0.652  1.00 91.97           N
ATOM   4687  CA  PHE A 308       8.390  -4.081  -0.422  1.00 91.97           C
ATOM   4688  C   PHE A 308       7.658  -4.089  -1.765  1.00 91.97           C
ATOM   4689  O   PHE A 308       8.286  -3.996  -2.819  1.00 91.97           O
ATOM   4690  HA  PHE A 308       9.210  -3.363  -0.461  1.00 91.97           H
ATOM   4691  CB  PHE A 308       8.850  -5.503  -0.097  1.00 91.97           C
ATOM   4692 1HB  PHE A 308       9.210  -5.532   0.932  1.00 91.97           H
ATOM   4693 2HB  PHE A 308       7.993  -6.173  -0.153  1.00 91.97           H
ATOM   4694  CG  PHE A 308       9.951  -6.028  -1.021  1.00 91.97           C
ATOM   4695  CD1 PHE A 308       9.636  -6.860  -2.049  1.00 91.97           C
ATOM   4696  HD1 PHE A 308       8.599  -7.153  -2.215  1.00 91.97           H
ATOM   4697  CD2 PHE A 308      11.244  -5.662  -0.814  1.00 91.97           C
ATOM   4698  HD2 PHE A 308      11.497  -4.995   0.010  1.00 91.97           H
ATOM   4699  CE1 PHE A 308      10.658  -7.347  -2.907  1.00 91.97           C
ATOM   4700  HE1 PHE A 308      10.405  -8.014  -3.731  1.00 91.97           H
ATOM   4701  CE2 PHE A 308      12.266  -6.149  -1.672  1.00 91.97           C
ATOM   4702  HE2 PHE A 308      13.303  -5.855  -1.506  1.00 91.97           H
ATOM   4703  CZ  PHE A 308      11.951  -6.981  -2.700  1.00 91.97           C
ATOM   4704  HZ  PHE A 308      12.735  -7.354  -3.359  1.00 91.97           H
ATOM   4705  HN  PHE A 308       7.377  -4.339   1.380  1.00 91.97           H
ATOM   4706  N   HIS A 309       6.340  -4.200  -1.684  1.00 90.38           N
ATOM   4707  CA  HIS A 309       5.517  -4.232  -2.880  1.00 90.38           C
ATOM   4708  C   HIS A 309       5.769  -2.971  -3.710  1.00 90.38           C
ATOM   4709  O   HIS A 309       5.752  -3.019  -4.939  1.00 90.38           O
ATOM   4710  HA  HIS A 309       5.832  -5.103  -3.454  1.00 90.38           H
ATOM   4711  CB  HIS A 309       4.041  -4.419  -2.520  1.00 90.38           C
ATOM   4712 1HB  HIS A 309       3.936  -5.327  -1.926  1.00 90.38           H
ATOM   4713 2HB  HIS A 309       3.723  -3.587  -1.891  1.00 90.38           H
ATOM   4714  CG  HIS A 309       3.123  -4.507  -3.716  1.00 90.38           C
ATOM   4715  ND1 HIS A 309       2.546  -3.394  -4.301  1.00 90.38           N
ATOM   4716  HD1 HIS A 309       2.671  -2.447  -4.006  1.00 90.38           H
ATOM   4717  CD2 HIS A 309       2.690  -5.586  -4.429  1.00 90.38           C
ATOM   4718  HD2 HIS A 309       2.955  -6.626  -4.236  1.00 90.38           H
ATOM   4719  CE1 HIS A 309       1.801  -3.797  -5.320  1.00 90.38           C
ATOM   4720  HE1 HIS A 309       1.217  -3.155  -5.980  1.00 90.38           H
ATOM   4721  NE2 HIS A 309       1.891  -5.156  -5.397  1.00 90.38           N
ATOM   4722  HN  HIS A 309       5.837  -4.268  -0.822  1.00 90.38           H
ATOM   4723  N   SER A 310       5.996  -1.873  -3.005  1.00 88.13           N
ATOM   4724  CA  SER A 310       6.017  -0.567  -3.641  1.00 88.13           C
ATOM   4725  C   SER A 310       7.213  -0.466  -4.591  1.00 88.13           C
ATOM   4726  O   SER A 310       7.234   0.383  -5.481  1.00 88.13           O
ATOM   4727  HA  SER A 310       5.081  -0.500  -4.196  1.00 88.13           H
ATOM   4728  CB  SER A 310       6.072   0.552  -2.599  1.00 88.13           C
ATOM   4729 1HB  SER A 310       7.108   0.730  -2.312  1.00 88.13           H
ATOM   4730 2HB  SER A 310       5.701   1.478  -3.041  1.00 88.13           H
ATOM   4731  OG  SER A 310       5.305   0.240  -1.440  1.00 88.13           O
ATOM   4732  HG  SER A 310       4.329   0.287  -1.652  1.00 88.13           H
ATOM   4733  HN  SER A 310       6.163  -1.866  -2.019  1.00 88.13           H
ATOM   4734  N   CYS A 311       8.179  -1.345  -4.369  1.00 90.66           N
ATOM   4735  CA  CYS A 311       9.378  -1.362  -5.190  1.00 90.66           C
ATOM   4736  C   CYS A 311       9.218  -2.453  -6.251  1.00 90.66           C
ATOM   4737  O   CYS A 311      10.030  -2.554  -7.169  1.00 90.66           O
ATOM   4738  HA  CYS A 311       9.454  -0.379  -5.654  1.00 90.66           H
ATOM   4739  CB  CYS A 311      10.638  -1.566  -4.347  1.00 90.66           C
ATOM   4740 1HB  CYS A 311      11.526  -1.432  -4.966  1.00 90.66           H
ATOM   4741 2HB  CYS A 311      10.684  -0.815  -3.558  1.00 90.66           H
ATOM   4742  SG  CYS A 311      10.636  -3.243  -3.613  1.00 90.66           S
ATOM   4743  HG  CYS A 311      11.816  -3.132  -3.011  1.00 90.66           H
ATOM   4744  HN  CYS A 311       8.153  -2.035  -3.646  1.00 90.66           H
ATOM   4745  N   LEU A 312       8.166  -3.242  -6.089  1.00 88.73           N
ATOM   4746  CA  LEU A 312       7.952  -4.390  -6.954  1.00 88.73           C
ATOM   4747  C   LEU A 312       7.215  -3.941  -8.217  1.00 88.73           C
ATOM   4748  O   LEU A 312       7.421  -4.502  -9.292  1.00 88.73           O
ATOM   4749  HA  LEU A 312       8.932  -4.769  -7.242  1.00 88.73           H
ATOM   4750  CB  LEU A 312       7.239  -5.508  -6.191  1.00 88.73           C
ATOM   4751 1HB  LEU A 312       6.405  -5.072  -5.642  1.00 88.73           H
ATOM   4752 2HB  LEU A 312       6.814  -6.202  -6.917  1.00 88.73           H
ATOM   4753  CG  LEU A 312       8.100  -6.305  -5.209  1.00 88.73           C
ATOM   4754  HG  LEU A 312       8.426  -5.631  -4.417  1.00 88.73           H
ATOM   4755  CD1 LEU A 312       7.287  -7.420  -4.547  1.00 88.73           C
ATOM   4756 1HD1 LEU A 312       6.448  -6.985  -4.004  1.00 88.73           H
ATOM   4757 2HD1 LEU A 312       6.911  -8.099  -5.312  1.00 88.73           H
ATOM   4758 3HD1 LEU A 312       7.923  -7.970  -3.854  1.00 88.73           H
ATOM   4759  CD2 LEU A 312       9.358  -6.842  -5.893  1.00 88.73           C
ATOM   4760 1HD2 LEU A 312       9.073  -7.495  -6.718  1.00 88.73           H
ATOM   4761 2HD2 LEU A 312       9.946  -6.008  -6.277  1.00 88.73           H
ATOM   4762 3HD2 LEU A 312       9.952  -7.404  -5.173  1.00 88.73           H
ATOM   4763  HN  LEU A 312       7.469  -3.107  -5.385  1.00 88.73           H
ATOM   4764  N   ASN A 313       6.373  -2.932  -8.046  1.00 80.82           N
ATOM   4765  CA  ASN A 313       5.482  -2.512  -9.114  1.00 80.82           C
ATOM   4766  C   ASN A 313       6.300  -2.235 -10.377  1.00 80.82           C
ATOM   4767  O   ASN A 313       6.013  -2.782 -11.440  1.00 80.82           O
ATOM   4768  HA  ASN A 313       4.782  -3.338  -9.244  1.00 80.82           H
ATOM   4769  CB  ASN A 313       4.740  -1.227  -8.739  1.00 80.82           C
ATOM   4770 1HB  ASN A 313       5.408  -0.565  -8.189  1.00 80.82           H
ATOM   4771 2HB  ASN A 313       4.442  -0.699  -9.645  1.00 80.82           H
ATOM   4772  CG  ASN A 313       3.505  -1.535  -7.891  1.00 80.82           C
ATOM   4773  OD1 ASN A 313       2.957  -2.625  -7.917  1.00 80.82           O
ATOM   4774  ND2 ASN A 313       3.099  -0.516  -7.138  1.00 80.82           N
ATOM   4775 1HD2 ASN A 313       3.593   0.352  -7.163  1.00 80.82           H
ATOM   4776 2HD2 ASN A 313       2.298  -0.619  -6.548  1.00 80.82           H
ATOM   4777  HN  ASN A 313       6.295  -2.407  -7.199  1.00 80.82           H
ATOM   4778  N   PRO A 314       7.330  -1.382 -10.284  1.00 80.05           N
ATOM   4779  CA  PRO A 314       8.143  -1.051 -11.456  1.00 80.05           C
ATOM   4780  C   PRO A 314       8.674  -2.290 -12.159  1.00 80.05           C
ATOM   4781  O   PRO A 314       8.644  -2.373 -13.386  1.00 80.05           O
ATOM   4782  HA  PRO A 314       7.534  -0.539 -12.202  1.00 80.05           H
ATOM   4783  CB  PRO A 314       9.274  -0.195 -10.883  1.00 80.05           C
ATOM   4784 1HB  PRO A 314      10.141  -0.800 -10.617  1.00 80.05           H
ATOM   4785 2HB  PRO A 314       9.616   0.552 -11.600  1.00 80.05           H
ATOM   4786  CG  PRO A 314       8.641   0.451  -9.656  1.00 80.05           C
ATOM   4787 1HG  PRO A 314       9.393   0.803  -8.950  1.00 80.05           H
ATOM   4788 2HG  PRO A 314       8.040   1.321  -9.922  1.00 80.05           H
ATOM   4789  CD  PRO A 314       7.797  -0.673  -9.079  1.00 80.05           C
ATOM   4790 1HD  PRO A 314       8.381  -1.326  -8.430  1.00 80.05           H
ATOM   4791 2HD  PRO A 314       6.970  -0.291  -8.480  1.00 80.05           H
ATOM   4792  N   VAL A 315       9.151  -3.228 -11.355  1.00 79.29           N
ATOM   4793  CA  VAL A 315       9.774  -4.427 -11.891  1.00 79.29           C
ATOM   4794  C   VAL A 315       8.756  -5.189 -12.741  1.00 79.29           C
ATOM   4795  O   VAL A 315       9.083  -5.671 -13.824  1.00 79.29           O
ATOM   4796  HA  VAL A 315      10.599  -4.112 -12.530  1.00 79.29           H
ATOM   4797  CB  VAL A 315      10.352  -5.270 -10.752  1.00 79.29           C
ATOM   4798  HB  VAL A 315       9.535  -5.529 -10.079  1.00 79.29           H
ATOM   4799  CG1 VAL A 315      10.954  -6.572 -11.285  1.00 79.29           C
ATOM   4800 1HG1 VAL A 315      10.180  -7.150 -11.789  1.00 79.29           H
ATOM   4801 2HG1 VAL A 315      11.753  -6.341 -11.989  1.00 79.29           H
ATOM   4802 3HG1 VAL A 315      11.358  -7.151 -10.454  1.00 79.29           H
ATOM   4803  CG2 VAL A 315      11.386  -4.475  -9.952  1.00 79.29           C
ATOM   4804 1HG2 VAL A 315      12.200  -4.172 -10.610  1.00 79.29           H
ATOM   4805 2HG2 VAL A 315      10.914  -3.589  -9.526  1.00 79.29           H
ATOM   4806 3HG2 VAL A 315      11.781  -5.097  -9.149  1.00 79.29           H
ATOM   4807  HN  VAL A 315       9.118  -3.180 -10.357  1.00 79.29           H
ATOM   4808  N   LEU A 316       7.541  -5.275 -12.217  1.00 77.90           N
ATOM   4809  CA  LEU A 316       6.500  -6.052 -12.867  1.00 77.90           C
ATOM   4810  C   LEU A 316       6.255  -5.495 -14.271  1.00 77.90           C
ATOM   4811  O   LEU A 316       6.069  -6.255 -15.220  1.00 77.90           O
ATOM   4812  HA  LEU A 316       6.864  -7.075 -12.960  1.00 77.90           H
ATOM   4813  CB  LEU A 316       5.242  -6.096 -11.996  1.00 77.90           C
ATOM   4814 1HB  LEU A 316       4.915  -5.073 -11.813  1.00 77.90           H
ATOM   4815 2HB  LEU A 316       4.451  -6.588 -12.561  1.00 77.90           H
ATOM   4816  CG  LEU A 316       5.386  -6.806 -10.648  1.00 77.90           C
ATOM   4817  HG  LEU A 316       6.197  -6.331 -10.096  1.00 77.90           H
ATOM   4818  CD1 LEU A 316       4.116  -6.649  -9.808  1.00 77.90           C
ATOM   4819 1HD1 LEU A 316       3.928  -5.591  -9.628  1.00 77.90           H
ATOM   4820 2HD1 LEU A 316       3.271  -7.082 -10.344  1.00 77.90           H
ATOM   4821 3HD1 LEU A 316       4.245  -7.163  -8.856  1.00 77.90           H
ATOM   4822  CD2 LEU A 316       5.769  -8.274 -10.839  1.00 77.90           C
ATOM   4823 1HD2 LEU A 316       4.996  -8.779 -11.419  1.00 77.90           H
ATOM   4824 2HD2 LEU A 316       6.719  -8.336 -11.369  1.00 77.90           H
ATOM   4825 3HD2 LEU A 316       5.864  -8.755  -9.865  1.00 77.90           H
ATOM   4826  HN  LEU A 316       7.266  -4.826 -11.367  1.00 77.90           H
ATOM   4827  N   TYR A 317       6.263  -4.173 -14.359  1.00 71.80           N
ATOM   4828  CA  TYR A 317       5.972  -3.505 -15.616  1.00 71.80           C
ATOM   4829  C   TYR A 317       7.137  -3.649 -16.597  1.00 71.80           C
ATOM   4830  O   TYR A 317       6.926  -3.801 -17.799  1.00 71.80           O
ATOM   4831  HA  TYR A 317       5.085  -3.970 -16.046  1.00 71.80           H
ATOM   4832  CB  TYR A 317       5.789  -2.025 -15.274  1.00 71.80           C
ATOM   4833 1HB  TYR A 317       6.710  -1.649 -14.828  1.00 71.80           H
ATOM   4834 2HB  TYR A 317       5.630  -1.466 -16.196  1.00 71.80           H
ATOM   4835  CG  TYR A 317       4.626  -1.746 -14.319  1.00 71.80           C
ATOM   4836  CD1 TYR A 317       3.474  -2.502 -14.395  1.00 71.80           C
ATOM   4837  HD1 TYR A 317       3.393  -3.298 -15.135  1.00 71.80           H
ATOM   4838  CD2 TYR A 317       4.730  -0.739 -13.381  1.00 71.80           C
ATOM   4839  HD2 TYR A 317       5.640  -0.142 -13.321  1.00 71.80           H
ATOM   4840  CE1 TYR A 317       2.380  -2.240 -13.496  1.00 71.80           C
ATOM   4841  HE1 TYR A 317       1.465  -2.829 -13.545  1.00 71.80           H
ATOM   4842  CE2 TYR A 317       3.636  -0.476 -12.482  1.00 71.80           C
ATOM   4843  HE2 TYR A 317       3.705   0.316 -11.737  1.00 71.80           H
ATOM   4844  CZ  TYR A 317       2.515  -1.240 -12.584  1.00 71.80           C
ATOM   4845  OH  TYR A 317       1.482  -0.992 -11.735  1.00 71.80           O
ATOM   4846  HH  TYR A 317       0.660  -1.465 -12.050  1.00 71.80           H
ATOM   4847  HN  TYR A 317       6.464  -3.563 -13.593  1.00 71.80           H
ATOM   4848  N   VAL A 318       8.342  -3.596 -16.047  1.00 68.37           N
ATOM   4849  CA  VAL A 318       9.541  -3.708 -16.860  1.00 68.37           C
ATOM   4850  C   VAL A 318       9.569  -5.082 -17.533  1.00 68.37           C
ATOM   4851  O   VAL A 318       9.716  -5.178 -18.750  1.00 68.37           O
ATOM   4852  HA  VAL A 318       9.488  -2.941 -17.632  1.00 68.37           H
ATOM   4853  CB  VAL A 318      10.780  -3.435 -16.005  1.00 68.37           C
ATOM   4854  HB  VAL A 318      10.756  -4.115 -15.153  1.00 68.37           H
ATOM   4855  CG1 VAL A 318      12.062  -3.714 -16.793  1.00 68.37           C
ATOM   4856 1HG1 VAL A 318      12.076  -4.758 -17.105  1.00 68.37           H
ATOM   4857 2HG1 VAL A 318      12.095  -3.071 -17.672  1.00 68.37           H
ATOM   4858 3HG1 VAL A 318      12.927  -3.512 -16.161  1.00 68.37           H
ATOM   4859  CG2 VAL A 318      10.769  -2.004 -15.465  1.00 68.37           C
ATOM   4860 1HG2 VAL A 318      10.758  -1.301 -16.298  1.00 68.37           H
ATOM   4861 2HG2 VAL A 318       9.881  -1.854 -14.851  1.00 68.37           H
ATOM   4862 3HG2 VAL A 318      11.661  -1.837 -14.860  1.00 68.37           H
ATOM   4863  HN  VAL A 318       8.505  -3.479 -15.067  1.00 68.37           H
ATOM   4864  N   PHE A 319       9.425  -6.111 -16.710  1.00 66.70           N
ATOM   4865  CA  PHE A 319       9.693  -7.468 -17.156  1.00 66.70           C
ATOM   4866  C   PHE A 319       8.488  -8.050 -17.897  1.00 66.70           C
ATOM   4867  O   PHE A 319       8.648  -8.838 -18.827  1.00 66.70           O
ATOM   4868  HA  PHE A 319      10.547  -7.423 -17.832  1.00 66.70           H
ATOM   4869  CB  PHE A 319       9.960  -8.305 -15.903  1.00 66.70           C
ATOM   4870 1HB  PHE A 319       9.242  -8.026 -15.132  1.00 66.70           H
ATOM   4871 2HB  PHE A 319       9.786  -9.355 -16.137  1.00 66.70           H
ATOM   4872  CG  PHE A 319      11.375  -8.151 -15.341  1.00 66.70           C
ATOM   4873  CD1 PHE A 319      12.421  -8.770 -15.953  1.00 66.70           C
ATOM   4874  HD1 PHE A 319      12.250  -9.376 -16.843  1.00 66.70           H
ATOM   4875  CD2 PHE A 319      11.587  -7.395 -14.231  1.00 66.70           C
ATOM   4876  HD2 PHE A 319      10.749  -6.899 -13.741  1.00 66.70           H
ATOM   4877  CE1 PHE A 319      13.734  -8.627 -15.431  1.00 66.70           C
ATOM   4878  HE1 PHE A 319      14.571  -9.123 -15.921  1.00 66.70           H
ATOM   4879  CE2 PHE A 319      12.900  -7.252 -13.710  1.00 66.70           C
ATOM   4880  HE2 PHE A 319      13.070  -6.647 -12.819  1.00 66.70           H
ATOM   4881  CZ  PHE A 319      13.946  -7.871 -14.321  1.00 66.70           C
ATOM   4882  HZ  PHE A 319      14.954  -7.761 -13.921  1.00 66.70           H
ATOM   4883  HN  PHE A 319       9.132  -6.029 -15.758  1.00 66.70           H
ATOM   4884  N   VAL A 320       7.308  -7.639 -17.456  1.00 68.05           N
ATOM   4885  CA  VAL A 320       6.076  -8.224 -17.958  1.00 68.05           C
ATOM   4886  C   VAL A 320       5.511  -7.335 -19.068  1.00 68.05           C
ATOM   4887  O   VAL A 320       4.802  -7.814 -19.952  1.00 68.05           O
ATOM   4888  HA  VAL A 320       6.323  -9.198 -18.381  1.00 68.05           H
ATOM   4889  CB  VAL A 320       5.093  -8.442 -16.807  1.00 68.05           C
ATOM   4890  HB  VAL A 320       4.518  -7.524 -16.679  1.00 68.05           H
ATOM   4891  CG1 VAL A 320       4.111  -9.569 -17.131  1.00 68.05           C
ATOM   4892 1HG1 VAL A 320       3.547  -9.314 -18.029  1.00 68.05           H
ATOM   4893 2HG1 VAL A 320       4.663 -10.494 -17.299  1.00 68.05           H
ATOM   4894 3HG1 VAL A 320       3.423  -9.703 -16.296  1.00 68.05           H
ATOM   4895  CG2 VAL A 320       5.834  -8.719 -15.498  1.00 68.05           C
ATOM   4896 1HG2 VAL A 320       6.445  -9.614 -15.609  1.00 68.05           H
ATOM   4897 2HG2 VAL A 320       6.473  -7.870 -15.255  1.00 68.05           H
ATOM   4898 3HG2 VAL A 320       5.111  -8.870 -14.696  1.00 68.05           H
ATOM   4899  HN  VAL A 320       7.186  -6.922 -16.770  1.00 68.05           H
ATOM   4900  N   GLY A 321       5.845  -6.055 -18.986  1.00 69.76           N
ATOM   4901  CA  GLY A 321       5.327  -5.084 -19.934  1.00 69.76           C
ATOM   4902  C   GLY A 321       6.182  -5.047 -21.203  1.00 69.76           C
ATOM   4903  O   GLY A 321       7.239  -4.419 -21.225  1.00 69.76           O
ATOM   4904 1HA  GLY A 321       4.298  -5.335 -20.192  1.00 69.76           H
ATOM   4905 2HA  GLY A 321       5.309  -4.096 -19.475  1.00 69.76           H
ATOM   4906  HN  GLY A 321       6.457  -5.681 -18.289  1.00 69.76           H
ATOM   4907  N   GLU A 322       5.692  -5.727 -22.228  1.00 70.72           N
ATOM   4908  CA  GLU A 322       6.350  -5.706 -23.524  1.00 70.72           C
ATOM   4909  C   GLU A 322       6.443  -4.272 -24.048  1.00 70.72           C
ATOM   4910  O   GLU A 322       7.492  -3.853 -24.536  1.00 70.72           O
ATOM   4911  HA  GLU A 322       7.350  -6.101 -23.347  1.00 70.72           H
ATOM   4912  CB  GLU A 322       5.623  -6.609 -24.523  1.00 70.72           C
ATOM   4913 1HB  GLU A 322       4.559  -6.372 -24.525  1.00 70.72           H
ATOM   4914 2HB  GLU A 322       6.087  -6.518 -25.505  1.00 70.72           H
ATOM   4915  CG  GLU A 322       5.746  -8.080 -24.122  1.00 70.72           C
ATOM   4916 1HG  GLU A 322       6.770  -8.293 -23.816  1.00 70.72           H
ATOM   4917 2HG  GLU A 322       5.108  -8.281 -23.262  1.00 70.72           H
ATOM   4918  CD  GLU A 322       5.354  -8.998 -25.282  1.00 70.72           C
ATOM   4919  OE1 GLU A 322       6.189  -9.861 -25.630  1.00 70.72           O
ATOM   4920  OE2 GLU A 322       4.228  -8.817 -25.793  1.00 70.72           O
ATOM   4921  HN  GLU A 322       4.862  -6.284 -22.185  1.00 70.72           H
ATOM   4922  N   ARG A 323       5.333  -3.559 -23.930  1.00 72.02           N
ATOM   4923  CA  ARG A 323       5.271  -2.186 -24.403  1.00 72.02           C
ATOM   4924  C   ARG A 323       6.312  -1.328 -23.681  1.00 72.02           C
ATOM   4925  O   ARG A 323       6.968  -0.491 -24.299  1.00 72.02           O
ATOM   4926  HA  ARG A 323       5.486  -2.249 -25.470  1.00 72.02           H
ATOM   4927  CB  ARG A 323       3.881  -1.588 -24.176  1.00 72.02           C
ATOM   4928 1HB  ARG A 323       3.515  -1.872 -23.190  1.00 72.02           H
ATOM   4929 2HB  ARG A 323       3.943  -0.499 -24.191  1.00 72.02           H
ATOM   4930  CG  ARG A 323       2.898  -2.063 -25.248  1.00 72.02           C
ATOM   4931 1HG  ARG A 323       3.260  -1.770 -26.234  1.00 72.02           H
ATOM   4932 2HG  ARG A 323       2.844  -3.151 -25.240  1.00 72.02           H
ATOM   4933  CD  ARG A 323       1.505  -1.475 -25.014  1.00 72.02           C
ATOM   4934 1HD  ARG A 323       1.147  -1.751 -24.022  1.00 72.02           H
ATOM   4935 2HD  ARG A 323       1.551  -0.386 -25.045  1.00 72.02           H
ATOM   4936  NE  ARG A 323       0.567  -1.970 -26.046  1.00 72.02           N
ATOM   4937  HE  ARG A 323       0.880  -2.701 -26.652  1.00 72.02           H
ATOM   4938  CZ  ARG A 323      -0.676  -1.499 -26.219  1.00 72.02           C
ATOM   4939  NH1 ARG A 323      -1.147  -0.520 -25.435  1.00 72.02           N
ATOM   4940 1HH1 ARG A 323      -0.571  -0.135 -24.715  1.00 72.02           H
ATOM   4941 2HH1 ARG A 323      -2.076  -0.175 -25.571  1.00 72.02           H
ATOM   4942  NH2 ARG A 323      -1.440  -2.023 -27.187  1.00 72.02           N
ATOM   4943 1HH2 ARG A 323      -2.369  -1.683 -27.329  1.00 72.02           H
ATOM   4944 2HH2 ARG A 323      -1.080  -2.754 -27.768  1.00 72.02           H
ATOM   4945  HN  ARG A 323       4.488  -3.903 -23.521  1.00 72.02           H
ATOM   4946  N   PHE A 324       6.431  -1.567 -22.383  1.00 73.23           N
ATOM   4947  CA  PHE A 324       7.326  -0.775 -21.556  1.00 73.23           C
ATOM   4948  C   PHE A 324       8.783  -0.974 -21.978  1.00 73.23           C
ATOM   4949  O   PHE A 324       9.552  -0.016 -22.037  1.00 73.23           O
ATOM   4950  HA  PHE A 324       7.050   0.271 -21.690  1.00 73.23           H
ATOM   4951  CB  PHE A 324       7.153  -1.264 -20.116  1.00 73.23           C
ATOM   4952 1HB  PHE A 324       6.089  -1.365 -19.902  1.00 73.23           H
ATOM   4953 2HB  PHE A 324       7.592  -2.257 -20.025  1.00 73.23           H
ATOM   4954  CG  PHE A 324       7.785  -0.346 -19.068  1.00 73.23           C
ATOM   4955  CD1 PHE A 324       9.096  -0.492 -18.737  1.00 73.23           C
ATOM   4956  HD1 PHE A 324       9.697  -1.263 -19.218  1.00 73.23           H
ATOM   4957  CD2 PHE A 324       7.035   0.617 -18.467  1.00 73.23           C
ATOM   4958  HD2 PHE A 324       5.984   0.734 -18.732  1.00 73.23           H
ATOM   4959  CE1 PHE A 324       9.682   0.360 -17.763  1.00 73.23           C
ATOM   4960  HE1 PHE A 324      10.732   0.243 -17.498  1.00 73.23           H
ATOM   4961  CE2 PHE A 324       7.621   1.469 -17.493  1.00 73.23           C
ATOM   4962  HE2 PHE A 324       7.020   2.240 -17.012  1.00 73.23           H
ATOM   4963  CZ  PHE A 324       8.932   1.323 -17.162  1.00 73.23           C
ATOM   4964  HZ  PHE A 324       9.381   1.977 -16.415  1.00 73.23           H
ATOM   4965  HN  PHE A 324       5.930  -2.283 -21.898  1.00 73.23           H
ATOM   4966  N   ARG A 325       9.118  -2.224 -22.262  1.00 73.04           N
ATOM   4967  CA  ARG A 325      10.455  -2.554 -22.725  1.00 73.04           C
ATOM   4968  C   ARG A 325      10.798  -1.743 -23.977  1.00 73.04           C
ATOM   4969  O   ARG A 325      11.887  -1.181 -24.077  1.00 73.04           O
ATOM   4970  HA  ARG A 325      11.110  -2.291 -21.895  1.00 73.04           H
ATOM   4971  CB  ARG A 325      10.575  -4.046 -23.044  1.00 73.04           C
ATOM   4972 1HB  ARG A 325       9.769  -4.344 -23.714  1.00 73.04           H
ATOM   4973 2HB  ARG A 325      11.512  -4.235 -23.569  1.00 73.04           H
ATOM   4974  CG  ARG A 325      10.522  -4.885 -21.766  1.00 73.04           C
ATOM   4975 1HG  ARG A 325      11.283  -4.539 -21.067  1.00 73.04           H
ATOM   4976 2HG  ARG A 325       9.556  -4.751 -21.278  1.00 73.04           H
ATOM   4977  CD  ARG A 325      10.741  -6.368 -22.074  1.00 73.04           C
ATOM   4978 1HD  ARG A 325      10.011  -6.707 -22.809  1.00 73.04           H
ATOM   4979 2HD  ARG A 325      11.728  -6.514 -22.515  1.00 73.04           H
ATOM   4980  NE  ARG A 325      10.619  -7.166 -20.834  1.00 73.04           N
ATOM   4981  HE  ARG A 325      10.255  -6.714 -20.020  1.00 73.04           H
ATOM   4982  CZ  ARG A 325      10.965  -8.457 -20.734  1.00 73.04           C
ATOM   4983  NH1 ARG A 325      11.458  -9.113 -21.794  1.00 73.04           N
ATOM   4984 1HH1 ARG A 325      11.570  -8.639 -22.667  1.00 73.04           H
ATOM   4985 2HH1 ARG A 325      11.714 -10.076 -21.711  1.00 73.04           H
ATOM   4986  NH2 ARG A 325      10.810  -9.082 -19.559  1.00 73.04           N
ATOM   4987 1HH2 ARG A 325      11.064 -10.045 -19.468  1.00 73.04           H
ATOM   4988 2HH2 ARG A 325      10.442  -8.585 -18.773  1.00 73.04           H
ATOM   4989  HN  ARG A 325       8.495  -3.002 -22.180  1.00 73.04           H
ATOM   4990  N   ARG A 326       9.848  -1.709 -24.900  1.00 75.64           N
ATOM   4991  CA  ARG A 326      10.040  -0.986 -26.145  1.00 75.64           C
ATOM   4992  C   ARG A 326      10.211   0.509 -25.871  1.00 75.64           C
ATOM   4993  O   ARG A 326      11.111   1.146 -26.416  1.00 75.64           O
ATOM   4994  HA  ARG A 326      10.946  -1.411 -26.577  1.00 75.64           H
ATOM   4995  CB  ARG A 326       8.855  -1.192 -27.090  1.00 75.64           C
ATOM   4996 1HB  ARG A 326       7.924  -0.990 -26.561  1.00 75.64           H
ATOM   4997 2HB  ARG A 326       8.914  -0.480 -27.914  1.00 75.64           H
ATOM   4998  CG  ARG A 326       8.835  -2.619 -27.642  1.00 75.64           C
ATOM   4999 1HG  ARG A 326       9.751  -2.809 -28.202  1.00 75.64           H
ATOM   5000 2HG  ARG A 326       8.812  -3.331 -26.818  1.00 75.64           H
ATOM   5001  CD  ARG A 326       7.622  -2.840 -28.548  1.00 75.64           C
ATOM   5002 1HD  ARG A 326       6.710  -2.548 -28.027  1.00 75.64           H
ATOM   5003 2HD  ARG A 326       7.699  -2.207 -29.433  1.00 75.64           H
ATOM   5004  NE  ARG A 326       7.542  -4.262 -28.949  1.00 75.64           N
ATOM   5005  HE  ARG A 326       7.787  -4.955 -28.271  1.00 75.64           H
ATOM   5006  CZ  ARG A 326       7.161  -4.679 -30.164  1.00 75.64           C
ATOM   5007  NH1 ARG A 326       6.821  -3.795 -31.112  1.00 75.64           N
ATOM   5008 1HH1 ARG A 326       6.850  -2.815 -30.915  1.00 75.64           H
ATOM   5009 2HH1 ARG A 326       6.538  -4.115 -32.016  1.00 75.64           H
ATOM   5010  NH2 ARG A 326       7.125  -5.995 -30.418  1.00 75.64           N
ATOM   5011 1HH2 ARG A 326       6.843  -6.323 -31.319  1.00 75.64           H
ATOM   5012 2HH2 ARG A 326       7.381  -6.648 -29.705  1.00 75.64           H
ATOM   5013  HN  ARG A 326       8.961  -2.162 -24.807  1.00 75.64           H
ATOM   5014  N   ASP A 327       9.332   1.027 -25.025  1.00 76.72           N
ATOM   5015  CA  ASP A 327       9.293   2.457 -24.768  1.00 76.72           C
ATOM   5016  C   ASP A 327      10.539   2.863 -23.978  1.00 76.72           C
ATOM   5017  O   ASP A 327      11.055   3.966 -24.150  1.00 76.72           O
ATOM   5018  HA  ASP A 327       9.253   2.923 -25.752  1.00 76.72           H
ATOM   5019  CB  ASP A 327       8.064   2.834 -23.939  1.00 76.72           C
ATOM   5020 1HB  ASP A 327       8.029   2.225 -23.035  1.00 76.72           H
ATOM   5021 2HB  ASP A 327       8.141   3.874 -23.620  1.00 76.72           H
ATOM   5022  CG  ASP A 327       6.778   2.636 -24.744  1.00 76.72           C
ATOM   5023  OD1 ASP A 327       6.887   2.600 -25.988  1.00 76.72           O
ATOM   5024  OD2 ASP A 327       5.715   2.525 -24.096  1.00 76.72           O
ATOM   5025  HN  ASP A 327       8.657   0.489 -24.521  1.00 76.72           H
ATOM   5026  N   LEU A 328      10.987   1.949 -23.130  1.00 74.85           N
ATOM   5027  CA  LEU A 328      12.211   2.163 -22.376  1.00 74.85           C
ATOM   5028  C   LEU A 328      13.386   2.295 -23.347  1.00 74.85           C
ATOM   5029  O   LEU A 328      14.160   3.247 -23.265  1.00 74.85           O
ATOM   5030  HA  LEU A 328      12.102   3.104 -21.836  1.00 74.85           H
ATOM   5031  CB  LEU A 328      12.397   1.060 -21.332  1.00 74.85           C
ATOM   5032 1HB  LEU A 328      11.566   1.110 -20.628  1.00 74.85           H
ATOM   5033 2HB  LEU A 328      12.331   0.096 -21.835  1.00 74.85           H
ATOM   5034  CG  LEU A 328      13.704   1.102 -20.538  1.00 74.85           C
ATOM   5035  HG  LEU A 328      14.533   1.125 -21.246  1.00 74.85           H
ATOM   5036  CD1 LEU A 328      13.794   2.376 -19.696  1.00 74.85           C
ATOM   5037 1HD1 LEU A 328      13.753   3.247 -20.349  1.00 74.85           H
ATOM   5038 2HD1 LEU A 328      12.959   2.408 -18.996  1.00 74.85           H
ATOM   5039 3HD1 LEU A 328      14.732   2.380 -19.142  1.00 74.85           H
ATOM   5040  CD2 LEU A 328      13.870  -0.160 -19.689  1.00 74.85           C
ATOM   5041 1HD2 LEU A 328      13.039  -0.239 -18.989  1.00 74.85           H
ATOM   5042 2HD2 LEU A 328      13.883  -1.035 -20.338  1.00 74.85           H
ATOM   5043 3HD2 LEU A 328      14.808  -0.104 -19.135  1.00 74.85           H
ATOM   5044  HN  LEU A 328      10.529   1.077 -22.954  1.00 74.85           H
ATOM   5045  N   VAL A 329      13.482   1.325 -24.245  1.00 76.20           N
ATOM   5046  CA  VAL A 329      14.586   1.285 -25.188  1.00 76.20           C
ATOM   5047  C   VAL A 329      14.547   2.537 -26.067  1.00 76.20           C
ATOM   5048  O   VAL A 329      15.590   3.091 -26.412  1.00 76.20           O
ATOM   5049  HA  VAL A 329      15.511   1.291 -24.611  1.00 76.20           H
ATOM   5050  CB  VAL A 329      14.539  -0.013 -25.995  1.00 76.20           C
ATOM   5051  HB  VAL A 329      13.536  -0.113 -26.412  1.00 76.20           H
ATOM   5052  CG1 VAL A 329      15.529   0.028 -27.161  1.00 76.20           C
ATOM   5053 1HG1 VAL A 329      15.279   0.859 -27.820  1.00 76.20           H
ATOM   5054 2HG1 VAL A 329      16.540   0.162 -26.774  1.00 76.20           H
ATOM   5055 3HG1 VAL A 329      15.475  -0.907 -27.718  1.00 76.20           H
ATOM   5056  CG2 VAL A 329      14.797  -1.226 -25.099  1.00 76.20           C
ATOM   5057 1HG2 VAL A 329      15.782  -1.136 -24.641  1.00 76.20           H
ATOM   5058 2HG2 VAL A 329      14.037  -1.271 -24.320  1.00 76.20           H
ATOM   5059 3HG2 VAL A 329      14.757  -2.136 -25.698  1.00 76.20           H
ATOM   5060  HN  VAL A 329      12.823   0.578 -24.334  1.00 76.20           H
ATOM   5061  N   LYS A 330      13.333   2.947 -26.404  1.00 75.73           N
[truncated: 117,320 more chars]
