# Supplementary material for: Noncanonical roles of chemokine regions in CCR9 activation revealed by structural modeling and mutational mapping
Source: Nat Commun. 2025 Aug 18;16:7695. doi: 10.1038/s41467-025-62321-9 (PMC12361432; doi:10.1038/s41467-025-62321-9)
Supplement: Supplementary file 4 — Supplementary Data 2 [file 41467_2025_62321_MOESM4_ESM.zip › CCR9_CCL25_rnk26.pdb]

SSBOND   1 CYS A   38    CYS A  289 
SSBOND   2 CYS A  119    CYS A  198 
SSBOND   3 CYS B    7    CYS B   35 
SSBOND   4 CYS B    8    CYS B   52 
ATOM      1  N   GLU A  20       0.443  -3.813  61.299  1.00 43.32           N
ATOM      2  CA  GLU A  20      -0.073  -3.629  59.953  1.00 43.32           C
ATOM      3  C   GLU A  20       1.038  -3.848  58.924  1.00 43.32           C
ATOM      4  O   GLU A  20       0.762  -4.090  57.750  1.00 43.32           O
ATOM      5  HA  GLU A  20      -0.845  -4.389  59.832  1.00 43.32           H
ATOM      6  CB  GLU A  20      -0.704  -2.244  59.792  1.00 43.32           C
ATOM      7 1HB  GLU A  20      -0.271  -1.557  60.520  1.00 43.32           H
ATOM      8 2HB  GLU A  20      -0.592  -1.907  58.762  1.00 43.32           H
ATOM      9  CG  GLU A  20      -2.208  -2.291  60.070  1.00 43.32           C
ATOM     10 1HG  GLU A  20      -2.619  -3.233  59.708  1.00 43.32           H
ATOM     11 2HG  GLU A  20      -2.384  -2.259  61.145  1.00 43.32           H
ATOM     12  CD  GLU A  20      -2.927  -1.122  59.394  1.00 43.32           C
ATOM     13  OE1 GLU A  20      -4.156  -1.017  59.598  1.00 43.32           O
ATOM     14  OE2 GLU A  20      -2.231  -0.359  58.689  1.00 43.32           O
ATOM     15  HN  GLU A  20       1.420  -4.017  61.352  1.00 43.32           H
ATOM     16  N   SER A  21       2.270  -3.754  59.402  1.00 47.48           N
ATOM     17  CA  SER A  21       3.423  -3.855  58.523  1.00 47.48           C
ATOM     18  C   SER A  21       3.589  -5.298  58.041  1.00 47.48           C
ATOM     19  O   SER A  21       3.962  -5.534  56.893  1.00 47.48           O
ATOM     20  HA  SER A  21       3.205  -3.194  57.684  1.00 47.48           H
ATOM     21  CB  SER A  21       4.696  -3.381  59.228  1.00 47.48           C
ATOM     22 1HB  SER A  21       5.448  -3.123  58.482  1.00 47.48           H
ATOM     23 2HB  SER A  21       4.481  -2.473  59.792  1.00 47.48           H
ATOM     24  OG  SER A  21       5.220  -4.372  60.107  1.00 47.48           O
ATOM     25  HG  SER A  21       6.057  -4.038  60.540  1.00 47.48           H
ATOM     26  HN  SER A  21       2.486  -3.612  60.368  1.00 47.48           H
ATOM     27  N   THR A  22       3.304  -6.226  58.943  1.00 49.30           N
ATOM     28  CA  THR A  22       3.606  -7.626  58.698  1.00 49.30           C
ATOM     29  C   THR A  22       2.641  -8.207  57.663  1.00 49.30           C
ATOM     30  O   THR A  22       3.069  -8.739  56.640  1.00 49.30           O
ATOM     31  HA  THR A  22       4.608  -7.692  58.274  1.00 49.30           H
ATOM     32  CB  THR A  22       3.571  -8.359  60.041  1.00 49.30           C
ATOM     33  HB  THR A  22       2.624  -8.882  60.174  1.00 49.30           H
ATOM     34  OG1 THR A  22       3.853  -7.343  60.999  1.00 49.30           O
ATOM     35  HG1 THR A  22       3.651  -7.676  61.920  1.00 49.30           H
ATOM     36  CG2 THR A  22       4.727  -9.349  60.198  1.00 49.30           C
ATOM     37 1HG2 THR A  22       5.674  -8.815  60.132  1.00 49.30           H
ATOM     38 2HG2 THR A  22       4.675 -10.096  59.405  1.00 49.30           H
ATOM     39 3HG2 THR A  22       4.654  -9.842  61.167  1.00 49.30           H
ATOM     40  HN  THR A  22       2.875  -6.034  59.826  1.00 49.30           H
ATOM     41  N   SER A  23       1.357  -8.084  57.964  1.00 50.80           N
ATOM     42  CA  SER A  23       0.328  -8.600  57.077  1.00 50.80           C
ATOM     43  C   SER A  23       0.417  -7.910  55.715  1.00 50.80           C
ATOM     44  O   SER A  23       0.261  -8.552  54.678  1.00 50.80           O
ATOM     45  HA  SER A  23       0.538  -9.665  56.981  1.00 50.80           H
ATOM     46  CB  SER A  23      -1.065  -8.408  57.680  1.00 50.80           C
ATOM     47 1HB  SER A  23      -1.817  -8.764  56.976  1.00 50.80           H
ATOM     48 2HB  SER A  23      -1.158  -9.016  58.580  1.00 50.80           H
ATOM     49  OG  SER A  23      -1.325  -7.044  58.001  1.00 50.80           O
ATOM     50  HG  SER A  23      -2.243  -6.952  58.386  1.00 50.80           H
ATOM     51  HN  SER A  23       1.017  -7.643  58.795  1.00 50.80           H
ATOM     52  N   SER A  24       0.667  -6.609  55.761  1.00 54.87           N
ATOM     53  CA  SER A  24       0.760  -5.821  54.544  1.00 54.87           C
ATOM     54  C   SER A  24       1.986  -6.251  53.736  1.00 54.87           C
ATOM     55  O   SER A  24       2.032  -6.058  52.522  1.00 54.87           O
ATOM     56  HA  SER A  24      -0.156  -6.033  53.992  1.00 54.87           H
ATOM     57  CB  SER A  24       0.831  -4.326  54.860  1.00 54.87           C
ATOM     58 1HB  SER A  24       0.753  -3.756  53.935  1.00 54.87           H
ATOM     59 2HB  SER A  24      -0.021  -4.046  55.480  1.00 54.87           H
ATOM     60  OG  SER A  24       2.039  -3.978  55.531  1.00 54.87           O
ATOM     61  HG  SER A  24       2.103  -4.470  56.399  1.00 54.87           H
ATOM     62  HN  SER A  24       0.804  -6.096  56.609  1.00 54.87           H
ATOM     63  N   MET A  25       2.949  -6.826  54.441  1.00 56.59           N
ATOM     64  CA  MET A  25       4.139  -7.351  53.794  1.00 56.59           C
ATOM     65  C   MET A  25       3.873  -8.733  53.195  1.00 56.59           C
ATOM     66  O   MET A  25       4.343  -9.040  52.100  1.00 56.59           O
ATOM     67  HA  MET A  25       4.378  -6.643  53.000  1.00 56.59           H
ATOM     68  CB  MET A  25       5.275  -7.446  54.815  1.00 56.59           C
ATOM     69 1HB  MET A  25       5.295  -6.545  55.428  1.00 56.59           H
ATOM     70 2HB  MET A  25       5.095  -8.285  55.487  1.00 56.59           H
ATOM     71  CG  MET A  25       6.625  -7.625  54.117  1.00 56.59           C
ATOM     72 1HG  MET A  25       7.393  -7.869  54.851  1.00 56.59           H
ATOM     73 2HG  MET A  25       6.575  -8.460  53.418  1.00 56.59           H
ATOM     74  SD  MET A  25       7.066  -6.129  53.249  1.00 56.59           S
ATOM     75  CE  MET A  25       8.273  -5.458  54.380  1.00 56.59           C
ATOM     76 1HE  MET A  25       7.806  -5.286  55.350  1.00 56.59           H
ATOM     77 2HE  MET A  25       9.096  -6.164  54.494  1.00 56.59           H
ATOM     78 3HE  MET A  25       8.654  -4.515  53.988  1.00 56.59           H
ATOM     79  HN  MET A  25       2.925  -6.935  55.435  1.00 56.59           H
ATOM     80  N   GLU A  26       3.121  -9.530  53.939  1.00 55.90           N
ATOM     81  CA  GLU A  26       2.767 -10.865  53.485  1.00 55.90           C
ATOM     82  C   GLU A  26       1.885 -10.784  52.237  1.00 55.90           C
ATOM     83  O   GLU A  26       2.128 -11.483  51.255  1.00 55.90           O
ATOM     84  HA  GLU A  26       3.713 -11.347  53.239  1.00 55.90           H
ATOM     85  CB  GLU A  26       2.075 -11.657  54.596  1.00 55.90           C
ATOM     86 1HB  GLU A  26       1.354 -11.018  55.107  1.00 55.90           H
ATOM     87 2HB  GLU A  26       1.630 -12.561  54.180  1.00 55.90           H
ATOM     88  CG  GLU A  26       3.083 -12.118  55.650  1.00 55.90           C
ATOM     89 1HG  GLU A  26       3.874 -12.697  55.174  1.00 55.90           H
ATOM     90 2HG  GLU A  26       3.555 -11.250  56.111  1.00 55.90           H
ATOM     91  CD  GLU A  26       2.401 -12.965  56.726  1.00 55.90           C
ATOM     92  OE1 GLU A  26       3.128 -13.745  57.380  1.00 55.90           O
ATOM     93  OE2 GLU A  26       1.169 -12.815  56.871  1.00 55.90           O
ATOM     94  HN  GLU A  26       2.756  -9.279  54.835  1.00 55.90           H
ATOM     95  N   ASP A  27       0.879  -9.925  52.317  1.00 56.82           N
ATOM     96  CA  ASP A  27      -0.024  -9.725  51.197  1.00 56.82           C
ATOM     97  C   ASP A  27       0.784  -9.322  49.961  1.00 56.82           C
ATOM     98  O   ASP A  27       0.435  -9.689  48.840  1.00 56.82           O
ATOM     99  HA  ASP A  27      -0.536 -10.678  51.067  1.00 56.82           H
ATOM    100  CB  ASP A  27      -1.027  -8.607  51.491  1.00 56.82           C
ATOM    101 1HB  ASP A  27      -0.518  -7.778  51.983  1.00 56.82           H
ATOM    102 2HB  ASP A  27      -1.432  -8.222  50.555  1.00 56.82           H
ATOM    103  CG  ASP A  27      -2.167  -9.112  52.377  1.00 56.82           C
ATOM    104  OD1 ASP A  27      -2.283 -10.351  52.500  1.00 56.82           O
ATOM    105  OD2 ASP A  27      -2.895  -8.249  52.912  1.00 56.82           O
ATOM    106  HN  ASP A  27       0.678  -9.373  53.126  1.00 56.82           H
ATOM    107  N   TYR A  28       1.848  -8.573  50.208  1.00 59.44           N
ATOM    108  CA  TYR A  28       2.686  -8.084  49.126  1.00 59.44           C
ATOM    109  C   TYR A  28       3.504  -9.220  48.509  1.00 59.44           C
ATOM    110  O   TYR A  28       3.781  -9.211  47.311  1.00 59.44           O
ATOM    111  HA  TYR A  28       2.035  -7.658  48.362  1.00 59.44           H
ATOM    112  CB  TYR A  28       3.641  -7.069  49.758  1.00 59.44           C
ATOM    113 1HB  TYR A  28       3.135  -6.578  50.590  1.00 59.44           H
ATOM    114 2HB  TYR A  28       4.497  -7.601  50.175  1.00 59.44           H
ATOM    115  CG  TYR A  28       4.147  -6.002  48.786  1.00 59.44           C
ATOM    116  CD1 TYR A  28       5.308  -6.214  48.071  1.00 59.44           C
ATOM    117  HD1 TYR A  28       5.865  -7.142  48.199  1.00 59.44           H
ATOM    118  CD2 TYR A  28       3.442  -4.826  48.624  1.00 59.44           C
ATOM    119  HD2 TYR A  28       2.525  -4.659  49.189  1.00 59.44           H
ATOM    120  CE1 TYR A  28       5.785  -5.209  47.156  1.00 59.44           C
ATOM    121  HE1 TYR A  28       6.700  -5.364  46.586  1.00 59.44           H
ATOM    122  CE2 TYR A  28       3.918  -3.821  47.709  1.00 59.44           C
ATOM    123  HE2 TYR A  28       3.371  -2.889  47.572  1.00 59.44           H
ATOM    124  CZ  TYR A  28       5.066  -4.062  47.021  1.00 59.44           C
ATOM    125  OH  TYR A  28       5.516  -3.113  46.156  1.00 59.44           O
ATOM    126  HH  TYR A  28       5.363  -2.202  46.539  1.00 59.44           H
ATOM    127  HN  TYR A  28       2.140  -8.300  51.125  1.00 59.44           H
ATOM    128  N   VAL A  29       3.867 -10.173  49.356  1.00 57.01           N
ATOM    129  CA  VAL A  29       4.674 -11.298  48.915  1.00 57.01           C
ATOM    130  C   VAL A  29       3.769 -12.342  48.259  1.00 57.01           C
ATOM    131  O   VAL A  29       4.160 -12.985  47.286  1.00 57.01           O
ATOM    132  HA  VAL A  29       5.378 -10.927  48.171  1.00 57.01           H
ATOM    133  CB  VAL A  29       5.477 -11.858  50.091  1.00 57.01           C
ATOM    134  HB  VAL A  29       4.777 -12.103  50.889  1.00 57.01           H
ATOM    135  CG1 VAL A  29       6.206 -13.143  49.694  1.00 57.01           C
ATOM    136 1HG1 VAL A  29       5.478 -13.891  49.380  1.00 57.01           H
ATOM    137 2HG1 VAL A  29       6.890 -12.934  48.871  1.00 57.01           H
ATOM    138 3HG1 VAL A  29       6.769 -13.520  50.548  1.00 57.01           H
ATOM    139  CG2 VAL A  29       6.459 -10.815  50.630  1.00 57.01           C
ATOM    140 1HG2 VAL A  29       7.151 -10.525  49.839  1.00 57.01           H
ATOM    141 2HG2 VAL A  29       5.907  -9.938  50.969  1.00 57.01           H
ATOM    142 3HG2 VAL A  29       7.017 -11.239  51.464  1.00 57.01           H
ATOM    143  HN  VAL A  29       3.620 -10.183  50.325  1.00 57.01           H
ATOM    144  N   ASN A  30       2.575 -12.480  48.817  1.00 56.92           N
ATOM    145  CA  ASN A  30       1.675 -13.544  48.407  1.00 56.92           C
ATOM    146  C   ASN A  30       0.954 -13.129  47.123  1.00 56.92           C
ATOM    147  O   ASN A  30       0.380 -13.968  46.430  1.00 56.92           O
ATOM    148  HA  ASN A  30       2.310 -14.418  48.264  1.00 56.92           H
ATOM    149  CB  ASN A  30       0.616 -13.813  49.478  1.00 56.92           C
ATOM    150 1HB  ASN A  30       0.282 -12.869  49.909  1.00 56.92           H
ATOM    151 2HB  ASN A  30      -0.257 -14.282  49.022  1.00 56.92           H
ATOM    152  CG  ASN A  30       1.169 -14.717  50.581  1.00 56.92           C
ATOM    153  OD1 ASN A  30       2.207 -15.343  50.444  1.00 56.92           O
ATOM    154  ND2 ASN A  30       0.420 -14.750  51.680  1.00 56.92           N
ATOM    155 1HD2 ASN A  30      -0.422 -14.212  51.727  1.00 56.92           H
ATOM    156 2HD2 ASN A  30       0.698 -15.313  52.458  1.00 56.92           H
ATOM    157  HN  ASN A  30       2.222 -11.881  49.536  1.00 56.92           H
ATOM    158  N   PHE A  31       1.007 -11.835  46.844  1.00 59.76           N
ATOM    159  CA  PHE A  31       0.416 -11.307  45.626  1.00 59.76           C
ATOM    160  C   PHE A  31       1.041 -11.954  44.388  1.00 59.76           C
ATOM    161  O   PHE A  31       2.229 -11.775  44.123  1.00 59.76           O
ATOM    162  HA  PHE A  31      -0.649 -11.539  45.656  1.00 59.76           H
ATOM    163  CB  PHE A  31       0.705  -9.805  45.603  1.00 59.76           C
ATOM    164 1HB  PHE A  31       0.599  -9.409  46.613  1.00 59.76           H
ATOM    165 2HB  PHE A  31       1.743  -9.649  45.307  1.00 59.76           H
ATOM    166  CG  PHE A  31      -0.202  -9.011  44.661  1.00 59.76           C
ATOM    167  CD1 PHE A  31       0.230  -8.686  43.413  1.00 59.76           C
ATOM    168  HD1 PHE A  31       1.223  -8.991  43.084  1.00 59.76           H
ATOM    169  CD2 PHE A  31      -1.441  -8.629  45.072  1.00 59.76           C
ATOM    170  HD2 PHE A  31      -1.788  -8.889  46.073  1.00 59.76           H
ATOM    171  CE1 PHE A  31      -0.612  -7.949  42.540  1.00 59.76           C
ATOM    172  HE1 PHE A  31      -0.266  -7.688  41.540  1.00 59.76           H
ATOM    173  CE2 PHE A  31      -2.284  -7.892  44.199  1.00 59.76           C
ATOM    174  HE2 PHE A  31      -3.277  -7.586  44.528  1.00 59.76           H
ATOM    175  CZ  PHE A  31      -1.852  -7.567  42.951  1.00 59.76           C
ATOM    176  HZ  PHE A  31      -2.498  -7.002  42.280  1.00 59.76           H
ATOM    177  HN  PHE A  31       1.442 -11.153  47.432  1.00 59.76           H
ATOM    178  N   ASN A  32       0.213 -12.692  43.663  1.00 59.80           N
ATOM    179  CA  ASN A  32       0.674 -13.379  42.469  1.00 59.80           C
ATOM    180  C   ASN A  32       0.817 -12.370  41.328  1.00 59.80           C
ATOM    181  O   ASN A  32      -0.134 -12.126  40.587  1.00 59.80           O
ATOM    182  HA  ASN A  32       1.626 -13.831  42.748  1.00 59.80           H
ATOM    183  CB  ASN A  32      -0.326 -14.451  42.030  1.00 59.80           C
ATOM    184 1HB  ASN A  32      -0.901 -14.791  42.891  1.00 59.80           H
ATOM    185 2HB  ASN A  32      -1.035 -14.023  41.322  1.00 59.80           H
ATOM    186  CG  ASN A  32       0.392 -15.639  41.386  1.00 59.80           C
ATOM    187  OD1 ASN A  32       1.600 -15.651  41.219  1.00 59.80           O
ATOM    188  ND2 ASN A  32      -0.418 -16.635  41.036  1.00 59.80           N
ATOM    189 1HD2 ASN A  32      -1.401 -16.561  41.202  1.00 59.80           H
ATOM    190 2HD2 ASN A  32      -0.043 -17.457  40.607  1.00 59.80           H
ATOM    191  HN  ASN A  32      -0.754 -12.823  43.880  1.00 59.80           H
ATOM    192  N   PHE A  33       2.014 -11.810  41.222  1.00 63.43           N
ATOM    193  CA  PHE A  33       2.314 -10.885  40.143  1.00 63.43           C
ATOM    194  C   PHE A  33       2.485 -11.627  38.816  1.00 63.43           C
ATOM    195  O   PHE A  33       3.582 -11.670  38.262  1.00 63.43           O
ATOM    196  HA  PHE A  33       1.474 -10.195  40.065  1.00 63.43           H
ATOM    197  CB  PHE A  33       3.631 -10.193  40.500  1.00 63.43           C
ATOM    198 1HB  PHE A  33       4.405 -10.950  40.625  1.00 63.43           H
ATOM    199 2HB  PHE A  33       3.935  -9.560  39.667  1.00 63.43           H
ATOM    200  CG  PHE A  33       3.562  -9.341  41.770  1.00 63.43           C
ATOM    201  CD1 PHE A  33       3.249  -8.021  41.686  1.00 63.43           C
ATOM    202  HD1 PHE A  33       3.047  -7.569  40.715  1.00 63.43           H
ATOM    203  CD2 PHE A  33       3.814  -9.905  42.981  1.00 63.43           C
ATOM    204  HD2 PHE A  33       4.065 -10.964  43.048  1.00 63.43           H
ATOM    205  CE1 PHE A  33       3.185  -7.230  42.864  1.00 63.43           C
ATOM    206  HE1 PHE A  33       2.934  -6.172  42.797  1.00 63.43           H
ATOM    207  CE2 PHE A  33       3.750  -9.115  44.159  1.00 63.43           C
ATOM    208  HE2 PHE A  33       3.951  -9.567  45.131  1.00 63.43           H
ATOM    209  CZ  PHE A  33       3.437  -7.794  44.076  1.00 63.43           C
ATOM    210  HZ  PHE A  33       3.387  -7.188  44.980  1.00 63.43           H
ATOM    211  HN  PHE A  33       2.768 -11.980  41.856  1.00 63.43           H
ATOM    212  N   THR A  34       1.384 -12.193  38.344  1.00 66.53           N
ATOM    213  CA  THR A  34       1.267 -12.547  36.940  1.00 66.53           C
ATOM    214  C   THR A  34       1.644 -11.357  36.056  1.00 66.53           C
ATOM    215  O   THR A  34       1.034 -10.293  36.148  1.00 66.53           O
ATOM    216  HA  THR A  34       1.980 -13.343  36.726  1.00 66.53           H
ATOM    217  CB  THR A  34      -0.156 -13.057  36.698  1.00 66.53           C
ATOM    218  HB  THR A  34      -0.848 -12.227  36.557  1.00 66.53           H
ATOM    219  OG1 THR A  34      -0.420 -13.894  37.821  1.00 66.53           O
ATOM    220  HG1 THR A  34      -1.403 -14.057  37.902  1.00 66.53           H
ATOM    221  CG2 THR A  34      -0.242 -14.004  35.499  1.00 66.53           C
ATOM    222 1HG2 THR A  34       0.399 -14.868  35.672  1.00 66.53           H
ATOM    223 2HG2 THR A  34       0.085 -13.482  34.600  1.00 66.53           H
ATOM    224 3HG2 THR A  34      -1.273 -14.336  35.372  1.00 66.53           H
ATOM    225  HN  THR A  34       0.583 -12.408  38.903  1.00 66.53           H
ATOM    226  N   ASP A  35       2.648 -11.577  35.220  1.00 78.25           N
ATOM    227  CA  ASP A  35       3.314 -10.476  34.545  1.00 78.25           C
ATOM    228  C   ASP A  35       2.452 -10.006  33.371  1.00 78.25           C
ATOM    229  O   ASP A  35       2.743 -10.319  32.218  1.00 78.25           O
ATOM    230  HA  ASP A  35       3.437  -9.705  35.306  1.00 78.25           H
ATOM    231  CB  ASP A  35       4.672 -10.911  33.990  1.00 78.25           C
ATOM    232 1HB  ASP A  35       4.985 -11.838  34.470  1.00 78.25           H
ATOM    233 2HB  ASP A  35       4.583 -11.118  32.923  1.00 78.25           H
ATOM    234  CG  ASP A  35       5.730  -9.830  34.219  1.00 78.25           C
ATOM    235  OD1 ASP A  35       5.344  -8.759  34.736  1.00 78.25           O
ATOM    236  OD2 ASP A  35       6.900 -10.098  33.872  1.00 78.25           O
ATOM    237  HN  ASP A  35       3.005 -12.485  35.002  1.00 78.25           H
ATOM    238  N   PHE A  36       1.408  -9.262  33.706  1.00 88.21           N
ATOM    239  CA  PHE A  36       0.515  -8.727  32.693  1.00 88.21           C
ATOM    240  C   PHE A  36       1.117  -7.486  32.030  1.00 88.21           C
ATOM    241  O   PHE A  36       0.618  -7.020  31.008  1.00 88.21           O
ATOM    242  HA  PHE A  36       0.374  -9.505  31.942  1.00 88.21           H
ATOM    243  CB  PHE A  36      -0.782  -8.332  33.402  1.00 88.21           C
ATOM    244 1HB  PHE A  36      -0.541  -7.673  34.236  1.00 88.21           H
ATOM    245 2HB  PHE A  36      -1.402  -7.760  32.713  1.00 88.21           H
ATOM    246  CG  PHE A  36      -1.590  -9.521  33.927  1.00 88.21           C
ATOM    247  CD1 PHE A  36      -1.761 -10.623  33.150  1.00 88.21           C
ATOM    248  HD1 PHE A  36      -1.322 -10.660  32.153  1.00 88.21           H
ATOM    249  CD2 PHE A  36      -2.138  -9.474  35.171  1.00 88.21           C
ATOM    250  HD2 PHE A  36      -2.001  -8.591  35.794  1.00 88.21           H
ATOM    251  CE1 PHE A  36      -2.511 -11.726  33.637  1.00 88.21           C
ATOM    252  HE1 PHE A  36      -2.648 -12.610  33.014  1.00 88.21           H
ATOM    253  CE2 PHE A  36      -2.888 -10.577  35.658  1.00 88.21           C
ATOM    254  HE2 PHE A  36      -3.327 -10.540  36.655  1.00 88.21           H
ATOM    255  CZ  PHE A  36      -3.059 -11.680  34.881  1.00 88.21           C
ATOM    256  HZ  PHE A  36      -3.634 -12.527  35.255  1.00 88.21           H
ATOM    257  HN  PHE A  36       1.170  -9.024  34.648  1.00 88.21           H
ATOM    258  N   TYR A  37       2.182  -6.987  32.641  1.00 91.10           N
ATOM    259  CA  TYR A  37       2.984  -5.948  32.017  1.00 91.10           C
ATOM    260  C   TYR A  37       4.064  -6.554  31.118  1.00 91.10           C
ATOM    261  O   TYR A  37       4.946  -7.266  31.596  1.00 91.10           O
ATOM    262  HA  TYR A  37       2.321  -5.330  31.410  1.00 91.10           H
ATOM    263  CB  TYR A  37       3.657  -5.189  33.162  1.00 91.10           C
ATOM    264 1HB  TYR A  37       2.890  -4.845  33.856  1.00 91.10           H
ATOM    265 2HB  TYR A  37       4.299  -5.877  33.712  1.00 91.10           H
ATOM    266  CG  TYR A  37       4.490  -3.989  32.709  1.00 91.10           C
ATOM    267  CD1 TYR A  37       5.846  -4.131  32.495  1.00 91.10           C
ATOM    268  HD1 TYR A  37       6.323  -5.099  32.649  1.00 91.10           H
ATOM    269  CD2 TYR A  37       3.886  -2.764  32.514  1.00 91.10           C
ATOM    270  HD2 TYR A  37       2.815  -2.651  32.683  1.00 91.10           H
ATOM    271  CE1 TYR A  37       6.630  -3.001  32.068  1.00 91.10           C
ATOM    272  HE1 TYR A  37       7.702  -3.100  31.896  1.00 91.10           H
ATOM    273  CE2 TYR A  37       4.670  -1.634  32.088  1.00 91.10           C
ATOM    274  HE2 TYR A  37       4.205  -0.660  31.930  1.00 91.10           H
ATOM    275  CZ  TYR A  37       6.004  -1.808  31.886  1.00 91.10           C
ATOM    276  OH  TYR A  37       6.744  -0.741  31.483  1.00 91.10           O
ATOM    277  HH  TYR A  37       6.150   0.048  31.327  1.00 91.10           H
ATOM    278  HN  TYR A  37       2.499  -7.280  33.543  1.00 91.10           H
ATOM    279  N   CYS A  38       3.959  -6.249  29.833  1.00 90.94           N
ATOM    280  CA  CYS A  38       4.834  -6.858  28.846  1.00 90.94           C
ATOM    281  C   CYS A  38       5.853  -5.809  28.395  1.00 90.94           C
ATOM    282  O   CYS A  38       5.484  -4.791  27.812  1.00 90.94           O
ATOM    283  HA  CYS A  38       5.331  -7.693  29.340  1.00 90.94           H
ATOM    284  CB  CYS A  38       4.045  -7.431  27.667  1.00 90.94           C
ATOM    285 1HB  CYS A  38       3.244  -8.074  28.033  1.00 90.94           H
ATOM    286 2HB  CYS A  38       3.574  -6.623  27.107  1.00 90.94           H
ATOM    287  SG  CYS A  38       5.159  -8.383  26.571  1.00 90.94           S
ATOM    288  HN  CYS A  38       3.293  -5.600  29.465  1.00 90.94           H
ATOM    289  N   GLU A  39       7.115  -6.095  28.681  1.00 89.62           N
ATOM    290  CA  GLU A  39       8.202  -5.284  28.161  1.00 89.62           C
ATOM    291  C   GLU A  39       8.547  -5.709  26.733  1.00 89.62           C
ATOM    292  O   GLU A  39       8.931  -6.854  26.498  1.00 89.62           O
ATOM    293  HA  GLU A  39       7.826  -4.261  28.162  1.00 89.62           H
ATOM    294  CB  GLU A  39       9.430  -5.366  29.070  1.00 89.62           C
ATOM    295 1HB  GLU A  39       9.656  -6.410  29.288  1.00 89.62           H
ATOM    296 2HB  GLU A  39      10.263  -4.833  28.611  1.00 89.62           H
ATOM    297  CG  GLU A  39       9.167  -4.682  30.412  1.00 89.62           C
ATOM    298 1HG  GLU A  39       8.780  -3.677  30.243  1.00 89.62           H
ATOM    299 2HG  GLU A  39       8.400  -5.230  30.960  1.00 89.62           H
ATOM    300  CD  GLU A  39      10.444  -4.607  31.251  1.00 89.62           C
ATOM    301  OE1 GLU A  39      10.371  -4.009  32.345  1.00 89.62           O
ATOM    302  OE2 GLU A  39      11.466  -5.151  30.777  1.00 89.62           O
ATOM    303  HN  GLU A  39       7.398  -6.864  29.254  1.00 89.62           H
ATOM    304  N   LYS A  40       8.397  -4.765  25.815  1.00 89.75           N
ATOM    305  CA  LYS A  40       8.525  -5.069  24.400  1.00 89.75           C
ATOM    306  C   LYS A  40       9.960  -4.786  23.950  1.00 89.75           C
ATOM    307  O   LYS A  40      10.196  -4.452  22.790  1.00 89.75           O
ATOM    308  HA  LYS A  40       8.329  -6.134  24.276  1.00 89.75           H
ATOM    309  CB  LYS A  40       7.467  -4.316  23.592  1.00 89.75           C
ATOM    310 1HB  LYS A  40       7.596  -3.242  23.729  1.00 89.75           H
ATOM    311 2HB  LYS A  40       7.602  -4.520  22.530  1.00 89.75           H
ATOM    312  CG  LYS A  40       6.056  -4.724  24.021  1.00 89.75           C
ATOM    313 1HG  LYS A  40       5.953  -4.611  25.100  1.00 89.75           H
ATOM    314 2HG  LYS A  40       5.325  -4.060  23.560  1.00 89.75           H
ATOM    315  CD  LYS A  40       5.760  -6.172  23.625  1.00 89.75           C
ATOM    316 1HD  LYS A  40       6.034  -6.330  22.581  1.00 89.75           H
ATOM    317 2HD  LYS A  40       6.373  -6.849  24.221  1.00 89.75           H
ATOM    318  CE  LYS A  40       4.280  -6.504  23.825  1.00 89.75           C
ATOM    319 1HE  LYS A  40       4.093  -6.737  24.874  1.00 89.75           H
ATOM    320 2HE  LYS A  40       3.670  -5.636  23.578  1.00 89.75           H
ATOM    321  NZ  LYS A  40       3.887  -7.652  22.979  1.00 89.75           N
ATOM    322 1HZ  LYS A  40       2.905  -7.858  23.123  1.00 89.75           H
ATOM    323 2HZ  LYS A  40       4.045  -7.423  22.004  1.00 89.75           H
ATOM    324 3HZ  LYS A  40       4.442  -8.463  23.229  1.00 89.75           H
ATOM    325  HN  LYS A  40       8.192  -3.809  26.025  1.00 89.75           H
ATOM    326  N   ASN A  41      10.881  -4.928  24.892  1.00 87.84           N
ATOM    327  CA  ASN A  41      12.276  -4.620  24.627  1.00 87.84           C
ATOM    328  C   ASN A  41      12.781  -5.504  23.485  1.00 87.84           C
ATOM    329  O   ASN A  41      13.485  -5.031  22.594  1.00 87.84           O
ATOM    330  HA  ASN A  41      12.292  -3.561  24.373  1.00 87.84           H
ATOM    331  CB  ASN A  41      13.144  -4.896  25.857  1.00 87.84           C
ATOM    332 1HB  ASN A  41      12.848  -5.841  26.311  1.00 87.84           H
ATOM    333 2HB  ASN A  41      14.186  -5.000  25.555  1.00 87.84           H
ATOM    334  CG  ASN A  41      13.015  -3.768  26.883  1.00 87.84           C
ATOM    335  OD1 ASN A  41      12.715  -2.631  26.559  1.00 87.84           O
ATOM    336  ND2 ASN A  41      13.258  -4.146  28.135  1.00 87.84           N
ATOM    337 1HD2 ASN A  41      13.499  -5.096  28.333  1.00 87.84           H
ATOM    338 2HD2 ASN A  41      13.199  -3.479  28.878  1.00 87.84           H
ATOM    339  HN  ASN A  41      10.687  -5.247  25.820  1.00 87.84           H
ATOM    340  N   ASN A  42      12.401  -6.772  23.548  1.00 89.29           N
ATOM    341  CA  ASN A  42      12.851  -7.738  22.560  1.00 89.29           C
ATOM    342  C   ASN A  42      12.347  -7.319  21.177  1.00 89.29           C
ATOM    343  O   ASN A  42      13.070  -7.433  20.188  1.00 89.29           O
ATOM    344  HA  ASN A  42      13.939  -7.731  22.627  1.00 89.29           H
ATOM    345  CB  ASN A  42      12.298  -9.132  22.861  1.00 89.29           C
ATOM    346 1HB  ASN A  42      11.218  -9.078  22.996  1.00 89.29           H
ATOM    347 2HB  ASN A  42      12.481  -9.791  22.013  1.00 89.29           H
ATOM    348  CG  ASN A  42      12.946  -9.719  24.118  1.00 89.29           C
ATOM    349  OD1 ASN A  42      13.906  -9.193  24.656  1.00 89.29           O
ATOM    350  ND2 ASN A  42      12.368 -10.835  24.553  1.00 89.29           N
ATOM    351 1HD2 ASN A  42      11.582 -11.215  24.065  1.00 89.29           H
ATOM    352 2HD2 ASN A  42      12.719 -11.294  25.369  1.00 89.29           H
ATOM    353  HN  ASN A  42      11.799  -7.141  24.256  1.00 89.29           H
ATOM    354  N   VAL A  43      11.111  -6.842  21.152  1.00 90.54           N
ATOM    355  CA  VAL A  43      10.490  -6.438  19.902  1.00 90.54           C
ATOM    356  C   VAL A  43      11.257  -5.251  19.316  1.00 90.54           C
ATOM    357  O   VAL A  43      11.506  -5.202  18.113  1.00 90.54           O
ATOM    358  HA  VAL A  43      10.564  -7.279  19.212  1.00 90.54           H
ATOM    359  CB  VAL A  43       9.007  -6.139  20.128  1.00 90.54           C
ATOM    360  HB  VAL A  43       8.936  -5.288  20.805  1.00 90.54           H
ATOM    361  CG1 VAL A  43       8.319  -5.754  18.816  1.00 90.54           C
ATOM    362 1HG1 VAL A  43       8.797  -4.865  18.403  1.00 90.54           H
ATOM    363 2HG1 VAL A  43       8.406  -6.576  18.106  1.00 90.54           H
ATOM    364 3HG1 VAL A  43       7.266  -5.546  19.005  1.00 90.54           H
ATOM    365  CG2 VAL A  43       8.302  -7.325  20.788  1.00 90.54           C
ATOM    366 1HG2 VAL A  43       8.388  -8.202  20.146  1.00 90.54           H
ATOM    367 2HG2 VAL A  43       8.767  -7.534  21.752  1.00 90.54           H
ATOM    368 3HG2 VAL A  43       7.249  -7.085  20.937  1.00 90.54           H
ATOM    369  HN  VAL A  43      10.538  -6.730  21.964  1.00 90.54           H
ATOM    370  N   ARG A  44      11.611  -4.324  20.195  1.00 89.83           N
ATOM    371  CA  ARG A  44      12.274  -3.104  19.769  1.00 89.83           C
ATOM    372  C   ARG A  44      13.691  -3.412  19.280  1.00 89.83           C
ATOM    373  O   ARG A  44      14.163  -2.811  18.317  1.00 89.83           O
ATOM    374  HA  ARG A  44      11.655  -2.718  18.959  1.00 89.83           H
ATOM    375  CB  ARG A  44      12.345  -2.088  20.911  1.00 89.83           C
ATOM    376 1HB  ARG A  44      12.781  -2.558  21.793  1.00 89.83           H
ATOM    377 2HB  ARG A  44      13.003  -1.266  20.630  1.00 89.83           H
ATOM    378  CG  ARG A  44      10.956  -1.545  21.250  1.00 89.83           C
ATOM    379 1HG  ARG A  44      10.450  -1.235  20.335  1.00 89.83           H
ATOM    380 2HG  ARG A  44      10.351  -2.335  21.696  1.00 89.83           H
ATOM    381  CD  ARG A  44      11.050  -0.361  22.214  1.00 89.83           C
ATOM    382 1HD  ARG A  44      11.838   0.319  21.892  1.00 89.83           H
ATOM    383 2HD  ARG A  44      10.117   0.203  22.203  1.00 89.83           H
ATOM    384  NE  ARG A  44      11.331  -0.846  23.584  1.00 89.83           N
ATOM    385  HE  ARG A  44      12.280  -1.051  23.824  1.00 89.83           H
ATOM    386  CZ  ARG A  44      10.393  -1.026  24.524  1.00 89.83           C
ATOM    387  NH1 ARG A  44       9.105  -0.767  24.258  1.00 89.83           N
ATOM    388 1HH1 ARG A  44       8.838  -0.437  23.353  1.00 89.83           H
ATOM    389 2HH1 ARG A  44       8.411  -0.905  24.965  1.00 89.83           H
ATOM    390  NH2 ARG A  44      10.762  -1.470  25.733  1.00 89.83           N
ATOM    391 1HH2 ARG A  44      10.074  -1.610  26.446  1.00 89.83           H
ATOM    392 2HH2 ARG A  44      11.725  -1.661  25.923  1.00 89.83           H
ATOM    393  HN  ARG A  44      11.451  -4.397  21.179  1.00 89.83           H
ATOM    394  N   GLN A  45      14.328  -4.349  19.967  1.00 91.00           N
ATOM    395  CA  GLN A  45      15.694  -4.719  19.637  1.00 91.00           C
ATOM    396  C   GLN A  45      15.753  -5.345  18.242  1.00 91.00           C
ATOM    397  O   GLN A  45      16.654  -5.044  17.461  1.00 91.00           O
ATOM    398  HA  GLN A  45      16.258  -3.786  19.649  1.00 91.00           H
ATOM    399  CB  GLN A  45      16.274  -5.668  20.689  1.00 91.00           C
ATOM    400 1HB  GLN A  45      16.153  -5.234  21.681  1.00 91.00           H
ATOM    401 2HB  GLN A  45      15.720  -6.606  20.682  1.00 91.00           H
ATOM    402  CG  GLN A  45      17.755  -5.941  20.423  1.00 91.00           C
ATOM    403 1HG  GLN A  45      17.878  -6.361  19.424  1.00 91.00           H
ATOM    404 2HG  GLN A  45      18.312  -5.004  20.445  1.00 91.00           H
ATOM    405  CD  GLN A  45      18.330  -6.907  21.462  1.00 91.00           C
ATOM    406  OE1 GLN A  45      17.622  -7.475  22.276  1.00 91.00           O
ATOM    407  NE2 GLN A  45      19.649  -7.059  21.388  1.00 91.00           N
ATOM    408 1HE2 GLN A  45      20.172  -6.562  20.695  1.00 91.00           H
ATOM    409 2HE2 GLN A  45      20.118  -7.670  22.025  1.00 91.00           H
ATOM    410  HN  GLN A  45      13.928  -4.851  20.734  1.00 91.00           H
ATOM    411  N   PHE A  46      14.781  -6.204  17.973  1.00 92.65           N
ATOM    412  CA  PHE A  46      14.684  -6.839  16.669  1.00 92.65           C
ATOM    413  C   PHE A  46      14.478  -5.799  15.567  1.00 92.65           C
ATOM    414  O   PHE A  46      15.157  -5.831  14.542  1.00 92.65           O
ATOM    415  HA  PHE A  46      15.622  -7.368  16.496  1.00 92.65           H
ATOM    416  CB  PHE A  46      13.468  -7.767  16.713  1.00 92.65           C
ATOM    417 1HB  PHE A  46      13.648  -8.550  17.449  1.00 92.65           H
ATOM    418 2HB  PHE A  46      12.603  -7.199  17.056  1.00 92.65           H
ATOM    419  CG  PHE A  46      13.133  -8.417  15.369  1.00 92.65           C
ATOM    420  CD1 PHE A  46      12.082  -7.961  14.637  1.00 92.65           C
ATOM    421  HD1 PHE A  46      11.478  -7.132  15.007  1.00 92.65           H
ATOM    422  CD2 PHE A  46      13.886  -9.451  14.907  1.00 92.65           C
ATOM    423  HD2 PHE A  46      14.729  -9.816  15.495  1.00 92.65           H
ATOM    424  CE1 PHE A  46      11.771  -8.565  13.390  1.00 92.65           C
ATOM    425  HE1 PHE A  46      10.928  -8.199  12.803  1.00 92.65           H
ATOM    426  CE2 PHE A  46      13.575 -10.054  13.660  1.00 92.65           C
ATOM    427  HE2 PHE A  46      14.179 -10.883  13.290  1.00 92.65           H
ATOM    428  CZ  PHE A  46      12.524  -9.599  12.928  1.00 92.65           C
ATOM    429  HZ  PHE A  46      12.285 -10.062  11.970  1.00 92.65           H
ATOM    430  HN  PHE A  46      14.071  -6.468  18.625  1.00 92.65           H
ATOM    431  N   ALA A  47      13.536  -4.900  15.814  1.00 92.18           N
ATOM    432  CA  ALA A  47      13.170  -3.906  14.820  1.00 92.18           C
ATOM    433  C   ALA A  47      14.402  -3.073  14.460  1.00 92.18           C
ATOM    434  O   ALA A  47      14.628  -2.765  13.291  1.00 92.18           O
ATOM    435  HA  ALA A  47      12.829  -4.436  13.931  1.00 92.18           H
ATOM    436  CB  ALA A  47      12.022  -3.048  15.354  1.00 92.18           C
ATOM    437 1HB  ALA A  47      11.162  -3.683  15.566  1.00 92.18           H
ATOM    438 2HB  ALA A  47      12.338  -2.546  16.269  1.00 92.18           H
ATOM    439 3HB  ALA A  47      11.748  -2.302  14.607  1.00 92.18           H
ATOM    440  HN  ALA A  47      13.029  -4.844  16.674  1.00 92.18           H
ATOM    441  N   SER A  48      15.167  -2.731  15.487  1.00 92.17           N
ATOM    442  CA  SER A  48      16.233  -1.756  15.335  1.00 92.17           C
ATOM    443  C   SER A  48      17.314  -2.304  14.402  1.00 92.17           C
ATOM    444  O   SER A  48      18.039  -1.538  13.768  1.00 92.17           O
ATOM    445  HA  SER A  48      15.759  -0.877  14.898  1.00 92.17           H
ATOM    446  CB  SER A  48      16.839  -1.386  16.690  1.00 92.17           C
ATOM    447 1HB  SER A  48      17.493  -0.523  16.572  1.00 92.17           H
ATOM    448 2HB  SER A  48      16.044  -1.092  17.375  1.00 92.17           H
ATOM    449  OG  SER A  48      17.577  -2.466  17.257  1.00 92.17           O
ATOM    450  HG  SER A  48      17.950  -2.196  18.145  1.00 92.17           H
ATOM    451  HN  SER A  48      15.067  -3.108  16.408  1.00 92.17           H
ATOM    452  N   HIS A  49      17.388  -3.626  14.346  1.00 92.87           N
ATOM    453  CA  HIS A  49      18.393  -4.285  13.529  1.00 92.87           C
ATOM    454  C   HIS A  49      17.796  -4.632  12.163  1.00 92.87           C
ATOM    455  O   HIS A  49      18.467  -4.511  11.140  1.00 92.87           O
ATOM    456  HA  HIS A  49      19.203  -3.569  13.390  1.00 92.87           H
ATOM    457  CB  HIS A  49      18.967  -5.504  14.252  1.00 92.87           C
ATOM    458 1HB  HIS A  49      18.147  -6.161  14.544  1.00 92.87           H
ATOM    459 2HB  HIS A  49      19.593  -6.065  13.558  1.00 92.87           H
ATOM    460  CG  HIS A  49      19.780  -5.164  15.479  1.00 92.87           C
ATOM    461  ND1 HIS A  49      19.205  -4.879  16.704  1.00 92.87           N
ATOM    462  HD1 HIS A  49      18.224  -4.867  16.902  1.00 92.87           H
ATOM    463  CD2 HIS A  49      21.129  -5.068  15.655  1.00 92.87           C
ATOM    464  HD2 HIS A  49      21.886  -5.232  14.887  1.00 92.87           H
ATOM    465  CE1 HIS A  49      20.173  -4.623  17.572  1.00 92.87           C
ATOM    466  HE1 HIS A  49      20.040  -4.364  18.622  1.00 92.87           H
ATOM    467  NE2 HIS A  49      21.365  -4.740  16.919  1.00 92.87           N
ATOM    468  HN  HIS A  49      16.779  -4.241  14.846  1.00 92.87           H
ATOM    469  N   PHE A  50      16.541  -5.057  12.192  1.00 94.03           N
ATOM    470  CA  PHE A  50      15.944  -5.704  11.037  1.00 94.03           C
ATOM    471  C   PHE A  50      15.433  -4.670  10.032  1.00 94.03           C
ATOM    472  O   PHE A  50      15.672  -4.794   8.832  1.00 94.03           O
ATOM    473  HA  PHE A  50      16.719  -6.311  10.569  1.00 94.03           H
ATOM    474  CB  PHE A  50      14.761  -6.529  11.548  1.00 94.03           C
ATOM    475 1HB  PHE A  50      15.119  -7.233  12.300  1.00 94.03           H
ATOM    476 2HB  PHE A  50      14.055  -5.863  12.046  1.00 94.03           H
ATOM    477  CG  PHE A  50      14.024  -7.304  10.454  1.00 94.03           C
ATOM    478  CD1 PHE A  50      12.756  -6.953  10.108  1.00 94.03           C
ATOM    479  HD1 PHE A  50      12.266  -6.119  10.610  1.00 94.03           H
ATOM    480  CD2 PHE A  50      14.636  -8.345   9.828  1.00 94.03           C
ATOM    481  HD2 PHE A  50      15.652  -8.627  10.106  1.00 94.03           H
ATOM    482  CE1 PHE A  50      12.072  -7.673   9.093  1.00 94.03           C
ATOM    483  HE1 PHE A  50      11.056  -7.391   8.816  1.00 94.03           H
ATOM    484  CE2 PHE A  50      13.952  -9.065   8.813  1.00 94.03           C
ATOM    485  HE2 PHE A  50      14.442  -9.899   8.312  1.00 94.03           H
ATOM    486  CZ  PHE A  50      12.684  -8.713   8.467  1.00 94.03           C
ATOM    487  HZ  PHE A  50      12.159  -9.266   7.688  1.00 94.03           H
ATOM    488  HN  PHE A  50      15.938  -4.965  12.984  1.00 94.03           H
ATOM    489  N   LEU A  51      14.739  -3.672  10.559  1.00 94.90           N
ATOM    490  CA  LEU A  51      13.894  -2.828   9.731  1.00 94.90           C
ATOM    491  C   LEU A  51      14.773  -1.871   8.924  1.00 94.90           C
ATOM    492  O   LEU A  51      14.640  -1.780   7.704  1.00 94.90           O
ATOM    493  HA  LEU A  51      13.363  -3.479   9.037  1.00 94.90           H
ATOM    494  CB  LEU A  51      12.840  -2.122  10.586  1.00 94.90           C
ATOM    495 1HB  LEU A  51      13.352  -1.486  11.308  1.00 94.90           H
ATOM    496 2HB  LEU A  51      12.257  -1.466   9.940  1.00 94.90           H
ATOM    497  CG  LEU A  51      11.874  -3.033  11.347  1.00 94.90           C
ATOM    498  HG  LEU A  51      12.454  -3.642  12.041  1.00 94.90           H
ATOM    499  CD1 LEU A  51      10.889  -2.212  12.182  1.00 94.90           C
ATOM    500 1HD1 LEU A  51      11.439  -1.606  12.902  1.00 94.90           H
ATOM    501 2HD1 LEU A  51      10.312  -1.561  11.526  1.00 94.90           H
ATOM    502 3HD1 LEU A  51      10.214  -2.884  12.712  1.00 94.90           H
ATOM    503  CD2 LEU A  51      11.158  -3.991  10.394  1.00 94.90           C
ATOM    504 1HD2 LEU A  51      10.592  -3.418   9.659  1.00 94.90           H
ATOM    505 2HD2 LEU A  51      11.894  -4.612   9.882  1.00 94.90           H
ATOM    506 3HD2 LEU A  51      10.478  -4.627  10.961  1.00 94.90           H
ATOM    507  HN  LEU A  51      14.747  -3.438  11.532  1.00 94.90           H
ATOM    508  N   PRO A  52      15.682  -1.142   9.585  1.00 95.82           N
ATOM    509  CA  PRO A  52      16.359  -0.014   8.940  1.00 95.82           C
ATOM    510  C   PRO A  52      17.001  -0.405   7.620  1.00 95.82           C
ATOM    511  O   PRO A  52      16.755   0.228   6.594  1.00 95.82           O
ATOM    512  HA  PRO A  52      15.635   0.761   8.687  1.00 95.82           H
ATOM    513  CB  PRO A  52      17.401   0.421   9.972  1.00 95.82           C
ATOM    514 1HB  PRO A  52      18.358  -0.075   9.810  1.00 95.82           H
ATOM    515 2HB  PRO A  52      17.588   1.494   9.926  1.00 95.82           H
ATOM    516  CG  PRO A  52      16.774   0.015  11.301  1.00 95.82           C
ATOM    517 1HG  PRO A  52      17.520  -0.069  12.091  1.00 95.82           H
ATOM    518 2HG  PRO A  52      16.044   0.747  11.644  1.00 95.82           H
ATOM    519  CD  PRO A  52      16.132  -1.324  10.977  1.00 95.82           C
ATOM    520 1HD  PRO A  52      16.843  -2.146  11.064  1.00 95.82           H
ATOM    521 2HD  PRO A  52      15.305  -1.550  11.651  1.00 95.82           H
ATOM    522  N   PRO A  53      17.836  -1.453   7.612  1.00 96.39           N
ATOM    523  CA  PRO A  53      18.517  -1.866   6.382  1.00 96.39           C
ATOM    524  C   PRO A  53      17.548  -2.083   5.232  1.00 96.39           C
ATOM    525  O   PRO A  53      17.817  -1.674   4.103  1.00 96.39           O
ATOM    526  HA  PRO A  53      19.190  -1.079   6.044  1.00 96.39           H
ATOM    527  CB  PRO A  53      19.226  -3.163   6.779  1.00 96.39           C
ATOM    528 1HB  PRO A  53      18.607  -4.037   6.575  1.00 96.39           H
ATOM    529 2HB  PRO A  53      20.156  -3.296   6.228  1.00 96.39           H
ATOM    530  CG  PRO A  53      19.475  -2.986   8.272  1.00 96.39           C
ATOM    531 1HG  PRO A  53      19.647  -3.941   8.770  1.00 96.39           H
ATOM    532 2HG  PRO A  53      20.358  -2.377   8.466  1.00 96.39           H
ATOM    533  CD  PRO A  53      18.200  -2.313   8.752  1.00 96.39           C
ATOM    534 1HD  PRO A  53      17.417  -3.039   8.972  1.00 96.39           H
ATOM    535 2HD  PRO A  53      18.364  -1.740   9.665  1.00 96.39           H
ATOM    536  N   LEU A  54      16.434  -2.726   5.551  1.00 96.14           N
ATOM    537  CA  LEU A  54      15.480  -3.123   4.529  1.00 96.14           C
ATOM    538  C   LEU A  54      14.804  -1.876   3.956  1.00 96.14           C
ATOM    539  O   LEU A  54      14.661  -1.746   2.742  1.00 96.14           O
ATOM    540  HA  LEU A  54      16.041  -3.610   3.731  1.00 96.14           H
ATOM    541  CB  LEU A  54      14.497  -4.155   5.086  1.00 96.14           C
ATOM    542 1HB  LEU A  54      14.035  -3.740   5.982  1.00 96.14           H
ATOM    543 2HB  LEU A  54      13.702  -4.301   4.355  1.00 96.14           H
ATOM    544  CG  LEU A  54      15.087  -5.522   5.437  1.00 96.14           C
ATOM    545  HG  LEU A  54      15.868  -5.377   6.183  1.00 96.14           H
ATOM    546  CD1 LEU A  54      14.028  -6.432   6.063  1.00 96.14           C
ATOM    547 1HD1 LEU A  54      13.646  -5.972   6.975  1.00 96.14           H
ATOM    548 2HD1 LEU A  54      13.208  -6.575   5.358  1.00 96.14           H
ATOM    549 3HD1 LEU A  54      14.473  -7.397   6.302  1.00 96.14           H
ATOM    550  CD2 LEU A  54      15.744  -6.166   4.214  1.00 96.14           C
ATOM    551 1HD2 LEU A  54      15.000  -6.297   3.428  1.00 96.14           H
ATOM    552 2HD2 LEU A  54      16.546  -5.522   3.852  1.00 96.14           H
ATOM    553 3HD2 LEU A  54      16.155  -7.137   4.491  1.00 96.14           H
ATOM    554  HN  LEU A  54      16.181  -2.975   6.486  1.00 96.14           H
ATOM    555  N   TYR A  55      14.407  -0.990   4.858  1.00 96.38           N
ATOM    556  CA  TYR A  55      13.674   0.201   4.464  1.00 96.38           C
ATOM    557  C   TYR A  55      14.543   1.120   3.604  1.00 96.38           C
ATOM    558  O   TYR A  55      14.043   1.781   2.695  1.00 96.38           O
ATOM    559  HA  TYR A  55      12.806  -0.114   3.885  1.00 96.38           H
ATOM    560  CB  TYR A  55      13.318   0.926   5.764  1.00 96.38           C
ATOM    561 1HB  TYR A  55      14.205   0.972   6.397  1.00 96.38           H
ATOM    562 2HB  TYR A  55      13.039   1.953   5.530  1.00 96.38           H
ATOM    563  CG  TYR A  55      12.182   0.270   6.551  1.00 96.38           C
ATOM    564  CD1 TYR A  55      11.534  -0.835   6.037  1.00 96.38           C
ATOM    565  HD1 TYR A  55      11.833  -1.240   5.070  1.00 96.38           H
ATOM    566  CD2 TYR A  55      11.804   0.784   7.775  1.00 96.38           C
ATOM    567  HD2 TYR A  55      12.316   1.656   8.181  1.00 96.38           H
ATOM    568  CE1 TYR A  55      10.465  -1.452   6.778  1.00 96.38           C
ATOM    569  HE1 TYR A  55       9.945  -2.325   6.383  1.00 96.38           H
ATOM    570  CE2 TYR A  55      10.735   0.166   8.516  1.00 96.38           C
ATOM    571  HE2 TYR A  55      10.426   0.562   9.484  1.00 96.38           H
ATOM    572  CZ  TYR A  55      10.118  -0.921   7.981  1.00 96.38           C
ATOM    573  OH  TYR A  55       9.108  -1.504   8.680  1.00 96.38           O
ATOM    574  HH  TYR A  55       8.719  -2.260   8.154  1.00 96.38           H
ATOM    575  HN  TYR A  55      14.578  -1.077   5.840  1.00 96.38           H
ATOM    576  N   TRP A  56      15.830   1.132   3.920  1.00 96.79           N
ATOM    577  CA  TRP A  56      16.789   1.879   3.125  1.00 96.79           C
ATOM    578  C   TRP A  56      16.882   1.216   1.749  1.00 96.79           C
ATOM    579  O   TRP A  56      16.902   1.899   0.727  1.00 96.79           O
ATOM    580  HA  TRP A  56      16.416   2.898   3.023  1.00 96.79           H
ATOM    581  CB  TRP A  56      18.140   1.969   3.837  1.00 96.79           C
ATOM    582 1HB  TRP A  56      18.299   1.055   4.410  1.00 96.79           H
ATOM    583 2HB  TRP A  56      18.932   2.017   3.089  1.00 96.79           H
ATOM    584  CG  TRP A  56      18.271   3.170   4.775  1.00 96.79           C
ATOM    585  CD1 TRP A  56      18.393   3.166   6.109  1.00 96.79           C
ATOM    586  HD1 TRP A  56      18.415   2.264   6.720  1.00 96.79           H
ATOM    587  CD2 TRP A  56      18.288   4.562   4.392  1.00 96.79           C
ATOM    588  NE1 TRP A  56      18.487   4.447   6.613  1.00 96.79           N
ATOM    589  HE1 TRP A  56      18.584   4.700   7.576  1.00 96.79           H
ATOM    590  CE2 TRP A  56      18.421   5.323   5.535  1.00 96.79           C
ATOM    591  CE3 TRP A  56      18.195   5.157   3.122  1.00 96.79           C
ATOM    592  HE3 TRP A  56      18.090   4.578   2.205  1.00 96.79           H
ATOM    593  CZ2 TRP A  56      18.472   6.722   5.523  1.00 96.79           C
ATOM    594  HZ2 TRP A  56      18.578   7.301   6.440  1.00 96.79           H
ATOM    595  CZ3 TRP A  56      18.247   6.556   3.127  1.00 96.79           C
ATOM    596  HZ3 TRP A  56      18.179   7.069   2.167  1.00 96.79           H
ATOM    597  CH2 TRP A  56      18.381   7.337   4.269  1.00 96.79           C
ATOM    598  HH2 TRP A  56      18.414   8.424   4.188  1.00 96.79           H
ATOM    599  HN  TRP A  56      16.218   0.644   4.702  1.00 96.79           H
ATOM    600  N   LEU A  57      16.935  -0.108   1.768  1.00 96.57           N
ATOM    601  CA  LEU A  57      17.040  -0.871   0.536  1.00 96.57           C
ATOM    602  C   LEU A  57      15.805  -0.607  -0.329  1.00 96.57           C
ATOM    603  O   LEU A  57      15.927  -0.300  -1.513  1.00 96.57           O
ATOM    604  HA  LEU A  57      17.918  -0.509   0.002  1.00 96.57           H
ATOM    605  CB  LEU A  57      17.272  -2.352   0.840  1.00 96.57           C
ATOM    606 1HB  LEU A  57      18.183  -2.442   1.433  1.00 96.57           H
ATOM    607 2HB  LEU A  57      16.451  -2.708   1.462  1.00 96.57           H
ATOM    608  CG  LEU A  57      17.393  -3.275  -0.373  1.00 96.57           C
ATOM    609  HG  LEU A  57      16.535  -3.101  -1.022  1.00 96.57           H
ATOM    610  CD1 LEU A  57      18.648  -2.950  -1.187  1.00 96.57           C
ATOM    611 1HD1 LEU A  57      18.597  -1.919  -1.536  1.00 96.57           H
ATOM    612 2HD1 LEU A  57      19.530  -3.078  -0.561  1.00 96.57           H
ATOM    613 3HD1 LEU A  57      18.709  -3.621  -2.044  1.00 96.57           H
ATOM    614  CD2 LEU A  57      17.350  -4.745   0.049  1.00 96.57           C
ATOM    615 1HD2 LEU A  57      18.176  -4.952   0.730  1.00 96.57           H
ATOM    616 2HD2 LEU A  57      16.405  -4.951   0.552  1.00 96.57           H
ATOM    617 3HD2 LEU A  57      17.438  -5.380  -0.833  1.00 96.57           H
ATOM    618  HN  LEU A  57      16.907  -0.657   2.604  1.00 96.57           H
ATOM    619  N   VAL A  58      14.645  -0.738   0.298  1.00 96.80           N
ATOM    620  CA  VAL A  58      13.388  -0.580  -0.415  1.00 96.80           C
ATOM    621  C   VAL A  58      13.299   0.841  -0.974  1.00 96.80           C
ATOM    622  O   VAL A  58      12.873   1.039  -2.111  1.00 96.80           O
ATOM    623  HA  VAL A  58      13.390  -1.285  -1.246  1.00 96.80           H
ATOM    624  CB  VAL A  58      12.218  -0.935   0.505  1.00 96.80           C
ATOM    625  HB  VAL A  58      12.306  -0.331   1.408  1.00 96.80           H
ATOM    626  CG1 VAL A  58      10.880  -0.599  -0.157  1.00 96.80           C
ATOM    627 1HG1 VAL A  58      10.841   0.468  -0.376  1.00 96.80           H
ATOM    628 2HG1 VAL A  58      10.780  -1.164  -1.084  1.00 96.80           H
ATOM    629 3HG1 VAL A  58      10.065  -0.861   0.518  1.00 96.80           H
ATOM    630  CG2 VAL A  58      12.271  -2.408   0.916  1.00 96.80           C
ATOM    631 1HG2 VAL A  58      12.220  -3.036   0.027  1.00 96.80           H
ATOM    632 2HG2 VAL A  58      13.203  -2.603   1.446  1.00 96.80           H
ATOM    633 3HG2 VAL A  58      11.428  -2.633   1.569  1.00 96.80           H
ATOM    634  HN  VAL A  58      14.555  -0.947   1.271  1.00 96.80           H
ATOM    635  N   PHE A  59      13.707   1.795  -0.149  1.00 97.85           N
ATOM    636  CA  PHE A  59      13.692   3.190  -0.553  1.00 97.85           C
ATOM    637  C   PHE A  59      14.494   3.398  -1.839  1.00 97.85           C
ATOM    638  O   PHE A  59      13.988   3.969  -2.804  1.00 97.85           O
ATOM    639  HA  PHE A  59      12.652   3.465  -0.726  1.00 97.85           H
ATOM    640  CB  PHE A  59      14.346   3.989   0.576  1.00 97.85           C
ATOM    641 1HB  PHE A  59      13.719   3.924   1.465  1.00 97.85           H
ATOM    642 2HB  PHE A  59      15.302   3.529   0.827  1.00 97.85           H
ATOM    643  CG  PHE A  59      14.578   5.464   0.242  1.00 97.85           C
ATOM    644  CD1 PHE A  59      15.845   5.951   0.157  1.00 97.85           C
ATOM    645  HD1 PHE A  59      16.696   5.290   0.328  1.00 97.85           H
ATOM    646  CD2 PHE A  59      13.518   6.288   0.029  1.00 97.85           C
ATOM    647  HD2 PHE A  59      12.502   5.898   0.096  1.00 97.85           H
ATOM    648  CE1 PHE A  59      16.061   7.320  -0.154  1.00 97.85           C
ATOM    649  HE1 PHE A  59      17.076   7.710  -0.221  1.00 97.85           H
ATOM    650  CE2 PHE A  59      13.733   7.657  -0.282  1.00 97.85           C
ATOM    651  HE2 PHE A  59      12.883   8.317  -0.453  1.00 97.85           H
ATOM    652  CZ  PHE A  59      15.000   8.144  -0.367  1.00 97.85           C
ATOM    653  HZ  PHE A  59      15.165   9.194  -0.605  1.00 97.85           H
ATOM    654  HN  PHE A  59      14.043   1.626   0.777  1.00 97.85           H
ATOM    655  N   ILE A  60      15.731   2.923  -1.811  1.00 97.46           N
ATOM    656  CA  ILE A  60      16.659   3.189  -2.897  1.00 97.46           C
ATOM    657  C   ILE A  60      16.126   2.556  -4.184  1.00 97.46           C
ATOM    658  O   ILE A  60      16.019   3.224  -5.211  1.00 97.46           O
ATOM    659  HA  ILE A  60      16.700   4.269  -3.035  1.00 97.46           H
ATOM    660  CB  ILE A  60      18.068   2.727  -2.522  1.00 97.46           C
ATOM    661  HB  ILE A  60      18.004   1.707  -2.142  1.00 97.46           H
ATOM    662  CG1 ILE A  60      18.648   3.590  -1.400  1.00 97.46           C
ATOM    663 1HG1 ILE A  60      18.894   4.579  -1.787  1.00 97.46           H
ATOM    664 2HG1 ILE A  60      17.899   3.731  -0.620  1.00 97.46           H
ATOM    665  CG2 ILE A  60      18.980   2.695  -3.750  1.00 97.46           C
ATOM    666 1HG2 ILE A  60      18.571   2.005  -4.488  1.00 97.46           H
ATOM    667 2HG2 ILE A  60      19.043   3.694  -4.182  1.00 97.46           H
ATOM    668 3HG2 ILE A  60      19.976   2.363  -3.455  1.00 97.46           H
ATOM    669  CD1 ILE A  60      19.900   2.945  -0.802  1.00 97.46           C
ATOM    670 1HD1 ILE A  60      19.645   1.967  -0.394  1.00 97.46           H
ATOM    671 2HD1 ILE A  60      20.655   2.829  -1.580  1.00 97.46           H
ATOM    672 3HD1 ILE A  60      20.292   3.580  -0.007  1.00 97.46           H
ATOM    673  HN  ILE A  60      16.100   2.368  -1.066  1.00 97.46           H
ATOM    674  N   VAL A  61      15.807   1.273  -4.086  1.00 96.52           N
ATOM    675  CA  VAL A  61      15.408   0.511  -5.257  1.00 96.52           C
ATOM    676  C   VAL A  61      14.091   1.069  -5.799  1.00 96.52           C
ATOM    677  O   VAL A  61      13.922   1.204  -7.010  1.00 96.52           O
ATOM    678  HA  VAL A  61      16.182   0.640  -6.013  1.00 96.52           H
ATOM    679  CB  VAL A  61      15.329  -0.977  -4.910  1.00 96.52           C
ATOM    680  HB  VAL A  61      14.632  -1.091  -4.079  1.00 96.52           H
ATOM    681  CG1 VAL A  61      14.790  -1.788  -6.090  1.00 96.52           C
ATOM    682 1HG1 VAL A  61      13.791  -1.435  -6.347  1.00 96.52           H
ATOM    683 2HG1 VAL A  61      15.451  -1.664  -6.948  1.00 96.52           H
ATOM    684 3HG1 VAL A  61      14.744  -2.842  -5.816  1.00 96.52           H
ATOM    685  CG2 VAL A  61      16.690  -1.508  -4.456  1.00 96.52           C
ATOM    686 1HG2 VAL A  61      17.417  -1.374  -5.257  1.00 96.52           H
ATOM    687 2HG2 VAL A  61      17.018  -0.960  -3.573  1.00 96.52           H
ATOM    688 3HG2 VAL A  61      16.606  -2.567  -4.216  1.00 96.52           H
ATOM    689  HN  VAL A  61      15.817   0.758  -3.229  1.00 96.52           H
ATOM    690  N   GLY A  62      13.191   1.378  -4.877  1.00 97.26           N
ATOM    691  CA  GLY A  62      11.871   1.856  -5.250  1.00 97.26           C
ATOM    692  C   GLY A  62      11.951   3.240  -5.898  1.00 97.26           C
ATOM    693  O   GLY A  62      11.266   3.509  -6.883  1.00 97.26           O
ATOM    694 1HA  GLY A  62      11.407   1.153  -5.942  1.00 97.26           H
ATOM    695 2HA  GLY A  62      11.233   1.900  -4.367  1.00 97.26           H
ATOM    696  HN  GLY A  62      13.352   1.306  -3.893  1.00 97.26           H
ATOM    697  N   ALA A  63      12.795   4.081  -5.318  1.00 97.34           N
ATOM    698  CA  ALA A  63      12.931   5.448  -5.790  1.00 97.34           C
ATOM    699  C   ALA A  63      13.444   5.437  -7.231  1.00 97.34           C
ATOM    700  O   ALA A  63      12.910   6.139  -8.089  1.00 97.34           O
ATOM    701  HA  ALA A  63      11.942   5.907  -5.768  1.00 97.34           H
ATOM    702  CB  ALA A  63      13.855   6.224  -4.848  1.00 97.34           C
ATOM    703 1HB  ALA A  63      13.430   6.227  -3.844  1.00 97.34           H
ATOM    704 2HB  ALA A  63      14.835   5.748  -4.827  1.00 97.34           H
ATOM    705 3HB  ALA A  63      13.956   7.250  -5.203  1.00 97.34           H
ATOM    706  HN  ALA A  63      13.377   3.842  -4.541  1.00 97.34           H
ATOM    707  N   LEU A  64      14.473   4.633  -7.453  1.00 95.95           N
ATOM    708  CA  LEU A  64      15.078   4.538  -8.771  1.00 95.95           C
ATOM    709  C   LEU A  64      14.054   3.976  -9.759  1.00 95.95           C
ATOM    710  O   LEU A  64      13.888   4.508 -10.855  1.00 95.95           O
ATOM    711  HA  LEU A  64      15.341   5.549  -9.083  1.00 95.95           H
ATOM    712  CB  LEU A  64      16.377   3.733  -8.707  1.00 95.95           C
ATOM    713 1HB  LEU A  64      16.163   2.772  -8.238  1.00 95.95           H
ATOM    714 2HB  LEU A  64      16.703   3.524  -9.726  1.00 95.95           H
ATOM    715  CG  LEU A  64      17.537   4.389  -7.955  1.00 95.95           C
ATOM    716  HG  LEU A  64      17.194   4.644  -6.952  1.00 95.95           H
ATOM    717  CD1 LEU A  64      18.708   3.417  -7.798  1.00 95.95           C
ATOM    718 1HD1 LEU A  64      18.381   2.540  -7.239  1.00 95.95           H
ATOM    719 2HD1 LEU A  64      19.060   3.109  -8.782  1.00 95.95           H
ATOM    720 3HD1 LEU A  64      19.519   3.908  -7.260  1.00 95.95           H
ATOM    721  CD2 LEU A  64      17.962   5.693  -8.632  1.00 95.95           C
ATOM    722 1HD2 LEU A  64      18.281   5.485  -9.654  1.00 95.95           H
ATOM    723 2HD2 LEU A  64      17.120   6.385  -8.648  1.00 95.95           H
ATOM    724 3HD2 LEU A  64      18.788   6.138  -8.078  1.00 95.95           H
ATOM    725  HN  LEU A  64      14.891   4.054  -6.753  1.00 95.95           H
ATOM    726  N   GLY A  65      13.394   2.908  -9.335  1.00 94.99           N
ATOM    727  CA  GLY A  65      12.498   2.183 -10.218  1.00 94.99           C
ATOM    728  C   GLY A  65      11.342   3.073 -10.678  1.00 94.99           C
ATOM    729  O   GLY A  65      11.093   3.204 -11.876  1.00 94.99           O
ATOM    730 1HA  GLY A  65      13.050   1.821 -11.085  1.00 94.99           H
ATOM    731 2HA  GLY A  65      12.104   1.307  -9.703  1.00 94.99           H
ATOM    732  HN  GLY A  65      13.465   2.539  -8.408  1.00 94.99           H
ATOM    733  N   ASN A  66      10.667   3.663  -9.703  1.00 96.70           N
ATOM    734  CA  ASN A  66       9.444   4.398  -9.977  1.00 96.70           C
ATOM    735  C   ASN A  66       9.789   5.702 -10.700  1.00 96.70           C
ATOM    736  O   ASN A  66       9.011   6.185 -11.521  1.00 96.70           O
ATOM    737  HA  ASN A  66       8.839   3.730 -10.589  1.00 96.70           H
ATOM    738  CB  ASN A  66       8.714   4.756  -8.681  1.00 96.70           C
ATOM    739 1HB  ASN A  66       9.421   5.173  -7.964  1.00 96.70           H
ATOM    740 2HB  ASN A  66       7.970   5.527  -8.880  1.00 96.70           H
ATOM    741  CG  ASN A  66       8.033   3.526  -8.078  1.00 96.70           C
ATOM    742  OD1 ASN A  66       7.145   2.927  -8.663  1.00 96.70           O
ATOM    743  ND2 ASN A  66       8.496   3.184  -6.879  1.00 96.70           N
ATOM    744 1HD2 ASN A  66       9.226   3.719  -6.454  1.00 96.70           H
ATOM    745 2HD2 ASN A  66       8.113   2.393  -6.402  1.00 96.70           H
ATOM    746  HN  ASN A  66      10.942   3.645  -8.742  1.00 96.70           H
ATOM    747  N   SER A  67      10.956   6.234 -10.369  1.00 95.41           N
ATOM    748  CA  SER A  67      11.457   7.420 -11.044  1.00 95.41           C
ATOM    749  C   SER A  67      11.662   7.128 -12.532  1.00 95.41           C
ATOM    750  O   SER A  67      11.399   7.981 -13.377  1.00 95.41           O
ATOM    751  HA  SER A  67      10.685   8.177 -10.906  1.00 95.41           H
ATOM    752  CB  SER A  67      12.764   7.903 -10.412  1.00 95.41           C
ATOM    753 1HB  SER A  67      13.508   7.108 -10.466  1.00 95.41           H
ATOM    754 2HB  SER A  67      13.154   8.744 -10.985  1.00 95.41           H
ATOM    755  OG  SER A  67      12.587   8.295  -9.054  1.00 95.41           O
ATOM    756  HG  SER A  67      13.057   7.653  -8.448  1.00 95.41           H
ATOM    757  HN  SER A  67      11.555   5.869  -9.656  1.00 95.41           H
ATOM    758  N   LEU A  68      12.130   5.919 -12.806  1.00 93.00           N
ATOM    759  CA  LEU A  68      12.354   5.496 -14.178  1.00 93.00           C
ATOM    760  C   LEU A  68      11.013   5.429 -14.911  1.00 93.00           C
ATOM    761  O   LEU A  68      10.917   5.818 -16.074  1.00 93.00           O
ATOM    762  HA  LEU A  68      12.972   6.255 -14.657  1.00 93.00           H
ATOM    763  CB  LEU A  68      13.140   4.184 -14.213  1.00 93.00           C
ATOM    764 1HB  LEU A  68      14.064   4.322 -13.651  1.00 93.00           H
ATOM    765 2HB  LEU A  68      12.561   3.422 -13.691  1.00 93.00           H
ATOM    766  CG  LEU A  68      13.496   3.652 -15.603  1.00 93.00           C
ATOM    767  HG  LEU A  68      12.577   3.573 -16.183  1.00 93.00           H
ATOM    768  CD1 LEU A  68      14.416   4.625 -16.343  1.00 93.00           C
ATOM    769 1HD1 LEU A  68      13.915   5.586 -16.454  1.00 93.00           H
ATOM    770 2HD1 LEU A  68      15.336   4.759 -15.774  1.00 93.00           H
ATOM    771 3HD1 LEU A  68      14.653   4.222 -17.328  1.00 93.00           H
ATOM    772  CD2 LEU A  68      14.097   2.248 -15.515  1.00 93.00           C
ATOM    773 1HD2 LEU A  68      15.003   2.278 -14.910  1.00 93.00           H
ATOM    774 2HD2 LEU A  68      13.376   1.572 -15.056  1.00 93.00           H
ATOM    775 3HD2 LEU A  68      14.341   1.894 -16.517  1.00 93.00           H
ATOM    776  HN  LEU A  68      12.355   5.236 -12.111  1.00 93.00           H
ATOM    777  N   VAL A  69      10.010   4.933 -14.201  1.00 93.50           N
ATOM    778  CA  VAL A  69       8.687   4.776 -14.781  1.00 93.50           C
ATOM    779  C   VAL A  69       8.174   6.141 -15.245  1.00 93.50           C
ATOM    780  O   VAL A  69       7.660   6.270 -16.355  1.00 93.50           O
ATOM    781  HA  VAL A  69       8.784   4.124 -15.649  1.00 93.50           H
ATOM    782  CB  VAL A  69       7.754   4.096 -13.778  1.00 93.50           C
ATOM    783  HB  VAL A  69       7.768   4.678 -12.857  1.00 93.50           H
ATOM    784  CG1 VAL A  69       6.314   4.074 -14.297  1.00 93.50           C
ATOM    785 1HG1 VAL A  69       5.970   5.096 -14.457  1.00 93.50           H
ATOM    786 2HG1 VAL A  69       6.276   3.526 -15.238  1.00 93.50           H
ATOM    787 3HG1 VAL A  69       5.672   3.584 -13.565  1.00 93.50           H
ATOM    788  CG2 VAL A  69       8.239   2.683 -13.449  1.00 93.50           C
ATOM    789 1HG2 VAL A  69       8.267   2.086 -14.361  1.00 93.50           H
ATOM    790 2HG2 VAL A  69       9.239   2.733 -13.017  1.00 93.50           H
ATOM    791 3HG2 VAL A  69       7.557   2.222 -12.734  1.00 93.50           H
ATOM    792  HN  VAL A  69      10.091   4.641 -13.248  1.00 93.50           H
ATOM    793  N   ILE A  70       8.331   7.125 -14.371  1.00 94.25           N
ATOM    794  CA  ILE A  70       7.856   8.467 -14.662  1.00 94.25           C
ATOM    795  C   ILE A  70       8.614   9.022 -15.869  1.00 94.25           C
ATOM    796  O   ILE A  70       8.018   9.639 -16.750  1.00 94.25           O
ATOM    797  HA  ILE A  70       6.800   8.390 -14.922  1.00 94.25           H
ATOM    798  CB  ILE A  70       7.952   9.351 -13.416  1.00 94.25           C
ATOM    799  HB  ILE A  70       8.967   9.280 -13.025  1.00 94.25           H
ATOM    800  CG1 ILE A  70       7.009   8.855 -12.318  1.00 94.25           C
ATOM    801 1HG1 ILE A  70       5.978   8.909 -12.668  1.00 94.25           H
ATOM    802 2HG1 ILE A  70       7.217   7.807 -12.101  1.00 94.25           H
ATOM    803  CG2 ILE A  70       7.703  10.819 -13.766  1.00 94.25           C
ATOM    804 1HG2 ILE A  70       8.448  11.152 -14.489  1.00 94.25           H
ATOM    805 2HG2 ILE A  70       6.707  10.927 -14.195  1.00 94.25           H
ATOM    806 3HG2 ILE A  70       7.777  11.425 -12.863  1.00 94.25           H
ATOM    807  CD1 ILE A  70       7.166   9.687 -11.044  1.00 94.25           C
ATOM    808 1HD1 ILE A  70       8.192   9.611 -10.684  1.00 94.25           H
ATOM    809 2HD1 ILE A  70       6.933  10.730 -11.260  1.00 94.25           H
ATOM    810 3HD1 ILE A  70       6.484   9.313 -10.280  1.00 94.25           H
ATOM    811  HN  ILE A  70       8.773   7.017 -13.481  1.00 94.25           H
ATOM    812  N   LEU A  71       9.917   8.781 -15.872  1.00 91.63           N
ATOM    813  CA  LEU A  71      10.778   9.335 -16.902  1.00 91.63           C
ATOM    814  C   LEU A  71      10.409   8.721 -18.254  1.00 91.63           C
ATOM    815  O   LEU A  71      10.359   9.420 -19.264  1.00 91.63           O
ATOM    816  HA  LEU A  71      10.587  10.407 -16.946  1.00 91.63           H
ATOM    817  CB  LEU A  71      12.250   9.153 -16.525  1.00 91.63           C
ATOM    818 1HB  LEU A  71      12.400   9.554 -15.523  1.00 91.63           H
ATOM    819 2HB  LEU A  71      12.462   8.085 -16.477  1.00 91.63           H
ATOM    820  CG  LEU A  71      13.268   9.806 -17.462  1.00 91.63           C
ATOM    821  HG  LEU A  71      12.883  10.781 -17.759  1.00 91.63           H
ATOM    822  CD1 LEU A  71      14.599  10.043 -16.747  1.00 91.63           C
ATOM    823 1HD1 LEU A  71      14.440  10.700 -15.892  1.00 91.63           H
ATOM    824 2HD1 LEU A  71      15.001   9.090 -16.402  1.00 91.63           H
ATOM    825 3HD1 LEU A  71      15.304  10.507 -17.436  1.00 91.63           H
ATOM    826  CD2 LEU A  71      13.443   8.982 -18.740  1.00 91.63           C
ATOM    827 1HD2 LEU A  71      13.794   7.983 -18.483  1.00 91.63           H
ATOM    828 2HD2 LEU A  71      12.487   8.909 -19.259  1.00 91.63           H
ATOM    829 3HD2 LEU A  71      14.172   9.468 -19.389  1.00 91.63           H
ATOM    830  HN  LEU A  71      10.383   8.220 -15.187  1.00 91.63           H
ATOM    831  N   VAL A  72      10.160   7.420 -18.228  1.00 90.24           N
ATOM    832  CA  VAL A  72       9.782   6.707 -19.436  1.00 90.24           C
ATOM    833  C   VAL A  72       8.477   7.292 -19.982  1.00 90.24           C
ATOM    834  O   VAL A  72       8.352   7.525 -21.183  1.00 90.24           O
ATOM    835  HA  VAL A  72      10.571   6.863 -20.172  1.00 90.24           H
ATOM    836  CB  VAL A  72       9.691   5.206 -19.151  1.00 90.24           C
ATOM    837  HB  VAL A  72       9.025   5.066 -18.300  1.00 90.24           H
ATOM    838  CG1 VAL A  72       9.093   4.457 -20.344  1.00 90.24           C
ATOM    839 1HG1 VAL A  72       8.091   4.836 -20.545  1.00 90.24           H
ATOM    840 2HG1 VAL A  72       9.722   4.608 -21.221  1.00 90.24           H
ATOM    841 3HG1 VAL A  72       9.039   3.393 -20.114  1.00 90.24           H
ATOM    842  CG2 VAL A  72      11.060   4.635 -18.776  1.00 90.24           C
ATOM    843 1HG2 VAL A  72      11.757   4.793 -19.599  1.00 90.24           H
ATOM    844 2HG2 VAL A  72      11.431   5.139 -17.884  1.00 90.24           H
ATOM    845 3HG2 VAL A  72      10.967   3.567 -18.579  1.00 90.24           H
ATOM    846  HN  VAL A  72      10.213   6.856 -17.404  1.00 90.24           H
ATOM    847  N   TYR A  73       7.539   7.511 -19.073  1.00 89.95           N
ATOM    848  CA  TYR A  73       6.250   8.066 -19.447  1.00 89.95           C
ATOM    849  C   TYR A  73       6.413   9.440 -20.101  1.00 89.95           C
ATOM    850  O   TYR A  73       5.716   9.761 -21.062  1.00 89.95           O
ATOM    851  HA  TYR A  73       5.784   7.386 -20.160  1.00 89.95           H
ATOM    852  CB  TYR A  73       5.465   8.226 -18.143  1.00 89.95           C
ATOM    853 1HB  TYR A  73       5.400   7.257 -17.649  1.00 89.95           H
ATOM    854 2HB  TYR A  73       6.018   8.888 -17.477  1.00 89.95           H
ATOM    855  CG  TYR A  73       4.051   8.781 -18.332  1.00 89.95           C
ATOM    856  CD1 TYR A  73       3.845  10.145 -18.375  1.00 89.95           C
ATOM    857  HD1 TYR A  73       4.690  10.827 -18.274  1.00 89.95           H
ATOM    858  CD2 TYR A  73       2.982   7.917 -18.460  1.00 89.95           C
ATOM    859  HD2 TYR A  73       3.145   6.840 -18.426  1.00 89.95           H
ATOM    860  CE1 TYR A  73       2.515  10.667 -18.552  1.00 89.95           C
ATOM    861  HE1 TYR A  73       2.338  11.742 -18.588  1.00 89.95           H
ATOM    862  CE2 TYR A  73       1.652   8.439 -18.637  1.00 89.95           C
ATOM    863  HE2 TYR A  73       0.799   7.768 -18.739  1.00 89.95           H
ATOM    864  CZ  TYR A  73       1.484   9.788 -18.675  1.00 89.95           C
ATOM    865  OH  TYR A  73       0.228  10.281 -18.843  1.00 89.95           O
ATOM    866  HH  TYR A  73      -0.404   9.539 -19.065  1.00 89.95           H
ATOM    867  HN  TYR A  73       7.648   7.317 -18.098  1.00 89.95           H
ATOM    868  N   TRP A  74       7.339  10.214 -19.555  1.00 88.41           N
ATOM    869  CA  TRP A  74       7.501  11.596 -19.972  1.00 88.41           C
ATOM    870  C   TRP A  74       7.986  11.598 -21.423  1.00 88.41           C
ATOM    871  O   TRP A  74       7.379  12.235 -22.283  1.00 88.41           O
ATOM    872  HA  TRP A  74       6.527  12.081 -19.904  1.00 88.41           H
ATOM    873  CB  TRP A  74       8.440  12.348 -19.027  1.00 88.41           C
ATOM    874 1HB  TRP A  74       8.200  12.075 -17.999  1.00 88.41           H
ATOM    875 2HB  TRP A  74       9.463  12.021 -19.212  1.00 88.41           H
ATOM    876  CG  TRP A  74       8.373  13.870 -19.164  1.00 88.41           C
ATOM    877  CD1 TRP A  74       9.071  14.655 -19.996  1.00 88.41           C
ATOM    878  HD1 TRP A  74       9.807  14.289 -20.712  1.00 88.41           H
ATOM    879  CD2 TRP A  74       7.530  14.765 -18.409  1.00 88.41           C
ATOM    880  NE1 TRP A  74       8.741  15.985 -19.833  1.00 88.41           N
ATOM    881  HE1 TRP A  74       9.126  16.757 -20.339  1.00 88.41           H
ATOM    882  CE2 TRP A  74       7.774  16.054 -18.837  1.00 88.41           C
ATOM    883  CE3 TRP A  74       6.592  14.495 -17.396  1.00 88.41           C
ATOM    884  HE3 TRP A  74       6.382  13.486 -17.041  1.00 88.41           H
ATOM    885  CZ2 TRP A  74       7.121  17.174 -18.309  1.00 88.41           C
ATOM    886  HZ2 TRP A  74       7.331  18.183 -18.665  1.00 88.41           H
ATOM    887  CZ3 TRP A  74       5.948  15.625 -16.879  1.00 88.41           C
ATOM    888  HZ3 TRP A  74       5.210  15.472 -16.091  1.00 88.41           H
ATOM    889  CH2 TRP A  74       6.182  16.929 -17.300  1.00 88.41           C
ATOM    890  HH2 TRP A  74       5.638  17.757 -16.846  1.00 88.41           H
ATOM    891  HN  TRP A  74       7.970   9.911 -18.840  1.00 88.41           H
ATOM    892  N   TYR A  75       9.075  10.879 -21.650  1.00 85.75           N
ATOM    893  CA  TYR A  75       9.795  10.989 -22.908  1.00 85.75           C
ATOM    894  C   TYR A  75       9.212  10.042 -23.958  1.00 85.75           C
ATOM    895  O   TYR A  75       9.619  10.070 -25.119  1.00 85.75           O
ATOM    896  HA  TYR A  75       9.700  12.016 -23.261  1.00 85.75           H
ATOM    897  CB  TYR A  75      11.236  10.571 -22.606  1.00 85.75           C
ATOM    898 1HB  TYR A  75      11.222   9.684 -21.973  1.00 85.75           H
ATOM    899 2HB  TYR A  75      11.725  10.290 -23.539  1.00 85.75           H
ATOM    900  CG  TYR A  75      12.068  11.656 -21.918  1.00 85.75           C
ATOM    901  CD1 TYR A  75      12.609  12.685 -22.662  1.00 85.75           C
ATOM    902  HD1 TYR A  75      12.445  12.725 -23.739  1.00 85.75           H
ATOM    903  CD2 TYR A  75      12.275  11.606 -20.555  1.00 85.75           C
ATOM    904  HD2 TYR A  75      11.847  10.793 -19.968  1.00 85.75           H
ATOM    905  CE1 TYR A  75      13.392  13.706 -22.015  1.00 85.75           C
ATOM    906  HE1 TYR A  75      13.826  14.524 -22.590  1.00 85.75           H
ATOM    907  CE2 TYR A  75      13.058  12.627 -19.908  1.00 85.75           C
ATOM    908  HE2 TYR A  75      13.230  12.600 -18.832  1.00 85.75           H
ATOM    909  CZ  TYR A  75      13.577  13.627 -20.670  1.00 85.75           C
ATOM    910  OH  TYR A  75      14.316  14.591 -20.059  1.00 85.75           O
ATOM    911  HH  TYR A  75      14.630  15.260 -20.733  1.00 85.75           H
ATOM    912  HN  TYR A  75       9.465  10.232 -20.995  1.00 85.75           H
ATOM    913  N   CYS A  76       8.267   9.226 -23.514  1.00 80.11           N
ATOM    914  CA  CYS A  76       7.608   8.289 -24.407  1.00 80.11           C
ATOM    915  C   CYS A  76       6.839   9.089 -25.461  1.00 80.11           C
ATOM    916  O   CYS A  76       5.900   9.811 -25.134  1.00 80.11           O
ATOM    917  HA  CYS A  76       8.393   7.692 -24.870  1.00 80.11           H
ATOM    918  CB  CYS A  76       6.695   7.327 -23.643  1.00 80.11           C
ATOM    919 1HB  CYS A  76       7.279   6.754 -22.923  1.00 80.11           H
ATOM    920 2HB  CYS A  76       5.953   7.889 -23.077  1.00 80.11           H
ATOM    921  SG  CYS A  76       5.861   6.194 -24.813  1.00 80.11           S
ATOM    922  HG  CYS A  76       6.968   5.593 -25.238  1.00 80.11           H
ATOM    923  HN  CYS A  76       7.953   9.199 -22.565  1.00 80.11           H
ATOM    924  N   THR A  77       7.268   8.932 -26.705  1.00 75.50           N
ATOM    925  CA  THR A  77       6.760   9.765 -27.782  1.00 75.50           C
ATOM    926  C   THR A  77       5.393   9.259 -28.248  1.00 75.50           C
ATOM    927  O   THR A  77       4.701   9.938 -29.004  1.00 75.50           O
ATOM    928  HA  THR A  77       6.613  10.774 -27.396  1.00 75.50           H
ATOM    929  CB  THR A  77       7.810   9.791 -28.895  1.00 75.50           C
ATOM    930  HB  THR A  77       7.495  10.441 -29.711  1.00 75.50           H
ATOM    931  OG1 THR A  77       7.989   8.419 -29.235  1.00 75.50           O
ATOM    932  HG1 THR A  77       8.439   8.344 -30.125  1.00 75.50           H
ATOM    933  CG2 THR A  77       9.185  10.233 -28.392  1.00 75.50           C
ATOM    934 1HG2 THR A  77       9.530   9.543 -27.622  1.00 75.50           H
ATOM    935 2HG2 THR A  77       9.114  11.237 -27.974  1.00 75.50           H
ATOM    936 3HG2 THR A  77       9.892  10.235 -29.221  1.00 75.50           H
ATOM    937  HN  THR A  77       7.948   8.253 -26.981  1.00 75.50           H
ATOM    938  N   ARG A  78       5.046   8.070 -27.777  1.00 76.61           N
ATOM    939  CA  ARG A  78       3.807   7.434 -28.191  1.00 76.61           C
ATOM    940  C   ARG A  78       2.625   8.019 -27.415  1.00 76.61           C
ATOM    941  O   ARG A  78       2.767   8.398 -26.253  1.00 76.61           O
ATOM    942  HA  ARG A  78       3.724   7.652 -29.255  1.00 76.61           H
ATOM    943  CB  ARG A  78       3.860   5.922 -27.961  1.00 76.61           C
ATOM    944 1HB  ARG A  78       3.157   5.424 -28.629  1.00 76.61           H
ATOM    945 2HB  ARG A  78       4.854   5.548 -28.208  1.00 76.61           H
ATOM    946  CG  ARG A  78       3.525   5.576 -26.509  1.00 76.61           C
ATOM    947 1HG  ARG A  78       4.082   6.230 -25.838  1.00 76.61           H
ATOM    948 2HG  ARG A  78       2.466   5.756 -26.323  1.00 76.61           H
ATOM    949  CD  ARG A  78       3.861   4.115 -26.202  1.00 76.61           C
ATOM    950 1HD  ARG A  78       3.086   3.463 -26.604  1.00 76.61           H
ATOM    951 2HD  ARG A  78       4.796   3.838 -26.690  1.00 76.61           H
ATOM    952  NE  ARG A  78       3.977   3.919 -24.740  1.00 76.61           N
ATOM    953  HE  ARG A  78       4.882   3.717 -24.364  1.00 76.61           H
ATOM    954  CZ  ARG A  78       2.946   3.996 -23.887  1.00 76.61           C
ATOM    955  NH1 ARG A  78       1.712   4.264 -24.335  1.00 76.61           N
ATOM    956 1HH1 ARG A  78       1.555   4.409 -25.312  1.00 76.61           H
ATOM    957 2HH1 ARG A  78       0.948   4.319 -23.692  1.00 76.61           H
ATOM    958  NH2 ARG A  78       3.168   3.800 -22.580  1.00 76.61           N
ATOM    959 1HH2 ARG A  78       2.410   3.854 -21.931  1.00 76.61           H
ATOM    960 2HH2 ARG A  78       4.092   3.600 -22.254  1.00 76.61           H
ATOM    961  HN  ARG A  78       5.594   7.545 -27.126  1.00 76.61           H
ATOM    962  N   VAL A  79       1.485   8.075 -28.089  1.00 80.38           N
ATOM    963  CA  VAL A  79       0.260   8.524 -27.450  1.00 80.38           C
ATOM    964  C   VAL A  79       0.063   7.761 -26.139  1.00 80.38           C
ATOM    965  O   VAL A  79       0.189   6.538 -26.104  1.00 80.38           O
ATOM    966  HA  VAL A  79       0.376   9.584 -27.225  1.00 80.38           H
ATOM    967  CB  VAL A  79      -0.919   8.372 -28.414  1.00 80.38           C
ATOM    968  HB  VAL A  79      -1.067   7.307 -28.596  1.00 80.38           H
ATOM    969  CG1 VAL A  79      -2.205   8.927 -27.800  1.00 80.38           C
ATOM    970 1HG1 VAL A  79      -2.432   8.386 -26.881  1.00 80.38           H
ATOM    971 2HG1 VAL A  79      -2.072   9.985 -27.575  1.00 80.38           H
ATOM    972 3HG1 VAL A  79      -3.027   8.806 -28.506  1.00 80.38           H
ATOM    973  CG2 VAL A  79      -0.619   9.041 -29.757  1.00 80.38           C
ATOM    974 1HG2 VAL A  79      -0.431  10.103 -29.600  1.00 80.38           H
ATOM    975 2HG2 VAL A  79       0.261   8.579 -30.205  1.00 80.38           H
ATOM    976 3HG2 VAL A  79      -1.473   8.917 -30.423  1.00 80.38           H
ATOM    977  HN  VAL A  79       1.392   7.819 -29.051  1.00 80.38           H
ATOM    978  N   LYS A  80      -0.243   8.514 -25.093  1.00 85.15           N
ATOM    979  CA  LYS A  80      -0.531   7.917 -23.800  1.00 85.15           C
ATOM    980  C   LYS A  80      -1.822   7.101 -23.896  1.00 85.15           C
ATOM    981  O   LYS A  80      -2.617   7.295 -24.814  1.00 85.15           O
ATOM    982  HA  LYS A  80       0.289   7.240 -23.562  1.00 85.15           H
ATOM    983  CB  LYS A  80      -0.563   8.990 -22.710  1.00 85.15           C
ATOM    984 1HB  LYS A  80      -1.453   9.608 -22.828  1.00 85.15           H
ATOM    985 2HB  LYS A  80      -0.632   8.517 -21.730  1.00 85.15           H
ATOM    986  CG  LYS A  80       0.688   9.870 -22.770  1.00 85.15           C
ATOM    987 1HG  LYS A  80       0.688  10.444 -23.697  1.00 85.15           H
ATOM    988 2HG  LYS A  80       0.672  10.588 -21.950  1.00 85.15           H
ATOM    989  CD  LYS A  80       1.959   9.022 -22.688  1.00 85.15           C
ATOM    990 1HD  LYS A  80       1.880   8.322 -21.856  1.00 85.15           H
ATOM    991 2HD  LYS A  80       2.063   8.428 -23.596  1.00 85.15           H
ATOM    992  CE  LYS A  80       3.195   9.904 -22.505  1.00 85.15           C
ATOM    993 1HE  LYS A  80       3.053  10.852 -23.023  1.00 85.15           H
ATOM    994 2HE  LYS A  80       3.330  10.136 -21.448  1.00 85.15           H
ATOM    995  NZ  LYS A  80       4.401   9.223 -23.027  1.00 85.15           N
ATOM    996 1HZ  LYS A  80       5.229   9.729 -22.734  1.00 85.15           H
ATOM    997 2HZ  LYS A  80       4.438   8.276 -22.664  1.00 85.15           H
ATOM    998 3HZ  LYS A  80       4.361   9.195 -24.040  1.00 85.15           H
ATOM    999  HN  LYS A  80      -0.295   9.512 -25.119  1.00 85.15           H
ATOM   1000  N   THR A  81      -1.990   6.203 -22.936  1.00 85.25           N
ATOM   1001  CA  THR A  81      -3.246   5.487 -22.792  1.00 85.25           C
ATOM   1002  C   THR A  81      -3.760   5.595 -21.355  1.00 85.25           C
ATOM   1003  O   THR A  81      -3.016   5.977 -20.453  1.00 85.25           O
ATOM   1004  HA  THR A  81      -3.988   5.963 -23.433  1.00 85.25           H
ATOM   1005  CB  THR A  81      -3.023   4.045 -23.251  1.00 85.25           C
ATOM   1006  HB  THR A  81      -3.965   3.498 -23.285  1.00 85.25           H
ATOM   1007  OG1 THR A  81      -2.050   3.538 -22.342  1.00 85.25           O
ATOM   1008  HG1 THR A  81      -1.156   3.940 -22.538  1.00 85.25           H
ATOM   1009  CG2 THR A  81      -2.336   3.964 -24.615  1.00 85.25           C
ATOM   1010 1HG2 THR A  81      -1.363   4.453 -24.562  1.00 85.25           H
ATOM   1011 2HG2 THR A  81      -2.953   4.462 -25.363  1.00 85.25           H
ATOM   1012 3HG2 THR A  81      -2.202   2.918 -24.893  1.00 85.25           H
ATOM   1013  HN  THR A  81      -1.287   5.964 -22.265  1.00 85.25           H
ATOM   1014  N   MET A  82      -5.028   5.252 -21.186  1.00 88.08           N
ATOM   1015  CA  MET A  82      -5.649   5.301 -19.874  1.00 88.08           C
ATOM   1016  C   MET A  82      -4.871   4.452 -18.867  1.00 88.08           C
ATOM   1017  O   MET A  82      -4.698   4.850 -17.716  1.00 88.08           O
ATOM   1018  HA  MET A  82      -5.620   6.349 -19.575  1.00 88.08           H
ATOM   1019  CB  MET A  82      -7.088   4.790 -19.969  1.00 88.08           C
ATOM   1020 1HB  MET A  82      -7.676   5.464 -20.592  1.00 88.08           H
ATOM   1021 2HB  MET A  82      -7.099   3.815 -20.456  1.00 88.08           H
ATOM   1022  CG  MET A  82      -7.724   4.681 -18.582  1.00 88.08           C
ATOM   1023 1HG  MET A  82      -7.339   3.803 -18.064  1.00 88.08           H
ATOM   1024 2HG  MET A  82      -7.455   5.549 -17.980  1.00 88.08           H
ATOM   1025  SD  MET A  82      -9.499   4.569 -18.732  1.00 88.08           S
ATOM   1026  CE  MET A  82      -9.971   4.839 -17.032  1.00 88.08           C
ATOM   1027 1HE  MET A  82      -9.530   4.064 -16.405  1.00 88.08           H
ATOM   1028 2HE  MET A  82      -9.615   5.816 -16.706  1.00 88.08           H
ATOM   1029 3HE  MET A  82     -11.057   4.801 -16.946  1.00 88.08           H
ATOM   1030  HN  MET A  82      -5.627   4.945 -21.926  1.00 88.08           H
ATOM   1031  N   THR A  83      -4.421   3.298 -19.337  1.00 86.31           N
ATOM   1032  CA  THR A  83      -3.579   2.436 -18.525  1.00 86.31           C
ATOM   1033  C   THR A  83      -2.317   3.182 -18.088  1.00 86.31           C
ATOM   1034  O   THR A  83      -1.908   3.093 -16.931  1.00 86.31           O
ATOM   1035  HA  THR A  83      -4.126   2.175 -17.619  1.00 86.31           H
ATOM   1036  CB  THR A  83      -3.287   1.167 -19.328  1.00 86.31           C
ATOM   1037  HB  THR A  83      -2.804   1.409 -20.275  1.00 86.31           H
ATOM   1038  OG1 THR A  83      -4.554   0.522 -19.430  1.00 86.31           O
ATOM   1039  HG1 THR A  83      -5.288   1.194 -19.337  1.00 86.31           H
ATOM   1040  CG2 THR A  83      -2.422   0.170 -18.554  1.00 86.31           C
ATOM   1041 1HG2 THR A  83      -2.937  -0.123 -17.639  1.00 86.31           H
ATOM   1042 2HG2 THR A  83      -1.469   0.635 -18.303  1.00 86.31           H
ATOM   1043 3HG2 THR A  83      -2.245  -0.712 -19.170  1.00 86.31           H
ATOM   1044  HN  THR A  83      -4.624   2.950 -20.252  1.00 86.31           H
ATOM   1045  N   ASP A  84      -1.735   3.902 -19.036  1.00 88.37           N
ATOM   1046  CA  ASP A  84      -0.476   4.584 -18.792  1.00 88.37           C
ATOM   1047  C   ASP A  84      -0.680   5.651 -17.714  1.00 88.37           C
ATOM   1048  O   ASP A  84       0.209   5.893 -16.899  1.00 88.37           O
ATOM   1049  HA  ASP A  84       0.217   3.803 -18.479  1.00 88.37           H
ATOM   1050  CB  ASP A  84       0.028   5.281 -20.057  1.00 88.37           C
ATOM   1051 1HB  ASP A  84      -0.647   6.096 -20.321  1.00 88.37           H
ATOM   1052 2HB  ASP A  84       1.005   5.725 -19.867  1.00 88.37           H
ATOM   1053  CG  ASP A  84       0.127   4.296 -21.223  1.00 88.37           C
ATOM   1054  OD1 ASP A  84       0.858   3.295 -21.060  1.00 88.37           O
ATOM   1055  OD2 ASP A  84      -0.531   4.566 -22.252  1.00 88.37           O
ATOM   1056  HN  ASP A  84      -2.109   4.021 -19.956  1.00 88.37           H
ATOM   1057  N   MET A  85      -1.856   6.260 -17.744  1.00 92.24           N
ATOM   1058  CA  MET A  85      -2.189   7.293 -16.778  1.00 92.24           C
ATOM   1059  C   MET A  85      -2.211   6.729 -15.357  1.00 92.24           C
ATOM   1060  O   MET A  85      -1.698   7.353 -14.429  1.00 92.24           O
ATOM   1061  HA  MET A  85      -1.402   8.042 -16.867  1.00 92.24           H
ATOM   1062  CB  MET A  85      -3.560   7.884 -17.115  1.00 92.24           C
ATOM   1063 1HB  MET A  85      -3.577   8.203 -18.157  1.00 92.24           H
ATOM   1064 2HB  MET A  85      -4.327   7.117 -17.003  1.00 92.24           H
ATOM   1065  CG  MET A  85      -3.883   9.072 -16.206  1.00 92.24           C
ATOM   1066 1HG  MET A  85      -4.878   9.455 -16.434  1.00 92.24           H
ATOM   1067 2HG  MET A  85      -3.896   8.751 -15.165  1.00 92.24           H
ATOM   1068  SD  MET A  85      -2.668  10.360 -16.432  1.00 92.24           S
ATOM   1069  CE  MET A  85      -3.092  10.902 -18.079  1.00 92.24           C
ATOM   1070 1HE  MET A  85      -2.988  10.068 -18.773  1.00 92.24           H
ATOM   1071 2HE  MET A  85      -4.123  11.257 -18.090  1.00 92.24           H
ATOM   1072 3HE  MET A  85      -2.426  11.710 -18.378  1.00 92.24           H
ATOM   1073  HN  MET A  85      -2.574   6.057 -18.411  1.00 92.24           H
ATOM   1074  N   PHE A  86      -2.810   5.554 -15.230  1.00 93.64           N
ATOM   1075  CA  PHE A  86      -2.920   4.906 -13.934  1.00 93.64           C
ATOM   1076  C   PHE A  86      -1.555   4.411 -13.451  1.00 93.64           C
ATOM   1077  O   PHE A  86      -1.235   4.520 -12.268  1.00 93.64           O
ATOM   1078  HA  PHE A  86      -3.305   5.647 -13.233  1.00 93.64           H
ATOM   1079  CB  PHE A  86      -3.851   3.705 -14.111  1.00 93.64           C
ATOM   1080 1HB  PHE A  86      -3.446   3.056 -14.888  1.00 93.64           H
ATOM   1081 2HB  PHE A  86      -3.863   3.127 -13.187  1.00 93.64           H
ATOM   1082  CG  PHE A  86      -5.288   4.080 -14.480  1.00 93.64           C
ATOM   1083  CD1 PHE A  86      -5.860   5.191 -13.943  1.00 93.64           C
ATOM   1084  HD1 PHE A  86      -5.294   5.814 -13.250  1.00 93.64           H
ATOM   1085  CD2 PHE A  86      -5.993   3.303 -15.345  1.00 93.64           C
ATOM   1086  HD2 PHE A  86      -5.535   2.413 -15.775  1.00 93.64           H
ATOM   1087  CE1 PHE A  86      -7.193   5.539 -14.285  1.00 93.64           C
ATOM   1088  HE1 PHE A  86      -7.651   6.430 -13.854  1.00 93.64           H
ATOM   1089  CE2 PHE A  86      -7.327   3.651 -15.687  1.00 93.64           C
ATOM   1090  HE2 PHE A  86      -7.892   3.028 -16.380  1.00 93.64           H
ATOM   1091  CZ  PHE A  86      -7.899   4.762 -15.149  1.00 93.64           C
ATOM   1092  HZ  PHE A  86      -8.922   5.030 -15.412  1.00 93.64           H
ATOM   1093  HN  PHE A  86      -3.216   5.048 -15.991  1.00 93.64           H
ATOM   1094  N   LEU A  87      -0.788   3.879 -14.390  1.00 91.07           N
ATOM   1095  CA  LEU A  87       0.533   3.364 -14.075  1.00 91.07           C
ATOM   1096  C   LEU A  87       1.413   4.507 -13.563  1.00 91.07           C
ATOM   1097  O   LEU A  87       2.245   4.307 -12.680  1.00 91.07           O
ATOM   1098  HA  LEU A  87       0.417   2.633 -13.274  1.00 91.07           H
ATOM   1099  CB  LEU A  87       1.123   2.626 -15.278  1.00 91.07           C
ATOM   1100 1HB  LEU A  87       1.108   3.299 -16.135  1.00 91.07           H
ATOM   1101 2HB  LEU A  87       2.168   2.402 -15.066  1.00 91.07           H
ATOM   1102  CG  LEU A  87       0.422   1.325 -15.676  1.00 91.07           C
ATOM   1103  HG  LEU A  87      -0.630   1.545 -15.854  1.00 91.07           H
ATOM   1104  CD1 LEU A  87       0.996   0.770 -16.982  1.00 91.07           C
ATOM   1105 1HD1 LEU A  87       0.856   1.500 -17.779  1.00 91.07           H
ATOM   1106 2HD1 LEU A  87       2.060   0.570 -16.855  1.00 91.07           H
ATOM   1107 3HD1 LEU A  87       0.480  -0.154 -17.241  1.00 91.07           H
ATOM   1108  CD2 LEU A  87       0.484   0.300 -14.542  1.00 91.07           C
ATOM   1109 1HD2 LEU A  87       1.525   0.079 -14.308  1.00 91.07           H
ATOM   1110 2HD2 LEU A  87      -0.008   0.706 -13.658  1.00 91.07           H
ATOM   1111 3HD2 LEU A  87      -0.021  -0.615 -14.851  1.00 91.07           H
ATOM   1112  HN  LEU A  87      -1.055   3.796 -15.350  1.00 91.07           H
ATOM   1113  N   LEU A  88       1.198   5.680 -14.141  1.00 93.54           N
ATOM   1114  CA  LEU A  88       1.931   6.864 -13.726  1.00 93.54           C
ATOM   1115  C   LEU A  88       1.595   7.181 -12.268  1.00 93.54           C
ATOM   1116  O   LEU A  88       2.491   7.351 -11.443  1.00 93.54           O
ATOM   1117  HA  LEU A  88       2.994   6.630 -13.792  1.00 93.54           H
ATOM   1118  CB  LEU A  88       1.662   8.024 -14.686  1.00 93.54           C
ATOM   1119 1HB  LEU A  88       2.054   7.757 -15.667  1.00 93.54           H
ATOM   1120 2HB  LEU A  88       0.583   8.138 -14.794  1.00 93.54           H
ATOM   1121  CG  LEU A  88       2.251   9.378 -14.283  1.00 93.54           C
ATOM   1122  HG  LEU A  88       1.984   9.571 -13.244  1.00 93.54           H
ATOM   1123  CD1 LEU A  88       3.779   9.356 -14.362  1.00 93.54           C
ATOM   1124 1HD1 LEU A  88       4.166   8.592 -13.688  1.00 93.54           H
ATOM   1125 2HD1 LEU A  88       4.087   9.130 -15.383  1.00 93.54           H
ATOM   1126 3HD1 LEU A  88       4.171  10.330 -14.071  1.00 93.54           H
ATOM   1127  CD2 LEU A  88       1.650  10.508 -15.121  1.00 93.54           C
ATOM   1128 1HD2 LEU A  88       1.865  10.333 -16.175  1.00 93.54           H
ATOM   1129 2HD2 LEU A  88       0.571  10.538 -14.971  1.00 93.54           H
ATOM   1130 3HD2 LEU A  88       2.086  11.459 -14.815  1.00 93.54           H
ATOM   1131  HN  LEU A  88       0.539   5.828 -14.879  1.00 93.54           H
ATOM   1132  N   ASN A  89       0.300   7.251 -11.994  1.00 96.26           N
ATOM   1133  CA  ASN A  89      -0.166   7.651 -10.677  1.00 96.26           C
ATOM   1134  C   ASN A  89       0.245   6.592  -9.652  1.00 96.26           C
ATOM   1135  O   ASN A  89       0.447   6.903  -8.479  1.00 96.26           O
ATOM   1136  HA  ASN A  89       0.302   8.617 -10.489  1.00 96.26           H
ATOM   1137  CB  ASN A  89      -1.691   7.773 -10.646  1.00 96.26           C
ATOM   1138 1HB  ASN A  89      -2.135   6.966 -11.228  1.00 96.26           H
ATOM   1139 2HB  ASN A  89      -2.047   7.660  -9.622  1.00 96.26           H
ATOM   1140  CG  ASN A  89      -2.145   9.123 -11.204  1.00 96.26           C
ATOM   1141  OD1 ASN A  89      -2.388  10.073 -10.479  1.00 96.26           O
ATOM   1142  ND2 ASN A  89      -2.245   9.154 -12.530  1.00 96.26           N
ATOM   1143 1HD2 ASN A  89      -2.030   8.338 -13.067  1.00 96.26           H
ATOM   1144 2HD2 ASN A  89      -2.535   9.993 -12.990  1.00 96.26           H
ATOM   1145  HN  ASN A  89      -0.423   7.041 -12.652  1.00 96.26           H
ATOM   1146  N   LEU A  90       0.358   5.362 -10.132  1.00 94.14           N
ATOM   1147  CA  LEU A  90       0.787   4.264  -9.283  1.00 94.14           C
ATOM   1148  C   LEU A  90       2.223   4.515  -8.820  1.00 94.14           C
ATOM   1149  O   LEU A  90       2.533   4.365  -7.639  1.00 94.14           O
ATOM   1150  HA  LEU A  90       0.138   4.255  -8.407  1.00 94.14           H
ATOM   1151  CB  LEU A  90       0.597   2.926 -10.001  1.00 94.14           C
ATOM   1152 1HB  LEU A  90      -0.321   2.978 -10.587  1.00 94.14           H
ATOM   1153 2HB  LEU A  90       1.418   2.795 -10.706  1.00 94.14           H
ATOM   1154  CG  LEU A  90       0.529   1.688  -9.105  1.00 94.14           C
ATOM   1155  HG  LEU A  90       1.289   1.785  -8.330  1.00 94.14           H
ATOM   1156  CD1 LEU A  90      -0.826   1.596  -8.400  1.00 94.14           C
ATOM   1157 1HD1 LEU A  90      -0.976   2.482  -7.783  1.00 94.14           H
ATOM   1158 2HD1 LEU A  90      -1.619   1.533  -9.144  1.00 94.14           H
ATOM   1159 3HD1 LEU A  90      -0.847   0.707  -7.769  1.00 94.14           H
ATOM   1160  CD2 LEU A  90       0.850   0.419  -9.897  1.00 94.14           C
ATOM   1161 1HD2 LEU A  90       0.130   0.305 -10.707  1.00 94.14           H
ATOM   1162 2HD2 LEU A  90       1.855   0.495 -10.312  1.00 94.14           H
ATOM   1163 3HD2 LEU A  90       0.795  -0.446  -9.236  1.00 94.14           H
ATOM   1164  HN  LEU A  90       0.162   5.112 -11.080  1.00 94.14           H
ATOM   1165  N   ALA A  91       3.062   4.892  -9.774  1.00 96.24           N
ATOM   1166  CA  ALA A  91       4.469   5.115  -9.488  1.00 96.24           C
ATOM   1167  C   ALA A  91       4.611   6.318  -8.553  1.00 96.24           C
ATOM   1168  O   ALA A  91       5.492   6.341  -7.695  1.00 96.24           O
ATOM   1169  HA  ALA A  91       4.850   4.227  -8.984  1.00 96.24           H
ATOM   1170  CB  ALA A  91       5.233   5.302 -10.800  1.00 96.24           C
ATOM   1171 1HB  ALA A  91       5.124   4.409 -11.415  1.00 96.24           H
ATOM   1172 2HB  ALA A  91       4.831   6.163 -11.335  1.00 96.24           H
ATOM   1173 3HB  ALA A  91       6.289   5.469 -10.586  1.00 96.24           H
ATOM   1174  HN  ALA A  91       2.795   5.045 -10.725  1.00 96.24           H
ATOM   1175  N   ILE A  92       3.732   7.288  -8.752  1.00 97.02           N
ATOM   1176  CA  ILE A  92       3.743   8.488  -7.933  1.00 97.02           C
ATOM   1177  C   ILE A  92       3.367   8.122  -6.495  1.00 97.02           C
ATOM   1178  O   ILE A  92       3.998   8.586  -5.547  1.00 97.02           O
ATOM   1179  HA  ILE A  92       4.762   8.876  -7.935  1.00 97.02           H
ATOM   1180  CB  ILE A  92       2.847   9.566  -8.548  1.00 97.02           C
ATOM   1181  HB  ILE A  92       1.884   9.115  -8.784  1.00 97.02           H
ATOM   1182  CG1 ILE A  92       3.438  10.086  -9.860  1.00 97.02           C
ATOM   1183 1HG1 ILE A  92       4.336  10.667  -9.653  1.00 97.02           H
ATOM   1184 2HG1 ILE A  92       3.738   9.246 -10.486  1.00 97.02           H
ATOM   1185  CG2 ILE A  92       2.585  10.695  -7.550  1.00 97.02           C
ATOM   1186 1HG2 ILE A  92       2.090  10.292  -6.666  1.00 97.02           H
ATOM   1187 2HG2 ILE A  92       3.531  11.151  -7.259  1.00 97.02           H
ATOM   1188 3HG2 ILE A  92       1.946  11.447  -8.012  1.00 97.02           H
ATOM   1189  CD1 ILE A  92       2.425  10.952 -10.611  1.00 97.02           C
ATOM   1190 1HD1 ILE A  92       1.538  10.361 -10.837  1.00 97.02           H
ATOM   1191 2HD1 ILE A  92       2.145  11.804  -9.991  1.00 97.02           H
ATOM   1192 3HD1 ILE A  92       2.870  11.309 -11.540  1.00 97.02           H
ATOM   1193  HN  ILE A  92       3.022   7.264  -9.456  1.00 97.02           H
ATOM   1194  N   ALA A  93       2.339   7.294  -6.379  1.00 97.13           N
ATOM   1195  CA  ALA A  93       1.844   6.894  -5.073  1.00 97.13           C
ATOM   1196  C   ALA A  93       2.954   6.166  -4.313  1.00 97.13           C
ATOM   1197  O   ALA A  93       3.145   6.392  -3.119  1.00 97.13           O
ATOM   1198  HA  ALA A  93       1.576   7.800  -4.528  1.00 97.13           H
ATOM   1199  CB  ALA A  93       0.591   6.033  -5.243  1.00 97.13           C
ATOM   1200 1HB  ALA A  93      -0.176   6.606  -5.763  1.00 97.13           H
ATOM   1201 2HB  ALA A  93       0.838   5.145  -5.825  1.00 97.13           H
ATOM   1202 3HB  ALA A  93       0.220   5.733  -4.263  1.00 97.13           H
ATOM   1203  HN  ALA A  93       1.849   6.898  -7.156  1.00 97.13           H
ATOM   1204  N   ASP A  94       3.657   5.306  -5.036  1.00 96.82           N
ATOM   1205  CA  ASP A  94       4.729   4.527  -4.439  1.00 96.82           C
ATOM   1206  C   ASP A  94       5.828   5.473  -3.949  1.00 96.82           C
ATOM   1207  O   ASP A  94       6.320   5.331  -2.831  1.00 96.82           O
ATOM   1208  HA  ASP A  94       4.262   3.973  -3.625  1.00 96.82           H
ATOM   1209  CB  ASP A  94       5.349   3.571  -5.460  1.00 96.82           C
ATOM   1210 1HB  ASP A  94       5.480   4.085  -6.412  1.00 96.82           H
ATOM   1211 2HB  ASP A  94       6.339   3.266  -5.123  1.00 96.82           H
ATOM   1212  CG  ASP A  94       4.469   2.335  -5.659  1.00 96.82           C
ATOM   1213  OD1 ASP A  94       3.772   1.973  -4.686  1.00 96.82           O
ATOM   1214  OD2 ASP A  94       4.512   1.782  -6.779  1.00 96.82           O
ATOM   1215  HN  ASP A  94       3.504   5.138  -6.009  1.00 96.82           H
ATOM   1216  N   LEU A  95       6.179   6.417  -4.810  1.00 97.49           N
ATOM   1217  CA  LEU A  95       7.258   7.341  -4.506  1.00 97.49           C
ATOM   1218  C   LEU A  95       6.925   8.104  -3.223  1.00 97.49           C
ATOM   1219  O   LEU A  95       7.781   8.272  -2.356  1.00 97.49           O
ATOM   1220  HA  LEU A  95       8.157   6.749  -4.333  1.00 97.49           H
ATOM   1221  CB  LEU A  95       7.539   8.249  -5.706  1.00 97.49           C
ATOM   1222 1HB  LEU A  95       6.586   8.532  -6.153  1.00 97.49           H
ATOM   1223 2HB  LEU A  95       8.005   9.165  -5.342  1.00 97.49           H
ATOM   1224  CG  LEU A  95       8.428   7.657  -6.801  1.00 97.49           C
ATOM   1225  HG  LEU A  95       7.976   6.727  -7.143  1.00 97.49           H
ATOM   1226  CD1 LEU A  95       8.506   8.593  -8.009  1.00 97.49           C
ATOM   1227 1HD1 LEU A  95       7.506   8.745  -8.415  1.00 97.49           H
ATOM   1228 2HD1 LEU A  95       8.922   9.552  -7.701  1.00 97.49           H
ATOM   1229 3HD1 LEU A  95       9.144   8.148  -8.773  1.00 97.49           H
ATOM   1230  CD2 LEU A  95       9.815   7.312  -6.254  1.00 97.49           C
ATOM   1231 1HD2 LEU A  95      10.289   8.214  -5.869  1.00 97.49           H
ATOM   1232 2HD2 LEU A  95       9.717   6.581  -5.451  1.00 97.49           H
ATOM   1233 3HD2 LEU A  95      10.426   6.893  -7.054  1.00 97.49           H
ATOM   1234  HN  LEU A  95       5.742   6.554  -5.698  1.00 97.49           H
ATOM   1235  N   LEU A  96       5.678   8.545  -3.141  1.00 97.17           N
ATOM   1236  CA  LEU A  96       5.256   9.396  -2.041  1.00 97.17           C
ATOM   1237  C   LEU A  96       5.490   8.665  -0.718  1.00 97.17           C
ATOM   1238  O   LEU A  96       5.942   9.266   0.256  1.00 97.17           O
ATOM   1239  HA  LEU A  96       5.882  10.288  -2.059  1.00 97.17           H
ATOM   1240  CB  LEU A  96       3.810   9.854  -2.243  1.00 97.17           C
ATOM   1241 1HB  LEU A  96       3.208   8.985  -2.511  1.00 97.17           H
ATOM   1242 2HB  LEU A  96       3.431  10.224  -1.291  1.00 97.17           H
ATOM   1243  CG  LEU A  96       3.591  10.937  -3.302  1.00 97.17           C
ATOM   1244  HG  LEU A  96       3.890  10.533  -4.270  1.00 97.17           H
ATOM   1245  CD1 LEU A  96       2.111  11.311  -3.405  1.00 97.17           C
ATOM   1246 1HD1 LEU A  96       1.532  10.430  -3.681  1.00 97.17           H
ATOM   1247 2HD1 LEU A  96       1.764  11.688  -2.443  1.00 97.17           H
ATOM   1248 3HD1 LEU A  96       1.984  12.082  -4.165  1.00 97.17           H
ATOM   1249  CD2 LEU A  96       4.474  12.156  -3.030  1.00 97.17           C
ATOM   1250 1HD2 LEU A  96       4.230  12.570  -2.051  1.00 97.17           H
ATOM   1251 2HD2 LEU A  96       5.522  11.858  -3.047  1.00 97.17           H
ATOM   1252 3HD2 LEU A  96       4.298  12.910  -3.797  1.00 97.17           H
ATOM   1253  HN  LEU A  96       4.965   8.332  -3.808  1.00 97.17           H
ATOM   1254  N   PHE A  97       5.173   7.378  -0.725  1.00 97.52           N
ATOM   1255  CA  PHE A  97       5.336   6.561   0.465  1.00 97.52           C
ATOM   1256  C   PHE A  97       6.815   6.290   0.745  1.00 97.52           C
ATOM   1257  O   PHE A  97       7.269   6.416   1.882  1.00 97.52           O
ATOM   1258  HA  PHE A  97       4.905   7.114   1.299  1.00 97.52           H
ATOM   1259  CB  PHE A  97       4.628   5.231   0.195  1.00 97.52           C
ATOM   1260 1HB  PHE A  97       3.555   5.409   0.134  1.00 97.52           H
ATOM   1261 2HB  PHE A  97       4.944   4.854  -0.778  1.00 97.52           H
ATOM   1262  CG  PHE A  97       4.895   4.158   1.252  1.00 97.52           C
ATOM   1263  CD1 PHE A  97       5.485   2.986   0.898  1.00 97.52           C
ATOM   1264  HD1 PHE A  97       5.769   2.811  -0.140  1.00 97.52           H
ATOM   1265  CD2 PHE A  97       4.541   4.377   2.547  1.00 97.52           C
ATOM   1266  HD2 PHE A  97       4.067   5.317   2.831  1.00 97.52           H
ATOM   1267  CE1 PHE A  97       5.733   1.990   1.879  1.00 97.52           C
ATOM   1268  HE1 PHE A  97       6.206   1.050   1.595  1.00 97.52           H
ATOM   1269  CE2 PHE A  97       4.788   3.381   3.529  1.00 97.52           C
ATOM   1270  HE2 PHE A  97       4.504   3.557   4.567  1.00 97.52           H
ATOM   1271  CZ  PHE A  97       5.379   2.209   3.174  1.00 97.52           C
ATOM   1272  HZ  PHE A  97       5.569   1.445   3.928  1.00 97.52           H
ATOM   1273  HN  PHE A  97       4.811   6.896  -1.523  1.00 97.52           H
ATOM   1274  N   LEU A  98       7.527   5.922  -0.310  1.00 97.54           N
ATOM   1275  CA  LEU A  98       8.911   5.502  -0.170  1.00 97.54           C
ATOM   1276  C   LEU A  98       9.699   6.592   0.559  1.00 97.54           C
ATOM   1277  O   LEU A  98      10.579   6.293   1.365  1.00 97.54           O
ATOM   1278  HA  LEU A  98       8.918   4.601   0.444  1.00 97.54           H
ATOM   1279  CB  LEU A  98       9.497   5.126  -1.532  1.00 97.54           C
ATOM   1280 1HB  LEU A  98       9.269   5.926  -2.237  1.00 97.54           H
ATOM   1281 2HB  LEU A  98      10.583   5.083  -1.439  1.00 97.54           H
ATOM   1282  CG  LEU A  98       9.012   3.804  -2.130  1.00 97.54           C
ATOM   1283  HG  LEU A  98       7.933   3.741  -1.989  1.00 97.54           H
ATOM   1284  CD1 LEU A  98       9.276   3.753  -3.636  1.00 97.54           C
ATOM   1285 1HD1 LEU A  98       8.748   4.572  -4.125  1.00 97.54           H
ATOM   1286 2HD1 LEU A  98      10.346   3.848  -3.821  1.00 97.54           H
ATOM   1287 3HD1 LEU A  98       8.922   2.803  -4.035  1.00 97.54           H
ATOM   1288  CD2 LEU A  98       9.633   2.611  -1.399  1.00 97.54           C
ATOM   1289 1HD2 LEU A  98      10.718   2.657  -1.486  1.00 97.54           H
ATOM   1290 2HD2 LEU A  98       9.351   2.644  -0.346  1.00 97.54           H
ATOM   1291 3HD2 LEU A  98       9.271   1.684  -1.843  1.00 97.54           H
ATOM   1292  HN  LEU A  98       7.174   5.909  -1.246  1.00 97.54           H
ATOM   1293  N   VAL A  99       9.355   7.833   0.250  1.00 97.07           N
ATOM   1294  CA  VAL A  99      10.062   8.969   0.818  1.00 97.07           C
ATOM   1295  C   VAL A  99       9.891   8.962   2.338  1.00 97.07           C
ATOM   1296  O   VAL A  99      10.644   9.621   3.054  1.00 97.07           O
ATOM   1297  HA  VAL A  99      11.120   8.849   0.583  1.00 97.07           H
ATOM   1298  CB  VAL A  99       9.576  10.266   0.168  1.00 97.07           C
ATOM   1299  HB  VAL A  99       8.487  10.275   0.211  1.00 97.07           H
ATOM   1300  CG1 VAL A  99      10.087  11.488   0.933  1.00 97.07           C
ATOM   1301 1HG1 VAL A  99       9.721  11.453   1.959  1.00 97.07           H
ATOM   1302 2HG1 VAL A  99      11.177  11.485   0.936  1.00 97.07           H
ATOM   1303 3HG1 VAL A  99       9.727  12.396   0.450  1.00 97.07           H
ATOM   1304  CG2 VAL A  99       9.988  10.329  -1.305  1.00 97.07           C
ATOM   1305 1HG2 VAL A  99      11.075  10.286  -1.380  1.00 97.07           H
ATOM   1306 2HG2 VAL A  99       9.554   9.485  -1.840  1.00 97.07           H
ATOM   1307 3HG2 VAL A  99       9.631  11.261  -1.742  1.00 97.07           H
ATOM   1308  HN  VAL A  99       8.610   8.068  -0.374  1.00 97.07           H
ATOM   1309  N   THR A 100       8.897   8.210   2.787  1.00 96.39           N
ATOM   1310  CA  THR A 100       8.597   8.136   4.206  1.00 96.39           C
ATOM   1311  C   THR A 100       9.443   7.050   4.875  1.00 96.39           C
ATOM   1312  O   THR A 100       9.610   7.051   6.094  1.00 96.39           O
ATOM   1313  HA  THR A 100       8.872   9.085   4.666  1.00 96.39           H
ATOM   1314  CB  THR A 100       7.091   7.912   4.360  1.00 96.39           C
ATOM   1315  HB  THR A 100       6.772   8.099   5.385  1.00 96.39           H
ATOM   1316  OG1 THR A 100       6.887   6.584   3.885  1.00 96.39           O
ATOM   1317  HG1 THR A 100       6.833   6.583   2.886  1.00 96.39           H
ATOM   1318  CG2 THR A 100       6.270   8.780   3.404  1.00 96.39           C
ATOM   1319 1HG2 THR A 100       6.541   8.544   2.375  1.00 96.39           H
ATOM   1320 2HG2 THR A 100       6.475   9.832   3.602  1.00 96.39           H
ATOM   1321 3HG2 THR A 100       5.208   8.582   3.554  1.00 96.39           H
ATOM   1322  HN  THR A 100       8.304   7.658   2.200  1.00 96.39           H
ATOM   1323  N   LEU A 101       9.955   6.151   4.048  1.00 96.28           N
ATOM   1324  CA  LEU A 101      10.630   4.968   4.554  1.00 96.28           C
ATOM   1325  C   LEU A 101      11.861   5.392   5.357  1.00 96.28           C
ATOM   1326  O   LEU A 101      12.169   4.797   6.389  1.00 96.28           O
ATOM   1327  HA  LEU A 101       9.938   4.459   5.225  1.00 96.28           H
ATOM   1328  CB  LEU A 101      10.945   4.001   3.411  1.00 96.28           C
ATOM   1329 1HB  LEU A 101      11.448   4.556   2.619  1.00 96.28           H
ATOM   1330 2HB  LEU A 101      11.652   3.256   3.776  1.00 96.28           H
ATOM   1331  CG  LEU A 101       9.747   3.270   2.801  1.00 96.28           C
ATOM   1332  HG  LEU A 101       9.134   4.001   2.272  1.00 96.28           H
ATOM   1333  CD1 LEU A 101      10.202   2.233   1.772  1.00 96.28           C
ATOM   1334 1HD1 LEU A 101      10.752   2.731   0.973  1.00 96.28           H
ATOM   1335 2HD1 LEU A 101      10.848   1.501   2.256  1.00 96.28           H
ATOM   1336 3HD1 LEU A 101       9.331   1.729   1.354  1.00 96.28           H
ATOM   1337  CD2 LEU A 101       8.870   2.650   3.890  1.00 96.28           C
ATOM   1338 1HD2 LEU A 101       9.458   1.936   4.467  1.00 96.28           H
ATOM   1339 2HD2 LEU A 101       8.501   3.435   4.551  1.00 96.28           H
ATOM   1340 3HD2 LEU A 101       8.026   2.137   3.429  1.00 96.28           H
ATOM   1341  HN  LEU A 101       9.915   6.221   3.051  1.00 96.28           H
ATOM   1342  N   PRO A 102      12.584   6.424   4.902  1.00 95.75           N
ATOM   1343  CA  PRO A 102      13.760   6.902   5.634  1.00 95.75           C
ATOM   1344  C   PRO A 102      13.448   7.207   7.090  1.00 95.75           C
ATOM   1345  O   PRO A 102      14.255   6.923   7.974  1.00 95.75           O
ATOM   1346  HA  PRO A 102      14.525   6.126   5.662  1.00 95.75           H
ATOM   1347  CB  PRO A 102      14.177   8.159   4.867  1.00 95.75           C
ATOM   1348 1HB  PRO A 102      13.716   9.055   5.284  1.00 95.75           H
ATOM   1349 2HB  PRO A 102      15.256   8.311   4.902  1.00 95.75           H
ATOM   1350  CG  PRO A 102      13.692   7.885   3.448  1.00 95.75           C
ATOM   1351 1HG  PRO A 102      13.594   8.803   2.869  1.00 95.75           H
ATOM   1352 2HG  PRO A 102      14.387   7.249   2.899  1.00 95.75           H
ATOM   1353  CD  PRO A 102      12.352   7.204   3.673  1.00 95.75           C
ATOM   1354 1HD  PRO A 102      11.548   7.928   3.805  1.00 95.75           H
ATOM   1355 2HD  PRO A 102      12.072   6.572   2.830  1.00 95.75           H
ATOM   1356  N   PHE A 103      12.274   7.784   7.302  1.00 94.89           N
ATOM   1357  CA  PHE A 103      11.864   8.176   8.640  1.00 94.89           C
ATOM   1358  C   PHE A 103      11.521   6.950   9.489  1.00 94.89           C
ATOM   1359  O   PHE A 103      11.819   6.914  10.682  1.00 94.89           O
ATOM   1360  HA  PHE A 103      12.702   8.706   9.092  1.00 94.89           H
ATOM   1361  CB  PHE A 103      10.612   9.042   8.488  1.00 94.89           C
ATOM   1362 1HB  PHE A 103       9.855   8.477   7.945  1.00 94.89           H
ATOM   1363 2HB  PHE A 103      10.205   9.251   9.477  1.00 94.89           H
ATOM   1364  CG  PHE A 103      10.857  10.367   7.763  1.00 94.89           C
ATOM   1365  CD1 PHE A 103      11.205  11.475   8.471  1.00 94.89           C
ATOM   1366  HD1 PHE A 103      11.309  11.419   9.555  1.00 94.89           H
ATOM   1367  CD2 PHE A 103      10.727  10.437   6.411  1.00 94.89           C
ATOM   1368  HD2 PHE A 103      10.448   9.549   5.844  1.00 94.89           H
ATOM   1369  CE1 PHE A 103      11.432  12.705   7.799  1.00 94.89           C
ATOM   1370  HE1 PHE A 103      11.711  13.593   8.366  1.00 94.89           H
ATOM   1371  CE2 PHE A 103      10.954  11.667   5.739  1.00 94.89           C
ATOM   1372  HE2 PHE A 103      10.850  11.723   4.655  1.00 94.89           H
ATOM   1373  CZ  PHE A 103      11.302  12.775   6.447  1.00 94.89           C
ATOM   1374  HZ  PHE A 103      11.477  13.719   5.930  1.00 94.89           H
ATOM   1375  HN  PHE A 103      11.610   7.983   6.581  1.00 94.89           H
ATOM   1376  N   TRP A 104      10.900   5.975   8.841  1.00 92.52           N
ATOM   1377  CA  TRP A 104      10.585   4.720   9.501  1.00 92.52           C
ATOM   1378  C   TRP A 104      11.893   4.112  10.012  1.00 92.52           C
ATOM   1379  O   TRP A 104      11.950   3.601  11.129  1.00 92.52           O
ATOM   1380  HA  TRP A 104       9.925   4.941  10.340  1.00 92.52           H
ATOM   1381  CB  TRP A 104       9.817   3.786   8.564  1.00 92.52           C
ATOM   1382 1HB  TRP A 104      10.336   3.741   7.607  1.00 92.52           H
ATOM   1383 2HB  TRP A 104       9.830   2.778   8.981  1.00 92.52           H
ATOM   1384  CG  TRP A 104       8.365   4.203   8.322  1.00 92.52           C
ATOM   1385  CD1 TRP A 104       7.845   4.787   7.234  1.00 92.52           C
ATOM   1386  HD1 TRP A 104       8.420   5.050   6.345  1.00 92.52           H
ATOM   1387  CD2 TRP A 104       7.260   4.042   9.236  1.00 92.52           C
ATOM   1388  NE1 TRP A 104       6.492   5.014   7.379  1.00 92.52           N
ATOM   1389  HE1 TRP A 104       5.887   5.437   6.705  1.00 92.52           H
ATOM   1390  CE2 TRP A 104       6.125   4.547   8.636  1.00 92.52           C
ATOM   1391  CE3 TRP A 104       7.222   3.488  10.528  1.00 92.52           C
ATOM   1392  HE3 TRP A 104       8.104   3.083  11.024  1.00 92.52           H
ATOM   1393  CZ2 TRP A 104       4.868   4.549   9.252  1.00 92.52           C
ATOM   1394  HZ2 TRP A 104       3.986   4.953   8.756  1.00 92.52           H
ATOM   1395  CZ3 TRP A 104       5.958   3.498  11.131  1.00 92.52           C
ATOM   1396  HZ3 TRP A 104       5.872   3.080  12.134  1.00 92.52           H
ATOM   1397  CH2 TRP A 104       4.805   4.002  10.540  1.00 92.52           C
ATOM   1398  HH2 TRP A 104       3.857   3.973  11.076  1.00 92.52           H
ATOM   1399  HN  TRP A 104      10.614   6.033   7.885  1.00 92.52           H
ATOM   1400  N   ALA A 105      12.912   4.189   9.168  1.00 94.24           N
ATOM   1401  CA  ALA A 105      14.180   3.544   9.466  1.00 94.24           C
ATOM   1402  C   ALA A 105      14.802   4.199  10.701  1.00 94.24           C
ATOM   1403  O   ALA A 105      15.240   3.508  11.620  1.00 94.24           O
ATOM   1404  HA  ALA A 105      13.976   2.496   9.685  1.00 94.24           H
ATOM   1405  CB  ALA A 105      15.093   3.623   8.241  1.00 94.24           C
ATOM   1406 1HB  ALA A 105      14.618   3.118   7.400  1.00 94.24           H
ATOM   1407 2HB  ALA A 105      15.269   4.668   7.986  1.00 94.24           H
ATOM   1408 3HB  ALA A 105      16.044   3.139   8.465  1.00 94.24           H
ATOM   1409  HN  ALA A 105      12.882   4.679   8.297  1.00 94.24           H
ATOM   1410  N   ILE A 106      14.822   5.523  10.683  1.00 93.56           N
ATOM   1411  CA  ILE A 106      15.440   6.278  11.760  1.00 93.56           C
ATOM   1412  C   ILE A 106      14.712   5.976  13.071  1.00 93.56           C
ATOM   1413  O   ILE A 106      15.346   5.786  14.108  1.00 93.56           O
ATOM   1414  HA  ILE A 106      16.470   5.934  11.850  1.00 93.56           H
ATOM   1415  CB  ILE A 106      15.488   7.767  11.412  1.00 93.56           C
ATOM   1416  HB  ILE A 106      14.507   8.063  11.041  1.00 93.56           H
ATOM   1417  CG1 ILE A 106      16.495   8.035  10.291  1.00 93.56           C
ATOM   1418 1HG1 ILE A 106      17.509   7.935  10.676  1.00 93.56           H
ATOM   1419 2HG1 ILE A 106      16.377   7.289   9.505  1.00 93.56           H
ATOM   1420  CG2 ILE A 106      15.776   8.611  12.655  1.00 93.56           C
ATOM   1421 1HG2 ILE A 106      14.991   8.450  13.393  1.00 93.56           H
ATOM   1422 2HG2 ILE A 106      16.737   8.319  13.078  1.00 93.56           H
ATOM   1423 3HG2 ILE A 106      15.805   9.665  12.379  1.00 93.56           H
ATOM   1424  CD1 ILE A 106      16.302   9.436   9.705  1.00 93.56           C
ATOM   1425 1HD1 ILE A 106      15.295   9.525   9.299  1.00 93.56           H
ATOM   1426 2HD1 ILE A 106      16.445  10.180  10.489  1.00 93.56           H
ATOM   1427 3HD1 ILE A 106      17.030   9.600   8.911  1.00 93.56           H
ATOM   1428  HN  ILE A 106      14.425   6.078   9.951  1.00 93.56           H
ATOM   1429  N   ALA A 107      13.390   5.941  12.983  1.00 91.80           N
ATOM   1430  CA  ALA A 107      12.566   5.742  14.163  1.00 91.80           C
ATOM   1431  C   ALA A 107      12.832   4.348  14.736  1.00 91.80           C
ATOM   1432  O   ALA A 107      12.791   4.154  15.950  1.00 91.80           O
ATOM   1433  HA  ALA A 107      12.857   6.490  14.901  1.00 91.80           H
ATOM   1434  CB  ALA A 107      11.095   5.952  13.800  1.00 91.80           C
ATOM   1435 1HB  ALA A 107      10.954   6.966  13.426  1.00 91.80           H
ATOM   1436 2HB  ALA A 107      10.805   5.238  13.030  1.00 91.80           H
ATOM   1437 3HB  ALA A 107      10.477   5.803  14.686  1.00 91.80           H
ATOM   1438  HN  ALA A 107      12.884   6.046  12.127  1.00 91.80           H
ATOM   1439  N   ALA A 108      13.098   3.414  13.835  1.00 91.26           N
ATOM   1440  CA  ALA A 108      13.340   2.038  14.233  1.00 91.26           C
ATOM   1441  C   ALA A 108      14.752   1.919  14.811  1.00 91.26           C
ATOM   1442  O   ALA A 108      14.990   1.124  15.719  1.00 91.26           O
ATOM   1443  HA  ALA A 108      12.617   1.784  15.008  1.00 91.26           H
ATOM   1444  CB  ALA A 108      13.121   1.113  13.034  1.00 91.26           C
ATOM   1445 1HB  ALA A 108      12.095   1.214  12.680  1.00 91.26           H
ATOM   1446 2HB  ALA A 108      13.810   1.386  12.234  1.00 91.26           H
ATOM   1447 3HB  ALA A 108      13.303   0.081  13.333  1.00 91.26           H
ATOM   1448  HN  ALA A 108      13.150   3.585  12.851  1.00 91.26           H
ATOM   1449  N   ALA A 109      15.651   2.721  14.261  1.00 90.67           N
ATOM   1450  CA  ALA A 109      17.058   2.620  14.611  1.00 90.67           C
ATOM   1451  C   ALA A 109      17.252   3.078  16.058  1.00 90.67           C
ATOM   1452  O   ALA A 109      18.090   2.536  16.777  1.00 90.67           O
ATOM   1453  HA  ALA A 109      17.346   1.573  14.529  1.00 90.67           H
ATOM   1454  CB  ALA A 109      17.890   3.440  13.624  1.00 90.67           C
ATOM   1455 1HB  ALA A 109      17.739   3.056  12.615  1.00 90.67           H
ATOM   1456 2HB  ALA A 109      17.580   4.484  13.665  1.00 90.67           H
ATOM   1457 3HB  ALA A 109      18.945   3.364  13.887  1.00 90.67           H
ATOM   1458  HN  ALA A 109      15.433   3.428  13.588  1.00 90.67           H
ATOM   1459  N   ASP A 110      16.464   4.072  16.442  1.00 86.53           N
ATOM   1460  CA  ASP A 110      16.623   4.692  17.746  1.00 86.53           C
ATOM   1461  C   ASP A 110      15.248   5.086  18.290  1.00 86.53           C
ATOM   1462  O   ASP A 110      14.516   4.242  18.804  1.00 86.53           O
ATOM   1463  HA  ASP A 110      17.116   3.941  18.363  1.00 86.53           H
ATOM   1464  CB  ASP A 110      17.475   5.960  17.653  1.00 86.53           C
ATOM   1465 1HB  ASP A 110      18.439   5.722  17.204  1.00 86.53           H
ATOM   1466 2HB  ASP A 110      16.988   6.682  16.997  1.00 86.53           H
ATOM   1467  CG  ASP A 110      17.688   6.580  19.035  1.00 86.53           C
ATOM   1468  OD1 ASP A 110      17.392   5.876  20.025  1.00 86.53           O
ATOM   1469  OD2 ASP A 110      18.142   7.744  19.071  1.00 86.53           O
ATOM   1470  HN  ASP A 110      15.729   4.452  15.880  1.00 86.53           H
ATOM   1471  N   GLN A 111      14.939   6.367  18.158  1.00 86.34           N
ATOM   1472  CA  GLN A 111      13.646   6.873  18.586  1.00 86.34           C
ATOM   1473  C   GLN A 111      13.134   7.924  17.599  1.00 86.34           C
ATOM   1474  O   GLN A 111      13.877   8.379  16.730  1.00 86.34           O
ATOM   1475  HA  GLN A 111      12.982   6.009  18.585  1.00 86.34           H
ATOM   1476  CB  GLN A 111      13.723   7.444  20.004  1.00 86.34           C
ATOM   1477 1HB  GLN A 111      12.735   7.778  20.319  1.00 86.34           H
ATOM   1478 2HB  GLN A 111      14.033   6.663  20.698  1.00 86.34           H
ATOM   1479  CG  GLN A 111      14.708   8.613  20.071  1.00 86.34           C
ATOM   1480 1HG  GLN A 111      15.709   8.265  19.815  1.00 86.34           H
ATOM   1481 2HG  GLN A 111      14.434   9.368  19.334  1.00 86.34           H
ATOM   1482  CD  GLN A 111      14.722   9.238  21.467  1.00 86.34           C
ATOM   1483  OE1 GLN A 111      13.700   9.613  22.019  1.00 86.34           O
ATOM   1484  NE2 GLN A 111      15.935   9.331  22.007  1.00 86.34           N
ATOM   1485 1HE2 GLN A 111      16.733   9.004  21.501  1.00 86.34           H
ATOM   1486 2HE2 GLN A 111      16.047   9.726  22.918  1.00 86.34           H
ATOM   1487  HN  GLN A 111      15.553   7.053  17.767  1.00 86.34           H
ATOM   1488  N   TRP A 112      11.868   8.279  17.765  1.00 91.19           N
ATOM   1489  CA  TRP A 112      11.253   9.280  16.911  1.00 91.19           C
ATOM   1490  C   TRP A 112      11.817  10.647  17.302  1.00 91.19           C
ATOM   1491  O   TRP A 112      11.520  11.159  18.381  1.00 91.19           O
ATOM   1492  HA  TRP A 112      11.521   9.048  15.880  1.00 91.19           H
ATOM   1493  CB  TRP A 112       9.727   9.214  17.000  1.00 91.19           C
ATOM   1494 1HB  TRP A 112       9.406   8.191  16.804  1.00 91.19           H
ATOM   1495 2HB  TRP A 112       9.422   9.454  18.019  1.00 91.19           H
ATOM   1496  CG  TRP A 112       9.006  10.154  16.032  1.00 91.19           C
ATOM   1497  CD1 TRP A 112       8.571  11.400  16.262  1.00 91.19           C
ATOM   1498  HD1 TRP A 112       8.683  11.923  17.212  1.00 91.19           H
ATOM   1499  CD2 TRP A 112       8.651   9.870  14.662  1.00 91.19           C
ATOM   1500  NE1 TRP A 112       7.964  11.939  15.146  1.00 91.19           N
ATOM   1501  HE1 TRP A 112       7.563  12.851  15.072  1.00 91.19           H
ATOM   1502  CE2 TRP A 112       8.015  10.978  14.142  1.00 91.19           C
ATOM   1503  CE3 TRP A 112       8.861   8.715  13.888  1.00 91.19           C
ATOM   1504  HE3 TRP A 112       9.361   7.828  14.276  1.00 91.19           H
ATOM   1505  CZ2 TRP A 112       7.536  11.041  12.828  1.00 91.19           C
ATOM   1506  HZ2 TRP A 112       7.036  11.929  12.440  1.00 91.19           H
ATOM   1507  CZ3 TRP A 112       8.377   8.794  12.577  1.00 91.19           C
ATOM   1508  HZ3 TRP A 112       8.513   7.925  11.934  1.00 91.19           H
ATOM   1509  CH2 TRP A 112       7.734   9.902  12.038  1.00 91.19           C
ATOM   1510  HH2 TRP A 112       7.385   9.884  11.006  1.00 91.19           H
ATOM   1511  HN  TRP A 112      11.268   7.896  18.467  1.00 91.19           H
ATOM   1512  N   LYS A 113      12.619  11.200  16.405  1.00 90.62           N
ATOM   1513  CA  LYS A 113      13.333  12.432  16.697  1.00 90.62           C
ATOM   1514  C   LYS A 113      12.605  13.606  16.040  1.00 90.62           C
ATOM   1515  O   LYS A 113      13.030  14.753  16.165  1.00 90.62           O
ATOM   1516  HA  LYS A 113      13.311  12.573  17.778  1.00 90.62           H
ATOM   1517  CB  LYS A 113      14.801  12.311  16.285  1.00 90.62           C
ATOM   1518 1HB  LYS A 113      14.866  12.017  15.238  1.00 90.62           H
ATOM   1519 2HB  LYS A 113      15.289  13.281  16.374  1.00 90.62           H
ATOM   1520  CG  LYS A 113      15.532  11.285  17.154  1.00 90.62           C
ATOM   1521 1HG  LYS A 113      15.507  11.603  18.197  1.00 90.62           H
ATOM   1522 2HG  LYS A 113      15.017  10.326  17.102  1.00 90.62           H
ATOM   1523  CD  LYS A 113      16.983  11.117  16.701  1.00 90.62           C
ATOM   1524 1HD  LYS A 113      17.009  10.824  15.651  1.00 90.62           H
ATOM   1525 2HD  LYS A 113      17.505  12.070  16.778  1.00 90.62           H
ATOM   1526  CE  LYS A 113      17.703  10.065  17.547  1.00 90.62           C
ATOM   1527 1HE  LYS A 113      17.740  10.389  18.587  1.00 90.62           H
ATOM   1528 2HE  LYS A 113      17.146   9.128  17.525  1.00 90.62           H
ATOM   1529  NZ  LYS A 113      19.077   9.844  17.041  1.00 90.62           N
ATOM   1530 1HZ  LYS A 113      19.501   9.071  17.541  1.00 90.62           H
ATOM   1531 2HZ  LYS A 113      19.041   9.627  16.051  1.00 90.62           H
ATOM   1532 3HZ  LYS A 113      19.628  10.682  17.184  1.00 90.62           H
ATOM   1533  HN  LYS A 113      12.785  10.822  15.494  1.00 90.62           H
ATOM   1534  N   PHE A 114      11.519  13.279  15.355  1.00 93.13           N
ATOM   1535  CA  PHE A 114      10.862  14.243  14.488  1.00 93.13           C
ATOM   1536  C   PHE A 114       9.615  14.822  15.157  1.00 93.13           C
ATOM   1537  O   PHE A 114       9.159  14.309  16.178  1.00 93.13           O
ATOM   1538  HA  PHE A 114      11.576  15.044  14.297  1.00 93.13           H
ATOM   1539  CB  PHE A 114      10.445  13.493  13.221  1.00 93.13           C
ATOM   1540 1HB  PHE A 114       9.659  12.782  13.474  1.00 93.13           H
ATOM   1541 2HB  PHE A 114      10.016  14.204  12.515  1.00 93.13           H
ATOM   1542  CG  PHE A 114      11.589  12.743  12.536  1.00 93.13           C
ATOM   1543  CD1 PHE A 114      12.502  13.426  11.795  1.00 93.13           C
ATOM   1544  HD1 PHE A 114      12.419  14.508  11.689  1.00 93.13           H
ATOM   1545  CD2 PHE A 114      11.693  11.394  12.668  1.00 93.13           C
ATOM   1546  HD2 PHE A 114      10.961  10.846  13.262  1.00 93.13           H
ATOM   1547  CE1 PHE A 114      13.564  12.730  11.159  1.00 93.13           C
ATOM   1548  HE1 PHE A 114      14.296  13.278  10.565  1.00 93.13           H
ATOM   1549  CE2 PHE A 114      12.755  10.698  12.032  1.00 93.13           C
ATOM   1550  HE2 PHE A 114      12.839   9.616  12.138  1.00 93.13           H
ATOM   1551  CZ  PHE A 114      13.668  11.381  11.291  1.00 93.13           C
ATOM   1552  HZ  PHE A 114      14.484  10.846  10.803  1.00 93.13           H
ATOM   1553  HN  PHE A 114      11.089  12.376  15.385  1.00 93.13           H
ATOM   1554  N   GLN A 115       9.098  15.883  14.556  1.00 92.80           N
ATOM   1555  CA  GLN A 115       7.934  16.560  15.101  1.00 92.80           C
ATOM   1556  C   GLN A 115       6.674  15.726  14.859  1.00 92.80           C
ATOM   1557  O   GLN A 115       6.680  14.808  14.040  1.00 92.80           O
ATOM   1558  HA  GLN A 115       8.122  16.644  16.171  1.00 92.80           H
ATOM   1559  CB  GLN A 115       7.786  17.962  14.506  1.00 92.80           C
ATOM   1560 1HB  GLN A 115       7.760  17.899  13.419  1.00 92.80           H
ATOM   1561 2HB  GLN A 115       6.838  18.397  14.823  1.00 92.80           H
ATOM   1562  CG  GLN A 115       8.939  18.867  14.943  1.00 92.80           C
ATOM   1563 1HG  GLN A 115       9.889  18.412  14.663  1.00 92.80           H
ATOM   1564 2HG  GLN A 115       8.876  19.821  14.419  1.00 92.80           H
ATOM   1565  CD  GLN A 115       8.908  19.105  16.454  1.00 92.80           C
ATOM   1566  OE1 GLN A 115       7.879  19.010  17.102  1.00 92.80           O
ATOM   1567  NE2 GLN A 115      10.090  19.420  16.976  1.00 92.80           N
ATOM   1568 1HE2 GLN A 115      10.896  19.482  16.388  1.00 92.80           H
ATOM   1569 2HE2 GLN A 115      10.172  19.595  17.958  1.00 92.80           H
ATOM   1570  HN  GLN A 115       9.461  16.280  13.712  1.00 92.80           H
ATOM   1571  N   THR A 116       5.623  16.075  15.587  1.00 93.85           N
ATOM   1572  CA  THR A 116       4.378  15.330  15.509  1.00 93.85           C
ATOM   1573  C   THR A 116       3.830  15.354  14.081  1.00 93.85           C
ATOM   1574  O   THR A 116       3.257  14.370  13.616  1.00 93.85           O
ATOM   1575  HA  THR A 116       4.586  14.288  15.754  1.00 93.85           H
ATOM   1576  CB  THR A 116       3.412  15.915  16.541  1.00 93.85           C
ATOM   1577  HB  THR A 116       3.127  16.932  16.274  1.00 93.85           H
ATOM   1578  OG1 THR A 116       4.100  15.774  17.781  1.00 93.85           O
ATOM   1579  HG1 THR A 116       3.687  16.367  18.471  1.00 93.85           H
ATOM   1580  CG2 THR A 116       2.154  15.062  16.715  1.00 93.85           C
ATOM   1581 1HG2 THR A 116       2.435  14.062  17.047  1.00 93.85           H
ATOM   1582 2HG2 THR A 116       1.627  14.993  15.763  1.00 93.85           H
ATOM   1583 3HG2 THR A 116       1.502  15.522  17.458  1.00 93.85           H
ATOM   1584  HN  THR A 116       5.613  16.850  16.219  1.00 93.85           H
ATOM   1585  N   PHE A 117       4.025  16.489  13.426  1.00 94.76           N
ATOM   1586  CA  PHE A 117       3.562  16.652  12.058  1.00 94.76           C
ATOM   1587  C   PHE A 117       4.060  15.510  11.170  1.00 94.76           C
ATOM   1588  O   PHE A 117       3.292  14.938  10.399  1.00 94.76           O
ATOM   1589  HA  PHE A 117       2.472  16.642  12.082  1.00 94.76           H
ATOM   1590  CB  PHE A 117       4.141  17.972  11.544  1.00 94.76           C
ATOM   1591 1HB  PHE A 117       3.746  18.789  12.147  1.00 94.76           H
ATOM   1592 2HB  PHE A 117       5.222  17.963  11.689  1.00 94.76           H
ATOM   1593  CG  PHE A 117       3.841  18.251  10.070  1.00 94.76           C
ATOM   1594  CD1 PHE A 117       4.813  18.084   9.134  1.00 94.76           C
ATOM   1595  HD1 PHE A 117       5.806  17.750   9.434  1.00 94.76           H
ATOM   1596  CD2 PHE A 117       2.601  18.667   9.696  1.00 94.76           C
ATOM   1597  HD2 PHE A 117       1.822  18.802  10.446  1.00 94.76           H
ATOM   1598  CE1 PHE A 117       4.534  18.343   7.766  1.00 94.76           C
ATOM   1599  HE1 PHE A 117       5.313  18.209   7.016  1.00 94.76           H
ATOM   1600  CE2 PHE A 117       2.322  18.927   8.328  1.00 94.76           C
ATOM   1601  HE2 PHE A 117       1.329  19.261   8.029  1.00 94.76           H
ATOM   1602  CZ  PHE A 117       3.294  18.759   7.392  1.00 94.76           C
ATOM   1603  HZ  PHE A 117       3.080  18.959   6.342  1.00 94.76           H
ATOM   1604  HN  PHE A 117       4.489  17.286  13.813  1.00 94.76           H
ATOM   1605  N   MET A 118       5.344  15.212  11.309  1.00 94.56           N
ATOM   1606  CA  MET A 118       5.965  14.181  10.496  1.00 94.56           C
ATOM   1607  C   MET A 118       5.380  12.804  10.815  1.00 94.56           C
ATOM   1608  O   MET A 118       5.262  11.955   9.933  1.00 94.56           O
ATOM   1609  HA  MET A 118       5.742  14.447   9.463  1.00 94.56           H
ATOM   1610  CB  MET A 118       7.473  14.167  10.753  1.00 94.56           C
ATOM   1611 1HB  MET A 118       7.865  15.182  10.695  1.00 94.56           H
ATOM   1612 2HB  MET A 118       7.670  13.807  11.763  1.00 94.56           H
ATOM   1613  CG  MET A 118       8.194  13.277   9.739  1.00 94.56           C
ATOM   1614 1HG  MET A 118       9.263  13.260   9.952  1.00 94.56           H
ATOM   1615 2HG  MET A 118       7.837  12.250   9.824  1.00 94.56           H
ATOM   1616  SD  MET A 118       7.913  13.885   8.084  1.00 94.56           S
ATOM   1617  CE  MET A 118       8.879  15.384   8.136  1.00 94.56           C
ATOM   1618 1HE  MET A 118       8.495  16.037   8.920  1.00 94.56           H
ATOM   1619 2HE  MET A 118       9.920  15.138   8.347  1.00 94.56           H
ATOM   1620 3HE  MET A 118       8.813  15.893   7.175  1.00 94.56           H
ATOM   1621  HN  MET A 118       5.955  15.661  11.961  1.00 94.56           H
ATOM   1622  N   CYS A 119       5.028  12.625  12.080  1.00 93.96           N
ATOM   1623  CA  CYS A 119       4.465  11.363  12.529  1.00 93.96           C
ATOM   1624  C   CYS A 119       3.132  11.149  11.809  1.00 93.96           C
ATOM   1625  O   CYS A 119       2.848  10.050  11.335  1.00 93.96           O
ATOM   1626  HA  CYS A 119       5.180  10.586  12.257  1.00 93.96           H
ATOM   1627  CB  CYS A 119       4.305  11.324  14.050  1.00 93.96           C
ATOM   1628 1HB  CYS A 119       5.283  11.372  14.528  1.00 93.96           H
ATOM   1629 2HB  CYS A 119       3.742  12.194  14.387  1.00 93.96           H
ATOM   1630  SG  CYS A 119       3.441   9.790  14.549  1.00 93.96           S
ATOM   1631  HN  CYS A 119       5.123  13.322  12.791  1.00 93.96           H
ATOM   1632  N   LYS A 120       2.350  12.217  11.750  1.00 94.83           N
ATOM   1633  CA  LYS A 120       1.054  12.159  11.096  1.00 94.83           C
ATOM   1634  C   LYS A 120       1.243  11.760   9.631  1.00 94.83           C
ATOM   1635  O   LYS A 120       0.604  10.825   9.151  1.00 94.83           O
ATOM   1636  HA  LYS A 120       0.471  11.384  11.592  1.00 94.83           H
ATOM   1637  CB  LYS A 120       0.301  13.479  11.281  1.00 94.83           C
ATOM   1638 1HB  LYS A 120       0.938  14.310  10.978  1.00 94.83           H
ATOM   1639 2HB  LYS A 120      -0.574  13.496  10.632  1.00 94.83           H
ATOM   1640  CG  LYS A 120      -0.131  13.664  12.736  1.00 94.83           C
ATOM   1641 1HG  LYS A 120      -0.739  12.815  13.049  1.00 94.83           H
ATOM   1642 2HG  LYS A 120       0.747  13.682  13.381  1.00 94.83           H
ATOM   1643  CD  LYS A 120      -0.926  14.960  12.912  1.00 94.83           C
ATOM   1644 1HD  LYS A 120      -0.283  15.815  12.707  1.00 94.83           H
ATOM   1645 2HD  LYS A 120      -1.740  14.992  12.188  1.00 94.83           H
ATOM   1646  CE  LYS A 120      -1.492  15.068  14.329  1.00 94.83           C
ATOM   1647 1HE  LYS A 120      -1.807  14.084  14.678  1.00 94.83           H
ATOM   1648 2HE  LYS A 120      -0.716  15.414  15.012  1.00 94.83           H
ATOM   1649  NZ  LYS A 120      -2.639  16.002  14.359  1.00 94.83           N
ATOM   1650 1HZ  LYS A 120      -2.983  16.085  15.309  1.00 94.83           H
ATOM   1651 2HZ  LYS A 120      -2.343  16.913  14.026  1.00 94.83           H
ATOM   1652 3HZ  LYS A 120      -3.379  15.649  13.762  1.00 94.83           H
ATOM   1653  HN  LYS A 120       2.588  13.107  12.138  1.00 94.83           H
ATOM   1654  N   VAL A 121       2.125  12.488   8.962  1.00 94.39           N
ATOM   1655  CA  VAL A 121       2.321  12.301   7.534  1.00 94.39           C
ATOM   1656  C   VAL A 121       2.778  10.864   7.271  1.00 94.39           C
ATOM   1657  O   VAL A 121       2.256  10.197   6.380  1.00 94.39           O
ATOM   1658  HA  VAL A 121       1.359  12.457   7.047  1.00 94.39           H
ATOM   1659  CB  VAL A 121       3.300  13.347   6.998  1.00 94.39           C
ATOM   1660  HB  VAL A 121       4.197  13.314   7.616  1.00 94.39           H
ATOM   1661  CG1 VAL A 121       3.709  13.029   5.559  1.00 94.39           C
ATOM   1662 1HG1 VAL A 121       4.190  12.051   5.526  1.00 94.39           H
ATOM   1663 2HG1 VAL A 121       2.824  13.020   4.923  1.00 94.39           H
ATOM   1664 3HG1 VAL A 121       4.405  13.788   5.203  1.00 94.39           H
ATOM   1665  CG2 VAL A 121       2.709  14.755   7.102  1.00 94.39           C
ATOM   1666 1HG2 VAL A 121       1.789  14.806   6.520  1.00 94.39           H
ATOM   1667 2HG2 VAL A 121       2.491  14.981   8.146  1.00 94.39           H
ATOM   1668 3HG2 VAL A 121       3.425  15.479   6.714  1.00 94.39           H
ATOM   1669  HN  VAL A 121       2.698  13.194   9.378  1.00 94.39           H
ATOM   1670  N   VAL A 122       3.748  10.431   8.063  1.00 93.43           N
ATOM   1671  CA  VAL A 122       4.417   9.168   7.804  1.00 93.43           C
ATOM   1672  C   VAL A 122       3.410   8.024   7.944  1.00 93.43           C
ATOM   1673  O   VAL A 122       3.418   7.085   7.150  1.00 93.43           O
ATOM   1674  HA  VAL A 122       4.780   9.192   6.777  1.00 93.43           H
ATOM   1675  CB  VAL A 122       5.626   9.017   8.730  1.00 93.43           C
ATOM   1676  HB  VAL A 122       5.298   9.233   9.747  1.00 93.43           H
ATOM   1677  CG1 VAL A 122       6.161   7.583   8.704  1.00 93.43           C
ATOM   1678 1HG1 VAL A 122       5.380   6.898   9.033  1.00 93.43           H
ATOM   1679 2HG1 VAL A 122       6.464   7.328   7.689  1.00 93.43           H
ATOM   1680 3HG1 VAL A 122       7.019   7.504   9.371  1.00 93.43           H
ATOM   1681  CG2 VAL A 122       6.723  10.019   8.368  1.00 93.43           C
ATOM   1682 1HG2 VAL A 122       7.046   9.848   7.341  1.00 93.43           H
ATOM   1683 2HG2 VAL A 122       6.335  11.033   8.462  1.00 93.43           H
ATOM   1684 3HG2 VAL A 122       7.570   9.890   9.041  1.00 93.43           H
ATOM   1685  HN  VAL A 122       4.076  10.927   8.867  1.00 93.43           H
ATOM   1686  N   ASN A 123       2.567   8.141   8.960  1.00 92.11           N
ATOM   1687  CA  ASN A 123       1.584   7.109   9.239  1.00 92.11           C
ATOM   1688  C   ASN A 123       0.511   7.125   8.149  1.00 92.11           C
ATOM   1689  O   ASN A 123       0.043   6.072   7.717  1.00 92.11           O
ATOM   1690  HA  ASN A 123       2.146   6.175   9.257  1.00 92.11           H
ATOM   1691  CB  ASN A 123       0.895   7.353  10.583  1.00 92.11           C
ATOM   1692 1HB  ASN A 123       0.695   8.418  10.706  1.00 92.11           H
ATOM   1693 2HB  ASN A 123      -0.068   6.844  10.600  1.00 92.11           H
ATOM   1694  CG  ASN A 123       1.762   6.856  11.742  1.00 92.11           C
ATOM   1695  OD1 ASN A 123       2.659   6.045  11.577  1.00 92.11           O
ATOM   1696  ND2 ASN A 123       1.445   7.384  12.921  1.00 92.11           N
ATOM   1697 1HD2 ASN A 123       0.697   8.044  12.988  1.00 92.11           H
ATOM   1698 2HD2 ASN A 123       1.954   7.121  13.740  1.00 92.11           H
ATOM   1699  HN  ASN A 123       2.550   8.922   9.585  1.00 92.11           H
ATOM   1700  N   SER A 124       0.152   8.331   7.734  1.00 94.63           N
ATOM   1701  CA  SER A 124      -0.948   8.505   6.800  1.00 94.63           C
ATOM   1702  C   SER A 124      -0.517   8.072   5.398  1.00 94.63           C
ATOM   1703  O   SER A 124      -1.335   7.594   4.613  1.00 94.63           O
ATOM   1704  HA  SER A 124      -1.746   7.861   7.171  1.00 94.63           H
ATOM   1705  CB  SER A 124      -1.432   9.956   6.783  1.00 94.63           C
ATOM   1706 1HB  SER A 124      -2.319  10.035   6.154  1.00 94.63           H
ATOM   1707 2HB  SER A 124      -1.728  10.252   7.789  1.00 94.63           H
ATOM   1708  OG  SER A 124      -0.429  10.847   6.302  1.00 94.63           O
ATOM   1709  HG  SER A 124      -0.774  11.786   6.309  1.00 94.63           H
ATOM   1710  HN  SER A 124       0.597   9.178   8.024  1.00 94.63           H
ATOM   1711  N   MET A 125       0.766   8.254   5.125  1.00 95.97           N
ATOM   1712  CA  MET A 125       1.264   8.151   3.764  1.00 95.97           C
ATOM   1713  C   MET A 125       1.092   6.730   3.223  1.00 95.97           C
ATOM   1714  O   MET A 125       0.719   6.543   2.066  1.00 95.97           O
ATOM   1715  HA  MET A 125       0.662   8.845   3.178  1.00 95.97           H
ATOM   1716  CB  MET A 125       2.745   8.533   3.732  1.00 95.97           C
ATOM   1717 1HB  MET A 125       2.896   9.464   4.278  1.00 95.97           H
ATOM   1718 2HB  MET A 125       3.334   7.768   4.238  1.00 95.97           H
ATOM   1719  CG  MET A 125       3.239   8.695   2.292  1.00 95.97           C
ATOM   1720 1HG  MET A 125       4.318   8.848   2.284  1.00 95.97           H
ATOM   1721 2HG  MET A 125       3.041   7.784   1.727  1.00 95.97           H
ATOM   1722  SD  MET A 125       2.421  10.081   1.519  1.00 95.97           S
ATOM   1723  CE  MET A 125       3.234  11.429   2.360  1.00 95.97           C
ATOM   1724 1HE  MET A 125       3.053  11.350   3.432  1.00 95.97           H
ATOM   1725 2HE  MET A 125       4.306  11.384   2.168  1.00 95.97           H
ATOM   1726 3HE  MET A 125       2.839  12.377   1.994  1.00 95.97           H
ATOM   1727  HN  MET A 125       1.459   8.468   5.814  1.00 95.97           H
ATOM   1728  N   TYR A 126       1.371   5.765   4.087  1.00 92.90           N
ATOM   1729  CA  TYR A 126       1.271   4.366   3.704  1.00 92.90           C
ATOM   1730  C   TYR A 126      -0.164   4.008   3.310  1.00 92.90           C
ATOM   1731  O   TYR A 126      -0.387   3.357   2.290  1.00 92.90           O
ATOM   1732  HA  TYR A 126       1.926   4.204   2.849  1.00 92.90           H
ATOM   1733  CB  TYR A 126       1.663   3.561   4.944  1.00 92.90           C
ATOM   1734 1HB  TYR A 126       2.721   3.722   5.150  1.00 92.90           H
ATOM   1735 2HB  TYR A 126       1.109   3.942   5.803  1.00 92.90           H
ATOM   1736  CG  TYR A 126       1.406   2.058   4.817  1.00 92.90           C
ATOM   1737  CD1 TYR A 126       0.548   1.427   5.694  1.00 92.90           C
ATOM   1738  HD1 TYR A 126       0.053   2.000   6.479  1.00 92.90           H
ATOM   1739  CD2 TYR A 126       2.033   1.333   3.824  1.00 92.90           C
ATOM   1740  HD2 TYR A 126       2.711   1.831   3.131  1.00 92.90           H
ATOM   1741  CE1 TYR A 126       0.307   0.013   5.574  1.00 92.90           C
ATOM   1742  HE1 TYR A 126      -0.369  -0.498   6.261  1.00 92.90           H
ATOM   1743  CE2 TYR A 126       1.792  -0.082   3.704  1.00 92.90           C
ATOM   1744  HE2 TYR A 126       2.281  -0.666   2.924  1.00 92.90           H
ATOM   1745  CZ  TYR A 126       0.940  -0.672   4.585  1.00 92.90           C
ATOM   1746  OH  TYR A 126       0.712  -2.008   4.471  1.00 92.90           O
ATOM   1747  HH  TYR A 126       0.859  -2.301   3.527  1.00 92.90           H
ATOM   1748  HN  TYR A 126       1.661   5.925   5.030  1.00 92.90           H
ATOM   1749  N   LYS A 127      -1.099   4.447   4.139  1.00 91.73           N
ATOM   1750  CA  LYS A 127      -2.498   4.110   3.936  1.00 91.73           C
ATOM   1751  C   LYS A 127      -2.979   4.723   2.620  1.00 91.73           C
ATOM   1752  O   LYS A 127      -3.774   4.117   1.903  1.00 91.73           O
ATOM   1753  HA  LYS A 127      -2.564   3.025   3.857  1.00 91.73           H
ATOM   1754  CB  LYS A 127      -3.331   4.527   5.150  1.00 91.73           C
ATOM   1755 1HB  LYS A 127      -3.069   5.544   5.444  1.00 91.73           H
ATOM   1756 2HB  LYS A 127      -4.388   4.536   4.884  1.00 91.73           H
ATOM   1757  CG  LYS A 127      -3.102   3.575   6.325  1.00 91.73           C
ATOM   1758 1HG  LYS A 127      -2.046   3.572   6.595  1.00 91.73           H
ATOM   1759 2HG  LYS A 127      -3.652   3.929   7.197  1.00 91.73           H
ATOM   1760  CD  LYS A 127      -3.549   2.155   5.975  1.00 91.73           C
ATOM   1761 1HD  LYS A 127      -4.530   2.185   5.502  1.00 91.73           H
ATOM   1762 2HD  LYS A 127      -2.859   1.720   5.252  1.00 91.73           H
ATOM   1763  CE  LYS A 127      -3.607   1.274   7.226  1.00 91.73           C
ATOM   1764 1HE  LYS A 127      -2.613   1.190   7.664  1.00 91.73           H
ATOM   1765 2HE  LYS A 127      -4.248   1.739   7.975  1.00 91.73           H
ATOM   1766  NZ  LYS A 127      -4.124  -0.071   6.889  1.00 91.73           N
ATOM   1767 1HZ  LYS A 127      -4.160  -0.639   7.728  1.00 91.73           H
ATOM   1768 2HZ  LYS A 127      -5.055   0.013   6.496  1.00 91.73           H
ATOM   1769 3HZ  LYS A 127      -3.509  -0.509   6.211  1.00 91.73           H
ATOM   1770  HN  LYS A 127      -0.914   5.023   4.936  1.00 91.73           H
ATOM   1771  N   MET A 128      -2.478   5.917   2.341  1.00 94.77           N
ATOM   1772  CA  MET A 128      -2.834   6.611   1.115  1.00 94.77           C
ATOM   1773  C   MET A 128      -2.315   5.859  -0.112  1.00 94.77           C
ATOM   1774  O   MET A 128      -3.019   5.736  -1.113  1.00 94.77           O
ATOM   1775  HA  MET A 128      -3.924   6.638   1.099  1.00 94.77           H
ATOM   1776  CB  MET A 128      -2.244   8.023   1.137  1.00 94.77           C
ATOM   1777 1HB  MET A 128      -2.494   8.511   2.079  1.00 94.77           H
ATOM   1778 2HB  MET A 128      -1.156   7.966   1.086  1.00 94.77           H
ATOM   1779  CG  MET A 128      -2.772   8.856  -0.032  1.00 94.77           C
ATOM   1780 1HG  MET A 128      -2.456   8.415  -0.977  1.00 94.77           H
ATOM   1781 2HG  MET A 128      -3.862   8.853  -0.027  1.00 94.77           H
ATOM   1782  SD  MET A 128      -2.168  10.531   0.090  1.00 94.77           S
ATOM   1783  CE  MET A 128      -0.415  10.241  -0.084  1.00 94.77           C
ATOM   1784 1HE  MET A 128      -0.073   9.587   0.718  1.00 94.77           H
ATOM   1785 2HE  MET A 128      -0.219   9.769  -1.046  1.00 94.77           H
ATOM   1786 3HE  MET A 128       0.118  11.191  -0.030  1.00 94.77           H
ATOM   1787  HN  MET A 128      -1.840   6.408   2.935  1.00 94.77           H
ATOM   1788  N   ASN A 129      -1.087   5.376   0.006  1.00 94.69           N
ATOM   1789  CA  ASN A 129      -0.490   4.582  -1.054  1.00 94.69           C
ATOM   1790  C   ASN A 129      -1.336   3.328  -1.285  1.00 94.69           C
ATOM   1791  O   ASN A 129      -1.692   3.016  -2.420  1.00 94.69           O
ATOM   1792  HA  ASN A 129      -0.469   5.237  -1.925  1.00 94.69           H
ATOM   1793  CB  ASN A 129       0.925   4.136  -0.679  1.00 94.69           C
ATOM   1794 1HB  ASN A 129       1.596   4.994  -0.691  1.00 94.69           H
ATOM   1795 2HB  ASN A 129       0.928   3.744   0.338  1.00 94.69           H
ATOM   1796  CG  ASN A 129       1.437   3.066  -1.645  1.00 94.69           C
ATOM   1797  OD1 ASN A 129       1.265   1.876  -1.442  1.00 94.69           O
ATOM   1798  ND2 ASN A 129       2.075   3.556  -2.705  1.00 94.69           N
ATOM   1799 1HD2 ASN A 129       2.182   4.544  -2.811  1.00 94.69           H
ATOM   1800 2HD2 ASN A 129       2.447   2.935  -3.395  1.00 94.69           H
ATOM   1801  HN  ASN A 129      -0.504   5.518   0.807  1.00 94.69           H
ATOM   1802  N   PHE A 130      -1.633   2.644  -0.190  1.00 92.98           N
ATOM   1803  CA  PHE A 130      -2.307   1.359  -0.270  1.00 92.98           C
ATOM   1804  C   PHE A 130      -3.641   1.485  -1.008  1.00 92.98           C
ATOM   1805  O   PHE A 130      -3.890   0.769  -1.976  1.00 92.98           O
ATOM   1806  HA  PHE A 130      -1.652   0.684  -0.821  1.00 92.98           H
ATOM   1807  CB  PHE A 130      -2.572   0.903   1.166  1.00 92.98           C
ATOM   1808 1HB  PHE A 130      -1.620   0.807   1.688  1.00 92.98           H
ATOM   1809 2HB  PHE A 130      -3.142   1.675   1.682  1.00 92.98           H
ATOM   1810  CG  PHE A 130      -3.329  -0.423   1.267  1.00 92.98           C
ATOM   1811  CD1 PHE A 130      -4.686  -0.426   1.353  1.00 92.98           C
ATOM   1812  HD1 PHE A 130      -5.235   0.515   1.348  1.00 92.98           H
ATOM   1813  CD2 PHE A 130      -2.644  -1.598   1.273  1.00 92.98           C
ATOM   1814  HD2 PHE A 130      -1.556  -1.595   1.205  1.00 92.98           H
ATOM   1815  CE1 PHE A 130      -5.388  -1.657   1.447  1.00 92.98           C
ATOM   1816  HE1 PHE A 130      -6.476  -1.660   1.515  1.00 92.98           H
ATOM   1817  CE2 PHE A 130      -3.347  -2.829   1.367  1.00 92.98           C
ATOM   1818  HE2 PHE A 130      -2.798  -3.770   1.371  1.00 92.98           H
ATOM   1819  CZ  PHE A 130      -4.704  -2.832   1.452  1.00 92.98           C
ATOM   1820  HZ  PHE A 130      -5.243  -3.777   1.525  1.00 92.98           H
ATOM   1821  HN  PHE A 130      -1.421   2.953   0.737  1.00 92.98           H
ATOM   1822  N   TYR A 131      -4.465   2.402  -0.522  1.00 92.62           N
ATOM   1823  CA  TYR A 131      -5.814   2.547  -1.041  1.00 92.62           C
ATOM   1824  C   TYR A 131      -5.793   2.994  -2.504  1.00 92.62           C
ATOM   1825  O   TYR A 131      -6.577   2.506  -3.317  1.00 92.62           O
ATOM   1826  HA  TYR A 131      -6.307   1.577  -0.972  1.00 92.62           H
ATOM   1827  CB  TYR A 131      -6.477   3.637  -0.196  1.00 92.62           C
ATOM   1828 1HB  TYR A 131      -5.870   4.541  -0.247  1.00 92.62           H
ATOM   1829 2HB  TYR A 131      -7.447   3.880  -0.631  1.00 92.62           H
ATOM   1830  CG  TYR A 131      -6.673   3.254   1.272  1.00 92.62           C
ATOM   1831  CD1 TYR A 131      -7.028   1.962   1.606  1.00 92.62           C
ATOM   1832  HD1 TYR A 131      -7.168   1.216   0.824  1.00 92.62           H
ATOM   1833  CD2 TYR A 131      -6.496   4.199   2.261  1.00 92.62           C
ATOM   1834  HD2 TYR A 131      -6.216   5.219   1.997  1.00 92.62           H
ATOM   1835  CE1 TYR A 131      -7.213   1.601   2.988  1.00 92.62           C
ATOM   1836  HE1 TYR A 131      -7.493   0.585   3.266  1.00 92.62           H
ATOM   1837  CE2 TYR A 131      -6.681   3.838   3.643  1.00 92.62           C
ATOM   1838  HE2 TYR A 131      -6.545   4.575   4.435  1.00 92.62           H
ATOM   1839  CZ  TYR A 131      -7.030   2.557   3.938  1.00 92.62           C
ATOM   1840  OH  TYR A 131      -7.205   2.216   5.243  1.00 92.62           O
ATOM   1841  HH  TYR A 131      -7.143   3.030   5.820  1.00 92.62           H
ATOM   1842  HN  TYR A 131      -4.225   3.038   0.212  1.00 92.62           H
ATOM   1843  N   SER A 132      -4.888   3.917  -2.795  1.00 93.90           N
ATOM   1844  CA  SER A 132      -4.770   4.451  -4.141  1.00 93.90           C
ATOM   1845  C   SER A 132      -4.326   3.349  -5.105  1.00 93.90           C
ATOM   1846  O   SER A 132      -4.812   3.272  -6.232  1.00 93.90           O
ATOM   1847  HA  SER A 132      -5.768   4.806  -4.399  1.00 93.90           H
ATOM   1848  CB  SER A 132      -3.786   5.622  -4.184  1.00 93.90           C
ATOM   1849 1HB  SER A 132      -3.690   5.977  -5.210  1.00 93.90           H
ATOM   1850 2HB  SER A 132      -4.182   6.450  -3.596  1.00 93.90           H
ATOM   1851  OG  SER A 132      -2.502   5.259  -3.685  1.00 93.90           O
ATOM   1852  HG  SER A 132      -2.361   5.658  -2.779  1.00 93.90           H
ATOM   1853  HN  SER A 132      -4.244   4.297  -2.131  1.00 93.90           H
ATOM   1854  N   CYS A 133      -3.407   2.523  -4.626  1.00 91.96           N
ATOM   1855  CA  CYS A 133      -2.890   1.430  -5.431  1.00 91.96           C
ATOM   1856  C   CYS A 133      -4.050   0.490  -5.765  1.00 91.96           C
ATOM   1857  O   CYS A 133      -4.237   0.115  -6.922  1.00 91.96           O
ATOM   1858  HA  CYS A 133      -2.480   1.875  -6.338  1.00 91.96           H
ATOM   1859  CB  CYS A 133      -1.748   0.698  -4.725  1.00 91.96           C
ATOM   1860 1HB  CYS A 133      -1.998   0.541  -3.676  1.00 91.96           H
ATOM   1861 2HB  CYS A 133      -1.606  -0.287  -5.170  1.00 91.96           H
ATOM   1862  SG  CYS A 133      -0.203   1.671  -4.859  1.00 91.96           S
ATOM   1863  HG  CYS A 133      -0.534   2.582  -3.948  1.00 91.96           H
ATOM   1864  HN  CYS A 133      -3.017   2.592  -3.707  1.00 91.96           H
ATOM   1865  N   VAL A 134      -4.800   0.136  -4.731  1.00 89.78           N
ATOM   1866  CA  VAL A 134      -5.899  -0.801  -4.890  1.00 89.78           C
ATOM   1867  C   VAL A 134      -6.847  -0.290  -5.977  1.00 89.78           C
ATOM   1868  O   VAL A 134      -7.233  -1.041  -6.871  1.00 89.78           O
ATOM   1869  HA  VAL A 134      -5.476  -1.753  -5.212  1.00 89.78           H
ATOM   1870  CB  VAL A 134      -6.595  -1.023  -3.545  1.00 89.78           C
ATOM   1871  HB  VAL A 134      -6.872  -0.047  -3.146  1.00 89.78           H
ATOM   1872  CG1 VAL A 134      -7.877  -1.839  -3.720  1.00 89.78           C
ATOM   1873 1HG1 VAL A 134      -8.559  -1.307  -4.383  1.00 89.78           H
ATOM   1874 2HG1 VAL A 134      -7.634  -2.810  -4.152  1.00 89.78           H
ATOM   1875 3HG1 VAL A 134      -8.352  -1.982  -2.749  1.00 89.78           H
ATOM   1876  CG2 VAL A 134      -5.652  -1.691  -2.543  1.00 89.78           C
ATOM   1877 1HG2 VAL A 134      -5.331  -2.657  -2.934  1.00 89.78           H
ATOM   1878 2HG2 VAL A 134      -4.781  -1.055  -2.385  1.00 89.78           H
ATOM   1879 3HG2 VAL A 134      -6.172  -1.837  -1.596  1.00 89.78           H
ATOM   1880  HN  VAL A 134      -4.666   0.478  -3.801  1.00 89.78           H
ATOM   1881  N   LEU A 135      -7.194   0.983  -5.864  1.00 90.77           N
ATOM   1882  CA  LEU A 135      -8.194   1.567  -6.741  1.00 90.77           C
ATOM   1883  C   LEU A 135      -7.632   1.653  -8.162  1.00 90.77           C
ATOM   1884  O   LEU A 135      -8.354   1.434  -9.133  1.00 90.77           O
ATOM   1885  HA  LEU A 135      -9.053   0.896  -6.750  1.00 90.77           H
ATOM   1886  CB  LEU A 135      -8.674   2.910  -6.188  1.00 90.77           C
ATOM   1887 1HB  LEU A 135      -7.806   3.554  -6.047  1.00 90.77           H
ATOM   1888 2HB  LEU A 135      -9.305   3.386  -6.939  1.00 90.77           H
ATOM   1889  CG  LEU A 135      -9.452   2.853  -4.871  1.00 90.77           C
ATOM   1890  HG  LEU A 135      -8.855   2.301  -4.146  1.00 90.77           H
ATOM   1891  CD1 LEU A 135      -9.670   4.257  -4.302  1.00 90.77           C
ATOM   1892 1HD1 LEU A 135      -8.704   4.728  -4.118  1.00 90.77           H
ATOM   1893 2HD1 LEU A 135     -10.235   4.855  -5.017  1.00 90.77           H
ATOM   1894 3HD1 LEU A 135     -10.225   4.188  -3.367  1.00 90.77           H
ATOM   1895  CD2 LEU A 135     -10.769   2.094  -5.044  1.00 90.77           C
ATOM   1896 1HD2 LEU A 135     -11.383   2.598  -5.791  1.00 90.77           H
ATOM   1897 2HD2 LEU A 135     -10.561   1.076  -5.371  1.00 90.77           H
ATOM   1898 3HD2 LEU A 135     -11.302   2.069  -4.094  1.00 90.77           H
ATOM   1899  HN  LEU A 135      -6.806   1.611  -5.189  1.00 90.77           H
ATOM   1900  N   LEU A 136      -6.348   1.972  -8.238  1.00 92.32           N
ATOM   1901  CA  LEU A 136      -5.692   2.131  -9.524  1.00 92.32           C
ATOM   1902  C   LEU A 136      -5.656   0.781 -10.243  1.00 92.32           C
ATOM   1903  O   LEU A 136      -5.922   0.705 -11.442  1.00 92.32           O
ATOM   1904  HA  LEU A 136      -6.293   2.821 -10.115  1.00 92.32           H
ATOM   1905  CB  LEU A 136      -4.313   2.770  -9.346  1.00 92.32           C
ATOM   1906 1HB  LEU A 136      -3.806   2.269  -8.521  1.00 92.32           H
ATOM   1907 2HB  LEU A 136      -3.727   2.577 -10.245  1.00 92.32           H
ATOM   1908  CG  LEU A 136      -4.301   4.276  -9.076  1.00 92.32           C
ATOM   1909  HG  LEU A 136      -5.019   4.486  -8.283  1.00 92.32           H
ATOM   1910  CD1 LEU A 136      -2.929   4.733  -8.577  1.00 92.32           C
ATOM   1911 1HD1 LEU A 136      -2.687   4.210  -7.652  1.00 92.32           H
ATOM   1912 2HD1 LEU A 136      -2.175   4.507  -9.331  1.00 92.32           H
ATOM   1913 3HD1 LEU A 136      -2.949   5.807  -8.393  1.00 92.32           H
ATOM   1914  CD2 LEU A 136      -4.751   5.058 -10.312  1.00 92.32           C
ATOM   1915 1HD2 LEU A 136      -4.077   4.846 -11.142  1.00 92.32           H
ATOM   1916 2HD2 LEU A 136      -5.764   4.759 -10.582  1.00 92.32           H
ATOM   1917 3HD2 LEU A 136      -4.734   6.125 -10.093  1.00 92.32           H
ATOM   1918  HN  LEU A 136      -5.761   2.121  -7.442  1.00 92.32           H
ATOM   1919  N   ILE A 137      -5.324  -0.251  -9.481  1.00 87.71           N
ATOM   1920  CA  ILE A 137      -5.220  -1.589 -10.038  1.00 87.71           C
ATOM   1921  C   ILE A 137      -6.581  -2.014 -10.593  1.00 87.71           C
ATOM   1922  O   ILE A 137      -6.657  -2.628 -11.656  1.00 87.71           O
ATOM   1923  HA  ILE A 137      -4.509  -1.545 -10.863  1.00 87.71           H
ATOM   1924  CB  ILE A 137      -4.650  -2.558  -9.000  1.00 87.71           C
ATOM   1925  HB  ILE A 137      -5.166  -2.389  -8.055  1.00 87.71           H
ATOM   1926  CG1 ILE A 137      -3.163  -2.290  -8.757  1.00 87.71           C
ATOM   1927 1HG1 ILE A 137      -2.591  -2.570  -9.641  1.00 87.71           H
ATOM   1928 2HG1 ILE A 137      -3.004  -1.223  -8.598  1.00 87.71           H
ATOM   1929  CG2 ILE A 137      -4.912  -4.010  -9.403  1.00 87.71           C
ATOM   1930 1HG2 ILE A 137      -5.986  -4.177  -9.484  1.00 87.71           H
ATOM   1931 2HG2 ILE A 137      -4.440  -4.211 -10.365  1.00 87.71           H
ATOM   1932 3HG2 ILE A 137      -4.497  -4.678  -8.648  1.00 87.71           H
ATOM   1933  CD1 ILE A 137      -2.656  -3.073  -7.545  1.00 87.71           C
ATOM   1934 1HD1 ILE A 137      -3.214  -2.773  -6.658  1.00 87.71           H
ATOM   1935 2HD1 ILE A 137      -2.795  -4.140  -7.717  1.00 87.71           H
ATOM   1936 3HD1 ILE A 137      -1.596  -2.864  -7.395  1.00 87.71           H
ATOM   1937  HN  ILE A 137      -5.130  -0.184  -8.503  1.00 87.71           H
ATOM   1938  N   MET A 138      -7.621  -1.669  -9.849  1.00 87.89           N
ATOM   1939  CA  MET A 138      -8.979  -1.938 -10.291  1.00 87.89           C
ATOM   1940  C   MET A 138      -9.265  -1.257 -11.631  1.00 87.89           C
ATOM   1941  O   MET A 138      -9.788  -1.883 -12.551  1.00 87.89           O
ATOM   1942  HA  MET A 138      -9.042  -3.020 -10.405  1.00 87.89           H
ATOM   1943  CB  MET A 138      -9.968  -1.431  -9.240  1.00 87.89           C
ATOM   1944 1HB  MET A 138      -9.689  -1.814  -8.258  1.00 87.89           H
ATOM   1945 2HB  MET A 138      -9.919  -0.344  -9.183  1.00 87.89           H
ATOM   1946  CG  MET A 138     -11.396  -1.865  -9.576  1.00 87.89           C
ATOM   1947 1HG  MET A 138     -11.684  -1.475 -10.552  1.00 87.89           H
ATOM   1948 2HG  MET A 138     -11.449  -2.952  -9.640  1.00 87.89           H
ATOM   1949  SD  MET A 138     -12.525  -1.273  -8.327  1.00 87.89           S
ATOM   1950  CE  MET A 138     -12.257   0.486  -8.476  1.00 87.89           C
ATOM   1951 1HE  MET A 138     -11.211   0.713  -8.272  1.00 87.89           H
ATOM   1952 2HE  MET A 138     -12.508   0.807  -9.487  1.00 87.89           H
ATOM   1953 3HE  MET A 138     -12.890   1.012  -7.761  1.00 87.89           H
ATOM   1954  HN  MET A 138      -7.548  -1.215  -8.961  1.00 87.89           H
ATOM   1955  N   CYS A 139      -8.907   0.017 -11.699  1.00 90.13           N
ATOM   1956  CA  CYS A 139      -9.227   0.823 -12.866  1.00 90.13           C
ATOM   1957  C   CYS A 139      -8.455   0.263 -14.062  1.00 90.13           C
ATOM   1958  O   CYS A 139      -8.954   0.269 -15.186  1.00 90.13           O
ATOM   1959  HA  CYS A 139     -10.302   0.734 -13.023  1.00 90.13           H
ATOM   1960  CB  CYS A 139      -8.921   2.304 -12.631  1.00 90.13           C
ATOM   1961 1HB  CYS A 139      -7.898   2.420 -12.273  1.00 90.13           H
ATOM   1962 2HB  CYS A 139      -8.993   2.851 -13.571  1.00 90.13           H
ATOM   1963  SG  CYS A 139     -10.093   3.000 -11.411  1.00 90.13           S
ATOM   1964  HG  CYS A 139      -9.491   2.498 -10.337  1.00 90.13           H
ATOM   1965  HN  CYS A 139      -8.410   0.498 -10.977  1.00 90.13           H
ATOM   1966  N   ILE A 140      -7.249  -0.208 -13.780  1.00 86.62           N
ATOM   1967  CA  ILE A 140      -6.416  -0.801 -14.812  1.00 86.62           C
ATOM   1968  C   ILE A 140      -7.139  -2.008 -15.413  1.00 86.62           C
ATOM   1969  O   ILE A 140      -7.203  -2.154 -16.633  1.00 86.62           O
ATOM   1970  HA  ILE A 140      -6.283  -0.054 -15.594  1.00 86.62           H
ATOM   1971  CB  ILE A 140      -5.028  -1.129 -14.259  1.00 86.62           C
ATOM   1972  HB  ILE A 140      -5.152  -1.609 -13.288  1.00 86.62           H
ATOM   1973  CG1 ILE A 140      -4.213   0.146 -14.031  1.00 86.62           C
ATOM   1974 1HG1 ILE A 140      -3.904   0.560 -14.991  1.00 86.62           H
ATOM   1975 2HG1 ILE A 140      -4.836   0.898 -13.546  1.00 86.62           H
ATOM   1976  CG2 ILE A 140      -4.297  -2.123 -15.164  1.00 86.62           C
ATOM   1977 1HG2 ILE A 140      -4.874  -3.045 -15.231  1.00 86.62           H
ATOM   1978 2HG2 ILE A 140      -4.184  -1.692 -16.159  1.00 86.62           H
ATOM   1979 3HG2 ILE A 140      -3.313  -2.338 -14.747  1.00 86.62           H
ATOM   1980  CD1 ILE A 140      -2.981  -0.137 -13.170  1.00 86.62           C
ATOM   1981 1HD1 ILE A 140      -3.296  -0.528 -12.202  1.00 86.62           H
ATOM   1982 2HD1 ILE A 140      -2.349  -0.872 -13.670  1.00 86.62           H
ATOM   1983 3HD1 ILE A 140      -2.420   0.786 -13.024  1.00 86.62           H
ATOM   1984  HN  ILE A 140      -6.841  -0.189 -12.867  1.00 86.62           H
ATOM   1985  N   SER A 141      -7.667  -2.842 -14.529  1.00 83.62           N
ATOM   1986  CA  SER A 141      -8.277  -4.092 -14.950  1.00 83.62           C
ATOM   1987  C   SER A 141      -9.526  -3.808 -15.788  1.00 83.62           C
ATOM   1988  O   SER A 141      -9.795  -4.506 -16.764  1.00 83.62           O
ATOM   1989  HA  SER A 141      -7.520  -4.595 -15.552  1.00 83.62           H
ATOM   1990  CB  SER A 141      -8.633  -4.965 -13.745  1.00 83.62           C
ATOM   1991 1HB  SER A 141      -9.339  -4.432 -13.108  1.00 83.62           H
ATOM   1992 2HB  SER A 141      -9.134  -5.870 -14.089  1.00 83.62           H
ATOM   1993  OG  SER A 141      -7.482  -5.320 -12.985  1.00 83.62           O
ATOM   1994  HG  SER A 141      -7.303  -4.623 -12.289  1.00 83.62           H
ATOM   1995  HN  SER A 141      -7.682  -2.676 -13.543  1.00 83.62           H
ATOM   1996  N   VAL A 142     -10.255  -2.782 -15.375  1.00 83.57           N
ATOM   1997  CA  VAL A 142     -11.435  -2.359 -16.110  1.00 83.57           C
ATOM   1998  C   VAL A 142     -11.015  -1.845 -17.489  1.00 83.57           C
ATOM   1999  O   VAL A 142     -11.672  -2.131 -18.488  1.00 83.57           O
ATOM   2000  HA  VAL A 142     -12.072  -3.233 -16.241  1.00 83.57           H
ATOM   2001  CB  VAL A 142     -12.214  -1.322 -15.298  1.00 83.57           C
ATOM   2002  HB  VAL A 142     -11.535  -0.504 -15.058  1.00 83.57           H
ATOM   2003  CG1 VAL A 142     -13.374  -0.746 -16.112  1.00 83.57           C
ATOM   2004 1HG1 VAL A 142     -12.984  -0.266 -17.010  1.00 83.57           H
ATOM   2005 2HG1 VAL A 142     -14.053  -1.550 -16.396  1.00 83.57           H
ATOM   2006 3HG1 VAL A 142     -13.911  -0.012 -15.511  1.00 83.57           H
ATOM   2007  CG2 VAL A 142     -12.713  -1.920 -13.980  1.00 83.57           C
ATOM   2008 1HG2 VAL A 142     -13.369  -2.765 -14.190  1.00 83.57           H
ATOM   2009 2HG2 VAL A 142     -11.862  -2.259 -13.390  1.00 83.57           H
ATOM   2010 3HG2 VAL A 142     -13.263  -1.162 -13.423  1.00 83.57           H
ATOM   2011  HN  VAL A 142     -10.052  -2.244 -14.557  1.00 83.57           H
ATOM   2012  N   ASP A 143      -9.923  -1.094 -17.498  1.00 83.89           N
ATOM   2013  CA  ASP A 143      -9.441  -0.489 -18.727  1.00 83.89           C
ATOM   2014  C   ASP A 143      -9.042  -1.591 -19.711  1.00 83.89           C
ATOM   2015  O   ASP A 143      -9.310  -1.488 -20.907  1.00 83.89           O
ATOM   2016  HA  ASP A 143     -10.271   0.116 -19.093  1.00 83.89           H
ATOM   2017  CB  ASP A 143      -8.210   0.381 -18.467  1.00 83.89           C
ATOM   2018 1HB  ASP A 143      -8.420   1.083 -17.660  1.00 83.89           H
ATOM   2019 2HB  ASP A 143      -7.381  -0.245 -18.137  1.00 83.89           H
ATOM   2020  CG  ASP A 143      -7.806   1.150 -19.727  1.00 83.89           C
ATOM   2021  OD1 ASP A 143      -6.703   0.859 -20.240  1.00 83.89           O
ATOM   2022  OD2 ASP A 143      -8.608   2.010 -20.149  1.00 83.89           O
ATOM   2023  HN  ASP A 143      -9.373  -0.898 -16.686  1.00 83.89           H
ATOM   2024  N   ARG A 144      -8.408  -2.621 -19.170  1.00 79.24           N
ATOM   2025  CA  ARG A 144      -7.961  -3.737 -19.986  1.00 79.24           C
ATOM   2026  C   ARG A 144      -9.161  -4.457 -20.605  1.00 79.24           C
ATOM   2027  O   ARG A 144      -9.138  -4.810 -21.783  1.00 79.24           O
ATOM   2028  HA  ARG A 144      -7.335  -3.286 -20.756  1.00 79.24           H
ATOM   2029  CB  ARG A 144      -7.149  -4.735 -19.158  1.00 79.24           C
ATOM   2030 1HB  ARG A 144      -7.696  -4.990 -18.251  1.00 79.24           H
ATOM   2031 2HB  ARG A 144      -7.017  -5.659 -19.722  1.00 79.24           H
ATOM   2032  CG  ARG A 144      -5.781  -4.156 -18.790  1.00 79.24           C
ATOM   2033 1HG  ARG A 144      -5.912  -3.223 -18.242  1.00 79.24           H
ATOM   2034 2HG  ARG A 144      -5.258  -4.844 -18.126  1.00 79.24           H
ATOM   2035  CD  ARG A 144      -4.937  -3.905 -20.041  1.00 79.24           C
ATOM   2036 1HD  ARG A 144      -3.885  -4.093 -19.824  1.00 79.24           H
ATOM   2037 2HD  ARG A 144      -5.228  -4.597 -20.831  1.00 79.24           H
ATOM   2038  NE  ARG A 144      -5.116  -2.510 -20.501  1.00 79.24           N
ATOM   2039  HE  ARG A 144      -5.510  -1.852 -19.859  1.00 79.24           H
ATOM   2040  CZ  ARG A 144      -4.785  -2.073 -21.724  1.00 79.24           C
ATOM   2041  NH1 ARG A 144      -4.254  -2.911 -22.624  1.00 79.24           N
ATOM   2042 1HH1 ARG A 144      -4.102  -3.871 -22.386  1.00 79.24           H
ATOM   2043 2HH1 ARG A 144      -4.009  -2.578 -23.535  1.00 79.24           H
ATOM   2044  NH2 ARG A 144      -4.992  -0.786 -22.032  1.00 79.24           N
ATOM   2045 1HH2 ARG A 144      -4.750  -0.444 -22.940  1.00 79.24           H
ATOM   2046 2HH2 ARG A 144      -5.389  -0.167 -21.354  1.00 79.24           H
ATOM   2047  HN  ARG A 144      -8.199  -2.701 -18.195  1.00 79.24           H
ATOM   2048  N   TYR A 145     -10.182  -4.652 -19.782  1.00 79.91           N
ATOM   2049  CA  TYR A 145     -11.412  -5.267 -20.250  1.00 79.91           C
ATOM   2050  C   TYR A 145     -11.964  -4.531 -21.472  1.00 79.91           C
ATOM   2051  O   TYR A 145     -12.175  -5.135 -22.522  1.00 79.91           O
ATOM   2052  HA  TYR A 145     -11.190  -6.298 -20.525  1.00 79.91           H
ATOM   2053  CB  TYR A 145     -12.412  -5.139 -19.098  1.00 79.91           C
ATOM   2054 1HB  TYR A 145     -12.024  -5.676 -18.232  1.00 79.91           H
ATOM   2055 2HB  TYR A 145     -12.490  -4.090 -18.813  1.00 79.91           H
ATOM   2056  CG  TYR A 145     -13.809  -5.669 -19.425  1.00 79.91           C
ATOM   2057  CD1 TYR A 145     -14.896  -4.820 -19.382  1.00 79.91           C
ATOM   2058  HD1 TYR A 145     -14.759  -3.772 -19.115  1.00 79.91           H
ATOM   2059  CD2 TYR A 145     -13.982  -6.996 -19.763  1.00 79.91           C
ATOM   2060  HD2 TYR A 145     -13.124  -7.666 -19.797  1.00 79.91           H
ATOM   2061  CE1 TYR A 145     -16.212  -5.319 -19.690  1.00 79.91           C
ATOM   2062  HE1 TYR A 145     -17.079  -4.659 -19.660  1.00 79.91           H
ATOM   2063  CE2 TYR A 145     -15.298  -7.494 -20.070  1.00 79.91           C
ATOM   2064  HE2 TYR A 145     -15.449  -8.540 -20.339  1.00 79.91           H
ATOM   2065  CZ  TYR A 145     -16.348  -6.631 -20.019  1.00 79.91           C
ATOM   2066  OH  TYR A 145     -17.590  -7.102 -20.310  1.00 79.91           O
ATOM   2067  HH  TYR A 145     -18.263  -6.368 -20.224  1.00 79.91           H
ATOM   2068  HN  TYR A 145     -10.177  -4.399 -18.815  1.00 79.91           H
ATOM   2069  N   ILE A 146     -12.181  -3.236 -21.295  1.00 79.03           N
ATOM   2070  CA  ILE A 146     -12.823  -2.437 -22.324  1.00 79.03           C
ATOM   2071  C   ILE A 146     -11.977  -2.479 -23.598  1.00 79.03           C
ATOM   2072  O   ILE A 146     -12.513  -2.575 -24.701  1.00 79.03           O
ATOM   2073  HA  ILE A 146     -13.790  -2.894 -22.537  1.00 79.03           H
ATOM   2074  CB  ILE A 146     -13.094  -1.021 -21.813  1.00 79.03           C
ATOM   2075  HB  ILE A 146     -12.160  -0.613 -21.426  1.00 79.03           H
ATOM   2076  CG1 ILE A 146     -14.094  -1.038 -20.654  1.00 79.03           C
ATOM   2077 1HG1 ILE A 146     -15.087  -1.281 -21.031  1.00 79.03           H
ATOM   2078 2HG1 ILE A 146     -13.821  -1.821 -19.946  1.00 79.03           H
ATOM   2079  CG2 ILE A 146     -13.550  -0.105 -22.950  1.00 79.03           C
ATOM   2080 1HG2 ILE A 146     -12.773  -0.058 -23.713  1.00 79.03           H
ATOM   2081 2HG2 ILE A 146     -14.467  -0.499 -23.389  1.00 79.03           H
ATOM   2082 3HG2 ILE A 146     -13.736   0.896 -22.559  1.00 79.03           H
ATOM   2083  CD1 ILE A 146     -14.129   0.315 -19.940  1.00 79.03           C
ATOM   2084 1HD1 ILE A 146     -13.139   0.542 -19.544  1.00 79.03           H
ATOM   2085 2HD1 ILE A 146     -14.425   1.090 -20.646  1.00 79.03           H
ATOM   2086 3HD1 ILE A 146     -14.847   0.275 -19.121  1.00 79.03           H
ATOM   2087  HN  ILE A 146     -11.927  -2.734 -20.468  1.00 79.03           H
ATOM   2088  N   ALA A 147     -10.668  -2.406 -23.404  1.00 78.10           N
ATOM   2089  CA  ALA A 147      -9.747  -2.356 -24.526  1.00 78.10           C
ATOM   2090  C   ALA A 147      -9.891  -3.634 -25.356  1.00 78.10           C
ATOM   2091  O   ALA A 147      -9.675  -3.620 -26.567  1.00 78.10           O
ATOM   2092  HA  ALA A 147     -10.020  -1.500 -25.143  1.00 78.10           H
ATOM   2093  CB  ALA A 147      -8.321  -2.155 -24.008  1.00 78.10           C
ATOM   2094 1HB  ALA A 147      -8.266  -1.220 -23.451  1.00 78.10           H
ATOM   2095 2HB  ALA A 147      -8.052  -2.985 -23.354  1.00 78.10           H
ATOM   2096 3HB  ALA A 147      -7.630  -2.119 -24.850  1.00 78.10           H
ATOM   2097  HN  ALA A 147     -10.238  -2.380 -22.502  1.00 78.10           H
ATOM   2098  N   ILE A 148     -10.255  -4.708 -24.671  1.00 74.62           N
ATOM   2099  CA  ILE A 148     -10.241  -6.026 -25.282  1.00 74.62           C
ATOM   2100  C   ILE A 148     -11.644  -6.364 -25.789  1.00 74.62           C
ATOM   2101  O   ILE A 148     -11.801  -6.890 -26.890  1.00 74.62           O
ATOM   2102  HA  ILE A 148      -9.566  -5.982 -26.137  1.00 74.62           H
ATOM   2103  CB  ILE A 148      -9.673  -7.062 -24.310  1.00 74.62           C
ATOM   2104  HB  ILE A 148     -10.184  -6.949 -23.354  1.00 74.62           H
ATOM   2105  CG1 ILE A 148      -8.183  -6.818 -24.058  1.00 74.62           C
ATOM   2106 1HG1 ILE A 148      -7.617  -7.039 -24.963  1.00 74.62           H
ATOM   2107 2HG1 ILE A 148      -8.017  -5.765 -23.827  1.00 74.62           H
ATOM   2108  CG2 ILE A 148      -9.945  -8.484 -24.803  1.00 74.62           C
ATOM   2109 1HG2 ILE A 148     -11.021  -8.639 -24.889  1.00 74.62           H
ATOM   2110 2HG2 ILE A 148      -9.478  -8.627 -25.778  1.00 74.62           H
ATOM   2111 3HG2 ILE A 148      -9.531  -9.200 -24.093  1.00 74.62           H
ATOM   2112  CD1 ILE A 148      -7.673  -7.685 -22.905  1.00 74.62           C
ATOM   2113 1HD1 ILE A 148      -8.225  -7.444 -21.997  1.00 74.62           H
ATOM   2114 2HD1 ILE A 148      -7.818  -8.737 -23.150  1.00 74.62           H
ATOM   2115 3HD1 ILE A 148      -6.612  -7.492 -22.747  1.00 74.62           H
ATOM   2116  HN  ILE A 148     -10.556  -4.688 -23.717  1.00 74.62           H
ATOM   2117  N   ALA A 149     -12.630  -6.048 -24.962  1.00 74.59           N
ATOM   2118  CA  ALA A 149     -14.001  -6.435 -25.248  1.00 74.59           C
ATOM   2119  C   ALA A 149     -14.577  -5.503 -26.315  1.00 74.59           C
ATOM   2120  O   ALA A 149     -15.279  -5.950 -27.221  1.00 74.59           O
ATOM   2121  HA  ALA A 149     -13.983  -7.453 -25.638  1.00 74.59           H
ATOM   2122  CB  ALA A 149     -14.817  -6.416 -23.954  1.00 74.59           C
ATOM   2123 1HB  ALA A 149     -14.384  -7.116 -23.240  1.00 74.59           H
ATOM   2124 2HB  ALA A 149     -14.805  -5.411 -23.531  1.00 74.59           H
ATOM   2125 3HB  ALA A 149     -15.846  -6.707 -24.169  1.00 74.59           H
ATOM   2126  HN  ALA A 149     -12.504  -5.537 -24.111  1.00 74.59           H
ATOM   2127  N   GLN A 150     -14.260  -4.224 -26.173  1.00 76.38           N
ATOM   2128  CA  GLN A 150     -14.777  -3.219 -27.086  1.00 76.38           C
ATOM   2129  C   GLN A 150     -13.648  -2.662 -27.956  1.00 76.38           C
ATOM   2130  O   GLN A 150     -13.626  -1.471 -28.263  1.00 76.38           O
ATOM   2131  HA  GLN A 150     -15.502  -3.740 -27.710  1.00 76.38           H
ATOM   2132  CB  GLN A 150     -15.485  -2.098 -26.323  1.00 76.38           C
ATOM   2133 1HB  GLN A 150     -14.779  -1.606 -25.654  1.00 76.38           H
ATOM   2134 2HB  GLN A 150     -15.838  -1.342 -27.025  1.00 76.38           H
ATOM   2135  CG  GLN A 150     -16.665  -2.643 -25.516  1.00 76.38           C
ATOM   2136 1HG  GLN A 150     -17.263  -3.306 -26.142  1.00 76.38           H
ATOM   2137 2HG  GLN A 150     -16.294  -3.241 -24.683  1.00 76.38           H
ATOM   2138  CD  GLN A 150     -17.540  -1.506 -24.986  1.00 76.38           C
ATOM   2139  OE1 GLN A 150     -17.274  -0.334 -25.198  1.00 76.38           O
ATOM   2140  NE2 GLN A 150     -18.595  -1.915 -24.288  1.00 76.38           N
ATOM   2141 1HE2 GLN A 150     -18.755  -2.893 -24.151  1.00 76.38           H
ATOM   2142 2HE2 GLN A 150     -19.228  -1.245 -23.900  1.00 76.38           H
ATOM   2143  HN  GLN A 150     -13.663  -3.873 -25.451  1.00 76.38           H
ATOM   2144  N   ALA A 151     -12.738  -3.551 -28.329  1.00 73.40           N
ATOM   2145  CA  ALA A 151     -11.525  -3.137 -29.013  1.00 73.40           C
ATOM   2146  C   ALA A 151     -11.892  -2.245 -30.200  1.00 73.40           C
ATOM   2147  O   ALA A 151     -11.179  -1.291 -30.508  1.00 73.40           O
ATOM   2148  HA  ALA A 151     -10.926  -2.561 -28.307  1.00 73.40           H
ATOM   2149  CB  ALA A 151     -10.731  -4.374 -29.437  1.00 73.40           C
ATOM   2150 1HB  ALA A 151     -10.469  -4.958 -28.555  1.00 73.40           H
ATOM   2151 2HB  ALA A 151     -11.337  -4.982 -30.109  1.00 73.40           H
ATOM   2152 3HB  ALA A 151      -9.821  -4.063 -29.950  1.00 73.40           H
ATOM   2153  HN  ALA A 151     -12.820  -4.535 -28.171  1.00 73.40           H
ATOM   2154  N   MET A 152     -13.005  -2.586 -30.834  1.00 69.42           N
ATOM   2155  CA  MET A 152     -13.449  -1.858 -32.010  1.00 69.42           C
ATOM   2156  C   MET A 152     -13.765  -0.401 -31.666  1.00 69.42           C
ATOM   2157  O   MET A 152     -13.385   0.510 -32.400  1.00 69.42           O
ATOM   2158  HA  MET A 152     -12.617  -1.900 -32.713  1.00 69.42           H
ATOM   2159  CB  MET A 152     -14.698  -2.530 -32.585  1.00 69.42           C
ATOM   2160 1HB  MET A 152     -15.416  -2.713 -31.786  1.00 69.42           H
ATOM   2161 2HB  MET A 152     -15.178  -1.861 -33.299  1.00 69.42           H
ATOM   2162  CG  MET A 152     -14.343  -3.850 -33.272  1.00 69.42           C
ATOM   2163 1HG  MET A 152     -13.469  -4.294 -32.796  1.00 69.42           H
ATOM   2164 2HG  MET A 152     -15.162  -4.560 -33.159  1.00 69.42           H
ATOM   2165  SD  MET A 152     -14.016  -3.568 -35.004  1.00 69.42           S
ATOM   2166  CE  MET A 152     -15.684  -3.577 -35.640  1.00 69.42           C
ATOM   2167 1HE  MET A 152     -16.148  -4.540 -35.428  1.00 69.42           H
ATOM   2168 2HE  MET A 152     -16.259  -2.783 -35.163  1.00 69.42           H
ATOM   2169 3HE  MET A 152     -15.663  -3.413 -36.717  1.00 69.42           H
ATOM   2170  HN  MET A 152     -13.596  -3.343 -30.556  1.00 69.42           H
ATOM   2171  N   ARG A 153     -14.457  -0.226 -30.550  1.00 70.07           N
ATOM   2172  CA  ARG A 153     -14.896   1.097 -30.141  1.00 70.07           C
ATOM   2173  C   ARG A 153     -13.804   1.789 -29.323  1.00 70.07           C
ATOM   2174  O   ARG A 153     -13.815   3.010 -29.175  1.00 70.07           O
ATOM   2175  HA  ARG A 153     -15.084   1.629 -31.074  1.00 70.07           H
ATOM   2176  CB  ARG A 153     -16.176   1.019 -29.307  1.00 70.07           C
ATOM   2177 1HB  ARG A 153     -16.029   0.333 -28.472  1.00 70.07           H
ATOM   2178 2HB  ARG A 153     -16.397   1.998 -28.880  1.00 70.07           H
ATOM   2179  CG  ARG A 153     -17.358   0.549 -30.158  1.00 70.07           C
ATOM   2180 1HG  ARG A 153     -17.474   1.207 -31.019  1.00 70.07           H
ATOM   2181 2HG  ARG A 153     -17.157  -0.450 -30.545  1.00 70.07           H
ATOM   2182  CD  ARG A 153     -18.651   0.536 -29.341  1.00 70.07           C
ATOM   2183 1HD  ARG A 153     -18.570  -0.186 -28.529  1.00 70.07           H
ATOM   2184 2HD  ARG A 153     -18.813   1.512 -28.884  1.00 70.07           H
ATOM   2185  NE  ARG A 153     -19.796   0.190 -30.212  1.00 70.07           N
ATOM   2186  HE  ARG A 153     -19.613   0.011 -31.179  1.00 70.07           H
ATOM   2187  CZ  ARG A 153     -21.064   0.101 -29.786  1.00 70.07           C
ATOM   2188  NH1 ARG A 153     -21.368   0.330 -28.502  1.00 70.07           N
ATOM   2189 1HH1 ARG A 153     -20.646   0.570 -27.852  1.00 70.07           H
ATOM   2190 2HH1 ARG A 153     -22.316   0.262 -28.192  1.00 70.07           H
ATOM   2191  NH2 ARG A 153     -22.023  -0.220 -30.665  1.00 70.07           N
ATOM   2192 1HH2 ARG A 153     -22.974  -0.291 -30.364  1.00 70.07           H
ATOM   2193 2HH2 ARG A 153     -21.788  -0.390 -31.622  1.00 70.07           H
ATOM   2194  HN  ARG A 153     -14.717  -0.968 -29.931  1.00 70.07           H
ATOM   2195  N   ALA A 154     -12.887   0.980 -28.814  1.00 70.40           N
ATOM   2196  CA  ALA A 154     -11.930   1.457 -27.831  1.00 70.40           C
ATOM   2197  C   ALA A 154     -11.040   2.526 -28.469  1.00 70.40           C
ATOM   2198  O   ALA A 154     -10.513   3.395 -27.776  1.00 70.40           O
ATOM   2199  HA  ALA A 154     -12.492   1.906 -27.012  1.00 70.40           H
ATOM   2200  CB  ALA A 154     -11.124   0.276 -27.287  1.00 70.40           C
ATOM   2201 1HB  ALA A 154     -11.799  -0.440 -26.819  1.00 70.40           H
ATOM   2202 2HB  ALA A 154     -10.592  -0.209 -28.106  1.00 70.40           H
ATOM   2203 3HB  ALA A 154     -10.406   0.634 -26.550  1.00 70.40           H
ATOM   2204  HN  ALA A 154     -12.793   0.015 -29.062  1.00 70.40           H
ATOM   2205  N   HIS A 155     -10.900   2.427 -29.783  1.00 69.91           N
ATOM   2206  CA  HIS A 155      -9.992   3.300 -30.507  1.00 69.91           C
ATOM   2207  C   HIS A 155     -10.594   4.703 -30.600  1.00 69.91           C
ATOM   2208  O   HIS A 155      -9.933   5.689 -30.278  1.00 69.91           O
ATOM   2209  HA  HIS A 155      -9.072   3.347 -29.924  1.00 69.91           H
ATOM   2210  CB  HIS A 155      -9.647   2.710 -31.876  1.00 69.91           C
ATOM   2211 1HB  HIS A 155      -9.341   1.672 -31.746  1.00 69.91           H
ATOM   2212 2HB  HIS A 155     -10.545   2.703 -32.493  1.00 69.91           H
ATOM   2213  CG  HIS A 155      -8.556   3.454 -32.607  1.00 69.91           C
ATOM   2214  ND1 HIS A 155      -8.814   4.499 -33.478  1.00 69.91           N
ATOM   2215  HD1 HIS A 155      -9.718   4.859 -33.707  1.00 69.91           H
ATOM   2216  CD2 HIS A 155      -7.201   3.295 -32.589  1.00 69.91           C
ATOM   2217  HD2 HIS A 155      -6.655   2.555 -32.004  1.00 69.91           H
ATOM   2218  CE1 HIS A 155      -7.660   4.940 -33.956  1.00 69.91           C
ATOM   2219  HE1 HIS A 155      -7.531   5.757 -34.666  1.00 69.91           H
ATOM   2220  NE2 HIS A 155      -6.662   4.192 -33.405  1.00 69.91           N
ATOM   2221  HN  HIS A 155     -11.393   1.766 -30.349  1.00 69.91           H
ATOM   2222  N   THR A 156     -11.842   4.748 -31.043  1.00 73.89           N
ATOM   2223  CA  THR A 156     -12.507   6.019 -31.277  1.00 73.89           C
ATOM   2224  C   THR A 156     -12.728   6.756 -29.955  1.00 73.89           C
ATOM   2225  O   THR A 156     -12.872   7.978 -29.938  1.00 73.89           O
ATOM   2226  HA  THR A 156     -11.853   6.642 -31.886  1.00 73.89           H
ATOM   2227  CB  THR A 156     -13.803   5.740 -32.041  1.00 73.89           C
ATOM   2228  HB  THR A 156     -14.539   6.523 -31.858  1.00 73.89           H
ATOM   2229  OG1 THR A 156     -14.180   4.431 -31.621  1.00 73.89           O
ATOM   2230  HG1 THR A 156     -14.293   4.410 -30.627  1.00 73.89           H
ATOM   2231  CG2 THR A 156     -13.576   5.596 -33.547  1.00 73.89           C
ATOM   2232 1HG2 THR A 156     -12.891   4.769 -33.734  1.00 73.89           H
ATOM   2233 2HG2 THR A 156     -13.147   6.518 -33.939  1.00 73.89           H
ATOM   2234 3HG2 THR A 156     -14.527   5.400 -34.041  1.00 73.89           H
ATOM   2235  HN  THR A 156     -12.395   3.939 -31.241  1.00 73.89           H
ATOM   2236  N   TRP A 157     -12.749   5.983 -28.879  1.00 79.86           N
ATOM   2237  CA  TRP A 157     -13.097   6.524 -27.576  1.00 79.86           C
ATOM   2238  C   TRP A 157     -11.798   6.812 -26.821  1.00 79.86           C
ATOM   2239  O   TRP A 157     -11.818   7.053 -25.615  1.00 79.86           O
ATOM   2240  HA  TRP A 157     -13.649   7.450 -27.736  1.00 79.86           H
ATOM   2241  CB  TRP A 157     -14.030   5.575 -26.821  1.00 79.86           C
ATOM   2242 1HB  TRP A 157     -13.630   4.563 -26.883  1.00 79.86           H
ATOM   2243 2HB  TRP A 157     -14.036   5.851 -25.766  1.00 79.86           H
ATOM   2244  CG  TRP A 157     -15.469   5.571 -27.341  1.00 79.86           C
ATOM   2245  CD1 TRP A 157     -15.895   5.798 -28.591  1.00 79.86           C
ATOM   2246  HD1 TRP A 157     -15.238   6.023 -29.431  1.00 79.86           H
ATOM   2247  CD2 TRP A 157     -16.661   5.318 -26.569  1.00 79.86           C
ATOM   2248  NE1 TRP A 157     -17.269   5.710 -28.681  1.00 79.86           N
ATOM   2249  HE1 TRP A 157     -17.818   5.839 -29.507  1.00 79.86           H
ATOM   2250  CE2 TRP A 157     -17.750   5.409 -27.412  1.00 79.86           C
ATOM   2251  CE3 TRP A 157     -16.816   5.022 -25.203  1.00 79.86           C
ATOM   2252  HE3 TRP A 157     -15.972   4.945 -24.517  1.00 79.86           H
ATOM   2253  CZ2 TRP A 157     -19.069   5.218 -26.984  1.00 79.86           C
ATOM   2254  HZ2 TRP A 157     -19.913   5.295 -27.671  1.00 79.86           H
ATOM   2255  CZ3 TRP A 157     -18.140   4.834 -24.791  1.00 79.86           C
ATOM   2256  HZ3 TRP A 157     -18.316   4.602 -23.741  1.00 79.86           H
ATOM   2257  CH2 TRP A 157     -19.247   4.922 -25.627  1.00 79.86           C
ATOM   2258  HH2 TRP A 157     -20.249   4.762 -25.229  1.00 79.86           H
ATOM   2259  HN  TRP A 157     -12.533   5.007 -28.888  1.00 79.86           H
ATOM   2260  N   ARG A 158     -10.701   6.779 -27.562  1.00 78.75           N
ATOM   2261  CA  ARG A 158      -9.383   6.812 -26.950  1.00 78.75           C
ATOM   2262  C   ARG A 158      -9.195   8.112 -26.166  1.00 78.75           C
ATOM   2263  O   ARG A 158      -8.719   8.094 -25.032  1.00 78.75           O
ATOM   2264  HA  ARG A 158      -9.362   5.948 -26.286  1.00 78.75           H
ATOM   2265  CB  ARG A 158      -8.282   6.697 -28.006  1.00 78.75           C
ATOM   2266 1HB  ARG A 158      -8.447   5.807 -28.613  1.00 78.75           H
ATOM   2267 2HB  ARG A 158      -8.327   7.554 -28.677  1.00 78.75           H
ATOM   2268  CG  ARG A 158      -6.901   6.626 -27.352  1.00 78.75           C
ATOM   2269 1HG  ARG A 158      -6.726   7.527 -26.764  1.00 78.75           H
ATOM   2270 2HG  ARG A 158      -6.864   5.783 -26.662  1.00 78.75           H
ATOM   2271  CD  ARG A 158      -5.802   6.477 -28.406  1.00 78.75           C
ATOM   2272 1HD  ARG A 158      -6.017   5.624 -29.049  1.00 78.75           H
ATOM   2273 2HD  ARG A 158      -5.778   7.360 -29.045  1.00 78.75           H
ATOM   2274  NE  ARG A 158      -4.489   6.295 -27.747  1.00 78.75           N
ATOM   2275  HE  ARG A 158      -4.425   6.491 -26.769  1.00 78.75           H
ATOM   2276  CZ  ARG A 158      -3.382   5.883 -28.380  1.00 78.75           C
ATOM   2277  NH1 ARG A 158      -3.411   5.606 -29.690  1.00 78.75           N
ATOM   2278 1HH1 ARG A 158      -4.263   5.706 -30.204  1.00 78.75           H
ATOM   2279 2HH1 ARG A 158      -2.580   5.300 -30.155  1.00 78.75           H
ATOM   2280  NH2 ARG A 158      -2.246   5.753 -27.681  1.00 78.75           N
ATOM   2281 1HH2 ARG A 158      -1.411   5.447 -28.138  1.00 78.75           H
ATOM   2282 2HH2 ARG A 158      -2.233   5.961 -26.704  1.00 78.75           H
ATOM   2283  HN  ARG A 158     -10.701   6.730 -28.561  1.00 78.75           H
ATOM   2284  N   GLU A 159      -9.579   9.210 -26.801  1.00 81.61           N
ATOM   2285  CA  GLU A 159      -9.367  10.524 -26.219  1.00 81.61           C
ATOM   2286  C   GLU A 159     -10.261  10.712 -24.992  1.00 81.61           C
ATOM   2287  O   GLU A 159      -9.794  11.148 -23.941  1.00 81.61           O
ATOM   2288  HA  GLU A 159      -8.319  10.543 -25.920  1.00 81.61           H
ATOM   2289  CB  GLU A 159      -9.614  11.627 -27.251  1.00 81.61           C
ATOM   2290 1HB  GLU A 159     -10.571  11.459 -27.745  1.00 81.61           H
ATOM   2291 2HB  GLU A 159      -9.543  12.603 -26.770  1.00 81.61           H
ATOM   2292  CG  GLU A 159      -8.544  11.605 -28.344  1.00 81.61           C
ATOM   2293 1HG  GLU A 159      -7.554  11.654 -27.889  1.00 81.61           H
ATOM   2294 2HG  GLU A 159      -8.598  10.665 -28.892  1.00 81.61           H
ATOM   2295  CD  GLU A 159      -8.724  12.777 -29.311  1.00 81.61           C
ATOM   2296  OE1 GLU A 159      -7.768  13.037 -30.072  1.00 81.61           O
ATOM   2297  OE2 GLU A 159      -9.815  13.386 -29.268  1.00 81.61           O
ATOM   2298  HN  GLU A 159     -10.026   9.211 -27.695  1.00 81.61           H
ATOM   2299  N   LYS A 160     -11.530  10.372 -25.165  1.00 85.21           N
ATOM   2300  CA  LYS A 160     -12.487  10.473 -24.077  1.00 85.21           C
ATOM   2301  C   LYS A 160     -11.982   9.661 -22.883  1.00 85.21           C
ATOM   2302  O   LYS A 160     -12.056  10.116 -21.742  1.00 85.21           O
ATOM   2303  HA  LYS A 160     -12.540  11.521 -23.784  1.00 85.21           H
ATOM   2304  CB  LYS A 160     -13.883  10.064 -24.552  1.00 85.21           C
ATOM   2305 1HB  LYS A 160     -13.836   9.088 -25.036  1.00 85.21           H
ATOM   2306 2HB  LYS A 160     -14.547   9.962 -23.694  1.00 85.21           H
ATOM   2307  CG  LYS A 160     -14.454  11.095 -25.527  1.00 85.21           C
ATOM   2308 1HG  LYS A 160     -14.427  12.085 -25.071  1.00 85.21           H
ATOM   2309 2HG  LYS A 160     -13.833  11.139 -26.421  1.00 85.21           H
ATOM   2310  CD  LYS A 160     -15.892  10.745 -25.915  1.00 85.21           C
ATOM   2311 1HD  LYS A 160     -15.912   9.778 -26.416  1.00 85.21           H
ATOM   2312 2HD  LYS A 160     -16.503  10.651 -25.017  1.00 85.21           H
ATOM   2313  CE  LYS A 160     -16.488  11.814 -26.834  1.00 85.21           C
ATOM   2314 1HE  LYS A 160     -16.436  12.789 -26.348  1.00 85.21           H
ATOM   2315 2HE  LYS A 160     -15.901  11.883 -27.750  1.00 85.21           H
ATOM   2316  NZ  LYS A 160     -17.894  11.490 -27.162  1.00 85.21           N
ATOM   2317 1HZ  LYS A 160     -18.276  12.212 -27.764  1.00 85.21           H
ATOM   2318 2HZ  LYS A 160     -17.933  10.596 -27.639  1.00 85.21           H
ATOM   2319 3HZ  LYS A 160     -18.438  11.441 -26.307  1.00 85.21           H
ATOM   2320  HN  LYS A 160     -11.905  10.034 -26.029  1.00 85.21           H
ATOM   2321  N   ARG A 161     -11.479   8.473 -23.185  1.00 86.48           N
ATOM   2322  CA  ARG A 161     -10.986   7.583 -22.148  1.00 86.48           C
ATOM   2323  C   ARG A 161      -9.841   8.246 -21.379  1.00 86.48           C
ATOM   2324  O   ARG A 161      -9.713   8.062 -20.170  1.00 86.48           O
ATOM   2325  HA  ARG A 161     -11.845   7.409 -21.499  1.00 86.48           H
ATOM   2326  CB  ARG A 161     -10.495   6.262 -22.743  1.00 86.48           C
ATOM   2327 1HB  ARG A 161      -9.851   6.463 -23.600  1.00 86.48           H
ATOM   2328 2HB  ARG A 161      -9.890   5.731 -22.008  1.00 86.48           H
ATOM   2329  CG  ARG A 161     -11.671   5.384 -23.176  1.00 86.48           C
ATOM   2330 1HG  ARG A 161     -12.211   5.034 -22.296  1.00 86.48           H
ATOM   2331 2HG  ARG A 161     -12.371   5.974 -23.766  1.00 86.48           H
ATOM   2332  CD  ARG A 161     -11.188   4.186 -23.995  1.00 86.48           C
ATOM   2333 1HD  ARG A 161     -12.038   3.684 -24.457  1.00 86.48           H
ATOM   2334 2HD  ARG A 161     -10.540   4.524 -24.803  1.00 86.48           H
ATOM   2335  NE  ARG A 161     -10.456   3.239 -23.124  1.00 86.48           N
ATOM   2336  HE  ARG A 161     -10.478   3.398 -22.137  1.00 86.48           H
ATOM   2337  CZ  ARG A 161      -9.765   2.183 -23.575  1.00 86.48           C
ATOM   2338  NH1 ARG A 161      -9.702   1.922 -24.888  1.00 86.48           N
ATOM   2339 1HH1 ARG A 161     -10.172   2.518 -25.539  1.00 86.48           H
ATOM   2340 2HH1 ARG A 161      -9.185   1.132 -25.216  1.00 86.48           H
ATOM   2341  NH2 ARG A 161      -9.140   1.391 -22.693  1.00 86.48           N
ATOM   2342 1HH2 ARG A 161      -8.620   0.599 -23.014  1.00 86.48           H
ATOM   2343 2HH2 ARG A 161      -9.192   1.593 -21.715  1.00 86.48           H
ATOM   2344  HN  ARG A 161     -11.405   8.118 -24.117  1.00 86.48           H
ATOM   2345  N   LEU A 162      -9.038   9.002 -22.113  1.00 87.92           N
ATOM   2346  CA  LEU A 162      -7.896   9.676 -21.519  1.00 87.92           C
ATOM   2347  C   LEU A 162      -8.391  10.757 -20.556  1.00 87.92           C
ATOM   2348  O   LEU A 162      -7.842  10.921 -19.467  1.00 87.92           O
ATOM   2349  HA  LEU A 162      -7.339   8.934 -20.949  1.00 87.92           H
ATOM   2350  CB  LEU A 162      -6.961  10.206 -22.609  1.00 87.92           C
ATOM   2351 1HB  LEU A 162      -6.774   9.402 -23.321  1.00 87.92           H
ATOM   2352 2HB  LEU A 162      -7.478  10.997 -23.150  1.00 87.92           H
ATOM   2353  CG  LEU A 162      -5.614  10.750 -22.130  1.00 87.92           C
ATOM   2354  HG  LEU A 162      -5.801  11.486 -21.348  1.00 87.92           H
ATOM   2355  CD1 LEU A 162      -4.763   9.639 -21.510  1.00 87.92           C
ATOM   2356 1HD1 LEU A 162      -5.290   9.210 -20.658  1.00 87.92           H
ATOM   2357 2HD1 LEU A 162      -4.582   8.863 -22.254  1.00 87.92           H
ATOM   2358 3HD1 LEU A 162      -3.811  10.053 -21.178  1.00 87.92           H
ATOM   2359  CD2 LEU A 162      -4.879  11.470 -23.262  1.00 87.92           C
ATOM   2360 1HD2 LEU A 162      -4.704  10.774 -24.082  1.00 87.92           H
ATOM   2361 2HD2 LEU A 162      -5.487  12.303 -23.616  1.00 87.92           H
ATOM   2362 3HD2 LEU A 162      -3.925  11.847 -22.894  1.00 87.92           H
ATOM   2363  HN  LEU A 162      -9.158   9.157 -23.094  1.00 87.92           H
ATOM   2364  N   LEU A 163      -9.423  11.464 -20.990  1.00 90.10           N
ATOM   2365  CA  LEU A 163      -9.994  12.529 -20.182  1.00 90.10           C
ATOM   2366  C   LEU A 163     -10.549  11.937 -18.885  1.00 90.10           C
ATOM   2367  O   LEU A 163     -10.248  12.425 -17.797  1.00 90.10           O
ATOM   2368  HA  LEU A 163      -9.187  13.216 -19.930  1.00 90.10           H
ATOM   2369  CB  LEU A 163     -11.026  13.319 -20.989  1.00 90.10           C
ATOM   2370 1HB  LEU A 163     -10.552  13.667 -21.907  1.00 90.10           H
ATOM   2371 2HB  LEU A 163     -11.827  12.640 -21.282  1.00 90.10           H
ATOM   2372  CG  LEU A 163     -11.650  14.524 -20.282  1.00 90.10           C
ATOM   2373  HG  LEU A 163     -12.082  14.183 -19.341  1.00 90.10           H
ATOM   2374  CD1 LEU A 163     -10.587  15.570 -19.939  1.00 90.10           C
ATOM   2375 1HD1 LEU A 163      -9.841  15.126 -19.280  1.00 90.10           H
ATOM   2376 2HD1 LEU A 163     -10.106  15.912 -20.855  1.00 90.10           H
ATOM   2377 3HD1 LEU A 163     -11.058  16.415 -19.438  1.00 90.10           H
ATOM   2378  CD2 LEU A 163     -12.790  15.117 -21.113  1.00 90.10           C
ATOM   2379 1HD2 LEU A 163     -12.405  15.440 -22.080  1.00 90.10           H
ATOM   2380 2HD2 LEU A 163     -13.562  14.362 -21.263  1.00 90.10           H
ATOM   2381 3HD2 LEU A 163     -13.216  15.972 -20.588  1.00 90.10           H
ATOM   2382  HN  LEU A 163      -9.867  11.321 -21.875  1.00 90.10           H
ATOM   2383  N   TYR A 164     -11.351  10.894 -19.044  1.00 91.41           N
ATOM   2384  CA  TYR A 164     -11.935  10.218 -17.898  1.00 91.41           C
ATOM   2385  C   TYR A 164     -10.848   9.688 -16.961  1.00 91.41           C
ATOM   2386  O   TYR A 164     -11.005   9.721 -15.741  1.00 91.41           O
ATOM   2387  HA  TYR A 164     -12.549  10.940 -17.359  1.00 91.41           H
ATOM   2388  CB  TYR A 164     -12.725   9.036 -18.463  1.00 91.41           C
ATOM   2389 1HB  TYR A 164     -12.124   8.543 -19.228  1.00 91.41           H
ATOM   2390 2HB  TYR A 164     -12.889   8.308 -17.669  1.00 91.41           H
ATOM   2391  CG  TYR A 164     -14.076   9.422 -19.068  1.00 91.41           C
ATOM   2392  CD1 TYR A 164     -15.029  10.044 -18.287  1.00 91.41           C
ATOM   2393  HD1 TYR A 164     -14.819  10.259 -17.239  1.00 91.41           H
ATOM   2394  CD2 TYR A 164     -14.342   9.150 -20.394  1.00 91.41           C
ATOM   2395  HD2 TYR A 164     -13.589   8.659 -21.011  1.00 91.41           H
ATOM   2396  CE1 TYR A 164     -16.301  10.407 -18.856  1.00 91.41           C
ATOM   2397  HE1 TYR A 164     -17.063  10.899 -18.250  1.00 91.41           H
ATOM   2398  CE2 TYR A 164     -15.614   9.514 -20.963  1.00 91.41           C
ATOM   2399  HE2 TYR A 164     -15.837   9.304 -22.010  1.00 91.41           H
ATOM   2400  CZ  TYR A 164     -16.531  10.125 -20.166  1.00 91.41           C
ATOM   2401  OH  TYR A 164     -17.732  10.468 -20.703  1.00 91.41           O
ATOM   2402  HH  TYR A 164     -17.754  10.225 -21.673  1.00 91.41           H
ATOM   2403  HN  TYR A 164     -11.601  10.511 -19.933  1.00 91.41           H
ATOM   2404  N   SER A 165      -9.770   9.213 -17.566  1.00 92.88           N
ATOM   2405  CA  SER A 165      -8.673   8.643 -16.802  1.00 92.88           C
ATOM   2406  C   SER A 165      -8.102   9.691 -15.845  1.00 92.88           C
ATOM   2407  O   SER A 165      -7.678   9.361 -14.738  1.00 92.88           O
ATOM   2408  HA  SER A 165      -9.109   7.814 -16.246  1.00 92.88           H
ATOM   2409  CB  SER A 165      -7.574   8.115 -17.727  1.00 92.88           C
ATOM   2410 1HB  SER A 165      -6.928   7.436 -17.170  1.00 92.88           H
ATOM   2411 2HB  SER A 165      -8.025   7.537 -18.533  1.00 92.88           H
ATOM   2412  OG  SER A 165      -6.790   9.168 -18.280  1.00 92.88           O
ATOM   2413  HG  SER A 165      -7.362   9.757 -18.851  1.00 92.88           H
ATOM   2414  HN  SER A 165      -9.640   9.212 -18.557  1.00 92.88           H
ATOM   2415  N   LYS A 166      -8.111  10.934 -16.305  1.00 94.14           N
ATOM   2416  CA  LYS A 166      -7.599  12.032 -15.503  1.00 94.14           C
ATOM   2417  C   LYS A 166      -8.516  12.248 -14.297  1.00 94.14           C
ATOM   2418  O   LYS A 166      -8.044  12.365 -13.168  1.00 94.14           O
ATOM   2419  HA  LYS A 166      -6.614  11.740 -15.140  1.00 94.14           H
ATOM   2420  CB  LYS A 166      -7.412  13.283 -16.365  1.00 94.14           C
ATOM   2421 1HB  LYS A 166      -8.328  13.489 -16.918  1.00 94.14           H
ATOM   2422 2HB  LYS A 166      -7.226  14.145 -15.725  1.00 94.14           H
ATOM   2423  CG  LYS A 166      -6.248  13.106 -17.342  1.00 94.14           C
ATOM   2424 1HG  LYS A 166      -5.333  12.893 -16.789  1.00 94.14           H
ATOM   2425 2HG  LYS A 166      -6.437  12.248 -17.987  1.00 94.14           H
ATOM   2426  CD  LYS A 166      -6.053  14.360 -18.196  1.00 94.14           C
ATOM   2427 1HD  LYS A 166      -6.957  14.554 -18.774  1.00 94.14           H
ATOM   2428 2HD  LYS A 166      -5.896  15.224 -17.550  1.00 94.14           H
ATOM   2429  CE  LYS A 166      -4.861  14.200 -19.142  1.00 94.14           C
ATOM   2430 1HE  LYS A 166      -3.974  13.920 -18.574  1.00 94.14           H
ATOM   2431 2HE  LYS A 166      -5.056  13.393 -19.849  1.00 94.14           H
ATOM   2432  NZ  LYS A 166      -4.610  15.460 -19.876  1.00 94.14           N
ATOM   2433 1HZ  LYS A 166      -3.831  15.330 -20.513  1.00 94.14           H
ATOM   2434 2HZ  LYS A 166      -5.438  15.716 -20.403  1.00 94.14           H
ATOM   2435 3HZ  LYS A 166      -4.387  16.197 -19.217  1.00 94.14           H
ATOM   2436  HN  LYS A 166      -8.458  11.194 -17.206  1.00 94.14           H
ATOM   2437  N   MET A 167      -9.810  12.294 -14.579  1.00 95.45           N
ATOM   2438  CA  MET A 167     -10.792  12.558 -13.542  1.00 95.45           C
ATOM   2439  C   MET A 167     -10.809  11.434 -12.504  1.00 95.45           C
ATOM   2440  O   MET A 167     -10.954  11.689 -11.309  1.00 95.45           O
ATOM   2441  HA  MET A 167     -10.480  13.491 -13.072  1.00 95.45           H
ATOM   2442  CB  MET A 167     -12.179  12.691 -14.174  1.00 95.45           C
ATOM   2443 1HB  MET A 167     -12.405  11.796 -14.754  1.00 95.45           H
ATOM   2444 2HB  MET A 167     -12.934  12.762 -13.391  1.00 95.45           H
ATOM   2445  CG  MET A 167     -12.255  13.924 -15.077  1.00 95.45           C
ATOM   2446 1HG  MET A 167     -11.886  14.799 -14.542  1.00 95.45           H
ATOM   2447 2HG  MET A 167     -11.612  13.788 -15.946  1.00 95.45           H
ATOM   2448  SD  MET A 167     -13.939  14.194 -15.601  1.00 95.45           S
ATOM   2449  CE  MET A 167     -14.183  12.748 -16.618  1.00 95.45           C
ATOM   2450 1HE  MET A 167     -13.460  12.750 -17.433  1.00 95.45           H
ATOM   2451 2HE  MET A 167     -14.046  11.851 -16.013  1.00 95.45           H
ATOM   2452 3HE  MET A 167     -15.193  12.758 -17.029  1.00 95.45           H
ATOM   2453  HN  MET A 167     -10.188  12.156 -15.494  1.00 95.45           H
ATOM   2454  N   VAL A 168     -10.660  10.214 -12.998  1.00 95.79           N
ATOM   2455  CA  VAL A 168     -10.649   9.050 -12.128  1.00 95.79           C
ATOM   2456  C   VAL A 168      -9.446   9.135 -11.186  1.00 95.79           C
ATOM   2457  O   VAL A 168      -9.574   8.895  -9.986  1.00 95.79           O
ATOM   2458  HA  VAL A 168     -11.562   9.075 -11.533  1.00 95.79           H
ATOM   2459  CB  VAL A 168     -10.663   7.770 -12.966  1.00 95.79           C
ATOM   2460  HB  VAL A 168      -9.873   7.849 -13.712  1.00 95.79           H
ATOM   2461  CG1 VAL A 168     -10.369   6.544 -12.098  1.00 95.79           C
ATOM   2462 1HG1 VAL A 168      -9.386   6.651 -11.640  1.00 95.79           H
ATOM   2463 2HG1 VAL A 168     -11.127   6.460 -11.319  1.00 95.79           H
ATOM   2464 3HG1 VAL A 168     -10.385   5.648 -12.719  1.00 95.79           H
ATOM   2465  CG2 VAL A 168     -11.994   7.613 -13.704  1.00 95.79           C
ATOM   2466 1HG2 VAL A 168     -12.808   7.566 -12.981  1.00 95.79           H
ATOM   2467 2HG2 VAL A 168     -12.145   8.465 -14.366  1.00 95.79           H
ATOM   2468 3HG2 VAL A 168     -11.977   6.695 -14.292  1.00 95.79           H
ATOM   2469  HN  VAL A 168     -10.549  10.014 -13.972  1.00 95.79           H
ATOM   2470  N   CYS A 169      -8.304   9.477 -11.765  1.00 96.31           N
ATOM   2471  CA  CYS A 169      -7.075   9.575 -10.996  1.00 96.31           C
ATOM   2472  C   CYS A 169      -7.296  10.581  -9.865  1.00 96.31           C
ATOM   2473  O   CYS A 169      -6.970  10.304  -8.711  1.00 96.31           O
ATOM   2474  HA  CYS A 169      -6.875   8.581 -10.597  1.00 96.31           H
ATOM   2475  CB  CYS A 169      -5.886   9.960 -11.878  1.00 96.31           C
ATOM   2476 1HB  CYS A 169      -6.151  10.806 -12.513  1.00 96.31           H
ATOM   2477 2HB  CYS A 169      -5.049  10.279 -11.256  1.00 96.31           H
ATOM   2478  SG  CYS A 169      -5.387   8.536 -12.913  1.00 96.31           S
ATOM   2479  HG  CYS A 169      -6.349   8.680 -13.821  1.00 96.31           H
ATOM   2480  HN  CYS A 169      -8.212   9.684 -12.739  1.00 96.31           H
ATOM   2481  N   PHE A 170      -7.848  11.727 -10.234  1.00 96.70           N
ATOM   2482  CA  PHE A 170      -8.094  12.785  -9.268  1.00 96.70           C
ATOM   2483  C   PHE A 170      -9.006  12.296  -8.141  1.00 96.70           C
ATOM   2484  O   PHE A 170      -8.736  12.545  -6.967  1.00 96.70           O
ATOM   2485  HA  PHE A 170      -7.129  13.074  -8.852  1.00 96.70           H
ATOM   2486  CB  PHE A 170      -8.793  13.921 -10.017  1.00 96.70           C
ATOM   2487 1HB  PHE A 170      -8.172  14.222 -10.861  1.00 96.70           H
ATOM   2488 2HB  PHE A 170      -9.731  13.549 -10.429  1.00 96.70           H
ATOM   2489  CG  PHE A 170      -9.084  15.150  -9.153  1.00 96.70           C
ATOM   2490  CD1 PHE A 170     -10.330  15.342  -8.643  1.00 96.70           C
ATOM   2491  HD1 PHE A 170     -11.121  14.621  -8.849  1.00 96.70           H
ATOM   2492  CD2 PHE A 170      -8.097  16.049  -8.895  1.00 96.70           C
ATOM   2493  HD2 PHE A 170      -7.098  15.895  -9.304  1.00 96.70           H
ATOM   2494  CE1 PHE A 170     -10.600  16.483  -7.841  1.00 96.70           C
ATOM   2495  HE1 PHE A 170     -11.598  16.637  -7.432  1.00 96.70           H
ATOM   2496  CE2 PHE A 170      -8.367  17.189  -8.093  1.00 96.70           C
ATOM   2497  HE2 PHE A 170      -7.576  17.910  -7.887  1.00 96.70           H
ATOM   2498  CZ  PHE A 170      -9.613  17.382  -7.583  1.00 96.70           C
ATOM   2499  HZ  PHE A 170      -9.820  18.257  -6.967  1.00 96.70           H
ATOM   2500  HN  PHE A 170      -8.124  11.939 -11.171  1.00 96.70           H
ATOM   2501  N   THR A 171     -10.068  11.610  -8.538  1.00 96.80           N
ATOM   2502  CA  THR A 171     -11.045  11.121  -7.579  1.00 96.80           C
ATOM   2503  C   THR A 171     -10.388  10.150  -6.597  1.00 96.80           C
ATOM   2504  O   THR A 171     -10.702  10.156  -5.408  1.00 96.80           O
ATOM   2505  HA  THR A 171     -11.408  11.968  -6.997  1.00 96.80           H
ATOM   2506  CB  THR A 171     -12.206  10.503  -8.360  1.00 96.80           C
ATOM   2507  HB  THR A 171     -11.896   9.581  -8.852  1.00 96.80           H
ATOM   2508  OG1 THR A 171     -12.637  11.548  -9.228  1.00 96.80           O
ATOM   2509  HG1 THR A 171     -12.214  11.442 -10.128  1.00 96.80           H
ATOM   2510  CG2 THR A 171     -13.424  10.226  -7.477  1.00 96.80           C
ATOM   2511 1HG2 THR A 171     -13.774  11.160  -7.038  1.00 96.80           H
ATOM   2512 2HG2 THR A 171     -13.147   9.533  -6.683  1.00 96.80           H
ATOM   2513 3HG2 THR A 171     -14.218   9.788  -8.081  1.00 96.80           H
ATOM   2514  HN  THR A 171     -10.265  11.387  -9.493  1.00 96.80           H
ATOM   2515  N   ILE A 172      -9.487   9.338  -7.130  1.00 96.55           N
ATOM   2516  CA  ILE A 172      -8.819   8.329  -6.325  1.00 96.55           C
ATOM   2517  C   ILE A 172      -7.988   9.016  -5.241  1.00 96.55           C
ATOM   2518  O   ILE A 172      -8.005   8.600  -4.083  1.00 96.55           O
ATOM   2519  HA  ILE A 172      -9.593   7.732  -5.841  1.00 96.55           H
ATOM   2520  CB  ILE A 172      -8.009   7.383  -7.215  1.00 96.55           C
ATOM   2521  HB  ILE A 172      -7.460   7.984  -7.940  1.00 96.55           H
ATOM   2522  CG1 ILE A 172      -8.929   6.451  -8.005  1.00 96.55           C
ATOM   2523 1HG1 ILE A 172      -9.432   5.766  -7.322  1.00 96.55           H
ATOM   2524 2HG1 ILE A 172      -9.706   7.034  -8.501  1.00 96.55           H
ATOM   2525  CG2 ILE A 172      -6.976   6.609  -6.395  1.00 96.55           C
ATOM   2526 1HG2 ILE A 172      -6.292   7.310  -5.916  1.00 96.55           H
ATOM   2527 2HG2 ILE A 172      -7.485   6.020  -5.632  1.00 96.55           H
ATOM   2528 3HG2 ILE A 172      -6.414   5.945  -7.051  1.00 96.55           H
ATOM   2529  CD1 ILE A 172      -8.140   5.654  -9.046  1.00 96.55           C
ATOM   2530 1HD1 ILE A 172      -7.658   6.341  -9.741  1.00 96.55           H
ATOM   2531 2HD1 ILE A 172      -7.381   5.054  -8.544  1.00 96.55           H
ATOM   2532 3HD1 ILE A 172      -8.818   4.999  -9.593  1.00 96.55           H
ATOM   2533  HN  ILE A 172      -9.212   9.361  -8.091  1.00 96.55           H
ATOM   2534  N   TRP A 173      -7.278  10.056  -5.654  1.00 96.80           N
ATOM   2535  CA  TRP A 173      -6.388  10.762  -4.748  1.00 96.80           C
ATOM   2536  C   TRP A 173      -7.232  11.340  -3.610  1.00 96.80           C
ATOM   2537  O   TRP A 173      -6.874  11.213  -2.440  1.00 96.80           O
ATOM   2538  HA  TRP A 173      -5.674  10.039  -4.352  1.00 96.80           H
ATOM   2539  CB  TRP A 173      -5.579  11.826  -5.492  1.00 96.80           C
ATOM   2540 1HB  TRP A 173      -6.226  12.317  -6.219  1.00 96.80           H
ATOM   2541 2HB  TRP A 173      -5.261  12.589  -4.782  1.00 96.80           H
ATOM   2542  CG  TRP A 173      -4.348  11.278  -6.216  1.00 96.80           C
ATOM   2543  CD1 TRP A 173      -4.142  11.180  -7.537  1.00 96.80           C
ATOM   2544  HD1 TRP A 173      -4.861  11.492  -8.294  1.00 96.80           H
ATOM   2545  CD2 TRP A 173      -3.151  10.755  -5.601  1.00 96.80           C
ATOM   2546  NE1 TRP A 173      -2.907  10.633  -7.817  1.00 96.80           N
ATOM   2547  HE1 TRP A 173      -2.528  10.461  -8.727  1.00 96.80           H
ATOM   2548  CE2 TRP A 173      -2.285  10.366  -6.603  1.00 96.80           C
ATOM   2549  CE3 TRP A 173      -2.813  10.614  -4.244  1.00 96.80           C
ATOM   2550  HE3 TRP A 173      -3.479  10.913  -3.435  1.00 96.80           H
ATOM   2551  CZ2 TRP A 173      -1.024   9.812  -6.353  1.00 96.80           C
ATOM   2552  HZ2 TRP A 173      -0.358   9.513  -7.162  1.00 96.80           H
ATOM   2553  CZ3 TRP A 173      -1.549  10.058  -4.011  1.00 96.80           C
ATOM   2554  HZ3 TRP A 173      -1.237   9.926  -2.976  1.00 96.80           H
ATOM   2555  CH2 TRP A 173      -0.665   9.661  -5.008  1.00 96.80           C
ATOM   2556  HH2 TRP A 173       0.303   9.236  -4.744  1.00 96.80           H
ATOM   2557  HN  TRP A 173      -7.305  10.417  -6.586  1.00 96.80           H
ATOM   2558  N   VAL A 174      -8.337  11.963  -3.993  1.00 96.75           N
ATOM   2559  CA  VAL A 174      -9.203  12.613  -3.025  1.00 96.75           C
ATOM   2560  C   VAL A 174      -9.740  11.568  -2.045  1.00 96.75           C
ATOM   2561  O   VAL A 174      -9.748  11.792  -0.835  1.00 96.75           O
ATOM   2562  HA  VAL A 174      -8.598  13.333  -2.473  1.00 96.75           H
ATOM   2563  CB  VAL A 174     -10.312  13.381  -3.748  1.00 96.75           C
ATOM   2564  HB  VAL A 174     -10.817  12.687  -4.420  1.00 96.75           H
ATOM   2565  CG1 VAL A 174     -11.349  13.910  -2.755  1.00 96.75           C
ATOM   2566 1HG1 VAL A 174     -11.796  13.075  -2.216  1.00 96.75           H
ATOM   2567 2HG1 VAL A 174     -10.864  14.582  -2.046  1.00 96.75           H
ATOM   2568 3HG1 VAL A 174     -12.126  14.452  -3.295  1.00 96.75           H
ATOM   2569  CG2 VAL A 174      -9.732  14.517  -4.592  1.00 96.75           C
ATOM   2570 1HG2 VAL A 174      -9.191  15.209  -3.948  1.00 96.75           H
ATOM   2571 2HG2 VAL A 174      -9.050  14.105  -5.336  1.00 96.75           H
ATOM   2572 3HG2 VAL A 174     -10.541  15.046  -5.095  1.00 96.75           H
ATOM   2573  HN  VAL A 174      -8.642  12.027  -4.943  1.00 96.75           H
ATOM   2574  N   LEU A 175     -10.177  10.449  -2.603  1.00 95.40           N
ATOM   2575  CA  LEU A 175     -10.804   9.409  -1.805  1.00 95.40           C
ATOM   2576  C   LEU A 175      -9.778   8.837  -0.825  1.00 95.40           C
ATOM   2577  O   LEU A 175     -10.077   8.650   0.354  1.00 95.40           O
ATOM   2578  HA  LEU A 175     -11.606   9.875  -1.232  1.00 95.40           H
ATOM   2579  CB  LEU A 175     -11.446   8.354  -2.708  1.00 95.40           C
ATOM   2580 1HB  LEU A 175     -12.134   8.857  -3.388  1.00 95.40           H
ATOM   2581 2HB  LEU A 175     -10.665   7.904  -3.320  1.00 95.40           H
ATOM   2582  CG  LEU A 175     -12.206   7.234  -1.995  1.00 95.40           C
ATOM   2583  HG  LEU A 175     -11.526   6.756  -1.289  1.00 95.40           H
ATOM   2584  CD1 LEU A 175     -13.377   7.794  -1.186  1.00 95.40           C
ATOM   2585 1HD1 LEU A 175     -13.002   8.492  -0.438  1.00 95.40           H
ATOM   2586 2HD1 LEU A 175     -14.065   8.312  -1.854  1.00 95.40           H
ATOM   2587 3HD1 LEU A 175     -13.900   6.976  -0.689  1.00 95.40           H
ATOM   2588  CD2 LEU A 175     -12.655   6.159  -2.986  1.00 95.40           C
ATOM   2589 1HD2 LEU A 175     -13.311   6.605  -3.733  1.00 95.40           H
ATOM   2590 2HD2 LEU A 175     -11.782   5.731  -3.479  1.00 95.40           H
ATOM   2591 3HD2 LEU A 175     -13.192   5.374  -2.453  1.00 95.40           H
ATOM   2592  HN  LEU A 175     -10.109  10.248  -3.581  1.00 95.40           H
ATOM   2593  N   ALA A 176      -8.589   8.576  -1.348  1.00 95.47           N
ATOM   2594  CA  ALA A 176      -7.541   7.959  -0.552  1.00 95.47           C
ATOM   2595  C   ALA A 176      -7.173   8.888   0.607  1.00 95.47           C
ATOM   2596  O   ALA A 176      -6.919   8.427   1.719  1.00 95.47           O
ATOM   2597  HA  ALA A 176      -7.935   7.027  -0.149  1.00 95.47           H
ATOM   2598  CB  ALA A 176      -6.341   7.641  -1.447  1.00 95.47           C
ATOM   2599 1HB  ALA A 176      -6.649   6.955  -2.237  1.00 95.47           H
ATOM   2600 2HB  ALA A 176      -5.965   8.562  -1.892  1.00 95.47           H
ATOM   2601 3HB  ALA A 176      -5.555   7.178  -0.850  1.00 95.47           H
ATOM   2602  HN  ALA A 176      -8.338   8.778  -2.294  1.00 95.47           H
ATOM   2603  N   ALA A 177      -7.156  10.178   0.307  1.00 95.12           N
ATOM   2604  CA  ALA A 177      -6.799  11.174   1.304  1.00 95.12           C
ATOM   2605  C   ALA A 177      -7.811  11.126   2.451  1.00 95.12           C
ATOM   2606  O   ALA A 177      -7.431  11.154   3.620  1.00 95.12           O
ATOM   2607  HA  ALA A 177      -5.813  10.918   1.690  1.00 95.12           H
ATOM   2608  CB  ALA A 177      -6.729  12.553   0.646  1.00 95.12           C
ATOM   2609 1HB  ALA A 177      -5.975  12.541  -0.142  1.00 95.12           H
ATOM   2610 2HB  ALA A 177      -7.699  12.801   0.216  1.00 95.12           H
ATOM   2611 3HB  ALA A 177      -6.461  13.299   1.394  1.00 95.12           H
ATOM   2612  HN  ALA A 177      -7.381  10.546  -0.595  1.00 95.12           H
ATOM   2613  N   ALA A 178      -9.080  11.055   2.076  1.00 95.26           N
ATOM   2614  CA  ALA A 178     -10.153  11.086   3.055  1.00 95.26           C
ATOM   2615  C   ALA A 178     -10.058   9.847   3.948  1.00 95.26           C
ATOM   2616  O   ALA A 178     -10.318   9.920   5.148  1.00 95.26           O
ATOM   2617  HA  ALA A 178     -10.017  11.976   3.669  1.00 95.26           H
ATOM   2618  CB  ALA A 178     -11.499  11.184   2.335  1.00 95.26           C
ATOM   2619 1HB  ALA A 178     -11.526  12.095   1.738  1.00 95.26           H
ATOM   2620 2HB  ALA A 178     -11.627  10.319   1.684  1.00 95.26           H
ATOM   2621 3HB  ALA A 178     -12.303  11.206   3.070  1.00 95.26           H
ATOM   2622  HN  ALA A 178      -9.378  10.979   1.124  1.00 95.26           H
ATOM   2623  N   LEU A 179      -9.684   8.737   3.328  1.00 93.63           N
ATOM   2624  CA  LEU A 179      -9.657   7.463   4.025  1.00 93.63           C
ATOM   2625  C   LEU A 179      -8.475   7.443   4.997  1.00 93.63           C
ATOM   2626  O   LEU A 179      -8.383   6.562   5.849  1.00 93.63           O
ATOM   2627  HA  LEU A 179     -10.579   7.386   4.601  1.00 93.63           H
ATOM   2628  CB  LEU A 179      -9.651   6.305   3.025  1.00 93.63           C
ATOM   2629 1HB  LEU A 179      -8.820   6.452   2.335  1.00 93.63           H
ATOM   2630 2HB  LEU A 179      -9.452   5.382   3.570  1.00 93.63           H
ATOM   2631  CG  LEU A 179     -10.930   6.117   2.208  1.00 93.63           C
ATOM   2632  HG  LEU A 179     -11.121   7.037   1.656  1.00 93.63           H
ATOM   2633  CD1 LEU A 179     -10.764   4.998   1.178  1.00 93.63           C
ATOM   2634 1HD1 LEU A 179      -9.949   5.247   0.499  1.00 93.63           H
ATOM   2635 2HD1 LEU A 179     -10.536   4.063   1.691  1.00 93.63           H
ATOM   2636 3HD1 LEU A 179     -11.688   4.885   0.611  1.00 93.63           H
ATOM   2637  CD2 LEU A 179     -12.135   5.880   3.122  1.00 93.63           C
ATOM   2638 1HD2 LEU A 179     -11.967   4.985   3.719  1.00 93.63           H
ATOM   2639 2HD2 LEU A 179     -12.264   6.738   3.781  1.00 93.63           H
ATOM   2640 3HD2 LEU A 179     -13.031   5.750   2.515  1.00 93.63           H
ATOM   2641  HN  LEU A 179      -9.405   8.700   2.368  1.00 93.63           H
ATOM   2642  N   CYS A 180      -7.601   8.426   4.835  1.00 94.51           N
ATOM   2643  CA  CYS A 180      -6.388   8.486   5.632  1.00 94.51           C
ATOM   2644  C   CYS A 180      -6.602   9.500   6.757  1.00 94.51           C
ATOM   2645  O   CYS A 180      -5.675   9.809   7.504  1.00 94.51           O
ATOM   2646  HA  CYS A 180      -6.229   7.487   6.036  1.00 94.51           H
ATOM   2647  CB  CYS A 180      -5.167   8.832   4.777  1.00 94.51           C
ATOM   2648 1HB  CYS A 180      -5.323   9.786   4.274  1.00 94.51           H
ATOM   2649 2HB  CYS A 180      -4.289   8.947   5.413  1.00 94.51           H
ATOM   2650  SG  CYS A 180      -4.874   7.514   3.541  1.00 94.51           S
ATOM   2651  HG  CYS A 180      -5.953   7.771   2.807  1.00 94.51           H
ATOM   2652  HN  CYS A 180      -7.712   9.169   4.176  1.00 94.51           H
ATOM   2653  N   ILE A 181      -7.830   9.990   6.844  1.00 94.82           N
ATOM   2654  CA  ILE A 181      -8.172  10.980   7.850  1.00 94.82           C
ATOM   2655  C   ILE A 181      -7.876  10.412   9.240  1.00 94.82           C
ATOM   2656  O   ILE A 181      -7.247  11.074  10.064  1.00 94.82           O
ATOM   2657  HA  ILE A 181      -7.531  11.846   7.688  1.00 94.82           H
ATOM   2658  CB  ILE A 181      -9.618  11.448   7.673  1.00 94.82           C
ATOM   2659  HB  ILE A 181     -10.237  10.574   7.469  1.00 94.82           H
ATOM   2660  CG1 ILE A 181      -9.748  12.384   6.470  1.00 94.82           C
ATOM   2661 1HG1 ILE A 181      -9.185  13.299   6.654  1.00 94.82           H
ATOM   2662 2HG1 ILE A 181      -9.311  11.913   5.589  1.00 94.82           H
ATOM   2663  CG2 ILE A 181     -10.149  12.088   8.957  1.00 94.82           C
ATOM   2664 1HG2 ILE A 181     -10.114  11.359   9.767  1.00 94.82           H
ATOM   2665 2HG2 ILE A 181      -9.532  12.949   9.216  1.00 94.82           H
ATOM   2666 3HG2 ILE A 181     -11.178  12.411   8.803  1.00 94.82           H
ATOM   2667  CD1 ILE A 181     -11.214  12.727   6.197  1.00 94.82           C
ATOM   2668 1HD1 ILE A 181     -11.768  11.812   5.989  1.00 94.82           H
ATOM   2669 2HD1 ILE A 181     -11.640  13.219   7.071  1.00 94.82           H
ATOM   2670 3HD1 ILE A 181     -11.277  13.393   5.337  1.00 94.82           H
ATOM   2671  HN  ILE A 181      -8.583   9.721   6.242  1.00 94.82           H
ATOM   2672  N   PRO A 182      -8.321   9.181   9.524  1.00 93.46           N
ATOM   2673  CA  PRO A 182      -8.157   8.609  10.863  1.00 93.46           C
ATOM   2674  C   PRO A 182      -6.716   8.664  11.341  1.00 93.46           C
ATOM   2675  O   PRO A 182      -6.450   9.041  12.482  1.00 93.46           O
ATOM   2676  HA  PRO A 182      -8.722   9.193  11.591  1.00 93.46           H
ATOM   2677  CB  PRO A 182      -8.649   7.169  10.705  1.00 93.46           C
ATOM   2678 1HB  PRO A 182      -7.831   6.491  10.459  1.00 93.46           H
ATOM   2679 2HB  PRO A 182      -9.104   6.798  11.623  1.00 93.46           H
ATOM   2680  CG  PRO A 182      -9.662   7.264   9.571  1.00 93.46           C
ATOM   2681 1HG  PRO A 182      -9.839   6.295   9.104  1.00 93.46           H
ATOM   2682 2HG  PRO A 182     -10.631   7.617   9.922  1.00 93.46           H
ATOM   2683  CD  PRO A 182      -9.009   8.247   8.613  1.00 93.46           C
ATOM   2684 1HD  PRO A 182      -8.307   7.753   7.942  1.00 93.46           H
ATOM   2685 2HD  PRO A 182      -9.744   8.751   7.986  1.00 93.46           H
ATOM   2686  N   GLU A 183      -5.814   8.284  10.448  1.00 93.62           N
ATOM   2687  CA  GLU A 183      -4.399   8.256  10.777  1.00 93.62           C
ATOM   2688  C   GLU A 183      -3.921   9.652  11.181  1.00 93.62           C
ATOM   2689  O   GLU A 183      -3.136   9.797  12.117  1.00 93.62           O
ATOM   2690  HA  GLU A 183      -4.313   7.576  11.624  1.00 93.62           H
ATOM   2691  CB  GLU A 183      -3.575   7.711   9.609  1.00 93.62           C
ATOM   2692 1HB  GLU A 183      -3.981   8.083   8.668  1.00 93.62           H
ATOM   2693 2HB  GLU A 183      -2.524   7.960   9.754  1.00 93.62           H
ATOM   2694  CG  GLU A 183      -3.652   6.184   9.549  1.00 93.62           C
ATOM   2695 1HG  GLU A 183      -2.902   5.806   8.855  1.00 93.62           H
ATOM   2696 2HG  GLU A 183      -3.420   5.766  10.529  1.00 93.62           H
ATOM   2697  CD  GLU A 183      -5.042   5.722   9.108  1.00 93.62           C
ATOM   2698  OE1 GLU A 183      -5.348   4.534   9.349  1.00 93.62           O
ATOM   2699  OE2 GLU A 183      -5.767   6.567   8.539  1.00 93.62           O
ATOM   2700  HN  GLU A 183      -6.037   7.998   9.516  1.00 93.62           H
ATOM   2701  N   ILE A 184      -4.416  10.645  10.456  1.00 94.77           N
ATOM   2702  CA  ILE A 184      -3.934  12.006  10.624  1.00 94.77           C
ATOM   2703  C   ILE A 184      -4.368  12.531  11.994  1.00 94.77           C
ATOM   2704  O   ILE A 184      -3.634  13.282  12.635  1.00 94.77           O
ATOM   2705  HA  ILE A 184      -2.845  11.973  10.596  1.00 94.77           H
ATOM   2706  CB  ILE A 184      -4.391  12.883   9.457  1.00 94.77           C
ATOM   2707  HB  ILE A 184      -5.473  12.793   9.365  1.00 94.77           H
ATOM   2708  CG1 ILE A 184      -3.784  12.400   8.138  1.00 94.77           C
ATOM   2709 1HG1 ILE A 184      -2.706  12.566   8.147  1.00 94.77           H
ATOM   2710 2HG1 ILE A 184      -3.940  11.327   8.033  1.00 94.77           H
ATOM   2711  CG2 ILE A 184      -4.081  14.357   9.725  1.00 94.77           C
ATOM   2712 1HG2 ILE A 184      -4.599  14.679  10.628  1.00 94.77           H
ATOM   2713 2HG2 ILE A 184      -3.006  14.484   9.858  1.00 94.77           H
ATOM   2714 3HG2 ILE A 184      -4.415  14.958   8.879  1.00 94.77           H
ATOM   2715  CD1 ILE A 184      -4.407  13.131   6.947  1.00 94.77           C
ATOM   2716 1HD1 ILE A 184      -5.481  12.943   6.927  1.00 94.77           H
ATOM   2717 2HD1 ILE A 184      -4.228  14.202   7.043  1.00 94.77           H
ATOM   2718 3HD1 ILE A 184      -3.958  12.769   6.022  1.00 94.77           H
ATOM   2719  HN  ILE A 184      -5.130  10.532   9.767  1.00 94.77           H
ATOM   2720  N   LEU A 185      -5.558  12.115  12.402  1.00 93.60           N
ATOM   2721  CA  LEU A 185      -6.184  12.682  13.584  1.00 93.60           C
ATOM   2722  C   LEU A 185      -5.478  12.154  14.834  1.00 93.60           C
ATOM   2723  O   LEU A 185      -5.107  12.927  15.716  1.00 93.60           O
ATOM   2724  HA  LEU A 185      -6.046  13.763  13.540  1.00 93.60           H
ATOM   2725  CB  LEU A 185      -7.691  12.418  13.571  1.00 93.60           C
ATOM   2726 1HB  LEU A 185      -7.852  11.356  13.388  1.00 93.60           H
ATOM   2727 2HB  LEU A 185      -8.086  12.634  14.563  1.00 93.60           H
ATOM   2728  CG  LEU A 185      -8.502  13.212  12.545  1.00 93.60           C
ATOM   2729  HG  LEU A 185      -8.147  12.946  11.549  1.00 93.60           H
ATOM   2730  CD1 LEU A 185      -9.985  12.840  12.611  1.00 93.60           C
ATOM   2731 1HD1 LEU A 185     -10.102  11.776  12.402  1.00 93.60           H
ATOM   2732 2HD1 LEU A 185     -10.370  13.059  13.607  1.00 93.60           H
ATOM   2733 3HD1 LEU A 185     -10.538  13.418  11.871  1.00 93.60           H
ATOM   2734  CD2 LEU A 185      -8.281  14.716  12.716  1.00 93.60           C
ATOM   2735 1HD2 LEU A 185      -8.592  15.018  13.716  1.00 93.60           H
ATOM   2736 2HD2 LEU A 185      -7.224  14.946  12.579  1.00 93.60           H
ATOM   2737 3HD2 LEU A 185      -8.869  15.257  11.974  1.00 93.60           H
ATOM   2738  HN  LEU A 185      -6.090  11.405  11.941  1.00 93.60           H
ATOM   2739  N   TYR A 186      -5.313  10.839  14.871  1.00 93.62           N
ATOM   2740  CA  TYR A 186      -4.968  10.163  16.109  1.00 93.62           C
ATOM   2741  C   TYR A 186      -3.458   9.935  16.207  1.00 93.62           C
ATOM   2742  O   TYR A 186      -2.953   9.537  17.255  1.00 93.62           O
ATOM   2743  HA  TYR A 186      -5.287  10.794  16.938  1.00 93.62           H
ATOM   2744  CB  TYR A 186      -5.673   8.806  16.059  1.00 93.62           C
ATOM   2745 1HB  TYR A 186      -5.335   8.264  15.176  1.00 93.62           H
ATOM   2746 2HB  TYR A 186      -5.373   8.220  16.928  1.00 93.62           H
ATOM   2747  CG  TYR A 186      -7.200   8.900  16.029  1.00 93.62           C
ATOM   2748  CD1 TYR A 186      -7.868   9.601  17.012  1.00 93.62           C
ATOM   2749  HD1 TYR A 186      -7.308  10.088  17.810  1.00 93.62           H
ATOM   2750  CD2 TYR A 186      -7.909   8.283  15.018  1.00 93.62           C
ATOM   2751  HD2 TYR A 186      -7.381   7.728  14.242  1.00 93.62           H
ATOM   2752  CE1 TYR A 186      -9.305   9.689  16.983  1.00 93.62           C
ATOM   2753  HE1 TYR A 186      -9.845  10.240  17.753  1.00 93.62           H
ATOM   2754  CE2 TYR A 186      -9.346   8.371  14.989  1.00 93.62           C
ATOM   2755  HE2 TYR A 186      -9.918   7.888  14.197  1.00 93.62           H
ATOM   2756  CZ  TYR A 186      -9.973   9.070  15.973  1.00 93.62           C
ATOM   2757  OH  TYR A 186     -11.330   9.153  15.946  1.00 93.62           O
ATOM   2758  HH  TYR A 186     -11.647   9.802  16.638  1.00 93.62           H
ATOM   2759  HN  TYR A 186      -5.412  10.241  14.075  1.00 93.62           H
ATOM   2760  N   SER A 187      -2.779  10.198  15.099  1.00 94.01           N
ATOM   2761  CA  SER A 187      -1.332  10.075  15.062  1.00 94.01           C
ATOM   2762  C   SER A 187      -0.693  11.126  15.972  1.00 94.01           C
ATOM   2763  O   SER A 187      -0.871  12.325  15.762  1.00 94.01           O
ATOM   2764  HA  SER A 187      -1.118   9.071  15.428  1.00 94.01           H
ATOM   2765  CB  SER A 187      -0.804  10.219  13.633  1.00 94.01           C
ATOM   2766 1HB  SER A 187      -1.166  11.154  13.205  1.00 94.01           H
ATOM   2767 2HB  SER A 187       0.284  10.278  13.653  1.00 94.01           H
ATOM   2768  OG  SER A 187      -1.204   9.132  12.803  1.00 94.01           O
ATOM   2769  HG  SER A 187      -1.717   9.474  12.015  1.00 94.01           H
ATOM   2770  HN  SER A 187      -3.201  10.490  14.241  1.00 94.01           H
ATOM   2771  N   GLN A 188       0.037  10.638  16.964  1.00 91.69           N
ATOM   2772  CA  GLN A 188       0.688  11.520  17.918  1.00 91.69           C
ATOM   2773  C   GLN A 188       2.024  10.924  18.365  1.00 91.69           C
ATOM   2774  O   GLN A 188       2.303   9.754  18.109  1.00 91.69           O
ATOM   2775  HA  GLN A 188       0.860  12.452  17.380  1.00 91.69           H
ATOM   2776  CB  GLN A 188      -0.219  11.794  19.119  1.00 91.69           C
ATOM   2777 1HB  GLN A 188      -0.478  10.854  19.607  1.00 91.69           H
ATOM   2778 2HB  GLN A 188       0.315  12.397  19.853  1.00 91.69           H
ATOM   2779  CG  GLN A 188      -1.496  12.519  18.688  1.00 91.69           C
ATOM   2780 1HG  GLN A 188      -1.240  13.368  18.054  1.00 91.69           H
ATOM   2781 2HG  GLN A 188      -2.114  11.849  18.090  1.00 91.69           H
ATOM   2782  CD  GLN A 188      -2.288  13.004  19.904  1.00 91.69           C
ATOM   2783  OE1 GLN A 188      -1.811  13.009  21.026  1.00 91.69           O
ATOM   2784  NE2 GLN A 188      -3.522  13.410  19.618  1.00 91.69           N
ATOM   2785 1HE2 GLN A 188      -3.853  13.380  18.675  1.00 91.69           H
ATOM   2786 2HE2 GLN A 188      -4.119  13.746  20.347  1.00 91.69           H
ATOM   2787  HN  GLN A 188       0.185   9.662  17.122  1.00 91.69           H
ATOM   2788  N   ILE A 189       2.816  11.757  19.026  1.00 92.17           N
ATOM   2789  CA  ILE A 189       4.041  11.288  19.649  1.00 92.17           C
ATOM   2790  C   ILE A 189       3.759  10.924  21.108  1.00 92.17           C
ATOM   2791  O   ILE A 189       3.233  11.739  21.865  1.00 92.17           O
ATOM   2792  HA  ILE A 189       4.352  10.386  19.123  1.00 92.17           H
ATOM   2793  CB  ILE A 189       5.158  12.319  19.478  1.00 92.17           C
ATOM   2794  HB  ILE A 189       4.818  13.265  19.900  1.00 92.17           H
ATOM   2795  CG1 ILE A 189       5.454  12.566  17.997  1.00 92.17           C
ATOM   2796 1HG1 ILE A 189       5.892  11.670  17.557  1.00 92.17           H
ATOM   2797 2HG1 ILE A 189       4.524  12.761  17.464  1.00 92.17           H
ATOM   2798  CG2 ILE A 189       6.411  11.904  20.252  1.00 92.17           C
ATOM   2799 1HG2 ILE A 189       6.172  11.821  21.312  1.00 92.17           H
ATOM   2800 2HG2 ILE A 189       6.764  10.942  19.882  1.00 92.17           H
ATOM   2801 3HG2 ILE A 189       7.189  12.655  20.113  1.00 92.17           H
ATOM   2802  CD1 ILE A 189       6.409  13.748  17.818  1.00 92.17           C
ATOM   2803 1HD1 ILE A 189       5.957  14.646  18.239  1.00 92.17           H
ATOM   2804 2HD1 ILE A 189       7.347  13.538  18.333  1.00 92.17           H
ATOM   2805 3HD1 ILE A 189       6.603  13.901  16.757  1.00 92.17           H
ATOM   2806  HN  ILE A 189       2.631  12.733  19.137  1.00 92.17           H
ATOM   2807  N   LYS A 190       4.120   9.699  21.460  1.00 87.66           N
ATOM   2808  CA  LYS A 190       4.038   9.262  22.844  1.00 87.66           C
ATOM   2809  C   LYS A 190       5.450   9.136  23.419  1.00 87.66           C
ATOM   2810  O   LYS A 190       6.319   8.515  22.810  1.00 87.66           O
ATOM   2811  HA  LYS A 190       3.507  10.035  23.399  1.00 87.66           H
ATOM   2812  CB  LYS A 190       3.212   7.979  22.952  1.00 87.66           C
ATOM   2813 1HB  LYS A 190       2.307   8.072  22.352  1.00 87.66           H
ATOM   2814 2HB  LYS A 190       3.780   7.142  22.545  1.00 87.66           H
ATOM   2815  CG  LYS A 190       2.838   7.689  24.407  1.00 87.66           C
ATOM   2816 1HG  LYS A 190       3.705   7.849  25.048  1.00 87.66           H
ATOM   2817 2HG  LYS A 190       2.067   8.386  24.734  1.00 87.66           H
ATOM   2818  CD  LYS A 190       2.336   6.253  24.568  1.00 87.66           C
ATOM   2819 1HD  LYS A 190       1.568   6.046  23.823  1.00 87.66           H
ATOM   2820 2HD  LYS A 190       3.154   5.555  24.385  1.00 87.66           H
ATOM   2821  CE  LYS A 190       1.768   6.025  25.971  1.00 87.66           C
ATOM   2822 1HE  LYS A 190       2.431   6.468  26.714  1.00 87.66           H
ATOM   2823 2HE  LYS A 190       0.804   6.523  26.065  1.00 87.66           H
ATOM   2824  NZ  LYS A 190       1.613   4.577  26.238  1.00 87.66           N
ATOM   2825 1HZ  LYS A 190       1.040   4.446  27.064  1.00 87.66           H
ATOM   2826 2HZ  LYS A 190       1.166   4.133  25.443  1.00 87.66           H
ATOM   2827 3HZ  LYS A 190       2.525   4.161  26.388  1.00 87.66           H
ATOM   2828  HN  LYS A 190       4.464   9.012  20.820  1.00 87.66           H
ATOM   2829  N   GLU A 191       5.635   9.735  24.587  1.00 86.19           N
ATOM   2830  CA  GLU A 191       6.879   9.577  25.320  1.00 86.19           C
ATOM   2831  C   GLU A 191       6.735   8.482  26.379  1.00 86.19           C
ATOM   2832  O   GLU A 191       5.802   8.506  27.180  1.00 86.19           O
ATOM   2833  HA  GLU A 191       7.617   9.278  24.577  1.00 86.19           H
ATOM   2834  CB  GLU A 191       7.313  10.899  25.955  1.00 86.19           C
ATOM   2835 1HB  GLU A 191       6.467  11.354  26.471  1.00 86.19           H
ATOM   2836 2HB  GLU A 191       8.173  10.731  26.603  1.00 86.19           H
ATOM   2837  CG  GLU A 191       7.766  11.897  24.887  1.00 86.19           C
ATOM   2838 1HG  GLU A 191       8.532  11.441  24.260  1.00 86.19           H
ATOM   2839 2HG  GLU A 191       6.927  12.145  24.237  1.00 86.19           H
ATOM   2840  CD  GLU A 191       8.316  13.173  25.528  1.00 86.19           C
ATOM   2841  OE1 GLU A 191       8.730  14.064  24.754  1.00 86.19           O
ATOM   2842  OE2 GLU A 191       8.310  13.230  26.776  1.00 86.19           O
ATOM   2843  HN  GLU A 191       4.954  10.318  25.030  1.00 86.19           H
ATOM   2844  N   GLU A 192       7.673   7.546  26.348  1.00 78.98           N
ATOM   2845  CA  GLU A 192       7.665   6.447  27.298  1.00 78.98           C
ATOM   2846  C   GLU A 192       9.082   6.174  27.806  1.00 78.98           C
ATOM   2847  O   GLU A 192       9.953   5.766  27.039  1.00 78.98           O
ATOM   2848  HA  GLU A 192       7.034   6.780  28.122  1.00 78.98           H
ATOM   2849  CB  GLU A 192       7.054   5.189  26.675  1.00 78.98           C
ATOM   2850 1HB  GLU A 192       6.016   5.382  26.403  1.00 78.98           H
ATOM   2851 2HB  GLU A 192       7.666   4.861  25.835  1.00 78.98           H
ATOM   2852  CG  GLU A 192       7.040   4.033  27.677  1.00 78.98           C
ATOM   2853 1HG  GLU A 192       7.939   3.429  27.553  1.00 78.98           H
ATOM   2854 2HG  GLU A 192       7.059   4.427  28.693  1.00 78.98           H
ATOM   2855  CD  GLU A 192       5.800   3.157  27.487  1.00 78.98           C
ATOM   2856  OE1 GLU A 192       5.634   2.224  28.301  1.00 78.98           O
ATOM   2857  OE2 GLU A 192       5.046   3.441  26.531  1.00 78.98           O
ATOM   2858  HN  GLU A 192       8.427   7.532  25.692  1.00 78.98           H
ATOM   2859  N   SER A 193       9.269   6.409  29.096  1.00 74.79           N
ATOM   2860  CA  SER A 193      10.521   6.060  29.747  1.00 74.79           C
ATOM   2861  C   SER A 193      11.692   6.718  29.015  1.00 74.79           C
ATOM   2862  O   SER A 193      12.775   6.141  28.925  1.00 74.79           O
ATOM   2863  HA  SER A 193      10.437   6.449  30.762  1.00 74.79           H
ATOM   2864  CB  SER A 193      10.710   4.543  29.798  1.00 74.79           C
ATOM   2865 1HB  SER A 193      10.877   4.165  28.789  1.00 74.79           H
ATOM   2866 2HB  SER A 193      11.603   4.308  30.377  1.00 74.79           H
ATOM   2867  OG  SER A 193       9.585   3.883  30.371  1.00 74.79           O
ATOM   2868  HG  SER A 193       8.928   3.644  29.656  1.00 74.79           H
ATOM   2869  HN  SER A 193       8.586   6.830  29.693  1.00 74.79           H
ATOM   2870  N   GLY A 194      11.436   7.916  28.510  1.00 76.34           N
ATOM   2871  CA  GLY A 194      12.477   8.690  27.855  1.00 76.34           C
ATOM   2872  C   GLY A 194      12.599   8.304  26.379  1.00 76.34           C
ATOM   2873  O   GLY A 194      13.476   8.802  25.675  1.00 76.34           O
ATOM   2874 1HA  GLY A 194      12.252   9.753  27.939  1.00 76.34           H
ATOM   2875 2HA  GLY A 194      13.429   8.524  28.358  1.00 76.34           H
ATOM   2876  HN  GLY A 194      10.539   8.357  28.544  1.00 76.34           H
ATOM   2877  N   ILE A 195      11.706   7.422  25.955  1.00 81.96           N
ATOM   2878  CA  ILE A 195      11.649   7.029  24.557  1.00 81.96           C
ATOM   2879  C   ILE A 195      10.428   7.675  23.900  1.00 81.96           C
ATOM   2880  O   ILE A 195       9.301   7.486  24.354  1.00 81.96           O
ATOM   2881  HA  ILE A 195      12.546   7.413  24.072  1.00 81.96           H
ATOM   2882  CB  ILE A 195      11.682   5.504  24.428  1.00 81.96           C
ATOM   2883  HB  ILE A 195      10.820   5.098  24.957  1.00 81.96           H
ATOM   2884  CG1 ILE A 195      12.933   4.925  25.091  1.00 81.96           C
ATOM   2885 1HG1 ILE A 195      13.823   5.304  24.589  1.00 81.96           H
ATOM   2886 2HG1 ILE A 195      12.986   5.256  26.128  1.00 81.96           H
ATOM   2887  CG2 ILE A 195      11.557   5.076  22.964  1.00 81.96           C
ATOM   2888 1HG2 ILE A 195      10.614   5.440  22.558  1.00 81.96           H
ATOM   2889 2HG2 ILE A 195      12.386   5.493  22.392  1.00 81.96           H
ATOM   2890 3HG2 ILE A 195      11.584   3.988  22.901  1.00 81.96           H
ATOM   2891  CD1 ILE A 195      12.923   3.396  25.038  1.00 81.96           C
ATOM   2892 1HD1 ILE A 195      12.045   3.020  25.561  1.00 81.96           H
ATOM   2893 2HD1 ILE A 195      12.895   3.069  23.998  1.00 81.96           H
ATOM   2894 3HD1 ILE A 195      13.824   3.010  25.515  1.00 81.96           H
ATOM   2895  HN  ILE A 195      11.033   6.979  26.547  1.00 81.96           H
ATOM   2896  N   ALA A 196      10.694   8.425  22.841  1.00 89.78           N
ATOM   2897  CA  ALA A 196       9.624   9.003  22.045  1.00 89.78           C
ATOM   2898  C   ALA A 196       9.161   7.983  21.003  1.00 89.78           C
ATOM   2899  O   ALA A 196       9.974   7.441  20.255  1.00 89.78           O
ATOM   2900  HA  ALA A 196       8.794   9.226  22.716  1.00 89.78           H
ATOM   2901  CB  ALA A 196      10.108  10.308  21.409  1.00 89.78           C
ATOM   2902 1HB  ALA A 196      10.397  11.008  22.192  1.00 89.78           H
ATOM   2903 2HB  ALA A 196      10.966  10.103  20.769  1.00 89.78           H
ATOM   2904 3HB  ALA A 196       9.305  10.740  20.812  1.00 89.78           H
ATOM   2905  HN  ALA A 196      11.618   8.639  22.525  1.00 89.78           H
ATOM   2906  N   ILE A 197       7.857   7.751  20.987  1.00 88.78           N
ATOM   2907  CA  ILE A 197       7.280   6.785  20.067  1.00 88.78           C
ATOM   2908  C   ILE A 197       6.175   7.460  19.252  1.00 88.78           C
ATOM   2909  O   ILE A 197       5.263   8.063  19.816  1.00 88.78           O
ATOM   2910  HA  ILE A 197       8.070   6.471  19.384  1.00 88.78           H
ATOM   2911  CB  ILE A 197       6.813   5.539  20.822  1.00 88.78           C
ATOM   2912  HB  ILE A 197       6.115   5.852  21.599  1.00 88.78           H
ATOM   2913  CG1 ILE A 197       7.986   4.849  21.520  1.00 88.78           C
ATOM   2914 1HG1 ILE A 197       8.685   4.468  20.775  1.00 88.78           H
ATOM   2915 2HG1 ILE A 197       8.531   5.573  22.126  1.00 88.78           H
ATOM   2916  CG2 ILE A 197       6.058   4.586  19.893  1.00 88.78           C
ATOM   2917 1HG2 ILE A 197       5.185   5.094  19.484  1.00 88.78           H
ATOM   2918 2HG2 ILE A 197       6.713   4.276  19.079  1.00 88.78           H
ATOM   2919 3HG2 ILE A 197       5.737   3.709  20.455  1.00 88.78           H
ATOM   2920  CD1 ILE A 197       7.499   3.699  22.405  1.00 88.78           C
ATOM   2921 1HD1 ILE A 197       6.820   4.088  23.164  1.00 88.78           H
ATOM   2922 2HD1 ILE A 197       6.977   2.965  21.791  1.00 88.78           H
ATOM   2923 3HD1 ILE A 197       8.353   3.226  22.889  1.00 88.78           H
ATOM   2924  HN  ILE A 197       7.200   8.208  21.586  1.00 88.78           H
ATOM   2925  N   CYS A 198       6.293   7.337  17.938  1.00 91.60           N
ATOM   2926  CA  CYS A 198       5.227   7.763  17.048  1.00 91.60           C
ATOM   2927  C   CYS A 198       4.162   6.665  17.012  1.00 91.60           C
ATOM   2928  O   CYS A 198       4.398   5.584  16.475  1.00 91.60           O
ATOM   2929  HA  CYS A 198       4.820   8.684  17.466  1.00 91.60           H
ATOM   2930  CB  CYS A 198       5.755   8.092  15.650  1.00 91.60           C
ATOM   2931 1HB  CYS A 198       6.374   8.988  15.687  1.00 91.60           H
ATOM   2932 2HB  CYS A 198       6.390   7.281  15.292  1.00 91.60           H
ATOM   2933  SG  CYS A 198       4.357   8.346  14.496  1.00 91.60           S
ATOM   2934  HN  CYS A 198       7.097   6.954  17.483  1.00 91.60           H
ATOM   2935  N   THR A 199       3.013   6.981  17.592  1.00 90.84           N
ATOM   2936  CA  THR A 199       1.913   6.032  17.637  1.00 90.84           C
ATOM   2937  C   THR A 199       0.586   6.741  17.357  1.00 90.84           C
ATOM   2938  O   THR A 199       0.548   7.963  17.220  1.00 90.84           O
ATOM   2939  HA  THR A 199       2.058   5.299  16.843  1.00 90.84           H
ATOM   2940  CB  THR A 199       1.951   5.329  18.995  1.00 90.84           C
ATOM   2941  HB  THR A 199       2.973   5.064  19.268  1.00 90.84           H
ATOM   2942  OG1 THR A 199       1.051   4.234  18.845  1.00 90.84           O
ATOM   2943  HG1 THR A 199       1.247   3.534  19.531  1.00 90.84           H
ATOM   2944  CG2 THR A 199       1.329   6.173  20.109  1.00 90.84           C
ATOM   2945 1HG2 THR A 199       0.286   6.381  19.868  1.00 90.84           H
ATOM   2946 2HG2 THR A 199       1.875   7.112  20.202  1.00 90.84           H
ATOM   2947 3HG2 THR A 199       1.382   5.627  21.051  1.00 90.84           H
ATOM   2948  HN  THR A 199       2.828   7.863  18.023  1.00 90.84           H
ATOM   2949  N   MET A 200      -0.469   5.943  17.279  1.00 92.36           N
ATOM   2950  CA  MET A 200      -1.818   6.475  17.376  1.00 92.36           C
ATOM   2951  C   MET A 200      -2.343   6.379  18.810  1.00 92.36           C
ATOM   2952  O   MET A 200      -2.315   5.308  19.414  1.00 92.36           O
ATOM   2953  HA  MET A 200      -1.743   7.521  17.079  1.00 92.36           H
ATOM   2954  CB  MET A 200      -2.743   5.695  16.440  1.00 92.36           C
ATOM   2955 1HB  MET A 200      -2.661   4.628  16.648  1.00 92.36           H
ATOM   2956 2HB  MET A 200      -3.778   5.978  16.627  1.00 92.36           H
ATOM   2957  CG  MET A 200      -2.392   5.962  14.975  1.00 92.36           C
ATOM   2958 1HG  MET A 200      -2.542   7.017  14.743  1.00 92.36           H
ATOM   2959 2HG  MET A 200      -1.338   5.744  14.799  1.00 92.36           H
ATOM   2960  SD  MET A 200      -3.408   4.953  13.910  1.00 92.36           S
ATOM   2961  CE  MET A 200      -2.893   3.328  14.438  1.00 92.36           C
ATOM   2962 1HE  MET A 200      -1.822   3.213  14.267  1.00 92.36           H
ATOM   2963 2HE  MET A 200      -3.107   3.206  15.499  1.00 92.36           H
ATOM   2964 3HE  MET A 200      -3.435   2.572  13.869  1.00 92.36           H
ATOM   2965  HN  MET A 200      -0.413   4.953  17.152  1.00 92.36           H
ATOM   2966  N   VAL A 201      -2.810   7.512  19.312  1.00 92.70           N
ATOM   2967  CA  VAL A 201      -3.463   7.542  20.610  1.00 92.70           C
ATOM   2968  C   VAL A 201      -4.951   7.844  20.421  1.00 92.70           C
ATOM   2969  O   VAL A 201      -5.312   8.805  19.744  1.00 92.70           O
ATOM   2970  HA  VAL A 201      -3.359   6.552  21.054  1.00 92.70           H
ATOM   2971  CB  VAL A 201      -2.761   8.548  21.526  1.00 92.70           C
ATOM   2972  HB  VAL A 201      -2.898   9.541  21.099  1.00 92.70           H
ATOM   2973  CG1 VAL A 201      -3.386   8.546  22.922  1.00 92.70           C
ATOM   2974 1HG1 VAL A 201      -4.439   8.815  22.850  1.00 92.70           H
ATOM   2975 2HG1 VAL A 201      -3.294   7.551  23.360  1.00 92.70           H
ATOM   2976 3HG1 VAL A 201      -2.868   9.269  23.553  1.00 92.70           H
ATOM   2977  CG2 VAL A 201      -1.259   8.269  21.596  1.00 92.70           C
ATOM   2978 1HG2 VAL A 201      -1.093   7.265  21.988  1.00 92.70           H
ATOM   2979 2HG2 VAL A 201      -0.828   8.345  20.598  1.00 92.70           H
ATOM   2980 3HG2 VAL A 201      -0.784   8.998  22.253  1.00 92.70           H
ATOM   2981  HN  VAL A 201      -2.748   8.396  18.850  1.00 92.70           H
ATOM   2982  N   TYR A 202      -5.774   7.004  21.031  1.00 91.53           N
ATOM   2983  CA  TYR A 202      -7.215   7.157  20.922  1.00 91.53           C
ATOM   2984  C   TYR A 202      -7.789   7.841  22.165  1.00 91.53           C
ATOM   2985  O   TYR A 202      -7.936   7.212  23.212  1.00 91.53           O
ATOM   2986  HA  TYR A 202      -7.423   7.774  20.048  1.00 91.53           H
ATOM   2987  CB  TYR A 202      -7.784   5.740  20.826  1.00 91.53           C
ATOM   2988 1HB  TYR A 202      -7.468   5.172  21.702  1.00 91.53           H
ATOM   2989 2HB  TYR A 202      -8.872   5.793  20.857  1.00 91.53           H
ATOM   2990  CG  TYR A 202      -7.360   4.983  19.566  1.00 91.53           C
ATOM   2991  CD1 TYR A 202      -8.018   5.205  18.374  1.00 91.53           C
ATOM   2992  HD1 TYR A 202      -8.840   5.920  18.330  1.00 91.53           H
ATOM   2993  CD2 TYR A 202      -6.320   4.078  19.622  1.00 91.53           C
ATOM   2994  HD2 TYR A 202      -5.800   3.902  20.564  1.00 91.53           H
ATOM   2995  CE1 TYR A 202      -7.619   4.493  17.188  1.00 91.53           C
ATOM   2996  HE1 TYR A 202      -8.131   4.659  16.239  1.00 91.53           H
ATOM   2997  CE2 TYR A 202      -5.921   3.366  18.436  1.00 91.53           C
ATOM   2998  HE2 TYR A 202      -5.101   2.648  18.466  1.00 91.53           H
ATOM   2999  CZ  TYR A 202      -6.590   3.608  17.277  1.00 91.53           C
ATOM   3000  OH  TYR A 202      -6.213   2.936  16.157  1.00 91.53           O
ATOM   3001  HH  TYR A 202      -5.644   2.151  16.404  1.00 91.53           H
ATOM   3002  HN  TYR A 202      -5.473   6.231  21.590  1.00 91.53           H
ATOM   3003  N   PRO A 203      -8.122   9.136  22.073  1.00 80.84           N
ATOM   3004  CA  PRO A 203      -8.688   9.853  23.218  1.00 80.84           C
ATOM   3005  C   PRO A 203     -10.088   9.373  23.564  1.00 80.84           C
ATOM   3006  O   PRO A 203     -10.685   8.599  22.818  1.00 80.84           O
ATOM   3007  HA  PRO A 203      -8.093   9.662  24.112  1.00 80.84           H
ATOM   3008  CB  PRO A 203      -8.683  11.315  22.769  1.00 80.84           C
ATOM   3009 1HB  PRO A 203      -9.521  11.868  23.194  1.00 80.84           H
ATOM   3010 2HB  PRO A 203      -7.773  11.828  23.080  1.00 80.84           H
ATOM   3011  CG  PRO A 203      -8.782  11.228  21.273  1.00 80.84           C
ATOM   3012 1HG  PRO A 203      -9.819  11.137  20.951  1.00 80.84           H
ATOM   3013 2HG  PRO A 203      -8.378  12.122  20.798  1.00 80.84           H
ATOM   3014  CD  PRO A 203      -7.990  10.010  20.894  1.00 80.84           C
ATOM   3015 1HD  PRO A 203      -8.387   9.537  19.996  1.00 80.84           H
ATOM   3016 2HD  PRO A 203      -6.948  10.257  20.691  1.00 80.84           H
ATOM   3017  N   SER A 204     -10.579   9.852  24.698  1.00 70.22           N
ATOM   3018  CA  SER A 204     -11.977   9.661  25.047  1.00 70.22           C
ATOM   3019  C   SER A 204     -12.113   8.520  26.058  1.00 70.22           C
ATOM   3020  O   SER A 204     -11.224   7.678  26.172  1.00 70.22           O
ATOM   3021  HA  SER A 204     -12.295  10.605  25.490  1.00 70.22           H
ATOM   3022  CB  SER A 204     -12.821   9.372  23.804  1.00 70.22           C
ATOM   3023 1HB  SER A 204     -13.852   9.673  23.988  1.00 70.22           H
ATOM   3024 2HB  SER A 204     -12.457   9.973  22.971  1.00 70.22           H
ATOM   3025  OG  SER A 204     -12.787   7.993  23.445  1.00 70.22           O
ATOM   3026  HG  SER A 204     -13.296   7.849  22.596  1.00 70.22           H
ATOM   3027  HN  SER A 204     -10.041  10.360  25.370  1.00 70.22           H
ATOM   3028  N   ASP A 205     -13.232   8.530  26.766  1.00 75.45           N
ATOM   3029  CA  ASP A 205     -13.540   7.456  27.696  1.00 75.45           C
ATOM   3030  C   ASP A 205     -13.803   6.169  26.912  1.00 75.45           C
ATOM   3031  O   ASP A 205     -13.708   5.073  27.461  1.00 75.45           O
ATOM   3032  HA  ASP A 205     -12.666   7.379  28.343  1.00 75.45           H
ATOM   3033  CB  ASP A 205     -14.793   7.777  28.513  1.00 75.45           C
ATOM   3034 1HB  ASP A 205     -15.639   7.929  27.843  1.00 75.45           H
ATOM   3035 2HB  ASP A 205     -15.041   6.929  29.152  1.00 75.45           H
ATOM   3036  CG  ASP A 205     -14.584   9.026  29.371  1.00 75.45           C
ATOM   3037  OD1 ASP A 205     -13.494   9.123  29.975  1.00 75.45           O
ATOM   3038  OD2 ASP A 205     -15.518   9.855  29.403  1.00 75.45           O
ATOM   3039  HN  ASP A 205     -13.922   9.253  26.713  1.00 75.45           H
ATOM   3040  N   GLU A 206     -14.127   6.345  25.639  1.00 86.49           N
ATOM   3041  CA  GLU A 206     -14.460   5.215  24.789  1.00 86.49           C
ATOM   3042  C   GLU A 206     -13.307   4.915  23.828  1.00 86.49           C
ATOM   3043  O   GLU A 206     -13.531   4.476  22.702  1.00 86.49           O
ATOM   3044  HA  GLU A 206     -14.604   4.374  25.467  1.00 86.49           H
ATOM   3045  CB  GLU A 206     -15.760   5.469  24.023  1.00 86.49           C
ATOM   3046 1HB  GLU A 206     -15.670   6.386  23.441  1.00 86.49           H
ATOM   3047 2HB  GLU A 206     -16.006   4.597  23.417  1.00 86.49           H
ATOM   3048  CG  GLU A 206     -16.933   5.669  24.985  1.00 86.49           C
ATOM   3049 1HG  GLU A 206     -16.698   5.217  25.949  1.00 86.49           H
ATOM   3050 2HG  GLU A 206     -17.086   6.734  25.160  1.00 86.49           H
ATOM   3051  CD  GLU A 206     -18.214   5.050  24.423  1.00 86.49           C
ATOM   3052  OE1 GLU A 206     -18.980   4.493  25.239  1.00 86.49           O
ATOM   3053  OE2 GLU A 206     -18.399   5.147  23.191  1.00 86.49           O
ATOM   3054  HN  GLU A 206     -14.165   7.237  25.190  1.00 86.49           H
ATOM   3055  N   SER A 207     -12.098   5.166  24.309  1.00 90.40           N
ATOM   3056  CA  SER A 207     -10.915   5.001  23.482  1.00 90.40           C
ATOM   3057  C   SER A 207     -10.873   3.585  22.905  1.00 90.40           C
ATOM   3058  O   SER A 207     -10.418   3.383  21.780  1.00 90.40           O
ATOM   3059  HA  SER A 207     -11.016   5.737  22.684  1.00 90.40           H
ATOM   3060  CB  SER A 207      -9.641   5.288  24.280  1.00 90.40           C
ATOM   3061 1HB  SER A 207      -8.770   5.028  23.678  1.00 90.40           H
ATOM   3062 2HB  SER A 207      -9.577   6.356  24.489  1.00 90.40           H
ATOM   3063  OG  SER A 207      -9.604   4.561  25.505  1.00 90.40           O
ATOM   3064  HG  SER A 207      -8.852   4.891  26.076  1.00 90.40           H
ATOM   3065  HN  SER A 207     -11.921   5.475  25.244  1.00 90.40           H
ATOM   3066  N   THR A 208     -11.353   2.641  23.701  1.00 91.14           N
ATOM   3067  CA  THR A 208     -11.343   1.245  23.298  1.00 91.14           C
ATOM   3068  C   THR A 208     -12.260   1.032  22.092  1.00 91.14           C
ATOM   3069  O   THR A 208     -11.890   0.349  21.139  1.00 91.14           O
ATOM   3070  HA  THR A 208     -10.332   0.987  22.980  1.00 91.14           H
ATOM   3071  CB  THR A 208     -11.728   0.399  24.513  1.00 91.14           C
ATOM   3072  HB  THR A 208     -11.689  -0.664  24.275  1.00 91.14           H
ATOM   3073  OG1 THR A 208     -13.009   0.898  24.890  1.00 91.14           O
ATOM   3074  HG1 THR A 208     -13.474   0.236  25.478  1.00 91.14           H
ATOM   3075  CG2 THR A 208     -10.844   0.683  25.729  1.00 91.14           C
ATOM   3076 1HG2 THR A 208     -10.937   1.733  26.008  1.00 91.14           H
ATOM   3077 2HG2 THR A 208      -9.806   0.463  25.482  1.00 91.14           H
ATOM   3078 3HG2 THR A 208     -11.161   0.057  26.562  1.00 91.14           H
ATOM   3079  HN  THR A 208     -11.743   2.817  24.605  1.00 91.14           H
ATOM   3080  N   LYS A 209     -13.441   1.628  22.174  1.00 92.25           N
ATOM   3081  CA  LYS A 209     -14.407   1.527  21.094  1.00 92.25           C
ATOM   3082  C   LYS A 209     -13.827   2.176  19.835  1.00 92.25           C
ATOM   3083  O   LYS A 209     -13.961   1.638  18.737  1.00 92.25           O
ATOM   3084  HA  LYS A 209     -14.565   0.467  20.895  1.00 92.25           H
ATOM   3085  CB  LYS A 209     -15.754   2.113  21.523  1.00 92.25           C
ATOM   3086 1HB  LYS A 209     -15.607   3.113  21.931  1.00 92.25           H
ATOM   3087 2HB  LYS A 209     -16.403   2.216  20.654  1.00 92.25           H
ATOM   3088  CG  LYS A 209     -16.430   1.223  22.569  1.00 92.25           C
ATOM   3089 1HG  LYS A 209     -16.572   0.222  22.162  1.00 92.25           H
ATOM   3090 2HG  LYS A 209     -15.783   1.124  23.440  1.00 92.25           H
ATOM   3091  CD  LYS A 209     -17.780   1.805  22.992  1.00 92.25           C
ATOM   3092 1HD  LYS A 209     -17.645   2.827  23.345  1.00 92.25           H
ATOM   3093 2HD  LYS A 209     -18.447   1.851  22.131  1.00 92.25           H
ATOM   3094  CE  LYS A 209     -18.420   0.959  24.095  1.00 92.25           C
ATOM   3095 1HE  LYS A 209     -18.649  -0.035  23.712  1.00 92.25           H
ATOM   3096 2HE  LYS A 209     -17.715   0.829  24.917  1.00 92.25           H
ATOM   3097  NZ  LYS A 209     -19.656   1.603  24.592  1.00 92.25           N
ATOM   3098 1HZ  LYS A 209     -20.130   0.977  25.233  1.00 92.25           H
ATOM   3099 2HZ  LYS A 209     -19.418   2.464  25.074  1.00 92.25           H
ATOM   3100 3HZ  LYS A 209     -20.266   1.812  23.809  1.00 92.25           H
ATOM   3101  HN  LYS A 209     -13.739   2.171  22.959  1.00 92.25           H
ATOM   3102  N   LEU A 210     -13.196   3.324  20.037  1.00 93.06           N
ATOM   3103  CA  LEU A 210     -12.668   4.093  18.923  1.00 93.06           C
ATOM   3104  C   LEU A 210     -11.606   3.266  18.196  1.00 93.06           C
ATOM   3105  O   LEU A 210     -11.633   3.152  16.971  1.00 93.06           O
ATOM   3106  HA  LEU A 210     -13.492   4.278  18.234  1.00 93.06           H
ATOM   3107  CB  LEU A 210     -12.164   5.455  19.403  1.00 93.06           C
ATOM   3108 1HB  LEU A 210     -12.955   5.928  19.986  1.00 93.06           H
ATOM   3109 2HB  LEU A 210     -11.324   5.292  20.079  1.00 93.06           H
ATOM   3110  CG  LEU A 210     -11.722   6.430  18.311  1.00 93.06           C
ATOM   3111  HG  LEU A 210     -10.937   5.952  17.724  1.00 93.06           H
ATOM   3112  CD1 LEU A 210     -12.875   6.743  17.355  1.00 93.06           C
ATOM   3113 1HD1 LEU A 210     -13.216   5.821  16.884  1.00 93.06           H
ATOM   3114 2HD1 LEU A 210     -13.697   7.192  17.912  1.00 93.06           H
ATOM   3115 3HD1 LEU A 210     -12.533   7.438  16.588  1.00 93.06           H
ATOM   3116  CD2 LEU A 210     -11.121   7.699  18.919  1.00 93.06           C
ATOM   3117 1HD2 LEU A 210     -11.866   8.190  19.544  1.00 93.06           H
ATOM   3118 2HD2 LEU A 210     -10.254   7.436  19.525  1.00 93.06           H
ATOM   3119 3HD2 LEU A 210     -10.815   8.375  18.120  1.00 93.06           H
ATOM   3120  HN  LEU A 210     -13.044   3.728  20.939  1.00 93.06           H
ATOM   3121  N   LYS A 211     -10.695   2.709  18.981  1.00 93.48           N
ATOM   3122  CA  LYS A 211      -9.634   1.884  18.429  1.00 93.48           C
ATOM   3123  C   LYS A 211     -10.249   0.770  17.580  1.00 93.48           C
ATOM   3124  O   LYS A 211      -9.847   0.562  16.437  1.00 93.48           O
ATOM   3125  HA  LYS A 211      -9.031   2.519  17.780  1.00 93.48           H
ATOM   3126  CB  LYS A 211      -8.717   1.374  19.543  1.00 93.48           C
ATOM   3127 1HB  LYS A 211      -8.214   2.216  20.019  1.00 93.48           H
ATOM   3128 2HB  LYS A 211      -9.312   0.883  20.312  1.00 93.48           H
ATOM   3129  CG  LYS A 211      -7.677   0.396  18.992  1.00 93.48           C
ATOM   3130 1HG  LYS A 211      -8.165  -0.536  18.706  1.00 93.48           H
ATOM   3131 2HG  LYS A 211      -7.226   0.810  18.090  1.00 93.48           H
ATOM   3132  CD  LYS A 211      -6.589   0.112  20.029  1.00 93.48           C
ATOM   3133 1HD  LYS A 211      -6.150   1.050  20.368  1.00 93.48           H
ATOM   3134 2HD  LYS A 211      -7.031  -0.367  20.903  1.00 93.48           H
ATOM   3135  CE  LYS A 211      -5.497  -0.787  19.446  1.00 93.48           C
ATOM   3136 1HE  LYS A 211      -5.907  -1.773  19.228  1.00 93.48           H
ATOM   3137 2HE  LYS A 211      -5.144  -0.373  18.501  1.00 93.48           H
ATOM   3138  NZ  LYS A 211      -4.366  -0.911  20.393  1.00 93.48           N
ATOM   3139 1HZ  LYS A 211      -3.554  -1.270  19.904  1.00 93.48           H
ATOM   3140 2HZ  LYS A 211      -4.151   0.000  20.783  1.00 93.48           H
ATOM   3141 3HZ  LYS A 211      -4.620  -1.547  21.140  1.00 93.48           H
ATOM   3142  HN  LYS A 211     -10.675   2.814  19.976  1.00 93.48           H
ATOM   3143  N   SER A 212     -11.215   0.083  18.173  1.00 93.51           N
ATOM   3144  CA  SER A 212     -11.776  -1.106  17.554  1.00 93.51           C
ATOM   3145  C   SER A 212     -12.480  -0.733  16.248  1.00 93.51           C
ATOM   3146  O   SER A 212     -12.420  -1.478  15.271  1.00 93.51           O
ATOM   3147  HA  SER A 212     -10.925  -1.758  17.357  1.00 93.51           H
ATOM   3148  CB  SER A 212     -12.750  -1.812  18.500  1.00 93.51           C
ATOM   3149 1HB  SER A 212     -13.614  -1.171  18.675  1.00 93.51           H
ATOM   3150 2HB  SER A 212     -13.119  -2.722  18.027  1.00 93.51           H
ATOM   3151  OG  SER A 212     -12.141  -2.139  19.746  1.00 93.51           O
ATOM   3152  HG  SER A 212     -12.385  -1.457  20.435  1.00 93.51           H
ATOM   3153  HN  SER A 212     -11.612   0.326  19.058  1.00 93.51           H
ATOM   3154  N   ALA A 213     -13.133   0.420  16.273  1.00 93.48           N
ATOM   3155  CA  ALA A 213     -13.832   0.910  15.098  1.00 93.48           C
ATOM   3156  C   ALA A 213     -12.814   1.222  13.998  1.00 93.48           C
ATOM   3157  O   ALA A 213     -12.999   0.829  12.847  1.00 93.48           O
ATOM   3158  HA  ALA A 213     -14.496   0.118  14.752  1.00 93.48           H
ATOM   3159  CB  ALA A 213     -14.673   2.131  15.476  1.00 93.48           C
ATOM   3160 1HB  ALA A 213     -15.399   1.849  16.238  1.00 93.48           H
ATOM   3161 2HB  ALA A 213     -14.023   2.914  15.865  1.00 93.48           H
ATOM   3162 3HB  ALA A 213     -15.197   2.498  14.593  1.00 93.48           H
ATOM   3163  HN  ALA A 213     -13.188   1.014  17.076  1.00 93.48           H
ATOM   3164  N   VAL A 214     -11.763   1.925  14.391  1.00 93.18           N
ATOM   3165  CA  VAL A 214     -10.746   2.345  13.442  1.00 93.18           C
ATOM   3166  C   VAL A 214     -10.064   1.110  12.851  1.00 93.18           C
ATOM   3167  O   VAL A 214      -9.760   1.074  11.660  1.00 93.18           O
ATOM   3168  HA  VAL A 214     -11.249   2.886  12.639  1.00 93.18           H
ATOM   3169  CB  VAL A 214      -9.764   3.305  14.117  1.00 93.18           C
ATOM   3170  HB  VAL A 214      -9.428   2.843  15.045  1.00 93.18           H
ATOM   3171  CG1 VAL A 214      -8.535   3.541  13.237  1.00 93.18           C
ATOM   3172 1HG1 VAL A 214      -8.029   2.592  13.058  1.00 93.18           H
ATOM   3173 2HG1 VAL A 214      -8.847   3.972  12.285  1.00 93.18           H
ATOM   3174 3HG1 VAL A 214      -7.854   4.226  13.740  1.00 93.18           H
ATOM   3175  CG2 VAL A 214     -10.447   4.628  14.471  1.00 93.18           C
ATOM   3176 1HG2 VAL A 214     -10.825   5.097  13.562  1.00 93.18           H
ATOM   3177 2HG2 VAL A 214     -11.275   4.438  15.153  1.00 93.18           H
ATOM   3178 3HG2 VAL A 214      -9.726   5.292  14.949  1.00 93.18           H
ATOM   3179  HN  VAL A 214     -11.600   2.207  15.337  1.00 93.18           H
ATOM   3180  N   LEU A 215      -9.843   0.127  13.712  1.00 93.23           N
ATOM   3181  CA  LEU A 215      -9.206  -1.109  13.290  1.00 93.23           C
ATOM   3182  C   LEU A 215     -10.115  -1.831  12.293  1.00 93.23           C
ATOM   3183  O   LEU A 215      -9.644  -2.358  11.286  1.00 93.23           O
ATOM   3184  HA  LEU A 215      -8.280  -0.842  12.781  1.00 93.23           H
ATOM   3185  CB  LEU A 215      -8.828  -1.959  14.504  1.00 93.23           C
ATOM   3186 1HB  LEU A 215      -9.630  -1.885  15.239  1.00 93.23           H
ATOM   3187 2HB  LEU A 215      -8.778  -3.002  14.191  1.00 93.23           H
ATOM   3188  CG  LEU A 215      -7.510  -1.598  15.191  1.00 93.23           C
ATOM   3189  HG  LEU A 215      -7.502  -0.523  15.373  1.00 93.23           H
ATOM   3190  CD1 LEU A 215      -7.394  -2.288  16.552  1.00 93.23           C
ATOM   3191 1HD1 LEU A 215      -8.219  -1.972  17.191  1.00 93.23           H
ATOM   3192 2HD1 LEU A 215      -7.432  -3.369  16.416  1.00 93.23           H
ATOM   3193 3HD1 LEU A 215      -6.447  -2.014  17.018  1.00 93.23           H
ATOM   3194  CD2 LEU A 215      -6.316  -1.911  14.286  1.00 93.23           C
ATOM   3195 1HD2 LEU A 215      -6.308  -2.975  14.051  1.00 93.23           H
ATOM   3196 2HD2 LEU A 215      -6.399  -1.336  13.364  1.00 93.23           H
ATOM   3197 3HD2 LEU A 215      -5.392  -1.645  14.799  1.00 93.23           H
ATOM   3198  HN  LEU A 215     -10.090   0.166  14.680  1.00 93.23           H
ATOM   3199  N   THR A 216     -11.402  -1.831  12.607  1.00 93.72           N
ATOM   3200  CA  THR A 216     -12.381  -2.485  11.754  1.00 93.72           C
ATOM   3201  C   THR A 216     -12.357  -1.875  10.351  1.00 93.72           C
ATOM   3202  O   THR A 216     -12.372  -2.597   9.356  1.00 93.72           O
ATOM   3203  HA  THR A 216     -12.101  -3.533  11.652  1.00 93.72           H
ATOM   3204  CB  THR A 216     -13.746  -2.384  12.438  1.00 93.72           C
ATOM   3205  HB  THR A 216     -14.083  -1.349  12.483  1.00 93.72           H
ATOM   3206  OG1 THR A 216     -13.552  -3.023  13.697  1.00 93.72           O
ATOM   3207  HG1 THR A 216     -13.275  -3.974  13.558  1.00 93.72           H
ATOM   3208  CG2 THR A 216     -14.811  -3.238  11.747  1.00 93.72           C
ATOM   3209 1HG2 THR A 216     -14.504  -4.284  11.762  1.00 93.72           H
ATOM   3210 2HG2 THR A 216     -14.928  -2.908  10.715  1.00 93.72           H
ATOM   3211 3HG2 THR A 216     -15.760  -3.130  12.272  1.00 93.72           H
ATOM   3212  HN  THR A 216     -11.778  -1.397  13.425  1.00 93.72           H
ATOM   3213  N   LEU A 217     -12.321  -0.551  10.317  1.00 91.91           N
ATOM   3214  CA  LEU A 217     -12.293   0.165   9.052  1.00 91.91           C
ATOM   3215  C   LEU A 217     -11.046  -0.248   8.266  1.00 91.91           C
ATOM   3216  O   LEU A 217     -11.106  -0.427   7.051  1.00 91.91           O
ATOM   3217  HA  LEU A 217     -13.174  -0.137   8.486  1.00 91.91           H
ATOM   3218  CB  LEU A 217     -12.400   1.673   9.287  1.00 91.91           C
ATOM   3219 1HB  LEU A 217     -13.309   1.868   9.857  1.00 91.91           H
ATOM   3220 2HB  LEU A 217     -11.561   1.984   9.909  1.00 91.91           H
ATOM   3221  CG  LEU A 217     -12.421   2.547   8.032  1.00 91.91           C
ATOM   3222  HG  LEU A 217     -11.550   2.296   7.427  1.00 91.91           H
ATOM   3223  CD1 LEU A 217     -13.660   2.258   7.183  1.00 91.91           C
ATOM   3224 1HD1 LEU A 217     -13.656   1.211   6.879  1.00 91.91           H
ATOM   3225 2HD1 LEU A 217     -14.557   2.464   7.767  1.00 91.91           H
ATOM   3226 3HD1 LEU A 217     -13.650   2.893   6.297  1.00 91.91           H
ATOM   3227  CD2 LEU A 217     -12.307   4.029   8.395  1.00 91.91           C
ATOM   3228 1HD2 LEU A 217     -13.145   4.313   9.032  1.00 91.91           H
ATOM   3229 2HD2 LEU A 217     -11.372   4.203   8.926  1.00 91.91           H
ATOM   3230 3HD2 LEU A 217     -12.324   4.628   7.484  1.00 91.91           H
ATOM   3231  HN  LEU A 217     -12.312   0.030  11.131  1.00 91.91           H
ATOM   3232  N   LYS A 218      -9.947  -0.387   8.993  1.00 89.63           N
ATOM   3233  CA  LYS A 218      -8.682  -0.745   8.374  1.00 89.63           C
ATOM   3234  C   LYS A 218      -8.802  -2.136   7.747  1.00 89.63           C
ATOM   3235  O   LYS A 218      -8.250  -2.388   6.677  1.00 89.63           O
ATOM   3236  HA  LYS A 218      -8.490  -0.024   7.580  1.00 89.63           H
ATOM   3237  CB  LYS A 218      -7.538  -0.622   9.383  1.00 89.63           C
ATOM   3238 1HB  LYS A 218      -7.822  -1.100  10.321  1.00 89.63           H
ATOM   3239 2HB  LYS A 218      -6.661  -1.150   9.010  1.00 89.63           H
ATOM   3240  CG  LYS A 218      -7.188   0.846   9.637  1.00 89.63           C
ATOM   3241 1HG  LYS A 218      -6.778   1.288   8.729  1.00 89.63           H
ATOM   3242 2HG  LYS A 218      -8.092   1.402   9.883  1.00 89.63           H
ATOM   3243  CD  LYS A 218      -6.175   0.978  10.777  1.00 89.63           C
ATOM   3244 1HD  LYS A 218      -6.522   0.415  11.644  1.00 89.63           H
ATOM   3245 2HD  LYS A 218      -5.223   0.541  10.475  1.00 89.63           H
ATOM   3246  CE  LYS A 218      -5.971   2.444  11.162  1.00 89.63           C
ATOM   3247 1HE  LYS A 218      -6.045   3.073  10.274  1.00 89.63           H
ATOM   3248 2HE  LYS A 218      -6.761   2.761  11.843  1.00 89.63           H
ATOM   3249  NZ  LYS A 218      -4.650   2.633  11.803  1.00 89.63           N
ATOM   3250 1HZ  LYS A 218      -4.590   3.572  12.181  1.00 89.63           H
ATOM   3251 2HZ  LYS A 218      -4.539   1.959  12.551  1.00 89.63           H
ATOM   3252 3HZ  LYS A 218      -3.918   2.498  11.114  1.00 89.63           H
ATOM   3253  HN  LYS A 218      -9.911  -0.259   9.984  1.00 89.63           H
ATOM   3254  N   VAL A 219      -9.526  -3.002   8.440  1.00 90.62           N
ATOM   3255  CA  VAL A 219      -9.680  -4.376   7.993  1.00 90.62           C
ATOM   3256  C   VAL A 219     -10.566  -4.406   6.747  1.00 90.62           C
ATOM   3257  O   VAL A 219     -10.269  -5.114   5.786  1.00 90.62           O
ATOM   3258  HA  VAL A 219      -8.690  -4.748   7.729  1.00 90.62           H
ATOM   3259  CB  VAL A 219     -10.222  -5.240   9.134  1.00 90.62           C
ATOM   3260  HB  VAL A 219     -11.109  -4.749   9.533  1.00 90.62           H
ATOM   3261  CG1 VAL A 219     -10.638  -6.621   8.625  1.00 90.62           C
ATOM   3262 1HG1 VAL A 219     -11.416  -6.511   7.869  1.00 90.62           H
ATOM   3263 2HG1 VAL A 219      -9.774  -7.122   8.187  1.00 90.62           H
ATOM   3264 3HG1 VAL A 219     -11.019  -7.215   9.456  1.00 90.62           H
ATOM   3265  CG2 VAL A 219      -9.200  -5.357  10.266  1.00 90.62           C
ATOM   3266 1HG2 VAL A 219      -8.286  -5.814   9.885  1.00 90.62           H
ATOM   3267 2HG2 VAL A 219      -8.974  -4.365  10.656  1.00 90.62           H
ATOM   3268 3HG2 VAL A 219      -9.611  -5.976  11.064  1.00 90.62           H
ATOM   3269  HN  VAL A 219     -10.002  -2.779   9.291  1.00 90.62           H
ATOM   3270  N   ILE A 220     -11.638  -3.629   6.803  1.00 90.54           N
ATOM   3271  CA  ILE A 220     -12.586  -3.581   5.703  1.00 90.54           C
ATOM   3272  C   ILE A 220     -11.874  -3.090   4.442  1.00 90.54           C
ATOM   3273  O   ILE A 220     -11.966  -3.717   3.388  1.00 90.54           O
ATOM   3274  HA  ILE A 220     -12.935  -4.599   5.528  1.00 90.54           H
ATOM   3275  CB  ILE A 220     -13.808  -2.744   6.085  1.00 90.54           C
ATOM   3276  HB  ILE A 220     -13.458  -1.812   6.530  1.00 90.54           H
ATOM   3277  CG1 ILE A 220     -14.654  -3.458   7.141  1.00 90.54           C
ATOM   3278 1HG1 ILE A 220     -15.124  -4.338   6.702  1.00 90.54           H
ATOM   3279 2HG1 ILE A 220     -14.013  -3.810   7.949  1.00 90.54           H
ATOM   3280  CG2 ILE A 220     -14.629  -2.374   4.848  1.00 90.54           C
ATOM   3281 1HG2 ILE A 220     -14.010  -1.796   4.161  1.00 90.54           H
ATOM   3282 2HG2 ILE A 220     -14.969  -3.284   4.353  1.00 90.54           H
ATOM   3283 3HG2 ILE A 220     -15.491  -1.779   5.148  1.00 90.54           H
ATOM   3284  CD1 ILE A 220     -15.729  -2.527   7.704  1.00 90.54           C
ATOM   3285 1HD1 ILE A 220     -15.255  -1.660   8.165  1.00 90.54           H
ATOM   3286 2HD1 ILE A 220     -16.383  -2.197   6.897  1.00 90.54           H
ATOM   3287 3HD1 ILE A 220     -16.316  -3.059   8.453  1.00 90.54           H
ATOM   3288  HN  ILE A 220     -11.862  -3.040   7.580  1.00 90.54           H
ATOM   3289  N   LEU A 221     -11.179  -1.971   4.591  1.00 87.38           N
ATOM   3290  CA  LEU A 221     -10.555  -1.321   3.451  1.00 87.38           C
ATOM   3291  C   LEU A 221      -9.255  -2.049   3.103  1.00 87.38           C
ATOM   3292  O   LEU A 221      -8.796  -1.995   1.963  1.00 87.38           O
ATOM   3293  HA  LEU A 221     -11.239  -1.412   2.608  1.00 87.38           H
ATOM   3294  CB  LEU A 221     -10.369   0.173   3.723  1.00 87.38           C
ATOM   3295 1HB  LEU A 221      -9.685   0.287   4.564  1.00 87.38           H
ATOM   3296 2HB  LEU A 221      -9.885   0.623   2.856  1.00 87.38           H
ATOM   3297  CG  LEU A 221     -11.643   0.964   4.028  1.00 87.38           C
ATOM   3298  HG  LEU A 221     -12.167   0.466   4.844  1.00 87.38           H
ATOM   3299  CD1 LEU A 221     -11.310   2.380   4.502  1.00 87.38           C
ATOM   3300 1HD1 LEU A 221     -10.706   2.327   5.408  1.00 87.38           H
ATOM   3301 2HD1 LEU A 221     -10.752   2.902   3.724  1.00 87.38           H
ATOM   3302 3HD1 LEU A 221     -12.233   2.920   4.712  1.00 87.38           H
ATOM   3303  CD2 LEU A 221     -12.586   0.970   2.823  1.00 87.38           C
ATOM   3304 1HD2 LEU A 221     -12.084   1.430   1.972  1.00 87.38           H
ATOM   3305 2HD2 LEU A 221     -12.861  -0.054   2.572  1.00 87.38           H
ATOM   3306 3HD2 LEU A 221     -13.483   1.538   3.067  1.00 87.38           H
ATOM   3307  HN  LEU A 221     -11.041  -1.512   5.468  1.00 87.38           H
ATOM   3308  N   GLY A 222      -8.700  -2.713   4.105  1.00 82.19           N
ATOM   3309  CA  GLY A 222      -7.366  -3.277   3.981  1.00 82.19           C
ATOM   3310  C   GLY A 222      -7.418  -4.679   3.370  1.00 82.19           C
ATOM   3311  O   GLY A 222      -6.529  -5.062   2.612  1.00 82.19           O
ATOM   3312 1HA  GLY A 222      -6.749  -2.628   3.360  1.00 82.19           H
ATOM   3313 2HA  GLY A 222      -6.894  -3.322   4.963  1.00 82.19           H
ATOM   3314  HN  GLY A 222      -9.144  -2.868   4.988  1.00 82.19           H
ATOM   3315  N   PHE A 223      -8.469  -5.405   3.721  1.00 81.74           N
ATOM   3316  CA  PHE A 223      -8.542  -6.820   3.402  1.00 81.74           C
ATOM   3317  C   PHE A 223      -9.644  -7.095   2.376  1.00 81.74           C
ATOM   3318  O   PHE A 223      -9.374  -7.612   1.293  1.00 81.74           O
ATOM   3319  HA  PHE A 223      -7.578  -7.107   2.982  1.00 81.74           H
ATOM   3320  CB  PHE A 223      -8.876  -7.556   4.701  1.00 81.74           C
ATOM   3321 1HB  PHE A 223      -8.205  -7.208   5.486  1.00 81.74           H
ATOM   3322 2HB  PHE A 223      -9.888  -7.291   5.006  1.00 81.74           H
ATOM   3323  CG  PHE A 223      -8.771  -9.079   4.598  1.00 81.74           C
ATOM   3324  CD1 PHE A 223      -9.896  -9.829   4.447  1.00 81.74           C
ATOM   3325  HD1 PHE A 223     -10.871  -9.345   4.399  1.00 81.74           H
ATOM   3326  CD2 PHE A 223      -7.554  -9.683   4.658  1.00 81.74           C
ATOM   3327  HD2 PHE A 223      -6.653  -9.082   4.780  1.00 81.74           H
ATOM   3328  CE1 PHE A 223      -9.799 -11.242   4.352  1.00 81.74           C
ATOM   3329  HE1 PHE A 223     -10.700 -11.843   4.231  1.00 81.74           H
ATOM   3330  CE2 PHE A 223      -7.457 -11.096   4.563  1.00 81.74           C
ATOM   3331  HE2 PHE A 223      -6.482 -11.580   4.612  1.00 81.74           H
ATOM   3332  CZ  PHE A 223      -8.582 -11.846   4.412  1.00 81.74           C
ATOM   3333  HZ  PHE A 223      -8.507 -12.931   4.339  1.00 81.74           H
ATOM   3334  HN  PHE A 223      -9.260  -5.042   4.215  1.00 81.74           H
ATOM   3335  N   PHE A 224     -10.862  -6.736   2.754  1.00 84.76           N
ATOM   3336  CA  PHE A 224     -12.033  -7.159   2.005  1.00 84.76           C
ATOM   3337  C   PHE A 224     -12.124  -6.423   0.667  1.00 84.76           C
ATOM   3338  O   PHE A 224     -12.459  -7.021  -0.354  1.00 84.76           O
ATOM   3339  HA  PHE A 224     -11.931  -8.229   1.822  1.00 84.76           H
ATOM   3340  CB  PHE A 224     -13.258  -6.807   2.852  1.00 84.76           C
ATOM   3341 1HB  PHE A 224     -13.161  -5.779   3.201  1.00 84.76           H
ATOM   3342 2HB  PHE A 224     -14.146  -6.847   2.222  1.00 84.76           H
ATOM   3343  CG  PHE A 224     -13.464  -7.724   4.059  1.00 84.76           C
ATOM   3344  CD1 PHE A 224     -14.034  -8.947   3.894  1.00 84.76           C
ATOM   3345  HD1 PHE A 224     -14.344  -9.275   2.901  1.00 84.76           H
ATOM   3346  CD2 PHE A 224     -13.078  -7.315   5.297  1.00 84.76           C
ATOM   3347  HD2 PHE A 224     -12.621  -6.334   5.430  1.00 84.76           H
ATOM   3348  CE1 PHE A 224     -14.226  -9.798   5.014  1.00 84.76           C
ATOM   3349  HE1 PHE A 224     -14.683 -10.779   4.882  1.00 84.76           H
ATOM   3350  CE2 PHE A 224     -13.269  -8.166   6.418  1.00 84.76           C
ATOM   3351  HE2 PHE A 224     -12.960  -7.838   7.410  1.00 84.76           H
ATOM   3352  CZ  PHE A 224     -13.839  -9.389   6.253  1.00 84.76           C
ATOM   3353  HZ  PHE A 224     -13.986 -10.043   7.113  1.00 84.76           H
ATOM   3354  HN  PHE A 224     -11.055  -6.168   3.554  1.00 84.76           H
ATOM   3355  N   LEU A 225     -11.819  -5.134   0.716  1.00 81.94           N
ATOM   3356  CA  LEU A 225     -11.901  -4.300  -0.472  1.00 81.94           C
ATOM   3357  C   LEU A 225     -10.982  -4.870  -1.554  1.00 81.94           C
ATOM   3358  O   LEU A 225     -11.421  -5.124  -2.675  1.00 81.94           O
ATOM   3359  HA  LEU A 225     -12.929  -4.346  -0.832  1.00 81.94           H
ATOM   3360  CB  LEU A 225     -11.609  -2.840  -0.122  1.00 81.94           C
ATOM   3361 1HB  LEU A 225     -12.390  -2.484   0.550  1.00 81.94           H
ATOM   3362 2HB  LEU A 225     -10.670  -2.800   0.431  1.00 81.94           H
ATOM   3363  CG  LEU A 225     -11.513  -1.873  -1.304  1.00 81.94           C
ATOM   3364  HG  LEU A 225     -10.838  -2.304  -2.044  1.00 81.94           H
ATOM   3365  CD1 LEU A 225     -12.874  -1.698  -1.981  1.00 81.94           C
ATOM   3366 1HD1 LEU A 225     -13.225  -2.663  -2.346  1.00 81.94           H
ATOM   3367 2HD1 LEU A 225     -13.589  -1.300  -1.261  1.00 81.94           H
ATOM   3368 3HD1 LEU A 225     -12.777  -1.006  -2.818  1.00 81.94           H
ATOM   3369  CD2 LEU A 225     -10.912  -0.535  -0.871  1.00 81.94           C
ATOM   3370 1HD2 LEU A 225     -11.541  -0.086  -0.102  1.00 81.94           H
ATOM   3371 2HD2 LEU A 225      -9.911  -0.698  -0.471  1.00 81.94           H
ATOM   3372 3HD2 LEU A 225     -10.855   0.133  -1.730  1.00 81.94           H
ATOM   3373  HN  LEU A 225     -11.521  -4.661   1.545  1.00 81.94           H
ATOM   3374  N   PRO A 226      -9.696  -5.078  -1.241  1.00 80.04           N
ATOM   3375  CA  PRO A 226      -8.774  -5.683  -2.206  1.00 80.04           C
ATOM   3376  C   PRO A 226      -9.299  -6.997  -2.761  1.00 80.04           C
ATOM   3377  O   PRO A 226      -9.170  -7.267  -3.954  1.00 80.04           O
ATOM   3378  HA  PRO A 226      -8.660  -5.032  -3.073  1.00 80.04           H
ATOM   3379  CB  PRO A 226      -7.487  -5.879  -1.402  1.00 80.04           C
ATOM   3380 1HB  PRO A 226      -7.447  -6.867  -0.944  1.00 80.04           H
ATOM   3381 2HB  PRO A 226      -6.602  -5.785  -2.032  1.00 80.04           H
ATOM   3382  CG  PRO A 226      -7.553  -4.775  -0.354  1.00 80.04           C
ATOM   3383 1HG  PRO A 226      -6.908  -4.987   0.499  1.00 80.04           H
ATOM   3384 2HG  PRO A 226      -7.224  -3.816  -0.755  1.00 80.04           H
ATOM   3385  CD  PRO A 226      -9.023  -4.759   0.031  1.00 80.04           C
ATOM   3386 1HD  PRO A 226      -9.248  -5.499   0.799  1.00 80.04           H
ATOM   3387 2HD  PRO A 226      -9.328  -3.790   0.426  1.00 80.04           H
ATOM   3388  N   PHE A 227      -9.882  -7.787  -1.871  1.00 82.64           N
ATOM   3389  CA  PHE A 227     -10.349  -9.112  -2.240  1.00 82.64           C
ATOM   3390  C   PHE A 227     -11.486  -9.029  -3.261  1.00 82.64           C
ATOM   3391  O   PHE A 227     -11.496  -9.766  -4.245  1.00 82.64           O
ATOM   3392  HA  PHE A 227      -9.505  -9.641  -2.682  1.00 82.64           H
ATOM   3393  CB  PHE A 227     -10.873  -9.773  -0.964  1.00 82.64           C
ATOM   3394 1HB  PHE A 227     -10.120  -9.677  -0.181  1.00 82.64           H
ATOM   3395 2HB  PHE A 227     -11.757  -9.234  -0.624  1.00 82.64           H
ATOM   3396  CG  PHE A 227     -11.229 -11.252  -1.130  1.00 82.64           C
ATOM   3397  CD1 PHE A 227     -12.524 -11.624  -1.312  1.00 82.64           C
ATOM   3398  HD1 PHE A 227     -13.309 -10.868  -1.340  1.00 82.64           H
ATOM   3399  CD2 PHE A 227     -10.249 -12.195  -1.095  1.00 82.64           C
ATOM   3400  HD2 PHE A 227      -9.211 -11.898  -0.949  1.00 82.64           H
ATOM   3401  CE1 PHE A 227     -12.854 -12.996  -1.466  1.00 82.64           C
ATOM   3402  HE1 PHE A 227     -13.893 -13.294  -1.612  1.00 82.64           H
ATOM   3403  CE2 PHE A 227     -10.580 -13.568  -1.249  1.00 82.64           C
ATOM   3404  HE2 PHE A 227      -9.795 -14.324  -1.221  1.00 82.64           H
ATOM   3405  CZ  PHE A 227     -11.875 -13.939  -1.431  1.00 82.64           C
ATOM   3406  HZ  PHE A 227     -12.128 -14.993  -1.550  1.00 82.64           H
ATOM   3407  HN  PHE A 227     -10.037  -7.535  -0.916  1.00 82.64           H
ATOM   3408  N   VAL A 228     -12.416  -8.124  -2.991  1.00 84.97           N
ATOM   3409  CA  VAL A 228     -13.528  -7.900  -3.899  1.00 84.97           C
ATOM   3410  C   VAL A 228     -12.989  -7.448  -5.257  1.00 84.97           C
ATOM   3411  O   VAL A 228     -13.437  -7.927  -6.298  1.00 84.97           O
ATOM   3412  HA  VAL A 228     -14.046  -8.851  -4.026  1.00 84.97           H
ATOM   3413  CB  VAL A 228     -14.512  -6.903  -3.284  1.00 84.97           C
ATOM   3414  HB  VAL A 228     -13.954  -6.008  -3.009  1.00 84.97           H
ATOM   3415  CG1 VAL A 228     -15.584  -6.496  -4.297  1.00 84.97           C
ATOM   3416 1HG1 VAL A 228     -15.109  -6.031  -5.161  1.00 84.97           H
ATOM   3417 2HG1 VAL A 228     -16.136  -7.379  -4.617  1.00 84.97           H
ATOM   3418 3HG1 VAL A 228     -16.270  -5.786  -3.835  1.00 84.97           H
ATOM   3419  CG2 VAL A 228     -15.147  -7.471  -2.013  1.00 84.97           C
ATOM   3420 1HG2 VAL A 228     -15.684  -8.389  -2.254  1.00 84.97           H
ATOM   3421 2HG2 VAL A 228     -14.367  -7.688  -1.283  1.00 84.97           H
ATOM   3422 3HG2 VAL A 228     -15.842  -6.742  -1.597  1.00 84.97           H
ATOM   3423  HN  VAL A 228     -12.417  -7.551  -2.171  1.00 84.97           H
ATOM   3424  N   VAL A 229     -12.034  -6.531  -5.204  1.00 79.85           N
ATOM   3425  CA  VAL A 229     -11.439  -5.999  -6.418  1.00 79.85           C
ATOM   3426  C   VAL A 229     -10.796  -7.141  -7.208  1.00 79.85           C
ATOM   3427  O   VAL A 229     -10.986  -7.246  -8.419  1.00 79.85           O
ATOM   3428  HA  VAL A 229     -12.241  -5.567  -7.016  1.00 79.85           H
ATOM   3429  CB  VAL A 229     -10.452  -4.882  -6.071  1.00 79.85           C
ATOM   3430  HB  VAL A 229      -9.812  -5.239  -5.264  1.00 79.85           H
ATOM   3431  CG1 VAL A 229      -9.558  -4.550  -7.267  1.00 79.85           C
ATOM   3432 1HG1 VAL A 229      -8.994  -5.436  -7.557  1.00 79.85           H
ATOM   3433 2HG1 VAL A 229     -10.176  -4.222  -8.103  1.00 79.85           H
ATOM   3434 3HG1 VAL A 229      -8.866  -3.753  -6.993  1.00 79.85           H
ATOM   3435  CG2 VAL A 229     -11.187  -3.637  -5.572  1.00 79.85           C
ATOM   3436 1HG2 VAL A 229     -11.862  -3.278  -6.349  1.00 79.85           H
ATOM   3437 2HG2 VAL A 229     -11.760  -3.886  -4.679  1.00 79.85           H
ATOM   3438 3HG2 VAL A 229     -10.462  -2.859  -5.332  1.00 79.85           H
ATOM   3439  HN  VAL A 229     -11.669  -6.153  -4.353  1.00 79.85           H
ATOM   3440  N   MET A 230     -10.048  -7.966  -6.491  1.00 82.07           N
ATOM   3441  CA  MET A 230      -9.375  -9.096  -7.110  1.00 82.07           C
ATOM   3442  C   MET A 230     -10.363  -9.956  -7.900  1.00 82.07           C
ATOM   3443  O   MET A 230     -10.147 -10.231  -9.080  1.00 82.07           O
ATOM   3444  HA  MET A 230      -8.638  -8.663  -7.787  1.00 82.07           H
ATOM   3445  CB  MET A 230      -8.707  -9.947  -6.029  1.00 82.07           C
ATOM   3446 1HB  MET A 230      -9.395 -10.090  -5.196  1.00 82.07           H
ATOM   3447 2HB  MET A 230      -8.481 -10.936  -6.428  1.00 82.07           H
ATOM   3448  CG  MET A 230      -7.420  -9.287  -5.529  1.00 82.07           C
ATOM   3449 1HG  MET A 230      -6.745  -9.106  -6.365  1.00 82.07           H
ATOM   3450 2HG  MET A 230      -7.648  -8.317  -5.087  1.00 82.07           H
ATOM   3451  SD  MET A 230      -6.626 -10.335  -4.321  1.00 82.07           S
ATOM   3452  CE  MET A 230      -6.812  -9.323  -2.863  1.00 82.07           C
ATOM   3453 1HE  MET A 230      -6.311  -8.368  -3.017  1.00 82.07           H
ATOM   3454 2HE  MET A 230      -7.871  -9.152  -2.672  1.00 82.07           H
ATOM   3455 3HE  MET A 230      -6.366  -9.833  -2.008  1.00 82.07           H
ATOM   3456  HN  MET A 230      -9.899  -7.874  -5.506  1.00 82.07           H
ATOM   3457  N   ALA A 231     -11.426 -10.358  -7.218  1.00 83.88           N
ATOM   3458  CA  ALA A 231     -12.376 -11.294  -7.796  1.00 83.88           C
ATOM   3459  C   ALA A 231     -12.980 -10.684  -9.062  1.00 83.88           C
ATOM   3460  O   ALA A 231     -13.127 -11.367 -10.075  1.00 83.88           O
ATOM   3461  HA  ALA A 231     -11.830 -12.198  -8.063  1.00 83.88           H
ATOM   3462  CB  ALA A 231     -13.439 -11.649  -6.755  1.00 83.88           C
ATOM   3463 1HB  ALA A 231     -12.961 -12.105  -5.888  1.00 83.88           H
ATOM   3464 2HB  ALA A 231     -13.963 -10.744  -6.447  1.00 83.88           H
ATOM   3465 3HB  ALA A 231     -14.152 -12.351  -7.189  1.00 83.88           H
ATOM   3466  HN  ALA A 231     -11.641 -10.056  -6.290  1.00 83.88           H
ATOM   3467  N   CYS A 232     -13.313  -9.405  -8.964  1.00 82.55           N
ATOM   3468  CA  CYS A 232     -13.863  -8.686 -10.101  1.00 82.55           C
ATOM   3469  C   CYS A 232     -12.823  -8.693 -11.223  1.00 82.55           C
ATOM   3470  O   CYS A 232     -13.157  -8.936 -12.381  1.00 82.55           O
ATOM   3471  HA  CYS A 232     -14.763  -9.221 -10.404  1.00 82.55           H
ATOM   3472  CB  CYS A 232     -14.284  -7.265  -9.721  1.00 82.55           C
ATOM   3473 1HB  CYS A 232     -13.454  -6.748  -9.238  1.00 82.55           H
ATOM   3474 2HB  CYS A 232     -14.533  -6.698 -10.618  1.00 82.55           H
ATOM   3475  SG  CYS A 232     -15.726  -7.318  -8.595  1.00 82.55           S
ATOM   3476  HG  CYS A 232     -15.029  -7.555  -7.488  1.00 82.55           H
ATOM   3477  HN  CYS A 232     -13.213  -8.864  -8.129  1.00 82.55           H
ATOM   3478  N   CYS A 233     -11.584  -8.423 -10.839  1.00 81.25           N
ATOM   3479  CA  CYS A 233     -10.517  -8.264 -11.813  1.00 81.25           C
ATOM   3480  C   CYS A 233     -10.359  -9.583 -12.572  1.00 81.25           C
ATOM   3481  O   CYS A 233     -10.325  -9.595 -13.802  1.00 81.25           O
ATOM   3482  HA  CYS A 233     -10.825  -7.464 -12.486  1.00 81.25           H
ATOM   3483  CB  CYS A 233      -9.209  -7.826 -11.152  1.00 81.25           C
ATOM   3484 1HB  CYS A 233      -8.956  -8.507 -10.340  1.00 81.25           H
ATOM   3485 2HB  CYS A 233      -8.393  -7.873 -11.873  1.00 81.25           H
ATOM   3486  SG  CYS A 233      -9.374  -6.121 -10.507  1.00 81.25           S
ATOM   3487  HG  CYS A 233     -10.363  -6.388  -9.660  1.00 81.25           H
ATOM   3488  HN  CYS A 233     -11.305  -8.315  -9.885  1.00 81.25           H
ATOM   3489  N   TYR A 234     -10.267 -10.661 -11.808  1.00 82.22           N
ATOM   3490  CA  TYR A 234     -10.052 -11.975 -12.391  1.00 82.22           C
ATOM   3491  C   TYR A 234     -11.282 -12.434 -13.178  1.00 82.22           C
ATOM   3492  O   TYR A 234     -11.153 -13.034 -14.243  1.00 82.22           O
ATOM   3493  HA  TYR A 234      -9.201 -11.907 -13.069  1.00 82.22           H
ATOM   3494  CB  TYR A 234      -9.830 -12.927 -11.214  1.00 82.22           C
ATOM   3495 1HB  TYR A 234     -10.516 -12.661 -10.410  1.00 82.22           H
ATOM   3496 2HB  TYR A 234     -10.082 -13.940 -11.527  1.00 82.22           H
ATOM   3497  CG  TYR A 234      -8.401 -12.919 -10.668  1.00 82.22           C
ATOM   3498  CD1 TYR A 234      -7.351 -13.305 -11.477  1.00 82.22           C
ATOM   3499  HD1 TYR A 234      -7.540 -13.616 -12.504  1.00 82.22           H
ATOM   3500  CD2 TYR A 234      -8.161 -12.525  -9.367  1.00 82.22           C
ATOM   3501  HD2 TYR A 234      -8.990 -12.220  -8.729  1.00 82.22           H
ATOM   3502  CE1 TYR A 234      -6.006 -13.297 -10.963  1.00 82.22           C
ATOM   3503  HE1 TYR A 234      -5.168 -13.600 -11.590  1.00 82.22           H
ATOM   3504  CE2 TYR A 234      -6.816 -12.517  -8.854  1.00 82.22           C
ATOM   3505  HE2 TYR A 234      -6.613 -12.208  -7.828  1.00 82.22           H
ATOM   3506  CZ  TYR A 234      -5.805 -12.903  -9.677  1.00 82.22           C
ATOM   3507  OH  TYR A 234      -4.534 -12.896  -9.191  1.00 82.22           O
ATOM   3508  HH  TYR A 234      -3.902 -13.245  -9.883  1.00 82.22           H
ATOM   3509  HN  TYR A 234     -10.337 -10.648 -10.811  1.00 82.22           H
ATOM   3510  N   THR A 235     -12.446 -12.133 -12.622  1.00 85.19           N
ATOM   3511  CA  THR A 235     -13.698 -12.447 -13.290  1.00 85.19           C
ATOM   3512  C   THR A 235     -13.743 -11.792 -14.672  1.00 85.19           C
ATOM   3513  O   THR A 235     -14.114 -12.433 -15.654  1.00 85.19           O
ATOM   3514  HA  THR A 235     -13.744 -13.525 -13.445  1.00 85.19           H
ATOM   3515  CB  THR A 235     -14.844 -12.013 -12.375  1.00 85.19           C
ATOM   3516  HB  THR A 235     -14.850 -10.931 -12.244  1.00 85.19           H
ATOM   3517  OG1 THR A 235     -14.647 -12.774 -11.186  1.00 85.19           O
ATOM   3518  HG1 THR A 235     -14.264 -12.194 -10.468  1.00 85.19           H
ATOM   3519  CG2 THR A 235     -16.210 -12.472 -12.889  1.00 85.19           C
ATOM   3520 1HG2 THR A 235     -16.226 -13.560 -12.955  1.00 85.19           H
ATOM   3521 2HG2 THR A 235     -16.389 -12.046 -13.876  1.00 85.19           H
ATOM   3522 3HG2 THR A 235     -16.988 -12.138 -12.202  1.00 85.19           H
ATOM   3523  HN  THR A 235     -12.543 -11.685 -11.733  1.00 85.19           H
ATOM   3524  N   ILE A 236     -13.360 -10.524 -14.704  1.00 80.13           N
ATOM   3525  CA  ILE A 236     -13.297  -9.793 -15.958  1.00 80.13           C
ATOM   3526  C   ILE A 236     -12.278 -10.461 -16.883  1.00 80.13           C
ATOM   3527  O   ILE A 236     -12.550 -10.668 -18.065  1.00 80.13           O
ATOM   3528  HA  ILE A 236     -14.281  -9.858 -16.423  1.00 80.13           H
ATOM   3529  CB  ILE A 236     -13.015  -8.311 -15.700  1.00 80.13           C
ATOM   3530  HB  ILE A 236     -12.288  -8.238 -14.891  1.00 80.13           H
ATOM   3531  CG1 ILE A 236     -14.280  -7.584 -15.240  1.00 80.13           C
ATOM   3532 1HG1 ILE A 236     -14.992  -7.530 -16.063  1.00 80.13           H
ATOM   3533 2HG1 ILE A 236     -14.758  -8.150 -14.440  1.00 80.13           H
ATOM   3534  CG2 ILE A 236     -12.389  -7.650 -16.930  1.00 80.13           C
ATOM   3535 1HG2 ILE A 236     -11.450  -8.148 -17.172  1.00 80.13           H
ATOM   3536 2HG2 ILE A 236     -13.073  -7.734 -17.775  1.00 80.13           H
ATOM   3537 3HG2 ILE A 236     -12.199  -6.598 -16.720  1.00 80.13           H
ATOM   3538  CD1 ILE A 236     -13.952  -6.173 -14.748  1.00 80.13           C
ATOM   3539 1HD1 ILE A 236     -13.258  -6.232 -13.910  1.00 80.13           H
ATOM   3540 2HD1 ILE A 236     -13.497  -5.603 -15.558  1.00 80.13           H
ATOM   3541 3HD1 ILE A 236     -14.869  -5.678 -14.427  1.00 80.13           H
ATOM   3542  HN  ILE A 236     -13.096  -9.999 -13.895  1.00 80.13           H
ATOM   3543  N   ILE A 237     -11.127 -10.780 -16.311  1.00 75.58           N
ATOM   3544  CA  ILE A 237     -10.039 -11.354 -17.085  1.00 75.58           C
ATOM   3545  C   ILE A 237     -10.524 -12.637 -17.764  1.00 75.58           C
ATOM   3546  O   ILE A 237     -10.326 -12.821 -18.964  1.00 75.58           O
ATOM   3547  HA  ILE A 237      -9.774 -10.633 -17.859  1.00 75.58           H
ATOM   3548  CB  ILE A 237      -8.802 -11.552 -16.207  1.00 75.58           C
ATOM   3549  HB  ILE A 237      -9.130 -11.912 -15.232  1.00 75.58           H
ATOM   3550  CG1 ILE A 237      -8.075 -10.226 -15.978  1.00 75.58           C
ATOM   3551 1HG1 ILE A 237      -7.545  -9.936 -16.885  1.00 75.58           H
ATOM   3552 2HG1 ILE A 237      -8.801  -9.440 -15.767  1.00 75.58           H
ATOM   3553  CG2 ILE A 237      -7.877 -12.619 -16.796  1.00 75.58           C
ATOM   3554 1HG2 ILE A 237      -8.412 -13.566 -16.864  1.00 75.58           H
ATOM   3555 2HG2 ILE A 237      -7.554 -12.311 -17.790  1.00 75.58           H
ATOM   3556 3HG2 ILE A 237      -7.006 -12.740 -16.152  1.00 75.58           H
ATOM   3557  CD1 ILE A 237      -7.084 -10.337 -14.817  1.00 75.58           C
ATOM   3558 1HD1 ILE A 237      -7.621 -10.604 -13.906  1.00 75.58           H
ATOM   3559 2HD1 ILE A 237      -6.346 -11.107 -15.042  1.00 75.58           H
ATOM   3560 3HD1 ILE A 237      -6.581  -9.381 -14.675  1.00 75.58           H
ATOM   3561  HN  ILE A 237     -10.932 -10.653 -15.338  1.00 75.58           H
ATOM   3562  N   ILE A 238     -11.149 -13.490 -16.967  1.00 79.61           N
ATOM   3563  CA  ILE A 238     -11.594 -14.784 -17.457  1.00 79.61           C
ATOM   3564  C   ILE A 238     -12.572 -14.576 -18.616  1.00 79.61           C
ATOM   3565  O   ILE A 238     -12.437 -15.202 -19.665  1.00 79.61           O
ATOM   3566  HA  ILE A 238     -10.718 -15.309 -17.835  1.00 79.61           H
ATOM   3567  CB  ILE A 238     -12.167 -15.622 -16.312  1.00 79.61           C
ATOM   3568  HB  ILE A 238     -12.849 -14.996 -15.737  1.00 79.61           H
ATOM   3569  CG1 ILE A 238     -11.060 -16.078 -15.359  1.00 79.61           C
ATOM   3570 1HG1 ILE A 238     -10.484 -16.879 -15.822  1.00 79.61           H
ATOM   3571 2HG1 ILE A 238     -10.370 -15.253 -15.177  1.00 79.61           H
ATOM   3572  CG2 ILE A 238     -12.981 -16.801 -16.850  1.00 79.61           C
ATOM   3573 1HG2 ILE A 238     -13.806 -16.426 -17.455  1.00 79.61           H
ATOM   3574 2HG2 ILE A 238     -12.340 -17.436 -17.462  1.00 79.61           H
ATOM   3575 3HG2 ILE A 238     -13.376 -17.380 -16.016  1.00 79.61           H
ATOM   3576  CD1 ILE A 238     -11.645 -16.563 -14.031  1.00 79.61           C
ATOM   3577 1HD1 ILE A 238     -12.200 -15.751 -13.560  1.00 79.61           H
ATOM   3578 2HD1 ILE A 238     -12.315 -17.403 -14.215  1.00 79.61           H
ATOM   3579 3HD1 ILE A 238     -10.836 -16.881 -13.373  1.00 79.61           H
ATOM   3580  HN  ILE A 238     -11.352 -13.310 -16.004  1.00 79.61           H
ATOM   3581  N   HIS A 239     -13.534 -13.695 -18.386  1.00 81.33           N
ATOM   3582  CA  HIS A 239     -14.560 -13.431 -19.380  1.00 81.33           C
ATOM   3583  C   HIS A 239     -13.912 -12.892 -20.656  1.00 81.33           C
ATOM   3584  O   HIS A 239     -14.344 -13.216 -21.761  1.00 81.33           O
ATOM   3585  HA  HIS A 239     -15.036 -14.387 -19.599  1.00 81.33           H
ATOM   3586  CB  HIS A 239     -15.632 -12.494 -18.818  1.00 81.33           C
ATOM   3587 1HB  HIS A 239     -15.959 -12.872 -17.849  1.00 81.33           H
ATOM   3588 2HB  HIS A 239     -15.189 -11.514 -18.646  1.00 81.33           H
ATOM   3589  CG  HIS A 239     -16.838 -12.336 -19.713  1.00 81.33           C
ATOM   3590  ND1 HIS A 239     -17.044 -11.218 -20.503  1.00 81.33           N
ATOM   3591  HD1 HIS A 239     -16.438 -10.425 -20.563  1.00 81.33           H
ATOM   3592  CD2 HIS A 239     -17.899 -13.164 -19.935  1.00 81.33           C
ATOM   3593  HD2 HIS A 239     -18.055 -14.138 -19.470  1.00 81.33           H
ATOM   3594  CE1 HIS A 239     -18.181 -11.377 -21.165  1.00 81.33           C
ATOM   3595  HE1 HIS A 239     -18.617 -10.669 -21.869  1.00 81.33           H
ATOM   3596  NE2 HIS A 239     -18.709 -12.584 -20.811  1.00 81.33           N
ATOM   3597  HN  HIS A 239     -13.618 -13.167 -17.541  1.00 81.33           H
ATOM   3598  N   THR A 240     -12.885 -12.078 -20.462  1.00 75.04           N
ATOM   3599  CA  THR A 240     -12.167 -11.498 -21.585  1.00 75.04           C
ATOM   3600  C   THR A 240     -11.486 -12.593 -22.407  1.00 75.04           C
ATOM   3601  O   THR A 240     -11.534 -12.573 -23.635  1.00 75.04           O
ATOM   3602  HA  THR A 240     -12.890 -11.010 -22.239  1.00 75.04           H
ATOM   3603  CB  THR A 240     -11.192 -10.455 -21.034  1.00 75.04           C
ATOM   3604  HB  THR A 240     -10.404 -10.931 -20.450  1.00 75.04           H
ATOM   3605  OG1 THR A 240     -12.023  -9.545 -20.320  1.00 75.04           O
ATOM   3606  HG1 THR A 240     -11.862  -9.633 -19.337  1.00 75.04           H
ATOM   3607  CG2 THR A 240     -10.564  -9.601 -22.137  1.00 75.04           C
ATOM   3608 1HG2 THR A 240     -11.349  -9.073 -22.678  1.00 75.04           H
ATOM   3609 2HG2 THR A 240     -10.016 -10.243 -22.826  1.00 75.04           H
ATOM   3610 3HG2 THR A 240      -9.880  -8.878 -21.692  1.00 75.04           H
ATOM   3611  HN  THR A 240     -12.542 -11.815 -19.560  1.00 75.04           H
ATOM   3612  N   LEU A 241     -10.867 -13.524 -21.695  1.00 76.06           N
ATOM   3613  CA  LEU A 241     -10.108 -14.580 -22.343  1.00 76.06           C
ATOM   3614  C   LEU A 241     -11.057 -15.451 -23.169  1.00 76.06           C
ATOM   3615  O   LEU A 241     -10.721 -15.862 -24.278  1.00 76.06           O
ATOM   3616  HA  LEU A 241      -9.399 -14.105 -23.020  1.00 76.06           H
ATOM   3617  CB  LEU A 241      -9.294 -15.365 -21.312  1.00 76.06           C
ATOM   3618 1HB  LEU A 241      -9.937 -15.580 -20.458  1.00 76.06           H
ATOM   3619 2HB  LEU A 241      -9.017 -16.323 -21.751  1.00 76.06           H
ATOM   3620  CG  LEU A 241      -8.024 -14.683 -20.801  1.00 76.06           C
ATOM   3621  HG  LEU A 241      -8.297 -13.705 -20.405  1.00 76.06           H
ATOM   3622  CD1 LEU A 241      -7.400 -15.477 -19.651  1.00 76.06           C
ATOM   3623 1HD1 LEU A 241      -8.113 -15.549 -18.830  1.00 76.06           H
ATOM   3624 2HD1 LEU A 241      -7.143 -16.478 -19.999  1.00 76.06           H
ATOM   3625 3HD1 LEU A 241      -6.498 -14.970 -19.307  1.00 76.06           H
ATOM   3626  CD2 LEU A 241      -7.031 -14.448 -21.941  1.00 76.06           C
ATOM   3627 1HD2 LEU A 241      -6.758 -15.403 -22.388  1.00 76.06           H
ATOM   3628 2HD2 LEU A 241      -7.490 -13.810 -22.696  1.00 76.06           H
ATOM   3629 3HD2 LEU A 241      -6.137 -13.961 -21.549  1.00 76.06           H
ATOM   3630  HN  LEU A 241     -10.878 -13.564 -20.696  1.00 76.06           H
ATOM   3631  N   ILE A 242     -12.224 -15.707 -22.596  1.00 76.94           N
ATOM   3632  CA  ILE A 242     -13.213 -16.545 -23.253  1.00 76.94           C
ATOM   3633  C   ILE A 242     -13.661 -15.874 -24.553  1.00 76.94           C
ATOM   3634  O   ILE A 242     -13.806 -16.536 -25.579  1.00 76.94           O
ATOM   3635  HA  ILE A 242     -12.729 -17.489 -23.501  1.00 76.94           H
ATOM   3636  CB  ILE A 242     -14.365 -16.864 -22.297  1.00 76.94           C
ATOM   3637  HB  ILE A 242     -14.717 -15.928 -21.863  1.00 76.94           H
ATOM   3638  CG1 ILE A 242     -13.890 -17.748 -21.143  1.00 76.94           C
ATOM   3639 1HG1 ILE A 242     -13.682 -18.752 -21.511  1.00 76.94           H
ATOM   3640 2HG1 ILE A 242     -12.956 -17.356 -20.740  1.00 76.94           H
ATOM   3641  CG2 ILE A 242     -15.544 -17.486 -23.049  1.00 76.94           C
ATOM   3642 1HG2 ILE A 242     -15.901 -16.788 -23.806  1.00 76.94           H
ATOM   3643 2HG2 ILE A 242     -15.222 -18.410 -23.529  1.00 76.94           H
ATOM   3644 3HG2 ILE A 242     -16.348 -17.703 -22.346  1.00 76.94           H
ATOM   3645  CD1 ILE A 242     -14.943 -17.814 -20.034  1.00 76.94           C
ATOM   3646 1HD1 ILE A 242     -15.131 -16.811 -19.652  1.00 76.94           H
ATOM   3647 2HD1 ILE A 242     -15.867 -18.229 -20.435  1.00 76.94           H
ATOM   3648 3HD1 ILE A 242     -14.580 -18.449 -19.226  1.00 76.94           H
ATOM   3649  HN  ILE A 242     -12.497 -15.354 -21.701  1.00 76.94           H
ATOM   3650  N   GLN A 243     -13.867 -14.568 -24.467  1.00 72.87           N
ATOM   3651  CA  GLN A 243     -14.303 -13.801 -25.621  1.00 72.87           C
ATOM   3652  C   GLN A 243     -13.149 -13.627 -26.610  1.00 72.87           C
ATOM   3653  O   GLN A 243     -13.365 -13.258 -27.764  1.00 72.87           O
ATOM   3654  HA  GLN A 243     -15.097 -14.393 -26.079  1.00 72.87           H
ATOM   3655  CB  GLN A 243     -14.871 -12.445 -25.197  1.00 72.87           C
ATOM   3656 1HB  GLN A 243     -14.167 -11.945 -24.532  1.00 72.87           H
ATOM   3657 2HB  GLN A 243     -14.990 -11.807 -26.072  1.00 72.87           H
ATOM   3658  CG  GLN A 243     -16.218 -12.611 -24.492  1.00 72.87           C
ATOM   3659 1HG  GLN A 243     -16.856 -13.278 -25.071  1.00 72.87           H
ATOM   3660 2HG  GLN A 243     -16.068 -13.078 -23.518  1.00 72.87           H
ATOM   3661  CD  GLN A 243     -16.913 -11.260 -24.313  1.00 72.87           C
ATOM   3662  OE1 GLN A 243     -16.318 -10.203 -24.450  1.00 72.87           O
ATOM   3663  NE2 GLN A 243     -18.202 -11.352 -23.999  1.00 72.87           N
ATOM   3664 1HE2 GLN A 243     -18.630 -12.250 -23.901  1.00 72.87           H
ATOM   3665 2HE2 GLN A 243     -18.744 -10.523 -23.861  1.00 72.87           H
ATOM   3666  HN  GLN A 243     -13.741 -14.035 -23.630  1.00 72.87           H
ATOM   3667  N   ALA A 244     -11.948 -13.902 -26.123  1.00 66.11           N
ATOM   3668  CA  ALA A 244     -10.751 -13.693 -26.920  1.00 66.11           C
ATOM   3669  C   ALA A 244     -10.613 -14.832 -27.933  1.00 66.11           C
ATOM   3670  O   ALA A 244      -9.978 -15.846 -27.649  1.00 66.11           O
ATOM   3671  HA  ALA A 244     -10.870 -12.753 -27.458  1.00 66.11           H
ATOM   3672  CB  ALA A 244      -9.536 -13.583 -25.998  1.00 66.11           C
ATOM   3673 1HB  ALA A 244      -9.671 -12.742 -25.318  1.00 66.11           H
ATOM   3674 2HB  ALA A 244      -9.432 -14.503 -25.421  1.00 66.11           H
ATOM   3675 3HB  ALA A 244      -8.638 -13.427 -26.596  1.00 66.11           H
ATOM   3676  HN  ALA A 244     -11.786 -14.260 -25.204  1.00 66.11           H
ATOM   3677  N   LYS A 245     -11.219 -14.626 -29.093  1.00 61.61           N
ATOM   3678  CA  LYS A 245     -11.060 -15.559 -30.196  1.00 61.61           C
ATOM   3679  C   LYS A 245      -9.582 -15.638 -30.583  1.00 61.61           C
ATOM   3680  O   LYS A 245      -9.181 -16.525 -31.335  1.00 61.61           O
ATOM   3681  HA  LYS A 245     -11.378 -16.540 -29.842  1.00 61.61           H
ATOM   3682  CB  LYS A 245     -11.981 -15.177 -31.357  1.00 61.61           C
ATOM   3683 1HB  LYS A 245     -11.807 -14.138 -31.638  1.00 61.61           H
ATOM   3684 2HB  LYS A 245     -11.743 -15.786 -32.229  1.00 61.61           H
ATOM   3685  CG  LYS A 245     -13.450 -15.370 -30.978  1.00 61.61           C
ATOM   3686 1HG  LYS A 245     -13.580 -16.336 -30.491  1.00 61.61           H
ATOM   3687 2HG  LYS A 245     -13.747 -14.607 -30.258  1.00 61.61           H
ATOM   3688  CD  LYS A 245     -14.350 -15.289 -32.213  1.00 61.61           C
ATOM   3689 1HD  LYS A 245     -14.276 -14.297 -32.658  1.00 61.61           H
ATOM   3690 2HD  LYS A 245     -14.007 -16.001 -32.964  1.00 61.61           H
ATOM   3691  CE  LYS A 245     -15.807 -15.584 -31.850  1.00 61.61           C
ATOM   3692 1HE  LYS A 245     -15.864 -16.505 -31.271  1.00 61.61           H
ATOM   3693 2HE  LYS A 245     -16.199 -14.786 -31.220  1.00 61.61           H
ATOM   3694  NZ  LYS A 245     -16.631 -15.708 -33.074  1.00 61.61           N
ATOM   3695 1HZ  LYS A 245     -17.597 -15.873 -32.815  1.00 61.61           H
ATOM   3696 2HZ  LYS A 245     -16.567 -14.852 -33.613  1.00 61.61           H
ATOM   3697 3HZ  LYS A 245     -16.293 -16.485 -33.631  1.00 61.61           H
ATOM   3698  HN  LYS A 245     -11.808 -13.841 -29.285  1.00 61.61           H
ATOM   3699  N   LYS A 246      -8.813 -14.700 -30.051  1.00 58.85           N
ATOM   3700  CA  LYS A 246      -7.424 -14.555 -30.451  1.00 58.85           C
ATOM   3701  C   LYS A 246      -6.521 -14.797 -29.240  1.00 58.85           C
ATOM   3702  O   LYS A 246      -6.720 -14.198 -28.184  1.00 58.85           O
ATOM   3703  HA  LYS A 246      -7.216 -15.324 -31.195  1.00 58.85           H
ATOM   3704  CB  LYS A 246      -7.199 -13.200 -31.126  1.00 58.85           C
ATOM   3705 1HB  LYS A 246      -7.658 -12.412 -30.529  1.00 58.85           H
ATOM   3706 2HB  LYS A 246      -6.131 -12.985 -31.170  1.00 58.85           H
ATOM   3707  CG  LYS A 246      -7.787 -13.187 -32.538  1.00 58.85           C
ATOM   3708 1HG  LYS A 246      -7.547 -14.122 -33.044  1.00 58.85           H
ATOM   3709 2HG  LYS A 246      -8.874 -13.124 -32.483  1.00 58.85           H
ATOM   3710  CD  LYS A 246      -7.243 -12.008 -33.347  1.00 58.85           C
ATOM   3711 1HD  LYS A 246      -7.551 -11.071 -32.884  1.00 58.85           H
ATOM   3712 2HD  LYS A 246      -6.153 -12.026 -33.335  1.00 58.85           H
ATOM   3713  CE  LYS A 246      -7.743 -12.057 -34.792  1.00 58.85           C
ATOM   3714 1HE  LYS A 246      -7.621 -13.064 -35.191  1.00 58.85           H
ATOM   3715 2HE  LYS A 246      -8.808 -11.829 -34.823  1.00 58.85           H
ATOM   3716  NZ  LYS A 246      -6.999 -11.091 -35.632  1.00 58.85           N
ATOM   3717 1HZ  LYS A 246      -7.366 -11.112 -36.576  1.00 58.85           H
ATOM   3718 2HZ  LYS A 246      -7.104 -10.159 -35.248  1.00 58.85           H
ATOM   3719 3HZ  LYS A 246      -6.017 -11.342 -35.646  1.00 58.85           H
ATOM   3720  HN  LYS A 246      -9.124 -14.047 -29.360  1.00 58.85           H
ATOM   3721  N   SER A 247      -5.547 -15.674 -29.433  1.00 56.71           N
ATOM   3722  CA  SER A 247      -4.693 -16.098 -28.337  1.00 56.71           C
ATOM   3723  C   SER A 247      -3.859 -14.917 -27.836  1.00 56.71           C
ATOM   3724  O   SER A 247      -3.463 -14.881 -26.672  1.00 56.71           O
ATOM   3725  HA  SER A 247      -5.373 -16.443 -27.558  1.00 56.71           H
ATOM   3726  CB  SER A 247      -3.780 -17.249 -28.763  1.00 56.71           C
ATOM   3727 1HB  SER A 247      -3.383 -17.744 -27.877  1.00 56.71           H
ATOM   3728 2HB  SER A 247      -4.363 -17.991 -29.309  1.00 56.71           H
ATOM   3729  OG  SER A 247      -2.701 -16.801 -29.579  1.00 56.71           O
ATOM   3730  HG  SER A 247      -2.135 -17.578 -29.855  1.00 56.71           H
ATOM   3731  HN  SER A 247      -5.339 -16.093 -30.317  1.00 56.71           H
ATOM   3732  N   SER A 248      -3.618 -13.979 -28.741  1.00 60.20           N
ATOM   3733  CA  SER A 248      -2.701 -12.887 -28.460  1.00 60.20           C
ATOM   3734  C   SER A 248      -3.160 -12.126 -27.214  1.00 60.20           C
ATOM   3735  O   SER A 248      -2.403 -11.338 -26.650  1.00 60.20           O
ATOM   3736  HA  SER A 248      -1.735 -13.359 -28.285  1.00 60.20           H
ATOM   3737  CB  SER A 248      -2.595 -11.936 -29.654  1.00 60.20           C
ATOM   3738 1HB  SER A 248      -1.821 -11.194 -29.458  1.00 60.20           H
ATOM   3739 2HB  SER A 248      -2.286 -12.495 -30.536  1.00 60.20           H
ATOM   3740  OG  SER A 248      -3.829 -11.274 -29.920  1.00 60.20           O
ATOM   3741  HG  SER A 248      -3.723 -10.654 -30.698  1.00 60.20           H
ATOM   3742  HN  SER A 248      -4.035 -13.957 -29.649  1.00 60.20           H
ATOM   3743  N   LYS A 249      -4.398 -12.388 -26.822  1.00 64.69           N
ATOM   3744  CA  LYS A 249      -5.003 -11.664 -25.717  1.00 64.69           C
ATOM   3745  C   LYS A 249      -4.408 -12.164 -24.399  1.00 64.69           C
ATOM   3746  O   LYS A 249      -4.400 -11.441 -23.404  1.00 64.69           O
ATOM   3747  HA  LYS A 249      -4.744 -10.612 -25.836  1.00 64.69           H
ATOM   3748  CB  LYS A 249      -6.528 -11.765 -25.781  1.00 64.69           C
ATOM   3749 1HB  LYS A 249      -6.836 -12.797 -25.614  1.00 64.69           H
ATOM   3750 2HB  LYS A 249      -6.970 -11.169 -24.982  1.00 64.69           H
ATOM   3751  CG  LYS A 249      -7.054 -11.283 -27.134  1.00 64.69           C
ATOM   3752 1HG  LYS A 249      -6.304 -10.655 -27.617  1.00 64.69           H
ATOM   3753 2HG  LYS A 249      -7.222 -12.138 -27.789  1.00 64.69           H
ATOM   3754  CD  LYS A 249      -8.356 -10.496 -26.968  1.00 64.69           C
ATOM   3755 1HD  LYS A 249      -8.825 -10.759 -26.021  1.00 64.69           H
ATOM   3756 2HD  LYS A 249      -8.137  -9.429 -26.931  1.00 64.69           H
ATOM   3757  CE  LYS A 249      -9.321 -10.784 -28.120  1.00 64.69           C
ATOM   3758 1HE  LYS A 249      -8.969 -10.296 -29.028  1.00 64.69           H
ATOM   3759 2HE  LYS A 249      -9.345 -11.855 -28.322  1.00 64.69           H
ATOM   3760  NZ  LYS A 249     -10.682 -10.306 -27.788  1.00 64.69           N
ATOM   3761 1HZ  LYS A 249     -11.349 -10.705 -28.438  1.00 64.69           H
ATOM   3762 2HZ  LYS A 249     -10.918 -10.589 -26.843  1.00 64.69           H
ATOM   3763 3HZ  LYS A 249     -10.709  -9.294 -27.853  1.00 64.69           H
ATOM   3764  HN  LYS A 249      -4.984 -13.080 -27.245  1.00 64.69           H
ATOM   3765  N   HIS A 250      -3.924 -13.396 -24.435  1.00 68.72           N
ATOM   3766  CA  HIS A 250      -3.286 -13.984 -23.270  1.00 68.72           C
ATOM   3767  C   HIS A 250      -2.054 -13.161 -22.888  1.00 68.72           C
ATOM   3768  O   HIS A 250      -1.802 -12.924 -21.708  1.00 68.72           O
ATOM   3769  HA  HIS A 250      -4.011 -13.934 -22.458  1.00 68.72           H
ATOM   3770  CB  HIS A 250      -2.961 -15.459 -23.514  1.00 68.72           C
ATOM   3771 1HB  HIS A 250      -2.424 -15.551 -24.459  1.00 68.72           H
ATOM   3772 2HB  HIS A 250      -2.288 -15.807 -22.730  1.00 68.72           H
ATOM   3773  CG  HIS A 250      -4.174 -16.358 -23.552  1.00 68.72           C
ATOM   3774  ND1 HIS A 250      -4.709 -16.942 -22.417  1.00 68.72           N
ATOM   3775  HD1 HIS A 250      -4.363 -16.836 -21.485  1.00 68.72           H
ATOM   3776  CD2 HIS A 250      -4.950 -16.764 -24.597  1.00 68.72           C
ATOM   3777  HD2 HIS A 250      -4.808 -16.487 -25.642  1.00 68.72           H
ATOM   3778  CE1 HIS A 250      -5.759 -17.666 -22.776  1.00 68.72           C
ATOM   3779  HE1 HIS A 250      -6.394 -18.249 -22.108  1.00 68.72           H
ATOM   3780  NE2 HIS A 250      -5.907 -17.555 -24.127  1.00 68.72           N
ATOM   3781  HN  HIS A 250      -3.962 -13.989 -25.240  1.00 68.72           H
ATOM   3782  N   LYS A 251      -1.319 -12.747 -23.910  1.00 70.08           N
ATOM   3783  CA  LYS A 251      -0.069 -12.039 -23.695  1.00 70.08           C
ATOM   3784  C   LYS A 251      -0.362 -10.672 -23.073  1.00 70.08           C
ATOM   3785  O   LYS A 251       0.402 -10.188 -22.239  1.00 70.08           O
ATOM   3786  HA  LYS A 251       0.518 -12.622 -22.985  1.00 70.08           H
ATOM   3787  CB  LYS A 251       0.735 -11.964 -24.994  1.00 70.08           C
ATOM   3788 1HB  LYS A 251       0.596 -12.881 -25.566  1.00 70.08           H
ATOM   3789 2HB  LYS A 251       0.363 -11.145 -25.609  1.00 70.08           H
ATOM   3790  CG  LYS A 251       2.224 -11.758 -24.706  1.00 70.08           C
ATOM   3791 1HG  LYS A 251       2.362 -10.848 -24.122  1.00 70.08           H
ATOM   3792 2HG  LYS A 251       2.599 -12.584 -24.103  1.00 70.08           H
ATOM   3793  CD  LYS A 251       3.026 -11.663 -26.006  1.00 70.08           C
ATOM   3794 1HD  LYS A 251       2.736 -12.473 -26.676  1.00 70.08           H
ATOM   3795 2HD  LYS A 251       2.790 -10.729 -26.515  1.00 70.08           H
ATOM   3796  CE  LYS A 251       4.529 -11.735 -25.729  1.00 70.08           C
ATOM   3797 1HE  LYS A 251       4.775 -11.122 -24.863  1.00 70.08           H
ATOM   3798 2HE  LYS A 251       4.811 -12.760 -25.485  1.00 70.08           H
ATOM   3799  NZ  LYS A 251       5.295 -11.272 -26.907  1.00 70.08           N
ATOM   3800 1HZ  LYS A 251       6.284 -11.263 -26.685  1.00 70.08           H
ATOM   3801 2HZ  LYS A 251       5.130 -11.899 -27.687  1.00 70.08           H
ATOM   3802 3HZ  LYS A 251       4.997 -10.336 -27.158  1.00 70.08           H
ATOM   3803  HN  LYS A 251      -1.565 -12.887 -24.869  1.00 70.08           H
ATOM   3804  N   ALA A 252      -1.471 -10.087 -23.504  1.00 71.78           N
ATOM   3805  CA  ALA A 252      -1.816  -8.739 -23.088  1.00 71.78           C
ATOM   3806  C   ALA A 252      -2.250  -8.757 -21.621  1.00 71.78           C
ATOM   3807  O   ALA A 252      -2.153  -7.745 -20.929  1.00 71.78           O
ATOM   3808  HA  ALA A 252      -0.922  -8.122 -23.186  1.00 71.78           H
ATOM   3809  CB  ALA A 252      -2.902  -8.182 -24.011  1.00 71.78           C
ATOM   3810 1HB  ALA A 252      -2.533  -8.163 -25.036  1.00 71.78           H
ATOM   3811 2HB  ALA A 252      -3.786  -8.816 -23.955  1.00 71.78           H
ATOM   3812 3HB  ALA A 252      -3.160  -7.170 -23.699  1.00 71.78           H
ATOM   3813  HN  ALA A 252      -2.126 -10.519 -24.124  1.00 71.78           H
ATOM   3814  N   LEU A 253      -2.719  -9.919 -21.190  1.00 79.01           N
ATOM   3815  CA  LEU A 253      -3.315 -10.042 -19.871  1.00 79.01           C
ATOM   3816  C   LEU A 253      -2.232 -10.430 -18.862  1.00 79.01           C
ATOM   3817  O   LEU A 253      -2.440 -10.329 -17.654  1.00 79.01           O
ATOM   3818  HA  LEU A 253      -3.708  -9.063 -19.597  1.00 79.01           H
ATOM   3819  CB  LEU A 253      -4.498 -11.012 -19.906  1.00 79.01           C
ATOM   3820 1HB  LEU A 253      -4.183 -11.920 -20.420  1.00 79.01           H
ATOM   3821 2HB  LEU A 253      -4.742 -11.294 -18.881  1.00 79.01           H
ATOM   3822  CG  LEU A 253      -5.771 -10.493 -20.578  1.00 79.01           C
ATOM   3823  HG  LEU A 253      -5.512 -10.151 -21.581  1.00 79.01           H
ATOM   3824  CD1 LEU A 253      -6.803 -11.611 -20.735  1.00 79.01           C
ATOM   3825 1HD1 LEU A 253      -6.385 -12.410 -21.347  1.00 79.01           H
ATOM   3826 2HD1 LEU A 253      -7.063 -12.006 -19.752  1.00 79.01           H
ATOM   3827 3HD1 LEU A 253      -7.698 -11.215 -21.215  1.00 79.01           H
ATOM   3828  CD2 LEU A 253      -6.339  -9.290 -19.823  1.00 79.01           C
ATOM   3829 1HD2 LEU A 253      -6.578  -9.582 -18.801  1.00 79.01           H
ATOM   3830 2HD2 LEU A 253      -5.600  -8.488 -19.808  1.00 79.01           H
ATOM   3831 3HD2 LEU A 253      -7.243  -8.941 -20.323  1.00 79.01           H
ATOM   3832  HN  LEU A 253      -2.698 -10.763 -21.725  1.00 79.01           H
ATOM   3833  N   LYS A 254      -1.100 -10.864 -19.395  1.00 80.20           N
ATOM   3834  CA  LYS A 254      -0.029 -11.379 -18.559  1.00 80.20           C
ATOM   3835  C   LYS A 254       0.346 -10.329 -17.511  1.00 80.20           C
ATOM   3836  O   LYS A 254       0.461 -10.641 -16.327  1.00 80.20           O
ATOM   3837  HA  LYS A 254      -0.412 -12.260 -18.043  1.00 80.20           H
ATOM   3838  CB  LYS A 254       1.150 -11.836 -19.420  1.00 80.20           C
ATOM   3839 1HB  LYS A 254       0.794 -12.498 -20.210  1.00 80.20           H
ATOM   3840 2HB  LYS A 254       1.604 -10.974 -19.909  1.00 80.20           H
ATOM   3841  CG  LYS A 254       2.199 -12.561 -18.574  1.00 80.20           C
ATOM   3842 1HG  LYS A 254       2.553 -11.900 -17.783  1.00 80.20           H
ATOM   3843 2HG  LYS A 254       1.746 -13.425 -18.088  1.00 80.20           H
ATOM   3844  CD  LYS A 254       3.380 -13.014 -19.435  1.00 80.20           C
ATOM   3845 1HD  LYS A 254       3.031 -13.698 -20.208  1.00 80.20           H
ATOM   3846 2HD  LYS A 254       3.815 -12.154 -19.943  1.00 80.20           H
ATOM   3847  CE  LYS A 254       4.448 -13.702 -18.582  1.00 80.20           C
ATOM   3848 1HE  LYS A 254       4.861 -12.994 -17.864  1.00 80.20           H
ATOM   3849 2HE  LYS A 254       3.997 -14.511 -18.007  1.00 80.20           H
ATOM   3850  NZ  LYS A 254       5.530 -14.238 -19.438  1.00 80.20           N
ATOM   3851 1HZ  LYS A 254       6.229 -14.687 -18.858  1.00 80.20           H
ATOM   3852 2HZ  LYS A 254       5.144 -14.914 -20.087  1.00 80.20           H
ATOM   3853 3HZ  LYS A 254       5.958 -13.478 -19.956  1.00 80.20           H
ATOM   3854  HN  LYS A 254      -0.909 -10.867 -20.376  1.00 80.20           H
ATOM   3855  N   VAL A 255       0.526  -9.105 -17.986  1.00 80.27           N
ATOM   3856  CA  VAL A 255       1.003  -8.033 -17.129  1.00 80.27           C
ATOM   3857  C   VAL A 255       0.025  -7.839 -15.968  1.00 80.27           C
ATOM   3858  O   VAL A 255       0.433  -7.798 -14.808  1.00 80.27           O
ATOM   3859  HA  VAL A 255       1.969  -8.339 -16.726  1.00 80.27           H
ATOM   3860  CB  VAL A 255       1.215  -6.760 -17.951  1.00 80.27           C
ATOM   3861  HB  VAL A 255       0.266  -6.504 -18.423  1.00 80.27           H
ATOM   3862  CG1 VAL A 255       1.624  -5.590 -17.054  1.00 80.27           C
ATOM   3863 1HG1 VAL A 255       0.841  -5.405 -16.319  1.00 80.27           H
ATOM   3864 2HG1 VAL A 255       2.554  -5.833 -16.542  1.00 80.27           H
ATOM   3865 3HG1 VAL A 255       1.768  -4.698 -17.664  1.00 80.27           H
ATOM   3866  CG2 VAL A 255       2.245  -6.988 -19.059  1.00 80.27           C
ATOM   3867 1HG2 VAL A 255       3.197  -7.280 -18.616  1.00 80.27           H
ATOM   3868 2HG2 VAL A 255       1.895  -7.779 -19.723  1.00 80.27           H
ATOM   3869 3HG2 VAL A 255       2.376  -6.068 -19.628  1.00 80.27           H
ATOM   3870  HN  VAL A 255       0.352  -8.841 -18.934  1.00 80.27           H
ATOM   3871  N   THR A 256      -1.247  -7.726 -16.321  1.00 79.62           N
ATOM   3872  CA  THR A 256      -2.272  -7.420 -15.338  1.00 79.62           C
ATOM   3873  C   THR A 256      -2.326  -8.511 -14.266  1.00 79.62           C
ATOM   3874  O   THR A 256      -2.454  -8.214 -13.080  1.00 79.62           O
ATOM   3875  HA  THR A 256      -2.000  -6.492 -14.835  1.00 79.62           H
ATOM   3876  CB  THR A 256      -3.597  -7.230 -16.079  1.00 79.62           C
ATOM   3877  HB  THR A 256      -3.946  -8.172 -16.500  1.00 79.62           H
ATOM   3878  OG1 THR A 256      -3.321  -6.199 -17.024  1.00 79.62           O
ATOM   3879  HG1 THR A 256      -3.018  -5.372 -16.549  1.00 79.62           H
ATOM   3880  CG2 THR A 256      -4.687  -6.635 -15.186  1.00 79.62           C
ATOM   3881 1HG2 THR A 256      -4.365  -5.660 -14.819  1.00 79.62           H
ATOM   3882 2HG2 THR A 256      -4.868  -7.300 -14.342  1.00 79.62           H
ATOM   3883 3HG2 THR A 256      -5.606  -6.521 -15.762  1.00 79.62           H
ATOM   3884  HN  THR A 256      -1.580  -7.840 -17.257  1.00 79.62           H
ATOM   3885  N   ILE A 257      -2.227  -9.750 -14.724  1.00 82.56           N
ATOM   3886  CA  ILE A 257      -2.287 -10.888 -13.822  1.00 82.56           C
ATOM   3887  C   ILE A 257      -1.136 -10.799 -12.818  1.00 82.56           C
ATOM   3888  O   ILE A 257      -1.340 -10.967 -11.617  1.00 82.56           O
ATOM   3889  HA  ILE A 257      -3.228 -10.822 -13.275  1.00 82.56           H
ATOM   3890  CB  ILE A 257      -2.314 -12.198 -14.612  1.00 82.56           C
ATOM   3891  HB  ILE A 257      -1.504 -12.173 -15.342  1.00 82.56           H
ATOM   3892  CG1 ILE A 257      -3.621 -12.340 -15.394  1.00 82.56           C
ATOM   3893 1HG1 ILE A 257      -4.442 -12.537 -14.704  1.00 82.56           H
ATOM   3894 2HG1 ILE A 257      -3.850 -11.403 -15.902  1.00 82.56           H
ATOM   3895  CG2 ILE A 257      -2.060 -13.396 -13.696  1.00 82.56           C
ATOM   3896 1HG2 ILE A 257      -1.083 -13.293 -13.224  1.00 82.56           H
ATOM   3897 2HG2 ILE A 257      -2.832 -13.436 -12.928  1.00 82.56           H
ATOM   3898 3HG2 ILE A 257      -2.084 -14.314 -14.284  1.00 82.56           H
ATOM   3899  CD1 ILE A 257      -3.527 -13.472 -16.419  1.00 82.56           C
ATOM   3900 1HD1 ILE A 257      -2.721 -13.260 -17.121  1.00 82.56           H
ATOM   3901 2HD1 ILE A 257      -3.323 -14.411 -15.905  1.00 82.56           H
ATOM   3902 3HD1 ILE A 257      -4.470 -13.551 -16.960  1.00 82.56           H
ATOM   3903  HN  ILE A 257      -2.108  -9.982 -15.689  1.00 82.56           H
ATOM   3904  N   THR A 258       0.050 -10.534 -13.348  1.00 85.87           N
ATOM   3905  CA  THR A 258       1.252 -10.541 -12.532  1.00 85.87           C
ATOM   3906  C   THR A 258       1.164  -9.469 -11.444  1.00 85.87           C
ATOM   3907  O   THR A 258       1.440  -9.741 -10.277  1.00 85.87           O
ATOM   3908  HA  THR A 258       1.320 -11.504 -12.028  1.00 85.87           H
ATOM   3909  CB  THR A 258       2.455 -10.366 -13.462  1.00 85.87           C
ATOM   3910  HB  THR A 258       2.449  -9.379 -13.925  1.00 85.87           H
ATOM   3911  OG1 THR A 258       2.362 -11.467 -14.361  1.00 85.87           O
ATOM   3912  HG1 THR A 258       1.763 -11.233 -15.128  1.00 85.87           H
ATOM   3913  CG2 THR A 258       3.788 -10.584 -12.743  1.00 85.87           C
ATOM   3914 1HG2 THR A 258       3.821 -11.595 -12.338  1.00 85.87           H
ATOM   3915 2HG2 THR A 258       3.884  -9.864 -11.930  1.00 85.87           H
ATOM   3916 3HG2 THR A 258       4.608 -10.448 -13.448  1.00 85.87           H
ATOM   3917  HN  THR A 258       0.195 -10.318 -14.314  1.00 85.87           H
ATOM   3918  N   VAL A 259       0.779  -8.273 -11.866  1.00 85.09           N
ATOM   3919  CA  VAL A 259       0.716  -7.143 -10.954  1.00 85.09           C
ATOM   3920  C   VAL A 259      -0.280  -7.450  -9.835  1.00 85.09           C
ATOM   3921  O   VAL A 259      -0.004  -7.193  -8.665  1.00 85.09           O
ATOM   3922  HA  VAL A 259       1.707  -7.018 -10.517  1.00 85.09           H
ATOM   3923  CB  VAL A 259       0.374  -5.867 -11.726  1.00 85.09           C
ATOM   3924  HB  VAL A 259      -0.524  -6.061 -12.313  1.00 85.09           H
ATOM   3925  CG1 VAL A 259       0.071  -4.712 -10.769  1.00 85.09           C
ATOM   3926 1HG1 VAL A 259      -0.778  -4.977 -10.138  1.00 85.09           H
ATOM   3927 2HG1 VAL A 259       0.943  -4.520 -10.145  1.00 85.09           H
ATOM   3928 3HG1 VAL A 259      -0.170  -3.818 -11.344  1.00 85.09           H
ATOM   3929  CG2 VAL A 259       1.497  -5.495 -12.696  1.00 85.09           C
ATOM   3930 1HG2 VAL A 259       2.419  -5.329 -12.138  1.00 85.09           H
ATOM   3931 2HG2 VAL A 259       1.645  -6.306 -13.409  1.00 85.09           H
ATOM   3932 3HG2 VAL A 259       1.228  -4.584 -13.231  1.00 85.09           H
ATOM   3933  HN  VAL A 259       0.514  -8.071 -12.808  1.00 85.09           H
ATOM   3934  N   LEU A 260      -1.419  -7.997 -10.235  1.00 84.07           N
ATOM   3935  CA  LEU A 260      -2.472  -8.312  -9.284  1.00 84.07           C
ATOM   3936  C   LEU A 260      -1.947  -9.324  -8.264  1.00 84.07           C
ATOM   3937  O   LEU A 260      -2.067  -9.116  -7.058  1.00 84.07           O
ATOM   3938  HA  LEU A 260      -2.723  -7.391  -8.758  1.00 84.07           H
ATOM   3939  CB  LEU A 260      -3.734  -8.773 -10.015  1.00 84.07           C
ATOM   3940 1HB  LEU A 260      -3.971  -8.041 -10.787  1.00 84.07           H
ATOM   3941 2HB  LEU A 260      -3.513  -9.712 -10.524  1.00 84.07           H
ATOM   3942  CG  LEU A 260      -4.977  -8.977  -9.146  1.00 84.07           C
ATOM   3943  HG  LEU A 260      -4.725  -9.678  -8.350  1.00 84.07           H
ATOM   3944  CD1 LEU A 260      -5.400  -7.667  -8.478  1.00 84.07           C
ATOM   3945 1HD1 LEU A 260      -4.588  -7.302  -7.848  1.00 84.07           H
ATOM   3946 2HD1 LEU A 260      -5.627  -6.925  -9.244  1.00 84.07           H
ATOM   3947 3HD1 LEU A 260      -6.285  -7.840  -7.867  1.00 84.07           H
ATOM   3948  CD2 LEU A 260      -6.115  -9.602  -9.955  1.00 84.07           C
ATOM   3949 1HD2 LEU A 260      -6.374  -8.945 -10.786  1.00 84.07           H
ATOM   3950 2HD2 LEU A 260      -5.797 -10.570 -10.342  1.00 84.07           H
ATOM   3951 3HD2 LEU A 260      -6.986  -9.736  -9.313  1.00 84.07           H
ATOM   3952  HN  LEU A 260      -1.628  -8.224 -11.186  1.00 84.07           H
ATOM   3953  N   THR A 261      -1.376 -10.400  -8.787  1.00 86.74           N
ATOM   3954  CA  THR A 261      -0.943 -11.501  -7.944  1.00 86.74           C
ATOM   3955  C   THR A 261       0.098 -11.020  -6.930  1.00 86.74           C
ATOM   3956  O   THR A 261       0.041 -11.384  -5.757  1.00 86.74           O
ATOM   3957  HA  THR A 261      -1.802 -11.858  -7.375  1.00 86.74           H
ATOM   3958  CB  THR A 261      -0.433 -12.621  -8.853  1.00 86.74           C
ATOM   3959  HB  THR A 261       0.445 -12.298  -9.413  1.00 86.74           H
ATOM   3960  OG1 THR A 261      -1.567 -12.974  -9.639  1.00 86.74           O
ATOM   3961  HG1 THR A 261      -1.589 -12.425 -10.475  1.00 86.74           H
ATOM   3962  CG2 THR A 261      -0.103 -13.899  -8.080  1.00 86.74           C
ATOM   3963 1HG2 THR A 261      -0.999 -14.259  -7.575  1.00 86.74           H
ATOM   3964 2HG2 THR A 261       0.671 -13.688  -7.342  1.00 86.74           H
ATOM   3965 3HG2 THR A 261       0.255 -14.661  -8.773  1.00 86.74           H
ATOM   3966  HN  THR A 261      -1.209 -10.525  -9.765  1.00 86.74           H
ATOM   3967  N   VAL A 262       1.023 -10.208  -7.421  1.00 88.82           N
ATOM   3968  CA  VAL A 262       2.143  -9.771  -6.605  1.00 88.82           C
ATOM   3969  C   VAL A 262       1.626  -8.888  -5.468  1.00 88.82           C
ATOM   3970  O   VAL A 262       2.084  -9.001  -4.332  1.00 88.82           O
ATOM   3971  HA  VAL A 262       2.605 -10.660  -6.176  1.00 88.82           H
ATOM   3972  CB  VAL A 262       3.185  -9.070  -7.479  1.00 88.82           C
ATOM   3973  HB  VAL A 262       2.673  -8.304  -8.062  1.00 88.82           H
ATOM   3974  CG1 VAL A 262       4.245  -8.377  -6.620  1.00 88.82           C
ATOM   3975 1HG1 VAL A 262       3.766  -7.633  -5.983  1.00 88.82           H
ATOM   3976 2HG1 VAL A 262       4.750  -9.117  -5.999  1.00 88.82           H
ATOM   3977 3HG1 VAL A 262       4.973  -7.887  -7.267  1.00 88.82           H
ATOM   3978  CG2 VAL A 262       3.830 -10.053  -8.458  1.00 88.82           C
ATOM   3979 1HG2 VAL A 262       4.321 -10.851  -7.901  1.00 88.82           H
ATOM   3980 2HG2 VAL A 262       3.062 -10.480  -9.103  1.00 88.82           H
ATOM   3981 3HG2 VAL A 262       4.566  -9.529  -9.067  1.00 88.82           H
ATOM   3982  HN  VAL A 262       1.016  -9.852  -8.355  1.00 88.82           H
ATOM   3983  N   PHE A 263       0.678  -8.028  -5.812  1.00 87.29           N
ATOM   3984  CA  PHE A 263       0.075  -7.145  -4.829  1.00 87.29           C
ATOM   3985  C   PHE A 263      -0.581  -7.945  -3.702  1.00 87.29           C
ATOM   3986  O   PHE A 263      -0.420  -7.616  -2.528  1.00 87.29           O
ATOM   3987  HA  PHE A 263       0.873  -6.527  -4.417  1.00 87.29           H
ATOM   3988  CB  PHE A 263      -1.000  -6.334  -5.556  1.00 87.29           C
ATOM   3989 1HB  PHE A 263      -0.538  -5.799  -6.385  1.00 87.29           H
ATOM   3990 2HB  PHE A 263      -1.729  -7.021  -5.986  1.00 87.29           H
ATOM   3991  CG  PHE A 263      -1.731  -5.330  -4.663  1.00 87.29           C
ATOM   3992  CD1 PHE A 263      -2.940  -5.650  -4.128  1.00 87.29           C
ATOM   3993  HD1 PHE A 263      -3.388  -6.622  -4.335  1.00 87.29           H
ATOM   3994  CD2 PHE A 263      -1.173  -4.117  -4.405  1.00 87.29           C
ATOM   3995  HD2 PHE A 263      -0.204  -3.860  -4.834  1.00 87.29           H
ATOM   3996  CE1 PHE A 263      -3.619  -4.717  -3.300  1.00 87.29           C
ATOM   3997  HE1 PHE A 263      -4.588  -4.974  -2.871  1.00 87.29           H
ATOM   3998  CE2 PHE A 263      -1.852  -3.185  -3.576  1.00 87.29           C
ATOM   3999  HE2 PHE A 263      -1.404  -2.212  -3.369  1.00 87.29           H
ATOM   4000  CZ  PHE A 263      -3.061  -3.504  -3.041  1.00 87.29           C
ATOM   4001  HZ  PHE A 263      -3.582  -2.789  -2.405  1.00 87.29           H
ATOM   4002  HN  PHE A 263       0.323  -7.931  -6.742  1.00 87.29           H
ATOM   4003  N   VAL A 264      -1.306  -8.980  -4.099  1.00 84.68           N
ATOM   4004  CA  VAL A 264      -2.120  -9.729  -3.157  1.00 84.68           C
ATOM   4005  C   VAL A 264      -1.208 -10.479  -2.184  1.00 84.68           C
ATOM   4006  O   VAL A 264      -1.421 -10.442  -0.973  1.00 84.68           O
ATOM   4007  HA  VAL A 264      -2.717  -9.011  -2.594  1.00 84.68           H
ATOM   4008  CB  VAL A 264      -3.078 -10.653  -3.911  1.00 84.68           C
ATOM   4009  HB  VAL A 264      -2.483 -11.291  -4.564  1.00 84.68           H
ATOM   4010  CG1 VAL A 264      -3.845 -11.556  -2.943  1.00 84.68           C
ATOM   4011 1HG1 VAL A 264      -3.140 -12.168  -2.381  1.00 84.68           H
ATOM   4012 2HG1 VAL A 264      -4.424 -10.941  -2.254  1.00 84.68           H
ATOM   4013 3HG1 VAL A 264      -4.519 -12.202  -3.506  1.00 84.68           H
ATOM   4014  CG2 VAL A 264      -4.039  -9.848  -4.789  1.00 84.68           C
ATOM   4015 1HG2 VAL A 264      -4.624  -9.174  -4.164  1.00 84.68           H
ATOM   4016 2HG2 VAL A 264      -3.469  -9.268  -5.514  1.00 84.68           H
ATOM   4017 3HG2 VAL A 264      -4.708 -10.529  -5.314  1.00 84.68           H
ATOM   4018  HN  VAL A 264      -1.343  -9.308  -5.043  1.00 84.68           H
ATOM   4019  N   LEU A 265      -0.210 -11.142  -2.751  1.00 89.24           N
ATOM   4020  CA  LEU A 265       0.650 -12.013  -1.968  1.00 89.24           C
ATOM   4021  C   LEU A 265       1.432 -11.174  -0.955  1.00 89.24           C
ATOM   4022  O   LEU A 265       1.789 -11.661   0.116  1.00 89.24           O
ATOM   4023  HA  LEU A 265       0.006 -12.702  -1.421  1.00 89.24           H
ATOM   4024  CB  LEU A 265       1.538 -12.855  -2.886  1.00 89.24           C
ATOM   4025 1HB  LEU A 265       2.049 -12.186  -3.578  1.00 89.24           H
ATOM   4026 2HB  LEU A 265       2.307 -13.332  -2.277  1.00 89.24           H
ATOM   4027  CG  LEU A 265       0.826 -13.938  -3.699  1.00 89.24           C
ATOM   4028  HG  LEU A 265       0.049 -13.461  -4.296  1.00 89.24           H
ATOM   4029  CD1 LEU A 265       1.792 -14.615  -4.673  1.00 89.24           C
ATOM   4030 1HD1 LEU A 265       2.197 -13.872  -5.360  1.00 89.24           H
ATOM   4031 2HD1 LEU A 265       2.607 -15.076  -4.116  1.00 89.24           H
ATOM   4032 3HD1 LEU A 265       1.261 -15.381  -5.239  1.00 89.24           H
ATOM   4033  CD2 LEU A 265       0.136 -14.948  -2.781  1.00 89.24           C
ATOM   4034 1HD2 LEU A 265       0.879 -15.424  -2.140  1.00 89.24           H
ATOM   4035 2HD2 LEU A 265      -0.601 -14.434  -2.164  1.00 89.24           H
ATOM   4036 3HD2 LEU A 265      -0.362 -15.707  -3.385  1.00 89.24           H
ATOM   4037  HN  LEU A 265       0.013 -11.092  -3.724  1.00 89.24           H
ATOM   4038  N   SER A 266       1.675  -9.927  -1.331  1.00 91.58           N
ATOM   4039  CA  SER A 266       2.487  -9.043  -0.511  1.00 91.58           C
ATOM   4040  C   SER A 266       1.635  -8.435   0.604  1.00 91.58           C
ATOM   4041  O   SER A 266       2.094  -8.302   1.738  1.00 91.58           O
ATOM   4042  HA  SER A 266       3.270  -9.676  -0.093  1.00 91.58           H
ATOM   4043  CB  SER A 266       3.123  -7.938  -1.356  1.00 91.58           C
ATOM   4044 1HB  SER A 266       3.684  -7.264  -0.709  1.00 91.58           H
ATOM   4045 2HB  SER A 266       3.837  -8.379  -2.052  1.00 91.58           H
ATOM   4046  OG  SER A 266       2.150  -7.195  -2.084  1.00 91.58           O
ATOM   4047  HG  SER A 266       1.996  -7.616  -2.978  1.00 91.58           H
ATOM   4048  HN  SER A 266       1.329  -9.519  -2.176  1.00 91.58           H
ATOM   4049  N   GLN A 267       0.410  -8.081   0.244  1.00 90.61           N
ATOM   4050  CA  GLN A 267      -0.435  -7.300   1.131  1.00 90.61           C
ATOM   4051  C   GLN A 267      -1.190  -8.221   2.091  1.00 90.61           C
ATOM   4052  O   GLN A 267      -1.504  -7.830   3.215  1.00 90.61           O
ATOM   4053  HA  GLN A 267       0.247  -6.660   1.692  1.00 90.61           H
ATOM   4054  CB  GLN A 267      -1.404  -6.424   0.335  1.00 90.61           C
ATOM   4055 1HB  GLN A 267      -2.018  -7.050  -0.312  1.00 90.61           H
ATOM   4056 2HB  GLN A 267      -2.081  -5.911   1.018  1.00 90.61           H
ATOM   4057  CG  GLN A 267      -0.647  -5.396  -0.508  1.00 90.61           C
ATOM   4058 1HG  GLN A 267      -0.008  -5.909  -1.227  1.00 90.61           H
ATOM   4059 2HG  GLN A 267      -1.356  -4.799  -1.082  1.00 90.61           H
ATOM   4060  CD  GLN A 267       0.202  -4.480   0.375  1.00 90.61           C
ATOM   4061  OE1 GLN A 267      -0.244  -3.960   1.385  1.00 90.61           O
ATOM   4062  NE2 GLN A 267       1.448  -4.311  -0.060  1.00 90.61           N
ATOM   4063 1HE2 GLN A 267       1.751  -4.767  -0.897  1.00 90.61           H
ATOM   4064 2HE2 GLN A 267       2.081  -3.729   0.450  1.00 90.61           H
ATOM   4065  HN  GLN A 267      -0.005  -8.318  -0.634  1.00 90.61           H
ATOM   4066  N   PHE A 268      -1.461  -9.427   1.613  1.00 90.72           N
ATOM   4067  CA  PHE A 268      -2.363 -10.324   2.315  1.00 90.72           C
ATOM   4068  C   PHE A 268      -1.860 -10.611   3.731  1.00 90.72           C
ATOM   4069  O   PHE A 268      -2.599 -10.448   4.701  1.00 90.72           O
ATOM   4070  HA  PHE A 268      -3.334  -9.830   2.369  1.00 90.72           H
ATOM   4071  CB  PHE A 268      -2.397 -11.633   1.523  1.00 90.72           C
ATOM   4072 1HB  PHE A 268      -2.711 -11.420   0.501  1.00 90.72           H
ATOM   4073 2HB  PHE A 268      -1.386 -12.038   1.467  1.00 90.72           H
ATOM   4074  CG  PHE A 268      -3.325 -12.696   2.116  1.00 90.72           C
ATOM   4075  CD1 PHE A 268      -2.810 -13.701   2.873  1.00 90.72           C
ATOM   4076  HD1 PHE A 268      -1.737 -13.750   3.058  1.00 90.72           H
ATOM   4077  CD2 PHE A 268      -4.664 -12.634   1.886  1.00 90.72           C
ATOM   4078  HD2 PHE A 268      -5.076 -11.828   1.278  1.00 90.72           H
ATOM   4079  CE1 PHE A 268      -3.671 -14.687   3.424  1.00 90.72           C
ATOM   4080  HE1 PHE A 268      -3.259 -15.493   4.031  1.00 90.72           H
ATOM   4081  CE2 PHE A 268      -5.525 -13.620   2.436  1.00 90.72           C
ATOM   4082  HE2 PHE A 268      -6.598 -13.571   2.251  1.00 90.72           H
ATOM   4083  CZ  PHE A 268      -5.010 -14.626   3.193  1.00 90.72           C
ATOM   4084  HZ  PHE A 268      -5.671 -15.383   3.616  1.00 90.72           H
ATOM   4085  HN  PHE A 268      -1.077  -9.792   0.765  1.00 90.72           H
ATOM   4086  N   PRO A 269      -0.600 -11.042   3.875  1.00 94.11           N
ATOM   4087  CA  PRO A 269      -0.088 -11.450   5.186  1.00 94.11           C
ATOM   4088  C   PRO A 269      -0.300 -10.382   6.246  1.00 94.11           C
ATOM   4089  O   PRO A 269      -0.715 -10.685   7.363  1.00 94.11           O
ATOM   4090  HA  PRO A 269      -0.633 -12.322   5.546  1.00 94.11           H
ATOM   4091  CB  PRO A 269       1.399 -11.709   4.929  1.00 94.11           C
ATOM   4092 1HB  PRO A 269       1.999 -10.819   5.119  1.00 94.11           H
ATOM   4093 2HB  PRO A 269       1.786 -12.496   5.575  1.00 94.11           H
ATOM   4094  CG  PRO A 269       1.439 -12.114   3.461  1.00 94.11           C
ATOM   4095 1HG  PRO A 269       2.434 -11.990   3.034  1.00 94.11           H
ATOM   4096 2HG  PRO A 269       1.173 -13.162   3.323  1.00 94.11           H
ATOM   4097  CD  PRO A 269       0.424 -11.179   2.823  1.00 94.11           C
ATOM   4098 1HD  PRO A 269       0.866 -10.215   2.568  1.00 94.11           H
ATOM   4099 2HD  PRO A 269       0.015 -11.593   1.902  1.00 94.11           H
ATOM   4100  N   TYR A 270      -0.005  -9.148   5.865  1.00 94.57           N
ATOM   4101  CA  TYR A 270      -0.058  -8.041   6.805  1.00 94.57           C
ATOM   4102  C   TYR A 270      -1.489  -7.806   7.294  1.00 94.57           C
ATOM   4103  O   TYR A 270      -1.714  -7.599   8.486  1.00 94.57           O
ATOM   4104  HA  TYR A 270       0.573  -8.293   7.657  1.00 94.57           H
ATOM   4105  CB  TYR A 270       0.413  -6.808   6.031  1.00 94.57           C
ATOM   4106 1HB  TYR A 270       1.456  -6.947   5.746  1.00 94.57           H
ATOM   4107 2HB  TYR A 270      -0.162  -6.729   5.109  1.00 94.57           H
ATOM   4108  CG  TYR A 270       0.283  -5.498   6.810  1.00 94.57           C
ATOM   4109  CD1 TYR A 270      -0.603  -4.528   6.387  1.00 94.57           C
ATOM   4110  HD1 TYR A 270      -1.210  -4.696   5.498  1.00 94.57           H
ATOM   4111  CD2 TYR A 270       1.053  -5.286   7.936  1.00 94.57           C
ATOM   4112  HD2 TYR A 270       1.753  -6.052   8.271  1.00 94.57           H
ATOM   4113  CE1 TYR A 270      -0.725  -3.295   7.121  1.00 94.57           C
ATOM   4114  HE1 TYR A 270      -1.420  -2.521   6.797  1.00 94.57           H
ATOM   4115  CE2 TYR A 270       0.931  -4.053   8.670  1.00 94.57           C
ATOM   4116  HE2 TYR A 270       1.532  -3.872   9.561  1.00 94.57           H
ATOM   4117  CZ  TYR A 270       0.048  -3.118   8.226  1.00 94.57           C
ATOM   4118  OH  TYR A 270      -0.067  -1.953   8.918  1.00 94.57           O
ATOM   4119  HH  TYR A 270       0.353  -2.049   9.821  1.00 94.57           H
ATOM   4120  HN  TYR A 270       0.264  -8.900   4.934  1.00 94.57           H
ATOM   4121  N   ASN A 271      -2.417  -7.844   6.350  1.00 91.20           N
ATOM   4122  CA  ASN A 271      -3.808  -7.556   6.656  1.00 91.20           C
ATOM   4123  C   ASN A 271      -4.387  -8.694   7.499  1.00 91.20           C
ATOM   4124  O   ASN A 271      -5.342  -8.493   8.247  1.00 91.20           O
ATOM   4125  HA  ASN A 271      -3.793  -6.607   7.192  1.00 91.20           H
ATOM   4126  CB  ASN A 271      -4.641  -7.443   5.378  1.00 91.20           C
ATOM   4127 1HB  ASN A 271      -4.421  -8.285   4.721  1.00 91.20           H
ATOM   4128 2HB  ASN A 271      -5.702  -7.501   5.624  1.00 91.20           H
ATOM   4129  CG  ASN A 271      -4.352  -6.130   4.649  1.00 91.20           C
ATOM   4130  OD1 ASN A 271      -4.720  -5.052   5.087  1.00 91.20           O
ATOM   4131  ND2 ASN A 271      -3.675  -6.279   3.514  1.00 91.20           N
ATOM   4132 1HD2 ASN A 271      -3.403  -7.192   3.210  1.00 91.20           H
ATOM   4133 2HD2 ASN A 271      -3.437  -5.478   2.964  1.00 91.20           H
ATOM   4134  HN  ASN A 271      -2.233  -8.067   5.393  1.00 91.20           H
ATOM   4135  N   CYS A 272      -3.784  -9.864   7.350  1.00 93.13           N
ATOM   4136  CA  CYS A 272      -4.143 -11.003   8.178  1.00 93.13           C
ATOM   4137  C   CYS A 272      -3.837 -10.652   9.635  1.00 93.13           C
ATOM   4138  O   CYS A 272      -4.650 -10.907  10.523  1.00 93.13           O
ATOM   4139  HA  CYS A 272      -5.211 -11.169   8.035  1.00 93.13           H
ATOM   4140  CB  CYS A 272      -3.421 -12.276   7.733  1.00 93.13           C
ATOM   4141 1HB  CYS A 272      -2.356 -12.076   7.611  1.00 93.13           H
ATOM   4142 2HB  CYS A 272      -3.514 -13.044   8.501  1.00 93.13           H
ATOM   4143  SG  CYS A 272      -4.128 -12.879   6.157  1.00 93.13           S
ATOM   4144  HG  CYS A 272      -3.568 -11.950   5.388  1.00 93.13           H
ATOM   4145  HN  CYS A 272      -3.063 -10.040   6.679  1.00 93.13           H
ATOM   4146  N   ILE A 273      -2.663 -10.073   9.837  1.00 93.98           N
ATOM   4147  CA  ILE A 273      -2.224  -9.719  11.176  1.00 93.98           C
ATOM   4148  C   ILE A 273      -3.095  -8.580  11.710  1.00 93.98           C
ATOM   4149  O   ILE A 273      -3.437  -8.558  12.892  1.00 93.98           O
ATOM   4150  HA  ILE A 273      -2.371 -10.593  11.810  1.00 93.98           H
ATOM   4151  CB  ILE A 273      -0.727  -9.403  11.183  1.00 93.98           C
ATOM   4152  HB  ILE A 273      -0.542  -8.609  10.459  1.00 93.98           H
ATOM   4153  CG1 ILE A 273       0.092 -10.617  10.740  1.00 93.98           C
ATOM   4154 1HG1 ILE A 273      -0.206 -10.914   9.735  1.00 93.98           H
ATOM   4155 2HG1 ILE A 273       1.148 -10.351  10.694  1.00 93.98           H
ATOM   4156  CG2 ILE A 273      -0.283  -8.880  12.550  1.00 93.98           C
ATOM   4157 1HG2 ILE A 273      -0.833  -7.969  12.787  1.00 93.98           H
ATOM   4158 2HG2 ILE A 273      -0.484  -9.634  13.311  1.00 93.98           H
ATOM   4159 3HG2 ILE A 273       0.785  -8.663  12.527  1.00 93.98           H
ATOM   4160  CD1 ILE A 273      -0.102 -11.790  11.703  1.00 93.98           C
ATOM   4161 1HD1 ILE A 273       0.219 -11.497  12.702  1.00 93.98           H
ATOM   4162 2HD1 ILE A 273      -1.156 -12.069  11.728  1.00 93.98           H
ATOM   4163 3HD1 ILE A 273       0.491 -12.640  11.365  1.00 93.98           H
ATOM   4164  HN  ILE A 273      -2.019  -9.845   9.107  1.00 93.98           H
ATOM   4165  N   LEU A 274      -3.429  -7.663  10.814  1.00 93.18           N
ATOM   4166  CA  LEU A 274      -4.292  -6.550  11.169  1.00 93.18           C
ATOM   4167  C   LEU A 274      -5.625  -7.090  11.691  1.00 93.18           C
ATOM   4168  O   LEU A 274      -6.209  -6.527  12.616  1.00 93.18           O
ATOM   4169  HA  LEU A 274      -3.804  -6.001  11.974  1.00 93.18           H
ATOM   4170  CB  LEU A 274      -4.439  -5.588   9.989  1.00 93.18           C
ATOM   4171 1HB  LEU A 274      -4.584  -6.176   9.083  1.00 93.18           H
ATOM   4172 2HB  LEU A 274      -5.344  -4.999  10.136  1.00 93.18           H
ATOM   4173  CG  LEU A 274      -3.271  -4.627   9.758  1.00 93.18           C
ATOM   4174  HG  LEU A 274      -2.376  -5.218   9.560  1.00 93.18           H
ATOM   4175  CD1 LEU A 274      -3.515  -3.752   8.527  1.00 93.18           C
ATOM   4176 1HD1 LEU A 274      -3.626  -4.386   7.647  1.00 93.18           H
ATOM   4177 2HD1 LEU A 274      -4.425  -3.169   8.671  1.00 93.18           H
ATOM   4178 3HD1 LEU A 274      -2.670  -3.079   8.386  1.00 93.18           H
ATOM   4179  CD2 LEU A 274      -2.993  -3.791  11.009  1.00 93.18           C
ATOM   4180 1HD2 LEU A 274      -3.879  -3.209  11.261  1.00 93.18           H
ATOM   4181 2HD2 LEU A 274      -2.743  -4.452  11.839  1.00 93.18           H
ATOM   4182 3HD2 LEU A 274      -2.158  -3.117  10.817  1.00 93.18           H
ATOM   4183  HN  LEU A 274      -3.120  -7.672   9.863  1.00 93.18           H
ATOM   4184  N   LEU A 275      -6.069  -8.177  11.075  1.00 93.72           N
ATOM   4185  CA  LEU A 275      -7.312  -8.811  11.479  1.00 93.72           C
ATOM   4186  C   LEU A 275      -7.186  -9.297  12.925  1.00 93.72           C
ATOM   4187  O   LEU A 275      -8.071  -9.056  13.744  1.00 93.72           O
ATOM   4188  HA  LEU A 275      -8.094  -8.053  11.437  1.00 93.72           H
ATOM   4189  CB  LEU A 275      -7.697  -9.914  10.491  1.00 93.72           C
ATOM   4190 1HB  LEU A 275      -7.828  -9.463   9.507  1.00 93.72           H
ATOM   4191 2HB  LEU A 275      -6.863 -10.612  10.414  1.00 93.72           H
ATOM   4192  CG  LEU A 275      -8.960 -10.707  10.830  1.00 93.72           C
ATOM   4193  HG  LEU A 275      -8.853 -11.105  11.839  1.00 93.72           H
ATOM   4194  CD1 LEU A 275     -10.193  -9.802  10.830  1.00 93.72           C
ATOM   4195 1HD1 LEU A 275     -10.066  -9.014  11.572  1.00 93.72           H
ATOM   4196 2HD1 LEU A 275     -10.315  -9.355   9.843  1.00 93.72           H
ATOM   4197 3HD1 LEU A 275     -11.077 -10.391  11.074  1.00 93.72           H
ATOM   4198  CD2 LEU A 275      -9.126 -11.902   9.889  1.00 93.72           C
ATOM   4199 1HD2 LEU A 275      -9.202 -11.547   8.861  1.00 93.72           H
ATOM   4200 2HD2 LEU A 275      -8.263 -12.561   9.983  1.00 93.72           H
ATOM   4201 3HD2 LEU A 275     -10.032 -12.449  10.152  1.00 93.72           H
ATOM   4202  HN  LEU A 275      -5.595  -8.621  10.315  1.00 93.72           H
ATOM   4203  N   VAL A 276      -6.078  -9.972  13.194  1.00 94.50           N
ATOM   4204  CA  VAL A 276      -5.836 -10.516  14.519  1.00 94.50           C
ATOM   4205  C   VAL A 276      -5.835  -9.377  15.541  1.00 94.50           C
ATOM   4206  O   VAL A 276      -6.454  -9.486  16.598  1.00 94.50           O
ATOM   4207  HA  VAL A 276      -6.657 -11.194  14.751  1.00 94.50           H
ATOM   4208  CB  VAL A 276      -4.537 -11.325  14.524  1.00 94.50           C
ATOM   4209  HB  VAL A 276      -3.738 -10.677  14.162  1.00 94.50           H
ATOM   4210  CG1 VAL A 276      -4.175 -11.771  15.941  1.00 94.50           C
ATOM   4211 1HG1 VAL A 276      -4.043 -10.895  16.576  1.00 94.50           H
ATOM   4212 2HG1 VAL A 276      -4.975 -12.394  16.342  1.00 94.50           H
ATOM   4213 3HG1 VAL A 276      -3.248 -12.344  15.916  1.00 94.50           H
ATOM   4214  CG2 VAL A 276      -4.634 -12.524  13.579  1.00 94.50           C
ATOM   4215 1HG2 VAL A 276      -5.451 -13.172  13.897  1.00 94.50           H
ATOM   4216 2HG2 VAL A 276      -4.824 -12.173  12.564  1.00 94.50           H
ATOM   4217 3HG2 VAL A 276      -3.698 -13.081  13.601  1.00 94.50           H
ATOM   4218  HN  VAL A 276      -5.354 -10.148  12.526  1.00 94.50           H
ATOM   4219  N   GLN A 277      -5.131  -8.310  15.189  1.00 93.63           N
ATOM   4220  CA  GLN A 277      -5.025  -7.160  16.071  1.00 93.63           C
ATOM   4221  C   GLN A 277      -6.410  -6.570  16.342  1.00 93.63           C
ATOM   4222  O   GLN A 277      -6.671  -6.064  17.433  1.00 93.63           O
ATOM   4223  HA  GLN A 277      -4.599  -7.544  16.998  1.00 93.63           H
ATOM   4224  CB  GLN A 277      -4.084  -6.105  15.485  1.00 93.63           C
ATOM   4225 1HB  GLN A 277      -4.327  -5.939  14.436  1.00 93.63           H
ATOM   4226 2HB  GLN A 277      -4.231  -5.156  16.001  1.00 93.63           H
ATOM   4227  CG  GLN A 277      -2.624  -6.542  15.614  1.00 93.63           C
ATOM   4228 1HG  GLN A 277      -2.395  -6.755  16.658  1.00 93.63           H
ATOM   4229 2HG  GLN A 277      -2.466  -7.466  15.058  1.00 93.63           H
ATOM   4230  CD  GLN A 277      -1.680  -5.457  15.090  1.00 93.63           C
ATOM   4231  OE1 GLN A 277      -2.060  -4.580  14.332  1.00 93.63           O
ATOM   4232  NE2 GLN A 277      -0.431  -5.566  15.536  1.00 93.63           N
ATOM   4233 1HE2 GLN A 277      -0.185  -6.310  16.157  1.00 93.63           H
ATOM   4234 2HE2 GLN A 277       0.261  -4.904  15.249  1.00 93.63           H
ATOM   4235  HN  GLN A 277      -4.641  -8.225  14.322  1.00 93.63           H
ATOM   4236  N   THR A 278      -7.262  -6.653  15.331  1.00 93.80           N
ATOM   4237  CA  THR A 278      -8.611  -6.125  15.443  1.00 93.80           C
ATOM   4238  C   THR A 278      -9.421  -6.940  16.454  1.00 93.80           C
ATOM   4239  O   THR A 278     -10.081  -6.377  17.325  1.00 93.80           O
ATOM   4240  HA  THR A 278      -8.551  -5.107  15.829  1.00 93.80           H
ATOM   4241  CB  THR A 278      -9.230  -6.105  14.044  1.00 93.80           C
ATOM   4242  HB  THR A 278      -9.382  -7.118  13.671  1.00 93.80           H
ATOM   4243  OG1 THR A 278      -8.337  -5.298  13.281  1.00 93.80           O
ATOM   4244  HG1 THR A 278      -7.666  -5.875  12.815  1.00 93.80           H
ATOM   4245  CG2 THR A 278     -10.554  -5.341  14.000  1.00 93.80           C
ATOM   4246 1HG2 THR A 278     -10.388  -4.308  14.308  1.00 93.80           H
ATOM   4247 2HG2 THR A 278     -11.268  -5.811  14.675  1.00 93.80           H
ATOM   4248 3HG2 THR A 278     -10.950  -5.357  12.984  1.00 93.80           H
ATOM   4249  HN  THR A 278      -7.045  -7.071  14.449  1.00 93.80           H
ATOM   4250  N   ILE A 279      -9.344  -8.255  16.303  1.00 94.80           N
ATOM   4251  CA  ILE A 279     -10.089  -9.152  17.169  1.00 94.80           C
ATOM   4252  C   ILE A 279      -9.633  -8.953  18.616  1.00 94.80           C
ATOM   4253  O   ILE A 279     -10.454  -8.933  19.532  1.00 94.80           O
ATOM   4254  HA  ILE A 279     -11.141  -8.877  17.098  1.00 94.80           H
ATOM   4255  CB  ILE A 279      -9.964 -10.596  16.679  1.00 94.80           C
ATOM   4256  HB  ILE A 279      -8.905 -10.830  16.572  1.00 94.80           H
ATOM   4257  CG1 ILE A 279     -10.605 -10.764  15.300  1.00 94.80           C
ATOM   4258 1HG1 ILE A 279     -11.691 -10.735  15.393  1.00 94.80           H
ATOM   4259 2HG1 ILE A 279     -10.318  -9.931  14.658  1.00 94.80           H
ATOM   4260  CG2 ILE A 279     -10.543 -11.575  17.703  1.00 94.80           C
ATOM   4261 1HG2 ILE A 279     -10.002 -11.478  18.644  1.00 94.80           H
ATOM   4262 2HG2 ILE A 279     -11.597 -11.350  17.864  1.00 94.80           H
ATOM   4263 3HG2 ILE A 279     -10.442 -12.594  17.329  1.00 94.80           H
ATOM   4264  CD1 ILE A 279     -10.178 -12.084  14.654  1.00 94.80           C
ATOM   4265 1HD1 ILE A 279      -9.094 -12.099  14.540  1.00 94.80           H
ATOM   4266 2HD1 ILE A 279     -10.489 -12.915  15.287  1.00 94.80           H
ATOM   4267 3HD1 ILE A 279     -10.648 -12.177  13.675  1.00 94.80           H
ATOM   4268  HN  ILE A 279      -8.786  -8.706  15.606  1.00 94.80           H
ATOM   4269  N   ASP A 280      -8.326  -8.810  18.777  1.00 94.02           N
ATOM   4270  CA  ASP A 280      -7.745  -8.670  20.102  1.00 94.02           C
ATOM   4271  C   ASP A 280      -8.157  -7.321  20.694  1.00 94.02           C
ATOM   4272  O   ASP A 280      -8.298  -7.190  21.909  1.00 94.02           O
ATOM   4273  HA  ASP A 280      -8.133  -9.513  20.674  1.00 94.02           H
ATOM   4274  CB  ASP A 280      -6.217  -8.714  20.041  1.00 94.02           C
ATOM   4275 1HB  ASP A 280      -5.897  -9.576  19.456  1.00 94.02           H
ATOM   4276 2HB  ASP A 280      -5.844  -7.826  19.530  1.00 94.02           H
ATOM   4277  CG  ASP A 280      -5.615  -8.791  21.445  1.00 94.02           C
ATOM   4278  OD1 ASP A 280      -6.062  -9.676  22.206  1.00 94.02           O
ATOM   4279  OD2 ASP A 280      -4.720  -7.964  21.725  1.00 94.02           O
ATOM   4280  HN  ASP A 280      -7.669  -8.789  18.023  1.00 94.02           H
ATOM   4281  N   ALA A 281      -8.337  -6.352  19.809  1.00 92.70           N
ATOM   4282  CA  ALA A 281      -8.755  -5.025  20.227  1.00 92.70           C
ATOM   4283  C   ALA A 281     -10.119  -5.118  20.915  1.00 92.70           C
ATOM   4284  O   ALA A 281     -10.390  -4.385  21.865  1.00 92.70           O
ATOM   4285  HA  ALA A 281      -8.021  -4.655  20.943  1.00 92.70           H
ATOM   4286  CB  ALA A 281      -8.776  -4.091  19.015  1.00 92.70           C
ATOM   4287 1HB  ALA A 281      -7.778  -4.037  18.581  1.00 92.70           H
ATOM   4288 2HB  ALA A 281      -9.475  -4.475  18.272  1.00 92.70           H
ATOM   4289 3HB  ALA A 281      -9.090  -3.095  19.329  1.00 92.70           H
ATOM   4290  HN  ALA A 281      -8.202  -6.462  18.824  1.00 92.70           H
ATOM   4291  N   TYR A 282     -10.941  -6.025  20.408  1.00 91.59           N
ATOM   4292  CA  TYR A 282     -12.262  -6.237  20.975  1.00 91.59           C
ATOM   4293  C   TYR A 282     -12.200  -7.196  22.166  1.00 91.59           C
ATOM   4294  O   TYR A 282     -12.778  -6.923  23.217  1.00 91.59           O
ATOM   4295  HA  TYR A 282     -12.641  -5.273  21.313  1.00 91.59           H
ATOM   4296  CB  TYR A 282     -13.099  -6.875  19.865  1.00 91.59           C
ATOM   4297 1HB  TYR A 282     -12.491  -7.613  19.343  1.00 91.59           H
ATOM   4298 2HB  TYR A 282     -13.934  -7.412  20.316  1.00 91.59           H
ATOM   4299  CG  TYR A 282     -13.647  -5.874  18.845  1.00 91.59           C
ATOM   4300  CD1 TYR A 282     -14.709  -5.059  19.180  1.00 91.59           C
ATOM   4301  HD1 TYR A 282     -15.158  -5.128  20.171  1.00 91.59           H
ATOM   4302  CD2 TYR A 282     -13.079  -5.786  17.590  1.00 91.59           C
ATOM   4303  HD2 TYR A 282     -12.240  -6.430  17.326  1.00 91.59           H
ATOM   4304  CE1 TYR A 282     -15.224  -4.117  18.221  1.00 91.59           C
ATOM   4305  HE1 TYR A 282     -16.063  -3.467  18.472  1.00 91.59           H
ATOM   4306  CE2 TYR A 282     -13.594  -4.844  16.631  1.00 91.59           C
ATOM   4307  HE2 TYR A 282     -13.155  -4.765  15.637  1.00 91.59           H
ATOM   4308  CZ  TYR A 282     -14.641  -4.056  16.993  1.00 91.59           C
ATOM   4309  OH  TYR A 282     -15.128  -3.166  16.087  1.00 91.59           O
ATOM   4310  HH  TYR A 282     -14.498  -3.085  15.315  1.00 91.59           H
ATOM   4311  HN  TYR A 282     -10.718  -6.608  19.627  1.00 91.59           H
ATOM   4312  N   ALA A 283     -11.495  -8.299  21.961  1.00 91.99           N
ATOM   4313  CA  ALA A 283     -11.629  -9.447  22.841  1.00 91.99           C
ATOM   4314  C   ALA A 283     -10.535  -9.396  23.909  1.00 91.99           C
ATOM   4315  O   ALA A 283     -10.663 -10.014  24.965  1.00 91.99           O
ATOM   4316  HA  ALA A 283     -12.603  -9.381  23.327  1.00 91.99           H
ATOM   4317  CB  ALA A 283     -11.577 -10.733  22.014  1.00 91.99           C
ATOM   4318 1HB  ALA A 283     -12.393 -10.733  21.291  1.00 91.99           H
ATOM   4319 2HB  ALA A 283     -10.625 -10.788  21.488  1.00 91.99           H
ATOM   4320 3HB  ALA A 283     -11.678 -11.594  22.675  1.00 91.99           H
ATOM   4321  HN  ALA A 283     -10.844  -8.414  21.211  1.00 91.99           H
ATOM   4322  N   MET A 284      -9.483  -8.653  23.597  1.00 90.16           N
ATOM   4323  CA  MET A 284      -8.341  -8.560  24.492  1.00 90.16           C
ATOM   4324  C   MET A 284      -7.923  -9.944  24.993  1.00 90.16           C
ATOM   4325  O   MET A 284      -7.674 -10.127  26.184  1.00 90.16           O
ATOM   4326  HA  MET A 284      -7.538  -8.123  23.898  1.00 90.16           H
ATOM   4327  CB  MET A 284      -8.698  -7.670  25.684  1.00 90.16           C
ATOM   4328 1HB  MET A 284      -9.507  -8.128  26.254  1.00 90.16           H
ATOM   4329 2HB  MET A 284      -7.841  -7.592  26.354  1.00 90.16           H
ATOM   4330  CG  MET A 284      -9.119  -6.274  25.221  1.00 90.16           C
ATOM   4331 1HG  MET A 284      -8.322  -5.823  24.629  1.00 90.16           H
ATOM   4332 2HG  MET A 284      -9.994  -6.345  24.575  1.00 90.16           H
ATOM   4333  SD  MET A 284      -9.485  -5.247  26.634  1.00 90.16           S
ATOM   4334  CE  MET A 284     -10.186  -3.826  25.810  1.00 90.16           C
ATOM   4335 1HE  MET A 284      -9.447  -3.399  25.132  1.00 90.16           H
ATOM   4336 2HE  MET A 284     -11.066  -4.131  25.244  1.00 90.16           H
ATOM   4337 3HE  MET A 284     -10.471  -3.081  26.552  1.00 90.16           H
ATOM   4338  HN  MET A 284      -9.403  -8.122  22.754  1.00 90.16           H
ATOM   4339  N   PHE A 285      -7.859 -10.882  24.060  1.00 90.35           N
ATOM   4340  CA  PHE A 285      -7.642 -12.274  24.412  1.00 90.35           C
ATOM   4341  C   PHE A 285      -6.149 -12.578  24.552  1.00 90.35           C
ATOM   4342  O   PHE A 285      -5.770 -13.591  25.138  1.00 90.35           O
ATOM   4343  HA  PHE A 285      -8.138 -12.447  25.368  1.00 90.35           H
ATOM   4344  CB  PHE A 285      -8.218 -13.119  23.273  1.00 90.35           C
ATOM   4345 1HB  PHE A 285      -8.308 -14.152  23.610  1.00 90.35           H
ATOM   4346 2HB  PHE A 285      -9.225 -12.768  23.048  1.00 90.35           H
ATOM   4347  CG  PHE A 285      -7.383 -13.087  21.992  1.00 90.35           C
ATOM   4348  CD1 PHE A 285      -7.633 -12.147  21.041  1.00 90.35           C
ATOM   4349  HD1 PHE A 285      -8.428 -11.416  21.193  1.00 90.35           H
ATOM   4350  CD2 PHE A 285      -6.392 -13.998  21.802  1.00 90.35           C
ATOM   4351  HD2 PHE A 285      -6.192 -14.752  22.564  1.00 90.35           H
ATOM   4352  CE1 PHE A 285      -6.858 -12.117  19.851  1.00 90.35           C
ATOM   4353  HE1 PHE A 285      -7.059 -11.363  19.089  1.00 90.35           H
ATOM   4354  CE2 PHE A 285      -5.617 -13.968  20.613  1.00 90.35           C
ATOM   4355  HE2 PHE A 285      -4.822 -14.699  20.461  1.00 90.35           H
ATOM   4356  CZ  PHE A 285      -5.867 -13.028  19.662  1.00 90.35           C
ATOM   4357  HZ  PHE A 285      -5.272 -13.005  18.749  1.00 90.35           H
ATOM   4358  HN  PHE A 285      -7.953 -10.703  23.080  1.00 90.35           H
ATOM   4359  N   ILE A 286      -5.342 -11.682  24.004  1.00 90.98           N
ATOM   4360  CA  ILE A 286      -3.898 -11.822  24.093  1.00 90.98           C
ATOM   4361  C   ILE A 286      -3.412 -11.221  25.414  1.00 90.98           C
ATOM   4362  O   ILE A 286      -2.977 -10.071  25.454  1.00 90.98           O
ATOM   4363  HA  ILE A 286      -3.673 -12.888  24.096  1.00 90.98           H
ATOM   4364  CB  ILE A 286      -3.224 -11.220  22.859  1.00 90.98           C
ATOM   4365  HB  ILE A 286      -3.424 -10.148  22.849  1.00 90.98           H
ATOM   4366  CG1 ILE A 286      -3.816 -11.800  21.573  1.00 90.98           C
ATOM   4367 1HG1 ILE A 286      -3.526 -12.847  21.475  1.00 90.98           H
ATOM   4368 2HG1 ILE A 286      -4.905 -11.775  21.625  1.00 90.98           H
ATOM   4369  CG2 ILE A 286      -1.706 -11.396  22.922  1.00 90.98           C
ATOM   4370 1HG2 ILE A 286      -1.319 -10.897  23.810  1.00 90.98           H
ATOM   4371 2HG2 ILE A 286      -1.465 -12.458  22.968  1.00 90.98           H
ATOM   4372 3HG2 ILE A 286      -1.252 -10.959  22.032  1.00 90.98           H
ATOM   4373  CD1 ILE A 286      -3.341 -11.017  20.348  1.00 90.98           C
ATOM   4374 1HD1 ILE A 286      -3.654  -9.977  20.438  1.00 90.98           H
ATOM   4375 2HD1 ILE A 286      -2.254 -11.065  20.285  1.00 90.98           H
ATOM   4376 3HD1 ILE A 286      -3.776 -11.451  19.447  1.00 90.98           H
ATOM   4377  HN  ILE A 286      -5.658 -10.873  23.508  1.00 90.98           H
ATOM   4378  N   SER A 287      -3.503 -12.026  26.462  1.00 88.05           N
ATOM   4379  CA  SER A 287      -3.054 -11.597  27.776  1.00 88.05           C
ATOM   4380  C   SER A 287      -1.606 -12.033  28.003  1.00 88.05           C
ATOM   4381  O   SER A 287      -0.944 -11.547  28.919  1.00 88.05           O
ATOM   4382  HA  SER A 287      -3.129 -10.509  27.766  1.00 88.05           H
ATOM   4383  CB  SER A 287      -3.957 -12.159  28.876  1.00 88.05           C
ATOM   4384 1HB  SER A 287      -3.585 -11.837  29.849  1.00 88.05           H
ATOM   4385 2HB  SER A 287      -4.961 -11.749  28.767  1.00 88.05           H
ATOM   4386  OG  SER A 287      -4.019 -13.582  28.841  1.00 88.05           O
ATOM   4387  HG  SER A 287      -4.651 -13.914  29.541  1.00 88.05           H
ATOM   4388  HN  SER A 287      -3.873 -12.954  26.424  1.00 88.05           H
ATOM   4389  N   ASN A 288      -1.156 -12.945  27.153  1.00 91.49           N
ATOM   4390  CA  ASN A 288       0.168 -13.524  27.309  1.00 91.49           C
ATOM   4391  C   ASN A 288       1.194 -12.639  26.600  1.00 91.49           C
ATOM   4392  O   ASN A 288       1.068 -12.369  25.407  1.00 91.49           O
ATOM   4393  HA  ASN A 288       0.334 -13.575  28.385  1.00 91.49           H
ATOM   4394  CB  ASN A 288       0.235 -14.919  26.684  1.00 91.49           C
ATOM   4395 1HB  ASN A 288      -0.596 -15.525  27.046  1.00 91.49           H
ATOM   4396 2HB  ASN A 288       0.126 -14.843  25.602  1.00 91.49           H
ATOM   4397  CG  ASN A 288       1.560 -15.607  27.021  1.00 91.49           C
ATOM   4398  OD1 ASN A 288       2.628 -15.023  26.949  1.00 91.49           O
ATOM   4399  ND2 ASN A 288       1.430 -16.878  27.391  1.00 91.49           N
ATOM   4400 1HD2 ASN A 288       0.523 -17.298  27.429  1.00 91.49           H
ATOM   4401 2HD2 ASN A 288       2.240 -17.414  27.631  1.00 91.49           H
ATOM   4402  HN  ASN A 288      -1.678 -13.287  26.372  1.00 91.49           H
ATOM   4403  N   CYS A 289       2.188 -12.210  27.365  1.00 91.00           N
ATOM   4404  CA  CYS A 289       3.172 -11.271  26.856  1.00 91.00           C
ATOM   4405  C   CYS A 289       3.961 -11.959  25.740  1.00 91.00           C
ATOM   4406  O   CYS A 289       4.342 -11.321  24.760  1.00 91.00           O
ATOM   4407  HA  CYS A 289       2.619 -10.416  26.468  1.00 91.00           H
ATOM   4408  CB  CYS A 289       4.089 -10.755  27.967  1.00 91.00           C
ATOM   4409 1HB  CYS A 289       3.495 -10.280  28.749  1.00 91.00           H
ATOM   4410 2HB  CYS A 289       4.617 -11.588  28.431  1.00 91.00           H
ATOM   4411  SG  CYS A 289       5.290  -9.557  27.282  1.00 91.00           S
ATOM   4412  HN  CYS A 289       2.325 -12.494  28.314  1.00 91.00           H
ATOM   4413  N   ALA A 290       4.182 -13.252  25.926  1.00 92.69           N
ATOM   4414  CA  ALA A 290       4.973 -14.020  24.979  1.00 92.69           C
ATOM   4415  C   ALA A 290       4.261 -14.038  23.624  1.00 92.69           C
ATOM   4416  O   ALA A 290       4.886 -13.817  22.588  1.00 92.69           O
ATOM   4417  HA  ALA A 290       5.935 -13.520  24.867  1.00 92.69           H
ATOM   4418  CB  ALA A 290       5.209 -15.426  25.532  1.00 92.69           C
ATOM   4419 1HB  ALA A 290       5.743 -15.359  26.480  1.00 92.69           H
ATOM   4420 2HB  ALA A 290       4.250 -15.921  25.690  1.00 92.69           H
ATOM   4421 3HB  ALA A 290       5.802 -16.002  24.822  1.00 92.69           H
ATOM   4422  HN  ALA A 290       3.833 -13.773  26.705  1.00 92.69           H
ATOM   4423  N   VAL A 291       2.964 -14.305  23.677  1.00 93.30           N
ATOM   4424  CA  VAL A 291       2.163 -14.364  22.466  1.00 93.30           C
ATOM   4425  C   VAL A 291       2.117 -12.977  21.822  1.00 93.30           C
ATOM   4426  O   VAL A 291       2.235 -12.849  20.605  1.00 93.30           O
ATOM   4427  HA  VAL A 291       2.654 -15.053  21.780  1.00 93.30           H
ATOM   4428  CB  VAL A 291       0.774 -14.922  22.785  1.00 93.30           C
ATOM   4429  HB  VAL A 291       0.308 -14.262  23.517  1.00 93.30           H
ATOM   4430  CG1 VAL A 291      -0.110 -14.937  21.536  1.00 93.30           C
ATOM   4431 1HG1 VAL A 291      -0.220 -13.922  21.156  1.00 93.30           H
ATOM   4432 2HG1 VAL A 291       0.352 -15.563  20.772  1.00 93.30           H
ATOM   4433 3HG1 VAL A 291      -1.091 -15.338  21.790  1.00 93.30           H
ATOM   4434  CG2 VAL A 291       0.873 -16.317  23.404  1.00 93.30           C
ATOM   4435 1HG2 VAL A 291       1.368 -16.991  22.705  1.00 93.30           H
ATOM   4436 2HG2 VAL A 291       1.449 -16.264  24.328  1.00 93.30           H
ATOM   4437 3HG2 VAL A 291      -0.128 -16.690  23.621  1.00 93.30           H
ATOM   4438  HN  VAL A 291       2.463 -14.478  24.524  1.00 93.30           H
ATOM   4439  N   SER A 292       1.944 -11.972  22.669  1.00 92.97           N
ATOM   4440  CA  SER A 292       1.852 -10.601  22.194  1.00 92.97           C
ATOM   4441  C   SER A 292       3.145 -10.209  21.476  1.00 92.97           C
ATOM   4442  O   SER A 292       3.106  -9.585  20.417  1.00 92.97           O
ATOM   4443  HA  SER A 292       1.011 -10.591  21.501  1.00 92.97           H
ATOM   4444  CB  SER A 292       1.572  -9.637  23.349  1.00 92.97           C
ATOM   4445 1HB  SER A 292       0.738 -10.013  23.941  1.00 92.97           H
ATOM   4446 2HB  SER A 292       2.440  -9.598  24.008  1.00 92.97           H
ATOM   4447  OG  SER A 292       1.270  -8.323  22.885  1.00 92.97           O
ATOM   4448  HG  SER A 292       0.357  -8.306  22.479  1.00 92.97           H
ATOM   4449  HN  SER A 292       1.867 -12.082  23.659  1.00 92.97           H
ATOM   4450  N   THR A 293       4.260 -10.589  22.082  1.00 93.00           N
ATOM   4451  CA  THR A 293       5.563 -10.241  21.540  1.00 93.00           C
ATOM   4452  C   THR A 293       5.732 -10.830  20.139  1.00 93.00           C
ATOM   4453  O   THR A 293       6.198 -10.149  19.227  1.00 93.00           O
ATOM   4454  HA  THR A 293       5.615  -9.157  21.440  1.00 93.00           H
ATOM   4455  CB  THR A 293       6.629 -10.714  22.531  1.00 93.00           C
ATOM   4456  HB  THR A 293       6.542 -11.785  22.714  1.00 93.00           H
ATOM   4457  OG1 THR A 293       6.439  -9.879  23.670  1.00 93.00           O
ATOM   4458  HG1 THR A 293       5.880 -10.351  24.351  1.00 93.00           H
ATOM   4459  CG2 THR A 293       8.048 -10.389  22.063  1.00 93.00           C
ATOM   4460 1HG2 THR A 293       8.154  -9.311  21.945  1.00 93.00           H
ATOM   4461 2HG2 THR A 293       8.237 -10.879  21.108  1.00 93.00           H
ATOM   4462 3HG2 THR A 293       8.766 -10.746  22.802  1.00 93.00           H
ATOM   4463  HN  THR A 293       4.283 -11.125  22.926  1.00 93.00           H
ATOM   4464  N   ASN A 294       5.345 -12.091  20.011  1.00 93.84           N
ATOM   4465  CA  ASN A 294       5.509 -12.800  18.753  1.00 93.84           C
ATOM   4466  C   ASN A 294       4.613 -12.159  17.691  1.00 93.84           C
ATOM   4467  O   ASN A 294       5.004 -12.046  16.530  1.00 93.84           O
ATOM   4468  HA  ASN A 294       6.568 -12.715  18.512  1.00 93.84           H
ATOM   4469  CB  ASN A 294       5.102 -14.269  18.891  1.00 93.84           C
ATOM   4470 1HB  ASN A 294       4.135 -14.336  19.390  1.00 93.84           H
ATOM   4471 2HB  ASN A 294       4.982 -14.711  17.903  1.00 93.84           H
ATOM   4472  CG  ASN A 294       6.147 -15.055  19.686  1.00 93.84           C
ATOM   4473  OD1 ASN A 294       7.277 -14.632  19.862  1.00 93.84           O
ATOM   4474  ND2 ASN A 294       5.707 -16.219  20.153  1.00 93.84           N
ATOM   4475 1HD2 ASN A 294       4.767 -16.508  19.973  1.00 93.84           H
ATOM   4476 2HD2 ASN A 294       6.316 -16.807  20.686  1.00 93.84           H
ATOM   4477  HN  ASN A 294       4.927 -12.625  20.745  1.00 93.84           H
ATOM   4478  N   ILE A 295       3.428 -11.757  18.126  1.00 93.61           N
ATOM   4479  CA  ILE A 295       2.453 -11.180  17.216  1.00 93.61           C
ATOM   4480  C   ILE A 295       2.977  -9.841  16.696  1.00 93.61           C
ATOM   4481  O   ILE A 295       2.789  -9.509  15.526  1.00 93.61           O
ATOM   4482  HA  ILE A 295       2.350 -11.863  16.373  1.00 93.61           H
ATOM   4483  CB  ILE A 295       1.083 -11.084  17.891  1.00 93.61           C
ATOM   4484  HB  ILE A 295       1.227 -10.715  18.906  1.00 93.61           H
ATOM   4485  CG1 ILE A 295       0.427 -12.462  18.000  1.00 93.61           C
ATOM   4486 1HG1 ILE A 295       0.163 -12.823  17.006  1.00 93.61           H
ATOM   4487 2HG1 ILE A 295       1.138 -13.175  18.419  1.00 93.61           H
ATOM   4488  CG2 ILE A 295       0.185 -10.078  17.167  1.00 93.61           C
ATOM   4489 1HG2 ILE A 295       0.653  -9.094  17.185  1.00 93.61           H
ATOM   4490 2HG2 ILE A 295       0.045 -10.395  16.133  1.00 93.61           H
ATOM   4491 3HG2 ILE A 295      -0.782 -10.030  17.667  1.00 93.61           H
ATOM   4492  CD1 ILE A 295      -0.824 -12.406  18.878  1.00 93.61           C
ATOM   4493 1HD1 ILE A 295      -0.552 -12.068  19.878  1.00 93.61           H
ATOM   4494 2HD1 ILE A 295      -1.542 -11.711  18.443  1.00 93.61           H
ATOM   4495 3HD1 ILE A 295      -1.270 -13.399  18.939  1.00 93.61           H
ATOM   4496  HN  ILE A 295       3.131 -11.820  19.079  1.00 93.61           H
ATOM   4497  N   ASP A 296       3.625  -9.108  17.589  1.00 93.41           N
ATOM   4498  CA  ASP A 296       4.168  -7.806  17.237  1.00 93.41           C
ATOM   4499  C   ASP A 296       5.300  -7.988  16.224  1.00 93.41           C
ATOM   4500  O   ASP A 296       5.430  -7.203  15.287  1.00 93.41           O
ATOM   4501  HA  ASP A 296       3.327  -7.247  16.827  1.00 93.41           H
ATOM   4502  CB  ASP A 296       4.742  -7.099  18.466  1.00 93.41           C
ATOM   4503 1HB  ASP A 296       5.437  -7.762  18.981  1.00 93.41           H
ATOM   4504 2HB  ASP A 296       5.310  -6.222  18.154  1.00 93.41           H
ATOM   4505  CG  ASP A 296       3.628  -6.676  19.426  1.00 93.41           C
ATOM   4506  OD1 ASP A 296       2.475  -6.584  18.952  1.00 93.41           O
ATOM   4507  OD2 ASP A 296       3.954  -6.454  20.612  1.00 93.41           O
ATOM   4508  HN  ASP A 296       3.780  -9.388  18.536  1.00 93.41           H
ATOM   4509  N   ILE A 297       6.090  -9.028  16.448  1.00 94.28           N
ATOM   4510  CA  ILE A 297       7.170  -9.357  15.533  1.00 94.28           C
ATOM   4511  C   ILE A 297       6.583  -9.740  14.174  1.00 94.28           C
ATOM   4512  O   ILE A 297       7.077  -9.304  13.135  1.00 94.28           O
ATOM   4513  HA  ILE A 297       7.777  -8.460  15.408  1.00 94.28           H
ATOM   4514  CB  ILE A 297       8.074 -10.434  16.138  1.00 94.28           C
ATOM   4515  HB  ILE A 297       7.442 -11.235  16.521  1.00 94.28           H
ATOM   4516  CG1 ILE A 297       8.870  -9.881  17.321  1.00 94.28           C
ATOM   4517 1HG1 ILE A 297       9.597  -9.151  16.966  1.00 94.28           H
ATOM   4518 2HG1 ILE A 297       8.199  -9.356  18.002  1.00 94.28           H
ATOM   4519  CG2 ILE A 297       8.984 -11.047  15.072  1.00 94.28           C
ATOM   4520 1HG2 ILE A 297       8.374 -11.501  14.290  1.00 94.28           H
ATOM   4521 2HG2 ILE A 297       9.611 -10.268  14.637  1.00 94.28           H
ATOM   4522 3HG2 ILE A 297       9.616 -11.809  15.528  1.00 94.28           H
ATOM   4523  CD1 ILE A 297       9.590 -11.003  18.071  1.00 94.28           C
ATOM   4524 1HD1 ILE A 297       8.857 -11.718  18.445  1.00 94.28           H
ATOM   4525 2HD1 ILE A 297      10.278 -11.510  17.393  1.00 94.28           H
ATOM   4526 3HD1 ILE A 297      10.148 -10.583  18.907  1.00 94.28           H
ATOM   4527  HN  ILE A 297       6.002  -9.638  17.235  1.00 94.28           H
ATOM   4528  N   CYS A 298       5.536 -10.550  14.224  1.00 94.59           N
ATOM   4529  CA  CYS A 298       4.869 -10.988  13.009  1.00 94.59           C
ATOM   4530  C   CYS A 298       4.394  -9.748  12.249  1.00 94.59           C
ATOM   4531  O   CYS A 298       4.484  -9.694  11.023  1.00 94.59           O
ATOM   4532  HA  CYS A 298       5.608 -11.539  12.428  1.00 94.59           H
ATOM   4533  CB  CYS A 298       3.717 -11.948  13.311  1.00 94.59           C
ATOM   4534 1HB  CYS A 298       3.105 -11.552  14.121  1.00 94.59           H
ATOM   4535 2HB  CYS A 298       3.070 -12.039  12.438  1.00 94.59           H
ATOM   4536  SG  CYS A 298       4.377 -13.591  13.773  1.00 94.59           S
ATOM   4537  HG  CYS A 298       4.770 -13.245  14.996  1.00 94.59           H
ATOM   4538  HN  CYS A 298       5.144 -10.906  15.072  1.00 94.59           H
ATOM   4539  N   PHE A 299       3.898  -8.781  13.008  1.00 94.63           N
ATOM   4540  CA  PHE A 299       3.423  -7.540  12.422  1.00 94.63           C
ATOM   4541  C   PHE A 299       4.543  -6.829  11.660  1.00 94.63           C
ATOM   4542  O   PHE A 299       4.347  -6.389  10.529  1.00 94.63           O
ATOM   4543  HA  PHE A 299       2.620  -7.795  11.730  1.00 94.63           H
ATOM   4544  CB  PHE A 299       2.962  -6.648  13.577  1.00 94.63           C
ATOM   4545 1HB  PHE A 299       2.186  -7.169  14.138  1.00 94.63           H
ATOM   4546 2HB  PHE A 299       3.798  -6.493  14.259  1.00 94.63           H
ATOM   4547  CG  PHE A 299       2.425  -5.285  13.135  1.00 94.63           C
ATOM   4548  CD1 PHE A 299       3.271  -4.227  13.014  1.00 94.63           C
ATOM   4549  HD1 PHE A 299       4.332  -4.350  13.232  1.00 94.63           H
ATOM   4550  CD2 PHE A 299       1.101  -5.132  12.864  1.00 94.63           C
ATOM   4551  HD2 PHE A 299       0.423  -5.980  12.961  1.00 94.63           H
ATOM   4552  CE1 PHE A 299       2.772  -2.963  12.604  1.00 94.63           C
ATOM   4553  HE1 PHE A 299       3.450  -2.115  12.507  1.00 94.63           H
ATOM   4554  CE2 PHE A 299       0.602  -3.867  12.454  1.00 94.63           C
ATOM   4555  HE2 PHE A 299      -0.459  -3.744  12.236  1.00 94.63           H
ATOM   4556  CZ  PHE A 299       1.448  -2.809  12.332  1.00 94.63           C
ATOM   4557  HZ  PHE A 299       1.065  -1.839  12.017  1.00 94.63           H
ATOM   4558  HN  PHE A 299       3.819  -8.837  14.003  1.00 94.63           H
ATOM   4559  N   GLN A 300       5.693  -6.738  12.311  1.00 93.75           N
ATOM   4560  CA  GLN A 300       6.822  -6.022  11.741  1.00 93.75           C
ATOM   4561  C   GLN A 300       7.273  -6.690  10.441  1.00 93.75           C
ATOM   4562  O   GLN A 300       7.586  -6.010   9.465  1.00 93.75           O
ATOM   4563  HA  GLN A 300       6.452  -5.018  11.533  1.00 93.75           H
ATOM   4564  CB  GLN A 300       7.976  -5.933  12.741  1.00 93.75           C
ATOM   4565 1HB  GLN A 300       8.174  -6.918  13.163  1.00 93.75           H
ATOM   4566 2HB  GLN A 300       8.885  -5.619  12.227  1.00 93.75           H
ATOM   4567  CG  GLN A 300       7.654  -4.946  13.865  1.00 93.75           C
ATOM   4568 1HG  GLN A 300       7.498  -3.951  13.447  1.00 93.75           H
ATOM   4569 2HG  GLN A 300       6.723  -5.236  14.352  1.00 93.75           H
ATOM   4570  CD  GLN A 300       8.783  -4.901  14.896  1.00 93.75           C
ATOM   4571  OE1 GLN A 300       9.690  -5.716  14.897  1.00 93.75           O
ATOM   4572  NE2 GLN A 300       8.677  -3.904  15.771  1.00 93.75           N
ATOM   4573 1HE2 GLN A 300       7.907  -3.269  15.714  1.00 93.75           H
ATOM   4574 2HE2 GLN A 300       9.368  -3.791  16.485  1.00 93.75           H
ATOM   4575  HN  GLN A 300       5.861  -7.143  13.210  1.00 93.75           H
ATOM   4576  N   VAL A 301       7.292  -8.015  10.469  1.00 94.83           N
ATOM   4577  CA  VAL A 301       7.769  -8.781   9.331  1.00 94.83           C
ATOM   4578  C   VAL A 301       6.826  -8.566   8.145  1.00 94.83           C
ATOM   4579  O   VAL A 301       7.268  -8.225   7.050  1.00 94.83           O
ATOM   4580  HA  VAL A 301       8.755  -8.399   9.067  1.00 94.83           H
ATOM   4581  CB  VAL A 301       7.918 -10.254   9.716  1.00 94.83           C
ATOM   4582  HB  VAL A 301       6.964 -10.592  10.123  1.00 94.83           H
ATOM   4583  CG1 VAL A 301       8.236 -11.112   8.490  1.00 94.83           C
ATOM   4584 1HG1 VAL A 301       7.430 -11.021   7.763  1.00 94.83           H
ATOM   4585 2HG1 VAL A 301       9.170 -10.772   8.042  1.00 94.83           H
ATOM   4586 3HG1 VAL A 301       8.337 -12.154   8.793  1.00 94.83           H
ATOM   4587  CG2 VAL A 301       8.981 -10.432  10.802  1.00 94.83           C
ATOM   4588 1HG2 VAL A 301       9.940 -10.068  10.434  1.00 94.83           H
ATOM   4589 2HG2 VAL A 301       8.694  -9.866  11.688  1.00 94.83           H
ATOM   4590 3HG2 VAL A 301       9.066 -11.488  11.057  1.00 94.83           H
ATOM   4591  HN  VAL A 301       6.990  -8.562  11.250  1.00 94.83           H
ATOM   4592  N   THR A 302       5.543  -8.774   8.406  1.00 94.91           N
ATOM   4593  CA  THR A 302       4.545  -8.708   7.351  1.00 94.91           C
ATOM   4594  C   THR A 302       4.423  -7.278   6.821  1.00 94.91           C
ATOM   4595  O   THR A 302       4.170  -7.071   5.635  1.00 94.91           O
ATOM   4596  HA  THR A 302       4.881  -9.329   6.521  1.00 94.91           H
ATOM   4597  CB  THR A 302       3.233  -9.264   7.907  1.00 94.91           C
ATOM   4598  HB  THR A 302       2.446  -9.230   7.154  1.00 94.91           H
ATOM   4599  OG1 THR A 302       2.996  -8.490   9.080  1.00 94.91           O
ATOM   4600  HG1 THR A 302       3.394  -8.946   9.876  1.00 94.91           H
ATOM   4601  CG2 THR A 302       3.378 -10.695   8.428  1.00 94.91           C
ATOM   4602 1HG2 THR A 302       4.117 -10.717   9.229  1.00 94.91           H
ATOM   4603 2HG2 THR A 302       3.701 -11.347   7.616  1.00 94.91           H
ATOM   4604 3HG2 THR A 302       2.418 -11.042   8.811  1.00 94.91           H
ATOM   4605  HN  THR A 302       5.184  -8.983   9.315  1.00 94.91           H
ATOM   4606  N   GLN A 303       4.608  -6.328   7.726  1.00 93.98           N
ATOM   4607  CA  GLN A 303       4.593  -4.924   7.350  1.00 93.98           C
ATOM   4608  C   GLN A 303       5.700  -4.634   6.334  1.00 93.98           C
ATOM   4609  O   GLN A 303       5.483  -3.909   5.365  1.00 93.98           O
ATOM   4610  HA  GLN A 303       3.618  -4.757   6.893  1.00 93.98           H
ATOM   4611  CB  GLN A 303       4.730  -4.026   8.581  1.00 93.98           C
ATOM   4612 1HB  GLN A 303       3.929  -4.244   9.287  1.00 93.98           H
ATOM   4613 2HB  GLN A 303       5.670  -4.241   9.090  1.00 93.98           H
ATOM   4614  CG  GLN A 303       4.683  -2.548   8.189  1.00 93.98           C
ATOM   4615 1HG  GLN A 303       5.604  -2.275   7.674  1.00 93.98           H
ATOM   4616 2HG  GLN A 303       3.865  -2.379   7.490  1.00 93.98           H
ATOM   4617  CD  GLN A 303       4.499  -1.659   9.421  1.00 93.98           C
ATOM   4618  OE1 GLN A 303       5.408  -1.449  10.208  1.00 93.98           O
ATOM   4619  NE2 GLN A 303       3.276  -1.151   9.544  1.00 93.98           N
ATOM   4620 1HE2 GLN A 303       2.576  -1.363   8.863  1.00 93.98           H
ATOM   4621 2HE2 GLN A 303       3.057  -0.557  10.318  1.00 93.98           H
ATOM   4622  HN  GLN A 303       4.766  -6.504   8.697  1.00 93.98           H
ATOM   4623  N   THR A 304       6.862  -5.217   6.591  1.00 94.22           N
ATOM   4624  CA  THR A 304       8.016  -4.991   5.738  1.00 94.22           C
ATOM   4625  C   THR A 304       7.764  -5.555   4.338  1.00 94.22           C
ATOM   4626  O   THR A 304       8.137  -4.940   3.340  1.00 94.22           O
ATOM   4627  HA  THR A 304       8.158  -3.916   5.628  1.00 94.22           H
ATOM   4628  CB  THR A 304       9.240  -5.599   6.426  1.00 94.22           C
ATOM   4629  HB  THR A 304       9.137  -6.681   6.517  1.00 94.22           H
ATOM   4630  OG1 THR A 304       9.337  -4.886   7.656  1.00 94.22           O
ATOM   4631  HG1 THR A 304       8.919  -5.416   8.394  1.00 94.22           H
ATOM   4632  CG2 THR A 304      10.545  -5.270   5.700  1.00 94.22           C
ATOM   4633 1HG2 THR A 304      10.681  -4.189   5.669  1.00 94.22           H
ATOM   4634 2HG2 THR A 304      10.504  -5.660   4.683  1.00 94.22           H
ATOM   4635 3HG2 THR A 304      11.381  -5.726   6.231  1.00 94.22           H
ATOM   4636  HN  THR A 304       7.021  -5.832   7.363  1.00 94.22           H
ATOM   4637  N   ILE A 305       7.132  -6.719   4.309  1.00 94.63           N
ATOM   4638  CA  ILE A 305       6.800  -7.359   3.048  1.00 94.63           C
ATOM   4639  C   ILE A 305       5.850  -6.457   2.257  1.00 94.63           C
ATOM   4640  O   ILE A 305       5.980  -6.327   1.041  1.00 94.63           O
ATOM   4641  HA  ILE A 305       7.725  -7.466   2.482  1.00 94.63           H
ATOM   4642  CB  ILE A 305       6.252  -8.767   3.289  1.00 94.63           C
ATOM   4643  HB  ILE A 305       5.439  -8.698   4.012  1.00 94.63           H
ATOM   4644  CG1 ILE A 305       7.322  -9.675   3.899  1.00 94.63           C
ATOM   4645 1HG1 ILE A 305       8.082  -9.900   3.150  1.00 94.63           H
ATOM   4646 2HG1 ILE A 305       7.823  -9.155   4.715  1.00 94.63           H
ATOM   4647  CG2 ILE A 305       5.665  -9.355   2.005  1.00 94.63           C
ATOM   4648 1HG2 ILE A 305       4.853  -8.720   1.652  1.00 94.63           H
ATOM   4649 2HG2 ILE A 305       6.442  -9.409   1.242  1.00 94.63           H
ATOM   4650 3HG2 ILE A 305       5.283 -10.356   2.205  1.00 94.63           H
ATOM   4651  CD1 ILE A 305       6.707 -10.977   4.416  1.00 94.63           C
ATOM   4652 1HD1 ILE A 305       5.965 -10.749   5.182  1.00 94.63           H
ATOM   4653 2HD1 ILE A 305       6.229 -11.505   3.592  1.00 94.63           H
ATOM   4654 3HD1 ILE A 305       7.490 -11.604   4.844  1.00 94.63           H
ATOM   4655  HN  ILE A 305       6.849  -7.222   5.126  1.00 94.63           H
ATOM   4656  N   ALA A 306       4.916  -5.857   2.981  1.00 93.86           N
ATOM   4657  CA  ALA A 306       3.908  -5.019   2.355  1.00 93.86           C
ATOM   4658  C   ALA A 306       4.586  -3.811   1.706  1.00 93.86           C
ATOM   4659  O   ALA A 306       4.176  -3.366   0.635  1.00 93.86           O
ATOM   4660  HA  ALA A 306       3.419  -5.610   1.580  1.00 93.86           H
ATOM   4661  CB  ALA A 306       2.864  -4.612   3.396  1.00 93.86           C
ATOM   4662 1HB  ALA A 306       2.391  -5.505   3.805  1.00 93.86           H
ATOM   4663 2HB  ALA A 306       3.349  -4.057   4.199  1.00 93.86           H
ATOM   4664 3HB  ALA A 306       2.107  -3.983   2.926  1.00 93.86           H
ATOM   4665  HN  ALA A 306       4.842  -5.936   3.975  1.00 93.86           H
ATOM   4666  N   PHE A 307       5.612  -3.315   2.381  1.00 94.64           N
ATOM   4667  CA  PHE A 307       6.302  -2.120   1.924  1.00 94.64           C
ATOM   4668  C   PHE A 307       7.183  -2.427   0.712  1.00 94.64           C
ATOM   4669  O   PHE A 307       7.358  -1.580  -0.163  1.00 94.64           O
ATOM   4670  HA  PHE A 307       5.539  -1.394   1.642  1.00 94.64           H
ATOM   4671  CB  PHE A 307       7.188  -1.646   3.078  1.00 94.64           C
ATOM   4672 1HB  PHE A 307       7.763  -2.493   3.452  1.00 94.64           H
ATOM   4673 2HB  PHE A 307       7.904  -0.918   2.697  1.00 94.64           H
ATOM   4674  CG  PHE A 307       6.415  -1.020   4.240  1.00 94.64           C
ATOM   4675  CD1 PHE A 307       5.055  -1.055   4.250  1.00 94.64           C
ATOM   4676  HD1 PHE A 307       4.517  -1.530   3.430  1.00 94.64           H
ATOM   4677  CD2 PHE A 307       7.087  -0.427   5.263  1.00 94.64           C
ATOM   4678  HD2 PHE A 307       8.177  -0.399   5.255  1.00 94.64           H
ATOM   4679  CE1 PHE A 307       4.338  -0.474   5.328  1.00 94.64           C
ATOM   4680  HE1 PHE A 307       3.248  -0.502   5.336  1.00 94.64           H
ATOM   4681  CE2 PHE A 307       6.369   0.154   6.342  1.00 94.64           C
ATOM   4682  HE2 PHE A 307       6.908   0.629   7.161  1.00 94.64           H
ATOM   4683  CZ  PHE A 307       5.010   0.119   6.351  1.00 94.64           C
ATOM   4684  HZ  PHE A 307       4.459   0.565   7.179  1.00 94.64           H
ATOM   4685  HN  PHE A 307       5.971  -3.713   3.225  1.00 94.64           H
ATOM   4686  N   PHE A 308       7.715  -3.640   0.698  1.00 94.51           N
ATOM   4687  CA  PHE A 308       8.612  -4.052  -0.368  1.00 94.51           C
ATOM   4688  C   PHE A 308       7.902  -4.025  -1.723  1.00 94.51           C
ATOM   4689  O   PHE A 308       8.547  -3.910  -2.764  1.00 94.51           O
ATOM   4690  HA  PHE A 308       9.444  -3.348  -0.382  1.00 94.51           H
ATOM   4691  CB  PHE A 308       9.043  -5.488  -0.060  1.00 94.51           C
ATOM   4692 1HB  PHE A 308       9.406  -5.535   0.967  1.00 94.51           H
ATOM   4693 2HB  PHE A 308       8.171  -6.139  -0.120  1.00 94.51           H
ATOM   4694  CG  PHE A 308      10.128  -6.026  -0.995  1.00 94.51           C
ATOM   4695  CD1 PHE A 308       9.796  -6.875  -2.004  1.00 94.51           C
ATOM   4696  HD1 PHE A 308       8.757  -7.172  -2.147  1.00 94.51           H
ATOM   4697  CD2 PHE A 308      11.424  -5.655  -0.816  1.00 94.51           C
ATOM   4698  HD2 PHE A 308      11.690  -4.975  -0.007  1.00 94.51           H
ATOM   4699  CE1 PHE A 308      10.803  -7.374  -2.872  1.00 94.51           C
ATOM   4700  HE1 PHE A 308      10.537  -8.055  -3.681  1.00 94.51           H
ATOM   4701  CE2 PHE A 308      12.431  -6.155  -1.684  1.00 94.51           C
ATOM   4702  HE2 PHE A 308      13.470  -5.858  -1.541  1.00 94.51           H
ATOM   4703  CZ  PHE A 308      12.099  -7.004  -2.693  1.00 94.51           C
ATOM   4704  HZ  PHE A 308      12.872  -7.387  -3.360  1.00 94.51           H
ATOM   4705  HN  PHE A 308       7.543  -4.334   1.398  1.00 94.51           H
ATOM   4706  N   HIS A 309       6.582  -4.134  -1.666  1.00 92.83           N
ATOM   4707  CA  HIS A 309       5.781  -4.168  -2.877  1.00 92.83           C
ATOM   4708  C   HIS A 309       6.047  -2.908  -3.704  1.00 92.83           C
ATOM   4709  O   HIS A 309       6.084  -2.963  -4.932  1.00 92.83           O
ATOM   4710  HA  HIS A 309       6.108  -5.039  -3.444  1.00 92.83           H
ATOM   4711  CB  HIS A 309       4.300  -4.356  -2.544  1.00 92.83           C
ATOM   4712 1HB  HIS A 309       4.174  -5.301  -2.015  1.00 92.83           H
ATOM   4713 2HB  HIS A 309       3.988  -3.565  -1.862  1.00 92.83           H
ATOM   4714  CG  HIS A 309       3.393  -4.347  -3.751  1.00 92.83           C
ATOM   4715  ND1 HIS A 309       2.791  -3.195  -4.228  1.00 92.83           N
ATOM   4716  HD1 HIS A 309       2.889  -2.279  -3.838  1.00 92.83           H
ATOM   4717  CD2 HIS A 309       2.992  -5.359  -4.573  1.00 92.83           C
ATOM   4718  HD2 HIS A 309       3.282  -6.406  -4.482  1.00 92.83           H
ATOM   4719  CE1 HIS A 309       2.063  -3.512  -5.289  1.00 92.83           C
ATOM   4720  HE1 HIS A 309       1.468  -2.822  -5.887  1.00 92.83           H
ATOM   4721  NE2 HIS A 309       2.188  -4.854  -5.500  1.00 92.83           N
ATOM   4722  HN  HIS A 309       6.063  -4.198  -0.813  1.00 92.83           H
ATOM   4723  N   SER A 310       6.226  -1.802  -2.997  1.00 93.21           N
ATOM   4724  CA  SER A 310       6.235  -0.497  -3.637  1.00 93.21           C
ATOM   4725  C   SER A 310       7.489  -0.347  -4.502  1.00 93.21           C
ATOM   4726  O   SER A 310       7.606   0.605  -5.271  1.00 93.21           O
ATOM   4727  HA  SER A 310       5.339  -0.474  -4.256  1.00 93.21           H
ATOM   4728  CB  SER A 310       6.168   0.626  -2.600  1.00 93.21           C
ATOM   4729 1HB  SER A 310       6.947   0.476  -1.853  1.00 93.21           H
ATOM   4730 2HB  SER A 310       6.372   1.580  -3.086  1.00 93.21           H
ATOM   4731  OG  SER A 310       4.898   0.683  -1.957  1.00 93.21           O
ATOM   4732  HG  SER A 310       4.212   1.049  -2.586  1.00 93.21           H
ATOM   4733  HN  SER A 310       6.363  -1.787  -2.006  1.00 93.21           H
ATOM   4734  N   CYS A 311       8.394  -1.302  -4.346  1.00 94.09           N
ATOM   4735  CA  CYS A 311       9.608  -1.320  -5.144  1.00 94.09           C
ATOM   4736  C   CYS A 311       9.461  -2.397  -6.220  1.00 94.09           C
ATOM   4737  O   CYS A 311      10.331  -2.547  -7.076  1.00 94.09           O
ATOM   4738  HA  CYS A 311       9.700  -0.332  -5.595  1.00 94.09           H
ATOM   4739  CB  CYS A 311      10.850  -1.543  -4.278  1.00 94.09           C
ATOM   4740 1HB  CYS A 311      11.748  -1.304  -4.848  1.00 94.09           H
ATOM   4741 2HB  CYS A 311      10.830  -0.873  -3.419  1.00 94.09           H
ATOM   4742  SG  CYS A 311      10.914  -3.283  -3.713  1.00 94.09           S
ATOM   4743  HG  CYS A 311      12.109  -3.197  -3.135  1.00 94.09           H
ATOM   4744  HN  CYS A 311       8.308  -2.053  -3.691  1.00 94.09           H
ATOM   4745  N   LEU A 312       8.353  -3.119  -6.141  1.00 92.09           N
ATOM   4746  CA  LEU A 312       8.175  -4.308  -6.958  1.00 92.09           C
ATOM   4747  C   LEU A 312       7.590  -3.906  -8.313  1.00 92.09           C
ATOM   4748  O   LEU A 312       7.942  -4.483  -9.341  1.00 92.09           O
ATOM   4749  HA  LEU A 312       9.161  -4.742  -7.123  1.00 92.09           H
ATOM   4750  CB  LEU A 312       7.340  -5.350  -6.212  1.00 92.09           C
ATOM   4751 1HB  LEU A 312       6.484  -4.847  -5.761  1.00 92.09           H
ATOM   4752 2HB  LEU A 312       6.945  -6.059  -6.940  1.00 92.09           H
ATOM   4753  CG  LEU A 312       8.068  -6.136  -5.119  1.00 92.09           C
ATOM   4754  HG  LEU A 312       8.320  -5.446  -4.314  1.00 92.09           H
ATOM   4755  CD1 LEU A 312       7.162  -7.215  -4.523  1.00 92.09           C
ATOM   4756 1HD1 LEU A 312       6.278  -6.748  -4.088  1.00 92.09           H
ATOM   4757 2HD1 LEU A 312       6.857  -7.908  -5.308  1.00 92.09           H
ATOM   4758 3HD1 LEU A 312       7.704  -7.758  -3.749  1.00 92.09           H
ATOM   4759  CD2 LEU A 312       9.382  -6.717  -5.645  1.00 92.09           C
ATOM   4760 1HD2 LEU A 312       9.175  -7.388  -6.479  1.00 92.09           H
ATOM   4761 2HD2 LEU A 312      10.028  -5.907  -5.983  1.00 92.09           H
ATOM   4762 3HD2 LEU A 312       9.879  -7.270  -4.848  1.00 92.09           H
ATOM   4763  HN  LEU A 312       7.588  -2.905  -5.534  1.00 92.09           H
ATOM   4764  N   ASN A 313       6.705  -2.921  -8.272  1.00 88.00           N
ATOM   4765  CA  ASN A 313       5.900  -2.588  -9.435  1.00 88.00           C
ATOM   4766  C   ASN A 313       6.821  -2.304 -10.623  1.00 88.00           C
ATOM   4767  O   ASN A 313       6.661  -2.892 -11.692  1.00 88.00           O
ATOM   4768  HA  ASN A 313       5.262  -3.456  -9.600  1.00 88.00           H
ATOM   4769  CB  ASN A 313       5.057  -1.337  -9.181  1.00 88.00           C
ATOM   4770 1HB  ASN A 313       5.653  -0.593  -8.653  1.00 88.00           H
ATOM   4771 2HB  ASN A 313       4.763  -0.893 -10.132  1.00 88.00           H
ATOM   4772  CG  ASN A 313       3.809  -1.673  -8.363  1.00 88.00           C
ATOM   4773  OD1 ASN A 313       3.275  -2.769  -8.418  1.00 88.00           O
ATOM   4774  ND2 ASN A 313       3.374  -0.673  -7.602  1.00 88.00           N
ATOM   4775 1HD2 ASN A 313       3.858   0.202  -7.603  1.00 88.00           H
ATOM   4776 2HD2 ASN A 313       2.564  -0.795  -7.030  1.00 88.00           H
ATOM   4777  HN  ASN A 313       6.535  -2.356  -7.464  1.00 88.00           H
ATOM   4778  N   PRO A 314       7.799  -1.403 -10.460  1.00 87.69           N
ATOM   4779  CA  PRO A 314       8.683  -1.039 -11.570  1.00 87.69           C
ATOM   4780  C   PRO A 314       9.325  -2.255 -12.218  1.00 87.69           C
ATOM   4781  O   PRO A 314       9.447  -2.319 -13.441  1.00 87.69           O
ATOM   4782  HA  PRO A 314       8.110  -0.562 -12.364  1.00 87.69           H
ATOM   4783  CB  PRO A 314       9.725  -0.126 -10.920  1.00 87.69           C
ATOM   4784 1HB  PRO A 314      10.596  -0.688 -10.583  1.00 87.69           H
ATOM   4785 2HB  PRO A 314      10.085   0.632 -11.616  1.00 87.69           H
ATOM   4786  CG  PRO A 314       8.969   0.495  -9.751  1.00 87.69           C
ATOM   4787 1HG  PRO A 314       9.647   0.887  -8.993  1.00 87.69           H
ATOM   4788 2HG  PRO A 314       8.349   1.333 -10.070  1.00 87.69           H
ATOM   4789  CD  PRO A 314       8.137  -0.665  -9.229  1.00 87.69           C
ATOM   4790 1HD  PRO A 314       8.700  -1.285  -8.532  1.00 87.69           H
ATOM   4791 2HD  PRO A 314       7.250  -0.320  -8.699  1.00 87.69           H
ATOM   4792  N   VAL A 315       9.722  -3.196 -11.374  1.00 86.63           N
ATOM   4793  CA  VAL A 315      10.444  -4.366 -11.844  1.00 86.63           C
ATOM   4794  C   VAL A 315       9.532  -5.191 -12.755  1.00 86.63           C
ATOM   4795  O   VAL A 315       9.973  -5.696 -13.787  1.00 86.63           O
ATOM   4796  HA  VAL A 315      11.297  -4.015 -12.425  1.00 86.63           H
ATOM   4797  CB  VAL A 315      10.978  -5.164 -10.652  1.00 86.63           C
ATOM   4798  HB  VAL A 315      10.125  -5.486 -10.055  1.00 86.63           H
ATOM   4799  CG1 VAL A 315      11.723  -6.416 -11.121  1.00 86.63           C
ATOM   4800 1HG1 VAL A 315      11.044  -7.050 -11.691  1.00 86.63           H
ATOM   4801 2HG1 VAL A 315      12.563  -6.124 -11.751  1.00 86.63           H
ATOM   4802 3HG1 VAL A 315      12.092  -6.964 -10.254  1.00 86.63           H
ATOM   4803  CG2 VAL A 315      11.871  -4.294  -9.766  1.00 86.63           C
ATOM   4804 1HG2 VAL A 315      12.716  -3.929 -10.349  1.00 86.63           H
ATOM   4805 2HG2 VAL A 315      11.296  -3.448  -9.390  1.00 86.63           H
ATOM   4806 3HG2 VAL A 315      12.237  -4.886  -8.927  1.00 86.63           H
ATOM   4807  HN  VAL A 315       9.558  -3.168 -10.388  1.00 86.63           H
ATOM   4808  N   LEU A 316       8.279  -5.301 -12.342  1.00 85.95           N
ATOM   4809  CA  LEU A 316       7.313  -6.093 -13.084  1.00 85.95           C
ATOM   4810  C   LEU A 316       7.198  -5.547 -14.508  1.00 85.95           C
ATOM   4811  O   LEU A 316       7.105  -6.313 -15.466  1.00 85.95           O
ATOM   4812  HA  LEU A 316       7.697  -7.112 -13.135  1.00 85.95           H
ATOM   4813  CB  LEU A 316       5.978  -6.149 -12.338  1.00 85.95           C
ATOM   4814 1HB  LEU A 316       5.619  -5.129 -12.201  1.00 85.95           H
ATOM   4815 2HB  LEU A 316       5.253  -6.661 -12.969  1.00 85.95           H
ATOM   4816  CG  LEU A 316       6.002  -6.840 -10.973  1.00 85.95           C
ATOM   4817  HG  LEU A 316       6.662  -6.274 -10.315  1.00 85.95           H
ATOM   4818  CD1 LEU A 316       4.613  -6.834 -10.331  1.00 85.95           C
ATOM   4819 1HD1 LEU A 316       4.279  -5.805 -10.197  1.00 85.95           H
ATOM   4820 2HD1 LEU A 316       3.912  -7.361 -10.978  1.00 85.95           H
ATOM   4821 3HD1 LEU A 316       4.658  -7.331  -9.362  1.00 85.95           H
ATOM   4822  CD2 LEU A 316       6.576  -8.253 -11.083  1.00 85.95           C
ATOM   4823 1HD2 LEU A 316       5.961  -8.843 -11.763  1.00 85.95           H
ATOM   4824 2HD2 LEU A 316       7.595  -8.202 -11.467  1.00 85.95           H
ATOM   4825 3HD2 LEU A 316       6.581  -8.721 -10.099  1.00 85.95           H
ATOM   4826  HN  LEU A 316       7.921  -4.862 -11.518  1.00 85.95           H
ATOM   4827  N   TYR A 317       7.209  -4.225 -14.604  1.00 83.12           N
ATOM   4828  CA  TYR A 317       7.041  -3.566 -15.887  1.00 83.12           C
ATOM   4829  C   TYR A 317       8.237  -3.836 -16.803  1.00 83.12           C
ATOM   4830  O   TYR A 317       8.073  -4.007 -18.010  1.00 83.12           O
ATOM   4831  HA  TYR A 317       6.139  -3.962 -16.354  1.00 83.12           H
ATOM   4832  CB  TYR A 317       6.973  -2.067 -15.586  1.00 83.12           C
ATOM   4833 1HB  TYR A 317       7.916  -1.754 -15.138  1.00 83.12           H
ATOM   4834 2HB  TYR A 317       6.870  -1.523 -16.525  1.00 83.12           H
ATOM   4835  CG  TYR A 317       5.826  -1.671 -14.654  1.00 83.12           C
ATOM   4836  CD1 TYR A 317       4.686  -2.447 -14.595  1.00 83.12           C
ATOM   4837  HD1 TYR A 317       4.603  -3.341 -15.213  1.00 83.12           H
ATOM   4838  CD2 TYR A 317       5.932  -0.539 -13.873  1.00 83.12           C
ATOM   4839  HD2 TYR A 317       6.832   0.074 -13.919  1.00 83.12           H
ATOM   4840  CE1 TYR A 317       3.607  -2.074 -13.718  1.00 83.12           C
ATOM   4841  HE1 TYR A 317       2.701  -2.678 -13.662  1.00 83.12           H
ATOM   4842  CE2 TYR A 317       4.852  -0.166 -12.996  1.00 83.12           C
ATOM   4843  HE2 TYR A 317       4.922   0.726 -12.373  1.00 83.12           H
ATOM   4844  CZ  TYR A 317       3.743  -0.952 -12.962  1.00 83.12           C
ATOM   4845  OH  TYR A 317       2.723  -0.601 -12.133  1.00 83.12           O
ATOM   4846  HH  TYR A 317       2.073  -1.356 -12.052  1.00 83.12           H
ATOM   4847  HN  TYR A 317       7.330  -3.609 -13.825  1.00 83.12           H
ATOM   4848  N   VAL A 318       9.413  -3.865 -16.194  1.00 78.91           N
ATOM   4849  CA  VAL A 318      10.639  -4.085 -16.944  1.00 78.91           C
ATOM   4850  C   VAL A 318      10.591  -5.468 -17.596  1.00 78.91           C
ATOM   4851  O   VAL A 318      10.819  -5.600 -18.798  1.00 78.91           O
ATOM   4852  HA  VAL A 318      10.685  -3.329 -17.727  1.00 78.91           H
ATOM   4853  CB  VAL A 318      11.852  -3.897 -16.030  1.00 78.91           C
ATOM   4854  HB  VAL A 318      11.721  -4.542 -15.162  1.00 78.91           H
ATOM   4855  CG1 VAL A 318      13.141  -4.318 -16.738  1.00 78.91           C
ATOM   4856 1HG1 VAL A 318      13.075  -5.369 -17.019  1.00 78.91           H
ATOM   4857 2HG1 VAL A 318      13.280  -3.710 -17.632  1.00 78.91           H
ATOM   4858 3HG1 VAL A 318      13.988  -4.174 -16.066  1.00 78.91           H
ATOM   4859  CG2 VAL A 318      11.945  -2.453 -15.533  1.00 78.91           C
ATOM   4860 1HG2 VAL A 318      12.042  -1.781 -16.386  1.00 78.91           H
ATOM   4861 2HG2 VAL A 318      11.044  -2.202 -14.974  1.00 78.91           H
ATOM   4862 3HG2 VAL A 318      12.815  -2.347 -14.886  1.00 78.91           H
ATOM   4863  HN  VAL A 318       9.536  -3.742 -15.209  1.00 78.91           H
ATOM   4864  N   PHE A 319      10.293  -6.465 -16.775  1.00 77.63           N
ATOM   4865  CA  PHE A 319      10.440  -7.849 -17.194  1.00 77.63           C
ATOM   4866  C   PHE A 319       9.225  -8.309 -18.002  1.00 77.63           C
ATOM   4867  O   PHE A 319       9.367  -9.037 -18.983  1.00 77.63           O
ATOM   4868  HA  PHE A 319      11.332  -7.905 -17.818  1.00 77.63           H
ATOM   4869  CB  PHE A 319      10.541  -8.692 -15.922  1.00 77.63           C
ATOM   4870 1HB  PHE A 319       9.787  -8.353 -15.212  1.00 77.63           H
ATOM   4871 2HB  PHE A 319      10.306  -9.728 -16.165  1.00 77.63           H
ATOM   4872  CG  PHE A 319      11.914  -8.641 -15.248  1.00 77.63           C
ATOM   4873  CD1 PHE A 319      13.001  -9.160 -15.879  1.00 77.63           C
ATOM   4874  HD1 PHE A 319      12.894  -9.614 -16.864  1.00 77.63           H
ATOM   4875  CD2 PHE A 319      12.047  -8.075 -14.019  1.00 77.63           C
ATOM   4876  HD2 PHE A 319      11.176  -7.658 -13.513  1.00 77.63           H
ATOM   4877  CE1 PHE A 319      14.275  -9.112 -15.254  1.00 77.63           C
ATOM   4878  HE1 PHE A 319      15.146  -9.529 -15.760  1.00 77.63           H
ATOM   4879  CE2 PHE A 319      13.322  -8.027 -13.394  1.00 77.63           C
ATOM   4880  HE2 PHE A 319      13.428  -7.573 -12.408  1.00 77.63           H
ATOM   4881  CZ  PHE A 319      14.408  -8.547 -14.024  1.00 77.63           C
ATOM   4882  HZ  PHE A 319      15.386  -8.510 -13.545  1.00 77.63           H
ATOM   4883  HN  PHE A 319       9.957  -6.339 -15.842  1.00 77.63           H
ATOM   4884  N   VAL A 320       8.057  -7.866 -17.559  1.00 79.13           N
ATOM   4885  CA  VAL A 320       6.809  -8.395 -18.082  1.00 79.13           C
ATOM   4886  C   VAL A 320       6.275  -7.455 -19.164  1.00 79.13           C
ATOM   4887  O   VAL A 320       5.644  -7.900 -20.121  1.00 79.13           O
ATOM   4888  HA  VAL A 320       7.026  -9.363 -18.534  1.00 79.13           H
ATOM   4889  CB  VAL A 320       5.816  -8.616 -16.940  1.00 79.13           C
ATOM   4890  HB  VAL A 320       5.443  -7.641 -16.626  1.00 79.13           H
ATOM   4891  CG1 VAL A 320       4.620  -9.449 -17.407  1.00 79.13           C
ATOM   4892 1HG1 VAL A 320       4.110  -8.928 -18.218  1.00 79.13           H
ATOM   4893 2HG1 VAL A 320       4.968 -10.419 -17.760  1.00 79.13           H
ATOM   4894 3HG1 VAL A 320       3.929  -9.591 -16.576  1.00 79.13           H
ATOM   4895  CG2 VAL A 320       6.500  -9.268 -15.736  1.00 79.13           C
ATOM   4896 1HG2 VAL A 320       6.914 -10.232 -16.031  1.00 79.13           H
ATOM   4897 2HG2 VAL A 320       7.303  -8.621 -15.381  1.00 79.13           H
ATOM   4898 3HG2 VAL A 320       5.771  -9.414 -14.939  1.00 79.13           H
ATOM   4899  HN  VAL A 320       7.957  -7.160 -16.858  1.00 79.13           H
ATOM   4900  N   GLY A 321       6.549  -6.172 -18.977  1.00 79.23           N
ATOM   4901  CA  GLY A 321       5.996  -5.153 -19.852  1.00 79.23           C
ATOM   4902  C   GLY A 321       6.795  -5.053 -21.153  1.00 79.23           C
ATOM   4903  O   GLY A 321       7.840  -4.405 -21.195  1.00 79.23           O
ATOM   4904 1HA  GLY A 321       4.956  -5.388 -20.078  1.00 79.23           H
ATOM   4905 2HA  GLY A 321       6.001  -4.189 -19.343  1.00 79.23           H
ATOM   4906  HN  GLY A 321       7.137  -5.827 -18.245  1.00 79.23           H
ATOM   4907  N   GLU A 322       6.274  -5.705 -22.182  1.00 79.82           N
ATOM   4908  CA  GLU A 322       6.850  -5.588 -23.511  1.00 79.82           C
ATOM   4909  C   GLU A 322       6.796  -4.135 -23.986  1.00 79.82           C
ATOM   4910  O   GLU A 322       7.757  -3.632 -24.565  1.00 79.82           O
ATOM   4911  HA  GLU A 322       7.888  -5.905 -23.406  1.00 79.82           H
ATOM   4912  CB  GLU A 322       6.140  -6.515 -24.499  1.00 79.82           C
ATOM   4913 1HB  GLU A 322       5.081  -6.262 -24.545  1.00 79.82           H
ATOM   4914 2HB  GLU A 322       6.636  -6.468 -25.468  1.00 79.82           H
ATOM   4915  CG  GLU A 322       6.225  -7.973 -24.042  1.00 79.82           C
ATOM   4916 1HG  GLU A 322       7.189  -8.153 -23.567  1.00 79.82           H
ATOM   4917 2HG  GLU A 322       5.459  -8.168 -23.291  1.00 79.82           H
ATOM   4918  CD  GLU A 322       6.045  -8.929 -25.223  1.00 79.82           C
ATOM   4919  OE1 GLU A 322       6.792  -9.930 -25.261  1.00 79.82           O
ATOM   4920  OE2 GLU A 322       5.164  -8.637 -26.060  1.00 79.82           O
ATOM   4921  HN  GLU A 322       5.476  -6.304 -22.118  1.00 79.82           H
ATOM   4922  N   ARG A 323       5.662  -3.502 -23.724  1.00 81.12           N
ATOM   4923  CA  ARG A 323       5.463  -2.122 -24.135  1.00 81.12           C
ATOM   4924  C   ARG A 323       6.480  -1.211 -23.445  1.00 81.12           C
ATOM   4925  O   ARG A 323       7.064  -0.334 -24.081  1.00 81.12           O
ATOM   4926  HA  ARG A 323       5.611  -2.129 -25.215  1.00 81.12           H
ATOM   4927  CB  ARG A 323       4.049  -1.645 -23.797  1.00 81.12           C
ATOM   4928 1HB  ARG A 323       3.334  -2.443 -24.000  1.00 81.12           H
ATOM   4929 2HB  ARG A 323       3.982  -1.421 -22.732  1.00 81.12           H
ATOM   4930  CG  ARG A 323       3.680  -0.403 -24.609  1.00 81.12           C
ATOM   4931 1HG  ARG A 323       4.386   0.400 -24.394  1.00 81.12           H
ATOM   4932 2HG  ARG A 323       3.762  -0.622 -25.674  1.00 81.12           H
ATOM   4933  CD  ARG A 323       2.258   0.061 -24.287  1.00 81.12           C
ATOM   4934 1HD  ARG A 323       1.589  -0.797 -24.240  1.00 81.12           H
ATOM   4935 2HD  ARG A 323       2.236   0.537 -23.307  1.00 81.12           H
ATOM   4936  NE  ARG A 323       1.790   1.011 -25.321  1.00 81.12           N
ATOM   4937  HE  ARG A 323       2.362   1.144 -26.130  1.00 81.12           H
ATOM   4938  CZ  ARG A 323       0.646   1.705 -25.240  1.00 81.12           C
ATOM   4939  NH1 ARG A 323      -0.160   1.567 -24.178  1.00 81.12           N
ATOM   4940 1HH1 ARG A 323       0.091   0.943 -23.438  1.00 81.12           H
ATOM   4941 2HH1 ARG A 323      -1.011   2.089 -24.125  1.00 81.12           H
ATOM   4942  NH2 ARG A 323       0.320   2.539 -26.237  1.00 81.12           N
ATOM   4943 1HH2 ARG A 323      -0.530   3.064 -26.192  1.00 81.12           H
ATOM   4944 2HH2 ARG A 323       0.927   2.636 -27.026  1.00 81.12           H
ATOM   4945  HN  ARG A 323       4.890  -3.914 -23.241  1.00 81.12           H
ATOM   4946  N   PHE A 324       6.661  -1.449 -22.155  1.00 84.12           N
ATOM   4947  CA  PHE A 324       7.544  -0.616 -21.356  1.00 84.12           C
ATOM   4948  C   PHE A 324       8.994  -0.746 -21.827  1.00 84.12           C
ATOM   4949  O   PHE A 324       9.708   0.250 -21.934  1.00 84.12           O
ATOM   4950  HA  PHE A 324       7.215   0.416 -21.480  1.00 84.12           H
ATOM   4951  CB  PHE A 324       7.443  -1.112 -19.913  1.00 84.12           C
ATOM   4952 1HB  PHE A 324       6.391  -1.170 -19.632  1.00 84.12           H
ATOM   4953 2HB  PHE A 324       7.844  -2.124 -19.858  1.00 84.12           H
ATOM   4954  CG  PHE A 324       8.179  -0.233 -18.900  1.00 84.12           C
ATOM   4955  CD1 PHE A 324       9.437  -0.561 -18.501  1.00 84.12           C
ATOM   4956  HD1 PHE A 324       9.921  -1.451 -18.904  1.00 84.12           H
ATOM   4957  CD2 PHE A 324       7.574   0.877 -18.397  1.00 84.12           C
ATOM   4958  HD2 PHE A 324       6.566   1.140 -18.716  1.00 84.12           H
ATOM   4959  CE1 PHE A 324      10.120   0.255 -17.561  1.00 84.12           C
ATOM   4960  HE1 PHE A 324      11.128  -0.008 -17.242  1.00 84.12           H
ATOM   4961  CE2 PHE A 324       8.257   1.693 -17.457  1.00 84.12           C
ATOM   4962  HE2 PHE A 324       7.773   2.583 -17.054  1.00 84.12           H
ATOM   4963  CZ  PHE A 324       9.516   1.365 -17.059  1.00 84.12           C
ATOM   4964  HZ  PHE A 324      10.040   1.991 -16.337  1.00 84.12           H
ATOM   4965  HN  PHE A 324       6.216  -2.193 -21.656  1.00 84.12           H
ATOM   4966  N   ARG A 325       9.386  -1.983 -22.097  1.00 84.88           N
ATOM   4967  CA  ARG A 325      10.736  -2.256 -22.560  1.00 84.88           C
ATOM   4968  C   ARG A 325      11.029  -1.465 -23.837  1.00 84.88           C
ATOM   4969  O   ARG A 325      12.112  -0.902 -23.988  1.00 84.88           O
ATOM   4970  HA  ARG A 325      11.382  -1.934 -21.743  1.00 84.88           H
ATOM   4971  CB  ARG A 325      10.933  -3.748 -22.836  1.00 84.88           C
ATOM   4972 1HB  ARG A 325      10.055  -4.146 -23.345  1.00 84.88           H
ATOM   4973 2HB  ARG A 325      11.781  -3.889 -23.506  1.00 84.88           H
ATOM   4974  CG  ARG A 325      11.170  -4.519 -21.536  1.00 84.88           C
ATOM   4975 1HG  ARG A 325      11.960  -4.036 -20.961  1.00 84.88           H
ATOM   4976 2HG  ARG A 325      10.268  -4.492 -20.924  1.00 84.88           H
ATOM   4977  CD  ARG A 325      11.555  -5.972 -21.823  1.00 84.88           C
ATOM   4978 1HD  ARG A 325      12.233  -6.016 -22.675  1.00 84.88           H
ATOM   4979 2HD  ARG A 325      12.088  -6.391 -20.969  1.00 84.88           H
ATOM   4980  NE  ARG A 325      10.341  -6.772 -22.101  1.00 84.88           N
ATOM   4981  HE  ARG A 325       9.452  -6.327 -21.993  1.00 84.88           H
ATOM   4982  CZ  ARG A 325      10.359  -8.054 -22.489  1.00 84.88           C
ATOM   4983  NH1 ARG A 325      11.522  -8.700 -22.650  1.00 84.88           N
ATOM   4984 1HH1 ARG A 325      12.386  -8.224 -22.480  1.00 84.88           H
ATOM   4985 2HH1 ARG A 325      11.527  -9.657 -22.940  1.00 84.88           H
ATOM   4986  NH2 ARG A 325       9.197  -8.681 -22.714  1.00 84.88           N
ATOM   4987 1HH2 ARG A 325       9.193  -9.638 -23.004  1.00 84.88           H
ATOM   4988 2HH2 ARG A 325       8.333  -8.192 -22.592  1.00 84.88           H
ATOM   4989  HN  ARG A 325       8.801  -2.788 -22.003  1.00 84.88           H
ATOM   4990  N   ARG A 326      10.044  -1.448 -24.723  1.00 86.06           N
ATOM   4991  CA  ARG A 326      10.185  -0.742 -25.985  1.00 86.06           C
ATOM   4992  C   ARG A 326      10.304   0.764 -25.740  1.00 86.06           C
ATOM   4993  O   ARG A 326      11.131   1.433 -26.357  1.00 86.06           O
ATOM   4994  HA  ARG A 326      11.098  -1.141 -26.427  1.00 86.06           H
ATOM   4995  CB  ARG A 326       8.990  -1.009 -26.902  1.00 86.06           C
ATOM   4996 1HB  ARG A 326       8.063  -0.803 -26.367  1.00 86.06           H
ATOM   4997 2HB  ARG A 326       9.023  -0.331 -27.755  1.00 86.06           H
ATOM   4998  CG  ARG A 326       8.990  -2.458 -27.395  1.00 86.06           C
ATOM   4999 1HG  ARG A 326       9.895  -2.649 -27.972  1.00 86.06           H
ATOM   5000 2HG  ARG A 326       9.007  -3.136 -26.541  1.00 86.06           H
ATOM   5001  CD  ARG A 326       7.759  -2.744 -28.256  1.00 86.06           C
ATOM   5002 1HD  ARG A 326       6.867  -2.345 -27.774  1.00 86.06           H
ATOM   5003 2HD  ARG A 326       7.853  -2.241 -29.219  1.00 86.06           H
ATOM   5004  NE  ARG A 326       7.612  -4.203 -28.461  1.00 86.06           N
ATOM   5005  HE  ARG A 326       8.009  -4.814 -27.776  1.00 86.06           H
ATOM   5006  CZ  ARG A 326       6.982  -4.755 -29.506  1.00 86.06           C
ATOM   5007  NH1 ARG A 326       6.432  -3.984 -30.454  1.00 86.06           N
ATOM   5008 1HH1 ARG A 326       6.491  -2.988 -30.384  1.00 86.06           H
ATOM   5009 2HH1 ARG A 326       5.963  -4.404 -31.231  1.00 86.06           H
ATOM   5010  NH2 ARG A 326       6.909  -6.091 -29.589  1.00 86.06           N
ATOM   5011 1HH2 ARG A 326       6.442  -6.519 -30.363  1.00 86.06           H
ATOM   5012 2HH2 ARG A 326       7.322  -6.659 -28.878  1.00 86.06           H
ATOM   5013  HN  ARG A 326       9.164  -1.905 -24.590  1.00 86.06           H
ATOM   5014  N   ASP A 327       9.466   1.252 -24.838  1.00 87.10           N
ATOM   5015  CA  ASP A 327       9.445   2.672 -24.526  1.00 87.10           C
ATOM   5016  C   ASP A 327      10.755   3.057 -23.836  1.00 87.10           C
ATOM   5017  O   ASP A 327      11.313   4.120 -24.104  1.00 87.10           O
ATOM   5018  HA  ASP A 327       9.316   3.173 -25.485  1.00 87.10           H
ATOM   5019  CB  ASP A 327       8.294   3.011 -23.578  1.00 87.10           C
ATOM   5020 1HB  ASP A 327       8.370   2.404 -22.675  1.00 87.10           H
ATOM   5021 2HB  ASP A 327       8.368   4.053 -23.267  1.00 87.10           H
ATOM   5022  CG  ASP A 327       6.941   2.768 -24.249  1.00 87.10           C
ATOM   5023  OD1 ASP A 327       6.888   2.915 -25.489  1.00 87.10           O
ATOM   5024  OD2 ASP A 327       5.989   2.441 -23.507  1.00 87.10           O
ATOM   5025  HN  ASP A 327       8.811   0.698 -24.325  1.00 87.10           H
ATOM   5026  N   LEU A 328      11.209   2.172 -22.961  1.00 86.07           N
ATOM   5027  CA  LEU A 328      12.428   2.419 -22.210  1.00 86.07           C
ATOM   5028  C   LEU A 328      13.593   2.608 -23.184  1.00 86.07           C
ATOM   5029  O   LEU A 328      14.334   3.585 -23.089  1.00 86.07           O
ATOM   5030  HA  LEU A 328      12.287   3.347 -21.656  1.00 86.07           H
ATOM   5031  CB  LEU A 328      12.659   1.308 -21.183  1.00 86.07           C
ATOM   5032 1HB  LEU A 328      11.832   1.319 -20.474  1.00 86.07           H
ATOM   5033 2HB  LEU A 328      12.623   0.349 -21.700  1.00 86.07           H
ATOM   5034  CG  LEU A 328      13.969   1.384 -20.397  1.00 86.07           C
ATOM   5035  HG  LEU A 328      14.794   1.402 -21.109  1.00 86.07           H
ATOM   5036  CD1 LEU A 328      14.047   2.677 -19.583  1.00 86.07           C
ATOM   5037 1HD1 LEU A 328      13.993   3.533 -20.255  1.00 86.07           H
ATOM   5038 2HD1 LEU A 328      13.215   2.714 -18.880  1.00 86.07           H
ATOM   5039 3HD1 LEU A 328      14.988   2.705 -19.034  1.00 86.07           H
ATOM   5040  CD2 LEU A 328      14.155   0.143 -19.521  1.00 86.07           C
ATOM   5041 1HD2 LEU A 328      13.328   0.069 -18.815  1.00 86.07           H
ATOM   5042 2HD2 LEU A 328      14.176  -0.746 -20.151  1.00 86.07           H
ATOM   5043 3HD2 LEU A 328      15.094   0.223 -18.973  1.00 86.07           H
ATOM   5044  HN  LEU A 328      10.760   1.300 -22.764  1.00 86.07           H
ATOM   5045  N   VAL A 329      13.719   1.657 -24.098  1.00 85.88           N
ATOM   5046  CA  VAL A 329      14.829   1.662 -25.035  1.00 85.88           C
ATOM   5047  C   VAL A 329      14.731   2.899 -25.929  1.00 85.88           C
ATOM   5048  O   VAL A 329      15.746   3.495 -26.284  1.00 85.88           O
ATOM   5049  HA  VAL A 329      15.749   1.721 -24.454  1.00 85.88           H
ATOM   5050  CB  VAL A 329      14.852   0.352 -25.826  1.00 85.88           C
ATOM   5051  HB  VAL A 329      13.883   0.238 -26.313  1.00 85.88           H
ATOM   5052  CG1 VAL A 329      15.924   0.389 -26.917  1.00 85.88           C
ATOM   5053 1HG1 VAL A 329      15.715   1.209 -27.604  1.00 85.88           H
ATOM   5054 2HG1 VAL A 329      16.902   0.539 -26.460  1.00 85.88           H
ATOM   5055 3HG1 VAL A 329      15.919  -0.553 -27.464  1.00 85.88           H
ATOM   5056  CG2 VAL A 329      15.056  -0.846 -24.897  1.00 85.88           C
ATOM   5057 1HG2 VAL A 329      16.004  -0.740 -24.370  1.00 85.88           H
ATOM   5058 2HG2 VAL A 329      14.241  -0.888 -24.174  1.00 85.88           H
ATOM   5059 3HG2 VAL A 329      15.068  -1.764 -25.485  1.00 85.88           H
ATOM   5060  HN  VAL A 329      13.080   0.895 -24.204  1.00 85.88           H
ATOM   5061  N   LYS A 330      13.499   3.248 -26.269  1.00 85.29           N
[truncated: 117,320 more chars]
