# Supplementary material for: Noncanonical roles of chemokine regions in CCR9 activation revealed by structural modeling and mutational mapping
Source: Nat Commun. 2025 Aug 18;16:7695. doi: 10.1038/s41467-025-62321-9 (PMC12361432; doi:10.1038/s41467-025-62321-9)
Supplement: Supplementary file 4 — Supplementary Data 2 [file 41467_2025_62321_MOESM4_ESM.zip › CCR9_CCL25_rnk270.pdb]

SSBOND   1 CYS A   38    CYS A  289 
SSBOND   2 CYS A  119    CYS A  198 
SSBOND   3 CYS B    7    CYS B   35 
SSBOND   4 CYS B    8    CYS B   52 
ATOM      1  N   GLU A  20      -4.175  -4.554  60.860  1.00 49.97           N
ATOM      2  CA  GLU A  20      -4.255  -4.142  59.469  1.00 49.97           C
ATOM      3  C   GLU A  20      -2.924  -4.404  58.761  1.00 49.97           C
ATOM      4  O   GLU A  20      -2.890  -4.599  57.548  1.00 49.97           O
ATOM      5  HA  GLU A  20      -5.036  -4.761  59.028  1.00 49.97           H
ATOM      6  CB  GLU A  20      -4.657  -2.670  59.355  1.00 49.97           C
ATOM      7 1HB  GLU A  20      -4.276  -2.118  60.214  1.00 49.97           H
ATOM      8 2HB  GLU A  20      -4.317  -2.270  58.400  1.00 49.97           H
ATOM      9  CG  GLU A  20      -6.179  -2.515  59.371  1.00 49.97           C
ATOM     10 1HG  GLU A  20      -6.639  -3.355  58.850  1.00 49.97           H
ATOM     11 2HG  GLU A  20      -6.540  -2.540  60.399  1.00 49.97           H
ATOM     12  CD  GLU A  20      -6.603  -1.203  58.707  1.00 49.97           C
ATOM     13  OE1 GLU A  20      -7.777  -1.134  58.284  1.00 49.97           O
ATOM     14  OE2 GLU A  20      -5.743  -0.298  58.638  1.00 49.97           O
ATOM     15  HN  GLU A  20      -3.286  -4.912  61.145  1.00 49.97           H
ATOM     16  N   SER A  21      -1.859  -4.399  59.551  1.00 55.68           N
ATOM     17  CA  SER A  21      -0.522  -4.562  59.006  1.00 55.68           C
ATOM     18  C   SER A  21      -0.341  -5.988  58.484  1.00 55.68           C
ATOM     19  O   SER A  21       0.197  -6.191  57.396  1.00 55.68           O
ATOM     20  HA  SER A  21      -0.455  -3.844  58.188  1.00 55.68           H
ATOM     21  CB  SER A  21       0.543  -4.241  60.055  1.00 55.68           C
ATOM     22 1HB  SER A  21       1.501  -4.077  59.561  1.00 55.68           H
ATOM     23 2HB  SER A  21       0.284  -3.312  60.563  1.00 55.68           H
ATOM     24  OG  SER A  21       0.678  -5.285  61.016  1.00 55.68           O
ATOM     25  HG  SER A  21       1.390  -5.050  61.678  1.00 55.68           H
ATOM     26  HN  SER A  21      -1.900  -4.286  60.544  1.00 55.68           H
ATOM     27  N   THR A  22      -0.800  -6.940  59.283  1.00 56.40           N
ATOM     28  CA  THR A  22      -0.587  -8.344  58.974  1.00 56.40           C
ATOM     29  C   THR A  22      -1.420  -8.755  57.759  1.00 56.40           C
ATOM     30  O   THR A  22      -0.891  -9.313  56.799  1.00 56.40           O
ATOM     31  HA  THR A  22       0.460  -8.482  58.706  1.00 56.40           H
ATOM     32  CB  THR A  22      -0.903  -9.157  60.231  1.00 56.40           C
ATOM     33  HB  THR A  22      -1.950  -9.461  60.245  1.00 56.40           H
ATOM     34  OG1 THR A  22      -0.493  -8.314  61.303  1.00 56.40           O
ATOM     35  HG1 THR A  22      -0.852  -8.662  62.169  1.00 56.40           H
ATOM     36  CG2 THR A  22      -0.012 -10.394  60.368  1.00 56.40           C
ATOM     37 1HG2 THR A  22       1.032 -10.085  60.422  1.00 56.40           H
ATOM     38 2HG2 THR A  22      -0.156 -11.042  59.503  1.00 56.40           H
ATOM     39 3HG2 THR A  22      -0.279 -10.935  61.276  1.00 56.40           H
ATOM     40  HN  THR A  22      -1.308  -6.765  60.127  1.00 56.40           H
ATOM     41  N   SER A  23      -2.710  -8.463  57.839  1.00 59.81           N
ATOM     42  CA  SER A  23      -3.633  -8.856  56.789  1.00 59.81           C
ATOM     43  C   SER A  23      -3.266  -8.155  55.480  1.00 59.81           C
ATOM     44  O   SER A  23      -3.352  -8.750  54.407  1.00 59.81           O
ATOM     45  HA  SER A  23      -3.516  -9.935  56.690  1.00 59.81           H
ATOM     46  CB  SER A  23      -5.078  -8.534  57.176  1.00 59.81           C
ATOM     47 1HB  SER A  23      -5.746  -8.838  56.370  1.00 59.81           H
ATOM     48 2HB  SER A  23      -5.356  -9.114  58.056  1.00 59.81           H
ATOM     49  OG  SER A  23      -5.262  -7.147  57.445  1.00 59.81           O
ATOM     50  HG  SER A  23      -6.219  -6.966  57.671  1.00 59.81           H
ATOM     51  HN  SER A  23      -3.125  -7.969  58.603  1.00 59.81           H
ATOM     52  N   SER A  24      -2.863  -6.899  55.611  1.00 65.90           N
ATOM     53  CA  SER A  24      -2.472  -6.114  54.453  1.00 65.90           C
ATOM     54  C   SER A  24      -1.203  -6.698  53.829  1.00 65.90           C
ATOM     55  O   SER A  24      -0.932  -6.482  52.648  1.00 65.90           O
ATOM     56  HA  SER A  24      -3.309  -6.187  53.758  1.00 65.90           H
ATOM     57  CB  SER A  24      -2.250  -4.648  54.831  1.00 65.90           C
ATOM     58 1HB  SER A  24      -2.276  -4.033  53.931  1.00 65.90           H
ATOM     59 2HB  SER A  24      -3.067  -4.311  55.470  1.00 65.90           H
ATOM     60  OG  SER A  24      -1.010  -4.451  55.504  1.00 65.90           O
ATOM     61  HG  SER A  24      -0.993  -4.981  56.352  1.00 65.90           H
ATOM     62  HN  SER A  24      -2.802  -6.420  56.487  1.00 65.90           H
ATOM     63  N   MET A  25      -0.459  -7.426  54.649  1.00 68.42           N
ATOM     64  CA  MET A  25       0.743  -8.091  54.177  1.00 68.42           C
ATOM     65  C   MET A  25       0.400  -9.392  53.447  1.00 68.42           C
ATOM     66  O   MET A  25       0.975  -9.691  52.402  1.00 68.42           O
ATOM     67  HA  MET A  25       1.213  -7.392  53.486  1.00 68.42           H
ATOM     68  CB  MET A  25       1.656  -8.398  55.365  1.00 68.42           C
ATOM     69 1HB  MET A  25       1.642  -7.563  56.065  1.00 68.42           H
ATOM     70 2HB  MET A  25       1.281  -9.270  55.902  1.00 68.42           H
ATOM     71  CG  MET A  25       3.091  -8.658  54.901  1.00 68.42           C
ATOM     72 1HG  MET A  25       3.657  -9.142  55.697  1.00 68.42           H
ATOM     73 2HG  MET A  25       3.089  -9.341  54.051  1.00 68.42           H
ATOM     74  SD  MET A  25       3.874  -7.120  54.446  1.00 68.42           S
ATOM     75  CE  MET A  25       5.555  -7.679  54.232  1.00 68.42           C
ATOM     76 1HE  MET A  25       5.920  -8.101  55.169  1.00 68.42           H
ATOM     77 2HE  MET A  25       5.589  -8.441  53.453  1.00 68.42           H
ATOM     78 3HE  MET A  25       6.184  -6.837  53.944  1.00 68.42           H
ATOM     79  HN  MET A  25      -0.667  -7.564  55.617  1.00 68.42           H
ATOM     80  N   GLU A  26      -0.536 -10.129  54.027  1.00 69.41           N
ATOM     81  CA  GLU A  26      -0.983 -11.376  53.429  1.00 69.41           C
ATOM     82  C   GLU A  26      -1.663 -11.106  52.086  1.00 69.41           C
ATOM     83  O   GLU A  26      -1.403 -11.801  51.104  1.00 69.41           O
ATOM     84  HA  GLU A  26      -0.078 -11.964  53.275  1.00 69.41           H
ATOM     85  CB  GLU A  26      -1.918 -12.133  54.375  1.00 69.41           C
ATOM     86 1HB  GLU A  26      -2.656 -11.446  54.789  1.00 69.41           H
ATOM     87 2HB  GLU A  26      -2.362 -12.980  53.852  1.00 69.41           H
ATOM     88  CG  GLU A  26      -1.144 -12.715  55.560  1.00 69.41           C
ATOM     89 1HG  GLU A  26      -0.370 -13.390  55.197  1.00 69.41           H
ATOM     90 2HG  GLU A  26      -0.641 -11.913  56.100  1.00 69.41           H
ATOM     91  CD  GLU A  26      -2.080 -13.467  56.509  1.00 69.41           C
ATOM     92  OE1 GLU A  26      -1.551 -14.266  57.312  1.00 69.41           O
ATOM     93  OE2 GLU A  26      -3.303 -13.226  56.410  1.00 69.41           O
ATOM     94  HN  GLU A  26      -0.985  -9.887  54.887  1.00 69.41           H
ATOM     95  N   ASP A  27      -2.521 -10.097  52.085  1.00 69.75           N
ATOM     96  CA  ASP A  27      -3.265  -9.747  50.886  1.00 69.75           C
ATOM     97  C   ASP A  27      -2.284  -9.477  49.744  1.00 69.75           C
ATOM     98  O   ASP A  27      -2.537  -9.855  48.601  1.00 69.75           O
ATOM     99  HA  ASP A  27      -3.909 -10.604  50.689  1.00 69.75           H
ATOM    100  CB  ASP A  27      -4.098  -8.482  51.104  1.00 69.75           C
ATOM    101 1HB  ASP A  27      -3.499  -7.734  51.623  1.00 69.75           H
ATOM    102 2HB  ASP A  27      -4.376  -8.056  50.140  1.00 69.75           H
ATOM    103  CG  ASP A  27      -5.358  -8.789  51.915  1.00 69.75           C
ATOM    104  OD1 ASP A  27      -5.687  -9.990  52.021  1.00 69.75           O
ATOM    105  OD2 ASP A  27      -5.965  -7.815  52.411  1.00 69.75           O
ATOM    106  HN  ASP A  27      -2.711  -9.523  52.882  1.00 69.75           H
ATOM    107  N   TYR A  28      -1.185  -8.824  50.092  1.00 71.76           N
ATOM    108  CA  TYR A  28      -0.178  -8.473  49.104  1.00 71.76           C
ATOM    109  C   TYR A  28       0.565  -9.717  48.613  1.00 71.76           C
ATOM    110  O   TYR A  28       0.910  -9.813  47.436  1.00 71.76           O
ATOM    111  HA  TYR A  28      -0.684  -8.003  48.261  1.00 71.76           H
ATOM    112  CB  TYR A  28       0.812  -7.552  49.820  1.00 71.76           C
ATOM    113 1HB  TYR A  28       0.272  -6.690  50.214  1.00 71.76           H
ATOM    114 2HB  TYR A  28       1.232  -8.082  50.675  1.00 71.76           H
ATOM    115  CG  TYR A  28       1.955  -7.057  48.933  1.00 71.76           C
ATOM    116  CD1 TYR A  28       3.165  -7.722  48.931  1.00 71.76           C
ATOM    117  HD1 TYR A  28       3.305  -8.599  49.562  1.00 71.76           H
ATOM    118  CD2 TYR A  28       1.777  -5.946  48.133  1.00 71.76           C
ATOM    119  HD2 TYR A  28       0.822  -5.421  48.135  1.00 71.76           H
ATOM    120  CE1 TYR A  28       4.241  -7.256  48.095  1.00 71.76           C
ATOM    121  HE1 TYR A  28       5.202  -7.772  48.085  1.00 71.76           H
ATOM    122  CE2 TYR A  28       2.854  -5.481  47.298  1.00 71.76           C
ATOM    123  HE2 TYR A  28       2.727  -4.605  46.662  1.00 71.76           H
ATOM    124  CZ  TYR A  28       4.033  -6.159  47.320  1.00 71.76           C
ATOM    125  OH  TYR A  28       5.049  -5.719  46.531  1.00 71.76           O
ATOM    126  HH  TYR A  28       4.826  -4.820  46.155  1.00 71.76           H
ATOM    127  HN  TYR A  28      -0.977  -8.537  51.027  1.00 71.76           H
ATOM    128  N   VAL A  29       0.789 -10.638  49.538  1.00 69.27           N
ATOM    129  CA  VAL A  29       1.564 -11.829  49.236  1.00 69.27           C
ATOM    130  C   VAL A  29       0.718 -12.783  48.391  1.00 69.27           C
ATOM    131  O   VAL A  29       1.239 -13.470  47.514  1.00 69.27           O
ATOM    132  HA  VAL A  29       2.431 -11.518  48.653  1.00 69.27           H
ATOM    133  CB  VAL A  29       2.069 -12.467  50.532  1.00 69.27           C
ATOM    134  HB  VAL A  29       1.213 -12.611  51.191  1.00 69.27           H
ATOM    135  CG1 VAL A  29       2.691 -13.838  50.262  1.00 69.27           C
ATOM    136 1HG1 VAL A  29       1.943 -14.495  49.817  1.00 69.27           H
ATOM    137 2HG1 VAL A  29       3.531 -13.728  49.576  1.00 69.27           H
ATOM    138 3HG1 VAL A  29       3.042 -14.269  51.200  1.00 69.27           H
ATOM    139  CG2 VAL A  29       3.061 -11.546  51.246  1.00 69.27           C
ATOM    140 1HG2 VAL A  29       3.914 -11.356  50.595  1.00 69.27           H
ATOM    141 2HG2 VAL A  29       2.572 -10.603  51.489  1.00 69.27           H
ATOM    142 3HG2 VAL A  29       3.404 -12.024  52.164  1.00 69.27           H
ATOM    143  HN  VAL A  29       0.452 -10.580  50.478  1.00 69.27           H
ATOM    144  N   ASN A  30      -0.575 -12.794  48.684  1.00 72.34           N
ATOM    145  CA  ASN A  30      -1.477 -13.742  48.054  1.00 72.34           C
ATOM    146  C   ASN A  30      -1.928 -13.188  46.700  1.00 72.34           C
ATOM    147  O   ASN A  30      -2.553 -13.896  45.913  1.00 72.34           O
ATOM    148  HA  ASN A  30      -0.902 -14.663  47.956  1.00 72.34           H
ATOM    149  CB  ASN A  30      -2.724 -13.969  48.911  1.00 72.34           C
ATOM    150 1HB  ASN A  30      -3.101 -13.012  49.271  1.00 72.34           H
ATOM    151 2HB  ASN A  30      -3.511 -14.414  48.302  1.00 72.34           H
ATOM    152  CG  ASN A  30      -2.414 -14.882  50.099  1.00 72.34           C
ATOM    153  OD1 ASN A  30      -1.457 -15.639  50.100  1.00 72.34           O
ATOM    154  ND2 ASN A  30      -3.273 -14.768  51.107  1.00 72.34           N
ATOM    155 1HD2 ASN A  30      -4.038 -14.126  51.042  1.00 72.34           H
ATOM    156 2HD2 ASN A  30      -3.155 -15.323  51.931  1.00 72.34           H
ATOM    157  HN  ASN A  30      -1.005 -12.171  49.338  1.00 72.34           H
ATOM    158  N   PHE A  31      -1.592 -11.927  46.472  1.00 77.57           N
ATOM    159  CA  PHE A  31      -1.928 -11.279  45.215  1.00 77.57           C
ATOM    160  C   PHE A  31      -1.180 -11.926  44.048  1.00 77.57           C
ATOM    161  O   PHE A  31       0.050 -11.956  44.034  1.00 77.57           O
ATOM    162  HA  PHE A  31      -3.001 -11.398  45.067  1.00 77.57           H
ATOM    163  CB  PHE A  31      -1.494  -9.817  45.336  1.00 77.57           C
ATOM    164 1HB  PHE A  31      -1.953  -9.384  46.225  1.00 77.57           H
ATOM    165 2HB  PHE A  31      -0.415  -9.780  45.484  1.00 77.57           H
ATOM    166  CG  PHE A  31      -1.857  -8.958  44.122  1.00 77.57           C
ATOM    167  CD1 PHE A  31      -0.923  -8.700  43.168  1.00 77.57           C
ATOM    168  HD1 PHE A  31       0.084  -9.105  43.268  1.00 77.57           H
ATOM    169  CD2 PHE A  31      -3.113  -8.453  43.998  1.00 77.57           C
ATOM    170  HD2 PHE A  31      -3.862  -8.660  44.763  1.00 77.57           H
ATOM    171  CE1 PHE A  31      -1.259  -7.903  42.042  1.00 77.57           C
ATOM    172  HE1 PHE A  31      -0.511  -7.696  41.278  1.00 77.57           H
ATOM    173  CE2 PHE A  31      -3.450  -7.656  42.872  1.00 77.57           C
ATOM    174  HE2 PHE A  31      -4.457  -7.251  42.773  1.00 77.57           H
ATOM    175  CZ  PHE A  31      -2.516  -7.398  41.918  1.00 77.57           C
ATOM    176  HZ  PHE A  31      -2.774  -6.786  41.054  1.00 77.57           H
ATOM    177  HN  PHE A  31      -1.101 -11.352  47.126  1.00 77.57           H
ATOM    178  N   ASN A  32      -1.954 -12.428  43.096  1.00 74.80           N
ATOM    179  CA  ASN A  32      -1.380 -13.026  41.903  1.00 74.80           C
ATOM    180  C   ASN A  32      -0.931 -11.918  40.948  1.00 74.80           C
ATOM    181  O   ASN A  32      -1.748 -11.348  40.226  1.00 74.80           O
ATOM    182  HA  ASN A  32      -0.546 -13.632  42.259  1.00 74.80           H
ATOM    183  CB  ASN A  32      -2.407 -13.893  41.172  1.00 74.80           C
ATOM    184 1HB  ASN A  32      -2.944 -14.511  41.892  1.00 74.80           H
ATOM    185 2HB  ASN A  32      -3.146 -13.256  40.686  1.00 74.80           H
ATOM    186  CG  ASN A  32      -1.730 -14.785  40.130  1.00 74.80           C
ATOM    187  OD1 ASN A  32      -0.524 -14.767  39.949  1.00 74.80           O
ATOM    188  ND2 ASN A  32      -2.572 -15.564  39.456  1.00 74.80           N
ATOM    189 1HD2 ASN A  32      -3.551 -15.530  39.653  1.00 74.80           H
ATOM    190 2HD2 ASN A  32      -2.224 -16.184  38.752  1.00 74.80           H
ATOM    191  HN  ASN A  32      -2.953 -12.431  43.131  1.00 74.80           H
ATOM    192  N   PHE A  33       0.365 -11.646  40.975  1.00 77.00           N
ATOM    193  CA  PHE A  33       0.953 -10.707  40.034  1.00 77.00           C
ATOM    194  C   PHE A  33       1.179 -11.365  38.672  1.00 77.00           C
ATOM    195  O   PHE A  33       2.309 -11.429  38.190  1.00 77.00           O
ATOM    196  HA  PHE A  33       0.252  -9.879  39.924  1.00 77.00           H
ATOM    197  CB  PHE A  33       2.303 -10.281  40.613  1.00 77.00           C
ATOM    198 1HB  PHE A  33       2.893 -11.172  40.828  1.00 77.00           H
ATOM    199 2HB  PHE A  33       2.848  -9.714  39.858  1.00 77.00           H
ATOM    200  CG  PHE A  33       2.197  -9.437  41.885  1.00 77.00           C
ATOM    201  CD1 PHE A  33       2.085  -8.085  41.797  1.00 77.00           C
ATOM    202  HD1 PHE A  33       2.070  -7.602  40.820  1.00 77.00           H
ATOM    203  CD2 PHE A  33       2.216 -10.040  43.104  1.00 77.00           C
ATOM    204  HD2 PHE A  33       2.306 -11.124  43.175  1.00 77.00           H
ATOM    205  CE1 PHE A  33       1.986  -7.302  42.977  1.00 77.00           C
ATOM    206  HE1 PHE A  33       1.896  -6.218  42.907  1.00 77.00           H
ATOM    207  CE2 PHE A  33       2.117  -9.257  44.285  1.00 77.00           C
ATOM    208  HE2 PHE A  33       2.132  -9.741  45.262  1.00 77.00           H
ATOM    209  CZ  PHE A  33       2.005  -7.905  44.196  1.00 77.00           C
ATOM    210  HZ  PHE A  33       1.929  -7.304  45.103  1.00 77.00           H
ATOM    211  HN  PHE A  33       1.009 -12.054  41.622  1.00 77.00           H
ATOM    212  N   THR A  34       0.087 -11.837  38.089  1.00 76.34           N
ATOM    213  CA  THR A  34       0.102 -12.254  36.697  1.00 76.34           C
ATOM    214  C   THR A  34       0.635 -11.129  35.809  1.00 76.34           C
ATOM    215  O   THR A  34       0.239  -9.974  35.959  1.00 76.34           O
ATOM    216  HA  THR A  34       0.790 -13.094  36.598  1.00 76.34           H
ATOM    217  CB  THR A  34      -1.311 -12.706  36.324  1.00 76.34           C
ATOM    218  HB  THR A  34      -1.732 -12.066  35.548  1.00 76.34           H
ATOM    219  OG1 THR A  34      -2.013 -12.711  37.564  1.00 76.34           O
ATOM    220  HG1 THR A  34      -2.484 -11.838  37.695  1.00 76.34           H
ATOM    221  CG2 THR A  34      -1.358 -14.164  35.863  1.00 76.34           C
ATOM    222 1HG2 THR A  34      -1.000 -14.810  36.665  1.00 76.34           H
ATOM    223 2HG2 THR A  34      -0.723 -14.288  34.986  1.00 76.34           H
ATOM    224 3HG2 THR A  34      -2.384 -14.432  35.610  1.00 76.34           H
ATOM    225  HN  THR A  34      -0.795 -11.936  38.550  1.00 76.34           H
ATOM    226  N   ASP A  35       1.526 -11.505  34.903  1.00 82.69           N
ATOM    227  CA  ASP A  35       2.268 -10.523  34.130  1.00 82.69           C
ATOM    228  C   ASP A  35       1.415 -10.063  32.946  1.00 82.69           C
ATOM    229  O   ASP A  35       1.671 -10.447  31.806  1.00 82.69           O
ATOM    230  HA  ASP A  35       2.484  -9.714  34.827  1.00 82.69           H
ATOM    231  CB  ASP A  35       3.562 -11.121  33.577  1.00 82.69           C
ATOM    232 1HB  ASP A  35       3.930 -11.891  34.255  1.00 82.69           H
ATOM    233 2HB  ASP A  35       3.363 -11.607  32.621  1.00 82.69           H
ATOM    234  CG  ASP A  35       4.631 -10.042  33.394  1.00 82.69           C
ATOM    235  OD1 ASP A  35       4.421  -8.937  33.939  1.00 82.69           O
ATOM    236  OD2 ASP A  35       5.634 -10.346  32.713  1.00 82.69           O
ATOM    237  HN  ASP A  35       1.743 -12.458  34.694  1.00 82.69           H
ATOM    238  N   PHE A  36       0.420  -9.246  33.256  1.00 90.52           N
ATOM    239  CA  PHE A  36      -0.450  -8.700  32.228  1.00 90.52           C
ATOM    240  C   PHE A  36       0.191  -7.483  31.558  1.00 90.52           C
ATOM    241  O   PHE A  36      -0.254  -7.048  30.497  1.00 90.52           O
ATOM    242  HA  PHE A  36      -0.602  -9.483  31.485  1.00 90.52           H
ATOM    243  CB  PHE A  36      -1.743  -8.266  32.919  1.00 90.52           C
ATOM    244 1HB  PHE A  36      -1.494  -7.625  33.765  1.00 90.52           H
ATOM    245 2HB  PHE A  36      -2.329  -7.663  32.226  1.00 90.52           H
ATOM    246  CG  PHE A  36      -2.605  -9.429  33.416  1.00 90.52           C
ATOM    247  CD1 PHE A  36      -2.746 -10.545  32.652  1.00 90.52           C
ATOM    248  HD1 PHE A  36      -2.244 -10.611  31.686  1.00 90.52           H
ATOM    249  CD2 PHE A  36      -3.230  -9.346  34.621  1.00 90.52           C
ATOM    250  HD2 PHE A  36      -3.117  -8.452  35.233  1.00 90.52           H
ATOM    251  CE1 PHE A  36      -3.545 -11.624  33.112  1.00 90.52           C
ATOM    252  HE1 PHE A  36      -3.658 -12.519  32.500  1.00 90.52           H
ATOM    253  CE2 PHE A  36      -4.029 -10.426  35.081  1.00 90.52           C
ATOM    254  HE2 PHE A  36      -4.530 -10.360  36.047  1.00 90.52           H
ATOM    255  CZ  PHE A  36      -4.170 -11.542  34.317  1.00 90.52           C
ATOM    256  HZ  PHE A  36      -4.784 -12.370  34.671  1.00 90.52           H
ATOM    257  HN  PHE A  36       0.203  -8.957  34.189  1.00 90.52           H
ATOM    258  N   TYR A  37       1.225  -6.966  32.206  1.00 91.87           N
ATOM    259  CA  TYR A  37       2.039  -5.923  31.606  1.00 91.87           C
ATOM    260  C   TYR A  37       3.146  -6.524  30.737  1.00 91.87           C
ATOM    261  O   TYR A  37       4.029  -7.215  31.241  1.00 91.87           O
ATOM    262  HA  TYR A  37       1.391  -5.308  30.982  1.00 91.87           H
ATOM    263  CB  TYR A  37       2.677  -5.164  32.770  1.00 91.87           C
ATOM    264 1HB  TYR A  37       1.888  -4.788  33.421  1.00 91.87           H
ATOM    265 2HB  TYR A  37       3.273  -5.859  33.361  1.00 91.87           H
ATOM    266  CG  TYR A  37       3.563  -3.993  32.339  1.00 91.87           C
ATOM    267  CD1 TYR A  37       4.908  -4.195  32.108  1.00 91.87           C
ATOM    268  HD1 TYR A  37       5.340  -5.188  32.233  1.00 91.87           H
ATOM    269  CD2 TYR A  37       3.016  -2.736  32.181  1.00 91.87           C
ATOM    270  HD2 TYR A  37       1.953  -2.577  32.363  1.00 91.87           H
ATOM    271  CE1 TYR A  37       5.742  -3.093  31.702  1.00 91.87           C
ATOM    272  HE1 TYR A  37       6.806  -3.239  31.517  1.00 91.87           H
ATOM    273  CE2 TYR A  37       3.850  -1.634  31.775  1.00 91.87           C
ATOM    274  HE2 TYR A  37       3.431  -0.636  31.646  1.00 91.87           H
ATOM    275  CZ  TYR A  37       5.172  -1.867  31.555  1.00 91.87           C
ATOM    276  OH  TYR A  37       5.959  -0.827  31.172  1.00 91.87           O
ATOM    277  HH  TYR A  37       6.621  -1.133  30.487  1.00 91.87           H
ATOM    278  HN  TYR A  37       1.508  -7.249  33.122  1.00 91.87           H
ATOM    279  N   CYS A  38       3.061  -6.238  29.446  1.00 91.55           N
ATOM    280  CA  CYS A  38       3.986  -6.820  28.488  1.00 91.55           C
ATOM    281  C   CYS A  38       5.020  -5.757  28.111  1.00 91.55           C
ATOM    282  O   CYS A  38       4.678  -4.737  27.515  1.00 91.55           O
ATOM    283  HA  CYS A  38       4.463  -7.664  28.987  1.00 91.55           H
ATOM    284  CB  CYS A  38       3.258  -7.368  27.260  1.00 91.55           C
ATOM    285 1HB  CYS A  38       2.436  -8.013  27.572  1.00 91.55           H
ATOM    286 2HB  CYS A  38       2.820  -6.549  26.690  1.00 91.55           H
ATOM    287  SG  CYS A  38       4.424  -8.308  26.208  1.00 91.55           S
ATOM    288  HN  CYS A  38       2.379  -5.621  29.053  1.00 91.55           H
ATOM    289  N   GLU A  39       6.264  -6.032  28.474  1.00 90.11           N
ATOM    290  CA  GLU A  39       7.380  -5.246  27.977  1.00 90.11           C
ATOM    291  C   GLU A  39       7.740  -5.675  26.553  1.00 90.11           C
ATOM    292  O   GLU A  39       8.061  -6.839  26.315  1.00 90.11           O
ATOM    293  HA  GLU A  39       7.029  -4.214  27.974  1.00 90.11           H
ATOM    294  CB  GLU A  39       8.590  -5.361  28.907  1.00 90.11           C
ATOM    295 1HB  GLU A  39       8.763  -6.408  29.156  1.00 90.11           H
ATOM    296 2HB  GLU A  39       9.453  -4.879  28.449  1.00 90.11           H
ATOM    297  CG  GLU A  39       8.338  -4.630  30.227  1.00 90.11           C
ATOM    298 1HG  GLU A  39       8.011  -3.610  30.025  1.00 90.11           H
ATOM    299 2HG  GLU A  39       7.531  -5.121  30.771  1.00 90.11           H
ATOM    300  CD  GLU A  39       9.601  -4.605  31.090  1.00 90.11           C
ATOM    301  OE1 GLU A  39       9.511  -4.066  32.214  1.00 90.11           O
ATOM    302  OE2 GLU A  39      10.629  -5.125  30.605  1.00 90.11           O
ATOM    303  HN  GLU A  39       6.514  -6.775  29.094  1.00 90.11           H
ATOM    304  N   LYS A  40       7.675  -4.713  25.645  1.00 89.80           N
ATOM    305  CA  LYS A  40       7.850  -5.005  24.232  1.00 89.80           C
ATOM    306  C   LYS A  40       9.308  -4.758  23.841  1.00 89.80           C
ATOM    307  O   LYS A  40       9.606  -4.493  22.677  1.00 89.80           O
ATOM    308  HA  LYS A  40       7.628  -6.062  24.087  1.00 89.80           H
ATOM    309  CB  LYS A  40       6.845  -4.212  23.393  1.00 89.80           C
ATOM    310 1HB  LYS A  40       6.992  -3.145  23.556  1.00 89.80           H
ATOM    311 2HB  LYS A  40       7.023  -4.400  22.334  1.00 89.80           H
ATOM    312  CG  LYS A  40       5.408  -4.596  23.751  1.00 89.80           C
ATOM    313 1HG  LYS A  40       5.251  -4.470  24.822  1.00 89.80           H
ATOM    314 2HG  LYS A  40       4.713  -3.927  23.245  1.00 89.80           H
ATOM    315  CD  LYS A  40       5.112  -6.044  23.354  1.00 89.80           C
ATOM    316 1HD  LYS A  40       5.437  -6.217  22.328  1.00 89.80           H
ATOM    317 2HD  LYS A  40       5.683  -6.723  23.987  1.00 89.80           H
ATOM    318  CE  LYS A  40       3.619  -6.353  23.482  1.00 89.80           C
ATOM    319 1HE  LYS A  40       3.377  -6.586  24.519  1.00 89.80           H
ATOM    320 2HE  LYS A  40       3.035  -5.475  23.207  1.00 89.80           H
ATOM    321  NZ  LYS A  40       3.250  -7.493  22.613  1.00 89.80           N
ATOM    322 1HZ  LYS A  40       2.263  -7.696  22.723  1.00 89.80           H
ATOM    323 2HZ  LYS A  40       3.440  -7.256  21.645  1.00 89.80           H
ATOM    324 3HZ  LYS A  40       3.794  -8.308  22.874  1.00 89.80           H
ATOM    325  HN  LYS A  40       7.508  -3.751  25.860  1.00 89.80           H
ATOM    326  N   ASN A  41      10.179  -4.853  24.836  1.00 88.23           N
ATOM    327  CA  ASN A  41      11.585  -4.553  24.630  1.00 88.23           C
ATOM    328  C   ASN A  41      12.136  -5.449  23.519  1.00 88.23           C
ATOM    329  O   ASN A  41      12.873  -4.985  22.650  1.00 88.23           O
ATOM    330  HA  ASN A  41      11.618  -3.496  24.367  1.00 88.23           H
ATOM    331  CB  ASN A  41      12.397  -4.821  25.899  1.00 88.23           C
ATOM    332 1HB  ASN A  41      12.082  -5.765  26.344  1.00 88.23           H
ATOM    333 2HB  ASN A  41      13.452  -4.925  25.646  1.00 88.23           H
ATOM    334  CG  ASN A  41      12.219  -3.689  26.913  1.00 88.23           C
ATOM    335  OD1 ASN A  41      11.943  -2.552  26.570  1.00 88.23           O
ATOM    336  ND2 ASN A  41      12.391  -4.064  28.178  1.00 88.23           N
ATOM    337 1HD2 ASN A  41      12.616  -5.015  28.391  1.00 88.23           H
ATOM    338 2HD2 ASN A  41      12.296  -3.395  28.915  1.00 88.23           H
ATOM    339  HN  ASN A  41       9.937  -5.128  25.766  1.00 88.23           H
ATOM    340  N   ASN A  42      11.758  -6.717  23.583  1.00 90.55           N
ATOM    341  CA  ASN A  42      12.248  -7.694  22.625  1.00 90.55           C
ATOM    342  C   ASN A  42      11.793  -7.297  21.220  1.00 90.55           C
ATOM    343  O   ASN A  42      12.548  -7.432  20.258  1.00 90.55           O
ATOM    344  HA  ASN A  42      13.333  -7.680  22.732  1.00 90.55           H
ATOM    345  CB  ASN A  42      11.693  -9.088  22.926  1.00 90.55           C
ATOM    346 1HB  ASN A  42      10.609  -9.035  23.034  1.00 90.55           H
ATOM    347 2HB  ASN A  42      11.897  -9.753  22.088  1.00 90.55           H
ATOM    348  CG  ASN A  42      12.311  -9.661  24.203  1.00 90.55           C
ATOM    349  OD1 ASN A  42      13.276  -9.144  24.742  1.00 90.55           O
ATOM    350  ND2 ASN A  42      11.705 -10.755  24.654  1.00 90.55           N
ATOM    351 1HD2 ASN A  42      10.917 -11.128  24.163  1.00 90.55           H
ATOM    352 2HD2 ASN A  42      12.036 -11.205  25.483  1.00 90.55           H
ATOM    353  HN  ASN A  42      11.129  -7.079  24.271  1.00 90.55           H
ATOM    354  N   VAL A  43      10.561  -6.814  21.145  1.00 90.98           N
ATOM    355  CA  VAL A  43       9.996  -6.398  19.873  1.00 90.98           C
ATOM    356  C   VAL A  43      10.800  -5.218  19.324  1.00 90.98           C
ATOM    357  O   VAL A  43      11.125  -5.181  18.138  1.00 90.98           O
ATOM    358  HA  VAL A  43      10.088  -7.236  19.182  1.00 90.98           H
ATOM    359  CB  VAL A  43       8.508  -6.082  20.040  1.00 90.98           C
ATOM    360  HB  VAL A  43       8.422  -5.196  20.668  1.00 90.98           H
ATOM    361  CG1 VAL A  43       7.861  -5.766  18.690  1.00 90.98           C
ATOM    362 1HG1 VAL A  43       8.353  -4.903  18.244  1.00 90.98           H
ATOM    363 2HG1 VAL A  43       7.963  -6.626  18.028  1.00 90.98           H
ATOM    364 3HG1 VAL A  43       6.803  -5.545  18.838  1.00 90.98           H
ATOM    365  CG2 VAL A  43       7.780  -7.229  20.743  1.00 90.98           C
ATOM    366 1HG2 VAL A  43       7.880  -8.140  20.152  1.00 90.98           H
ATOM    367 2HG2 VAL A  43       8.216  -7.387  21.729  1.00 90.98           H
ATOM    368 3HG2 VAL A  43       6.724  -6.979  20.848  1.00 90.98           H
ATOM    369  HN  VAL A  43       9.955  -6.706  21.933  1.00 90.98           H
ATOM    370  N   ARG A  44      11.098  -4.282  20.213  1.00 89.76           N
ATOM    371  CA  ARG A  44      11.795  -3.069  19.818  1.00 89.76           C
ATOM    372  C   ARG A  44      13.213  -3.400  19.350  1.00 89.76           C
ATOM    373  O   ARG A  44      13.704  -2.817  18.384  1.00 89.76           O
ATOM    374  HA  ARG A  44      11.198  -2.658  19.004  1.00 89.76           H
ATOM    375  CB  ARG A  44      11.867  -2.073  20.977  1.00 89.76           C
ATOM    376 1HB  ARG A  44      12.339  -2.546  21.839  1.00 89.76           H
ATOM    377 2HB  ARG A  44      12.494  -1.227  20.696  1.00 89.76           H
ATOM    378  CG  ARG A  44      10.472  -1.576  21.362  1.00 89.76           C
ATOM    379 1HG  ARG A  44       9.904  -1.344  20.461  1.00 89.76           H
ATOM    380 2HG  ARG A  44       9.932  -2.366  21.884  1.00 89.76           H
ATOM    381  CD  ARG A  44      10.558  -0.335  22.252  1.00 89.76           C
ATOM    382 1HD  ARG A  44      11.379   0.302  21.923  1.00 89.76           H
ATOM    383 2HD  ARG A  44       9.644   0.251  22.161  1.00 89.76           H
ATOM    384  NE  ARG A  44      10.764  -0.736  23.661  1.00 89.76           N
ATOM    385  HE  ARG A  44      11.688  -0.990  23.946  1.00 89.76           H
ATOM    386  CZ  ARG A  44       9.789  -0.779  24.580  1.00 89.76           C
ATOM    387  NH1 ARG A  44       8.532  -0.449  24.254  1.00 89.76           N
ATOM    388 1HH1 ARG A  44       8.316  -0.167  23.319  1.00 89.76           H
ATOM    389 2HH1 ARG A  44       7.811  -0.484  24.945  1.00 89.76           H
ATOM    390  NH2 ARG A  44      10.091  -1.158  25.830  1.00 89.76           N
ATOM    391 1HH2 ARG A  44       9.375  -1.196  26.527  1.00 89.76           H
ATOM    392 2HH2 ARG A  44      11.031  -1.403  26.065  1.00 89.76           H
ATOM    393  HN  ARG A  44      10.873  -4.342  21.186  1.00 89.76           H
ATOM    394  N   GLN A  45      13.832  -4.335  20.055  1.00 91.29           N
ATOM    395  CA  GLN A  45      15.204  -4.710  19.760  1.00 91.29           C
ATOM    396  C   GLN A  45      15.295  -5.338  18.368  1.00 91.29           C
ATOM    397  O   GLN A  45      16.212  -5.036  17.605  1.00 91.29           O
ATOM    398  HA  GLN A  45      15.771  -3.779  19.784  1.00 91.29           H
ATOM    399  CB  GLN A  45      15.755  -5.660  20.826  1.00 91.29           C
ATOM    400 1HB  GLN A  45      15.606  -5.227  21.815  1.00 91.29           H
ATOM    401 2HB  GLN A  45      15.202  -6.599  20.803  1.00 91.29           H
ATOM    402  CG  GLN A  45      17.243  -5.933  20.601  1.00 91.29           C
ATOM    403 1HG  GLN A  45      17.391  -6.370  19.614  1.00 91.29           H
ATOM    404 2HG  GLN A  45      17.796  -4.994  20.620  1.00 91.29           H
ATOM    405  CD  GLN A  45      17.795  -6.877  21.671  1.00 91.29           C
ATOM    406  OE1 GLN A  45      17.066  -7.464  22.454  1.00 91.29           O
ATOM    407  NE2 GLN A  45      19.121  -6.990  21.661  1.00 91.29           N
ATOM    408 1HE2 GLN A  45      19.661  -6.481  20.991  1.00 91.29           H
ATOM    409 2HE2 GLN A  45      19.576  -7.585  22.323  1.00 91.29           H
ATOM    410  HN  GLN A  45      13.412  -4.832  20.815  1.00 91.29           H
ATOM    411  N   PHE A  46      14.331  -6.200  18.078  1.00 93.21           N
ATOM    412  CA  PHE A  46      14.259  -6.830  16.771  1.00 93.21           C
ATOM    413  C   PHE A  46      14.086  -5.785  15.667  1.00 93.21           C
ATOM    414  O   PHE A  46      14.801  -5.810  14.666  1.00 93.21           O
ATOM    415  HA  PHE A  46      15.196  -7.366  16.618  1.00 93.21           H
ATOM    416  CB  PHE A  46      13.035  -7.748  16.784  1.00 93.21           C
ATOM    417 1HB  PHE A  46      13.197  -8.543  17.511  1.00 93.21           H
ATOM    418 2HB  PHE A  46      12.170  -7.178  17.122  1.00 93.21           H
ATOM    419  CG  PHE A  46      12.714  -8.376  15.426  1.00 93.21           C
ATOM    420  CD1 PHE A  46      11.723  -7.855  14.653  1.00 93.21           C
ATOM    421  HD1 PHE A  46      11.158  -6.990  15.000  1.00 93.21           H
ATOM    422  CD2 PHE A  46      13.419  -9.455  14.992  1.00 93.21           C
ATOM    423  HD2 PHE A  46      14.213  -9.872  15.612  1.00 93.21           H
ATOM    424  CE1 PHE A  46      11.425  -8.439  13.393  1.00 93.21           C
ATOM    425  HE1 PHE A  46      10.632  -8.021  12.773  1.00 93.21           H
ATOM    426  CE2 PHE A  46      13.121 -10.038  13.732  1.00 93.21           C
ATOM    427  HE2 PHE A  46      13.686 -10.903  13.385  1.00 93.21           H
ATOM    428  CZ  PHE A  46      12.130  -9.518  12.959  1.00 93.21           C
ATOM    429  HZ  PHE A  46      11.902  -9.965  11.992  1.00 93.21           H
ATOM    430  HN  PHE A  46      13.610  -6.468  18.717  1.00 93.21           H
ATOM    431  N   ALA A  47      13.134  -4.890  15.887  1.00 91.76           N
ATOM    432  CA  ALA A  47      12.790  -3.901  14.880  1.00 91.76           C
ATOM    433  C   ALA A  47      14.031  -3.075  14.537  1.00 91.76           C
ATOM    434  O   ALA A  47      14.279  -2.774  13.370  1.00 91.76           O
ATOM    435  HA  ALA A  47      12.462  -4.435  13.988  1.00 91.76           H
ATOM    436  CB  ALA A  47      11.635  -3.035  15.388  1.00 91.76           C
ATOM    437 1HB  ALA A  47      10.769  -3.666  15.589  1.00 91.76           H
ATOM    438 2HB  ALA A  47      11.937  -2.530  16.305  1.00 91.76           H
ATOM    439 3HB  ALA A  47      11.377  -2.293  14.632  1.00 91.76           H
ATOM    440  HN  ALA A  47      12.603  -4.835  16.732  1.00 91.76           H
ATOM    441  N   SER A  48      14.779  -2.731  15.575  1.00 92.03           N
ATOM    442  CA  SER A  48      15.854  -1.764  15.435  1.00 92.03           C
ATOM    443  C   SER A  48      16.950  -2.328  14.529  1.00 92.03           C
ATOM    444  O   SER A  48      17.689  -1.573  13.899  1.00 92.03           O
ATOM    445  HA  SER A  48      15.396  -0.886  14.981  1.00 92.03           H
ATOM    446  CB  SER A  48      16.436  -1.386  16.799  1.00 92.03           C
ATOM    447 1HB  SER A  48      17.098  -0.528  16.685  1.00 92.03           H
ATOM    448 2HB  SER A  48      15.629  -1.079  17.465  1.00 92.03           H
ATOM    449  OG  SER A  48      17.155  -2.464  17.391  1.00 92.03           O
ATOM    450  HG  SER A  48      17.516  -2.188  18.281  1.00 92.03           H
ATOM    451  HN  SER A  48      14.660  -3.100  16.497  1.00 92.03           H
ATOM    452  N   HIS A  49      17.021  -3.650  14.492  1.00 93.32           N
ATOM    453  CA  HIS A  49      18.038  -4.324  13.702  1.00 93.32           C
ATOM    454  C   HIS A  49      17.471  -4.669  12.323  1.00 93.32           C
ATOM    455  O   HIS A  49      18.170  -4.563  11.316  1.00 93.32           O
ATOM    456  HA  HIS A  49      18.859  -3.617  13.581  1.00 93.32           H
ATOM    457  CB  HIS A  49      18.580  -5.547  14.443  1.00 93.32           C
ATOM    458 1HB  HIS A  49      17.745  -6.193  14.716  1.00 93.32           H
ATOM    459 2HB  HIS A  49      19.216  -6.118  13.766  1.00 93.32           H
ATOM    460  CG  HIS A  49      19.367  -5.213  15.687  1.00 93.32           C
ATOM    461  ND1 HIS A  49      18.767  -4.952  16.907  1.00 93.32           N
ATOM    462  HD1 HIS A  49      17.783  -4.957  17.088  1.00 93.32           H
ATOM    463  CD2 HIS A  49      20.712  -5.100  15.888  1.00 93.32           C
ATOM    464  HD2 HIS A  49      21.483  -5.242  15.131  1.00 93.32           H
ATOM    465  CE1 HIS A  49      19.717  -4.694  17.794  1.00 93.32           C
ATOM    466  HE1 HIS A  49      19.563  -4.451  18.845  1.00 93.32           H
ATOM    467  NE2 HIS A  49      20.921  -4.786  17.161  1.00 93.32           N
ATOM    468  HN  HIS A  49      16.401  -4.258  14.988  1.00 93.32           H
ATOM    469  N   PHE A  50      16.210  -5.075  12.322  1.00 94.64           N
ATOM    470  CA  PHE A  50      15.628  -5.705  11.149  1.00 94.64           C
ATOM    471  C   PHE A  50      15.141  -4.657  10.147  1.00 94.64           C
ATOM    472  O   PHE A  50      15.400  -4.770   8.950  1.00 94.64           O
ATOM    473  HA  PHE A  50      16.407  -6.312  10.688  1.00 94.64           H
ATOM    474  CB  PHE A  50      14.431  -6.527  11.631  1.00 94.64           C
ATOM    475 1HB  PHE A  50      14.776  -7.259  12.362  1.00 94.64           H
ATOM    476 2HB  PHE A  50      13.733  -5.867  12.146  1.00 94.64           H
ATOM    477  CG  PHE A  50      13.687  -7.258  10.511  1.00 94.64           C
ATOM    478  CD1 PHE A  50      12.463  -6.822  10.111  1.00 94.64           C
ATOM    479  HD1 PHE A  50      12.012  -5.951  10.587  1.00 94.64           H
ATOM    480  CD2 PHE A  50      14.250  -8.344   9.917  1.00 94.64           C
ATOM    481  HD2 PHE A  50      15.231  -8.694  10.238  1.00 94.64           H
ATOM    482  CE1 PHE A  50      11.772  -7.500   9.072  1.00 94.64           C
ATOM    483  HE1 PHE A  50      10.791  -7.150   8.751  1.00 94.64           H
ATOM    484  CE2 PHE A  50      13.559  -9.023   8.878  1.00 94.64           C
ATOM    485  HE2 PHE A  50      14.010  -9.893   8.402  1.00 94.64           H
ATOM    486  CZ  PHE A  50      12.335  -8.586   8.477  1.00 94.64           C
ATOM    487  HZ  PHE A  50      11.805  -9.107   7.680  1.00 94.64           H
ATOM    488  HN  PHE A  50      15.590  -4.979  13.101  1.00 94.64           H
ATOM    489  N   LEU A  51      14.446  -3.659  10.673  1.00 94.27           N
ATOM    490  CA  LEU A  51      13.627  -2.796   9.840  1.00 94.27           C
ATOM    491  C   LEU A  51      14.533  -1.859   9.039  1.00 94.27           C
ATOM    492  O   LEU A  51      14.416  -1.771   7.818  1.00 94.27           O
ATOM    493  HA  LEU A  51      13.086  -3.434   9.140  1.00 94.27           H
ATOM    494  CB  LEU A  51      12.582  -2.067  10.687  1.00 94.27           C
ATOM    495 1HB  LEU A  51      13.103  -1.477  11.441  1.00 94.27           H
ATOM    496 2HB  LEU A  51      12.048  -1.366  10.046  1.00 94.27           H
ATOM    497  CG  LEU A  51      11.554  -2.953  11.393  1.00 94.27           C
ATOM    498  HG  LEU A  51      12.084  -3.599  12.093  1.00 94.27           H
ATOM    499  CD1 LEU A  51      10.573  -2.110  12.210  1.00 94.27           C
ATOM    500 1HD1 LEU A  51      11.120  -1.542  12.962  1.00 94.27           H
ATOM    501 2HD1 LEU A  51      10.046  -1.423  11.548  1.00 94.27           H
ATOM    502 3HD1 LEU A  51       9.853  -2.765  12.701  1.00 94.27           H
ATOM    503  CD2 LEU A  51      10.835  -3.862  10.394  1.00 94.27           C
ATOM    504 1HD2 LEU A  51      10.320  -3.251   9.653  1.00 94.27           H
ATOM    505 2HD2 LEU A  51      11.564  -4.501   9.895  1.00 94.27           H
ATOM    506 3HD2 LEU A  51      10.110  -4.481  10.923  1.00 94.27           H
ATOM    507  HN  LEU A  51      14.436  -3.438  11.648  1.00 94.27           H
ATOM    508  N   PRO A  52      15.447  -1.144   9.708  1.00 95.39           N
ATOM    509  CA  PRO A  52      16.154  -0.033   9.067  1.00 95.39           C
ATOM    510  C   PRO A  52      16.806  -0.443   7.757  1.00 95.39           C
ATOM    511  O   PRO A  52      16.603   0.203   6.730  1.00 95.39           O
ATOM    512  HA  PRO A  52      15.449   0.755   8.800  1.00 95.39           H
ATOM    513  CB  PRO A  52      17.191   0.388  10.110  1.00 95.39           C
ATOM    514 1HB  PRO A  52      18.140  -0.128   9.963  1.00 95.39           H
ATOM    515 2HB  PRO A  52      17.399   1.456  10.061  1.00 95.39           H
ATOM    516  CG  PRO A  52      16.539   0.000  11.432  1.00 95.39           C
ATOM    517 1HG  PRO A  52      17.273  -0.094  12.233  1.00 95.39           H
ATOM    518 2HG  PRO A  52      15.819   0.749  11.763  1.00 95.39           H
ATOM    519  CD  PRO A  52      15.875  -1.328  11.107  1.00 95.39           C
ATOM    520 1HD  PRO A  52      16.569  -2.162  11.207  1.00 95.39           H
ATOM    521 2HD  PRO A  52      15.036  -1.533  11.771  1.00 95.39           H
ATOM    522  N   PRO A  53      17.601  -1.522   7.760  1.00 96.25           N
ATOM    523  CA  PRO A  53      18.272  -1.969   6.537  1.00 96.25           C
ATOM    524  C   PRO A  53      17.301  -2.155   5.382  1.00 96.25           C
ATOM    525  O   PRO A  53      17.590  -1.761   4.254  1.00 96.25           O
ATOM    526  HA  PRO A  53      18.976  -1.209   6.197  1.00 96.25           H
ATOM    527  CB  PRO A  53      18.929  -3.288   6.946  1.00 96.25           C
ATOM    528 1HB  PRO A  53      18.279  -4.140   6.743  1.00 96.25           H
ATOM    529 2HB  PRO A  53      19.857  -3.460   6.401  1.00 96.25           H
ATOM    530  CG  PRO A  53      19.177  -3.112   8.439  1.00 96.25           C
ATOM    531 1HG  PRO A  53      19.310  -4.069   8.943  1.00 96.25           H
ATOM    532 2HG  PRO A  53      20.081  -2.535   8.634  1.00 96.25           H
ATOM    533  CD  PRO A  53      17.926  -2.388   8.908  1.00 96.25           C
ATOM    534 1HD  PRO A  53      17.115  -3.082   9.127  1.00 96.25           H
ATOM    535 2HD  PRO A  53      18.106  -1.816   9.818  1.00 96.25           H
ATOM    536  N   LEU A  54      16.165  -2.759   5.698  1.00 95.20           N
ATOM    537  CA  LEU A  54      15.203  -3.128   4.673  1.00 95.20           C
ATOM    538  C   LEU A  54      14.551  -1.862   4.113  1.00 95.20           C
ATOM    539  O   LEU A  54      14.381  -1.731   2.902  1.00 95.20           O
ATOM    540  HA  LEU A  54      15.754  -3.617   3.870  1.00 95.20           H
ATOM    541  CB  LEU A  54      14.201  -4.146   5.220  1.00 95.20           C
ATOM    542 1HB  LEU A  54      13.767  -3.743   6.136  1.00 95.20           H
ATOM    543 2HB  LEU A  54      13.388  -4.249   4.501  1.00 95.20           H
ATOM    544  CG  LEU A  54      14.757  -5.539   5.523  1.00 95.20           C
ATOM    545  HG  LEU A  54      15.585  -5.431   6.223  1.00 95.20           H
ATOM    546  CD1 LEU A  54      13.702  -6.415   6.201  1.00 95.20           C
ATOM    547 1HD1 LEU A  54      13.392  -5.951   7.138  1.00 95.20           H
ATOM    548 2HD1 LEU A  54      12.838  -6.518   5.544  1.00 95.20           H
ATOM    549 3HD1 LEU A  54      14.123  -7.399   6.405  1.00 95.20           H
ATOM    550  CD2 LEU A  54      15.317  -6.192   4.258  1.00 95.20           C
ATOM    551 1HD2 LEU A  54      14.524  -6.285   3.515  1.00 95.20           H
ATOM    552 2HD2 LEU A  54      16.120  -5.575   3.856  1.00 95.20           H
ATOM    553 3HD2 LEU A  54      15.706  -7.181   4.501  1.00 95.20           H
ATOM    554  HN  LEU A  54      15.898  -2.995   6.633  1.00 95.20           H
ATOM    555  N   TYR A  55      14.203  -0.962   5.021  1.00 94.37           N
ATOM    556  CA  TYR A  55      13.514   0.259   4.639  1.00 94.37           C
ATOM    557  C   TYR A  55      14.398   1.130   3.745  1.00 94.37           C
ATOM    558  O   TYR A  55      13.908   1.771   2.817  1.00 94.37           O
ATOM    559  HA  TYR A  55      12.616  -0.020   4.089  1.00 94.37           H
ATOM    560  CB  TYR A  55      13.231   1.008   5.943  1.00 94.37           C
ATOM    561 1HB  TYR A  55      14.131   1.001   6.557  1.00 94.37           H
ATOM    562 2HB  TYR A  55      13.013   2.051   5.711  1.00 94.37           H
ATOM    563  CG  TYR A  55      12.072   0.428   6.755  1.00 94.37           C
ATOM    564  CD1 TYR A  55      11.382  -0.671   6.285  1.00 94.37           C
ATOM    565  HD1 TYR A  55      11.663  -1.125   5.335  1.00 94.37           H
ATOM    566  CD2 TYR A  55      11.716   1.004   7.958  1.00 94.37           C
ATOM    567  HD2 TYR A  55      12.261   1.872   8.329  1.00 94.37           H
ATOM    568  CE1 TYR A  55      10.291  -1.217   7.050  1.00 94.37           C
ATOM    569  HE1 TYR A  55       9.737  -2.084   6.690  1.00 94.37           H
ATOM    570  CE2 TYR A  55      10.625   0.457   8.723  1.00 94.37           C
ATOM    571  HE2 TYR A  55      10.334   0.902   9.674  1.00 94.37           H
ATOM    572  CZ  TYR A  55       9.966  -0.626   8.231  1.00 94.37           C
ATOM    573  OH  TYR A  55       8.936  -1.142   8.953  1.00 94.37           O
ATOM    574  HH  TYR A  55       8.756  -0.567   9.751  1.00 94.37           H
ATOM    575  HN  TYR A  55      14.385  -1.057   6.000  1.00 94.37           H
ATOM    576  N   TRP A  56      15.686   1.127   4.057  1.00 95.72           N
ATOM    577  CA  TRP A  56      16.656   1.836   3.239  1.00 95.72           C
ATOM    578  C   TRP A  56      16.711   1.151   1.872  1.00 95.72           C
ATOM    579  O   TRP A  56      16.739   1.819   0.840  1.00 95.72           O
ATOM    580  HA  TRP A  56      16.310   2.863   3.127  1.00 95.72           H
ATOM    581  CB  TRP A  56      18.018   1.897   3.933  1.00 95.72           C
ATOM    582 1HB  TRP A  56      18.156   0.989   4.520  1.00 95.72           H
ATOM    583 2HB  TRP A  56      18.800   1.908   3.174  1.00 95.72           H
ATOM    584  CG  TRP A  56      18.196   3.110   4.848  1.00 95.72           C
ATOM    585  CD1 TRP A  56      18.315   3.127   6.182  1.00 95.72           C
ATOM    586  HD1 TRP A  56      18.299   2.236   6.811  1.00 95.72           H
ATOM    587  CD2 TRP A  56      18.272   4.492   4.438  1.00 95.72           C
ATOM    588  NE1 TRP A  56      18.462   4.412   6.661  1.00 95.72           N
ATOM    589  HE1 TRP A  56      18.567   4.679   7.619  1.00 95.72           H
ATOM    590  CE2 TRP A  56      18.434   5.269   5.567  1.00 95.72           C
ATOM    591  CE3 TRP A  56      18.206   5.066   3.157  1.00 95.72           C
ATOM    592  HE3 TRP A  56      18.079   4.474   2.250  1.00 95.72           H
ATOM    593  CZ2 TRP A  56      18.544   6.664   5.528  1.00 95.72           C
ATOM    594  HZ2 TRP A  56      18.671   7.256   6.434  1.00 95.72           H
ATOM    595  CZ3 TRP A  56      18.317   6.461   3.134  1.00 95.72           C
ATOM    596  HZ3 TRP A  56      18.271   6.958   2.165  1.00 95.72           H
ATOM    597  CH2 TRP A  56      18.480   7.258   4.261  1.00 95.72           C
ATOM    598  HH2 TRP A  56      18.559   8.341   4.160  1.00 95.72           H
ATOM    599  HN  TRP A  56      16.068   0.653   4.850  1.00 95.72           H
ATOM    600  N   LEU A  57      16.726  -0.173   1.909  1.00 95.86           N
ATOM    601  CA  LEU A  57      16.797  -0.956   0.687  1.00 95.86           C
ATOM    602  C   LEU A  57      15.572  -0.654  -0.178  1.00 95.86           C
ATOM    603  O   LEU A  57      15.705  -0.339  -1.360  1.00 95.86           O
ATOM    604  HA  LEU A  57      17.688  -0.637   0.146  1.00 95.86           H
ATOM    605  CB  LEU A  57      16.970  -2.441   1.011  1.00 95.86           C
ATOM    606 1HB  LEU A  57      17.876  -2.560   1.604  1.00 95.86           H
ATOM    607 2HB  LEU A  57      16.135  -2.756   1.637  1.00 95.86           H
ATOM    608  CG  LEU A  57      17.053  -3.384  -0.191  1.00 95.86           C
ATOM    609  HG  LEU A  57      16.226  -3.155  -0.863  1.00 95.86           H
ATOM    610  CD1 LEU A  57      18.348  -3.160  -0.975  1.00 95.86           C
ATOM    611 1HD1 LEU A  57      18.382  -2.132  -1.335  1.00 95.86           H
ATOM    612 2HD1 LEU A  57      19.203  -3.345  -0.325  1.00 95.86           H
ATOM    613 3HD1 LEU A  57      18.382  -3.843  -1.824  1.00 95.86           H
ATOM    614  CD2 LEU A  57      16.892  -4.842   0.244  1.00 95.86           C
ATOM    615 1HD2 LEU A  57      17.683  -5.101   0.947  1.00 95.86           H
ATOM    616 2HD2 LEU A  57      15.922  -4.973   0.724  1.00 95.86           H
ATOM    617 3HD2 LEU A  57      16.955  -5.491  -0.630  1.00 95.86           H
ATOM    618  HN  LEU A  57      16.691  -0.710   2.753  1.00 95.86           H
ATOM    619  N   VAL A  58      14.407  -0.760   0.444  1.00 94.76           N
ATOM    620  CA  VAL A  58      13.156  -0.582  -0.274  1.00 94.76           C
ATOM    621  C   VAL A  58      13.100   0.834  -0.850  1.00 94.76           C
ATOM    622  O   VAL A  58      12.687   1.028  -1.992  1.00 94.76           O
ATOM    623  HA  VAL A  58      13.146  -1.296  -1.098  1.00 94.76           H
ATOM    624  CB  VAL A  58      11.975  -0.902   0.645  1.00 94.76           C
ATOM    625  HB  VAL A  58      12.076  -0.294   1.544  1.00 94.76           H
ATOM    626  CG1 VAL A  58      10.647  -0.537  -0.022  1.00 94.76           C
ATOM    627 1HG1 VAL A  58      10.635   0.529  -0.249  1.00 94.76           H
ATOM    628 2HG1 VAL A  58      10.536  -1.107  -0.945  1.00 94.76           H
ATOM    629 3HG1 VAL A  58       9.825  -0.774   0.653  1.00 94.76           H
ATOM    630  CG2 VAL A  58      11.991  -2.372   1.067  1.00 94.76           C
ATOM    631 1HG2 VAL A  58      11.926  -3.005   0.182  1.00 94.76           H
ATOM    632 2HG2 VAL A  58      12.917  -2.587   1.601  1.00 94.76           H
ATOM    633 3HG2 VAL A  58      11.141  -2.572   1.720  1.00 94.76           H
ATOM    634  HN  VAL A  58      14.310  -0.963   1.418  1.00 94.76           H
ATOM    635  N   PHE A  59      13.522   1.788  -0.032  1.00 96.31           N
ATOM    636  CA  PHE A  59      13.541   3.179  -0.451  1.00 96.31           C
ATOM    637  C   PHE A  59      14.344   3.352  -1.742  1.00 96.31           C
ATOM    638  O   PHE A  59      13.847   3.914  -2.716  1.00 96.31           O
ATOM    639  HA  PHE A  59      12.507   3.478  -0.626  1.00 96.31           H
ATOM    640  CB  PHE A  59      14.217   3.974   0.667  1.00 96.31           C
ATOM    641 1HB  PHE A  59      13.593   3.929   1.560  1.00 96.31           H
ATOM    642 2HB  PHE A  59      15.165   3.497   0.916  1.00 96.31           H
ATOM    643  CG  PHE A  59      14.477   5.441   0.318  1.00 96.31           C
ATOM    644  CD1 PHE A  59      15.751   5.917   0.289  1.00 96.31           C
ATOM    645  HD1 PHE A  59      16.586   5.254   0.514  1.00 96.31           H
ATOM    646  CD2 PHE A  59      13.435   6.268   0.038  1.00 96.31           C
ATOM    647  HD2 PHE A  59      12.414   5.887   0.062  1.00 96.31           H
ATOM    648  CE1 PHE A  59      15.992   7.278  -0.035  1.00 96.31           C
ATOM    649  HE1 PHE A  59      17.013   7.660  -0.059  1.00 96.31           H
ATOM    650  CE2 PHE A  59      13.676   7.630  -0.286  1.00 96.31           C
ATOM    651  HE2 PHE A  59      12.841   8.293  -0.511  1.00 96.31           H
ATOM    652  CZ  PHE A  59      14.950   8.106  -0.316  1.00 96.31           C
ATOM    653  HZ  PHE A  59      15.135   9.151  -0.564  1.00 96.31           H
ATOM    654  HN  PHE A  59      13.846   1.623   0.900  1.00 96.31           H
ATOM    655  N   ILE A  60      15.573   2.857  -1.706  1.00 96.47           N
ATOM    656  CA  ILE A  60      16.505   3.090  -2.797  1.00 96.47           C
ATOM    657  C   ILE A  60      15.958   2.452  -4.075  1.00 96.47           C
ATOM    658  O   ILE A  60      15.846   3.114  -5.105  1.00 96.47           O
ATOM    659  HA  ILE A  60      16.567   4.168  -2.948  1.00 96.47           H
ATOM    660  CB  ILE A  60      17.906   2.605  -2.417  1.00 96.47           C
ATOM    661  HB  ILE A  60      17.822   1.589  -2.031  1.00 96.47           H
ATOM    662  CG1 ILE A  60      18.501   3.466  -1.301  1.00 96.47           C
ATOM    663 1HG1 ILE A  60      18.761   4.448  -1.694  1.00 96.47           H
ATOM    664 2HG1 ILE A  60      17.755   3.622  -0.521  1.00 96.47           H
ATOM    665  CG2 ILE A  60      18.817   2.548  -3.645  1.00 96.47           C
ATOM    666 1HG2 ILE A  60      18.396   1.860  -4.378  1.00 96.47           H
ATOM    667 2HG2 ILE A  60      18.899   3.542  -4.083  1.00 96.47           H
ATOM    668 3HG2 ILE A  60      19.806   2.199  -3.347  1.00 96.47           H
ATOM    669  CD1 ILE A  60      19.743   2.804  -0.702  1.00 96.47           C
ATOM    670 1HD1 ILE A  60      19.474   1.832  -0.288  1.00 96.47           H
ATOM    671 2HD1 ILE A  60      20.495   2.672  -1.480  1.00 96.47           H
ATOM    672 3HD1 ILE A  60      20.146   3.437   0.089  1.00 96.47           H
ATOM    673  HN  ILE A  60      15.933   2.308  -0.953  1.00 96.47           H
ATOM    674  N   VAL A  61      15.632   1.172  -3.966  1.00 94.54           N
ATOM    675  CA  VAL A  61      15.244   0.397  -5.132  1.00 94.54           C
ATOM    676  C   VAL A  61      13.928   0.946  -5.689  1.00 94.54           C
ATOM    677  O   VAL A  61      13.773   1.084  -6.902  1.00 94.54           O
ATOM    678  HA  VAL A  61      16.022   0.522  -5.884  1.00 94.54           H
ATOM    679  CB  VAL A  61      15.167  -1.088  -4.772  1.00 94.54           C
ATOM    680  HB  VAL A  61      14.450  -1.198  -3.958  1.00 94.54           H
ATOM    681  CG1 VAL A  61      14.663  -1.914  -5.957  1.00 94.54           C
ATOM    682 1HG1 VAL A  61      13.668  -1.572  -6.242  1.00 94.54           H
ATOM    683 2HG1 VAL A  61      15.344  -1.794  -6.799  1.00 94.54           H
ATOM    684 3HG1 VAL A  61      14.618  -2.966  -5.673  1.00 94.54           H
ATOM    685  CG2 VAL A  61      16.521  -1.603  -4.279  1.00 94.54           C
ATOM    686 1HG2 VAL A  61      17.266  -1.472  -5.064  1.00 94.54           H
ATOM    687 2HG2 VAL A  61      16.822  -1.044  -3.394  1.00 94.54           H
ATOM    688 3HG2 VAL A  61      16.438  -2.661  -4.030  1.00 94.54           H
ATOM    689  HN  VAL A  61      15.629   0.667  -3.103  1.00 94.54           H
ATOM    690  N   GLY A  62      13.015   1.244  -4.777  1.00 94.74           N
ATOM    691  CA  GLY A  62      11.699   1.722  -5.165  1.00 94.74           C
ATOM    692  C   GLY A  62      11.790   3.092  -5.839  1.00 94.74           C
ATOM    693  O   GLY A  62      11.122   3.340  -6.842  1.00 94.74           O
ATOM    694 1HA  GLY A  62      11.234   1.008  -5.845  1.00 94.74           H
ATOM    695 2HA  GLY A  62      11.058   1.787  -4.285  1.00 94.74           H
ATOM    696  HN  GLY A  62      13.162   1.163  -3.791  1.00 94.74           H
ATOM    697  N   ALA A  63      12.622   3.947  -5.261  1.00 95.39           N
ATOM    698  CA  ALA A  63      12.751   5.310  -5.746  1.00 95.39           C
ATOM    699  C   ALA A  63      13.287   5.288  -7.179  1.00 95.39           C
ATOM    700  O   ALA A  63      12.781   6.000  -8.045  1.00 95.39           O
ATOM    701  HA  ALA A  63      11.757   5.758  -5.746  1.00 95.39           H
ATOM    702  CB  ALA A  63      13.651   6.106  -4.799  1.00 95.39           C
ATOM    703 1HB  ALA A  63      13.210   6.116  -3.802  1.00 95.39           H
ATOM    704 2HB  ALA A  63      14.635   5.641  -4.757  1.00 95.39           H
ATOM    705 3HB  ALA A  63      13.747   7.129  -5.163  1.00 95.39           H
ATOM    706  HN  ALA A  63      13.199   3.721  -4.477  1.00 95.39           H
ATOM    707  N   LEU A  64      14.303   4.464  -7.384  1.00 93.65           N
ATOM    708  CA  LEU A  64      14.923   4.351  -8.693  1.00 93.65           C
ATOM    709  C   LEU A  64      13.899   3.807  -9.692  1.00 93.65           C
ATOM    710  O   LEU A  64      13.754   4.340 -10.791  1.00 93.65           O
ATOM    711  HA  LEU A  64      15.211   5.355  -9.006  1.00 93.65           H
ATOM    712  CB  LEU A  64      16.204   3.518  -8.610  1.00 93.65           C
ATOM    713 1HB  LEU A  64      15.967   2.571  -8.125  1.00 93.65           H
ATOM    714 2HB  LEU A  64      16.528   3.284  -9.624  1.00 93.65           H
ATOM    715  CG  LEU A  64      17.375   4.162  -7.866  1.00 93.65           C
ATOM    716  HG  LEU A  64      17.028   4.462  -6.877  1.00 93.65           H
ATOM    717  CD1 LEU A  64      18.512   3.158  -7.660  1.00 93.65           C
ATOM    718 1HD1 LEU A  64      18.149   2.313  -7.076  1.00 93.65           H
ATOM    719 2HD1 LEU A  64      18.865   2.805  -8.629  1.00 93.65           H
ATOM    720 3HD1 LEU A  64      19.332   3.642  -7.129  1.00 93.65           H
ATOM    721  CD2 LEU A  64      17.851   5.427  -8.582  1.00 93.65           C
ATOM    722 1HD2 LEU A  64      18.175   5.174  -9.591  1.00 93.65           H
ATOM    723 2HD2 LEU A  64      17.032   6.145  -8.633  1.00 93.65           H
ATOM    724 3HD2 LEU A  64      18.684   5.865  -8.032  1.00 93.65           H
ATOM    725  HN  LEU A  64      14.703   3.881  -6.676  1.00 93.65           H
ATOM    726  N   GLY A  65      13.215   2.752  -9.274  1.00 91.49           N
ATOM    727  CA  GLY A  65      12.317   2.040 -10.167  1.00 91.49           C
ATOM    728  C   GLY A  65      11.174   2.945 -10.630  1.00 91.49           C
ATOM    729  O   GLY A  65      10.909   3.054 -11.826  1.00 91.49           O
ATOM    730 1HA  GLY A  65      12.872   1.677 -11.032  1.00 91.49           H
ATOM    731 2HA  GLY A  65      11.911   1.165  -9.659  1.00 91.49           H
ATOM    732  HN  GLY A  65      13.268   2.383  -8.345  1.00 91.49           H
ATOM    733  N   ASN A  66      10.526   3.570  -9.658  1.00 93.22           N
ATOM    734  CA  ASN A  66       9.335   4.355  -9.936  1.00 93.22           C
ATOM    735  C   ASN A  66       9.732   5.629 -10.683  1.00 93.22           C
ATOM    736  O   ASN A  66       8.997   6.101 -11.548  1.00 93.22           O
ATOM    737  HA  ASN A  66       8.696   3.704 -10.533  1.00 93.22           H
ATOM    738  CB  ASN A  66       8.631   4.765  -8.641  1.00 93.22           C
ATOM    739 1HB  ASN A  66       9.365   5.130  -7.924  1.00 93.22           H
ATOM    740 2HB  ASN A  66       7.945   5.588  -8.842  1.00 93.22           H
ATOM    741  CG  ASN A  66       7.862   3.588  -8.038  1.00 93.22           C
ATOM    742  OD1 ASN A  66       6.868   3.123  -8.572  1.00 93.22           O
ATOM    743  ND2 ASN A  66       8.375   3.133  -6.899  1.00 93.22           N
ATOM    744 1HD2 ASN A  66       9.193   3.560  -6.514  1.00 93.22           H
ATOM    745 2HD2 ASN A  66       7.943   2.365  -6.427  1.00 93.22           H
ATOM    746  HN  ASN A  66      10.802   3.547  -8.697  1.00 93.22           H
ATOM    747  N   SER A  67      10.896   6.151 -10.321  1.00 92.28           N
ATOM    748  CA  SER A  67      11.423   7.333 -10.981  1.00 92.28           C
ATOM    749  C   SER A  67      11.646   7.048 -12.467  1.00 92.28           C
ATOM    750  O   SER A  67      11.404   7.909 -13.311  1.00 92.28           O
ATOM    751  HA  SER A  67      10.662   8.102 -10.848  1.00 92.28           H
ATOM    752  CB  SER A  67      12.728   7.792 -10.327  1.00 92.28           C
ATOM    753 1HB  SER A  67      13.463   6.989 -10.383  1.00 92.28           H
ATOM    754 2HB  SER A  67      13.136   8.636 -10.884  1.00 92.28           H
ATOM    755  OG  SER A  67      12.540   8.169  -8.966  1.00 92.28           O
ATOM    756  HG  SER A  67      12.990   7.511  -8.363  1.00 92.28           H
ATOM    757  HN  SER A  67      11.472   5.780  -9.593  1.00 92.28           H
ATOM    758  N   LEU A  68      12.104   5.835 -12.742  1.00 89.19           N
ATOM    759  CA  LEU A  68      12.344   5.419 -14.114  1.00 89.19           C
ATOM    760  C   LEU A  68      11.014   5.379 -14.870  1.00 89.19           C
ATOM    761  O   LEU A  68      10.946   5.770 -16.034  1.00 89.19           O
ATOM    762  HA  LEU A  68      12.982   6.172 -14.577  1.00 89.19           H
ATOM    763  CB  LEU A  68      13.109   4.095 -14.146  1.00 89.19           C
ATOM    764 1HB  LEU A  68      14.032   4.218 -13.579  1.00 89.19           H
ATOM    765 2HB  LEU A  68      12.515   3.342 -13.628  1.00 89.19           H
ATOM    766  CG  LEU A  68      13.464   3.558 -15.534  1.00 89.19           C
ATOM    767  HG  LEU A  68      12.548   3.501 -16.122  1.00 89.19           H
ATOM    768  CD1 LEU A  68      14.410   4.512 -16.265  1.00 89.19           C
ATOM    769 1HD1 LEU A  68      13.931   5.485 -16.378  1.00 89.19           H
ATOM    770 2HD1 LEU A  68      15.329   4.625 -15.689  1.00 89.19           H
ATOM    771 3HD1 LEU A  68      14.646   4.107 -17.249  1.00 89.19           H
ATOM    772  CD2 LEU A  68      14.033   2.141 -15.445  1.00 89.19           C
ATOM    773 1HD2 LEU A  68      14.935   2.150 -14.833  1.00 89.19           H
ATOM    774 2HD2 LEU A  68      13.294   1.480 -14.993  1.00 89.19           H
ATOM    775 3HD2 LEU A  68      14.277   1.784 -16.446  1.00 89.19           H
ATOM    776  HN  LEU A  68      12.310   5.145 -12.049  1.00 89.19           H
ATOM    777  N   VAL A  69       9.990   4.903 -14.177  1.00 87.94           N
ATOM    778  CA  VAL A  69       8.671   4.785 -14.776  1.00 87.94           C
ATOM    779  C   VAL A  69       8.202   6.166 -15.240  1.00 87.94           C
ATOM    780  O   VAL A  69       7.724   6.317 -16.363  1.00 87.94           O
ATOM    781  HA  VAL A  69       8.762   4.135 -15.646  1.00 87.94           H
ATOM    782  CB  VAL A  69       7.706   4.126 -13.789  1.00 87.94           C
ATOM    783  HB  VAL A  69       7.769   4.667 -12.845  1.00 87.94           H
ATOM    784  CG1 VAL A  69       6.263   4.219 -14.289  1.00 87.94           C
ATOM    785 1HG1 VAL A  69       5.985   5.267 -14.402  1.00 87.94           H
ATOM    786 2HG1 VAL A  69       6.178   3.715 -15.251  1.00 87.94           H
ATOM    787 3HG1 VAL A  69       5.597   3.743 -13.569  1.00 87.94           H
ATOM    788  CG2 VAL A  69       8.101   2.672 -13.524  1.00 87.94           C
ATOM    789 1HG2 VAL A  69       8.080   2.113 -14.460  1.00 87.94           H
ATOM    790 2HG2 VAL A  69       9.106   2.639 -13.104  1.00 87.94           H
ATOM    791 3HG2 VAL A  69       7.398   2.227 -12.820  1.00 87.94           H
ATOM    792  HN  VAL A  69      10.050   4.602 -13.225  1.00 87.94           H
ATOM    793  N   ILE A  70       8.353   7.137 -14.351  1.00 89.08           N
ATOM    794  CA  ILE A  70       7.900   8.488 -14.635  1.00 89.08           C
ATOM    795  C   ILE A  70       8.682   9.043 -15.827  1.00 89.08           C
ATOM    796  O   ILE A  70       8.106   9.675 -16.711  1.00 89.08           O
ATOM    797  HA  ILE A  70       6.847   8.429 -14.910  1.00 89.08           H
ATOM    798  CB  ILE A  70       7.993   9.359 -13.380  1.00 89.08           C
ATOM    799  HB  ILE A  70       9.006   9.283 -12.986  1.00 89.08           H
ATOM    800  CG1 ILE A  70       7.045   8.852 -12.291  1.00 89.08           C
ATOM    801 1HG1 ILE A  70       6.017   8.890 -12.652  1.00 89.08           H
ATOM    802 2HG1 ILE A  70       7.267   7.809 -12.067  1.00 89.08           H
ATOM    803  CG2 ILE A  70       7.747  10.831 -13.715  1.00 89.08           C
ATOM    804 1HG2 ILE A  70       8.494  11.171 -14.432  1.00 89.08           H
ATOM    805 2HG2 ILE A  70       6.752  10.944 -14.147  1.00 89.08           H
ATOM    806 3HG2 ILE A  70       7.818  11.427 -12.805  1.00 89.08           H
ATOM    807  CD1 ILE A  70       7.175   9.691 -11.018  1.00 89.08           C
ATOM    808 1HD1 ILE A  70       8.198   9.632 -10.646  1.00 89.08           H
ATOM    809 2HD1 ILE A  70       6.929  10.730 -11.240  1.00 89.08           H
ATOM    810 3HD1 ILE A  70       6.491   9.310 -10.260  1.00 89.08           H
ATOM    811  HN  ILE A  70       8.775   7.012 -13.453  1.00 89.08           H
ATOM    812  N   LEU A  71       9.982   8.787 -15.813  1.00 87.47           N
ATOM    813  CA  LEU A  71      10.863   9.333 -16.831  1.00 87.47           C
ATOM    814  C   LEU A  71      10.466   8.772 -18.198  1.00 87.47           C
ATOM    815  O   LEU A  71      10.377   9.513 -19.175  1.00 87.47           O
ATOM    816  HA  LEU A  71      10.717  10.413 -16.845  1.00 87.47           H
ATOM    817  CB  LEU A  71      12.327   9.079 -16.464  1.00 87.47           C
ATOM    818 1HB  LEU A  71      12.498   9.455 -15.455  1.00 87.47           H
ATOM    819 2HB  LEU A  71      12.493   8.002 -16.436  1.00 87.47           H
ATOM    820  CG  LEU A  71      13.369   9.703 -17.394  1.00 87.47           C
ATOM    821  HG  LEU A  71      12.947  10.614 -17.818  1.00 87.47           H
ATOM    822  CD1 LEU A  71      14.625  10.106 -16.619  1.00 87.47           C
ATOM    823 1HD1 LEU A  71      14.361  10.834 -15.852  1.00 87.47           H
ATOM    824 2HD1 LEU A  71      15.060   9.224 -16.148  1.00 87.47           H
ATOM    825 3HD1 LEU A  71      15.350  10.547 -17.304  1.00 87.47           H
ATOM    826  CD2 LEU A  71      13.692   8.769 -18.562  1.00 87.47           C
ATOM    827 1HD2 LEU A  71      14.086   7.828 -18.176  1.00 87.47           H
ATOM    828 2HD2 LEU A  71      12.784   8.575 -19.134  1.00 87.47           H
ATOM    829 3HD2 LEU A  71      14.435   9.237 -19.207  1.00 87.47           H
ATOM    830  HN  LEU A  71      10.432   8.219 -15.125  1.00 87.47           H
ATOM    831  N   VAL A  72      10.238   7.467 -18.223  1.00 83.00           N
ATOM    832  CA  VAL A  72       9.891   6.791 -19.462  1.00 83.00           C
ATOM    833  C   VAL A  72       8.579   7.364 -20.000  1.00 83.00           C
ATOM    834  O   VAL A  72       8.439   7.583 -21.202  1.00 83.00           O
ATOM    835  HA  VAL A  72      10.684   6.996 -20.181  1.00 83.00           H
ATOM    836  CB  VAL A  72       9.836   5.279 -19.235  1.00 83.00           C
ATOM    837  HB  VAL A  72       9.171   5.091 -18.392  1.00 83.00           H
ATOM    838  CG1 VAL A  72       9.259   4.563 -20.458  1.00 83.00           C
ATOM    839 1HG1 VAL A  72       8.249   4.925 -20.649  1.00 83.00           H
ATOM    840 2HG1 VAL A  72       9.887   4.763 -21.326  1.00 83.00           H
ATOM    841 3HG1 VAL A  72       9.231   3.489 -20.270  1.00 83.00           H
ATOM    842  CG2 VAL A  72      11.217   4.727 -18.877  1.00 83.00           C
ATOM    843 1HG2 VAL A  72      11.913   4.933 -19.690  1.00 83.00           H
ATOM    844 2HG2 VAL A  72      11.573   5.204 -17.964  1.00 83.00           H
ATOM    845 3HG2 VAL A  72      11.149   3.650 -18.721  1.00 83.00           H
ATOM    846  HN  VAL A  72      10.286   6.875 -17.418  1.00 83.00           H
ATOM    847  N   TYR A  73       7.649   7.591 -19.083  1.00 82.55           N
ATOM    848  CA  TYR A  73       6.350   8.129 -19.451  1.00 82.55           C
ATOM    849  C   TYR A  73       6.495   9.491 -20.133  1.00 82.55           C
ATOM    850  O   TYR A  73       5.804   9.776 -21.110  1.00 82.55           O
ATOM    851  HA  TYR A  73       5.882   7.431 -20.146  1.00 82.55           H
ATOM    852  CB  TYR A  73       5.581   8.306 -18.141  1.00 82.55           C
ATOM    853 1HB  TYR A  73       5.547   7.350 -17.619  1.00 82.55           H
ATOM    854 2HB  TYR A  73       6.127   9.000 -17.502  1.00 82.55           H
ATOM    855  CG  TYR A  73       4.151   8.821 -18.324  1.00 82.55           C
ATOM    856  CD1 TYR A  73       3.914  10.176 -18.426  1.00 82.55           C
ATOM    857  HD1 TYR A  73       4.745  10.880 -18.376  1.00 82.55           H
ATOM    858  CD2 TYR A  73       3.100   7.929 -18.386  1.00 82.55           C
ATOM    859  HD2 TYR A  73       3.287   6.858 -18.306  1.00 82.55           H
ATOM    860  CE1 TYR A  73       2.569  10.661 -18.598  1.00 82.55           C
ATOM    861  HE1 TYR A  73       2.368  11.729 -18.680  1.00 82.55           H
ATOM    862  CE2 TYR A  73       1.755   8.414 -18.558  1.00 82.55           C
ATOM    863  HE2 TYR A  73       0.915   7.721 -18.609  1.00 82.55           H
ATOM    864  CZ  TYR A  73       1.556   9.755 -18.656  1.00 82.55           C
ATOM    865  OH  TYR A  73       0.285  10.213 -18.818  1.00 82.55           O
ATOM    866  HH  TYR A  73      -0.339   9.445 -18.959  1.00 82.55           H
ATOM    867  HN  TYR A  73       7.772   7.413 -18.107  1.00 82.55           H
ATOM    868  N   TRP A  74       7.396  10.296 -19.590  1.00 83.68           N
ATOM    869  CA  TRP A  74       7.508  11.683 -20.007  1.00 83.68           C
ATOM    870  C   TRP A  74       8.112  11.707 -21.413  1.00 83.68           C
ATOM    871  O   TRP A  74       7.586  12.368 -22.307  1.00 83.68           O
ATOM    872  HA  TRP A  74       6.505  12.108 -20.025  1.00 83.68           H
ATOM    873  CB  TRP A  74       8.318  12.496 -18.995  1.00 83.68           C
ATOM    874 1HB  TRP A  74       8.150  12.088 -17.998  1.00 83.68           H
ATOM    875 2HB  TRP A  74       9.379  12.376 -19.214  1.00 83.68           H
ATOM    876  CG  TRP A  74       7.981  13.988 -18.983  1.00 83.68           C
ATOM    877  CD1 TRP A  74       8.226  14.897 -19.937  1.00 83.68           C
ATOM    878  HD1 TRP A  74       8.719  14.676 -20.883  1.00 83.68           H
ATOM    879  CD2 TRP A  74       7.323  14.712 -17.922  1.00 83.68           C
ATOM    880  NE1 TRP A  74       7.776  16.149 -19.570  1.00 83.68           N
ATOM    881  HE1 TRP A  74       7.845  16.986 -20.113  1.00 83.68           H
ATOM    882  CE2 TRP A  74       7.209  16.033 -18.306  1.00 83.68           C
ATOM    883  CE3 TRP A  74       6.839  14.266 -16.680  1.00 83.68           C
ATOM    884  HE3 TRP A  74       6.917  13.229 -16.354  1.00 83.68           H
ATOM    885  CZ2 TRP A  74       6.615  17.016 -17.505  1.00 83.68           C
ATOM    886  HZ2 TRP A  74       6.538  18.053 -17.831  1.00 83.68           H
ATOM    887  CZ3 TRP A  74       6.249  15.260 -15.891  1.00 83.68           C
ATOM    888  HZ3 TRP A  74       5.857  14.968 -14.916  1.00 83.68           H
ATOM    889  CH2 TRP A  74       6.127  16.594 -16.262  1.00 83.68           C
ATOM    890  HH2 TRP A  74       5.652  17.309 -15.590  1.00 83.68           H
ATOM    891  HN  TRP A  74       8.041  10.015 -18.879  1.00 83.68           H
ATOM    892  N   TYR A  75       9.207  10.978 -21.564  1.00 77.52           N
ATOM    893  CA  TYR A  75      10.010  11.075 -22.772  1.00 77.52           C
ATOM    894  C   TYR A  75       9.453  10.171 -23.874  1.00 77.52           C
ATOM    895  O   TYR A  75       9.854  10.280 -25.032  1.00 77.52           O
ATOM    896  HA  TYR A  75       9.982  12.110 -23.112  1.00 77.52           H
ATOM    897  CB  TYR A  75      11.409  10.588 -22.388  1.00 77.52           C
ATOM    898 1HB  TYR A  75      11.315   9.709 -21.751  1.00 77.52           H
ATOM    899 2HB  TYR A  75      11.933  10.274 -23.291  1.00 77.52           H
ATOM    900  CG  TYR A  75      12.255  11.637 -21.664  1.00 77.52           C
ATOM    901  CD1 TYR A  75      12.863  12.648 -22.380  1.00 77.52           C
ATOM    902  HD1 TYR A  75      12.741  12.699 -23.462  1.00 77.52           H
ATOM    903  CD2 TYR A  75      12.410  11.572 -20.294  1.00 77.52           C
ATOM    904  HD2 TYR A  75      11.930  10.774 -19.728  1.00 77.52           H
ATOM    905  CE1 TYR A  75      13.660  13.635 -21.698  1.00 77.52           C
ATOM    906  HE1 TYR A  75      14.146  14.438 -22.252  1.00 77.52           H
ATOM    907  CE2 TYR A  75      13.207  12.559 -19.612  1.00 77.52           C
ATOM    908  HE2 TYR A  75      13.337  12.520 -18.531  1.00 77.52           H
ATOM    909  CZ  TYR A  75      13.792  13.542 -20.348  1.00 77.52           C
ATOM    910  OH  TYR A  75      14.544  14.474 -19.704  1.00 77.52           O
ATOM    911  HH  TYR A  75      14.906  15.136 -20.361  1.00 77.52           H
ATOM    912  HN  TYR A  75       9.548  10.331 -20.882  1.00 77.52           H
ATOM    913  N   CYS A  76       8.538   9.300 -23.475  1.00 70.10           N
ATOM    914  CA  CYS A  76       7.857   8.441 -24.429  1.00 70.10           C
ATOM    915  C   CYS A  76       6.954   9.315 -25.303  1.00 70.10           C
ATOM    916  O   CYS A  76       6.009   9.928 -24.807  1.00 70.10           O
ATOM    917  HA  CYS A  76       8.631   7.963 -25.029  1.00 70.10           H
ATOM    918  CB  CYS A  76       7.071   7.330 -23.729  1.00 70.10           C
ATOM    919 1HB  CYS A  76       7.730   6.770 -23.066  1.00 70.10           H
ATOM    920 2HB  CYS A  76       6.287   7.764 -23.108  1.00 70.10           H
ATOM    921  SG  CYS A  76       6.333   6.207 -24.971  1.00 70.10           S
ATOM    922  HG  CYS A  76       7.487   5.738 -25.437  1.00 70.10           H
ATOM    923  HN  CYS A  76       8.262   9.176 -22.522  1.00 70.10           H
ATOM    924  N   THR A  77       7.277   9.345 -26.587  1.00 62.24           N
ATOM    925  CA  THR A  77       6.589  10.229 -27.512  1.00 62.24           C
ATOM    926  C   THR A  77       5.287   9.587 -27.995  1.00 62.24           C
ATOM    927  O   THR A  77       4.514  10.213 -28.719  1.00 62.24           O
ATOM    928  HA  THR A  77       6.318  11.140 -26.978  1.00 62.24           H
ATOM    929  CB  THR A  77       7.556  10.571 -28.647  1.00 62.24           C
ATOM    930  HB  THR A  77       7.095  11.258 -29.357  1.00 62.24           H
ATOM    931  OG1 THR A  77       7.934   9.302 -29.175  1.00 62.24           O
ATOM    932  HG1 THR A  77       8.343   9.417 -30.080  1.00 62.24           H
ATOM    933  CG2 THR A  77       8.869  11.169 -28.139  1.00 62.24           C
ATOM    934 1HG2 THR A  77       9.363  10.454 -27.481  1.00 62.24           H
ATOM    935 2HG2 THR A  77       8.661  12.086 -27.587  1.00 62.24           H
ATOM    936 3HG2 THR A  77       9.518  11.393 -28.985  1.00 62.24           H
ATOM    937  HN  THR A  77       7.993   8.779 -26.997  1.00 62.24           H
ATOM    938  N   ARG A  78       5.084   8.347 -27.574  1.00 65.68           N
ATOM    939  CA  ARG A  78       3.932   7.584 -28.022  1.00 65.68           C
ATOM    940  C   ARG A  78       2.663   8.080 -27.326  1.00 65.68           C
ATOM    941  O   ARG A  78       2.710   8.511 -26.175  1.00 65.68           O
ATOM    942  HA  ARG A  78       3.883   7.759 -29.097  1.00 65.68           H
ATOM    943  CB  ARG A  78       4.113   6.093 -27.734  1.00 65.68           C
ATOM    944 1HB  ARG A  78       3.532   5.508 -28.447  1.00 65.68           H
ATOM    945 2HB  ARG A  78       5.159   5.816 -27.873  1.00 65.68           H
ATOM    946  CG  ARG A  78       3.675   5.752 -26.309  1.00 65.68           C
ATOM    947 1HG  ARG A  78       4.280   6.311 -25.595  1.00 65.68           H
ATOM    948 2HG  ARG A  78       2.640   6.060 -26.159  1.00 65.68           H
ATOM    949  CD  ARG A  78       3.811   4.253 -26.036  1.00 65.68           C
ATOM    950 1HD  ARG A  78       2.909   3.733 -26.358  1.00 65.68           H
ATOM    951 2HD  ARG A  78       4.639   3.843 -26.616  1.00 65.68           H
ATOM    952  NE  ARG A  78       4.041   4.019 -24.593  1.00 65.68           N
ATOM    953  HE  ARG A  78       4.953   4.204 -24.228  1.00 65.68           H
ATOM    954  CZ  ARG A  78       3.103   3.576 -23.745  1.00 65.68           C
ATOM    955  NH1 ARG A  78       1.863   3.312 -24.180  1.00 65.68           N
ATOM    956 1HH1 ARG A  78       1.632   3.446 -25.144  1.00 65.68           H
ATOM    957 2HH1 ARG A  78       1.169   2.981 -23.541  1.00 65.68           H
ATOM    958  NH2 ARG A  78       3.423   3.400 -22.456  1.00 65.68           N
ATOM    959 1HH2 ARG A  78       2.735   3.070 -21.810  1.00 65.68           H
ATOM    960 2HH2 ARG A  78       4.351   3.599 -22.140  1.00 65.68           H
ATOM    961  HN  ARG A  78       5.689   7.866 -26.940  1.00 65.68           H
ATOM    962  N   VAL A  79       1.558   8.004 -28.054  1.00 69.10           N
ATOM    963  CA  VAL A  79       0.264   8.341 -27.487  1.00 69.10           C
ATOM    964  C   VAL A  79       0.071   7.577 -26.175  1.00 69.10           C
ATOM    965  O   VAL A  79       0.255   6.362 -26.128  1.00 69.10           O
ATOM    966  HA  VAL A  79       0.267   9.410 -27.273  1.00 69.10           H
ATOM    967  CB  VAL A  79      -0.842   8.065 -28.507  1.00 69.10           C
ATOM    968  HB  VAL A  79      -0.937   6.985 -28.615  1.00 69.10           H
ATOM    969  CG1 VAL A  79      -2.187   8.608 -28.019  1.00 69.10           C
ATOM    970 1HG1 VAL A  79      -2.452   8.128 -27.077  1.00 69.10           H
ATOM    971 2HG1 VAL A  79      -2.110   9.685 -27.868  1.00 69.10           H
ATOM    972 3HG1 VAL A  79      -2.955   8.399 -28.763  1.00 69.10           H
ATOM    973  CG2 VAL A  79      -0.482   8.645 -29.877  1.00 69.10           C
ATOM    974 1HG2 VAL A  79      -0.346   9.723 -29.791  1.00 69.10           H
ATOM    975 2HG2 VAL A  79       0.443   8.190 -30.232  1.00 69.10           H
ATOM    976 3HG2 VAL A  79      -1.285   8.434 -30.583  1.00 69.10           H
ATOM    977  HN  VAL A  79       1.539   7.718 -29.012  1.00 69.10           H
ATOM    978  N   LYS A  80      -0.296   8.321 -25.142  1.00 77.26           N
ATOM    979  CA  LYS A  80      -0.552   7.724 -23.843  1.00 77.26           C
ATOM    980  C   LYS A  80      -1.825   6.878 -23.918  1.00 77.26           C
ATOM    981  O   LYS A  80      -2.646   7.064 -24.814  1.00 77.26           O
ATOM    982  HA  LYS A  80       0.286   7.066 -23.615  1.00 77.26           H
ATOM    983  CB  LYS A  80      -0.592   8.800 -22.756  1.00 77.26           C
ATOM    984 1HB  LYS A  80      -1.516   9.372 -22.839  1.00 77.26           H
ATOM    985 2HB  LYS A  80      -0.595   8.330 -21.773  1.00 77.26           H
ATOM    986  CG  LYS A  80       0.609   9.741 -22.873  1.00 77.26           C
ATOM    987 1HG  LYS A  80       0.586  10.248 -23.838  1.00 77.26           H
ATOM    988 2HG  LYS A  80       0.546  10.514 -22.107  1.00 77.26           H
ATOM    989  CD  LYS A  80       1.924   8.974 -22.725  1.00 77.26           C
ATOM    990 1HD  LYS A  80       1.971   8.512 -21.738  1.00 77.26           H
ATOM    991 2HD  LYS A  80       1.962   8.167 -23.456  1.00 77.26           H
ATOM    992  CE  LYS A  80       3.125   9.901 -22.917  1.00 77.26           C
ATOM    993 1HE  LYS A  80       3.007  10.474 -23.837  1.00 77.26           H
ATOM    994 2HE  LYS A  80       3.172  10.620 -22.099  1.00 77.26           H
ATOM    995  NZ  LYS A  80       4.381   9.120 -22.971  1.00 77.26           N
ATOM    996 1HZ  LYS A  80       5.143   9.723 -23.260  1.00 77.26           H
ATOM    997 2HZ  LYS A  80       4.581   8.739 -22.053  1.00 77.26           H
ATOM    998 3HZ  LYS A  80       4.279   8.361 -23.636  1.00 77.26           H
ATOM    999  HN  LYS A  80      -0.418   9.313 -25.183  1.00 77.26           H
ATOM   1000  N   THR A  81      -1.949   5.968 -22.963  1.00 79.29           N
ATOM   1001  CA  THR A  81      -3.188   5.228 -22.791  1.00 79.29           C
ATOM   1002  C   THR A  81      -3.732   5.421 -21.374  1.00 79.29           C
ATOM   1003  O   THR A  81      -3.040   5.953 -20.507  1.00 79.29           O
ATOM   1004  HA  THR A  81      -3.931   5.637 -23.476  1.00 79.29           H
ATOM   1005  CB  THR A  81      -2.918   3.764 -23.144  1.00 79.29           C
ATOM   1006  HB  THR A  81      -3.847   3.195 -23.181  1.00 79.29           H
ATOM   1007  OG1 THR A  81      -1.974   3.339 -22.165  1.00 79.29           O
ATOM   1008  HG1 THR A  81      -1.050   3.600 -22.445  1.00 79.29           H
ATOM   1009  CG2 THR A  81      -2.173   3.610 -24.472  1.00 79.29           C
ATOM   1010 1HG2 THR A  81      -1.213   4.124 -24.411  1.00 79.29           H
ATOM   1011 2HG2 THR A  81      -2.768   4.045 -25.275  1.00 79.29           H
ATOM   1012 3HG2 THR A  81      -2.007   2.552 -24.675  1.00 79.29           H
ATOM   1013  HN  THR A  81      -1.224   5.733 -22.316  1.00 79.29           H
ATOM   1014  N   MET A  82      -4.965   4.977 -21.182  1.00 82.93           N
ATOM   1015  CA  MET A  82      -5.583   5.028 -19.868  1.00 82.93           C
ATOM   1016  C   MET A  82      -4.751   4.259 -18.840  1.00 82.93           C
ATOM   1017  O   MET A  82      -4.552   4.728 -17.721  1.00 82.93           O
ATOM   1018  HA  MET A  82      -5.617   6.084 -19.601  1.00 82.93           H
ATOM   1019  CB  MET A  82      -6.989   4.427 -19.941  1.00 82.93           C
ATOM   1020 1HB  MET A  82      -7.612   5.030 -20.602  1.00 82.93           H
ATOM   1021 2HB  MET A  82      -6.939   3.428 -20.373  1.00 82.93           H
ATOM   1022  CG  MET A  82      -7.627   4.358 -18.552  1.00 82.93           C
ATOM   1023 1HG  MET A  82      -7.205   3.524 -17.990  1.00 82.93           H
ATOM   1024 2HG  MET A  82      -7.402   5.266 -17.993  1.00 82.93           H
ATOM   1025  SD  MET A  82      -9.395   4.158 -18.703  1.00 82.93           S
ATOM   1026  CE  MET A  82      -9.898   4.591 -17.046  1.00 82.93           C
ATOM   1027 1HE  MET A  82      -9.434   3.908 -16.334  1.00 82.93           H
ATOM   1028 2HE  MET A  82      -9.585   5.612 -16.826  1.00 82.93           H
ATOM   1029 3HE  MET A  82     -10.982   4.519 -16.965  1.00 82.93           H
ATOM   1030  HN  MET A  82      -5.538   4.588 -21.904  1.00 82.93           H
ATOM   1031  N   THR A  83      -4.288   3.089 -19.257  1.00 81.52           N
ATOM   1032  CA  THR A  83      -3.395   2.299 -18.427  1.00 81.52           C
ATOM   1033  C   THR A  83      -2.174   3.127 -18.020  1.00 81.52           C
ATOM   1034  O   THR A  83      -1.783   3.129 -16.853  1.00 81.52           O
ATOM   1035  HA  THR A  83      -3.922   2.034 -17.511  1.00 81.52           H
ATOM   1036  CB  THR A  83      -3.037   1.026 -19.197  1.00 81.52           C
ATOM   1037  HB  THR A  83      -2.516   1.266 -20.125  1.00 81.52           H
ATOM   1038  OG1 THR A  83      -4.281   0.349 -19.347  1.00 81.52           O
ATOM   1039  HG1 THR A  83      -4.937   0.939 -19.819  1.00 81.52           H
ATOM   1040  CG2 THR A  83      -2.185   0.062 -18.369  1.00 81.52           C
ATOM   1041 1HG2 THR A  83      -2.734  -0.231 -17.474  1.00 81.52           H
ATOM   1042 2HG2 THR A  83      -1.255   0.553 -18.082  1.00 81.52           H
ATOM   1043 3HG2 THR A  83      -1.959  -0.825 -18.963  1.00 81.52           H
ATOM   1044  HN  THR A  83      -4.513   2.682 -20.143  1.00 81.52           H
ATOM   1045  N   ASP A  84      -1.606   3.809 -19.003  1.00 82.22           N
ATOM   1046  CA  ASP A  84      -0.382   4.560 -18.783  1.00 82.22           C
ATOM   1047  C   ASP A  84      -0.634   5.641 -17.731  1.00 82.22           C
ATOM   1048  O   ASP A  84       0.248   5.952 -16.932  1.00 82.22           O
ATOM   1049  HA  ASP A  84       0.351   3.823 -18.456  1.00 82.22           H
ATOM   1050  CB  ASP A  84       0.080   5.249 -20.069  1.00 82.22           C
ATOM   1051 1HB  ASP A  84      -0.668   5.978 -20.384  1.00 82.22           H
ATOM   1052 2HB  ASP A  84       1.001   5.800 -19.880  1.00 82.22           H
ATOM   1053  CG  ASP A  84       0.308   4.230 -21.186  1.00 82.22           C
ATOM   1054  OD1 ASP A  84       1.078   3.277 -20.936  1.00 82.22           O
ATOM   1055  OD2 ASP A  84      -0.291   4.426 -22.265  1.00 82.22           O
ATOM   1056  HN  ASP A  84      -1.968   3.853 -19.934  1.00 82.22           H
ATOM   1057  N   MET A  85      -1.842   6.185 -17.765  1.00 87.76           N
ATOM   1058  CA  MET A  85      -2.217   7.234 -16.832  1.00 87.76           C
ATOM   1059  C   MET A  85      -2.224   6.712 -15.394  1.00 87.76           C
ATOM   1060  O   MET A  85      -1.728   7.377 -14.486  1.00 87.76           O
ATOM   1061  HA  MET A  85      -1.458   8.008 -16.941  1.00 87.76           H
ATOM   1062  CB  MET A  85      -3.607   7.762 -17.190  1.00 87.76           C
ATOM   1063 1HB  MET A  85      -3.629   8.059 -18.239  1.00 87.76           H
ATOM   1064 2HB  MET A  85      -4.345   6.969 -17.069  1.00 87.76           H
ATOM   1065  CG  MET A  85      -3.984   8.955 -16.309  1.00 87.76           C
ATOM   1066 1HG  MET A  85      -4.978   9.315 -16.576  1.00 87.76           H
ATOM   1067 2HG  MET A  85      -4.026   8.647 -15.264  1.00 87.76           H
ATOM   1068  SD  MET A  85      -2.788  10.265 -16.511  1.00 87.76           S
ATOM   1069  CE  MET A  85      -3.194  10.804 -18.163  1.00 87.76           C
ATOM   1070 1HE  MET A  85      -3.064   9.975 -18.858  1.00 87.76           H
ATOM   1071 2HE  MET A  85      -4.230  11.142 -18.191  1.00 87.76           H
ATOM   1072 3HE  MET A  85      -2.536  11.625 -18.449  1.00 87.76           H
ATOM   1073  HN  MET A  85      -2.556   5.920 -18.413  1.00 87.76           H
ATOM   1074  N   PHE A  86      -2.792   5.526 -15.231  1.00 88.58           N
ATOM   1075  CA  PHE A  86      -2.874   4.909 -13.918  1.00 88.58           C
ATOM   1076  C   PHE A  86      -1.489   4.484 -13.425  1.00 88.58           C
ATOM   1077  O   PHE A  86      -1.183   4.608 -12.240  1.00 88.58           O
ATOM   1078  HA  PHE A  86      -3.288   5.652 -13.237  1.00 88.58           H
ATOM   1079  CB  PHE A  86      -3.754   3.666 -14.062  1.00 88.58           C
ATOM   1080 1HB  PHE A  86      -3.343   3.030 -14.846  1.00 88.58           H
ATOM   1081 2HB  PHE A  86      -3.713   3.095 -13.135  1.00 88.58           H
ATOM   1082  CG  PHE A  86      -5.216   3.974 -14.390  1.00 88.58           C
ATOM   1083  CD1 PHE A  86      -5.824   5.057 -13.835  1.00 88.58           C
ATOM   1084  HD1 PHE A  86      -5.269   5.706 -13.158  1.00 88.58           H
ATOM   1085  CD2 PHE A  86      -5.909   3.164 -15.235  1.00 88.58           C
ATOM   1086  HD2 PHE A  86      -5.422   2.296 -15.680  1.00 88.58           H
ATOM   1087  CE1 PHE A  86      -7.181   5.343 -14.139  1.00 88.58           C
ATOM   1088  HE1 PHE A  86      -7.668   6.211 -13.695  1.00 88.58           H
ATOM   1089  CE2 PHE A  86      -7.266   3.450 -15.539  1.00 88.58           C
ATOM   1090  HE2 PHE A  86      -7.821   2.801 -16.217  1.00 88.58           H
ATOM   1091  CZ  PHE A  86      -7.874   4.533 -14.985  1.00 88.58           C
ATOM   1092  HZ  PHE A  86      -8.916   4.752 -15.219  1.00 88.58           H
ATOM   1093  HN  PHE A  86      -3.190   4.990 -15.976  1.00 88.58           H
ATOM   1094  N   LEU A  87      -0.688   3.992 -14.359  1.00 86.38           N
ATOM   1095  CA  LEU A  87       0.658   3.551 -14.034  1.00 86.38           C
ATOM   1096  C   LEU A  87       1.466   4.739 -13.509  1.00 86.38           C
ATOM   1097  O   LEU A  87       2.271   4.589 -12.590  1.00 86.38           O
ATOM   1098  HA  LEU A  87       0.576   2.810 -13.239  1.00 86.38           H
ATOM   1099  CB  LEU A  87       1.298   2.855 -15.237  1.00 86.38           C
ATOM   1100 1HB  LEU A  87       1.206   3.511 -16.102  1.00 86.38           H
ATOM   1101 2HB  LEU A  87       2.363   2.736 -15.038  1.00 86.38           H
ATOM   1102  CG  LEU A  87       0.721   1.487 -15.605  1.00 86.38           C
ATOM   1103  HG  LEU A  87      -0.327   1.619 -15.876  1.00 86.38           H
ATOM   1104  CD1 LEU A  87       1.433   0.902 -16.827  1.00 86.38           C
ATOM   1105 1HD1 LEU A  87       1.308   1.575 -17.676  1.00 86.38           H
ATOM   1106 2HD1 LEU A  87       2.494   0.787 -16.608  1.00 86.38           H
ATOM   1107 3HD1 LEU A  87       1.003  -0.070 -17.068  1.00 86.38           H
ATOM   1108  CD2 LEU A  87       0.761   0.534 -14.409  1.00 86.38           C
ATOM   1109 1HD2 LEU A  87       1.793   0.402 -14.084  1.00 86.38           H
ATOM   1110 2HD2 LEU A  87       0.174   0.952 -13.591  1.00 86.38           H
ATOM   1111 3HD2 LEU A  87       0.345  -0.431 -14.698  1.00 86.38           H
ATOM   1112  HN  LEU A  87      -0.945   3.893 -15.320  1.00 86.38           H
ATOM   1113  N   LEU A  88       1.224   5.892 -14.114  1.00 88.79           N
ATOM   1114  CA  LEU A  88       1.906   7.109 -13.706  1.00 88.79           C
ATOM   1115  C   LEU A  88       1.552   7.423 -12.251  1.00 88.79           C
ATOM   1116  O   LEU A  88       2.438   7.624 -11.422  1.00 88.79           O
ATOM   1117  HA  LEU A  88       2.977   6.919 -13.767  1.00 88.79           H
ATOM   1118  CB  LEU A  88       1.591   8.250 -14.675  1.00 88.79           C
ATOM   1119 1HB  LEU A  88       2.002   7.994 -15.652  1.00 88.79           H
ATOM   1120 2HB  LEU A  88       0.510   8.314 -14.791  1.00 88.79           H
ATOM   1121  CG  LEU A  88       2.117   9.631 -14.278  1.00 88.79           C
ATOM   1122  HG  LEU A  88       1.791   9.841 -13.259  1.00 88.79           H
ATOM   1123  CD1 LEU A  88       3.647   9.656 -14.277  1.00 88.79           C
ATOM   1124 1HD1 LEU A  88       4.022   8.922 -13.564  1.00 88.79           H
ATOM   1125 2HD1 LEU A  88       4.015   9.416 -15.274  1.00 88.79           H
ATOM   1126 3HD1 LEU A  88       3.993  10.649 -13.991  1.00 88.79           H
ATOM   1127  CD2 LEU A  88       1.526  10.721 -15.175  1.00 88.79           C
ATOM   1128 1HD2 LEU A  88       1.801  10.527 -16.211  1.00 88.79           H
ATOM   1129 2HD2 LEU A  88       0.440  10.720 -15.081  1.00 88.79           H
ATOM   1130 3HD2 LEU A  88       1.916  11.692 -14.871  1.00 88.79           H
ATOM   1131  HN  LEU A  88       0.578   6.003 -14.869  1.00 88.79           H
ATOM   1132  N   ASN A  89       0.254   7.454 -11.984  1.00 92.64           N
ATOM   1133  CA  ASN A  89      -0.232   7.862 -10.677  1.00 92.64           C
ATOM   1134  C   ASN A  89       0.211   6.837  -9.631  1.00 92.64           C
ATOM   1135  O   ASN A  89       0.435   7.185  -8.472  1.00 92.64           O
ATOM   1136  HA  ASN A  89       0.202   8.847 -10.505  1.00 92.64           H
ATOM   1137  CB  ASN A  89      -1.760   7.931 -10.654  1.00 92.64           C
ATOM   1138 1HB  ASN A  89      -2.174   7.099 -11.225  1.00 92.64           H
ATOM   1139 2HB  ASN A  89      -2.117   7.824  -9.630  1.00 92.64           H
ATOM   1140  CG  ASN A  89      -2.258   9.255 -11.238  1.00 92.64           C
ATOM   1141  OD1 ASN A  89      -2.547  10.205 -10.531  1.00 92.64           O
ATOM   1142  ND2 ASN A  89      -2.342   9.263 -12.566  1.00 92.64           N
ATOM   1143 1HD2 ASN A  89      -2.089   8.448 -13.088  1.00 92.64           H
ATOM   1144 2HD2 ASN A  89      -2.657  10.084 -13.042  1.00 92.64           H
ATOM   1145  HN  ASN A  89      -0.458   7.208 -12.642  1.00 92.64           H
ATOM   1146  N   LEU A  90       0.324   5.595 -10.077  1.00 90.56           N
ATOM   1147  CA  LEU A  90       0.733   4.517  -9.193  1.00 90.56           C
ATOM   1148  C   LEU A  90       2.177   4.751  -8.743  1.00 90.56           C
ATOM   1149  O   LEU A  90       2.496   4.602  -7.564  1.00 90.56           O
ATOM   1150  HA  LEU A  90       0.088   4.552  -8.315  1.00 90.56           H
ATOM   1151  CB  LEU A  90       0.511   3.160  -9.864  1.00 90.56           C
ATOM   1152 1HB  LEU A  90      -0.515   3.121 -10.228  1.00 90.56           H
ATOM   1153 2HB  LEU A  90       1.162   3.098 -10.736  1.00 90.56           H
ATOM   1154  CG  LEU A  90       0.759   1.930  -8.988  1.00 90.56           C
ATOM   1155  HG  LEU A  90       1.751   2.020  -8.545  1.00 90.56           H
ATOM   1156  CD1 LEU A  90      -0.247   1.865  -7.837  1.00 90.56           C
ATOM   1157 1HD1 LEU A  90      -0.151   2.758  -7.220  1.00 90.56           H
ATOM   1158 2HD1 LEU A  90      -1.258   1.809  -8.240  1.00 90.56           H
ATOM   1159 3HD1 LEU A  90      -0.048   0.981  -7.230  1.00 90.56           H
ATOM   1160  CD2 LEU A  90       0.754   0.650  -9.827  1.00 90.56           C
ATOM   1161 1HD2 LEU A  90      -0.214   0.541 -10.317  1.00 90.56           H
ATOM   1162 2HD2 LEU A  90       1.539   0.707 -10.581  1.00 90.56           H
ATOM   1163 3HD2 LEU A  90       0.932  -0.209  -9.180  1.00 90.56           H
ATOM   1164  HN  LEU A  90       0.142   5.321 -11.021  1.00 90.56           H
ATOM   1165  N   ALA A  91       3.011   5.115  -9.706  1.00 91.84           N
ATOM   1166  CA  ALA A  91       4.417   5.352  -9.428  1.00 91.84           C
ATOM   1167  C   ALA A  91       4.552   6.551  -8.486  1.00 91.84           C
ATOM   1168  O   ALA A  91       5.417   6.564  -7.612  1.00 91.84           O
ATOM   1169  HA  ALA A  91       4.811   4.465  -8.931  1.00 91.84           H
ATOM   1170  CB  ALA A  91       5.171   5.557 -10.743  1.00 91.84           C
ATOM   1171 1HB  ALA A  91       5.068   4.666 -11.363  1.00 91.84           H
ATOM   1172 2HB  ALA A  91       4.755   6.416 -11.270  1.00 91.84           H
ATOM   1173 3HB  ALA A  91       6.226   5.735 -10.534  1.00 91.84           H
ATOM   1174  HN  ALA A  91       2.741   5.248 -10.659  1.00 91.84           H
ATOM   1175  N   ILE A  92       3.682   7.528  -8.697  1.00 93.95           N
ATOM   1176  CA  ILE A  92       3.692   8.728  -7.877  1.00 93.95           C
ATOM   1177  C   ILE A  92       3.336   8.359  -6.436  1.00 93.95           C
ATOM   1178  O   ILE A  92       3.998   8.798  -5.497  1.00 93.95           O
ATOM   1179  HA  ILE A  92       4.707   9.125  -7.891  1.00 93.95           H
ATOM   1180  CB  ILE A  92       2.780   9.797  -8.482  1.00 93.95           C
ATOM   1181  HB  ILE A  92       1.818   9.338  -8.708  1.00 93.95           H
ATOM   1182  CG1 ILE A  92       3.351  10.323  -9.800  1.00 93.95           C
ATOM   1183 1HG1 ILE A  92       4.236  10.927  -9.602  1.00 93.95           H
ATOM   1184 2HG1 ILE A  92       3.668   9.487 -10.423  1.00 93.95           H
ATOM   1185  CG2 ILE A  92       2.518  10.924  -7.481  1.00 93.95           C
ATOM   1186 1HG2 ILE A  92       2.036  10.516  -6.592  1.00 93.95           H
ATOM   1187 2HG2 ILE A  92       3.463  11.389  -7.201  1.00 93.95           H
ATOM   1188 3HG2 ILE A  92       1.867  11.671  -7.936  1.00 93.95           H
ATOM   1189  CD1 ILE A  92       2.314  11.161 -10.552  1.00 93.95           C
ATOM   1190 1HD1 ILE A  92       1.440  10.547 -10.769  1.00 93.95           H
ATOM   1191 2HD1 ILE A  92       2.017  12.010  -9.936  1.00 93.95           H
ATOM   1192 3HD1 ILE A  92       2.745  11.522 -11.485  1.00 93.95           H
ATOM   1193  HN  ILE A  92       2.982   7.510  -9.410  1.00 93.95           H
ATOM   1194  N   ALA A  93       2.290   7.556  -6.306  1.00 94.29           N
ATOM   1195  CA  ALA A  93       1.801   7.172  -4.993  1.00 94.29           C
ATOM   1196  C   ALA A  93       2.908   6.436  -4.236  1.00 94.29           C
ATOM   1197  O   ALA A  93       3.118   6.677  -3.048  1.00 94.29           O
ATOM   1198  HA  ALA A  93       1.547   8.084  -4.453  1.00 94.29           H
ATOM   1199  CB  ALA A  93       0.537   6.323  -5.147  1.00 94.29           C
ATOM   1200 1HB  ALA A  93      -0.228   6.901  -5.665  1.00 94.29           H
ATOM   1201 2HB  ALA A  93       0.769   5.428  -5.725  1.00 94.29           H
ATOM   1202 3HB  ALA A  93       0.170   6.034  -4.162  1.00 94.29           H
ATOM   1203  HN  ALA A  93       1.781   7.171  -7.076  1.00 94.29           H
ATOM   1204  N   ASP A  94       3.588   5.554  -4.954  1.00 93.90           N
ATOM   1205  CA  ASP A  94       4.646   4.758  -4.356  1.00 93.90           C
ATOM   1206  C   ASP A  94       5.766   5.684  -3.878  1.00 93.90           C
ATOM   1207  O   ASP A  94       6.274   5.528  -2.768  1.00 93.90           O
ATOM   1208  HA  ASP A  94       4.171   4.220  -3.536  1.00 93.90           H
ATOM   1209  CB  ASP A  94       5.241   3.781  -5.372  1.00 93.90           C
ATOM   1210 1HB  ASP A  94       5.368   4.281  -6.332  1.00 93.90           H
ATOM   1211 2HB  ASP A  94       6.231   3.467  -5.043  1.00 93.90           H
ATOM   1212  CG  ASP A  94       4.342   2.555  -5.545  1.00 93.90           C
ATOM   1213  OD1 ASP A  94       3.669   2.200  -4.553  1.00 93.90           O
ATOM   1214  OD2 ASP A  94       4.348   2.001  -6.666  1.00 93.90           O
ATOM   1215  HN  ASP A  94       3.425   5.381  -5.925  1.00 93.90           H
ATOM   1216  N   LEU A  95       6.120   6.626  -4.740  1.00 94.98           N
ATOM   1217  CA  LEU A  95       7.211   7.540  -4.444  1.00 94.98           C
ATOM   1218  C   LEU A  95       6.897   8.301  -3.154  1.00 94.98           C
ATOM   1219  O   LEU A  95       7.761   8.450  -2.291  1.00 94.98           O
ATOM   1220  HA  LEU A  95       8.105   6.939  -4.281  1.00 94.98           H
ATOM   1221  CB  LEU A  95       7.488   8.449  -5.642  1.00 94.98           C
ATOM   1222 1HB  LEU A  95       6.533   8.779  -6.051  1.00 94.98           H
ATOM   1223 2HB  LEU A  95       8.006   9.339  -5.285  1.00 94.98           H
ATOM   1224  CG  LEU A  95       8.311   7.833  -6.775  1.00 94.98           C
ATOM   1225  HG  LEU A  95       7.769   6.969  -7.160  1.00 94.98           H
ATOM   1226  CD1 LEU A  95       8.473   8.819  -7.934  1.00 94.98           C
ATOM   1227 1HD1 LEU A  95       7.490   9.088  -8.322  1.00 94.98           H
ATOM   1228 2HD1 LEU A  95       8.981   9.716  -7.580  1.00 94.98           H
ATOM   1229 3HD1 LEU A  95       9.062   8.356  -8.726  1.00 94.98           H
ATOM   1230  CD2 LEU A  95       9.660   7.328  -6.260  1.00 94.98           C
ATOM   1231 1HD2 LEU A  95      10.221   8.159  -5.833  1.00 94.98           H
ATOM   1232 2HD2 LEU A  95       9.496   6.569  -5.495  1.00 94.98           H
ATOM   1233 3HD2 LEU A  95      10.225   6.895  -7.086  1.00 94.98           H
ATOM   1234  HN  LEU A  95       5.676   6.770  -5.624  1.00 94.98           H
ATOM   1235  N   LEU A  96       5.658   8.761  -3.063  1.00 94.93           N
ATOM   1236  CA  LEU A  96       5.250   9.596  -1.946  1.00 94.93           C
ATOM   1237  C   LEU A  96       5.473   8.835  -0.637  1.00 94.93           C
ATOM   1238  O   LEU A  96       5.900   9.417   0.359  1.00 94.93           O
ATOM   1239  HA  LEU A  96       5.891  10.478  -1.946  1.00 94.93           H
ATOM   1240  CB  LEU A  96       3.812  10.082  -2.137  1.00 94.93           C
ATOM   1241 1HB  LEU A  96       3.193   9.226  -2.405  1.00 94.93           H
ATOM   1242 2HB  LEU A  96       3.445  10.454  -1.180  1.00 94.93           H
ATOM   1243  CG  LEU A  96       3.607  11.174  -3.189  1.00 94.93           C
ATOM   1244  HG  LEU A  96       3.910  10.776  -4.158  1.00 94.93           H
ATOM   1245  CD1 LEU A  96       2.130  11.559  -3.300  1.00 94.93           C
ATOM   1246 1HD1 LEU A  96       1.547  10.683  -3.586  1.00 94.93           H
ATOM   1247 2HD1 LEU A  96       1.779  11.930  -2.337  1.00 94.93           H
ATOM   1248 3HD1 LEU A  96       2.013  12.336  -4.054  1.00 94.93           H
ATOM   1249  CD2 LEU A  96       4.495  12.386  -2.902  1.00 94.93           C
ATOM   1250 1HD2 LEU A  96       4.247  12.794  -1.922  1.00 94.93           H
ATOM   1251 2HD2 LEU A  96       5.542  12.081  -2.914  1.00 94.93           H
ATOM   1252 3HD2 LEU A  96       4.330  13.147  -3.664  1.00 94.93           H
ATOM   1253  HN  LEU A  96       4.940   8.573  -3.733  1.00 94.93           H
ATOM   1254  N   PHE A  97       5.175   7.545  -0.682  1.00 95.72           N
ATOM   1255  CA  PHE A  97       5.326   6.701   0.491  1.00 95.72           C
ATOM   1256  C   PHE A  97       6.804   6.436   0.788  1.00 95.72           C
ATOM   1257  O   PHE A  97       7.242   6.559   1.931  1.00 95.72           O
ATOM   1258  HA  PHE A  97       4.878   7.231   1.331  1.00 95.72           H
ATOM   1259  CB  PHE A  97       4.635   5.372   0.178  1.00 95.72           C
ATOM   1260 1HB  PHE A  97       3.557   5.530   0.164  1.00 95.72           H
ATOM   1261 2HB  PHE A  97       4.923   5.052  -0.824  1.00 95.72           H
ATOM   1262  CG  PHE A  97       4.960   4.253   1.169  1.00 95.72           C
ATOM   1263  CD1 PHE A  97       5.566   3.115   0.735  1.00 95.72           C
ATOM   1264  HD1 PHE A  97       5.820   3.001  -0.319  1.00 95.72           H
ATOM   1265  CD2 PHE A  97       4.644   4.395   2.484  1.00 95.72           C
ATOM   1266  HD2 PHE A  97       4.158   5.307   2.832  1.00 95.72           H
ATOM   1267  CE1 PHE A  97       5.868   2.076   1.655  1.00 95.72           C
ATOM   1268  HE1 PHE A  97       6.353   1.164   1.307  1.00 95.72           H
ATOM   1269  CE2 PHE A  97       4.946   3.357   3.404  1.00 95.72           C
ATOM   1270  HE2 PHE A  97       4.692   3.471   4.457  1.00 95.72           H
ATOM   1271  CZ  PHE A  97       5.551   2.219   2.970  1.00 95.72           C
ATOM   1272  HZ  PHE A  97       5.783   1.422   3.676  1.00 95.72           H
ATOM   1273  HN  PHE A  97       4.836   7.077  -1.498  1.00 95.72           H
ATOM   1274  N   LEU A  98       7.530   6.076  -0.260  1.00 95.41           N
ATOM   1275  CA  LEU A  98       8.904   5.630  -0.101  1.00 95.41           C
ATOM   1276  C   LEU A  98       9.706   6.712   0.625  1.00 95.41           C
ATOM   1277  O   LEU A  98      10.576   6.405   1.439  1.00 95.41           O
ATOM   1278  HA  LEU A  98       8.887   4.736   0.523  1.00 95.41           H
ATOM   1279  CB  LEU A  98       9.497   5.228  -1.452  1.00 95.41           C
ATOM   1280 1HB  LEU A  98       9.319   6.037  -2.160  1.00 95.41           H
ATOM   1281 2HB  LEU A  98      10.577   5.134  -1.340  1.00 95.41           H
ATOM   1282  CG  LEU A  98       8.961   3.929  -2.060  1.00 95.41           C
ATOM   1283  HG  LEU A  98       7.877   3.922  -1.948  1.00 95.41           H
ATOM   1284  CD1 LEU A  98       9.262   3.860  -3.558  1.00 95.41           C
ATOM   1285 1HD1 LEU A  98       8.790   4.703  -4.063  1.00 95.41           H
ATOM   1286 2HD1 LEU A  98      10.340   3.900  -3.714  1.00 95.41           H
ATOM   1287 3HD1 LEU A  98       8.871   2.927  -3.965  1.00 95.41           H
ATOM   1288  CD2 LEU A  98       9.501   2.710  -1.309  1.00 95.41           C
ATOM   1289 1HD2 LEU A  98      10.589   2.700  -1.367  1.00 95.41           H
ATOM   1290 2HD2 LEU A  98       9.193   2.760  -0.265  1.00 95.41           H
ATOM   1291 3HD2 LEU A  98       9.105   1.801  -1.762  1.00 95.41           H
ATOM   1292  HN  LEU A  98       7.196   6.086  -1.202  1.00 95.41           H
ATOM   1293  N   VAL A  99       9.385   7.957   0.304  1.00 95.55           N
ATOM   1294  CA  VAL A  99      10.104   9.085   0.871  1.00 95.55           C
ATOM   1295  C   VAL A  99       9.934   9.081   2.391  1.00 95.55           C
ATOM   1296  O   VAL A  99      10.705   9.718   3.108  1.00 95.55           O
ATOM   1297  HA  VAL A  99      11.161   8.954   0.636  1.00 95.55           H
ATOM   1298  CB  VAL A  99       9.633  10.387   0.220  1.00 95.55           C
ATOM   1299  HB  VAL A  99       8.544  10.414   0.274  1.00 95.55           H
ATOM   1300  CG1 VAL A  99      10.170  11.604   0.976  1.00 95.55           C
ATOM   1301 1HG1 VAL A  99       9.814  11.579   2.005  1.00 95.55           H
ATOM   1302 2HG1 VAL A  99      11.260  11.584   0.968  1.00 95.55           H
ATOM   1303 3HG1 VAL A  99       9.820  12.516   0.492  1.00 95.55           H
ATOM   1304  CG2 VAL A  99      10.032  10.438  -1.256  1.00 95.55           C
ATOM   1305 1HG2 VAL A  99      11.117  10.377  -1.342  1.00 95.55           H
ATOM   1306 2HG2 VAL A  99       9.579   9.599  -1.784  1.00 95.55           H
ATOM   1307 3HG2 VAL A  99       9.684  11.373  -1.694  1.00 95.55           H
ATOM   1308  HN  VAL A  99       8.650   8.200  -0.329  1.00 95.55           H
ATOM   1309  N   THR A 100       8.919   8.356   2.839  1.00 94.97           N
ATOM   1310  CA  THR A 100       8.600   8.310   4.256  1.00 94.97           C
ATOM   1311  C   THR A 100       9.398   7.201   4.946  1.00 94.97           C
ATOM   1312  O   THR A 100       9.509   7.183   6.171  1.00 94.97           O
ATOM   1313  HA  THR A 100       8.906   9.253   4.708  1.00 94.97           H
ATOM   1314  CB  THR A 100       7.085   8.145   4.394  1.00 94.97           C
ATOM   1315  HB  THR A 100       6.759   8.385   5.406  1.00 94.97           H
ATOM   1316  OG1 THR A 100       6.842   6.807   3.971  1.00 94.97           O
ATOM   1317  HG1 THR A 100       6.807   6.765   2.972  1.00 94.97           H
ATOM   1318  CG2 THR A 100       6.309   9.001   3.391  1.00 94.97           C
ATOM   1319 1HG2 THR A 100       6.587   8.713   2.377  1.00 94.97           H
ATOM   1320 2HG2 THR A 100       6.548  10.052   3.549  1.00 94.97           H
ATOM   1321 3HG2 THR A 100       5.240   8.846   3.533  1.00 94.97           H
ATOM   1322  HN  THR A 100       8.322   7.808   2.253  1.00 94.97           H
ATOM   1323  N   LEU A 101       9.931   6.304   4.130  1.00 94.61           N
ATOM   1324  CA  LEU A 101      10.579   5.112   4.650  1.00 94.61           C
ATOM   1325  C   LEU A 101      11.814   5.519   5.458  1.00 94.61           C
ATOM   1326  O   LEU A 101      12.081   4.952   6.516  1.00 94.61           O
ATOM   1327  HA  LEU A 101       9.873   4.623   5.321  1.00 94.61           H
ATOM   1328  CB  LEU A 101      10.882   4.130   3.517  1.00 94.61           C
ATOM   1329 1HB  LEU A 101      11.382   4.674   2.715  1.00 94.61           H
ATOM   1330 2HB  LEU A 101      11.588   3.386   3.886  1.00 94.61           H
ATOM   1331  CG  LEU A 101       9.677   3.397   2.924  1.00 94.61           C
ATOM   1332  HG  LEU A 101       9.043   4.130   2.425  1.00 94.61           H
ATOM   1333  CD1 LEU A 101      10.117   2.385   1.865  1.00 94.61           C
ATOM   1334 1HD1 LEU A 101      10.640   2.903   1.062  1.00 94.61           H
ATOM   1335 2HD1 LEU A 101      10.783   1.651   2.319  1.00 94.61           H
ATOM   1336 3HD1 LEU A 101       9.241   1.878   1.460  1.00 94.61           H
ATOM   1337  CD2 LEU A 101       8.835   2.747   4.024  1.00 94.61           C
ATOM   1338 1HD2 LEU A 101       9.445   2.029   4.572  1.00 94.61           H
ATOM   1339 2HD2 LEU A 101       8.475   3.516   4.708  1.00 94.61           H
ATOM   1340 3HD2 LEU A 101       7.985   2.233   3.575  1.00 94.61           H
ATOM   1341  HN  LEU A 101       9.926   6.382   3.133  1.00 94.61           H
ATOM   1342  N   PRO A 102      12.584   6.503   4.976  1.00 94.46           N
ATOM   1343  CA  PRO A 102      13.785   6.940   5.692  1.00 94.46           C
ATOM   1344  C   PRO A 102      13.495   7.293   7.142  1.00 94.46           C
ATOM   1345  O   PRO A 102      14.280   6.970   8.032  1.00 94.46           O
ATOM   1346  HA  PRO A 102      14.511   6.129   5.737  1.00 94.46           H
ATOM   1347  CB  PRO A 102      14.260   8.157   4.896  1.00 94.46           C
ATOM   1348 1HB  PRO A 102      13.845   9.084   5.293  1.00 94.46           H
ATOM   1349 2HB  PRO A 102      15.345   8.257   4.923  1.00 94.46           H
ATOM   1350  CG  PRO A 102      13.756   7.874   3.485  1.00 94.46           C
ATOM   1351 1HG  PRO A 102      13.700   8.783   2.886  1.00 94.46           H
ATOM   1352 2HG  PRO A 102      14.416   7.193   2.949  1.00 94.46           H
ATOM   1353  CD  PRO A 102      12.385   7.266   3.731  1.00 94.46           C
ATOM   1354 1HD  PRO A 102      11.617   8.031   3.849  1.00 94.46           H
ATOM   1355 2HD  PRO A 102      12.071   6.629   2.904  1.00 94.46           H
ATOM   1356  N   PHE A 103      12.365   7.954   7.342  1.00 94.27           N
ATOM   1357  CA  PHE A 103      11.984   8.401   8.672  1.00 94.27           C
ATOM   1358  C   PHE A 103      11.641   7.213   9.572  1.00 94.27           C
ATOM   1359  O   PHE A 103      11.991   7.201  10.751  1.00 94.27           O
ATOM   1360  HA  PHE A 103      12.837   8.937   9.089  1.00 94.27           H
ATOM   1361  CB  PHE A 103      10.742   9.279   8.510  1.00 94.27           C
ATOM   1362 1HB  PHE A 103       9.973   8.711   7.986  1.00 94.27           H
ATOM   1363 2HB  PHE A 103      10.345   9.515   9.497  1.00 94.27           H
ATOM   1364  CG  PHE A 103      10.996  10.584   7.753  1.00 94.27           C
ATOM   1365  CD1 PHE A 103      11.371  11.702   8.431  1.00 94.27           C
ATOM   1366  HD1 PHE A 103      11.491  11.668   9.514  1.00 94.27           H
ATOM   1367  CD2 PHE A 103      10.847  10.626   6.401  1.00 94.27           C
ATOM   1368  HD2 PHE A 103      10.546   9.731   5.858  1.00 94.27           H
ATOM   1369  CE1 PHE A 103      11.607  12.913   7.728  1.00 94.27           C
ATOM   1370  HE1 PHE A 103      11.908  13.808   8.271  1.00 94.27           H
ATOM   1371  CE2 PHE A 103      11.083  11.838   5.699  1.00 94.27           C
ATOM   1372  HE2 PHE A 103      10.963  11.872   4.616  1.00 94.27           H
ATOM   1373  CZ  PHE A 103      11.458  12.955   6.377  1.00 94.27           C
ATOM   1374  HZ  PHE A 103      11.640  13.885   5.837  1.00 94.27           H
ATOM   1375  HN  PHE A 103      11.716   8.185   6.617  1.00 94.27           H
ATOM   1376  N   TRP A 104      10.959   6.242   8.982  1.00 92.25           N
ATOM   1377  CA  TRP A 104      10.600   5.034   9.705  1.00 92.25           C
ATOM   1378  C   TRP A 104      11.892   4.336  10.133  1.00 92.25           C
ATOM   1379  O   TRP A 104      11.968   3.777  11.226  1.00 92.25           O
ATOM   1380  HA  TRP A 104      10.027   5.330  10.584  1.00 92.25           H
ATOM   1381  CB  TRP A 104       9.689   4.140   8.860  1.00 92.25           C
ATOM   1382 1HB  TRP A 104      10.069   4.114   7.839  1.00 92.25           H
ATOM   1383 2HB  TRP A 104       9.740   3.121   9.244  1.00 92.25           H
ATOM   1384  CG  TRP A 104       8.227   4.588   8.835  1.00 92.25           C
ATOM   1385  CD1 TRP A 104       7.511   5.010   7.783  1.00 92.25           C
ATOM   1386  HD1 TRP A 104       7.901   5.089   6.768  1.00 92.25           H
ATOM   1387  CD2 TRP A 104       7.325   4.642   9.960  1.00 92.25           C
ATOM   1388  NE1 TRP A 104       6.219   5.330   8.147  1.00 92.25           N
ATOM   1389  HE1 TRP A 104       5.499   5.667   7.539  1.00 92.25           H
ATOM   1390  CE2 TRP A 104       6.102   5.100   9.513  1.00 92.25           C
ATOM   1391  CE3 TRP A 104       7.535   4.315  11.311  1.00 92.25           C
ATOM   1392  HE3 TRP A 104       8.490   3.951  11.689  1.00 92.25           H
ATOM   1393  CZ2 TRP A 104       4.994   5.272  10.351  1.00 92.25           C
ATOM   1394  HZ2 TRP A 104       4.039   5.635   9.973  1.00 92.25           H
ATOM   1395  CZ3 TRP A 104       6.418   4.492  12.136  1.00 92.25           C
ATOM   1396  HZ3 TRP A 104       6.526   4.253  13.194  1.00 92.25           H
ATOM   1397  CH2 TRP A 104       5.180   4.952  11.701  1.00 92.25           C
ATOM   1398  HH2 TRP A 104       4.358   5.064  12.408  1.00 92.25           H
ATOM   1399  HN  TRP A 104      10.655   6.271   8.030  1.00 92.25           H
ATOM   1400  N   ALA A 105      12.878   4.392   9.249  1.00 93.94           N
ATOM   1401  CA  ALA A 105      14.136   3.705   9.487  1.00 93.94           C
ATOM   1402  C   ALA A 105      14.809   4.298  10.727  1.00 93.94           C
ATOM   1403  O   ALA A 105      15.274   3.562  11.596  1.00 93.94           O
ATOM   1404  HA  ALA A 105      13.911   2.655   9.673  1.00 93.94           H
ATOM   1405  CB  ALA A 105      15.017   3.808   8.240  1.00 93.94           C
ATOM   1406 1HB  ALA A 105      14.506   3.347   7.395  1.00 93.94           H
ATOM   1407 2HB  ALA A 105      15.213   4.857   8.019  1.00 93.94           H
ATOM   1408 3HB  ALA A 105      15.961   3.293   8.419  1.00 93.94           H
ATOM   1409  HN  ALA A 105      12.827   4.893   8.385  1.00 93.94           H
ATOM   1410  N   ILE A 106      14.839   5.622  10.769  1.00 93.60           N
ATOM   1411  CA  ILE A 106      15.478   6.321  11.871  1.00 93.60           C
ATOM   1412  C   ILE A 106      14.726   6.014  13.168  1.00 93.60           C
ATOM   1413  O   ILE A 106      15.343   5.771  14.204  1.00 93.60           O
ATOM   1414  HA  ILE A 106      16.492   5.933  11.960  1.00 93.60           H
ATOM   1415  CB  ILE A 106      15.590   7.815  11.564  1.00 93.60           C
ATOM   1416  HB  ILE A 106      14.621   8.165  11.208  1.00 93.60           H
ATOM   1417  CG1 ILE A 106      16.601   8.070  10.444  1.00 93.60           C
ATOM   1418 1HG1 ILE A 106      17.612   7.911  10.819  1.00 93.60           H
ATOM   1419 2HG1 ILE A 106      16.444   7.354   9.637  1.00 93.60           H
ATOM   1420  CG2 ILE A 106      15.922   8.612  12.828  1.00 93.60           C
ATOM   1421 1HG2 ILE A 106      15.134   8.465  13.566  1.00 93.60           H
ATOM   1422 2HG2 ILE A 106      16.871   8.266  13.236  1.00 93.60           H
ATOM   1423 3HG2 ILE A 106      15.996   9.671  12.581  1.00 93.60           H
ATOM   1424  CD1 ILE A 106      16.471   9.495   9.902  1.00 93.60           C
ATOM   1425 1HD1 ILE A 106      15.466   9.643   9.506  1.00 93.60           H
ATOM   1426 2HD1 ILE A 106      16.653  10.208  10.706  1.00 93.60           H
ATOM   1427 3HD1 ILE A 106      17.201   9.650   9.107  1.00 93.60           H
ATOM   1428  HN  ILE A 106      14.438   6.213  10.069  1.00 93.60           H
ATOM   1429  N   ALA A 107      13.405   6.037  13.068  1.00 91.87           N
ATOM   1430  CA  ALA A 107      12.563   5.858  14.239  1.00 91.87           C
ATOM   1431  C   ALA A 107      12.767   4.448  14.797  1.00 91.87           C
ATOM   1432  O   ALA A 107      12.728   4.245  16.010  1.00 91.87           O
ATOM   1433  HA  ALA A 107      12.878   6.585  14.988  1.00 91.87           H
ATOM   1434  CB  ALA A 107      11.105   6.133  13.866  1.00 91.87           C
ATOM   1435 1HB  ALA A 107      11.010   7.156  13.503  1.00 91.87           H
ATOM   1436 2HB  ALA A 107      10.793   5.440  13.085  1.00 91.87           H
ATOM   1437 3HB  ALA A 107      10.474   5.999  14.745  1.00 91.87           H
ATOM   1438  HN  ALA A 107      12.911   6.174  12.210  1.00 91.87           H
ATOM   1439  N   ALA A 108      12.978   3.510  13.886  1.00 91.29           N
ATOM   1440  CA  ALA A 108      13.150   2.119  14.270  1.00 91.29           C
ATOM   1441  C   ALA A 108      14.541   1.931  14.880  1.00 91.29           C
ATOM   1442  O   ALA A 108      14.720   1.120  15.787  1.00 91.29           O
ATOM   1443  HA  ALA A 108      12.398   1.887  15.023  1.00 91.29           H
ATOM   1444  CB  ALA A 108      12.922   1.221  13.052  1.00 91.29           C
ATOM   1445 1HB  ALA A 108      11.911   1.371  12.674  1.00 91.29           H
ATOM   1446 2HB  ALA A 108      13.642   1.475  12.273  1.00 91.29           H
ATOM   1447 3HB  ALA A 108      13.052   0.178  13.340  1.00 91.29           H
ATOM   1448  HN  ALA A 108      13.032   3.687  12.903  1.00 91.29           H
ATOM   1449  N   ALA A 109      15.490   2.695  14.357  1.00 91.20           N
ATOM   1450  CA  ALA A 109      16.880   2.533  14.748  1.00 91.20           C
ATOM   1451  C   ALA A 109      17.047   2.953  16.210  1.00 91.20           C
ATOM   1452  O   ALA A 109      17.843   2.367  16.941  1.00 91.20           O
ATOM   1453  HA  ALA A 109      17.131   1.477  14.652  1.00 91.20           H
ATOM   1454  CB  ALA A 109      17.773   3.340  13.804  1.00 91.20           C
ATOM   1455 1HB  ALA A 109      17.638   2.983  12.783  1.00 91.20           H
ATOM   1456 2HB  ALA A 109      17.500   4.394  13.858  1.00 91.20           H
ATOM   1457 3HB  ALA A 109      18.815   3.219  14.097  1.00 91.20           H
ATOM   1458  HN  ALA A 109      15.321   3.411  13.681  1.00 91.20           H
ATOM   1459  N   ASP A 110      16.282   3.966  16.592  1.00 87.68           N
ATOM   1460  CA  ASP A 110      16.426   4.555  17.912  1.00 87.68           C
ATOM   1461  C   ASP A 110      15.050   4.985  18.426  1.00 87.68           C
ATOM   1462  O   ASP A 110      14.308   4.174  18.977  1.00 87.68           O
ATOM   1463  HA  ASP A 110      16.875   3.775  18.527  1.00 87.68           H
ATOM   1464  CB  ASP A 110      17.323   5.794  17.868  1.00 87.68           C
ATOM   1465 1HB  ASP A 110      18.298   5.527  17.462  1.00 87.68           H
ATOM   1466 2HB  ASP A 110      16.890   6.537  17.198  1.00 87.68           H
ATOM   1467  CG  ASP A 110      17.493   6.397  19.264  1.00 87.68           C
ATOM   1468  OD1 ASP A 110      17.155   5.686  20.235  1.00 87.68           O
ATOM   1469  OD2 ASP A 110      17.959   7.555  19.329  1.00 87.68           O
ATOM   1470  HN  ASP A 110      15.577   4.382  16.018  1.00 87.68           H
ATOM   1471  N   GLN A 111      14.752   6.261  18.228  1.00 87.43           N
ATOM   1472  CA  GLN A 111      13.470   6.803  18.645  1.00 87.43           C
ATOM   1473  C   GLN A 111      12.999   7.872  17.657  1.00 87.43           C
ATOM   1474  O   GLN A 111      13.768   8.320  16.808  1.00 87.43           O
ATOM   1475  HA  GLN A 111      12.781   5.959  18.634  1.00 87.43           H
ATOM   1476  CB  GLN A 111      13.550   7.367  20.065  1.00 87.43           C
ATOM   1477 1HB  GLN A 111      12.572   7.742  20.367  1.00 87.43           H
ATOM   1478 2HB  GLN A 111      13.814   6.571  20.762  1.00 87.43           H
ATOM   1479  CG  GLN A 111      14.583   8.492  20.152  1.00 87.43           C
ATOM   1480 1HG  GLN A 111      15.560   8.118  19.846  1.00 87.43           H
ATOM   1481 2HG  GLN A 111      14.315   9.290  19.459  1.00 87.43           H
ATOM   1482  CD  GLN A 111      14.667   9.051  21.574  1.00 87.43           C
ATOM   1483  OE1 GLN A 111      13.670   9.300  22.231  1.00 87.43           O
ATOM   1484  NE2 GLN A 111      15.910   9.232  22.011  1.00 87.43           N
ATOM   1485 1HE2 GLN A 111      16.685   9.007  21.420  1.00 87.43           H
ATOM   1486 2HE2 GLN A 111      16.069   9.594  22.929  1.00 87.43           H
ATOM   1487  HN  GLN A 111      15.367   6.918  17.792  1.00 87.43           H
ATOM   1488  N   TRP A 112      11.737   8.249  17.800  1.00 89.85           N
ATOM   1489  CA  TRP A 112      11.167   9.288  16.959  1.00 89.85           C
ATOM   1490  C   TRP A 112      11.762  10.628  17.394  1.00 89.85           C
ATOM   1491  O   TRP A 112      11.456  11.125  18.477  1.00 89.85           O
ATOM   1492  HA  TRP A 112      11.446   9.073  15.928  1.00 89.85           H
ATOM   1493  CB  TRP A 112       9.638   9.265  17.020  1.00 89.85           C
ATOM   1494 1HB  TRP A 112       9.291   8.255  16.803  1.00 89.85           H
ATOM   1495 2HB  TRP A 112       9.322   9.499  18.037  1.00 89.85           H
ATOM   1496  CG  TRP A 112       8.962  10.239  16.054  1.00 89.85           C
ATOM   1497  CD1 TRP A 112       8.555  11.493  16.296  1.00 89.85           C
ATOM   1498  HD1 TRP A 112       8.660  11.997  17.257  1.00 89.85           H
ATOM   1499  CD2 TRP A 112       8.629   9.988  14.672  1.00 89.85           C
ATOM   1500  NE1 TRP A 112       7.986  12.066  15.177  1.00 89.85           N
ATOM   1501  HE1 TRP A 112       7.610  12.990  15.111  1.00 89.85           H
ATOM   1502  CE2 TRP A 112       8.032  11.121  14.158  1.00 89.85           C
ATOM   1503  CE3 TRP A 112       8.825   8.841  13.883  1.00 89.85           C
ATOM   1504  HE3 TRP A 112       9.293   7.934  14.266  1.00 89.85           H
ATOM   1505  CZ2 TRP A 112       7.583  11.218  12.836  1.00 89.85           C
ATOM   1506  HZ2 TRP A 112       7.115  12.125  12.453  1.00 89.85           H
ATOM   1507  CZ3 TRP A 112       8.370   8.954  12.564  1.00 89.85           C
ATOM   1508  HZ3 TRP A 112       8.498   8.092  11.909  1.00 89.85           H
ATOM   1509  CH2 TRP A 112       7.768  10.087  12.031  1.00 89.85           C
ATOM   1510  HH2 TRP A 112       7.440  10.096  10.991  1.00 89.85           H
ATOM   1511  HN  TRP A 112      11.109   7.858  18.473  1.00 89.85           H
ATOM   1512  N   LYS A 113      12.602  11.175  16.528  1.00 91.13           N
ATOM   1513  CA  LYS A 113      13.343  12.380  16.862  1.00 91.13           C
ATOM   1514  C   LYS A 113      12.660  13.588  16.218  1.00 91.13           C
ATOM   1515  O   LYS A 113      13.097  14.723  16.400  1.00 91.13           O
ATOM   1516  HA  LYS A 113      13.303  12.498  17.945  1.00 91.13           H
ATOM   1517  CB  LYS A 113      14.816  12.228  16.477  1.00 91.13           C
ATOM   1518 1HB  LYS A 113      14.896  11.998  15.414  1.00 91.13           H
ATOM   1519 2HB  LYS A 113      15.337  13.172  16.638  1.00 91.13           H
ATOM   1520  CG  LYS A 113      15.485  11.123  17.296  1.00 91.13           C
ATOM   1521 1HG  LYS A 113      15.429  11.366  18.357  1.00 91.13           H
ATOM   1522 2HG  LYS A 113      14.948  10.185  17.155  1.00 91.13           H
ATOM   1523  CD  LYS A 113      16.948  10.945  16.884  1.00 91.13           C
ATOM   1524 1HD  LYS A 113      17.008  10.751  15.813  1.00 91.13           H
ATOM   1525 2HD  LYS A 113      17.497  11.868  17.071  1.00 91.13           H
ATOM   1526  CE  LYS A 113      17.599   9.794  17.654  1.00 91.13           C
ATOM   1527 1HE  LYS A 113      17.543   9.987  18.725  1.00 91.13           H
ATOM   1528 2HE  LYS A 113      17.052   8.870  17.468  1.00 91.13           H
ATOM   1529  NZ  LYS A 113      19.012   9.631  17.247  1.00 91.13           N
ATOM   1530 1HZ  LYS A 113      19.417   8.842  17.738  1.00 91.13           H
ATOM   1531 2HZ  LYS A 113      19.059   9.467  16.247  1.00 91.13           H
ATOM   1532 3HZ  LYS A 113      19.529  10.473  17.476  1.00 91.13           H
ATOM   1533  HN  LYS A 113      12.780  10.810  15.614  1.00 91.13           H
ATOM   1534  N   PHE A 114      11.599  13.303  15.477  1.00 92.38           N
ATOM   1535  CA  PHE A 114      10.986  14.310  14.628  1.00 92.38           C
ATOM   1536  C   PHE A 114       9.755  14.919  15.301  1.00 92.38           C
ATOM   1537  O   PHE A 114       9.268  14.396  16.303  1.00 92.38           O
ATOM   1538  HA  PHE A 114      11.730  15.089  14.463  1.00 92.38           H
ATOM   1539  CB  PHE A 114      10.553  13.606  13.341  1.00 92.38           C
ATOM   1540 1HB  PHE A 114       9.734  12.925  13.569  1.00 92.38           H
ATOM   1541 2HB  PHE A 114      10.165  14.350  12.645  1.00 92.38           H
ATOM   1542  CG  PHE A 114      11.673  12.822  12.653  1.00 92.38           C
ATOM   1543  CD1 PHE A 114      12.640  13.483  11.962  1.00 92.38           C
ATOM   1544  HD1 PHE A 114      12.618  14.571  11.897  1.00 92.38           H
ATOM   1545  CD2 PHE A 114      11.701  11.465  12.734  1.00 92.38           C
ATOM   1546  HD2 PHE A 114      10.926  10.936  13.288  1.00 92.38           H
ATOM   1547  CE1 PHE A 114      13.680  12.755  11.324  1.00 92.38           C
ATOM   1548  HE1 PHE A 114      14.455  13.284  10.770  1.00 92.38           H
ATOM   1549  CE2 PHE A 114      12.741  10.737  12.096  1.00 92.38           C
ATOM   1550  HE2 PHE A 114      12.763   9.649  12.160  1.00 92.38           H
ATOM   1551  CZ  PHE A 114      13.708  11.398  11.404  1.00 92.38           C
ATOM   1552  HZ  PHE A 114      14.505  10.839  10.915  1.00 92.38           H
ATOM   1553  HN  PHE A 114      11.160  12.404  15.452  1.00 92.38           H
ATOM   1554  N   GLN A 115       9.286  16.016  14.724  1.00 93.06           N
ATOM   1555  CA  GLN A 115       8.144  16.723  15.278  1.00 93.06           C
ATOM   1556  C   GLN A 115       6.858  15.932  15.031  1.00 93.06           C
ATOM   1557  O   GLN A 115       6.832  15.028  14.197  1.00 93.06           O
ATOM   1558  HA  GLN A 115       8.337  16.791  16.349  1.00 93.06           H
ATOM   1559  CB  GLN A 115       8.040  18.135  14.698  1.00 93.06           C
ATOM   1560 1HB  GLN A 115       8.055  18.087  13.609  1.00 93.06           H
ATOM   1561 2HB  GLN A 115       7.087  18.580  14.984  1.00 93.06           H
ATOM   1562  CG  GLN A 115       9.189  19.017  15.191  1.00 93.06           C
ATOM   1563 1HG  GLN A 115      10.142  18.539  14.964  1.00 93.06           H
ATOM   1564 2HG  GLN A 115       9.175  19.969  14.660  1.00 93.06           H
ATOM   1565  CD  GLN A 115       9.082  19.265  16.697  1.00 93.06           C
ATOM   1566  OE1 GLN A 115       8.025  19.160  17.296  1.00 93.06           O
ATOM   1567  NE2 GLN A 115      10.233  19.600  17.273  1.00 93.06           N
ATOM   1568 1HE2 GLN A 115      11.066  19.669  16.723  1.00 93.06           H
ATOM   1569 2HE2 GLN A 115      10.266  19.782  18.255  1.00 93.06           H
ATOM   1570  HN  GLN A 115       9.672  16.420  13.895  1.00 93.06           H
ATOM   1571  N   THR A 116       5.822  16.301  15.770  1.00 93.63           N
ATOM   1572  CA  THR A 116       4.556  15.594  15.690  1.00 93.63           C
ATOM   1573  C   THR A 116       3.991  15.671  14.270  1.00 93.63           C
ATOM   1574  O   THR A 116       3.381  14.718  13.788  1.00 93.63           O
ATOM   1575  HA  THR A 116       4.736  14.541  15.906  1.00 93.63           H
ATOM   1576  CB  THR A 116       3.619  16.179  16.749  1.00 93.63           C
ATOM   1577  HB  THR A 116       3.307  17.187  16.477  1.00 93.63           H
ATOM   1578  OG1 THR A 116       4.357  16.070  17.963  1.00 93.63           O
ATOM   1579  HG1 THR A 116       3.955  16.662  18.662  1.00 93.63           H
ATOM   1580  CG2 THR A 116       2.384  15.308  16.984  1.00 93.63           C
ATOM   1581 1HG2 THR A 116       2.695  14.319  17.321  1.00 93.63           H
ATOM   1582 2HG2 THR A 116       1.823  15.215  16.054  1.00 93.63           H
ATOM   1583 3HG2 THR A 116       1.753  15.769  17.744  1.00 93.63           H
ATOM   1584  HN  THR A 116       5.839  17.066  16.414  1.00 93.63           H
ATOM   1585  N   PHE A 117       4.215  16.815  13.640  1.00 94.42           N
ATOM   1586  CA  PHE A 117       3.742  17.026  12.282  1.00 94.42           C
ATOM   1587  C   PHE A 117       4.218  15.906  11.355  1.00 94.42           C
ATOM   1588  O   PHE A 117       3.438  15.374  10.567  1.00 94.42           O
ATOM   1589  HA  PHE A 117       2.652  17.028  12.316  1.00 94.42           H
ATOM   1590  CB  PHE A 117       4.333  18.354  11.804  1.00 94.42           C
ATOM   1591 1HB  PHE A 117       3.949  19.158  12.433  1.00 94.42           H
ATOM   1592 2HB  PHE A 117       5.414  18.329  11.943  1.00 94.42           H
ATOM   1593  CG  PHE A 117       4.028  18.680  10.341  1.00 94.42           C
ATOM   1594  CD1 PHE A 117       4.999  18.549   9.398  1.00 94.42           C
ATOM   1595  HD1 PHE A 117       5.995  18.211   9.685  1.00 94.42           H
ATOM   1596  CD2 PHE A 117       2.785  19.100   9.983  1.00 94.42           C
ATOM   1597  HD2 PHE A 117       2.006  19.206  10.738  1.00 94.42           H
ATOM   1598  CE1 PHE A 117       4.716  18.851   8.040  1.00 94.42           C
ATOM   1599  HE1 PHE A 117       5.495  18.746   7.285  1.00 94.42           H
ATOM   1600  CE2 PHE A 117       2.502  19.403   8.624  1.00 94.42           C
ATOM   1601  HE2 PHE A 117       1.506  19.740   8.337  1.00 94.42           H
ATOM   1602  CZ  PHE A 117       3.474  19.272   7.682  1.00 94.42           C
ATOM   1603  HZ  PHE A 117       3.256  19.504   6.639  1.00 94.42           H
ATOM   1604  HN  PHE A 117       4.708  17.587  14.040  1.00 94.42           H
ATOM   1605  N   MET A 118       5.497  15.582  11.480  1.00 94.31           N
ATOM   1606  CA  MET A 118       6.095  14.559  10.639  1.00 94.31           C
ATOM   1607  C   MET A 118       5.470  13.190  10.912  1.00 94.31           C
ATOM   1608  O   MET A 118       5.319  12.379   9.999  1.00 94.31           O
ATOM   1609  HA  MET A 118       5.886  14.863   9.613  1.00 94.31           H
ATOM   1610  CB  MET A 118       7.601  14.495  10.905  1.00 94.31           C
ATOM   1611 1HB  MET A 118       8.015  15.503  10.910  1.00 94.31           H
ATOM   1612 2HB  MET A 118       7.781  14.071  11.892  1.00 94.31           H
ATOM   1613  CG  MET A 118       8.310  13.652   9.843  1.00 94.31           C
ATOM   1614 1HG  MET A 118       9.375  13.594  10.065  1.00 94.31           H
ATOM   1615 2HG  MET A 118       7.925  12.632   9.860  1.00 94.31           H
ATOM   1616  SD  MET A 118       8.062  14.369   8.228  1.00 94.31           S
ATOM   1617  CE  MET A 118       9.053  15.845   8.389  1.00 94.31           C
ATOM   1618 1HE  MET A 118       8.668  16.454   9.207  1.00 94.31           H
ATOM   1619 2HE  MET A 118      10.086  15.568   8.596  1.00 94.31           H
ATOM   1620 3HE  MET A 118       9.009  16.415   7.461  1.00 94.31           H
ATOM   1621  HN  MET A 118       6.119  16.003  12.140  1.00 94.31           H
ATOM   1622  N   CYS A 119       5.123  12.974  12.172  1.00 93.54           N
ATOM   1623  CA  CYS A 119       4.506  11.721  12.574  1.00 93.54           C
ATOM   1624  C   CYS A 119       3.171  11.586  11.839  1.00 93.54           C
ATOM   1625  O   CYS A 119       2.856  10.521  11.308  1.00 93.54           O
ATOM   1626  HA  CYS A 119       5.191  10.926  12.282  1.00 93.54           H
ATOM   1627  CB  CYS A 119       4.331  11.638  14.092  1.00 93.54           C
ATOM   1628 1HB  CYS A 119       5.307  11.606  14.577  1.00 93.54           H
ATOM   1629 2HB  CYS A 119       3.823  12.531  14.457  1.00 93.54           H
ATOM   1630  SG  CYS A 119       3.367  10.146  14.531  1.00 93.54           S
ATOM   1631  HN  CYS A 119       5.257  13.635  12.910  1.00 93.54           H
ATOM   1632  N   LYS A 120       2.423  12.679  11.830  1.00 94.45           N
ATOM   1633  CA  LYS A 120       1.127  12.694  11.172  1.00 94.45           C
ATOM   1634  C   LYS A 120       1.307  12.347   9.693  1.00 94.45           C
ATOM   1635  O   LYS A 120       0.618  11.474   9.168  1.00 94.45           O
ATOM   1636  HA  LYS A 120       0.516  11.920  11.636  1.00 94.45           H
ATOM   1637  CB  LYS A 120       0.421  14.030  11.409  1.00 94.45           C
ATOM   1638 1HB  LYS A 120       1.092  14.851  11.154  1.00 94.45           H
ATOM   1639 2HB  LYS A 120      -0.445  14.110  10.752  1.00 94.45           H
ATOM   1640  CG  LYS A 120      -0.024  14.164  12.867  1.00 94.45           C
ATOM   1641 1HG  LYS A 120      -0.686  13.337  13.126  1.00 94.45           H
ATOM   1642 2HG  LYS A 120       0.843  14.096  13.524  1.00 94.45           H
ATOM   1643  CD  LYS A 120      -0.745  15.493  13.100  1.00 94.45           C
ATOM   1644 1HD  LYS A 120      -0.050  16.319  12.951  1.00 94.45           H
ATOM   1645 2HD  LYS A 120      -1.543  15.612  12.367  1.00 94.45           H
ATOM   1646  CE  LYS A 120      -1.329  15.560  14.513  1.00 94.45           C
ATOM   1647 1HE  LYS A 120      -1.322  14.567  14.963  1.00 94.45           H
ATOM   1648 2HE  LYS A 120      -0.706  16.198  15.140  1.00 94.45           H
ATOM   1649  NZ  LYS A 120      -2.712  16.086  14.478  1.00 94.45           N
ATOM   1650 1HZ  LYS A 120      -3.087  16.113  15.420  1.00 94.45           H
ATOM   1651 2HZ  LYS A 120      -2.707  17.023  14.089  1.00 94.45           H
ATOM   1652 3HZ  LYS A 120      -3.288  15.483  13.902  1.00 94.45           H
ATOM   1653  HN  LYS A 120       2.688  13.542  12.261  1.00 94.45           H
ATOM   1654  N   VAL A 121       2.236  13.051   9.062  1.00 94.25           N
ATOM   1655  CA  VAL A 121       2.439  12.908   7.630  1.00 94.25           C
ATOM   1656  C   VAL A 121       2.837  11.465   7.317  1.00 94.25           C
ATOM   1657  O   VAL A 121       2.263  10.837   6.429  1.00 94.25           O
ATOM   1658  HA  VAL A 121       1.489  13.124   7.140  1.00 94.25           H
ATOM   1659  CB  VAL A 121       3.467  13.931   7.143  1.00 94.25           C
ATOM   1660  HB  VAL A 121       4.353  13.841   7.772  1.00 94.25           H
ATOM   1661  CG1 VAL A 121       3.884  13.645   5.699  1.00 94.25           C
ATOM   1662 1HG1 VAL A 121       4.325  12.650   5.639  1.00 94.25           H
ATOM   1663 2HG1 VAL A 121       3.008  13.694   5.052  1.00 94.25           H
ATOM   1664 3HG1 VAL A 121       4.615  14.386   5.378  1.00 94.25           H
ATOM   1665  CG2 VAL A 121       2.932  15.357   7.287  1.00 94.25           C
ATOM   1666 1HG2 VAL A 121       2.024  15.466   6.694  1.00 94.25           H
ATOM   1667 2HG2 VAL A 121       2.709  15.558   8.335  1.00 94.25           H
ATOM   1668 3HG2 VAL A 121       3.683  16.064   6.933  1.00 94.25           H
ATOM   1669  HN  VAL A 121       2.842  13.706   9.512  1.00 94.25           H
ATOM   1670  N   VAL A 122       3.818  10.980   8.064  1.00 92.79           N
ATOM   1671  CA  VAL A 122       4.458   9.718   7.733  1.00 92.79           C
ATOM   1672  C   VAL A 122       3.433   8.587   7.846  1.00 92.79           C
ATOM   1673  O   VAL A 122       3.389   7.697   6.998  1.00 92.79           O
ATOM   1674  HA  VAL A 122       4.796   9.782   6.699  1.00 92.79           H
ATOM   1675  CB  VAL A 122       5.685   9.504   8.621  1.00 92.79           C
ATOM   1676  HB  VAL A 122       5.391   9.700   9.652  1.00 92.79           H
ATOM   1677  CG1 VAL A 122       6.175   8.057   8.539  1.00 92.79           C
ATOM   1678 1HG1 VAL A 122       5.383   7.385   8.870  1.00 92.79           H
ATOM   1679 2HG1 VAL A 122       6.444   7.822   7.509  1.00 92.79           H
ATOM   1680 3HG1 VAL A 122       7.048   7.932   9.180  1.00 92.79           H
ATOM   1681  CG2 VAL A 122       6.803  10.483   8.257  1.00 92.79           C
ATOM   1682 1HG2 VAL A 122       7.093  10.332   7.217  1.00 92.79           H
ATOM   1683 2HG2 VAL A 122       6.448  11.505   8.390  1.00 92.79           H
ATOM   1684 3HG2 VAL A 122       7.663  10.309   8.903  1.00 92.79           H
ATOM   1685  HN  VAL A 122       4.176  11.433   8.881  1.00 92.79           H
ATOM   1686  N   ASN A 123       2.635   8.659   8.901  1.00 91.14           N
ATOM   1687  CA  ASN A 123       1.602   7.662   9.127  1.00 91.14           C
ATOM   1688  C   ASN A 123       0.581   7.724   7.989  1.00 91.14           C
ATOM   1689  O   ASN A 123       0.147   6.691   7.482  1.00 91.14           O
ATOM   1690  HA  ASN A 123       2.128   6.708   9.163  1.00 91.14           H
ATOM   1691  CB  ASN A 123       0.862   7.922  10.441  1.00 91.14           C
ATOM   1692 1HB  ASN A 123       0.827   8.994  10.636  1.00 91.14           H
ATOM   1693 2HB  ASN A 123      -0.169   7.580  10.356  1.00 91.14           H
ATOM   1694  CG  ASN A 123       1.549   7.209  11.607  1.00 91.14           C
ATOM   1695  OD1 ASN A 123       2.312   6.273  11.434  1.00 91.14           O
ATOM   1696  ND2 ASN A 123       1.236   7.702  12.802  1.00 91.14           N
ATOM   1697 1HD2 ASN A 123       0.603   8.472  12.875  1.00 91.14           H
ATOM   1698 2HD2 ASN A 123       1.634   7.303  13.628  1.00 91.14           H
ATOM   1699  HN  ASN A 123       2.685   9.379   9.592  1.00 91.14           H
ATOM   1700  N   SER A 124       0.227   8.947   7.621  1.00 92.84           N
ATOM   1701  CA  SER A 124      -0.866   9.161   6.689  1.00 92.84           C
ATOM   1702  C   SER A 124      -0.443   8.740   5.280  1.00 92.84           C
ATOM   1703  O   SER A 124      -1.242   8.187   4.526  1.00 92.84           O
ATOM   1704  HA  SER A 124      -1.680   8.530   7.048  1.00 92.84           H
ATOM   1705  CB  SER A 124      -1.316  10.623   6.693  1.00 92.84           C
ATOM   1706 1HB  SER A 124      -0.522  11.248   6.284  1.00 92.84           H
ATOM   1707 2HB  SER A 124      -2.181  10.739   6.039  1.00 92.84           H
ATOM   1708  OG  SER A 124      -1.648  11.076   8.003  1.00 92.84           O
ATOM   1709  HG  SER A 124      -1.002  11.780   8.295  1.00 92.84           H
ATOM   1710  HN  SER A 124       0.672   9.780   7.948  1.00 92.84           H
ATOM   1711  N   MET A 125       0.815   9.018   4.967  1.00 92.85           N
ATOM   1712  CA  MET A 125       1.319   8.790   3.624  1.00 92.85           C
ATOM   1713  C   MET A 125       1.224   7.310   3.246  1.00 92.85           C
ATOM   1714  O   MET A 125       0.883   6.976   2.113  1.00 92.85           O
ATOM   1715  HA  MET A 125       0.682   9.381   2.966  1.00 92.85           H
ATOM   1716  CB  MET A 125       2.778   9.244   3.542  1.00 92.85           C
ATOM   1717 1HB  MET A 125       3.324   8.885   4.415  1.00 92.85           H
ATOM   1718 2HB  MET A 125       3.252   8.802   2.666  1.00 92.85           H
ATOM   1719  CG  MET A 125       2.874  10.769   3.466  1.00 92.85           C
ATOM   1720 1HG  MET A 125       2.277  11.220   4.259  1.00 92.85           H
ATOM   1721 2HG  MET A 125       3.905  11.086   3.624  1.00 92.85           H
ATOM   1722  SD  MET A 125       2.300  11.338   1.874  1.00 92.85           S
ATOM   1723  CE  MET A 125       1.158  12.609   2.392  1.00 92.85           C
ATOM   1724 1HE  MET A 125       0.378  12.166   3.012  1.00 92.85           H
ATOM   1725 2HE  MET A 125       1.693  13.366   2.967  1.00 92.85           H
ATOM   1726 3HE  MET A 125       0.706  13.071   1.515  1.00 92.85           H
ATOM   1727  HN  MET A 125       1.482   9.392   5.611  1.00 92.85           H
ATOM   1728  N   TYR A 126       1.530   6.463   4.218  1.00 86.98           N
ATOM   1729  CA  TYR A 126       1.473   5.027   4.005  1.00 86.98           C
ATOM   1730  C   TYR A 126       0.060   4.587   3.617  1.00 86.98           C
ATOM   1731  O   TYR A 126      -0.121   3.849   2.650  1.00 86.98           O
ATOM   1732  HA  TYR A 126       2.158   4.779   3.194  1.00 86.98           H
ATOM   1733  CB  TYR A 126       1.844   4.387   5.344  1.00 86.98           C
ATOM   1734 1HB  TYR A 126       2.906   4.546   5.529  1.00 86.98           H
ATOM   1735 2HB  TYR A 126       1.302   4.896   6.141  1.00 86.98           H
ATOM   1736  CG  TYR A 126       1.546   2.888   5.421  1.00 86.98           C
ATOM   1737  CD1 TYR A 126       0.758   2.393   6.440  1.00 86.98           C
ATOM   1738  HD1 TYR A 126       0.348   3.069   7.190  1.00 86.98           H
ATOM   1739  CD2 TYR A 126       2.065   2.032   4.471  1.00 86.98           C
ATOM   1740  HD2 TYR A 126       2.687   2.424   3.667  1.00 86.98           H
ATOM   1741  CE1 TYR A 126       0.478   0.982   6.513  1.00 86.98           C
ATOM   1742  HE1 TYR A 126      -0.142   0.578   7.312  1.00 86.98           H
ATOM   1743  CE2 TYR A 126       1.785   0.622   4.544  1.00 86.98           C
ATOM   1744  HE2 TYR A 126       2.188  -0.066   3.800  1.00 86.98           H
ATOM   1745  CZ  TYR A 126       1.005   0.166   5.561  1.00 86.98           C
ATOM   1746  OH  TYR A 126       0.740  -1.166   5.629  1.00 86.98           O
ATOM   1747  HH  TYR A 126       1.167  -1.640   4.859  1.00 86.98           H
ATOM   1748  HN  TYR A 126       1.814   6.744   5.135  1.00 86.98           H
ATOM   1749  N   LYS A 127      -0.907   5.059   4.392  1.00 87.83           N
ATOM   1750  CA  LYS A 127      -2.287   4.649   4.199  1.00 87.83           C
ATOM   1751  C   LYS A 127      -2.791   5.183   2.857  1.00 87.83           C
ATOM   1752  O   LYS A 127      -3.572   4.522   2.175  1.00 87.83           O
ATOM   1753  HA  LYS A 127      -2.303   3.559   4.165  1.00 87.83           H
ATOM   1754  CB  LYS A 127      -3.144   5.077   5.392  1.00 87.83           C
ATOM   1755 1HB  LYS A 127      -2.973   6.131   5.609  1.00 87.83           H
ATOM   1756 2HB  LYS A 127      -4.200   4.971   5.143  1.00 87.83           H
ATOM   1757  CG  LYS A 127      -2.820   4.237   6.629  1.00 87.83           C
ATOM   1758 1HG  LYS A 127      -1.756   4.310   6.854  1.00 87.83           H
ATOM   1759 2HG  LYS A 127      -3.356   4.632   7.492  1.00 87.83           H
ATOM   1760  CD  LYS A 127      -3.201   2.771   6.413  1.00 87.83           C
ATOM   1761 1HD  LYS A 127      -4.256   2.702   6.145  1.00 87.83           H
ATOM   1762 2HD  LYS A 127      -2.633   2.364   5.577  1.00 87.83           H
ATOM   1763  CE  LYS A 127      -2.933   1.943   7.671  1.00 87.83           C
ATOM   1764 1HE  LYS A 127      -1.929   2.148   8.041  1.00 87.83           H
ATOM   1765 2HE  LYS A 127      -3.628   2.233   8.459  1.00 87.83           H
ATOM   1766  NZ  LYS A 127      -3.077   0.499   7.381  1.00 87.83           N
ATOM   1767 1HZ  LYS A 127      -2.897  -0.034   8.225  1.00 87.83           H
ATOM   1768 2HZ  LYS A 127      -4.019   0.311   7.057  1.00 87.83           H
ATOM   1769 3HZ  LYS A 127      -2.413   0.231   6.664  1.00 87.83           H
ATOM   1770  HN  LYS A 127      -0.758   5.708   5.138  1.00 87.83           H
ATOM   1771  N   MET A 128      -2.323   6.376   2.518  1.00 91.37           N
ATOM   1772  CA  MET A 128      -2.710   7.003   1.266  1.00 91.37           C
ATOM   1773  C   MET A 128      -2.241   6.173   0.069  1.00 91.37           C
ATOM   1774  O   MET A 128      -2.997   5.960  -0.878  1.00 91.37           O
ATOM   1775  HA  MET A 128      -3.799   7.045   1.283  1.00 91.37           H
ATOM   1776  CB  MET A 128      -2.100   8.404   1.186  1.00 91.37           C
ATOM   1777 1HB  MET A 128      -2.341   8.961   2.091  1.00 91.37           H
ATOM   1778 2HB  MET A 128      -1.013   8.329   1.138  1.00 91.37           H
ATOM   1779  CG  MET A 128      -2.619   9.160  -0.038  1.00 91.37           C
ATOM   1780 1HG  MET A 128      -2.409   8.590  -0.944  1.00 91.37           H
ATOM   1781 2HG  MET A 128      -3.702   9.270   0.024  1.00 91.37           H
ATOM   1782  SD  MET A 128      -1.849  10.767  -0.136  1.00 91.37           S
ATOM   1783  CE  MET A 128      -0.158  10.282  -0.442  1.00 91.37           C
ATOM   1784 1HE  MET A 128       0.199   9.669   0.385  1.00 91.37           H
ATOM   1785 2HE  MET A 128      -0.107   9.709  -1.368  1.00 91.37           H
ATOM   1786 3HE  MET A 128       0.465  11.172  -0.531  1.00 91.37           H
ATOM   1787  HN  MET A 128      -1.692   6.909   3.081  1.00 91.37           H
ATOM   1788  N   ASN A 129      -0.996   5.728   0.149  1.00 90.41           N
ATOM   1789  CA  ASN A 129      -0.439   4.872  -0.884  1.00 90.41           C
ATOM   1790  C   ASN A 129      -1.251   3.577  -0.960  1.00 90.41           C
ATOM   1791  O   ASN A 129      -1.625   3.138  -2.047  1.00 90.41           O
ATOM   1792  HA  ASN A 129      -0.498   5.456  -1.802  1.00 90.41           H
ATOM   1793  CB  ASN A 129       1.012   4.502  -0.570  1.00 90.41           C
ATOM   1794 1HB  ASN A 129       1.646   5.382  -0.673  1.00 90.41           H
ATOM   1795 2HB  ASN A 129       1.091   4.172   0.466  1.00 90.41           H
ATOM   1796  CG  ASN A 129       1.510   3.396  -1.502  1.00 90.41           C
ATOM   1797  OD1 ASN A 129       1.371   2.214  -1.236  1.00 90.41           O
ATOM   1798  ND2 ASN A 129       2.097   3.844  -2.608  1.00 90.41           N
ATOM   1799 1HD2 ASN A 129       2.179   4.828  -2.767  1.00 90.41           H
ATOM   1800 2HD2 ASN A 129       2.456   3.198  -3.281  1.00 90.41           H
ATOM   1801  HN  ASN A 129      -0.373   5.942   0.902  1.00 90.41           H
ATOM   1802  N   PHE A 130      -1.500   3.002   0.207  1.00 84.20           N
ATOM   1803  CA  PHE A 130      -2.146   1.703   0.279  1.00 84.20           C
ATOM   1804  C   PHE A 130      -3.480   1.712  -0.469  1.00 84.20           C
ATOM   1805  O   PHE A 130      -3.727   0.853  -1.315  1.00 84.20           O
ATOM   1806  HA  PHE A 130      -1.474   0.982  -0.187  1.00 84.20           H
ATOM   1807  CB  PHE A 130      -2.406   1.414   1.759  1.00 84.20           C
ATOM   1808 1HB  PHE A 130      -1.461   1.460   2.300  1.00 84.20           H
ATOM   1809 2HB  PHE A 130      -3.044   2.200   2.165  1.00 84.20           H
ATOM   1810  CG  PHE A 130      -3.062   0.057   2.022  1.00 84.20           C
ATOM   1811  CD1 PHE A 130      -4.268  -0.005   2.648  1.00 84.20           C
ATOM   1812  HD1 PHE A 130      -4.767   0.912   2.963  1.00 84.20           H
ATOM   1813  CD2 PHE A 130      -2.440  -1.086   1.630  1.00 84.20           C
ATOM   1814  HD2 PHE A 130      -1.474  -1.037   1.128  1.00 84.20           H
ATOM   1815  CE1 PHE A 130      -4.877  -1.264   2.893  1.00 84.20           C
ATOM   1816  HE1 PHE A 130      -5.843  -1.314   3.395  1.00 84.20           H
ATOM   1817  CE2 PHE A 130      -3.049  -2.346   1.874  1.00 84.20           C
ATOM   1818  HE2 PHE A 130      -2.550  -3.262   1.560  1.00 84.20           H
ATOM   1819  CZ  PHE A 130      -4.255  -2.408   2.500  1.00 84.20           C
ATOM   1820  HZ  PHE A 130      -4.722  -3.375   2.688  1.00 84.20           H
ATOM   1821  HN  PHE A 130      -1.268   3.409   1.091  1.00 84.20           H
ATOM   1822  N   TYR A 131      -4.305   2.692  -0.132  1.00 85.85           N
ATOM   1823  CA  TYR A 131      -5.630   2.792  -0.721  1.00 85.85           C
ATOM   1824  C   TYR A 131      -5.543   3.130  -2.210  1.00 85.85           C
ATOM   1825  O   TYR A 131      -6.246   2.537  -3.027  1.00 85.85           O
ATOM   1826  HA  TYR A 131      -6.123   1.827  -0.603  1.00 85.85           H
ATOM   1827  CB  TYR A 131      -6.331   3.938   0.011  1.00 85.85           C
ATOM   1828 1HB  TYR A 131      -5.673   4.807   0.020  1.00 85.85           H
ATOM   1829 2HB  TYR A 131      -7.224   4.219  -0.548  1.00 85.85           H
ATOM   1830  CG  TYR A 131      -6.732   3.605   1.450  1.00 85.85           C
ATOM   1831  CD1 TYR A 131      -7.468   2.468   1.716  1.00 85.85           C
ATOM   1832  HD1 TYR A 131      -7.764   1.808   0.901  1.00 85.85           H
ATOM   1833  CD2 TYR A 131      -6.356   4.441   2.481  1.00 85.85           C
ATOM   1834  HD2 TYR A 131      -5.775   5.339   2.271  1.00 85.85           H
ATOM   1835  CE1 TYR A 131      -7.844   2.155   3.070  1.00 85.85           C
ATOM   1836  HE1 TYR A 131      -8.426   1.261   3.294  1.00 85.85           H
ATOM   1837  CE2 TYR A 131      -6.733   4.128   3.835  1.00 85.85           C
ATOM   1838  HE2 TYR A 131      -6.443   4.780   4.659  1.00 85.85           H
ATOM   1839  CZ  TYR A 131      -7.458   3.001   4.063  1.00 85.85           C
ATOM   1840  OH  TYR A 131      -7.814   2.705   5.342  1.00 85.85           O
ATOM   1841  HH  TYR A 131      -7.636   3.489   5.936  1.00 85.85           H
ATOM   1842  HN  TYR A 131      -4.082   3.408   0.530  1.00 85.85           H
ATOM   1843  N   SER A 132      -4.675   4.083  -2.518  1.00 88.26           N
ATOM   1844  CA  SER A 132      -4.577   4.596  -3.874  1.00 88.26           C
ATOM   1845  C   SER A 132      -4.100   3.491  -4.819  1.00 88.26           C
ATOM   1846  O   SER A 132      -4.650   3.317  -5.905  1.00 88.26           O
ATOM   1847  HA  SER A 132      -5.587   4.913  -4.136  1.00 88.26           H
ATOM   1848  CB  SER A 132      -3.632   5.797  -3.942  1.00 88.26           C
ATOM   1849 1HB  SER A 132      -3.519   6.111  -4.979  1.00 88.26           H
ATOM   1850 2HB  SER A 132      -4.072   6.636  -3.402  1.00 88.26           H
ATOM   1851  OG  SER A 132      -2.351   5.500  -3.393  1.00 88.26           O
ATOM   1852  HG  SER A 132      -2.236   5.972  -2.519  1.00 88.26           H
ATOM   1853  HN  SER A 132      -4.047   4.501  -1.862  1.00 88.26           H
ATOM   1854  N   CYS A 133      -3.080   2.773  -4.371  1.00 82.18           N
ATOM   1855  CA  CYS A 133      -2.510   1.702  -5.170  1.00 82.18           C
ATOM   1856  C   CYS A 133      -3.615   0.687  -5.470  1.00 82.18           C
ATOM   1857  O   CYS A 133      -3.782   0.267  -6.614  1.00 82.18           O
ATOM   1858  HA  CYS A 133      -2.144   2.159  -6.089  1.00 82.18           H
ATOM   1859  CB  CYS A 133      -1.312   1.053  -4.474  1.00 82.18           C
ATOM   1860 1HB  CYS A 133      -1.548   0.865  -3.427  1.00 82.18           H
ATOM   1861 2HB  CYS A 133      -1.096   0.087  -4.930  1.00 82.18           H
ATOM   1862  SG  CYS A 133       0.151   2.144  -4.599  1.00 82.18           S
ATOM   1863  HG  CYS A 133      -0.257   3.028  -3.693  1.00 82.18           H
ATOM   1864  HN  CYS A 133      -2.646   2.913  -3.481  1.00 82.18           H
ATOM   1865  N   VAL A 134      -4.340   0.323  -4.423  1.00 79.62           N
ATOM   1866  CA  VAL A 134      -5.403  -0.659  -4.555  1.00 79.62           C
ATOM   1867  C   VAL A 134      -6.380  -0.205  -5.641  1.00 79.62           C
ATOM   1868  O   VAL A 134      -6.736  -0.982  -6.525  1.00 79.62           O
ATOM   1869  HA  VAL A 134      -4.947  -1.599  -4.865  1.00 79.62           H
ATOM   1870  CB  VAL A 134      -6.078  -0.885  -3.200  1.00 79.62           C
ATOM   1871  HB  VAL A 134      -5.923   0.009  -2.595  1.00 79.62           H
ATOM   1872  CG1 VAL A 134      -7.586  -1.084  -3.365  1.00 79.62           C
ATOM   1873 1HG1 VAL A 134      -8.021  -0.199  -3.829  1.00 79.62           H
ATOM   1874 2HG1 VAL A 134      -7.770  -1.953  -3.996  1.00 79.62           H
ATOM   1875 3HG1 VAL A 134      -8.040  -1.242  -2.387  1.00 79.62           H
ATOM   1876  CG2 VAL A 134      -5.446  -2.067  -2.462  1.00 79.62           C
ATOM   1877 1HG2 VAL A 134      -5.556  -2.970  -3.062  1.00 79.62           H
ATOM   1878 2HG2 VAL A 134      -4.387  -1.868  -2.297  1.00 79.62           H
ATOM   1879 3HG2 VAL A 134      -5.944  -2.205  -1.503  1.00 79.62           H
ATOM   1880  HN  VAL A 134      -4.212   0.685  -3.500  1.00 79.62           H
ATOM   1881  N   LEU A 135      -6.786   1.052  -5.538  1.00 84.08           N
ATOM   1882  CA  LEU A 135      -7.837   1.572  -6.397  1.00 84.08           C
ATOM   1883  C   LEU A 135      -7.322   1.650  -7.836  1.00 84.08           C
ATOM   1884  O   LEU A 135      -8.080   1.444  -8.782  1.00 84.08           O
ATOM   1885  HA  LEU A 135      -8.665   0.863  -6.365  1.00 84.08           H
ATOM   1886  CB  LEU A 135      -8.360   2.904  -5.857  1.00 84.08           C
ATOM   1887 1HB  LEU A 135      -7.511   3.570  -5.703  1.00 84.08           H
ATOM   1888 2HB  LEU A 135      -8.988   3.362  -6.622  1.00 84.08           H
ATOM   1889  CG  LEU A 135      -9.160   2.833  -4.555  1.00 84.08           C
ATOM   1890  HG  LEU A 135      -8.576   2.272  -3.826  1.00 84.08           H
ATOM   1891  CD1 LEU A 135      -9.387   4.230  -3.974  1.00 84.08           C
ATOM   1892 1HD1 LEU A 135      -8.425   4.699  -3.768  1.00 84.08           H
ATOM   1893 2HD1 LEU A 135      -9.940   4.836  -4.691  1.00 84.08           H
ATOM   1894 3HD1 LEU A 135      -9.958   4.150  -3.049  1.00 84.08           H
ATOM   1895  CD2 LEU A 135     -10.474   2.077  -4.759  1.00 84.08           C
ATOM   1896 1HD2 LEU A 135     -11.075   2.589  -5.511  1.00 84.08           H
ATOM   1897 2HD2 LEU A 135     -10.261   1.062  -5.095  1.00 84.08           H
ATOM   1898 3HD2 LEU A 135     -11.023   2.041  -3.818  1.00 84.08           H
ATOM   1899  HN  LEU A 135      -6.411   1.710  -4.885  1.00 84.08           H
ATOM   1900  N   LEU A 136      -6.037   1.950  -7.955  1.00 86.14           N
ATOM   1901  CA  LEU A 136      -5.421   2.096  -9.262  1.00 86.14           C
ATOM   1902  C   LEU A 136      -5.347   0.727  -9.942  1.00 86.14           C
ATOM   1903  O   LEU A 136      -5.658   0.600 -11.126  1.00 86.14           O
ATOM   1904  HA  LEU A 136      -6.066   2.742  -9.857  1.00 86.14           H
ATOM   1905  CB  LEU A 136      -4.066   2.795  -9.141  1.00 86.14           C
ATOM   1906 1HB  LEU A 136      -3.509   2.327  -8.330  1.00 86.14           H
ATOM   1907 2HB  LEU A 136      -3.504   2.617 -10.058  1.00 86.14           H
ATOM   1908  CG  LEU A 136      -4.110   4.304  -8.888  1.00 86.14           C
ATOM   1909  HG  LEU A 136      -4.816   4.494  -8.080  1.00 86.14           H
ATOM   1910  CD1 LEU A 136      -2.746   4.823  -8.429  1.00 86.14           C
ATOM   1911 1HD1 LEU A 136      -2.460   4.322  -7.504  1.00 86.14           H
ATOM   1912 2HD1 LEU A 136      -2.001   4.619  -9.198  1.00 86.14           H
ATOM   1913 3HD1 LEU A 136      -2.806   5.897  -8.256  1.00 86.14           H
ATOM   1914  CD2 LEU A 136      -4.622   5.051 -10.121  1.00 86.14           C
ATOM   1915 1HD2 LEU A 136      -3.959   4.858 -10.965  1.00 86.14           H
ATOM   1916 2HD2 LEU A 136      -5.628   4.708 -10.363  1.00 86.14           H
ATOM   1917 3HD2 LEU A 136      -4.643   6.121  -9.914  1.00 86.14           H
ATOM   1918  HN  LEU A 136      -5.422   2.092  -7.179  1.00 86.14           H
ATOM   1919  N   ILE A 137      -4.935  -0.263  -9.165  1.00 77.92           N
ATOM   1920  CA  ILE A 137      -4.791  -1.613  -9.684  1.00 77.92           C
ATOM   1921  C   ILE A 137      -6.148  -2.108 -10.187  1.00 77.92           C
ATOM   1922  O   ILE A 137      -6.232  -2.739 -11.240  1.00 77.92           O
ATOM   1923  HA  ILE A 137      -4.105  -1.566 -10.530  1.00 77.92           H
ATOM   1924  CB  ILE A 137      -4.153  -2.526  -8.635  1.00 77.92           C
ATOM   1925  HB  ILE A 137      -4.643  -2.341  -7.679  1.00 77.92           H
ATOM   1926  CG1 ILE A 137      -2.669  -2.200  -8.454  1.00 77.92           C
ATOM   1927 1HG1 ILE A 137      -2.115  -2.508  -9.340  1.00 77.92           H
ATOM   1928 2HG1 ILE A 137      -2.540  -1.122  -8.355  1.00 77.92           H
ATOM   1929  CG2 ILE A 137      -4.379  -3.999  -8.980  1.00 77.92           C
ATOM   1930 1HG2 ILE A 137      -5.449  -4.204  -9.018  1.00 77.92           H
ATOM   1931 2HG2 ILE A 137      -3.933  -4.217  -9.951  1.00 77.92           H
ATOM   1932 3HG2 ILE A 137      -3.915  -4.626  -8.218  1.00 77.92           H
ATOM   1933  CD1 ILE A 137      -2.101  -2.903  -7.219  1.00 77.92           C
ATOM   1934 1HD1 ILE A 137      -2.642  -2.573  -6.332  1.00 77.92           H
ATOM   1935 2HD1 ILE A 137      -2.210  -3.981  -7.332  1.00 77.92           H
ATOM   1936 3HD1 ILE A 137      -1.045  -2.654  -7.114  1.00 77.92           H
ATOM   1937  HN  ILE A 137      -4.701  -0.155  -8.198  1.00 77.92           H
ATOM   1938  N   MET A 138      -7.178  -1.804  -9.411  1.00 77.56           N
ATOM   1939  CA  MET A 138      -8.537  -2.136  -9.806  1.00 77.56           C
ATOM   1940  C   MET A 138      -8.881  -1.517 -11.162  1.00 77.56           C
ATOM   1941  O   MET A 138      -9.413  -2.194 -12.040  1.00 77.56           O
ATOM   1942  HA  MET A 138      -8.563  -3.224  -9.878  1.00 77.56           H
ATOM   1943  CB  MET A 138      -9.516  -1.625  -8.747  1.00 77.56           C
ATOM   1944 1HB  MET A 138      -9.422  -2.223  -7.841  1.00 77.56           H
ATOM   1945 2HB  MET A 138      -9.263  -0.599  -8.479  1.00 77.56           H
ATOM   1946  CG  MET A 138     -10.956  -1.685  -9.259  1.00 77.56           C
ATOM   1947 1HG  MET A 138     -11.065  -1.053 -10.141  1.00 77.56           H
ATOM   1948 2HG  MET A 138     -11.201  -2.702  -9.563  1.00 77.56           H
ATOM   1949  SD  MET A 138     -12.080  -1.144  -7.982  1.00 77.56           S
ATOM   1950  CE  MET A 138     -11.996   0.623  -8.222  1.00 77.56           C
ATOM   1951 1HE  MET A 138     -10.969   0.960  -8.080  1.00 77.56           H
ATOM   1952 2HE  MET A 138     -12.323   0.868  -9.233  1.00 77.56           H
ATOM   1953 3HE  MET A 138     -12.645   1.119  -7.500  1.00 77.56           H
ATOM   1954  HN  MET A 138      -7.096  -1.339  -8.530  1.00 77.56           H
ATOM   1955  N   CYS A 139      -8.564  -0.237 -11.290  1.00 82.07           N
ATOM   1956  CA  CYS A 139      -8.940   0.512 -12.476  1.00 82.07           C
ATOM   1957  C   CYS A 139      -8.177  -0.064 -13.670  1.00 82.07           C
ATOM   1958  O   CYS A 139      -8.724  -0.174 -14.767  1.00 82.07           O
ATOM   1959  HA  CYS A 139     -10.015   0.380 -12.603  1.00 82.07           H
ATOM   1960  CB  CYS A 139      -8.683   2.011 -12.304  1.00 82.07           C
ATOM   1961 1HB  CYS A 139      -7.657   2.177 -11.974  1.00 82.07           H
ATOM   1962 2HB  CYS A 139      -8.796   2.520 -13.261  1.00 82.07           H
ATOM   1963  SG  CYS A 139      -9.852   2.710 -11.083  1.00 82.07           S
ATOM   1964  HG  CYS A 139      -9.216   2.258 -10.006  1.00 82.07           H
ATOM   1965  HN  CYS A 139      -8.060   0.286 -10.602  1.00 82.07           H
ATOM   1966  N   ILE A 140      -6.925  -0.417 -13.418  1.00 79.15           N
ATOM   1967  CA  ILE A 140      -6.085  -0.990 -14.456  1.00 79.15           C
ATOM   1968  C   ILE A 140      -6.739  -2.266 -14.990  1.00 79.15           C
ATOM   1969  O   ILE A 140      -6.720  -2.521 -16.193  1.00 79.15           O
ATOM   1970  HA  ILE A 140      -6.029  -0.265 -15.268  1.00 79.15           H
ATOM   1971  CB  ILE A 140      -4.661  -1.199 -13.937  1.00 79.15           C
ATOM   1972  HB  ILE A 140      -4.721  -1.665 -12.954  1.00 79.15           H
ATOM   1973  CG1 ILE A 140      -3.939   0.138 -13.761  1.00 79.15           C
ATOM   1974 1HG1 ILE A 140      -3.694   0.555 -14.738  1.00 79.15           H
ATOM   1975 2HG1 ILE A 140      -4.601   0.850 -13.267  1.00 79.15           H
ATOM   1976  CG2 ILE A 140      -3.883  -2.156 -14.844  1.00 79.15           C
ATOM   1977 1HG2 ILE A 140      -4.389  -3.120 -14.874  1.00 79.15           H
ATOM   1978 2HG2 ILE A 140      -3.831  -1.741 -15.850  1.00 79.15           H
ATOM   1979 3HG2 ILE A 140      -2.874  -2.287 -14.452  1.00 79.15           H
ATOM   1980  CD1 ILE A 140      -2.660  -0.034 -12.938  1.00 79.15           C
ATOM   1981 1HD1 ILE A 140      -2.912  -0.428 -11.954  1.00 79.15           H
ATOM   1982 2HD1 ILE A 140      -1.991  -0.727 -13.447  1.00 79.15           H
ATOM   1983 3HD1 ILE A 140      -2.167   0.932 -12.828  1.00 79.15           H
ATOM   1984  HN  ILE A 140      -6.485  -0.317 -12.525  1.00 79.15           H
ATOM   1985  N   SER A 141      -7.304  -3.033 -14.068  1.00 74.27           N
ATOM   1986  CA  SER A 141      -7.875  -4.323 -14.417  1.00 74.27           C
ATOM   1987  C   SER A 141      -9.109  -4.127 -15.300  1.00 74.27           C
ATOM   1988  O   SER A 141      -9.305  -4.860 -16.269  1.00 74.27           O
ATOM   1989  HA  SER A 141      -7.092  -4.847 -14.964  1.00 74.27           H
ATOM   1990  CB  SER A 141      -8.242  -5.119 -13.163  1.00 74.27           C
ATOM   1991 1HB  SER A 141      -9.018  -4.589 -12.610  1.00 74.27           H
ATOM   1992 2HB  SER A 141      -8.660  -6.083 -13.454  1.00 74.27           H
ATOM   1993  OG  SER A 141      -7.115  -5.328 -12.315  1.00 74.27           O
ATOM   1994  HG  SER A 141      -7.027  -4.570 -11.670  1.00 74.27           H
ATOM   1995  HN  SER A 141      -7.374  -2.787 -13.102  1.00 74.27           H
ATOM   1996  N   VAL A 142      -9.908  -3.135 -14.935  1.00 75.26           N
ATOM   1997  CA  VAL A 142     -11.097  -2.811 -15.704  1.00 75.26           C
ATOM   1998  C   VAL A 142     -10.686  -2.367 -17.109  1.00 75.26           C
ATOM   1999  O   VAL A 142     -11.291  -2.781 -18.097  1.00 75.26           O
ATOM   2000  HA  VAL A 142     -11.695  -3.719 -15.784  1.00 75.26           H
ATOM   2001  CB  VAL A 142     -11.928  -1.760 -14.964  1.00 75.26           C
ATOM   2002  HB  VAL A 142     -11.288  -0.898 -14.777  1.00 75.26           H
ATOM   2003  CG1 VAL A 142     -13.108  -1.293 -15.819  1.00 75.26           C
ATOM   2004 1HG1 VAL A 142     -12.735  -0.856 -16.745  1.00 75.26           H
ATOM   2005 2HG1 VAL A 142     -13.748  -2.145 -16.051  1.00 75.26           H
ATOM   2006 3HG1 VAL A 142     -13.682  -0.547 -15.269  1.00 75.26           H
ATOM   2007  CG2 VAL A 142     -12.407  -2.293 -13.612  1.00 75.26           C
ATOM   2008 1HG2 VAL A 142     -13.022  -3.179 -13.768  1.00 75.26           H
ATOM   2009 2HG2 VAL A 142     -11.544  -2.552 -12.998  1.00 75.26           H
ATOM   2010 3HG2 VAL A 142     -12.995  -1.526 -13.107  1.00 75.26           H
ATOM   2011  HN  VAL A 142      -9.753  -2.559 -14.133  1.00 75.26           H
ATOM   2012  N   ASP A 143      -9.659  -1.530 -17.154  1.00 78.01           N
ATOM   2013  CA  ASP A 143      -9.221  -0.950 -18.412  1.00 78.01           C
ATOM   2014  C   ASP A 143      -8.747  -2.066 -19.346  1.00 78.01           C
ATOM   2015  O   ASP A 143      -9.022  -2.036 -20.544  1.00 78.01           O
ATOM   2016  HA  ASP A 143     -10.091  -0.422 -18.802  1.00 78.01           H
ATOM   2017  CB  ASP A 143      -8.054   0.015 -18.197  1.00 78.01           C
ATOM   2018 1HB  ASP A 143      -8.293   0.707 -17.390  1.00 78.01           H
ATOM   2019 2HB  ASP A 143      -7.170  -0.542 -17.887  1.00 78.01           H
ATOM   2020  CG  ASP A 143      -7.748   0.799 -19.474  1.00 78.01           C
ATOM   2021  OD1 ASP A 143      -8.719   1.311 -20.073  1.00 78.01           O
ATOM   2022  OD2 ASP A 143      -6.550   0.870 -19.824  1.00 78.01           O
ATOM   2023  HN  ASP A 143      -9.132  -1.249 -16.353  1.00 78.01           H
ATOM   2024  N   ARG A 144      -8.042  -3.023 -18.761  1.00 73.44           N
ATOM   2025  CA  ARG A 144      -7.529  -4.148 -19.525  1.00 73.44           C
ATOM   2026  C   ARG A 144      -8.683  -4.943 -20.139  1.00 73.44           C
ATOM   2027  O   ARG A 144      -8.626  -5.325 -21.306  1.00 73.44           O
ATOM   2028  HA  ARG A 144      -6.907  -3.698 -20.299  1.00 73.44           H
ATOM   2029  CB  ARG A 144      -6.691  -5.076 -18.643  1.00 73.44           C
ATOM   2030 1HB  ARG A 144      -7.166  -5.183 -17.668  1.00 73.44           H
ATOM   2031 2HB  ARG A 144      -6.652  -6.070 -19.089  1.00 73.44           H
ATOM   2032  CG  ARG A 144      -5.272  -4.533 -18.469  1.00 73.44           C
ATOM   2033 1HG  ARG A 144      -4.814  -4.380 -19.446  1.00 73.44           H
ATOM   2034 2HG  ARG A 144      -5.308  -3.561 -17.978  1.00 73.44           H
ATOM   2035  CD  ARG A 144      -4.414  -5.495 -17.643  1.00 73.44           C
ATOM   2036 1HD  ARG A 144      -4.779  -5.531 -16.617  1.00 73.44           H
ATOM   2037 2HD  ARG A 144      -4.496  -6.505 -18.046  1.00 73.44           H
ATOM   2038  NE  ARG A 144      -3.001  -5.056 -17.662  1.00 73.44           N
ATOM   2039  HE  ARG A 144      -2.786  -4.186 -18.105  1.00 73.44           H
ATOM   2040  CZ  ARG A 144      -1.991  -5.752 -17.122  1.00 73.44           C
ATOM   2041  NH1 ARG A 144      -2.221  -6.925 -16.516  1.00 73.44           N
ATOM   2042 1HH1 ARG A 144      -3.152  -7.287 -16.463  1.00 73.44           H
ATOM   2043 2HH1 ARG A 144      -1.462  -7.438 -16.115  1.00 73.44           H
ATOM   2044  NH2 ARG A 144      -0.748  -5.258 -17.198  1.00 73.44           N
ATOM   2045 1HH2 ARG A 144       0.017  -5.765 -16.800  1.00 73.44           H
ATOM   2046 2HH2 ARG A 144      -0.585  -4.382 -17.652  1.00 73.44           H
ATOM   2047  HN  ARG A 144      -7.821  -3.038 -17.786  1.00 73.44           H
ATOM   2048  N   TYR A 145      -9.704  -5.168 -19.324  1.00 71.64           N
ATOM   2049  CA  TYR A 145     -10.878  -5.893 -19.779  1.00 71.64           C
ATOM   2050  C   TYR A 145     -11.493  -5.224 -21.010  1.00 71.64           C
ATOM   2051  O   TYR A 145     -11.761  -5.886 -22.011  1.00 71.64           O
ATOM   2052  HA  TYR A 145     -10.568  -6.904 -20.040  1.00 71.64           H
ATOM   2053  CB  TYR A 145     -11.882  -5.834 -18.626  1.00 71.64           C
ATOM   2054 1HB  TYR A 145     -11.537  -6.484 -17.823  1.00 71.64           H
ATOM   2055 2HB  TYR A 145     -11.904  -4.819 -18.228  1.00 71.64           H
ATOM   2056  CG  TYR A 145     -13.304  -6.242 -19.018  1.00 71.64           C
ATOM   2057  CD1 TYR A 145     -14.293  -5.285 -19.121  1.00 71.64           C
ATOM   2058  HD1 TYR A 145     -14.061  -4.238 -18.923  1.00 71.64           H
ATOM   2059  CD2 TYR A 145     -13.597  -7.567 -19.268  1.00 71.64           C
ATOM   2060  HD2 TYR A 145     -12.816  -8.323 -19.186  1.00 71.64           H
ATOM   2061  CE1 TYR A 145     -15.631  -5.669 -19.490  1.00 71.64           C
ATOM   2062  HE1 TYR A 145     -16.422  -4.924 -19.575  1.00 71.64           H
ATOM   2063  CE2 TYR A 145     -14.935  -7.951 -19.637  1.00 71.64           C
ATOM   2064  HE2 TYR A 145     -15.180  -8.994 -19.837  1.00 71.64           H
ATOM   2065  CZ  TYR A 145     -15.886  -6.984 -19.729  1.00 71.64           C
ATOM   2066  OH  TYR A 145     -17.149  -7.347 -20.078  1.00 71.64           O
ATOM   2067  HH  TYR A 145     -17.192  -8.334 -20.230  1.00 71.64           H
ATOM   2068  HN  TYR A 145      -9.737  -4.864 -18.372  1.00 71.64           H
ATOM   2069  N   ILE A 146     -11.699  -3.920 -20.895  1.00 72.49           N
ATOM   2070  CA  ILE A 146     -12.346  -3.168 -21.957  1.00 72.49           C
ATOM   2071  C   ILE A 146     -11.501  -3.262 -23.229  1.00 72.49           C
ATOM   2072  O   ILE A 146     -12.038  -3.431 -24.323  1.00 72.49           O
ATOM   2073  HA  ILE A 146     -13.311  -3.637 -22.148  1.00 72.49           H
ATOM   2074  CB  ILE A 146     -12.621  -1.733 -21.505  1.00 72.49           C
ATOM   2075  HB  ILE A 146     -11.694  -1.313 -21.115  1.00 72.49           H
ATOM   2076  CG1 ILE A 146     -13.644  -1.702 -20.368  1.00 72.49           C
ATOM   2077 1HG1 ILE A 146     -14.628  -1.970 -20.752  1.00 72.49           H
ATOM   2078 2HG1 ILE A 146     -13.381  -2.448 -19.618  1.00 72.49           H
ATOM   2079  CG2 ILE A 146     -13.050  -0.859 -22.686  1.00 72.49           C
ATOM   2080 1HG2 ILE A 146     -12.258  -0.844 -23.434  1.00 72.49           H
ATOM   2081 2HG2 ILE A 146     -13.959  -1.267 -23.128  1.00 72.49           H
ATOM   2082 3HG2 ILE A 146     -13.240   0.156 -22.337  1.00 72.49           H
ATOM   2083  CD1 ILE A 146     -13.703  -0.317 -19.720  1.00 72.49           C
ATOM   2084 1HD1 ILE A 146     -12.723  -0.063 -19.316  1.00 72.49           H
ATOM   2085 2HD1 ILE A 146     -13.990   0.422 -20.469  1.00 72.49           H
ATOM   2086 3HD1 ILE A 146     -14.438  -0.323 -18.915  1.00 72.49           H
ATOM   2087  HN  ILE A 146     -11.432  -3.380 -20.097  1.00 72.49           H
ATOM   2088  N   ALA A 147     -10.194  -3.147 -23.044  1.00 73.80           N
ATOM   2089  CA  ALA A 147      -9.281  -3.092 -24.172  1.00 73.80           C
ATOM   2090  C   ALA A 147      -9.338  -4.417 -24.935  1.00 73.80           C
ATOM   2091  O   ALA A 147      -9.104  -4.454 -26.141  1.00 73.80           O
ATOM   2092  HA  ALA A 147      -9.613  -2.289 -24.830  1.00 73.80           H
ATOM   2093  CB  ALA A 147      -7.871  -2.768 -23.673  1.00 73.80           C
ATOM   2094 1HB  ALA A 147      -7.879  -1.804 -23.164  1.00 73.80           H
ATOM   2095 2HB  ALA A 147      -7.545  -3.542 -22.978  1.00 73.80           H
ATOM   2096 3HB  ALA A 147      -7.186  -2.727 -24.519  1.00 73.80           H
ATOM   2097  HN  ALA A 147      -9.760  -3.092 -22.145  1.00 73.80           H
ATOM   2098  N   ILE A 148      -9.652  -5.474 -24.198  1.00 69.65           N
ATOM   2099  CA  ILE A 148      -9.647  -6.810 -24.768  1.00 69.65           C
ATOM   2100  C   ILE A 148     -11.038  -7.129 -25.321  1.00 69.65           C
ATOM   2101  O   ILE A 148     -11.172  -7.541 -26.472  1.00 69.65           O
ATOM   2102  HA  ILE A 148      -8.938  -6.811 -25.596  1.00 69.65           H
ATOM   2103  CB  ILE A 148      -9.145  -7.828 -23.741  1.00 69.65           C
ATOM   2104  HB  ILE A 148      -9.707  -7.687 -22.818  1.00 69.65           H
ATOM   2105  CG1 ILE A 148      -7.670  -7.593 -23.413  1.00 69.65           C
ATOM   2106 1HG1 ILE A 148      -7.053  -7.895 -24.259  1.00 69.65           H
ATOM   2107 2HG1 ILE A 148      -7.494  -6.530 -23.253  1.00 69.65           H
ATOM   2108  CG2 ILE A 148      -9.407  -9.259 -24.216  1.00 69.65           C
ATOM   2109 1HG2 ILE A 148     -10.477  -9.405 -24.358  1.00 69.65           H
ATOM   2110 2HG2 ILE A 148      -8.888  -9.430 -25.159  1.00 69.65           H
ATOM   2111 3HG2 ILE A 148      -9.040  -9.962 -23.467  1.00 69.65           H
ATOM   2112  CD1 ILE A 148      -7.254  -8.377 -22.166  1.00 69.65           C
ATOM   2113 1HD1 ILE A 148      -7.857  -8.055 -21.317  1.00 69.65           H
ATOM   2114 2HD1 ILE A 148      -7.409  -9.442 -22.338  1.00 69.65           H
ATOM   2115 3HD1 ILE A 148      -6.201  -8.192 -21.955  1.00 69.65           H
ATOM   2116  HN  ILE A 148      -9.905  -5.427 -23.232  1.00 69.65           H
ATOM   2117  N   ALA A 149     -12.037  -6.927 -24.474  1.00 69.70           N
ATOM   2118  CA  ALA A 149     -13.381  -7.389 -24.779  1.00 69.70           C
ATOM   2119  C   ALA A 149     -13.979  -6.513 -25.882  1.00 69.70           C
ATOM   2120  O   ALA A 149     -14.686  -7.009 -26.757  1.00 69.70           O
ATOM   2121  HA  ALA A 149     -13.305  -8.414 -25.141  1.00 69.70           H
ATOM   2122  CB  ALA A 149     -14.225  -7.377 -23.503  1.00 69.70           C
ATOM   2123 1HB  ALA A 149     -13.774  -8.037 -22.762  1.00 69.70           H
ATOM   2124 2HB  ALA A 149     -14.271  -6.363 -23.107  1.00 69.70           H
ATOM   2125 3HB  ALA A 149     -15.233  -7.724 -23.732  1.00 69.70           H
ATOM   2126  HN  ALA A 149     -11.940  -6.458 -23.597  1.00 69.70           H
ATOM   2127  N   GLN A 150     -13.672  -5.227 -25.804  1.00 71.93           N
ATOM   2128  CA  GLN A 150     -14.303  -4.252 -26.678  1.00 71.93           C
ATOM   2129  C   GLN A 150     -13.248  -3.532 -27.519  1.00 71.93           C
ATOM   2130  O   GLN A 150     -13.335  -2.323 -27.728  1.00 71.93           O
ATOM   2131  HA  GLN A 150     -14.963  -4.829 -27.326  1.00 71.93           H
ATOM   2132  CB  GLN A 150     -15.138  -3.254 -25.873  1.00 71.93           C
ATOM   2133 1HB  GLN A 150     -14.492  -2.699 -25.193  1.00 71.93           H
ATOM   2134 2HB  GLN A 150     -15.592  -2.528 -26.547  1.00 71.93           H
ATOM   2135  CG  GLN A 150     -16.231  -3.970 -25.076  1.00 71.93           C
ATOM   2136 1HG  GLN A 150     -16.743  -4.687 -25.717  1.00 71.93           H
ATOM   2137 2HG  GLN A 150     -15.780  -4.537 -24.261  1.00 71.93           H
ATOM   2138  CD  GLN A 150     -17.241  -2.970 -24.511  1.00 71.93           C
ATOM   2139  OE1 GLN A 150     -17.184  -1.778 -24.765  1.00 71.93           O
ATOM   2140  NE2 GLN A 150     -18.168  -3.520 -23.731  1.00 71.93           N
ATOM   2141 1HE2 GLN A 150     -18.159  -4.506 -23.562  1.00 71.93           H
ATOM   2142 2HE2 GLN A 150     -18.874  -2.948 -23.313  1.00 71.93           H
ATOM   2143  HN  GLN A 150     -13.007  -4.848 -25.160  1.00 71.93           H
ATOM   2144  N   ALA A 151     -12.276  -4.305 -27.980  1.00 70.19           N
ATOM   2145  CA  ALA A 151     -11.083  -3.730 -28.578  1.00 70.19           C
ATOM   2146  C   ALA A 151     -11.491  -2.668 -29.600  1.00 70.19           C
ATOM   2147  O   ALA A 151     -10.911  -1.583 -29.638  1.00 70.19           O
ATOM   2148  HA  ALA A 151     -10.509  -3.256 -27.782  1.00 70.19           H
ATOM   2149  CB  ALA A 151     -10.237  -4.843 -29.200  1.00 70.19           C
ATOM   2150 1HB  ALA A 151      -9.949  -5.556 -28.427  1.00 70.19           H
ATOM   2151 2HB  ALA A 151     -10.817  -5.355 -29.968  1.00 70.19           H
ATOM   2152 3HB  ALA A 151      -9.342  -4.412 -29.648  1.00 70.19           H
ATOM   2153  HN  ALA A 151     -12.295  -5.304 -27.951  1.00 70.19           H
ATOM   2154  N   MET A 152     -12.485  -3.016 -30.404  1.00 66.31           N
ATOM   2155  CA  MET A 152     -12.939  -2.128 -31.461  1.00 66.31           C
ATOM   2156  C   MET A 152     -13.439  -0.802 -30.886  1.00 66.31           C
ATOM   2157  O   MET A 152     -12.978   0.266 -31.288  1.00 66.31           O
ATOM   2158  HA  MET A 152     -12.067  -1.953 -32.091  1.00 66.31           H
ATOM   2159  CB  MET A 152     -14.066  -2.803 -32.245  1.00 66.31           C
ATOM   2160 1HB  MET A 152     -14.753  -3.291 -31.554  1.00 66.31           H
ATOM   2161 2HB  MET A 152     -14.640  -2.049 -32.784  1.00 66.31           H
ATOM   2162  CG  MET A 152     -13.510  -3.831 -33.232  1.00 66.31           C
ATOM   2163 1HG  MET A 152     -12.624  -4.308 -32.812  1.00 66.31           H
ATOM   2164 2HG  MET A 152     -14.244  -4.617 -33.403  1.00 66.31           H
ATOM   2165  SD  MET A 152     -13.098  -3.035 -34.775  1.00 66.31           S
ATOM   2166  CE  MET A 152     -14.717  -2.948 -35.521  1.00 66.31           C
ATOM   2167 1HE  MET A 152     -15.119  -3.955 -35.635  1.00 66.31           H
ATOM   2168 2HE  MET A 152     -15.380  -2.362 -34.884  1.00 66.31           H
ATOM   2169 3HE  MET A 152     -14.642  -2.474 -36.500  1.00 66.31           H
ATOM   2170  HN  MET A 152     -12.976  -3.885 -30.342  1.00 66.31           H
ATOM   2171  N   ARG A 153     -14.375  -0.912 -29.955  1.00 70.84           N
ATOM   2172  CA  ARG A 153     -14.961   0.266 -29.339  1.00 70.84           C
ATOM   2173  C   ARG A 153     -13.909   1.017 -28.521  1.00 70.84           C
ATOM   2174  O   ARG A 153     -13.916   2.246 -28.473  1.00 70.84           O
ATOM   2175  HA  ARG A 153     -15.313   0.871 -30.175  1.00 70.84           H
ATOM   2176  CB  ARG A 153     -16.131  -0.112 -28.429  1.00 70.84           C
ATOM   2177 1HB  ARG A 153     -15.844  -0.949 -27.791  1.00 70.84           H
ATOM   2178 2HB  ARG A 153     -16.369   0.723 -27.770  1.00 70.84           H
ATOM   2179  CG  ARG A 153     -17.365  -0.490 -29.250  1.00 70.84           C
ATOM   2180 1HG  ARG A 153     -17.619   0.326 -29.927  1.00 70.84           H
ATOM   2181 2HG  ARG A 153     -17.143  -1.360 -29.867  1.00 70.84           H
ATOM   2182  CD  ARG A 153     -18.557  -0.794 -28.340  1.00 70.84           C
ATOM   2183 1HD  ARG A 153     -18.356  -1.688 -27.750  1.00 70.84           H
ATOM   2184 2HD  ARG A 153     -18.706   0.025 -27.636  1.00 70.84           H
ATOM   2185  NE  ARG A 153     -19.778  -0.990 -29.153  1.00 70.84           N
ATOM   2186  HE  ARG A 153     -19.703  -0.881 -30.145  1.00 70.84           H
ATOM   2187  CZ  ARG A 153     -20.977  -1.303 -28.645  1.00 70.84           C
ATOM   2188  NH1 ARG A 153     -21.136  -1.461 -27.324  1.00 70.84           N
ATOM   2189 1HH1 ARG A 153     -20.355  -1.345 -26.709  1.00 70.84           H
ATOM   2190 2HH1 ARG A 153     -22.034  -1.695 -26.952  1.00 70.84           H
ATOM   2191  NH2 ARG A 153     -22.016  -1.457 -29.477  1.00 70.84           N
ATOM   2192 1HH2 ARG A 153     -22.918  -1.691 -29.114  1.00 70.84           H
ATOM   2193 2HH2 ARG A 153     -21.889  -1.338 -30.462  1.00 70.84           H
ATOM   2194  HN  ARG A 153     -14.731  -1.785 -29.621  1.00 70.84           H
ATOM   2195  N   ALA A 154     -13.029   0.247 -27.898  1.00 71.55           N
ATOM   2196  CA  ALA A 154     -12.054   0.814 -26.982  1.00 71.55           C
ATOM   2197  C   ALA A 154     -11.121   1.750 -27.753  1.00 71.55           C
ATOM   2198  O   ALA A 154     -10.635   2.738 -27.204  1.00 71.55           O
ATOM   2199  HA  ALA A 154     -12.598   1.391 -26.234  1.00 71.55           H
ATOM   2200  CB  ALA A 154     -11.297  -0.315 -26.280  1.00 71.55           C
ATOM   2201 1HB  ALA A 154     -12.001  -0.933 -25.723  1.00 71.55           H
ATOM   2202 2HB  ALA A 154     -10.784  -0.926 -27.023  1.00 71.55           H
ATOM   2203 3HB  ALA A 154     -10.565   0.111 -25.593  1.00 71.55           H
ATOM   2204  HN  ALA A 154     -12.976  -0.745 -28.011  1.00 71.55           H
ATOM   2205  N   HIS A 155     -10.899   1.407 -29.013  1.00 72.89           N
ATOM   2206  CA  HIS A 155     -10.049   2.216 -29.870  1.00 72.89           C
ATOM   2207  C   HIS A 155     -10.737   3.551 -30.163  1.00 72.89           C
ATOM   2208  O   HIS A 155     -10.124   4.610 -30.037  1.00 72.89           O
ATOM   2209  HA  HIS A 155      -9.132   2.404 -29.312  1.00 72.89           H
ATOM   2210  CB  HIS A 155      -9.674   1.450 -31.141  1.00 72.89           C
ATOM   2211 1HB  HIS A 155      -9.341   0.450 -30.865  1.00 72.89           H
ATOM   2212 2HB  HIS A 155     -10.564   1.331 -31.757  1.00 72.89           H
ATOM   2213  CG  HIS A 155      -8.595   2.115 -31.962  1.00 72.89           C
ATOM   2214  ND1 HIS A 155      -8.870   3.059 -32.937  1.00 72.89           N
ATOM   2215  HD1 HIS A 155      -9.779   3.388 -33.192  1.00 72.89           H
ATOM   2216  CD2 HIS A 155      -7.240   1.965 -31.944  1.00 72.89           C
ATOM   2217  HD2 HIS A 155      -6.682   1.295 -31.289  1.00 72.89           H
ATOM   2218  CE1 HIS A 155      -7.724   3.450 -33.475  1.00 72.89           C
ATOM   2219  HE1 HIS A 155      -7.608   4.186 -34.271  1.00 72.89           H
ATOM   2220  NE2 HIS A 155      -6.715   2.771 -32.858  1.00 72.89           N
ATOM   2221  HN  HIS A 155     -11.288   0.595 -29.448  1.00 72.89           H
ATOM   2222  N   THR A 156     -12.001   3.456 -30.550  1.00 72.57           N
ATOM   2223  CA  THR A 156     -12.738   4.628 -30.991  1.00 72.57           C
ATOM   2224  C   THR A 156     -12.911   5.615 -29.834  1.00 72.57           C
ATOM   2225  O   THR A 156     -12.941   6.827 -30.047  1.00 72.57           O
ATOM   2226  HA  THR A 156     -12.152   5.134 -31.758  1.00 72.57           H
ATOM   2227  CB  THR A 156     -14.064   4.155 -31.589  1.00 72.57           C
ATOM   2228  HB  THR A 156     -14.765   3.871 -30.805  1.00 72.57           H
ATOM   2229  OG1 THR A 156     -13.688   3.114 -32.486  1.00 72.57           O
ATOM   2230  HG1 THR A 156     -13.865   2.223 -32.069  1.00 72.57           H
ATOM   2231  CG2 THR A 156     -14.708   5.210 -32.492  1.00 72.57           C
ATOM   2232 1HG2 THR A 156     -14.033   5.445 -33.315  1.00 72.57           H
ATOM   2233 2HG2 THR A 156     -14.904   6.113 -31.913  1.00 72.57           H
ATOM   2234 3HG2 THR A 156     -15.646   4.823 -32.890  1.00 72.57           H
ATOM   2235  HN  THR A 156     -12.518   2.601 -30.565  1.00 72.57           H
ATOM   2236  N   TRP A 157     -13.020   5.061 -28.636  1.00 79.88           N
ATOM   2237  CA  TRP A 157     -13.360   5.858 -27.470  1.00 79.88           C
ATOM   2238  C   TRP A 157     -12.066   6.172 -26.718  1.00 79.88           C
ATOM   2239  O   TRP A 157     -12.096   6.493 -25.531  1.00 79.88           O
ATOM   2240  HA  TRP A 157     -13.821   6.782 -27.821  1.00 79.88           H
ATOM   2241  CB  TRP A 157     -14.399   5.145 -26.602  1.00 79.88           C
ATOM   2242 1HB  TRP A 157     -14.090   4.109 -26.462  1.00 79.88           H
ATOM   2243 2HB  TRP A 157     -14.413   5.608 -25.616  1.00 79.88           H
ATOM   2244  CG  TRP A 157     -15.815   5.166 -27.180  1.00 79.88           C
ATOM   2245  CD1 TRP A 157     -16.195   4.915 -28.441  1.00 79.88           C
ATOM   2246  HD1 TRP A 157     -15.511   4.651 -29.247  1.00 79.88           H
ATOM   2247  CD2 TRP A 157     -17.031   5.467 -26.465  1.00 79.88           C
ATOM   2248  NE1 TRP A 157     -17.562   5.031 -28.589  1.00 79.88           N
ATOM   2249  HE1 TRP A 157     -18.080   4.892 -29.433  1.00 79.88           H
ATOM   2250  CE2 TRP A 157     -18.087   5.378 -27.349  1.00 79.88           C
ATOM   2251  CE3 TRP A 157     -17.233   5.803 -25.115  1.00 79.88           C
ATOM   2252  HE3 TRP A 157     -16.417   5.880 -24.397  1.00 79.88           H
ATOM   2253  CZ2 TRP A 157     -19.417   5.610 -26.981  1.00 79.88           C
ATOM   2254  HZ2 TRP A 157     -20.234   5.534 -27.699  1.00 79.88           H
ATOM   2255  CZ3 TRP A 157     -18.568   6.033 -24.762  1.00 79.88           C
ATOM   2256  HZ3 TRP A 157     -18.781   6.298 -23.727  1.00 79.88           H
ATOM   2257  CH2 TRP A 157     -19.642   5.947 -25.641  1.00 79.88           C
ATOM   2258  HH2 TRP A 157     -20.655   6.141 -25.288  1.00 79.88           H
ATOM   2259  HN  TRP A 157     -12.880   4.087 -28.456  1.00 79.88           H
ATOM   2260  N   ARG A 158     -10.960   6.070 -27.440  1.00 78.06           N
ATOM   2261  CA  ARG A 158      -9.649   6.154 -26.817  1.00 78.06           C
ATOM   2262  C   ARG A 158      -9.497   7.486 -26.079  1.00 78.06           C
ATOM   2263  O   ARG A 158      -9.005   7.522 -24.953  1.00 78.06           O
ATOM   2264  HA  ARG A 158      -9.616   5.315 -26.123  1.00 78.06           H
ATOM   2265  CB  ARG A 158      -8.536   6.025 -27.858  1.00 78.06           C
ATOM   2266 1HB  ARG A 158      -8.657   5.095 -28.413  1.00 78.06           H
ATOM   2267 2HB  ARG A 158      -8.611   6.839 -28.580  1.00 78.06           H
ATOM   2268  CG  ARG A 158      -7.158   6.053 -27.194  1.00 78.06           C
ATOM   2269 1HG  ARG A 158      -7.052   6.963 -26.604  1.00 78.06           H
ATOM   2270 2HG  ARG A 158      -7.066   5.214 -26.504  1.00 78.06           H
ATOM   2271  CD  ARG A 158      -6.043   5.983 -28.239  1.00 78.06           C
ATOM   2272 1HD  ARG A 158      -6.164   5.091 -28.854  1.00 78.06           H
ATOM   2273 2HD  ARG A 158      -6.107   6.842 -28.908  1.00 78.06           H
ATOM   2274  NE  ARG A 158      -4.723   5.961 -27.571  1.00 78.06           N
ATOM   2275  HE  ARG A 158      -4.690   6.161 -26.592  1.00 78.06           H
ATOM   2276  CZ  ARG A 158      -3.569   5.690 -28.196  1.00 78.06           C
ATOM   2277  NH1 ARG A 158      -3.554   5.416 -29.508  1.00 78.06           N
ATOM   2278 1HH1 ARG A 158      -4.408   5.412 -30.027  1.00 78.06           H
ATOM   2279 2HH1 ARG A 158      -2.689   5.214 -29.966  1.00 78.06           H
ATOM   2280  NH2 ARG A 158      -2.430   5.698 -27.490  1.00 78.06           N
ATOM   2281 1HH2 ARG A 158      -1.561   5.498 -27.941  1.00 78.06           H
ATOM   2282 2HH2 ARG A 158      -2.450   5.904 -26.512  1.00 78.06           H
ATOM   2283  HN  ARG A 158     -10.949   5.932 -28.430  1.00 78.06           H
ATOM   2284  N   GLU A 159      -9.928   8.547 -26.745  1.00 79.91           N
ATOM   2285  CA  GLU A 159      -9.762   9.886 -26.206  1.00 79.91           C
ATOM   2286  C   GLU A 159     -10.644  10.074 -24.970  1.00 79.91           C
ATOM   2287  O   GLU A 159     -10.181  10.564 -23.941  1.00 79.91           O
ATOM   2288  HA  GLU A 159      -8.711   9.957 -25.925  1.00 79.91           H
ATOM   2289  CB  GLU A 159     -10.070  10.946 -27.266  1.00 79.91           C
ATOM   2290 1HB  GLU A 159     -11.028  10.726 -27.737  1.00 79.91           H
ATOM   2291 2HB  GLU A 159     -10.029  11.938 -26.816  1.00 79.91           H
ATOM   2292  CG  GLU A 159      -9.019  10.932 -28.377  1.00 79.91           C
ATOM   2293 1HG  GLU A 159      -8.022  10.987 -27.940  1.00 79.91           H
ATOM   2294 2HG  GLU A 159      -9.076   9.991 -28.924  1.00 79.91           H
ATOM   2295  CD  GLU A 159      -9.224  12.102 -29.341  1.00 79.91           C
ATOM   2296  OE1 GLU A 159      -8.272  12.387 -30.099  1.00 79.91           O
ATOM   2297  OE2 GLU A 159     -10.329  12.686 -29.298  1.00 79.91           O
ATOM   2298  HN  GLU A 159     -10.383   8.503 -27.634  1.00 79.91           H
ATOM   2299  N   LYS A 160     -11.900   9.675 -25.112  1.00 84.03           N
ATOM   2300  CA  LYS A 160     -12.845   9.771 -24.012  1.00 84.03           C
ATOM   2301  C   LYS A 160     -12.300   8.998 -22.809  1.00 84.03           C
ATOM   2302  O   LYS A 160     -12.387   9.467 -21.675  1.00 84.03           O
ATOM   2303  HA  LYS A 160     -12.924  10.823 -23.740  1.00 84.03           H
ATOM   2304  CB  LYS A 160     -14.234   9.313 -24.459  1.00 84.03           C
ATOM   2305 1HB  LYS A 160     -14.158   8.355 -24.974  1.00 84.03           H
ATOM   2306 2HB  LYS A 160     -14.867   9.155 -23.585  1.00 84.03           H
ATOM   2307  CG  LYS A 160     -14.881  10.346 -25.384  1.00 84.03           C
ATOM   2308 1HG  LYS A 160     -14.867  11.326 -24.907  1.00 84.03           H
ATOM   2309 2HG  LYS A 160     -14.301  10.430 -26.303  1.00 84.03           H
ATOM   2310  CD  LYS A 160     -16.323   9.956 -25.718  1.00 84.03           C
ATOM   2311 1HD  LYS A 160     -16.332   9.007 -26.253  1.00 84.03           H
ATOM   2312 2HD  LYS A 160     -16.886   9.808 -24.797  1.00 84.03           H
ATOM   2313  CE  LYS A 160     -16.999  11.034 -26.568  1.00 84.03           C
ATOM   2314 1HE  LYS A 160     -16.971  11.989 -26.044  1.00 84.03           H
ATOM   2315 2HE  LYS A 160     -16.451  11.166 -27.501  1.00 84.03           H
ATOM   2316  NZ  LYS A 160     -18.401  10.661 -26.857  1.00 84.03           N
ATOM   2317 1HZ  LYS A 160     -18.834  11.384 -27.422  1.00 84.03           H
ATOM   2318 2HZ  LYS A 160     -18.420   9.782 -27.362  1.00 84.03           H
ATOM   2319 3HZ  LYS A 160     -18.911  10.562 -25.987  1.00 84.03           H
ATOM   2320  HN  LYS A 160     -12.273   9.293 -25.958  1.00 84.03           H
ATOM   2321  N   ARG A 161     -11.750   7.828 -23.097  1.00 84.97           N
ATOM   2322  CA  ARG A 161     -11.203   6.980 -22.052  1.00 84.97           C
ATOM   2323  C   ARG A 161     -10.079   7.708 -21.312  1.00 84.97           C
ATOM   2324  O   ARG A 161      -9.942   7.574 -20.097  1.00 84.97           O
ATOM   2325  HA  ARG A 161     -12.043   6.779 -21.388  1.00 84.97           H
ATOM   2326  CB  ARG A 161     -10.659   5.672 -22.631  1.00 84.97           C
ATOM   2327 1HB  ARG A 161     -10.047   5.885 -23.508  1.00 84.97           H
ATOM   2328 2HB  ARG A 161     -10.011   5.188 -21.900  1.00 84.97           H
ATOM   2329  CG  ARG A 161     -11.799   4.727 -23.015  1.00 84.97           C
ATOM   2330 1HG  ARG A 161     -12.284   4.352 -22.114  1.00 84.97           H
ATOM   2331 2HG  ARG A 161     -12.555   5.274 -23.580  1.00 84.97           H
ATOM   2332  CD  ARG A 161     -11.282   3.554 -23.850  1.00 84.97           C
ATOM   2333 1HD  ARG A 161     -12.119   2.961 -24.217  1.00 84.97           H
ATOM   2334 2HD  ARG A 161     -10.748   3.927 -24.724  1.00 84.97           H
ATOM   2335  NE  ARG A 161     -10.383   2.709 -23.032  1.00 84.97           N
ATOM   2336  HE  ARG A 161     -10.506   2.718 -22.039  1.00 84.97           H
ATOM   2337  CZ  ARG A 161      -9.415   1.933 -23.538  1.00 84.97           C
ATOM   2338  NH1 ARG A 161      -9.206   1.882 -24.860  1.00 84.97           N
ATOM   2339 1HH1 ARG A 161      -9.774   2.426 -25.478  1.00 84.97           H
ATOM   2340 2HH1 ARG A 161      -8.482   1.300 -25.230  1.00 84.97           H
ATOM   2341  NH2 ARG A 161      -8.660   1.208 -22.701  1.00 84.97           N
ATOM   2342 1HH2 ARG A 161      -7.934   0.623 -23.063  1.00 84.97           H
ATOM   2343 2HH2 ARG A 161      -8.823   1.251 -21.716  1.00 84.97           H
ATOM   2344  HN  ARG A 161     -11.675   7.458 -24.024  1.00 84.97           H
ATOM   2345  N   LEU A 162      -9.303   8.463 -22.076  1.00 85.96           N
ATOM   2346  CA  LEU A 162      -8.181   9.195 -21.512  1.00 85.96           C
ATOM   2347  C   LEU A 162      -8.708  10.292 -20.584  1.00 85.96           C
ATOM   2348  O   LEU A 162      -8.143  10.532 -19.518  1.00 85.96           O
ATOM   2349  HA  LEU A 162      -7.598   8.491 -20.918  1.00 85.96           H
ATOM   2350  CB  LEU A 162      -7.267   9.715 -22.623  1.00 85.96           C
ATOM   2351 1HB  LEU A 162      -7.046   8.891 -23.300  1.00 85.96           H
ATOM   2352 2HB  LEU A 162      -7.816  10.461 -23.198  1.00 85.96           H
ATOM   2353  CG  LEU A 162      -5.944  10.334 -22.169  1.00 85.96           C
ATOM   2354  HG  LEU A 162      -6.160  11.074 -21.397  1.00 85.96           H
ATOM   2355  CD1 LEU A 162      -5.032   9.279 -21.541  1.00 85.96           C
ATOM   2356 1HD1 LEU A 162      -5.527   8.839 -20.675  1.00 85.96           H
ATOM   2357 2HD1 LEU A 162      -4.820   8.500 -22.273  1.00 85.96           H
ATOM   2358 3HD1 LEU A 162      -4.098   9.746 -21.226  1.00 85.96           H
ATOM   2359  CD2 LEU A 162      -5.259  11.071 -23.321  1.00 85.96           C
ATOM   2360 1HD2 LEU A 162      -5.057  10.371 -24.132  1.00 85.96           H
ATOM   2361 2HD2 LEU A 162      -5.911  11.867 -23.683  1.00 85.96           H
ATOM   2362 3HD2 LEU A 162      -4.321  11.502 -22.971  1.00 85.96           H
ATOM   2363  HN  LEU A 162      -9.430   8.579 -23.061  1.00 85.96           H
ATOM   2364  N   LEU A 163      -9.783  10.928 -21.024  1.00 89.25           N
ATOM   2365  CA  LEU A 163     -10.393  11.994 -20.247  1.00 89.25           C
ATOM   2366  C   LEU A 163     -10.879  11.430 -18.910  1.00 89.25           C
ATOM   2367  O   LEU A 163     -10.554  11.964 -17.851  1.00 89.25           O
ATOM   2368  HA  LEU A 163      -9.620  12.736 -20.047  1.00 89.25           H
ATOM   2369  CB  LEU A 163     -11.489  12.689 -21.057  1.00 89.25           C
ATOM   2370 1HB  LEU A 163     -11.068  12.993 -22.015  1.00 89.25           H
ATOM   2371 2HB  LEU A 163     -12.272  11.961 -21.270  1.00 89.25           H
ATOM   2372  CG  LEU A 163     -12.133  13.912 -20.402  1.00 89.25           C
ATOM   2373  HG  LEU A 163     -12.464  13.631 -19.403  1.00 89.25           H
ATOM   2374  CD1 LEU A 163     -11.118  15.046 -20.240  1.00 89.25           C
ATOM   2375 1HD1 LEU A 163     -10.293  14.707 -19.613  1.00 89.25           H
ATOM   2376 2HD1 LEU A 163     -10.735  15.334 -21.220  1.00 89.25           H
ATOM   2377 3HD1 LEU A 163     -11.602  15.903 -19.773  1.00 89.25           H
ATOM   2378  CD2 LEU A 163     -13.373  14.360 -21.179  1.00 89.25           C
ATOM   2379 1HD2 LEU A 163     -13.089  14.618 -22.199  1.00 89.25           H
ATOM   2380 2HD2 LEU A 163     -14.102  13.550 -21.198  1.00 89.25           H
ATOM   2381 3HD2 LEU A 163     -13.811  15.232 -20.692  1.00 89.25           H
ATOM   2382  HN  LEU A 163     -10.236  10.727 -21.893  1.00 89.25           H
ATOM   2383  N   TYR A 164     -11.652  10.357 -19.003  1.00 89.72           N
ATOM   2384  CA  TYR A 164     -12.198   9.724 -17.815  1.00 89.72           C
ATOM   2385  C   TYR A 164     -11.082   9.245 -16.886  1.00 89.72           C
ATOM   2386  O   TYR A 164     -11.227   9.281 -15.665  1.00 89.72           O
ATOM   2387  HA  TYR A 164     -12.807  10.461 -17.291  1.00 89.72           H
ATOM   2388  CB  TYR A 164     -12.989   8.511 -18.310  1.00 89.72           C
ATOM   2389 1HB  TYR A 164     -12.376   7.956 -19.020  1.00 89.72           H
ATOM   2390 2HB  TYR A 164     -13.181   7.847 -17.467  1.00 89.72           H
ATOM   2391  CG  TYR A 164     -14.321   8.865 -18.975  1.00 89.72           C
ATOM   2392  CD1 TYR A 164     -15.168   9.778 -18.380  1.00 89.72           C
ATOM   2393  HD1 TYR A 164     -14.888  10.246 -17.436  1.00 89.72           H
ATOM   2394  CD2 TYR A 164     -14.675   8.272 -20.170  1.00 89.72           C
ATOM   2395  HD2 TYR A 164     -14.006   7.551 -20.640  1.00 89.72           H
ATOM   2396  CE1 TYR A 164     -16.421  10.111 -19.006  1.00 89.72           C
ATOM   2397  HE1 TYR A 164     -17.099  10.830 -18.546  1.00 89.72           H
ATOM   2398  CE2 TYR A 164     -15.928   8.605 -20.795  1.00 89.72           C
ATOM   2399  HE2 TYR A 164     -16.220   8.144 -21.739  1.00 89.72           H
ATOM   2400  CZ  TYR A 164     -16.739   9.509 -20.183  1.00 89.72           C
ATOM   2401  OH  TYR A 164     -17.923   9.824 -20.774  1.00 89.72           O
ATOM   2402  HH  TYR A 164     -18.037   9.293 -21.614  1.00 89.72           H
ATOM   2403  HN  TYR A 164     -11.904   9.923 -19.868  1.00 89.72           H
ATOM   2404  N   SER A 165      -9.992   8.807 -17.499  1.00 90.18           N
ATOM   2405  CA  SER A 165      -8.855   8.312 -16.742  1.00 90.18           C
ATOM   2406  C   SER A 165      -8.329   9.406 -15.811  1.00 90.18           C
ATOM   2407  O   SER A 165      -7.876   9.119 -14.704  1.00 90.18           O
ATOM   2408  HA  SER A 165      -9.237   7.470 -16.165  1.00 90.18           H
ATOM   2409  CB  SER A 165      -7.742   7.827 -17.673  1.00 90.18           C
ATOM   2410 1HB  SER A 165      -7.075   7.162 -17.125  1.00 90.18           H
ATOM   2411 2HB  SER A 165      -8.177   7.244 -18.485  1.00 90.18           H
ATOM   2412  OG  SER A 165      -6.991   8.910 -18.216  1.00 90.18           O
ATOM   2413  HG  SER A 165      -7.551   9.738 -18.238  1.00 90.18           H
ATOM   2414  HN  SER A 165      -9.878   8.788 -18.492  1.00 90.18           H
ATOM   2415  N   LYS A 166      -8.406  10.637 -16.294  1.00 92.42           N
ATOM   2416  CA  LYS A 166      -7.941  11.775 -15.520  1.00 92.42           C
ATOM   2417  C   LYS A 166      -8.859  11.976 -14.312  1.00 92.42           C
ATOM   2418  O   LYS A 166      -8.386  12.156 -13.191  1.00 92.42           O
ATOM   2419  HA  LYS A 166      -6.941  11.536 -15.157  1.00 92.42           H
ATOM   2420  CB  LYS A 166      -7.816  13.013 -16.410  1.00 92.42           C
ATOM   2421 1HB  LYS A 166      -8.750  13.176 -16.946  1.00 92.42           H
ATOM   2422 2HB  LYS A 166      -7.646  13.895 -15.791  1.00 92.42           H
ATOM   2423  CG  LYS A 166      -6.668  12.856 -17.409  1.00 92.42           C
ATOM   2424 1HG  LYS A 166      -5.733  12.694 -16.873  1.00 92.42           H
ATOM   2425 2HG  LYS A 166      -6.838  11.975 -18.028  1.00 92.42           H
ATOM   2426  CD  LYS A 166      -6.543  14.095 -18.299  1.00 92.42           C
ATOM   2427 1HD  LYS A 166      -7.461  14.230 -18.871  1.00 92.42           H
ATOM   2428 2HD  LYS A 166      -6.420  14.982 -17.679  1.00 92.42           H
ATOM   2429  CE  LYS A 166      -5.355  13.965 -19.255  1.00 92.42           C
ATOM   2430 1HE  LYS A 166      -4.449  13.744 -18.691  1.00 92.42           H
ATOM   2431 2HE  LYS A 166      -5.518  13.130 -19.936  1.00 92.42           H
ATOM   2432  NZ  LYS A 166      -5.173  15.215 -20.027  1.00 92.42           N
ATOM   2433 1HZ  LYS A 166      -4.396  15.105 -20.669  1.00 92.42           H
ATOM   2434 2HZ  LYS A 166      -6.018  15.415 -20.551  1.00 92.42           H
ATOM   2435 3HZ  LYS A 166      -4.981  15.981 -19.391  1.00 92.42           H
ATOM   2436  HN  LYS A 166      -8.779  10.862 -17.194  1.00 92.42           H
ATOM   2437  N   MET A 167     -10.155  11.938 -14.583  1.00 93.98           N
ATOM   2438  CA  MET A 167     -11.144  12.157 -13.540  1.00 93.98           C
ATOM   2439  C   MET A 167     -11.066  11.064 -12.472  1.00 93.98           C
ATOM   2440  O   MET A 167     -11.184  11.347 -11.281  1.00 93.98           O
ATOM   2441  HA  MET A 167     -10.897  13.123 -13.100  1.00 93.98           H
ATOM   2442  CB  MET A 167     -12.543  12.168 -14.158  1.00 93.98           C
ATOM   2443 1HB  MET A 167     -12.716  11.234 -14.693  1.00 93.98           H
ATOM   2444 2HB  MET A 167     -13.293  12.227 -13.369  1.00 93.98           H
ATOM   2445  CG  MET A 167     -12.710  13.349 -15.116  1.00 93.98           C
ATOM   2446 1HG  MET A 167     -12.505  14.284 -14.594  1.00 93.98           H
ATOM   2447 2HG  MET A 167     -11.988  13.274 -15.929  1.00 93.98           H
ATOM   2448  SD  MET A 167     -14.369  13.371 -15.775  1.00 93.98           S
ATOM   2449  CE  MET A 167     -15.272  13.887 -14.324  1.00 93.98           C
ATOM   2450 1HE  MET A 167     -15.122  13.161 -13.525  1.00 93.98           H
ATOM   2451 2HE  MET A 167     -14.911  14.863 -14.000  1.00 93.98           H
ATOM   2452 3HE  MET A 167     -16.334  13.953 -14.561  1.00 93.98           H
ATOM   2453  HN  MET A 167     -10.532  11.761 -15.492  1.00 93.98           H
ATOM   2454  N   VAL A 168     -10.867   9.840 -12.937  1.00 93.64           N
ATOM   2455  CA  VAL A 168     -10.787   8.702 -12.037  1.00 93.64           C
ATOM   2456  C   VAL A 168      -9.577   8.869 -11.116  1.00 93.64           C
ATOM   2457  O   VAL A 168      -9.676   8.656  -9.909  1.00 93.64           O
ATOM   2458  HA  VAL A 168     -11.692   8.698 -11.430  1.00 93.64           H
ATOM   2459  CB  VAL A 168     -10.751   7.400 -12.842  1.00 93.64           C
ATOM   2460  HB  VAL A 168      -9.975   7.497 -13.601  1.00 93.64           H
ATOM   2461  CG1 VAL A 168     -10.387   6.213 -11.947  1.00 93.64           C
ATOM   2462 1HG1 VAL A 168      -9.405   6.379 -11.506  1.00 93.64           H
ATOM   2463 2HG1 VAL A 168     -11.130   6.114 -11.156  1.00 93.64           H
ATOM   2464 3HG1 VAL A 168     -10.369   5.301 -12.544  1.00 93.64           H
ATOM   2465  CG2 VAL A 168     -12.082   7.161 -13.557  1.00 93.64           C
ATOM   2466 1HG2 VAL A 168     -12.883   7.095 -12.821  1.00 93.64           H
ATOM   2467 2HG2 VAL A 168     -12.282   7.988 -14.239  1.00 93.64           H
ATOM   2468 3HG2 VAL A 168     -12.028   6.230 -14.121  1.00 93.64           H
ATOM   2469  HN  VAL A 168     -10.762   9.620 -13.907  1.00 93.64           H
ATOM   2470  N   CYS A 169      -8.461   9.249 -11.722  1.00 93.81           N
ATOM   2471  CA  CYS A 169      -7.231   9.440 -10.972  1.00 93.81           C
ATOM   2472  C   CYS A 169      -7.498  10.454  -9.859  1.00 93.81           C
ATOM   2473  O   CYS A 169      -7.158  10.215  -8.701  1.00 93.81           O
ATOM   2474  HA  CYS A 169      -6.965   8.468 -10.555  1.00 93.81           H
ATOM   2475  CB  CYS A 169      -6.078   9.877 -11.879  1.00 93.81           C
ATOM   2476 1HB  CYS A 169      -6.406  10.686 -12.532  1.00 93.81           H
ATOM   2477 2HB  CYS A 169      -5.258  10.268 -11.276  1.00 93.81           H
ATOM   2478  SG  CYS A 169      -5.497   8.461 -12.881  1.00 93.81           S
ATOM   2479  HG  CYS A 169      -6.478   8.513 -13.777  1.00 93.81           H
ATOM   2480  HN  CYS A 169      -8.390   9.426 -12.703  1.00 93.81           H
ATOM   2481  N   PHE A 170      -8.105  11.566 -10.248  1.00 95.56           N
ATOM   2482  CA  PHE A 170      -8.392  12.632  -9.304  1.00 95.56           C
ATOM   2483  C   PHE A 170      -9.269  12.127  -8.156  1.00 95.56           C
ATOM   2484  O   PHE A 170      -8.996  12.411  -6.991  1.00 95.56           O
ATOM   2485  HA  PHE A 170      -7.437  12.976  -8.905  1.00 95.56           H
ATOM   2486  CB  PHE A 170      -9.151  13.717 -10.070  1.00 95.56           C
ATOM   2487 1HB  PHE A 170      -8.557  14.021 -10.932  1.00 95.56           H
ATOM   2488 2HB  PHE A 170     -10.078  13.294 -10.456  1.00 95.56           H
ATOM   2489  CG  PHE A 170      -9.481  14.955  -9.234  1.00 95.56           C
ATOM   2490  CD1 PHE A 170     -10.721  15.101  -8.696  1.00 95.56           C
ATOM   2491  HD1 PHE A 170     -11.481  14.336  -8.861  1.00 95.56           H
ATOM   2492  CD2 PHE A 170      -8.534  15.909  -9.028  1.00 95.56           C
ATOM   2493  HD2 PHE A 170      -7.539  15.791  -9.459  1.00 95.56           H
ATOM   2494  CE1 PHE A 170     -11.028  16.250  -7.920  1.00 95.56           C
ATOM   2495  HE1 PHE A 170     -12.022  16.367  -7.489  1.00 95.56           H
ATOM   2496  CE2 PHE A 170      -8.840  17.058  -8.252  1.00 95.56           C
ATOM   2497  HE2 PHE A 170      -8.081  17.822  -8.087  1.00 95.56           H
ATOM   2498  CZ  PHE A 170     -10.081  17.204  -7.714  1.00 95.56           C
ATOM   2499  HZ  PHE A 170     -10.316  18.086  -7.118  1.00 95.56           H
ATOM   2500  HN  PHE A 170      -8.399  11.743 -11.187  1.00 95.56           H
ATOM   2501  N   THR A 171     -10.304  11.387  -8.526  1.00 95.66           N
ATOM   2502  CA  THR A 171     -11.251  10.882  -7.546  1.00 95.66           C
ATOM   2503  C   THR A 171     -10.544   9.967  -6.544  1.00 95.66           C
ATOM   2504  O   THR A 171     -10.845   9.997  -5.352  1.00 95.66           O
ATOM   2505  HA  THR A 171     -11.647  11.727  -6.984  1.00 95.66           H
ATOM   2506  CB  THR A 171     -12.389  10.192  -8.301  1.00 95.66           C
ATOM   2507  HB  THR A 171     -12.046   9.263  -8.757  1.00 95.66           H
ATOM   2508  OG1 THR A 171     -12.857  11.187  -9.208  1.00 95.66           O
ATOM   2509  HG1 THR A 171     -12.443  11.052 -10.108  1.00 95.66           H
ATOM   2510  CG2 THR A 171     -13.596   9.906  -7.406  1.00 95.66           C
ATOM   2511 1HG2 THR A 171     -13.980  10.843  -7.003  1.00 95.66           H
ATOM   2512 2HG2 THR A 171     -13.294   9.254  -6.586  1.00 95.66           H
ATOM   2513 3HG2 THR A 171     -14.374   9.416  -7.991  1.00 95.66           H
ATOM   2514  HN  THR A 171     -10.499  11.133  -9.473  1.00 95.66           H
ATOM   2515  N   ILE A 172      -9.617   9.176  -7.065  1.00 93.82           N
ATOM   2516  CA  ILE A 172      -8.897   8.222  -6.238  1.00 93.82           C
ATOM   2517  C   ILE A 172      -8.082   8.979  -5.187  1.00 93.82           C
ATOM   2518  O   ILE A 172      -8.075   8.607  -4.015  1.00 93.82           O
ATOM   2519  HA  ILE A 172      -9.638   7.610  -5.724  1.00 93.82           H
ATOM   2520  CB  ILE A 172      -8.059   7.284  -7.109  1.00 93.82           C
ATOM   2521  HB  ILE A 172      -7.549   7.883  -7.864  1.00 93.82           H
ATOM   2522  CG1 ILE A 172      -8.948   6.284  -7.850  1.00 93.82           C
ATOM   2523 1HG1 ILE A 172      -9.398   5.594  -7.136  1.00 93.82           H
ATOM   2524 2HG1 ILE A 172      -9.765   6.812  -8.341  1.00 93.82           H
ATOM   2525  CG2 ILE A 172      -6.978   6.587  -6.280  1.00 93.82           C
ATOM   2526 1HG2 ILE A 172      -6.320   7.335  -5.839  1.00 93.82           H
ATOM   2527 2HG2 ILE A 172      -7.447   6.003  -5.489  1.00 93.82           H
ATOM   2528 3HG2 ILE A 172      -6.397   5.926  -6.924  1.00 93.82           H
ATOM   2529  CD1 ILE A 172      -8.143   5.499  -8.887  1.00 93.82           C
ATOM   2530 1HD1 ILE A 172      -7.714   6.190  -9.613  1.00 93.82           H
ATOM   2531 2HD1 ILE A 172      -7.342   4.953  -8.389  1.00 93.82           H
ATOM   2532 3HD1 ILE A 172      -8.799   4.795  -9.399  1.00 93.82           H
ATOM   2533  HN  ILE A 172      -9.357   9.179  -8.030  1.00 93.82           H
ATOM   2534  N   TRP A 173      -7.413  10.027  -5.645  1.00 95.30           N
ATOM   2535  CA  TRP A 173      -6.540  10.796  -4.775  1.00 95.30           C
ATOM   2536  C   TRP A 173      -7.393  11.384  -3.649  1.00 95.30           C
ATOM   2537  O   TRP A 173      -7.022  11.306  -2.479  1.00 95.30           O
ATOM   2538  HA  TRP A 173      -5.796  10.115  -4.363  1.00 95.30           H
ATOM   2539  CB  TRP A 173      -5.778  11.861  -5.566  1.00 95.30           C
ATOM   2540 1HB  TRP A 173      -6.444  12.290  -6.315  1.00 95.30           H
ATOM   2541 2HB  TRP A 173      -5.496  12.669  -4.891  1.00 95.30           H
ATOM   2542  CG  TRP A 173      -4.520  11.338  -6.263  1.00 95.30           C
ATOM   2543  CD1 TRP A 173      -4.311  11.179  -7.577  1.00 95.30           C
ATOM   2544  HD1 TRP A 173      -5.045  11.413  -8.348  1.00 95.30           H
ATOM   2545  CD2 TRP A 173      -3.299  10.909  -5.625  1.00 95.30           C
ATOM   2546  NE1 TRP A 173      -3.050  10.680  -7.832  1.00 95.30           N
ATOM   2547  HE1 TRP A 173      -2.663  10.478  -8.732  1.00 95.30           H
ATOM   2548  CE2 TRP A 173      -2.415  10.511  -6.607  1.00 95.30           C
ATOM   2549  CE3 TRP A 173      -2.953  10.858  -4.263  1.00 95.30           C
ATOM   2550  HE3 TRP A 173      -3.633  11.167  -3.469  1.00 95.30           H
ATOM   2551  CZ2 TRP A 173      -1.127  10.034  -6.332  1.00 95.30           C
ATOM   2552  HZ2 TRP A 173      -0.447   9.726  -7.126  1.00 95.30           H
ATOM   2553  CZ3 TRP A 173      -1.663  10.380  -4.005  1.00 95.30           C
ATOM   2554  HZ3 TRP A 173      -1.344  10.320  -2.964  1.00 95.30           H
ATOM   2555  CH2 TRP A 173      -0.761   9.975  -4.982  1.00 95.30           C
ATOM   2556  HH2 TRP A 173       0.228   9.614  -4.698  1.00 95.30           H
ATOM   2557  HN  TRP A 173      -7.461  10.352  -6.590  1.00 95.30           H
ATOM   2558  N   VAL A 174      -8.520  11.960  -4.043  1.00 95.65           N
ATOM   2559  CA  VAL A 174      -9.400  12.612  -3.088  1.00 95.65           C
ATOM   2560  C   VAL A 174      -9.883  11.585  -2.062  1.00 95.65           C
ATOM   2561  O   VAL A 174      -9.882  11.854  -0.861  1.00 95.65           O
ATOM   2562  HA  VAL A 174      -8.817  13.376  -2.572  1.00 95.65           H
ATOM   2563  CB  VAL A 174     -10.547  13.307  -3.824  1.00 95.65           C
ATOM   2564  HB  VAL A 174     -11.017  12.574  -4.480  1.00 95.65           H
ATOM   2565  CG1 VAL A 174     -11.607  13.805  -2.840  1.00 95.65           C
ATOM   2566 1HG1 VAL A 174     -12.011  12.960  -2.282  1.00 95.65           H
ATOM   2567 2HG1 VAL A 174     -11.155  14.515  -2.147  1.00 95.65           H
ATOM   2568 3HG1 VAL A 174     -12.411  14.295  -3.389  1.00 95.65           H
ATOM   2569  CG2 VAL A 174     -10.026  14.451  -4.695  1.00 95.65           C
ATOM   2570 1HG2 VAL A 174      -9.519  15.184  -4.067  1.00 95.65           H
ATOM   2571 2HG2 VAL A 174      -9.326  14.058  -5.432  1.00 95.65           H
ATOM   2572 3HG2 VAL A 174     -10.862  14.928  -5.207  1.00 95.65           H
ATOM   2573  HN  VAL A 174      -8.833  11.984  -4.992  1.00 95.65           H
ATOM   2574  N   LEU A 175     -10.284  10.430  -2.572  1.00 93.11           N
ATOM   2575  CA  LEU A 175     -10.870   9.402  -1.728  1.00 93.11           C
ATOM   2576  C   LEU A 175      -9.819   8.905  -0.733  1.00 93.11           C
ATOM   2577  O   LEU A 175     -10.107   8.749   0.453  1.00 93.11           O
ATOM   2578  HA  LEU A 175     -11.684   9.864  -1.168  1.00 93.11           H
ATOM   2579  CB  LEU A 175     -11.482   8.291  -2.583  1.00 93.11           C
ATOM   2580 1HB  LEU A 175     -12.175   8.745  -3.291  1.00 93.11           H
ATOM   2581 2HB  LEU A 175     -10.686   7.829  -3.167  1.00 93.11           H
ATOM   2582  CG  LEU A 175     -12.222   7.190  -1.822  1.00 93.11           C
ATOM   2583  HG  LEU A 175     -11.550   6.786  -1.065  1.00 93.11           H
ATOM   2584  CD1 LEU A 175     -13.441   7.754  -1.088  1.00 93.11           C
ATOM   2585 1HD1 LEU A 175     -13.117   8.514  -0.377  1.00 93.11           H
ATOM   2586 2HD1 LEU A 175     -14.125   8.201  -1.810  1.00 93.11           H
ATOM   2587 3HD1 LEU A 175     -13.949   6.950  -0.556  1.00 93.11           H
ATOM   2588  CD2 LEU A 175     -12.598   6.036  -2.754  1.00 93.11           C
ATOM   2589 1HD2 LEU A 175     -13.245   6.408  -3.549  1.00 93.11           H
ATOM   2590 2HD2 LEU A 175     -11.694   5.612  -3.191  1.00 93.11           H
ATOM   2591 3HD2 LEU A 175     -13.123   5.267  -2.188  1.00 93.11           H
ATOM   2592  HN  LEU A 175     -10.214  10.192  -3.540  1.00 93.11           H
ATOM   2593  N   ALA A 176      -8.623   8.670  -1.252  1.00 93.35           N
ATOM   2594  CA  ALA A 176      -7.547   8.129  -0.439  1.00 93.35           C
ATOM   2595  C   ALA A 176      -7.206   9.122   0.673  1.00 93.35           C
ATOM   2596  O   ALA A 176      -6.918   8.723   1.800  1.00 93.35           O
ATOM   2597  HA  ALA A 176      -7.905   7.202   0.010  1.00 93.35           H
ATOM   2598  CB  ALA A 176      -6.344   7.813  -1.329  1.00 93.35           C
ATOM   2599 1HB  ALA A 176      -6.632   7.081  -2.084  1.00 93.35           H
ATOM   2600 2HB  ALA A 176      -6.005   8.726  -1.819  1.00 93.35           H
ATOM   2601 3HB  ALA A 176      -5.537   7.408  -0.719  1.00 93.35           H
ATOM   2602  HN  ALA A 176      -8.385   8.842  -2.208  1.00 93.35           H
ATOM   2603  N   ALA A 177      -7.249  10.398   0.317  1.00 93.99           N
ATOM   2604  CA  ALA A 177      -6.918  11.450   1.263  1.00 93.99           C
ATOM   2605  C   ALA A 177      -7.918  11.422   2.421  1.00 93.99           C
ATOM   2606  O   ALA A 177      -7.529  11.501   3.585  1.00 93.99           O
ATOM   2607  HA  ALA A 177      -5.920  11.246   1.651  1.00 93.99           H
ATOM   2608  CB  ALA A 177      -6.900  12.799   0.541  1.00 93.99           C
ATOM   2609 1HB  ALA A 177      -6.153  12.776  -0.252  1.00 93.99           H
ATOM   2610 2HB  ALA A 177      -7.882  12.993   0.110  1.00 93.99           H
ATOM   2611 3HB  ALA A 177      -6.652  13.588   1.251  1.00 93.99           H
ATOM   2612  HN  ALA A 177      -7.503  10.715  -0.596  1.00 93.99           H
ATOM   2613  N   ALA A 178      -9.188  11.310   2.061  1.00 93.76           N
ATOM   2614  CA  ALA A 178     -10.253  11.353   3.049  1.00 93.76           C
ATOM   2615  C   ALA A 178     -10.105  10.166   4.003  1.00 93.76           C
ATOM   2616  O   ALA A 178     -10.363  10.292   5.199  1.00 93.76           O
ATOM   2617  HA  ALA A 178     -10.144  12.278   3.613  1.00 93.76           H
ATOM   2618  CB  ALA A 178     -11.608  11.364   2.339  1.00 93.76           C
ATOM   2619 1HB  ALA A 178     -11.674  12.242   1.696  1.00 93.76           H
ATOM   2620 2HB  ALA A 178     -11.710  10.463   1.735  1.00 93.76           H
ATOM   2621 3HB  ALA A 178     -12.407  11.397   3.080  1.00 93.76           H
ATOM   2622  HN  ALA A 178      -9.493  11.191   1.116  1.00 93.76           H
ATOM   2623  N   LEU A 179      -9.691   9.041   3.439  1.00 91.49           N
ATOM   2624  CA  LEU A 179      -9.598   7.810   4.204  1.00 91.49           C
ATOM   2625  C   LEU A 179      -8.411   7.900   5.165  1.00 91.49           C
ATOM   2626  O   LEU A 179      -8.291   7.095   6.087  1.00 91.49           O
ATOM   2627  HA  LEU A 179     -10.512   7.721   4.792  1.00 91.49           H
ATOM   2628  CB  LEU A 179      -9.541   6.601   3.269  1.00 91.49           C
ATOM   2629 1HB  LEU A 179      -8.748   6.767   2.540  1.00 91.49           H
ATOM   2630 2HB  LEU A 179      -9.256   5.726   3.855  1.00 91.49           H
ATOM   2631  CG  LEU A 179     -10.831   6.276   2.513  1.00 91.49           C
ATOM   2632  HG  LEU A 179     -11.121   7.156   1.939  1.00 91.49           H
ATOM   2633  CD1 LEU A 179     -10.610   5.137   1.515  1.00 91.49           C
ATOM   2634 1HD1 LEU A 179      -9.847   5.430   0.794  1.00 91.49           H
ATOM   2635 2HD1 LEU A 179     -10.283   4.245   2.048  1.00 91.49           H
ATOM   2636 3HD1 LEU A 179     -11.543   4.927   0.992  1.00 91.49           H
ATOM   2637  CD2 LEU A 179     -11.974   5.973   3.484  1.00 91.49           C
ATOM   2638 1HD2 LEU A 179     -11.706   5.117   4.104  1.00 91.49           H
ATOM   2639 2HD2 LEU A 179     -12.150   6.840   4.120  1.00 91.49           H
ATOM   2640 3HD2 LEU A 179     -12.879   5.745   2.921  1.00 91.49           H
ATOM   2641  HN  LEU A 179      -9.422   8.963   2.479  1.00 91.49           H
ATOM   2642  N   CYS A 180      -7.563   8.888   4.917  1.00 92.87           N
ATOM   2643  CA  CYS A 180      -6.343   9.040   5.692  1.00 92.87           C
ATOM   2644  C   CYS A 180      -6.604  10.060   6.803  1.00 92.87           C
ATOM   2645  O   CYS A 180      -5.696  10.405   7.558  1.00 92.87           O
ATOM   2646  HA  CYS A 180      -6.115   8.060   6.111  1.00 92.87           H
ATOM   2647  CB  CYS A 180      -5.160   9.446   4.810  1.00 92.87           C
ATOM   2648 1HB  CYS A 180      -5.394  10.366   4.275  1.00 92.87           H
ATOM   2649 2HB  CYS A 180      -4.287   9.650   5.430  1.00 92.87           H
ATOM   2650  SG  CYS A 180      -4.781   8.110   3.618  1.00 92.87           S
ATOM   2651  HG  CYS A 180      -5.891   8.246   2.899  1.00 92.87           H
ATOM   2652  HN  CYS A 180      -7.699   9.575   4.203  1.00 92.87           H
ATOM   2653  N   ILE A 181      -7.847  10.513   6.866  1.00 93.58           N
ATOM   2654  CA  ILE A 181      -8.230  11.510   7.852  1.00 93.58           C
ATOM   2655  C   ILE A 181      -7.905  10.988   9.253  1.00 93.58           C
ATOM   2656  O   ILE A 181      -7.306  11.696  10.060  1.00 93.58           O
ATOM   2657  HA  ILE A 181      -7.629  12.400   7.667  1.00 93.58           H
ATOM   2658  CB  ILE A 181      -9.696  11.908   7.669  1.00 93.58           C
ATOM   2659  HB  ILE A 181     -10.278  11.002   7.501  1.00 93.58           H
ATOM   2660  CG1 ILE A 181      -9.874  12.794   6.434  1.00 93.58           C
ATOM   2661 1HG1 ILE A 181      -9.350  13.738   6.581  1.00 93.58           H
ATOM   2662 2HG1 ILE A 181      -9.422  12.311   5.567  1.00 93.58           H
ATOM   2663  CG2 ILE A 181     -10.246  12.571   8.933  1.00 93.58           C
ATOM   2664 1HG2 ILE A 181     -10.175  11.874   9.769  1.00 93.58           H
ATOM   2665 2HG2 ILE A 181      -9.666  13.466   9.156  1.00 93.58           H
ATOM   2666 3HG2 ILE A 181     -11.290  12.844   8.776  1.00 93.58           H
ATOM   2667  CD1 ILE A 181     -11.355  13.063   6.160  1.00 93.58           C
ATOM   2668 1HD1 ILE A 181     -11.870  12.118   5.989  1.00 93.58           H
ATOM   2669 2HD1 ILE A 181     -11.797  13.568   7.019  1.00 93.58           H
ATOM   2670 3HD1 ILE A 181     -11.452  13.694   5.277  1.00 93.58           H
ATOM   2671  HN  ILE A 181      -8.584  10.211   6.262  1.00 93.58           H
ATOM   2672  N   PRO A 182      -8.293   9.744   9.566  1.00 91.46           N
ATOM   2673  CA  PRO A 182      -8.084   9.205  10.912  1.00 91.46           C
ATOM   2674  C   PRO A 182      -6.639   9.330  11.366  1.00 91.46           C
ATOM   2675  O   PRO A 182      -6.373   9.739  12.495  1.00 91.46           O
ATOM   2676  HA  PRO A 182      -8.662   9.777  11.638  1.00 91.46           H
ATOM   2677  CB  PRO A 182      -8.515   7.742  10.787  1.00 91.46           C
ATOM   2678 1HB  PRO A 182      -7.673   7.095  10.541  1.00 91.46           H
ATOM   2679 2HB  PRO A 182      -8.941   7.368  11.719  1.00 91.46           H
ATOM   2680  CG  PRO A 182      -9.549   7.772   9.668  1.00 91.46           C
ATOM   2681 1HG  PRO A 182      -9.691   6.788   9.222  1.00 91.46           H
ATOM   2682 2HG  PRO A 182     -10.527   8.090  10.029  1.00 91.46           H
ATOM   2683  CD  PRO A 182      -8.953   8.765   8.683  1.00 91.46           C
ATOM   2684 1HD  PRO A 182      -8.241   8.289   8.009  1.00 91.46           H
ATOM   2685 2HD  PRO A 182      -9.719   9.225   8.058  1.00 91.46           H
ATOM   2686  N   GLU A 183      -5.736   8.972  10.466  1.00 92.01           N
ATOM   2687  CA  GLU A 183      -4.318   8.991  10.780  1.00 92.01           C
ATOM   2688  C   GLU A 183      -3.874  10.409  11.146  1.00 92.01           C
ATOM   2689  O   GLU A 183      -3.077  10.596  12.064  1.00 92.01           O
ATOM   2690  HA  GLU A 183      -4.203   8.334  11.642  1.00 92.01           H
ATOM   2691  CB  GLU A 183      -3.491   8.441   9.616  1.00 92.01           C
ATOM   2692 1HB  GLU A 183      -3.895   8.808   8.673  1.00 92.01           H
ATOM   2693 2HB  GLU A 183      -2.440   8.692   9.761  1.00 92.01           H
ATOM   2694  CG  GLU A 183      -3.566   6.914   9.563  1.00 92.01           C
ATOM   2695 1HG  GLU A 183      -2.840   6.535   8.845  1.00 92.01           H
ATOM   2696 2HG  GLU A 183      -3.299   6.499  10.536  1.00 92.01           H
ATOM   2697  CD  GLU A 183      -4.970   6.447   9.173  1.00 92.01           C
ATOM   2698  OE1 GLU A 183      -5.284   5.276   9.477  1.00 92.01           O
ATOM   2699  OE2 GLU A 183      -5.697   7.272   8.578  1.00 92.01           O
ATOM   2700  HN  GLU A 183      -5.959   8.673   9.538  1.00 92.01           H
ATOM   2701  N   ILE A 184      -4.410  11.371  10.409  1.00 93.60           N
ATOM   2702  CA  ILE A 184      -3.988  12.753  10.560  1.00 93.60           C
ATOM   2703  C   ILE A 184      -4.386  13.253  11.950  1.00 93.60           C
ATOM   2704  O   ILE A 184      -3.648  14.014  12.575  1.00 93.60           O
ATOM   2705  HA  ILE A 184      -2.901  12.773  10.484  1.00 93.60           H
ATOM   2706  CB  ILE A 184      -4.537  13.609   9.418  1.00 93.60           C
ATOM   2707  HB  ILE A 184      -5.619  13.478   9.382  1.00 93.60           H
ATOM   2708  CG1 ILE A 184      -3.982  13.147   8.070  1.00 93.60           C
ATOM   2709 1HG1 ILE A 184      -2.912  13.352   8.023  1.00 93.60           H
ATOM   2710 2HG1 ILE A 184      -4.103  12.068   7.973  1.00 93.60           H
ATOM   2711  CG2 ILE A 184      -4.270  15.095   9.669  1.00 93.60           C
ATOM   2712 1HG2 ILE A 184      -4.753  15.399  10.597  1.00 93.60           H
ATOM   2713 2HG2 ILE A 184      -3.196  15.263   9.746  1.00 93.60           H
ATOM   2714 3HG2 ILE A 184      -4.671  15.681   8.841  1.00 93.60           H
ATOM   2715  CD1 ILE A 184      -4.693  13.851   6.912  1.00 93.60           C
ATOM   2716 1HD1 ILE A 184      -5.758  13.624   6.948  1.00 93.60           H
ATOM   2717 2HD1 ILE A 184      -4.548  14.928   6.999  1.00 93.60           H
ATOM   2718 3HD1 ILE A 184      -4.279  13.504   5.966  1.00 93.60           H
ATOM   2719  HN  ILE A 184      -5.118  11.218   9.720  1.00 93.60           H
ATOM   2720  N   LEU A 185      -5.551  12.806  12.394  1.00 93.51           N
ATOM   2721  CA  LEU A 185      -6.154  13.353  13.598  1.00 93.51           C
ATOM   2722  C   LEU A 185      -5.432  12.792  14.825  1.00 93.51           C
ATOM   2723  O   LEU A 185      -4.997  13.547  15.693  1.00 93.51           O
ATOM   2724  HA  LEU A 185      -6.007  14.433  13.575  1.00 93.51           H
ATOM   2725  CB  LEU A 185      -7.663  13.101  13.604  1.00 93.51           C
ATOM   2726 1HB  LEU A 185      -7.835  12.040  13.423  1.00 93.51           H
ATOM   2727 2HB  LEU A 185      -8.043  13.320  14.602  1.00 93.51           H
ATOM   2728  CG  LEU A 185      -8.480  13.903  12.589  1.00 93.51           C
ATOM   2729  HG  LEU A 185      -8.137  13.638  11.589  1.00 93.51           H
ATOM   2730  CD1 LEU A 185      -9.964  13.537  12.669  1.00 93.51           C
ATOM   2731 1HD1 LEU A 185     -10.088  12.475  12.458  1.00 93.51           H
ATOM   2732 2HD1 LEU A 185     -10.338  13.755  13.670  1.00 93.51           H
ATOM   2733 3HD1 LEU A 185     -10.522  14.121  11.937  1.00 93.51           H
ATOM   2734  CD2 LEU A 185      -8.250  15.405  12.763  1.00 93.51           C
ATOM   2735 1HD2 LEU A 185      -8.549  15.705  13.768  1.00 93.51           H
ATOM   2736 2HD2 LEU A 185      -7.194  15.630  12.617  1.00 93.51           H
ATOM   2737 3HD2 LEU A 185      -8.843  15.951  12.030  1.00 93.51           H
ATOM   2738  HN  LEU A 185      -6.081  12.085  11.947  1.00 93.51           H
ATOM   2739  N   TYR A 186      -5.326  11.471  14.857  1.00 92.66           N
ATOM   2740  CA  TYR A 186      -5.045  10.773  16.100  1.00 92.66           C
ATOM   2741  C   TYR A 186      -3.555  10.446  16.220  1.00 92.66           C
ATOM   2742  O   TYR A 186      -3.103   9.969  17.260  1.00 92.66           O
ATOM   2743  HA  TYR A 186      -5.334  11.425  16.925  1.00 92.66           H
ATOM   2744  CB  TYR A 186      -5.838   9.466  16.038  1.00 92.66           C
ATOM   2745 1HB  TYR A 186      -5.501   8.888  15.178  1.00 92.66           H
ATOM   2746 2HB  TYR A 186      -5.615   8.875  16.926  1.00 92.66           H
ATOM   2747  CG  TYR A 186      -7.353   9.661  15.941  1.00 92.66           C
ATOM   2748  CD1 TYR A 186      -8.000  10.490  16.834  1.00 92.66           C
ATOM   2749  HD1 TYR A 186      -7.433  11.005  17.610  1.00 92.66           H
ATOM   2750  CD2 TYR A 186      -8.071   9.009  14.959  1.00 92.66           C
ATOM   2751  HD2 TYR A 186      -7.559   8.355  14.254  1.00 92.66           H
ATOM   2752  CE1 TYR A 186      -9.426  10.673  16.743  1.00 92.66           C
ATOM   2753  HE1 TYR A 186      -9.950  11.325  17.442  1.00 92.66           H
ATOM   2754  CE2 TYR A 186      -9.496   9.193  14.868  1.00 92.66           C
ATOM   2755  HE2 TYR A 186     -10.075   8.683  14.097  1.00 92.66           H
ATOM   2756  CZ  TYR A 186     -10.103  10.016  15.764  1.00 92.66           C
ATOM   2757  OH  TYR A 186     -11.449  10.189  15.677  1.00 92.66           O
ATOM   2758  HH  TYR A 186     -11.800   9.737  14.858  1.00 92.66           H
ATOM   2759  HN  TYR A 186      -5.430  10.882  14.056  1.00 92.66           H
ATOM   2760  N   SER A 187      -2.834  10.717  15.142  1.00 92.84           N
ATOM   2761  CA  SER A 187      -1.389  10.563  15.151  1.00 92.84           C
ATOM   2762  C   SER A 187      -0.757  11.613  16.066  1.00 92.84           C
ATOM   2763  O   SER A 187      -0.912  12.813  15.841  1.00 92.84           O
ATOM   2764  HA  SER A 187      -1.208   9.560  15.537  1.00 92.84           H
ATOM   2765  CB  SER A 187      -0.815  10.676  13.737  1.00 92.84           C
ATOM   2766 1HB  SER A 187      -1.114  11.629  13.299  1.00 92.84           H
ATOM   2767 2HB  SER A 187       0.274  10.677  13.787  1.00 92.84           H
ATOM   2768  OG  SER A 187      -1.250   9.611  12.897  1.00 92.84           O
ATOM   2769  HG  SER A 187      -1.726   9.978  12.098  1.00 92.84           H
ATOM   2770  HN  SER A 187      -3.220  11.034  14.276  1.00 92.84           H
ATOM   2771  N   GLN A 188      -0.057  11.124  17.079  1.00 91.80           N
ATOM   2772  CA  GLN A 188       0.734  11.995  17.932  1.00 91.80           C
ATOM   2773  C   GLN A 188       1.966  11.252  18.453  1.00 91.80           C
ATOM   2774  O   GLN A 188       2.081  10.039  18.283  1.00 91.80           O
ATOM   2775  HA  GLN A 188       1.044  12.822  17.293  1.00 91.80           H
ATOM   2776  CB  GLN A 188      -0.106  12.542  19.087  1.00 91.80           C
ATOM   2777 1HB  GLN A 188       0.473  13.277  19.647  1.00 91.80           H
ATOM   2778 2HB  GLN A 188      -0.981  13.060  18.693  1.00 91.80           H
ATOM   2779  CG  GLN A 188      -0.551  11.416  20.023  1.00 91.80           C
ATOM   2780 1HG  GLN A 188      -1.138  10.686  19.465  1.00 91.80           H
ATOM   2781 2HG  GLN A 188       0.323  10.894  20.410  1.00 91.80           H
ATOM   2782  CD  GLN A 188      -1.381  11.965  21.185  1.00 91.80           C
ATOM   2783  OE1 GLN A 188      -1.787  13.115  21.203  1.00 91.80           O
ATOM   2784  NE2 GLN A 188      -1.610  11.080  22.151  1.00 91.80           N
ATOM   2785 1HE2 GLN A 188      -1.248  10.151  22.075  1.00 91.80           H
ATOM   2786 2HE2 GLN A 188      -2.144  11.344  22.955  1.00 91.80           H
ATOM   2787  HN  GLN A 188      -0.025  10.155  17.321  1.00 91.80           H
ATOM   2788  N   ILE A 189       2.855  12.010  19.078  1.00 91.49           N
ATOM   2789  CA  ILE A 189       4.021  11.425  19.717  1.00 91.49           C
ATOM   2790  C   ILE A 189       3.689  11.100  21.175  1.00 91.49           C
ATOM   2791  O   ILE A 189       3.184  11.952  21.904  1.00 91.49           O
ATOM   2792  HA  ILE A 189       4.244  10.492  19.198  1.00 91.49           H
ATOM   2793  CB  ILE A 189       5.238  12.337  19.552  1.00 91.49           C
ATOM   2794  HB  ILE A 189       5.008  13.299  20.011  1.00 91.49           H
ATOM   2795  CG1 ILE A 189       5.529  12.601  18.073  1.00 91.49           C
ATOM   2796 1HG1 ILE A 189       5.888  11.686  17.601  1.00 91.49           H
ATOM   2797 2HG1 ILE A 189       4.608  12.883  17.562  1.00 91.49           H
ATOM   2798  CG2 ILE A 189       6.455  11.766  20.282  1.00 91.49           C
ATOM   2799 1HG2 ILE A 189       6.230  11.672  21.345  1.00 91.49           H
ATOM   2800 2HG2 ILE A 189       6.696  10.784  19.874  1.00 91.49           H
ATOM   2801 3HG2 ILE A 189       7.305  12.434  20.149  1.00 91.49           H
ATOM   2802  CD1 ILE A 189       6.570  13.709  17.908  1.00 91.49           C
ATOM   2803 1HD1 ILE A 189       6.197  14.628  18.360  1.00 91.49           H
ATOM   2804 2HD1 ILE A 189       7.497  13.413  18.400  1.00 91.49           H
ATOM   2805 3HD1 ILE A 189       6.758  13.876  16.848  1.00 91.49           H
ATOM   2806  HN  ILE A 189       2.788  13.006  19.150  1.00 91.49           H
ATOM   2807  N   LYS A 190       3.985   9.866  21.556  1.00 87.98           N
ATOM   2808  CA  LYS A 190       3.880   9.467  22.949  1.00 87.98           C
ATOM   2809  C   LYS A 190       5.274   9.136  23.486  1.00 87.98           C
ATOM   2810  O   LYS A 190       6.027   8.397  22.855  1.00 87.98           O
ATOM   2811  HA  LYS A 190       3.489  10.320  23.504  1.00 87.98           H
ATOM   2812  CB  LYS A 190       2.873   8.326  23.105  1.00 87.98           C
ATOM   2813 1HB  LYS A 190       1.916   8.618  22.673  1.00 87.98           H
ATOM   2814 2HB  LYS A 190       3.219   7.453  22.551  1.00 87.98           H
ATOM   2815  CG  LYS A 190       2.684   7.960  24.578  1.00 87.98           C
ATOM   2816 1HG  LYS A 190       3.554   7.408  24.935  1.00 87.98           H
ATOM   2817 2HG  LYS A 190       2.615   8.868  25.176  1.00 87.98           H
ATOM   2818  CD  LYS A 190       1.422   7.117  24.776  1.00 87.98           C
ATOM   2819 1HD  LYS A 190       0.548   7.766  24.808  1.00 87.98           H
ATOM   2820 2HD  LYS A 190       1.291   6.447  23.926  1.00 87.98           H
ATOM   2821  CE  LYS A 190       1.505   6.300  26.067  1.00 87.98           C
ATOM   2822 1HE  LYS A 190       2.531   6.296  26.437  1.00 87.98           H
ATOM   2823 2HE  LYS A 190       0.890   6.764  26.838  1.00 87.98           H
ATOM   2824  NZ  LYS A 190       1.052   4.911  25.832  1.00 87.98           N
ATOM   2825 1HZ  LYS A 190       1.207   4.359  26.668  1.00 87.98           H
ATOM   2826 2HZ  LYS A 190       0.063   4.912  25.606  1.00 87.98           H
ATOM   2827 3HZ  LYS A 190       1.574   4.511  25.060  1.00 87.98           H
ATOM   2828  HN  LYS A 190       4.291   9.147  20.932  1.00 87.98           H
ATOM   2829  N   GLU A 191       5.574   9.700  24.647  1.00 85.03           N
ATOM   2830  CA  GLU A 191       6.826   9.402  25.322  1.00 85.03           C
ATOM   2831  C   GLU A 191       6.623   8.289  26.351  1.00 85.03           C
ATOM   2832  O   GLU A 191       5.734   8.376  27.197  1.00 85.03           O
ATOM   2833  HA  GLU A 191       7.504   9.062  24.538  1.00 85.03           H
ATOM   2834  CB  GLU A 191       7.408  10.656  25.978  1.00 85.03           C
ATOM   2835 1HB  GLU A 191       6.624  11.184  26.520  1.00 85.03           H
ATOM   2836 2HB  GLU A 191       8.256  10.383  26.605  1.00 85.03           H
ATOM   2837  CG  GLU A 191       7.946  11.627  24.924  1.00 85.03           C
ATOM   2838 1HG  GLU A 191       8.672  11.117  24.291  1.00 85.03           H
ATOM   2839 2HG  GLU A 191       7.132  11.954  24.277  1.00 85.03           H
ATOM   2840  CD  GLU A 191       8.600  12.843  25.583  1.00 85.03           C
ATOM   2841  OE1 GLU A 191       9.110  13.694  24.822  1.00 85.03           O
ATOM   2842  OE2 GLU A 191       8.576  12.894  26.831  1.00 85.03           O
ATOM   2843  HN  GLU A 191       4.981  10.349  25.124  1.00 85.03           H
ATOM   2844  N   GLU A 192       7.462   7.269  26.246  1.00 75.53           N
ATOM   2845  CA  GLU A 192       7.319   6.093  27.087  1.00 75.53           C
ATOM   2846  C   GLU A 192       8.691   5.604  27.554  1.00 75.53           C
ATOM   2847  O   GLU A 192       9.523   5.209  26.740  1.00 75.53           O
ATOM   2848  HA  GLU A 192       6.731   6.420  27.945  1.00 75.53           H
ATOM   2849  CB  GLU A 192       6.562   4.984  26.354  1.00 75.53           C
ATOM   2850 1HB  GLU A 192       5.552   5.321  26.119  1.00 75.53           H
ATOM   2851 2HB  GLU A 192       7.127   4.671  25.477  1.00 75.53           H
ATOM   2852  CG  GLU A 192       6.416   3.743  27.238  1.00 75.53           C
ATOM   2853 1HG  GLU A 192       7.054   2.945  26.858  1.00 75.53           H
ATOM   2854 2HG  GLU A 192       6.757   3.969  28.248  1.00 75.53           H
ATOM   2855  CD  GLU A 192       4.963   3.266  27.278  1.00 75.53           C
ATOM   2856  OE1 GLU A 192       4.654   2.463  28.185  1.00 75.53           O
ATOM   2857  OE2 GLU A 192       4.194   3.715  26.401  1.00 75.53           O
ATOM   2858  HN  GLU A 192       8.227   7.238  25.603  1.00 75.53           H
ATOM   2859  N   SER A 193       8.885   5.647  28.864  1.00 71.64           N
ATOM   2860  CA  SER A 193      10.092   5.101  29.461  1.00 71.64           C
ATOM   2861  C   SER A 193      11.327   5.741  28.823  1.00 71.64           C
ATOM   2862  O   SER A 193      12.364   5.094  28.684  1.00 71.64           O
ATOM   2863  HA  SER A 193      10.032   5.356  30.519  1.00 71.64           H
ATOM   2864  CB  SER A 193      10.143   3.579  29.306  1.00 71.64           C
ATOM   2865 1HB  SER A 193      10.238   3.325  28.250  1.00 71.64           H
ATOM   2866 2HB  SER A 193      11.031   3.193  29.807  1.00 71.64           H
ATOM   2867  OG  SER A 193       8.984   2.949  29.843  1.00 71.64           O
ATOM   2868  HG  SER A 193       8.967   1.984  29.580  1.00 71.64           H
ATOM   2869  HN  SER A 193       8.236   6.044  29.513  1.00 71.64           H
ATOM   2870  N   GLY A 194      11.174   7.004  28.452  1.00 76.03           N
ATOM   2871  CA  GLY A 194      12.280   7.755  27.883  1.00 76.03           C
ATOM   2872  C   GLY A 194      12.417   7.478  26.385  1.00 76.03           C
ATOM   2873  O   GLY A 194      13.382   7.911  25.756  1.00 76.03           O
ATOM   2874 1HA  GLY A 194      12.121   8.821  28.046  1.00 76.03           H
ATOM   2875 2HA  GLY A 194      13.206   7.489  28.392  1.00 76.03           H
ATOM   2876  HN  GLY A 194      10.316   7.511  28.535  1.00 76.03           H
ATOM   2877  N   ILE A 195      11.439   6.758  25.856  1.00 83.44           N
ATOM   2878  CA  ILE A 195      11.395   6.489  24.429  1.00 83.44           C
ATOM   2879  C   ILE A 195      10.220   7.247  23.807  1.00 83.44           C
ATOM   2880  O   ILE A 195       9.076   7.077  24.226  1.00 83.44           O
ATOM   2881  HA  ILE A 195      12.319   6.870  23.995  1.00 83.44           H
ATOM   2882  CB  ILE A 195      11.361   4.982  24.168  1.00 83.44           C
ATOM   2883  HB  ILE A 195      10.454   4.578  24.618  1.00 83.44           H
ATOM   2884  CG1 ILE A 195      12.546   4.283  24.837  1.00 83.44           C
ATOM   2885 1HG1 ILE A 195      13.478   4.636  24.395  1.00 83.44           H
ATOM   2886 2HG1 ILE A 195      12.577   4.543  25.895  1.00 83.44           H
ATOM   2887  CG2 ILE A 195      11.292   4.685  22.669  1.00 83.44           C
ATOM   2888 1HG2 ILE A 195      10.390   5.133  22.251  1.00 83.44           H
ATOM   2889 2HG2 ILE A 195      12.168   5.106  22.175  1.00 83.44           H
ATOM   2890 3HG2 ILE A 195      11.269   3.607  22.512  1.00 83.44           H
ATOM   2891  CD1 ILE A 195      12.446   2.764  24.683  1.00 83.44           C
ATOM   2892 1HD1 ILE A 195      11.525   2.412  25.148  1.00 83.44           H
ATOM   2893 2HD1 ILE A 195      12.440   2.506  23.624  1.00 83.44           H
ATOM   2894 3HD1 ILE A 195      13.301   2.292  25.167  1.00 83.44           H
ATOM   2895  HN  ILE A 195      10.688   6.362  26.384  1.00 83.44           H
ATOM   2896  N   ALA A 196      10.543   8.067  22.818  1.00 90.05           N
ATOM   2897  CA  ALA A 196       9.518   8.747  22.045  1.00 90.05           C
ATOM   2898  C   ALA A 196       9.019   7.816  20.937  1.00 90.05           C
ATOM   2899  O   ALA A 196       9.814   7.288  20.161  1.00 90.05           O
ATOM   2900  HA  ALA A 196       8.690   8.973  22.717  1.00 90.05           H
ATOM   2901  CB  ALA A 196      10.079  10.059  21.495  1.00 90.05           C
ATOM   2902 1HB  ALA A 196      10.392  10.696  22.322  1.00 90.05           H
ATOM   2903 2HB  ALA A 196      10.936   9.848  20.855  1.00 90.05           H
ATOM   2904 3HB  ALA A 196       9.310  10.569  20.915  1.00 90.05           H
ATOM   2905  HN  ALA A 196      11.483   8.269  22.543  1.00 90.05           H
ATOM   2906  N   ILE A 197       7.706   7.644  20.899  1.00 88.82           N
ATOM   2907  CA  ILE A 197       7.094   6.775  19.908  1.00 88.82           C
ATOM   2908  C   ILE A 197       6.000   7.546  19.167  1.00 88.82           C
ATOM   2909  O   ILE A 197       5.143   8.170  19.791  1.00 88.82           O
ATOM   2910  HA  ILE A 197       7.868   6.500  19.192  1.00 88.82           H
ATOM   2911  CB  ILE A 197       6.600   5.483  20.561  1.00 88.82           C
ATOM   2912  HB  ILE A 197       5.874   5.744  21.331  1.00 88.82           H
ATOM   2913  CG1 ILE A 197       7.748   4.746  21.255  1.00 88.82           C
ATOM   2914 1HG1 ILE A 197       8.481   4.427  20.513  1.00 88.82           H
ATOM   2915 2HG1 ILE A 197       8.260   5.424  21.938  1.00 88.82           H
ATOM   2916  CG2 ILE A 197       5.881   4.595  19.544  1.00 88.82           C
ATOM   2917 1HG2 ILE A 197       5.023   5.130  19.137  1.00 88.82           H
ATOM   2918 2HG2 ILE A 197       6.566   4.339  18.736  1.00 88.82           H
ATOM   2919 3HG2 ILE A 197       5.541   3.683  20.035  1.00 88.82           H
ATOM   2920  CD1 ILE A 197       7.232   3.529  22.025  1.00 88.82           C
ATOM   2921 1HD1 ILE A 197       6.518   3.854  22.782  1.00 88.82           H
ATOM   2922 2HD1 ILE A 197       6.743   2.842  21.335  1.00 88.82           H
ATOM   2923 3HD1 ILE A 197       8.069   3.024  22.509  1.00 88.82           H
ATOM   2924  HN  ILE A 197       7.066   8.085  21.528  1.00 88.82           H
ATOM   2925  N   CYS A 198       6.065   7.478  17.845  1.00 91.43           N
ATOM   2926  CA  CYS A 198       4.990   7.997  17.015  1.00 91.43           C
ATOM   2927  C   CYS A 198       3.877   6.948  16.960  1.00 91.43           C
ATOM   2928  O   CYS A 198       4.064   5.869  16.401  1.00 91.43           O
ATOM   2929  HA  CYS A 198       4.638   8.910  17.494  1.00 91.43           H
ATOM   2930  CB  CYS A 198       5.487   8.376  15.619  1.00 91.43           C
ATOM   2931 1HB  CYS A 198       6.123   9.259  15.678  1.00 91.43           H
ATOM   2932 2HB  CYS A 198       6.097   7.571  15.209  1.00 91.43           H
ATOM   2933  SG  CYS A 198       4.063   8.704  14.516  1.00 91.43           S
ATOM   2934  HN  CYS A 198       6.832   7.079  17.343  1.00 91.43           H
ATOM   2935  N   THR A 199       2.744   7.303  17.548  1.00 90.65           N
ATOM   2936  CA  THR A 199       1.619   6.386  17.619  1.00 90.65           C
ATOM   2937  C   THR A 199       0.302   7.143  17.433  1.00 90.65           C
ATOM   2938  O   THR A 199       0.265   8.367  17.543  1.00 90.65           O
ATOM   2939  HA  THR A 199       1.700   5.678  16.794  1.00 90.65           H
ATOM   2940  CB  THR A 199       1.705   5.633  18.948  1.00 90.65           C
ATOM   2941  HB  THR A 199       2.729   5.323  19.154  1.00 90.65           H
ATOM   2942  OG1 THR A 199       0.758   4.577  18.811  1.00 90.65           O
ATOM   2943  HG1 THR A 199       0.847   3.936  19.573  1.00 90.65           H
ATOM   2944  CG2 THR A 199       1.176   6.457  20.123  1.00 90.65           C
ATOM   2945 1HG2 THR A 199       0.130   6.711  19.948  1.00 90.65           H
ATOM   2946 2HG2 THR A 199       1.761   7.373  20.218  1.00 90.65           H
ATOM   2947 3HG2 THR A 199       1.260   5.876  21.042  1.00 90.65           H
ATOM   2948  HN  THR A 199       2.589   8.196  17.971  1.00 90.65           H
ATOM   2949  N   MET A 200      -0.746   6.382  17.156  1.00 91.42           N
ATOM   2950  CA  MET A 200      -2.097   6.914  17.229  1.00 91.42           C
ATOM   2951  C   MET A 200      -2.669   6.765  18.640  1.00 91.42           C
ATOM   2952  O   MET A 200      -2.476   5.737  19.287  1.00 91.42           O
ATOM   2953  HA  MET A 200      -2.011   7.970  16.974  1.00 91.42           H
ATOM   2954  CB  MET A 200      -2.992   6.172  16.234  1.00 91.42           C
ATOM   2955 1HB  MET A 200      -2.930   5.099  16.414  1.00 91.42           H
ATOM   2956 2HB  MET A 200      -4.031   6.462  16.389  1.00 91.42           H
ATOM   2957  CG  MET A 200      -2.581   6.478  14.793  1.00 91.42           C
ATOM   2958 1HG  MET A 200      -2.550   7.556  14.635  1.00 91.42           H
ATOM   2959 2HG  MET A 200      -1.576   6.100  14.604  1.00 91.42           H
ATOM   2960  SD  MET A 200      -3.735   5.729  13.656  1.00 91.42           S
ATOM   2961  CE  MET A 200      -3.590   4.020  14.148  1.00 91.42           C
ATOM   2962 1HE  MET A 200      -2.560   3.689  14.014  1.00 91.42           H
ATOM   2963 2HE  MET A 200      -3.871   3.918  15.196  1.00 91.42           H
ATOM   2964 3HE  MET A 200      -4.250   3.407  13.534  1.00 91.42           H
ATOM   2965  HN  MET A 200      -0.685   5.421  16.885  1.00 91.42           H
ATOM   2966  N   VAL A 201      -3.361   7.807  19.076  1.00 91.80           N
ATOM   2967  CA  VAL A 201      -4.009   7.784  20.377  1.00 91.80           C
ATOM   2968  C   VAL A 201      -5.507   8.042  20.200  1.00 91.80           C
ATOM   2969  O   VAL A 201      -5.902   9.008  19.550  1.00 91.80           O
ATOM   2970  HA  VAL A 201      -3.872   6.786  20.795  1.00 91.80           H
ATOM   2971  CB  VAL A 201      -3.336   8.787  21.315  1.00 91.80           C
ATOM   2972  HB  VAL A 201      -3.477   9.784  20.896  1.00 91.80           H
ATOM   2973  CG1 VAL A 201      -3.985   8.764  22.700  1.00 91.80           C
ATOM   2974 1HG1 VAL A 201      -5.040   9.022  22.611  1.00 91.80           H
ATOM   2975 2HG1 VAL A 201      -3.889   7.766  23.129  1.00 91.80           H
ATOM   2976 3HG1 VAL A 201      -3.487   9.486  23.347  1.00 91.80           H
ATOM   2977  CG2 VAL A 201      -1.832   8.526  21.409  1.00 91.80           C
ATOM   2978 1HG2 VAL A 201      -1.661   7.520  21.793  1.00 91.80           H
ATOM   2979 2HG2 VAL A 201      -1.384   8.617  20.420  1.00 91.80           H
ATOM   2980 3HG2 VAL A 201      -1.378   9.253  22.082  1.00 91.80           H
ATOM   2981  HN  VAL A 201      -3.483   8.654  18.559  1.00 91.80           H
ATOM   2982  N   TYR A 202      -6.300   7.160  20.791  1.00 90.76           N
ATOM   2983  CA  TYR A 202      -7.746   7.264  20.683  1.00 90.76           C
ATOM   2984  C   TYR A 202      -8.344   7.910  21.935  1.00 90.76           C
ATOM   2985  O   TYR A 202      -7.955   7.580  23.054  1.00 90.76           O
ATOM   2986  HA  TYR A 202      -7.975   7.886  19.818  1.00 90.76           H
ATOM   2987  CB  TYR A 202      -8.264   5.829  20.568  1.00 90.76           C
ATOM   2988 1HB  TYR A 202      -7.893   5.250  21.413  1.00 90.76           H
ATOM   2989 2HB  TYR A 202      -9.352   5.840  20.642  1.00 90.76           H
ATOM   2990  CG  TYR A 202      -7.863   5.126  19.270  1.00 90.76           C
ATOM   2991  CD1 TYR A 202      -8.617   5.302  18.127  1.00 90.76           C
ATOM   2992  HD1 TYR A 202      -9.498   5.944  18.150  1.00 90.76           H
ATOM   2993  CD2 TYR A 202      -6.747   4.314  19.242  1.00 90.76           C
ATOM   2994  HD2 TYR A 202      -6.152   4.174  20.144  1.00 90.76           H
ATOM   2995  CE1 TYR A 202      -8.239   4.640  16.906  1.00 90.76           C
ATOM   2996  HE1 TYR A 202      -8.826   4.771  15.997  1.00 90.76           H
ATOM   2997  CE2 TYR A 202      -6.370   3.651  18.020  1.00 90.76           C
ATOM   2998  HE2 TYR A 202      -5.491   3.007  17.984  1.00 90.76           H
ATOM   2999  CZ  TYR A 202      -7.134   3.847  16.913  1.00 90.76           C
ATOM   3000  OH  TYR A 202      -6.777   3.222  15.759  1.00 90.76           O
ATOM   3001  HH  TYR A 202      -6.198   2.433  15.963  1.00 90.76           H
ATOM   3002  HN  TYR A 202      -5.972   6.388  21.334  1.00 90.76           H
ATOM   3003  N   PRO A 203      -9.296   8.839  21.770  1.00 81.97           N
ATOM   3004  CA  PRO A 203      -9.713   9.697  22.881  1.00 81.97           C
ATOM   3005  C   PRO A 203     -10.458   8.925  23.958  1.00 81.97           C
ATOM   3006  O   PRO A 203     -11.379   8.167  23.659  1.00 81.97           O
ATOM   3007  HA  PRO A 203      -8.840  10.115  23.383  1.00 81.97           H
ATOM   3008  CB  PRO A 203     -10.606  10.745  22.213  1.00 81.97           C
ATOM   3009 1HB  PRO A 203     -11.403  11.076  22.880  1.00 81.97           H
ATOM   3010 2HB  PRO A 203     -10.041  11.632  21.929  1.00 81.97           H
ATOM   3011  CG  PRO A 203     -11.154  10.032  21.011  1.00 81.97           C
ATOM   3012 1HG  PRO A 203     -12.038   9.448  21.267  1.00 81.97           H
ATOM   3013 2HG  PRO A 203     -11.452  10.737  20.235  1.00 81.97           H
ATOM   3014  CD  PRO A 203     -10.040   9.145  20.535  1.00 81.97           C
ATOM   3015 1HD  PRO A 203     -10.422   8.240  20.061  1.00 81.97           H
ATOM   3016 2HD  PRO A 203      -9.411   9.649  19.801  1.00 81.97           H
ATOM   3017  N   SER A 204     -10.035   9.141  25.195  1.00 69.80           N
ATOM   3018  CA  SER A 204     -10.766   8.621  26.337  1.00 69.80           C
ATOM   3019  C   SER A 204     -11.972   7.808  25.861  1.00 69.80           C
ATOM   3020  O   SER A 204     -11.837   6.634  25.520  1.00 69.80           O
ATOM   3021  HA  SER A 204     -10.059   7.982  26.866  1.00 69.80           H
ATOM   3022  CB  SER A 204     -11.221   9.752  27.262  1.00 69.80           C
ATOM   3023 1HB  SER A 204     -11.783   9.333  28.097  1.00 69.80           H
ATOM   3024 2HB  SER A 204     -10.347  10.248  27.684  1.00 69.80           H
ATOM   3025  OG  SER A 204     -12.026  10.708  26.579  1.00 69.80           O
ATOM   3026  HG  SER A 204     -12.410  11.361  27.233  1.00 69.80           H
ATOM   3027  HN  SER A 204      -9.210   9.659  25.422  1.00 69.80           H
ATOM   3028  N   ASP A 205     -13.122   8.465  25.853  1.00 67.96           N
ATOM   3029  CA  ASP A 205     -14.357   7.816  26.259  1.00 67.96           C
ATOM   3030  C   ASP A 205     -14.601   6.592  25.374  1.00 67.96           C
ATOM   3031  O   ASP A 205     -14.815   5.491  25.877  1.00 67.96           O
ATOM   3032  HA  ASP A 205     -14.211   7.551  27.306  1.00 67.96           H
ATOM   3033  CB  ASP A 205     -15.552   8.759  26.101  1.00 67.96           C
ATOM   3034 1HB  ASP A 205     -15.454   9.324  25.174  1.00 67.96           H
ATOM   3035 2HB  ASP A 205     -16.471   8.178  26.025  1.00 67.96           H
ATOM   3036  CG  ASP A 205     -15.649   9.724  27.285  1.00 67.96           C
ATOM   3037  OD1 ASP A 205     -15.123   9.360  28.358  1.00 67.96           O
ATOM   3038  OD2 ASP A 205     -16.247  10.804  27.089  1.00 67.96           O
ATOM   3039  HN  ASP A 205     -13.218   9.421  25.576  1.00 67.96           H
ATOM   3040  N   GLU A 206     -14.559   6.827  24.070  1.00 81.90           N
ATOM   3041  CA  GLU A 206     -14.916   5.794  23.113  1.00 81.90           C
ATOM   3042  C   GLU A 206     -13.682   5.351  22.324  1.00 81.90           C
ATOM   3043  O   GLU A 206     -13.782   5.012  21.146  1.00 81.90           O
ATOM   3044  HA  GLU A 206     -15.292   4.963  23.709  1.00 81.90           H
ATOM   3045  CB  GLU A 206     -16.022   6.277  22.173  1.00 81.90           C
ATOM   3046 1HB  GLU A 206     -15.775   7.269  21.794  1.00 81.90           H
ATOM   3047 2HB  GLU A 206     -16.182   5.542  21.384  1.00 81.90           H
ATOM   3048  CG  GLU A 206     -17.354   6.409  22.915  1.00 81.90           C
ATOM   3049 1HG  GLU A 206     -17.212   6.993  23.824  1.00 81.90           H
ATOM   3050 2HG  GLU A 206     -18.068   6.951  22.295  1.00 81.90           H
ATOM   3051  CD  GLU A 206     -17.921   5.033  23.270  1.00 81.90           C
ATOM   3052  OE1 GLU A 206     -19.041   5.007  23.825  1.00 81.90           O
ATOM   3053  OE2 GLU A 206     -17.222   4.038  22.980  1.00 81.90           O
ATOM   3054  HN  GLU A 206     -14.287   7.701  23.668  1.00 81.90           H
ATOM   3055  N   SER A 207     -12.546   5.368  23.007  1.00 88.83           N
ATOM   3056  CA  SER A 207     -11.277   5.098  22.353  1.00 88.83           C
ATOM   3057  C   SER A 207     -11.280   3.684  21.769  1.00 88.83           C
ATOM   3058  O   SER A 207     -10.803   3.467  20.656  1.00 88.83           O
ATOM   3059  HA  SER A 207     -11.197   5.840  21.559  1.00 88.83           H
ATOM   3060  CB  SER A 207     -10.109   5.267  23.327  1.00 88.83           C
ATOM   3061 1HB  SER A 207      -9.197   4.884  22.870  1.00 88.83           H
ATOM   3062 2HB  SER A 207      -9.948   6.328  23.519  1.00 88.83           H
ATOM   3063  OG  SER A 207     -10.340   4.592  24.561  1.00 88.83           O
ATOM   3064  HG  SER A 207     -10.568   5.253  25.275  1.00 88.83           H
ATOM   3065  HN  SER A 207     -12.485   5.562  23.986  1.00 88.83           H
ATOM   3066  N   THR A 208     -11.822   2.758  22.546  1.00 89.04           N
ATOM   3067  CA  THR A 208     -11.804   1.356  22.165  1.00 89.04           C
ATOM   3068  C   THR A 208     -12.685   1.126  20.936  1.00 89.04           C
ATOM   3069  O   THR A 208     -12.262   0.485  19.975  1.00 89.04           O
ATOM   3070  HA  THR A 208     -10.785   1.090  21.883  1.00 89.04           H
ATOM   3071  CB  THR A 208     -12.229   0.530  23.381  1.00 89.04           C
ATOM   3072  HB  THR A 208     -12.185  -0.537  23.161  1.00 89.04           H
ATOM   3073  OG1 THR A 208     -13.519   1.037  23.711  1.00 89.04           O
ATOM   3074  HG1 THR A 208     -14.001   0.388  24.300  1.00 89.04           H
ATOM   3075  CG2 THR A 208     -11.382   0.830  24.619  1.00 89.04           C
ATOM   3076 1HG2 THR A 208     -11.479   1.884  24.878  1.00 89.04           H
ATOM   3077 2HG2 THR A 208     -10.337   0.604  24.407  1.00 89.04           H
ATOM   3078 3HG2 THR A 208     -11.725   0.217  25.452  1.00 89.04           H
ATOM   3079  HN  THR A 208     -12.268   2.952  23.420  1.00 89.04           H
ATOM   3080  N   LYS A 209     -13.895   1.662  21.006  1.00 90.74           N
ATOM   3081  CA  LYS A 209     -14.835   1.534  19.905  1.00 90.74           C
ATOM   3082  C   LYS A 209     -14.258   2.220  18.665  1.00 90.74           C
ATOM   3083  O   LYS A 209     -14.392   1.714  17.552  1.00 90.74           O
ATOM   3084  HA  LYS A 209     -14.945   0.471  19.691  1.00 90.74           H
ATOM   3085  CB  LYS A 209     -16.213   2.058  20.314  1.00 90.74           C
ATOM   3086 1HB  LYS A 209     -16.121   3.076  20.694  1.00 90.74           H
ATOM   3087 2HB  LYS A 209     -16.863   2.102  19.440  1.00 90.74           H
ATOM   3088  CG  LYS A 209     -16.845   1.164  21.383  1.00 90.74           C
ATOM   3089 1HG  LYS A 209     -16.680   0.117  21.130  1.00 90.74           H
ATOM   3090 2HG  LYS A 209     -16.360   1.340  22.343  1.00 90.74           H
ATOM   3091  CD  LYS A 209     -18.346   1.435  21.506  1.00 90.74           C
ATOM   3092 1HD  LYS A 209     -18.536   2.503  21.408  1.00 90.74           H
ATOM   3093 2HD  LYS A 209     -18.876   0.940  20.692  1.00 90.74           H
ATOM   3094  CE  LYS A 209     -18.884   0.937  22.850  1.00 90.74           C
ATOM   3095 1HE  LYS A 209     -19.355  -0.037  22.721  1.00 90.74           H
ATOM   3096 2HE  LYS A 209     -18.060   0.803  23.550  1.00 90.74           H
ATOM   3097  NZ  LYS A 209     -19.862   1.900  23.404  1.00 90.74           N
ATOM   3098 1HZ  LYS A 209     -20.368   1.465  24.168  1.00 90.74           H
ATOM   3099 2HZ  LYS A 209     -19.373   2.719  23.746  1.00 90.74           H
ATOM   3100 3HZ  LYS A 209     -20.515   2.174  22.679  1.00 90.74           H
ATOM   3101  HN  LYS A 209     -14.235   2.174  21.794  1.00 90.74           H
ATOM   3102  N   LEU A 210     -13.629   3.363  18.900  1.00 92.02           N
ATOM   3103  CA  LEU A 210     -13.080   4.152  17.810  1.00 92.02           C
ATOM   3104  C   LEU A 210     -11.958   3.363  17.131  1.00 92.02           C
ATOM   3105  O   LEU A 210     -11.911   3.275  15.905  1.00 92.02           O
ATOM   3106  HA  LEU A 210     -13.879   4.309  17.085  1.00 92.02           H
ATOM   3107  CB  LEU A 210     -12.646   5.530  18.312  1.00 92.02           C
ATOM   3108 1HB  LEU A 210     -13.498   6.001  18.802  1.00 92.02           H
ATOM   3109 2HB  LEU A 210     -11.877   5.392  19.073  1.00 92.02           H
ATOM   3110  CG  LEU A 210     -12.107   6.492  17.251  1.00 92.02           C
ATOM   3111  HG  LEU A 210     -11.279   6.004  16.737  1.00 92.02           H
ATOM   3112  CD1 LEU A 210     -13.174   6.799  16.198  1.00 92.02           C
ATOM   3113 1HD1 LEU A 210     -13.479   5.874  15.709  1.00 92.02           H
ATOM   3114 2HD1 LEU A 210     -14.038   7.258  16.679  1.00 92.02           H
ATOM   3115 3HD1 LEU A 210     -12.765   7.485  15.456  1.00 92.02           H
ATOM   3116  CD2 LEU A 210     -11.554   7.764  17.895  1.00 92.02           C
ATOM   3117 1HD2 LEU A 210     -12.347   8.265  18.450  1.00 92.02           H
ATOM   3118 2HD2 LEU A 210     -10.742   7.504  18.575  1.00 92.02           H
ATOM   3119 3HD2 LEU A 210     -11.177   8.430  17.118  1.00 92.02           H
ATOM   3120  HN  LEU A 210     -13.493   3.749  19.812  1.00 92.02           H
ATOM   3121  N   LYS A 211     -11.082   2.811  17.958  1.00 92.15           N
ATOM   3122  CA  LYS A 211      -9.978   2.012  17.454  1.00 92.15           C
ATOM   3123  C   LYS A 211     -10.530   0.873  16.593  1.00 92.15           C
ATOM   3124  O   LYS A 211     -10.107   0.693  15.452  1.00 92.15           O
ATOM   3125  HA  LYS A 211      -9.369   2.658  16.822  1.00 92.15           H
ATOM   3126  CB  LYS A 211      -9.090   1.537  18.606  1.00 92.15           C
ATOM   3127 1HB  LYS A 211      -8.660   2.398  19.117  1.00 92.15           H
ATOM   3128 2HB  LYS A 211      -9.694   1.001  19.338  1.00 92.15           H
ATOM   3129  CG  LYS A 211      -7.971   0.628  18.096  1.00 92.15           C
ATOM   3130 1HG  LYS A 211      -8.394  -0.310  17.735  1.00 92.15           H
ATOM   3131 2HG  LYS A 211      -7.471   1.099  17.250  1.00 92.15           H
ATOM   3132  CD  LYS A 211      -6.952   0.341  19.201  1.00 92.15           C
ATOM   3133 1HD  LYS A 211      -6.571   1.280  19.603  1.00 92.15           H
ATOM   3134 2HD  LYS A 211      -7.439  -0.183  20.023  1.00 92.15           H
ATOM   3135  CE  LYS A 211      -5.790  -0.501  18.670  1.00 92.15           C
ATOM   3136 1HE  LYS A 211      -6.152  -1.486  18.373  1.00 92.15           H
ATOM   3137 2HE  LYS A 211      -5.371  -0.034  17.779  1.00 92.15           H
ATOM   3138  NZ  LYS A 211      -4.739  -0.644  19.703  1.00 92.15           N
ATOM   3139 1HZ  LYS A 211      -3.888  -0.990  19.274  1.00 92.15           H
ATOM   3140 2HZ  LYS A 211      -4.560   0.258  20.130  1.00 92.15           H
ATOM   3141 3HZ  LYS A 211      -5.050  -1.299  20.413  1.00 92.15           H
ATOM   3142  HN  LYS A 211     -11.118   2.902  18.953  1.00 92.15           H
ATOM   3143  N   SER A 212     -11.465   0.136  17.173  1.00 90.88           N
ATOM   3144  CA  SER A 212     -12.033  -1.019  16.498  1.00 90.88           C
ATOM   3145  C   SER A 212     -12.578  -0.608  15.128  1.00 90.88           C
ATOM   3146  O   SER A 212     -12.274  -1.243  14.120  1.00 90.88           O
ATOM   3147  HA  SER A 212     -11.208  -1.723  16.386  1.00 90.88           H
ATOM   3148  CB  SER A 212     -13.139  -1.659  17.339  1.00 90.88           C
ATOM   3149 1HB  SER A 212     -12.731  -1.964  18.303  1.00 90.88           H
ATOM   3150 2HB  SER A 212     -13.915  -0.921  17.540  1.00 90.88           H
ATOM   3151  OG  SER A 212     -13.716  -2.789  16.690  1.00 90.88           O
ATOM   3152  HG  SER A 212     -12.998  -3.425  16.407  1.00 90.88           H
ATOM   3153  HN  SER A 212     -11.833   0.315  18.085  1.00 90.88           H
ATOM   3154  N   ALA A 213     -13.373   0.452  15.137  1.00 91.86           N
ATOM   3155  CA  ALA A 213     -14.028   0.905  13.922  1.00 91.86           C
ATOM   3156  C   ALA A 213     -12.968   1.273  12.882  1.00 91.86           C
ATOM   3157  O   ALA A 213     -13.098   0.928  11.709  1.00 91.86           O
ATOM   3158  HA  ALA A 213     -14.628   0.079  13.540  1.00 91.86           H
ATOM   3159  CB  ALA A 213     -14.956   2.077  14.249  1.00 91.86           C
ATOM   3160 1HB  ALA A 213     -15.708   1.755  14.969  1.00 91.86           H
ATOM   3161 2HB  ALA A 213     -14.373   2.894  14.674  1.00 91.86           H
ATOM   3162 3HB  ALA A 213     -15.448   2.417  13.337  1.00 91.86           H
ATOM   3163  HN  ALA A 213     -13.571   0.996  15.952  1.00 91.86           H
ATOM   3164  N   VAL A 214     -11.943   1.970  13.351  1.00 90.59           N
ATOM   3165  CA  VAL A 214     -10.892   2.442  12.466  1.00 90.59           C
ATOM   3166  C   VAL A 214     -10.177   1.240  11.844  1.00 90.59           C
ATOM   3167  O   VAL A 214      -9.873   1.243  10.652  1.00 90.59           O
ATOM   3168  HA  VAL A 214     -11.365   3.018  11.671  1.00 90.59           H
ATOM   3169  CB  VAL A 214      -9.945   3.372  13.226  1.00 90.59           C
ATOM   3170  HB  VAL A 214      -9.653   2.872  14.150  1.00 90.59           H
ATOM   3171  CG1 VAL A 214      -8.675   3.644  12.417  1.00 90.59           C
ATOM   3172 1HG1 VAL A 214      -8.160   2.703  12.224  1.00 90.59           H
ATOM   3173 2HG1 VAL A 214      -8.941   4.114  11.471  1.00 90.59           H
ATOM   3174 3HG1 VAL A 214      -8.020   4.308  12.981  1.00 90.59           H
ATOM   3175  CG2 VAL A 214     -10.646   4.679  13.602  1.00 90.59           C
ATOM   3176 1HG2 VAL A 214     -10.981   5.186  12.697  1.00 90.59           H
ATOM   3177 2HG2 VAL A 214     -11.506   4.462  14.235  1.00 90.59           H
ATOM   3178 3HG2 VAL A 214      -9.951   5.322  14.142  1.00 90.59           H
ATOM   3179  HN  VAL A 214     -11.824   2.211  14.314  1.00 90.59           H
ATOM   3180  N   LEU A 215      -9.929   0.242  12.679  1.00 90.77           N
ATOM   3181  CA  LEU A 215      -9.245  -0.958  12.229  1.00 90.77           C
ATOM   3182  C   LEU A 215     -10.130  -1.698  11.225  1.00 90.77           C
ATOM   3183  O   LEU A 215      -9.651  -2.152  10.186  1.00 90.77           O
ATOM   3184  HA  LEU A 215      -8.334  -0.643  11.720  1.00 90.77           H
ATOM   3185  CB  LEU A 215      -8.822  -1.814  13.425  1.00 90.77           C
ATOM   3186 1HB  LEU A 215      -9.536  -1.652  14.233  1.00 90.77           H
ATOM   3187 2HB  LEU A 215      -8.897  -2.863  13.139  1.00 90.77           H
ATOM   3188  CG  LEU A 215      -7.415  -1.561  13.968  1.00 90.77           C
ATOM   3189  HG  LEU A 215      -6.810  -1.138  13.165  1.00 90.77           H
ATOM   3190  CD1 LEU A 215      -7.441  -0.535  15.102  1.00 90.77           C
ATOM   3191 1HD1 LEU A 215      -7.847   0.406  14.732  1.00 90.77           H
ATOM   3192 2HD1 LEU A 215      -8.066  -0.906  15.914  1.00 90.77           H
ATOM   3193 3HD1 LEU A 215      -6.427  -0.374  15.470  1.00 90.77           H
ATOM   3194  CD2 LEU A 215      -6.747  -2.870  14.394  1.00 90.77           C
ATOM   3195 1HD2 LEU A 215      -7.343  -3.344  15.174  1.00 90.77           H
ATOM   3196 2HD2 LEU A 215      -6.676  -3.538  13.535  1.00 90.77           H
ATOM   3197 3HD2 LEU A 215      -5.748  -2.661  14.775  1.00 90.77           H
ATOM   3198  HN  LEU A 215     -10.187   0.244  13.645  1.00 90.77           H
ATOM   3199  N   THR A 216     -11.405  -1.798  11.569  1.00 91.43           N
ATOM   3200  CA  THR A 216     -12.360  -2.482  10.713  1.00 91.43           C
ATOM   3201  C   THR A 216     -12.390  -1.838   9.326  1.00 91.43           C
ATOM   3202  O   THR A 216     -12.399  -2.536   8.313  1.00 91.43           O
ATOM   3203  HA  THR A 216     -12.027  -3.511  10.581  1.00 91.43           H
ATOM   3204  CB  THR A 216     -13.718  -2.471  11.418  1.00 91.43           C
ATOM   3205  HB  THR A 216     -14.063  -1.450  11.582  1.00 91.43           H
ATOM   3206  OG1 THR A 216     -13.505  -3.246  12.595  1.00 91.43           O
ATOM   3207  HG1 THR A 216     -13.200  -2.655  13.342  1.00 91.43           H
ATOM   3208  CG2 THR A 216     -14.784  -3.252  10.646  1.00 91.43           C
ATOM   3209 1HG2 THR A 216     -14.469  -4.290  10.540  1.00 91.43           H
ATOM   3210 2HG2 THR A 216     -14.915  -2.809   9.658  1.00 91.43           H
ATOM   3211 3HG2 THR A 216     -15.728  -3.212  11.189  1.00 91.43           H
ATOM   3212  HN  THR A 216     -11.787  -1.423  12.413  1.00 91.43           H
ATOM   3213  N   LEU A 217     -12.403  -0.513   9.324  1.00 88.28           N
ATOM   3214  CA  LEU A 217     -12.450   0.234   8.078  1.00 88.28           C
ATOM   3215  C   LEU A 217     -11.211  -0.098   7.244  1.00 88.28           C
ATOM   3216  O   LEU A 217     -11.299  -0.243   6.026  1.00 88.28           O
ATOM   3217  HA  LEU A 217     -13.333  -0.098   7.532  1.00 88.28           H
ATOM   3218  CB  LEU A 217     -12.623   1.728   8.355  1.00 88.28           C
ATOM   3219 1HB  LEU A 217     -13.482   1.858   9.014  1.00 88.28           H
ATOM   3220 2HB  LEU A 217     -11.748   2.081   8.900  1.00 88.28           H
ATOM   3221  CG  LEU A 217     -12.818   2.620   7.127  1.00 88.28           C
ATOM   3222  HG  LEU A 217     -12.032   2.387   6.408  1.00 88.28           H
ATOM   3223  CD1 LEU A 217     -14.156   2.329   6.445  1.00 88.28           C
ATOM   3224 1HD1 LEU A 217     -14.183   1.286   6.128  1.00 88.28           H
ATOM   3225 2HD1 LEU A 217     -14.970   2.517   7.146  1.00 88.28           H
ATOM   3226 3HD1 LEU A 217     -14.269   2.976   5.575  1.00 88.28           H
ATOM   3227  CD2 LEU A 217     -12.670   4.098   7.493  1.00 88.28           C
ATOM   3228 1HD2 LEU A 217     -13.419   4.363   8.240  1.00 88.28           H
ATOM   3229 2HD2 LEU A 217     -11.674   4.274   7.899  1.00 88.28           H
ATOM   3230 3HD2 LEU A 217     -12.813   4.709   6.602  1.00 88.28           H
ATOM   3231  HN  LEU A 217     -12.383   0.048  10.152  1.00 88.28           H
ATOM   3232  N   LYS A 218     -10.084  -0.207   7.933  1.00 86.82           N
ATOM   3233  CA  LYS A 218      -8.825  -0.493   7.268  1.00 86.82           C
ATOM   3234  C   LYS A 218      -8.896  -1.880   6.626  1.00 86.82           C
ATOM   3235  O   LYS A 218      -8.453  -2.068   5.494  1.00 86.82           O
ATOM   3236  HA  LYS A 218      -8.696   0.247   6.478  1.00 86.82           H
ATOM   3237  CB  LYS A 218      -7.655  -0.325   8.240  1.00 86.82           C
ATOM   3238 1HB  LYS A 218      -7.888  -0.817   9.185  1.00 86.82           H
ATOM   3239 2HB  LYS A 218      -6.769  -0.815   7.837  1.00 86.82           H
ATOM   3240  CG  LYS A 218      -7.358   1.155   8.489  1.00 86.82           C
ATOM   3241 1HG  LYS A 218      -6.915   1.595   7.596  1.00 86.82           H
ATOM   3242 2HG  LYS A 218      -8.288   1.689   8.681  1.00 86.82           H
ATOM   3243  CD  LYS A 218      -6.408   1.331   9.676  1.00 86.82           C
ATOM   3244 1HD  LYS A 218      -6.836   0.861  10.562  1.00 86.82           H
ATOM   3245 2HD  LYS A 218      -5.465   0.824   9.470  1.00 86.82           H
ATOM   3246  CE  LYS A 218      -6.147   2.813   9.954  1.00 86.82           C
ATOM   3247 1HE  LYS A 218      -5.771   3.297   9.052  1.00 86.82           H
ATOM   3248 2HE  LYS A 218      -7.081   3.310  10.217  1.00 86.82           H
ATOM   3249  NZ  LYS A 218      -5.168   2.970  11.053  1.00 86.82           N
ATOM   3250 1HZ  LYS A 218      -4.797   3.913  11.043  1.00 86.82           H
ATOM   3251 2HZ  LYS A 218      -5.626   2.795  11.940  1.00 86.82           H
ATOM   3252 3HZ  LYS A 218      -4.410   2.308  10.927  1.00 86.82           H
ATOM   3253  HN  LYS A 218     -10.024  -0.103   8.926  1.00 86.82           H
ATOM   3254  N   VAL A 219      -9.456  -2.817   7.377  1.00 87.65           N
ATOM   3255  CA  VAL A 219      -9.516  -4.198   6.930  1.00 87.65           C
ATOM   3256  C   VAL A 219     -10.426  -4.294   5.704  1.00 87.65           C
ATOM   3257  O   VAL A 219     -10.085  -4.955   4.724  1.00 87.65           O
ATOM   3258  HA  VAL A 219      -8.507  -4.495   6.643  1.00 87.65           H
ATOM   3259  CB  VAL A 219      -9.966  -5.102   8.080  1.00 87.65           C
ATOM   3260  HB  VAL A 219     -10.863  -4.665   8.519  1.00 87.65           H
ATOM   3261  CG1 VAL A 219     -10.324  -6.499   7.572  1.00 87.65           C
ATOM   3262 1HG1 VAL A 219     -11.135  -6.426   6.848  1.00 87.65           H
ATOM   3263 2HG1 VAL A 219      -9.452  -6.948   7.096  1.00 87.65           H
ATOM   3264 3HG1 VAL A 219     -10.640  -7.121   8.410  1.00 87.65           H
ATOM   3265  CG2 VAL A 219      -8.896  -5.173   9.172  1.00 87.65           C
ATOM   3266 1HG2 VAL A 219      -7.974  -5.575   8.752  1.00 87.65           H
ATOM   3267 2HG2 VAL A 219      -8.711  -4.173   9.565  1.00 87.65           H
ATOM   3268 3HG2 VAL A 219      -9.242  -5.821   9.977  1.00 87.65           H
ATOM   3269  HN  VAL A 219      -9.864  -2.645   8.274  1.00 87.65           H
ATOM   3270  N   ILE A 220     -11.566  -3.625   5.799  1.00 86.92           N
ATOM   3271  CA  ILE A 220     -12.573  -3.710   4.755  1.00 86.92           C
ATOM   3272  C   ILE A 220     -12.027  -3.078   3.473  1.00 86.92           C
ATOM   3273  O   ILE A 220     -11.973  -3.728   2.430  1.00 86.92           O
ATOM   3274  HA  ILE A 220     -12.759  -4.768   4.566  1.00 86.92           H
ATOM   3275  CB  ILE A 220     -13.891  -3.097   5.231  1.00 86.92           C
ATOM   3276  HB  ILE A 220     -13.675  -2.125   5.675  1.00 86.92           H
ATOM   3277  CG1 ILE A 220     -14.535  -3.957   6.319  1.00 86.92           C
ATOM   3278 1HG1 ILE A 220     -14.821  -4.923   5.902  1.00 86.92           H
ATOM   3279 2HG1 ILE A 220     -13.811  -4.153   7.110  1.00 86.92           H
ATOM   3280  CG2 ILE A 220     -14.839  -2.855   4.054  1.00 86.92           C
ATOM   3281 1HG2 ILE A 220     -14.372  -2.172   3.345  1.00 86.92           H
ATOM   3282 2HG2 ILE A 220     -15.053  -3.802   3.560  1.00 86.92           H
ATOM   3283 3HG2 ILE A 220     -15.768  -2.418   4.421  1.00 86.92           H
ATOM   3284  CD1 ILE A 220     -15.767  -3.266   6.908  1.00 86.92           C
ATOM   3285 1HD1 ILE A 220     -15.473  -2.311   7.345  1.00 86.92           H
ATOM   3286 2HD1 ILE A 220     -16.499  -3.094   6.118  1.00 86.92           H
ATOM   3287 3HD1 ILE A 220     -16.205  -3.899   7.679  1.00 86.92           H
ATOM   3288  HN  ILE A 220     -11.805  -3.034   6.569  1.00 86.92           H
ATOM   3289  N   LEU A 221     -11.636  -1.818   3.592  1.00 81.61           N
ATOM   3290  CA  LEU A 221     -11.310  -1.021   2.422  1.00 81.61           C
ATOM   3291  C   LEU A 221      -9.883  -1.341   1.974  1.00 81.61           C
ATOM   3292  O   LEU A 221      -9.527  -1.119   0.818  1.00 81.61           O
ATOM   3293  HA  LEU A 221     -11.996  -1.314   1.626  1.00 81.61           H
ATOM   3294  CB  LEU A 221     -11.549   0.464   2.701  1.00 81.61           C
ATOM   3295 1HB  LEU A 221     -10.954   0.751   3.569  1.00 81.61           H
ATOM   3296 2HB  LEU A 221     -11.173   1.038   1.854  1.00 81.61           H
ATOM   3297  CG  LEU A 221     -13.001   0.874   2.956  1.00 81.61           C
ATOM   3298  HG  LEU A 221     -13.348   0.362   3.853  1.00 81.61           H
ATOM   3299  CD1 LEU A 221     -13.108   2.377   3.222  1.00 81.61           C
ATOM   3300 1HD1 LEU A 221     -12.513   2.634   4.099  1.00 81.61           H
ATOM   3301 2HD1 LEU A 221     -12.736   2.927   2.357  1.00 81.61           H
ATOM   3302 3HD1 LEU A 221     -14.150   2.641   3.399  1.00 81.61           H
ATOM   3303  CD2 LEU A 221     -13.906   0.430   1.804  1.00 81.61           C
ATOM   3304 1HD2 LEU A 221     -13.569   0.895   0.878  1.00 81.61           H
ATOM   3305 2HD2 LEU A 221     -13.861  -0.654   1.705  1.00 81.61           H
ATOM   3306 3HD2 LEU A 221     -14.932   0.734   2.011  1.00 81.61           H
ATOM   3307  HN  LEU A 221     -11.542  -1.342   4.467  1.00 81.61           H
ATOM   3308  N   GLY A 222      -9.104  -1.858   2.913  1.00 76.02           N
ATOM   3309  CA  GLY A 222      -7.690  -2.089   2.669  1.00 76.02           C
ATOM   3310  C   GLY A 222      -7.473  -3.392   1.897  1.00 76.02           C
ATOM   3311  O   GLY A 222      -6.569  -3.484   1.069  1.00 76.02           O
ATOM   3312 1HA  GLY A 222      -7.273  -1.255   2.106  1.00 76.02           H
ATOM   3313 2HA  GLY A 222      -7.156  -2.132   3.618  1.00 76.02           H
ATOM   3314  HN  GLY A 222      -9.423  -2.116   3.825  1.00 76.02           H
ATOM   3315  N   PHE A 223      -8.319  -4.368   2.195  1.00 77.08           N
ATOM   3316  CA  PHE A 223      -8.075  -5.731   1.755  1.00 77.08           C
ATOM   3317  C   PHE A 223      -9.307  -6.311   1.058  1.00 77.08           C
ATOM   3318  O   PHE A 223      -9.255  -6.643  -0.125  1.00 77.08           O
ATOM   3319  HA  PHE A 223      -7.242  -5.699   1.052  1.00 77.08           H
ATOM   3320  CB  PHE A 223      -7.775  -6.558   3.007  1.00 77.08           C
ATOM   3321 1HB  PHE A 223      -6.929  -6.113   3.530  1.00 77.08           H
ATOM   3322 2HB  PHE A 223      -8.631  -6.502   3.680  1.00 77.08           H
ATOM   3323  CG  PHE A 223      -7.465  -8.029   2.722  1.00 77.08           C
ATOM   3324  CD1 PHE A 223      -8.319  -8.998   3.145  1.00 77.08           C
ATOM   3325  HD1 PHE A 223      -9.225  -8.728   3.688  1.00 77.08           H
ATOM   3326  CD2 PHE A 223      -6.335  -8.366   2.045  1.00 77.08           C
ATOM   3327  HD2 PHE A 223      -5.650  -7.589   1.706  1.00 77.08           H
ATOM   3328  CE1 PHE A 223      -8.031 -10.363   2.880  1.00 77.08           C
ATOM   3329  HE1 PHE A 223      -8.716 -11.141   3.219  1.00 77.08           H
ATOM   3330  CE2 PHE A 223      -6.047  -9.731   1.780  1.00 77.08           C
ATOM   3331  HE2 PHE A 223      -5.141 -10.001   1.237  1.00 77.08           H
ATOM   3332  CZ  PHE A 223      -6.901 -10.701   2.203  1.00 77.08           C
ATOM   3333  HZ  PHE A 223      -6.680 -11.749   1.999  1.00 77.08           H
ATOM   3334  HN  PHE A 223      -9.157  -4.239   2.727  1.00 77.08           H
ATOM   3335  N   PHE A 224     -10.385  -6.415   1.820  1.00 82.89           N
ATOM   3336  CA  PHE A 224     -11.532  -7.198   1.392  1.00 82.89           C
ATOM   3337  C   PHE A 224     -12.120  -6.644   0.093  1.00 82.89           C
ATOM   3338  O   PHE A 224     -12.273  -7.375  -0.884  1.00 82.89           O
ATOM   3339  HA  PHE A 224     -11.183  -8.217   1.226  1.00 82.89           H
ATOM   3340  CB  PHE A 224     -12.583  -7.093   2.499  1.00 82.89           C
ATOM   3341 1HB  PHE A 224     -12.485  -6.125   2.989  1.00 82.89           H
ATOM   3342 2HB  PHE A 224     -13.575  -7.124   2.048  1.00 82.89           H
ATOM   3343  CG  PHE A 224     -12.486  -8.196   3.556  1.00 82.89           C
ATOM   3344  CD1 PHE A 224     -13.090  -9.396   3.345  1.00 82.89           C
ATOM   3345  HD1 PHE A 224     -13.643  -9.572   2.422  1.00 82.89           H
ATOM   3346  CD2 PHE A 224     -11.795  -7.975   4.706  1.00 82.89           C
ATOM   3347  HD2 PHE A 224     -11.311  -7.014   4.876  1.00 82.89           H
ATOM   3348  CE1 PHE A 224     -12.999 -10.418   4.325  1.00 82.89           C
ATOM   3349  HE1 PHE A 224     -13.484 -11.380   4.156  1.00 82.89           H
ATOM   3350  CE2 PHE A 224     -11.704  -8.998   5.687  1.00 82.89           C
ATOM   3351  HE2 PHE A 224     -11.151  -8.822   6.609  1.00 82.89           H
ATOM   3352  CZ  PHE A 224     -12.308 -10.198   5.476  1.00 82.89           C
ATOM   3353  HZ  PHE A 224     -12.239 -10.983   6.229  1.00 82.89           H
ATOM   3354  HN  PHE A 224     -10.482  -5.977   2.714  1.00 82.89           H
ATOM   3355  N   LEU A 225     -12.433  -5.357   0.124  1.00 79.21           N
ATOM   3356  CA  LEU A 225     -13.048  -4.708  -1.022  1.00 79.21           C
ATOM   3357  C   LEU A 225     -12.125  -4.843  -2.235  1.00 79.21           C
ATOM   3358  O   LEU A 225     -12.552  -5.292  -3.297  1.00 79.21           O
ATOM   3359  HA  LEU A 225     -13.978  -5.236  -1.235  1.00 79.21           H
ATOM   3360  CB  LEU A 225     -13.414  -3.262  -0.686  1.00 79.21           C
ATOM   3361 1HB  LEU A 225     -14.153  -3.271   0.116  1.00 79.21           H
ATOM   3362 2HB  LEU A 225     -12.527  -2.764  -0.295  1.00 79.21           H
ATOM   3363  CG  LEU A 225     -13.967  -2.424  -1.841  1.00 79.21           C
ATOM   3364  HG  LEU A 225     -13.313  -2.557  -2.703  1.00 79.21           H
ATOM   3365  CD1 LEU A 225     -15.360  -2.907  -2.250  1.00 79.21           C
ATOM   3366 1HD1 LEU A 225     -15.304  -3.948  -2.569  1.00 79.21           H
ATOM   3367 2HD1 LEU A 225     -16.038  -2.822  -1.401  1.00 79.21           H
ATOM   3368 3HD1 LEU A 225     -15.729  -2.295  -3.073  1.00 79.21           H
ATOM   3369  CD2 LEU A 225     -13.957  -0.934  -1.492  1.00 79.21           C
ATOM   3370 1HD2 LEU A 225     -14.573  -0.763  -0.610  1.00 79.21           H
ATOM   3371 2HD2 LEU A 225     -12.934  -0.616  -1.288  1.00 79.21           H
ATOM   3372 3HD2 LEU A 225     -14.354  -0.362  -2.330  1.00 79.21           H
ATOM   3373  HN  LEU A 225     -12.273  -4.761   0.911  1.00 79.21           H
ATOM   3374  N   PRO A 226     -10.848  -4.459  -2.100  1.00 73.00           N
ATOM   3375  CA  PRO A 226      -9.888  -4.637  -3.191  1.00 73.00           C
ATOM   3376  C   PRO A 226      -9.852  -6.068  -3.701  1.00 73.00           C
ATOM   3377  O   PRO A 226      -9.919  -6.304  -4.906  1.00 73.00           O
ATOM   3378  HA  PRO A 226     -10.182  -4.035  -4.052  1.00 73.00           H
ATOM   3379  CB  PRO A 226      -8.552  -4.222  -2.570  1.00 73.00           C
ATOM   3380 1HB  PRO A 226      -8.026  -5.076  -2.143  1.00 73.00           H
ATOM   3381 2HB  PRO A 226      -7.887  -3.776  -3.309  1.00 73.00           H
ATOM   3382  CG  PRO A 226      -8.958  -3.218  -1.498  1.00 73.00           C
ATOM   3383 1HG  PRO A 226      -8.182  -3.096  -0.743  1.00 73.00           H
ATOM   3384 2HG  PRO A 226      -9.136  -2.228  -1.918  1.00 73.00           H
ATOM   3385  CD  PRO A 226     -10.225  -3.830  -0.922  1.00 73.00           C
ATOM   3386 1HD  PRO A 226     -10.003  -4.564  -0.147  1.00 73.00           H
ATOM   3387 2HD  PRO A 226     -10.868  -3.076  -0.468  1.00 73.00           H
ATOM   3388  N   PHE A 227      -9.747  -6.995  -2.760  1.00 78.69           N
ATOM   3389  CA  PHE A 227      -9.592  -8.398  -3.105  1.00 78.69           C
ATOM   3390  C   PHE A 227     -10.786  -8.896  -3.922  1.00 78.69           C
ATOM   3391  O   PHE A 227     -10.612  -9.596  -4.919  1.00 78.69           O
ATOM   3392  HA  PHE A 227      -8.684  -8.486  -3.701  1.00 78.69           H
ATOM   3393  CB  PHE A 227      -9.528  -9.178  -1.791  1.00 78.69           C
ATOM   3394 1HB  PHE A 227      -8.682  -8.816  -1.206  1.00 78.69           H
ATOM   3395 2HB  PHE A 227     -10.428  -8.969  -1.212  1.00 78.69           H
ATOM   3396  CG  PHE A 227      -9.395 -10.692  -1.971  1.00 78.69           C
ATOM   3397  CD1 PHE A 227     -10.483 -11.493  -1.816  1.00 78.69           C
ATOM   3398  HD1 PHE A 227     -11.450 -11.057  -1.563  1.00 78.69           H
ATOM   3399  CD2 PHE A 227      -8.189 -11.236  -2.286  1.00 78.69           C
ATOM   3400  HD2 PHE A 227      -7.317 -10.593  -2.410  1.00 78.69           H
ATOM   3401  CE1 PHE A 227     -10.360 -12.898  -1.983  1.00 78.69           C
ATOM   3402  HE1 PHE A 227     -11.232 -13.540  -1.858  1.00 78.69           H
ATOM   3403  CE2 PHE A 227      -8.066 -12.640  -2.453  1.00 78.69           C
ATOM   3404  HE2 PHE A 227      -7.099 -13.076  -2.706  1.00 78.69           H
ATOM   3405  CZ  PHE A 227      -9.154 -13.442  -2.298  1.00 78.69           C
ATOM   3406  HZ  PHE A 227      -9.059 -14.520  -2.426  1.00 78.69           H
ATOM   3407  HN  PHE A 227      -9.765  -6.801  -1.779  1.00 78.69           H
ATOM   3408  N   VAL A 228     -11.972  -8.516  -3.470  1.00 81.78           N
ATOM   3409  CA  VAL A 228     -13.195  -8.928  -4.138  1.00 81.78           C
ATOM   3410  C   VAL A 228     -13.174  -8.428  -5.584  1.00 81.78           C
ATOM   3411  O   VAL A 228     -13.440  -9.189  -6.512  1.00 81.78           O
ATOM   3412  HA  VAL A 228     -13.215 -10.018  -4.145  1.00 81.78           H
ATOM   3413  CB  VAL A 228     -14.412  -8.436  -3.352  1.00 81.78           C
ATOM   3414  HB  VAL A 228     -14.274  -7.373  -3.153  1.00 81.78           H
ATOM   3415  CG1 VAL A 228     -15.695  -8.598  -4.170  1.00 81.78           C
ATOM   3416 1HG1 VAL A 228     -15.615  -8.019  -5.090  1.00 81.78           H
ATOM   3417 2HG1 VAL A 228     -15.839  -9.651  -4.414  1.00 81.78           H
ATOM   3418 3HG1 VAL A 228     -16.544  -8.241  -3.588  1.00 81.78           H
ATOM   3419  CG2 VAL A 228     -14.524  -9.156  -2.007  1.00 81.78           C
ATOM   3420 1HG2 VAL A 228     -14.627 -10.228  -2.177  1.00 81.78           H
ATOM   3421 2HG2 VAL A 228     -13.627  -8.967  -1.418  1.00 81.78           H
ATOM   3422 3HG2 VAL A 228     -15.397  -8.788  -1.469  1.00 81.78           H
ATOM   3423  HN  VAL A 228     -12.104  -7.939  -2.664  1.00 81.78           H
ATOM   3424  N   VAL A 229     -12.856  -7.149  -5.729  1.00 73.65           N
ATOM   3425  CA  VAL A 229     -12.936  -6.502  -7.028  1.00 73.65           C
ATOM   3426  C   VAL A 229     -11.906  -7.129  -7.970  1.00 73.65           C
ATOM   3427  O   VAL A 229     -12.213  -7.419  -9.125  1.00 73.65           O
ATOM   3428  HA  VAL A 229     -13.934  -6.686  -7.426  1.00 73.65           H
ATOM   3429  CB  VAL A 229     -12.760  -4.990  -6.870  1.00 73.65           C
ATOM   3430  HB  VAL A 229     -11.761  -4.809  -6.474  1.00 73.65           H
ATOM   3431  CG1 VAL A 229     -12.865  -4.282  -8.222  1.00 73.65           C
ATOM   3432 1HG1 VAL A 229     -12.089  -4.656  -8.890  1.00 73.65           H
ATOM   3433 2HG1 VAL A 229     -13.845  -4.476  -8.658  1.00 73.65           H
ATOM   3434 3HG1 VAL A 229     -12.736  -3.209  -8.081  1.00 73.65           H
ATOM   3435  CG2 VAL A 229     -13.771  -4.421  -5.873  1.00 73.65           C
ATOM   3436 1HG2 VAL A 229     -14.782  -4.620  -6.227  1.00 73.65           H
ATOM   3437 2HG2 VAL A 229     -13.628  -4.893  -4.901  1.00 73.65           H
ATOM   3438 3HG2 VAL A 229     -13.624  -3.345  -5.779  1.00 73.65           H
ATOM   3439  HN  VAL A 229     -12.550  -6.561  -4.982  1.00 73.65           H
ATOM   3440  N   MET A 230     -10.706  -7.319  -7.441  1.00 74.90           N
ATOM   3441  CA  MET A 230      -9.635  -7.924  -8.214  1.00 74.90           C
ATOM   3442  C   MET A 230     -10.023  -9.329  -8.680  1.00 74.90           C
ATOM   3443  O   MET A 230      -9.834  -9.675  -9.845  1.00 74.90           O
ATOM   3444  HA  MET A 230      -9.492  -7.274  -9.077  1.00 74.90           H
ATOM   3445  CB  MET A 230      -8.369  -8.001  -7.359  1.00 74.90           C
ATOM   3446 1HB  MET A 230      -8.636  -8.225  -6.326  1.00 74.90           H
ATOM   3447 2HB  MET A 230      -7.738  -8.818  -7.709  1.00 74.90           H
ATOM   3448  CG  MET A 230      -7.588  -6.687  -7.416  1.00 74.90           C
ATOM   3449 1HG  MET A 230      -7.319  -6.459  -8.448  1.00 74.90           H
ATOM   3450 2HG  MET A 230      -8.213  -5.867  -7.061  1.00 74.90           H
ATOM   3451  SD  MET A 230      -6.115  -6.807  -6.416  1.00 74.90           S
ATOM   3452  CE  MET A 230      -6.824  -6.591  -4.792  1.00 74.90           C
ATOM   3453 1HE  MET A 230      -7.318  -5.620  -4.738  1.00 74.90           H
ATOM   3454 2HE  MET A 230      -7.552  -7.380  -4.606  1.00 74.90           H
ATOM   3455 3HE  MET A 230      -6.035  -6.639  -4.042  1.00 74.90           H
ATOM   3456  HN  MET A 230     -10.462  -7.067  -6.505  1.00 74.90           H
ATOM   3457  N   ALA A 231     -10.558 -10.102  -7.746  1.00 79.02           N
ATOM   3458  CA  ALA A 231     -10.939 -11.473  -8.037  1.00 79.02           C
ATOM   3459  C   ALA A 231     -11.961 -11.483  -9.175  1.00 79.02           C
ATOM   3460  O   ALA A 231     -11.860 -12.290 -10.098  1.00 79.02           O
ATOM   3461  HA  ALA A 231     -10.044 -12.005  -8.359  1.00 79.02           H
ATOM   3462  CB  ALA A 231     -11.475 -12.135  -6.766  1.00 79.02           C
ATOM   3463 1HB  ALA A 231     -10.701 -12.128  -5.999  1.00 79.02           H
ATOM   3464 2HB  ALA A 231     -12.345 -11.584  -6.409  1.00 79.02           H
ATOM   3465 3HB  ALA A 231     -11.761 -13.164  -6.985  1.00 79.02           H
ATOM   3466  HN  ALA A 231     -10.731  -9.805  -6.807  1.00 79.02           H
ATOM   3467  N   CYS A 232     -12.923 -10.578  -9.072  1.00 76.68           N
ATOM   3468  CA  CYS A 232     -13.970 -10.480 -10.075  1.00 76.68           C
ATOM   3469  C   CYS A 232     -13.325 -10.083 -11.405  1.00 76.68           C
ATOM   3470  O   CYS A 232     -13.577 -10.710 -12.432  1.00 76.68           O
ATOM   3471  HA  CYS A 232     -14.428 -11.466 -10.146  1.00 76.68           H
ATOM   3472  CB  CYS A 232     -15.065  -9.498  -9.656  1.00 76.68           C
ATOM   3473 1HB  CYS A 232     -14.619  -8.549  -9.355  1.00 76.68           H
ATOM   3474 2HB  CYS A 232     -15.720  -9.288 -10.501  1.00 76.68           H
ATOM   3475  SG  CYS A 232     -16.037 -10.197  -8.272  1.00 76.68           S
ATOM   3476  HG  CYS A 232     -15.166  -9.883  -7.317  1.00 76.68           H
ATOM   3477  HN  CYS A 232     -12.994  -9.920  -8.322  1.00 76.68           H
ATOM   3478  N   CYS A 233     -12.507  -9.043 -11.341  1.00 70.60           N
ATOM   3479  CA  CYS A 233     -11.938  -8.464 -12.547  1.00 70.60           C
ATOM   3480  C   CYS A 233     -11.166  -9.559 -13.286  1.00 70.60           C
ATOM   3481  O   CYS A 233     -11.375  -9.773 -14.479  1.00 70.60           O
ATOM   3482  HA  CYS A 233     -12.774  -8.107 -13.147  1.00 70.60           H
ATOM   3483  CB  CYS A 233     -11.054  -7.256 -12.231  1.00 70.60           C
ATOM   3484 1HB  CYS A 233     -10.359  -7.503 -11.428  1.00 70.60           H
ATOM   3485 2HB  CYS A 233     -10.453  -6.997 -13.103  1.00 70.60           H
ATOM   3486  SG  CYS A 233     -12.093  -5.831 -11.742  1.00 70.60           S
ATOM   3487  HG  CYS A 233     -12.464  -6.327 -10.565  1.00 70.60           H
ATOM   3488  HN  CYS A 233     -12.232  -8.598 -10.489  1.00 70.60           H
ATOM   3489  N   TYR A 234     -10.288 -10.222 -12.548  1.00 74.16           N
ATOM   3490  CA  TYR A 234      -9.389 -11.194 -13.146  1.00 74.16           C
ATOM   3491  C   TYR A 234     -10.154 -12.438 -13.604  1.00 74.16           C
ATOM   3492  O   TYR A 234      -9.786 -13.068 -14.594  1.00 74.16           O
ATOM   3493  HA  TYR A 234      -8.917 -10.729 -14.011  1.00 74.16           H
ATOM   3494  CB  TYR A 234      -8.405 -11.592 -12.045  1.00 74.16           C
ATOM   3495 1HB  TYR A 234      -8.948 -11.698 -11.106  1.00 74.16           H
ATOM   3496 2HB  TYR A 234      -7.985 -12.570 -12.282  1.00 74.16           H
ATOM   3497  CG  TYR A 234      -7.260 -10.597 -11.845  1.00 74.16           C
ATOM   3498  CD1 TYR A 234      -6.396 -10.321 -12.885  1.00 74.16           C
ATOM   3499  HD1 TYR A 234      -6.530 -10.812 -13.849  1.00 74.16           H
ATOM   3500  CD2 TYR A 234      -7.090  -9.976 -10.624  1.00 74.16           C
ATOM   3501  HD2 TYR A 234      -7.773 -10.194  -9.802  1.00 74.16           H
ATOM   3502  CE1 TYR A 234      -5.318  -9.385 -12.697  1.00 74.16           C
ATOM   3503  HE1 TYR A 234      -4.629  -9.158 -13.511  1.00 74.16           H
ATOM   3504  CE2 TYR A 234      -6.013  -9.039 -10.436  1.00 74.16           C
ATOM   3505  HE2 TYR A 234      -5.868  -8.542  -9.477  1.00 74.16           H
ATOM   3506  CZ  TYR A 234      -5.180  -8.790 -11.482  1.00 74.16           C
ATOM   3507  OH  TYR A 234      -4.162  -7.906 -11.305  1.00 74.16           O
ATOM   3508  HH  TYR A 234      -4.196  -7.526 -10.380  1.00 74.16           H
ATOM   3509  HN  TYR A 234     -10.186 -10.104 -11.560  1.00 74.16           H
ATOM   3510  N   THR A 235     -11.204 -12.755 -12.860  1.00 79.06           N
ATOM   3511  CA  THR A 235     -12.096 -13.835 -13.248  1.00 79.06           C
ATOM   3512  C   THR A 235     -12.642 -13.596 -14.657  1.00 79.06           C
ATOM   3513  O   THR A 235     -12.623 -14.496 -15.495  1.00 79.06           O
ATOM   3514  HA  THR A 235     -11.522 -14.761 -13.280  1.00 79.06           H
ATOM   3515  CB  THR A 235     -13.190 -13.949 -12.184  1.00 79.06           C
ATOM   3516  HB  THR A 235     -13.779 -13.033 -12.132  1.00 79.06           H
ATOM   3517  OG1 THR A 235     -12.483 -14.293 -10.995  1.00 79.06           O
ATOM   3518  HG1 THR A 235     -12.513 -13.532 -10.347  1.00 79.06           H
ATOM   3519  CG2 THR A 235     -14.118 -15.141 -12.424  1.00 79.06           C
ATOM   3520 1HG2 THR A 235     -13.538 -16.063 -12.408  1.00 79.06           H
ATOM   3521 2HG2 THR A 235     -14.604 -15.033 -13.394  1.00 79.06           H
ATOM   3522 3HG2 THR A 235     -14.876 -15.175 -11.640  1.00 79.06           H
ATOM   3523  HN  THR A 235     -11.448 -12.290 -12.010  1.00 79.06           H
ATOM   3524  N   ILE A 236     -13.116 -12.378 -14.875  1.00 74.32           N
ATOM   3525  CA  ILE A 236     -13.717 -12.026 -16.150  1.00 74.32           C
ATOM   3526  C   ILE A 236     -12.632 -11.993 -17.228  1.00 74.32           C
ATOM   3527  O   ILE A 236     -12.849 -12.456 -18.347  1.00 74.32           O
ATOM   3528  HA  ILE A 236     -14.431 -12.810 -16.403  1.00 74.32           H
ATOM   3529  CB  ILE A 236     -14.503 -10.719 -16.029  1.00 74.32           C
ATOM   3530  HB  ILE A 236     -13.836  -9.955 -15.632  1.00 74.32           H
ATOM   3531  CG1 ILE A 236     -15.662 -10.866 -15.041  1.00 74.32           C
ATOM   3532 1HG1 ILE A 236     -16.447 -11.479 -15.485  1.00 74.32           H
ATOM   3533 2HG1 ILE A 236     -15.319 -11.386 -14.147  1.00 74.32           H
ATOM   3534  CG2 ILE A 236     -14.977 -10.236 -17.401  1.00 74.32           C
ATOM   3535 1HG2 ILE A 236     -14.114 -10.066 -18.045  1.00 74.32           H
ATOM   3536 2HG2 ILE A 236     -15.622 -10.992 -17.850  1.00 74.32           H
ATOM   3537 3HG2 ILE A 236     -15.533  -9.305 -17.287  1.00 74.32           H
ATOM   3538  CD1 ILE A 236     -16.231  -9.499 -14.656  1.00 74.32           C
ATOM   3539 1HD1 ILE A 236     -15.449  -8.898 -14.191  1.00 74.32           H
ATOM   3540 2HD1 ILE A 236     -16.595  -8.992 -15.550  1.00 74.32           H
ATOM   3541 3HD1 ILE A 236     -17.053  -9.632 -13.953  1.00 74.32           H
ATOM   3542  HN  ILE A 236     -13.095 -11.641 -14.200  1.00 74.32           H
ATOM   3543  N   ILE A 237     -11.486 -11.442 -16.854  1.00 72.70           N
ATOM   3544  CA  ILE A 237     -10.380 -11.308 -17.786  1.00 72.70           C
ATOM   3545  C   ILE A 237      -9.973 -12.694 -18.291  1.00 72.70           C
ATOM   3546  O   ILE A 237      -9.849 -12.908 -19.495  1.00 72.70           O
ATOM   3547  HA  ILE A 237     -10.736 -10.723 -18.634  1.00 72.70           H
ATOM   3548  CB  ILE A 237      -9.232 -10.525 -17.146  1.00 72.70           C
ATOM   3549  HB  ILE A 237      -9.081 -10.904 -16.135  1.00 72.70           H
ATOM   3550  CG1 ILE A 237      -9.582  -9.040 -17.024  1.00 72.70           C
ATOM   3551 1HG1 ILE A 237      -9.571  -8.578 -18.011  1.00 72.70           H
ATOM   3552 2HG1 ILE A 237     -10.594  -8.933 -16.633  1.00 72.70           H
ATOM   3553  CG2 ILE A 237      -7.925 -10.745 -17.911  1.00 72.70           C
ATOM   3554 1HG2 ILE A 237      -7.673 -11.805 -17.901  1.00 72.70           H
ATOM   3555 2HG2 ILE A 237      -8.046 -10.409 -18.941  1.00 72.70           H
ATOM   3556 3HG2 ILE A 237      -7.126 -10.177 -17.435  1.00 72.70           H
ATOM   3557  CD1 ILE A 237      -8.594  -8.318 -16.106  1.00 72.70           C
ATOM   3558 1HD1 ILE A 237      -8.626  -8.767 -15.113  1.00 72.70           H
ATOM   3559 2HD1 ILE A 237      -7.587  -8.407 -16.513  1.00 72.70           H
ATOM   3560 3HD1 ILE A 237      -8.866  -7.265 -16.036  1.00 72.70           H
ATOM   3561  HN  ILE A 237     -11.309 -11.092 -15.934  1.00 72.70           H
ATOM   3562  N   ILE A 238      -9.777 -13.599 -17.343  1.00 73.84           N
ATOM   3563  CA  ILE A 238      -9.329 -14.942 -17.673  1.00 73.84           C
ATOM   3564  C   ILE A 238     -10.337 -15.592 -18.622  1.00 73.84           C
ATOM   3565  O   ILE A 238      -9.952 -16.205 -19.617  1.00 73.84           O
ATOM   3566  HA  ILE A 238      -8.375 -14.850 -18.192  1.00 73.84           H
ATOM   3567  CB  ILE A 238      -9.075 -15.749 -16.398  1.00 73.84           C
ATOM   3568  HB  ILE A 238      -9.906 -15.579 -15.714  1.00 73.84           H
ATOM   3569  CG1 ILE A 238      -7.804 -15.273 -15.692  1.00 73.84           C
ATOM   3570 1HG1 ILE A 238      -6.928 -15.587 -16.261  1.00 73.84           H
ATOM   3571 2HG1 ILE A 238      -7.788 -14.184 -15.658  1.00 73.84           H
ATOM   3572  CG2 ILE A 238      -9.036 -17.249 -16.698  1.00 73.84           C
ATOM   3573 1HG2 ILE A 238      -9.991 -17.559 -17.124  1.00 73.84           H
ATOM   3574 2HG2 ILE A 238      -8.237 -17.457 -17.409  1.00 73.84           H
ATOM   3575 3HG2 ILE A 238      -8.854 -17.800 -15.775  1.00 73.84           H
ATOM   3576  CD1 ILE A 238      -7.723 -15.834 -14.271  1.00 73.84           C
ATOM   3577 1HD1 ILE A 238      -8.588 -15.499 -13.698  1.00 73.84           H
ATOM   3578 2HD1 ILE A 238      -7.714 -16.924 -14.310  1.00 73.84           H
ATOM   3579 3HD1 ILE A 238      -6.811 -15.480 -13.792  1.00 73.84           H
ATOM   3580  HN  ILE A 238      -9.918 -13.428 -16.368  1.00 73.84           H
ATOM   3581  N   HIS A 239     -11.608 -15.437 -18.282  1.00 78.76           N
ATOM   3582  CA  HIS A 239     -12.672 -16.044 -19.064  1.00 78.76           C
ATOM   3583  C   HIS A 239     -12.606 -15.531 -20.504  1.00 78.76           C
ATOM   3584  O   HIS A 239     -12.704 -16.311 -21.450  1.00 78.76           O
ATOM   3585  HA  HIS A 239     -12.488 -17.118 -19.062  1.00 78.76           H
ATOM   3586  CB  HIS A 239     -14.033 -15.802 -18.409  1.00 78.76           C
ATOM   3587 1HB  HIS A 239     -13.993 -16.142 -17.374  1.00 78.76           H
ATOM   3588 2HB  HIS A 239     -14.228 -14.730 -18.385  1.00 78.76           H
ATOM   3589  CG  HIS A 239     -15.181 -16.492 -19.107  1.00 78.76           C
ATOM   3590  ND1 HIS A 239     -16.003 -15.847 -20.014  1.00 78.76           N
ATOM   3591  HD1 HIS A 239     -15.928 -14.890 -20.295  1.00 78.76           H
ATOM   3592  CD2 HIS A 239     -15.634 -17.776 -19.021  1.00 78.76           C
ATOM   3593  HD2 HIS A 239     -15.212 -18.560 -18.393  1.00 78.76           H
ATOM   3594  CE1 HIS A 239     -16.908 -16.713 -20.448  1.00 78.76           C
ATOM   3595  HE1 HIS A 239     -17.697 -16.507 -21.171  1.00 78.76           H
ATOM   3596  NE2 HIS A 239     -16.677 -17.908 -19.831  1.00 78.76           N
ATOM   3597  HN  HIS A 239     -11.914 -14.910 -17.489  1.00 78.76           H
ATOM   3598  N   THR A 240     -12.442 -14.221 -20.625  1.00 72.81           N
ATOM   3599  CA  THR A 240     -12.435 -13.586 -21.931  1.00 72.81           C
ATOM   3600  C   THR A 240     -11.198 -14.012 -22.725  1.00 72.81           C
ATOM   3601  O   THR A 240     -11.279 -14.240 -23.931  1.00 72.81           O
ATOM   3602  HA  THR A 240     -13.306 -13.932 -22.487  1.00 72.81           H
ATOM   3603  CB  THR A 240     -12.531 -12.073 -21.721  1.00 72.81           C
ATOM   3604  HB  THR A 240     -11.621 -11.685 -21.263  1.00 72.81           H
ATOM   3605  OG1 THR A 240     -13.723 -11.903 -20.960  1.00 72.81           O
ATOM   3606  HG1 THR A 240     -13.511 -11.924 -19.983  1.00 72.81           H
ATOM   3607  CG2 THR A 240     -12.808 -11.318 -23.023  1.00 72.81           C
ATOM   3608 1HG2 THR A 240     -13.753 -11.659 -23.446  1.00 72.81           H
ATOM   3609 2HG2 THR A 240     -12.003 -11.508 -23.732  1.00 72.81           H
ATOM   3610 3HG2 THR A 240     -12.867 -10.249 -22.817  1.00 72.81           H
ATOM   3611  HN  THR A 240     -12.316 -13.600 -19.851  1.00 72.81           H
ATOM   3612  N   LEU A 241     -10.083 -14.106 -22.016  1.00 73.36           N
ATOM   3613  CA  LEU A 241      -8.822 -14.456 -22.647  1.00 73.36           C
ATOM   3614  C   LEU A 241      -8.907 -15.885 -23.187  1.00 73.36           C
ATOM   3615  O   LEU A 241      -8.383 -16.179 -24.261  1.00 73.36           O
ATOM   3616  HA  LEU A 241      -8.678 -13.778 -23.488  1.00 73.36           H
ATOM   3617  CB  LEU A 241      -7.658 -14.232 -21.680  1.00 73.36           C
ATOM   3618 1HB  LEU A 241      -7.963 -14.571 -20.690  1.00 73.36           H
ATOM   3619 2HB  LEU A 241      -6.826 -14.865 -21.991  1.00 73.36           H
ATOM   3620  CG  LEU A 241      -7.151 -12.793 -21.563  1.00 73.36           C
ATOM   3621  HG  LEU A 241      -7.991 -12.157 -21.282  1.00 73.36           H
ATOM   3622  CD1 LEU A 241      -6.101 -12.670 -20.457  1.00 73.36           C
ATOM   3623 1HD1 LEU A 241      -6.540 -12.965 -19.504  1.00 73.36           H
ATOM   3624 2HD1 LEU A 241      -5.256 -13.321 -20.684  1.00 73.36           H
ATOM   3625 3HD1 LEU A 241      -5.758 -11.637 -20.395  1.00 73.36           H
ATOM   3626  CD2 LEU A 241      -6.630 -12.284 -22.908  1.00 73.36           C
ATOM   3627 1HD2 LEU A 241      -5.808 -12.917 -23.242  1.00 73.36           H
ATOM   3628 2HD2 LEU A 241      -7.433 -12.312 -23.644  1.00 73.36           H
ATOM   3629 3HD2 LEU A 241      -6.276 -11.259 -22.796  1.00 73.36           H
ATOM   3630  HN  LEU A 241     -10.032 -13.948 -21.030  1.00 73.36           H
ATOM   3631  N   ILE A 242      -9.570 -16.736 -22.418  1.00 75.33           N
ATOM   3632  CA  ILE A 242      -9.728 -18.128 -22.804  1.00 75.33           C
ATOM   3633  C   ILE A 242     -10.537 -18.204 -24.100  1.00 75.33           C
ATOM   3634  O   ILE A 242     -10.204 -18.974 -25.000  1.00 75.33           O
ATOM   3635  HA  ILE A 242      -8.732 -18.529 -22.994  1.00 75.33           H
ATOM   3636  CB  ILE A 242     -10.330 -18.938 -21.654  1.00 75.33           C
ATOM   3637  HB  ILE A 242     -11.158 -18.368 -21.232  1.00 75.33           H
ATOM   3638  CG1 ILE A 242      -9.308 -19.147 -20.536  1.00 75.33           C
ATOM   3639 1HG1 ILE A 242      -8.536 -19.841 -20.869  1.00 75.33           H
ATOM   3640 2HG1 ILE A 242      -8.812 -18.203 -20.311  1.00 75.33           H
ATOM   3641  CG2 ILE A 242     -10.906 -20.262 -22.160  1.00 75.33           C
ATOM   3642 1HG2 ILE A 242     -11.687 -20.063 -22.893  1.00 75.33           H
ATOM   3643 2HG2 ILE A 242     -10.114 -20.850 -22.624  1.00 75.33           H
ATOM   3644 3HG2 ILE A 242     -11.328 -20.818 -21.322  1.00 75.33           H
ATOM   3645  CD1 ILE A 242      -9.979 -19.691 -19.273  1.00 75.33           C
ATOM   3646 1HD1 ILE A 242     -10.733 -18.983 -18.929  1.00 75.33           H
ATOM   3647 2HD1 ILE A 242     -10.453 -20.647 -19.497  1.00 75.33           H
ATOM   3648 3HD1 ILE A 242      -9.230 -19.830 -18.494  1.00 75.33           H
ATOM   3649  HN  ILE A 242      -9.993 -16.489 -21.546  1.00 75.33           H
ATOM   3650  N   GLN A 243     -11.584 -17.394 -24.155  1.00 72.54           N
ATOM   3651  CA  GLN A 243     -12.470 -17.393 -25.307  1.00 72.54           C
ATOM   3652  C   GLN A 243     -11.756 -16.802 -26.524  1.00 72.54           C
ATOM   3653  O   GLN A 243     -12.109 -17.105 -27.663  1.00 72.54           O
ATOM   3654  HA  GLN A 243     -12.708 -18.440 -25.490  1.00 72.54           H
ATOM   3655  CB  GLN A 243     -13.762 -16.630 -25.005  1.00 72.54           C
ATOM   3656 1HB  GLN A 243     -13.522 -15.651 -24.590  1.00 72.54           H
ATOM   3657 2HB  GLN A 243     -14.312 -16.459 -25.930  1.00 72.54           H
ATOM   3658  CG  GLN A 243     -14.638 -17.406 -24.020  1.00 72.54           C
ATOM   3659 1HG  GLN A 243     -14.803 -18.417 -24.392  1.00 72.54           H
ATOM   3660 2HG  GLN A 243     -14.124 -17.499 -23.063  1.00 72.54           H
ATOM   3661  CD  GLN A 243     -15.984 -16.707 -23.815  1.00 72.54           C
ATOM   3662  OE1 GLN A 243     -16.172 -15.553 -24.163  1.00 72.54           O
ATOM   3663  NE2 GLN A 243     -16.906 -17.469 -23.234  1.00 72.54           N
ATOM   3664 1HE2 GLN A 243     -16.687 -18.409 -22.973  1.00 72.54           H
ATOM   3665 2HE2 GLN A 243     -17.819 -17.101 -23.057  1.00 72.54           H
ATOM   3666  HN  GLN A 243     -11.830 -16.748 -23.432  1.00 72.54           H
ATOM   3667  N   ALA A 244     -10.766 -15.968 -26.243  1.00 67.88           N
ATOM   3668  CA  ALA A 244      -9.981 -15.354 -27.300  1.00 67.88           C
ATOM   3669  C   ALA A 244      -9.300 -16.448 -28.125  1.00 67.88           C
ATOM   3670  O   ALA A 244      -8.667 -17.346 -27.571  1.00 67.88           O
ATOM   3671  HA  ALA A 244     -10.665 -14.800 -27.942  1.00 67.88           H
ATOM   3672  CB  ALA A 244      -8.976 -14.375 -26.688  1.00 67.88           C
ATOM   3673 1HB  ALA A 244      -9.512 -13.602 -26.138  1.00 67.88           H
ATOM   3674 2HB  ALA A 244      -8.314 -14.912 -26.009  1.00 67.88           H
ATOM   3675 3HB  ALA A 244      -8.388 -13.915 -27.482  1.00 67.88           H
ATOM   3676  HN  ALA A 244     -10.498 -15.711 -25.314  1.00 67.88           H
ATOM   3677  N   LYS A 245      -9.453 -16.338 -29.437  1.00 59.89           N
ATOM   3678  CA  LYS A 245      -8.821 -17.279 -30.346  1.00 59.89           C
ATOM   3679  C   LYS A 245      -7.389 -16.822 -30.630  1.00 59.89           C
ATOM   3680  O   LYS A 245      -6.649 -17.497 -31.345  1.00 59.89           O
ATOM   3681  HA  LYS A 245      -8.782 -18.245 -29.841  1.00 59.89           H
ATOM   3682  CB  LYS A 245      -9.670 -17.460 -31.605  1.00 59.89           C
ATOM   3683 1HB  LYS A 245      -9.930 -16.485 -32.017  1.00 59.89           H
ATOM   3684 2HB  LYS A 245      -9.091 -17.982 -32.367  1.00 59.89           H
ATOM   3685  CG  LYS A 245     -10.946 -18.247 -31.298  1.00 59.89           C
ATOM   3686 1HG  LYS A 245     -10.696 -19.147 -30.737  1.00 59.89           H
ATOM   3687 2HG  LYS A 245     -11.603 -17.649 -30.666  1.00 59.89           H
ATOM   3688  CD  LYS A 245     -11.678 -18.629 -32.586  1.00 59.89           C
ATOM   3689 1HD  LYS A 245     -11.999 -17.727 -33.108  1.00 59.89           H
ATOM   3690 2HD  LYS A 245     -10.997 -19.158 -33.253  1.00 59.89           H
ATOM   3691  CE  LYS A 245     -12.892 -19.510 -32.286  1.00 59.89           C
ATOM   3692 1HE  LYS A 245     -12.587 -20.371 -31.691  1.00 59.89           H
ATOM   3693 2HE  LYS A 245     -13.615 -18.952 -31.690  1.00 59.89           H
ATOM   3694  NZ  LYS A 245     -13.525 -19.967 -33.543  1.00 59.89           N
ATOM   3695 1HZ  LYS A 245     -14.327 -20.548 -33.326  1.00 59.89           H
ATOM   3696 2HZ  LYS A 245     -13.825 -19.163 -34.083  1.00 59.89           H
ATOM   3697 3HZ  LYS A 245     -12.855 -20.505 -34.082  1.00 59.89           H
ATOM   3698  HN  LYS A 245      -9.997 -15.624 -29.878  1.00 59.89           H
ATOM   3699  N   LYS A 246      -7.041 -15.680 -30.055  1.00 60.20           N
ATOM   3700  CA  LYS A 246      -5.758 -15.060 -30.341  1.00 60.20           C
ATOM   3701  C   LYS A 246      -4.657 -15.801 -29.580  1.00 60.20           C
ATOM   3702  O   LYS A 246      -4.769 -16.019 -28.375  1.00 60.20           O
ATOM   3703  HA  LYS A 246      -5.573 -15.168 -31.409  1.00 60.20           H
ATOM   3704  CB  LYS A 246      -5.810 -13.560 -30.041  1.00 60.20           C
ATOM   3705 1HB  LYS A 246      -6.276 -13.396 -29.069  1.00 60.20           H
ATOM   3706 2HB  LYS A 246      -4.797 -13.163 -29.979  1.00 60.20           H
ATOM   3707  CG  LYS A 246      -6.593 -12.812 -31.121  1.00 60.20           C
ATOM   3708 1HG  LYS A 246      -6.225 -13.098 -32.106  1.00 60.20           H
ATOM   3709 2HG  LYS A 246      -7.644 -13.098 -31.078  1.00 60.20           H
ATOM   3710  CD  LYS A 246      -6.463 -11.298 -30.943  1.00 60.20           C
ATOM   3711 1HD  LYS A 246      -6.921 -10.998 -30.000  1.00 60.20           H
ATOM   3712 2HD  LYS A 246      -5.410 -11.024 -30.887  1.00 60.20           H
ATOM   3713  CE  LYS A 246      -7.129 -10.550 -32.099  1.00 60.20           C
ATOM   3714 1HE  LYS A 246      -6.696 -10.873 -33.046  1.00 60.20           H
ATOM   3715 2HE  LYS A 246      -8.191 -10.794 -32.135  1.00 60.20           H
ATOM   3716  NZ  LYS A 246      -6.956  -9.089 -31.941  1.00 60.20           N
ATOM   3717 1HZ  LYS A 246      -7.421  -8.608 -32.702  1.00 60.20           H
ATOM   3718 2HZ  LYS A 246      -7.359  -8.794 -31.058  1.00 60.20           H
ATOM   3719 3HZ  LYS A 246      -5.967  -8.863 -31.952  1.00 60.20           H
ATOM   3720  HN  LYS A 246      -7.616 -15.182 -29.407  1.00 60.20           H
ATOM   3721  N   SER A 247      -3.618 -16.168 -30.316  1.00 60.43           N
ATOM   3722  CA  SER A 247      -2.534 -16.948 -29.744  1.00 60.43           C
ATOM   3723  C   SER A 247      -1.880 -16.172 -28.598  1.00 60.43           C
ATOM   3724  O   SER A 247      -1.506 -16.757 -27.582  1.00 60.43           O
ATOM   3725  HA  SER A 247      -2.999 -17.860 -29.371  1.00 60.43           H
ATOM   3726  CB  SER A 247      -1.492 -17.305 -30.806  1.00 60.43           C
ATOM   3727 1HB  SER A 247      -0.787 -18.027 -30.394  1.00 60.43           H
ATOM   3728 2HB  SER A 247      -1.985 -17.787 -31.650  1.00 60.43           H
ATOM   3729  OG  SER A 247      -0.781 -16.158 -31.264  1.00 60.43           O
ATOM   3730  HG  SER A 247      -0.119 -16.423 -31.965  1.00 60.43           H
ATOM   3731  HN  SER A 247      -3.511 -15.942 -31.284  1.00 60.43           H
ATOM   3732  N   SER A 248      -1.761 -14.868 -28.801  1.00 64.59           N
ATOM   3733  CA  SER A 248      -1.083 -14.020 -27.835  1.00 64.59           C
ATOM   3734  C   SER A 248      -1.831 -14.045 -26.501  1.00 64.59           C
ATOM   3735  O   SER A 248      -1.366 -13.476 -25.514  1.00 64.59           O
ATOM   3736  HA  SER A 248      -0.087 -14.448 -27.724  1.00 64.59           H
ATOM   3737  CB  SER A 248      -0.966 -12.584 -28.351  1.00 64.59           C
ATOM   3738 1HB  SER A 248      -0.457 -11.972 -27.606  1.00 64.59           H
ATOM   3739 2HB  SER A 248      -0.349 -12.571 -29.249  1.00 64.59           H
ATOM   3740  OG  SER A 248      -2.239 -12.015 -28.642  1.00 64.59           O
ATOM   3741  HG  SER A 248      -2.129 -11.076 -28.966  1.00 64.59           H
ATOM   3742  HN  SER A 248      -2.118 -14.393 -29.605  1.00 64.59           H
ATOM   3743  N   LYS A 249      -2.977 -14.710 -26.513  1.00 68.57           N
ATOM   3744  CA  LYS A 249      -3.815 -14.778 -25.328  1.00 68.57           C
ATOM   3745  C   LYS A 249      -3.016 -15.394 -24.178  1.00 68.57           C
ATOM   3746  O   LYS A 249      -3.148 -14.972 -23.030  1.00 68.57           O
ATOM   3747  HA  LYS A 249      -4.080 -13.756 -25.056  1.00 68.57           H
ATOM   3748  CB  LYS A 249      -5.119 -15.517 -25.637  1.00 68.57           C
ATOM   3749 1HB  LYS A 249      -5.834 -15.353 -24.831  1.00 68.57           H
ATOM   3750 2HB  LYS A 249      -5.565 -15.112 -26.545  1.00 68.57           H
ATOM   3751  CG  LYS A 249      -4.872 -17.017 -25.808  1.00 68.57           C
ATOM   3752 1HG  LYS A 249      -4.012 -17.175 -26.460  1.00 68.57           H
ATOM   3753 2HG  LYS A 249      -4.626 -17.461 -24.843  1.00 68.57           H
ATOM   3754  CD  LYS A 249      -6.101 -17.712 -26.398  1.00 68.57           C
ATOM   3755 1HD  LYS A 249      -7.001 -17.347 -25.903  1.00 68.57           H
ATOM   3756 2HD  LYS A 249      -6.193 -17.460 -27.454  1.00 68.57           H
ATOM   3757  CE  LYS A 249      -6.003 -19.230 -26.236  1.00 68.57           C
ATOM   3758 1HE  LYS A 249      -5.269 -19.630 -26.936  1.00 68.57           H
ATOM   3759 2HE  LYS A 249      -5.651 -19.473 -25.233  1.00 68.57           H
ATOM   3760  NZ  LYS A 249      -7.320 -19.863 -26.473  1.00 68.57           N
ATOM   3761 1HZ  LYS A 249      -7.212 -20.871 -26.491  1.00 68.57           H
ATOM   3762 2HZ  LYS A 249      -7.958 -19.604 -25.728  1.00 68.57           H
ATOM   3763 3HZ  LYS A 249      -7.691 -19.547 -27.362  1.00 68.57           H
ATOM   3764  HN  LYS A 249      -3.333 -15.195 -27.312  1.00 68.57           H
ATOM   3765  N   HIS A 250      -2.205 -16.382 -24.526  1.00 71.69           N
ATOM   3766  CA  HIS A 250      -1.495 -17.156 -23.522  1.00 71.69           C
ATOM   3767  C   HIS A 250      -0.512 -16.251 -22.777  1.00 71.69           C
ATOM   3768  O   HIS A 250      -0.358 -16.363 -21.562  1.00 71.69           O
ATOM   3769  HA  HIS A 250      -2.245 -17.520 -22.819  1.00 71.69           H
ATOM   3770  CB  HIS A 250      -0.818 -18.374 -24.153  1.00 71.69           C
ATOM   3771 1HB  HIS A 250      -0.219 -18.045 -25.003  1.00 71.69           H
ATOM   3772 2HB  HIS A 250      -0.131 -18.811 -23.429  1.00 71.69           H
ATOM   3773  CG  HIS A 250      -1.781 -19.440 -24.619  1.00 71.69           C
ATOM   3774  ND1 HIS A 250      -2.411 -20.312 -23.748  1.00 71.69           N
ATOM   3775  HD1 HIS A 250      -2.300 -20.330 -22.755  1.00 71.69           H
ATOM   3776  CD2 HIS A 250      -2.216 -19.764 -25.870  1.00 71.69           C
ATOM   3777  HD2 HIS A 250      -1.916 -19.272 -26.796  1.00 71.69           H
ATOM   3778  CE1 HIS A 250      -3.187 -21.121 -24.455  1.00 71.69           C
ATOM   3779  HE1 HIS A 250      -3.813 -21.919 -24.056  1.00 71.69           H
ATOM   3780  NE2 HIS A 250      -3.064 -20.780 -25.770  1.00 71.69           N
ATOM   3781  HN  HIS A 250      -2.031 -16.656 -25.472  1.00 71.69           H
ATOM   3782  N   LYS A 251       0.128 -15.375 -23.537  1.00 71.08           N
ATOM   3783  CA  LYS A 251       1.091 -14.450 -22.963  1.00 71.08           C
ATOM   3784  C   LYS A 251       0.371 -13.502 -22.002  1.00 71.08           C
ATOM   3785  O   LYS A 251       0.798 -13.327 -20.862  1.00 71.08           O
ATOM   3786  HA  LYS A 251       1.811 -15.038 -22.394  1.00 71.08           H
ATOM   3787  CB  LYS A 251       1.868 -13.731 -24.069  1.00 71.08           C
ATOM   3788 1HB  LYS A 251       2.268 -14.462 -24.772  1.00 71.08           H
ATOM   3789 2HB  LYS A 251       1.193 -13.085 -24.631  1.00 71.08           H
ATOM   3790  CG  LYS A 251       3.011 -12.899 -23.484  1.00 71.08           C
ATOM   3791 1HG  LYS A 251       2.603 -12.056 -22.925  1.00 71.08           H
ATOM   3792 2HG  LYS A 251       3.581 -13.503 -22.778  1.00 71.08           H
ATOM   3793  CD  LYS A 251       3.936 -12.385 -24.589  1.00 71.08           C
ATOM   3794 1HD  LYS A 251       4.263 -13.219 -25.210  1.00 71.08           H
ATOM   3795 2HD  LYS A 251       3.390 -11.700 -25.237  1.00 71.08           H
ATOM   3796  CE  LYS A 251       5.154 -11.674 -23.997  1.00 71.08           C
ATOM   3797 1HE  LYS A 251       4.877 -10.670 -23.677  1.00 71.08           H
ATOM   3798 2HE  LYS A 251       5.499 -12.207 -23.110  1.00 71.08           H
ATOM   3799  NZ  LYS A 251       6.246 -11.600 -24.993  1.00 71.08           N
ATOM   3800 1HZ  LYS A 251       7.056 -11.157 -24.574  1.00 71.08           H
ATOM   3801 2HZ  LYS A 251       6.492 -12.537 -25.295  1.00 71.08           H
ATOM   3802 3HZ  LYS A 251       5.939 -11.057 -25.792  1.00 71.08           H
ATOM   3803  HN  LYS A 251      -0.001 -15.291 -24.525  1.00 71.08           H
ATOM   3804  N   ALA A 252      -0.709 -12.916 -22.497  1.00 69.98           N
ATOM   3805  CA  ALA A 252      -1.460 -11.948 -21.716  1.00 69.98           C
ATOM   3806  C   ALA A 252      -1.937 -12.605 -20.419  1.00 69.98           C
ATOM   3807  O   ALA A 252      -1.965 -11.966 -19.369  1.00 69.98           O
ATOM   3808  HA  ALA A 252      -0.787 -11.126 -21.471  1.00 69.98           H
ATOM   3809  CB  ALA A 252      -2.619 -11.404 -22.554  1.00 69.98           C
ATOM   3810 1HB  ALA A 252      -2.225 -10.922 -23.449  1.00 69.98           H
ATOM   3811 2HB  ALA A 252      -3.275 -12.225 -22.843  1.00 69.98           H
ATOM   3812 3HB  ALA A 252      -3.182 -10.678 -21.967  1.00 69.98           H
ATOM   3813  HN  ALA A 252      -1.071 -13.093 -23.412  1.00 69.98           H
ATOM   3814  N   LEU A 253      -2.299 -13.874 -20.535  1.00 73.53           N
ATOM   3815  CA  LEU A 253      -2.777 -14.624 -19.386  1.00 73.53           C
ATOM   3816  C   LEU A 253      -1.659 -14.722 -18.346  1.00 73.53           C
ATOM   3817  O   LEU A 253      -1.874 -14.436 -17.169  1.00 73.53           O
ATOM   3818  HA  LEU A 253      -3.605 -14.064 -18.951  1.00 73.53           H
ATOM   3819  CB  LEU A 253      -3.330 -15.982 -19.824  1.00 73.53           C
ATOM   3820 1HB  LEU A 253      -3.854 -15.850 -20.771  1.00 73.53           H
ATOM   3821 2HB  LEU A 253      -2.490 -16.650 -20.014  1.00 73.53           H
ATOM   3822  CG  LEU A 253      -4.279 -16.669 -18.839  1.00 73.53           C
ATOM   3823  HG  LEU A 253      -3.966 -16.412 -17.827  1.00 73.53           H
ATOM   3824  CD1 LEU A 253      -5.711 -16.160 -19.013  1.00 73.53           C
ATOM   3825 1HD1 LEU A 253      -5.739 -15.085 -18.833  1.00 73.53           H
ATOM   3826 2HD1 LEU A 253      -6.050 -16.367 -20.027  1.00 73.53           H
ATOM   3827 3HD1 LEU A 253      -6.365 -16.664 -18.301  1.00 73.53           H
ATOM   3828  CD2 LEU A 253      -4.192 -18.191 -18.966  1.00 73.53           C
ATOM   3829 1HD2 LEU A 253      -4.465 -18.487 -19.979  1.00 73.53           H
ATOM   3830 2HD2 LEU A 253      -3.173 -18.516 -18.754  1.00 73.53           H
ATOM   3831 3HD2 LEU A 253      -4.876 -18.654 -18.255  1.00 73.53           H
ATOM   3832  HN  LEU A 253      -2.271 -14.388 -21.392  1.00 73.53           H
ATOM   3833  N   LYS A 254      -0.489 -15.128 -18.818  1.00 75.71           N
ATOM   3834  CA  LYS A 254       0.653 -15.302 -17.937  1.00 75.71           C
ATOM   3835  C   LYS A 254       0.921 -13.993 -17.191  1.00 75.71           C
ATOM   3836  O   LYS A 254       1.098 -13.993 -15.974  1.00 75.71           O
ATOM   3837  HA  LYS A 254       0.390 -16.067 -17.207  1.00 75.71           H
ATOM   3838  CB  LYS A 254       1.860 -15.821 -18.721  1.00 75.71           C
ATOM   3839 1HB  LYS A 254       1.586 -16.727 -19.261  1.00 75.71           H
ATOM   3840 2HB  LYS A 254       2.158 -15.084 -19.467  1.00 75.71           H
ATOM   3841  CG  LYS A 254       3.036 -16.113 -17.788  1.00 75.71           C
ATOM   3842 1HG  LYS A 254       3.380 -15.186 -17.329  1.00 75.71           H
ATOM   3843 2HG  LYS A 254       2.710 -16.767 -16.979  1.00 75.71           H
ATOM   3844  CD  LYS A 254       4.190 -16.770 -18.548  1.00 75.71           C
ATOM   3845 1HD  LYS A 254       3.849 -17.703 -18.997  1.00 75.71           H
ATOM   3846 2HD  LYS A 254       4.509 -16.122 -19.364  1.00 75.71           H
ATOM   3847  CE  LYS A 254       5.373 -17.047 -17.618  1.00 75.71           C
ATOM   3848 1HE  LYS A 254       5.784 -16.106 -17.253  1.00 75.71           H
ATOM   3849 2HE  LYS A 254       5.034 -17.607 -16.746  1.00 75.71           H
ATOM   3850  NZ  LYS A 254       6.422 -17.813 -18.328  1.00 75.71           N
ATOM   3851 1HZ  LYS A 254       7.207 -17.968 -17.705  1.00 75.71           H
ATOM   3852 2HZ  LYS A 254       6.046 -18.706 -18.626  1.00 75.71           H
ATOM   3853 3HZ  LYS A 254       6.732 -17.289 -19.138  1.00 75.71           H
ATOM   3854  HN  LYS A 254      -0.316 -15.335 -19.780  1.00 75.71           H
ATOM   3855  N   VAL A 255       0.942 -12.909 -17.952  1.00 73.79           N
ATOM   3856  CA  VAL A 255       1.175 -11.595 -17.377  1.00 73.79           C
ATOM   3857  C   VAL A 255       0.182 -11.359 -16.237  1.00 73.79           C
ATOM   3858  O   VAL A 255       0.570 -10.934 -15.150  1.00 73.79           O
ATOM   3859  HA  VAL A 255       2.186 -11.589 -16.970  1.00 73.79           H
ATOM   3860  CB  VAL A 255       1.097 -10.525 -18.468  1.00 73.79           C
ATOM   3861  HB  VAL A 255       0.171 -10.677 -19.022  1.00 73.79           H
ATOM   3862  CG1 VAL A 255       1.056  -9.122 -17.859  1.00 73.79           C
ATOM   3863 1HG1 VAL A 255       0.180  -9.031 -17.217  1.00 73.79           H
ATOM   3864 2HG1 VAL A 255       1.958  -8.956 -17.269  1.00 73.79           H
ATOM   3865 3HG1 VAL A 255       1.001  -8.381 -18.656  1.00 73.79           H
ATOM   3866  CG2 VAL A 255       2.260 -10.661 -19.453  1.00 73.79           C
ATOM   3867 1HG2 VAL A 255       3.204 -10.548 -18.919  1.00 73.79           H
ATOM   3868 2HG2 VAL A 255       2.225 -11.643 -19.924  1.00 73.79           H
ATOM   3869 3HG2 VAL A 255       2.181  -9.888 -20.218  1.00 73.79           H
ATOM   3870  HN  VAL A 255       0.803 -12.918 -18.943  1.00 73.79           H
ATOM   3871  N   THR A 256      -1.079 -11.645 -16.524  1.00 71.56           N
ATOM   3872  CA  THR A 256      -2.151 -11.305 -15.604  1.00 71.56           C
ATOM   3873  C   THR A 256      -2.008 -12.096 -14.302  1.00 71.56           C
ATOM   3874  O   THR A 256      -2.134 -11.537 -13.215  1.00 71.56           O
ATOM   3875  HA  THR A 256      -2.063 -10.249 -15.348  1.00 71.56           H
ATOM   3876  CB  THR A 256      -3.482 -11.548 -16.319  1.00 71.56           C
ATOM   3877  HB  THR A 256      -3.595 -12.599 -16.586  1.00 71.56           H
ATOM   3878  OG1 THR A 256      -3.460 -10.635 -17.413  1.00 71.56           O
ATOM   3879  HG1 THR A 256      -3.355 -11.134 -18.273  1.00 71.56           H
ATOM   3880  CG2 THR A 256      -4.685 -11.102 -15.485  1.00 71.56           C
ATOM   3881 1HG2 THR A 256      -4.606 -10.035 -15.275  1.00 71.56           H
ATOM   3882 2HG2 THR A 256      -4.702 -11.656 -14.547  1.00 71.56           H
ATOM   3883 3HG2 THR A 256      -5.603 -11.296 -16.039  1.00 71.56           H
ATOM   3884  HN  THR A 256      -1.372 -12.099 -17.365  1.00 71.56           H
ATOM   3885  N   ILE A 257      -1.746 -13.386 -14.457  1.00 75.44           N
ATOM   3886  CA  ILE A 257      -1.629 -14.269 -13.309  1.00 75.44           C
ATOM   3887  C   ILE A 257      -0.475 -13.796 -12.423  1.00 75.44           C
ATOM   3888  O   ILE A 257      -0.615 -13.720 -11.203  1.00 75.44           O
ATOM   3889  HA  ILE A 257      -2.555 -14.190 -12.740  1.00 75.44           H
ATOM   3890  CB  ILE A 257      -1.499 -15.724 -13.763  1.00 75.44           C
ATOM   3891  HB  ILE A 257      -0.719 -15.776 -14.523  1.00 75.44           H
ATOM   3892  CG1 ILE A 257      -2.795 -16.214 -14.410  1.00 75.44           C
ATOM   3893 1HG1 ILE A 257      -3.570 -16.314 -13.651  1.00 75.44           H
ATOM   3894 2HG1 ILE A 257      -3.148 -15.476 -15.131  1.00 75.44           H
ATOM   3895  CG2 ILE A 257      -1.061 -16.623 -12.604  1.00 75.44           C
ATOM   3896 1HG2 ILE A 257      -0.095 -16.286 -12.228  1.00 75.44           H
ATOM   3897 2HG2 ILE A 257      -1.800 -16.571 -11.805  1.00 75.44           H
ATOM   3898 3HG2 ILE A 257      -0.977 -17.651 -12.955  1.00 75.44           H
ATOM   3899  CD1 ILE A 257      -2.584 -17.558 -15.111  1.00 75.44           C
ATOM   3900 1HD1 ILE A 257      -1.826 -17.448 -15.886  1.00 75.44           H
ATOM   3901 2HD1 ILE A 257      -2.255 -18.299 -14.383  1.00 75.44           H
ATOM   3902 3HD1 ILE A 257      -3.521 -17.883 -15.563  1.00 75.44           H
ATOM   3903  HN  ILE A 257      -1.614 -13.828 -15.345  1.00 75.44           H
ATOM   3904  N   THR A 258       0.640 -13.490 -13.070  1.00 79.35           N
ATOM   3905  CA  THR A 258       1.844 -13.112 -12.351  1.00 79.35           C
ATOM   3906  C   THR A 258       1.570 -11.908 -11.447  1.00 79.35           C
ATOM   3907  O   THR A 258       1.960 -11.901 -10.281  1.00 79.35           O
ATOM   3908  HA  THR A 258       2.131 -13.940 -11.702  1.00 79.35           H
ATOM   3909  CB  THR A 258       2.950 -12.861 -13.378  1.00 79.35           C
ATOM   3910  HB  THR A 258       2.688 -12.034 -14.038  1.00 79.35           H
ATOM   3911  OG1 THR A 258       3.125 -14.124 -14.015  1.00 79.35           O
ATOM   3912  HG1 THR A 258       2.500 -14.205 -14.791  1.00 79.35           H
ATOM   3913  CG2 THR A 258       4.305 -12.583 -12.724  1.00 79.35           C
ATOM   3914 1HG2 THR A 258       4.598 -13.440 -12.117  1.00 79.35           H
ATOM   3915 2HG2 THR A 258       4.228 -11.699 -12.091  1.00 79.35           H
ATOM   3916 3HG2 THR A 258       5.053 -12.412 -13.497  1.00 79.35           H
ATOM   3917  HN  THR A 258       0.727 -13.497 -14.067  1.00 79.35           H
ATOM   3918  N   VAL A 259       0.901 -10.918 -12.021  1.00 74.88           N
ATOM   3919  CA  VAL A 259       0.625  -9.686 -11.302  1.00 74.88           C
ATOM   3920  C   VAL A 259      -0.243  -9.997 -10.081  1.00 74.88           C
ATOM   3921  O   VAL A 259       0.022  -9.506  -8.985  1.00 74.88           O
ATOM   3922  HA  VAL A 259       1.579  -9.284 -10.960  1.00 74.88           H
ATOM   3923  CB  VAL A 259      -0.011  -8.662 -12.243  1.00 74.88           C
ATOM   3924  HB  VAL A 259      -0.871  -9.133 -12.720  1.00 74.88           H
ATOM   3925  CG1 VAL A 259      -0.514  -7.442 -11.468  1.00 74.88           C
ATOM   3926 1HG1 VAL A 259      -1.260  -7.758 -10.739  1.00 74.88           H
ATOM   3927 2HG1 VAL A 259       0.322  -6.970 -10.951  1.00 74.88           H
ATOM   3928 3HG1 VAL A 259      -0.962  -6.730 -12.161  1.00 74.88           H
ATOM   3929  CG2 VAL A 259       0.967  -8.247 -13.344  1.00 74.88           C
ATOM   3930 1HG2 VAL A 259       1.854  -7.803 -12.893  1.00 74.88           H
ATOM   3931 2HG2 VAL A 259       1.255  -9.124 -13.924  1.00 74.88           H
ATOM   3932 3HG2 VAL A 259       0.489  -7.518 -13.999  1.00 74.88           H
ATOM   3933  HN  VAL A 259       0.551 -10.948 -12.957  1.00 74.88           H
ATOM   3934  N   LEU A 260      -1.264 -10.810 -10.312  1.00 76.28           N
ATOM   3935  CA  LEU A 260      -2.208 -11.143  -9.259  1.00 76.28           C
ATOM   3936  C   LEU A 260      -1.473 -11.870  -8.132  1.00 76.28           C
ATOM   3937  O   LEU A 260      -1.658 -11.551  -6.958  1.00 76.28           O
ATOM   3938  HA  LEU A 260      -2.603 -10.206  -8.866  1.00 76.28           H
ATOM   3939  CB  LEU A 260      -3.391 -11.928  -9.830  1.00 76.28           C
ATOM   3940 1HB  LEU A 260      -3.915 -11.292 -10.542  1.00 76.28           H
ATOM   3941 2HB  LEU A 260      -3.001 -12.779 -10.389  1.00 76.28           H
ATOM   3942  CG  LEU A 260      -4.406 -12.448  -8.809  1.00 76.28           C
ATOM   3943  HG  LEU A 260      -3.883 -13.099  -8.109  1.00 76.28           H
ATOM   3944  CD1 LEU A 260      -5.003 -11.297  -7.996  1.00 76.28           C
ATOM   3945 1HD1 LEU A 260      -4.207 -10.777  -7.464  1.00 76.28           H
ATOM   3946 2HD1 LEU A 260      -5.507 -10.601  -8.667  1.00 76.28           H
ATOM   3947 3HD1 LEU A 260      -5.721 -11.694  -7.279  1.00 76.28           H
ATOM   3948  CD2 LEU A 260      -5.486 -13.290  -9.490  1.00 76.28           C
ATOM   3949 1HD2 LEU A 260      -6.011 -12.681 -10.227  1.00 76.28           H
ATOM   3950 2HD2 LEU A 260      -5.023 -14.142  -9.987  1.00 76.28           H
ATOM   3951 3HD2 LEU A 260      -6.195 -13.646  -8.743  1.00 76.28           H
ATOM   3952  HN  LEU A 260      -1.449 -11.236 -11.197  1.00 76.28           H
ATOM   3953  N   THR A 261      -0.655 -12.834  -8.527  1.00 82.64           N
ATOM   3954  CA  THR A 261       0.028 -13.679  -7.563  1.00 82.64           C
ATOM   3955  C   THR A 261       0.944 -12.838  -6.672  1.00 82.64           C
ATOM   3956  O   THR A 261       0.982 -13.029  -5.457  1.00 82.64           O
ATOM   3957  HA  THR A 261      -0.720 -14.133  -6.913  1.00 82.64           H
ATOM   3958  CB  THR A 261       0.769 -14.774  -8.333  1.00 82.64           C
ATOM   3959  HB  THR A 261       1.532 -14.345  -8.982  1.00 82.64           H
ATOM   3960  OG1 THR A 261      -0.268 -15.493  -8.996  1.00 82.64           O
ATOM   3961  HG1 THR A 261      -0.469 -15.068  -9.879  1.00 82.64           H
ATOM   3962  CG2 THR A 261       1.409 -15.810  -7.408  1.00 82.64           C
ATOM   3963 1HG2 THR A 261       0.635 -16.288  -6.806  1.00 82.64           H
ATOM   3964 2HG2 THR A 261       2.127 -15.318  -6.752  1.00 82.64           H
ATOM   3965 3HG2 THR A 261       1.921 -16.564  -8.006  1.00 82.64           H
ATOM   3966  HN  THR A 261      -0.456 -13.041  -9.486  1.00 82.64           H
ATOM   3967  N   VAL A 262       1.661 -11.923  -7.309  1.00 83.65           N
ATOM   3968  CA  VAL A 262       2.636 -11.110  -6.603  1.00 83.65           C
ATOM   3969  C   VAL A 262       1.917 -10.249  -5.562  1.00 83.65           C
ATOM   3970  O   VAL A 262       2.389 -10.110  -4.434  1.00 83.65           O
ATOM   3971  HA  VAL A 262       3.318 -11.786  -6.089  1.00 83.65           H
ATOM   3972  CB  VAL A 262       3.450 -10.284  -7.602  1.00 83.65           C
ATOM   3973  HB  VAL A 262       2.750  -9.756  -8.249  1.00 83.65           H
ATOM   3974  CG1 VAL A 262       4.305  -9.240  -6.881  1.00 83.65           C
ATOM   3975 1HG1 VAL A 262       3.658  -8.568  -6.317  1.00 83.65           H
ATOM   3976 2HG1 VAL A 262       4.992  -9.740  -6.199  1.00 83.65           H
ATOM   3977 3HG1 VAL A 262       4.873  -8.667  -7.614  1.00 83.65           H
ATOM   3978  CG2 VAL A 262       4.315 -11.187  -8.483  1.00 83.65           C
ATOM   3979 1HG2 VAL A 262       5.003 -11.756  -7.856  1.00 83.65           H
ATOM   3980 2HG2 VAL A 262       3.676 -11.875  -9.037  1.00 83.65           H
ATOM   3981 3HG2 VAL A 262       4.883 -10.575  -9.183  1.00 83.65           H
ATOM   3982  HN  VAL A 262       1.583 -11.735  -8.288  1.00 83.65           H
ATOM   3983  N   PHE A 263       0.788  -9.695  -5.977  1.00 78.42           N
ATOM   3984  CA  PHE A 263       0.009  -8.838  -5.099  1.00 78.42           C
ATOM   3985  C   PHE A 263      -0.503  -9.616  -3.885  1.00 78.42           C
ATOM   3986  O   PHE A 263      -0.321  -9.186  -2.747  1.00 78.42           O
ATOM   3987  HA  PHE A 263       0.666  -8.035  -4.764  1.00 78.42           H
ATOM   3988  CB  PHE A 263      -1.188  -8.337  -5.910  1.00 78.42           C
ATOM   3989 1HB  PHE A 263      -0.823  -7.806  -6.789  1.00 78.42           H
ATOM   3990 2HB  PHE A 263      -1.755  -9.196  -6.271  1.00 78.42           H
ATOM   3991  CG  PHE A 263      -2.128  -7.417  -5.129  1.00 78.42           C
ATOM   3992  CD1 PHE A 263      -3.180  -7.941  -4.445  1.00 78.42           C
ATOM   3993  HD1 PHE A 263      -3.354  -9.017  -4.453  1.00 78.42           H
ATOM   3994  CD2 PHE A 263      -1.912  -6.074  -5.119  1.00 78.42           C
ATOM   3995  HD2 PHE A 263      -1.069  -5.654  -5.668  1.00 78.42           H
ATOM   3996  CE1 PHE A 263      -4.052  -7.086  -3.720  1.00 78.42           C
ATOM   3997  HE1 PHE A 263      -4.896  -7.507  -3.172  1.00 78.42           H
ATOM   3998  CE2 PHE A 263      -2.784  -5.220  -4.394  1.00 78.42           C
ATOM   3999  HE2 PHE A 263      -2.610  -4.143  -4.386  1.00 78.42           H
ATOM   4000  CZ  PHE A 263      -3.836  -5.744  -3.710  1.00 78.42           C
ATOM   4001  HZ  PHE A 263      -4.505  -5.088  -3.154  1.00 78.42           H
ATOM   4002  HN  PHE A 263       0.405  -9.823  -6.891  1.00 78.42           H
ATOM   4003  N   VAL A 264      -1.132 -10.747  -4.169  1.00 83.26           N
ATOM   4004  CA  VAL A 264      -1.775 -11.527  -3.126  1.00 83.26           C
ATOM   4005  C   VAL A 264      -0.728 -11.956  -2.096  1.00 83.26           C
ATOM   4006  O   VAL A 264      -0.944 -11.820  -0.893  1.00 83.26           O
ATOM   4007  HA  VAL A 264      -2.506 -10.883  -2.636  1.00 83.26           H
ATOM   4008  CB  VAL A 264      -2.525 -12.709  -3.744  1.00 83.26           C
ATOM   4009  HB  VAL A 264      -1.831 -13.243  -4.393  1.00 83.26           H
ATOM   4010  CG1 VAL A 264      -3.000 -13.682  -2.663  1.00 83.26           C
ATOM   4011 1HG1 VAL A 264      -2.140 -14.063  -2.113  1.00 83.26           H
ATOM   4012 2HG1 VAL A 264      -3.670 -13.164  -1.977  1.00 83.26           H
ATOM   4013 3HG1 VAL A 264      -3.530 -14.513  -3.130  1.00 83.26           H
ATOM   4014  CG2 VAL A 264      -3.696 -12.227  -4.602  1.00 83.26           C
ATOM   4015 1HG2 VAL A 264      -4.390 -11.659  -3.983  1.00 83.26           H
ATOM   4016 2HG2 VAL A 264      -3.322 -11.592  -5.405  1.00 83.26           H
ATOM   4017 3HG2 VAL A 264      -4.212 -13.087  -5.029  1.00 83.26           H
ATOM   4018  HN  VAL A 264      -1.205 -11.130  -5.090  1.00 83.26           H
ATOM   4019  N   LEU A 265       0.384 -12.465  -2.606  1.00 87.60           N
ATOM   4020  CA  LEU A 265       1.393 -13.066  -1.751  1.00 87.60           C
ATOM   4021  C   LEU A 265       2.010 -11.986  -0.861  1.00 87.60           C
ATOM   4022  O   LEU A 265       2.465 -12.273   0.245  1.00 87.60           O
ATOM   4023  HA  LEU A 265       0.889 -13.793  -1.113  1.00 87.60           H
ATOM   4024  CB  LEU A 265       2.418 -13.833  -2.589  1.00 87.60           C
ATOM   4025 1HB  LEU A 265       2.771 -13.176  -3.385  1.00 87.60           H
ATOM   4026 2HB  LEU A 265       3.277 -14.060  -1.958  1.00 87.60           H
ATOM   4027  CG  LEU A 265       1.926 -15.136  -3.222  1.00 87.60           C
ATOM   4028  HG  LEU A 265       1.087 -14.903  -3.877  1.00 87.60           H
ATOM   4029  CD1 LEU A 265       3.016 -15.768  -4.091  1.00 87.60           C
ATOM   4030 1HD1 LEU A 265       3.293 -15.076  -4.887  1.00 87.60           H
ATOM   4031 2HD1 LEU A 265       3.890 -15.985  -3.478  1.00 87.60           H
ATOM   4032 3HD1 LEU A 265       2.640 -16.693  -4.529  1.00 87.60           H
ATOM   4033  CD2 LEU A 265       1.411 -16.104  -2.155  1.00 87.60           C
ATOM   4034 1HD2 LEU A 265       2.215 -16.336  -1.456  1.00 87.60           H
ATOM   4035 2HD2 LEU A 265       0.583 -15.643  -1.616  1.00 87.60           H
ATOM   4036 3HD2 LEU A 265       1.068 -17.022  -2.632  1.00 87.60           H
ATOM   4037  HN  LEU A 265       0.599 -12.471  -3.583  1.00 87.60           H
ATOM   4038  N   SER A 266       2.007 -10.766  -1.377  1.00 87.51           N
ATOM   4039  CA  SER A 266       2.662  -9.663  -0.695  1.00 87.51           C
ATOM   4040  C   SER A 266       1.716  -9.053   0.342  1.00 87.51           C
ATOM   4041  O   SER A 266       2.134  -8.724   1.451  1.00 87.51           O
ATOM   4042  HA  SER A 266       3.533 -10.101  -0.207  1.00 87.51           H
ATOM   4043  CB  SER A 266       3.119  -8.594  -1.689  1.00 87.51           C
ATOM   4044 1HB  SER A 266       3.583  -7.769  -1.147  1.00 87.51           H
ATOM   4045 2HB  SER A 266       3.882  -9.012  -2.346  1.00 87.51           H
ATOM   4046  OG  SER A 266       2.039  -8.097  -2.473  1.00 87.51           O
ATOM   4047  HG  SER A 266       1.954  -8.630  -3.315  1.00 87.51           H
ATOM   4048  HN  SER A 266       1.569 -10.526  -2.243  1.00 87.51           H
ATOM   4049  N   GLN A 267       0.459  -8.922  -0.056  1.00 86.34           N
ATOM   4050  CA  GLN A 267      -0.490  -8.133   0.711  1.00 86.34           C
ATOM   4051  C   GLN A 267      -1.228  -9.020   1.716  1.00 86.34           C
ATOM   4052  O   GLN A 267      -1.553  -8.578   2.817  1.00 86.34           O
ATOM   4053  HA  GLN A 267       0.110  -7.393   1.241  1.00 86.34           H
ATOM   4054  CB  GLN A 267      -1.476  -7.413  -0.211  1.00 86.34           C
ATOM   4055 1HB  GLN A 267      -1.983  -8.139  -0.846  1.00 86.34           H
ATOM   4056 2HB  GLN A 267      -2.243  -6.919   0.385  1.00 86.34           H
ATOM   4057  CG  GLN A 267      -0.757  -6.380  -1.082  1.00 86.34           C
ATOM   4058 1HG  GLN A 267       0.008  -6.874  -1.682  1.00 86.34           H
ATOM   4059 2HG  GLN A 267      -1.465  -5.929  -1.777  1.00 86.34           H
ATOM   4060  CD  GLN A 267      -0.113  -5.291  -0.223  1.00 86.34           C
ATOM   4061  OE1 GLN A 267      -0.651  -4.859   0.784  1.00 86.34           O
ATOM   4062  NE2 GLN A 267       1.066  -4.871  -0.674  1.00 86.34           N
ATOM   4063 1HE2 GLN A 267       1.451  -5.267  -1.508  1.00 86.34           H
ATOM   4064 2HE2 GLN A 267       1.566  -4.160  -0.180  1.00 86.34           H
ATOM   4065  HN  GLN A 267       0.087  -9.343  -0.883  1.00 86.34           H
ATOM   4066  N   PHE A 268      -1.471 -10.254   1.301  1.00 88.83           N
ATOM   4067  CA  PHE A 268      -2.324 -11.147   2.068  1.00 88.83           C
ATOM   4068  C   PHE A 268      -1.796 -11.320   3.493  1.00 88.83           C
ATOM   4069  O   PHE A 268      -2.537 -11.143   4.459  1.00 88.83           O
ATOM   4070  HA  PHE A 268      -3.316 -10.696   2.102  1.00 88.83           H
ATOM   4071  CB  PHE A 268      -2.302 -12.503   1.360  1.00 88.83           C
ATOM   4072 1HB  PHE A 268      -2.595 -12.364   0.320  1.00 88.83           H
ATOM   4073 2HB  PHE A 268      -1.280 -12.882   1.355  1.00 88.83           H
ATOM   4074  CG  PHE A 268      -3.217 -13.552   1.996  1.00 88.83           C
ATOM   4075  CD1 PHE A 268      -2.688 -14.530   2.780  1.00 88.83           C
ATOM   4076  HD1 PHE A 268      -1.613 -14.566   2.954  1.00 88.83           H
ATOM   4077  CD2 PHE A 268      -4.558 -13.506   1.778  1.00 88.83           C
ATOM   4078  HD2 PHE A 268      -4.982 -12.722   1.150  1.00 88.83           H
ATOM   4079  CE1 PHE A 268      -3.537 -15.503   3.370  1.00 88.83           C
ATOM   4080  HE1 PHE A 268      -3.113 -16.287   3.998  1.00 88.83           H
ATOM   4081  CE2 PHE A 268      -5.407 -14.479   2.369  1.00 88.83           C
ATOM   4082  HE2 PHE A 268      -6.482 -14.443   2.194  1.00 88.83           H
ATOM   4083  CZ  PHE A 268      -4.878 -15.457   3.152  1.00 88.83           C
ATOM   4084  HZ  PHE A 268      -5.530 -16.204   3.606  1.00 88.83           H
ATOM   4085  HN  PHE A 268      -1.098 -10.645   0.460  1.00 88.83           H
ATOM   4086  N   PRO A 269      -0.511 -11.668   3.650  1.00 92.90           N
ATOM   4087  CA  PRO A 269       0.032 -11.970   4.977  1.00 92.90           C
ATOM   4088  C   PRO A 269      -0.237 -10.857   5.977  1.00 92.90           C
ATOM   4089  O   PRO A 269      -0.646 -11.119   7.107  1.00 92.90           O
ATOM   4090  HA  PRO A 269      -0.460 -12.850   5.391  1.00 92.90           H
ATOM   4091  CB  PRO A 269       1.529 -12.155   4.722  1.00 92.90           C
ATOM   4092 1HB  PRO A 269       2.077 -11.223   4.855  1.00 92.90           H
ATOM   4093 2HB  PRO A 269       1.966 -12.881   5.408  1.00 92.90           H
ATOM   4094  CG  PRO A 269       1.584 -12.640   3.278  1.00 92.90           C
ATOM   4095 1HG  PRO A 269       2.568 -12.484   2.836  1.00 92.90           H
ATOM   4096 2HG  PRO A 269       1.380 -13.708   3.202  1.00 92.90           H
ATOM   4097  CD  PRO A 269       0.512 -11.804   2.598  1.00 92.90           C
ATOM   4098 1HD  PRO A 269       0.895 -10.833   2.284  1.00 92.90           H
ATOM   4099 2HD  PRO A 269       0.123 -12.293   1.706  1.00 92.90           H
ATOM   4100  N   TYR A 270       0.004  -9.633   5.531  1.00 91.66           N
ATOM   4101  CA  TYR A 270      -0.125  -8.479   6.405  1.00 91.66           C
ATOM   4102  C   TYR A 270      -1.571  -8.302   6.870  1.00 91.66           C
ATOM   4103  O   TYR A 270      -1.824  -8.073   8.051  1.00 91.66           O
ATOM   4104  HA  TYR A 270       0.511  -8.644   7.275  1.00 91.66           H
ATOM   4105  CB  TYR A 270       0.281  -7.267   5.565  1.00 91.66           C
ATOM   4106 1HB  TYR A 270       1.347  -7.329   5.346  1.00 91.66           H
ATOM   4107 2HB  TYR A 270      -0.242  -7.307   4.610  1.00 91.66           H
ATOM   4108  CG  TYR A 270      -0.010  -5.921   6.233  1.00 91.66           C
ATOM   4109  CD1 TYR A 270      -0.972  -5.084   5.707  1.00 91.66           C
ATOM   4110  HD1 TYR A 270      -1.524  -5.380   4.815  1.00 91.66           H
ATOM   4111  CD2 TYR A 270       0.690  -5.546   7.362  1.00 91.66           C
ATOM   4112  HD2 TYR A 270       1.450  -6.208   7.777  1.00 91.66           H
ATOM   4113  CE1 TYR A 270      -1.245  -3.817   6.335  1.00 91.66           C
ATOM   4114  HE1 TYR A 270      -2.003  -3.146   5.930  1.00 91.66           H
ATOM   4115  CE2 TYR A 270       0.416  -4.280   7.990  1.00 91.66           C
ATOM   4116  HE2 TYR A 270       0.962  -3.971   8.882  1.00 91.66           H
ATOM   4117  CZ  TYR A 270      -0.538  -3.478   7.446  1.00 91.66           C
ATOM   4118  OH  TYR A 270      -0.797  -2.282   8.040  1.00 91.66           O
ATOM   4119  HH  TYR A 270      -0.203  -2.160   8.835  1.00 91.66           H
ATOM   4120  HN  TYR A 270       0.281  -9.424   4.593  1.00 91.66           H
ATOM   4121  N   ASN A 271      -2.484  -8.414   5.915  1.00 89.54           N
ATOM   4122  CA  ASN A 271      -3.884  -8.135   6.182  1.00 89.54           C
ATOM   4123  C   ASN A 271      -4.456  -9.232   7.083  1.00 89.54           C
ATOM   4124  O   ASN A 271      -5.414  -9.000   7.818  1.00 89.54           O
ATOM   4125  HA  ASN A 271      -3.895  -7.156   6.661  1.00 89.54           H
ATOM   4126  CB  ASN A 271      -4.699  -8.115   4.887  1.00 89.54           C
ATOM   4127 1HB  ASN A 271      -4.451  -8.988   4.284  1.00 89.54           H
ATOM   4128 2HB  ASN A 271      -5.762  -8.180   5.121  1.00 89.54           H
ATOM   4129  CG  ASN A 271      -4.424  -6.840   4.087  1.00 89.54           C
ATOM   4130  OD1 ASN A 271      -4.770  -5.740   4.485  1.00 89.54           O
ATOM   4131  ND2 ASN A 271      -3.785  -7.049   2.940  1.00 89.54           N
ATOM   4132 1HD2 ASN A 271      -3.529  -7.978   2.672  1.00 89.54           H
ATOM   4133 2HD2 ASN A 271      -3.560  -6.277   2.345  1.00 89.54           H
ATOM   4134  HN  ASN A 271      -2.279  -8.690   4.976  1.00 89.54           H
ATOM   4135  N   CYS A 272      -3.843 -10.404   6.996  1.00 92.46           N
ATOM   4136  CA  CYS A 272      -4.184 -11.495   7.893  1.00 92.46           C
ATOM   4137  C   CYS A 272      -3.907 -11.043   9.328  1.00 92.46           C
ATOM   4138  O   CYS A 272      -4.750 -11.206  10.208  1.00 92.46           O
ATOM   4139  HA  CYS A 272      -5.246 -11.698   7.749  1.00 92.46           H
ATOM   4140  CB  CYS A 272      -3.424 -12.775   7.541  1.00 92.46           C
ATOM   4141 1HB  CYS A 272      -2.367 -12.551   7.395  1.00 92.46           H
ATOM   4142 2HB  CYS A 272      -3.488 -13.485   8.365  1.00 92.46           H
ATOM   4143  SG  CYS A 272      -4.120 -13.519   6.021  1.00 92.46           S
ATOM   4144  HG  CYS A 272      -3.549 -12.667   5.174  1.00 92.46           H
ATOM   4145  HN  CYS A 272      -3.127 -10.612   6.330  1.00 92.46           H
ATOM   4146  N   ILE A 273      -2.721 -10.482   9.519  1.00 93.35           N
ATOM   4147  CA  ILE A 273      -2.306 -10.043  10.840  1.00 93.35           C
ATOM   4148  C   ILE A 273      -3.170  -8.857  11.273  1.00 93.35           C
ATOM   4149  O   ILE A 273      -3.563  -8.763  12.435  1.00 93.35           O
ATOM   4150  HA  ILE A 273      -2.481 -10.869  11.529  1.00 93.35           H
ATOM   4151  CB  ILE A 273      -0.804  -9.749  10.859  1.00 93.35           C
ATOM   4152  HB  ILE A 273      -0.593  -9.000  10.096  1.00 93.35           H
ATOM   4153  CG1 ILE A 273       0.004 -10.998  10.502  1.00 93.35           C
ATOM   4154 1HG1 ILE A 273      -0.293 -11.358   9.516  1.00 93.35           H
ATOM   4155 2HG1 ILE A 273       1.063 -10.747  10.444  1.00 93.35           H
ATOM   4156  CG2 ILE A 273      -0.379  -9.156  12.204  1.00 93.35           C
ATOM   4157 1HG2 ILE A 273      -0.919  -8.226  12.378  1.00 93.35           H
ATOM   4158 2HG2 ILE A 273      -0.607  -9.864  13.001  1.00 93.35           H
ATOM   4159 3HG2 ILE A 273       0.693  -8.957  12.190  1.00 93.35           H
ATOM   4160  CD1 ILE A 273      -0.208 -12.103  11.538  1.00 93.35           C
ATOM   4161 1HD1 ILE A 273       0.112 -11.748  12.518  1.00 93.35           H
ATOM   4162 2HD1 ILE A 273      -1.265 -12.369  11.575  1.00 93.35           H
ATOM   4163 3HD1 ILE A 273       0.377 -12.980  11.260  1.00 93.35           H
ATOM   4164  HN  ILE A 273      -2.052 -10.328   8.792  1.00 93.35           H
ATOM   4165  N   LEU A 274      -3.441  -7.982  10.316  1.00 91.53           N
ATOM   4166  CA  LEU A 274      -4.235  -6.796  10.589  1.00 91.53           C
ATOM   4167  C   LEU A 274      -5.622  -7.218  11.077  1.00 91.53           C
ATOM   4168  O   LEU A 274      -6.208  -6.560  11.936  1.00 91.53           O
ATOM   4169  HA  LEU A 274      -3.739  -6.248  11.391  1.00 91.53           H
ATOM   4170  CB  LEU A 274      -4.265  -5.878   9.366  1.00 91.53           C
ATOM   4171 1HB  LEU A 274      -3.247  -5.765   8.995  1.00 91.53           H
ATOM   4172 2HB  LEU A 274      -4.837  -6.372   8.580  1.00 91.53           H
ATOM   4173  CG  LEU A 274      -4.855  -4.484   9.587  1.00 91.53           C
ATOM   4174  HG  LEU A 274      -5.812  -4.595  10.098  1.00 91.53           H
ATOM   4175  CD1 LEU A 274      -3.953  -3.645  10.495  1.00 91.53           C
ATOM   4176 1HD1 LEU A 274      -3.850  -4.139  11.461  1.00 91.53           H
ATOM   4177 2HD1 LEU A 274      -2.971  -3.540  10.034  1.00 91.53           H
ATOM   4178 3HD1 LEU A 274      -4.396  -2.659  10.636  1.00 91.53           H
ATOM   4179  CD2 LEU A 274      -5.133  -3.788   8.254  1.00 91.53           C
ATOM   4180 1HD2 LEU A 274      -4.202  -3.689   7.695  1.00 91.53           H
ATOM   4181 2HD2 LEU A 274      -5.843  -4.379   7.676  1.00 91.53           H
ATOM   4182 3HD2 LEU A 274      -5.551  -2.799   8.440  1.00 91.53           H
ATOM   4183  HN  LEU A 274      -3.128  -8.073   9.371  1.00 91.53           H
ATOM   4184  N   LEU A 275      -6.107  -8.311  10.508  1.00 93.09           N
ATOM   4185  CA  LEU A 275      -7.396  -8.853  10.905  1.00 93.09           C
ATOM   4186  C   LEU A 275      -7.335  -9.280  12.372  1.00 93.09           C
ATOM   4187  O   LEU A 275      -8.227  -8.957  13.155  1.00 93.09           O
ATOM   4188  HA  LEU A 275      -8.130  -8.053  10.809  1.00 93.09           H
ATOM   4189  CB  LEU A 275      -7.822  -9.974   9.954  1.00 93.09           C
ATOM   4190 1HB  LEU A 275      -7.898  -9.561   8.949  1.00 93.09           H
ATOM   4191 2HB  LEU A 275      -7.031 -10.724   9.932  1.00 93.09           H
ATOM   4192  CG  LEU A 275      -9.140 -10.673  10.290  1.00 93.09           C
ATOM   4193  HG  LEU A 275      -9.078 -11.047  11.312  1.00 93.09           H
ATOM   4194  CD1 LEU A 275     -10.311  -9.689  10.240  1.00 93.09           C
ATOM   4195 1HD1 LEU A 275     -10.145  -8.890  10.963  1.00 93.09           H
ATOM   4196 2HD1 LEU A 275     -10.386  -9.264   9.239  1.00 93.09           H
ATOM   4197 3HD1 LEU A 275     -11.236 -10.212  10.483  1.00 93.09           H
ATOM   4198  CD2 LEU A 275      -9.368 -11.881   9.380  1.00 93.09           C
ATOM   4199 1HD2 LEU A 275      -9.401 -11.552   8.341  1.00 93.09           H
ATOM   4200 2HD2 LEU A 275      -8.552 -12.593   9.509  1.00 93.09           H
ATOM   4201 3HD2 LEU A 275     -10.312 -12.360   9.640  1.00 93.09           H
ATOM   4202  HN  LEU A 275      -5.637  -8.824   9.790  1.00 93.09           H
ATOM   4203  N   VAL A 276      -6.273 -10.001  12.702  1.00 94.41           N
ATOM   4204  CA  VAL A 276      -6.088 -10.483  14.060  1.00 94.41           C
ATOM   4205  C   VAL A 276      -6.089  -9.294  15.023  1.00 94.41           C
ATOM   4206  O   VAL A 276      -6.750  -9.331  16.059  1.00 94.41           O
ATOM   4207  HA  VAL A 276      -6.933 -11.128  14.298  1.00 94.41           H
ATOM   4208  CB  VAL A 276      -4.812 -11.323  14.148  1.00 94.41           C
ATOM   4209  HB  VAL A 276      -3.990 -10.726  13.752  1.00 94.41           H
ATOM   4210  CG1 VAL A 276      -4.482 -11.669  15.601  1.00 94.41           C
ATOM   4211 1HG1 VAL A 276      -4.336 -10.751  16.170  1.00 94.41           H
ATOM   4212 2HG1 VAL A 276      -5.305 -12.238  16.034  1.00 94.41           H
ATOM   4213 3HG1 VAL A 276      -3.571 -12.266  15.635  1.00 94.41           H
ATOM   4214  CG2 VAL A 276      -4.928 -12.587  13.295  1.00 94.41           C
ATOM   4215 1HG2 VAL A 276      -5.766 -13.188  13.648  1.00 94.41           H
ATOM   4216 2HG2 VAL A 276      -5.093 -12.310  12.254  1.00 94.41           H
ATOM   4217 3HG2 VAL A 276      -4.007 -13.166  13.375  1.00 94.41           H
ATOM   4218  HN  VAL A 276      -5.549 -10.255  12.061  1.00 94.41           H
ATOM   4219  N   GLN A 277      -5.340  -8.268  14.647  1.00 92.94           N
ATOM   4220  CA  GLN A 277      -5.233  -7.077  15.472  1.00 92.94           C
ATOM   4221  C   GLN A 277      -6.604  -6.418  15.632  1.00 92.94           C
ATOM   4222  O   GLN A 277      -6.905  -5.849  16.681  1.00 92.94           O
ATOM   4223  HA  GLN A 277      -4.875  -7.426  16.440  1.00 92.94           H
ATOM   4224  CB  GLN A 277      -4.217  -6.094  14.887  1.00 92.94           C
ATOM   4225 1HB  GLN A 277      -4.400  -5.969  13.819  1.00 92.94           H
ATOM   4226 2HB  GLN A 277      -4.346  -5.115  15.348  1.00 92.94           H
ATOM   4227  CG  GLN A 277      -2.786  -6.585  15.111  1.00 92.94           C
ATOM   4228 1HG  GLN A 277      -2.613  -6.740  16.176  1.00 92.94           H
ATOM   4229 2HG  GLN A 277      -2.648  -7.550  14.623  1.00 92.94           H
ATOM   4230  CD  GLN A 277      -1.769  -5.581  14.564  1.00 92.94           C
ATOM   4231  OE1 GLN A 277      -2.061  -4.772  13.699  1.00 92.94           O
ATOM   4232  NE2 GLN A 277      -0.563  -5.678  15.116  1.00 92.94           N
ATOM   4233 1HE2 GLN A 277      -0.390  -6.365  15.822  1.00 92.94           H
ATOM   4234 2HE2 GLN A 277       0.171  -5.064  14.824  1.00 92.94           H
ATOM   4235  HN  GLN A 277      -4.813  -8.242  13.797  1.00 92.94           H
ATOM   4236  N   THR A 278      -7.400  -6.517  14.577  1.00 92.70           N
ATOM   4237  CA  THR A 278      -8.726  -5.923  14.582  1.00 92.70           C
ATOM   4238  C   THR A 278      -9.630  -6.645  15.584  1.00 92.70           C
ATOM   4239  O   THR A 278     -10.347  -6.006  16.351  1.00 92.70           O
ATOM   4240  HA  THR A 278      -8.639  -4.890  14.917  1.00 92.70           H
ATOM   4241  CB  THR A 278      -9.263  -5.953  13.150  1.00 92.70           C
ATOM   4242  HB  THR A 278      -9.441  -6.977  12.822  1.00 92.70           H
ATOM   4243  OG1 THR A 278      -8.292  -5.228  12.400  1.00 92.70           O
ATOM   4244  HG1 THR A 278      -7.372  -5.538  12.642  1.00 92.70           H
ATOM   4245  CG2 THR A 278     -10.545  -5.135  12.988  1.00 92.70           C
ATOM   4246 1HG2 THR A 278     -10.349  -4.095  13.251  1.00 92.70           H
ATOM   4247 2HG2 THR A 278     -11.318  -5.536  13.644  1.00 92.70           H
ATOM   4248 3HG2 THR A 278     -10.883  -5.189  11.953  1.00 92.70           H
ATOM   4249  HN  THR A 278      -7.152  -6.990  13.732  1.00 92.70           H
ATOM   4250  N   ILE A 279      -9.565  -7.968  15.545  1.00 94.25           N
ATOM   4251  CA  ILE A 279     -10.387  -8.784  16.422  1.00 94.25           C
ATOM   4252  C   ILE A 279      -9.982  -8.532  17.875  1.00 94.25           C
ATOM   4253  O   ILE A 279     -10.838  -8.396  18.748  1.00 94.25           O
ATOM   4254  HA  ILE A 279     -11.421  -8.464  16.291  1.00 94.25           H
ATOM   4255  CB  ILE A 279     -10.313 -10.256  16.009  1.00 94.25           C
ATOM   4256  HB  ILE A 279      -9.264 -10.546  15.966  1.00 94.25           H
ATOM   4257  CG1 ILE A 279     -10.897 -10.463  14.610  1.00 94.25           C
ATOM   4258 1HG1 ILE A 279     -11.984 -10.383  14.651  1.00 94.25           H
ATOM   4259 2HG1 ILE A 279     -10.544  -9.675  13.945  1.00 94.25           H
ATOM   4260  CG2 ILE A 279     -10.988 -11.151  17.050  1.00 94.25           C
ATOM   4261 1HG2 ILE A 279     -10.487 -11.032  18.011  1.00 94.25           H
ATOM   4262 2HG2 ILE A 279     -12.035 -10.868  17.149  1.00 94.25           H
ATOM   4263 3HG2 ILE A 279     -10.921 -12.192  16.732  1.00 94.25           H
ATOM   4264  CD1 ILE A 279     -10.501 -11.829  14.048  1.00 94.25           C
ATOM   4265 1HD1 ILE A 279      -9.415 -11.896  13.986  1.00 94.25           H
ATOM   4266 2HD1 ILE A 279     -10.877 -12.615  14.703  1.00 94.25           H
ATOM   4267 3HD1 ILE A 279     -10.929 -11.951  13.053  1.00 94.25           H
ATOM   4268  HN  ILE A 279      -8.965  -8.481  14.930  1.00 94.25           H
ATOM   4269  N   ASP A 280      -8.675  -8.476  18.091  1.00 94.05           N
ATOM   4270  CA  ASP A 280      -8.145  -8.310  19.433  1.00 94.05           C
ATOM   4271  C   ASP A 280      -8.480  -6.906  19.939  1.00 94.05           C
ATOM   4272  O   ASP A 280      -8.705  -6.709  21.132  1.00 94.05           O
ATOM   4273  HA  ASP A 280      -8.619  -9.092  20.027  1.00 94.05           H
ATOM   4274  CB  ASP A 280      -6.623  -8.467  19.447  1.00 94.05           C
ATOM   4275 1HB  ASP A 280      -6.343  -9.381  18.924  1.00 94.05           H
ATOM   4276 2HB  ASP A 280      -6.163  -7.638  18.908  1.00 94.05           H
ATOM   4277  CG  ASP A 280      -6.089  -8.509  20.880  1.00 94.05           C
ATOM   4278  OD1 ASP A 280      -6.635  -9.314  21.665  1.00 94.05           O
ATOM   4279  OD2 ASP A 280      -5.148  -7.735  21.158  1.00 94.05           O
ATOM   4280  HN  ASP A 280      -7.986  -8.543  17.369  1.00 94.05           H
ATOM   4281  N   ALA A 281      -8.503  -5.965  19.006  1.00 91.59           N
ATOM   4282  CA  ALA A 281      -8.849  -4.593  19.336  1.00 91.59           C
ATOM   4283  C   ALA A 281     -10.268  -4.551  19.905  1.00 91.59           C
ATOM   4284  O   ALA A 281     -10.591  -3.684  20.715  1.00 91.59           O
ATOM   4285  HA  ALA A 281      -8.150  -4.249  20.099  1.00 91.59           H
ATOM   4286  CB  ALA A 281      -8.693  -3.714  18.092  1.00 91.59           C
ATOM   4287 1HB  ALA A 281      -7.660  -3.756  17.746  1.00 91.59           H
ATOM   4288 2HB  ALA A 281      -9.355  -4.077  17.306  1.00 91.59           H
ATOM   4289 3HB  ALA A 281      -8.952  -2.685  18.340  1.00 91.59           H
ATOM   4290  HN  ALA A 281      -8.291  -6.128  18.043  1.00 91.59           H
ATOM   4291  N   TYR A 282     -11.078  -5.500  19.458  1.00 90.35           N
ATOM   4292  CA  TYR A 282     -12.457  -5.580  19.908  1.00 90.35           C
ATOM   4293  C   TYR A 282     -12.581  -6.481  21.139  1.00 90.35           C
ATOM   4294  O   TYR A 282     -13.192  -6.097  22.135  1.00 90.35           O
ATOM   4295  HA  TYR A 282     -12.785  -4.573  20.170  1.00 90.35           H
ATOM   4296  CB  TYR A 282     -13.243  -6.203  18.753  1.00 90.35           C
ATOM   4297 1HB  TYR A 282     -13.066  -5.620  17.850  1.00 90.35           H
ATOM   4298 2HB  TYR A 282     -12.859  -7.206  18.565  1.00 90.35           H
ATOM   4299  CG  TYR A 282     -14.751  -6.289  19.000  1.00 90.35           C
ATOM   4300  CD1 TYR A 282     -15.326  -7.495  19.344  1.00 90.35           C
ATOM   4301  HD1 TYR A 282     -14.707  -8.387  19.439  1.00 90.35           H
ATOM   4302  CD2 TYR A 282     -15.534  -5.159  18.880  1.00 90.35           C
ATOM   4303  HD2 TYR A 282     -15.080  -4.206  18.609  1.00 90.35           H
ATOM   4304  CE1 TYR A 282     -16.745  -7.575  19.576  1.00 90.35           C
ATOM   4305  HE1 TYR A 282     -17.213  -8.521  19.848  1.00 90.35           H
ATOM   4306  CE2 TYR A 282     -16.953  -5.239  19.113  1.00 90.35           C
ATOM   4307  HE2 TYR A 282     -17.584  -4.355  19.021  1.00 90.35           H
ATOM   4308  CZ  TYR A 282     -17.489  -6.443  19.449  1.00 90.35           C
ATOM   4309  OH  TYR A 282     -18.829  -6.519  19.669  1.00 90.35           O
ATOM   4310  HH  TYR A 282     -19.079  -7.449  19.938  1.00 90.35           H
ATOM   4311  HN  TYR A 282     -10.807  -6.203  18.801  1.00 90.35           H
ATOM   4312  N   ALA A 283     -11.991  -7.662  21.029  1.00 92.08           N
ATOM   4313  CA  ALA A 283     -12.281  -8.733  21.966  1.00 92.08           C
ATOM   4314  C   ALA A 283     -11.229  -8.734  23.076  1.00 92.08           C
ATOM   4315  O   ALA A 283     -11.457  -9.283  24.153  1.00 92.08           O
ATOM   4316  HA  ALA A 283     -13.259  -8.535  22.405  1.00 92.08           H
ATOM   4317  CB  ALA A 283     -12.339 -10.066  21.216  1.00 92.08           C
ATOM   4318 1HB  ALA A 283     -13.122 -10.023  20.459  1.00 92.08           H
ATOM   4319 2HB  ALA A 283     -11.379 -10.254  20.736  1.00 92.08           H
ATOM   4320 3HB  ALA A 283     -12.557 -10.870  21.920  1.00 92.08           H
ATOM   4321  HN  ALA A 283     -11.326  -7.891  20.318  1.00 92.08           H
ATOM   4322  N   MET A 284     -10.098  -8.113  22.776  1.00 90.80           N
ATOM   4323  CA  MET A 284      -8.995  -8.067  23.721  1.00 90.80           C
ATOM   4324  C   MET A 284      -8.703  -9.457  24.290  1.00 90.80           C
ATOM   4325  O   MET A 284      -8.606  -9.627  25.504  1.00 90.80           O
ATOM   4326  HA  MET A 284      -8.136  -7.712  23.152  1.00 90.80           H
ATOM   4327  CB  MET A 284      -9.341  -7.110  24.864  1.00 90.80           C
ATOM   4328 1HB  MET A 284     -10.271  -7.424  25.337  1.00 90.80           H
ATOM   4329 2HB  MET A 284      -8.564  -7.154  25.627  1.00 90.80           H
ATOM   4330  CG  MET A 284      -9.481  -5.675  24.353  1.00 90.80           C
ATOM   4331 1HG  MET A 284      -8.514  -5.303  24.016  1.00 90.80           H
ATOM   4332 2HG  MET A 284     -10.150  -5.650  23.492  1.00 90.80           H
ATOM   4333  SD  MET A 284     -10.118  -4.625  25.649  1.00 90.80           S
ATOM   4334  CE  MET A 284     -11.866  -4.942  25.474  1.00 90.80           C
ATOM   4335 1HE  MET A 284     -12.189  -4.655  24.473  1.00 90.80           H
ATOM   4336 2HE  MET A 284     -12.060  -6.004  25.628  1.00 90.80           H
ATOM   4337 3HE  MET A 284     -12.417  -4.361  26.213  1.00 90.80           H
ATOM   4338  HN  MET A 284      -9.929  -7.647  21.907  1.00 90.80           H
ATOM   4339  N   PHE A 285      -8.569 -10.416  23.385  1.00 91.44           N
ATOM   4340  CA  PHE A 285      -8.467 -11.810  23.781  1.00 91.44           C
ATOM   4341  C   PHE A 285      -7.007 -12.212  23.999  1.00 91.44           C
ATOM   4342  O   PHE A 285      -6.728 -13.250  24.598  1.00 91.44           O
ATOM   4343  HA  PHE A 285      -9.016 -11.921  24.716  1.00 91.44           H
ATOM   4344  CB  PHE A 285      -9.048 -12.644  22.638  1.00 91.44           C
ATOM   4345 1HB  PHE A 285      -9.223 -13.659  22.994  1.00 91.44           H
ATOM   4346 2HB  PHE A 285     -10.018 -12.232  22.358  1.00 91.44           H
ATOM   4347  CG  PHE A 285      -8.158 -12.702  21.395  1.00 91.44           C
ATOM   4348  CD1 PHE A 285      -8.309 -11.779  20.407  1.00 91.44           C
ATOM   4349  HD1 PHE A 285      -9.063 -10.998  20.501  1.00 91.44           H
ATOM   4350  CD2 PHE A 285      -7.216 -13.676  21.278  1.00 91.44           C
ATOM   4351  HD2 PHE A 285      -7.096 -14.415  22.070  1.00 91.44           H
ATOM   4352  CE1 PHE A 285      -7.482 -11.833  19.254  1.00 91.44           C
ATOM   4353  HE1 PHE A 285      -7.603 -11.094  18.462  1.00 91.44           H
ATOM   4354  CE2 PHE A 285      -6.390 -13.730  20.124  1.00 91.44           C
ATOM   4355  HE2 PHE A 285      -5.635 -14.510  20.031  1.00 91.44           H
ATOM   4356  CZ  PHE A 285      -6.540 -12.807  19.137  1.00 91.44           C
ATOM   4357  HZ  PHE A 285      -5.906 -12.848  18.251  1.00 91.44           H
ATOM   4358  HN  PHE A 285      -8.531 -10.253  22.399  1.00 91.44           H
ATOM   4359  N   ILE A 286      -6.114 -11.370  23.501  1.00 91.69           N
ATOM   4360  CA  ILE A 286      -4.690 -11.610  23.659  1.00 91.69           C
ATOM   4361  C   ILE A 286      -4.226 -11.038  25.000  1.00 91.69           C
ATOM   4362  O   ILE A 286      -3.898  -9.857  25.096  1.00 91.69           O
ATOM   4363  HA  ILE A 286      -4.540 -12.689  23.673  1.00 91.69           H
ATOM   4364  CB  ILE A 286      -3.917 -11.062  22.457  1.00 91.69           C
ATOM   4365  HB  ILE A 286      -4.076  -9.984  22.412  1.00 91.69           H
ATOM   4366  CG1 ILE A 286      -4.448 -11.652  21.149  1.00 91.69           C
ATOM   4367 1HG1 ILE A 286      -4.203 -12.713  21.099  1.00 91.69           H
ATOM   4368 2HG1 ILE A 286      -5.535 -11.574  21.125  1.00 91.69           H
ATOM   4369  CG2 ILE A 286      -2.413 -11.290  22.621  1.00 91.69           C
ATOM   4370 1HG2 ILE A 286      -2.065 -10.784  23.521  1.00 91.69           H
ATOM   4371 2HG2 ILE A 286      -2.216 -12.359  22.706  1.00 91.69           H
ATOM   4372 3HG2 ILE A 286      -1.889 -10.891  21.753  1.00 91.69           H
ATOM   4373  CD1 ILE A 286      -3.853 -10.927  19.940  1.00 91.69           C
ATOM   4374 1HD1 ILE A 286      -4.120  -9.872  19.981  1.00 91.69           H
ATOM   4375 2HD1 ILE A 286      -2.767 -11.028  19.954  1.00 91.69           H
ATOM   4376 3HD1 ILE A 286      -4.246 -11.367  19.023  1.00 91.69           H
ATOM   4377  HN  ILE A 286      -6.349 -10.538  22.998  1.00 91.69           H
ATOM   4378  N   SER A 287      -4.215 -11.904  26.004  1.00 89.66           N
ATOM   4379  CA  SER A 287      -3.770 -11.507  27.329  1.00 89.66           C
ATOM   4380  C   SER A 287      -2.316 -11.934  27.543  1.00 89.66           C
ATOM   4381  O   SER A 287      -1.647 -11.438  28.447  1.00 89.66           O
ATOM   4382  HA  SER A 287      -3.857 -10.421  27.349  1.00 89.66           H
ATOM   4383  CB  SER A 287      -4.665 -12.110  28.414  1.00 89.66           C
ATOM   4384 1HB  SER A 287      -4.315 -11.787  29.394  1.00 89.66           H
ATOM   4385 2HB  SER A 287      -5.681 -11.732  28.298  1.00 89.66           H
ATOM   4386  OG  SER A 287      -4.681 -13.534  28.362  1.00 89.66           O
ATOM   4387  HG  SER A 287      -5.293 -13.895  29.065  1.00 89.66           H
ATOM   4388  HN  SER A 287      -4.502 -12.858  25.922  1.00 89.66           H
ATOM   4389  N   ASN A 288      -1.871 -12.849  26.695  1.00 92.78           N
ATOM   4390  CA  ASN A 288      -0.559 -13.450  26.863  1.00 92.78           C
ATOM   4391  C   ASN A 288       0.491 -12.574  26.175  1.00 92.78           C
ATOM   4392  O   ASN A 288       0.381 -12.288  24.984  1.00 92.78           O
ATOM   4393  HA  ASN A 288      -0.408 -13.512  27.941  1.00 92.78           H
ATOM   4394  CB  ASN A 288      -0.504 -14.841  26.228  1.00 92.78           C
ATOM   4395 1HB  ASN A 288      -1.350 -15.435  26.572  1.00 92.78           H
ATOM   4396 2HB  ASN A 288      -0.595 -14.754  25.145  1.00 92.78           H
ATOM   4397  CG  ASN A 288       0.804 -15.553  26.579  1.00 92.78           C
ATOM   4398  OD1 ASN A 288       1.889 -15.011  26.454  1.00 92.78           O
ATOM   4399  ND2 ASN A 288       0.640 -16.795  27.025  1.00 92.78           N
ATOM   4400 1HD2 ASN A 288      -0.279 -17.181  27.104  1.00 92.78           H
ATOM   4401 2HD2 ASN A 288       1.436 -17.344  27.281  1.00 92.78           H
ATOM   4402  HN  ASN A 288      -2.389 -13.180  25.906  1.00 92.78           H
ATOM   4403  N   CYS A 289       1.484 -12.173  26.955  1.00 91.56           N
ATOM   4404  CA  CYS A 289       2.483 -11.236  26.472  1.00 91.56           C
ATOM   4405  C   CYS A 289       3.298 -11.926  25.376  1.00 91.56           C
ATOM   4406  O   CYS A 289       3.696 -11.291  24.400  1.00 91.56           O
ATOM   4407  HA  CYS A 289       1.942 -10.380  26.070  1.00 91.56           H
ATOM   4408  CB  CYS A 289       3.372 -10.722  27.606  1.00 91.56           C
ATOM   4409 1HB  CYS A 289       2.760 -10.252  28.375  1.00 91.56           H
ATOM   4410 2HB  CYS A 289       3.892 -11.556  28.078  1.00 91.56           H
ATOM   4411  SG  CYS A 289       4.587  -9.520  26.953  1.00 91.56           S
ATOM   4412  HN  CYS A 289       1.610 -12.476  27.900  1.00 91.56           H
ATOM   4413  N   ALA A 290       3.522 -13.217  25.573  1.00 93.62           N
ATOM   4414  CA  ALA A 290       4.330 -13.987  24.643  1.00 93.62           C
ATOM   4415  C   ALA A 290       3.651 -13.998  23.272  1.00 93.62           C
ATOM   4416  O   ALA A 290       4.303 -13.789  22.251  1.00 93.62           O
ATOM   4417  HA  ALA A 290       5.298 -13.493  24.556  1.00 93.62           H
ATOM   4418  CB  ALA A 290       4.545 -15.397  25.199  1.00 93.62           C
ATOM   4419 1HB  ALA A 290       5.056 -15.334  26.159  1.00 93.62           H
ATOM   4420 2HB  ALA A 290       3.580 -15.885  25.332  1.00 93.62           H
ATOM   4421 3HB  ALA A 290       5.151 -15.974  24.501  1.00 93.62           H
ATOM   4422  HN  ALA A 290       3.163 -13.734  26.350  1.00 93.62           H
ATOM   4423  N   VAL A 291       2.349 -14.244  23.294  1.00 93.77           N
ATOM   4424  CA  VAL A 291       1.573 -14.279  22.066  1.00 93.77           C
ATOM   4425  C   VAL A 291       1.580 -12.891  21.424  1.00 93.77           C
ATOM   4426  O   VAL A 291       1.761 -12.764  20.214  1.00 93.77           O
ATOM   4427  HA  VAL A 291       2.061 -14.981  21.389  1.00 93.77           H
ATOM   4428  CB  VAL A 291       0.163 -14.799  22.353  1.00 93.77           C
ATOM   4429  HB  VAL A 291      -0.292 -14.142  23.095  1.00 93.77           H
ATOM   4430  CG1 VAL A 291      -0.704 -14.755  21.093  1.00 93.77           C
ATOM   4431 1HG1 VAL A 291      -0.775 -13.728  20.736  1.00 93.77           H
ATOM   4432 2HG1 VAL A 291      -0.253 -15.378  20.320  1.00 93.77           H
ATOM   4433 3HG1 VAL A 291      -1.701 -15.130  21.325  1.00 93.77           H
ATOM   4434  CG2 VAL A 291       0.207 -16.211  22.940  1.00 93.77           C
ATOM   4435 1HG2 VAL A 291       0.690 -16.884  22.231  1.00 93.77           H
ATOM   4436 2HG2 VAL A 291       0.772 -16.199  23.872  1.00 93.77           H
ATOM   4437 3HG2 VAL A 291      -0.808 -16.556  23.134  1.00 93.77           H
ATOM   4438  HN  VAL A 291       1.827 -14.417  24.129  1.00 93.77           H
ATOM   4439  N   SER A 292       1.381 -11.885  22.262  1.00 93.69           N
ATOM   4440  CA  SER A 292       1.310 -10.515  21.784  1.00 93.69           C
ATOM   4441  C   SER A 292       2.630 -10.126  21.114  1.00 93.69           C
ATOM   4442  O   SER A 292       2.631  -9.491  20.060  1.00 93.69           O
ATOM   4443  HA  SER A 292       0.495 -10.503  21.060  1.00 93.69           H
ATOM   4444  CB  SER A 292       0.991  -9.548  22.926  1.00 93.69           C
ATOM   4445 1HB  SER A 292       0.145  -9.931  23.499  1.00 93.69           H
ATOM   4446 2HB  SER A 292       1.840  -9.498  23.607  1.00 93.69           H
ATOM   4447  OG  SER A 292       0.687  -8.240  22.450  1.00 93.69           O
ATOM   4448  HG  SER A 292      -0.221  -8.230  22.032  1.00 93.69           H
ATOM   4449  HN  SER A 292       1.269 -11.994  23.250  1.00 93.69           H
ATOM   4450  N   THR A 293       3.721 -10.523  21.752  1.00 93.07           N
ATOM   4451  CA  THR A 293       5.043 -10.190  21.251  1.00 93.07           C
ATOM   4452  C   THR A 293       5.248 -10.776  19.853  1.00 93.07           C
ATOM   4453  O   THR A 293       5.725 -10.089  18.951  1.00 93.07           O
ATOM   4454  HA  THR A 293       5.112  -9.106  21.157  1.00 93.07           H
ATOM   4455  CB  THR A 293       6.072 -10.680  22.272  1.00 93.07           C
ATOM   4456  HB  THR A 293       5.989 -11.756  22.423  1.00 93.07           H
ATOM   4457  OG1 THR A 293       5.828  -9.877  23.424  1.00 93.07           O
ATOM   4458  HG1 THR A 293       5.289 -10.391  24.091  1.00 93.07           H
ATOM   4459  CG2 THR A 293       7.507 -10.331  21.872  1.00 93.07           C
ATOM   4460 1HG2 THR A 293       7.607  -9.249  21.787  1.00 93.07           H
ATOM   4461 2HG2 THR A 293       7.739 -10.794  20.912  1.00 93.07           H
ATOM   4462 3HG2 THR A 293       8.197 -10.701  22.630  1.00 93.07           H
ATOM   4463  HN  THR A 293       3.711 -11.062  22.594  1.00 93.07           H
ATOM   4464  N   ASN A 294       4.877 -12.041  19.716  1.00 94.47           N
ATOM   4465  CA  ASN A 294       5.083 -12.750  18.465  1.00 94.47           C
ATOM   4466  C   ASN A 294       4.222 -12.109  17.374  1.00 94.47           C
ATOM   4467  O   ASN A 294       4.652 -11.991  16.228  1.00 94.47           O
ATOM   4468  HA  ASN A 294       6.149 -12.663  18.258  1.00 94.47           H
ATOM   4469  CB  ASN A 294       4.672 -14.218  18.590  1.00 94.47           C
ATOM   4470 1HB  ASN A 294       3.692 -14.287  19.061  1.00 94.47           H
ATOM   4471 2HB  ASN A 294       4.581 -14.660  17.597  1.00 94.47           H
ATOM   4472  CG  ASN A 294       5.695 -15.005  19.411  1.00 94.47           C
ATOM   4473  OD1 ASN A 294       6.810 -14.570  19.644  1.00 94.47           O
ATOM   4474  ND2 ASN A 294       5.254 -16.186  19.836  1.00 94.47           N
ATOM   4475 1HD2 ASN A 294       4.327 -16.485  19.610  1.00 94.47           H
ATOM   4476 2HD2 ASN A 294       5.850 -16.775  20.382  1.00 94.47           H
ATOM   4477  HN  ASN A 294       4.445 -12.578  20.440  1.00 94.47           H
ATOM   4478  N   ILE A 295       3.021 -11.713  17.769  1.00 93.55           N
ATOM   4479  CA  ILE A 295       2.081 -11.125  16.830  1.00 93.55           C
ATOM   4480  C   ILE A 295       2.651  -9.807  16.302  1.00 93.55           C
ATOM   4481  O   ILE A 295       2.545  -9.513  15.112  1.00 93.55           O
ATOM   4482  HA  ILE A 295       1.977 -11.816  15.994  1.00 93.55           H
ATOM   4483  CB  ILE A 295       0.700 -10.982  17.474  1.00 93.55           C
ATOM   4484  HB  ILE A 295       0.833 -10.620  18.493  1.00 93.55           H
ATOM   4485  CG1 ILE A 295      -0.006 -12.337  17.564  1.00 93.55           C
ATOM   4486 1HG1 ILE A 295      -0.280 -12.675  16.564  1.00 93.55           H
ATOM   4487 2HG1 ILE A 295       0.677 -13.080  17.976  1.00 93.55           H
ATOM   4488  CG2 ILE A 295      -0.146  -9.944  16.733  1.00 93.55           C
ATOM   4489 1HG2 ILE A 295       0.356  -8.977  16.765  1.00 93.55           H
ATOM   4490 2HG2 ILE A 295      -0.274 -10.253  15.695  1.00 93.55           H
ATOM   4491 3HG2 ILE A 295      -1.122  -9.863  17.211  1.00 93.55           H
ATOM   4492  CD1 ILE A 295      -1.258 -12.246  18.438  1.00 93.55           C
ATOM   4493 1HD1 ILE A 295      -0.977 -11.931  19.443  1.00 93.55           H
ATOM   4494 2HD1 ILE A 295      -1.949 -11.520  18.010  1.00 93.55           H
ATOM   4495 3HD1 ILE A 295      -1.740 -13.223  18.485  1.00 93.55           H
ATOM   4496  HN  ILE A 295       2.688 -11.789  18.709  1.00 93.55           H
ATOM   4497  N   ASP A 296       3.245  -9.049  17.212  1.00 93.54           N
ATOM   4498  CA  ASP A 296       3.796  -7.751  16.861  1.00 93.54           C
ATOM   4499  C   ASP A 296       4.963  -7.943  15.890  1.00 93.54           C
ATOM   4500  O   ASP A 296       5.113  -7.183  14.935  1.00 93.54           O
ATOM   4501  HA  ASP A 296       2.969  -7.200  16.414  1.00 93.54           H
ATOM   4502  CB  ASP A 296       4.325  -7.024  18.099  1.00 93.54           C
ATOM   4503 1HB  ASP A 296       5.009  -7.675  18.642  1.00 93.54           H
ATOM   4504 2HB  ASP A 296       4.894  -6.146  17.794  1.00 93.54           H
ATOM   4505  CG  ASP A 296       3.177  -6.600  19.018  1.00 93.54           C
ATOM   4506  OD1 ASP A 296       2.041  -6.515  18.504  1.00 93.54           O
ATOM   4507  OD2 ASP A 296       3.462  -6.371  20.213  1.00 93.54           O
ATOM   4508  HN  ASP A 296       3.352  -9.307  18.172  1.00 93.54           H
ATOM   4509  N   ILE A 297       5.761  -8.964  16.169  1.00 94.09           N
ATOM   4510  CA  ILE A 297       6.881  -9.295  15.306  1.00 94.09           C
ATOM   4511  C   ILE A 297       6.356  -9.690  13.924  1.00 94.09           C
ATOM   4512  O   ILE A 297       6.877  -9.240  12.905  1.00 94.09           O
ATOM   4513  HA  ILE A 297       7.489  -8.397  15.200  1.00 94.09           H
ATOM   4514  CB  ILE A 297       7.762 -10.363  15.957  1.00 94.09           C
ATOM   4515  HB  ILE A 297       7.116 -11.162  16.323  1.00 94.09           H
ATOM   4516  CG1 ILE A 297       8.508  -9.796  17.166  1.00 94.09           C
ATOM   4517 1HG1 ILE A 297       9.236  -9.056  16.834  1.00 94.09           H
ATOM   4518 2HG1 ILE A 297       7.807  -9.281  17.822  1.00 94.09           H
ATOM   4519  CG2 ILE A 297       8.716 -10.986  14.935  1.00 94.09           C
ATOM   4520 1HG2 ILE A 297       8.139 -11.449  14.135  1.00 94.09           H
ATOM   4521 2HG2 ILE A 297       9.358 -10.210  14.518  1.00 94.09           H
ATOM   4522 3HG2 ILE A 297       9.330 -11.742  15.425  1.00 94.09           H
ATOM   4523  CD1 ILE A 297       9.219 -10.907  17.942  1.00 94.09           C
ATOM   4524 1HD1 ILE A 297       8.485 -11.632  18.293  1.00 94.09           H
ATOM   4525 2HD1 ILE A 297       9.938 -11.403  17.289  1.00 94.09           H
ATOM   4526 3HD1 ILE A 297       9.742 -10.476  18.796  1.00 94.09           H
ATOM   4527  HN  ILE A 297       5.651  -9.558  16.966  1.00 94.09           H
ATOM   4528  N   CYS A 298       5.329 -10.528  13.934  1.00 94.38           N
ATOM   4529  CA  CYS A 298       4.734 -10.997  12.694  1.00 94.38           C
ATOM   4530  C   CYS A 298       4.253  -9.780  11.902  1.00 94.38           C
ATOM   4531  O   CYS A 298       4.401  -9.730  10.682  1.00 94.38           O
ATOM   4532  HA  CYS A 298       5.517 -11.527  12.152  1.00 94.38           H
ATOM   4533  CB  CYS A 298       3.603 -11.994  12.952  1.00 94.38           C
ATOM   4534 1HB  CYS A 298       2.942 -11.614  13.731  1.00 94.38           H
ATOM   4535 2HB  CYS A 298       2.999 -12.112  12.052  1.00 94.38           H
ATOM   4536  SG  CYS A 298       4.296 -13.612  13.454  1.00 94.38           S
ATOM   4537  HG  CYS A 298       4.610 -13.249  14.694  1.00 94.38           H
ATOM   4538  HN  CYS A 298       4.906 -10.884  14.767  1.00 94.38           H
ATOM   4539  N   PHE A 299       3.686  -8.827  12.628  1.00 93.44           N
ATOM   4540  CA  PHE A 299       3.174  -7.618  12.007  1.00 93.44           C
ATOM   4541  C   PHE A 299       4.281  -6.875  11.258  1.00 93.44           C
ATOM   4542  O   PHE A 299       4.094  -6.464  10.114  1.00 93.44           O
ATOM   4543  HA  PHE A 299       2.399  -7.919  11.301  1.00 93.44           H
ATOM   4544  CB  PHE A 299       2.648  -6.725  13.133  1.00 93.44           C
ATOM   4545 1HB  PHE A 299       1.884  -7.269  13.688  1.00 93.44           H
ATOM   4546 2HB  PHE A 299       3.461  -6.519  13.829  1.00 93.44           H
ATOM   4547  CG  PHE A 299       2.060  -5.397  12.651  1.00 93.44           C
ATOM   4548  CD1 PHE A 299       2.829  -4.275  12.645  1.00 93.44           C
ATOM   4549  HD1 PHE A 299       3.864  -4.322  12.982  1.00 93.44           H
ATOM   4550  CD2 PHE A 299       0.768  -5.339  12.230  1.00 93.44           C
ATOM   4551  HD2 PHE A 299       0.152  -6.238  12.235  1.00 93.44           H
ATOM   4552  CE1 PHE A 299       2.283  -3.043  12.198  1.00 93.44           C
ATOM   4553  HE1 PHE A 299       2.899  -2.144  12.192  1.00 93.44           H
ATOM   4554  CE2 PHE A 299       0.222  -4.106  11.783  1.00 93.44           C
ATOM   4555  HE2 PHE A 299      -0.813  -4.060  11.445  1.00 93.44           H
ATOM   4556  CZ  PHE A 299       0.991  -2.985  11.776  1.00 93.44           C
ATOM   4557  HZ  PHE A 299       0.572  -2.039  11.433  1.00 93.44           H
ATOM   4558  HN  PHE A 299       3.574  -8.873  13.621  1.00 93.44           H
ATOM   4559  N   GLN A 300       5.411  -6.725  11.934  1.00 92.72           N
ATOM   4560  CA  GLN A 300       6.527  -5.982  11.372  1.00 92.72           C
ATOM   4561  C   GLN A 300       7.037  -6.669  10.103  1.00 92.72           C
ATOM   4562  O   GLN A 300       7.320  -6.007   9.106  1.00 92.72           O
ATOM   4563  HA  GLN A 300       6.125  -5.000  11.124  1.00 92.72           H
ATOM   4564  CB  GLN A 300       7.650  -5.821  12.397  1.00 92.72           C
ATOM   4565 1HB  GLN A 300       7.874  -6.786  12.852  1.00 92.72           H
ATOM   4566 2HB  GLN A 300       8.559  -5.486  11.897  1.00 92.72           H
ATOM   4567  CG  GLN A 300       7.261  -4.817  13.484  1.00 92.72           C
ATOM   4568 1HG  GLN A 300       6.779  -3.951  13.029  1.00 92.72           H
ATOM   4569 2HG  GLN A 300       6.533  -5.269  14.158  1.00 92.72           H
ATOM   4570  CD  GLN A 300       8.488  -4.365  14.279  1.00 92.72           C
ATOM   4571  OE1 GLN A 300       9.582  -4.883  14.128  1.00 92.72           O
ATOM   4572  NE2 GLN A 300       8.245  -3.373  15.131  1.00 92.72           N
ATOM   4573 1HE2 GLN A 300       7.324  -2.993  15.206  1.00 92.72           H
ATOM   4574 2HE2 GLN A 300       8.985  -3.008  15.697  1.00 92.72           H
ATOM   4575  HN  GLN A 300       5.571  -7.100  12.847  1.00 92.72           H
ATOM   4576  N   VAL A 301       7.137  -7.988  10.183  1.00 94.00           N
ATOM   4577  CA  VAL A 301       7.676  -8.765   9.079  1.00 94.00           C
ATOM   4578  C   VAL A 301       6.761  -8.616   7.862  1.00 94.00           C
ATOM   4579  O   VAL A 301       7.220  -8.268   6.775  1.00 94.00           O
ATOM   4580  HA  VAL A 301       8.655  -8.354   8.834  1.00 94.00           H
ATOM   4581  CB  VAL A 301       7.866 -10.221   9.508  1.00 94.00           C
ATOM   4582  HB  VAL A 301       6.916 -10.582   9.900  1.00 94.00           H
ATOM   4583  CG1 VAL A 301       8.247 -11.099   8.315  1.00 94.00           C
ATOM   4584 1HG1 VAL A 301       7.457 -11.057   7.566  1.00 94.00           H
ATOM   4585 2HG1 VAL A 301       9.179 -10.738   7.881  1.00 94.00           H
ATOM   4586 3HG1 VAL A 301       8.377 -12.129   8.648  1.00 94.00           H
ATOM   4587  CG2 VAL A 301       8.907 -10.332  10.625  1.00 94.00           C
ATOM   4588 1HG2 VAL A 301       9.862  -9.944  10.271  1.00 94.00           H
ATOM   4589 2HG2 VAL A 301       8.577  -9.753  11.488  1.00 94.00           H
ATOM   4590 3HG2 VAL A 301       9.023 -11.377  10.911  1.00 94.00           H
ATOM   4591  HN  VAL A 301       6.860  -8.523  10.980  1.00 94.00           H
ATOM   4592  N   THR A 302       5.483  -8.886   8.085  1.00 93.14           N
ATOM   4593  CA  THR A 302       4.522  -8.910   6.996  1.00 93.14           C
ATOM   4594  C   THR A 302       4.349  -7.508   6.407  1.00 93.14           C
ATOM   4595  O   THR A 302       4.134  -7.358   5.205  1.00 93.14           O
ATOM   4596  HA  THR A 302       4.917  -9.543   6.202  1.00 93.14           H
ATOM   4597  CB  THR A 302       3.219  -9.510   7.528  1.00 93.14           C
ATOM   4598  HB  THR A 302       2.460  -9.549   6.746  1.00 93.14           H
ATOM   4599  OG1 THR A 302       2.899  -8.701   8.656  1.00 93.14           O
ATOM   4600  HG1 THR A 302       3.247  -9.127   9.492  1.00 93.14           H
ATOM   4601  CG2 THR A 302       3.416 -10.909   8.116  1.00 93.14           C
ATOM   4602 1HG2 THR A 302       4.125 -10.859   8.943  1.00 93.14           H
ATOM   4603 2HG2 THR A 302       3.803 -11.576   7.345  1.00 93.14           H
ATOM   4604 3HG2 THR A 302       2.461 -11.289   8.479  1.00 93.14           H
ATOM   4605  HN  THR A 302       5.103  -9.086   8.988  1.00 93.14           H
ATOM   4606  N   GLN A 303       4.448  -6.517   7.281  1.00 91.65           N
ATOM   4607  CA  GLN A 303       4.341  -5.132   6.857  1.00 91.65           C
ATOM   4608  C   GLN A 303       5.481  -4.779   5.900  1.00 91.65           C
ATOM   4609  O   GLN A 303       5.272  -4.076   4.912  1.00 91.65           O
ATOM   4610  HA  GLN A 303       3.385  -5.061   6.337  1.00 91.65           H
ATOM   4611  CB  GLN A 303       4.326  -4.189   8.062  1.00 91.65           C
ATOM   4612 1HB  GLN A 303       3.491  -4.442   8.716  1.00 91.65           H
ATOM   4613 2HB  GLN A 303       5.238  -4.322   8.644  1.00 91.65           H
ATOM   4614  CG  GLN A 303       4.208  -2.730   7.616  1.00 91.65           C
ATOM   4615 1HG  GLN A 303       5.185  -2.362   7.304  1.00 91.65           H
ATOM   4616 2HG  GLN A 303       3.550  -2.664   6.749  1.00 91.65           H
ATOM   4617  CD  GLN A 303       3.662  -1.854   8.745  1.00 91.65           C
ATOM   4618  OE1 GLN A 303       4.235  -1.752   9.818  1.00 91.65           O
ATOM   4619  NE2 GLN A 303       2.527  -1.229   8.445  1.00 91.65           N
ATOM   4620 1HE2 GLN A 303       2.109  -1.356   7.546  1.00 91.65           H
ATOM   4621 2HE2 GLN A 303       2.092  -0.633   9.120  1.00 91.65           H
ATOM   4622  HN  GLN A 303       4.600  -6.649   8.261  1.00 91.65           H
ATOM   4623  N   THR A 304       6.662  -5.284   6.225  1.00 91.49           N
ATOM   4624  CA  THR A 304       7.843  -5.000   5.428  1.00 91.49           C
ATOM   4625  C   THR A 304       7.713  -5.629   4.039  1.00 91.49           C
ATOM   4626  O   THR A 304       8.139  -5.043   3.046  1.00 91.49           O
ATOM   4627  HA  THR A 304       7.910  -3.922   5.285  1.00 91.49           H
ATOM   4628  CB  THR A 304       9.067  -5.490   6.204  1.00 91.49           C
ATOM   4629  HB  THR A 304       9.069  -6.577   6.282  1.00 91.49           H
ATOM   4630  OG1 THR A 304       8.998  -4.786   7.441  1.00 91.49           O
ATOM   4631  HG1 THR A 304       8.599  -5.371   8.147  1.00 91.49           H
ATOM   4632  CG2 THR A 304      10.382  -5.020   5.581  1.00 91.49           C
ATOM   4633 1HG2 THR A 304      10.409  -3.931   5.565  1.00 91.49           H
ATOM   4634 2HG2 THR A 304      10.457  -5.400   4.562  1.00 91.49           H
ATOM   4635 3HG2 THR A 304      11.219  -5.396   6.171  1.00 91.49           H
ATOM   4636  HN  THR A 304       6.818  -5.876   7.016  1.00 91.49           H
ATOM   4637  N   ILE A 305       7.121  -6.815   4.015  1.00 91.77           N
ATOM   4638  CA  ILE A 305       6.865  -7.497   2.758  1.00 91.77           C
ATOM   4639  C   ILE A 305       5.906  -6.656   1.912  1.00 91.77           C
ATOM   4640  O   ILE A 305       6.083  -6.537   0.701  1.00 91.77           O
ATOM   4641  HA  ILE A 305       7.815  -7.575   2.228  1.00 91.77           H
ATOM   4642  CB  ILE A 305       6.371  -8.922   3.013  1.00 91.77           C
ATOM   4643  HB  ILE A 305       5.538  -8.875   3.715  1.00 91.77           H
ATOM   4644  CG1 ILE A 305       7.463  -9.773   3.665  1.00 91.77           C
ATOM   4645 1HG1 ILE A 305       8.250  -9.979   2.939  1.00 91.77           H
ATOM   4646 2HG1 ILE A 305       7.922  -9.218   4.483  1.00 91.77           H
ATOM   4647  CG2 ILE A 305       5.841  -9.558   1.726  1.00 91.77           C
ATOM   4648 1HG2 ILE A 305       5.012  -8.964   1.342  1.00 91.77           H
ATOM   4649 2HG2 ILE A 305       6.638  -9.592   0.983  1.00 91.77           H
ATOM   4650 3HG2 ILE A 305       5.497 -10.570   1.936  1.00 91.77           H
ATOM   4651  CD1 ILE A 305       6.891 -11.090   4.192  1.00 91.77           C
ATOM   4652 1HD1 ILE A 305       6.122 -10.880   4.935  1.00 91.77           H
ATOM   4653 2HD1 ILE A 305       6.455 -11.653   3.367  1.00 91.77           H
ATOM   4654 3HD1 ILE A 305       7.689 -11.675   4.650  1.00 91.77           H
ATOM   4655  HN  ILE A 305       6.820  -7.306   4.832  1.00 91.77           H
ATOM   4656  N   ALA A 306       4.912  -6.094   2.584  1.00 89.18           N
ATOM   4657  CA  ALA A 306       3.891  -5.319   1.901  1.00 89.18           C
ATOM   4658  C   ALA A 306       4.538  -4.097   1.246  1.00 89.18           C
ATOM   4659  O   ALA A 306       4.116  -3.666   0.174  1.00 89.18           O
ATOM   4660  HA  ALA A 306       3.458  -5.950   1.125  1.00 89.18           H
ATOM   4661  CB  ALA A 306       2.792  -4.935   2.894  1.00 89.18           C
ATOM   4662 1HB  ALA A 306       2.345  -5.838   3.309  1.00 89.18           H
ATOM   4663 2HB  ALA A 306       3.222  -4.339   3.699  1.00 89.18           H
ATOM   4664 3HB  ALA A 306       2.026  -4.353   2.381  1.00 89.18           H
ATOM   4665  HN  ALA A 306       4.799  -6.162   3.576  1.00 89.18           H
ATOM   4666  N   PHE A 307       5.552  -3.572   1.918  1.00 88.93           N
ATOM   4667  CA  PHE A 307       6.232  -2.382   1.437  1.00 88.93           C
ATOM   4668  C   PHE A 307       7.042  -2.684   0.175  1.00 88.93           C
ATOM   4669  O   PHE A 307       7.143  -1.845  -0.718  1.00 88.93           O
ATOM   4670  HA  PHE A 307       5.465  -1.642   1.206  1.00 88.93           H
ATOM   4671  CB  PHE A 307       7.187  -1.934   2.546  1.00 88.93           C
ATOM   4672 1HB  PHE A 307       7.794  -2.785   2.854  1.00 88.93           H
ATOM   4673 2HB  PHE A 307       7.869  -1.184   2.144  1.00 88.93           H
ATOM   4674  CG  PHE A 307       6.484  -1.355   3.776  1.00 88.93           C
ATOM   4675  CD1 PHE A 307       5.126  -1.327   3.833  1.00 88.93           C
ATOM   4676  HD1 PHE A 307       4.538  -1.718   3.003  1.00 88.93           H
ATOM   4677  CD2 PHE A 307       7.219  -0.867   4.812  1.00 88.93           C
ATOM   4678  HD2 PHE A 307       8.307  -0.889   4.766  1.00 88.93           H
ATOM   4679  CE1 PHE A 307       4.474  -0.790   4.974  1.00 88.93           C
ATOM   4680  HE1 PHE A 307       3.385  -0.768   5.020  1.00 88.93           H
ATOM   4681  CE2 PHE A 307       6.567  -0.330   5.953  1.00 88.93           C
ATOM   4682  HE2 PHE A 307       7.155   0.061   6.783  1.00 88.93           H
ATOM   4683  CZ  PHE A 307       5.208  -0.303   6.010  1.00 88.93           C
ATOM   4684  HZ  PHE A 307       4.708   0.110   6.886  1.00 88.93           H
ATOM   4685  HN  PHE A 307       5.909  -3.947   2.774  1.00 88.93           H
ATOM   4686  N   PHE A 308       7.599  -3.886   0.141  1.00 89.62           N
ATOM   4687  CA  PHE A 308       8.426  -4.297  -0.980  1.00 89.62           C
ATOM   4688  C   PHE A 308       7.614  -4.333  -2.276  1.00 89.62           C
ATOM   4689  O   PHE A 308       8.179  -4.312  -3.368  1.00 89.62           O
ATOM   4690  HA  PHE A 308       9.227  -3.564  -1.076  1.00 89.62           H
ATOM   4691  CB  PHE A 308       8.932  -5.707  -0.670  1.00 89.62           C
ATOM   4692 1HB  PHE A 308       9.105  -5.792   0.403  1.00 89.62           H
ATOM   4693 2HB  PHE A 308       8.154  -6.426  -0.926  1.00 89.62           H
ATOM   4694  CG  PHE A 308      10.217  -6.083  -1.410  1.00 89.62           C
ATOM   4695  CD1 PHE A 308      10.150  -6.763  -2.587  1.00 89.62           C
ATOM   4696  HD1 PHE A 308       9.181  -7.039  -3.002  1.00 89.62           H
ATOM   4697  CD2 PHE A 308      11.427  -5.739  -0.892  1.00 89.62           C
ATOM   4698  HD2 PHE A 308      11.480  -5.195   0.051  1.00 89.62           H
ATOM   4699  CE1 PHE A 308      11.343  -7.112  -3.274  1.00 89.62           C
ATOM   4700  HE1 PHE A 308      11.289  -7.657  -4.216  1.00 89.62           H
ATOM   4701  CE2 PHE A 308      12.619  -6.088  -1.579  1.00 89.62           C
ATOM   4702  HE2 PHE A 308      13.588  -5.812  -1.163  1.00 89.62           H
ATOM   4703  CZ  PHE A 308      12.552  -6.768  -2.755  1.00 89.62           C
ATOM   4704  HZ  PHE A 308      13.468  -7.036  -3.283  1.00 89.62           H
ATOM   4705  HN  PHE A 308       7.492  -4.572   0.861  1.00 89.62           H
ATOM   4706  N   HIS A 309       6.300  -4.386  -2.112  1.00 86.14           N
ATOM   4707  CA  HIS A 309       5.403  -4.406  -3.256  1.00 86.14           C
ATOM   4708  C   HIS A 309       5.582  -3.123  -4.070  1.00 86.14           C
ATOM   4709  O   HIS A 309       5.497  -3.145  -5.297  1.00 86.14           O
ATOM   4710  HA  HIS A 309       5.696  -5.258  -3.868  1.00 86.14           H
ATOM   4711  CB  HIS A 309       3.957  -4.627  -2.808  1.00 86.14           C
ATOM   4712 1HB  HIS A 309       3.914  -5.516  -2.179  1.00 86.14           H
ATOM   4713 2HB  HIS A 309       3.645  -3.784  -2.191  1.00 86.14           H
ATOM   4714  CG  HIS A 309       2.979  -4.786  -3.948  1.00 86.14           C
ATOM   4715  ND1 HIS A 309       2.281  -3.722  -4.491  1.00 86.14           N
ATOM   4716  HD1 HIS A 309       2.347  -2.768  -4.198  1.00 86.14           H
ATOM   4717  CD2 HIS A 309       2.591  -5.896  -4.641  1.00 86.14           C
ATOM   4718  HD2 HIS A 309       2.949  -6.911  -4.470  1.00 86.14           H
ATOM   4719  CE1 HIS A 309       1.510  -4.182  -5.466  1.00 86.14           C
ATOM   4720  HE1 HIS A 309       0.839  -3.588  -6.087  1.00 86.14           H
ATOM   4721  NE2 HIS A 309       1.704  -5.529  -5.557  1.00 86.14           N
ATOM   4722  HN  HIS A 309       5.848  -4.416  -1.221  1.00 86.14           H
ATOM   4723  N   SER A 310       5.827  -2.035  -3.354  1.00 84.54           N
ATOM   4724  CA  SER A 310       5.882  -0.724  -3.980  1.00 84.54           C
ATOM   4725  C   SER A 310       7.113  -0.627  -4.884  1.00 84.54           C
ATOM   4726  O   SER A 310       7.159   0.206  -5.788  1.00 84.54           O
ATOM   4727  HA  SER A 310       4.968  -0.647  -4.568  1.00 84.54           H
ATOM   4728  CB  SER A 310       5.907   0.387  -2.929  1.00 84.54           C
ATOM   4729 1HB  SER A 310       6.703   0.189  -2.211  1.00 84.54           H
ATOM   4730 2HB  SER A 310       6.142   1.336  -3.410  1.00 84.54           H
ATOM   4731  OG  SER A 310       4.665   0.499  -2.240  1.00 84.54           O
ATOM   4732  HG  SER A 310       3.999   0.978  -2.812  1.00 84.54           H
ATOM   4733  HN  SER A 310       5.986  -2.039  -2.367  1.00 84.54           H
ATOM   4734  N   CYS A 311       8.079  -1.491  -4.609  1.00 87.30           N
ATOM   4735  CA  CYS A 311       9.287  -1.545  -5.416  1.00 87.30           C
ATOM   4736  C   CYS A 311       9.089  -2.599  -6.507  1.00 87.30           C
ATOM   4737  O   CYS A 311       9.797  -2.597  -7.513  1.00 87.30           O
ATOM   4738  HA  CYS A 311       9.415  -0.555  -5.853  1.00 87.30           H
ATOM   4739  CB  CYS A 311      10.524  -1.831  -4.563  1.00 87.30           C
ATOM   4740 1HB  CYS A 311      11.419  -1.799  -5.184  1.00 87.30           H
ATOM   4741 2HB  CYS A 311      10.637  -1.059  -3.802  1.00 87.30           H
ATOM   4742  SG  CYS A 311      10.372  -3.473  -3.769  1.00 87.30           S
ATOM   4743  HG  CYS A 311      11.522  -3.412  -3.103  1.00 87.30           H
ATOM   4744  HN  CYS A 311       8.046  -2.145  -3.853  1.00 87.30           H
ATOM   4745  N   LEU A 312       8.124  -3.476  -6.270  1.00 86.20           N
ATOM   4746  CA  LEU A 312       7.849  -4.556  -7.203  1.00 86.20           C
ATOM   4747  C   LEU A 312       6.968  -4.031  -8.338  1.00 86.20           C
ATOM   4748  O   LEU A 312       7.038  -4.525  -9.462  1.00 86.20           O
ATOM   4749  HA  LEU A 312       8.802  -4.874  -7.624  1.00 86.20           H
ATOM   4750  CB  LEU A 312       7.255  -5.759  -6.468  1.00 86.20           C
ATOM   4751 1HB  LEU A 312       6.457  -5.404  -5.816  1.00 86.20           H
ATOM   4752 2HB  LEU A 312       6.794  -6.418  -7.205  1.00 86.20           H
ATOM   4753  CG  LEU A 312       8.233  -6.583  -5.629  1.00 86.20           C
ATOM   4754  HG  LEU A 312       8.638  -5.941  -4.847  1.00 86.20           H
ATOM   4755  CD1 LEU A 312       7.518  -7.744  -4.935  1.00 86.20           C
ATOM   4756 1HD1 LEU A 312       6.740  -7.352  -4.280  1.00 86.20           H
ATOM   4757 2HD1 LEU A 312       7.067  -8.394  -5.685  1.00 86.20           H
ATOM   4758 3HD1 LEU A 312       8.236  -8.313  -4.345  1.00 86.20           H
ATOM   4759  CD2 LEU A 312       9.414  -7.062  -6.476  1.00 86.20           C
ATOM   4760 1HD2 LEU A 312       9.047  -7.682  -7.294  1.00 86.20           H
ATOM   4761 2HD2 LEU A 312       9.942  -6.200  -6.883  1.00 86.20           H
ATOM   4762 3HD2 LEU A 312      10.094  -7.645  -5.855  1.00 86.20           H
ATOM   4763  HN  LEU A 312       7.537  -3.456  -5.461  1.00 86.20           H
ATOM   4764  N   ASN A 313       6.157  -3.037  -8.004  1.00 78.57           N
ATOM   4765  CA  ASN A 313       5.200  -2.500  -8.957  1.00 78.57           C
ATOM   4766  C   ASN A 313       5.923  -2.161 -10.262  1.00 78.57           C
ATOM   4767  O   ASN A 313       5.536  -2.633 -11.330  1.00 78.57           O
ATOM   4768  HA  ASN A 313       4.453  -3.283  -9.085  1.00 78.57           H
ATOM   4769  CB  ASN A 313       4.556  -1.218  -8.426  1.00 78.57           C
ATOM   4770 1HB  ASN A 313       5.272  -0.675  -7.810  1.00 78.57           H
ATOM   4771 2HB  ASN A 313       4.294  -0.567  -9.260  1.00 78.57           H
ATOM   4772  CG  ASN A 313       3.304  -1.533  -7.605  1.00 78.57           C
ATOM   4773  OD1 ASN A 313       2.745  -2.616  -7.668  1.00 78.57           O
ATOM   4774  ND2 ASN A 313       2.896  -0.529  -6.834  1.00 78.57           N
ATOM   4775 1HD2 ASN A 313       3.401   0.334  -6.829  1.00 78.57           H
ATOM   4776 2HD2 ASN A 313       2.085  -0.638  -6.259  1.00 78.57           H
ATOM   4777  HN  ASN A 313       6.148  -2.602  -7.104  1.00 78.57           H
ATOM   4778  N   PRO A 314       6.980  -1.341 -10.201  1.00 78.93           N
ATOM   4779  CA  PRO A 314       7.728  -0.982 -11.409  1.00 78.93           C
ATOM   4780  C   PRO A 314       8.178  -2.204 -12.193  1.00 78.93           C
ATOM   4781  O   PRO A 314       8.006  -2.264 -13.410  1.00 78.93           O
ATOM   4782  HA  PRO A 314       7.088  -0.424 -12.094  1.00 78.93           H
ATOM   4783  CB  PRO A 314       8.916  -0.180 -10.876  1.00 78.93           C
ATOM   4784 1HB  PRO A 314       9.780  -0.819 -10.690  1.00 78.93           H
ATOM   4785 2HB  PRO A 314       9.234   0.586 -11.583  1.00 78.93           H
ATOM   4786  CG  PRO A 314       8.380   0.431  -9.587  1.00 78.93           C
ATOM   4787 1HG  PRO A 314       9.185   0.733  -8.916  1.00 78.93           H
ATOM   4788 2HG  PRO A 314       7.788   1.326  -9.778  1.00 78.93           H
ATOM   4789  CD  PRO A 314       7.541  -0.694  -9.001  1.00 78.93           C
ATOM   4790 1HD  PRO A 314       8.146  -1.388  -8.418  1.00 78.93           H
ATOM   4791 2HD  PRO A 314       6.765  -0.316  -8.336  1.00 78.93           H
ATOM   4792  N   VAL A 315       8.748  -3.155 -11.468  1.00 76.87           N
ATOM   4793  CA  VAL A 315       9.350  -4.318 -12.099  1.00 76.87           C
ATOM   4794  C   VAL A 315       8.290  -5.052 -12.922  1.00 76.87           C
ATOM   4795  O   VAL A 315       8.555  -5.476 -14.046  1.00 76.87           O
ATOM   4796  HA  VAL A 315      10.130  -3.960 -12.771  1.00 76.87           H
ATOM   4797  CB  VAL A 315      10.007  -5.206 -11.041  1.00 76.87           C
ATOM   4798  HB  VAL A 315       9.233  -5.522 -10.341  1.00 76.87           H
ATOM   4799  CG1 VAL A 315      10.607  -6.462 -11.675  1.00 76.87           C
ATOM   4800 1HG1 VAL A 315       9.820  -7.031 -12.170  1.00 76.87           H
ATOM   4801 2HG1 VAL A 315      11.362  -6.174 -12.407  1.00 76.87           H
ATOM   4802 3HG1 VAL A 315      11.067  -7.076 -10.901  1.00 76.87           H
ATOM   4803  CG2 VAL A 315      11.065  -4.430 -10.254  1.00 76.87           C
ATOM   4804 1HG2 VAL A 315      11.835  -4.072 -10.936  1.00 76.87           H
ATOM   4805 2HG2 VAL A 315      10.597  -3.581  -9.756  1.00 76.87           H
ATOM   4806 3HG2 VAL A 315      11.516  -5.085  -9.508  1.00 76.87           H
ATOM   4807  HN  VAL A 315       8.802  -3.141 -10.470  1.00 76.87           H
ATOM   4808  N   LEU A 316       7.112  -5.181 -12.331  1.00 75.79           N
ATOM   4809  CA  LEU A 316       6.035  -5.925 -12.962  1.00 75.79           C
ATOM   4810  C   LEU A 316       5.720  -5.303 -14.324  1.00 75.79           C
ATOM   4811  O   LEU A 316       5.586  -6.014 -15.318  1.00 75.79           O
ATOM   4812  HA  LEU A 316       6.391  -6.943 -13.121  1.00 75.79           H
ATOM   4813  CB  LEU A 316       4.824  -6.010 -12.030  1.00 75.79           C
ATOM   4814 1HB  LEU A 316       4.568  -5.000 -11.707  1.00 75.79           H
ATOM   4815 2HB  LEU A 316       3.976  -6.386 -12.602  1.00 75.79           H
ATOM   4816  CG  LEU A 316       4.994  -6.884 -10.786  1.00 75.79           C
ATOM   4817  HG  LEU A 316       5.854  -6.517 -10.225  1.00 75.79           H
ATOM   4818  CD1 LEU A 316       3.775  -6.776  -9.868  1.00 75.79           C
ATOM   4819 1HD1 LEU A 316       3.650  -5.740  -9.552  1.00 75.79           H
ATOM   4820 2HD1 LEU A 316       2.885  -7.102 -10.406  1.00 75.79           H
ATOM   4821 3HD1 LEU A 316       3.922  -7.407  -8.992  1.00 75.79           H
ATOM   4822  CD2 LEU A 316       5.293  -8.334 -11.173  1.00 75.79           C
ATOM   4823 1HD2 LEU A 316       4.469  -8.729 -11.768  1.00 75.79           H
ATOM   4824 2HD2 LEU A 316       6.213  -8.373 -11.756  1.00 75.79           H
ATOM   4825 3HD2 LEU A 316       5.409  -8.934 -10.270  1.00 75.79           H
ATOM   4826  HN  LEU A 316       6.888  -4.789 -11.438  1.00 75.79           H
ATOM   4827  N   TYR A 317       5.612  -3.983 -14.324  1.00 65.69           N
ATOM   4828  CA  TYR A 317       5.180  -3.268 -15.513  1.00 65.69           C
ATOM   4829  C   TYR A 317       6.316  -3.160 -16.532  1.00 65.69           C
ATOM   4830  O   TYR A 317       6.080  -3.201 -17.738  1.00 65.69           O
ATOM   4831  HA  TYR A 317       4.355  -3.824 -15.958  1.00 65.69           H
ATOM   4832  CB  TYR A 317       4.796  -1.863 -15.044  1.00 65.69           C
ATOM   4833 1HB  TYR A 317       5.677  -1.377 -14.626  1.00 65.69           H
ATOM   4834 2HB  TYR A 317       4.488  -1.274 -15.909  1.00 65.69           H
ATOM   4835  CG  TYR A 317       3.675  -1.839 -14.004  1.00 65.69           C
ATOM   4836  CD1 TYR A 317       2.501  -2.525 -14.238  1.00 65.69           C
ATOM   4837  HD1 TYR A 317       2.372  -3.083 -15.165  1.00 65.69           H
ATOM   4838  CD2 TYR A 317       3.839  -1.131 -12.830  1.00 65.69           C
ATOM   4839  HD2 TYR A 317       4.766  -0.590 -12.644  1.00 65.69           H
ATOM   4840  CE1 TYR A 317       1.446  -2.502 -13.259  1.00 65.69           C
ATOM   4841  HE1 TYR A 317       0.513  -3.039 -13.431  1.00 65.69           H
ATOM   4842  CE2 TYR A 317       2.783  -1.109 -11.850  1.00 65.69           C
ATOM   4843  HE2 TYR A 317       2.899  -0.554 -10.919  1.00 65.69           H
ATOM   4844  CZ  TYR A 317       1.639  -1.795 -12.113  1.00 65.69           C
ATOM   4845  OH  TYR A 317       0.643  -1.774 -11.187  1.00 65.69           O
ATOM   4846  HH  TYR A 317      -0.162  -2.252 -11.540  1.00 65.69           H
ATOM   4847  HN  TYR A 317       5.814  -3.404 -13.534  1.00 65.69           H
ATOM   4848  N   VAL A 318       7.526  -3.024 -16.009  1.00 63.76           N
ATOM   4849  CA  VAL A 318       8.692  -2.844 -16.857  1.00 63.76           C
ATOM   4850  C   VAL A 318       8.956  -4.136 -17.634  1.00 63.76           C
ATOM   4851  O   VAL A 318       8.974  -4.132 -18.864  1.00 63.76           O
ATOM   4852  HA  VAL A 318       8.464  -2.049 -17.566  1.00 63.76           H
ATOM   4853  CB  VAL A 318       9.889  -2.399 -16.014  1.00 63.76           C
ATOM   4854  HB  VAL A 318      10.038  -3.138 -15.227  1.00 63.76           H
ATOM   4855  CG1 VAL A 318      11.164  -2.346 -16.857  1.00 63.76           C
ATOM   4856 1HG1 VAL A 318      11.372  -3.336 -17.264  1.00 63.76           H
ATOM   4857 2HG1 VAL A 318      11.030  -1.638 -17.675  1.00 63.76           H
ATOM   4858 3HG1 VAL A 318      11.999  -2.026 -16.234  1.00 63.76           H
ATOM   4859  CG2 VAL A 318       9.617  -1.049 -15.346  1.00 63.76           C
ATOM   4860 1HG2 VAL A 318       9.429  -0.296 -16.112  1.00 63.76           H
ATOM   4861 2HG2 VAL A 318       8.745  -1.134 -14.698  1.00 63.76           H
ATOM   4862 3HG2 VAL A 318      10.483  -0.756 -14.753  1.00 63.76           H
ATOM   4863  HN  VAL A 318       7.715  -3.034 -15.027  1.00 63.76           H
ATOM   4864  N   PHE A 319       9.154  -5.210 -16.884  1.00 63.85           N
ATOM   4865  CA  PHE A 319       9.622  -6.455 -17.468  1.00 63.85           C
ATOM   4866  C   PHE A 319       8.486  -7.184 -18.188  1.00 63.85           C
ATOM   4867  O   PHE A 319       8.704  -7.813 -19.222  1.00 63.85           O
ATOM   4868  HA  PHE A 319      10.402  -6.202 -18.187  1.00 63.85           H
ATOM   4869  CB  PHE A 319      10.124  -7.329 -16.317  1.00 63.85           C
ATOM   4870 1HB  PHE A 319       9.392  -7.305 -15.510  1.00 63.85           H
ATOM   4871 2HB  PHE A 319      10.187  -8.362 -16.659  1.00 63.85           H
ATOM   4872  CG  PHE A 319      11.487  -6.906 -15.763  1.00 63.85           C
ATOM   4873  CD1 PHE A 319      12.628  -7.395 -16.319  1.00 63.85           C
ATOM   4874  HD1 PHE A 319      12.572  -8.087 -17.159  1.00 63.85           H
ATOM   4875  CD2 PHE A 319      11.556  -6.042 -14.715  1.00 63.85           C
ATOM   4876  HD2 PHE A 319      10.642  -5.651 -14.270  1.00 63.85           H
ATOM   4877  CE1 PHE A 319      13.892  -7.003 -15.805  1.00 63.85           C
ATOM   4878  HE1 PHE A 319      14.807  -7.394 -16.250  1.00 63.85           H
ATOM   4879  CE2 PHE A 319      12.821  -5.650 -14.201  1.00 63.85           C
ATOM   4880  HE2 PHE A 319      12.876  -4.958 -13.361  1.00 63.85           H
ATOM   4881  CZ  PHE A 319      13.962  -6.139 -14.757  1.00 63.85           C
ATOM   4882  HZ  PHE A 319      14.932  -5.837 -14.362  1.00 63.85           H
ATOM   4883  HN  PHE A 319       9.001  -5.238 -15.896  1.00 63.85           H
ATOM   4884  N   VAL A 320       7.297  -7.075 -17.612  1.00 66.11           N
ATOM   4885  CA  VAL A 320       6.155  -7.826 -18.106  1.00 66.11           C
ATOM   4886  C   VAL A 320       5.505  -7.057 -19.258  1.00 66.11           C
ATOM   4887  O   VAL A 320       4.831  -7.648 -20.100  1.00 66.11           O
ATOM   4888  HA  VAL A 320       6.526  -8.778 -18.484  1.00 66.11           H
ATOM   4889  CB  VAL A 320       5.185  -8.117 -16.959  1.00 66.11           C
ATOM   4890  HB  VAL A 320       4.608  -7.212 -16.771  1.00 66.11           H
ATOM   4891  CG1 VAL A 320       4.206  -9.229 -17.338  1.00 66.11           C
ATOM   4892 1HG1 VAL A 320       3.631  -8.925 -18.213  1.00 66.11           H
ATOM   4893 2HG1 VAL A 320       4.761 -10.139 -17.566  1.00 66.11           H
ATOM   4894 3HG1 VAL A 320       3.528  -9.416 -16.505  1.00 66.11           H
ATOM   4895  CG2 VAL A 320       5.942  -8.466 -15.676  1.00 66.11           C
ATOM   4896 1HG2 VAL A 320       6.557  -9.350 -15.846  1.00 66.11           H
ATOM   4897 2HG2 VAL A 320       6.580  -7.629 -15.391  1.00 66.11           H
ATOM   4898 3HG2 VAL A 320       5.229  -8.668 -14.877  1.00 66.11           H
ATOM   4899  HN  VAL A 320       7.109  -6.489 -16.824  1.00 66.11           H
ATOM   4900  N   GLY A 321       5.731  -5.752 -19.258  1.00 67.03           N
ATOM   4901  CA  GLY A 321       5.185  -4.898 -20.300  1.00 67.03           C
ATOM   4902  C   GLY A 321       6.131  -4.826 -21.501  1.00 67.03           C
ATOM   4903  O   GLY A 321       7.162  -4.157 -21.443  1.00 67.03           O
ATOM   4904 1HA  GLY A 321       4.216  -5.282 -20.619  1.00 67.03           H
ATOM   4905 2HA  GLY A 321       5.017  -3.897 -19.904  1.00 67.03           H
ATOM   4906  HN  GLY A 321       6.274  -5.278 -18.565  1.00 67.03           H
ATOM   4907  N   GLU A 322       5.747  -5.523 -22.560  1.00 69.66           N
ATOM   4908  CA  GLU A 322       6.500  -5.473 -23.802  1.00 69.66           C
ATOM   4909  C   GLU A 322       6.634  -4.028 -24.284  1.00 69.66           C
ATOM   4910  O   GLU A 322       7.718  -3.598 -24.676  1.00 69.66           O
ATOM   4911  HA  GLU A 322       7.483  -5.876 -23.560  1.00 69.66           H
ATOM   4912  CB  GLU A 322       5.848  -6.351 -24.873  1.00 69.66           C
ATOM   4913 1HB  GLU A 322       4.769  -6.197 -24.867  1.00 69.66           H
ATOM   4914 2HB  GLU A 322       6.306  -6.149 -25.841  1.00 69.66           H
ATOM   4915  CG  GLU A 322       6.085  -7.835 -24.584  1.00 69.66           C
ATOM   4916 1HG  GLU A 322       7.142  -8.005 -24.380  1.00 69.66           H
ATOM   4917 2HG  GLU A 322       5.536  -8.127 -23.689  1.00 69.66           H
ATOM   4918  CD  GLU A 322       5.642  -8.700 -25.766  1.00 69.66           C
ATOM   4919  OE1 GLU A 322       6.340  -9.704 -26.027  1.00 69.66           O
ATOM   4920  OE2 GLU A 322       4.616  -8.338 -26.381  1.00 69.66           O
ATOM   4921  HN  GLU A 322       4.939  -6.112 -22.578  1.00 69.66           H
ATOM   4922  N   ARG A 323       5.516  -3.317 -24.240  1.00 69.54           N
ATOM   4923  CA  ARG A 323       5.484  -1.943 -24.713  1.00 69.54           C
ATOM   4924  C   ARG A 323       6.502  -1.095 -23.949  1.00 69.54           C
ATOM   4925  O   ARG A 323       7.199  -0.272 -24.542  1.00 69.54           O
ATOM   4926  HA  ARG A 323       5.741  -2.007 -25.770  1.00 69.54           H
ATOM   4927  CB  ARG A 323       4.091  -1.334 -24.541  1.00 69.54           C
ATOM   4928 1HB  ARG A 323       3.701  -1.582 -23.553  1.00 69.54           H
ATOM   4929 2HB  ARG A 323       4.157  -0.247 -24.594  1.00 69.54           H
ATOM   4930  CG  ARG A 323       3.132  -1.846 -25.617  1.00 69.54           C
ATOM   4931 1HG  ARG A 323       3.569  -1.690 -26.603  1.00 69.54           H
ATOM   4932 2HG  ARG A 323       2.986  -2.920 -25.499  1.00 69.54           H
ATOM   4933  CD  ARG A 323       1.782  -1.131 -25.533  1.00 69.54           C
ATOM   4934 1HD  ARG A 323       1.345  -1.276 -24.545  1.00 69.54           H
ATOM   4935 2HD  ARG A 323       1.921  -0.058 -25.665  1.00 69.54           H
ATOM   4936  NE  ARG A 323       0.867  -1.653 -26.573  1.00 69.54           N
ATOM   4937  HE  ARG A 323       1.220  -2.345 -27.203  1.00 69.54           H
ATOM   4938  CZ  ARG A 323      -0.405  -1.257 -26.722  1.00 69.54           C
ATOM   4939  NH1 ARG A 323      -0.930  -0.333 -25.906  1.00 69.54           N
ATOM   4940 1HH1 ARG A 323      -0.372   0.066 -25.178  1.00 69.54           H
ATOM   4941 2HH1 ARG A 323      -1.879  -0.044 -26.024  1.00 69.54           H
ATOM   4942  NH2 ARG A 323      -1.143  -1.799 -27.700  1.00 69.54           N
ATOM   4943 1HH2 ARG A 323      -2.094  -1.515 -27.825  1.00 69.54           H
ATOM   4944 2HH2 ARG A 323      -0.744  -2.488 -28.305  1.00 69.54           H
ATOM   4945  HN  ARG A 323       4.646  -3.664 -23.889  1.00 69.54           H
ATOM   4946  N   PHE A 324       6.556  -1.323 -22.645  1.00 72.20           N
ATOM   4947  CA  PHE A 324       7.403  -0.521 -21.779  1.00 72.20           C
ATOM   4948  C   PHE A 324       8.880  -0.696 -22.141  1.00 72.20           C
ATOM   4949  O   PHE A 324       9.637   0.274 -22.160  1.00 72.20           O
ATOM   4950  HA  PHE A 324       7.117   0.521 -21.922  1.00 72.20           H
ATOM   4951  CB  PHE A 324       7.179  -1.017 -20.349  1.00 72.20           C
ATOM   4952 1HB  PHE A 324       6.110  -1.163 -20.190  1.00 72.20           H
ATOM   4953 2HB  PHE A 324       7.654  -1.991 -20.235  1.00 72.20           H
ATOM   4954  CG  PHE A 324       7.716  -0.074 -19.272  1.00 72.20           C
ATOM   4955  CD1 PHE A 324       9.046  -0.057 -18.984  1.00 72.20           C
ATOM   4956  HD1 PHE A 324       9.728  -0.716 -19.521  1.00 72.20           H
ATOM   4957  CD2 PHE A 324       6.865   0.748 -18.601  1.00 72.20           C
ATOM   4958  HD2 PHE A 324       5.800   0.735 -18.832  1.00 72.20           H
ATOM   4959  CE1 PHE A 324       9.545   0.818 -17.983  1.00 72.20           C
ATOM   4960  HE1 PHE A 324      10.610   0.831 -17.752  1.00 72.20           H
ATOM   4961  CE2 PHE A 324       7.364   1.624 -17.601  1.00 72.20           C
ATOM   4962  HE2 PHE A 324       6.682   2.283 -17.064  1.00 72.20           H
ATOM   4963  CZ  PHE A 324       8.693   1.640 -17.313  1.00 72.20           C
ATOM   4964  HZ  PHE A 324       9.076   2.313 -16.545  1.00 72.20           H
ATOM   4965  HN  PHE A 324       6.036  -2.040 -22.181  1.00 72.20           H
ATOM   4966  N   ARG A 325       9.245  -1.938 -22.419  1.00 72.89           N
ATOM   4967  CA  ARG A 325      10.603  -2.244 -22.837  1.00 72.89           C
ATOM   4968  C   ARG A 325      10.976  -1.419 -24.070  1.00 72.89           C
ATOM   4969  O   ARG A 325      12.070  -0.861 -24.140  1.00 72.89           O
ATOM   4970  HA  ARG A 325      11.224  -1.976 -21.983  1.00 72.89           H
ATOM   4971  CB  ARG A 325      10.758  -3.731 -23.160  1.00 72.89           C
ATOM   4972 1HB  ARG A 325      10.029  -4.021 -23.917  1.00 72.89           H
ATOM   4973 2HB  ARG A 325      11.746  -3.914 -23.583  1.00 72.89           H
ATOM   4974  CG  ARG A 325      10.567  -4.587 -21.906  1.00 72.89           C
ATOM   4975 1HG  ARG A 325      11.142  -4.165 -21.082  1.00 72.89           H
ATOM   4976 2HG  ARG A 325       9.520  -4.571 -21.606  1.00 72.89           H
ATOM   4977  CD  ARG A 325      11.009  -6.031 -22.156  1.00 72.89           C
ATOM   4978 1HD  ARG A 325      10.610  -6.383 -23.107  1.00 72.89           H
ATOM   4979 2HD  ARG A 325      12.095  -6.080 -22.228  1.00 72.89           H
ATOM   4980  NE  ARG A 325      10.536  -6.902 -21.057  1.00 72.89           N
ATOM   4981  HE  ARG A 325       9.943  -6.498 -20.360  1.00 72.89           H
ATOM   4982  CZ  ARG A 325      10.852  -8.199 -20.937  1.00 72.89           C
ATOM   4983  NH1 ARG A 325      11.643  -8.792 -21.841  1.00 72.89           N
ATOM   4984 1HH1 ARG A 325      12.002  -8.267 -22.613  1.00 72.89           H
ATOM   4985 2HH1 ARG A 325      11.874  -9.760 -21.744  1.00 72.89           H
ATOM   4986  NH2 ARG A 325      10.365  -8.892 -19.898  1.00 72.89           N
ATOM   4987 1HH2 ARG A 325      10.592  -9.861 -19.794  1.00 72.89           H
ATOM   4988 2HH2 ARG A 325       9.776  -8.442 -19.228  1.00 72.89           H
ATOM   4989  HN  ARG A 325       8.632  -2.727 -22.363  1.00 72.89           H
ATOM   4990  N   ARG A 326      10.047  -1.369 -25.013  1.00 75.12           N
ATOM   4991  CA  ARG A 326      10.264  -0.619 -26.239  1.00 75.12           C
ATOM   4992  C   ARG A 326      10.420   0.871 -25.928  1.00 75.12           C
ATOM   4993  O   ARG A 326      11.293   1.536 -26.484  1.00 75.12           O
ATOM   4994  HA  ARG A 326      11.181  -1.031 -26.659  1.00 75.12           H
ATOM   4995  CB  ARG A 326       9.101  -0.810 -27.214  1.00 75.12           C
ATOM   4996 1HB  ARG A 326       8.159  -0.589 -26.711  1.00 75.12           H
ATOM   4997 2HB  ARG A 326       9.194  -0.104 -28.040  1.00 75.12           H
ATOM   4998  CG  ARG A 326       9.071  -2.239 -27.759  1.00 75.12           C
ATOM   4999 1HG  ARG A 326      10.023  -2.471 -28.236  1.00 75.12           H
ATOM   5000 2HG  ARG A 326       8.947  -2.943 -26.936  1.00 75.12           H
ATOM   5001  CD  ARG A 326       7.933  -2.419 -28.766  1.00 75.12           C
ATOM   5002 1HD  ARG A 326       6.993  -2.081 -28.329  1.00 75.12           H
ATOM   5003 2HD  ARG A 326       8.115  -1.803 -29.646  1.00 75.12           H
ATOM   5004  NE  ARG A 326       7.824  -3.842 -29.159  1.00 75.12           N
ATOM   5005  HE  ARG A 326       7.962  -4.535 -28.452  1.00 75.12           H
ATOM   5006  CZ  ARG A 326       7.554  -4.259 -30.403  1.00 75.12           C
ATOM   5007  NH1 ARG A 326       7.362  -3.373 -31.391  1.00 75.12           N
ATOM   5008 1HH1 ARG A 326       7.419  -2.393 -31.201  1.00 75.12           H
ATOM   5009 2HH1 ARG A 326       7.160  -3.693 -32.317  1.00 75.12           H
ATOM   5010  NH2 ARG A 326       7.480  -5.574 -30.646  1.00 75.12           N
ATOM   5011 1HH2 ARG A 326       7.279  -5.902 -31.569  1.00 75.12           H
ATOM   5012 2HH2 ARG A 326       7.625  -6.228 -29.904  1.00 75.12           H
ATOM   5013  HN  ARG A 326       9.161  -1.829 -24.950  1.00 75.12           H
ATOM   5014  N   ASP A 327       9.562   1.351 -25.040  1.00 75.87           N
ATOM   5015  CA  ASP A 327       9.544   2.765 -24.705  1.00 75.87           C
ATOM   5016  C   ASP A 327      10.826   3.123 -23.951  1.00 75.87           C
ATOM   5017  O   ASP A 327      11.386   4.201 -24.147  1.00 75.87           O
ATOM   5018  HA  ASP A 327       9.463   3.284 -25.660  1.00 75.87           H
ATOM   5019  CB  ASP A 327       8.355   3.102 -23.803  1.00 75.87           C
ATOM   5020 1HB  ASP A 327       8.413   2.517 -22.886  1.00 75.87           H
ATOM   5021 2HB  ASP A 327       8.400   4.152 -23.514  1.00 75.87           H
ATOM   5022  CG  ASP A 327       7.030   2.819 -24.514  1.00 75.87           C
ATOM   5023  OD1 ASP A 327       6.989   3.035 -25.744  1.00 75.87           O
ATOM   5024  OD2 ASP A 327       6.089   2.394 -23.810  1.00 75.87           O
ATOM   5025  HN  ASP A 327       8.889   0.793 -24.554  1.00 75.87           H
ATOM   5026  N   LEU A 328      11.255   2.198 -23.105  1.00 74.94           N
ATOM   5027  CA  LEU A 328      12.468   2.396 -22.331  1.00 74.94           C
ATOM   5028  C   LEU A 328      13.657   2.547 -23.282  1.00 74.94           C
ATOM   5029  O   LEU A 328      14.452   3.475 -23.146  1.00 74.94           O
ATOM   5030  HA  LEU A 328      12.352   3.326 -21.774  1.00 74.94           H
ATOM   5031  CB  LEU A 328      12.639   1.273 -21.305  1.00 74.94           C
ATOM   5032 1HB  LEU A 328      11.789   1.298 -20.624  1.00 74.94           H
ATOM   5033 2HB  LEU A 328      12.599   0.319 -21.831  1.00 74.94           H
ATOM   5034  CG  LEU A 328      13.924   1.313 -20.475  1.00 74.94           C
ATOM   5035  HG  LEU A 328      14.771   1.361 -21.159  1.00 74.94           H
ATOM   5036  CD1 LEU A 328      13.975   2.570 -19.604  1.00 74.94           C
ATOM   5037 1HD1 LEU A 328      13.942   3.455 -20.240  1.00 74.94           H
ATOM   5038 2HD1 LEU A 328      13.121   2.578 -18.927  1.00 74.94           H
ATOM   5039 3HD1 LEU A 328      14.898   2.573 -19.024  1.00 74.94           H
ATOM   5040  CD2 LEU A 328      14.082   0.036 -19.648  1.00 74.94           C
ATOM   5041 1HD2 LEU A 328      13.232  -0.067 -18.973  1.00 74.94           H
ATOM   5042 2HD2 LEU A 328      14.123  -0.826 -20.315  1.00 74.94           H
ATOM   5043 3HD2 LEU A 328      15.003   0.091 -19.067  1.00 74.94           H
ATOM   5044  HN  LEU A 328      10.790   1.327 -22.946  1.00 74.94           H
ATOM   5045  N   VAL A 329      13.741   1.619 -24.224  1.00 75.55           N
ATOM   5046  CA  VAL A 329      14.847   1.606 -25.166  1.00 75.55           C
ATOM   5047  C   VAL A 329      14.797   2.873 -26.022  1.00 75.55           C
ATOM   5048  O   VAL A 329      15.834   3.451 -26.343  1.00 75.55           O
ATOM   5049  HA  VAL A 329      15.771   1.610 -24.587  1.00 75.55           H
ATOM   5050  CB  VAL A 329      14.813   0.322 -25.996  1.00 75.55           C
ATOM   5051  HB  VAL A 329      13.823   0.238 -26.444  1.00 75.55           H
ATOM   5052  CG1 VAL A 329      15.840   0.374 -27.130  1.00 75.55           C
ATOM   5053 1HG1 VAL A 329      15.617   1.218 -27.782  1.00 75.55           H
ATOM   5054 2HG1 VAL A 329      16.839   0.493 -26.710  1.00 75.55           H
ATOM   5055 3HG1 VAL A 329      15.794  -0.551 -27.704  1.00 75.55           H
ATOM   5056  CG2 VAL A 329      15.034  -0.908 -25.113  1.00 75.55           C
ATOM   5057 1HG2 VAL A 329      16.006  -0.834 -24.623  1.00 75.55           H
ATOM   5058 2HG2 VAL A 329      14.250  -0.959 -24.358  1.00 75.55           H
ATOM   5059 3HG2 VAL A 329      15.006  -1.807 -25.728  1.00 75.55           H
ATOM   5060  HN  VAL A 329      13.071   0.887 -24.349  1.00 75.55           H
ATOM   5061  N   LYS A 330      13.580   3.267 -26.368  1.00 75.48           N
[truncated: 117,320 more chars]
